# Supplementary material for: Worldwide research trends in Crohn’s disease treatment over the past 2 decades: a bibliometric analysis
Source: Front Pharmacol. 2024 Oct 8;15:1441785. doi: 10.3389/fphar.2024.1441785 (PMC11493645; doi:10.3389/fphar.2024.1441785)
Supplement: Supplementary file 1 [file DataSheet1.zip › raw data 1/download_9.txt]

FN Clarivate Analytics Web of Science
VR 1.0
PT J
AU Browne, AS
   Kelly, CR
AF Browne, Alexander S.
   Kelly, Colleen R.
TI Fecal Transplant in Inflammatory Bowel Disease
SO GASTROENTEROLOGY CLINICS OF NORTH AMERICA
LA English
DT Article
DE FMT; IBD; Ulcerative colitis; Crohn diseaSe; Fecal transplant; Dysbiosis
ID CLOSTRIDIUM-DIFFICILE INFECTION; ACTIVE ULCERATIVE-COLITIS; RANDOMIZED
   CONTROLLED-TRIAL; REFRACTORY CROHNS-DISEASE; MICROBIOTA TRANSPLANTATION;
   RECURRENT; THERAPY; CHILDREN; EFFICACY; ADULTS
AB Patients with inflammatory bowel disease (IBD) have differences in their gastrointestinal microbiome compared with healthy individuals, although it is unclear whether this is a cause or consequence of chronic inflammation. There is hope that manipulation of the gut microbiome through fecal microbiota transplant (FMT), commonly used to treat patients with Clostridium difficile infection, may also be an effective therapy in IBD. This article reviews the evidence supporting FMT in IBD, including case reports, case series, and randomized controlled trials. The article also focuses on questions of safety and speculates on the future of this therapy.
C1 [Browne, Alexander S.; Kelly, Colleen R.] Brown Univ, Dept Med, Alpert Med Sch, 146 West River St, Providence, RI 02904 USA.
C3 Brown University
RP Kelly, CR (通讯作者)，Brown Univ, Dept Med, Alpert Med Sch, 146 West River St, Providence, RI 02904 USA.
EM colleen_r_kelly@brown.edu
CR Aas J, 2003, CLIN INFECT DIS, V36, P580, DOI 10.1086/367657
   Anderson JL, 2012, ALIMENT PHARM THER, V36, P503, DOI 10.1111/j.1365-2036.2012.05220.x
   Angelberger S, 2013, AM J GASTROENTEROL, V108, P1620, DOI 10.1038/ajg.2013.257
   [Anonymous], PROB PREB NEW FOODS
   [Anonymous], 2013, J PEDIAT GASTROENTER
   Bakken JS, 2011, CLIN GASTROENTEROL H, V9, P1044, DOI 10.1016/j.cgh.2011.08.014
   Baumgart DC, 2012, LANCET, V380, P1590, DOI 10.1016/S0140-6736(12)60026-9
   BENNET JD, 1989, LANCET, V1, P164
   Borody T, 2011, AM J GASTROENTEROL, V106, pS366, DOI 10.14309/00000434-201110002-00979
   Borody T, 2011, AM J GASTROENTEROL, V106, pS352
   BORODY TJ, 1989, MED J AUSTRALIA, V150, P604, DOI 10.5694/j.1326-5377.1989.tb136704.x
   Borody TJ, 2003, J CLIN GASTROENTEROL, V37, P42, DOI 10.1097/00004836-200307000-00012
   Cammarota G, 2014, J CLIN GASTROENTEROL, V48, P693, DOI 10.1097/MCG.0000000000000046
   Colman RJ, 2014, J CROHNS COLITIS, V8, P1569, DOI 10.1016/j.crohns.2014.08.006
   Colombel JF, 2017, GASTROENTEROLOGY, V152, P309, DOI 10.1053/j.gastro.2016.12.004
   D'Haens G, 2007, GASTROENTEROLOGY, V132, P763, DOI 10.1053/j.gastro.2006.12.038
   Damman C, 2014, GASTROENTEROLOGY, V146, pS460
   De Cruz P, 2012, INFLAMM BOWEL DIS, V18, P372, DOI 10.1002/ibd.21751
   De Leon LM, 2013, CLIN GASTROENTEROL H, V11, P1036, DOI 10.1016/j.cgh.2013.04.045
   EISEMAN B, 1958, SURGERY, V44, P854
   Feuerstein JD, 2014, MAYO CLIN PROC, V89, P1553, DOI 10.1016/j.mayocp.2014.07.002
   Fischer M, 2016, INFLAMM BOWEL DIS, V22, P2402, DOI 10.1097/MIB.0000000000000908
   Hohmann EL, 2014, NEW ENGL J MED, V371, P668, DOI 10.1056/NEJMcpc1400842
   Hourigan SK, 2015, ALIMENT PHARM THER, V42, P741, DOI 10.1111/apt.13326
   IRVINE EJ, 1994, GASTROENTEROLOGY, V106, P287, DOI 10.1016/0016-5085(94)90585-1
   Kahn SA, 2013, INFLAMM BOWEL DIS, V19, P1506, DOI 10.1097/MIB.0b013e318281f520
   Kao D, 2013, AM J GASTROENTEROL, V108, pS415, DOI 10.14309/00000434-201310001-01403
   Kaplan GG, 2017, GASTROENTEROLOGY, V152, P313, DOI 10.1053/j.gastro.2016.10.020
   Kassam Z, 2013, AM J GASTROENTEROL, V108, P500, DOI 10.1038/ajg.2013.59
   Kelly CR, 2015, GASTROENTEROLOGY, V149, P223, DOI 10.1053/j.gastro.2015.05.008
   Kelly CR, 2014, AM J GASTROENTEROL, V109, P1065, DOI 10.1038/ajg.2014.133
   Kelly CR, 2014, INFLAMM BOWEL DIS, V20, pS21, DOI DOI 10.1097/01.MIB.0000456762.32133.2E
   Knights D, 2013, GUT, V62, P1505, DOI 10.1136/gutjnl-2012-303954
   König HH, 2002, EUR J GASTROEN HEPAT, V14, P1205
   Kostic AD, 2014, GASTROENTEROLOGY, V146, P1489, DOI 10.1053/j.gastro.2014.02.009
   Kump PK, 2013, INFLAMM BOWEL DIS, V19, P2155, DOI 10.1097/MIB.0b013e31829ea325
   Kunde S, 2013, J PEDIATR GASTR NUTR, V56, P597, DOI 10.1097/MPG.0b013e318292fa0d
   Landy J, 2013, GASTROENTEROLOGY, V144, pS897
   Marchesi JR, 2016, GUT, V65, P330, DOI 10.1136/gutjnl-2015-309990
   Moayyedi P, 2015, GASTROENTEROLOGY, V149, P102, DOI 10.1053/j.gastro.2015.04.001
   Paramsothy S, 2017, LANCET, V389, P1218, DOI 10.1016/S0140-6736(17)30182-4
   Quera R, 2014, J CROHNS COLITIS, V8, P252, DOI 10.1016/j.crohns.2013.10.002
   Razik R, 2016, AM J GASTROENTEROL, V111, P1141, DOI 10.1038/ajg.2016.187
   Rossen NG, 2015, GASTROENTEROLOGY, V149, P110, DOI 10.1053/j.gastro.2015.03.045
   Sartor RB, 2017, GASTROENTEROLOGY, V152, P327, DOI 10.1053/j.gastro.2016.10.012
   SCHWAN A, 1983, LANCET, V2, P845
   Schwartz M, 2013, AM J GASTROENTEROL, V108, P1367, DOI 10.1038/ajg.2013.164
   Sha S, 2014, ALIMENT PHARM THER, V39, P1003, DOI 10.1111/apt.12699
   Suskind D, 2014, GASTROENTEROLOGY, V146, pS834
   Suskind DL, 2015, INFLAMM BOWEL DIS, V21, P556, DOI 10.1097/MIB.0000000000000307
   U. S. Food and Drug Administration (FDA), 2013, GUID IND ENF POL REG
   van Nood E, 2013, NEW ENGL J MED, V368, P2145, DOI [10.1056/NEJMoa1205037, 10.1056/NEJMc1303919]
   Vaughn BP, 2014, GASTROENTEROLOGY, V146, pS591
   Vermeire S, 2012, GASTROENTEROLOGY, V142, pS360
   Zhang FM, 2013, J GASTROEN HEPATOL, V28, P9
   Zhang FM, 2012, AM J GASTROENTEROL, V107, P1755, DOI 10.1038/ajg.2012.251
NR 56
TC 24
Z9 28
U1 2
U2 38
PU W B SAUNDERS CO-ELSEVIER INC
PI PHILADELPHIA
PA 1600 JOHN F KENNEDY BOULEVARD, STE 1800, PHILADELPHIA, PA 19103-2899 USA
SN 0889-8553
EI 1558-1942
J9 GASTROENTEROL CLIN N
JI Gastroenterol. Clin. North Am.
PD DEC
PY 2017
VL 46
IS 4
BP 825
EP +
DI 10.1016/j.gtc.2017.08.005
PG 14
WC Gastroenterology & Hepatology
WE Science Citation Index Expanded (SCI-EXPANDED)
SC Gastroenterology & Hepatology
GA FR0DC
UT WOS:000418730300010
PM 29173524
DA 2024-01-22
ER

PT J
AU Török, HP
   Göke, B
   Konrad, A
AF Toeroek, Helga-Paula
   Goeke, Burkhard
   Konrad, Astrid
TI Pharmacogenetics of Crohn's disease
SO PHARMACOGENOMICS
LA English
DT Review
DE AZA/6-MP; Crohn's disease; glucocorticoids; infliximab; innovative
   therapies; methotrexate; pharmacogenetics
ID INFLAMMATORY-BOWEL-DISEASE; GLUCOCORTICOID-RECEPTOR GENE;
   NECROSIS-FACTOR-ALPHA; THIOPURINE S-METHYLTRANSFERASE; GENOME-WIDE
   ASSOCIATION; REDUCED FOLATE CARRIER; RECOMBINANT HUMAN INTERLEUKIN-10;
   SINGLE-NUCLEOTIDE POLYMORPHISMS; ANTIINTERFERON-GAMMA ANTIBODY;
   TACROLIMUS DOSE REQUIREMENTS
AB The considerable interindividual differences in efficacy and side effects of commonly used medications in Crohn's disease are partly owing to genetic polymorphisms. Many genetic variants have been studied in genes possibly involved in the metabolism or mechanism of action of therapeutic agents such as glucocorticosteroids, azathioprine/6-mercaptopurine, methotrexate, calcineurin inhibitors or anti-TNF agents. However, the only test translated into clinical practice is thiopurine S-methyltransferase (TPMT) genotyping for hematological toxicity of thiopurine treatment. To date, there are no other meaningful applications for pharmacogenomics in clinical practice of Crohn's disease. In the future, designed therapeutic trials should possibly permit the development of predictive models including genotypic markers, such as that proposed for the clinical outcome after infliximab therapy, which includes an apoptotic pharmacogenetic index. The recent identification of new susceptibility genes provides additional candidate markers that have possible effects on the outcomes of therapies, and prioritizes new therapeutic targets, such as the IL-23 pathway. Futher innovative approaches might be relevant for the pharmacogenetic investigation of gene variants implied in innate immune pattern recognition and autophagy.
C1 [Toeroek, Helga-Paula; Goeke, Burkhard; Konrad, Astrid] Univ Munich, Dept Internal Med 2, D-81377 Munich, Germany.
C3 University of Munich
RP Török, HP (通讯作者)，Univ Munich, Dept Internal Med 2, Campus Grosshadern,Marchioninistr 15, D-81377 Munich, Germany.
EM helga.toeroek@meduni-muenchen.de
CR Akobeng AK, 2008, ALIMENT PHARM THER, V27, P11, DOI 10.1111/j.1365-2036.2007.03536.x
   Alfadhli AA, 2003, COCHRANE DB SYST REV
   Allorge D, 2005, GUT, V54, P565, DOI 10.1136/gut.2004.055947
   Alves S, 2000, HUM MUTAT, V15, P246, DOI 10.1002/(SICI)1098-1004(200003)15:3<246::AID-HUMU5>3.0.CO;2-#
   Anglicheau D, 2003, J AM SOC NEPHROL, V14, P1889, DOI 10.1097/01.ASN.0000073901.94759.36
   Anglicheau D, 2003, NEPHROL DIAL TRANSPL, V18, P2409, DOI 10.1093/ndt/gfg381
   Anglicheau D, 2007, PHARMACOGENOMICS, V8, P835, DOI 10.2217/14622416.8.7.835
   Ansari A, 2002, ALIMENT PHARM THER, V16, P1743, DOI 10.1046/j.1365-2036.2002.01353.x
   Arnott IDR, 2003, PHARMACOL RES, V47, P1, DOI 10.1016/S1043-6618(02)00264-5
   Baumgart DC, 2008, WORLD J GASTROENTERO, V14, P329, DOI 10.3748/wjg.14.329
   Beynon VE, 2007, GASTROENTEROLOGY, V132, pA555
   Bowman EP, 2006, CURR OPIN INFECT DIS, V19, P245, DOI 10.1097/01.qco.0000224818.42729.67
   Braat H, 2006, CLIN GASTROENTEROL H, V4, P754, DOI 10.1016/j.cgh.2006.03.028
   Brockmöller J, 2008, EUR J CLIN PHARMACOL, V64, P133, DOI 10.1007/s00228-007-0424-z
   Browning BL, 2007, AM J GASTROENTEROL, V102, P2504, DOI 10.1111/j.1572-0241.2007.01463.x
   Burakoff R, 2006, INFLAMM BOWEL DIS, V12, P558, DOI 10.1097/01.ibd.0000225337.14356.31
   Burton PR, 2007, NATURE, V447, P661, DOI 10.1038/nature05911
   Chan ESL, 2002, ARTHRITIS RES, V4, P266, DOI 10.1186/ar419
   Colombel JF, 2007, GASTROENTEROLOGY, V132, P52, DOI 10.1053/j.gastro.2006.11.041
   Colombel JF, 2000, GASTROENTEROLOGY, V118, P1025, DOI 10.1016/S0016-5085(00)70354-4
   Cotton SC, 2000, AM J EPIDEMIOL, V151, P7, DOI 10.1093/oxfordjournals.aje.a010124
   Cucchiara S, 2007, J PEDIATR GASTR NUTR, V44, P171, DOI 10.1097/MPG.0b013e31802c41f3
   Dambacher J, 2007, INFLAMM BOWEL DIS, V13, P71, DOI 10.1002/ibd.20008
   De Iudicibus S, 2007, GUT, V56, P1319, DOI 10.1136/gut.2006.116160
   Decorti G, 2006, GUT, V55, P1053
   Dervieux T, 2004, PHARMACOGENETICS, V14, P733, DOI 10.1097/00008571-200411000-00004
   Dervieux T, 2004, ARTHRITIS RHEUM-US, V50, P2766, DOI 10.1002/art.20460
   Dideberg V, 2006, PHARMACOGENET GENOM, V16, P727, DOI 10.1097/01.fpc.0000230117.26581.a4
   Dideberg V, 2006, PHARMACOGENET GENOM, V16, P369, DOI 10.1097/01.fpc.0000204993.91806.b1
   Din S, 2008, INFLAMM BOWEL DIS, V14, P756, DOI 10.1002/ibd.20405
   Dubinsky MC, 2003, GASTROENTEROLOGY, V125, P298, DOI 10.1016/S0016-5085(03)00938-7
   Dubinsky MC, 2002, GASTROENTEROLOGY, V122, P904, DOI 10.1053/gast.2002.32420
   Duerr RH, 2006, SCIENCE, V314, P1461, DOI 10.1126/science.1135245
   Economou M, 2004, AM J GASTROENTEROL, V99, P2393, DOI 10.1111/j.1572-0241.2004.40304.x
   Eichelbaum M, 2006, ANNU REV MED, V57, P119, DOI 10.1146/annurev.med.56.082103.104724
   Eichelbaum M, 2004, THER DRUG MONIT, V26, P180, DOI 10.1097/00007691-200404000-00017
   Elson CO, 2005, IMMUNOL REV, V206, P260, DOI 10.1111/j.0105-2896.2005.00291.x
   Fargher EA, 2007, J CLIN PHARM THER, V32, P187, DOI 10.1111/j.1365-2710.2007.00805.x
   Farrell RJ, 2000, GASTROENTEROLOGY, V118, P279, DOI 10.1016/S0016-5085(00)70210-1
   Faubion WA, 2001, GASTROENTEROLOGY, V121, P255, DOI 10.1053/gast.2001.26279
   Fedorak RN, 2000, GASTROENTEROLOGY, V119, P1473, DOI 10.1053/gast.2000.20229
   Fellermann K, 1998, AM J GASTROENTEROL, V93, P1860
   Garrod Archibald E., 2002, Yale Journal of Biology and Medicine, V75, P221
   Gearry RB, 2004, PHARMACOGENETICS, V14, P779, DOI 10.1097/00008571-200411000-00010
   Girardin SE, 2003, J BIOL CHEM, V278, P8869, DOI 10.1074/jbc.C200651200
   Griga T, 2007, HEPATO-GASTROENTEROL, V54, P784
   Hampe J, 2007, NAT GENET, V39, P207, DOI 10.1038/ng1954
   Hanauer SB, 2006, GASTROENTEROLOGY, V130, P323, DOI 10.1053/j.gastro.2005.11.030
   Hanauer SB, 2002, LANCET, V359, P1541, DOI 10.1016/S0140-6736(02)08512-4
   Hart AL, 2007, INFLAMM BOWEL DIS, V13, P245, DOI 10.1002/ibd.20073
   Haufroid V, 2004, PHARMACOGENETICS, V14, P147, DOI 10.1097/00008571-200403000-00002
   Herrlinger KR, 2005, PHARMACOGENET GENOM, V15, P705, DOI 10.1097/01.fpc.0000172242.19675.33
   Hesselink DA, 2003, CLIN PHARMACOL THER, V74, P245, DOI 10.1016/S0009-9236(03)00168-1
   Hider SL, 2007, RHEUMATOLOGY, V46, P1520, DOI 10.1093/rheumatology/kem147
   Hlavaty T, 2005, ALIMENT PHARM THER, V22, P613, DOI 10.1111/j.1365-2036.2005.02635.x
   Hlavaty T, 2007, INFLAMM BOWEL DIS, V13, P372, DOI 10.1002/ibd.20024
   Hoffmeyer S, 2000, P NATL ACAD SCI USA, V97, P3473, DOI 10.1073/pnas.050585397
   Hommes DW, 2006, GUT, V55, P1131, DOI 10.1136/gut.2005.079392
   Hue S, 2006, J EXP MED, V203, P2473, DOI 10.1084/jem.20061099
   Hugot JP, 2001, NATURE, V411, P599, DOI 10.1038/35079107
   Huizenga NATM, 1998, J CLIN ENDOCR METAB, V83, P144, DOI 10.1210/jc.83.1.144
   Inohara N, 2003, J BIOL CHEM, V278, P5509, DOI 10.1074/jbc.C200673200
   Inoue N, 2002, GASTROENTEROLOGY, V123, P86, DOI 10.1053/gast.2002.34155
   Ito H, 2004, GASTROENTEROLOGY, V126, P989, DOI 10.1053/j.gastro.2004.01.012
   Katz JA, 2004, GASTROENTEROL CLIN N, V33, P171, DOI 10.1016/j.gtc.2004.02.002
   Kirchheiner J, 2006, Bundesgesundheitsblatt Gesundheitsforschung Gesundheitsschutz, V49, P995, DOI 10.1007/s00103-006-0045-1
   Kooloos WM, 2007, DRUG DISCOV TODAY, V12, P125, DOI 10.1016/j.drudis.2006.11.013
   Korzenik JR, 2005, NEW ENGL J MED, V352, P2193, DOI 10.1056/NEJMoa041109
   Laverdière C, 2002, BLOOD, V100, P3832, DOI 10.1182/blood.V100.10.3832
   Lennard L, 2002, GUT, V51, P143, DOI 10.1136/gut.51.2.143
   Louis E, 2004, ALIMENT PHARM THER, V19, P511, DOI 10.1111/j.1365-2036.2004.01871.x
   Lügering A, 2001, GASTROENTEROLOGY, V121, P1145, DOI 10.1053/gast.2001.28702
   Mahmud N, 1999, GUT, V45, P389, DOI 10.1136/gut.45.3.389
   Mannon PJ, 2004, NEW ENGL J MED, V351, P2069, DOI 10.1056/NEJMoa033402
   Marinaki AM, 2004, PHARMACOGENETICS, V14, P181, DOI 10.1097/00008571-200403000-00006
   Marks DJB, 2006, LANCET, V367, P668, DOI 10.1016/S0140-6736(06)68265-2
   Mascheretti S, 2004, BEST PRACT RES CL GA, V18, P597, DOI 10.1016/j.bpg.2003.12.001
   Mascheretti S., 2002, Pharmacogenomics Journal, V2, P127, DOI 10.1038/sj.tpj.6500091
   Mascheretti S, 2002, PHARMACOGENETICS, V12, P509, DOI 10.1097/00008571-200210000-00002
   Matsukura H, 2008, ALIMENT PHARM THERAP, V27, P765, DOI 10.1111/j.1365-2036.2008.03630.x
   McLeod HL, 2002, PHARMACOGENOMICS, V3, P89, DOI 10.1517/14622416.3.1.89
   Mendoza JL, 2007, INFLAMM BOWEL DIS, V13, P585, DOI 10.1002/ibd.20044
   Ng SC, 2007, INFLAMM BOWEL DIS, V13, P129, DOI 10.1002/ibd.20052
   Nikolaus S, 2007, GASTROENTEROLOGY, V133, P1670, DOI 10.1053/j.gastro.2007.09.001
   Ogura Y, 2001, NATURE, V411, P603, DOI 10.1038/35079114
   Ogura Y, 2001, J BIOL CHEM, V276, P4812, DOI 10.1074/jbc.M008072200
   Onnie CM, 2006, INFLAMM BOWEL DIS, V12, P263, DOI 10.1097/01.MIB.0000209791.98866.ba
   Oostenbrug LE, 2006, SCAND J GASTROENTERO, V41, P1174, DOI 10.1080/00365520600575746
   Ozeki T, 2006, MUTAT RES-FUND MOL M, V602, P170, DOI 10.1016/j.mrfmmm.2006.09.002
   Parsi MA, 2002, GASTROENTEROLOGY, V123, P707, DOI 10.1053/gast.2002.35390
   Patel AS, 2007, J INVEST DERMATOL, V127, P1868, DOI 10.1038/sj.jid.5700798
   Pierik M, 2004, ALIMENT PHARM THER, V20, P303, DOI 10.1111/j.1365-2036.2004.01946.x
   Podolsky DK, 2002, NEW ENGL J MED, V347, P417, DOI 10.1056/NEJMra0804647
   Potocnik U, 2004, GENES IMMUN, V5, P530, DOI 10.1038/sj.gene.6364123
   Present DH, 1999, NEW ENGL J MED, V340, P1398, DOI 10.1056/NEJM199905063401804
   Rachmilewitz D, 2004, GASTROENTEROLOGY, V126, P520, DOI 10.1053/j.gastro.2003.11.019
   Rachmilewitz D, 2002, GASTROENTEROLOGY, V122, P1428, DOI 10.1053/gast.2002.32994
   Reinisch W, 2006, GUT, V55, P1138, DOI 10.1136/gut.2005.079434
   Russcher H, 2005, J CLIN ENDOCR METAB, V90, P5804, DOI 10.1210/jc.2005-0646
   Rutgeerts P, 1999, GASTROENTEROLOGY, V117, P761, DOI 10.1016/S0016-5085(99)70332-X
   Ruzicka T, 1999, ARCH DERMATOL, V135, P574, DOI 10.1001/archderm.135.5.574
   Sandborn WJ, 2007, GUT, V56, P1232, DOI 10.1136/gut.2006.106781
   Sandborn WJ, 2007, NEW ENGL J MED, V357, P228, DOI 10.1056/NEJMoa067594
   Sandborn WJ, 2003, GASTROENTEROLOGY, V125, P380, DOI 10.1016/S0016-5085(03)00877-1
   Sandborn WJ, 2005, NEW ENGL J MED, V353, P1912, DOI 10.1056/NEJMoa043335
   Sands BE, 2004, NEW ENGL J MED, V350, P876, DOI 10.1056/NEJMoa030815
   Sayani FA, 2005, CAN J GASTROENTEROL, V19, P147, DOI 10.1155/2005/470863
   Schreiber S, 2000, GASTROENTEROLOGY, V119, P1461, DOI 10.1053/gast.2000.20196
   Schreiber S, 2007, NEW ENGL J MED, V357, P239, DOI 10.1056/NEJMoa062897
   Schroll S, 2005, REGUL PEPTIDES, V131, P1, DOI 10.1016/j.regpep.2005.03.001
   Shastri S, 2004, ARCH PATHOL LAB MED, V128, P49
   Shih DQ, 2008, WORLD J GASTROENTERO, V14, P390, DOI 10.3748/wjg.14.390
   Stocco G, 2007, INFLAMM BOWEL DIS, V13, P57, DOI 10.1002/ibd.20004
   Sumi S, 2002, HUM GENET, V111, P360, DOI 10.1007/s00439-002-0798-z
   SUMMERS RW, 1979, GASTROENTEROLOGY, V77, P847
   Targan SR, 1997, NEW ENGL J MED, V337, P1029, DOI 10.1056/NEJM199710093371502
   Taylor KD, 2001, GASTROENTEROLOGY, V120, P1347, DOI 10.1053/gast.2001.23966
   Teml A, 2007, CLIN PHARMACOKINET, V46, P187, DOI 10.2165/00003088-200746030-00001
   ten Hove T, 2002, GUT, V50, P206, DOI 10.1136/gut.50.2.206
   Tian HH, 2007, BULL HOSP JT DIS, V65, P168
   Tiede I, 2003, J CLIN INVEST, V111, P1133, DOI 10.1172/JCI200316432
   Török HP, 2004, GASTROENTEROLOGY, V127, P365, DOI 10.1053/j.gastro.2004.05.051
   Urcelay E, 2006, INFLAMM BOWEL DIS, V12, P33, DOI 10.1097/01.MIB.0000194184.92671.78
   van Rossum EFC, 2002, DIABETES, V51, P3128, DOI 10.2337/diabetes.51.10.3128
   Vermeire S, 2002, GASTROENTEROLOGY, V123, P106, DOI 10.1053/gast.2002.34172
   Vermeire S, 2006, ALIMENT PHARM THER, V24, P2, DOI 10.1111/j.1365-2036.2006.03052.x
   Vermeire S, 2002, AM J GASTROENTEROL, V97, P2357
   von Ahsen N, 2005, CLIN CHEM, V51, P2282, DOI 10.1373/clinchem.2005.057158
   Weng WK, 2003, J CLIN ONCOL, V21, P3940, DOI 10.1200/JCO.2003.05.013
   Wessels JAM, 2008, RHEUMATOLOGY, V47, P249, DOI 10.1093/rheumatology/kem279
   Wessels JAM, 2007, ARTHRITIS RHEUM-US, V56, P1765, DOI 10.1002/art.22640
   Wessels JAM, 2006, ARTHRITIS RHEUM, V54, P2830, DOI 10.1002/art.22032
   Willot S, 2006, PHARMACOGENET GENOM, V16, P37, DOI 10.1097/01.fpc.0000182776.57437.d8
   Winter JW, 2007, ALIMENT PHARM THER, V25, P1069, DOI 10.1111/j.1365-2036.2007.03301.x
   Yamazaki K, 2005, HUM MOL GENET, V14, P3499, DOI 10.1093/hmg/ddi379
   Yen D, 2006, J CLIN INVEST, V116, P1310, DOI 10.1172/JCI21404
NR 136
TC 6
Z9 6
U1 0
U2 2
PU FUTURE MEDICINE LTD
PI LONDON
PA UNITEC HOUSE, 3RD FLOOR, 2 ALBERT PLACE, FINCHLEY CENTRAL, LONDON, N3
   1QB, ENGLAND
SN 1462-2416
EI 1744-8042
J9 PHARMACOGENOMICS
JI Pharmacogenomics
PD JUL
PY 2008
VL 9
IS 7
BP 881
EP 893
DI 10.2217/14622416.9.7.881
PG 13
WC Pharmacology & Pharmacy
WE Science Citation Index Expanded (SCI-EXPANDED)
SC Pharmacology & Pharmacy
GA 329NT
UT WOS:000257875000018
PM 18597652
DA 2024-01-22
ER

PT J
AU Julsgaard, M
AF Julsgaard, Mette
TI Adherence to medical treatment in relation to pregnancy, birth outcome &
   breastfeeding behavior among women with Crohn's disease
SO DANISH MEDICAL JOURNAL
LA English
DT Article
ID INFLAMMATORY-BOWEL-DISEASE; QUIESCENT ULCERATIVE-COLITIS;
   POPULATION-BASED COHORT; 5-AMINOSALICYLIC ACID; PRETERM BIRTH; PATIENT
   COMPLIANCE; DANISH COHORT; DRUG-THERAPY; RISK-FACTOR; HUMAN-MILK
C1 [Julsgaard, Mette] Aarhus Univ Hosp, Dept Gastroenterol & Hepatol, Norrebrogade 44,Bldg 7, DK-8000 Aarhus C, Denmark.
C3 Aarhus University
RP Julsgaard, M (通讯作者)，Aarhus Univ Hosp, Dept Gastroenterol & Hepatol, Norrebrogade 44,Bldg 7, DK-8000 Aarhus C, Denmark.
EM mjn@clin.au.dk
RI Julsgaard, Mette/AAP-6411-2020
OI Julsgaard, Mette/0000-0003-3070-8950
CR Agret F, 2005, ALIMENT PHARM THER, V21, P509, DOI 10.1111/j.1365-2036.2005.02384.x
   ALSTEAD EM, 1990, GASTROENTEROLOGY, V99, P443, DOI 10.1016/0016-5085(90)91027-4
   Alstead EM, 2002, POSTGRAD MED J, V78, P23, DOI 10.1136/pmj.78.915.23
   Andersen TF, 1999, DAN MED BULL, V46, P263
   [Anonymous], 2009, MED KOMPENDIUM
   [Anonymous], MAT MENT HLTH CHILD
   Bar-Oz B, 2009, EUR J OBSTET GYN R B, V143, P75, DOI 10.1016/j.ejogrb.2008.12.007
   Barclay AR, 2009, J PEDIATR-US, V155, P421, DOI 10.1016/j.jpeds.2009.03.017
   Bassi A, 2004, GUT, V53, P1471, DOI 10.1136/gut.2004.041616
   Baumgart DC, 2007, LANCET, V369, P1627, DOI 10.1016/S0140-6736(07)60750-8
   Beaulieu DB, 2009, INFLAMM BOWEL DIS, V15, P25, DOI 10.1002/ibd.20640
   Becker S, 2011, DANSK SELSKAB GASTRO, P1
   Ben-Horin S, 2011, J CROHNS COLITIS, V5, P555, DOI 10.1016/j.crohns.2011.05.006
   Ben-Horin S, 2010, CLIN GASTROENTEROL H, V8, P475, DOI 10.1016/j.cgh.2009.11.023
   Bengtson MB, 2010, INFLAMM BOWEL DIS, V16, P847, DOI 10.1002/ibd.21120
   Bernal I, 2006, DIGEST DIS SCI, V51, P2165, DOI 10.1007/s10620-006-9444-2
   BONASSI S, 1994, ACTA OBSTET GYN SCAN, V73, P535, DOI 10.3109/00016349409006269
   Bortoli A, 2011, ALIMENT PHARM THER, V34, P724, DOI 10.1111/j.1365-2036.2011.04794.x
   Burisch J, 2014, DAN MED J, V61
   Bush M C, 2004, J Matern Fetal Neonatal Med, V15, P237, DOI 10.1080/14767050410001668662
   CaroPaton T, 1997, BRIT J CLIN PHARMACO, V44, P179, DOI 10.1046/j.1365-2125.1997.00660.x
   Cheent K, 2010, J CROHNS COLITIS, V4, P603, DOI 10.1016/j.crohns.2010.05.001
   Choo PW, 1999, MED CARE, V37, P846, DOI 10.1097/00005650-199909000-00002
   Christensen LA, 2008, ALIMENT PHARM THER, V28, P1209, DOI 10.1111/j.1365-2036.2008.03843.x
   CHRISTENSEN LA, 1994, ACTA OBSTET GYN SCAN, V73, P399, DOI 10.3109/00016349409006251
   Cleary BJ, 2010, PHARMACOEPIDEM DR S, V19, P408, DOI 10.1002/pds.1906
   Cleary BJ, 2009, BIRTH DEFECTS RES A, V85, P647, DOI 10.1002/bdra.20583
   Coelho J, 2011, GUT, V60, P198, DOI 10.1136/gut.2010.222893
   Cornish J, 2007, GUT, V56, P830, DOI 10.1136/gut.2006.108324
   Cornish JA, 2008, AM J GASTROENTEROL, V103, P2394, DOI 10.1111/j.1572-0241.2008.02064.x
   D'Inca R, 2008, ALIMENT PHARM THER, V27, P166, DOI 10.1111/j.1365-2036.2007.03555.x
   Danese S, 2004, AUTOIMMUN REV, V3, P394, DOI 10.1016/j.autrev.2004.03.002
   de Meij TGJ, 2013, ALIMENT PHARM THER, V38, P38, DOI 10.1111/apt.12334
   Diav-Citrin O, 2001, TERATOLOGY, V63, P186, DOI 10.1002/tera.1033
   Dominitz JA, 2002, AM J GASTROENTEROL, V97, P641
   Dotan I, 2013, J CROHNS COLITIS, V7, P542, DOI 10.1016/j.crohns.2012.08.012
   Dubinsky M, 2008, INFLAMM BOWEL DIS, V14, P1736, DOI 10.1002/ibd.20532
   Ediger JP, 2007, AM J GASTROENTEROL, V102, P1417, DOI 10.1111/j.1572-0241.2007.01212.x
   Ehrenstein Vera, 2010, Clin Epidemiol, V2, P273, DOI 10.2147/CLEP.S13458
   Ehrenstein Vera, 2010, Clin Epidemiol, V2, P37
   ELIXHAUSER A, 1990, MED CARE, V28, P882, DOI 10.1097/00005650-199010000-00003
   Ephgrave K, 2007, SURG CLIN N AM, V87, P673, DOI 10.1016/j.suc.2007.03.003
   Farmer KC, 1999, CLIN THER, V21, P1074, DOI 10.1016/S0149-2918(99)80026-5
   FEDORKOW DM, 1989, AM J OBSTET GYNECOL, V160, P998, DOI 10.1016/0002-9378(89)90324-4
   Fletcher RW, 2005, CLIN EPIDEMIOLOGY ES
   Fonager K, 1998, AM J GASTROENTEROL, V93, P2426, DOI 10.1016/S0002-9270(98)00579-6
   Fonager K, 1996, SCAND J GASTROENTERO, V31, P154, DOI 10.3109/00365529609031980
   Francella A, 2003, GASTROENTEROLOGY, V124, P9, DOI 10.1053/gast.2003.50014
   Furu K, 2010, BASIC CLIN PHARMACOL, V106, P86, DOI 10.1111/j.1742-7843.2009.00494.x
   Gartner LM, 1997, PEDIATRICS, V100, P1035, DOI 10.1542/peds.100.6.1035
   Gearry RB, 2006, INFLAMM BOWEL DIS, V12, P936, DOI 10.1097/01.mib.0000231572.88806.b9
   Goldstein LH, 2007, BIRTH DEFECTS RES A, V79, P696, DOI 10.1002/bdra.20399
   Greevy RA, 2011, CLIN PHARMACOL THER, V90, P813, DOI 10.1038/clpt.2011.228
   Grosen A, 2013, J CROHNS COLITIS
   Gur C, 2004, REPROD TOXICOL, V18, P93, DOI 10.1016/j.reprotox.2003.10.007
   Hanauer SB, 2009, DIGEST DIS, V27, P536, DOI 10.1159/000233294
   HARVEY RF, 1980, LANCET, V1, P514
   HAYNES RB, 1980, GERIATRICS, V35, P91
   HAYNES RB, 1980, HYPERTENSION, V2, P757, DOI 10.1161/01.HYP.2.6.757
   HERBST AL, 1971, NEW ENGL J MED, V284, P878, DOI 10.1056/NEJM197104222841604
   Horne R., 2005, CONCORDANCE ADHERENC
   Horne R, 2009, INFLAMM BOWEL DIS, V15, P837, DOI 10.1002/ibd.20846
   Hviid A, 2011, CAN MED ASSOC J, V183, P796, DOI 10.1503/cmaj.101063
   Jackson CA, 2010, AM J GASTROENTEROL, V105, P525, DOI 10.1038/ajg.2009.685
   Jacobsen BA, 2006, EUR J GASTROEN HEPAT, V18, P601, DOI 10.1097/00042737-200606000-00005
   Jharap B, 2013, GUT, DOI 10.1136
   JOHNS DG, 1972, AM J OBSTET GYNECOL, V112, P978, DOI 10.1016/0002-9378(72)90824-1
   Johnsson Anna, 2013, J Crohns Colitis, V7, pe116, DOI 10.1016/j.crohns.2012.07.020
   Julsgaard M, 2014, J CROHNS COLITIS, V8, pS34, DOI 10.1016/S1873-9946(14)60066-0
   Julsgaard M, 2013, J CROHNS COLITIS, V7, P597, DOI 10.1016/j.crohns.2012.10.009
   Kane S, 2005, AM J GASTROENTEROL, V100, P102, DOI 10.1111/j.1572-0241.2005.40785.x
   Kane S, 2003, AM J MED, V114, P39, DOI 10.1016/S0002-9343(02)01383-9
   Kane S, 1999, INFLAMM BOWEL DIS, V5, P134, DOI 10.1097/00054725-199905000-00009
   Kane SV, 2010, ALIMENT PHARM THER, V32, P1051, DOI 10.1111/j.1365-2036.2010.04445.x
   Kane S, 2008, DIGEST DIS SCI, V53, P1020, DOI 10.1007/s10620-007-9968-0
   Kane S, 2012, AM J GASTROENTEROL, V107, P154, DOI 10.1038/ajg.2011.317
   Kane SV, 2009, AM J GASTROENTEROL, V104, P228, DOI 10.1038/ajg.2008.71
   Kane SV, 2001, AM J GASTROENTEROL, V96, P2929
   KHOSLA R, 1984, GUT, V25, P52, DOI 10.1136/gut.25.1.52
   Knudsen LB, 1998, DAN MED BULL, V45, P320
   Knudsen LB, 1993, PARITETSOPLYSNINGEN
   KOOPMAN BJ, 1986, J CLIN CHEM CLIN BIO, V24, P831
   Kristensen J, 1996, J CLIN EPIDEMIOL, V49, P893, DOI 10.1016/0895-4356(96)00018-2
   Kronborg H, 2004, SCAND J PUBLIC HEALT, V32, P210, DOI 10.1080/14034940310019218
   Kroser J, 2006, AM J GASTROENTEROL, V101, pS633, DOI 10.1111/j.1572-0241.2006.00961.x
   Larsen H, 2003, SCAND J PUBLIC HEALT, V31, P12, DOI 10.1080/14034940210134194
   Lary JM, 1999, DRUG SAFETY, V21, P161, DOI 10.2165/00002018-199921030-00002
   LENNARD L, 1992, EUR J CLIN PHARMACOL, V43, P329, DOI 10.1007/BF02220605
   LENNARDJONES JE, 1989, SCAND J GASTROENTERO, V24, P2, DOI 10.3109/00365528909091339
   Liu HH, 2002, ANN INTERN MED, V137, P72, DOI 10.7326/0003-4819-137-1-200207020-00024
   Loftus CG, 2007, INFLAMM BOWEL DIS, V13, P254, DOI 10.1002/ibd.20029
   Mahadevan U, 2007, GASTROENTEROLOGY, V133, P1106, DOI 10.1053/j.gastro.2007.07.019
   Mahadevan U, 2006, GASTROENTEROLOGY, V131, P283, DOI 10.1053/j.gastro.2006.04.049
   Mahadevan U, 2013, CLIN GASTROENTEROL H, V11, P286, DOI 10.1016/j.cgh.2012.11.011
   Mahadevan U, 2012, GASTROENTEROLOGY, V142, pS149
   Mahid SS, 2007, DIGEST DIS SCI, V52, P2897, DOI 10.1007/s10620-006-9624-0
   Mañosa M, 2013, SCAND J GASTROENTERO, V48, P427, DOI 10.3109/00365521.2013.772229
   Marri SR, 2007, INFLAMM BOWEL DIS, V13, P591, DOI 10.1002/ibd.20082
   Marsal K, 1996, ACTA PAEDIATR, V85, P843, DOI 10.1111/j.1651-2227.1996.tb14164.x
   MCNEILLY AS, 1994, ANN NY ACAD SCI, V709, P145, DOI 10.1111/j.1749-6632.1994.tb30394.x
   MILLER JP, 1986, J ROY SOC MED, V79, P221, DOI 10.1177/014107688607900410
   Moffatt DC, 2009, AM J GASTROENTEROL, V104, P2517, DOI 10.1038/ajg.2009.362
   Molnár T, 2010, SCAND J GASTROENTERO, V45, P1302, DOI 10.3109/00365521.2010.503967
   Morales M, 2000, HEPATO-GASTROENTEROL, V47, P1595
   Moser MAJ, 2000, AM J GASTROENTEROL, V95, P1021
   Moskovitz DN, 2004, AM J GASTROENTEROL, V99, P656, DOI 10.1111/j.1572-0241.2004.04140.x
   Mountifield R, 2009, INFLAMM BOWEL DIS, V15, P720, DOI 10.1002/ibd.20839
   MUNKHOLM P, 1995, SCAND J GASTROENTERO, V30, P699, DOI 10.3109/00365529509096316
   *NAT BOARD HLTH, 1993, KLASS SYGD 10 REV
   NELIS GF, 1989, LANCET, V1, P383
   Nguyen GC, 2009, INFLAMM BOWEL DIS, V15, P1233, DOI 10.1002/ibd.20883
   NIELSEN OH, 1984, SCAND J GASTROENTERO, V19, P724, DOI 10.1080/00365521.1984.12005800
   Nielsen OH, 2014, NAT REV GASTRO HEPAT, V11, P116, DOI 10.1038/nrgastro.2013.135
   Nielsen OH, 2013, NAT REV GASTRO HEPAT, V10, P130, DOI 10.1038/nrgastro.2012.248
   Norgård B, 2003, ALIMENT PHARM THER, V17, P827, DOI 10.1046/j.1365-2036.2003.01537.x
   Norgård B, 2003, GUT, V52, P243, DOI 10.1136/gut.52.2.243
   Norgård B, 2007, AM J GASTROENTEROL, V102, P1947, DOI 10.1111/j.1572-0241.2007.01355.x
   Norgård B, 2007, AM J GASTROENTEROL, V102, P1406, DOI 10.1111/j.1572-0241.2007.01216.x
   Olesen AW, 2006, ULTRASOUND OBST GYN, V28, P292, DOI 10.1002/uog.2793
   Olsen J, 2002, DRUG SAFETY, V25, P21, DOI 10.2165/00002018-200225010-00003
   ORHOLM M, 1991, NEW ENGL J MED, V324, P84, DOI 10.1056/NEJM199101103240203
   OST L, 1985, J PEDIATR-US, V106, P1008, DOI 10.1016/S0022-3476(85)80259-6
   Park-Wyllie L, 2000, TERATOLOGY, V62, P385, DOI 10.1002/1096-9926(200012)62:6<385::AID-TERA5>3.0.CO;2-Z
   Pedersen CB, 2006, DAN MED BULL, V53, P441
   Pedersen N, 2013, ALIMENT PHARM THER, V38, P501, DOI 10.1111/apt.12412
   Podolsky DK, 2002, NEW ENGL J MED, V347, P417, DOI 10.1056/NEJMra0804647
   Riis L, 2006, AM J GASTROENTEROL, V101, P1539, DOI 10.1111/j.1572-0241.2006.00602.x
   ROGERS RG, 1995, AM J PERINAT, V12, P262, DOI 10.1055/s-2007-994469
   Rothman KJ, 2008, MODERN EPIDEMIOLOGY
   Rubin P, 1998, BRIT MED J, V317, P1503, DOI 10.1136/bmj.317.7171.1503
   Russel MGVM, 1998, INFLAMM BOWEL DIS, V4, P182, DOI 10.1097/00054725-199808000-00002
   SAARIKOSKI S, 1973, AM J OBSTET GYNECOL, V115, P1100, DOI 10.1016/0002-9378(73)90559-0
   Schmidt LS, 2010, CANCER EPIDEM BIOMAR, V19, P1042, DOI 10.1158/1055-9965.EPI-09-1273
   Sewitch MJ, 2003, AM J GASTROENTEROL, V98, P1535, DOI 10.1016/S0002-9270(03)00304-6
   Shale MJ, 2003, ALIMENT PHARM THER, V18, P191, DOI 10.1046/j.1365-2036.2003.01648.x
   Simpson SH, 2006, BMJ-BRIT MED J, V333, P15, DOI 10.1136/bmj.38875.675486.55
   SOPRANO DR, 1995, ANNU REV NUTR, V15, P111, DOI 10.1146/annurev.nu.15.070195.000551
   Steinberg E P, 1990, Int J Technol Assess Health Care, V6, P282
   Steinhart H, 2000, Can J Gastroenterol, V14 Suppl C, p23C
   Stephansson O, 2010, CLIN GASTROENTEROL H, V8, P509, DOI 10.1016/j.cgh.2010.02.014
   Sterne JA, 2003, ESSENTIALS MED STAT
   Stretch GL, 1996, ALIMENT PHARM THERAP, V10, P941, DOI 10.1046/j.1365-2036.1996.85257000.x
   Sundhedsstyrelsen [the Danish National Board of Health], 1998, ANB SPAEDB ERN VEJL
   Travis SPL, 2006, GUT, V55, DOI 10.1136/gut.2005.081950b
   van der Woude CJ, 2010, J CROHNS COLITIS, V4, P493, DOI 10.1016/j.crohns.2010.07.004
   Vermeire S, 2012, J CROHNS COLITIS, V6, P811, DOI 10.1016/j.crohns.2012.04.009
   Vind I, 2006, AM J GASTROENTEROL, V101, P1274, DOI 10.1111/j.1572-0241.2006.00552.x
   Vohr BR, 2009, J PEDIATR-US, V154, P498, DOI 10.1016/j.jpeds.2008.10.044
   Wilson J, 2010, INFLAMM BOWEL DIS, V16, P1550, DOI 10.1002/ibd.21209
   World Health Organization, ADHERENCE LONG TERM
   Zelinkova Z, 2011, ALIMENT PHARM THER, V33, P1053, DOI 10.1111/j.1365-2036.2011.04617.x
   Zelinkova Z, 2013, CLIN GASTROENTEROL H, V11, P318, DOI 10.1016/j.cgh.2012.10.024
NR 152
TC 5
Z9 5
U1 0
U2 18
PU DANISH MEDICAL ASSOC
PI COPENHAGEN
PA TRONDHJEMSGADE 9, DK-2100 COPENHAGEN, DENMARK
SN 2245-1919
J9 DAN MED J
JI Dan. Med. J.
PD JUL
PY 2016
VL 63
IS 7
AR B5263
PG 20
WC Medicine, General & Internal
WE Science Citation Index Expanded (SCI-EXPANDED)
SC General & Internal Medicine
GA DY2IQ
UT WOS:000384916700010
PM 27399984
DA 2024-01-22
ER

PT J
AU Kemp, R
   Dunn, E
   Schultz, M
AF Kemp, Roslyn
   Dunn, Elliott
   Schultz, Michael
TI Immunomodulators in Inflammatory Bowel Disease: An Emerging Role for
   Biologic Agents
SO BIODRUGS
LA English
DT Review
ID TUMOR-NECROSIS-FACTOR; ACTIVE CROHNS-DISEASE; MAINTENANCE THERAPY;
   ULCERATIVE-COLITIS; HUMANIZED ANTIBODY; DENDRITIC CELLS; ADVERSE EVENTS;
   FACTOR-ALPHA; T-CELLS; KAPPA-B
AB Crohn's disease and ulcerative colitis, collectively referred to as inflammatory bowel diseases (IBD), are the result of an aberrant immune response to ubiquitous antigens in a genetically susceptible host. In the past, treatment has focused on immunosuppression with the aim of achieving symptom-free remission. Over the last two decades, with a better understanding of the underlying pathomechanisms and an increased knowledge of the natural disease course, mucosal healing (the endoscopic absence of visible inflammation) has become the target of therapy. Anti-tumor necrosis factor (TNF)-alpha therapy was introduced in the late 1990s and, for the first time, targeted and effective medication became available. However, these medications are not without significant side effects, and long-term efficacy is only achieved in about one third of patients. Alongside anti-TNF-alpha agents, a variety of other drugs targeting different aspects of the immune system will become available over the next few years. This review aims to provide a brief summary of immunologic pathways involved in IBD and shows where current and new drugs fit into these pathways.
C1 [Kemp, Roslyn; Dunn, Elliott] Univ Otago, Otago Sch Med Sci, Dept Microbiol & Immunol, Dunedin 9054, New Zealand.
   [Schultz, Michael] Univ Otago, Dunedin Sch Med, Dept Med, Dunedin 9054, New Zealand.
   [Schultz, Michael] Southern Dist Hlth Board, Gastroenterol Unit, Dunedin, New Zealand.
C3 University of Otago; University of Otago; Dunedin Public Hospital
RP Schultz, M (通讯作者)，Univ Otago, Dunedin Sch Med, Dept Med, POB 56, Dunedin 9054, New Zealand.
EM michael.schultz@otago.ac.nz
OI Kemp, Roslyn/0000-0001-9092-1150
FU Jack Thomson Arthritis Fund; H.S. and J.C. Anderson Trust; AbbVie Ltd.;
   Janssen-Cilag Pty Ltd. New Zealand Inflammatory Bowel Disease Advisory
   Board
FX Research by Roslyn Kemp and Elliott Dunn is supported by the Jack
   Thomson Arthritis Fund and the H.S. and J.C. Anderson Trust. Michael
   Schultz has received speaker fees and is a member of the AbbVie Ltd. and
   Janssen-Cilag Pty Ltd. New Zealand Inflammatory Bowel Disease Advisory
   Boards.
CR Ardite E, 1998, BRIT J PHARMACOL, V124, P431, DOI 10.1038/sj.bjp.0701887
   Ardizzone S, 2005, DRUGS, V65, P2253, DOI 10.2165/00003495-200565160-00002
   Artis D, 2008, NAT REV IMMUNOL, V8, P411, DOI 10.1038/nri2316
   Baumgart DC, 2005, GUT, V54, P228, DOI 10.1136/gut.2004.040360
   Beaugerie L, 2009, LANCET, V374, P1617, DOI 10.1016/S0140-6736(09)61302-7
   Bradford K, 2011, WORLD J GASTROENTERO, V17, P4166, DOI 10.3748/wjg.v17.i37.4166
   BREESE EJ, 1994, GASTROENTEROLOGY, V106, P1455, DOI 10.1016/0016-5085(94)90398-0
   BRODY M, 1993, EUR J CLIN CHEM CLIN, V31, P667
   D'Haens G, 2008, LANCET, V371, P660, DOI 10.1016/S0140-6736(08)60304-9
   Danese S, 2008, TRENDS IMMUNOL, V29, P555, DOI 10.1016/j.it.2008.07.009
   Danese S, 2012, GUT, V61, P918, DOI 10.1136/gutjnl-2011-300904
   de Boer NKH, 2005, WORLD J GASTROENTERO, V11, P5540, DOI 10.3748/wjg.v11.i35.5540
   Duchmann R, 1995, CLIN EXP IMMUNOL, V102, P448
   ELION GB, 1989, SCIENCE, V244, P41, DOI 10.1126/science.2649979
   Feagan BG, 2005, NEW ENGL J MED, V352, P2499, DOI 10.1056/NEJMoa042982
   Feagan BG, 2008, CLIN GASTROENTEROL H, V6, P1370, DOI 10.1016/j.cgh.2008.06.007
   Ford AC, 2011, AM J GASTROENTEROL, V106, P644, DOI 10.1038/ajg.2011.73
   Fraser AG, 2002, GUT, V50, P485, DOI 10.1136/gut.50.4.485
   Fujino S, 2003, GUT, V52, P65, DOI 10.1136/gut.52.1.65
   Girardin A, 2013, INT J CANCER, V132, P1842, DOI 10.1002/ijc.27855
   GRILLI M, 1993, INT REV CYTOL, V143, P1
   Hanauer SB, 2002, LANCET, V359, P1541, DOI 10.1016/S0140-6736(02)08512-4
   Hansen RA, 2007, CLIN GASTROENTEROL H, V5, P729, DOI 10.1016/j.cgh.2007.02.016
   Hart AL, 2005, GASTROENTEROLOGY, V129, P50, DOI 10.1053/j.gastro.2005.05.013
   Hébuterne X, 2013, GUT, V62, P201, DOI 10.1136/gutjnl-2012-302262
   HYNES RO, 1992, CELL, V69, P11, DOI 10.1016/0092-8674(92)90115-S
   Irving PM, 2007, ALIMENT PHARM THER, V26, P313, DOI 10.1111/j.1365-2036.2007.03379.x
   Johnston A, 2005, CLIN IMMUNOL, V114, P154, DOI 10.1016/j.clim.2004.09.001
   Jones JL, 2007, INFLAMM BOWEL DIS, V13, P1299, DOI 10.1002/ibd.20211
   Kandiel A, 2005, GUT, V54, P1121, DOI 10.1136/gut.2004.049460
   Keane J, 2001, NEW ENGL J MED, V345, P1098, DOI 10.1056/NEJMoa011110
   Korn T, 2009, ANNU REV IMMUNOL, V27, P485, DOI 10.1146/annurev.immunol.021908.132710
   LENNARDJONES JE, 1960, GUT, V1, P217, DOI 10.1136/gut.1.3.217
   MALCHOW H, 1984, GASTROENTEROLOGY, V86, P249
   Marehbian J, 2009, AM J GASTROENTEROL, V104, P2524, DOI 10.1038/ajg.2009.322
   Marsal J, 2012, J INTERN MED, V272, P411, DOI 10.1111/j.1365-2796.2012.02588.x
   Maynard CL, 2009, IMMUNITY, V31, P389, DOI 10.1016/j.immuni.2009.08.012
   McDonald JWD, 2012, COCHRANE DB SYST REV, DOI 10.1002/14651858.CD003459.pub3
   Miheller P, 2010, EXPERT OPIN DRUG MET, V6, P1505, DOI 10.1517/17425255.2010.525505
   Mowat AM, 2003, NAT REV IMMUNOL, V3, P331, DOI 10.1038/nri1057
   Neurath MF, 2012, GUT, V61, P1619, DOI 10.1136/gutjnl-2012-302830
   Ng SC, 2011, ALIMENT PHARM THER, V33, P417, DOI 10.1111/j.1365-2036.2010.04541.x
   Nielsen OH, 2011, J INTERN MED, V270, P15, DOI 10.1111/j.1365-2796.2011.02344.x
   Packey CD, 2008, J INTERN MED, V263, P597, DOI 10.1111/j.1365-2796.2008.01962.x
   Papadakis KA, 2000, GASTROENTEROLOGY, V119, P1148, DOI 10.1053/gast.2000.18160
   Parkes M, 2012, DIGEST DIS, V30, P330, DOI 10.1159/000338119
   Peyrin-Biroulet L, 2011, ALIMENT PHARM THER, V33, P870, DOI 10.1111/j.1365-2036.2011.04599.x
   Peyrin-Biroulet L, 2008, CLIN GASTROENTEROL H, V6, P644, DOI 10.1016/j.cgh.2008.03.014
   Present DH, 1999, NEW ENGL J MED, V340, P1398, DOI 10.1056/NEJM199905063401804
   Qin JJ, 2010, NATURE, V464, P59, DOI 10.1038/nature08821
   Rahier JF, 2009, J CROHNS COLITIS, V3, P47, DOI 10.1016/j.crohns.2009.02.010
   REINECKER HC, 1993, CLIN EXP IMMUNOL, V94, P174
   Rescigno M, 2009, J CLIN INVEST, V119, P2441, DOI 10.1172/JCI39134
   Roberts RL, 2007, AM J GASTROENTEROL, V102, P2754, DOI 10.1111/j.1572-0241.2007.01525.x
   Rutgeerts P, 2004, GASTROENTEROLOGY, V126, P402, DOI 10.1053/j.gastro.2003.11.014
   Rutgeerts P, 2005, NEW ENGL J MED, V353, P2462, DOI 10.1056/NEJMoa050516
   Rutgeerts P, 2012, GASTROENTEROLOGY, V142, P1102, DOI 10.1053/j.gastro.2012.01.035
   Sandborn WJ, 2012, NEW ENGL J MED, V367, P1519, DOI 10.1056/NEJMoa1203572
   Sandborn WJ, 1999, INFLAMM BOWEL DIS, V5, P119, DOI 10.1097/00054725-199905000-00008
   Sandborn WJ, 2005, NEW ENGL J MED, V353, P1912, DOI 10.1056/NEJMoa043335
   Sandborn WJ, 2001, GASTROENTEROLOGY, V121, P1088, DOI 10.1053/gast.2001.28674
   Sartor RB, 2006, NAT CLIN PRACT GASTR, V3, P390, DOI 10.1038/ncpgasthep0528
   Siakavellas SI, 2012, DISCOV MED, V14, P253
   Siegel CA, 2009, CLIN GASTROENTEROL H, V7, P874, DOI 10.1016/j.cgh.2009.01.004
   SUMMERS RW, 1979, GASTROENTEROLOGY, V77, P847
   Tiede I, 2003, J CLIN INVEST, V111, P1133, DOI 10.1172/JCI200316432
   TRUELOVE SC, 1954, BRIT MED J, V2, P375, DOI 10.1136/bmj.2.4884.375
   Van Den Brande JMH, 2003, GASTROENTEROLOGY, V124, P1774, DOI 10.1016/S0016-5085(03)00382-2
   VASSALLI P, 1992, ANNU REV IMMUNOL, V10, P411, DOI 10.1146/annurev.iy.10.040192.002211
   Veereman-Wauters G, 2012, J PEDIAT GASTROENTER
   WINTER G, 1993, IMMUNOL TODAY, V14, P243, DOI 10.1016/0167-5699(93)90039-N
NR 71
TC 20
Z9 21
U1 0
U2 15
PU ADIS INT LTD
PI NORTHCOTE
PA 5 THE WAREHOUSE WAY, NORTHCOTE 0627, AUCKLAND, NEW ZEALAND
SN 1173-8804
EI 1179-190X
J9 BIODRUGS
JI Biodrugs
PD DEC
PY 2013
VL 27
IS 6
BP 585
EP 590
DI 10.1007/s40259-013-0045-2
PG 6
WC Oncology; Immunology; Pharmacology & Pharmacy
WE Science Citation Index Expanded (SCI-EXPANDED)
SC Oncology; Immunology; Pharmacology & Pharmacy
GA 253IU
UT WOS:000327079100004
PM 23749336
DA 2024-01-22
ER

PT J
AU Sandborn, WJ
   Feagan, BG
   Radford-Smith, G
   Kovacs, A
   Enns, R
   Innes, A
   Patel, J
AF Sandborn, WJ
   Feagan, BG
   Radford-Smith, G
   Kovacs, A
   Enns, R
   Innes, A
   Patel, J
TI CDP571, a humanised monoclonal antibody to tumour necrosis factor α, for
   moderate to severe Crohn's disease:: a randomised, double blind, placebo
   controlled trial
SO GUT
LA English
DT Article
ID ENGINEERED HUMAN-ANTIBODY; QUALITY-OF-LIFE; TNF CDP571; INFLIXIMAB;
   EFFICACY; MAINTENANCE; REMISSION; INDEX; TERM
AB Background: Targeting tumour necrosis factor alpha (TNF-alpha) has demonstrated efficacy in Crohn's disease.
   Aim: To evaluate CDP571, a humanised antibody to TNF-alpha, for treating active Crohn's disease.
   Patients: A total of 396 patients with moderate to severe Crohn's disease.
   Methods: In a 28 week, randomised, double blind, placebo controlled trial, patients received intravenous CDP571 ( 10 mg/kg) or placebo every eight weeks to week 24. The primary outcome measure was clinical response ( a decrease in the Crohn's disease activity index (CDAI) to greater than or equal to 100 points or remission ( CDAI score less than or equal to150 points)) at week 28. A secondary outcome measure was clinical response ( using the same definition) at week 2.
   Results: Clinical response occurred at week 28 in 80/263 (30.4%) CDP571 patients and 31/132 (23.5%) placebo patients ( p = 0.102). Clinical response at week 2 occurred in 90/263 (34.2%) CDP571 patients and 28/132 (21.2%) placebo patients ( p = 0.011). Post hoc exploratory subgroup analysis of 159 patients with baseline C reactive protein (CRP) greater than or equal to 10 mg/l demonstrated significant differences between CDP571 and placebo in clinical response rates at weeks 2 ( CDP571, 50/101 (49.5%); placebo, 9/58 (15.5%); p< 0.001) and 28 ( CDP571, 29/101 (28.7%); placebo, 7/58 (12.1%); p = 0.018). Adverse events occurred at similar frequencies in both treatment groups.
   Conclusions: CDP571 is modestly effective for short but not long term treatment of unselected patients with moderate to severe Crohn's disease. The clinical relevance of this short term effect is unclear. Post hoc analysis suggests both short and long term efficacy of CDP571 in patients with elevated baseline CRP (≥ 10 mg/l). CDP571 is well tolerated.
C1 Mayo Clin & Mayo Fdn, Rochester, MN 55905 USA.
   Univ Western Ontario, London, ON, Canada.
   Univ Queensland, Royal Brisbane Hosp, Herston, Qld, Australia.
   Peterfy Hosp, Budapest, Hungary.
   Univ British Columbia, St Pauls Hosp, Vancouver, BC V5Z 1M9, Canada.
   Celltech Res & Dev, Slough, Berks, England.
C3 Mayo Clinic; Western University (University of Western Ontario); Royal
   Brisbane & Women's Hospital; University of Queensland; St. Paul's
   Hospital; University of British Columbia; Celltech Group Ltd
RP Sandborn, WJ (通讯作者)，Mayo Clin & Mayo Fdn, 200 1st St SW, Rochester, MN 55905 USA.
EM sandborn.william@mayo.edu
RI Feagan, Brian G/M-4283-2015; Radford-Smith, Graham/H-2792-2013; Feagan,
   Brian/G-3292-2011; Sandborn, William/ABE-8342-2020; Radford-Smith,
   Graham L/G-5749-2017
OI Radford-Smith, Graham/0000-0002-2047-6239; Radford-Smith, Graham
   L/0000-0002-2047-6239
CR Baert F, 2003, NEW ENGL J MED, V348, P601, DOI 10.1056/NEJMoa020888
   BEST WR, 1976, GASTROENTEROLOGY, V70, P439
   Farrell RJ, 2003, GASTROENTEROLOGY, V124, P917, DOI 10.1053/gast.2003.50145
   Feagan BG, 2000, GASTROENTEROLOGY, V118, pA655, DOI 10.1016/S0016-5085(00)84761-7
   HANAUER S, 2003, DIGESTIVE DIS WEEK, P1357
   Hanauer SB, 2002, LANCET, V359, P1541, DOI 10.1016/S0140-6736(02)08512-4
   HANAUER SB, 1999, GASTROENTEROLOGY, V116, P731
   IRVINE EJ, 1994, GASTROENTEROLOGY, V106, P287, DOI 10.1016/0016-5085(94)90585-1
   Irvine EJ, 1996, J CLIN EPIDEMIOL, V49, P1177, DOI 10.1016/0895-4356(96)00136-9
   Present DH, 1999, NEW ENGL J MED, V340, P1398, DOI 10.1056/NEJM199905063401804
   Rutgeerts P, 1999, GASTROENTEROLOGY, V117, P761, DOI 10.1016/S0016-5085(99)70332-X
   Sandborn WJ, 2001, GASTROENTEROLOGY, V120, P1330, DOI 10.1053/gast.2001.24042
   Sands B, 2002, GASTROENTEROLOGY, V122, pA81
   Stack WA, 1997, LANCET, V349, P521, DOI 10.1016/S0140-6736(97)80083-9
   STEPHENS S, 1995, IMMUNOLOGY, V85, P668
   Targan SR, 1997, NEW ENGL J MED, V337, P1029, DOI 10.1056/NEJM199710093371502
   WINTER G, 1993, IMMUNOL TODAY, V14, P243, DOI 10.1016/0167-5699(93)90039-N
NR 17
TC 120
Z9 130
U1 0
U2 0
PU B M J PUBLISHING GROUP
PI LONDON
PA BRITISH MED ASSOC HOUSE, TAVISTOCK SQUARE, LONDON WC1H 9JR, ENGLAND
SN 0017-5749
J9 GUT
JI Gut
PD OCT
PY 2004
VL 53
IS 10
BP 1485
EP 1493
DI 10.1136/gut.2003.035253
PG 9
WC Gastroenterology & Hepatology
WE Science Citation Index Expanded (SCI-EXPANDED)
SC Gastroenterology & Hepatology
GA 853LP
UT WOS:000223829400020
PM 15361500
OA Bronze, Green Published
DA 2024-01-22
ER

PT J
AU Rodríguez-Lago, I
   Gisbert, JP
AF Rodriguez-Lago, Iago
   Gisbert, Javier P.
TI The Role of Immunomodulators and Biologics in the Medical Management of
   Stricturing Crohn's Disease
SO JOURNAL OF CROHNS & COLITIS
LA English
DT Review
DE Crohn's disease; stricture; anti-TNF agent; immunomodulator
ID INFLAMMATORY-BOWEL-DISEASE; EVIDENCE-BASED CONSENSUS; ANTI-TNF;
   INFLIXIMAB; THERAPY; ANTIBODIES; AZATHIOPRINE; EFFICACY; FIBROSIS;
   SURGERY
AB Crohn's disease is a progressive and disabling inflammatory disease involving the gastrointestinal tract. It usually produces inflammatory lesions in the ileocolonic region, but up to half of patients will also develop complications such as strictures in the long term. Indeed, a proportion of patients have progression of the disease with the development of stricturing lesions because there are no drugs that effectively prevent or reverse established fibrosis, and hence these patients are usually treated with surgery or endoscopic balloon dilation. Fibrotic lesions are always associated with some degree of inflammatory changes, but there is little evidence supporting the use of medical therapy in this context. Here, we discuss the most important findings on the possible use of immunomodulators or biologics in the prevention and treatment of intestinal strictures in Crohn's disease patients. Recent evidence demonstrates that these drugs may also be effective in treating lesions with high levels of collagen deposition, and thus might, at least in some patients, reduce the progression of the disease and bowel damage, and further avoid the need for surgery and a disabling course in the long term.
C1 [Rodriguez-Lago, Iago] Hosp Galdakao, Gastroenterol Dept, Baracaldo, Spain.
   [Rodriguez-Lago, Iago] Biocruces Bizkaia Hlth Res Inst, Baracaldo, Spain.
   [Gisbert, Javier P.] Univ Autonoma Madrid, Gastroenterol Unit, Hosp Univ La Princesa, Inst Invest Sanitaria Princesa IIS IP, Madrid, Spain.
   [Gisbert, Javier P.] Ctr Invest Biomed Red Enfermedades Hepat & Digest, Madrid, Spain.
C3 Galdakao Hospital; Hospital de La Princesa; Autonomous University of
   Madrid; CIBER - Centro de Investigacion Biomedica en Red; CIBEREHD
RP Gisbert, JP (通讯作者)，Hosp Univ La Princesa, Gastroenterol Unit, Diego Leon 62, Madrid 28006, Spain.
EM javier.p.gisbert@gmail.com
RI Gisbert, Javier P/GRY-2719-2022; Gisbert, Javier P/ABB-7531-2021
OI Gisbert, Javier P/0000-0003-2090-3445; Rodriguez - Lago,
   Iago/0000-0003-1133-4578
FU Biocruces Bizkaia Health Research Institute [INT-BC-2018-007]
FX I.R-L. is supported by a research grant from Biocruces Bizkaia Health
   Research Institute [Grant No. INT-BC-2018-007].
CR Allocca M, 2019, CLIN GASTROENTEROL H
   Allocca M, 2017, DIGEST LIVER DIS, V49, P872, DOI 10.1016/j.dld.2017.03.012
   Aloi M, 2013, DIGEST LIVER DIS, V45, P464, DOI 10.1016/j.dld.2013.01.020
   Amre DK, 2006, AM J GASTROENTEROL, V101, P645, DOI 10.1111/j.1572-0241.2006.00468.x
   Annese V, 2013, J CROHNS COLITIS, V7, P982, DOI 10.1016/j.crohns.2013.09.016
   Bettenworth D, 2019, GUT, V68, P1115, DOI 10.1136/gutjnl-2018-318081
   Bettenworth D, 2017, INFLAMM BOWEL DIS, V23, P133, DOI 10.1097/MIB.0000000000000988
   Bharadwaj S, 2015, INFLAMM BOWEL DIS, V21, P2194, DOI 10.1097/MIB.0000000000000403
   Bodini G, 2017, DIGEST LIVER DIS, V49, P175, DOI 10.1016/j.dld.2016.10.014
   Bossuyt P, 2018, J CROHNS COLITIS, V12, P32, DOI 10.1093/ecco-jcc/jjx110
   Bouguen G, 2009, ALIMENT PHARM THER, V30, P749, DOI 10.1111/j.1365-2036.2009.04089.x
   Bouhnik Y, 2018, GUT, V67, P53, DOI 10.1136/gutjnl-2016-312581
   Burisch J, 2018, GUT
   Burisch J, 2018, J CROHNS COLITIS, V12, P532, DOI 10.1093/ecco-jcc/jjy015
   Burke JP, 2007, AM J GASTROENTEROL, V102, P439, DOI 10.1111/j.1572-0241.2006.01010.x
   Campos C, 2017, DIGEST DIS SCI, V62, P1628, DOI 10.1007/s10620-017-4572-4
   Colombel JF, 2010, NEW ENGL J MED, V362, P1383, DOI 10.1056/NEJMoa0904492
   Colombel JF, 2007, GASTROENTEROLOGY, V132, P52, DOI 10.1053/j.gastro.2006.11.041
   Condino G, 2013, DIGEST LIVER DIS, V45, P258, DOI 10.1016/j.dld.2012.10.009
   Cosnes J, 2005, GUT, V54, P237, DOI 10.1136/gut.2004.045294
   Cosnes J, 2002, INFLAMM BOWEL DIS, V8, P244, DOI 10.1097/00054725-200207000-00002
   Cosnes J, 2013, GASTROENTEROLOGY, V145, P758, DOI 10.1053/j.gastro.2013.04.048
   Dubinsky MC, 2008, CLIN GASTROENTEROL H, V6, P1105, DOI 10.1016/j.cgh.2008.04.032
   Dubinsky MC, 2006, AM J GASTROENTEROL, V101, P360, DOI 10.1111/j.1572-0241.2006.00456.x
   Dulai PS, 2016, AM J GASTROENTEROL, V111, P1147, DOI 10.1038/ajg.2016.236
   Echarri A, 2011, J CROHNS COLITIS, V5, pA227
   Fiorino G, 2017, J CROHNS COLITIS, V11, P274, DOI 10.1093/ecco-jcc/jjw185
   Frei R, 2019, J CROHNS COLITIS, V13, P1292, DOI 10.1093/ecco-jcc/jjz057
   Fumery M, 2015, CLIN GASTROENTEROL H, V13, P1770, DOI 10.1016/j.cgh.2015.04.185
   Gionchetti P, 2017, J CROHNS COLITIS, V11, P135, DOI 10.1093/ecco-jcc/jjw169
   HANAUER SB, 1993, AM J GASTROENTEROL, V88, P646
   Hanauer SB, 2006, GASTROENTEROLOGY, V130, P323, DOI 10.1053/j.gastro.2005.11.030
   Hanauer SB, 2002, LANCET, V359, P1541, DOI 10.1016/S0140-6736(02)08512-4
   Hendel J, 2014, UNITED EUR GASTROENT, V2, P406, DOI 10.1177/2050640614547805
   Holtmann M, 2003, Z GASTROENTEROL, V41, P11, DOI 10.1055/s-2003-36677
   Khanna R, 2015, LANCET, V386, P1825, DOI 10.1016/S0140-6736(15)00068-9
   Kim B, 2016, J GASTROEN HEPATOL, V31, P126, DOI 10.1111/jgh.13169
   KOZAREK RA, 1989, ANN INTERN MED, V110, P353, DOI 10.7326/0003-4819-110-5-353
   Kristo I, 2017, WORLD J GASTROENTERO, V23, P472, DOI 10.3748/wjg.v23.i3.472
   Lichtenstein GR, 2006, AM J GASTROENTEROL, V101, P1030, DOI 10.1111/j.1572-0241.2006.00463.x
   Louis E, 2001, GUT, V49, P777, DOI 10.1136/gut.49.6.777
   Louis E, 2007, ACTA GASTRO-ENT BELG, V70, P15
   Magro F, 2014, AM J GASTROENTEROL, V109, P1026, DOI 10.1038/ajg.2014.97
   Mow WS, 2004, DIGEST DIS SCI, V49, P1280, DOI 10.1023/B:DDAS.0000037824.66186.e2
   Naganuma M, 2017, ABDOM RADIOL, V42, P141, DOI 10.1007/s00261-016-0878-5
   Nandy N, 2017, DIGEST DIS SCI, V62, P2690, DOI 10.1007/s10620-017-4751-3
   Pallotta N, 2008, WORLD J GASTROENTERO, V14, P1885, DOI 10.3748/wjg.14.1885
   Panchal H, 2019, DIG DIS SCI
   Panés J, 2013, GASTROENTEROLOGY, V145, P766, DOI 10.1053/j.gastro.2013.06.009
   Pariente B, 2015, GASTROENTEROLOGY, V148, P52, DOI 10.1053/j.gastro.2014.09.015
   Pelletier AL, 2009, ALIMENT PHARM THER, V29, P279, DOI 10.1111/j.1365-2036.2008.03887.x
   Pucilowska JB, 2000, AM J PHYSIOL-GASTR L, V279, pG653
   RIBEIRO MB, 1991, SURG GYNECOL OBSTET, V173, P343
   Rieder F, 2018, ALIMENT PHARM THER, V48, P347, DOI 10.1111/apt.14853
   Rieder F, 2017, GASTROENTEROLOGY, V152, P340, DOI 10.1053/j.gastro.2016.09.047
   Rieder F, 2016, J CROHNS COLITIS, V10, P873, DOI 10.1093/ecco-jcc/jjw055
   Rieder F, 2013, GUT, V62, P1072, DOI 10.1136/gutjnl-2012-304353
   Rieder F, 2012, DIGEST DIS, V30, P55, DOI 10.1159/000342603
   Rieder F, 2011, INFLAMM BOWEL DIS, V17, P2000, DOI 10.1002/ibd.21627
   Rieder F, 2010, INFLAMM BOWEL DIS, V16, P263, DOI 10.1002/ibd.21046
   Rieder F, 2009, NAT REV GASTRO HEPAT, V6, P228, DOI 10.1038/nrgastro.2009.31
   Rimola J, 2015, AM J GASTROENTEROL, V110, P432, DOI 10.1038/ajg.2014.424
   Rodríguez-Lago I, 2019, CLIN GASTROENTEROL H, V17, P1646, DOI 10.1016/j.cgh.2019.01.017
   Safroneeva E, 2015, ALIMENT PHARM THER, V42, P977, DOI 10.1111/apt.13363
   Samimi R, 2010, INFLAMM BOWEL DIS, V16, P1187, DOI 10.1002/ibd.21160
   Sandborn WJ, 2007, GUT, V56, P1232, DOI 10.1136/gut.2006.106781
   SANDBORN WJ, 1995, GASTROENTEROLOGY, V109, P1808, DOI 10.1016/0016-5085(95)90747-5
   Schoepfer A, 2015, J CROHNS COLITIS, V9, P597, DOI 10.1093/ecco-jcc/jjv100
   Seow CH, 2009, AM J GASTROENTEROL, V104, P1426, DOI 10.1038/ajg.2009.79
   Sonnenberg A, 2015, J CROHNS COLITIS, V9, P769, DOI 10.1093/ecco-jcc/jjv108
   Sorrentino D, 2006, INT J COLORECTAL DIS, V21, P276, DOI 10.1007/s00384-005-0739-0
   Swaminath A, 2008, INFLAMM BOWEL DIS, V14, P213, DOI 10.1002/ibd.20318
   Teich N, 2017, INT J COLORECTAL DIS, V32, P1289, DOI 10.1007/s00384-017-2860-2
   Torres J, 2017, LANCET, V389, P1741, DOI 10.1016/S0140-6736(16)31711-1
   Toy LS, 2000, GASTROENTEROLOGY, V118, pA569
   Urlep D, 2017, WORLD J PEDIATR, V13, P394, DOI 10.1007/s12519-017-0038-1
   Van Assche G, 2013, J CROHNS COLITIS, V7, P950, DOI 10.1016/j.crohns.2013.01.011
   Vasilopoulos Sotirios, 2000, American Journal of Gastroenterology, V95, P2503, DOI 10.1111/j.1572-0241.2000.02675.x
   Verstockt B, 2016, FRONT MED-LAUSANNE, V3, DOI 10.3389/fmed.2016.00024
   YAMAZAKI Y, 1991, AM J GASTROENTEROL, V86, P882
   Zappa M, 2011, INFLAMM BOWEL DIS, V17, P984, DOI 10.1002/ibd.21414
NR 81
TC 19
Z9 19
U1 0
U2 4
PU OXFORD UNIV PRESS
PI OXFORD
PA GREAT CLARENDON ST, OXFORD OX2 6DP, ENGLAND
SN 1873-9946
EI 1876-4479
J9 J CROHNS COLITIS
JI J. Crohns Colitis
PD APR
PY 2020
VL 14
IS 4
BP 557
EP 566
DI 10.1093/ecco-jcc/jjz158
PG 10
WC Gastroenterology & Hepatology
WE Science Citation Index Expanded (SCI-EXPANDED)
SC Gastroenterology & Hepatology
GA LU1JM
UT WOS:000537518200013
PM 31541235
OA Bronze
DA 2024-01-22
ER

PT J
AU Vaughn, BP
   Sandborn, WJ
   Cheifetz, AS
AF Vaughn, Byron P.
   Sandborn, William J.
   Cheifetz, Adam S.
TI Biologic Concentration Testing in Inflammatory Bowel Disease
SO INFLAMMATORY BOWEL DISEASES
LA English
DT Review
DE anti-TNF; therapeutic concentration monitoring; loss of response;
   pharmacokinetics; pharmacodynamics; inflammatory bowel disease; Crohn's
   disease; ulcerative colitis; infliximab; adalimumab
ID INFLIXIMAB TROUGH LEVELS; CROHNS-DISEASE; COMBINATION THERAPY;
   CERTOLIZUMAB PEGOL; SERUM INFLIXIMAB; ANTIBODY PHARMACOKINETICS;
   MONOCLONAL-ANTIBODIES; IMMUNOGENICITY; ADALIMUMAB; ASSOCIATION
AB Anti-TNF medications have revolutionized the care of patients with inflammatory bowel disease. However, despite an initial robust effect, loss of response is common and long-term results are disappointing. Much of this lack of durability may be due to inadequate dose optimization, and recent studies suggest a correlation between serum drug concentrations and clinical outcomes. Currently, in clinical practice, measurement of drug concentrations and antibodies to drug are typically performed only when a patient presents with active inflammatory bowel disease symptoms or during a potential immune-mediated reaction to anti-TNF (reactive setting). However, proactive monitoring of anti-TNF concentrations with titration to a therapeutic window (i.e., therapeutic concentration monitoring) represents a new strategy with many potential clinical benefits including prevention of immunogenicity, less need for IFX rescue therapy, and greater durability of IFX treatment. This review will cover the salient features of anti-TNF pharmacokinetics and pharmacodynamics and provide a rational approach for the use of anti-TNF concentration testing in both the reactive and proactive settings.
C1 [Vaughn, Byron P.; Cheifetz, Adam S.] Harvard Univ, Beth Israel Deaconess Med Ctr, Ctr Inflammatory Bowel Dis, Div Gastroenterol,Med Sch, Boston, MA 02215 USA.
   [Vaughn, Byron P.] Univ Minnesota, Div Gastroenterol Hepatol & Nutr, Minneapolis, MN USA.
   [Sandborn, William J.] Univ Calif San Diego, Div Gastroenterol, San Diego, CA 92103 USA.
C3 Harvard University; Beth Israel Deaconess Medical Center; Harvard
   Medical School; University of Minnesota System; University of Minnesota
   Twin Cities; University of California System; University of California
   San Diego
RP Vaughn, BP (通讯作者)，420 Delaware St SE,MMC 36, Minneapolis, MN 55455 USA.
EM bvaughn@umn.edu
RI Sandborn, William/ABE-8342-2020
OI Vaughn, Byron/0000-0001-5081-3761
FU Janssen; Pfizer
FX W. J. Sandborn has consulted for Prometheus and Janssen and has research
   support from Janssen. A. S. Cheifetz has consulted for or participated
   in advisory boards for Prometheus, Janssen, Abbvie, Takeda and research
   support from Pfizer. The remaining author has no conflicts of interest
   to disclose.
CR Aarden L, 2008, CURR OPIN IMMUNOL, V20, P431, DOI 10.1016/j.coi.2008.06.011
   Afif W, 2010, AM J GASTROENTEROL, V105, P1133, DOI 10.1038/ajg.2010.9
   [Anonymous], J CROHNS COLITIS
   Arias MT, 2012, GUT               S1, V6, pS5, DOI [10.1016/S1873-9946(12)60011-7, DOI 10.1016/S1873-9946(12)60011-7]
   Baert F, 2003, NEW ENGL J MED, V348, P601, DOI 10.1056/NEJMoa020888
   Ballet V, 2012, J CROHNS COLITIS, V6, pS6, DOI DOI 10.1016/S1873-9946(12)60012-9
   Bartelds GM, 2009, ARTHRITIS RHEUM, V60, P2541, DOI 10.1002/art.24709
   Bortlik M, 2013, J CROHNS COLITIS, V7, P736, DOI 10.1016/j.crohns.2012.10.019
   BRAMBELL FW, 1964, NATURE, V203, P1352, DOI 10.1038/2031352a0
   Brandse JF, 2013, GASTROENTEROLOGY, V144, pS36
   Casteele NV, 2012, ALIMENT PHARM THER, V36, P765, DOI 10.1111/apt.12030
   Colombel JF, 2010, NEW ENGL J MED, V362, P1383, DOI 10.1056/NEJMoa0904492
   Colombel JF, 2014, CLIN GASTROENTEROL H, V12, P423, DOI 10.1016/j.cgh.2013.10.025
   Cornillie F, 2014, GUT, V63, P1721, DOI 10.1136/gutjnl-2012-304094
   Danese S, 2011, ALIMENT PHARM THER, V34, P1, DOI 10.1111/j.1365-2036.2011.04679.x
   Drobne D, 2011, GASTROENTEROLOGY, V140, pS62
   Fasanmade AA, 2010, INT J CLIN PHARM TH, V48, P297
   Fasanmade AA, 2009, EUR J CLIN PHARMACOL, V65, P1211, DOI 10.1007/s00228-009-0718-4
   Frederiksen MT, 2014, INFLAMM BOWEL DIS, V20, P1714, DOI 10.1097/MIB.0000000000000138
   GOLAN DE, 2005, PRINCIPLES PHARM PAT
   Hanauer SB, 2002, LANCET, V359, P1541, DOI 10.1016/S0140-6736(02)08512-4
   Hwang WYK, 2005, METHODS, V36, P3, DOI 10.1016/j.ymeth.2005.01.001
   Imaeda H, 2014, J GASTROENTEROL, V49, P674, DOI 10.1007/s00535-013-0829-7
   Karmiris K, 2009, GASTROENTEROLOGY, V137, P1628, DOI 10.1053/j.gastro.2009.07.062
   Lobo ED, 2004, J PHARM SCI-US, V93, P2645, DOI 10.1002/jps.20178
   Maser EA, 2006, CLIN GASTROENTEROL H, V4, P1248, DOI 10.1016/j.cgh.2006.06.025
   Mohanan D, 2010, J CONTROL RELEASE, V147, P342, DOI 10.1016/j.jconrel.2010.08.012
   Moss AC, 2013, ALIMENT PHARM THER, V38, P1188, DOI 10.1111/apt.12507
   Nanda KS, 2013, AM J GASTROENTEROL, V108, P40, DOI 10.1038/ajg.2012.363
   Ordás I, 2012, CLIN PHARMACOL THER, V91, P635, DOI 10.1038/clpt.2011.328
   Panaccione R, 2014, GASTROENTEROLOGY, V146, P392, DOI 10.1053/j.gastro.2013.10.052
   Radstake TRDJ, 2009, ANN RHEUM DIS, V68, P1739, DOI 10.1136/ard.2008.092833
   Roblin X, 2014, AM J GASTROENTEROL, V109, P1250, DOI 10.1038/ajg.2014.146
   Roblin X, 2014, CLIN GASTROENTEROL H, V12, P80, DOI 10.1016/j.cgh.2013.07.010
   Rosenberg A S, 2003, Dev Biol (Basel), V112, P15
   Schellekens H, 2002, CLIN THER, V24, P1720, DOI 10.1016/S0149-2918(02)80075-3
   Schreiber S, 2005, GASTROENTEROLOGY, V129, P807, DOI 10.1053/j.gastro.2005.06.064
   Schreiber S, 2007, NEW ENGL J MED, V357, P239, DOI 10.1056/NEJMoa062897
   Seow CH, 2010, GUT, V59, P49, DOI 10.1136/gut.2009.183095
   Sethu S, 2012, ARCH IMMUNOL THER EX, V60, P331, DOI 10.1007/s00005-012-0189-7
   Steenholdt C, 2014, GUT, V63, P919, DOI 10.1136/gutjnl-2013-305279
   Ternant D, 2005, EXPERT OPIN BIOL TH, V5, pS37, DOI 10.1517/14712598.5.1.S37
   Ungar B, 2014, GUT, V63, P1258, DOI 10.1136/gutjnl-2013-305259
   Van Assche G, 2003, GASTROENTEROLOGY, V125, P1025, DOI 10.1016/S0016-5085(03)01214-9
   van Schaik T, 2014, INFLAMM BOWEL DIS, V20, P2292, DOI 10.1097/MIB.0000000000000208
   Vande Casteele N, 2013, AM J GASTROENTEROL, V108, P962, DOI 10.1038/ajg.2013.12
   Vande Casteele N, 2012, GASTROENTEROLOGY, V142, pS211
   Vaughn BP, 2014, INFLAMM BOWEL DIS, V20, P1996, DOI 10.1097/MIB.0000000000000156
   Velayos FS, 2013, CLIN GASTROENTEROL H, V11, P654, DOI 10.1016/j.cgh.2012.12.035
   Wang SL, 2012, J IMMUNOL METHODS, V382, P177, DOI 10.1016/j.jim.2012.06.002
   Wang W, 2008, CLIN PHARMACOL THER, V84, P548, DOI 10.1038/clpt.2008.170
   West RL, 2008, ALIMENT PHARM THER, V28, P1122, DOI 10.1111/j.1365-2036.2008.03828.x
   Yanai H, 2011, AM J GASTROENTEROL, V106, P685, DOI 10.1038/ajg.2011.103
   Zelenitsky S, 2013, INT J ANTIMICROB AG, V41, P255, DOI 10.1016/j.ijantimicag.2012.10.015
   Ziring DA, 2007, J PEDIATR GASTR NUTR, V45, P306, DOI 10.1097/MPG.0b013e31805b82e4
NR 55
TC 56
Z9 58
U1 1
U2 5
PU OXFORD UNIV PRESS INC
PI CARY
PA JOURNALS DEPT, 2001 EVANS RD, CARY, NC 27513 USA
SN 1078-0998
EI 1536-4844
J9 INFLAMM BOWEL DIS
JI Inflamm. Bowel Dis.
PD JUN
PY 2015
VL 21
IS 6
BP 1435
EP 1442
DI 10.1097/MIB.0000000000000312
PG 8
WC Gastroenterology & Hepatology
WE Science Citation Index Expanded (SCI-EXPANDED)
SC Gastroenterology & Hepatology
GA CJ2LI
UT WOS:000355315800029
PM 25590953
OA Green Published, Bronze, Green Accepted
DA 2024-01-22
ER

PT J
AU Fujimura, H
   Hashimoto, S
   Shimizu, K
   Onoda, H
   Tanabe, M
   Higashi, M
   Ogawa, R
   Goto, A
   Hamabe, K
   Nishikawa, J
   Ito, K
   Takami, T
AF Fujimura, Hiroyuki
   Hashimoto, Shinichi
   Shimizu, Kensaku
   Onoda, Hideko
   Tanabe, Masahiro
   Higashi, Mayumi
   Ogawa, Ryo
   Goto, Atsushi
   Hamabe, Koichi
   Nishikawa, Jun
   Ito, Katsuyoshi
   Takami, Taro
TI The Evaluation of Transmural Healing by Low-dose Computed Tomography
   Enterography in Patients with Crohn?s Disease
SO INTERNAL MEDICINE
LA English
DT Article
DE Crohn?s disease; CT enterography; transmural healing; endoscopic healing
ID INFLAMMATORY-BOWEL-DISEASE; MAGNETIC-RESONANCE ENTEROGRAPHY; LONG-TERM
   OUTCOMES; FECAL CALPROTECTIN; DIAGNOSTIC-CRITERIA; CT ENTEROGRAPHY;
   CONSENSUS; THERAPY; TARGET; LEVEL
AB Objective Transmural healing (TH) has been attracting attention as a new therapeutic target for Crohn's disease, but there are few clinical data on TH in Japan. We introduced low-dose computed tomography enterography (CTE) as a monitoring method for Crohn's disease and retrospectively investigated the accuracy of evaluating TH by CTE.Methods Among Crohn's disease patients who underwent low-dose CTE at our hospital from January 2009 to March 2021, 122 patients who underwent colonoscopy or balloon endoscopy within 2 weeks were included.Results of radiological and endoscopic examinations were reviewed independently by radiologists and gastrointestinal endoscopists, respectively. The concordance rate of the diagnosis between CTE and endoscopy was evaluated. Results Twenty-six patients (21.3%) achieved TH, and the kappa index was 0.743. On comparing the TH and non-TH groups, the Crohn's disease activity index (p=0.02), endoscopic healing rate (p<0.001), serum albumin (p=0.043), and serum C-reactive protein level (p=0.018) showed significant differences. Among the 122 patients, 69 (56.5%) showed concordance between the diagnosis of CTE and endoscopy, and 22 (18.0%) achieved both TH and endoscopic healing.Conclusion This study provides real-world data on Crohn's disease evaluated with low-dose CTE in Japan. The TH criterion used in this study has a high kappa coefficient and can be used reproducibly in many institutions.
C1 [Fujimura, Hiroyuki; Hashimoto, Shinichi; Ogawa, Ryo; Goto, Atsushi; Hamabe, Koichi; Takami, Taro] Yamaguchi Univ, Dept Gastroenterol & Hepatol, Grad Sch Med, Yamaguchi, Japan.
   [Shimizu, Kensaku] Kouno Clin, Fukui, Japan.
   [Onoda, Hideko; Tanabe, Masahiro; Higashi, Mayumi; Ito, Katsuyoshi] Yamaguchi Univ, Dept Radiol, Grad Sch Med, Yamaguchi, Japan.
   [Nishikawa, Jun] Yamaguchi Univ, Fac Lab Sci, Grad Sch Med, Yamaguchi, Japan.
C3 Yamaguchi University; Yamaguchi University; Yamaguchi University
RP Hashimoto, S (通讯作者)，Yamaguchi Univ, Dept Gastroenterol & Hepatol, Grad Sch Med, Yamaguchi, Japan.
EM has-333@yamaguchi-u.ac.jp
FU JSPS KAKENHI;  [20K08357]
FX Financial Support This work was supported by JSPS KAKENHI Grant Number
   20K08357.
CR Arai T, 2017, CLIN GASTROENTEROL H, V15, P56, DOI 10.1016/j.cgh.2016.08.015
   Baumgart DC, 2012, LANCET, V380, P1590, DOI 10.1016/S0140-6736(12)60026-9
   Bouguen G, 2015, CLIN GASTROENTEROL H, V13, P1042, DOI 10.1016/j.cgh.2013.09.006
   Brenner DJ, 2007, NEW ENGL J MED, V357, P2277, DOI 10.1056/NEJMra072149
   Bruining DH, 2018, GASTROENTEROLOGY, V154, P1172, DOI 10.1053/j.gastro.2017.11.274
   Castiglione F, 2013, INFLAMM BOWEL DIS, V19, P1928, DOI 10.1097/MIB.0b013e31829053ce
   Civitelli F, 2016, INFLAMM BOWEL DIS, V22, P2418, DOI 10.1097/MIB.0000000000000897
   Colombel JF, 2010, NEW ENGL J MED, V362, P1383, DOI 10.1056/NEJMoa0904492
   Colombel JF, 2017, GASTROENTEROLOGY, V152, P351, DOI 10.1053/j.gastro.2016.09.046
   Deepak P, 2019, INFLAMM BOWEL DIS, V25, P248, DOI 10.1093/ibd/izy239
   Deepak P, 2016, INFLAMM BOWEL DIS, V22, P2280, DOI 10.1097/MIB.0000000000000845
   Deepak P, 2016, AM J GASTROENTEROL, V111, P997, DOI 10.1038/ajg.2016.177
   Eder P, 2016, GASTROENTEROL REV, V11, P187, DOI 10.5114/pg.2015.55185
   Fernandes SR, 2017, INFLAMM BOWEL DIS, V23, P403, DOI 10.1097/MIB.0000000000001143
   Froslie KF, 2007, GASTROENTEROLOGY, V133, P412, DOI 10.1053/j.gastro.2007.05.051
   Geyl S, 2021, LANCET GASTROENTEROL, V6, P659, DOI 10.1016/S2468-1253(21)00096-0
   Hashimoto S, 2013, GASTROENT RES PRACT, V2013, DOI 10.1155/2013/984916
   Hisabe T, 2014, J GASTROENTEROL, V49, P93, DOI 10.1007/s00535-013-0798-x
   Hommes D, 2012, J CROHNS COLITIS, V6, pS224, DOI 10.1016/S1873-9946(12)60502-9
   Huprich JE, 2009, EUR J RADIOL, V69, P393, DOI 10.1016/j.ejrad.2008.11.014
   Inokuchi T, 2016, INFLAMM BOWEL DIS, V22, P1078, DOI 10.1097/MIB.0000000000000728
   Kanda Y, 2013, BONE MARROW TRANSPL, V48, P452, DOI 10.1038/bmt.2012.244
   Laterza L, 2018, DIGEST DIS, V36, P184, DOI 10.1159/000487589
   Lee SJ, 2011, AM J ROENTGENOL, V197, P50, DOI 10.2214/AJR.11.6582
   Ma C, 2017, ALIMENT PHARM THER, V45, P1232, DOI 10.1111/apt.14016
   Paredes JM, 2019, DIGEST DIS SCI, V64, P2600, DOI 10.1007/s10620-019-05567-w
   Matsunaga Y, 2019, BRIT J RADIOL, V92, DOI 10.1259/bjr.20180290
   Noh SM, 2020, J CROHNS COLITIS, V14, P1231, DOI 10.1093/ecco-jcc/jjaa042
   Ohmiya N, 2020, DIGEST ENDOSC, V32, P204, DOI 10.1111/den.13554
   Orlando S, 2018, J CROHNS COLITIS, V12, P63, DOI 10.1093/ecco-jcc/jjx116
   Pariente B, 2011, INFLAMM BOWEL DIS, V17, P1415, DOI 10.1002/ibd.21506
   Peyrin-Biroulet L, 2015, AM J GASTROENTEROL, V110, P1324, DOI 10.1038/ajg.2015.233
   Ripollés T, 2016, INFLAMM BOWEL DIS, V22, P2465, DOI 10.1097/MIB.0000000000000882
   Rutgeerts P, 2007, GUT, V56, P453, DOI 10.1136/gut.2005.088732
   SARTOR RB, 1995, GASTROENTEROL CLIN N, V24, P475
   Satsangi J, 2006, GUT, V55, P749, DOI 10.1136/gut.2005.082909
   Sauer CG, 2016, J PEDIATR GASTR NUTR, V62, P378, DOI 10.1097/MPG.0000000000000976
   Schindera ST, 2007, RADIOLOGY, V243, P438, DOI 10.1148/radiol.2432060534
   Serban ED, 2018, WORLD J CLIN CASES, V6, P501, DOI 10.12998/wjcc.v6.i12.501
   Shah SC, 2016, ALIMENT PHARM THER, V43, P317, DOI 10.1111/apt.13475
   Shimoyama T, 2017, THER ADV GASTROENTER, V10, P577, DOI 10.1177/1756283X17717683
   Turner D, 2021, GASTROENTEROLOGY, V160, P1570, DOI 10.1053/j.gastro.2020.12.031
   Weinstein-Nakar I, 2018, CLIN GASTROENTEROL H, V16, P1089, DOI 10.1016/j.cgh.2018.01.024
   Yao T, 2000, DIS COLON RECTUM, V43, pS85, DOI 10.1007/BF02237231
   Yasutomi E, 2021, SCI REP-UK, V11, DOI 10.1038/s41598-021-90441-x
NR 45
TC 0
Z9 0
U1 0
U2 0
PU JAPAN SOC INTERNAL MEDICINE
PI TOKYO
PA 34-3 3-CHOME HONGO BUNKYO-KU, TOKYO, 113, JAPAN
SN 0918-2918
EI 1349-7235
J9 INTERNAL MED
JI Intern. Med.
PY 2022
VL 61
IS 20
BP 2999
EP 3007
DI 10.2169/internalmedicine.9066-21
PG 9
WC Medicine, General & Internal
WE Science Citation Index Expanded (SCI-EXPANDED)
SC General & Internal Medicine
GA 5U8BW
UT WOS:000876767700001
PM 36244733
OA Green Published, gold
DA 2024-01-22
ER

PT J
AU Rolandsdotter, H
   Marits, P
   Sundin, U
   Wikström, AC
   Fagerberg, UL
   Finkel, Y
   Eberhardson, M
AF Rolandsdotter, Helena
   Marits, Per
   Sundin, Ulf
   Wikstrom, Ann-Charlotte
   Fagerberg, Ulrika L.
   Finkel, Yigael
   Eberhardson, Michael
TI Serum-Infliximab Trough Levels in 45 Children with Inflammatory Bowel
   Disease on Maintenance Treatment
SO INTERNATIONAL JOURNAL OF MOLECULAR SCIENCES
LA English
DT Article
DE inflammatory bowel disease; Crohn's disease; ulcerative colitis; trough
   levels; antibodies toward infliximab
ID CROHNS-DISEASE; ACTIVITY INDEX; THERAPY; ANTAGONISTS; ANTIBODIES; IBD;
   ASSOCIATION; MULTICENTER; INDUCTION; EFFICACY
AB The role of trough serum infliximab (s-IFX) and antibodies toward IFX (ATI) during maintenance treatment remains unclear in children. The aim of the present study was to investigate trough s-IFX and ATI to identify any correlation with inflammatory activity and clinical response in a pediatric inflammatory bowel disease (IBD) cohort. We investigated the s-IFX trough levels in pediatric IBD patients (n = 45) on maintenance IFX treatment. Ninety-three blood samples were collected and demographics, C-reactive protein (CRP), erythrocyte sedimentation rate (ESR), and albumin were recorded. The mean s-IFX trough level was 5.2 mu g/mL. The mean trough s-IFX level was significantly higher in the samples taken during remission (7.2 mu g/mL) compared to active disease (4.5 mu g/mL, p < 0.05). The trough s-IFX levels correlated with ESR, CRP, and albumin. S-IFX was undetectable in eight of the patients, all with positive ATI and active disease. Surprisingly, clinical and biochemical remission was observed at only 26 of the 93 visits. The correlation between dose variations and changes in trough s-IFX was not evident. In line with studies in adults, the s-IFX trough levels correlated with response to infliximab.
C1 [Rolandsdotter, Helena; Finkel, Yigael] Sachs Children & Youth Hosp, Dept Gastroenterol, SE-11883 Stockholm, Sweden.
   [Rolandsdotter, Helena; Finkel, Yigael; Eberhardson, Michael] Karolinska Inst, Sodersjukhuset, Dept Clin Sci & Educ, SE-11883 Stockholm, Sweden.
   [Marits, Per; Sundin, Ulf; Wikstrom, Ann-Charlotte] Karolinska Univ Hosp, Dept Clin Immunol & Transfus Med, SE-17776 Stockholm, Sweden.
   [Marits, Per; Wikstrom, Ann-Charlotte] Karolinska Univ Hosp, Dept Med Solna, SE-17776 Stockholm, Sweden.
   [Fagerberg, Ulrika L.] Karolinska Inst, Dept Womens & Childrens Hlth, SE-17776 Stockholm, Sweden.
   [Fagerberg, Ulrika L.] Vastmanland Hosp Vasteras, Clin Res Ctr, SE-72189 Vasteras, Sweden.
   [Fagerberg, Ulrika L.] Vastmanland Hosp Vasteras, Dept Pediat, SE-72189 Vasteras, Sweden.
   [Eberhardson, Michael] Danderyd Hosp, Dept Gastroenterol, SE-18288 Stockholm, Sweden.
C3 Karolinska Institutet; Sodersjukhuset Hospital; Karolinska Institutet;
   Karolinska University Hospital; Karolinska Institutet; Karolinska
   University Hospital; Karolinska Institutet; Vasteras Central Hospital;
   Vasteras Central Hospital; Danderyds Hospital
RP Rolandsdotter, H (通讯作者)，Sachs Children & Youth Hosp, Dept Gastroenterol, SE-11883 Stockholm, Sweden.; Rolandsdotter, H (通讯作者)，Karolinska Inst, Sodersjukhuset, Dept Clin Sci & Educ, SE-11883 Stockholm, Sweden.
EM helena.jonsson.rolandsdotter@ki.se; per.marits@sll.se;
   ulf.sundin.49@gmail.com; ann-charlotte.wikstrom@sll.se;
   ulrika.fagerberg@regionvastmanland.se; yigael.finkel@ki.se;
   michael.eberhardson@ki.se
RI Rolandsdotter, Helena/J-5146-2019
OI Rolandsdotter, Helena/0000-0002-5453-6754; rehn,
   Catharina/0000-0002-2292-7646
FU Bengt Ihre Research Fellowship; Swedish Research Council;
   Kempe-Carlgrenska research foundation; Mjolkdroppen research foundation
FX Michael Eberhardson was supported by the Bengt Ihre Research Fellowship
   and the Swedish Research Council funding for clinical research in
   medicine. Helena Rolandsdotter was supported by Kempe-Carlgrenska
   research foundation and Mjolkdroppen research foundation. We thank Olof
   Bjerin for the valuable contributions to the study design.
CR Adedokun OJ, 2013, INFLAMM BOWEL DIS, V19, P2753, DOI 10.1097/01.MIB.0000435438.84365.f7
   Assa A, 2013, J CROHNS COLITIS, V7, P369, DOI 10.1016/j.crohns.2012.03.006
   Baert F, 2003, NEW ENGL J MED, V348, P601, DOI 10.1056/NEJMoa020888
   Ben-Horin S, 2011, ALIMENT PHARM THER, V33, P987, DOI 10.1111/j.1365-2036.2011.04612.x
   Billiet T, 2015, GUT, V64, P1344, DOI 10.1136/gutjnl-2015-309698
   Colombel JF, 2012, INFLAMM BOWEL DIS, V18, P349, DOI 10.1002/ibd.21831
   Cornillie F, 2014, GUT, V63, P1721, DOI 10.1136/gutjnl-2012-304094
   Crombé V, 2011, INFLAMM BOWEL DIS, V17, P2144, DOI 10.1002/ibd.21615
   de Bie CI, 2011, ALIMENT PHARM THER, V33, P243, DOI 10.1111/j.1365-2036.2010.04507.x
   DERKX B, 1993, LANCET, V342, P173, DOI 10.1016/0140-6736(93)91375-V
   Grover Z, 2014, J CROHNS COLITIS, V8, P739, DOI 10.1016/j.crohns.2013.12.017
   Hämäläinen A, 2013, SCAND J GASTROENTERO, V48, P35, DOI 10.3109/00365521.2012.741619
   Hanauer SB, 2004, CLIN GASTROENTEROL H, V2, P542, DOI 10.1016/S1542-3565(04)00238-1
   Hoekman DR, 2015, SCAND J GASTROENTERO, V50, P1110, DOI 10.3109/00365521.2015.1027264
   Hyams J, 2005, J PEDIATR GASTR NUTR, V41, P416, DOI 10.1097/01.mpg.0000183350.46795.42
   Imaeda H, 2014, J GASTROENTEROL, V49, P674, DOI 10.1007/s00535-013-0829-7
   Khanna R, 2013, ALIMENT PHARM THER, V38, P447, DOI 10.1111/apt.12407
   Kobayashi T, 2016, J GASTROENTEROL, V51, P241, DOI 10.1007/s00535-015-1102-z
   Kotlyar DS, 2015, CLIN GASTROENTEROL H, V13, P847, DOI 10.1016/j.cgh.2014.05.015
   Marits P, 2014, J CROHNS COLITIS, V8, P881, DOI 10.1016/j.crohns.2014.01.009
   Maser EA, 2006, CLIN GASTROENTEROL H, V4, P1248, DOI 10.1016/j.cgh.2006.06.025
   Minar P., 2015, J PEDIAT GASTROENTER, V62, P715
   Nanda KS, 2013, AM J GASTROENTEROL, V108, P40, DOI 10.1038/ajg.2012.363
   Papamichael K, 2015, INFLAMM BOWEL DIS, V21, P182, DOI 10.1097/MIB.0000000000000202
   Pariente B, 2012, INFLAMM BOWEL DIS, V18, P1199, DOI 10.1002/ibd.21839
   Paul S, 2013, INFLAMM BOWEL DIS, V19, P2568, DOI 10.1097/MIB.0b013e3182a77b41
   Peyrin-Biroulet L, 2008, CLIN GASTROENTEROL H, V6, P644, DOI 10.1016/j.cgh.2008.03.014
   Rutgeerts P, 2005, NEW ENGL J MED, V353, P2462, DOI 10.1056/NEJMoa050516
   Sands BE, 2004, NEW ENGL J MED, V350, P876, DOI 10.1056/NEJMoa030815
   Seow CH, 2010, GUT, V59, P49, DOI 10.1136/gut.2009.183095
   Turner D, 2009, INFLAMM BOWEL DIS, V15, P1218, DOI 10.1002/ibd.20867
   Vahabnezhad E, 2014, INFLAMM BOWEL DIS, V20, P606, DOI 10.1097/MIB.0000000000000003
   Vande Casteele N, 2015, GASTROENTEROLOGY, V148, P1320, DOI 10.1053/j.gastro.2015.02.031
   Vande Casteele N, 2013, AM J GASTROENTEROL, V108, P962, DOI 10.1038/ajg.2013.12
   Vaughn BP, 2014, INFLAMM BOWEL DIS, V20, P1996, DOI 10.1097/MIB.0000000000000156
NR 35
TC 16
Z9 16
U1 0
U2 5
PU MDPI
PI BASEL
PA ST ALBAN-ANLAGE 66, CH-4052 BASEL, SWITZERLAND
SN 1422-0067
J9 INT J MOL SCI
JI Int. J. Mol. Sci.
PD MAR
PY 2017
VL 18
IS 3
AR 575
DI 10.3390/ijms18030575
PG 12
WC Biochemistry & Molecular Biology; Chemistry, Multidisciplinary
WE Science Citation Index Expanded (SCI-EXPANDED)
SC Biochemistry & Molecular Biology; Chemistry
GA EN8ME
UT WOS:000396253700106
PM 28272355
OA gold, Green Published, Green Submitted
DA 2024-01-22
ER

PT J
AU Moon, JS
AF Moon, Jin Soo
TI Clinical Aspects and Treatments for Pediatric Inflammatory Bowel
   Diseases
SO PEDIATRIC GASTROENTEROLOGY HEPATOLOGY & NUTRITION
LA English
DT Review
DE Pediatrics; Inflammatory bowel diseases; Crohn disease; Ulcerative
   colitis; Anti-tumor necrosis factor-alpha blockers
ID CROHNS-DISEASE; CHILDREN; ADULT; ADOLESCENT; VALIDATION; MUTATIONS;
   PHENOTYPE; GENETICS; HISTORY; IBD
AB The incidence of pediatric inflammatory bowel disease (IBD) is increasing worldwide, especially in the developing countries. It differs from adult disease in clinical manifestations, especially with regard to genetic predisposition in monogenic IBD. Pediatric disease also have a tendency to show more aggressive inflammation and greater extent of lesion. Newer drugs such as anti-tumor necrosis factor alpha have been known to make a difference in treating pediatric IBD. Recent studies suggested that the patients with high risk factors might have some benefits from earlier use of biologics. To achieve treatment goals such as relieving symptoms, optimizing growth, and improving quality of life while minimizing drug toxicity, more research is needed to develop tools for risk stratification in the use of biologics for pediatric IBD.
C1 [Moon, Jin Soo] Seoul Natl Univ, Dept Pediat, Coll Med, Childrens Hosp, Seoul, South Korea.
C3 Seoul National University (SNU); Seoul National University Hospital
RP Moon, JS (通讯作者)，Seoul Natl Univ, Dept Pediat, Coll Med, 101 Daehak Ro, Seoul 03080, South Korea.
EM mjschj@snu.ac.kr
CR Benchimol EI, 2011, INFLAMM BOWEL DIS, V17, P423, DOI 10.1002/ibd.21349
   Bianco AM, 2015, WORLD J GASTROENTERO, V21, P12296, DOI 10.3748/wjg.v21.i43.12296
   Bouguen G, 2015, CLIN GASTROENTEROL H, V13, P1042, DOI 10.1016/j.cgh.2013.09.006
   Brooks AJ, 2017, GUT, V66, P988, DOI 10.1136/gutjnl-2016-313000
   Charpentier C, 2014, GUT, V63, P423, DOI 10.1136/gutjnl-2012-303864
   Danese S, 2011, ALIMENT PHARM THER, V33, P857, DOI 10.1111/j.1365-2036.2011.04598.x
   Engelhardt KR, 2013, J ALLERGY CLIN IMMUN, V131, P825, DOI 10.1016/j.jaci.2012.09.025
   Glocker EO, 2009, NEW ENGL J MED, V361, P2033, DOI 10.1056/NEJMoa0907206
   Heyman MB, 2005, J PEDIATR-US, V146, P35, DOI 10.1016/j.jpeds.2004.08.043
   Hong SJ, 2018, J KOREAN MED SCI, V33, DOI 10.3346/jkms.2018.33.e132
   HYAMS JS, 1991, J PEDIATR GASTR NUTR, V12, P439, DOI 10.1097/00005176-199105000-00005
   Jakobsen C, 2011, ALIMENT PHARM THER, V34, P1217, DOI 10.1111/j.1365-2036.2011.04857.x
   Kang B, 2018, PEDIATR GASTROENTERO, V21, P1, DOI 10.5223/pghn.2018.21.1.1
   Kelsen J, 2008, INFLAMM BOWEL DIS, V14, pS9, DOI 10.1002/ibd.20560
   Kim KY, 2018, PEDIATR GASTROENTERO, V21, P34, DOI 10.5223/pghn.2018.21.1.34
   Ko Jae Sung, 2013, Korean J Gastroenterol, V62, P313
   Levine A, 2011, INFLAMM BOWEL DIS, V17, P1314, DOI 10.1002/ibd.21493
   Ng SC, 2013, GASTROENTEROLOGY, V145, P158, DOI 10.1053/j.gastro.2013.04.007
   Noh SY, 2013, WORLD J GASTROENTERO, V19, P2437, DOI 10.3748/wjg.v19.i15.2437
   Ong C, 2018, J DIGEST DIS, V19, P395, DOI 10.1111/1751-2980.12641
   Philpott JR, 2019, INFLAMM BOWEL DIS, V25, P45, DOI 10.1093/ibd/izy207
   Rinawi F, 2016, INFLAMM BOWEL DIS, V22, P2917, DOI 10.1097/MIB.0000000000000937
   Ruemmele FM, 2014, J CROHNS COLITIS, V8, P1179, DOI 10.1016/j.crohns.2014.04.005
   Ruemmele FM, 2014, J CROHNS COLITIS, V8, P1, DOI 10.1016/j.crohns.2013.10.006
   Sauer CG, 2009, GASTROENTEROL CLIN N, V38, P611, DOI 10.1016/j.gtc.2009.07.010
   Shim JO, 2014, J HUM GENET, V59, P337, DOI 10.1038/jhg.2014.32
   Shim JO, 2013, EUR J GASTROEN HEPAT, V25, P1235, DOI 10.1097/MEG.0b013e328361a4f9
   Snapper Scott B, 2015, Gastroenterol Hepatol (N Y), V11, P554
   Tsianos EV, 2012, WORLD J GASTROENTERO, V18, P105, DOI 10.3748/wjg.v18.i2.105
   Turner D, 2007, GASTROENTEROLOGY, V133, P423, DOI 10.1053/j.gastro.2007.05.029
   Uhlig HH, 2014, GASTROENTEROLOGY, V147, P990, DOI 10.1053/j.gastro.2014.07.023
   Van Limbergent J, 2008, GASTROENTEROLOGY, V135, P1114, DOI 10.1053/j.gastro.2008.06.081
   van Rheenen PF, 2017, J CROHNS COLITIS, V11, P1032, DOI 10.1093/ecco-jcc/jjx010
   Vernier-Massouille G, 2008, GASTROENTEROLOGY, V135, P1106, DOI 10.1053/j.gastro.2008.06.079
NR 34
TC 17
Z9 19
U1 0
U2 4
PU KOREAN SOC PEDIATRIC GASTROENTEROLOGY & NUTRITION
PI SEOUL
PA 301 DONGSUNG-DONG 25-I, JONGNO-GU, SEOUL, 301 DONGSUNG, SOUTH KOREA
SN 2234-8646
EI 2234-8840
J9 PEDIATR GASTROENTERO
JI Pediatr. Gastroenterol. Hepatol. Nutr.
PD JAN
PY 2019
VL 22
IS 1
BP 50
EP 56
DI 10.5223/pghn.2019.22.1.50
PG 7
WC Pediatrics
WE Emerging Sources Citation Index (ESCI)
SC Pediatrics
GA HQ0NB
UT WOS:000462090700004
PM 30671373
OA Green Published, hybrid
DA 2024-01-22
ER

PT J
AU Bhatia, JK
   Korelitz, BI
   Panagopoulos, G
   Lobel, E
   Mirsky, F
   Sultan, K
   DiSanti, W
   Chun, A
   Keenan, G
   Mamun, K
AF Bhatia, Jyoti K.
   Korelitz, Burton I.
   Panagopoulos, Georgia
   Lobel, Eftat
   Mirsky, Felice
   Sultan, Keith
   DiSanti, William
   Chun, Alexander
   Keenan, Gregory
   Mamun, Khalid
TI A prospective open-label trial of Remicade<SUP>®</SUP> in patients with
   severe exacerbation of Crohn's disease requiring hospitalization -: A
   comparison with outcomes previously observed in patients receiving
   intravenous hydrocortisone
SO JOURNAL OF CLINICAL GASTROENTEROLOGY
LA English
DT Article
DE infliximab vs hydrocortisone; Crohn's disease in hospital
ID MONOCLONAL-ANTIBODY CA2; INFLIXIMAB; EXPERIENCE; THERAPY; SAFETY; TERM
AB Purpose: To evaluate treatment response to intravenous (IV) infliximab (IFX) as a first-line therapy in patients hospitalized for severe Crohn's disease and compare it with our earlier data using IV hydrocortisone.
   Methods: Seventeen cases received IFX (5mg/kg) and were matched for the same goal of therapy to those who had received hydrocortisone (300 mg/d). The Crohn's and Colitis Foundation of America-International Organization of Inflammatory Bowel Disease (CCFA-IOIBD) score was obtained for the IFX-treated cases on admission and daily and the Crohn's disease activity index (CDAI) score weekly throughout the hospitalization and compared with those who received hydrocortisone. Discharge was guided by the same criteria in both groups.
   Results: For the IFX group, the admission mean CCFA-IOIBD score was 13.5 (+/- 4.4). Eight of 17 patients achieved a clinical response with a mean score of 4 (+/- 1.5), representing a >= 50% reduction from baseline to discharge. The mean admission score for the hydrocortisone group was 17.75 (+/- 7.1) with 13 of 16 achieving a mean score of 4.5 (+/- 2.3). The mean discharge score for the 17 IFX patients was 6.9 (+/- 3) and for the hydrocortisone group was 5.9 (+/- 3.2). Median length of hospitalization for the IFX patients was 4 days (range 1 to 9) and 7.5 (5 to 15) days for the hydrocortisone group (P < 0.001).
   Conclusions: IFX therapy was an effective first-line agent in patients with severe Crohn's disease who require hospitalization and therefore a primary treatment option. Most patients receiving IFX can anticipate a briefer hospitalization than with IV hydrocortisone. Failure of an early response can provide an opportunity to consider an alternate form of therapy sooner with IFX than with hydrocortisone.
C1 Lenox Hill Hosp, Dept Gastroenterol, New York, NY 10021 USA.
   NYU, Sch Med, New York, NY USA.
   Centocor Inc, Malvern, PA 19355 USA.
C3 Northwell Health; New York University; Johnson & Johnson; Johnson &
   Johnson USA; Janssen Biotech Inc
RP Korelitz, BI (通讯作者)，Lenox Hill Hosp, Dept Gastroenterol, 100 E 77th St,3 Achelis, New York, NY 10021 USA.
EM bkorelitz@lenoxhill.net
CR Baldassano R, 2003, AM J GASTROENTEROL, V98, P833, DOI 10.1016/S0002-9270(03)00007-8
   BEST WR, 1976, GASTROENTEROLOGY, V70, P439
   Chun A, 1998, INFLAMM BOWEL DIS, V4, P177, DOI 10.1097/00054725-199808000-00001
   Cohen RD, 2000, AM J GASTROENTEROL, V95, P3469
   Colombel JF, 2004, GASTROENTEROLOGY, V126, P19, DOI 10.1053/j.gastro.2003.10.047
   D'Haens G, 1999, GASTROENTEROLOGY, V116, P1029, DOI 10.1016/S0016-5085(99)70005-3
   Farrell RJ, 2003, GASTROENTEROLOGY, V124, P917, DOI 10.1053/gast.2003.50145
   Hanauer SB, 2002, LANCET, V359, P1541, DOI 10.1016/S0140-6736(02)08512-4
   KORELITZ BI, 1993, AM J GASTROENTEROL, V88, P1198
   Lichtenstein GR, 2006, CLIN GASTROENTEROL H, V4, P931
   MAYER L, 2001, AM J GASTROENTEROL, V96, pS303
   MUNKHOLM P, 1994, GUT, V35, P360, DOI 10.1136/gut.35.3.360
   Present DH, 2000, INFLAMM BOWEL DIS, V6, P48, DOI 10.1097/00054725-200002000-00009
   Present DH, 1999, NEW ENGL J MED, V340, P1398, DOI 10.1056/NEJM199905063401804
   Rutgeerts P, 1999, GASTROENTEROLOGY, V117, P761, DOI 10.1016/S0016-5085(99)70332-X
   Sands BE, 2004, NEW ENGL J MED, V350, P876, DOI 10.1056/NEJMoa030815
   Targan SR, 1997, NEW ENGL J MED, V337, P1029, DOI 10.1056/NEJM199710093371502
   VANDULLEMEN HM, 1995, GASTROENTEROLOGY, V109, P129, DOI 10.1016/0016-5085(95)90277-5
NR 18
TC 7
Z9 7
U1 0
U2 0
PU LIPPINCOTT WILLIAMS & WILKINS
PI PHILADELPHIA
PA 530 WALNUT ST, PHILADELPHIA, PA 19106-3621 USA
SN 0192-0790
J9 J CLIN GASTROENTEROL
JI J. Clin. Gastroenterol.
PD AUG
PY 2007
VL 41
IS 7
BP 677
EP 681
DI 10.1097/MCG.0b013e31802c2a23
PG 5
WC Gastroenterology & Hepatology
WE Science Citation Index Expanded (SCI-EXPANDED)
SC Gastroenterology & Hepatology
GA 197IY
UT WOS:000248549400008
PM 17667052
DA 2024-01-22
ER

PT J
AU Valentine, JF
   Fedorak, RN
   Feagan, B
   Fredlund, P
   Schmitt, R
   Ni, P
   Humphries, TJ
AF Valentine, J. F.
   Fedorak, R. N.
   Feagan, B.
   Fredlund, P.
   Schmitt, R.
   Ni, P.
   Humphries, T. J.
TI Steroid-sparing properties of sargramostim in patients with
   corticosteroid-dependent Crohn's disease: a randomised, double-blind,
   placebo-controlled, phase 2 study
SO GUT
LA English
DT Article
ID COLONY-STIMULATING FACTOR; INFLAMMATORY-BOWEL-DISEASE; GM-CSF;
   CLINICAL-EXPERIENCE; CONTROLLED TRIAL; RECEPTOR; CELLS; INFLIXIMAB;
   NOD2; IMMUNODEFICIENCY
AB Objective: Although treatment with corticosteroids induces remission in Crohn's disease, prolonged exposure to corticosteroids is undesirable. This randomised clinical trial evaluated the efficacy of recombinant human granulocyte-macrophage colony-stimulating factor (sargramostim), an activator of innate immunity, in corticosteroid-dependent patients with Crohn's disease.
   Design: Patients were randomised in a 2: 1 ratio, to sargramostim 6 mu g/kg subcutaneously once daily or placebo for up to 22 weeks. The study consisted of (1) an adjunctive phase (weeks 1-4) in which patients received study drug plus corticosteroid therapy; (2) a forced corticosteroid tapering phase (weeks 4-14); and (3) an observation phase (4 weeks) in which patients received study drug plus prednisone <= 7.5 mg. The primary endpoint was corticosteroid-free remission (Crohn's Disease Activity Index (CDAI) <= 150) 4 weeks after corticosteroid elimination. Secondary endpoints were corticosteroid-free response (CDAI decreased by >= 100) and induction of remission in patients who reduced the dose of corticosteroid to 2.5-7.5 mg.
   Results: Eighty-seven patients were randomised to sargramostim and 42 to placebo. Significantly more sargramostim-treated patients than placebo patients achieved corticosteroid-free remission (18.6% vs 4.9%; p = 0.03). Similar differences were seen for corticosteroid-free response and in patients who tapered corticosteroids to 2.5-7.5 mg/day. Sargramostim treatment was also associated with significant improvements in health-related quality of life. Patients who received sargramostim were more likely to experience musculoskeletal pain, injection site reactions and dyspnoea.
   Conclusions: Sargramostim was more effective than placebo for inducing corticosteroid-free remission in patients with Crohn's disease with corticosteroid dependence. Sargramostim may provide significant benefit in this population if these findings are confirmed.
C1 [Valentine, J. F.] Univ Florida, Gainesville, FL 32610 USA.
   [Fedorak, R. N.] Univ Alberta, Edmonton, AB, Canada.
   [Feagan, B.] Univ Western Ontario, Robarts Res Inst, London, ON, Canada.
   [Schmitt, R.] Bayer Schering Pharma AG, Berlin, Germany.
   [Ni, P.; Humphries, T. J.] Bayer Healthcare Pharmaceut, Wayne, NJ USA.
C3 State University System of Florida; University of Florida; University of
   Alberta; Western University (University of Western Ontario); Bayer AG;
   Bayer Healthcare Pharmaceuticals; Bayer AG; Bayer Healthcare
   Pharmaceuticals
RP Valentine, JF (通讯作者)，Univ Florida, 1600 SW Archer Rd,Rm HD 602, Gainesville, FL 32610 USA.
EM John.Valentine@medicine.ufl.edu
RI Feagan, Brian/G-3292-2011; Feagan, Brian G/M-4283-2015
OI Fedorak, Richard/0000-0002-7382-0080
FU Bayer HealthCare Pharmaceuticals
FX This trial (and editorial assistance provided by Adelphi toward the
   preparation of this paper) was funded by Bayer HealthCare
   Pharmaceuticals.
CR Armitage JO, 1998, BLOOD, V92, P4491, DOI 10.1182/blood.V92.12.4491
   Bernstein CN, 2008, CLIN GASTROENTEROL H, V6, P41, DOI 10.1016/j.cgh.2007.09.016
   Bernstein CN, 2001, THROMB HAEMOSTASIS, V85, P430
   Cohen RD, 2000, AM J GASTROENTEROL, V95, P3469
   COLOTTA F, 1993, EXP CELL RES, V206, P311, DOI 10.1006/excr.1993.1151
   Dieckgraefe BK, 2002, LANCET, V360, P1478, DOI 10.1016/S0140-6736(02)11437-1
   DIPERSIO JF, 1991, J BIOL CHEM, V266, P279
   Farrell RJ, 2000, AM J GASTROENTEROL, V95, P3490
   FEAGAN BG, 1995, NEW ENGL J MED, V332, P292, DOI 10.1056/NEJM199502023320503
   FEAGEN BG, 2005, NEW ENGL J MED, V332, P292
   Fukuzawa H, 2003, BIOCHEM BIOPH RES CO, V312, P897, DOI 10.1016/j.bbrc.2003.11.009
   JOKHI PP, 1994, J REPROD IMMUNOL, V26, P147, DOI 10.1016/0165-0378(94)90037-X
   Kobayashi KS, 2005, SCIENCE, V307, P731, DOI 10.1126/science.1104911
   Korzenik JR, 2000, DIGEST DIS SCI, V45, P1121, DOI 10.1023/A:1005541700805
   Korzenik JR, 2005, NEW ENGL J MED, V352, P2193, DOI 10.1056/NEJMoa041109
   Kramer M, 2006, J LEUKOCYTE BIOL, V79, P860, DOI 10.1189/jlb.0805484
   Lanza F, 1997, LEUKEMIA, V11, P1700, DOI 10.1038/sj.leu.2400794
   Lémann M, 2006, GASTROENTEROLOGY, V130, P1054, DOI 10.1053/j.gastro.2006.02.014
   Lewis JD, 2008, AM J GASTROENTEROL, V103, P1428, DOI 10.1111/j.1572-0241.2008.01836.x
   MALCHOW H, 1984, GASTROENTEROLOGY, V86, P249
   Marks DJB, 2006, LANCET, V367, P668, DOI 10.1016/S0140-6736(06)68265-2
   MUNKHOLM P, 1994, GUT, V35, P360, DOI 10.1136/gut.35.3.360
   Ogura Y, 2001, NATURE, V411, P603, DOI 10.1038/35079114
   PARK LS, 1986, J EXP MED, V164, P251, DOI 10.1084/jem.164.1.251
   Podolsky DK, 2002, NEW ENGL J MED, V347, P417, DOI 10.1056/NEJMra0804647
   PRESENT DH, 1980, NEW ENGL J MED, V302, P981, DOI 10.1056/NEJM198005013021801
   SANTIAGOSCHWARZ F, 1993, BLOOD, V82, P3019
   Till KJ, 1996, BLOOD, V88, P479, DOI 10.1182/blood.V88.2.479.bloodjournal882479
   van Heel DA, 2005, LANCET, V365, P1794, DOI 10.1016/S0140-6736(05)66582-8
   Watanabe T, 2004, NAT IMMUNOL, V5, P800, DOI 10.1038/ni1092
   Wilk Jacque N, 2002, Curr Opin Investig Drugs, V3, P1291
   Yacyshyn BR, 2002, GUT, V51, P30, DOI 10.1136/gut.51.1.30
   Yamamoto-Furusho JK, 2006, WORLD J GASTROENTERO, V12, P6751, DOI 10.3748/wjg.v12.i42.6751
NR 33
TC 43
Z9 49
U1 0
U2 1
PU B M J PUBLISHING GROUP
PI LONDON
PA BRITISH MED ASSOC HOUSE, TAVISTOCK SQUARE, LONDON WC1H 9JR, ENGLAND
SN 0017-5749
J9 GUT
JI Gut
PD OCT
PY 2009
VL 58
IS 10
BP 1354
EP 1362
DI 10.1136/gut.2008.165738
PG 9
WC Gastroenterology & Hepatology
WE Science Citation Index Expanded (SCI-EXPANDED)
SC Gastroenterology & Hepatology
GA 494BY
UT WOS:000269785500014
PM 19505878
DA 2024-01-22
ER

PT J
AU Cazelles, A
   Collard, MK
   Lalatonne, Y
   Doblas, S
   Zappa, M
   Labiad, C
   Cazals-Hatem, D
   Maggiori, L
   Treton, X
   Panis, Y
   Jarry, U
   Desvallées, T
   Eliat, PA
   Pineau, R
   Motte, L
   Letourneur, D
   Simon-Yarza, T
   Ogier-Denis, E
AF Cazelles, Antoine
   Collard, Maxime K.
   Lalatonne, Yoann
   Doblas, Sabrina
   Zappa, Magaly
   Labiad, Camelia
   Cazals-Hatem, Dominique
   Maggiori, Leon
   Treton, Xavier
   Panis, Yves
   Jarry, Ulrich
   Desvallees, Thomas
   Eliat, Pierre-Antoine
   Pineau, Raphael
   Motte, Laurence
   Letourneur, Didier
   Simon-Yarza, Teresa
   Ogier-Denis, Eric
TI A Preclinical Validation of Iron Oxide Nanoparticles for Treatment of
   Perianal Fistulizing Crohn's Disease
SO INTERNATIONAL JOURNAL OF MOLECULAR SCIENCES
LA English
DT Article
DE Crohn's disease; perianal fistula; preclinical model; iron oxide
   nanoparticles; fistula treatment
ID MODEL; MRI
AB Fistulizing anoperineal lesions are severe complications of Crohn's disease (CD) that affect quality of life with a long-term risk of anal sphincter destruction, incontinence, permanent stoma, and anal cancer. Despite several surgical procedures, they relapse in about two-thirds of patients, mandating innovative treatments. Ultrasmall particles of iron oxide (USPIO) have been described to achieve in vivo rapid healing of deep wounds in the skin and liver of rats thanks to their nanobridging capability that could be adapted to fistula treatment. Our main purpose was to highlight preclinical data with USPIO for the treatment of perianal fistulizing CD. Twenty male Sprague Dawley rats with severe 2,4,6-trinitrobenzenesulfonic acid solution (TNBS)-induced proctitis were operated to generate two perianal fistulas per rat. At day 35, two inflammatory fistulas were obtained per rat and perineal magnetic resonance imaging (MRI) was performed. After a baseline MRI, a fistula tract was randomly drawn and topically treated either with saline or with USPIO for 1 min (n = 17 for each). The rats underwent a perineal MRI on postoperative days (POD) 1, 4, and 7 and were sacrificed for pathological examination. The primary outcome was the filling or closure of the fistula tract, including the external or internal openings. USPIO treatment allowed the closure and/or filling of all the treated fistulas from its application until POD 7 in comparison with the control fistulas (23%). The treatment with USPIO was safe, permanently closed the fistula along its entire length, including internal and external orifices, and paved new avenues for the treatment of perianal fistulizing Crohn's disease.
C1 [Cazelles, Antoine; Collard, Maxime K.; Labiad, Camelia; Maggiori, Leon; Panis, Yves] Hop Beaujon, AP HP, Dept Chirurg Colorectale, F-92110 Clichy, France.
   [Cazelles, Antoine; Collard, Maxime K.; Labiad, Camelia; Cazals-Hatem, Dominique; Maggiori, Leon; Treton, Xavier; Panis, Yves; Ogier-Denis, Eric] Univ Paris Cite, Ctr Rech Inflammat, Team Gut Inflammat, INSERM,U1149,CNRS,ERL8252, BP 416, F-75018 Paris, France.
   [Lalatonne, Yoann; Motte, Laurence; Letourneur, Didier; Simon-Yarza, Teresa] Univ Sorbonne Paris Nord, Univ Paris Cite, Lab Vasc Translat Sci, INSERM,UMR 1148, F-75018 Paris, France.
   [Lalatonne, Yoann] Hop Avicenne, AP HP, Dept Biochim, F-93009 Bobigny, France.
   [Lalatonne, Yoann] Hop Avicenne, AP HP, Dept Med Nucl, F-93009 Bobigny, France.
   [Doblas, Sabrina; Zappa, Magaly] Univ Paris Cite, Ctr Rech Inflammat, Lab Imaging Biomarkers, INSERM,U1149,CNRS,ERL8252, BP 416, F-75018 Paris, France.
   [Zappa, Magaly] Hop Beaujon, AP HP, Dept Radiol, F-92110 Clichy, France.
   [Cazals-Hatem, Dominique] Hop Beaujon, AP HP, Dept Pathol, F-92110 Clichy, France.
   [Treton, Xavier] Hop Beaujon, AP HP, Dept Gastroenterol, F-92110 Clichy, France.
   [Jarry, Ulrich; Desvallees, Thomas] Univ Rennes, Oncotrial, CNRS, INSERM,BIOSIT UAR 3480,US S 018, F-35000 Rennes, France.
   [Jarry, Ulrich] Unite Pharmacol Preclin, Biotrial Pharmacol, F-35000 Rennes, France.
   [Eliat, Pierre-Antoine] Univ Rennes, CNRS, INSERM, BIOSIT UAR 3480,US S 018,PRISM, F-35000 Rennes, France.
   [Eliat, Pierre-Antoine] Univ Rennes, Inst NUMECAN, INSERM, UMR A 1341,UMR S 1241,INRAE, F-35000 Rennes, France.
   [Pineau, Raphael; Ogier-Denis, Eric] Univ Rennes, Stress Signaling, Oncogenesis, CLCC Eugene Marquis,UMR S 1242,CLCC Eugene Marqui, F-35000 Rennes, France.
   [Ogier-Denis, Eric] Ctr Eugene Marquis, INSERM U1242, Rue Bataille Flandres Dunkerque, F-35042 Rennes, France.
C3 Assistance Publique Hopitaux Paris (APHP); Universite Paris Cite;
   Hopital Universitaire Hotel-Dieu - APHP; Hopital Universitaire Beaujon -
   APHP; Hopital Universitaire Paul-Brousse - APHP; Centre National de la
   Recherche Scientifique (CNRS); CNRS - National Institute for Biology
   (INSB); Institut National de la Sante et de la Recherche Medicale
   (Inserm); Universite Paris Cite; Universite Paris Cite; Institut
   National de la Sante et de la Recherche Medicale (Inserm); Assistance
   Publique Hopitaux Paris (APHP); Hopital Universitaire Paul-Brousse -
   APHP; Universite Paris 13; Hopital Universitaire Avicenne - APHP;
   Universite Paris Cite; Hopital Universitaire Hotel-Dieu - APHP;
   Assistance Publique Hopitaux Paris (APHP); Hopital Universitaire
   Paul-Brousse - APHP; Hopital Universitaire Avicenne - APHP; Universite
   Paris Cite; Hopital Universitaire Hotel-Dieu - APHP; Universite Paris
   13; Centre National de la Recherche Scientifique (CNRS); CNRS - National
   Institute for Biology (INSB); Institut National de la Sante et de la
   Recherche Medicale (Inserm); Universite Paris Cite; Assistance Publique
   Hopitaux Paris (APHP); Universite Paris Cite; Hopital Universitaire
   Hotel-Dieu - APHP; Hopital Universitaire Beaujon - APHP; Hopital
   Universitaire Paul-Brousse - APHP; Assistance Publique Hopitaux Paris
   (APHP); Universite Paris Cite; Hopital Universitaire Hotel-Dieu - APHP;
   Hopital Universitaire Beaujon - APHP; Hopital Universitaire Paul-Brousse
   - APHP; Assistance Publique Hopitaux Paris (APHP); Universite Paris
   Cite; Hopital Universitaire Beaujon - APHP; Hopital Universitaire
   Hotel-Dieu - APHP; Hopital Universitaire Paul-Brousse - APHP; Universite
   de Rennes; Institut National de la Sante et de la Recherche Medicale
   (Inserm); Centre National de la Recherche Scientifique (CNRS);
   Universite de Rennes; Centre National de la Recherche Scientifique
   (CNRS); Institut National de la Sante et de la Recherche Medicale
   (Inserm); Universite de Rennes; INRAE; Institut National de la Sante et
   de la Recherche Medicale (Inserm); UNICANCER; Centre Eugene Marquis;
   Universite de Rennes; Universite de Rennes; Institut National de la
   Sante et de la Recherche Medicale (Inserm); UNICANCER; Centre Eugene
   Marquis
RP Ogier-Denis, E (通讯作者)，Univ Paris Cite, Ctr Rech Inflammat, Team Gut Inflammat, INSERM,U1149,CNRS,ERL8252, BP 416, F-75018 Paris, France.; Ogier-Denis, E (通讯作者)，Univ Rennes, Stress Signaling, Oncogenesis, CLCC Eugene Marquis,UMR S 1242,CLCC Eugene Marqui, F-35000 Rennes, France.; Ogier-Denis, E (通讯作者)，Ctr Eugene Marquis, INSERM U1242, Rue Bataille Flandres Dunkerque, F-35042 Rennes, France.
EM antoinecazelles@hotmail.fr; maximecollard1990@gmail.com;
   yoann.lalatonne@aphp.fr; sabrina.doblas@inserm.fr; magaly.zappa@aphp.fr;
   camelia.labiad@gmail.com; dominique.cazals-hatem@aphp.fr;
   leon.maggiori@aphp.fr; xtreton@gmail.com; yves.panis@aphp.fr;
   ulrich.jarry@univ-rennes1.fr; thomas.desvallees@univ-rennes1.fr;
   pierre-antoine.eliat@univ-rennes1.fr; raphael.pineau@inserm.fr;
   laurence.motte@univ-paris13.fr; didier.letourneur@inserm.fr;
   teresa.simon-yarza@inserm.fr; eric.ogier-denis@inserm.fr
RI Collard, Maxime/L-3159-2019; Jarry, Ulrich/L-4006-2015; Simon-Yarza,
   Teresa/S-9327-2019; Didier, letourneur/H-5268-2012; Eliat,
   Pierre-Antoine/AAL-2600-2020
OI Collard, Maxime/0000-0002-7882-6860; Simon-Yarza,
   Teresa/0000-0002-2678-0776; Didier, letourneur/0000-0003-2197-9468;
   Eliat, Pierre-Antoine/0000-0002-8082-4477; Doblas,
   Sabrina/0000-0002-5194-3872; Ogier-Denis, Eric/0000-0002-0057-7593;
   motte, laurence/0000-0001-6129-539X; Jarry, Ulrich/0000-0001-7961-0378
FU French National Institute of Health INSERM, Fondation pour la Recherche
   Medicale [M2R201906008873]; INSERM-Transfert CoPoC; Idex Pre-maturation
   "Universite Paris 2019"; Conseil Regional de Bretagne (SAD 2021); Rennes
   Metropole (AIS 2021)
FX This work was supported by: the French National Institute of Health
   INSERM, Fondation pour la Recherche Medicale, grant number
   M2R201906008873 (A.C.); INSERM-Transfert CoPoC (E.O.-D.); Idex
   Pre-maturation "Universite Paris 2019" (T.S.-Y., X.T. and E.O.-D.);
   Conseil Regional de Bretagne (SAD 2021 E.O.-D.); and Rennes Metropole
   (AIS 2021 E.O.-D.). We acknowledge the help of Clement Journe (U1148-UMS
   34 FRIM) for the MRI acquisitions.
CR Adamina M, 2020, J CROHNS COLITIS, V14, P155, DOI 10.1093/ecco-jcc/jjz187
   Aikawa M, 2013, INT SURG, V98, P122, DOI 10.9738/CC180
   Arakaki Mariana Sousa, 2013, J. Coloproctol. (Rio J.), V33, P135, DOI 10.1016/j.jcol.2013.04.005
   Arami H, 2015, CHEM SOC REV, V44, P8576, DOI 10.1039/c5cs00541h
   Ba-Bai-Ke-Re MMTJA, 2017, WORLD J GASTROENTERO, V23, P1828, DOI 10.3748/wjg.v23.i10.1828
   Bemelman WA, 2018, J CROHNS COLITIS, V12, P1, DOI 10.1093/ecco-jcc/jjx061
   Benlice C, 2016, INT J COLORECTAL DIS, V31, P291, DOI 10.1007/s00384-015-2374-8
   Bouchard D, 2017, TECH COLOPROCTOL, V21, P683, DOI 10.1007/s10151-017-1684-y
   Buchanan GN, 2005, DIS COLON RECTUM, V48, P353, DOI 10.1007/s10350-004-0769-7
   Flacs M, 2020, INFLAMM BOWEL DIS, V26, P687, DOI 10.1093/ibd/izz288
   Han YM, 2016, J GASTROEN HEPATOL, V31, P1436, DOI 10.1111/jgh.13310
   Hyafil F, 2006, ARTERIOSCL THROM VAS, V26, P176, DOI 10.1161/01.ATV.0000194098.82677.57
   Lee MJE, 2010, PLOS ONE, V5, DOI 10.1371/journal.pone.0009536
   Lee WY, 2013, STEM CELLS, V31, P2575, DOI 10.1002/stem.1357
   Lightner AL, 2018, DIS COLON RECTUM, V61, P629, DOI 10.1097/DCR.0000000000001093
   Meddahi-Pellé A, 2014, ANGEW CHEM INT EDIT, V53, P6369, DOI 10.1002/anie.201401043
   Panés J, 2018, GASTROENTEROLOGY, V154, P1334, DOI 10.1053/j.gastro.2017.12.020
   Panés J, 2016, LANCET, V388, P1281, DOI 10.1016/S0140-6736(16)31203-X
   Plan Sangnier A, 2019, NANOSCALE, V11, P16488, DOI 10.1039/c9nr05624f
   Richard S, 2016, NANOMEDICINE-UK, V11, P2769, DOI 10.2217/nnm-2016-0177
   Rose S, 2014, NATURE, V505, P382, DOI 10.1038/nature12806
   Sandborn WJ, 2003, GASTROENTEROLOGY, V125, P1508, DOI 10.1016/j.gastro.2003.08.025
   Smits LP, 2017, ATHEROSCLEROSIS, V263, P211, DOI 10.1016/j.atherosclerosis.2017.06.020
   Zheng KH, 2019, JACC-CARDIOVASC IMAG, V12, P2081, DOI 10.1016/j.jcmg.2019.04.014
NR 24
TC 0
Z9 1
U1 0
U2 1
PU MDPI
PI BASEL
PA ST ALBAN-ANLAGE 66, CH-4052 BASEL, SWITZERLAND
EI 1422-0067
J9 INT J MOL SCI
JI Int. J. Mol. Sci.
PD AUG
PY 2022
VL 23
IS 15
AR 8324
DI 10.3390/ijms23158324
PG 16
WC Biochemistry & Molecular Biology; Chemistry, Multidisciplinary
WE Science Citation Index Expanded (SCI-EXPANDED)
SC Biochemistry & Molecular Biology; Chemistry
GA 3R8EV
UT WOS:000839140100001
PM 35955465
OA Green Published, gold
DA 2024-01-22
ER

PT J
AU Jagirdhar, GSK
   Perez, JA
   Perez, AB
   Surani, S
AF Jagirdhar, Gowthami Sai Kogilathota
   Perez, Jose Andres
   Perez, Andrea Belen
   Surani, Salim
TI Integration and implementation of precision medicine in the multifaceted
   inflammatory bowel disease
SO WORLD JOURNAL OF GASTROENTEROLOGY
LA English
DT Review
DE Precision medicine; Multiomics; Inflammatory bowel disease; Crohn's
   disease; Ulcerative colitis; Data integration
ID CROHNS-DISEASE; ULCERATIVE-COLITIS; MULTI-OMICS; PREDICTS RESPONSE; GUT
   MICROBIOTA; ONSET; THERAPY; DIFFERENTIATE; DETERMINANTS; EXPRESSION
AB Inflammatory bowel disease (IBD) is a complex disease with variability in genetic, environmental, and lifestyle factors affecting disease presentation and course. Precision medicine has the potential to play a crucial role in managing IBD by tailoring treatment plans based on the heterogeneity of clinical and temporal variability of patients. Precision medicine is a population-based approach to managing IBD by integrating environmental, genomic, epigenomic, transcriptomic, proteomic, and metabolomic factors. It is a recent and rapidly developing medicine. The widespread adoption of precision medicine worldwide has the potential to result in the early detection of diseases, optimal utilization of healthcare resources, enhanced patient outcomes, and, ultimately, improved quality of life for individuals with IBD. Though precision medicine is promising in terms of better quality of patient care, inadequacies exist in the ongoing research. There is discordance in study conduct, and data collection, utilization, interpretation, and analysis. This review aims to describe the current literature on precision medicine, its multiomics approach, and future directions for its application in IBD.
C1 [Jagirdhar, Gowthami Sai Kogilathota] St Francis Hlth Sci Ctr, Dept Med, Newark, NJ 07107 USA.
   [Perez, Jose Andres] St Francis Hlth Syst, Dept Med, Tulsa, OK 74133 USA.
   [Perez, Andrea Belen] Columbia Univ, Dept Res, New York, NY 10027 USA.
   [Surani, Salim] Texas A&M Univ, Dept Med & Pharmacol, 400 Bizzell St, College Stn, TX 77413 USA.
C3 Columbia University; Texas A&M University System; Texas A&M University
   College Station
RP Surani, S (通讯作者)，Texas A&M Univ, Dept Med & Pharmacol, 400 Bizzell St, College Stn, TX 77413 USA.
EM srsurani@hotmail.com
CR Ananthakrishnan AN, 2017, CELL HOST MICROBE, V21, P603, DOI 10.1016/j.chom.2017.04.010
   Argelaguet R, 2018, MOL SYST BIOL, V14, DOI 10.15252/msb.20178124
   Ashton JJ, 2019, TRANSL PEDIATR, V8, P56, DOI 10.21037/tp.2018.12.03
   Baran NM., 2022, United European Gastroenterol J, V10
   Bennike TB, 2015, INFLAMM BOWEL DIS, V21, P2052, DOI 10.1097/MIB.0000000000000460
   Borg-Bartolo Simon P, 2020, F1000Res, V9, DOI 10.12688/f1000research.20928.1
   Borren NZ, 2020, INFLAMM BOWEL DIS, V26, P1524, DOI 10.1093/ibd/izaa183
   Cai J, 2022, CELL HOST MICROBE, V30, P289, DOI 10.1016/j.chom.2022.02.004
   Chaparro M, 2017, AM J GASTROENTEROL, V112, P1135, DOI 10.1038/ajg.2017.96
   Cleynen I, 2016, LANCET, V387, P156, DOI 10.1016/S0140-6736(15)00465-1
   Cushing KC, 2019, INFLAMM BOWEL DIS, V25, P180, DOI 10.1093/ibd/izy228
   Dai YL, 2019, FRONT GENET, V10, DOI 10.3389/fgene.2019.00318
   De Vos M, 2012, J CROHNS COLITIS, V6, P557, DOI 10.1016/j.crohns.2011.11.002
   Deeke SA, 2018, AM J GASTROENTEROL, V113, P713, DOI 10.1038/s41395-018-0024-9
   Deepak P, 2017, GASTROENTEROL CLIN N, V46, P603, DOI 10.1016/j.gtc.2017.05.013
   Definition of precision medicine, NCI Dictionary of Cancer Terms-NCI
   Denson LA, 2019, INFLAMM BOWEL DIS, V25, pS31, DOI 10.1093/ibd/izz078
   Dominguez-Salas P, 2014, NAT COMMUN, V5, DOI 10.1038/ncomms4746
   Dovrolis N, 2019, ANN GASTROENTEROL, V32, P233, DOI 10.20524/aog.2019.0373
   Ellinghaus D, 2016, NAT GENET, V48, P510, DOI 10.1038/ng.3528
   Engelhardt KR, 2013, J ALLERGY CLIN IMMUN, V131, P825, DOI 10.1016/j.jaci.2012.09.025
   Facciorusso A, 2022, BIOMEDICINES, V10, DOI 10.3390/biomedicines10092305
   Fernandez-Twinn DS, 2015, SEMIN CELL DEV BIOL, V43, P85, DOI 10.1016/j.semcdb.2015.06.006
   Fujikawa H, 2023, CLIN IMMUNOL, V246, DOI 10.1016/j.clim.2022.109203
   Gao X, 2023, CELL REP MED, V4, DOI 10.1016/j.xcrm.2023.101050
   Gevers D, 2014, CELL HOST MICROBE, V15, P382, DOI 10.1016/j.chom.2014.02.005
   Girardin SE, 2003, TRENDS IMMUNOL, V24, P652, DOI 10.1016/j.it.2003.10.007
   Gligorijevic V, 2015, J R SOC INTERFACE, V12, DOI 10.1098/rsif.2015.0571
   Gonzalez CG, 2022, MICROBIOME, V10, DOI 10.1186/s40168-022-01331-x
   Graham DB, 2020, NATURE, V578, P527, DOI 10.1038/s41586-020-2025-2
   Huang QR, 2021, J INFLAMM RES, V14, P1933, DOI 10.2147/JIR.S306816
   Imhann F, 2019, BMC GASTROENTEROL, V19, DOI 10.1186/s12876-018-0917-5
   Jia WX, 2021, MEDIAT INFLAMM, V2021, DOI 10.1155/2021/5927064
   Kammermeier J, 2023, LANCET GASTROENTEROL, V8, P271, DOI 10.1016/S2468-1253(22)00337-5
   Kammermeier J, 2014, J MED GENET, V51, P748, DOI 10.1136/jmedgenet-2014-102624
   Kennedy NA, 2019, LANCET GASTROENTEROL, V4, P341, DOI 10.1016/S2468-1253(19)30012-3
   Khodadadian A, 2020, INT J GEN MED, V13, P627, DOI 10.2147/IJGM.S249970
   Lamb CA, 2022, GASTROENTEROLOGY, V162, P1525, DOI 10.1053/j.gastro.2021.09.077
   Latiano A, 2009, AM J GASTROENTEROL, V104, P110, DOI 10.1038/ajg.2008.3
   Lee JC, 2017, NAT GENET, V49, P262, DOI 10.1038/ng.3755
   Lee JWJ, 2021, CELL HOST MICROBE, V29, P1294, DOI 10.1016/j.chom.2021.06.019
   Lightner AL, 2022, COLORECTAL DIS, V24, P1358, DOI 10.1111/codi.16239
   Liu J, 2023, MICROBIOL SPECTR, V11, DOI 10.1128/spectrum.01457-23
   Liu XY, 2023, WORLD J GASTROENTERO, V29, P272, DOI 10.3748/wjg.v29.i2.272
   Lloyd-Price J, 2019, NATURE, V569, P655, DOI 10.1038/s41586-019-1237-9
   Ludvigsson JF, 2011, BMC PUBLIC HEALTH, V11, DOI 10.1186/1471-2458-11-450
   Lynch JA, 2018, BMC CANCER, V18, DOI 10.1186/s12885-018-4190-3
   M'Koma AE, 2011, INFLAMM BOWEL DIS, V17, P875, DOI 10.1002/ibd.21442
   Magnusson MK, 2015, J CROHNS COLITIS, V9, P56, DOI 10.1093/ecco-jcc/jju008
   Mao R, 2022, NAT REV GASTRO HEPAT, V19, P81, DOI 10.1038/s41575-021-00555-w
   Martin AR, 2019, NAT GENET, V51, P584, DOI 10.1038/s41588-019-0379-x
   Masoodi M, 2013, PLOS ONE, V8, DOI 10.1371/journal.pone.0076532
   Meena S, 2023, INDIAN J HEMATOL BLO, V39, P183, DOI 10.1007/s12288-022-01586-2
   Mills RH, 2022, NAT MICROBIOL, V7, P262, DOI 10.1038/s41564-021-01050-3
   Mishra N, 2022, GENOME MED, V14, DOI 10.1186/s13073-022-01112-z
   Moser LM, 2023, BRIT J HAEMATOL, V200, P595, DOI 10.1111/bjh.18497
   Noble CL, 2010, INFLAMM BOWEL DIS, V16, P1717, DOI 10.1002/ibd.21263
   Noor NM, 2022, INFLAMM BOWEL DIS, V28, P1254, DOI 10.1093/ibd/izab228
   Norris RP, 2020, BMC MED, V18, DOI 10.1186/s12916-020-01753-0
   Ono S, 2021, J ALLER CL IMM-PRACT, V9, P3767, DOI 10.1016/j.jaip.2021.05.045
   Pan WH, 2018, GENOME MED, V10, DOI 10.1186/s13073-018-0534-5
   Parkes M, 2018, BMJ OPEN, V8, DOI 10.1136/bmjopen-2018-026767
   Pratt M, 2021, FRONT CELL DEV BIOL, V9, DOI 10.3389/fcell.2021.716604
   Reddy BK, 2019, HEALTH INFORM J, V25, P1201, DOI 10.1177/1460458217751015
   Rogler G, 2015, INFLAMM BOWEL DIS, V21, P400, DOI 10.1097/MIB.0000000000000229
   Ryan FJ, 2020, NAT COMMUN, V11, DOI 10.1038/s41467-020-15342-5
   Seeley EH, 2013, PROTEOM CLIN APPL, V7, P541, DOI 10.1002/prca.201200107
   Spekhorst LM, 2017, BMJ OPEN, V7, DOI 10.1136/bmjopen-2017-016695
   Spratt DE, 2016, JAMA ONCOL, V2, P1070, DOI 10.1001/jamaoncol.2016.1854
   Stankovic B, 2021, GENES-BASEL, V12, DOI 10.3390/genes12091438
   Starr AE, 2017, GUT, V66, P1573, DOI 10.1136/gutjnl-2015-310705
   Stidham RW, 2020, INFLAMM BOWEL DIS, V26, P734, DOI 10.1093/ibd/izz196
   Stidham RW, 2019, JAMA NETW OPEN, V2, DOI 10.1001/jamanetworkopen.2019.3963
   Sun YH, 2023, AM J GASTROENTEROL, V118, P511, DOI 10.14309/ajg.0000000000002180
   Suskind DL, 2020, NUTRIENTS, V12, DOI 10.3390/nu12123749
   Svolos V, 2019, GASTROENTEROLOGY, V156, P1354, DOI 10.1053/j.gastro.2018.12.002
   Thomas JP, 2021, FRONT GENET, V12, DOI 10.3389/fgene.2021.760501
   Titz B, 2018, INT J MOL SCI, V19, DOI 10.3390/ijms19092775
   To N, 2016, ALIMENT PHARM THER, V43, P549, DOI 10.1111/apt.13511
   Valles-Colomer M, 2016, J CROHNS COLITIS, V10, P735, DOI 10.1093/ecco-jcc/jjw024
   van der Sloot KWJ, 2020, J CROHNS COLITIS, V14, P1662, DOI 10.1093/ecco-jcc/jjaa114
   Vázquez-Baeza Y, 2018, ANNU REV PHARMACOL, V58, P253, DOI 10.1146/annurev-pharmtox-042017-031849
   Verstockt B, 2020, CLIN GASTROENTEROL H, V18, P1142, DOI 10.1016/j.cgh.2019.08.030
   Vieujean S, 2022, INT J MOL SCI, V23, DOI 10.3390/ijms23147611
   Waljee AK, 2018, INFLAMM BOWEL DIS, V24, P45, DOI 10.1093/ibd/izx007
   West NR, 2017, NAT MED, V23, P579, DOI 10.1038/nm.4307
   Xu S, 2023, BMC MED, V21, DOI 10.1186/s12916-023-02878-8
   Yang AZ, 2022, SCI REP-UK, V12, DOI 10.1038/s41598-022-13222-0
   Yau YY, 2017, MOL CELL PROTEOMICS, V16, P1244, DOI 10.1074/mcp.M116.066506
   Ye ZQ, 2017, INFLAMM BOWEL DIS, V23, P2154, DOI 10.1097/MIB.0000000000001269
   Yeh VM, 2020, ETHNIC DIS, V30, P149, DOI 10.18865/ed.30.S1.149
   Zhang X, 2018, NAT COMMUN, V9, DOI 10.1038/s41467-018-05357-4
   Zhuang XJ, 2021, FRONT MED-LAUSANNE, V7, DOI 10.3389/fmed.2020.615858
NR 93
TC 0
Z9 0
U1 1
U2 1
PU BAISHIDENG PUBLISHING GROUP INC
PI PLEASANTON
PA 7041 Koll Center Parkway, Suite 160, PLEASANTON, CA, UNITED STATES
SN 1007-9327
EI 2219-2840
J9 WORLD J GASTROENTERO
JI World J. Gastroenterol.
PD SEP 28
PY 2023
VL 29
IS 36
DI 10.3748/wjg.v29.i36.5211
PG 16
WC Gastroenterology & Hepatology
WE Science Citation Index Expanded (SCI-EXPANDED)
SC Gastroenterology & Hepatology
GA X9CK4
UT WOS:001101347300003
PM 37901450
OA hybrid, Green Published
DA 2024-01-22
ER

PT J
AU Jain, M
   Venkataraman, J
AF Jain, Mayank
   Venkataraman, Jayanthi
TI Inflammatory bowel disease: An Indian perspective
SO INDIAN JOURNAL OF MEDICAL RESEARCH
LA English
DT Review
ID SACCHAROMYCES-CEREVISIAE ANTIBODY; ULCERATIVE-COLITIS PATIENTS;
   CROHNS-DISEASE; INTESTINAL TUBERCULOSIS; EXTRAINTESTINAL MANIFESTATIONS;
   MYCOBACTERIUM-TUBERCULOSIS; CLOSTRIDIUM-DIFFICILE; INDIGENOUS
   POPULATION; COLORECTAL-CANCER; MUCOSAL BIOPSIES
AB Inflammatory bowel disease (IBD) in recent times is causing a significant healthcare burden as both ulcerative colitis and Crohn's disease (CD) require lifelong therapy and constant monitoring. The current review highlights the concerns in a country like India with special reference to the changing trends of IBD, risk attribution and the financial issues. Indian immigrants behave like residential Indians, whereas their children show IBD prevalence similar to the West, highlighting the role of environmental triggers. However, the environmental and genetic factors in Indians with IBD are not well understood. Men appear to be more frequently affected than women in India. The disease severity is milder in the patients, both males and females, but the risk for colorectal cancer (CRC) is similar to the West. The incidence of paediatric IBD is on the rise. The major burden of IBD in the Indian subcontinent at present is in children, adolescents and teens. Cost towards the management of complications, non-adherence to treatment, differentiating tuberculosis from CD and finally screening for CRC in patients with IBD are the points to ponder in the Indian scenario.
C1 [Jain, Mayank; Venkataraman, Jayanthi] Gleneagles Global Hlth City, Dept Med Gastroenterol, Chennai 600100, Tamil Nadu, India.
RP Jain, M (通讯作者)，Gleneagles Global Hlth City, Dept Med Gastroenterol, Chennai 600100, Tamil Nadu, India.
EM mayank4670@rediffmail.com
CR Ahirwar Dinesh K, 2012, J Gastrointest Cancer, V43, P196, DOI 10.1007/s12029-010-9238-9
   Al-Qabandi WA, 2011, SAUDI J GASTROENTERO, V17, P323, DOI 10.4103/1319-3767.84487
   Amarapurkar AD, 2018, INDIAN J GASTROENTER, V37, P189, DOI 10.1007/s12664-018-0850-0
   Amarapurkar D N, 2004, J Assoc Physicians India, V52, P863
   Amarapurkar DN, 2008, WORLD J GASTROENTERO, V14, P741, DOI 10.3748/wjg.14.741
   Amarapurkar DN, 2007, J GASTROEN HEPATOL, V22, P2112, DOI 10.1111/j.1440-1746.2007.05048.x
   Avinash B, 2009, INDIAN PEDIATR, V46, P639
   Baijal Rajiv, 2015, J Assoc Physicians India, V63, P62
   Balamurugan R, 2008, INDIAN J MED RES, V127, P472
   Balamurugan R, 2006, J CLIN MICROBIOL, V44, P1884, DOI 10.1128/JCM.44.5.1884-1886.2006
   Bandyopadhyay D, 2015, INDIAN J GASTROENTER, V34, P387, DOI 10.1007/s12664-015-0598-8
   Banerjee D, 2009, SCAND J GASTROENTERO, V44, P325, DOI 10.1080/00365520802556809
   Banerjee R, 2013, DIGEST DIS SCI, V58, P2301, DOI 10.1007/s10620-013-2667-0
   Baskaran K, 2014, PLOS ONE, V9, DOI 10.1371/journal.pone.0106863
   Baskaran K, 2014, PLOS ONE, V9, DOI 10.1371/journal.pone.0114665
   Benchimol EI, 2015, AM J GASTROENTEROL, V110, P553, DOI 10.1038/ajg.2015.52
   Benchimol EI, 2011, INFLAMM BOWEL DIS, V17, P423, DOI 10.1002/ibd.21349
   Bernstein CN, 2006, AM J GASTROENTEROL, V101, P1559, DOI 10.1111/j.1572-0241.2006.00603.x
   Bopanna S, 2017, UNITED EUR GASTROENT, V5, P708, DOI 10.1177/2050640616680552
   Carr I, 1999, AM J GASTROENTEROL, V94, P2918, DOI 10.1016/S0002-9270(99)00494-3
   Chua KH, 2009, J DIGEST DIS, V10, P124, DOI 10.1111/j.1751-2980.2009.00374.x
   Cosnes J, 2001, GASTROENTEROLOGY, V120, P1093, DOI 10.1053/gast.2001.23231
   Crohn BB, 1932, J AMER MED ASSOC, V99, P1323, DOI 10.1001/jama.1932.02740680019005
   Das K, 2009, DIGEST DIS SCI, V54, P1099, DOI 10.1007/s10620-008-0469-6
   Das P, 2012, VIRCHOWS ARCH, V460, P261, DOI 10.1007/s00428-012-1195-1
   Desai D, 2015, WORLD J GASTROENTERO, V21, P3644, DOI 10.3748/wjg.v21.i12.3644
   Desai H G, 2005, Indian J Gastroenterol, V24, P23
   Eaden JA, 2001, GUT, V48, P526, DOI 10.1136/gut.48.4.526
   Ek WE, 2014, ANN GASTROENTEROL, V27, P294
   El Mouzan MI, 2012, SAUDI MED J, V33, P423
   FELLOWS IW, 1990, GUT, V31, P1262, DOI 10.1136/gut.31.11.1262
   Geboes K, 2009, J CLIN PATHOL, V62, P201, DOI 10.1136/jcp.2008.059311
   Ghoshal UC, 2007, J POSTGRAD MED, V53, P166, DOI 10.4103/0022-3859.33857
   Guindi M, 2004, J CLIN PATHOL, V57, P1233, DOI 10.1136/jcp.2003.015214
   Gupta A, 2017, INTEST RES, V15, P388, DOI 10.5217/ir.2017.15.3.388
   Gupta R, 2001, J GASTROEN HEPATOL, V16, P1144, DOI 10.1046/j.1440-1746.2001.02602.x
   Hou JK, 2011, AM J GASTROENTEROL, V106, P563, DOI 10.1038/ajg.2011.44
   Iyer VH, 2013, INDIAN J GASTROENTER, V32, P115, DOI 10.1007/s12664-012-0302-1
   Jain AK, 2012, TROP DOCT, V42, P198, DOI 10.1258/td.2012.120105
   Jain S, 2018, INTEST RES, V16, P69, DOI 10.5217/ir.2018.16.1.69
   Jantchou P, 2010, AM J GASTROENTEROL, V105, P2195, DOI 10.1038/ajg.2010.192
   JAYANTHI V, 1992, Q J MED, V82, P125
   Jowett SL, 2004, GUT, V53, P1479, DOI 10.1136/gut.2003.024828
   Juyal G, 2015, GUT, V64, P571, DOI 10.1136/gutjnl-2013-306625
   Juyal G, 2011, PLOS ONE, V6, DOI 10.1371/journal.pone.0016565
   Juyal G, 2009, PHARMACOGENET GENOM, V19, P77, DOI 10.1097/FPC.0b013e32831a9abe
   Kabeerdoss J, 2013, BMC GASTROENTEROL, V13, DOI 10.1186/1471-230X-13-20
   Kalaria R, 2016, J CROHNS COLITIS, V10, P255, DOI 10.1093/ecco-jcc/jjv202
   Kedia Saurabh, 2017, Inflamm Intest Dis, V2, P102, DOI 10.1159/000465522
   Kedia S, 2017, INDIAN J GASTROENTER, V36, P487, DOI 10.1007/s12664-017-0804-y
   Khosla S N, 1986, J Assoc Physicians India, V34, P405
   KIRSNER JB, 1988, J CLIN GASTROENTEROL, V10, P286, DOI 10.1097/00004836-198806000-00012
   Kochhar R, 1992, Eur J Cancer Prev, V1, P293, DOI 10.1097/00008469-199206000-00003
   Kumari R, 2013, WORLD J GASTROENTERO, V19, P3404, DOI 10.3748/wjg.v19.i22.3404
   Lee CK, 2017, AM J GASTROENTEROL, V112, P825, DOI 10.1038/ajg.2017.124
   Liu JZ, 2015, NAT GENET, V47, P979, DOI 10.1038/ng.3359
   Loftus CG, 2007, INFLAMM BOWEL DIS, V13, P254, DOI 10.1002/ibd.20029
   Loftus EV, 2002, GASTROENTEROL CLIN N, V31, P1, DOI 10.1016/S0889-8553(01)00002-4
   Mahurkar S, 2011, J GASTROEN HEPATOL, V26, P694, DOI 10.1111/j.1440-1746.2010.06533.x
   Makharia GK, 2012, INDIAN J GASTROENTER, V31, P299, DOI 10.1007/s12664-012-0258-1
   Makharia GK, 2007, DIGEST DIS SCI, V52, P33, DOI 10.1007/s10620-006-9527-0
   Meena NK, 2013, J CLIN GASTROENTEROL, V47, P773, DOI 10.1097/MCG.0b013e31828a6e93
   Meena NK, 2015, PLOS ONE, V10, DOI 10.1371/journal.pone.0120697
   Mehta F, 2016, AM J MANAG CARE, V22, pS51
   Moka P, 2017, J DIG ENDOSC, V8, P1, DOI 10.4103/jde.JDE_48_16
   Mouli VP, 2017, ALIMENT PHARM THER, V45, P27, DOI 10.1111/apt.13840
   Naidoo CMY, 2014, INT J PEDIAT, V2014, DOI 10.1155/2014/906128
   Ng SC, 2015, GUT, V64, P1063, DOI 10.1136/gutjnl-2014-307410
   Ng SC, 2013, GASTROENTEROLOGY, V145, P158, DOI 10.1053/j.gastro.2013.04.007
   Ng SC, 2012, INFLAMM BOWEL DIS, V18, P1164, DOI 10.1002/ibd.21845
   Pai C G, 2000, Indian J Gastroenterol, V19, P17
   Patra S, 2012, INDIAN J PATHOL MICR, V55, P485, DOI 10.4103/0377-4929.107786
   Philip M, 2017, INDIAN J GASTROENTER, V36, P459, DOI 10.1007/s12664-017-0809-6
   Pinsk V, 2007, AM J GASTROENTEROL, V102, P1077, DOI 10.1111/j.1572-0241.2007.01124.x
   Prabhu PR, 2017, J DIG ENDOSC, V8, P72, DOI 10.4103/jde.JDE_13_17
   Prakash Kurumboor, 2008, Indian J Gastroenterol, V27, P12
   Prideaux L, 2012, J GASTROEN HEPATOL, V27, P1266, DOI 10.1111/j.1440-1746.2012.07150.x
   Prideaux L, 2012, J GASTROEN HEPATOL, V27, P919, DOI 10.1111/j.1440-1746.2011.06984.x
   PROBERT CSJ, 1992, GUT, V33, P687, DOI 10.1136/gut.33.5.687
   Pugazhendhi S, 2013, INT J TUBERC LUNG D, V17, P662, DOI 10.5588/ijtld.12.0600
   Pugazhendhi Srinivasan, 2008, Indian J Gastroenterol, V27, P201
   Pugazhendhi S, 2013, GENE, V512, P309, DOI 10.1016/j.gene.2012.10.015
   Pugazhendhi S, 2011, INDIAN J GASTROENTER, V30, P264, DOI 10.1007/s12664-011-0145-1
   Pulimood AB, 2005, J GASTROEN HEPATOL, V20, P688, DOI 10.1111/j.1440-1746.2005.03814.x
   Pulimood AB, 1999, GUT, V45, P537, DOI 10.1136/gut.45.4.537
   Pulimood AB, 2008, AM J CLIN PATHOL, V129, P846, DOI 10.1309/DKKECWQWMG4J23E3
   Pulimood AB, 2011, WORLD J GASTROENTERO, V17, P433, DOI 10.3748/wjg.v17.i4.433
   Rai T, 2017, DIGEST DIS SCI, V62, P1025, DOI 10.1007/s10620-017-4450-0
   Ray G, 2011, INT J COLORECTAL DIS, V26, P635, DOI 10.1007/s00384-010-1084-5
   ROTH MP, 1989, GASTROENTEROLOGY, V96, P1016, DOI 10.1016/0016-5085(89)91618-1
   Rubin GP, 2000, ALIMENT PHARM THER, V14, P1553, DOI 10.1046/j.1365-2036.2000.00886.x
   Sathiyasekaran M, 2005, INDIAN PEDIATR, V42, P459
   Sathiyasekaran M, 2014, INDIAN J GASTROENTER, V33, P543, DOI 10.1007/s12664-014-0507-6
   Sharma Raju, 2016, Indian J Radiol Imaging, V26, P161, DOI 10.4103/0971-3026.184417
   Singh B, 2015, INDIAN J GASTROENTER, V34, P43, DOI 10.1007/s12664-015-0538-7
   Sood A, 2003, GUT, V52, P1587, DOI 10.1136/gut.52.11.1587
   Sood A, 2014, ANN GASTROENTEROL, V27, P219
   Sood Ajit, 2014, Curr Gastroenterol Rep, V16, P418, DOI 10.1007/s11894-014-0418-9
   Soon IS, 2012, BMC GASTROENTEROL, V12, DOI 10.1186/1471-230X-12-51
   SUTHERLAND LR, 1990, GASTROENTEROLOGY, V98, P1123, DOI 10.1016/0016-5085(90)90324-T
   Tsironi E, 2004, AM J GASTROENTEROL, V99, P1749, DOI 10.1111/j.1572-0241.2004.30445.x
   Vaishnavi Chetana, 2003, Trop Gastroenterol, V24, P13
   van der Heide F, 2009, INFLAMM BOWEL DIS, V15, P1199, DOI 10.1002/ibd.20884
   Venkataraman S, 2005, J GASTROEN HEPATOL, V20, P705, DOI 10.1111/j.1440-1746.2005.03810.x
   Verma R, 2012, J GASTROEN HEPATOL, V27, P96, DOI 10.1111/j.1440-1746.2011.06832.x
   Verma R, 2010, J CLIN MICROBIOL, V48, P4279, DOI 10.1128/JCM.01360-10
   Vind I, 2006, AM J GASTROENTEROL, V101, P1274, DOI 10.1111/j.1572-0241.2006.00552.x
   Walujkar SA, 2014, GUT PATHOG, V6, DOI 10.1186/1757-4749-6-22
   Wang YF, 2007, J DIGEST DIS, V8, P121, DOI 10.1111/j.1443-9573.2007.00296.x
   Yadav DP, 2017, J GASTROEN HEPATOL, V32, P420, DOI 10.1111/jgh.13535
NR 110
TC 5
Z9 6
U1 0
U2 3
PU WOLTERS KLUWER MEDKNOW PUBLICATIONS
PI MUMBAI
PA WOLTERS KLUWER INDIA PVT LTD , A-202, 2ND FLR, QUBE, C T S  NO 1498A-2
   VILLAGE MAROL, ANDHERI EAST, MUMBAI, Maharashtra, INDIA
SN 0971-5916
J9 INDIAN J MED RES
JI Indian J. Med. Res.
PD APR
PY 2021
VL 153
IS 4
BP 421
EP 430
DI 10.4103/ijmr.IJMR_936_18
PG 10
WC Immunology; Medicine, General & Internal; Medicine, Research &
   Experimental
WE Science Citation Index Expanded (SCI-EXPANDED)
SC Immunology; General & Internal Medicine; Research & Experimental
   Medicine
GA TX1AK
UT WOS:000682822600006
PM 34380788
OA gold, Green Published
DA 2024-01-22
ER

PT J
AU Zhao, M
   Lo, BZS
   Vester-Andersen, MK
   Vind, I
   Bendtsen, F
   Burisch, J
AF Zhao, Mirabella
   Lo, Bobby Zhao Sheng
   Vester-Andersen, Marianne K.
   Vind, Ida
   Bendtsen, Flemming
   Burisch, Johan
TI A 10-Year Follow-up Study of the Natural History of Perianal Crohn's
   Disease in a Danish Population-Based Inception Cohort
SO INFLAMMATORY BOWEL DISEASES
LA English
DT Article
DE perianal Crohn's disease; perianal fistula; epidemiology; biological
   treatment; clinical outcomes
ID INFLAMMATORY-BOWEL-DISEASE; QUALITY-OF-LIFE; RISK-FACTORS; SURGERY;
   FISTULAS; IMMUNOMODULATORS; INFLIXIMAB; TRENDS
AB Background Perianal complications in patients with Crohn's disease are common and have a negative impact on the patients' quality of life. Data about the long-term disease course of perianal Crohn's disease in the era of biological treatment are limited. In this population-based cohort study, we sought to investigate the occurrence, clinical risk factors, and disease course of perianal disease.
   Methods A total of 213 Crohn's disease patients were included in a prospective population-based inception cohort. Data were retrieved from medical records and national health administrative databases. Perianal disease was defined as a perianal fistula and/or abscess. Associations between outcomes and covariates were analyzed by Cox regression analysis.
   Results A total of 48 (22.5%) patients developed perianal disease after 10 years. Colonic disease location (hazard ratio [HR], 1.99; 95% confidence interval [CI], 1.01-3.92) and penetrating behavior (HR, 5.65; 95% CI, 2.65-12.03) were associated with the development of perianal disease. The cumulative risk of undergoing abdominal surgery was 51% after 10 years. Patients with perianal disease had a higher rate of resection (HR, 3.92; 95% CI, 1.86-8.67) and hospitalization (HR, 1.01; 95% CI, 1.00-1.01). There was no significant difference in the rate of sick leave, unemployment, or disability pension between patients with and without perianal disease.
   Conclusions Patients with perianal disease carry a higher risk of surgery and hospitalization, and this suggests a more severe disease course and poorer prognosis among these patients, even in the era of biological treatment. These findings underline the importance of optimizing treatment strategies for patients with perianal disease.
C1 [Zhao, Mirabella; Lo, Bobby Zhao Sheng; Vind, Ida; Bendtsen, Flemming; Burisch, Johan] Univ Copenhagen, Hvidovre Hosp, Div Med, Gastro Unit, Kettegaard Alle 30, DK-2650 Hvidovre, Denmark.
   [Vester-Andersen, Marianne K.] Zealand Univ Hosp, Dept Med, Koege, Denmark.
   [Bendtsen, Flemming] Univ Copenhagen, Fac Hlth Sci, Copenhagen, Denmark.
C3 University of Copenhagen; University of Copenhagen
RP Burisch, J (通讯作者)，Univ Copenhagen, Hvidovre Hosp, Div Med, Gastro Unit, Kettegaard Alle 30, DK-2650 Hvidovre, Denmark.
EM johan.burisch@regionh.dk
RI Burisch, Johan/AGJ-3893-2022
OI Burisch, Johan/0000-0002-3312-5139; Zhao, Mirabella/0000-0002-8392-4860;
   Lo, Bobby/0000-0002-0252-9341
FU Takeda
FX This study was funded by Takeda through an unrestricted grant.
CR Ashaley W.K., 2012, PENSION REFORM GHANA
   Beaugerie L, 2006, GASTROENTEROLOGY, V130, P650, DOI 10.1053/j.gastro.2005.12.019
   Bernell O, 2000, ANN SURG, V231, P38, DOI 10.1097/00000658-200001000-00006
   Burisch J, 2014, DAN MED J, V61
   Chhaya V, 2016, EUR J GASTROEN HEPAT, V28, P890, DOI 10.1097/MEG.0000000000000651
   Eglinton T, 2010, BRIT J SURG, V97, P1103, DOI 10.1002/bjs.7031
   Eglinton TW, 2012, AM J GASTROENTEROL, V107, P596, DOI 10.1038/ajg.2011.437
   Eglinton TW, 2012, DIS COLON RECTUM, V55, P773, DOI 10.1097/DCR.0b013e31825228b0
   El-Gazzaz G, 2012, COLORECTAL DIS, V14, P1217, DOI 10.1111/j.1463-1318.2012.02944.x
   Ferrari L, 2016, WORLD J GASTRO SURG, V8, P363, DOI 10.4240/wjgs.v8.i5.363
   Gasche C, 2000, INFLAMM BOWEL DIS, V6, P8, DOI 10.1097/00054725-200002000-00002
   Gomollon F, 2017, J CROHNS COLITIS, V11, P3, DOI 10.1093/ecco-jcc/jjw168
   Göttgens KWA, 2017, EUR J GASTROEN HEPAT, V29, P595, DOI 10.1097/MEG.0000000000000840
   Hanauer SB, 2002, LANCET, V359, P1541, DOI 10.1016/S0140-6736(02)08512-4
   HELLERS G, 1980, GUT, V21, P525, DOI 10.1136/gut.21.6.525
   Kanaan Z, 2012, DIGEST SURG, V29, P107, DOI 10.1159/000335745
   Kasparek MS, 2007, DIS COLON RECTUM, V50, P2067, DOI 10.1007/s10350-007-9006-5
   Kaur M, 2016, INFLAMM BOWEL DIS, V22, P862, DOI 10.1097/MIB.0000000000000705
   Mahadev S, 2011, DIS COLON RECTUM, V54, P579, DOI 10.1007/DCR.0b013e3182099d9e
   MAKOWIEC F, 1995, GUT, V37, P696, DOI 10.1136/gut.37.5.696
   Michelassi F, 2000, SURGERY, V128, P597, DOI 10.1067/msy.2000.108779
   Munkholm P, 1997, DAN MED BULL, V44, P287
   National Board for the Use of Expensive Hospital Medication(R?det for Dyr Sygehusmedicin), 2017, TREATM GUID TREATM I
   Sachar DB, 2005, AM J GASTROENTEROL, V100, P1547, DOI 10.1111/j.1572-0241.2005.40980.x
   Safroneeva E, 2015, ALIMENT PHARM THER, V42, P977, DOI 10.1111/apt.13363
   Schwartz DA, 2002, GASTROENTEROLOGY, V122, P875, DOI 10.1053/gast.2002.32362
   Silverberg MS, 2005, CAN J GASTROENTEROL, V19, p5A, DOI 10.1155/2005/269076
   Statistics Denmark. (Danmarks Statistik), 2017, LAB INC WEALTH
   Tang LY, 2006, CLIN GASTROENTEROL H, V4, P1130, DOI 10.1016/j.cgh.2006.06.021
   Tarrant KM, 2008, AM J GASTROENTEROL, V103, P3082, DOI 10.1111/j.1572-0241.2008.02212.x
   Vester-Andersen MK, 2015, INFLAMM BOWEL DIS, V21, P2296, DOI 10.1097/MIB.0000000000000493
   Vester-Andersen MK, 2014, AM J GASTROENTEROL, V109, P705, DOI 10.1038/ajg.2014.45
   Vollebregt PF, 2018, ALIMENT PHARM THER, V47, P1253, DOI 10.1111/apt.14599
   Yang BL, 2015, WORLD J GASTROENTERO, V21, P2475, DOI 10.3748/wjg.v21.i8.2475
NR 34
TC 37
Z9 40
U1 0
U2 3
PU OXFORD UNIV PRESS INC
PI CARY
PA JOURNALS DEPT, 2001 EVANS RD, CARY, NC 27513 USA
SN 1078-0998
EI 1536-4844
J9 INFLAMM BOWEL DIS
JI Inflamm. Bowel Dis.
PD JUL
PY 2019
VL 25
IS 7
BP 1227
EP 1236
DI 10.1093/ibd/izy374
PG 10
WC Gastroenterology & Hepatology
WE Science Citation Index Expanded (SCI-EXPANDED)
SC Gastroenterology & Hepatology
GA IG4HJ
UT WOS:000473764400021
PM 30576474
DA 2024-01-22
ER

PT J
AU Theis, VS
   Rhodes, JM
AF Theis, V. S.
   Rhodes, J. M.
TI Review article: minimizing tuberculosis during anti-tumour necrosis
   factor-alpha treatment of inflammatory bowel disease
SO ALIMENTARY PHARMACOLOGY & THERAPEUTICS
LA English
DT Review
ID PLACEBO-CONTROLLED TRIAL; ANTI-TNF THERAPY; CROHNS-DISEASE;
   RHEUMATOID-ARTHRITIS; LATENT TUBERCULOSIS; MYCOBACTERIUM-TUBERCULOSIS;
   FACTOR ANTAGONISTS; MAINTENANCE THERAPY; INFLIXIMAB THERAPY; ATTENUATED
   RESPONSE
AB Background
   Tumour necrosis factor (TNF)-alpha inhibitors are a major advance in the management of inflammatory bowel disease but increase the risk for tuberculosis (TB).
   Aim
   To examine the reasons for the increase in the risk for TB and the strategies to reduce it.
   Methods
   PubMed searches were performed using search terms that included TB and each of the current anti-TNF-alpha biological agents and also TB and Crohn's disease.
   Results
   Increased susceptibility to TB, often with extrapulmonary or disseminated disease, occurs following treatment with all anti-TNF-alpha biological agents and amounts to a four-to 20-fold increased risk with infliximab. TB usually occurs shortly after anti-TNF-alpha initiation suggesting reactivation of latent infection. Animal studies show that TNF-alpha inhibition impairs inflammatory cell trafficking and granuloma formation. Currently recommended screening for latent TB typically, risk assessment, tuberculin skin testing and chest radiograph used prior to anti-TNF-alpha treatment can reduce TB rates by up to 90% but newer screening interferon gamma assays may enhance screening efficacy. Patients positive on screening who are treated with isoniazid and subsequently receive anti-TNF-alpha treatment still have approximately 19% risk for TB.
   Conclusions
   Tuberculosis following treatment with TNF-alpha inhibitors usually results from reactivation of latent disease. Screening reduces the risk substantially but does not completely eliminate it.
C1 [Rhodes, J. M.] Univ Liverpool, Sch Clin Sci, Liverpool L69 3GA, Merseyside, England.
   [Theis, V. S.] Aintree Univ Hosp NHS Fdn Trust, Dept Gastroenterol, Liverpool, Merseyside, England.
C3 University of Liverpool; Aintree University Hospitals NHS Foundation
   Trust
RP Rhodes, JM (通讯作者)，Univ Liverpool, Sch Clin Sci, Duncan Bldg,Daulby St, Liverpool L69 3GA, Merseyside, England.
EM rhodesjm@liverpool.ac.uk
RI Rhodes, Jonathan M/C-2496-2009
CR *ABB LAB, 2007, ABB PHARM PRESCR INF
   Aberra FN, 2007, CLIN GASTROENTEROL H, V5, P1070, DOI 10.1016/j.cgh.2007.04.007
   *AM THOR SOC, 2000, AM J RESP CRIT CARE, V161, pS221, DOI DOI 10.1164/AJRCCM.161.SUPPLEMENT_
   American Thoracic Society, 1999, TARG TUB TEST TREATM
   Arend SM, 2007, AM J RESP CRIT CARE, V175, P618, DOI 10.1164/rccm.200608-1099OC
   Askling J, 2005, ARTHRITIS RHEUM-US, V52, P1986, DOI 10.1002/art.21137
   *ATS CDC STAT COMM, 2007, TARG TUB TEST TREATM
   Baeten D, 2003, ANN RHEUM DIS, V62, P829, DOI 10.1136/ard.62.9.829
   Bekker LG, 2001, J IMMUNOL, V166, P6728, DOI 10.4049/jimmunol.166.11.6728
   Bratcher JM, 2006, EXPERT OPIN DRUG SAF, V5, P9, DOI 10.1517/14740338.5.1.9
   BREESE EJ, 1994, GASTROENTEROLOGY, V106, P1455, DOI 10.1016/0016-5085(94)90398-0
   Carmona L, 2005, ARTHRITIS RHEUM-US, V52, P1766, DOI 10.1002/art.21043
   Chapman ALN, 2002, AIDS, V16, P2285, DOI 10.1097/00002030-200211220-00008
   Colombel JF, 2007, GASTROENTEROLOGY, V132, P52, DOI 10.1053/j.gastro.2006.11.041
   Colombel JF, 2004, GASTROENTEROLOGY, V126, P19, DOI 10.1053/j.gastro.2003.10.047
   Mackey AC, 2007, J PEDIATR GASTR NUTR, V44, P265, DOI 10.1097/MPG.0b013e31802f6424
   Cosnes J, 2005, GUT, V54, P237, DOI 10.1136/gut.2004.045294
   *CTR BIOL EV RES, 2007, SAF UPD TNF ALPH ANT
   Danese S, 2006, MINI-REV MED CHEM, V6, P771, DOI 10.2174/138955706777698624
   Dasgupta K, 2005, EUR RESPIR J, V25, P1107, DOI 10.1183/09031936.05.00074004
   de León DP, 2005, ANN RHEUM DIS, V64, P1360, DOI 10.1136/ard.2004.029041
   Desai SB, 2006, BEST PRACT RES CL RH, V20, P757, DOI 10.1016/j.berh.2006.06.002
   Diel R, 2006, RESP RES, V7, DOI 10.1186/1465-9921-7-77
   Efthimiou P, 2007, ANN RHEUM DIS, V66, P276, DOI 10.1136/ard.2006.061184
   Ehlers S, 2005, CLIN INFECT DIS, V41, pS199, DOI 10.1086/429998
   Fauci AS, 2005, EMERG INFECT DIS, V11, P519, DOI 10.3201/eid1104.041167
   *FDA, 2003, ADV COMM BRIEF DOCUM
   Ferrara G, 2005, AM J RESP CRIT CARE, V172, P631, DOI 10.1164/rccm.200502-196OC
   Ferrara G, 2006, LANCET, V367, P1328, DOI 10.1016/S0140-6736(06)68579-6
   FLYNN JL, 1995, IMMUNITY, V2, P561, DOI 10.1016/1074-7613(95)90001-2
   Gómez-Reino JJ, 2003, ARTHRITIS RHEUM-US, V48, P2122, DOI 10.1002/art.11137
   Hamdi H, 2006, ARTHRITIS RES THER, V8, DOI 10.1186/ar1994
   Hamilton CD, 2003, ARTHRITIS RHEUM-US, V48, P2085, DOI 10.1002/art.11134
   Hanauer SB, 2002, LANCET, V359, P1541, DOI 10.1016/S0140-6736(02)08512-4
   Hehlgans T, 2005, IMMUNOLOGY, V115, P1, DOI 10.1111/j.1365-2567.2005.02143.x
   Hernández-Cruz B, 1999, CLIN EXP RHEUMATOL, V17, P81
   Hommes DW, 2006, NETH J MED, V64, P219
   Kamm MA, 2006, ALIMENT PHARM THER, V24, P80, DOI 10.1111/j.1365-2036.2006.03066.x
   Keane J, 2005, RHEUMATOLOGY, V44, P714, DOI 10.1093/rheumatology/keh567
   Keane J, 2001, NEW ENGL J MED, V345, P1098, DOI 10.1056/NEJMoa011110
   Kim HA, 1998, CLIN EXP RHEUMATOL, V16, P9
   KINDLER V, 1989, CELL, V56, P731, DOI 10.1016/0092-8674(89)90676-4
   Kunst H, 2006, RESP MED, V100, P2098, DOI 10.1016/j.rmed.2006.02.032
   LICHTENSTEIN GR, 2007, REVISTING SAFETY CON
   Liebeschuetz S, 2004, LANCET, V364, P2196, DOI 10.1016/S0140-6736(04)17592-2
   Lipsky PE, 2000, NEW ENGL J MED, V343, P1594, DOI 10.1056/NEJM200011303432202
   Long R, 2003, CAN MED ASSOC J, V168, P1153
   Madhukar P, 2005, AM J RESP CRIT CARE, V172, P519
   Mohan AK, 2004, CLIN INFECT DIS, V39, P295, DOI 10.1086/421494
   Mohan VP, 2001, INFECT IMMUN, V69, P1847, DOI 10.1128/IAI.69.3.1847-1855.2001
   Mow WS, 2004, CLIN GASTROENTEROL H, V2, P309, DOI 10.1016/S1542-3565(04)00060-6
   Ormerod LP, 2005, THORAX, V60, P800, DOI 10.1136/thx.2005.046797
   Page KR, 2006, ARCH INTERN MED, V166, P1863, DOI 10.1001/archinte.166.17.1863
   Papadakis KA, 2005, AM J GASTROENTEROL, V100, P75, DOI 10.1111/j.1572-0241.2005.40647.x
   Perez JL, 2005, ANN RHEUM DIS, V64, P86
   Piana F, 2006, EUR RESPIR J, V28, P31, DOI 10.1183/09031936.06.00110205
   Rampton DS, 2005, GUT, V54, P1360, DOI 10.1136/gut.2005.076034
   Ravn P, 2004, SCAND J INFECT DIS, V36, P499, DOI 10.1080/00365540410015222
   REINECKER HC, 1993, CLIN EXP IMMUNOL, V94, P174
   Richeldi L, 2006, AM J RESP CRIT CARE, V174, P736, DOI 10.1164/rccm.200509-1516PP
   Roach DR, 2002, J IMMUNOL, V168, P4620, DOI 10.4049/jimmunol.168.9.4620
   Rutgeerts P, 2006, ALIMENT PHARM THER, V23, P451, DOI 10.1111/j.1365-2036.2006.02786.x
   Rutgeerts P, 2005, NEW ENGL J MED, V353, P2462, DOI 10.1056/NEJMoa050516
   Saliu OY, 2006, J INFECT DIS, V194, P486, DOI 10.1086/505430
   Salmon-Ceron D, 2002, ANN MED INTERNE, V153, P429
   Sandborn WJ, 2004, AM J GASTROENTEROL, V99, P1984, DOI 10.1111/j.1572-0241.2004.40462.x
   Sands BE, 2004, NEW ENGL J MED, V350, P876, DOI 10.1056/NEJMoa030815
   Schiff MH, 2006, ANN RHEUM DIS, V65, P889, DOI 10.1136/ard.2005.043166
   Schreiber S, 2005, GASTROENTEROLOGY, V129, P807, DOI 10.1053/j.gastro.2005.06.064
   Schreiber S, 2007, NEW ENGL J MED, V357, P239, DOI 10.1056/NEJMoa062897
   Seiderer J, 2004, DIGESTION, V70, P3, DOI 10.1159/000080075
   Sichletidis L, 2006, INT J TUBERC LUNG D, V10, P1127
   Stas P, 2006, ACTA GASTRO-ENT BELG, V69, P217
   Tam LS, 2002, SCAND J RHEUMATOL, V31, P296, DOI 10.1080/030097402760375205
   Van Den Brande JMH, 2003, GASTROENTEROLOGY, V124, P1774, DOI 10.1016/S0016-5085(03)00382-2
   Veres G, 2007, DRUGS, V67, P1703, DOI 10.2165/00003495-200767120-00005
   Vermeire S, 2007, ALIMENT PHARM THER, V25, P3, DOI 10.1111/j.1365-2036.2006.03134.x
   Vlachaki E, 2005, RESP MED, V99, P648, DOI 10.1016/j.rmed.2004.10.006
   Wallis RS, 2004, CLIN INFECT DIS, V38, P1261, DOI 10.1086/383317
   Westhovens R, 2006, ARTHRITIS RHEUM-US, V54, P1075, DOI 10.1002/art.21734
   WHO, 104 WHO
   Winter TA, 2004, ALIMENT PHARM THER, V20, P1337, DOI 10.1111/j.1365-2036.2004.02285.x
   Winthrop KL, 2006, NAT CLIN PRACT RHEUM, V2, P602, DOI 10.1038/ncprheum0336
   Winthrop KL, 2005, ARTHRITIS RHEUM-US, V52, P2968, DOI 10.1002/art.21382
   Wolfe F, 2004, ARTHRITIS RHEUM-US, V50, P372, DOI 10.1002/art.20009
   2007, NICE CG33 TUBERCULOS
NR 86
TC 77
Z9 81
U1 0
U2 7
PU WILEY
PI HOBOKEN
PA 111 RIVER ST, HOBOKEN 07030-5774, NJ USA
SN 0269-2813
EI 1365-2036
J9 ALIMENT PHARM THER
JI Aliment. Pharmacol. Ther.
PD JAN 1
PY 2008
VL 27
IS 1
BP 19
EP 30
DI 10.1111/j.1365-2036.2007.03553.x
PG 12
WC Gastroenterology & Hepatology; Pharmacology & Pharmacy
WE Science Citation Index Expanded (SCI-EXPANDED)
SC Gastroenterology & Hepatology; Pharmacology & Pharmacy
GA 265UB
UT WOS:000253385300003
PM 17944997
DA 2024-01-22
ER

PT J
AU McQueen, P
   Busman-Sahay, K
   Rieder, F
   Noël-Romas, L
   McCorrister, S
   Westmacott, G
   Estes, JD
   Burgener, A
AF McQueen, Peter
   Busman-Sahay, Kathleen
   Rieder, Florian
   Noel-Romas, Laura
   McCorrister, Stuart
   Westmacott, Garrett
   Estes, Jacob D.
   Burgener, Adam
TI Intestinal proteomic analysis of a novel non-human primate model of
   experimental colitis reveals signatures of mitochondrial and metabolic
   dysfunction
SO MUCOSAL IMMUNOLOGY
LA English
DT Article
ID INFLAMMATORY-BOWEL-DISEASE; HUMORAL IMMUNE-SYSTEM; ULCERATIVE-COLITIS;
   CROHNS-DISEASE; COLONIC-MUCOSA; BUTYRATE OXIDATION; EPITHELIAL-CELLS;
   EXPRESSION; FIBROSIS; MICE
AB Animal models recapitulating features of chronic colitis, such as ulcerative colitis, Crohn's disease, or HIV infection, are critical to study disease pathogenesis and test novel therapeutics. In this study, we used a proteomics approach to explore the molecular intestinal response in two rhesus macaque (RM) animal models of experimentally induced colitis using dextran sulfate sodium (DSS) and simian immunodeficiency virus (SIV) infection. Proteomic analysis detected more than 2500 proteins in colonic tissue collected from 30 RMs. Differential protein expression analysis revealed a protein expression pattern in DSS-treated RMs resembling the proteome of human ulcerative colitis. In a group of 12 DSS-treated RMs compared to 6 with no treatment, decrease in expression of proteins related to mitochondrial energy metabolism, including fatty acid metabolism was noted, while innate immune activation pathways, including complement and coagulation proteins were upregulated. SIV infection of RMs resulted in increased innate immune responses related to viral defense. Proteomic signatures of barrier damage were apparent in both DSS treatment or SIV infection. These results demonstrate that DSS treatment in a non-human primate model resembles features of human ulcerative colitis, making this a promising tool to study important immunological mechanisms in inflammatory y bowel disease.
C1 [McQueen, Peter; Noel-Romas, Laura; Burgener, Adam] Univ Manitoba, Dept Med Microbiol & Infect Dis, Winnipeg, MB, Canada.
   [McQueen, Peter; Noel-Romas, Laura; Burgener, Adam] Publ Hlth Agcy Canada, JC Wilt Ctr Infect Dis, Natl HIV & Retrovirol Labs, Winnipeg, MB, Canada.
   [Busman-Sahay, Kathleen; Estes, Jacob D.] Oregon Hlth & Sci Univ, Vaccine & Gene Therapy Inst, Beaverton, OR USA.
   [Rieder, Florian] Cleveland Clin Fdn, Dept Gastroenterol Hepatol & Nutr, Digest Dis & Surg Inst, 9500 Euclid Ave, Cleveland, OH 44195 USA.
   [Rieder, Florian] Cleveland Clin Fdn, Dept Inflammat & Immun, Lerner Res Inst, 9500 Euclid Ave, Cleveland, OH 44195 USA.
   [McCorrister, Stuart; Westmacott, Garrett] Publ Hlth Agcy Canada, Natl Microbiol Lab, Mass Spectrometry & Prote Core Facil, Winnipeg, MB, Canada.
   [Estes, Jacob D.] Oregon Hlth & Sci Univ, Div Pathobiol & Immunol, Oregon Natl Primate Res Ctr, Beaverton, OR USA.
   [Burgener, Adam] Univ Manitoba, Dept Obstet & Gynecol, Winnipeg, MB, Canada.
   [Burgener, Adam] Karolinska Inst, Karolinska Univ Hosp, Unit Infect Dis, Dept Med Solna,Ctr Mol Med, Stockholm, Sweden.
C3 University of Manitoba; Public Health Agency of Canada; Oregon Health &
   Science University; Cleveland Clinic Foundation; Cleveland Clinic
   Foundation; Public Health Agency of Canada; Oregon Health & Science
   University; Oregon National Primate Research Center; University of
   Manitoba; Karolinska Institutet; Karolinska University Hospital
RP Burgener, A (通讯作者)，Univ Manitoba, Dept Med Microbiol & Infect Dis, Winnipeg, MB, Canada.; Burgener, A (通讯作者)，Publ Hlth Agcy Canada, JC Wilt Ctr Infect Dis, Natl HIV & Retrovirol Labs, Winnipeg, MB, Canada.; Burgener, A (通讯作者)，Univ Manitoba, Dept Obstet & Gynecol, Winnipeg, MB, Canada.; Burgener, A (通讯作者)，Karolinska Inst, Karolinska Univ Hosp, Unit Infect Dis, Dept Med Solna,Ctr Mol Med, Stockholm, Sweden.
EM Adam.Burgener@umanitoba.ca
OI Estes, Jacob/0000-0002-9652-6394
FU National Institute of Research [R01DK112254]; Public Health Agency of
   Canada; National Cancer Institute, National Institutes of Health
   [HHSN261200800001E]; Oregon National Primate Research Center NIH
   [P51OD011092]
FX We thank the members of the Specimen Support Core of the AIDS and Cancer
   Virus Program and the animal husbandry and technical staff of the
   Laboratory Animal Sciences Program, Frederick National Laboratory for
   Cancer Research, for expert animal care and handling. We also thank Max
   Abou for technical support for sample preparation of samples for
   proteomic analysis. Funding for this research was provided by grants
   from the National Institute of Research (A.B., R01DK112254) and the
   Public Health Agency of Canada (A.B.). This work was supported in part
   by federal funds from the National Cancer Institute, National Institutes
   of Health (Contract No. HHSN261200800001E) and by the Oregon National
   Primate Research Center NIH grant award P51OD011092 (J.D.E). The content
   of this publication does not necessarily reflect the views or policies
   of the Department of Health and Human Services, nor does mention of
   trade names, commercial products, or organizations imply endorsement by
   the US Government.
CR Balasubramanian K, 2009, MAGN RESON IMAGING, V27, P79, DOI 10.1016/j.mri.2008.05.014
   Barceló-Batllori S, 2002, PROTEOMICS, V2, P551, DOI 10.1002/1615-9861(200205)2:5<551::AID-PROT551>3.0.CO;2-O
   Baumgart DC, 2007, LANCET, V369, P1641, DOI 10.1016/S0140-6736(07)60751-X
   Birse KM, 2013, PLOS ONE, V8, DOI 10.1371/journal.pone.0079505
   Bruderer R, 2015, MOL CELL PROTEOMICS, V14, P1400, DOI 10.1074/mcp.M114.044305
   CHAPMAN MAS, 1994, GUT, V35, P73, DOI 10.1136/gut.35.1.73
   Chen HP, 2016, NAT COMMUN, V7, DOI 10.1038/ncomms12564
   Choi M, 2014, BIOINFORMATICS, V30, P2524, DOI 10.1093/bioinformatics/btu305
   Cooney JM, 2012, J PROTEOME RES, V11, P1065, DOI 10.1021/pr200807p
   De Preter V, 2012, INFLAMM BOWEL DIS, V18, P1127, DOI 10.1002/ibd.21894
   de Souza HSP, 2016, NAT REV GASTRO HEPAT, V13, P13, DOI [10.1038/nrgastro.2016.186, 10.1038/nrgastro.2015.186]
   Devoss J, 2014, TOXICOL PATHOL, V42, P99, DOI 10.1177/0192623313509729
   Dhar A, 2018, BMC GASTROENTEROL, V18, DOI 10.1186/s12876-018-0789-8
   Dong FC, 2013, J PROTEOME RES, V12, P2958, DOI 10.1021/pr4002383
   Estes JD, 2010, PLOS PATHOG, V6, DOI 10.1371/journal.ppat.1001052
   Fang K, 2011, PHYSIOL GENOMICS, V43, P43, DOI 10.1152/physiolgenomics.00138.2010
   Fournier BM, 2012, MUCOSAL IMMUNOL, V5, P354, DOI 10.1038/mi.2012.24
   Geboes K, 2000, GUT, V47, P404, DOI 10.1136/gut.47.3.404
   Gou YW, 2010, BIOCHEM BIOPH RES CO, V393, P788, DOI 10.1016/j.bbrc.2010.02.083
   HALSTENSEN TS, 1992, GUT, V33, P902, DOI 10.1136/gut.33.7.902
   Hao XP, 2015, NAT COMMUN, V6, DOI 10.1038/ncomms9020
   Henderson NC, 2013, NAT MED, V19, P1617, DOI 10.1038/nm.3282
   HERMANOWICZ A, 1984, ARCH IMMUNOL THER EX, V32, P509
   HODGSON HJF, 1977, GUT, V18, P749, DOI 10.1136/gut.18.9.749
   Hsieh SY, 2006, PROTEOMICS, V6, P5322, DOI 10.1002/pmic.200500541
   Huang DW, 2009, NAT PROTOC, V4, P44, DOI 10.1038/nprot.2008.211
   Hudert CA, 2006, P NATL ACAD SCI USA, V103, P11276, DOI 10.1073/pnas.0601280103
   Imokawa S, 1997, AM J RESP CRIT CARE, V156, P631, DOI 10.1164/ajrccm.156.2.9608094
   Iwamoto M, 1996, J PATHOL, V180, P152
   Johansson MEV, 2014, GUT, V63, P281, DOI 10.1136/gutjnl-2012-303207
   Kanehisa M, 2000, NUCLEIC ACIDS RES, V28, P27, DOI 10.1093/nar/28.1.27
   Kozuch PL, 2008, WORLD J GASTROENTERO, V14, P354, DOI 10.3748/wjg.14.354
   Kugathasan S, 2017, LANCET, V389, P1710, DOI 10.1016/S0140-6736(17)30317-3
   Lam G, 2015, CURR MED CHEM, V22, P2100, DOI 10.2174/0929867322666150416095114
   Li Y, 2012, BIOSCI BIOTECH BIOCH, V76, P486, DOI 10.1271/bbb.110774
   Molodecky NA, 2012, GASTROENTEROLOGY, V142, P46, DOI 10.1053/j.gastro.2011.10.001
   Naito Y, 2010, J GASTROEN HEPATOL, V25, pS144, DOI 10.1111/j.1440-1746.2009.06219.x
   Novak EA, 2015, FRONT CELL DEV BIOL, V3, DOI 10.3389/fcell.2015.00062
   Packiriswamy N, 2017, WORLD J GASTROENTERO, V23, P3427, DOI 10.3748/wjg.v23.i19.3427
   Reed NI, 2015, SCI TRANSL MED, V7, DOI 10.1126/scitranslmed.aaa5094
   Renaux A, 2018, NUCLEIC ACIDS RES, V46, P2699, DOI 10.1093/nar/gky092
   Rieder F, 2009, NAT REV GASTRO HEPAT, V6, P228, DOI 10.1038/nrgastro.2009.31
   ROEDIGER WEW, 1986, BRIT J EXP PATHOL, V67, P773
   ROEDIGER WEW, 1980, LANCET, V2, P712
   Sandler NG, 2014, NATURE, V511, P601, DOI 10.1038/nature13554
   Santhanam S, 2012, INFLAMM BOWEL DIS, V18, P2158, DOI 10.1002/ibd.22926
   Sartor RB, 2006, NAT CLIN PRACT GASTR, V3, P390, DOI 10.1038/ncpgasthep0528
   Schniers A, 2017, PROTEOM CLIN APPL, V11, DOI 10.1002/prca.201700053
   Shkoda A, 2007, J PROTEOME RES, V6, P1114, DOI 10.1021/pr060433m
   Sifroni KG, 2010, MOL CELL BIOCHEM, V342, P111, DOI 10.1007/s11010-010-0474-x
   Smedley J, 2014, PLOS ONE, V9, DOI 10.1371/journal.pone.0092830
   Sugihara T, 2010, CLIN EXP IMMUNOL, V160, P386, DOI 10.1111/j.1365-2249.2010.04093.x
   TEISBERG P, 1975, SCAND J GASTROENTERO, V10, P545
   Veazey RS, 1998, SCIENCE, V280, P427, DOI 10.1126/science.280.5362.427
   Wiese DM, 2016, PLOS ONE, V11, DOI 10.1371/journal.pone.0156387
   Wirtz S, 2017, NAT PROTOC, V12, P1295, DOI 10.1038/nprot.2017.044
NR 56
TC 13
Z9 13
U1 0
U2 10
PU SPRINGERNATURE
PI LONDON
PA CAMPUS, 4 CRINAN ST, LONDON, N1 9XW, ENGLAND
SN 1933-0219
EI 1935-3456
J9 MUCOSAL IMMUNOL
JI Mucosal Immunol.
PD NOV
PY 2019
VL 12
IS 6
BP 1327
EP 1335
DI 10.1038/s41385-019-0200-2
PG 9
WC Immunology
WE Science Citation Index Expanded (SCI-EXPANDED)
SC Immunology
GA JJ1FC
UT WOS:000493905100007
PM 31481749
OA Green Accepted, Bronze
DA 2024-01-22
ER

PT J
AU Rolandsdotter, H
   Jönsson-Videsäter, K
   Fagerberg, UL
   Finkel, Y
   Eberhardson, M
AF Rolandsdotter, Helena
   Jonsson-Videsater, Kerstin
   Fagerberg, Ulrika L.
   Finkel, Yigael
   Eberhardson, Michael
TI Exclusive Enteral Nutrition: Clinical Effects and Changes in Mucosal
   Cytokine Profile in Pediatric New Inflammatory Bowel Disease
SO NUTRIENTS
LA English
DT Article
DE exclusive enteral nutrition; children; IBD; remission; mucosal cytokines
ID ACTIVE CROHNS-DISEASE; CHILDREN; IMMUNE; ASSOCIATION; THERAPY; DIET
AB Exclusive Enteral Nutrition (EEN) is the first-line treatment in children with Crohn's disease (CD) for induction of remission. However, the mode of action remains conjectural. The aim of this study was to investigate whether the effect of EEN is paralleled by changes in the mucosal cytokine profiles (MCP). Twelve children with new onset inflammatory bowel disease (IBD) received induction treatment with a polymeric EEN. We assessed clinical, endoscopic and histologic scoring before and after EEN. Twelve colonic cytokines were analyzed by Polymerase Chain Reaction (PCR) in six of the IBD patients at onset and after EEN as well as in six non-IBD control children at the diagnostic colonoscopy. Twelve children completed 6 weeks of EEN, except from one child who completed 4 weeks. At the control colonoscopy, 83% were in complete clinical remission. Changes were found in the MCPs of individual patients after EEN. In particular, children with IBD showed significantly higher values of Interleukin (IL)-12 (p = 0.008) and IL-23 (p = 0.02) compared to non-IBD controls at the diagnostic colonoscopy. Furthermore, an overall change in proinflammatory cytokines was noted in the IBD-group after treatment. Further studies are warranted to understand the role of EEN in MCP.
C1 [Rolandsdotter, Helena; Finkel, Yigael] Karolinska Inst, Sodersjukhuset, Dept Clin Sci & Educ, S-11883 Stockholm, Sweden.
   [Rolandsdotter, Helena; Finkel, Yigael] Soder Sjukhuset, Sachs Children & Youth Hosp, Dept Gastroenterol, S-11883 Stockholm, Sweden.
   [Jonsson-Videsater, Kerstin] Karolinska Univ Hosp, Clin Immunol & Transfus Med, S-14157 Huddinge, Sweden.
   [Jonsson-Videsater, Kerstin] Karolinska Inst, Dept Med, S-14157 Huddinge, Sweden.
   [Fagerberg, Ulrika L.] Karolinska Inst, Dept Womens & Childrens Hlth, S-17177 Stockholm, Sweden.
   [Fagerberg, Ulrika L.] Uppsala Univ, Vastmanland Hosp, Ctr Clin Res, S-72189 Vasteras, Sweden.
   [Eberhardson, Michael] Karolinska Univ Hosp, Dept Gastroenterol, S-17177 Stockholm, Sweden.
   [Eberhardson, Michael] Karolinska Inst, Dept Med Solna, S-17176 Stockholm, Sweden.
C3 Karolinska Institutet; Sodersjukhuset Hospital; Sodersjukhuset Hospital;
   Karolinska Institutet; Karolinska University Hospital; Karolinska
   Institutet; Karolinska Institutet; Uppsala University; Karolinska
   Institutet; Karolinska University Hospital; Karolinska Institutet
RP Rolandsdotter, H (通讯作者)，Karolinska Inst, Sodersjukhuset, Dept Clin Sci & Educ, S-11883 Stockholm, Sweden.; Rolandsdotter, H (通讯作者)，Soder Sjukhuset, Sachs Children & Youth Hosp, Dept Gastroenterol, S-11883 Stockholm, Sweden.
EM helena.jonsson.rolandsdotter@ki.se; kerstin.jonsson-videsater@sll.se;
   ulrika.fagerberg@ki.se; Yigael.finkel@sll.se; Michael.eberhardson@ki.se
OI J. Rolandsdotter, Helena/0000-0002-5453-6754
FU Nutricia Sweden; Kempe-Carlgrenska research foundation; Ihre research
   foundation
FX This study has been supported with an unrestricted research grant from
   Nutricia Sweden and with a research grant from the Kempe-Carlgrenska
   research foundation and from Ihre research foundation.
CR Bamias G, 2016, CURR OPIN GASTROEN, V32, P437, DOI 10.1097/MOG.0000000000000315
   Bannerjee T, 2004, J PEDIATR GASTR NUTR, V38, P270, DOI 10.1097/00005176-200403000-00007
   Baumgart DC, 2012, LANCET, V380, P1590, DOI 10.1016/S0140-6736(12)60026-9
   Cleynen I, 2016, LANCET, V387, P156, DOI 10.1016/S0140-6736(15)00465-1
   Cuív PO, 2016, FOOD FUNCT, V7, P1741, DOI [10.1039/C5FO01196E, 10.1039/c5fo01196e]
   Däbritz J, 2014, AM J PHYSIOL-GASTR L, V306, pG455, DOI 10.1152/ajpgi.00409.2013
   Daperno M, 2004, GASTROINTEST ENDOSC, V60, P505, DOI 10.1016/S0016-5107(04)01878-4
   Day AS, 2006, J GASTROEN HEPATOL, V21, P1609, DOI 10.1111/j.1440-1746.2006.04294.x
   Day AS, 2015, WORLD J GASTROENTERO, V21, P6809, DOI 10.3748/wjg.v21.i22.6809
   Dock J, 2017, PLOS ONE, V12, DOI 10.1371/journal.pone.0182498
   Duerr RH, 2006, SCIENCE, V314, P1461, DOI 10.1126/science.1135245
   Dziechciarz P, 2007, ALIMENT PHARM THER, V26, P795, DOI 10.1111/j.1365-2036.2007.03431.x
   Egea L, 2010, EXPERT REV GASTROENT, V4, P723, DOI [10.1586/egh.10.73, 10.1586/EGH.10.73]
   Ek WE, 2014, ANN GASTROENTEROL, V27, P294
   Fell JME, 2000, ALIMENT PHARM THERAP, V14, P281
   Furness JB, 1999, AM J PHYSIOL-GASTR L, V277, pG922, DOI 10.1152/ajpgi.1999.277.5.G922
   Geboes K, 2000, GUT, V47, P404, DOI 10.1136/gut.47.3.404
   GONZALEZHUIX F, 1993, AM J GASTROENTEROL, V88, P227
   Guan QD, 2017, MEDIAT INFLAMM, V2017, DOI 10.1155/2017/4810258
   Korzenik JR, 2000, DIGEST DIS SCI, V45, P1121, DOI 10.1023/A:1005541700805
   Levine A, 2014, J PEDIATR GASTR NUTR, V58, P795, DOI 10.1097/MPG.0000000000000239
   Levine A, 2011, INFLAMM BOWEL DIS, V17, P1314, DOI 10.1002/ibd.21493
   Neurath MF, 2014, NAT REV IMMUNOL, V14, P329, DOI 10.1038/nri3661
   Roggenbuck D, 2016, ADV CLIN CHEM, V77, P77, DOI 10.1016/bs.acc.2016.06.002
   Ruemmele FM, 2014, J CROHNS COLITIS, V8, P1179, DOI 10.1016/j.crohns.2014.04.005
   Sanjabi S, 2009, CURR OPIN PHARMACOL, V9, P447, DOI 10.1016/j.coph.2009.04.008
   Schwerd T, 2016, J ALLERGY CLIN IMMUN, V138, P592, DOI 10.1016/j.jaci.2015.12.1331
   Shaoul R, 2018, J PEDIATR GASTR NUTR, V66, P378, DOI 10.1097/MPG.0000000000001785
   Turner D, 2012, INFLAMM BOWEL DIS, V18, P55, DOI 10.1002/ibd.21649
   Van Limbergent J, 2008, GASTROENTEROLOGY, V135, P1114, DOI 10.1053/j.gastro.2008.06.081
   Waschke KA, 2005, AM J GASTROENTEROL, V100, P1126, DOI 10.1111/j.1572-0241.2005.40534.x
   Yamamoto T, 2005, INFLAMM BOWEL DIS, V11, P580, DOI 10.1097/01.MIB.0000161307.58327.96
   Zachos M., 2008, COCHRANE DB SYST REV, V4
NR 33
TC 10
Z9 10
U1 0
U2 5
PU MDPI
PI BASEL
PA ST ALBAN-ANLAGE 66, CH-4052 BASEL, SWITZERLAND
SN 2072-6643
J9 NUTRIENTS
JI Nutrients
PD FEB
PY 2019
VL 11
IS 2
AR 414
DI 10.3390/nu11020414
PG 11
WC Nutrition & Dietetics
WE Science Citation Index Expanded (SCI-EXPANDED)
SC Nutrition & Dietetics
GA HO3NH
UT WOS:000460829700205
PM 30781421
OA Green Published, Green Submitted, gold
DA 2024-01-22
ER

PT J
AU Li, ZJ
   You, Y
   Griffin, N
   Feng, J
   Shan, FP
AF Li, Zijian
   You, Yue
   Griffin, Noreen
   Feng, Juan
   Shan, Fengping
TI Low-dose naltrexone (LDN): A promising treatment in immune-related
   diseases and cancer therapy
SO INTERNATIONAL IMMUNOPHARMACOLOGY
LA English
DT Article
DE Low dose naltrexone; Immune; Multiple sclerosis; Crohn's disease;
   Inflammation; Cancer
ID OPIOID GROWTH-FACTOR; FACTOR RECEPTOR AXIS; SQUAMOUS-CELL CARCINOMA;
   EXPERIMENTAL AUTOIMMUNE ENCEPHALOMYELITIS; QUALITY-OF-LIFE;
   MULTIPLE-SCLEROSIS; CROHNS-DISEASE; FACTOR OGF; NICOTINE REPLACEMENT;
   TOPICAL NALTREXONE
AB Naltrexone, a non-selective antagonist of opioid receptors, is mainly used as rehabilitation therapy for discharged opiate addicts to eliminate addiction in order to maintain a normal life and prevent or reduce relapse. In recent years, there have been some novel and significant findings on the off-label usage of naltrexone. Within a specific dosage window, LDN can act as an immunomodulator in multiple autoimmune diseases and malignant tumors as well as alleviate the symptoms of some mental disorders. The results of increasing studies indicate that LDN exerts its immunoregulatory activity by binding to opioid receptors in or on immune cells and tumor cells. These new discoveries indicate that LDN may become a promising immunomodulatory agent in the therapy for cancer and many immune-related diseases. In this article, we review the pharmacological functions and mechanisms of LDN as well as its clinical therapeutic potential as revealed by our team and other researchers.
C1 [Li, Zijian; Feng, Juan] China Med Univ, Shengjing Hosp, Dept Neurol, 36 Sanhao St, Shenyang 110004, Liaoning, Peoples R China.
   [Shan, Fengping] China Med Univ, Sch Basic Med Sci, Dept Immunol, 77 Puhe Rd, Shenyang 110122, Liaoning, Peoples R China.
   [You, Yue] China Med Univ, Shengjing Hosp, Dept Obstet & Gynecol, 36 Sanhao St, Shenyang 110004, Liaoning, Peoples R China.
   [Griffin, Noreen] Immune Therapeut Inc, 37 North Orange Ave,Suite 607, Orlando, FL 32801 USA.
C3 China Medical University; China Medical University; China Medical
   University
RP Feng, J (通讯作者)，China Med Univ, Shengjing Hosp, Dept Neurol, 36 Sanhao St, Shenyang 110004, Liaoning, Peoples R China.; Shan, FP (通讯作者)，China Med Univ, Sch Basic Med Sci, Dept Immunol, 77 Puhe Rd, Shenyang 110122, Liaoning, Peoples R China.
EM zjli@cmu.edu.cn; Noreen.Griffin@immunetherapeutics.com;
   juanfeng@cmu.edu.cn; fpshan@cmu.edu.cn
OI YOU, YUE/0000-0003-3877-5293
FU China Natural Science to Fengping Shan [31670921]
FX This work was supported financially by the funding of China Natural
   Science to Fengping Shan (grant number 31670921).
CR Agrawal YP, 2005, MED HYPOTHESES, V64, P721, DOI 10.1016/j.mehy.2004.09.024
   Albers LN, 2017, JAMA DERMATOL, V153, P315, DOI 10.1001/jamadermatol.2016.4676
   Amezcua L, 2017, NEUROTHERAPEUTICS, V14, P945, DOI 10.1007/s13311-017-0560-9
   [Anonymous], 2011, EXP BIOL MED, V236, pviii
   Avena NM, 2014, EXP CLIN PSYCHOPHARM, V22, P460, DOI 10.1037/a0037223
   Berkson BM, 2007, INTEGR CANCER THER, V6, P293, DOI 10.1177/1534735407306358
   Berkson BM, 2006, INTEGR CANCER THER, V5, P83, DOI 10.1177/1534735405285901
   Berkson BM, 2009, INTEGR CANCER THER, V8, P416, DOI 10.1177/1534735409352082
   BIHARI B, 1995, AIDS PATIENT CARE, V9, P3, DOI 10.1089/apc.1995.9.3
   Bihari B, 2013, ALTERN THER HEALTH M, V19, P56
   BOUVARD MP, 1995, PSYCHIAT RES, V58, P191, DOI 10.1016/0165-1781(95)02601-R
   Brown N, 2009, MED HYPOTHESES, V72, P333, DOI 10.1016/j.mehy.2008.06.048
   Chopra P, 2013, J NEUROIMMUNE PHARM, V8, P470, DOI 10.1007/s11481-013-9451-y
   Crain SM, 1996, NEUROCHEM RES, V21, P1347, DOI 10.1007/BF02532375
   Cree BAC, 2010, ANN NEUROL, V68, P145, DOI 10.1002/ana.22006
   CZLONKOWSKI A, 1993, EUR J PHARMACOL, V242, P229, DOI 10.1016/0014-2999(93)90246-E
   Davis M, 2013, EXPERT OPIN DRUG SAF, V12, P389, DOI 10.1517/14740338.2013.783564
   Deshpande S, 2014, TRANSL BEHAV MED, V4, P275, DOI 10.1007/s13142-014-0282-z
   Dodou K, 2015, PHARM DEV TECHNOL, V20, P694, DOI 10.3109/10837450.2014.915569
   Donahue RN, 2012, EXP BIOL MED, V237, P167, DOI 10.1258/ebm.2011.011321
   Donahue RN, 2011, EXP BIOL MED, V236, P1036, DOI 10.1258/ebm.2011.011121
   Donahue RN, 2011, GYNECOL ONCOL, V122, P382, DOI 10.1016/j.ygyno.2011.04.009
   Donahue RN, 2011, EXP BIOL MED, V236, P883, DOI 10.1258/ebm.2011.011096
   Ebrahimpour S, 2013, PHARMACOGN RES, V5, P189, DOI 10.4103/0974-8490.112426
   Farid WO, 2009, J BIOMED MATER RES A, V91A, P964, DOI 10.1002/jbm.a.32283
   Franchi S, 2012, BRAIN BEHAV IMMUN, V26, P480, DOI 10.1016/j.bbi.2011.12.010
   Frech T, 2011, INT J RHEUMATOL, V2011, DOI 10.1155/2011/804296
   Ghai B, 2014, PAIN MED, V15, P883, DOI 10.1111/pme.12345
   Gironi M, 2008, MULT SCLER J, V14, P1076, DOI 10.1177/1352458508095828
   Good P, 2006, MED HYPOTHESES, V67, P671, DOI 10.1016/j.mehy.2006.04.015
   Hammer LA, 2016, EXP BIOL MED, V241, P71, DOI 10.1177/1535370215596384
   Haney M, 2007, NEUROPSYCHOPHARMACOL, V32, P1391, DOI 10.1038/sj.npp.1301243
   Hesselink JMK, 2011, ACUPUNCT MED, V29, P127, DOI 10.1136/aim.2010.003566
   Hota D, 2016, PAIN MED, V17, P790, DOI 10.1093/pm/pnv009
   Ibrahim O, 2017, JAMA DERMATOL, V153, P1015, DOI 10.1001/jamadermatol.2017.2445
   Johnson B, 2014, DISCOV MED, V18, P209
   Khan Akbar, 2014, Oral Health Dent Manag, V13, P721
   King B H, 1993, J Child Adolesc Psychopharmacol, V3, P71, DOI 10.1089/cap.1993.3.71
   Klocek MS, 2009, EXP EYE RES, V89, P686, DOI 10.1016/j.exer.2009.06.010
   Leonard JB, 2017, AM J EMERG MED, V35, DOI 10.1016/j.ajem.2017.04.012
   Li WW, 2014, CANCER LETT, V344, P212, DOI 10.1016/j.canlet.2013.10.029
   Liu B, 2003, METH MOLEC MED, V79, P43
   Liu WM, 2016, INT J ONCOL, V49, P793, DOI 10.3892/ijo.2016.3567
   Lobmaier P, 2008, COCHRANE DB SYST REV, DOI 10.1002/14651858.CD006140.pub2
   Ludwig M. D., 2016, MULT SCLER J EXP TRA, V2
   Ludwig MD, 2017, EXP BIOL MED, V242, P1524, DOI 10.1177/1535370217724791
   Mannelli P, 2007, J CLIN PSYCHOPHARM, V27, P468, DOI 10.1097/jcp.0b013e31814e5e9d
   Mannelli P, 2006, J ADDICT DIS, V25, P1, DOI 10.1300/J069v25n02_01
   McLaughlin PJ, 2015, BIOCHEM PHARMACOL, V97, P236, DOI 10.1016/j.bcp.2015.06.016
   McLaughlin PJ, 2015, BMC IMMUNOL, V16, DOI 10.1186/s12865-015-0093-0
   McLaughlin PJ, 2013, EXP BIOL MED, V238, P733, DOI 10.1177/1535370213492688
   McLaughlin PJ, 2012, HEAD NECK-J SCI SPEC, V34, P513, DOI 10.1002/hed.21759
   McLaughlin PJ, 2003, CANCER LETT, V199, P209, DOI 10.1016/S0304-3835(03)00341-0
   McLaughlin PJ, 1999, INT J ONCOL, V14, P991
   Meng JJ, 2013, INT IMMUNOPHARMACOL, V17, P1084, DOI 10.1016/j.intimp.2013.10.012
   Metyas SK, 2015, CURR RHEUMATOL REV, V11, P15, DOI 10.2174/1573397111666150522095004
   Mischoulon D, 2017, J AFFECT DISORDERS, V208, P6, DOI 10.1016/j.jad.2016.08.029
   Nava-Mesa MO, 2013, NEUROBIOL LEARN MEM, V106, P185, DOI 10.1016/j.nlm.2013.09.002
   O'Malley SS, 2006, ARCH INTERN MED, V166, P667, DOI 10.1001/archinte.166.6.667
   Pape W, 2015, NERVENARZT, V86, P346, DOI 10.1007/s00115-014-4015-9
   Parkitny L, 2017, BIOMEDICINES, V5, DOI 10.3390/biomedicines5020016
   Patel PN, 2007, ANN PHARMACOTHER, V41, P1549, DOI 10.1345/aph.1H083
   Patten DK, 2018, PHARMACOTHERAPY, V38, P382, DOI 10.1002/phar.2086
   Plesner K. B., 2015, UGESKRIFT LAEGER, V177
   Ploesser Jennifer, 2010, Int J Pharm Compd, V14, P171
   Raffaeli W, 2015, PAIN MED, V16, P1239, DOI 10.1111/pme.12704
   Rahn KA, 2011, BRAIN RES, V1381, P243, DOI 10.1016/j.brainres.2011.01.036
   Raknes G, 2017, PHARMACOEPIDEM DR S, V26, P685, DOI 10.1002/pds.4201
   Raknes G, 2017, PHARMACOEPIDEM DR S, V26, P136, DOI 10.1002/pds.4110
   Ramanathan S, 2012, PSYCHOSOMATICS, V53, P591, DOI 10.1016/j.psym.2011.11.006
   Ray LA, 2014, PSYCHOPHARMACOLOGY, V231, P3843, DOI 10.1007/s00213-014-3519-0
   Rea F, 2004, DRUG ALCOHOL DEPEN, V75, P79, DOI 10.1016/j.drugalcdep.2004.02.003
   Ringerike T., 2015, NIPH SYSTEMATIC REV
   Roginsky G, 2015, J CLIN GASTROENTEROL, V49, P794, DOI 10.1097/MCG.0000000000000398
   Rogosnitzky M, 2013, INVEST NEW DRUG, V31, P1066, DOI 10.1007/s10637-012-9918-3
   San-Emeterio EP, 2006, NEUROSCI LETT, V403, P276, DOI 10.1016/j.neulet.2006.04.053
   Schwartz L, 2014, ANTICANCER RES, V34, P973
   Segal D, 2014, COCHRANE DB SYST REV, DOI 10.1002/14651858.CD010410.pub2
   Shannon A, 2010, INFLAMM BOWEL DIS, V16, P1457, DOI 10.1002/ibd.21185
   Sharafaddinzadeh N, 2010, MULT SCLER J, V16, P964, DOI 10.1177/1352458510366857
   Smith JP, 2007, AM J GASTROENTEROL, V102, P820, DOI 10.1111/j.1572-0241.2007.01045.x
   Smith JP, 2013, J CLIN GASTROENTEROL, V47, P339, DOI 10.1097/MCG.0b013e3182702f2b
   Sturn Kayla M, 2016, Int J Pharm Compd, V20, P197
   Sullivan MA, 2013, DRUG ALCOHOL DEPEN, V133, P80, DOI 10.1016/j.drugalcdep.2013.05.030
   Sushchyk S, 2016, J PHARMACOL EXP THER, V357, P248, DOI 10.1124/jpet.115.229542
   Tawfik DI, 2016, NEUROPEPTIDES, V59, P39, DOI 10.1016/j.npep.2016.06.003
   Toll BA, 2010, DRUG ALCOHOL DEPEN, V111, P200, DOI 10.1016/j.drugalcdep.2010.04.015
   Turel AP, 2015, J CLIN PSYCHOPHARM, V35, P609, DOI 10.1097/JCP.0000000000000373
   Van Bockstaele EJ, 2006, J NEUROSCI RES, V83, P508, DOI 10.1002/jnr.20738
   Van Bockstaele EJ, 2008, PROG NEURO-PSYCHOPH, V32, P1048, DOI 10.1016/j.pnpbp.2008.02.004
   Vargas DL, 2005, ANN NEUROL, V57, P67, DOI 10.1002/ana.20315
   Wang D., 2018, MODERNONCOL, V26, P22
   Wang QS, 2014, HUM VACC IMMUNOTHER, V10, P1836, DOI 10.4161/hv.28804
   Weinstock LB, 2016, A A CASE REP, V6, P272, DOI 10.1213/XAA.0000000000000292
   Wright FL, 2013, PSYCHOPHARMACOLOGY, V228, P291, DOI 10.1007/s00213-013-3036-6
   Yi Z, 2016, INT IMMUNOPHARMACOL, V39, P397, DOI 10.1016/j.intimp.2016.08.015
   Younger J, 2014, CLIN RHEUMATOL, V33, P451, DOI 10.1007/s10067-014-2517-2
   Younger J, 2013, ARTHRITIS RHEUM-US, V65, P529, DOI 10.1002/art.37734
   Younger J, 2009, PAIN MED, V10, P663, DOI 10.1111/j.1526-4637.2009.00613.x
   Yuan CS, 1999, PAIN, V83, P631, DOI 10.1016/S0304-3959(99)00162-1
   Zagon IS, 2008, ARCH OPHTHALMOL-CHIC, V126, P501, DOI 10.1001/archopht.126.4.501
   Zagon IS, 2013, EXP BIOL MED, V238, P589, DOI 10.1177/1535370213489492
   Zagon IS, 2013, EXP BIOL MED, V238, P579, DOI 10.1177/1535370213488483
   Zagon IS, 2011, IMMUNOBIOLOGY, V216, P579, DOI 10.1016/j.imbio.2010.09.014
   Zagon IS, 2011, IMMUNOBIOLOGY, V216, P173, DOI 10.1016/j.imbio.2010.06.001
   Zagon IS, 2009, EXP BIOL MED, V234, P1383, DOI 10.3181/0906-RM-189
   Zagon IS, 2009, ARCH OPHTHALMOL-CHIC, V127, P1468, DOI 10.1001/archophthalmol.2009.270
   ZAGON IS, 1987, BRAIN RES, V412, P68, DOI 10.1016/0006-8993(87)91440-5
   Zagon IS, 2003, BRAIN RES, V967, P37, DOI 10.1016/S0006-8993(02)04172-0
   Zagon IS, 2002, BRAIN RES REV, V38, P351, DOI 10.1016/S0165-0173(01)00160-6
   ZAGON IS, 1983, SCIENCE, V221, P671, DOI 10.1126/science.6867737
NR 111
TC 39
Z9 46
U1 0
U2 27
PU ELSEVIER SCIENCE BV
PI AMSTERDAM
PA PO BOX 211, 1000 AE AMSTERDAM, NETHERLANDS
SN 1567-5769
EI 1878-1705
J9 INT IMMUNOPHARMACOL
JI Int. Immunopharmacol.
PD AUG
PY 2018
VL 61
BP 178
EP 184
DI 10.1016/j.intimp.2018.05.020
PG 7
WC Immunology; Pharmacology & Pharmacy
WE Science Citation Index Expanded (SCI-EXPANDED); Social Science Citation Index (SSCI)
SC Immunology; Pharmacology & Pharmacy
GA GQ2MG
UT WOS:000441488500022
PM 29885638
DA 2024-01-22
ER

PT J
AU Kroner, PT
   Brahmbhatt, BS
   Bartel, MJ
   Stark, ME
   Lukens, FJ
AF Kroner, Paul T.
   Brahmbhatt, Bhaumik S.
   Bartel, Michael J.
   Stark, Mark E.
   Lukens, Frank J.
TI Yield of double-balloon enteroscopy in the diagnosis and treatment of
   small bowel strictures
SO DIGESTIVE AND LIVER DISEASE
LA English
DT Article
DE Balloon-assisted enteroscopy; Double-balloon enteroscopy; Small bowel
   stricture
ID CROHNS-DISEASE; ENDOSCOPY; EXPERIENCE; OUTCOMES
AB Background: Small bowel strictures are common in gastroenterology practice. We report diagnostic and therapeutic yield of double-balloon enteroscopy for small bowel strictures.
   Methods: Retrospective study of 71 consecutive patients who were found to have small bowel stricture at the time of double-balloon enteroscopy.
   Results: During double-balloon enteroscopy, stricture identification and tissue sampling were possible in all 71 cases. Surgical pathology reported aetiology as non-steroidal anti-inflammatory drugs (32%), non-specific (21%), Crohn's disease (21%), radiation-induced (9%), tumour (10%), anastomotic (4%), celiac disease (1%), and surgical adhesions (1%). Sixteen patients (23%) underwent balloon dilation. Sensitivity of abdominal computed-tomography and video-capsule endoscopy for strictures based on double balloon enteroscopy findings was 61% and 43%, respectively.
   Conclusion: Double-balloon enteroscopy was safe and effective to access small bowel stricture with direct visualization and tissue sampling or for therapeutic balloon dilation. Given low sensitivity with conventional computed-tomography and/or video-capsule endoscopy for small bowel stricture, double-balloon enteroscopy can be considered if clinical suspicion is high. (C) 2015 Editrice Gastroenterologica Italiana S.r.l. Published by Elsevier Ltd. All rights reserved.
C1 [Kroner, Paul T.; Brahmbhatt, Bhaumik S.; Bartel, Michael J.; Stark, Mark E.; Lukens, Frank J.] Mayo Clin, Dept Gastroenterol & Hepatol, Jacksonville, FL 32224 USA.
C3 Mayo Clinic
RP Lukens, FJ (通讯作者)，Mayo Clin, 4500 San Pablo Rd, Jacksonville, FL 32224 USA.
EM Lukens.Frank@mayo.edu
RI Bartel, Michael/IWV-2261-2023; Kroner, Paul/AAY-5657-2021
OI Kroner, Paul/0000-0002-7361-7883; Bartel, Michael/0000-0003-1226-6386
CR Akerman PA, 2013, GASTROINTEST ENDOSC, V77, P252, DOI 10.1016/j.gie.2012.11.010
   Chen WC, 2015, J LAPAROENDOSC ADV S, V25, P392, DOI 10.1089/lap.2014.0607
   Despott EJ, 2009, GASTROINTEST ENDOSC, V70, P1030, DOI 10.1016/j.gie.2009.05.005
   Fisher Laurel R, 2007, Expert Rev Gastroenterol Hepatol, V1, P3, DOI 10.1586/17474124.1.1.3
   Fukumoto A, 2007, GASTROINTEST ENDOSC, V66, pS108, DOI 10.1016/j.gie.2007.02.027
   Gay G, 2007, GASTROINTEST ENDOSC, V66, pS82, DOI 10.1016/j.gie.2007.06.036
   Gill RS, 2014, THER ADV GASTROENTER, V7, P108, DOI 10.1177/1756283X13513995
   Hirschowitz BI, 2002, J CLIN GASTROENTEROL, V34, P523, DOI 10.1097/00004836-200205000-00008
   Keuchel M, 2007, EUR J GASTROEN HEPAT, V19, P523, DOI 10.1097/MEG.0b013e3280be5ae3
   Matsumoto T, 2004, J CLIN PATHOL, V57, P1145, DOI 10.1136/jcp.2003.015735
   Ohmiya N, 2009, GASTROINTEST ENDOSC, V69, P84, DOI 10.1016/j.gie.2008.04.067
   Perlemuter G, 2001, GUT, V48, P333, DOI 10.1136/gut.48.3.333
   Sunada Keijiro, 2009, Therap Adv Gastroenterol, V2, P357, DOI 10.1177/1756283X09343542
   Vatsa, 2015, IIITDTR2014002002 IN, P1
   Yamamoto H, 2001, GASTROINTEST ENDOSC, V53, P216, DOI 10.1067/mge.2001.112181
   Yamamoto H, 2004, CLIN GASTROENTEROL H, V2, P1010, DOI 10.1016/S1542-3565(04)00453-7
NR 16
TC 9
Z9 11
U1 0
U2 5
PU ELSEVIER SCIENCE INC
PI NEW YORK
PA 360 PARK AVE SOUTH, NEW YORK, NY 10010-1710 USA
SN 1590-8658
EI 1878-3562
J9 DIGEST LIVER DIS
JI Dig. Liver Dis.
PD APR
PY 2016
VL 48
IS 4
BP 446
EP 448
DI 10.1016/j.dld.2015.11.019
PG 3
WC Gastroenterology & Hepatology
WE Science Citation Index Expanded (SCI-EXPANDED)
SC Gastroenterology & Hepatology
GA DG3TM
UT WOS:000371993100017
PM 26725164
DA 2024-01-22
ER

PT J
AU Fiorino, G
   Peyrin-Biroulet, L
   Repici, A
   Malesci, A
   Danese, S
AF Fiorino, Gionata
   Peyrin-Biroulet, Laurent
   Repici, Alessandro
   Malesci, Alberto
   Danese, Silvio
TI Adalimumab in ulcerative colitis: hypes and hopes
SO EXPERT OPINION ON BIOLOGICAL THERAPY
LA English
DT Article
DE adalimumab; anti-TNF-alpha; inflammatory bowel disease; ulcerative
   colitis
ID NECROSIS-FACTOR-ALPHA; CROHNS-DISEASE; INDUCTION THERAPY;
   CLINICAL-RESPONSE; LOST RESPONSE; INFLIXIMAB; INTOLERANCE; MAINTENANCE;
   MECHANISMS
AB Importance of the field: The advent of anti-TNF-alpha monoclonal antibodies has dramatically changed the management of inflammatory bowel diseases (IBD). Unlike Crohn's disease (CD), only one anti-TNF-alpha agent, infliximab, is currently approved for active moderate-to-severe ulcerative colitis (UC). Adalimumab is a fully human anti-TNF-alpha antibody that is effective and safe for the treatment of luminal and fistulising CD.
   Areas covered in this review: This review of the literature summarizes available data on of efficacy and safety profile adalimumab in patients with UC.
   What the reader will gain: Adalimumab may be effective in inducing and maintaining clinical remission in patients with moderate-to-severe UC. It may also induce mucosal healing and reduce the need for colectomy in patients with severe disease. The safety profile of the drug in UC is consistent with previous experience with this drug in CD.
   Take home message: Adalimumab may be effective and well tolerated in UC. Its efficacy in maintaining clinical remission needs to be confirmed in a randomized controlled trial.
C1 [Fiorino, Gionata; Danese, Silvio] IRCCS Humanitas, IBD Unit, I-20089 Milan, Italy.
   [Fiorino, Gionata] Univ Messina, Messina, Italy.
   [Peyrin-Biroulet, Laurent] Henri Poincare Univ Nancy 1, Nancy Univ Hosp, Dept Gastroenterol, Vandoeuvre Les Nancy, France.
   [Peyrin-Biroulet, Laurent] Henri Poincare Univ Nancy 1, INSERM, U954, Vandoeuvre Les Nancy, France.
   [Malesci, Alberto] Univ Milan, Dept Translat Med, Milan, Italy.
C3 University of Messina; CHU de Nancy; Universite de Lorraine; Institut
   National de la Sante et de la Recherche Medicale (Inserm); Universite de
   Lorraine; University of Milan
RP Danese, S (通讯作者)，IRCCS Humanitas, IBD Unit, Via Manzoni 56, I-20089 Milan, Italy.
EM sdanese@hotmail.com
RI Fiorino, Gionata/G-3124-2013; Repici, Alessandro/HFH-8162-2022; Danese,
   Silvio/ABH-9571-2020
OI Fiorino, Gionata/0000-0001-5623-2968; Repici,
   Alessandro/0000-0002-1621-6450; Danese, Silvio/0000-0001-7341-1351;
   peyrin-biroulet, laurent/0000-0003-2536-6618; Repici,
   Alessandro/0000-0002-8321-6717
FU Abbott Laboratories
FX S Danese has served as a speaker, consultant and advisory board member
   for Schering-Plough, Abbott Laboratories, UCB, Ferring, Cellerix,
   Millenium Takeda, Actelion and Cosmo Pharmaceuticals. L Peyrin-Biroulet
   has received consulting fees and lecture fees from speaking at
   continuing medical education events from Abbott Laboratories. The other
   authors declare no conflict of interest.
CR Afif W, 2009, INFLAMM BOWEL DIS, V15, P1302, DOI 10.1002/ibd.20924
   Baert F, 2003, NEW ENGL J MED, V348, P601, DOI 10.1056/NEJMoa020888
   Barreiro-de Acosta M, 2009, WORLD J GASTROENTERO, V15, P3814, DOI 10.3748/wjg.15.3814
   Breedveld FC, 2000, LANCET, V355, P735, DOI 10.1016/S0140-6736(00)01034-5
   *CLIN, 2007, P04807AM3 CLIN
   Colombel JF, 2010, NEW ENGL J MED, V362, P1383, DOI 10.1056/NEJMoa0904492
   Colombel JF, 2007, GASTROENTEROLOGY, V132, P52, DOI 10.1053/j.gastro.2006.11.041
   D'Haens G, 2008, LANCET, V371, P660, DOI 10.1016/S0140-6736(08)60304-9
   Danese S, 2008, DIGEST LIVER DIS, V40, pS225, DOI 10.1016/S1590-8658(08)60530-7
   Danese S, 2006, WORLD J GASTROENTERO, V12, P4807
   Garca-Bosch O, 2010, J CROHNS COLITIS, V4, pS55
   Gies N, 2010, ALIMENT PHARM THER, V32, P522, DOI 10.1111/j.1365-2036.2010.04380.x
   Gisbert JP, 2009, AM J GASTROENTEROL, V104, P760, DOI 10.1038/ajg.2008.88
   Hanauer SB, 2006, GASTROENTEROLOGY, V130, P323, DOI 10.1053/j.gastro.2005.11.030
   Hudis N, 2009, GASTROENTEROLOGY, V136, pA661
   Järnerot G, 2005, GASTROENTEROLOGY, V128, P1805, DOI 10.1053/j.gastro.2005.03.003
   Karmiris K, 2009, GASTROENTEROLOGY, V137, P1628, DOI 10.1053/j.gastro.2009.07.062
   LANGHOLZ E, 1994, GASTROENTEROLOGY, V107, P3, DOI 10.1016/0016-5085(94)90054-X
   MURCH SH, 1993, GUT, V34, P1705, DOI 10.1136/gut.34.12.1705
   MURCH SH, 1991, GUT, V32, P913, DOI 10.1136/gut.32.8.913
   Oussalah A, 2008, ALIMENT PHARM THER, V28, P966, DOI 10.1111/j.1365-2036.2008.03811.x
   Peyrin-Biroulet L, 2008, CLIN GASTROENTEROL H, V6, P644, DOI 10.1016/j.cgh.2008.03.014
   Peyrin-Biroulet L, 2007, WORLD J GASTROENTERO, V13, P2328, DOI 10.3748/wjg.v13.i16.2328
   Rutgeerts P, 2005, NEW ENGL J MED, V353, P2462, DOI 10.1056/NEJMoa050516
   Sandborn WJ, 2007, GUT, V56, P1232, DOI 10.1136/gut.2006.106781
   Sandborn WJ, 2007, ANN INTERN MED, V146, P829, DOI 10.7326/0003-4819-146-12-200706190-00159
   Sandborn WJ, 2009, GASTROENTEROLOGY, V137, P1250, DOI 10.1053/j.gastro.2009.06.061
   Taxonera C, 2010, GASTROENTEROLOGY, V138, pS61
   Tracey D, 2008, PHARMACOL THERAPEUT, V117, P244, DOI 10.1016/j.pharmthera.2007.10.001
   Van Assche G, 2010, J CROHNS COLITIS, V4, P63, DOI 10.1016/j.crohns.2009.09.009
   Watts TH, 2005, ANNU REV IMMUNOL, V23, P23, DOI 10.1146/annurev.immunol.23.021704.115839
NR 31
TC 15
Z9 16
U1 0
U2 4
PU TAYLOR & FRANCIS LTD
PI ABINGDON
PA 2-4 PARK SQUARE, MILTON PARK, ABINGDON OR14 4RN, OXON, ENGLAND
SN 1471-2598
EI 1744-7682
J9 EXPERT OPIN BIOL TH
JI Expert Opin. Biol. Ther.
PD JAN
PY 2011
VL 11
IS 1
BP 109
EP 116
DI 10.1517/14712598.2011.541435
PG 8
WC Biotechnology & Applied Microbiology; Medicine, Research & Experimental
WE Science Citation Index Expanded (SCI-EXPANDED)
SC Biotechnology & Applied Microbiology; Research & Experimental Medicine
GA 691BV
UT WOS:000285056200011
PM 21133817
DA 2024-01-22
ER

PT J
AU Delgado, TV
   Veloz, MFG
   Laria, LC
   Pérez, BM
   Amarillo, RP
   Bohórquez, VM
   Sáez, A
   Alvarez, AC
   Arguelles-Arias, F
AF Valdes Delgado, Teresa
   Guerra Veloz, Maria Fernanda
   Castro Laria, Luisa
   Maldonado Perez, Belen
   Perea Amarillo, Raul
   Merino Bohorquez, Vicente
   Saez, Antonia
   Caunedo Alvarez, Angel
   Arguelles-Arias, Federico
TI Cut-off ranges of infliximab serum levels in Crohn's disease in the
   clinical practice
SO REVISTA ESPANOLA DE ENFERMEDADES DIGESTIVAS
LA English
DT Article
DE Infliximab levels; Infliximab antibodies; Therapeutic drug monitoring
ID DOSE INTENSIFICATION; TROUGH LEVELS; THERAPY; MAINTENANCE; ASSOCIATION;
   EFFICACY
AB Introduction: between 30 % and 40 % of patients treated with infliximab lose response during maintenance. Therapeutic drug monitoring could be used to optimize management in these situations. However, infliximab serum levels are not well defined. The aim of this study was to determine the cut-off range of infliximab serum levels in Crohn's disease patients in remission in the clinical practice.
   Methods: an observational retrospective study was performed from 2016 to 2017. Patients were included with established Crohn's disease, who had been on a maintenance dose schedule of infliximab. Infliximab levels and antibodies to infliximab were measured at least twice in all patients, after induction and after six months of treatment. Clinical remission was defined as = 4 using the Harvey-Bradshaw index. Cluster analysis was used to analyze the results.
   Results: one hundred and five Crohn's disease patients were included in the study; 57.1 % were male with a mean age of 39 years (SD +/- 12.9). The median (range) time of the disease was eleven years (7-15) and the median (range) time of follow-up was 32 months (22- 38). Patients who achieved remission had infliximab serum levels between 4.26-8.26 ug/ml versus 0.06-1.43 ug/ml in patients who did not achieve remission after induction. Infliximab serum levels were 2.84-7.75 ug/ml and 0.05-2.69 ug/ml in patients who achieved remission versus those who did not achieve remission after six months of treatment. Overall, 4.26- 8.26 ug/ml was found to be the best cut-off range for remission.
   Conclusions: in our clinical practice, serum levels of infliximab in Crohn's disease patients should be higher than 4 ug/ml to achieve clinical remission.
C1 [Valdes Delgado, Teresa; Guerra Veloz, Maria Fernanda; Castro Laria, Luisa; Maldonado Perez, Belen; Perea Amarillo, Raul; Caunedo Alvarez, Angel; Arguelles-Arias, Federico] Hosp Univ Virgen Macarena, Gastroenterol Dept, Av Dr Fedriani 3, Seville 41007, Spain.
   [Merino Bohorquez, Vicente] Hosp Univ Virgen Macarena, Pharm Unit, Seville, Spain.
   [Saez, Antonia] Axioma Commun, Stat Dept, Seville, Spain.
C3 Hospital Universitario Virgen Macarena; Hospital Universitario Virgen
   Macarena
RP Delgado, TV (通讯作者)，Hosp Univ Virgen Macarena, Gastroenterol Dept, Av Dr Fedriani 3, Seville 41007, Spain.
EM teresavaldes4@hotmail.com
CR Ben-Horin S, 2011, ALIMENT PHARM THER, V33, P987, DOI 10.1111/j.1365-2036.2011.04612.x
   Ben-Horin S, 2015, BMC GASTROENTEROL, V15, DOI 10.1186/s12876-015-0408-x
   Bortlik M, 2013, J CROHNS COLITIS, V7, P736, DOI 10.1016/j.crohns.2012.10.019
   Casteele NV, 2015, GUT, V64, P1539, DOI 10.1136/gutjnl-2014-307883
   Chaparro M, 2011, J CLIN GASTROENTEROL, V45, P113, DOI 10.1097/MCG.0b013e3181ebaef9
   Colombel JF, 2010, NEW ENGL J MED, V362, P1383, DOI 10.1056/NEJMoa0904492
   Ding NS, 2016, ALIMENT PHARM THER, V43, P30, DOI 10.1111/apt.13445
   European Medicines Agency, EUR PUBL ASS REP INF
   Feuerstein JD, 2017, GASTROENTEROLOGY, V153, P827, DOI 10.1053/j.gastro.2017.07.032
   Gisbert JP, 2009, AM J GASTROENTEROL, V104, P760, DOI 10.1038/ajg.2008.88
   Hanauer SB, 2002, LANCET, V359, P1541, DOI 10.1016/S0140-6736(02)08512-4
   Hanauer SB, 2004, CLIN GASTROENTEROL H, V2, P542, DOI 10.1016/S1542-3565(04)00238-1
   Kaufman L., 2009, FINDING GROUPS DATA, V344
   Maser EA, 2006, CLIN GASTROENTEROL H, V4, P1248, DOI 10.1016/j.cgh.2006.06.025
   Moran GW, 2014, CLIN GASTROENTEROL H, V12, P434, DOI 10.1016/j.cgh.2013.08.026
   Roblin X, 2017, INFLAMM BOWEL DIS, V23, P2048, DOI 10.1097/MIB.0000000000001223
   Roda G, 2016, CLIN TRANSL GASTROEN, V7, DOI 10.1038/ctg.2015.63
   Sandborn WJ, 2002, GASTROENTEROLOGY, V122, P1592, DOI 10.1053/gast.2002.33426
   Sands BE, 2004, NEW ENGL J MED, V350, P876, DOI 10.1056/NEJMoa030815
   Sprakes MB, 2012, J CROHNS COLITIS, V6, P143, DOI 10.1016/j.crohns.2011.07.011
   Steenholdt C, 2014, GUT, V63, P919, DOI 10.1136/gutjnl-2013-305279
   Steenholdt C, 2011, SCAND J GASTROENTERO, V46, P310, DOI 10.3109/00365521.2010.536254
   Tighe D, 2017, WORLD J GASTROENTERO, V23, P414, DOI 10.3748/wjg.v23.i3.414
   Ungar B, 2016, CLIN GASTROENTEROL H, V14, P550, DOI 10.1016/j.cgh.2015.10.025
   Vande Casteele N, 2015, GASTROENTEROLOGY, V148, P1320, DOI 10.1053/j.gastro.2015.02.031
   Vande Casteele N, 2015, J CLIN PHARMACOL, V55, pS39, DOI 10.1002/jcph.374
   Ward MG, 2017, ALIMENT PHARM THER, V46, P150, DOI 10.1111/apt.14124
   Yarur AJ, 2017, ALIMENT PHARM THER, V45, P933, DOI 10.1111/apt.13970
NR 28
TC 2
Z9 2
U1 0
U2 1
PU ARAN EDICIONES, S A
PI MADRID
PA CASTELLO, 128, 28006 MADRID, SPAIN
SN 1130-0108
EI 2340-4167
J9 REV ESP ENFERM DIG
JI Rev. Esp. Enferm. Dig.
PY 2020
VL 112
IS 10
BP 756
EP 761
DI 10.17235/reed.2020.6539/2019
PG 6
WC Gastroenterology & Hepatology
WE Science Citation Index Expanded (SCI-EXPANDED)
SC Gastroenterology & Hepatology
GA OE2YF
UT WOS:000580401700003
PM 32954770
OA gold
DA 2024-01-22
ER

PT J
AU Wright, EK
   Kamm, MA
   De Cruz, P
   Hamilton, AL
   Ritchie, KJ
   Krejany, EO
   Gorelik, A
   Liew, D
   Prideaux, L
   Lawrance, IC
   Andrews, JM
   Bampton, PA
   Sparrow, MP
   Florin, TH
   Gibson, PR
   Debinski, H
   Gearry, RB
   Macrae, FA
   Leong, RW
   Kronborg, I
   Radford-Smith, G
   Selby, W
   Johnston, MJ
   Woods, R
   Elliott, PR
   Bell, SJ
   Brown, SJ
   Connell, WR
   Desmond, PV
AF Wright, Emily K.
   Kamm, Michael A.
   De Cruz, Peter
   Hamilton, Amy L.
   Ritchie, Kathryn J.
   Krejany, Efrosinia O.
   Gorelik, Alexandra
   Liew, Danny
   Prideaux, Lani
   Lawrance, Ian C.
   Andrews, Jane M.
   Bampton, Peter A.
   Sparrow, Miles P.
   Florin, Timothy H.
   Gibson, Peter R.
   Debinski, Henry
   Gearry, Richard B.
   Macrae, Finlay A.
   Leong, Rupert W.
   Kronborg, Ian
   Radford-Smith, Graeme
   Selby, Warwick
   Johnston, Michael J.
   Woods, Rodney
   Elliott, P. Ross
   Bell, Sally J.
   Brown, Steven J.
   Connell, William R.
   Desmond, Paul V.
TI Effect of Intestinal Resection on Quality of Life in Crohn's Disease
SO JOURNAL OF CROHNS & COLITIS
LA English
DT Article
DE Crohn's disease; inflammatory bowel disease; postoperative;
   health-related quality of life; biologicals; smoking
ID INFLAMMATORY-BOWEL-DISEASE; HEALTH-RELATED QUALITY; MAINTENANCE THERAPY;
   CIGARETTE-SMOKING; FUNCTIONAL STATUS; POPULATION NORMS; CLINICAL-TRIALS;
   MOOD DISORDERS; BODY-IMAGE; SURGERY
AB Introduction: Patients with Crohn's disease have poorer health-related quality of life [HRQoL] than healthy individuals, even when in remission. Although HRQoL improves in patients who achieve drug-induced or surgically induced remission, the effects of surgery overall have not been well characterised. Methods: In a randomised trial, patients undergoing intestinal resection of all macroscopically diseased bowel were treated with postoperative drug therapy to prevent disease recurrence. All patients were followed prospectively for 18 months. C-reactive protein [CRP], Crohn's Disease Activity Index [CDAI], and faecal calprotectin [FC] were measured preoperatively and at 6, 12, and 18 months. HRQoL was assessed with a general [SF36] and disease-specific [IBDQ] questionnaires at the same time points.
   Results: A total of 174 patients were included. HRQoL was poor preoperatively but improved significantly [p < 0.001] at 6 months postoperatively. This improvement was sustained at 18 months. Females and smokers had a poorer HRQoL when compared with males and non-smokers, respectively. Persistent endoscopic remission, intensification of drug treatment at 6 months, and anti-tumour necrosis factor therapy were not associated with HRQoL outcomes different from those when these factors were not present. There was a significant inverse correlation between CDAI, [but not endoscopic recurrence, CRP, or FC] on HRQoL.
   Conclusion: Intestinal resection of all macroscopic Crohn's disease in patients treated with postoperative prophylactic drug therapy is associated with significant and sustained improvement in HRQoL irrespective of type of drug treatment or endoscopic recurrence. HRQoL is lower in female patients and smokers. A higher CDAI, but not direct measures of active disease or type of drug therapy, is associated with a lower HRQoL.
C1 [Wright, Emily K.; Kamm, Michael A.; De Cruz, Peter; Hamilton, Amy L.; Ritchie, Kathryn J.; Krejany, Efrosinia O.; Prideaux, Lani; Johnston, Michael J.; Woods, Rodney; Elliott, P. Ross; Bell, Sally J.; Brown, Steven J.; Connell, William R.; Desmond, Paul V.] St Vincents Hosp, Dept Gastroenterol, Melbourne, Vic 3065, Australia.
   [Wright, Emily K.; Kamm, Michael A.; De Cruz, Peter; Hamilton, Amy L.; Ritchie, Kathryn J.; Krejany, Efrosinia O.; Prideaux, Lani; Macrae, Finlay A.; Johnston, Michael J.; Woods, Rodney; Elliott, P. Ross; Bell, Sally J.; Brown, Steven J.; Connell, William R.; Desmond, Paul V.] Univ Melbourne, Melbourne, Vic, Australia.
   [Gorelik, Alexandra; Liew, Danny] Univ Melbourne & Melbourne Hlth, Melbourne EpiCtr, Melbourne, Vic, Australia.
   [Lawrance, Ian C.] Fremantle Hosp, Ctr Inflammatory Bowel Dis, Fremantle, WA, Australia.
   [Lawrance, Ian C.] Univ Western Australia, Fremantle, WA, Australia.
   [Andrews, Jane M.] Royal Adelaide Hosp, Dept Gastroenterol & Hepatol, Adelaide, SA 5000, Australia.
   [Andrews, Jane M.] Univ Adelaide, Adelaide, SA 5000, Australia.
   [Bampton, Peter A.] Flinders Med Ctr, Dept Gastroenterol & Hepatol, Adelaide, SA, Australia.
   [Bampton, Peter A.] Flinders Univ S Australia, Adelaide, SA 5001, Australia.
   [Sparrow, Miles P.; Gibson, Peter R.] Alfred Hlth & Monash Univ, Dept Gastroenterol, Melbourne, Vic, Australia.
   [Florin, Timothy H.] Univ Queensland, Dept Gastroenterol, Mater Hlth Serv, Brisbane, Qld, Australia.
   [Debinski, Henry] Cabrini Hosp, Melbourne Gastrointestinal Invest Unit, Melbourne, Vic, Australia.
   [Gearry, Richard B.] Univ Otago, Dept Med, Christchurch, New Zealand.
   [Macrae, Finlay A.] Royal Melbourne Hosp, Dept Colorectal Med & Genet, Melbourne, Vic, Australia.
   [Macrae, Finlay A.] Royal Melbourne Hosp, Dept Med, Melbourne, Vic, Australia.
   [Leong, Rupert W.] Concord & Bankstown Hosp, Gastroenterol & Liver Serv, Sydney, NSW, Australia.
   [Leong, Rupert W.] Univ New S Wales, Sydney, NSW, Australia.
   [Kronborg, Ian] Western Hosp, Dept Gastroenterol, Melbourne, Vic, Australia.
   [Radford-Smith, Graeme] Univ Queensland, Dept Gastroenterol, Royal Brisbane & Womens Hosp, Brisbane, Qld, Australia.
   [Radford-Smith, Graeme] Univ Queensland, Queensland Inst Med Res, IBD Grp, Brisbane, Qld, Australia.
   [Selby, Warwick] Royal Prince Alfred Hosp, AW Morrow Gastroenterol & Liver Ctr, Sydney, NSW, Australia.
C3 St Vincent's Hospital Melbourne; NSW Health; St Vincents Hospital
   Sydney; University of Melbourne; University of Melbourne; University of
   Western Australia; University of Western Australia; Royal Adelaide
   Hospital; University of Adelaide; Flinders Medical Centre; Flinders
   University South Australia; University of Queensland; Mater Health
   Services; Cabrini Health; University of Otago; Royal Melbourne Hospital;
   Royal Melbourne Hospital; University of New South Wales Sydney; Western
   Hospital; University of Queensland; Royal Brisbane & Women's Hospital;
   QIMR Berghofer Medical Research Institute; University of Queensland;
   University of Sydney; NSW Health; Royal Prince Alfred Hospital
RP Kamm, MA (通讯作者)，St Vincents Hosp, Melbourne, Vic 3065, Australia.
EM mkamm@unimelb.edu.au
RI Gorelik, Alexandra/Z-6361-2019; Radford-Smith, Graham/H-2792-2013;
   Gearry, Richard B/H-3959-2019; Lawrance, Ian C/H-5252-2014;
   Radford-Smith, Graham L/G-5749-2017; Leong, Rupert WL/J-7839-2012
OI Radford-Smith, Graham/0000-0002-2047-6239; Gearry, Richard
   B/0000-0002-2298-5141; Radford-Smith, Graham L/0000-0002-2047-6239;
   Leong, Rupert WL/0000-0001-5944-3488; Hamilton, Amy/0000-0002-1627-2057;
   Johnston, Michael/0000-0003-1081-609X; Gorelik,
   Alexandra/0000-0003-1032-0457; Bell, Sally/0000-0002-7002-453X; Krejany,
   Efrosinia/0000-0003-3420-3677
FU Abbvie; Gutsy Group; Gandel Philanthropy; Angior Foundation; Crohn's
   Colitis Australia; St Vincent's Research Endowment Fund; National Health
   and Medical Research Council [NHMRC]
FX Abbvie, Gutsy Group, Gandel Philanthropy, Angior Foundation, Crohn's
   Colitis Australia and St Vincent's Research Endowment Fund provided
   research support. The National Health and Medical Research Council
   [NHMRC] supported EKW, PDC, RWL and MAK. We are grateful to colleagues
   and centres for their participation.
CR Armour B. S., 2005, Morbidity and Mortality Weekly Report, V54, P625
   Bastida G, 2010, BMC GASTROENTEROL, V10, DOI 10.1186/1471-230X-10-26
   Beata Nagy, 2012, Orvosi Hetilap, V153, P1511, DOI 10.1556/OH.2012.29369
   Bernklev T, 2005, INFLAMM BOWEL DIS, V11, P909, DOI 10.1097/01.mib.0000179467.01748.99
   Bernklev T, 2004, SCAND J GASTROENTERO, V39, P365, DOI 10.1080/00365520310008386
   Blondel-Kucharski F, 2001, AM J GASTROENTEROL, V96, P2915
   Bullen TL, 2012, J PSYCHOSOM RES, V73, P459, DOI 10.1016/j.jpsychores.2012.08.010
   Calvet X, 2006, INFLAMM BOWEL DIS, V12, P692, DOI 10.1097/00054725-200608000-00004
   Caprilli R, 2006, GUT, V55, DOI 10.1136/gut.2005.081950c
   Casellas F, 2012, J CROHNS COLITIS, V6, P881, DOI 10.1016/j.crohns.2012.01.019
   Cheung WY, 2000, J CLIN EPIDEMIOL, V53, P297, DOI 10.1016/S0895-4356(99)00152-3
   Colombel JF, 2010, NEW ENGL J MED, V362, P1383, DOI 10.1056/NEJMoa0904492
   COTTONE M, 1994, GASTROENTEROLOGY, V106, P643, DOI 10.1016/0016-5085(94)90697-1
   De Cruz P, 2014, LANCET
   De Dombal F T, 1971, Br J Surg, V58, P805, DOI 10.1002/bjs.1800581102
   Delaney CP, 2003, J AM COLL SURGEONS, V196, P714, DOI 10.1016/S1072-7515(03)00131-5
   DROSSMAN DA, 1989, DIGEST DIS SCI, V34, P1379, DOI 10.1007/BF01538073
   DUFFY LC, 1990, AM J PREV MED, V6, P161, DOI 10.1016/S0749-3797(18)31021-3
   Elliott TE, 2003, PAIN MED, V4, P331, DOI 10.1111/j.1526-4637.2003.03040.x
   Eshuis EJ, 2008, DIS COLON RECTUM, V51, P858, DOI 10.1007/s10350-008-9195-6
   Eshuis Emma J, 2008, BMC Surg, V8, P15, DOI 10.1186/1471-2482-8-15
   Farrokhyar F, 2006, INFLAMM BOWEL DIS, V12, P38, DOI 10.1097/01.MIB.0000195391.49762.89
   Faust Alejandra H, 2012, Gastroenterol Hepatol (N Y), V8, P173
   Feagan BG, 2003, AM J GASTROENTEROL, V98, P2232, DOI 10.1016/S0002-9270(03)00659-2
   FEAGAN BG, 1995, NEW ENGL J MED, V332, P292, DOI 10.1056/NEJM199502023320503
   Ghosh S, 2007, J CROHNS COLITIS, V1, P10, DOI 10.1016/j.crohns.2007.06.005
   Gibson PR, 2007, J GASTROEN HEPATOL, V22, P1306, DOI 10.1111/j.1440-1746.2007.04930.x
   Gregor JC, 1997, INFLAMM BOWEL DIS, V3, P265, DOI 10.1002/ibd.3780030405
   GUYATT G, 1989, GASTROENTEROLOGY, V96, P804, DOI 10.1016/0016-5085(89)90905-0
   Haapamäki J, 2008, SCAND J GASTROENTERO, V43, P821, DOI 10.1080/00365520801912011
   HAMON JF, 1995, ANN GASTROENT HEPATO, V31, P215
   Hashimoto H, 1999, Nihon Shokakibyo Gakkai Zasshi, V96, P1258
   Hawthorne G, 2013, AUST NZ J PUBL HEAL, V37, P7, DOI 10.1111/1753-6405.12004
   Iglesias M, 2010, REV ESP ENFERM DIG, V102, P624
   Iglesias-Rey M, 2014, INFLAMM BOWEL DIS, V20, P92, DOI 10.1097/01.MIB.0000436955.78220.bc
   IRVINE EJ, 1994, GASTROENTEROLOGY, V106, P287, DOI 10.1016/0016-5085(94)90585-1
   Joyce MR, 2013, LANGENBECK ARCH SURG, V398, P39, DOI 10.1007/s00423-011-0865-9
   Kessler RC, 2003, J AFFECT DISORDERS, V74, P5, DOI 10.1016/S0165-0327(02)00426-3
   Kosinski M, 1999, MED CARE, V37, pMS23, DOI 10.1097/00005650-199905001-00003
   Larsson K, 2008, J PSYCHOSOM RES, V64, P139, DOI 10.1016/j.jpsychores.2007.10.007
   Lesage AC, 2011, CLIN RES HEPATOL GAS, V35, P117, DOI 10.1016/j.gcb.2009.08.015
   Lesperance K, 2009, J GASTROINTEST SURG, V13, P1251, DOI 10.1007/s11605-009-0853-3
   Lichtenstein GR, 2004, AM J GASTROENTEROL, V99, P91, DOI 10.1046/j.1572-0241.2003.04010.x
   LINDBERG E, 1992, GUT, V33, P779, DOI 10.1136/gut.33.6.779
   Loftus EV, 2008, AM J GASTROENTEROL, V103, P3132, DOI 10.1111/j.1572-0241.2008.02175.x
   Louis E, 2013, J CROHNS COLITIS, V7, P34, DOI 10.1016/j.crohns.2012.02.017
   Moskovitz DN, 2000, DIS COLON RECTUM, V43, P517, DOI 10.1007/BF02237197
   Naliboff BD, 2012, AM J GASTROENTEROL, V107, P451, DOI 10.1038/ajg.2011.377
   Peyrin-Biroulet L, 2012, AM J GASTROENTEROL, V107, P1693, DOI 10.1038/ajg.2012.298
   Piccinelli M, 2000, BRIT J PSYCHIAT, V177, P486, DOI 10.1192/bjp.177.6.486
   Russel MG, 1996, EUR J GASTROEN HEPAT, V8, P1075, DOI 10.1097/00042737-199611000-00009
   Saba J, 2003, JOINT BONE SPINE, V70, P348, DOI 10.1016/S1297-319X(03)00065-4
   Samsa G, 1999, PHARMACOECONOMICS, V15, P141, DOI 10.2165/00019053-199915020-00003
   Sandborn WJ, 2013, NEW ENGL J MED, V369, P711, DOI 10.1056/NEJMoa1215739
   Scarpa M, 2007, INFLAMM BOWEL DIS, V13, P462, DOI 10.1002/ibd.20080
   Schipper H, 1990, Oncology (Williston Park), V4, P51
   Schirbel A, 2010, WORLD J GASTROENTERO, V16, P3168, DOI 10.3748/wjg.v16.i25.3168
   Siassi M, 2009, DIS COLON RECTUM, V52, P662, DOI 10.1007/DCR.0b013e31819ecf2e
   Solem CA, 2005, INFLAMM BOWEL DIS, V11, P707, DOI 10.1097/01.MIB.0000173271.18319.53
   Statistics ABo, 1997, NAT HLTH SURV SF 36
   Stjernman H, 2011, EUR J GASTROEN HEPAT, V23, P671, DOI 10.1097/MEG.0b013e328346f622
   Targan SR, 1997, NEW ENGL J MED, V337, P1029, DOI 10.1056/NEJM199710093371502
   Thaler K, 2005, COLORECTAL DIS, V7, P375, DOI 10.1111/j.1463-1318.2005.00769.x
   Thirlby RC, 2001, ARCH SURG-CHICAGO, V136, P521, DOI 10.1001/archsurg.136.5.521
   Thirlby RC, 1998, ARCH SURG-CHICAGO, V133, P826, DOI 10.1001/archsurg.133.8.826
   Tillinger W, 1999, DIGEST DIS SCI, V44, P932, DOI 10.1023/A:1026600428484
   Vogelaar L, 2009, CLIN EXP GASTROENTER, V2, P101
   Walker JR, 2008, AM J GASTROENTEROL, V103, P1989, DOI 10.1111/j.1572-0241.2008.01980.x
   WARE JE, 1992, MED CARE, V30, P473, DOI 10.1097/00005650-199206000-00002
   Ware Jr JE, 2001, SF 36 PHYS MENTAL HL
NR 70
TC 25
Z9 26
U1 0
U2 4
PU OXFORD UNIV PRESS
PI OXFORD
PA GREAT CLARENDON ST, OXFORD OX2 6DP, ENGLAND
SN 1873-9946
EI 1876-4479
J9 J CROHNS COLITIS
JI J. Crohns Colitis
PD JUN 1
PY 2015
VL 9
IS 6
BP 452
EP 462
DI 10.1093/ecco-jcc/jjv058
PG 11
WC Gastroenterology & Hepatology
WE Science Citation Index Expanded (SCI-EXPANDED)
SC Gastroenterology & Hepatology
GA CL0GD
UT WOS:000356617900004
PM 25855073
OA Bronze
DA 2024-01-22
ER

PT J
AU Click, B
   Regueiro, M
AF Click, Benjamin
   Regueiro, Miguel
TI Managing Postoperative Crohn's Disease Made Easy
SO PRACTICAL GASTROENTEROLOGY
LA English
DT Article; Proceedings Paper
CT 5th Annual Conference on Gastrointestinal Updates-Inflammatory Bowel
   Disease-Liver Disease (GUILD)
CY FEB 14-17, 2021
CL ELECTR NETWORK
ID FECAL CALPROTECTIN; ENDOSCOPIC RECURRENCE; PEDIATRIC-PATIENTS;
   RISK-FACTORS; SURGERY; PREVENTION; RESECTION; METAANALYSIS; ADALIMUMAB;
   MANAGEMENT
AB Postoperative recurrent Crohn's disease is common and often clinically silent at onset, requiring objective assessments for diagnosis and surveillance. Patients with a history of multiple bowel resections, penetrating disease, or who smoke cigarettes after surgery are at highest risk for disease recurrence. Antibiotics, aminosalicylates, and immunomodulators have been shown to modestly reduce the risk of clinical and endoscopic disease recurrence. In contrast, monoclonal antibodies, specifically anti-tumor necrosis factor (TNF) medications, are effective at suppressing disease recurrence and may have the potential to alter the natural course of disease after surgery. In this manuscript, the management of postoperative Crohn's disease is summarized, and a simplified approach to prevention, monitoring, and treatment is provided.
C1 [Click, Benjamin; Regueiro, Miguel] Cleveland Clin Fdn, Dept Gastroenterol Hepatol & Nutr, 9500 Euclid Ave, Cleveland, OH 44195 USA.
C3 Cleveland Clinic Foundation
RP Click, B (通讯作者)，Cleveland Clin Fdn, Dept Gastroenterol Hepatol & Nutr, 9500 Euclid Ave, Cleveland, OH 44195 USA.
RI Regueiro, Miguel/HPG-5624-2023
OI Regueiro, Miguel/0000-0002-7681-8111
CR [Anonymous], 2020, AM J GASTROENTEROL S, DOI DOI 10.14309/01.AJG.0000705348.73867.EC
   Baillet P, 2018, WORLD J GASTROENTERO, V24, P641, DOI 10.3748/wjg.v24.i5.641
   Boschetti G, 2015, AM J GASTROENTEROL, V110, P865, DOI 10.1038/ajg.2015.30
   Boube M, 2020, DIGEST LIVER DIS, V52, P740, DOI 10.1016/j.dld.2020.03.020
   Coffey CJ, 2018, J CROHNS COLITIS, V12, P1139, DOI 10.1093/ecco-jcc/jjx187
   Cohen BL, 2019, GASTROENTEROLOGY, V156, pS80
   De Cruz P, 2015, LANCET, V385, P1406, DOI 10.1016/S0140-6736(14)61908-5
   De Cruz P, 2012, INFLAMM BOWEL DIS, V18, P758, DOI 10.1002/ibd.21825
   Doherty G, 2009, COCHRANE DB SYST REV, DOI 10.1002/14651858.CD006873.pub2
   Foster AJ, 2019, WORLD J GASTROENTERO, V25, P1266, DOI 10.3748/wjg.v25.i10.1266
   Glick LR, 2019, J CROHNS COLITIS, V13, P1158, DOI 10.1093/ecco-jcc/jjz047
   Gupta N, 2006, GASTROENTEROLOGY, V130, P1069, DOI 10.1053/j.gastro.2006.02.003
   Li Y, 2016, INT J COLORECTAL DIS, V31, P1751, DOI 10.1007/s00384-016-2632-4
   Liu RQ, 2019, DIS COLON RECTUM, V62, P318, DOI 10.1097/DCR.0000000000001263
   Luglio G, 2020, ANN SURG, V272, P210, DOI 10.1097/SLA.0000000000003821
   Nguyen GC, 2017, GASTROENTEROLOGY, V152, P271, DOI 10.1053/j.gastro.2016.10.038
   OLAISON G, 1992, GUT, V33, P331, DOI 10.1136/gut.33.3.331
   Papamichael K, 2012, J CROHNS COLITIS, V6, P924, DOI 10.1016/j.crohns.2012.02.012
   Reese G, 2008, INT J COLORECTAL DIS, V23, P1213, DOI 10.1007/s00384-008-0542-9
   Regueiro M, 2016, GASTROENTEROLOGY, V150, P1568, DOI 10.1053/j.gastro.2016.02.072
   Regueiro M, 2011, INFLAMM BOWEL DIS, V17, P118, DOI 10.1002/ibd.21355
   Regueiro M, 2009, INFLAMM BOWEL DIS, V15, P1583, DOI 10.1002/ibd.20909
   Rungoe C, 2014, GUT, V63, P1607, DOI 10.1136/gutjnl-2013-305607
   RUTGEERTS P, 1995, GASTROENTEROLOGY, V108, P1617, DOI 10.1016/0016-5085(95)90121-3
   RUTGEERTS P, 1990, GASTROENTEROLOGY, V99, P956, DOI 10.1016/0016-5085(90)90613-6
   Savarino E, 2013, AM J GASTROENTEROL, V108, P1731, DOI 10.1038/ajg.2013.287
   Savarino E, 2012, EUR J GASTROEN HEPAT, V24, P468, DOI 10.1097/MEG.0b013e3283500849
   Schaefer ME, 2010, CLIN GASTROENTEROL H, V8, P789, DOI 10.1016/j.cgh.2010.05.021
   Shimada N, 2019, J GASTROINTEST SURG, V23, P312, DOI 10.1007/s11605-018-4012-6
   Simillis C, 2008, AM J GASTROENTEROL, V103, P196, DOI 10.1111/j.1572-0241.2007.01548.x
   Simillis C, 2010, DIS COLON RECTUM, V53, P177, DOI 10.1007/DCR.0b013e3181b7bfb0
   Tham YS, 2018, THER ADV GASTROENTER, V11, DOI 10.1177/1756284818785571
   Vester-Andersen MK, 2014, AM J GASTROENTEROL, V109, P705, DOI 10.1038/ajg.2014.45
   Wright EK, 2015, GASTROENTEROLOGY, V148, P938, DOI 10.1053/j.gastro.2015.01.026
NR 34
TC 0
Z9 0
U1 0
U2 0
PU SHUGAR PUBLISHING INC
PI WESTHAMPTON BEACH
PA 32 MILL ROAD, WESTHAMPTON BEACH, NY 11978 USA
SN 0277-4208
J9 PRACT GASTROENTEROL
JI Pract. Gasterontol.
PD MAR
PY 2021
VL 45
IS 3
BP 13
EP 25
PG 7
WC Gastroenterology & Hepatology
WE Emerging Sources Citation Index (ESCI)
SC Gastroenterology & Hepatology
GA SA8YU
UT WOS:000649590700002
DA 2024-01-22
ER

PT J
AU Patel, R
   Coulter, LL
   Rimmer, J
   Parkes, M
   Chinnery, PF
   Swift, O
AF Patel, Ravi
   Coulter, Lucia Lee
   Rimmer, Joanna
   Parkes, Miles
   Chinnery, Patrick Francis
   Swift, Oscar
TI Mitochondrial neurogastrointestinal encephalopathy: a
   clinicopathological mimic of Crohn's disease
SO BMC GASTROENTEROLOGY
LA English
DT Article
DE Crohn's disease; Mitochondrial neurogastrointestinal encephalopathy;
   Azathioprine; Inflammatory bowel disease; Inherited mitochondrial
   disorders; Thymidine phosphorylase; Leukoencephalopathy
ID ENCEPHALOMYOPATHY; MNGIE
AB BackgroundMitochondrial neurogastrointestinal encephalopathy (MNGIE), due to mutations in TYMP, often presents with gastrointestinal symptoms. Two sisters, initially managed for Crohn's disease based upon clinical, imaging and pathological findings, were later found to have MNGIE. The cases provide novel clinicopathological insight, for two further reasons: both sisters remain ambulant and in employment in their late 20s and 30s; diagnosis in one sister was made after a suspected azathioprine-precipitated acute illness.Case presentationA 25-year-old female presented with diarrhoea, vomiting, abdominal pain, and bloating. Faecal calprotectin, colonic biopsies and magnetic resonance enterography were consistent with a diagnosis of Crohn's disease. Azathioprine initiation preceded admission with a sore throat, headache, myalgia, and pyrexia. Withdrawal led to rapid clinical improvement. MRI brain revealed persistent, extensive white matter changes. Elevated plasma and urine thymidine and deoxyuridine, and genetic testing for TYMP variants, confirmed MNGIE. Testing of the patient's sister, also diagnosed with Crohn's disease, revealed identical variants. In this context, retrospective review of colonic biopsies identified histological findings suggestive of MNGIE.ConclusionsAzathioprine interference in nucleic acid metabolism may interact with the mitochondrial DNA depletion of MNGIE. Nucleotide supplementation, proposed for treatment by manipulating mitochondrial nucleoside pools, may require caution. The late onset and mild phenotype observed confirms presentation can occur later in life, and may reflect residual thymidine phosphorylase activity. Clinicians should consider measuring plasma thymidine levels in suspected Crohn's disease to rule out MNGIE, particularly if white matter abnormalities are identified on neuroimaging.
C1 [Patel, Ravi; Coulter, Lucia Lee] Univ Cambridge, Sch Clin Med, Cambridge CB2 0SP, England.
   [Rimmer, Joanna; Parkes, Miles] Cambridge Univ Hosp NHS Fdn Trust, Addenbrookes Hosp, Dept Gastroenterol, Cambridge CB2 0QQ, England.
   [Chinnery, Patrick Francis] Univ Cambridge, Wellcome Trust, MRC, Mitochondrial Biol Unit, MRC Bldg,Cambridge Biomed Campus,Hills Rd, Cambridge CB2 0XY, England.
   [Chinnery, Patrick Francis] Univ Cambridge, Dept Clin Neurosci, Biomed Campus, Cambridge CB2 0QQ, England.
   [Swift, Oscar] Cambridge Univ Hosp NHS Fdn Trust, Addenbrookes Hosp, Cambridge CB2 0QQ, England.
C3 University of Cambridge; Cambridge University Hospitals NHS Foundation
   Trust; Addenbrooke's Hospital; University of Cambridge; Wellcome Trust
   Sanger Institute; University of Cambridge; University of Cambridge;
   Cambridge University Hospitals NHS Foundation Trust; Addenbrooke's
   Hospital; University of Cambridge
RP Chinnery, PF (通讯作者)，Univ Cambridge, Wellcome Trust, MRC, Mitochondrial Biol Unit, MRC Bldg,Cambridge Biomed Campus,Hills Rd, Cambridge CB2 0XY, England.; Chinnery, PF (通讯作者)，Univ Cambridge, Dept Clin Neurosci, Biomed Campus, Cambridge CB2 0QQ, England.
EM rp466@cam.ac.uk; pfc25@cam.ac.uk
OI Patel, Ravi/0000-0002-3469-7868; Chinnery, Patrick/0000-0002-7065-6617;
   Parkes, Miles/0000-0002-6467-0631
FU Wellcome Trust Funding Source: Medline
CR D'Angelo R, 2017, MITOCHONDRION, V34, P101, DOI 10.1016/j.mito.2017.02.006
   De Giorgio R, 2016, ANN NEUROL, V80, P448, DOI 10.1002/ana.24724
   Dolapcioglu C, 2013, GUT LIVER, V7, P169, DOI 10.5009/gnl.2013.7.2.169
   Garone C, 2011, BRAIN, V134, P3326, DOI 10.1093/brain/awr245
   Giordano C, 2008, AM J PATHOL, V173, P1120, DOI 10.2353/ajpath.2008.080252
   González-Vioque E, 2011, PLOS GENET, V7, DOI 10.1371/journal.pgen.1002035
   Imperatore N, 2017, DIGEST LIVER DIS, V49, P1061, DOI 10.1016/j.dld.2017.04.017
   Luo Y, 2017, NAT GENET, V49, P186, DOI 10.1038/ng.3761
   Nightingale H, 2016, BRAIN, V139, P1633, DOI 10.1093/brain/aww081
   Nishino I, 1999, SCIENCE, V283, P689, DOI 10.1126/science.283.5402.689
   Perez-Atayde AR, 2013, HUM PATHOL, V44, P1440, DOI 10.1016/j.humpath.2012.12.005
   Sahasranaman S, 2008, EUR J CLIN PHARMACOL, V64, P753, DOI 10.1007/s00228-008-0478-6
NR 12
TC 6
Z9 7
U1 0
U2 2
PU BMC
PI LONDON
PA CAMPUS, 4 CRINAN ST, LONDON N1 9XW, ENGLAND
SN 1471-230X
J9 BMC GASTROENTEROL
JI BMC Gastroenterol.
PD JAN 15
PY 2019
VL 19
AR 11
DI 10.1186/s12876-018-0925-5
PG 5
WC Gastroenterology & Hepatology
WE Science Citation Index Expanded (SCI-EXPANDED)
SC Gastroenterology & Hepatology
GA HH5KC
UT WOS:000455764100001
PM 30646848
OA gold, Green Published
DA 2024-01-22
ER

PT J
AU Kamm, MA
AF Kamm, MA
TI Review article: chronic active disease and maintaining remission in
   Crohn's disease
SO ALIMENTARY PHARMACOLOGY & THERAPEUTICS
LA English
DT Review
ID INFLAMMATORY-BOWEL-DISEASE; TRIAL; MAINTENANCE; METHOTREXATE;
   MESALAMINE; PLACEBO; TERM; THALIDOMIDE; BUDESONIDE; INFLIXIMAB
AB The clinical management of Crohn's disease can be considered in relation to the treatment of acute disease and the maintenance of remission. The medication used to achieve these two goals may or may not be the same. Some patients with mildly active disease may respond to high-dose (4 g/day) mesalazine (mesalamine), and 5-aminosalicylic acid may also be helpful in weaning a patient off steroids after treatment for a flare-up. However, the value of 5-aminosalicylic acid in maintaining remission in Crohn's disease remains controversial. Subgroups of patients may be helped: for example, patients with Crohn's disease who have experienced a relapse within the last 2 years may benefit. Steroids form the first-tine therapy for acute episodes of inflammation but do not maintain remission. Azathioprine and mercaptopurine are the first-line drugs for the maintenance of remission in moderate to severe Crohn's disease, and by titrating the dose up from 2 mg/kg daily, some previously resistant patients will be brought into remission. One-half of patients who do not tolerate azathioprine will tolerate mercaptopurine. Methotrexate is effective in inducing and maintaining remission, and is useful for patients who fail azathioprine treatment. Thalidomide is not proven in controlled studies, but two open studies have demonstrated its efficacy. The optimal dose, however, remains to be defined. Purified liquid diets with food exclusion can induce remission in patients with active disease, but food exclusion is difficult to maintain long term.Infliximab can induce and maintain remission in patients resistant to other therapies, with two-thirds of patients initially responding to treatment. One-third go into remission and, of those who respond to a single treatment, approximately one-half maintain remission when treated regularly for a year. infliximab is, however, associated with an increased risk of infection, and its effect on cancer incidence is uncertain. The development of antibodies against the drug is associated with a loss of effect and allergic infusion reactions. In summary, simple proven therapies should be used first, because of their safety and benefit in some patients. However, aggressive therapy should be used when needed.
C1 St Marks Hosp, London EC1V 2PS, England.
C3 Imperial College London
RP Kamm, MA (通讯作者)，St Marks Hosp, Watford Rd, Harrow HA1 3UJ, Middx, England.
EM Kamm@imperial.ac.uk
CR Bonaz B, 2003, ALIMENT PHARM THER, V18, P401, DOI 10.1046/j.1365-2036.2003.01683.x
   CONNELL WR, 1994, LANCET, V343, P1249, DOI 10.1016/S0140-6736(94)92150-4
   Dubinsky MC, 2003, GASTROENTEROLOGY, V125, P298, DOI 10.1016/S0016-5085(03)00938-7
   Ehrenpreis ED, 1999, GASTROENTEROLOGY, V117, P1271, DOI 10.1016/S0016-5085(99)70276-3
   Farrell RJ, 2003, GASTROENTEROLOGY, V124, P917, DOI 10.1053/gast.2003.50145
   Feagan BG, 2000, NEW ENGL J MED, V342, P1627, DOI 10.1056/NEJM200006013422202
   FEAGAN BG, 1995, NEW ENGL J MED, V332, P292, DOI 10.1056/NEJM199502023320503
   GENDRE JP, 1993, GASTROENTEROLOGY, V104, P435, DOI 10.1016/0016-5085(93)90411-5
   Hanauer SB, 2002, LANCET, V359, P1541, DOI 10.1016/S0140-6736(02)08512-4
   LANDI B, 1992, GASTROENTEROLOGY, V102, P1647, DOI 10.1016/0016-5085(92)91725-J
   Lofberg R, 1996, GUT, V39, P82, DOI 10.1136/gut.39.1.82
   Modigliani R, 1996, GASTROENTEROLOGY, V110, P688, DOI 10.1053/gast.1996.v110.pm8608877
   RUTGEERTS P, 1994, NEW ENGL J MED, V331, P842, DOI 10.1056/NEJM199409293311304
   SINGLETON JW, 1993, GASTROENTEROLOGY, V104, P1293, DOI 10.1016/0016-5085(93)90337-C
   SUMMERS RW, 1979, GASTROENTEROLOGY, V77, P847
   Targan SR, 1997, NEW ENGL J MED, V337, P1029, DOI 10.1056/NEJM199710093371502
   Te HS, 2000, AM J GASTROENTEROL, V95, P3150, DOI 10.1111/j.1572-0241.2000.03287.x
   Vasiliauskas EA, 1999, GASTROENTEROLOGY, V117, P1278, DOI 10.1016/S0016-5085(99)70277-5
NR 18
TC 11
Z9 15
U1 0
U2 2
PU BLACKWELL PUBLISHING LTD
PI OXFORD
PA 9600 GARSINGTON RD, OXFORD OX4 2DG, OXON, ENGLAND
SN 0269-2813
J9 ALIMENT PHARM THERAP
JI Aliment. Pharmacol. Ther.
PD OCT
PY 2004
VL 20
SU 4
BP 102
EP 105
DI 10.1111/j.1365-2036.2004.02052.x
PG 4
WC Gastroenterology & Hepatology; Pharmacology & Pharmacy
WE Science Citation Index Expanded (SCI-EXPANDED)
SC Gastroenterology & Hepatology; Pharmacology & Pharmacy
GA 861YS
UT WOS:000224455100018
PM 15352904
OA Bronze
DA 2024-01-22
ER

PT J
AU Panés, J
   Feagan, BG
   Hussain, F
   Levesque, BG
   Travis, SP
AF Panes, Julian
   Feagan, Brian G.
   Hussain, Fez
   Levesque, Barrett G.
   Travis, Simon P.
TI Central Endoscopy Reading in Inflammatory Bowel Diseases
SO JOURNAL OF CROHNS & COLITIS
LA English
DT Article
ID ULCERATIVE-COLITIS; CROHNS-DISEASE; CLINICAL-TRIALS; SEVERITY UCEIS;
   ACTIVITY INDEX; END-POINTS; THERAPY
AB Endoscopic assessment of the presence and severity of endoscopic lesions has become an essential part of clinical trials in ulcerative colitis and Crohn's disease, for both patient eligibility and outcome measures. Variability in lesion interpretation between and within observers and the potential bias of local investigators in patient assessment have long been recognized. This variability can be reduced, although not completely removed, by independent evaluation of the examinations by experienced off-site (central) readers, properly trained in regard to lesion definition and identification, that should be removed from direct patient contact and blinded to any other clinical or study data. Adding endoscopic demonstration of active disease to eligibility criteria has the potential to reduce placebo response rates, whereas in outcome assessment it has the potential to provide a more precise estimation of the treatment effect, increasing the efficiency of the study. Central endoscopy reading is still at the beginning of its development, and the paradigms of central reading need refinement in terms of the number of readers, the process by which a final score is assigned, the selection and sequence of central readers, and the endoscopic indices of choice.
C1 [Panes, Julian] Hosp Clin Barcelona, Dept Gastroenterol, IDIBAPS, CIBERehd, Barcelona, Spain.
   [Feagan, Brian G.; Levesque, Barrett G.] Univ Western Ontario, Robarts Res Inst, Robarts Clin Trials, London, ON, Canada.
   [Hussain, Fez] Med Strategy & Sci, Quintiles Immunol & Internal Med, Rockville, MD USA.
   [Levesque, Barrett G.] Univ Calif San Diego, Div Gastroenterol, La Jolla, CA 92093 USA.
   [Travis, Simon P.] Oxford Univ Hosp, Translat Gastroenterol Unit, Oxford, England.
C3 CIBER - Centro de Investigacion Biomedica en Red; CIBEREHD; University
   of Barcelona; Hospital Clinic de Barcelona; IDIBAPS; Western University
   (University of Western Ontario); IQVIA; University of California System;
   University of California San Diego
RP Panés, J (通讯作者)，Hosp Clin Barcelona, Dept Gastroenterol, Villarroel 170, E-08036 Barcelona, Spain.
EM jpanes@clinic.cat
RI Feagan, Brian/G-3292-2011
OI Travis, Simon/0000-0002-2690-4361
FU Ministerio de Economia y Competitividad, Spain [SAF2012-33560]
FX JP is supported in part by a grant SAF2012-33560 from Ministerio de
   Economia y Competitividad, Spain.
CR BEST WR, 1976, GASTROENTEROLOGY, V70, P439
   D'Haens G, 2007, GASTROENTEROLOGY, V132, P763, DOI 10.1053/j.gastro.2006.12.038
   Feagan BG, 2013, GASTROENTEROLOGY, V145, P149, DOI 10.1053/j.gastro.2013.03.025
   Gottlieb K, 2015, INFLAMM BOWEL DIS, V21, P2475, DOI 10.1097/MIB.0000000000000470
   Hébuterne X, 2013, GUT, V62, P201, DOI 10.1136/gutjnl-2012-302262
   Khanna R, 2015, GUT IN PRESS
   Levesque BG, 2015, GASTROENTEROLOGY, V148, P37, DOI 10.1053/j.gastro.2014.08.003
   MODIGLIANI R, 1990, GASTROENTEROLOGY, V98, P811, DOI 10.1016/0016-5085(90)90002-I
   Peyrin-Biroulet L, 2014, GUT, V63, P88, DOI 10.1136/gutjnl-2013-304984
   Rutgeerts P, 2012, GASTROENTEROLOGY, V142, P1102, DOI 10.1053/j.gastro.2012.01.035
   Thia K, 2011, INFLAMM BOWEL DIS, V17, P105, DOI 10.1002/ibd.21400
   Travis SPL, 2015, J CROHNS COLITIS, V9, P607, DOI 10.1093/ecco-jcc/jjv077
   Travis SPL, 2012, GUT, V61, P535, DOI 10.1136/gutjnl-2011-300486
   Vermeire S, 2014, LANCET, V384, P309, DOI 10.1016/S0140-6736(14)60661-9
NR 14
TC 16
Z9 16
U1 0
U2 2
PU OXFORD UNIV PRESS
PI OXFORD
PA GREAT CLARENDON ST, OXFORD OX2 6DP, ENGLAND
SN 1873-9946
EI 1876-4479
J9 J CROHNS COLITIS
JI J. Crohns Colitis
PD SEP
PY 2016
VL 10
SU 2
BP S542
EP S547
DI 10.1093/ecco-jcc/jjv171
PG 6
WC Gastroenterology & Hepatology
WE Science Citation Index Expanded (SCI-EXPANDED)
SC Gastroenterology & Hepatology
GA DY5JO
UT WOS:000385136100002
PM 27604978
OA Bronze
DA 2024-01-22
ER

PT J
AU Malayandi, R
   Kondamudi, PK
   Ruby, PK
   Aggarwal, D
AF Malayandi, Rajkumar
   Kondamudi, Phani Krishna
   Ruby, P. K.
   Aggarwal, Deepika
TI Biopharmaceutical considerations and characterizations in development of
   colon targeted dosage forms for inflammatory bowel disease
SO DRUG DELIVERY AND TRANSLATIONAL RESEARCH
LA English
DT Review
DE Inflammatory bowel disease; Ulcerative colitis; Crohn's disease; Colon
   cancer
ID HIGHLY VARIABLE DRUGS; SCALED AVERAGE BIOEQUIVALENCE; GASTROINTESTINAL
   PH PROFILES; ACTIVE ULCERATIVE-COLITIS; CONTINUOUS-CULTURE SYSTEM;
   EXTENDED-RELEASE TABLETS; C-REACTIVE PROTEIN; CROHNS-DISEASE; IN-VITRO;
   SCINTIGRAPHIC ASSESSMENT
AB Colon targeted dosage forms have been extensively studied for the localized treatment of inflammatory bowel disease. These dosage forms not only improve the therapeutic efficacy but also reduce the incidence of adverse drug reactions and hence improve the patient compliance. However, complex and highly variable gastro intestinal physiology limits the clinical success of these dosage forms. Biopharmaceutical characteristics of these dosage forms play a key role in rapid formulation development and ensure the clinical success. The complexity in product development and clinical success of colon targeted dosage forms are based on the biopharmaceutical characteristics such as physicochemical properties of drug substances, pharmaceutical characteristics of dosage form, physiological conditions and pharmacokinetic properties of drug substances as well as drug products. Various in vitro and in vivo techniques have been employed in past to characterize the biopharmaceutical properties of colon targeted dosage forms. This review focuses on the factors influencing the biopharmaceutical performances of the dosage forms, in vitro characterization techniques and in vivo studies.
C1 [Malayandi, Rajkumar; Kondamudi, Phani Krishna; Ruby, P. K.; Aggarwal, Deepika] Integrated Prod Dev Org, Ctr Excellence Bio, Dr Reddys Labs, Hyderabad 500090, Andhra Pradesh, India.
   [Malayandi, Rajkumar] Integrated Prod Dev Org, Ctr Excellence Bio, Dr Reddys Labs, Qutubullapur 500090, Andhra Pradesh, India.
C3 Dr. Reddy's Laboratories Ltd.; Dr. Reddy's Laboratories Ltd.
RP Malayandi, R (通讯作者)，Integrated Prod Dev Org, Ctr Excellence Bio, Dr Reddys Labs, Innovat Plaza, Qutubullapur 500090, Andhra Pradesh, India.
EM rajkm@drreddys.com
OI Malayandi, Rajkumar/0000-0003-1435-6115
CR Abrahamsson B, 2005, PHARM RES, V22, P1215, DOI 10.1007/s11095-005-5272-x
   Ahrabi SF, 2000, EUR J PHARM SCI, V10, P43, DOI 10.1016/S0928-0987(99)00087-1
   [Anonymous], 2000, AAPS PHARMSCITECH, DOI DOI 10.1208/PT010322
   [Anonymous], 2013, BIOEQUIVALENCE RECOM
   [Anonymous], 2007, C P B REV, P36
   [Anonymous], 2013, C P B REV, P102
   [Anonymous], 2010, FAM FOOD REP 2008 FA, P16
   Azadkhan A K, 1982, Br J Clin Pharmacol, V13, P523
   BEST WR, 1976, GASTROENTEROLOGY, V70, P439
   Pérez JJB, 2010, ARCH BRONCONEUMOL, V46, P203, DOI 10.1016/j.arbres.2009.07.007
   BLUME HH, 1993, J PHARM SCI, V82, P1186, DOI 10.1002/jps.2600821125
   Boddy AW, 1995, PHARMACEUT RES, V12, P1865, DOI 10.1023/A:1016219317744
   BOIRIVANT M, 1988, J CLIN GASTROENTEROL, V10, P401, DOI 10.1097/00004836-198808000-00011
   BOWN RL, 1974, GUT, V15, P999, DOI 10.1136/gut.15.12.999
   Brunner M, 2006, BRIT J CLIN PHARMACO, V61, P31, DOI 10.1111/j.1365-2125.2005.02517.x
   Brunner M, 2003, ALIMENT PHARM THER, V17, P395, DOI 10.1046/j.1365-2036.2003.01445.x
   Buchman AL, 2001, J CLIN GASTROENTEROL, V33, P289, DOI 10.1097/00004836-200110000-00006
   Camilleri M, 1998, ALIMENT PHARM THER, V12, P287
   CASEY DL, 1976, J PHARM SCI, V65, P1412, DOI 10.1002/jps.2600650941
   CEDARBAUM JM, 1987, CLIN PHARMACOKINET, V13, P141, DOI 10.2165/00003088-198713030-00002
   CELLIER C, 1994, GUT, V35, P231, DOI 10.1136/gut.35.2.231
   Chow S-C, 2000, DESIGN ANAL BIOAVAIL, P760
   Christl SU, 1997, SCAND J GASTROENTERO, V32, P20, DOI 10.1080/00365521.1997.11720712
   CHUNG KT, 1978, APPL ENVIRON MICROB, V35, P558, DOI 10.1128/AEM.35.3.558-562.1978
   CLARKE GM, 1993, INT J PHARM, V100, P81, DOI 10.1016/0378-5173(93)90078-T
   Coggio BD, 2002, FOOD DRUG LAW J, V57, P161
   COREY AE, 1990, J INT MED RES, V18, P441, DOI 10.1177/030006059001800601
   COUPE AJ, 1991, PHARM RES-DORDR, V8, P360, DOI 10.1023/A:1015849700421
   CUMMINGS JH, 1991, J APPL BACTERIOL, V70, P443, DOI 10.1111/j.1365-2672.1991.tb02739.x
   CUMMINGS JH, 1987, AM J CLIN NUTR, V45, P1243, DOI 10.1093/ajcn/45.5.1243
   DALY PB, 1982, INT J PHARM, V10, P17, DOI 10.1016/0378-5173(82)90058-8
   Davit BM, 2008, AAPS J, V10, P148, DOI 10.1208/s12248-008-9015-x
   Davit BM, 2012, AAPS J, V14, P915, DOI 10.1208/s12248-012-9406-x
   DEBONGNIE JC, 1978, GASTROENTEROLOGY, V74, P698
   Degen LP, 1996, GUT, V39, P299, DOI 10.1136/gut.39.2.299
   DEVEREUX JE, 1990, J PHARM PHARMACOL, V42, P500, DOI 10.1111/j.2042-7158.1990.tb06604.x
   DOBKIN JF, 1983, SCIENCE, V220, P325
   DRESSMAN JB, 1990, PHARMACEUT RES, V7, P756, DOI 10.1023/A:1015827908309
   ENDRENYI L, 2008, CLIN RES REGUL AFF, V25, P93, DOI DOI 10.1080/10601330802131451
   EVANS DF, 1988, GUT, V29, P1035, DOI 10.1136/gut.29.8.1035
   FALLINGBORG J, 1989, ALIMENT PHARM THERAP, V3, P605
   FDA, 2013, DISS METH
   Flint HJ, 2007, ENVIRON MICROBIOL, V9, P1101, DOI 10.1111/j.1462-2920.2007.01281.x
   FRENCH DL, 1993, PHARMACEUT RES, V10, P1285, DOI 10.1023/A:1018909527659
   Fukui E, 2000, INT J PHARM, V204, P7, DOI 10.1016/S0378-5173(00)00454-3
   GAGINELLA TS, 1992, DIGEST DIS SCI, V37, P801, DOI 10.1007/BF01300376
   Gettig Jacob, 2009, P T, V34, P250
   GIBSON GR, 1988, APPL ENVIRON MICROB, V54, P2750, DOI 10.1128/AEM.54.11.2750-2755.1988
   GIBSON SAW, 1989, APPL ENVIRON MICROB, V55, P679, DOI 10.1128/AEM.55.3.679-683.1989
   Goodhand J, 2009, PRACT GASTROENTEROL, V33, P28
   GREENBERG EP, 1977, J BACTERIOL, V132, P356, DOI 10.1128/JB.132.1.356-358.1977
   GRIFFITH GH, 1966, LANCET, V1, P1244, DOI 10.1016/S0140-6736(66)90247-9
   Haidar SH, 2008, PHARM RES, V25, P237, DOI 10.1007/s11095-007-9434-x
   Hamedani R, 1997, ALIMENT PHARM THER, V11, P98
   HANAUER S, 1993, AM J GASTROENTEROL, V88, P1188
   HARDY JG, 1985, J PHARM PHARMACOL, V37, P874, DOI 10.1111/j.2042-7158.1985.tb04992.x
   Harrell LE CE, 2006, INTESTINAL WATER ELE
   HARVEY RF, 1980, LANCET, V1, P514
   HAWKSWORTH G, 1971, J MED MICROBIOL, V4, P451, DOI 10.1099/00222615-4-4-451
   Hebden JM, 2000, ALIMENT PHARM THER, V14, P155
   Hees PAM, 1981, RECENT ADV CROHNS DI, P17
   Hejazi R, 2003, J CONTROL RELEASE, V89, P151, DOI 10.1016/S0168-3659(03)00126-3
   Hendrickson BA, 2002, CLIN MICROBIOL REV, V15, P79, DOI 10.1128/CMR.15.1.79-94.2002
   HERGENROTHER RW, 1992, J APPL BIOMATER, V3, P17, DOI 10.1002/jab.770030104
   Hodges LA, 2009, INT J PHARMACEUT, V370, P144, DOI 10.1016/j.ijpharm.2008.12.002
   HUANG SJ, 1979, J APPL POLYM SCI, V23, P429, DOI 10.1002/app.1979.070230212
   HYAMS JS, 1991, J PEDIATR GASTR NUTR, V12, P439, DOI 10.1097/00005176-199105000-00005
   Ibekwe VC, 2008, PHARM RES-DORDR, V25, P1828, DOI 10.1007/s11095-008-9580-9
   Järnerot G, 2005, GASTROENTEROLOGY, V128, P1805, DOI 10.1053/j.gastro.2005.03.003
   Jung YJ, 2000, J PHARM SCI-US, V89, P594, DOI 10.1002/(SICI)1520-6017(200005)89:5<594::AID-JPS5>3.0.CO;2-8
   Kamm MA, 2008, GUT, V57, P893, DOI 10.1136/gut.2007.138248
   Kang MJ, 2012, ARCH PHARM RES, V35, P733, DOI 10.1007/s12272-012-0418-y
   Karalis V, 2004, PHARM RES-DORDR, V21, P1933, DOI 10.1023/B:PHAM.0000045249.83899.ae
   Khalil MM, 2011, BASIC SCI NUCL MED, P157, DOI [10.1007/978-3-540-85962-8-10, DOI 10.1007/978-3-540-85962-8-10]
   Kinget R, 1998, J DRUG TARGET, V6, P129, DOI 10.3109/10611869808997888
   Klein S., 2002, DISSOLUT TECHNOL, V9, P6, DOI [10.14227/DT090402P6, DOI 10.14227/DT090402P6]
   Klein S, 2008, J CONTROL RELEASE, V130, P216, DOI 10.1016/j.jconrel.2008.06.014
   Kondamudi PK, 2013, ACTA PHARM SIN B, V3, P289, DOI 10.1016/j.apsb.2013.06.004
   KOPECEK J, 1992, J CONTROL RELEASE, V19, P121, DOI 10.1016/0168-3659(92)90070-8
   Kunzelmann K, 2002, PHYSIOL REV, V82, P245, DOI 10.1152/physrev.00026.2001
   Lialda&TRADE, 2007, PRESCR INF
   Lichtenstein GR, 2007, CLIN GASTROENTEROL H, V5, P95, DOI 10.1016/j.cgh.2006.10.025
   LICHTIGER S, 1990, LANCET, V336, P16, DOI 10.1016/0140-6736(90)91521-B
   Lim W, 2011, AMINOSLAICYLATES TRE
   Macfarlane GT, 1998, MICROB ECOL, V35, P180, DOI 10.1007/s002489900072
   MACFARLANE GT, 1992, J APPL BACTERIOL, V72, P57, DOI 10.1111/j.1365-2672.1992.tb05187.x
   MANNING BW, 1988, APPL ENVIRON MICROB, V54, P197, DOI 10.1128/AEM.54.1.197-203.1988
   Matsumoto T, 2008, TRANSFUS MED HEMOTH, V35, P18, DOI 10.1159/000111763
   Milojevic S, 1996, J CONTROL RELEASE, V38, P75, DOI 10.1016/0168-3659(95)00112-3
   MOLLY K, 1993, APPL MICROBIOL BIOT, V39, P254, DOI 10.1007/BF00228615
   MOORE WEC, 1975, CANCER RES, V35, P3418
   MYREN J, 1984, SCAND J GASTROENTERO, V19, P1
   Nicholls A, 2013, J INT MED RES, V41, P386, DOI 10.1177/0300060513476588
   Nugent SG, 2001, GUT, V48, P571, DOI 10.1136/gut.48.4.571
   NUTT JG, 1984, CLIN NEUROPHARMACOL, V7, P35
   Patterson SD, 2001, EUR J CLIN PHARMACOL, V57, P663, DOI 10.1007/s002280100371
   PIJPER A, 1946, J PATHOL BACTERIOL, V58, P325, DOI 10.1002/path.1700580302
   POWELLTUCK J, 1982, DIGEST DIS SCI, V27, P533, DOI 10.1007/BF01296733
   PRESENT DH, 1980, NEW ENGL J MED, V302, P981, DOI 10.1056/NEJM198005013021801
   Press AG, 1998, ALIMENT PHARM THER, V12, P673
   PROANO M, 1990, AM J PHYSIOL, V258, pG856, DOI 10.1152/ajpgi.1990.258.6.G856
   RACHMILEWITZ D, 1989, BMJ-BRIT MED J, V298, P82, DOI 10.1136/bmj.298.6666.82
   RAFII F, 1990, APPL ENVIRON MICROB, V56, P2146, DOI 10.1128/AEM.56.7.2146-2151.1990
   RAFII F, 1991, APPL ENVIRON MICROB, V57, P962, DOI 10.1128/AEM.57.4.962-968.1991
   Rana SV, 2013, DIGEST DIS SCI, V58, P2594, DOI 10.1007/s10620-013-2694-x
   RATNER BD, 1988, J BIOMED MATER RES, V22, P509, DOI 10.1002/jbm.820220607
   Robinson M, 1998, EUR J SURG, V164, P90, DOI 10.1080/11024159850191517
   ROWLAND IR, 1988, DRUG METAB REV, V19, P243, DOI 10.3109/03602538808994135
   RUBINSTEIN A, 1990, BIOPHARM DRUG DISPOS, V11, P465, DOI 10.1002/bdd.2510110602
   RUBINSTEIN A, 1992, PHARMACEUT RES, V9, P276, DOI 10.1023/A:1018910128452
   RUBINSTEIN A, 1993, PHARMACEUT RES, V10, P258, DOI 10.1023/A:1018995029167
   Rudolph MW, 2001, EUR J PHARM BIOPHARM, V51, P183, DOI 10.1016/S0939-6411(01)00134-5
   Sandborn WJ, 2007, AM J GASTROENTEROL, V102, pS465, DOI 10.14309/00000434-200709002-00944
   Sandle GI, 1998, GUT, V43, P294, DOI 10.1136/gut.43.2.294
   Sands BE, 2004, GASTROENTEROLOGY, V126, P1518, DOI 10.1053/j.gastro.2004.02.072
   Santarus, 2013, CIT PET, P14
   SAWADA K, 1995, J GASTROENTEROL, V30, P322, DOI 10.1007/BF02347507
   SCHELINE RR, 1973, PHARMACOL REV, V25, P451
   Schiller C, 2005, ALIMENT PHARM THER, V22, P971, DOI 10.1111/j.1365-2036.2005.02683.x
   SCHROEDER KW, 1987, NEW ENGL J MED, V317, P1625, DOI 10.1056/NEJM198712243172603
   SHAMEEM M, 1995, PHARMACEUT RES, V12, P1049, DOI 10.1023/A:1016270701021
   Sinha VR, 2001, INT J PHARMACEUT, V224, P19, DOI 10.1016/S0378-5173(01)00720-7
   Solem CA, 2005, INFLAMM BOWEL DIS, V11, P707, DOI 10.1097/01.MIB.0000173271.18319.53
   Spurio FF, 2013, J GASTROINTEST LIVER, V22, P65
   STUBBS JB, 1991, J NUCL MED, V32, P1375
   SUTHERLAND LR, 1987, GASTROENTEROLOGY, V92, P1894, DOI 10.1016/0016-5085(87)90621-4
   SUTHERLAND LR, 1990, MED CLIN N AM, V74, P119, DOI 10.1016/S0025-7125(16)30590-9
   Swidsinski A, 2007, INFLAMM BOWEL DIS, V13, P51, DOI 10.1002/ibd.20003
   Takeuchi H, 2000, PHARMACEUT RES, V17, P94, DOI 10.1023/A:1007530927887
   Tothfalusi L, 2003, INT J CLIN PHARM TH, V41, P217
   Tothfalusi L, 2003, PHARM RES-DORDR, V20, P382, DOI 10.1023/A:1022695819135
   TRUELOVE SC, 1955, BRIT MED J, V2, P1041, DOI 10.1136/bmj.2.4947.1041
   Tsang YC, 1996, PHARMACEUT RES, V13, P846, DOI 10.1023/A:1016040825844
   Tugcu-Demiröz F, 2004, J DRUG TARGET, V12, P105, DOI 10.1080/10611860410001693751
   TURNAMIAN SG, 1990, AM J PHYSIOL, V258, pG492, DOI 10.1152/ajpgi.1990.258.3.G492
   U. Food Drug Administration, 2003, GUID IND BIOAV BIOEQ
   VanOs EC, 1996, GUT, V39, P63, DOI 10.1136/gut.39.1.63
   Vertzoni M, 2011, INT J PHARMACEUT, V413, P81, DOI 10.1016/j.ijpharm.2011.04.028
   Villa R, 2011, GOOGLE PATENTS
   Voisine JA, 2008, INT J PHARM, V356, P206, DOI 10.1016/j.ijpharm.2008.01.017
   Wahed M, 2009, PRACT GASTROENTEROL, V35, P37
   WIGGINS HS, 1976, GUT, V17, P1007, DOI 10.1136/gut.17.12.1007
   WILSON CG, 1989, PHYSL PHARM BIOL BAR
   Wong D, 1997, J CONTROL RELEASE, V47, P173, DOI 10.1016/S0168-3659(97)01633-7
   WRIGHT JP, 1985, S AFR MED J, V68, P502
   Young KD, 2006, MICROBIOL MOL BIOL R, V70, P660, DOI 10.1128/MMBR.00001-06
   Zolnik B., 2005, DISSOLUT TECHNOL, V12, P11
   Zolnik BS, 2006, J CONTROL RELEASE, V112, P293, DOI 10.1016/j.jconrel.2006.02.015
NR 148
TC 13
Z9 15
U1 0
U2 15
PU SPRINGER HEIDELBERG
PI HEIDELBERG
PA TIERGARTENSTRASSE 17, D-69121 HEIDELBERG, GERMANY
SN 2190-393X
EI 2190-3948
J9 DRUG DELIV TRANSL RE
JI Drug Deliv. Transl. Res.
PD APR
PY 2014
VL 4
IS 2
BP 187
EP 202
DI 10.1007/s13346-013-0185-4
PG 16
WC Instruments & Instrumentation; Medicine, Research & Experimental;
   Pharmacology & Pharmacy
WE Science Citation Index Expanded (SCI-EXPANDED)
SC Instruments & Instrumentation; Research & Experimental Medicine;
   Pharmacology & Pharmacy
GA CM0LU
UT WOS:000357370300009
PM 25786732
DA 2024-01-22
ER

PT J
AU Borren, NZ
   Ananthakrishnan, AN
AF Borren, Nienke Z.
   Ananthakrishnan, Ashwin N.
TI Precision medicine: how multiomics will shape the future of inflammatory
   bowel disease?
SO CURRENT OPINION IN GASTROENTEROLOGY
LA English
DT Review
DE Crohn's disease; metabolome; microbiome; multiomics; proteome
ID GUT MICROBIOME; CROHNS-DISEASE; BIOMARKERS
AB Purpose of review In this article, we provide an overview of studies examining multiomic profiling in various clinical scenarios in the management of inflammatory bowel diseases (IBDs). Recent findings IBD arises as a result of an interplay between genetic, environmental, microbial and immunologic perturbations. The access to high throughput technology as well as the decrease in costs associated with such studies has led to a growing wealth of literature examining the utility of single or multiomic profiles in the management of IBD. Such studies have commonly examined the genome (and less frequently the epigenome), transcriptome, metabolome, proteome and the gut microbial metagenome in the context of overall IBD status or specific clinical scenarios, including the disease progression or response to treatment. The findings have provided important insight into how each of these compartments reflect underlying disease pathophysiologic processes and, in turn, can influence stratification of patients for clinical management. Multiomic profiling in IBD has the potential to advance the field of personalized precision medicine in the management of IBDs.
C1 [Borren, Nienke Z.] Erasmus MC, Dept Gastroenterol & Hepatol, Rotterdam, Netherlands.
   [Ananthakrishnan, Ashwin N.] Massachusetts Gen Hosp, Div Gastroenterol, Boston, MA 02114 USA.
   [Ananthakrishnan, Ashwin N.] Harvard Med Sch, Boston, MA 02115 USA.
C3 Erasmus University Rotterdam; Erasmus MC; Harvard University;
   Massachusetts General Hospital; Harvard University; Harvard Medical
   School
RP Ananthakrishnan, AN (通讯作者)，Massachusetts Gen Hosp, Crohns & Colitis Ctr, 165 Cambridge St,9th Floor, Boston, MA 02114 USA.
EM aananthakrishnan@mgh.harvard.edu
FU National Institutes of Health [R21 DK127227, R01-DK127171]; Crohn's and
   Colitis Foundation; Chleck Family Foundation
FX Ananthakrishnan is supported in part by grants from the National
   Institutes of Health (R21 DK127227, R01-DK127171), the Crohn's and
   Colitis Foundation and the Chleck Family Foundation.
CR Ananthakrishnan AN, 2017, CELL HOST MICROBE, V21, P603, DOI 10.1016/j.chom.2017.04.010
   Ballengee CR, 2019, CLIN GASTROENTEROL H, V17, P1799, DOI 10.1016/j.cgh.2018.09.008
   Borren NZ, 2020, INFLAMM BOWEL DIS, V26, P1524, DOI 10.1093/ibd/izaa183
   D'Haens G, 2020, GASTROENTEROLOGY, V158, P515, DOI 10.1053/j.gastro.2019.10.034
   Fujimoto N, 2006, EXP DERMATOL, V15, P300, DOI 10.1111/j.0906-6705.2006.00409.x
   Gory B, 2016, J NEUROL NEUROSUR PS, V87, P520, DOI 10.1136/jnnp-2014-310250
   Hyams JS, 2019, LANCET, V393, P1708, DOI 10.1016/S0140-6736(18)32592-3
   Kugathasan S, 2017, LANCET, V389, P1710, DOI 10.1016/S0140-6736(17)30317-3
   Landy J, 2012, INFLAMM BOWEL DIS, V18, P1146, DOI 10.1002/ibd.21911
   Lee JWJ, 2021, CELL HOST MICROBE, V29, P1294, DOI 10.1016/j.chom.2021.06.019
   Machiels K, 2017, GUT, V66, P79, DOI 10.1136/gutjnl-2015-309398
   Medina-Medina R, 2019, J CROHNS COLITIS, V13, pS90, DOI 10.1093/ecco-jcc/jjy222.132
   Pierre N, 2021, GUT, V70, P1450, DOI 10.1136/gutjnl-2020-322100
   Rajca S, 2014, INFLAMM BOWEL DIS, V20, P978, DOI 10.1097/MIB.0000000000000036
   Schirmer M, 2018, CELL HOST MICROBE, V24, P600, DOI 10.1016/j.chom.2018.09.009
   Sudhakar P, 2022, J CROHNS COLITIS, V16, P1306, DOI 10.1093/ecco-jcc/jjac027
   Tabib NSS, 2020, GUT, V69, P1520, DOI 10.1136/gutjnl-2019-320065
   Takaishi H, 2008, INT J MED MICROBIOL, V298, P463, DOI 10.1016/j.ijmm.2007.07.016
   Townsend P, 2015, INFLAMM BOWEL DIS, V21, P1935, DOI 10.1097/MIB.0000000000000445
   Verstockt B, 2019, EBIOMEDICINE, V40, P733, DOI 10.1016/j.ebiom.2019.01.027
   Verstockt S, 2021, Inflamm Bowel Dis, V27, P1564, DOI [DOI 10.1093/IBD/IZAB032, 10.1093/ibd/izab032]
   Wu J, 2019, AM J GASTROENTEROL, V114, P777, DOI 10.14309/ajg.0000000000000237
   Zhou YL, 2018, MSYSTEMS, V3, DOI 10.1128/mSystems.00188-17
NR 23
TC 4
Z9 4
U1 0
U2 6
PU LIPPINCOTT WILLIAMS & WILKINS
PI PHILADELPHIA
PA TWO COMMERCE SQ, 2001 MARKET ST, PHILADELPHIA, PA 19103 USA
SN 0267-1379
EI 1531-7056
J9 CURR OPIN GASTROEN
JI Curr. Opin. Gastroenterol.
PD JUL
PY 2022
VL 38
IS 4
BP 382
EP 387
DI 10.1097/MOG.0000000000000847
PG 6
WC Gastroenterology & Hepatology
WE Science Citation Index Expanded (SCI-EXPANDED)
SC Gastroenterology & Hepatology
GA 2O2NP
UT WOS:000818901500009
PM 35762697
OA Green Accepted
DA 2024-01-22
ER

PT J
AU Flynn, A
   Kane, S
AF Flynn, Ann
   Kane, Sunanda
TI Mucosal healing in Crohn's disease and ulcerative colitis: what does it
   tell us?
SO CURRENT OPINION IN GASTROENTEROLOGY
LA English
DT Article
DE Crohn's disease; mucosal healing; ulcerative colitis
ID MAINTENANCE THERAPY; INFLIXIMAB; TRIAL
AB Purpose of review
   To provide a critical review of the literature concerning the significance of mucosal healing as a predictor of future clinical and endoscopic course in patients with inflammatory bowel disease. Particular focus is given to articles published within the last year.
   Recent findings
   In patients with Crohn's disease, mucosal healing appears to predict future endoscopic activity. The ability to predict future clinical activity is uncertain, likely limited by present techniques for assessment of clinical activity. Recent studies provide support for escalation of treatment in response to ongoing endoscopic disease activity. However, guidance regarding de-escalation of medical therapy is lacking. In patients with ulcerative colitis, mucosal healing appears to be an important predictor of future endoscopic and clinical activity. Recent evidence suggests that mucosal healing is also an important predictor of long-term outcomes such as need for future colectomy.
   Summary
   Assessment of mucosal healing is an important tool in the management of patients with inflammatory bowel disease. The pursuit of endoscopic remission has a clear role in the management of patients with ulcerative colitis, but the application of this parameter to the care of patients with Crohn's disease requires further research.
C1 [Kane, Sunanda] Mayo Clin, Coll Med, Div Gastroenterol & Hepatol, Rochester, MN 55905 USA.
   [Flynn, Ann] Indiana Univ, Div Gastroenterol & Hepatol, Indianapolis, IN 46204 USA.
C3 Mayo Clinic; Indiana University System; Indiana University-Purdue
   University Indianapolis
RP Kane, S (通讯作者)，Mayo Clin, Coll Med, Div Gastroenterol & Hepatol, 200 1st St SW, Rochester, MN 55905 USA.
EM kane.sunanda@mayo.edu
FU Centocor; Shire; Warner Chilcott
FX S.K. serves as a consultant to Abbott, UCB, Shire and Warner Chilcott.
   She has received research funding from Centocor, Shire and Warner
   Chilcott.
CR Allez M, 2002, AM J GASTROENTEROL, V97, P947
   Baert F, 2010, GASTROENTEROLOGY, V138, P463, DOI 10.1053/j.gastro.2009.09.056
   BJORKESTEN CG, 2010, INFLAMM BOWEL DIS
   Colombel JF, 2010, NEW ENGL J MED, V362, P1383, DOI 10.1056/NEJMoa0904492
   D'Haens G, 2008, LANCET, V371, P660, DOI 10.1016/S0140-6736(08)60304-9
   Froslie KF, 2007, GASTROENTEROLOGY, V133, P412, DOI 10.1053/j.gastro.2007.05.051
   Jones J, 2008, CLIN GASTROENTEROL H, V6, P1218, DOI 10.1016/j.cgh.2008.06.010
   LANDI B, 1992, GASTROENTEROLOGY, V102, P1647, DOI 10.1016/0016-5085(92)91725-J
   MODIGLIANI R, 1990, GASTROENTEROLOGY, V98, P811, DOI 10.1016/0016-5085(90)90002-I
   OLAISON G, 1992, GUT, V33, P331, DOI 10.1136/gut.33.3.331
   Parente F, 2010, AM J GASTROENTEROL, V105, P1150, DOI 10.1038/ajg.2009.672
   Rutgeerts P, 2006, GASTROINTEST ENDOSC, V63, P433, DOI 10.1016/j.gie.2005.08.011
   Rutgeerts P, 2005, NEW ENGL J MED, V353, P2462, DOI 10.1056/NEJMoa050516
   RUTGEERTS P, 1984, GUT, V25, P665, DOI 10.1136/gut.25.6.665
   RUTGEERTS P, 1990, GASTROENTEROLOGY, V99, P956, DOI 10.1016/0016-5085(90)90613-6
   SANDBORN WJ, 2010, AM COLL GASTR ANN SC
   Schnitzler F, 2009, INFLAMM BOWEL DIS, V15, P1295, DOI 10.1002/ibd.20927
NR 17
TC 18
Z9 19
U1 0
U2 1
PU LIPPINCOTT WILLIAMS & WILKINS
PI PHILADELPHIA
PA 530 WALNUT ST, PHILADELPHIA, PA 19106-3621 USA
SN 0267-1379
J9 CURR OPIN GASTROEN
JI Curr. Opin. Gastroenterol.
PD JUL
PY 2011
VL 27
IS 4
BP 342
EP 345
DI 10.1097/MOG.0b013e3283455c8f
PG 4
WC Gastroenterology & Hepatology
WE Science Citation Index Expanded (SCI-EXPANDED)
SC Gastroenterology & Hepatology
GA 774ZN
UT WOS:000291425700005
PM 21378560
DA 2024-01-22
ER

PT J
AU Bermejo, F
   Guerra, I
   Algaba, A
   López-Sanromán, A
AF Bermejo, Fernando
   Guerra, Ivan
   Algaba, Alicia
   Lopez-Sanroman, Antonio
TI Pharmacological Approach to the Management of Crohn's Disease Patients
   with Perianal Disease
SO DRUGS
LA English
DT Review
ID MESENCHYMAL STEM-CELLS; INFLAMMATORY-BOWEL-DISEASE; RANDOMIZED
   CONTROLLED-TRIAL; EVIDENCE-BASED CONSENSUS; QUALITY-OF-LIFE; REAL-WORLD
   EXPERIENCE; LONG-TERM TREATMENT; II CLINICAL-TRIAL; MAINTENANCE THERAPY;
   DOUBLE-BLIND
AB Perianal localization of Crohn's disease involves significant morbidity, affects quality of life and results in an increased use of healthcare resources. Medical and surgical therapies contribute to its management. The objective of this review is to address the current understanding in the management of perianal Crohn's disease, with the main focus in reviewing pharmacological therapies, including stem cells. In complex fistulas, once local sepsis has been controlled by surgical drainage and/or antibiotics, anti-TNF drugs (infliximab, adalimumab) are the first-line therapy, with or without associated immunomodulators. Combining surgery and anti-TNF therapy has additional benefits for healing. However, response is inadequate in up to half of cases. A possible role of new biological drugs in this context (vedolizumab, ustekinumab) is an area of ongoing investigation, as is the local application of autologous or allogeneic mesenchymal stem cells. These are non-hematopoietic multipotent cells with anti-inflammatory and immunomodulatory properties, the use of which may successfully treat refractory patients, and seem to be a promising and safe alternative to achieving fistula healing in Crohn's disease, without known systemic effects.
C1 [Bermejo, Fernando; Guerra, Ivan; Algaba, Alicia] Univ Hosp Fuenlabrada, Dept Gastroenterol, Madrid, Spain.
   [Bermejo, Fernando] Univ Rey Juan Carlos, Dept Med & Surg, Madrid, Spain.
   [Lopez-Sanroman, Antonio] Univ Hosp Ramon y Cajal, Dept Gastroenterol & Hepatol, Madrid, Spain.
C3 Hospital Universitario Fuenlabrada; Universidad Rey Juan Carlos;
   Hospital Universitario Ramon y Cajal
RP Bermejo, F (通讯作者)，Univ Hosp Fuenlabrada, Dept Gastroenterol, Madrid, Spain.; Bermejo, F (通讯作者)，Univ Rey Juan Carlos, Dept Med & Surg, Madrid, Spain.
EM fbermejos1@gmail.com
OI Guerra, Ivan/0000-0002-5175-2515
CR Adegbola SO, 2017, INT J COLORECTAL DIS
   Aguilera-Castro L, 2017, ANN GASTROENTEROL, V30, P33, DOI 10.20524/aog.2016.0099
   Ardizzone S, 2004, INFLAMM BOWEL DIS, V10, P91, DOI 10.1097/00054725-200403000-00005
   Asteria CR, 2006, SCAND J GASTROENTERO, V41, P1064, DOI 10.1080/00365520600609941
   Battat R, 2017, CLIN GASTROENTEROL H, V15, P1427, DOI 10.1016/j.cgh.2017.03.032
   Bell SJ, 2003, ALIMENT PHARM THER, V17, P1145, DOI 10.1046/j.1365-2036.2003.01561.x
   BERNSTEIN LH, 1980, GASTROENTEROLOGY, V79, P599
   Bouguen G, 2013, CLIN GASTROENTEROL H, V11, P975, DOI 10.1016/j.cgh.2012.12.042
   Bouguen G, 2010, INFLAMM BOWEL DIS, V16, P1431, DOI 10.1002/ibd.21261
   BRANDT LJ, 1982, GASTROENTEROLOGY, V83, P383
   Cat Huseyin, 2003, Turk J Gastroenterol, V14, P121
   Chaparro M, 2013, DIGEST DIS SCI, V58, P3400, DOI 10.1007/s10620-013-2830-7
   Cho YB, 2015, STEM CELL TRANSL MED, V4, P532, DOI 10.5966/sctm.2014-0199
   Cho YB, 2013, CELL TRANSPLANT, V22, P279, DOI 10.3727/096368912X656045
   Choi S, 2017, TECH COLOPROCTOL, V21, P345, DOI 10.1007/s10151-017-1630-z
   Christensen B, 2015, J CROHNS COLITIS, V9, pS388
   Ciccocioppo R, 2015, STEM CELL RES THER, V6, DOI 10.1186/s13287-015-0122-1
   Ciccocioppo R, 2015, MAYO CLIN PROC, V90, P747, DOI 10.1016/j.mayocp.2015.03.023
   Ciccocioppo R, 2011, GUT, V60, P788, DOI 10.1136/gut.2010.214841
   Colombel JF, 2009, GUT, V58, P940, DOI 10.1136/gut.2008.159251
   Colombel JF, 2007, GASTROENTEROLOGY, V132, P52, DOI 10.1053/j.gastro.2006.11.041
   Colombel JF, 2009, AM J GASTROENTEROL, V104, P1170, DOI 10.1038/ajg.2009.59
   Cosnes J, 2013, GASTROENTEROLOGY, V145, P758, DOI 10.1053/j.gastro.2013.04.048
   Davidov Y, 2017, J CROHNS COLITIS, V11, P549, DOI 10.1093/ecco-jcc/jjw182
   de Groof EJ, 2016, COLORECTAL DIS, V18, P667, DOI 10.1111/codi.13311
   de la Portilla F, 2013, INT J COLORECTAL DIS, V28, P313, DOI 10.1007/s00384-012-1581-9
   Dejaco C, 2003, ALIMENT PHARM THER, V18, P1113, DOI 10.1046/j.1365-2036.2003.01793.x
   Devine SM, 2003, BLOOD, V101, P2999, DOI 10.1182/blood-2002-06-1830
   Dewint P, 2014, GUT, V63, P292, DOI 10.1136/gutjnl-2013-304488
   Dietz AB, 2017, GASTROENTEROLOGY, V153, P59, DOI 10.1053/j.gastro.2017.04.001
   Dulai PS, 2014, ALIMENT PHARM THER, V39, P1266, DOI 10.1111/apt.12753
   Dulai PS, 2016, AM J GASTROENTEROL, V111, P1147, DOI 10.1038/ajg.2016.236
   Edwards CM, 2000, BRIT J SURG, V87, P1063, DOI 10.1046/j.1365-2168.2000.01467.x
   Farrell RJ, 2000, AM J GASTROENTEROL, V95, P3490
   Feagan B, 2015, J CROHNS COLITIS, V9, pS333
   Feagan BG, 2016, NEW ENGL J MED, V375, P1946, DOI 10.1056/NEJMoa1602773
   Gaertner WB, 2007, DIS COLON RECTUM, V50, P1754, DOI 10.1007/s10350-007-9077-3
   García-Gómez I, 2010, EXPERT OPIN BIOL TH, V10, P1453, DOI 10.1517/14712598.2010.519333
   García-Olmo D, 2005, DIS COLON RECTUM, V48, P1416, DOI 10.1007/s10350-005-0052-6
   García-Olmo D, 2003, INT J COLORECTAL DIS, V18, P451, DOI 10.1007/s00384-003-0490-3
   Garcia-Olmo D, 2015, GASTROENTEROLOGY, V149, P853, DOI 10.1053/j.gastro.2015.08.038
   Garcia-Olmo D, 2015, WORLD J GASTROENTERO, V21, P3330, DOI 10.3748/wjg.v21.i11.3330
   Garcia-Olmo D, 2009, DIS COLON RECTUM, V52, P79, DOI 10.1007/DCR.0b013e3181973487
   Gecse KB, 2014, GUT, V63, P1381, DOI 10.1136/gutjnl-2013-306709
   Geltzeiler CB, 2014, ANN GASTROENTEROL, V27, P320
   Giamundo P, 2015, TECH COLOPROCTOL, V19, P449, DOI 10.1007/s10151-015-1282-9
   Gionchetti P, 2017, J CROHNS COLITIS, V11, P135, DOI 10.1093/ecco-jcc/jjw169
   Gomollon F, 2017, J CROHNS COLITIS, V11, P3, DOI 10.1093/ecco-jcc/jjw168
   Grimaud JC, 2010, GASTROENTEROLOGY, V138, P2275, DOI 10.1053/j.gastro.2010.02.013
   Guadalajara H, 2012, INT J COLORECTAL DIS, V27, P595, DOI 10.1007/s00384-011-1350-1
   Guerra I, 2014, CLIN EXP GASTROENTER, V7, P359, DOI 10.2147/CEG.S45297
   HANAUER SB, 1993, AM J GASTROENTEROL, V88, P646
   Hart AL, 2007, INFLAMM BOWEL DIS, V13, P245, DOI 10.1002/ibd.20073
   Hinojosa J, 2007, ALIMENT PHARM THER, V25, P409, DOI 10.1111/j.1365-2036.2006.03232.x
   Hong MKH, 2011, COLORECTAL DIS, V13, P171, DOI 10.1111/j.1463-1318.2009.02092.x
   JAKOBOVITS J, 1984, AM J GASTROENTEROL, V79, P533
   Kariyawasam VC, 2014, INFLAMM BOWEL DIS, V20, P1382, DOI 10.1097/MIB.0000000000000119
   Khan KJ, 2011, AM J GASTROENTEROL, V106, P661, DOI 10.1038/ajg.2011.72
   Khorrami S, 2016, INFLAMM BOWEL DIS, V22, P1662, DOI 10.1097/MIB.0000000000000842
   Kim N, 2016, INT J HEMATOL, V103, P129, DOI 10.1007/s12185-015-1918-6
   Kopylov U, 2014, J CROHNS COLITIS, V8, P1516, DOI 10.1016/j.crohns.2014.06.005
   Lamb YN, 2017, DRUGS, V77, P1105, DOI 10.1007/s40265-017-0765-6
   Lee WY, 2013, STEM CELLS, V31, P2575, DOI 10.1002/stem.1357
   Lichtenstein GR, 2005, GASTROENTEROLOGY, V128, P862, DOI 10.1053/j.gastro.2005.01.048
   Lichtiger S, 2010, ALIMENT PHARM THER, V32, P1228, DOI 10.1111/j.1365-2036.2010.04466.x
   Lightner AL, 2017, J CROHNS COLITIS
   Ma C, 2017, ALIMENT PHARM THER, V45, P1232, DOI 10.1111/apt.14016
   Ma C, 2017, INFLAMM BOWEL DIS, V23, P833, DOI 10.1097/MIB.0000000000001074
   Maconi G, 2007, AM J GASTROENTEROL, V102, P2214, DOI 10.1111/j.1572-0241.2007.01441.x
   Maeda Y, 2010, BRIT J SURG, V97, P1340, DOI 10.1002/bjs.7121
   Makowiec F, 1997, DIS COLON RECTUM, V40, P443, DOI 10.1007/BF02258390
   Mannon PJ, 2011, EXPERT OPIN BIOL TH, V11, P1249, DOI 10.1517/14712598.2011.602967
   Marzo M, 2015, WORLD J GASTROENTERO, V21, P1394, DOI 10.3748/wjg.v21.i5.1394
   Melief SM, 2013, STEM CELL TRANSL MED, V2, P455, DOI 10.5966/sctm.2012-0184
   Molendijk I, 2015, GASTROENTEROLOGY, V149, P918, DOI 10.1053/j.gastro.2015.06.014
   Molendijk I, 2014, INFLAMM BOWEL DIS, V20, P2022, DOI 10.1097/MIB.0000000000000148
   Moy J, 2006, AM J SURG, V191, P424, DOI 10.1016/j.amjsurg.2005.10.050
   Nasseri Y, 2016, COLORECTAL DIS, V18, P351, DOI 10.1111/codi.13268
   Panaccione R, 2011, CAN J GASTROENTEROL, V25, P419, DOI 10.1155/2011/724813
   Panes J, 2013, J CROHNS COLITIS, V7, P556, DOI 10.1016/j.crohns.2013.02.020
   Panés J, 2016, LANCET, V388, P1281, DOI 10.1016/S0140-6736(16)31203-X
   Park KJ, 2016, COLORECTAL DIS, V18, P468, DOI 10.1111/codi.13223
   PEARSON DC, 1995, ANN INTERN MED, V123, P132, DOI 10.7326/0003-4819-123-2-199507150-00009
   Poggioli G, 2005, DIS COLON RECTUM, V48, P768, DOI 10.1007/s10350-004-0832-4
   Poggioli G, 2010, INFLAMM BOWEL DIS, V16, P1631, DOI 10.1002/ibd.21210
   Poole RM, 2014, DRUGS, V74, P1293, DOI 10.1007/s40265-014-0253-1
   PRESENT DH, 1994, DIGEST DIS SCI, V39, P374, DOI 10.1007/BF02090211
   Present DH, 1999, NEW ENGL J MED, V340, P1398, DOI 10.1056/NEJM199905063401804
   Qiu Y, 2017, STEM CELL RES THER, V8, DOI 10.1186/s13287-017-0570-x
   Regueiro M, 2003, INFLAMM BOWEL DIS, V9, P98, DOI 10.1097/00054725-200303000-00003
   Ricart E, 2001, AM J GASTROENTEROL, V96, P722, DOI 10.1111/j.1572-0241.2001.03612.x
   Riss S, 2013, TECH COLOPROCTOL, V17, P89, DOI 10.1007/s10151-012-0890-x
   Sahnan K, 2017, BRIT J SURG, V104, P1857, DOI 10.1002/bjs.10614
   Sahni VA, 2008, ABDOM IMAGING, V33, P26, DOI 10.1007/s00261-007-9309-y
   Sandborn WJ, 2007, NEW ENGL J MED, V357, P228, DOI 10.1056/NEJMoa067594
   Sandborn WJ, 2013, NEW ENGL J MED, V369, P711, DOI 10.1056/NEJMoa1215739
   Sandborn WJ, 2012, NEW ENGL J MED, V367, P1519, DOI 10.1056/NEJMoa1203572
   Sandborn WJ, 2003, GASTROENTEROLOGY, V125, P1508, DOI 10.1016/j.gastro.2003.08.025
   Sands BE, 2004, NEW ENGL J MED, V350, P876, DOI 10.1056/NEJMoa030815
   Sands BE, 2004, CLIN GASTROENTEROL H, V2, P912, DOI 10.1016/S1542-3565(04)00414-8
   Sands BE, 2017, GASTROENTEROLOGY, V152, pS185, DOI 10.1016/S0016-5085(17)30930-7
   Sangwan YP, 1996, DIS COLON RECTUM, V39, P529, DOI 10.1007/BF02058706
   Saro C, 2007, ALIMENT PHARM THER, V26, P1313, DOI 10.1111/j.1365-2036.2007.03507.x
   SCHNEIDER MU, 1985, DEUT MED WOCHENSCHR, V110, P1724, DOI 10.1055/s-2008-1069077
   Schreiber S, 2011, ALIMENT PHARM THER, V33, P185, DOI 10.1111/j.1365-2036.2010.04509.x
   Schreiber S, 2007, NEW ENGL J MED, V357, P239, DOI 10.1056/NEJMoa062897
   Schwartz DA, 2001, GASTROENTEROLOGY, V121, P1064, DOI 10.1053/gast.2001.28676
   Schwartz DA, 2015, INFLAMM BOWEL DIS, V21, P723, DOI 10.1097/MIB.0000000000000315
   Senéjoux A, 2016, J CROHNS COLITIS, V10, P141, DOI 10.1093/ecco-jcc/jjv162
   Siddiqui MRS, 2012, DIS COLON RECTUM, V55, P576, DOI 10.1097/DCR.0b013e318249d26c
   Singh S, 2015, ALIMENT PHARM THER, V42, P783, DOI 10.1111/apt.13356
   SOLOMON MJ, 1993, CAN J GASTROENTEROL, V7, P571, DOI 10.1155/1993/610272
   Stringer EE, 2005, DIS COLON RECTUM, V48, P970, DOI 10.1007/s10350-004-0873-8
   Tadbiri S, 2017, J CROHNS COLITIS, V11, pS42
   Thia KT, 2009, INFLAMM BOWEL DIS, V15, P17, DOI 10.1002/ibd.20608
   Tonelli F, 2012, DIS COLON RECTUM, V55, P870, DOI 10.1097/DCR.0b013e31825af532
   Turunen UM, 1998, GASTROENTEROLOGY, V115, P1072, DOI 10.1016/S0016-5085(98)70076-9
   Van Assche G, 2003, AM J GASTROENTEROL, V98, P332, DOI 10.1016/S0002-9270(02)05909-9
   Vitton V, 2005, ALIMENT PHARM THERAP, V21, P1453, DOI 10.1111/j.1365-2036.2005.02456.x
   Wang Y, 2014, NAT IMMUNOL, V15, P1009, DOI 10.1038/ni.3002
   West RL, 2004, ALIMENT PHARM THERAP, V20, P1329, DOI 10.1111/j.1365-2036.2004.02247.x
   Wils P, 2016, CLIN GASTROENTEROL H, V14, P242, DOI 10.1016/j.cgh.2015.09.018
   WOLF J L, 1990, Gastroenterology, V98, pA212
   Wright EK, 2015, INFLAMM BOWEL DIS, V21, P1187, DOI 10.1097/MIB.0000000000000271
   Yang C, 2015, ALIMENT PHARM THER, V41, P1079, DOI 10.1111/apt.13181
   Yarur AJ, 2017, ALIMENT PHARM THER, V45, P933, DOI 10.1111/apt.13970
   Yarur AJ, 2015, CLIN GASTROENTEROL H, V13, P1118, DOI 10.1016/j.cgh.2014.12.026
   Yassin NA, 2014, ALIMENT PHARM THER, V40, P741, DOI 10.1111/apt.12906
   Zawadzki A, 2012, COLORECTAL DIS, V14, pe608, DOI 10.1111/j.1463-1318.2012.03047.x
   Zwintscher NP, 2015, INT J COLORECTAL DIS, V30, P1275, DOI 10.1007/s00384-015-2251-5
NR 130
TC 8
Z9 9
U1 0
U2 9
PU ADIS INT LTD
PI NORTHCOTE
PA 5 THE WAREHOUSE WAY, NORTHCOTE 0627, AUCKLAND, NEW ZEALAND
SN 0012-6667
EI 1179-1950
J9 DRUGS
JI Drugs
PD JAN
PY 2018
VL 78
IS 1
BP 1
EP 18
DI 10.1007/s40265-017-0842-x
PG 18
WC Pharmacology & Pharmacy; Toxicology
WE Science Citation Index Expanded (SCI-EXPANDED)
SC Pharmacology & Pharmacy; Toxicology
GA FS2NE
UT WOS:000419614600001
PM 29139091
DA 2024-01-22
ER

PT J
AU Hu, CP
   Adedokun, OJ
   Chen, Y
   Szapary, PO
   Gasink, C
   Sharma, A
   Zhou, HH
AF Hu, Chuanpu
   Adedokun, Omoniyi J.
   Chen, Yang
   Szapary, Philippe O.
   Gasink, Christopher
   Sharma, Amarnath
   Zhou, Honghui
TI Challenges in longitudinal exposure-response modeling of data from
   complex study designs: a case study of modeling CDAI score for
   ustekinumab in patients with Crohn's disease
SO JOURNAL OF PHARMACOKINETICS AND PHARMACODYNAMICS
LA English
DT Article
DE Population pharmacokinetic/pharmacodynamic modeling; Autocorrelation;
   NONMEM; Ustekinumab
ID CLINICAL END-POINTS; RHEUMATOID-ARTHRITIS; MAINTENANCE THERAPY; ACTIVITY
   INDEX; INDUCTION
AB Informative exposure-response modeling of clinical endpoints is important in drug development to identify optimum dose and dosing regimens. Despite much recent progress in mechanism-based longitudinal modeling of clinical data, challenges remain in clinical trials of diseases such as Crohn's disease, where a commonly used composite endpoint Crohn's Disease Activity Index (CDAI) has considerable variation in its administration and scoring between different assessors and complex study designs typically include maintenance phases with randomized withdrawal re-randomizations and other response driven dose adjustments. This manuscript illustrates the complexities of exposure-response modeling of such composite endpoint data through a latent-variable based Indirect Response model framework for CDAI scores using data from three phase III trials of ustekinumab in patients with moderate-to-severe Crohn's Disease. Visual predictive check was used to evaluate model performance. Potential impacts of the study design on model development and evaluation of the E-R relationship in the induction and maintenance phases of treatment are discussed. Certain biases appeared difficult to overcome, and an autocorrelated residual error model was found to provide improvement.
C1 [Hu, Chuanpu; Adedokun, Omoniyi J.; Chen, Yang; Sharma, Amarnath; Zhou, Honghui] Janssen Res & Dev LLC, Global Clin Pharmacol, 1400 McKean Rd,POB 776, Spring House, PA 19477 USA.
   [Szapary, Philippe O.; Gasink, Christopher] Janssen Res & Dev LLC, Clin Immunol, 1400 McKean Rd,POB 776, Spring House, PA 19477 USA.
C3 Johnson & Johnson; Johnson & Johnson USA; Janssen Biotech Inc; Johnson &
   Johnson; Johnson & Johnson USA; Janssen Biotech Inc
RP Hu, CP (通讯作者)，Janssen Res & Dev LLC, Global Clin Pharmacol, 1400 McKean Rd,POB 776, Spring House, PA 19477 USA.
EM CHu25@its.jnj.com
FU Janssen Research and Development, LLC.
FX This research was funded by Janssen Research and Development, LLC.
CR [Anonymous], 1988, NONMEM User Guides
   BEST WR, 1976, GASTROENTEROLOGY, V70, P439
   Feagan BG, 2016, NEW ENGL J MED, V375, P1946, DOI 10.1056/NEJMoa1602773
   Gabrielsson J, 2016, AAPS J, V18, P64, DOI 10.1208/s12248-015-9842-5
   Hu C, 2014, CPT-PHARMACOMET SYST, V3, DOI 10.1038/psp.2014.15
   Hu CP, 2016, J PHARMACOKINET PHAR, V43, P45, DOI 10.1007/s10928-015-9453-x
   Hu CP, 2011, J PHARMACOKINET PHAR, V38, P237, DOI 10.1007/s10928-011-9191-7
   Hu CP, 2003, J PHARMACOKINET PHAR, V30, P83, DOI 10.1023/A:1023249510224
   Hutmacher MM, 2017, CPT-PHARMACOMET SYST, V6, P322, DOI 10.1002/psp4.12182
   Hutmacher MM, 2016, J PHARMACOKINET PHAR, V43, P275, DOI 10.1007/s10928-016-9471-3
   Karlsson MO, 2008, A TUTORIAL VISUAL PR
   Lacroix BD, 2009, CLIN PHARMACOL THER, V86, P387, DOI 10.1038/clpt.2009.136
   Overgaard RV, 2015, CPT-PHARMACOMET SYST, V4, P565, DOI 10.1002/psp4.12015
   Sandborn WJ, 2012, NEW ENGL J MED, V367, P1519, DOI 10.1056/NEJMoa1203572
   Sands BE, 2005, INFLAMM BOWEL DIS, V11, P133, DOI 10.1097/00054725-200502000-00006
   Sharma A, 1996, J PHARMACOKINET BIOP, V24, P611, DOI 10.1007/BF02353483
   Zhang LP, 2003, J PHARMACOKINET PHAR, V30, P387, DOI 10.1023/B:JOPA.0000012998.04442.1f
   Zhou HH, 2010, J CLIN PHARMACOL, V50, P257, DOI 10.1177/0091270009343695
NR 18
TC 9
Z9 9
U1 0
U2 3
PU SPRINGER/PLENUM PUBLISHERS
PI NEW YORK
PA 233 SPRING ST, NEW YORK, NY 10013 USA
SN 1567-567X
EI 1573-8744
J9 J PHARMACOKINET PHAR
JI J. Pharmacokinet. Pharmacodyn.
PD OCT
PY 2017
VL 44
IS 5
BP 425
EP 436
DI 10.1007/s10928-017-9529-x
PG 12
WC Pharmacology & Pharmacy
WE Science Citation Index Expanded (SCI-EXPANDED)
SC Pharmacology & Pharmacy
GA FJ1YP
UT WOS:000412517500004
PM 28623612
DA 2024-01-22
ER

PT J
AU Darch, KM
   Holland, TL
   Spelman, LJ
AF Darch, K. M.
   Holland, T. L.
   Spelman, L. J.
TI Secukinumab-Induced Inflammatory Bowel Disease in a Patient Treated for
   Chronic Plaque Psoriasis and Psoriatic Arthritis: A Case Report and
   Review of the Role of Novel Biologic Agents Targeting the p19 Subunit of
   IL-23
SO CASE REPORTS IN MEDICINE
LA English
DT Review
ID SEVERE CROHNS-DISEASE; DOUBLE-BLIND; INTERLEUKIN-23; RISANKIZUMAB;
   MODERATE; RISK
AB Chronic plaque psoriasis and psoriatic arthritis are common autoimmune inflammatory conditions, often existing as comorbidities that have a significant impact on a patient's quality of life. The availability of a range of novel, targeted therapies for their treatment, most notably the availability of biologic agents, has revolutionised management of these conditions and allowed for significant improvements in patient outcomes. Secukinumab (Cosentyx), a fully-human monoclonal antibody that acts by selectively binding to and neutralising the proinflammatory cytokine IL-17A, is used widely for the treatment of both chronic plaque psoriasis and psoriatic arthritis. In this report, we discuss the case of a 54-year-old female with chronic plaque psoriasis and psoriatic arthritis, who experienced the onset of symptoms and was subsequently diagnosed with Crohn's disease during treatment with secukinumab. It was determined by the gastroenterologist that this may represent secukinumab-induced inflammatory bowel disease. We will review the current understanding of the role of IL-17 in inflammatory bowel disease and the important role of novel agents that target the p19 subunit of IL-23 which have shown significant promise in the management of not only chronic plaque psoriasis and psoriatic arthritis, but also inflammatory bowel disease itself.
C1 [Darch, K. M.; Holland, T. L.; Spelman, L. J.] Verac Clin Res, Woolloongabba, Qld 4102, Australia.
RP Darch, KM (通讯作者)，Verac Clin Res, Woolloongabba, Qld 4102, Australia.
EM darchkatherine@gmail.com; teagan@veracityclinicalresearch.com.au;
   spelchat@veracity.net.au
OI Darch, Katherine/0000-0003-1191-5655
CR Achufusi TG, 2019, CASE REP MED, V2019, DOI 10.1155/2019/2975631
   Andersen YMF, 2019, J AM ACAD DERMATOL, V81, P1283, DOI 10.1016/j.jaad.2019.04.033
   Baker KF, 2018, ANN RHEUM DIS, V77, P175, DOI 10.1136/annrheumdis-2017-211555
   Chong HT, 2013, BIOMED RES INT, V2013, DOI 10.1155/2013/168321
   Di Sabatino A, 2012, INFLAMM BOWEL DIS, V18, P368, DOI 10.1002/ibd.21735
   Egeberg A, 2016, BRIT J DERMATOL, V175, P487, DOI 10.1111/bjd.14528
   Ehrlich D, 2018, CASE REP GASTROINTES, V2018, DOI 10.1155/2018/9679287
   Feagan BG, 2018, LANCET GASTROENTEROL, V3, P671, DOI 10.1016/S2468-1253(18)30233-4
   Feagan BG, 2017, LANCET, V389, P1699, DOI 10.1016/S0140-6736(17)30570-6
   Lozano MJF, 2018, J CROHNS COLITIS, V12, P1131, DOI 10.1093/ecco-jcc/jjy063
   Haddad A, 2012, CURR RHEUMATOL REP, V14, P358, DOI 10.1007/s11926-012-0262-6
   Hohenberger M, 2018, J DERMATOL TREAT, V29, P13, DOI 10.1080/09546634.2017.1329511
   Hueber W, 2012, GUT, V61, P1693, DOI 10.1136/gutjnl-2011-301668
   Kim DH, 2017, IMMUNE NETW, V17, P25, DOI 10.4110/in.2017.17.1.25
   Langley RG, 2014, NEW ENGL J MED, V371, P326, DOI 10.1056/NEJMoa1314258
   Ma C, 2018, EXPERT OPIN INV DRUG, V27, P649, DOI 10.1080/13543784.2018.1506764
   Maxwell JR, 2015, IMMUNITY, V43, P739, DOI 10.1016/j.immuni.2015.08.019
   McInnes IB, 2015, LANCET, V386, P1137, DOI 10.1016/S0140-6736(15)61134-5
   Mease PJ, 2020, ACR OPEN RHEUMATOL, V2, P18, DOI 10.1002/acr2.11097
   Moller FT, 2015, AM J GASTROENTEROL, V110, P564, DOI 10.1038/ajg.2015.50
   Sands BE, 2017, GASTROENTEROLOGY, V153, P77, DOI 10.1053/j.gastro.2017.03.049
   Schreiber S, 2019, ANN RHEUM DIS, V78, P473, DOI 10.1136/annrheumdis-2018-214273
   Shukla T, 2018, J Can Assoc Gastroenterol, V1, P135, DOI [10.1093/jcag/gwy009.090, DOI 10.1093/JCAG/GWY009.090]
   Skroza N, 2013, BIOMED RES INT, V2013, DOI 10.1155/2013/983902
   So A, 2018, BEST PRACT RES CL RH, V32, P453, DOI 10.1016/j.berh.2018.12.002
   Thaçi D, 2015, J AM ACAD DERMATOL, V73, P400, DOI 10.1016/j.jaad.2015.05.013
   Törüner M, 2019, TURK J GASTROENTEROL, V30, pS913, DOI 10.5152/tjg.2019.061119
   Vavricka SR, 2011, AM J GASTROENTEROL, V106, P110, DOI 10.1038/ajg.2010.343
   Verstockt B, 2018, J GASTROENTEROL, V53, P585, DOI 10.1007/s00535-018-1449-z
   Wang JZ, 2018, ACG CASE REP J, V5, DOI 10.14309/crj.2018.56
NR 30
TC 13
Z9 14
U1 0
U2 1
PU HINDAWI LTD
PI LONDON
PA ADAM HOUSE, 3RD FLR, 1 FITZROY SQ, LONDON, W1T 5HF, ENGLAND
SN 1687-9627
EI 1687-9635
J9 CASE REP MED
JI Case Rep. Med.
PD JUL 24
PY 2020
VL 2020
AR 9404505
DI 10.1155/2020/9404505
PG 6
WC Medicine, General & Internal
WE Emerging Sources Citation Index (ESCI)
SC General & Internal Medicine
GA MZ6AI
UT WOS:000559205900002
PM 32774388
OA gold, Green Published
DA 2024-01-22
ER

PT J
AU Smith, MA
   Irving, PM
   Marinaki, AM
   Sanderson, JD
AF Smith, M. A.
   Irving, P. M.
   Marinaki, A. M.
   Sanderson, J. D.
TI Review article: malignancy on thiopurine treatment with special
   reference to inflammatory bowel disease
SO ALIMENTARY PHARMACOLOGY & THERAPEUTICS
LA English
DT Review
ID T-CELL LYMPHOMA; RENAL-TRANSPLANT RECIPIENTS; ABNORMAL PAP-SMEARS; ACUTE
   MYELOID-LEUKEMIA; CROHNS-DISEASE; RHEUMATOID-ARTHRITIS;
   HEPATOCELLULAR-CARCINOMA; CERVICAL DYSPLASIA; INCREASED RISK;
   SKIN-CANCER
AB Background
   Immunosuppression is a risk factor for carcinogenesis. Thiopurines specifically contribute to this. As thiopurines are used more aggressively in the treatment of IBD, it is likely that we will see more thiopurine-related malignancy.
   Aim
   To review the literature, exploring how immunosuppression, thiopurines specifically, might cause cancer and which malignancies occur in practice, placing specific emphasis on IBD cohorts.
   Methods
   Search terms included 'malignancy' 'cancer' 'azathioprine' 'mercaptopurine' 'tioguanine (thioguanine)' 'thiopurine' and 'inflammatory bowel disease' 'Crohn's disease' 'ulcerative colitis'. We also searched for specific cancers (lymphoma, colorectal cancer, skin cancer, cervical cancer) and reviewed the reference lists of the articles detected.
   Results
   Immunosuppression is associated with an increased risk of cancer. Thiopurines are associated with specific additional risks. In IBD cohorts, very few thiopurine-related malignancies have been reported. However, studies suggest a relative risk of 4-5 for lymphoma. This still translates into a low actual risk, (one extra lymphoma in every 300-1400 years of thiopurine treatment).
   Conclusions
   Whilst we must be aware of this risk and counsel our patients appropriately, thiopurines remain a mainstay of IBD therapy. We present practical advice aimed at minimizing our patients' risk of developing malignancy, whilst optimizing the benefits that thiopurines can provide.
C1 [Sanderson, J. D.] St Thomas Hosp, Dept Gastroenterol, Guys & St Thomas NHS Fdn Trust, London SE1 7EH, England.
   [Marinaki, A. M.] Guys & St Thomas NHS Fdn Trust, Purine Res Lab, London, England.
C3 Guy's & St Thomas' NHS Foundation Trust; Guy's & St Thomas' NHS
   Foundation Trust
RP Sanderson, JD (通讯作者)，St Thomas Hosp, Dept Gastroenterol, Guys & St Thomas NHS Fdn Trust, 1st Floor,Coll House,Lambeth Palace Rd, London SE1 7EH, England.
EM jeremy.sanderson@kcl.ac.uk
RI Irving, Peter/AAP-4543-2020
OI Irving, Peter/0000-0003-0972-8148
FU The Purine Research Fund; Guy's and St Thomas' Charity
FX No financial assistance was received for this paper. Dr Smith has
   received support during her research post from The Purine Research Fund,
   Guy's and St Thomas' Charity.
CR Aithal GP, 2001, ALIMENT PHARM THERAP, V15, P1101, DOI 10.1046/j.1365-2036.2001.01023.x
   Ansari A, 2008, ALIMENT PHARM THER, V28, P973, DOI 10.1111/j.1365-2036.2008.03788.x
   ARMSTRONG RG, 2010, AM J GASTROENTEROL
   Arnold JA, 1999, CLIN LAB HAEMATOL, V21, P289, DOI 10.1046/j.1365-2257.1999.00225.x
   Arseneau KO, 2001, INFLAMM BOWEL DIS, V7, P106, DOI 10.1097/00054725-200105000-00005
   Au WY, 2006, AM J HEMATOL, V81, P5, DOI 10.1002/ajh.20508
   Au WY, 2002, LEUKEMIA LYMPHOMA, V43, P1679, DOI 10.1080/1042819021000003027
   Baars JE, 2009, DIGESTION, V79, P30, DOI 10.1159/000203638
   Balkwill F, 2001, LANCET, V357, P539, DOI 10.1016/S0140-6736(00)04046-0
   Beaugerie L, 2006, GASTROENTEROLOGY, V130, P650, DOI 10.1053/j.gastro.2005.12.019
   BEAUGERIE L, 2009, J CROHNS COLITIS, V3, pS5, DOI DOI 10.1016/S1873-9946(09)60019-2]
   Beaugerie L, 2009, LANCET, V374, P1617, DOI 10.1016/S0140-6736(09)61302-7
   Bernstein CN, 2001, CANCER-AM CANCER SOC, V91, P854, DOI 10.1002/1097-0142(20010215)91:4<854::AID-CNCR1073>3.0.CO;2-Z
   Bhatia J, 2006, WORLD J GASTROENTERO, V12, P6167, DOI 10.3748/wjg.v12.i38.6167
   Biancone L, 2006, GUT, V55, P228, DOI 10.1136/gut.2005.075937
   Bichari W, 2009, TRANSPL P, V41, P672, DOI 10.1016/j.transproceed.2008.12.013
   Bongartz T, 2006, JAMA-J AM MED ASSOC, V295, P2275, DOI 10.1001/jama.295.19.2275
   Borum ML, 2001, DIGEST DIS SCI, V46, P2199, DOI 10.1023/A:1011915032118
   Boshoff C, 2002, NAT REV CANCER, V2, P373, DOI 10.1038/nrc797
   Bouhnik Y, 1996, LANCET, V347, P215, DOI 10.1016/S0140-6736(96)90402-X
   Brem R, 2009, NUCLEIC ACIDS RES, V37, P1951, DOI 10.1093/nar/gkp070
   Buell JF, 2005, TRANSPLANTATION, V80, pS254, DOI 10.1097/01.tp.0000186382.81130.ba
   Caillard S, 2006, AM J TRANSPLANT, V6, P2735, DOI 10.1111/j.1600-6143.2006.01540.x
   Calaminici MR, 1999, HISTOPATHOLOGY, V35, P388
   Carter MJ, 2004, GUT, V53, DOI 10.1136/gut.2004.043372
   Caspersen S, 2008, CLIN GASTROENTEROL H, V6, P1212, DOI 10.1016/j.cgh.2008.05.010
   Cattan S, 2000, HUM PATHOL, V31, P874, DOI 10.1053/hupa.2000.7629
   Chen SC, 2006, DIGEST DIS SCI, V51, P952, DOI 10.1007/s10620-005-9009-9
   Cherikh WS, 2003, TRANSPLANTATION, V76, P1289, DOI 10.1097/01.TP.0000100826.58738.2B
   Cho S, 1999, AM J KIDNEY DIS, V34, P296
   Cohen D, 2001, AM J KIDNEY DIS, V38, pS10, DOI 10.1053/ajkd.2001.28922
   CONNELL WR, 1994, LANCET, V343, P1249, DOI 10.1016/S0140-6736(94)92150-4
   Mackey AC, 2007, J PEDIATR GASTR NUTR, V44, P265, DOI 10.1097/MPG.0b013e31802f6424
   Csuka ME, 1996, ARCH INTERN MED, V156, P1573, DOI 10.1001/archinte.156.14.1573
   D'Haens G, 2008, LANCET, V371, P660, DOI 10.1016/S0140-6736(08)60304-9
   David KM, 2005, CLIN TRANSPLANT, V19, P279, DOI 10.1111/j.1399-0012.2005.00338.x
   Dayharsh GA, 2002, GASTROENTEROLOGY, V122, P72, DOI 10.1053/gast.2002.30328
   Disanti W, 2006, CLIN GASTROENTEROL H, V4, P1025, DOI 10.1016/j.cgh.2006.03.018
   Domènech E, 2008, J CLIN GASTROENTEROL, V42, P395, DOI 10.1097/MCG.0b013e31802e6875
   Dubinsky MC, 2004, CLIN GASTROENTEROL H, V2, P731, DOI 10.1016/S1542-3565(04)00344-1
   Dubinsky MC, 2006, AM J GASTROENTEROL, V101, P360, DOI 10.1111/j.1572-0241.2006.00456.x
   Duley JA, 2005, THER DRUG MONIT, V27, P647, DOI 10.1097/01.ftd.0000169061.52715.3e
   Eaden JA, 2002, GUT, V51, pV10, DOI 10.1136/gut.51.suppl_5.v10
   *EPBG EXP GROUP RE, 2002, NEPHROL DIAL TRAN S4, V17, P1
   Farrell RJ, 2000, GUT, V47, P514, DOI 10.1136/gut.47.4.514
   Fidder H, 2009, GUT, V58, P501, DOI 10.1136/gut.2008.163642
   Fraser AG, 2002, GUT, V50, P485, DOI 10.1136/gut.50.4.485
   Fraser AG, 2003, EUR J GASTROEN HEPAT, V15, P225, DOI 10.1097/00042737-200303000-00003
   Fraser AG, 2002, ALIMENT PHARM THER, V16, P1225, DOI 10.1046/j.1365-2036.2002.01297.x
   Gardiner SJ, 2008, CLIN GASTROENTEROL H, V6, P654, DOI 10.1016/j.cgh.2008.02.032
   Gearry RB, 2005, J GASTROEN HEPATOL, V20, P1149, DOI 10.1111/j.1440-1746.2005.03832.x
   Georgescu L, 1997, SEMIN ARTHRITIS RHEU, V26, P794, DOI 10.1016/S0049-0172(97)80023-6
   GREENSTEIN AJ, 1992, CANCER-AM CANCER SOC, V69, P1119
   GREENSTEIN AJ, 1985, CANCER, V56, P2914, DOI 10.1002/1097-0142(19851215)56:12<2914::AID-CNCR2820561232>3.0.CO;2-J
   Hansen RA, 2007, CLIN GASTROENTEROL H, V5, P729, DOI 10.1016/j.cgh.2007.02.016
   Harwood CA, 2008, BRIT J CANCER, V99, P1276, DOI 10.1038/sj.bjc.6604665
   Hutfless S, 2008, ALIMENT PHARM THER, V28, P598, DOI 10.1111/j.1365-2036.2008.03766.x
   Hyams JS, 2005, J PEDIATR GASTR NUTR, V40, P262, DOI 10.1097/01.MPG.0000154660.62359.FE
   Itzkowitz SH, 2004, GASTROENTEROLOGY, V126, P1634, DOI 10.1053/j.gastro.2004.03.025
   Juillerat P, 2007, DIGESTION, V76, P161, DOI 10.1159/000111031
   Kälble T, 2005, EUR UROL, V47, P156, DOI 10.1016/j.eururo.2004.02.009
   Kandiel A, 2005, GUT, V54, P1121, DOI 10.1136/gut.2004.049460
   Kane S, 2008, AM J GASTROENTEROL, V103, P631, DOI 10.1111/j.1572-0241.2007.01582.x
   Kane S, 2008, INFLAMM BOWEL DIS, V14, P1158, DOI 10.1002/ibd.20391
   Kanik KS, 1997, RHEUM DIS CLIN N AM, V23, P955, DOI 10.1016/S0889-857X(05)70368-9
   KAPLAN HS, 1962, NATURE, V194, P662, DOI 10.1038/194662a0
   KAPLAN HS, 1961, NATURE, V190, P794, DOI 10.1038/190794a0
   Karin M, 2005, NAT REV IMMUNOL, V5, P749, DOI 10.1038/nri1703
   Karran P, 2008, NAT REV CANCER, V8, P24, DOI 10.1038/nrc2292
   Karran P, 2006, BRIT MED BULL, V79-80, P153, DOI 10.1093/bmb/ldl020
   Kauffman HM, 2006, TRANSPL INT, V19, P607, DOI 10.1111/j.1432-2277.2006.00330.x
   Kempen John H, 2009, BMJ, V339, pb2480, DOI 10.1136/bmj.b2480
   Khan WA, 2001, AM J CLIN PATHOL, V116, P41
   Kim R, 2007, IMMUNOLOGY, V121, P1, DOI 10.1111/j.1365-2567.2007.02587.x
   Kleinclauss F, 2008, NEPHROL DIAL TRANSPL, V23, P2374, DOI 10.1093/ndt/gfn008
   Korelitz BI, 1999, AM J GASTROENTEROL, V94, P3248, DOI 10.1016/S0002-9270(99)00589-4
   Kotlyar D, 2009, GASTROENTEROLOGY, V136, pA196
   Kremer JM, 1997, SEMIN ARTHRITIS RHEU, V26, P785, DOI 10.1016/S0049-0172(97)80021-2
   Krynetskaia NF, 1999, MOL PHARMACOL, V56, P841
   Krynetskaia NF, 2000, FASEB J, V14, P2339, DOI 10.1096/fj.00-0089com
   Kumar S, 2000, AM J SURG PATHOL, V24, P66, DOI 10.1097/00000478-200001000-00008
   LARVOL L, 1994, NEW ENGL J MED, V331, P883, DOI 10.1056/NEJM199409293311321
   Lashner BA, 1997, GASTROENTEROLOGY, V112, P29, DOI 10.1016/S0016-5085(97)70215-4
   Lees CW, 2009, INFLAMM BOWEL DIS, V15, P1621, DOI 10.1002/ibd.20959
   Lees CW, 2009, ALIMENT PHARM THER, V29, P286, DOI 10.1111/j.1365-2036.2008.03882.x
   Lees CW, 2008, NEW ENGL J MED, V359, P320, DOI 10.1056/NEJMc0800250
   Lees CW, 2008, GASTROENTEROLOGY, V134, pA143
   Lémann M, 1998, GASTROENTEROLOGY, V114, pA1020
   LENNARD L, 1985, BRIT J DERMATOL, V113, P723, DOI 10.1111/j.1365-2133.1985.tb02408.x
   Levine JS, 2007, INFLAMM BOWEL DIS, V13, P1293, DOI 10.1002/ibd.20186
   Lewis JD, 2000, GASTROENTEROLOGY, V118, P1018, DOI 10.1016/S0016-5085(00)70353-2
   Lewis JD, 2001, GASTROENTEROLOGY, V121, P1080, DOI 10.1053/gast.2001.28703
   Li SY, 2001, ARCH PATHOL LAB MED, V125, P424
   Lichtenstein GR, 2006, CLIN GASTROENTEROL H, V4, P621, DOI 10.1016/j.cgh.2006.03.002
   Lichtenstein GR, 2006, GASTROENTEROLOGY, V130, P940, DOI 10.1053/j.gastro.2006.01.048
   LING YH, 1992, MOL PHARMACOL, V42, P802
   Loftus EV, 2000, AM J GASTROENTEROL, V95, P2308
   Long MD, 2010, CLIN GASTROENTEROL H, V8, P268, DOI 10.1016/j.cgh.2009.11.024
   Lowe T, 2007, BIOL BLOOD MARROW TR, V13, P1121, DOI 10.1016/j.bbmt.2007.07.002
   Löwenberg M, 2006, DRUGS, V66, P1431
   Lyles TE, 2008, GASTROENTEROLOGY, V134, pA143
   Mackey AC, 2009, J PEDIATR GASTR NUTR, V48, P386, DOI 10.1097/MPG.0b013e3181957a11
   Mahida YR, 2008, INFLAMM BOWEL DIS, V14, pS123, DOI 10.1002/ibd.20680
   Markowitz J, 2000, GASTROENTEROLOGY, V119, P895, DOI 10.1053/gast.2000.18144
   Masunaga Y, 2007, ANN PHARMACOTHER, V41, P21, DOI 10.1345/aph.1H219
   Matula S, 2005, CLIN GASTROENTEROL H, V3, P1015, DOI 10.1016/S1542-3565(05)00738-X
   McGovern DPB, 2005, GUT, V54, P1055, DOI 10.1136/gut.2004.053231
   Meyboom RHB, 2008, DRUG SAFETY, V31, P445, DOI 10.2165/00002018-200831050-00013
   Mittal S, 2006, EUR J HAEMATOL, V76, P531, DOI 10.1111/j.1600-0609.2006.00646.x
   Monforte AD, 2008, AIDS, V22, P2143, DOI 10.1097/QAD.0b013e3283112b77
   Navarro JT, 2003, LEUKEMIA LYMPHOMA, V44, P531, DOI 10.1080/1042819021000035662
   Nguyen T, 2009, CANCER RES, V69, P7004, DOI 10.1158/0008-5472.CAN-09-0451
   O'Donovan P, 2005, SCIENCE, V309, P1871, DOI 10.1126/science.1114233
   Offman J, 2004, BLOOD, V104, P822, DOI 10.1182/blood-2003-11-3938
   Palli D, 2000, GASTROENTEROLOGY, V119, P647, DOI 10.1053/gast.2000.16487
   Penn I, 1999, TRANSPLANT P, V31, P1260, DOI 10.1016/S0041-1345(98)01987-3
   PERSSON PG, 1994, GASTROENTEROLOGY, V107, P1675, DOI 10.1016/0016-5085(94)90807-9
   Rahier JF, 2009, J CROHNS COLITIS, V3, P47, DOI 10.1016/j.crohns.2009.02.010
   Relling MV, 1998, LEUKEMIA, V12, P346, DOI 10.1038/sj.leu.2400928
   Relling MV, 1999, LANCET, V354, P34, DOI 10.1016/S0140-6736(98)11079-6
   Rennard SI, 2007, AM J RESP CRIT CARE, V175, P926, DOI 10.1164/rccm.200607-995OC
   Rosh JR, 2007, INFLAMM BOWEL DIS, V13, P1024, DOI 10.1002/ibd.20169
   Rutter M, 2004, GASTROENTEROLOGY, V126, P451, DOI 10.1053/j.gastro.2003.11.010
   Schmiegelow K, 2009, BLOOD, V113, P6077, DOI 10.1182/blood-2008-11-187880
   Schubert S, 2008, J HEART LUNG TRANSPL, V27, P100, DOI 10.1016/j.healun.2007.09.027
   Shale M, 2008, GUT, V57, P1639, DOI 10.1136/gut.2008.163279
   Siegel CA, 2009, CURR OPIN GASTROEN, V25, P334, DOI 10.1097/MOG.0b013e32832b764b
   Siegel CA, 2009, CLIN GASTROENTEROL H, V7, P874, DOI 10.1016/j.cgh.2009.01.004
   Siegel C, 2008, INFLAMM BOWEL DIS, V14, P1, DOI 10.1002/ibd.20283
   SILMAN AJ, 1988, ANN RHEUM DIS, V47, P988, DOI 10.1136/ard.47.12.988
   Singh H, 2009, GASTROENTEROLOGY, V136, P451, DOI 10.1053/j.gastro.2008.10.021
   Smith MA, 2009, ALIMENT PHARM THER, V30, P375, DOI 10.1111/j.1365-2036.2009.04057.x
   Sokol H, 2009, GUT, V58, P1427, DOI 10.1136/gut.2009.181982
   Somerville L, 2003, J BIOL CHEM, V278, P1005, DOI 10.1074/jbc.M204243200
   Sparrow MP, 2007, CLIN GASTROENTEROL H, V5, P209, DOI 10.1016/j.cgh.2006.11.020
   Thayu M, 2005, J PEDIATR GASTR NUTR, V40, P220, DOI 10.1097/00005176-200502000-00026
   Thomsen JB, 1999, CANCER-AM CANCER SOC, V86, P1080, DOI 10.1002/(SICI)1097-0142(19990915)86:6<1080::AID-CNCR26>3.0.CO;2-5
   Treton X, 2009, CLIN GASTROENTEROL H, V7, P80, DOI 10.1016/j.cgh.2008.08.028
   Tung BY, 2001, ANN INTERN MED, V134, P89, DOI 10.7326/0003-4819-134-2-200101160-00008
   Ulrich C, 2007, NEPHROL DIAL TRANSPL, V22, P1027, DOI 10.1093/ndt/gfl762
   Van Assche G, 2008, GASTROENTEROLOGY, V134, P1861, DOI 10.1053/j.gastro.2008.03.004
   Van Biervliet S, 2008, ACTA GASTRO-ENT BELG, V71, P33
   Warman JI, 2003, J CLIN GASTROENTEROL, V37, P220, DOI 10.1097/00004836-200309000-00006
   Woodle ES, 2005, TRANSPL P, V37, P958, DOI 10.1016/j.transproceed.2004.12.127
   Yenson PR, 2008, AM J HEMATOL, V83, P80, DOI 10.1002/ajh.21014
   Yuan BF, 2008, J BIOL CHEM, V283, P23665, DOI 10.1074/jbc.M804047200
   Zabana Y, 2009, INFLAMM BOWEL DIS, V15, P1774, DOI 10.1002/ibd.20878
   Zeidan A, 2007, LEUKEMIA LYMPHOMA, V48, P1410, DOI 10.1080/10428190701345433
   1987, IARC MONOGRAPHS S7, V26, P119
NR 149
TC 69
Z9 74
U1 0
U2 10
PU WILEY
PI HOBOKEN
PA 111 RIVER ST, HOBOKEN 07030-5774, NJ USA
SN 0269-2813
EI 1365-2036
J9 ALIMENT PHARM THER
JI Aliment. Pharmacol. Ther.
PD JUL 15
PY 2010
VL 32
IS 2
BP 119
EP 130
DI 10.1111/j.1365-2036.2010.04330.x
PG 12
WC Gastroenterology & Hepatology; Pharmacology & Pharmacy
WE Science Citation Index Expanded (SCI-EXPANDED)
SC Gastroenterology & Hepatology; Pharmacology & Pharmacy
GA 613YF
UT WOS:000279020300001
PM 20412066
OA Green Submitted, Bronze
DA 2024-01-22
ER

PT J
AU Nazareth, N
   Magro, F
   Appelberg, R
   Silva, J
   Gracio, D
   Coelho, R
   Cabral, JM
   Abreu, C
   Macedo, G
   Bull, TJ
   Sarmento, A
AF Nazareth, Nair
   Magro, Fernando
   Appelberg, Rui
   Silva, Jani
   Gracio, Daniela
   Coelho, Rosa
   Cabral, Jose Miguel
   Abreu, Candida
   Macedo, Guilherme
   Bull, Tim J.
   Sarmento, Amelia
TI Increased viability but decreased culturability of <i>Mycobacterium
   avium</i> subsp <i>paratuberculosis</i> in macrophages from inflammatory
   bowel disease patients under Infliximab treatment
SO MEDICAL MICROBIOLOGY AND IMMUNOLOGY
LA English
DT Article
DE Inflammatory bowel disease; Mycobacterium avium subsp paratuberculosis;
   Macrophages; Phagosomal maturation
ID CROHNS-DISEASE; JOHNES-DISEASE; INTRACELLULAR SURVIVAL; ANTIMICROBIAL
   ACTIVITY; ULCERATIVE-COLITIS; GROWTH-PATTERN; TUBERCULOSIS; INFECTION;
   PERSISTENCE; ACTIVATION
AB Mycobacterium avium subsp. paratuberculosis (MAP) has long been implicated as a triggering agent in Crohn's disease (CD). In this study, we investigated the growth/persistence of both M. avium subsp. hominissuis (MAH) and MAP, in macrophages from healthy controls (HC), CD and ulcerative colitis patients. For viability assessment, both CFU counts and a pre16SrRNA RNA/DNA ratio assay (for MAP) were used. Phagolysosome fusion was evaluated by immunofluorescence, through analysis of LAMP-1 colocalization with MAP. IBD macrophages were more permissive to MAP survival than HC macrophages (a finding not evident with MAH), but did not support MAP active growth. The lower MAP CFU counts in macrophage cultures associated with Infliximab treatment were not due to increased killing, but possibly to elevation in the proportion of intracellular dormant non-culturable MAP forms, as MAP showed higher viability in those macrophages. Increased MAP viability was not related to lack of phagolysosome maturation. The predominant induction of MAP dormant forms by Infliximab treatment may explain the lack of MAP reactivation during anti-TNF therapy of CD but does not exclude the possibility of MAP recrudescence after termination of therapy.
C1 [Nazareth, Nair; Silva, Jani; Sarmento, Amelia] Univ Fernando Pessoa, FPENAS UFP Energy Environm & Hlth Res Unit, CEBIMED, Biomed Res Ctr, P-4200150 Oporto, Portugal.
   [Magro, Fernando; Gracio, Daniela; Cabral, Jose Miguel] Univ Porto, Fac Med, Inst Pharmacol & Therapeut, P-4200319 Oporto, Portugal.
   [Magro, Fernando; Coelho, Rosa; Macedo, Guilherme] Ctr Hosp S Joao, Dept Gastroenterol, P-4200319 Oporto, Portugal.
   [Magro, Fernando; Gracio, Daniela; Cabral, Jose Miguel] Univ Porto, MedInUP Ctr Drug Discovery & Innovat Med, P-4200319 Oporto, Portugal.
   [Appelberg, Rui; Sarmento, Amelia] Univ Porto, Inst Biol Mol & Celular, Infect & Immun Unit, P-4150180 Oporto, Portugal.
   [Appelberg, Rui; Abreu, Candida] Ctr Hosp S Joao, Dept Infect Dis, P-4200319 Oporto, Portugal.
   [Abreu, Candida] Univ Porto, Fac Med, Nephrol Res & Dev Unit, P-4200319 Oporto, Portugal.
   [Bull, Tim J.] St Georges Univ London, Infect & Immun Res Inst, London SW17 0RE, England.
C3 Universidade Fernando Pessoa; Universidade do Porto; Sao Joao Hospital;
   Universidade do Porto; Universidade do Porto; Sao Joao Hospital;
   Universidade do Porto; St Georges University London
RP Sarmento, A (通讯作者)，Univ Fernando Pessoa, FPENAS UFP Energy Environm & Hlth Res Unit, CEBIMED, Biomed Res Ctr, Rua Carlos da Maia 296, P-4200150 Oporto, Portugal.
EM assuncao@ufp.edu.pt
RI Macedo, Manuel Guilherme/L-8038-2013; Sarmento, António/M-5235-2013;
   Sarmento, Amélia/N-2547-2013; Abreu, Candida/P-4965-2019; Silva,
   Jani/D-3814-2017; Abreu, Candida/A-9720-2018; Appelberg Gaio Lima,
   Rui/J-6188-2012
OI Sarmento, António/0000-0001-5269-7231; Sarmento,
   Amélia/0000-0001-5137-8474; Abreu, Candida/0000-0001-6464-7063; Silva,
   Jani/0000-0001-5868-4669; Abreu, Candida/0000-0001-6464-7063; Macedo,
   Guilherme/0000-0002-9387-9872; Magro, Fernando/0000-0003-2634-9668;
   Nazareth Campos, Nair/0000-0001-6297-4773; Gracio,
   Daniela/0000-0001-6537-1935; Appelberg Gaio Lima,
   Rui/0000-0002-9447-0665
FU Portuguese Science Foundation (FCT); COMPETE Program - FEDER
   [PIC/IC/82802/2007]; NICHD; Fundação para a Ciência e a Tecnologia
   [PIC/IC/82802/2007] Funding Source: FCT
FX This work was funded by the Portuguese Science Foundation (FCT) and
   COMPETE Program subsidized by FEDER, through the PIC/IC/82802/2007
   Grant. The monoclonal antibody H4A3-c (antihuman LAMP-1), developed by
   J. Thomas August and James E. K. Hildreth, was obtained from the
   Developmental Studies Hybridoma Bank developed under the auspices of the
   NICHD and maintained by the University of Iowa, Department of Biology,
   Iowa City, IA 52242. The authors wish to thank Paula Sampaio, for
   helping with confocal image acquisition and processing. The authors also
   wish to thank all patients and controls for collaborating in this study.
CR Abendaño N, 2013, BIOMED RES INT, V2013, DOI 10.1155/2013/908348
   Abubakar I, 2008, INFLAMM BOWEL DIS, V14, P401, DOI 10.1002/ibd.20276
   Agdestein A, 2014, BMC GENOMICS, V15, DOI 10.1186/1471-2164-15-58
   Boschetti G, 2011, INFLAMM BOWEL DIS, V17, P160, DOI 10.1002/ibd.21308
   Bruns H, 2009, J CLIN INVEST, V119, P1167, DOI 10.1172/JCI38482
   Bull TJ, 2009, GUT PATHOG, V1, DOI 10.1186/1757-4749-1-25
   Bull TJ, 2003, J CLIN MICROBIOL, V41, P2915, DOI 10.1128/JCM.41.7.2915-2923.2003
   Chacon O, 2004, ANNU REV MICROBIOL, V58, P329, DOI 10.1146/annurev.micro.58.030603.123726
   Cosma CL, 2003, ANNU REV MICROBIOL, V57, P641, DOI 10.1146/annurev.micro.57.030502.091033
   Cosnes J, 2004, BEST PRACT RES CL GA, V18, P481, DOI 10.1016/j.bpg.2003.12.003
   Dignass A, 2010, J CROHNS COLITIS, V4, P28, DOI 10.1016/j.crohns.2009.12.002
   Dignass A, 2012, J CROHNS COLITIS, V6, P965, DOI 10.1016/j.crohns.2012.09.003
   Gengenbacher M, 2012, FEMS MICROBIOL REV, V36, P514, DOI 10.1111/j.1574-6976.2012.00331.x
   Glawischnig W, 2006, J WILDLIFE DIS, V42, P724, DOI 10.7589/0090-3558-42.4.724
   Golan L, 2009, J INFECT DIS, V199, P350, DOI 10.1086/596033
   Gumber S, 2009, VET MICROBIOL, V136, P82, DOI 10.1016/j.vetmic.2008.10.003
   Gumber S, 2009, VET MICROBIOL, V133, P344, DOI 10.1016/j.vetmic.2008.07.021
   Hermon-Taylor J, 2001, GUT, V49, P755, DOI 10.1136/gut.49.6.755
   Homer CR, 2010, GASTROENTEROLOGY, V139, P1630, DOI 10.1053/j.gastro.2010.07.006
   Hostetter J, 2003, COMP IMMUNOL MICROB, V26, P269, DOI 10.1016/S0147-9571(02)00070-X
   Hume DA, 2008, J IMMUNOL, V181, P5829, DOI 10.4049/jimmunol.181.9.5829
   Judge J, 2005, APPL ENVIRON MICROB, V71, P6033, DOI 10.1128/AEM.71.10.6033-6038.2005
   Kabara E, 2012, FRONT MICROBIOL, V3, DOI 10.3389/fmicb.2012.00215
   Kasperbauer SH, 2008, SEMIN RESP CRIT CARE, V29, P569, DOI 10.1055/s-0028-1085708
   Keown DA, 2012, INFECT IMMUN, V80, P3768, DOI 10.1128/IAI.00534-12
   Koo IC, 2008, CELL MICROBIOL, V10, P1866, DOI 10.1111/j.1462-5822.2008.01177.x
   Kuehnel MP, 2001, CELL MICROBIOL, V3, P551, DOI 10.1046/j.1462-5822.2001.00139.x
   Lamont EA, 2012, INFECT IMMUN, V80, P3225, DOI 10.1128/IAI.06322-11
   Lamont EA, 2012, PLOS ONE, V7, DOI 10.1371/journal.pone.0030648
   Lapaquette P, 2012, J MOL MED, V90, P987, DOI 10.1007/s00109-012-0934-8
   Magro F, 2010, BIODRUGS, V24, P1, DOI 10.2165/11586300-000000000-00000
   Manabe YC, 2000, NAT MED, V6, P1327, DOI 10.1038/82139
   MCCLURE HM, 1987, J INFECT DIS, V155, P1011, DOI 10.1093/infdis/155.5.1011
   Mendoza JL, 2010, WORLD J GASTROENTERO, V16, P4558, DOI 10.3748/wjg.v16.i36.4558
   Naser SA, 2004, LANCET, V364, P1039, DOI 10.1016/S0140-6736(04)17058-X
   Nazareth N, 2014, CLIN EXP IMMUNOL, V177, P703, DOI 10.1111/cei.12375
   Over K, 2011, CRIT REV MICROBIOL, V37, P141, DOI 10.3109/1040841X.2010.532480
   Patel A, 2011, J MICROBIOL IMMUNOL, V44, P473, DOI 10.1016/j.jmii.2011.04.009
   Pickup RW, 2005, APPL ENVIRON MICROB, V71, P2130, DOI 10.1128/AEM.71.4.2130-2139.2005
   Pierce ES, 2010, GUT PATHOG, V2, DOI 10.1186/1757-4749-2-21
   Pieters J, 2002, TRENDS MICROBIOL, V10, P142, DOI 10.1016/S0966-842X(02)02305-3
   Rindi L, 2014, INFECT GENET EVOL, V21, P375, DOI 10.1016/j.meegid.2013.12.007
   Rumsey JW, 2006, MED SCI MONITOR, V12, pBR130
   Scanu AM, 2007, J CLIN MICROBIOL, V45, P3883, DOI 10.1128/JCM.01371-07
   Sechi LA, 2005, AM J GASTROENTEROL, V100, P1529, DOI 10.1111/j.1572-0241.2005.41415.x
   Secott TE, 2004, INFECT IMMUN, V72, P3724, DOI 10.1128/IAI.72.7.3724-3732.2004
   Seong SS, 2007, J RHEUMATOL, V34, P706
   Sewell GW, 2012, INFLAMM BOWEL DIS, V18, P2120, DOI 10.1002/ibd.22952
   Sheikh SZ, 2010, CURR OPIN GASTROEN, V26, P578, DOI 10.1097/MOG.0b013e32833d4b71
   Shleeva MO, 2010, MICROBIOLOGY+, V79, P1, DOI 10.1134/S0026261710010017
   Smith AM, 2009, J EXP MED, V206, P1883, DOI 10.1084/jem.20091233
   Weiss DJ, 2008, VET PATHOL, V45, P829, DOI 10.1354/vp.45-6-829
   Weiss DJ, 2004, VET PATHOL, V41, P326, DOI 10.1354/vp.41-4-326
NR 53
TC 8
Z9 8
U1 0
U2 31
PU SPRINGER
PI NEW YORK
PA ONE NEW YORK PLAZA, SUITE 4600, NEW YORK, NY, UNITED STATES
SN 0300-8584
EI 1432-1831
J9 MED MICROBIOL IMMUN
JI Med. Microbiol. Immunol.
PD DEC
PY 2015
VL 204
IS 6
BP 647
EP 656
DI 10.1007/s00430-015-0393-2
PG 10
WC Immunology; Microbiology
WE Science Citation Index Expanded (SCI-EXPANDED)
SC Immunology; Microbiology
GA CR6XF
UT WOS:000361491000003
PM 25702170
DA 2024-01-22
ER

PT J
AU Canani, RB
   Terrin, G
   Borrelli, O
   Romano, MT
   Manguso, F
   Coruzzo, A
   D'Armiento, F
   Romeo, EF
   Cucchiara, S
AF Canani, R. Berni
   Terrin, G.
   Borrelli, O.
   Romano, M. T.
   Manguso, F.
   Coruzzo, A.
   D'Armiento, F.
   Romeo, E. F.
   Cucchiara, S.
TI Short- and long-term therapeutic efficacy of nutritional therapy and
   corticosteroids in paediatric Crohn's disease
SO DIGESTIVE AND LIVER DISEASE
LA English
DT Article
DE children; corticosteroids; inflammatory bowel disease; mucosal
   inflammation; nutritional therapy; polymeric diet
ID INFLAMMATORY-BOWEL-DISEASE; ENTERAL NUTRITION; PUBERTAL CHANGES; GROWTH
   FAILURE; METAANALYSIS; TRIAL; DIET; MULTICENTER; MICROFLORA; ARTICLE
AB Background. Comparative data on the therapeutic efficacy of different enteral nutrition formulas and corticosteroids to obtain clinical remission and to induce mucosal healing influencing long-term disease course in paediatric Crohn's disease are still scarce.
   Aims. To investigate the efficacy of nutritional therapy using three different formulas versus corticosteroids to achieve clinical remission as well as to induce intestinal mucosal healing in active Crohn's disease children. Duration of remission and effect on growth recovery were also assessed.
   Patients and methods. Clinical, laboratory, endoscopic and histological data of all new diagnosed active Crohn's disease paediatric cases were retrospectively recorded and reviewed. Thirty-seven children (median age 12.1 years) received nutritional therapy (12 polymeric; 13 semi-elemental; 12 elemental diet) and 10 subjects (median age 12.4 years) received corticosteroids.
   Results. Similar clinical remission rate were observed after 8 weeks of treatment: 86.5% children receiving nutritional therapy versus 90% treated with corticosteroids. Improvement in mucosal inflammation occurred in 26 out of 37 (64.8%) patients on nutritional therapy and in 4 out of 10 (40%) children on steroids (p < 0.05). Finally, seven subjects on nutritional therapy and none on corticosteroids achieved complete mucosal healing (p < 0.005) at the end of the treatment. Nutritional therapy was more effective than corticosteroids in improving nutritional status and linear growth recovery. Compared to corticosteroids, the duration of clinical remission was longer in the nutritional therapy groups without differences among the three different formulas.
   Conclusions. In children with active Crohn's disease, nutritional therapy is more effective than corticosteroids to improve intestinal inflammation and to maintain a more sustained clinical remission. (c) 2005 Editrice Gastroenterologica Italiana S.r.l. Published by Elsevier Ltd. All rights reserved.
C1 Univ Roma La Sapienza, Gastroenterol Unit, Div Paediat Gastroenterol Unit, I-00161 Rome, Italy.
   Univ Naples Federico II, Dept Paediat, Naples, Italy.
   Univ Naples Federico II, Dept Expt Med, Naples, Italy.
   Univ Naples Federico II, Dept Pathol, Naples, Italy.
C3 Sapienza University Rome; University of Naples Federico II; University
   of Naples Federico II; University of Naples Federico II
RP Cucchiara, S (通讯作者)，Univ Roma La Sapienza, Gastroenterol Unit, Div Paediat Gastroenterol Unit, Viale Regina Elena 342, I-00161 Rome, Italy.
EM salvatore.cucchiara@uniroma1.it
RI Canani, Roberto Berni/AAC-4810-2022; Romeo, Erminia/AAA-7473-2020;
   Cucchiara, Salvatore/K-1628-2016
OI Canani, Roberto Berni/0000-0002-5169-9574; /0000-0003-0241-0508;
   Cucchiara, Salvatore/0000-0002-2939-9698; Terrin,
   Gianluca/0000-0003-3541-2876; Romeo, Erminia
   Francesca/0000-0002-2887-221X; D'ARMIENTO, Francesco
   Paolo/0000-0002-1391-6451
CR Baert FJ, 1999, GASTROENTEROLOGY, V116, P22, DOI 10.1016/S0016-5085(99)70224-6
   Ballinger AB, 2000, GUT, V46, P694, DOI 10.1136/gut.46.5.695
   Bannerjee T, 2004, J PEDIATR GASTR NUTR, V38, P270, DOI 10.1097/00005176-200403000-00007
   CELLIER C, 1994, GUT, V35, P231, DOI 10.1136/gut.35.2.231
   D'Haens G, 1999, GASTROENTEROLOGY, V116, P1029, DOI 10.1016/S0016-5085(99)70005-3
   Escher JC, 2003, INFLAMM BOWEL DIS, V9, P34, DOI 10.1097/00054725-200301000-00006
   Fell JME, 2000, ALIMENT PHARM THERAP, V14, P281
   FERNANDEZBANARES F, 1995, JPEN-PARENTER ENTER, V19, P356, DOI 10.1177/0148607195019005356
   Forbes A, 2002, ALIMENT PHARM THERAP, V16, P48, DOI 10.1046/j.1365-2036.16.s4.7.x
   GOWERROUSSEAU C, 1994, GUT, V35, P1433, DOI 10.1136/gut.35.10.1433
   GRIFFITHS AM, 1995, GASTROENTEROLOGY, V108, P1056, DOI 10.1016/0016-5085(95)90203-1
   Griffiths AM, 2005, JPEN-PARENTER ENTER, V29, pS108, DOI 10.1177/01486071050290S4S108
   Heuschkel RB, 2000, J PEDIATR GASTR NUTR, V31, P8, DOI 10.1097/00005176-200007000-00005
   HYAMS JS, 1991, J PEDIATR GASTR NUTR, V12, P439, DOI 10.1097/00005176-199105000-00005
   James MJ, 2000, AM J CLIN NUTR, V71, p343S, DOI 10.1093/ajcn/71.1.343s
   KARSTEN S, 1994, J CELL PHYSIOL, V161, P15, DOI 10.1002/jcp.1041610103
   LANDI B, 1992, GASTROENTEROLOGY, V102, P1647, DOI 10.1016/0016-5085(92)91725-J
   MARSHALL WA, 1969, ARCH DIS CHILD, V44, P291, DOI 10.1136/adc.44.235.291
   MARSHALL WA, 1970, ARCH DIS CHILD, V45, P13, DOI 10.1136/adc.45.239.13
   Meister D, 2002, DIGEST LIVER DIS, V34, P430, DOI 10.1016/S1590-8658(02)80041-X
   Messori A, 1996, SCAND J GASTROENTERO, V31, P267, DOI 10.3109/00365529609004877
   MIDDLETON SJ, 1995, CLIN NUTR, V14, P229, DOI 10.1016/S0261-5614(95)80004-2
   MODIGLIANI R, 1990, GASTROENTEROLOGY, V98, P811, DOI 10.1016/0016-5085(90)90002-I
   O'Sullivan Maria, 2004, Curr Treat Options Gastroenterol, V7, P191, DOI 10.1007/s11938-004-0040-2
   Rutgeerts PJ, 2001, ALIMENT PHARM THER, V15, P1515, DOI 10.1046/j.1365-2036.2001.01060.x
   Sadeghi S, 1999, IMMUNOLOGY, V96, P404, DOI 10.1046/j.1365-2567.1999.00701.x
   SANDBORN W, 2003, AZATHIOPRINE 6 MERCA
   SANDERSON IR, 1987, ARCH DIS CHILD, V62, P123, DOI 10.1136/adc.62.2.123
   Sartor RB, 2004, GASTROENTEROLOGY, V126, P1620, DOI 10.1053/j.gastro.2004.03.024
   Saunier K, 2002, DIGEST LIVER DIS, V34, pS19, DOI 10.1016/S1590-8658(02)80158-X
   SAVERYMUTTU SH, 1986, GASTROENTEROLOGY, V90, P1121, DOI 10.1016/0016-5085(86)90376-8
   Shanahan F, 2002, LANCET, V359, P62, DOI 10.1016/S0140-6736(02)07284-7
   Stephens M, 2001, Semin Gastrointest Dis, V12, P253
   TYTGAT GNJ, 1995, FALK S, V85, P329
   Verma S, 2000, AM J GASTROENTEROL, V95, P735, DOI 10.1111/j.1572-0241.2000.01527.x
   WalkerSmith JA, 1996, ARCH DIS CHILD, V75, P351, DOI 10.1136/adc.75.4.351
   ZACHOS M, 2004, ENTERAL NUTR THERAPY
NR 37
TC 130
Z9 135
U1 1
U2 7
PU ELSEVIER SCIENCE INC
PI NEW YORK
PA STE 800, 230 PARK AVE, NEW YORK, NY 10169 USA
SN 1590-8658
EI 1878-3562
J9 DIGEST LIVER DIS
JI Dig. Liver Dis.
PD JUN
PY 2006
VL 38
IS 6
BP 381
EP 387
DI 10.1016/j.dld.2005.10.005
PG 7
WC Gastroenterology & Hepatology
WE Science Citation Index Expanded (SCI-EXPANDED)
SC Gastroenterology & Hepatology
GA 051DV
UT WOS:000238141900003
PM 16301010
DA 2024-01-22
ER

PT J
AU Penagini, F
   Dilillo, D
   Borsani, B
   Cococcioni, L
   Galli, E
   Bedogni, G
   Zuin, G
   Zuccotti, GV
AF Penagini, Francesca
   Dilillo, Dario
   Borsani, Barbara
   Cococcioni, Lucia
   Galli, Erica
   Bedogni, Giorgio
   Zuin, Giovanna
   Zuccotti, Gian Vincenzo
TI Nutrition in Pediatric Inflammatory Bowel Disease: From Etiology to
   Treatment. A Systematic Review
SO NUTRIENTS
LA English
DT Review
DE nutrition; inflammatory bowel disease; children; etiology; treatment
ID EXCLUSIVE ENTERAL NUTRITION; ACUTE CROHNS-DISEASE; RANDOMIZED
   CONTROLLED-TRIAL; BONE-MINERAL DENSITY; LONG-TERM INTAKE; N-3
   FATTY-ACIDS; ULCERATIVE-COLITIS; ELEMENTAL DIET; POLYMERIC DIET;
   DOUBLE-BLIND
AB Nutrition is involved in several aspects of pediatric inflammatory bowel disease (IBD), ranging from disease etiology to induction and maintenance of disease. With regards to etiology, there are pediatric data, mainly from case-control studies, which suggest that some dietary habits (for example consumption of animal protein, fatty foods, high sugar intake) may predispose patients to IBD onset. As for disease treatment, exclusive enteral nutrition (EEN) is an extensively studied, well established, and valid approach to the remission of pediatric Crohn's disease (CD). Apart from EEN, several new nutritional approaches are emerging and have proved to be successful (specific carbohydrate diet and CD exclusion diet) but the available evidence is not strong enough to recommend this kind of intervention in clinical practice and new large experimental controlled studies are needed, especially in the pediatric population. Moreover, efforts are being made to identify foods with anti-inflammatory properties such as curcumin and long-chain polyunsaturated fatty acids n-3, which can possibly be effective in maintenance of disease. The present systematic review aims at reviewing the scientific literature on all aspects of nutrition in pediatric IBD, including the most recent advances on nutritional therapy.
C1 [Penagini, Francesca; Dilillo, Dario; Borsani, Barbara; Cococcioni, Lucia; Galli, Erica; Zuin, Giovanna; Zuccotti, Gian Vincenzo] Univ Milan, V Buzzi Childrens Hosp, Dept Pediat, Via Castelvetro 32, I-20154 Milan, Italy.
   [Bedogni, Giorgio] Liver Res Ctr, Clin Epidemiol Unit, I-34012 Trieste, Italy.
C3 University of Milan
RP Penagini, F (通讯作者)，Univ Milan, V Buzzi Childrens Hosp, Dept Pediat, Via Castelvetro 32, I-20154 Milan, Italy.
EM Francesca.Penagini@unimi.it; dario.dilillo@icp.mi.it;
   barbara.borsani1@gmail.com; lucia.cococcioni@gmail.com;
   egsorridi@gmail.com; giorgiobedogni@gmail.com; giovanna.zuin@icp.mi.it;
   gianvincenzo.zuccotti@unimi.it
RI Bedogni, Giorgio/K-1911-2018; Zuccotti, Gianvincenzo/H-8572-2017
OI Bedogni, Giorgio/0000-0002-1495-9306; Zuccotti,
   Gianvincenzo/0000-0002-2795-9874
CR Afzal NA, 2005, DIGEST DIS SCI, V50, P1471, DOI 10.1007/s10620-005-2864-6
   Afzal NA, 2004, ALIMENT PHARM THER, V20, P167, DOI 10.1111/j.1365-2036.2004.02002.x
   Akabas SR, 2006, AM J CLIN NUTR, V83, p1536S, DOI 10.1093/ajcn/83.6.1536S
   Akobeng AK, 2000, J PEDIATR GASTR NUTR, V30, P78, DOI 10.1097/00005176-200001000-00022
   Amre DK, 2007, AM J GASTROENTEROL, V102, P2016, DOI 10.1111/j.1572-0241.2007.01411.x
   Ananthakrishnan AN, 2014, GUT, V63, P776, DOI 10.1136/gutjnl-2013-305304
   Ananthakrishnan AN, 2013, GASTROENTEROLOGY, V145, P970, DOI 10.1053/j.gastro.2013.07.050
   Azcue M, 1997, GUT, V41, P203, DOI 10.1136/gut.41.2.203
   Bannerjee T, 2004, J PEDIATR GASTR NUTR, V38, P270, DOI 10.1097/00005176-200403000-00007
   Bannerman E, 2001, CLIN NUTR, V20, P399, DOI 10.1054/clnu.2001.0463
   Baron S, 2005, GUT, V54, P357, DOI 10.1136/gut.2004.054353
   Basile V, 2009, BIOCHEM PHARMACOL, V78, P1305, DOI 10.1016/j.bcp.2009.06.105
   Beattie RM, 1998, CLIN ENDOCRINOL, V49, P483, DOI 10.1046/j.1365-2265.1998.00562.x
   BELLI DC, 1988, GASTROENTEROLOGY, V94, P603, DOI 10.1016/0016-5085(88)90230-2
   Belluzzi A, 1996, NEW ENGL J MED, V334, P1557, DOI 10.1056/NEJM199606133342401
   Borrelli O, 2006, CLIN GASTROENTEROL H, V4, P744, DOI 10.1016/j.cgh.2006.03.010
   Buchanan E, 2009, ALIMENT PHARM THER, V30, P501, DOI 10.1111/j.1365-2036.2009.04067.x
   Lopes LHC, 2008, DIGEST DIS SCI, V53, P2746, DOI 10.1007/s10620-008-0223-0
   Calder PC, 2006, AM J CLIN NUTR, V83, p1505S, DOI 10.1093/ajcn/83.6.1505S
   Calder PC, 2009, INT REV IMMUNOL, V28, P506, DOI 10.3109/08830180903197480
   Canani RB, 2006, DIGEST LIVER DIS, V38, P381, DOI 10.1016/j.dld.2005.10.005
   Chiba M, 2010, WORLD J GASTROENTERO, V16, P2484, DOI 10.3748/wjg.v16.i20.2484
   Cohen SA, 2014, J PEDIATR GASTR NUTR, V59, P516, DOI 10.1097/MPG.0000000000000449
   Cosgrove M, 1997, ARCH DIS CHILD, V76, P141, DOI 10.1136/adc.76.2.141
   D'Souza S, 2008, INFLAMM BOWEL DIS, V14, P367, DOI 10.1002/ibd.20333
   Day AS, 2006, J GASTROEN HEPATOL, V21, P1609, DOI 10.1111/j.1440-1746.2006.04294.x
   de Bie C, 2013, J CROHNS COLITIS, V7, P263, DOI 10.1016/j.crohns.2012.07.001
   de Silva PSA, 2014, EUR J GASTROEN HEPAT, V26, P11, DOI 10.1097/MEG.0b013e328365c372
   Duncan H, 2014, BMC GASTROENTEROL, V14, DOI 10.1186/1471-230X-14-50
   Dziechciarz P, 2007, ALIMENT PHARM THER, V26, P795, DOI 10.1111/j.1365-2036.2007.03431.x
   Ergas D, 2002, ISR MED ASSOC J, V4, P34
   Feagan BG, 2008, JAMA-J AM MED ASSOC, V299, P1690, DOI 10.1001/jama.299.14.1690
   Fell JME, 2000, ALIMENT PHARM THERAP, V14, P281
   Finkelstein JS, 1996, J CLIN ENDOCR METAB, V81, P1152, DOI 10.1210/jc.81.3.1152
   Galvez J, 2005, MOL NUTR FOOD RES, V49, P601, DOI 10.1002/mnfr.200500013
   Gavin J, 2005, J HUM NUTR DIET, V18, P337, DOI 10.1111/j.1365-277X.2005.00631.x
   Gerasimidis K, 2011, J HUM NUTR DIET, V24, P313, DOI 10.1111/j.1365-277X.2011.01171.x
   GILAT T, 1987, SCAND J GASTROENTERO, V22, P1009, DOI 10.3109/00365528708991950
   Goel A, 2008, BIOCHEM PHARMACOL, V75, P787, DOI 10.1016/j.bcp.2007.08.016
   Grogan JL, 2012, INFLAMM BOWEL DIS, V18, P246, DOI 10.1002/ibd.21690
   Grover Z., 2016, J CROHNS COLITIS, P1
   Grover Z, 2014, J GASTROENTEROL, V49, P638, DOI 10.1007/s00535-013-0815-0
   Gupta K, 2013, INFLAMM BOWEL DIS, V19, P1374, DOI 10.1097/MIB.0b013e318281321b
   Hanai H, 2006, CLIN GASTROENTEROL H, V4, P1502, DOI 10.1016/j.cgh.2006.08.008
   Hanai H, 2009, CURR PHARM DESIGN, V15, P2087, DOI 10.2174/138161209788489177
   Hartman C, 2008, ISR MED ASSOC J, V10, P503
   Heuschkel RB, 2000, J PEDIATR GASTR NUTR, V31, P8, DOI 10.1097/00005176-200007000-00005
   Hirai F, 2013, DIGEST DIS SCI, V58, P1329, DOI 10.1007/s10620-012-2374-2
   Hou JK, 2011, AM J GASTROENTEROL, V106, P563, DOI 10.1038/ajg.2011.44
   Jakobsen C, 2013, J CROHNS COLITIS, V7, P79, DOI 10.1016/j.crohns.2012.05.024
   Jantchou P, 2010, AM J GASTROENTEROL, V105, P2195, DOI 10.1038/ajg.2010.192
   John S, 2010, EUR J GASTROEN HEPAT, V22, P602, DOI 10.1097/MEG.0b013e3283352d05
   Johnson T, 2006, GUT, V55, P356, DOI 10.1136/gut.2004.062554
   Knight C, 2005, CLIN NUTR, V24, P775, DOI 10.1016/j.clnu.2005.03.005
   KONO S, 1994, J CLIN GASTROENTEROL, V19, P166
   Lawrence T, 2010, INT J BIOCHEM CELL B, V42, P519, DOI 10.1016/j.biocel.2009.12.016
   Lee D, 2015, INFLAMM BOWEL DIS, V21, P1786, DOI 10.1097/MIB.0000000000000426
   Lee D, 2015, GASTROENTEROLOGY, V148, P1087, DOI 10.1053/j.gastro.2015.01.007
   Lev-Tzion R., 2014, COCHRANE DB SYST REV, V2
   LorenzMeyer H, 1996, SCAND J GASTROENTERO, V31, P778, DOI 10.3109/00365529609010352
   Ludvigsson JF, 2004, ACTA PAEDIATR, V93, P327, DOI 10.1080/08035250310008050
   Luo YY, 2015, GASTROENT RES PRACT, V2015, DOI 10.1155/2015/428354
   Meister D, 2005, WORLD J GASTROENTERO, V11, P7466, DOI 10.3748/wjg.v11.i47.7466
   MOTIL KJ, 1982, J PEDIATR-US, V101, P345, DOI 10.1016/S0022-3476(82)80056-5
   NAVARRO J, 1982, J PEDIATR GASTR NUTR, V1, P541, DOI 10.1097/00005176-198212000-00015
   O'Sullivan-Coyne G, 2009, BRIT J CANCER, V101, P1585, DOI 10.1038/sj.bjc.6605308
   Obih C, 2016, NUTRITION, V32, P418, DOI 10.1016/j.nut.2015.08.025
   OMORAIN C, 1983, ARCH DIS CHILD, V58, P44, DOI 10.1136/adc.58.1.44
   POLK DB, 1992, JPEN-PARENTER ENTER, V16, P499, DOI 10.1177/0148607192016006499
   Rodrigues AF, 2007, ARCH DIS CHILD, V92, P767, DOI 10.1136/adc.2006.103416
   Romano C, 2005, WORLD J GASTROENTERO, V11, P7118, DOI 10.3748/wjg.v11.i45.7118
   Rubio A, 2011, ALIMENT PHARM THER, V33, P1332, DOI 10.1111/j.1365-2036.2011.04662.x
   Ruemmele FM, 2014, J CROHNS COLITIS, V8, P1179, DOI 10.1016/j.crohns.2014.04.005
   RUUSKA T, 1994, J PEDIATR GASTR NUTR, V19, P175, DOI 10.1097/00005176-199408000-00006
   SANDERSON IR, 1987, ARCH DIS CHILD, V62, P123, DOI 10.1136/adc.62.2.123
   Seidner DL, 2005, CLIN GASTROENTEROL H, V3, P358, DOI 10.1016/S1542-3565(04)00672-X
   Shah BH, 1999, BIOCHEM PHARMACOL, V58, P1167, DOI 10.1016/S0006-2952(99)00206-3
   Sigall-Boneh R, 2014, INFLAMM BOWEL DIS, V20, P1353, DOI 10.1097/MIB.0000000000000110
   Soo J, 2013, DIGEST DIS SCI, V58, P3584, DOI 10.1007/s10620-013-2855-y
   Strisciuglio C, 2013, ACTA PAEDIATR, V102, pe273, DOI 10.1111/apa.12215
   Suskind DL, 2014, J PEDIATR GASTR NUTR, V58, P87, DOI 10.1097/MPG.0000000000000103
   Suskind DL, 2013, J PEDIATR GASTR NUTR, V56, P277, DOI 10.1097/MPG.0b013e318276977d
   Sylvester FA, 2009, CLIN GASTROENTEROL H, V7, P452, DOI 10.1016/j.cgh.2008.12.017
   Takagi S, 2006, ALIMENT PHARM THERAP, V24, P1333, DOI 10.1111/j.1365-2036.2006.03120.x
   Terrin G., 2002, ITAL J PEDIATR, V28, P401
   Thia KT, 2008, AM J GASTROENTEROL, V103, P3167, DOI 10.1111/j.1572-0241.2008.02158.x
   THOMAS AG, 1993, J PEDIATR GASTR NUTR, V17, P75, DOI 10.1097/00005176-199307000-00011
   Tjonneland A, 2009, GUT, V58, P1606, DOI 10.1136/gut.2008.169078
   Whitten KE, 2010, J GASTROENTEROL, V45, P399, DOI 10.1007/s00535-009-0165-0
   Wilschanski M, 1996, GUT, V38, P543, DOI 10.1136/gut.38.4.543
   Yamamoto T, 2007, ALIMENT PHARM THER, V25, P67, DOI 10.1111/j.1365-2036.2006.03158.x
   Yamamoto T, 2013, INT J COLORECTAL DIS, V28, P335, DOI 10.1007/s00384-012-1587-3
   Yamamoto T, 2010, J GASTROENTEROL, V45, P24, DOI 10.1007/s00535-009-0136-5
   Zachos M, 2007, COCHRANE DB SYST REV, DOI 10.1002/14651858.CD000542.pub2
NR 94
TC 29
Z9 33
U1 0
U2 32
PU MDPI
PI BASEL
PA ST ALBAN-ANLAGE 66, CH-4052 BASEL, SWITZERLAND
SN 2072-6643
J9 NUTRIENTS
JI Nutrients
PD JUN
PY 2016
VL 8
IS 6
AR 334
DI 10.3390/nu8060334
PG 27
WC Nutrition & Dietetics
WE Science Citation Index Expanded (SCI-EXPANDED)
SC Nutrition & Dietetics
GA DP8YF
UT WOS:000378783200019
PM 27258308
OA Green Published, Green Submitted, gold
DA 2024-01-22
ER

PT J
AU Ji, XQ
   Wang, LX
   Lu, DG
AF Ji, Xiao-Qing
   Wang, Li-Xia
   Lu, De-Gan
TI Pulmonary manifestations of inflammatory bowel disease
SO WORLD JOURNAL OF GASTROENTEROLOGY
LA English
DT Review
DE Inflammatory bowel diseases; Crohn's disease; Ulcerative colitis; Lung
   diseases
ID INTERSTITIAL LUNG-DISEASE; OF-THE-LITERATURE; BRONCHIECTASIS FOLLOWING
   COLECTOMY; METHOTREXATE-INDUCED PNEUMONITIS; OBLITERANS ORGANIZING
   PNEUMONIA; CHRONIC ULCERATIVE-COLITIS; CROHNS-DISEASE; INFLIXIMAB
   THERAPY; EXTRAINTESTINAL MANIFESTATIONS; BRONCHIOLITIS OBLITERANS
AB Extraintestinal manifestations of inflammatory bowel disease (IBD) are a systemic illness that may affect up to half of all patients. Among the extraintestinal manifestations of IBD, those involving the lungs are relatively rare and often overlooked. However, there is a wide array of such manifestations, spanning from airway disease to lung parenchymal disease, thromboembolic disease, pleural disease, enteric-pulmonary fistulas, pulmonary function test abnormalities, and adverse drug reactions. The spectrum of IBD manifestations in the chest is broad, and the manifestations may mimic other diseases. Although infrequent, physicians dealing with IBD must be aware of these conditions, which are sometimes life-threatening, to avoid further health impairment of the patients and to alleviate their symptoms by prompt recognition and treatment. Knowledge of these manifestations in conjunction with pertinent clinical data is essential for establishing the correct diagnosis and treatment. The treatment of IBD-related respiratory disorders depends on the specific pattern of involvement, and in most patients, steroids are required in the initial management. Corticosteroids, both systemic and aerosolized, are the mainstay therapeutic approach, while antibiotics must also be administered in the case of infectious and suppurative processes, whose sequelae sometimes require surgical intervention.
C1 [Ji, Xiao-Qing; Lu, De-Gan] Shandong Prov Qianfoshan Hosp, Dept Resp Med, Jinan 250014, Shandong, Peoples R China.
   [Wang, Li-Xia] Liaocheng Peoples Hosp, Div Disinfectant & Supply, Liaocheng 252000, Shandong, Peoples R China.
C3 Shandong First Medical University & Shandong Academy of Medical Sciences
RP Lu, DG (通讯作者)，Shandong Prov Qianfoshan Hosp, Dept Resp Med, 16766 Jingshilu, Jinan 250014, Shandong, Peoples R China.
EM deganlu@126.com
OI , Degan/0000-0003-3986-1425
CR Abu-Hijleh M, 2010, LUNG, V188, P505, DOI 10.1007/s00408-010-9259-y
   Alameel Turki, 2009, Cases J, V2, P9114, DOI 10.1186/1757-1626-2-9114
   Alrashid AI, 2001, DIGEST DIS SCI, V46, P1736, DOI 10.1023/A:1010665807294
   Alskaf Ebraheem, 2013, BMJ Case Rep, V2013, DOI 10.1136/bcr-2013-008724
   Ananthakrishnan AN, 2007, J CLIN GASTROENTEROL, V41, P682, DOI 10.1097/01.mcg.0000225577.81008.ee
   Ates F, 2011, TURK J GASTROENTEROL, V22, P293, DOI 10.4318/tjg.2011.0215
   Aydogdu M, 2012, TURK J GASTROENTEROL, V23, P590, DOI 10.4318/tjg.2012.0428
   BALESTRA DJ, 1988, JAMA-J AM MED ASSOC, V260, P62, DOI 10.1001/jama.260.1.62
   Barisiæ G, 2006, BMC GASTROENTEROL, V6, DOI 10.1186/1471-230X-6-17
   Basseri B, 2010, J CROHNS COLITIS, V4, P390, DOI 10.1016/j.crohns.2010.03.008
   BEDROSSIAN CWM, 1984, AM J CLIN PATHOL, V82, P148, DOI 10.1093/ajcp/82.2.148
   BEER TW, 1993, THORAX, V48, P1287, DOI 10.1136/thx.48.12.1287
   Bentur L, 2000, PEDIATR PULM, V29, P151, DOI 10.1002/(SICI)1099-0496(200002)29:2<151::AID-PPUL10>3.0.CO;2-W
   Bernstein CN, 2007, CAN J GASTROENTEROL, V21, P507, DOI 10.1155/2007/924257
   Bernstein CN, 2001, THROMB HAEMOSTASIS, V85, P430
   Betancourt SL, 2011, AM J ROENTGENOL, V197, pW452, DOI 10.2214/AJR.10.5353
   Bitton A, 1996, AM J GASTROENTEROL, V91, P1039
   Black H, 2007, CHEST, V131, P524, DOI 10.1378/chest.06-1074
   Brechmann T, 2007, DEUT MED WOCHENSCHR, V132, P1759, DOI 10.1055/s-2007-984962
   BUTLAND RJA, 1981, Q J MED, V50, P63
   CALDER CJ, 1993, GUT, V34, P1636, DOI 10.1136/gut.34.11.1636
   CAMUS P, 1993, MEDICINE, V72, P151
   Camus P, 2000, EUR RESPIR J, V15, P5, DOI 10.1034/j.1399-3003.2000.15a03.x
   Carratu Pierluigi, 2005, Can Respir J, V12, P437
   Casey MB, 2003, AM J SURG PATHOL, V27, P213, DOI 10.1097/00000478-200302000-00010
   Cheifetz AS, 2013, JAMA-J AM MED ASSOC, V309, P2150, DOI 10.1001/jama.2013.4466
   Chikano S, 2001, INTERNAL MED, V40, P883, DOI 10.2169/internalmedicine.40.883
   Cilloniz Rafael, 2009, BMJ Case Rep, V2009, DOI 10.1136/bcr.09.2008.0908
   Cohen M, 1999, CHEST, V116, P1063, DOI 10.1378/chest.116.4.1063
   Cohen RD, 2007, THORAX, V62, P1013, DOI 10.1136/thx.2006.075150
   COLLINS WJ, 1979, GASTROENTEROLOGY, V77, P1091
   Colombel JF, 2004, GASTROENTEROLOGY, V126, P19, DOI 10.1053/j.gastro.2003.10.047
   Desai D, 2011, INDIAN J GASTROENTER, V30, P225, DOI 10.1007/s12664-011-0129-1
   DESAI SJ, 1989, CHEST, V95, P1342, DOI 10.1378/chest.95.6.1342
   Di Fabio F, 2011, SEMIN THROMB HEMOST, V37, P220, DOI 10.1055/s-0031-1273086
   DOMEJ W, 1990, AM REV RESPIR DIS, V142, P1225, DOI 10.1164/ajrccm/142.5.1225
   DOUGLAS JG, 1989, RESP MED, V83, P389, DOI 10.1016/S0954-6111(89)80070-8
   EADE OE, 1980, AM J GASTROENTEROL, V73, P154
   Eaton TE, 1998, THORAX, V53, P529, DOI 10.1136/thx.53.6.529
   Faller M, 2000, RESPIRATION, V67, P459, DOI 10.1159/000029550
   FAUROUX B, 1994, PEDIATR PULM, V18, P347, DOI 10.1002/ppul.1950180602
   Fellermann K, 1997, EUR J GASTROEN HEPAT, V9, P1121, DOI 10.1097/00042737-199711000-00018
   FLUECKIGER F, 1990, GASTROINTEST RADIOL, V15, P288, DOI 10.1007/BF01888799
   FORREST JAH, 1975, AM J DIG DIS, V20, P482, DOI 10.1007/BF01070795
   Foster RA, 2003, INFLAMM BOWEL DIS, V9, P308, DOI 10.1097/00054725-200309000-00004
   Freeman HJ, 2004, CAN J GASTROENTEROL, V18, P687, DOI 10.1155/2004/729689
   Fries W, 1995, SCAND J GASTROENTERO, V30, P1221, DOI 10.3109/00365529509101635
   Garg K, 1993, J Thorac Imaging, V8, P159, DOI 10.1097/00005382-199321000-00010
   Ghosh S, 2004, Novartis Found Symp, V263, P193
   GIBB WRG, 1987, THORAX, V42, P155, DOI 10.1136/thx.42.2.155
   Gil-Simón P, 2008, REV ESP ENFERM DIG, V100, P175, DOI 10.4321/s1130-01082008000300010
   GIONCHETTI P, 1990, J CLIN GASTROENTEROL, V12, P647, DOI 10.1097/00004836-199012000-00010
   Godet PG, 1997, AM J GASTROENTEROL, V92, P1154
   GREENSTEIN AJ, 1976, MEDICINE, V55, P401, DOI 10.1097/00005792-197609000-00004
   Gumbo T, 2001, J CLIN GASTROENTEROL, V32, P365, DOI 10.1097/00004836-200104000-00021
   Haralambou G, 2001, MT SINAI J MED, V68, P384
   HARDARSON S, 1993, AM J CLIN PATHOL, V99, P277, DOI 10.1093/ajcp/99.3.277
   HEATLEY RV, 1982, Q J MED, V51, P241
   Herrlinger KR, 2002, AM J GASTROENTEROL, V97, P377
   HIGENBOTTAM T, 1980, THORAX, V35, P581, DOI 10.1136/thx.35.8.581
   HILLING GAL, 1994, GUT, V35, P847, DOI 10.1136/gut.35.6.847
   HILLS EA, 1974, P ROY SOC MED, V67, P324, DOI 10.1177/003591577406700505
   Ho IK, 2002, J CLIN GASTROENTEROL, V34, P488, DOI 10.1097/00004836-200204000-00025
   Hoentjen F, 2009, WORLD J GASTROENTERO, V15, P2067, DOI 10.3748/wjg.15.2067
   Hoffmann RM, 2004, INFLAMM BOWEL DIS, V10, P140, DOI 10.1097/00054725-200403000-00013
   Hotermans G, 1996, EUR RESPIR J, V9, P380, DOI 10.1183/09031936.96.09020380
   Imokawa S, 2000, EUR RESPIR J, V15, P373, DOI 10.1034/j.1399-3003.2000.15b25.x
   ISENBERG JI, 1968, NEW ENGL J MED, V279, P1376, DOI 10.1056/NEJM196812192792506
   Janssen WJ, 2006, CHEST, V129, P1100, DOI 10.1378/chest.129.4.1100
   Karasalihoglu A, 1988, Rev Laryngol Otol Rhinol (Bord), V109, P469
   KARMYJONES R, 1995, ANN THORAC SURG, V60, P446, DOI 10.1016/0003-4975(95)00207-2
   Karoli N A, 2012, Klin Med (Mosk), V90, P70
   Kasai Shogo, 2007, Nihon Kokyuki Gakkai Zasshi, V45, P366
   Katzenstein ALA, 1998, AM J RESP CRIT CARE, V157, P1301, DOI 10.1164/ajrccm.157.4.9707039
   Kaur N, 2007, DIGEST DIS SCI, V52, P1481, DOI 10.1007/s10620-006-9250-x
   KAYSER K, 1990, PATHOL RES PRACT, V186, P485, DOI 10.1016/S0344-0338(11)80468-1
   Keane J, 2001, NEW ENGL J MED, V345, P1098, DOI 10.1056/NEJMoa011110
   Kim JH, 2013, ASIA PAC ALLERGY, V3, P136, DOI 10.5415/apallergy.2013.3.2.136
   KOZAREK RA, 1989, ANN INTERN MED, V110, P353, DOI 10.7326/0003-4819-110-5-353
   KRAFT SC, 1976, ARCH INTERN MED, V136, P454, DOI 10.1001/archinte.136.4.454
   Krishnan S, 2006, PEDIATRICS, V117, P1440, DOI 10.1542/peds.2005-1559
   Kubota Yutaka, 2004, Nihon Kokyuki Gakkai Zasshi, V42, P655
   Kuzela L, 1999, HEPATO-GASTROENTEROL, V46, P1714
   Kuzniar T, 2000, EUR RESPIR J, V15, P209, DOI 10.1183/09031936.00.15120900
   Lamblin C, 1996, EUR RESPIR J, V9, P2176, DOI 10.1183/09031936.96.09102176
   Larsen S, 2010, ANN MED, V42, P97, DOI 10.3109/07853890903559724
   LEMANN M, 1987, GUT, V28, P1669, DOI 10.1136/gut.28.12.1669
   Loftus EV, 2004, GASTROENTEROLOGY, V126, P1504, DOI 10.1053/j.gastro.2004.01.063
   LOUIS E, 1995, ALLERGY, V50, P729, DOI 10.1111/j.1398-9995.1995.tb01214.x
   MACDERMOTT RP, 1989, GASTROENTEROLOGY, V96, P442, DOI 10.1016/0016-5085(89)91569-2
   Mahadeva R, 2000, EUR RESPIR J, V15, P41, DOI 10.1183/09031936.00.15104100
   Mansi A, 2000, AM J RESP CRIT CARE, V161, P1051, DOI 10.1164/ajrccm.161.3.9906013
   Margagnoni G, 2010, J CROHNS COLITIS, V4, P211, DOI 10.1016/j.crohns.2009.11.007
   Marvisi M, 2000, EUR RESPIR J, V16, P965, DOI 10.1183/09031936.00.16596500
   Marvisi Maurizio, 2001, Recenti Progressi in Medicina, V92, P774
   Marvisi Maurizio, 2004, Current Drug Targets - Inflammation and Allergy, V3, P437, DOI 10.2174/1568010042634514
   Mayordomo L, 2002, SCAND J RHEUMATOL, V31, P44, DOI 10.1080/030097402317255372
   MAZER BD, 1993, PEDIATR PULM, V15, P55, DOI 10.1002/ppul.1950150110
   MCKEE AL, 1983, AM J GASTROENTEROL, V78, P86
   Mera A, 1996, INTERNAL MED, V35, P957, DOI 10.2169/internalmedicine.35.957
   Mercadal NR, 2012, ANN GASTROENTEROL, V25, P361
   Miehsler W, 2004, GUT, V53, P542, DOI 10.1136/gut.2003.025411
   Mikhailova Z F, 2011, Eksp Klin Gastroenterol, P82
   Milenkovic B, 2011, SRP ARK CELOK LEK, V139, P514, DOI 10.2298/SARH1108514M
   Mohamed-Hussein AAR, 2007, RESP MED, V101, P977, DOI 10.1016/j.rmed.2006.09.005
   MOLES KW, 1988, BRIT J DIS CHEST, V82, P79, DOI 10.1016/0007-0971(88)90012-5
   Mukhopadhyay D, 1970, JAMA, V211, P1540, DOI 10.1001/jama.211.9.1540
   MUNCK A, 1995, EUR RESPIR J, V8, P377, DOI 10.1183/09031936.95.08030377
   Nagy F, 2007, WORLD J GASTROENTERO, V13, P316, DOI 10.3748/wjg.v13.i2.316
   Navarrete BA, 2005, ARCH BRONCONEUMOL, V41, P230
   NEILLY JB, 1989, RESP MED, V83, P487, DOI 10.1016/S0954-6111(89)80132-5
   Nielsen OH, 2009, NAT CLIN PRACT GASTR, V6, P92, DOI 10.1038/ncpgasthep1340
   Orii S, 2001, J CLIN GASTROENTEROL, V32, P251, DOI 10.1097/00004836-200103000-00017
   Östör AJK, 2006, J RHEUMATOL, V33, P622
   Panagi S, 2004, INFLAMM BOWEL DIS, V10, P274, DOI 10.1097/00054725-200405000-00016
   PANG JA, 1984, J CLIN GASTROENTEROL, V6, P361
   Papa A, 2008, DIGEST DIS, V26, P149, DOI 10.1159/000116773
   Papiris SA, 2013, EXPERT REV RESP MED, V7, P289, DOI [10.1586/ers.13.21, 10.1586/ERS.13.21]
   Park Jeung Eun, 2009, Korean J Gastroenterol, V53, P116
   Parry SD, 2002, EUR RESPIR J, V19, P756, DOI 10.1183/09031936.02.00267402
   PascualLledo JF, 1997, ANN PHARMACOTHER, V31, P499, DOI 10.1177/106002809703100421
   PASQUIS P, 1981, RESPIRATION, V41, P56, DOI 10.1159/000194359
   PATWARDHAN RV, 1983, ARCH INTERN MED, V143, P94, DOI 10.1001/archinte.143.1.94
   PRESENT DH, 1989, ANN INTERN MED, V111, P641, DOI 10.7326/0003-4819-111-8-641
   Principi Mariabeatrice, 2013, J Crohns Colitis, V7, pe427, DOI 10.1016/j.crohns.2013.02.001
   PUNTIS JWL, 1990, ARCH DIS CHILD, V65, P1270, DOI 10.1136/adc.65.11.1270
   Quera R, 2004, AM J GASTROENTEROL, V99, P1971, DOI 10.1111/j.1572-0241.2004.40923.x
   Raj AA, 2008, RESP MED, V102, P780, DOI 10.1016/j.rmed.2007.08.014
   Ramos-Casals M, 2007, MEDICINE, V86, P242, DOI 10.1097/MD.0b013e3181441a68
   RANKIN GB, 1979, GASTROENTEROLOGY, V77, P914
   RANKIN GB, 1990, MED CLIN N AM, V74, P39, DOI 10.1016/S0025-7125(16)30585-5
   Reid JD, 2011, CAN RESPIR J, V18, P262, DOI 10.1155/2011/713821
   RICKLI H, 1994, EUR RESPIR J, V7, P1899, DOI 10.1183/09031936.94.07101899
   Rieder F, 2006, Z GASTROENTEROL, V44, P599, DOI 10.1055/s-2006-926644
   Riegert-Johnson DL, 2002, INFLAMM BOWEL DIS, V8, P186, DOI 10.1097/00054725-200205000-00005
   ROGERS BHG, 1972, J CHRON DIS, V24, P743
   Rothfuss KS, 2006, WORLD J GASTROENTERO, V12, P4819
   Rutgeerts P, 2009, GASTROENTEROLOGY, V136, P1182, DOI 10.1053/j.gastro.2009.02.001
   Saltzman K, 2001, AM J ROENTGENOL, V177, P257, DOI 10.2214/ajr.177.1.1770257
   Serrano J, 1996, Arch Bronconeumol, V32, P151
   Shad JA, 2001, J CLIN GASTROENTEROL, V33, P161, DOI 10.1097/00004836-200108000-00016
   SHNEERSON JM, 1981, THORAX, V36, P313, DOI 10.1136/thx.36.4.313
   SINGH D, 1994, AM J GASTROENTEROL, V89, P2250
   Smith PA, 2009, EUR J GASTROEN HEPAT, V21, P237, DOI 10.1097/MEG.0b013e328304e0cc
   Solem CA, 2004, AM J GASTROENTEROL, V99, P97, DOI 10.1046/j.1572-0241.2003.04026.x
   SOMMER H, 1986, DEUT MED WOCHENSCHR, V111, P812, DOI 10.1055/s-2008-1068536
   Songür N, 2003, J CLIN GASTROENTEROL, V37, P292, DOI 10.1097/00004836-200310000-00006
   Sossai P, 2001, MT SINAI J MED, V68, P389
   SOSTMAN HD, 1976, MEDICINE, V55, P371, DOI 10.1097/00005792-197609000-00002
   Spira A, 1998, CHEST, V113, P1723, DOI 10.1378/chest.113.6.1723
   Storch I, 2003, INFLAMM BOWEL DIS, V9, P104, DOI 10.1097/00054725-200303000-00004
   Storch I, 2001, J CLIN GASTROENTEROL, V33, P345, DOI 10.1097/00004836-200110000-00023
   Stratakos G, 2005, EUR RESPIR J, V26, P354, DOI 10.1183/09031936.05.00005205
   Su CYG, 2002, GASTROENTEROL CLIN N, V31, P307, DOI 10.1016/S0889-8553(01)00019-X
   Tanigawa K, 1999, RESPIRATION, V66, P69, DOI 10.1159/000029341
   TEAGUE WG, 1985, J PEDIATR GASTR NUTR, V4, P663, DOI 10.1097/00005176-198508000-00030
   Tiwary R S, 1989, J Assoc Physicians India, V37, P773
   Toruner M, 2008, GASTROENTEROLOGY, V134, P929, DOI 10.1053/j.gastro.2008.01.012
   Trisolini R, 2000, SARCOIDOSIS VASC DIF, V17, P288
   Trow TK, 2009, THORAX, V64, P546, DOI 10.1136/thx.2008.107185
   Tsiodras S, 2008, MAYO CLIN PROC, V83, P181
   TURNERWARWICK M, 1968, Q J MED, V37, P133
   Tzanakis N, 1998, RESP MED, V92, P516, DOI 10.1016/S0954-6111(98)90301-8
   Tzanakis N, 1998, AM J RESP CRIT CARE, V157, P382, DOI 10.1164/ajrccm.157.2.97-04075
   Tzanakis NE, 2010, WORLD J GASTROENTERO, V16, P299, DOI 10.3748/wjg.v16.i3.299
   van Lierop PPE, 2009, J PEDIATR GASTR NUTR, V48, P142, DOI 10.1097/MPG.0b013e3181821964
   Vandenplas O, 1998, AM J RESP CRIT CARE, V158, P1676, DOI 10.1164/ajrccm.158.5.9801070
   VASISHTA S, 1994, CHEST, V106, P1279, DOI 10.1378/chest.106.4.1279
   Veloso FT, 1996, J CLIN GASTROENTEROL, V23, P29, DOI 10.1097/00004836-199607000-00009
   VELOSO FT, 1994, J CLIN GASTROENTEROL, V19, P339, DOI 10.1097/00004836-199412000-00019
   Villeneuve E, 2006, J RHEUMATOL, V33, P1189
   WALLAERT B, 1985, NEW ENGL J MED, V312, P444
   WALLAERT B, 1985, CHEST, V87, P363, DOI 10.1378/chest.87.3.363
   Ward H, 1999, Can Respir J, V6, P197
   Weatherhead M, 2006, INFLAMM BOWEL DIS, V12, P427, DOI 10.1097/01.MIB.0000219811.54115.aa
   Welsh L, 2012, AM J RESP CRIT CARE, V186, P1060, DOI 10.1164/ajrccm.186.10.1060
   WHITE DA, 1989, AM REV RESPIR DIS, V139, P18, DOI 10.1164/ajrccm/139.1.18
   WILCOX P, 1987, CHEST, V92, P18, DOI 10.1378/chest.92.1.18
   Williams Horace, 2008, Curr Gastroenterol Rep, V10, P597, DOI 10.1007/s11894-008-0108-6
   YAFFE BH, 1983, AM J GASTROENTEROL, V78, P493
NR 180
TC 49
Z9 53
U1 0
U2 8
PU BAISHIDENG PUBLISHING GROUP INC
PI PLEASANTON
PA 8226 REGENCY DR, PLEASANTON, CA 94588 USA
SN 1007-9327
EI 2219-2840
J9 WORLD J GASTROENTERO
JI World J. Gastroenterol.
PD OCT 7
PY 2014
VL 20
IS 37
BP 13501
EP 13511
DI 10.3748/wjg.v20.i37.13501
PG 11
WC Gastroenterology & Hepatology
WE Science Citation Index Expanded (SCI-EXPANDED)
SC Gastroenterology & Hepatology
GA AR9GN
UT WOS:000343881200024
PM 25309080
OA Green Published, hybrid
DA 2024-01-22
ER

PT J
AU Aginbay, A
   Khamzina, S
   Zhanasbayeva, M
   Kaliaskarova, K
   Batyrbekov, K
   Kulkayeva, G
AF Aginbay, Aibar
   Khamzina, Saule
   Zhanasbayeva, Marzhan
   Kaliaskarova, Kulpash
   Batyrbekov, Kanat
   Kulkayeva, Gulnara
TI Efficacy of Infliximab for the Treatment of Oral Manifestation of
   Crohn's Disease
SO CASE REPORTS IN GASTROENTEROLOGY
LA English
DT Article
DE Crohn's disease; Extraintestinal manifestation; Inflammatory bowel
   disease; Infliximab
ID INFLAMMATORY-BOWEL-DISEASE; EXTRAINTESTINAL MANIFESTATIONS; PREVALENCE
AB Oral manifestations of IBD can be specific or nonspecific, due to intestinal malabsorption or induced by pharmacological treatments. Oral manifestations may precede the diagnosis of IBD or interfere with timely diagnosis and treatment. The paradigm of treatment for oral lesions in patients with IBD is based on treating and controlling the intestinal manifestations of the underlying disease as well as local methods of treatment can be used. Here, we report a case of a patient with the oral manifestation of IBD, who responded to treatment with infliximab. The patient was admitted with complaints of long-term nonhealing ulcers of the lips and oral cavity, odynophagia, and there were no intestinal manifestations at that time. The appearance of the disease in 2008 with lesions of the oral cavity, however, Crohn's disease was diagnosed in 2016. The patient began therapy with azathioprine and prednisolone, and later developed hormone dependence and osteoporosis. In 2020, against the background of immunosuppressive therapy, the patient has an exacerbation, especially increased symptoms from the lesion of the oral cavity. In 2020 was started therapy with vedolizumab, with slight improvement. Due to the ineffectiveness of the latter's therapy, therapy with monoclonal antibodies (infliximab) was started in February 2021. Currently, patient is in clinical, laboratory, and endoscopic remission.
C1 [Aginbay, Aibar; Zhanasbayeva, Marzhan; Kaliaskarova, Kulpash; Kulkayeva, Gulnara] Natl Res Oncol Ctr, Dept Gastroenterol, Nur Sultan, Kazakhstan.
   [Khamzina, Saule] Natl Res Oncol Ctr, Dept Surg, Nur Sultan, Kazakhstan.
   [Batyrbekov, Kanat] Natl Res Oncol Ctr, Dept Endoscopy, Nur Sultan, Kazakhstan.
RP Khamzina, S (通讯作者)，Natl Res Oncol Ctr, Dept Surg, Nur Sultan, Kazakhstan.
EM khamzina.saule88@gmail.com
RI Batyrbekov, Kanat/AAG-2122-2020
OI Batyrbekov, Kanat/0000-0003-4837-0775; Aginbay,
   Aibar/0000-0002-3573-144X; Khamzina, Saule/0000-0002-6975-7541
CR [Anonymous], 2004, ANN GASTROENTEROL
   Dudeney T P, 1969, Proc R Soc Med, V62, P1237
   Elahi Maryam, 2012, Gastroenterol Hepatol Bed Bench, V5, P155
   Greuter T, 2017, J PEDIATR GASTR NUTR, V65, P200, DOI 10.1097/MPG.0000000000001455
   Grössner-Schreiber B, 2006, J CLIN PERIODONTOL, V33, P478, DOI 10.1111/j.1600-051X.2006.00942.x
   Harty S, 2005, CLIN GASTROENTEROL H, V3, P886, DOI 10.1016/S1542-3565(05)00424-6
   Jose FA, 2009, INFLAMM BOWEL DIS, V15, P63, DOI 10.1002/ibd.20604
   Katsanos KH, 2015, ALIMENT PHARM THER, V42, P40, DOI 10.1111/apt.13217
   Khanna D, 2004, DRUG SAFETY, V27, P307, DOI 10.2165/00002018-200427050-00003
   Lankarani KB, 2013, WORLD J GASTROENTERO, V19, P8571, DOI 10.3748/wjg.v19.i46.8571
   LARANJEIRA Nuno, 2015, Arq. Gastroenterol., V52, P105, DOI 10.1590/S0004-28032015000200006
   Lauritano D, 2019, DIAGNOSTICS, V9, DOI 10.3390/diagnostics9030077
   Mahadevan U, 2001, INFLAMM BOWEL DIS, V7, P38, DOI 10.1097/00054725-200102000-00006
   Oviedo C, 2017, Int. J. Odontostomat., V11, P267
   Rehberger A, 1998, EUR J DERMATOL, V8, P274
   Rubesin SE, 2001, SURG CLIN N AM, V81, P39, DOI 10.1016/S0039-6109(05)70273-5
   Scully C, 2008, ORAL SURG ORAL MED O, V106, P845, DOI 10.1016/j.tripleo.2008.07.014
   Vavricka SR, 2011, AM J GASTROENTEROL, V106, P110, DOI 10.1038/ajg.2010.343
   Vind I, 2006, AM J GASTROENTEROL, V101, P1274, DOI 10.1111/j.1572-0241.2006.00552.x
NR 19
TC 0
Z9 0
U1 0
U2 2
PU KARGER
PI BASEL
PA ALLSCHWILERSTRASSE 10, CH-4009 BASEL, SWITZERLAND
EI 1662-0631
J9 CASE REP GASTROENTER
JI Case Rep. Gastroenterol.
PY 2022
VL 16
IS 3
BP 629
EP 636
DI 10.1159/000527473
PG 8
WC Gastroenterology & Hepatology
WE Emerging Sources Citation Index (ESCI)
SC Gastroenterology & Hepatology
GA 7K7XE
UT WOS:000905490400015
PM 36605733
OA gold, Green Published
DA 2024-01-22
ER

PT J
AU Kolho, KL
AF Kolho, Kaija-Leena
TI Therapeutic Drug Monitoring and Outcome of Infliximab Therapy in
   Pediatric Onset Inflammatory Bowel Disease
SO FRONTIERS IN PEDIATRICS
LA English
DT Review
DE anti-TNF; children; Crohn disease; ulcerative colitis; unclassified
   colitis
ID FECAL CALPROTECTIN; ULCERATIVE-COLITIS; INDUCTION THERAPY;
   CROHNS-DISEASE; TROUGH LEVELS; CHILDREN; PHARMACOKINETICS; AGENTS; TNF
AB Inflammatory bowel disease (IBD) with pediatric onset has become more prevalent during past decades. Thus, the number of patients with moderate to severe disease subtype treated with antagonists to tumor necrosis factor alpha (TNF alpha) has concurrently risen. Most pediatric patients initially respond to these drugs but will need dose escalation during the first year of therapy. As pediatric data regarding therapeutic drug monitoring during therapy with TNF alpha-blocker adalimumab are sparse, this review focuses on the literature on therapeutic drug monitoring of infliximab and how it may guide management.
C1 [Kolho, Kaija-Leena] Helsinki Univ Hosp, Childrens Hosp, Helsinki, Finland.
   [Kolho, Kaija-Leena] Univ Helsinki, Helsinki, Finland.
   [Kolho, Kaija-Leena] Tampere Univ, Fac Med & Med Technol, Tampere, Finland.
C3 University of Helsinki; Helsinki University Central Hospital; University
   of Helsinki; Tampere University
RP Kolho, KL (通讯作者)，Helsinki Univ Hosp, Childrens Hosp, Helsinki, Finland.; Kolho, KL (通讯作者)，Univ Helsinki, Helsinki, Finland.; Kolho, KL (通讯作者)，Tampere Univ, Fac Med & Med Technol, Tampere, Finland.
EM kaija-leena.kolho@helsinki.fi
FU Pediatric Research Foundation (Finland); Helsinki University Hospital
   Research Fund
FX Pediatric Research Foundation (Finland) and Helsinki University Hospital
   Research Fund have provided study support for an ongoing research
   project on pediatric inflammatory bowel disease.
CR Aardoom MA, 2019, INT J MOL SCI, V20, DOI 10.3390/ijms20102529
   Adedokun OJ, 2013, INFLAMM BOWEL DIS, V19, P2753, DOI 10.1097/01.MIB.0000435438.84365.f7
   Bar-Yoseph H, 2018, ALIMENT PHARM THER, V47, P212, DOI 10.1111/apt.14410
   Bauman LE, 2020, INFLAMM BOWEL DIS, V26, P429, DOI 10.1093/ibd/izz143
   Chaparro M, 2012, ALIMENT PHARM THER, V35, P971, DOI 10.1111/j.1365-2036.2012.05057.x
   Choi SY, 2019, GUT LIVER, V13, P541, DOI 10.5009/gnl18129
   Clarkston K, 2019, J PEDIATR GASTR NUTR, V69, P68, DOI 10.1097/MPG.0000000000002304
   Cohen RZ, 2019, J PEDIATR GASTR NUTR, V69, P551, DOI 10.1097/MPG.0000000000002440
   Colman RJ, 2021, INFLAMM BOWEL DIS, V27, P1045, DOI 10.1093/ibd/izaa241
   de Bie CI, 2011, ALIMENT PHARM THER, V33, P243, DOI 10.1111/j.1365-2036.2010.04507.x
   de Ridder L, 2019, J PEDIATR GASTR NUTR, V68, P144, DOI 10.1097/MPG.0000000000002141
   Deora V, 2017, ACTA PAEDIATR, V106, P1863, DOI 10.1111/apa.14008
   Dubinsky MC, 2017, AAPS J, V19, P215, DOI 10.1208/s12248-016-9994-y
   El-Matary W, 2019, INFLAMM BOWEL DIS, V25, P150, DOI 10.1093/ibd/izy217
   Fernandes C, 2015, IMMUNOTHERAPY-UK, V7, P175, DOI 10.2217/imt.14.105
   Greener T, 2018, INFLAMM BOWEL DIS, V24, P1808, DOI 10.1093/ibd/izy066
   Guidi L, 2018, J CROHNS COLITIS, V12, P1079, DOI 10.1093/ecco-jcc/jjy076
   Haas L, 2017, DIGEST DIS SCI, V62, P3110, DOI 10.1007/s10620-017-4745-1
   Hämäläinen A, 2013, SCAND J GASTROENTERO, V48, P35, DOI 10.3109/00365521.2012.741619
   Hämäläinen A, 2011, WORLD J GASTROENTERO, V17, P5166, DOI 10.3748/wjg.v17.i47.5166
   Hofmekler T, 2017, J PEDIATR GASTR NUTR, V64, P580, DOI 10.1097/MPG.0000000000001302
   Jongsma MME, 2020, EUR J PEDIATR, V179, P1935, DOI 10.1007/s00431-020-03750-0
   Joosse ME, 2015, INFLAMM BOWEL DIS, V21, P2214, DOI 10.1097/MIB.0000000000000420
   Kirchgesner J, 2018, GASTROENTEROLOGY, V155, P337, DOI 10.1053/j.gastro.2018.04.012
   Kolho KL, 2014, SCAND J GASTROENTERO, V49, P434, DOI 10.3109/00365521.2014.886719
   Lega S, 2019, INFLAMM BOWEL DIS, V25, P134, DOI 10.1093/ibd/izy203
   Lepp J, 2020, SCAND J GASTROENTERO, V55, P1411, DOI 10.1080/00365521.2020.1837929
   Merras-Salmio L, 2017, J PEDIATR GASTR NUTR, V64, P272, DOI 10.1097/MPG.0000000000001258
   Molander P, 2012, INFLAMM BOWEL DIS, V18, P2011, DOI 10.1002/ibd.22863
   Naviglio S, 2019, J PEDIATR GASTR NUTR, V68, P37, DOI 10.1097/MPG.0000000000002112
   Nikkonen A, 2020, ACTA PAEDIATR, V109, P836, DOI 10.1111/apa.15026
   Papamichael K, 2021, CLIN GASTROENTEROL H, V19, P839, DOI 10.1016/j.cgh.2020.03.002
   Papamichael K, 2019, CLIN GASTROENTEROL H, V17, P1655, DOI 10.1016/j.cgh.2019.03.037
   Roblin X, 2018, INFLAMM BOWEL DIS, V24, P2078, DOI 10.1093/ibd/izy111
   Rolandsdotter H, 2017, INT J MOL SCI, V18, DOI 10.3390/ijms18030575
   Sipponen T, 2015, SCAND J GASTROENTERO, V50, P74, DOI 10.3109/00365521.2014.987809
   Topf-Olivestone C, 2015, ARCH DIS CHILD, V100, P391, DOI 10.1136/archdischild-2014-306467
   Turner D, 2018, J PEDIATR GASTR NUTR, V67, P257, DOI 10.1097/MPG.0000000000002035
   Turner D, 2018, J PEDIATR GASTR NUTR, V67, P292, DOI 10.1097/MPG.0000000000002036
   Ungar B, 2018, J PEDIATR GASTR NUTR, V67, P507, DOI 10.1097/MPG.0000000000002051
   Ungar B, 2014, GUT, V63, P1258, DOI 10.1136/gutjnl-2013-305259
   van Hoeve K, 2019, J PEDIATR GASTR NUTR, V68, P847, DOI 10.1097/MPG.0000000000002265
   van Hoeve K, 2018, J CROHNS COLITIS, V12, P1316, DOI 10.1093/ecco-jcc/jjy111
   van Rheenen PF, 2021, J CROHNS COLITIS, V15, P171, DOI 10.1093/ecco-jcc/jjaa161
   Vande Casteele N, 2015, GASTROENTEROLOGY, V148, P1320, DOI 10.1053/j.gastro.2015.02.031
   Winter DA, 2020, J PEDIATR GASTR NUTR, V70, P763, DOI 10.1097/MPG.0000000000002631
   Wren Anava A, 2018, AMA J Ethics, V20, pE841, DOI 10.1001/amajethics.2018.841
NR 47
TC 10
Z9 11
U1 0
U2 3
PU FRONTIERS MEDIA SA
PI LAUSANNE
PA AVENUE DU TRIBUNAL FEDERAL 34, LAUSANNE, CH-1015, SWITZERLAND
SN 2296-2360
J9 FRONT PEDIATR
JI Front. Pediatr.
PD JAN 13
PY 2021
VL 8
AR 623689
DI 10.3389/fped.2020.623689
PG 6
WC Pediatrics
WE Science Citation Index Expanded (SCI-EXPANDED)
SC Pediatrics
GA PY4EC
UT WOS:000611997800001
PM 33520903
OA Green Published, gold
DA 2024-01-22
ER

PT J
AU Herfarth, HH
   Jackson, S
   Schliebe, BG
   Martin, C
   Ivanova, A
   Anton, K
   Sandler, RS
   Long, MD
   Isaacs, KL
   Osterman, MT
   Sands, BE
   Higgins, PD
   Lewis, JD
AF Herfarth, Hans H.
   Jackson, Susan
   Schliebe, Barbara G.
   Martin, Christopher
   Ivanova, Anastasia
   Anton, Kristen
   Sandler, Robert S.
   Long, Millie D.
   Isaacs, Kim L.
   Osterman, Mark T.
   Sands, Bruce E.
   Higgins, Peter D.
   Lewis, James D.
TI Investigator-Initiated IBD Trials in the United States: Facts,
   Obstacles, and Answers
SO INFLAMMATORY BOWEL DISEASES
LA English
DT Review
DE inflammatory bowel disease; investigator-initiated clinical trial;
   Crohn's disease; ulcerative colitis; therapy
ID RANDOMIZED CONTROLLED-TRIALS; INFLAMMATORY-BOWEL-DISEASE;
   PLACEBO-CONTROLLED TRIAL; CROHNS-DISEASE; ULCERATIVE-COLITIS; RESEARCH
   QUESTIONS; SAMPLE-SIZE; AZATHIOPRINE; DESIGN; METHOTREXATE
AB Investigator-initiated randomized clinical trials are the backbone of academic clinical research. Investigator-initiated trials (IITs) complement the large clinical studies sponsored by industry and address questions, which are usually not the main focus of a commercially directed research but have the purpose to confirm, improve, or refute clinically important questions with regard to diagnostic and therapeutic approaches in patient care. The aim of this review is to illustrate the necessary steps to start and complete an IIT in the field of inflammatory bowel diseases in the United States. The initial milestones for an investigator include structuring a protocol, planning and building of the trial infrastructure, accurately estimating the costs of the trial, and gauging the time span for recruitment. Once the trial has begun it is important to keep patient recruitment on target, monitor of the data quality, and document treatment emergent adverse events. This article provides a framework for the different phases of an IIT and outlines potential hurdles, which could hinder a successful execution.
C1 [Herfarth, Hans H.; Jackson, Susan; Schliebe, Barbara G.; Martin, Christopher; Anton, Kristen; Sandler, Robert S.; Long, Millie D.; Isaacs, Kim L.] Univ N Carolina, Div Gastroenterol & Hepatol, Chapel Hill, NC USA.
   [Martin, Christopher; Anton, Kristen; Sandler, Robert S.] Univ N Carolina, CGIBD Biostat Core, Chapel Hill, NC USA.
   [Ivanova, Anastasia] Univ N Carolina, Dept Biostat, Chapel Hill, NC USA.
   [Anton, Kristen] Geisel Sch Med Dartmouth, Hanover, NH USA.
   [Osterman, Mark T.; Lewis, James D.] Univ Penn, Div Gastroenterol, Philadelphia, PA USA.
   [Sands, Bruce E.] Icahn Sch Med Mt Sinai, Dr Henry D Janowitz Div Gastroenterol, New York, NY USA.
   [Higgins, Peter D.] Div Gastroenterol & Hepatol, Michigan, IN USA.
   [Lewis, James D.] Univ Penn, Ctr Epidemiol & Biostat, Philadelphia, PA 19104 USA.
C3 University of North Carolina; University of North Carolina Chapel Hill;
   University of North Carolina; University of North Carolina Chapel Hill;
   University of North Carolina; University of North Carolina Chapel Hill;
   Dartmouth College; University of Pennsylvania; Icahn School of Medicine
   at Mount Sinai; University of Pennsylvania
RP Herfarth, HH (通讯作者)，Univ N Carolina, Dept Med, Div Gastroenterol & Hepatol, Bioinformatics Bldg,CB 7080, Chapel Hill, NC 27599 USA.
EM hherf@med.unc.edu
RI Sands, Bruce/R-7887-2019; Herfarth, Hans/K-7547-2019
OI Sands, Bruce/0000-0001-5762-5042; Isaacs, Kim/0000-0002-6433-876X
FU CCFA;  [5U01DK092239]
FX HHH, S. Jackson, B. G. Schliebe, C. Martin, K. Anton, R. S. Sandler, M.
   D. Long, K. L. Isaacs, B. E. Sands, and J. D. Lewis are supported by
   5U01DK092239. HHE, P. D. Higgins, C. Martin, K. Anton, and R. S. Sandler
   are also supported by the CCFA.
CR Bailey C, 2016, BRIT J CLIN PHARMACO, V82, P17, DOI 10.1111/bcp.12944
   Carbonnel F, 2016, GASTROENTEROLOGY, V150, P380, DOI 10.1053/j.gastro.2015.10.050
   Charles P, 2009, BMJ-BRIT MED J, V338, DOI 10.1136/bmj.b1732
   Cosnes J, 2013, GASTROENTEROLOGY, V145, P758, DOI 10.1053/j.gastro.2013.04.048
   D'Haens G, 2012, GASTROENTEROLOGY, V143, P1461, DOI 10.1053/j.gastro.2012.09.031
   Dassopoulos T, 2014, ALIMENT PHARM THER, V39, P163, DOI 10.1111/apt.12555
   Farrugia P, 2010, CAN J SURG, V53, P278
   FREIMAN JA, 1978, NEW ENGL J MED, V299, P690, DOI 10.1056/NEJM197809282991304
   Gold JL, 2005, HEALTH SERV RES, V40, P291, DOI 10.1111/j.1475-6773.2005.00354.x
   Ha C, 2012, CLIN GASTROENTEROL H, V10, P1002, DOI 10.1016/j.cgh.2012.02.004
   Harris PA, 2009, J BIOMED INFORM, V42, P377, DOI 10.1016/j.jbi.2008.08.010
   Haynes RB, 2006, J CLIN EPIDEMIOL, V59, P881, DOI 10.1016/j.jclinepi.2006.06.006
   Herfarth HH, 2016, DIGEST DIS, V34, P140, DOI 10.1159/000443129
   Herfarth HH, 2013, INFLAMM BOWEL DIS, V19, P1073, DOI 10.1097/01.MIB.0000428910.36091.10
   Lewis JD, 2008, GASTROENTEROLOGY, V134, P688, DOI 10.1053/j.gastro.2007.12.012
   McIntyre Chelsey, 2014, J Pharm Pract, V27, P101, DOI 10.1177/0897190013504958
   Osterman MT, 2014, CLIN GASTROENTEROL H, V12, P1887, DOI 10.1016/j.cgh.2014.03.035
   Panés J, 2013, GASTROENTEROLOGY, V145, P766, DOI 10.1053/j.gastro.2013.06.009
   Ravikoff JE, 2012, INFLAMM BOWEL DIS, V18, P2092, DOI 10.1002/ibd.22872
   Regueiro M, 2016, GASTROENTEROLOGY, V150, P1568, DOI 10.1053/j.gastro.2016.02.072
   Sandborn WJ, 2003, GASTROENTEROLOGY, V125, P380, DOI 10.1016/S0016-5085(03)00877-1
   Sands BE, 2005, INFLAMM BOWEL DIS, V11, pS22, DOI 10.1097/01.MIB.0000184849.38816.39
   Strange K, 2008, AM J PHYSIOL-CELL PH, V295, pC567, DOI 10.1152/ajpcell.00208.2008
   Wagner TH, 2010, J CLIN ONCOL, V28, P662, DOI 10.1200/JCO.2009.23.2470
NR 24
TC 14
Z9 16
U1 2
U2 7
PU LIPPINCOTT WILLIAMS & WILKINS
PI PHILADELPHIA
PA TWO COMMERCE SQ, 2001 MARKET ST, PHILADELPHIA, PA 19103 USA
SN 1078-0998
EI 1536-4844
J9 INFLAMM BOWEL DIS
JI Inflamm. Bowel Dis.
PD JAN
PY 2017
VL 23
IS 1
BP 14
EP 22
DI 10.1097/MIB.0000000000000907
PG 9
WC Gastroenterology & Hepatology
WE Science Citation Index Expanded (SCI-EXPANDED)
SC Gastroenterology & Hepatology
GA EK4LB
UT WOS:000393897100009
PM 27598744
OA Green Accepted, Bronze
DA 2024-01-22
ER

PT J
AU Kennelly, RP
   Subramaniam, T
   Egan, LJ
   Joyce, MR
AF Kennelly, Rory P.
   Subramaniam, Thava
   Egan, Larry J.
   Joyce, Myles. R.
TI Smoking and Crohn's disease: Active modification of an independent risk
   factor (Education alone is not enough)
SO JOURNAL OF CROHNS & COLITIS
LA English
DT Article
DE Crohn's disease; Education; Smoking; Smoking cessation therapy
ID CESSATION; SMOKERS; THERAPY
AB Introduction: Smoking can induce the onset of Crohn's disease in genetically susceptible patients and may accelerate progression and disease severity. There is a paucity of information as to patient knowledge of the impact of smoking on disease progression. The aim of this study was to assess patient awareness, initiate smoking cessation therapy and monitor the effectiveness of an active smoking cessation programme in patients with Crohn's disease.
   Methods: All patients with a diagnosis of Crohn's disease over a ten year period were identified from a prospectively managed database. Details of smoking history and patient knowledge of the link between Crohn's disease and smoking were collected through a telephone questionnaire. Current smokers who wished to quit were enrolled in a smoking cessation programme and followed prospectively for 12 months.
   Results: 340 patients were identified with 281 eligible for inclusion. 181 patients agreed to a telephone survey (64.4% patient uptake). Smokers had an increased incidence of surgical intervention (OR 2.2; CI 1.02, 4.78 P=0.043). Awareness of the link between smoking and Crohn's disease was highest in the current smoking cohort and lowest in the non-smoking cohort (CS:NS; 79.5%:43% p<0.001). 29% of patients with a smoking history had previously been offered smoking cessation therapy. 77% of current smokers opted for smoking cessation therapy. At 6 months 53% of these patients remained smoke free and 37% at 12 months.
   Conclusion: In patients with Crohn's disease, information alone is ineffective at achieving smoking cessation. Good cessation rates are achievable if information is supported by active smoking cessation therapy. (C) 2012 European Crohn's and Colitis Organisation. Published by Elsevier B.V. All rights reserved.
C1 [Kennelly, Rory P.; Subramaniam, Thava; Joyce, Myles. R.] Univ Coll Hosp Galway, Dept Colorectal Surg, Galway, Ireland.
   [Egan, Larry J.] Univ Coll Hosp Galway, Dept Gastroenterol, Galway, Ireland.
C3 Ollscoil na Gaillimhe-University of Galway; Ollscoil na
   Gaillimhe-University of Galway
RP Kennelly, RP (通讯作者)，Galway Univ Hosp, Dept Surg, Newcastle, Galway, Ireland.
EM rorykennelly@rcsi.ie; thavakumar_86@hotmail.com;
   Laurence.egan@nuigalway.ie; myles.joyce@mailn.hse.ie
CR Benowitz NL, 2010, NEW ENGL J MED, V362, P2295, DOI 10.1056/NEJMra0809890
   Bolliger CT, 2011, CLIN THER, V33, P465, DOI 10.1016/j.clinthera.2011.04.013
   Bridger S, 2002, GUT, V51, P21, DOI 10.1136/gut.51.1.21
   Cahill K, 2013, COCHRANE DB SYST REV, DOI [10.1002/14651858.CD009329.pub2, 10.1002/14651858.CD006103.pub6]
   Christenhusz LCA, 2012, NICOTINE TOB RES, V14, P657, DOI 10.1093/ntr/ntr263
   Cosnes J, 2001, GASTROENTEROLOGY, V120, P1093, DOI 10.1053/gast.2001.23231
   Currie LM, 2011, ADDICTION, V106, P15, DOI 10.1111/j.1360-0443.2010.03157.x
   Johnson GJ, 2005, ALIMENT PHARM THER, V21, P921, DOI 10.1111/j.1365-2036.2005.02424.x
   Mazor Y, 2011, J CROHNS COLITIS, V5, P592, DOI 10.1016/j.crohns.2011.06.002
   Muggli ME, 2010, TOB CONTROL, V19, P24, DOI 10.1136/tc.2009.031831
   Nagelhout GE, 2012, ADDICTION, V107, P407, DOI 10.1111/j.1360-0443.2011.03642.x
   Peretti-Watel P, 2012, HEALTH POLICY, V106, P169, DOI 10.1016/j.healthpol.2012.03.016
   Podolsky DK, 2002, NEW ENGL J MED, V347, P417, DOI 10.1056/NEJMra0804647
   Reid RD, 2011, CURR OPIN CARDIOL, V26, P443, DOI 10.1097/HCO.0b013e3283497499
   Slattery E, 2011, J CROHNS COLITIS, V5, P505, DOI 10.1016/j.crohns.2011.06.003
   Stead LF, 2008, COCHRANE DB SYST REV, DOI 10.1002/14651858.CD000146.pub3
   Sutherland G, 2003, HEART, V89, pII25, DOI 10.1136/heart.89.suppl_2.ii25
   Taylor M, 2011, ADDICTION, V106, P1819, DOI 10.1111/j.1360-0443.2011.03493.x
   Yamamoto T, 2000, BRIT J SURG, V87, P398, DOI 10.1046/j.1365-2168.2000.01443.x
NR 19
TC 17
Z9 18
U1 0
U2 12
PU OXFORD UNIV PRESS
PI OXFORD
PA GREAT CLARENDON ST, OXFORD OX2 6DP, ENGLAND
SN 1873-9946
EI 1876-4479
J9 J CROHNS COLITIS
JI J. Crohns Colitis
PD SEP 1
PY 2013
VL 7
IS 8
BP 631
EP 635
DI 10.1016/j.crohns.2012.08.019
PG 5
WC Gastroenterology & Hepatology
WE Science Citation Index Expanded (SCI-EXPANDED)
SC Gastroenterology & Hepatology
GA 187AS
UT WOS:000322088400004
PM 23036508
OA Bronze
DA 2024-01-22
ER

PT J
AU Zemljic, M
   Pejkovic, B
   Krajnc, I
   Lipovsek, S
AF Zemljic, Mateja
   Pejkovic, Bozena
   Krajnc, Ivan
   Lipovsek, Saska
TI Biological pathways involved in the development of inflammatory bowel
   disease
SO WIENER KLINISCHE WOCHENSCHRIFT
LA English
DT Article
DE Apoptosis; Autophagy; Necrosis; Inflammatory bowel disease; Homeostasis
ID TUMOR-NECROSIS-FACTOR; INTESTINAL EPITHELIAL-CELLS; INNATE
   IMMUNE-RESPONSE; CROHNS-DISEASE; ADAPTIVE IMMUNITY; ESCHERICHIA-COLI;
   AUTOPHAGY GENES; CANCER-THERAPY; FACTOR-ALPHA;
   MYCOBACTERIUM-TUBERCULOSIS
AB Apoptosis, autophagy and necrosis are three distinct functional types of the mammalian cell death network. All of them are characterized by a number of cell's morphological changes. The inappropriate induction of cell death is involved in the pathogenesis of a number of diseases.
   Pathogenesis of inflammatory bowel diseases (ulcerative colitis, Crohn's disease) includes an abnormal immunological response to disturbed intestinal microflora. One of the most important reason in pathogenesis of chronic inflammatory disease and subsequent multiple organ pathology is a barrier function of the gut, regulating cellular viability. Recent findings have begun to explain the mechanisms by which intestinal epithelial cells are able to survive in such an environment and how loss of normal regulatory processes may lead to inflammatory bowel disease (IBD).
   This review focuses on the regulation of biological pathways in development and homeostasis in IBD. Better understanding of the physiological functions of biological pathways and their influence on inflammation, immunity, and barrier function will simplify our expertice of homeostasis in the gastrointestinal tract and in upgrading diagnosis and treatment.
C1 [Zemljic, Mateja; Pejkovic, Bozena] Univ Maribor, Fac Med, Inst Anat Histol & Embryol, SLO-2000 Maribor, Slovenia.
   [Krajnc, Ivan] Univ Maribor, Fac Med, Dept Internal Med, SLO-2000 Maribor, Slovenia.
   [Lipovsek, Saska] Univ Maribor, Fac Med, Dept Cell Biol, SLO-2000 Maribor, Slovenia.
C3 University of Maribor; University of Maribor; University of Maribor
RP Zemljic, M (通讯作者)，Univ Maribor, Fac Med, Inst Anat Histol & Embryol, Ljubljanska 5, SLO-2000 Maribor, Slovenia.
EM mateja.zemljic@gmail.com
CR Alavian SM, 2011, J VIRAL HEPATITIS, V18, P821, DOI 10.1111/j.1365-2893.2011.01530.x
   Andrade RM, 2006, J CLIN INVEST, V116, P2366, DOI 10.1172/JCI28796
   Ardizzone S, 2005, DRUGS, V65, P2253, DOI 10.2165/00003495-200565160-00002
   Ayabe T, 2000, NAT IMMUNOL, V1, P113, DOI 10.1038/77783
   Bai AP, 2006, POSTGRAD MED J, V82, P376, DOI 10.1136/pgmj.2005.040899
   Barnich N, 2007, WORLD J GASTROENTERO, V13, P5571, DOI 10.3748/wjg.v13.i42.5571
   Bernales S, 2006, PLOS BIOL, V4, P2311, DOI 10.1371/journal.pbio.0040423
   BERNET MF, 1994, GUT, V35, P483, DOI 10.1136/gut.35.4.483
   Bernstein CN, 2001, CANCER-AM CANCER SOC, V91, P854, DOI 10.1002/1097-0142(20010215)91:4<854::AID-CNCR1073>3.0.CO;2-Z
   Birmingham CL, 2006, J BIOL CHEM, V281, P11374, DOI 10.1074/jbc.M509157200
   Cadwell K, 2010, CELL, V141, P1135, DOI 10.1016/j.cell.2010.05.009
   Cadwell K, 2009, CURR TOP MICROBIOL, V335, P141, DOI 10.1007/978-3-642-00302-8_7
   Cash HL, 2006, SCIENCE, V313, P1126, DOI 10.1126/science.1127119
   Chaabane W, 2013, ARCH IMMUNOL THER EX, V61, P43, DOI 10.1007/s00005-012-0205-y
   Checroun C, 2006, P NATL ACAD SCI USA, V103, P14578, DOI 10.1073/pnas.0601838103
   CHOUAIB S, 1992, B CANCER, V79, P935
   Corredor J, 2003, AM J PHYSIOL-CELL PH, V284, pC953, DOI 10.1152/ajpcell.00309.2002
   Cullinane M, 2008, AUTOPHAGY, V4, P744, DOI 10.4161/auto.6246
   Darfeuille-Michaud A, 1998, GASTROENTEROLOGY, V115, P1405, DOI 10.1016/S0016-5085(98)70019-8
   Denning TL, 2002, FREE RADICAL BIO MED, V33, P1641, DOI 10.1016/S0891-5849(02)01141-3
   Deretic V, 2005, TRENDS IMMUNOL, V26, P523, DOI 10.1016/j.it.2005.08.003
   Deretic V, 2010, CURR OPIN CELL BIOL, V22, P252, DOI 10.1016/j.ceb.2009.12.009
   Deretic V, 2009, CURR TOP MICROBIOL, V335, P169, DOI 10.1007/978-3-642-00302-8_8
   Deretic V, 2009, CELL HOST MICROBE, V5, P527, DOI 10.1016/j.chom.2009.05.016
   Farrell RJ, 2002, GASTROENTEROL CLIN N, V31, P41, DOI 10.1016/S0889-8553(01)00004-8
   Garrett WS, 2010, CELL, V140, P859, DOI 10.1016/j.cell.2010.01.023
   Gersemann M, 2011, WORLD J GASTROENTERO, V17, P3198, DOI 10.3748/wjg.v17.i27.3198
   Günther C, 2011, NATURE, V477, P335, DOI 10.1038/nature10400
   Gutierrez MG, 2004, CELL, V119, P753, DOI 10.1016/j.cell.2004.11.038
   HALL PA, 1994, J CELL SCI, V107, P3569
   Hampe J, 2007, NAT GENET, V39, P207, DOI 10.1038/ng1954
   Hill DA, 2010, ANNU REV IMMUNOL, V28, P623, DOI 10.1146/annurev-immunol-030409-101330
   HOCKENBERY D, 1995, AM J PATHOL, V146, P16
   Holler N, 2000, NAT IMMUNOL, V1, P489, DOI 10.1038/82732
   Huang J, 2009, CURR TOP MICROBIOL, V335, P189, DOI 10.1007/978-3-642-00302-8_9
   Hubbard VM, 2011, VIRUSES-BASEL, V3, P1281, DOI 10.3390/v3071281
   ISLAM MM, 1994, HISTOPATHOLOGY, V24, P65, DOI 10.1111/j.1365-2559.1994.tb01272.x
   Ivanov II, 2008, CELL HOST MICROBE, V4, P337, DOI 10.1016/j.chom.2008.09.009
   Iwata J, 2006, J BIOL CHEM, V281, P4035, DOI 10.1074/jbc.M512283200
   Jain MV, 2013, J CELL MOL MED, V17, P12, DOI 10.1111/jcmm.12001
   Jess T, 2005, AM J GASTROENTEROL, V100, P2486, DOI 10.1111/j.1572-0241.2005.00224.x
   Jess T, 2007, INFLAMM BOWEL DIS, V13, P481, DOI 10.1002/ibd.20036
   Kaczmarek M, 2008, J PHYSIOL PHARMACOL, V59, P321
   Kagnoff MF, 2006, ANN NY ACAD SCI, V1072, P313, DOI 10.1196/annals.1326.038
   Kagnoff MF, 1997, J CLIN INVEST, V100, P6, DOI 10.1172/JCI119522
   Kanai T, 2003, J IMMUNOL, V171, P4156, DOI 10.4049/jimmunol.171.8.4156
   Keane J, 2005, RHEUMATOLOGY, V44, P714, DOI 10.1093/rheumatology/keh567
   Khor B, 2011, NATURE, V474, P307, DOI 10.1038/nature10209
   Kim JM, 1998, J CLIN INVEST, V102, P1815, DOI 10.1172/JCI2466
   Kim M, 2010, CELL HOST MICROBE, V8, P20, DOI 10.1016/j.chom.2010.06.006
   Kroemer G, 2010, MOL CELL, V40, P280, DOI 10.1016/j.molcel.2010.09.023
   Kroemer G, 2008, NAT REV MOL CELL BIO, V9, P1004, DOI 10.1038/nrm2529
   Kruidenier L, 2003, J PATHOL, V201, P28, DOI 10.1002/path.1409
   Kuballa P, 2008, PLOS ONE, V3, DOI 10.1371/journal.pone.0003391
   Lapaquette P, 2012, J MOL MED, V90, P987, DOI 10.1007/s00109-012-0934-8
   Lerena C, 2008, CURR MOL MED, V8, P92
   Levine B, 2007, NAT REV IMMUNOL, V7, P767, DOI 10.1038/nri2161
   Ley RE, 2006, CELL, V124, P837, DOI 10.1016/j.cell.2006.02.017
   Liang XH, 1998, J VIROL, V72, P8586, DOI 10.1128/JVI.72.11.8586-8596.1998
   Ling YM, 2006, J EXP MED, V203, P2063, DOI 10.1084/jem.20061318
   Liu Y, 2005, CELL, V121, P567, DOI 10.1016/j.cell.2005.03.007
   Los M, 2002, MOL BIOL CELL, V13, P978, DOI 10.1091/mbc.01-05-0272
   MacDonald TT, 2000, SCAND J IMMUNOL, V51, P2
   Macpherson AJ, 2004, NAT REV IMMUNOL, V4, P478, DOI 10.1038/nri1373
   Maddika S, 2007, DRUG RESIST UPDATE, V10, P13, DOI 10.1016/j.drup.2007.01.003
   Man SM, 2011, NAT REV GASTRO HEPAT, V8, P152, DOI 10.1038/nrgastro.2011.3
   Massey DCO, 2007, AUTOPHAGY, V3, P649, DOI 10.4161/auto.5075
   MATHAN MM, 1991, REV INFECT DIS, V13, pS314
   McCormick BA, 1998, J IMMUNOL, V160, P455
   Mirpuri J, 2010, J IMMUNOL, V184, P7186, DOI 10.4049/jimmunol.0903116
   Mizushima N, 2008, NATURE, V451, P1069, DOI 10.1038/nature06639
   Nakagawa I, 2004, SCIENCE, V306, P1037, DOI 10.1126/science.1103966
   Nash PT, 2005, MED J AUSTRALIA, V183, P205, DOI 10.5694/j.1326-5377.2005.tb06998.x
   Neut C, 2002, AM J GASTROENTEROL, V97, P939, DOI 10.1111/j.1572-0241.2002.05613.x
   O'Hara AM, 2006, EMBO REP, V7, P688, DOI 10.1038/sj.embor.7400731
   Ogawa M, 2005, SCIENCE, V307, P727, DOI 10.1126/science.1106036
   Okamoto K, 2009, DEV CELL, V17, P87, DOI 10.1016/j.devcel.2009.06.013
   Onizawa M, 2009, AM J PHYSIOL-GASTR L, V296, pG850, DOI 10.1152/ajpgi.00071.2008
   Orvedahl A, 2007, CELL HOST MICROBE, V1, P23, DOI 10.1016/j.chom.2006.12.001
   PACELLI R, 1995, J EXP MED, V182, P1469, DOI 10.1084/jem.182.5.1469
   Pagnini C, 2006, Dig Liver Dis, V38 Suppl 2, pS270, DOI 10.1016/S1590-8658(07)60008-5
   Panigrahi S, 2012, PLOS ONE, V7, P6, DOI 10.1371/journal.pone.0028395
   Pastorelli L, 2013, FRONT IMMUNOL, V4, DOI 10.3389/fimmu.2013.00280
   Plevy SE, 1997, J IMMUNOL, V159, P6276
   Podolsky DK, 2002, NEW ENGL J MED, V347, P417, DOI 10.1056/NEJMra0804647
   POTTEN CS, 1992, CANCER METAST REV, V11, P179, DOI 10.1007/BF00048063
   Py BF, 2007, AUTOPHAGY, V3, P117, DOI 10.4161/auto.3618
   Rahman MM, 2009, ADV EXP MED BIOL, V666, P64
   Rubinsztein DC, 2006, NATURE, V443, P780, DOI 10.1038/nature05291
   RUTGEERTS P, 1991, LANCET, V338, P771, DOI 10.1016/0140-6736(91)90663-A
   SACHDEV HPS, 1993, J PEDIATR GASTR NUTR, V16, P33, DOI 10.1097/00005176-199301000-00006
   Saito M, 2012, DIGEST DIS SCI, V57, P2022, DOI 10.1007/s10620-012-2133-4
   Sartor RB, 2001, CURR OPIN GASTROEN, V17, P324, DOI 10.1097/00001574-200107000-00005
   Sartor RB, 1997, AM J GASTROENTEROL, V92, pS5
   Savidge TC, 1996, GUT, V39, P185, DOI 10.1136/gut.39.2.185
   Schmid D, 2007, IMMUNITY, V27, P11, DOI 10.1016/j.immuni.2007.07.004
   Schultz Michael, 2008, Expert Rev Gastroenterol Hepatol, V2, P337, DOI 10.1586/17474124.2.3.337
   Seksik P, 2006, ALIMENT PHARM THER, V24, P11, DOI 10.1111/j.1365-2036.2006.03053.x
   Shanahan F, 2004, INFLAMM BOWEL DIS, V10, pS16, DOI 10.1097/00054725-200402001-00004
   SIDHU RS, 1993, PHARMACOL THERAPEUT, V57, P79, DOI 10.1016/0163-7258(93)90037-E
   Singh SB, 2006, SCIENCE, V313, P1438, DOI 10.1126/science.1129577
   Skulachev VP, 2006, APOPTOSIS, V11, P473, DOI 10.1007/s10495-006-5881-9
   Stroh C, 2002, FASEB J, V16, P1651, DOI 10.1096/fj.02-0034fje
   Strus M, 2009, J PHYSIOL PHARMACOL, V60, P49
   Suenaert P, 2002, AM J GASTROENTEROL, V97, P2000
   Suenaert P, 2005, INFLAMM BOWEL DIS, V11, P667, DOI 10.1097/01.MIB.0000168371.87283.4b
   Swidsinski A, 2005, J CLIN MICROBIOL, V43, P3380, DOI 10.1128/JCM.43.7.3380-3389.2005
   Swidsinski A, 2002, GASTROENTEROLOGY, V122, P44, DOI 10.1053/gast.2002.30294
   Tallóczy Z, 2002, P NATL ACAD SCI USA, V99, P190, DOI 10.1073/pnas.012485299
   Tamboli CP, 2004, GUT, V53, P1, DOI 10.1136/gut.53.1.1
   Targan SR, 1997, NEW ENGL J MED, V337, P1029, DOI 10.1056/NEJM199710093371502
   Totsuka T, 2003, GASTROENTEROLOGY, V124, P410, DOI 10.1053/gast.2003.50050
   TRACEY KJ, 1994, ANNU REV MED, V45, P491, DOI 10.1146/annurev.med.45.1.491
   Turner JD, 2006, J IMMUNOL, V177, P1240, DOI 10.4049/jimmunol.177.2.1240
   Vanderpool C, 2008, INFLAMM BOWEL DIS, V14, P1585, DOI 10.1002/ibd.20525
   Vercammen D, 1997, CYTOKINE, V9, P801, DOI 10.1006/cyto.1997.0252
   Wang JH, 2005, J IMMUNOL, V174, P426, DOI 10.4049/jimmunol.174.1.426
   Wapenaar MC, 2008, GUT, V57, P463, DOI 10.1136/gut.2007.133132
   Weersma RK, 2007, ALIMENT PHARM THER, V26, P57, DOI 10.1111/j.1365-2036.2007.03476.x
   Yang ZF, 2010, CURR OPIN CELL BIOL, V22, P124, DOI 10.1016/j.ceb.2009.11.014
   Yano T, 2008, NAT IMMUNOL, V9, P908, DOI 10.1038/ni.1634
   Yousefi S, 2009, BBA-MOL CELL RES, V1793, P1461, DOI 10.1016/j.bbamcr.2008.12.023
   Zariffard MR, 2005, J INFECT DIS, V191, P1913, DOI 10.1086/429922
   Zhang H, 2008, BRIT MED BULL, V87, P17, DOI 10.1093/bmb/ldn031
NR 124
TC 3
Z9 3
U1 0
U2 14
PU SPRINGER WIEN
PI WIEN
PA SACHSENPLATZ 4-6, PO BOX 89, A-1201 WIEN, AUSTRIA
SN 0043-5325
EI 1613-7671
J9 WIEN KLIN WOCHENSCHR
JI Wien. Klin. Wochen.
PD OCT
PY 2014
VL 126
IS 19-20
BP 626
EP 633
DI 10.1007/s00508-014-0592-7
PG 8
WC Medicine, General & Internal
WE Science Citation Index Expanded (SCI-EXPANDED)
SC General & Internal Medicine
GA AT7XR
UT WOS:000345148300006
PM 25256178
DA 2024-01-22
ER

PT J
AU Weizman, AV
   Sharma, R
   Afzal, NM
   Xu, W
   Walsh, S
   Stempak, JM
   Nguyen, GC
   Croitoru, K
   Steinhart, AH
   Silverberg, MS
AF Weizman, Adam V.
   Sharma, Robyn
   Afzal, N. M.
   Xu, Wei
   Walsh, Scott
   Stempak, Joanne M.
   Nguyen, Geoffrey C.
   Croitoru, Ken
   Steinhart, A. Hillary
   Silverberg, Mark S.
TI Stricturing and Fistulizing Crohn's Disease Is Associated with
   Anti-tumor Necrosis Factor-Induced Psoriasis in Patients with
   Inflammatory Bowel Disease
SO DIGESTIVE DISEASES AND SCIENCES
LA English
DT Article
DE Anti-tumor necrosis factor; Crohn's disease; Epidemiology; Inflammatory
   bowel disease; Psoriasis; Ulcerative colitis
ID ANTI-TNF THERAPY; SKIN-LESIONS; ANTAGONIST THERAPY; TROUGH LEVELS;
   INFLIXIMAB; MAINTENANCE; TRIAL; MANIFESTATIONS; COHORT; SERIES
AB Background Paradoxical development of psoriasis in patients on anti-TNF agents has been increasingly reported.
   Aim The aim was to characterize the prevalence and clinical characteristics of anti-TNF-associated psoriasis in a large cohort of inflammatory bowel disease patients.
   Methods Medical records of patients with Crohn's disease or ulcerative colitis treated with anti-TNF therapy at a single, tertiary IBD center were identified between 2004 and 2016. Patients identified as having developed psoriasis while on anti-TNF underwent detailed retrospective review of dermatologic features and changes in IBD treatment prompted by the development of psoriasis.
   Results Among 676 patients treated with anti-TNF (infliximab or adalimumab), the incidence of psoriasis was 10.7% (N = 72). Female gender (OR 1.88 [95% CI 1.12-3.17], p = 0.017), stricturing or fistulizing Crohn's disease (OR 1.83 [95% CI 1.04-3.21], p = 0.036) and upper GI Crohn's disease (OR 3.03 [95% CI 1.06-8.33], p = 0.039) were associated with psoriasis development. The median time to psoriasis onset was 569 days from initiation of anti-TNF, with onset occurring earlier in patients who developed psoriasis on adalimumab versus infliximab (457 vs. 790.5 days, p = 0.008). Overall, in 15/72 (20.8%), cases, cessation of the anti-TNF was required as a result of psoriasis. Plaque psoriasis was the most common type of psoriatic lesion (75%). Topical corticosteroids were the most common treatment for psoriasis.
   Conclusion We report a high incidence of anti-TNF-associated psoriasis that was associated with female gender, foregut disease location, and fistulizing and stricturing disease behavior. More prospective studies and genetic analyses evaluating possible pathophysiologic underpinnings of this problem are needed.
C1 [Weizman, Adam V.; Sharma, Robyn; Afzal, N. M.; Nguyen, Geoffrey C.; Croitoru, Ken] Univ Toronto, Mt Sinai Hosp, IBD Ctr, Dept Med,Div Gastroenterol, 437-600 Univ Ave, Toronto, ON M5G 1X5, Canada.
   [Xu, Wei] Univ Toronto, Dept Publ Hlth Sci, 610 Univ Ave,Suite 10-512, Toronto, ON M5G 2M9, Canada.
   [Walsh, Scott] Sunnybrook Hlth Sci Ctr, Div Dermatol, 2075 Bayview Ave,Room M1-724, Toronto, ON M4N 3M5, Canada.
   [Stempak, Joanne M.] Univ Toronto, Mt Sinai Hosp, IBD Ctr, Dept Med,Div Gastroenterol, 411-600 Univ Ave, Toronto, ON M5G 1X5, Canada.
   [Steinhart, A. Hillary] Univ Toronto, Mt Sinai Hosp, IBD Ctr, Dept Med,Div Gastroenterol, 445-600 Univ Ave, Toronto, ON M5G 1X5, Canada.
   [Silverberg, Mark S.] Univ Toronto, Mt Sinai Hosp, IBD Ctr, Dept Med,Div Gastroenterol, 441-600 Univ Ave, Toronto, ON M5G 1X5, Canada.
C3 University of Toronto; Sinai Health System Toronto; Lunenfeld Tanenbaum
   Research Institute; University of Toronto; University of Toronto;
   Sunnybrook Research Institute; Sunnybrook Health Science Center;
   University of Toronto; Sinai Health System Toronto; Lunenfeld Tanenbaum
   Research Institute; University of Toronto; Sinai Health System Toronto;
   Lunenfeld Tanenbaum Research Institute; University of Toronto; Sinai
   Health System Toronto; Lunenfeld Tanenbaum Research Institute
RP Weizman, AV (通讯作者)，Univ Toronto, Mt Sinai Hosp, IBD Ctr, Dept Med,Div Gastroenterol, 437-600 Univ Ave, Toronto, ON M5G 1X5, Canada.
EM adam.weizman@sinaihealthsystem.ca; robynsharma@gmail.com;
   wxu@uhnresearch.ca; scott.walsh@sunnybrook.ca;
   joanne.stempak@sinaihealthsystem.ca; Geoff.nguyen@utoronto.ca;
   ken.croitoru@sinaihealthsystem.ca;
   Hillary.steinhart@sinaihealthsystem.ca;
   Mark.silverberg@sinaihealthsystem.ca
RI Nguyen, Geoffrey C/C-4614-2015; Silverberg, Mark/B-4183-2008; xu,
   wei/HHD-2891-2022
OI Nguyen, Geoffrey C/0000-0001-7083-7429; Afzal,
   Nooran/0000-0001-8346-6188
FU Mount Sinai Hospital Department of Medicine Pilot Study Research Award
FX This work was supported by the Mount Sinai Hospital Department of
   Medicine Pilot Study Research Award.
CR Afzali A, 2014, J CROHNS COLITIS, V8, P480, DOI 10.1016/j.crohns.2013.10.013
   Antoni CE, 2005, ARTHRITIS RHEUM, V52, P1227, DOI 10.1002/art.20967
   Cleynen I, 2016, ANN INTERN MED, V164, P10, DOI 10.7326/M15-0729
   Cleynen I, 2012, NAT REV GASTRO HEPAT, V9, P496, DOI 10.1038/nrgastro.2012.125
   Collamer AN, 2008, ARTHRIT RHEUM-ARTHR, V59, P996, DOI 10.1002/art.23835
   Colombel JF, 2007, GASTROENTEROLOGY, V132, P52, DOI 10.1053/j.gastro.2006.11.041
   Cullen G, 2011, ALIMENT PHARM THER, V34, P1318, DOI 10.1111/j.1365-2036.2011.04866.x
   Dika E, 2007, Curr Probl Dermatol, V35, P118, DOI 10.1159/000106419
   Ellinghaus D, 2012, AM J HUM GENET, V90, P636, DOI 10.1016/j.ajhg.2012.02.020
   Frankel AJ, 2009, J AM ACAD DERMATOL, V61, P1044, DOI 10.1016/j.jaad.2009.03.044
   Fréling E, 2015, AM J GASTROENTEROL, V110, P1186, DOI 10.1038/ajg.2015.205
   George LA, 2015, DIGEST DIS SCI, V60, P3424, DOI 10.1007/s10620-015-3763-0
   Guerra I, 2016, INFLAMM BOWEL DIS, V22, P894, DOI 10.1097/MIB.0000000000000757
   Hanauer SB, 2002, LANCET, V359, P1541, DOI 10.1016/S0140-6736(02)08512-4
   Hellstrom AE, 2016, SCAND J GASTROENTERO, V51, P563, DOI 10.3109/00365521.2015.1125524
   Huang VWM, 2015, CAN J GASTROENTEROL, V29, P35, DOI 10.1155/2015/428702
   Najarian DJ, 2003, J AM ACAD DERMATOL, V48, P805, DOI 10.1067/mjd.2003.540
   Protic M, 2016, SCAND J GASTROENTERO, V51, P1482, DOI 10.1080/00365521.2016.1218541
   Reinisch W, 2011, GUT, V60, P780, DOI 10.1136/gut.2010.221127
   Rutgeerts P, 2005, NEW ENGL J MED, V353, P2462, DOI 10.1056/NEJMoa050516
   Silverberg MS, 2005, CAN J GASTROENTEROL, V19, p5A, DOI 10.1155/2005/269076
   Tillack C, 2014, GUT, V63, P567, DOI 10.1136/gutjnl-2012-302853
   Varley CD, 2014, RHEUMATOLOGY, V53, P332, DOI 10.1093/rheumatology/ket351
   Vedak P, 2016, ALIMENT PHARM THER, V43, P697, DOI 10.1111/apt.13542
NR 24
TC 13
Z9 14
U1 1
U2 4
PU SPRINGER
PI DORDRECHT
PA VAN GODEWIJCKSTRAAT 30, 3311 GZ DORDRECHT, NETHERLANDS
SN 0163-2116
EI 1573-2568
J9 DIGEST DIS SCI
JI Dig. Dis. Sci.
PD SEP
PY 2018
VL 63
IS 9
BP 2430
EP 2438
DI 10.1007/s10620-018-5096-2
PG 9
WC Gastroenterology & Hepatology
WE Science Citation Index Expanded (SCI-EXPANDED)
SC Gastroenterology & Hepatology
GA GQ7QV
UT WOS:000441941000036
PM 29736839
DA 2024-01-22
ER

PT J
AU Walters, TD
   Faubion, WA
   Griffiths, AM
   Baldassano, RN
   Escher, J
   Ruemmele, FM
   Hyams, JS
   Lazar, A
   Eichner, S
   Huang, B
   Li, Y
   Thakkar, RB
AF Walters, Thomas D.
   Faubion, William A.
   Griffiths, Anne M.
   Baldassano, Robert N.
   Escher, Johanna
   Ruemmele, Frank M.
   Hyams, Jeffrey S.
   Lazar, Andreas
   Eichner, Samantha
   Huang, Bidan
   Li, Yao
   Thakkar, Roopal B.
TI Growth Improvement with Adalimumab Treatment in Children with Moderately
   to Severely Active Crohn's Disease
SO INFLAMMATORY BOWEL DISEASES
LA English
DT Article
DE pediatric Crohn's disease; anti-TNF antibody; adalimumab; linear growth;
   height velocity z-score
ID INFLAMMATORY-BOWEL-DISEASE; PEDIATRIC-PATIENTS; MAINTENANCE THERAPY;
   INFLIXIMAB THERAPY; HEIGHT VELOCITY; BIOMARKERS; GUIDELINES; MANAGEMENT;
   EFFICACY; SAFETY
AB Background: Growth failure is common in children with Crohn's disease. The effect of adalimumab (ADA), a fully human antitumor necrosis factor antagonist, on height velocity in pediatric patients with baseline (BL) linear growth impairment in the IMAgINE 1 trial is presented.
   Methods: This analysis included female and male patients with growth potential (bone age <= 13 and <= 14 yr, respectively), with BL Pediatric Crohn's disease Activity Index >30, and who failed or were intolerant to conventional therapy. Patients received open-label induction ADA at weeks 0 and 2 by body weight (>= 40 kg, 160 and 80 mg and <40 kg, 80 and 40 mg). At week 4, patients were randomized to double-blind high (40 or 20 mg for >= 40 kg or <40 kg) or low dose (20 or 10 mg for >= 40 kg or <40 kg) every other week ADA to week 52. Height velocity z-score was summarized at BL, week 26, and week 52 by patients with BL growth impairment (z-score <=-1.0) or normal growth (z-score >-1.0).
   Results: ADA therapy significantly improved and normalized growth rate at weeks 26 and 52 in patients with BL growth impairment (median z-score, BL, -3.25; week 26, -0.34; and week 52, 0.21; P < 0.001 versus BL for both), but not in patients with normal growth. Growth improvement was significantly greater at week 26 in week 4 responders to induction therapy compared with nonresponders (median z-score 0.09 versus -2.92; P = 0.02).
   Conclusions: ADA treatment resulted in growth rate normalization as early as week 26 in children with moderately to severely active Crohn's disease and growth impairment.
C1 [Walters, Thomas D.; Griffiths, Anne M.] Hosp Sick Children, Dept Gastroenterol Hepatol & Nutr, Toronto, ON, Canada.
   [Faubion, William A.] Mayo Clin, Dept Gastroenterol & Hepatol, Rochester, MN USA.
   [Baldassano, Robert N.] Childrens Hosp Philadelphia, Dept Pediat, Philadelphia, PA 19104 USA.
   [Escher, Johanna] Erasmus MC Sophia Childrens Hosp, Dept Pediat Gastroenterol, Rotterdam, Netherlands.
   [Ruemmele, Frank M.] Univ Sorbonne Paris Cite, Hosp Necker Enfants Malades, Pediat Gastroenterol, Dept Pediat, Paris, France.
   [Hyams, Jeffrey S.] Connecticut Childrens Med Ctr, Div Digest Dis Hepatol & Nutr, Hartford, CT USA.
   [Lazar, Andreas] AbbVie Deutschland GmbH & Co KG, Ludwigshafen, Germany.
   [Eichner, Samantha; Huang, Bidan; Li, Yao; Thakkar, Roopal B.] AbbVie Inc, N Chicago, IL USA.
C3 University of Toronto; Hospital for Sick Children (SickKids); Mayo
   Clinic; University of Pennsylvania; Pennsylvania Medicine; Childrens
   Hospital of Philadelphia; Erasmus University Rotterdam; Erasmus MC;
   Assistance Publique Hopitaux Paris (APHP); Universite Paris Cite;
   Hopital Universitaire Necker-Enfants Malades - APHP; Connecticut
   Children's Medical Center; AbbVie; AbbVie
RP Walters, TD (通讯作者)，Univ Toronto, Hosp Sick Children, Dept Pediat, Div Gastroenterol Hepatol & Nutr, 555 Univ Ave, Toronto, ON M5G 1X8, Canada.
EM Thomas.Walters@sickkids.ca
FU AbbVie
FX AbbVie funded the study. AbbVie participated in the study design, data
   collection, data management, data analysis, review, and approval of the
   publication. All authors were involved in the design of the analyses
   reported in the study, interpretation of the data, and critical review
   and revision of each draft of the manuscript. All authors had access to
   relevant data and approved the content of the manuscript for submission.
   Medical writing support was provided by Adebusola A. Ajibade, PhD, of
   AbbVie Inc., and Natalia Zhukovskaya, PhD, of Complete Publications
   Solutions, LLC, North Wales, PA, a CHC Group Company, and was funded by
   AbbVie.
CR [Anonymous], Global Database on Child Growth and Malnutrition
   Ballinger AB, 2003, PEDIATR RES, V53, P205, DOI [10.1203/00006450-200302000-00002, 10.1203/01.PDR.0000047510.65483.C9]
   Benchimol EI, 2011, INFLAMM BOWEL DIS, V17, P423, DOI 10.1002/ibd.21349
   Greulich WW, 1959, RADIOGRAPHIC ATLAS S
   GRIFFITHS AM, 1993, GUT, V34, P939, DOI 10.1136/gut.34.7.939
   Gupta N, 2007, PEDIATRICS, V120, pE1418, DOI 10.1542/peds.2007-0905
   Gupta N, 2013, INFLAMM BOWEL DIS, V19, P61, DOI 10.1002/ibd.22979
   Gupta N, 2012, DIGEST DIS SCI, V57, P2975, DOI 10.1007/s10620-012-2235-z
   Heuschkel R, 2008, INFLAMM BOWEL DIS, V14, P839, DOI 10.1002/ibd.20378
   Hyams J, 2007, GASTROENTEROLOGY, V132, pA659
   Hyams JS, 2013, GASTROENTEROLOGY, V144, pS887
   Hyams JS, 2012, GASTROENTEROLOGY, V143, P365, DOI 10.1053/j.gastro.2012.04.046
   KANOF ME, 1988, GASTROENTEROLOGY, V95, P1523, DOI 10.1016/S0016-5085(88)80072-6
   Khadilkar Vaman, 2011, Indian J Endocrinol Metab, V15 Suppl 3, pS166, DOI 10.4103/2230-8210.84854
   Malik S, 2012, J CROHNS COLITIS, V6, P337, DOI 10.1016/j.crohns.2011.09.004
   Padeh S, 2011, J PEDIAT, V159
   Pfefferkorn M, 2009, J PEDIATR GASTR NUTR, V48, P168, DOI 10.1097/MPG.0b013e318175ca7f
   Ruemmele FM, 2014, J CROHNS COLITIS, V8, P1179, DOI 10.1016/j.crohns.2014.04.005
   Sandborn WJ, 2013, NEW ENGL J MED, V369, P711, DOI 10.1056/NEJMoa1215739
   Sawczenko A, 2003, GUT, V52, P454, DOI 10.1136/gut.52.3.454
   Semeao EJ, 1999, INFLAMM BOWEL DIS, V5, P161, DOI 10.1097/00054725-199908000-00003
   Shamir R, 2007, INFLAMM BOWEL DIS, V13, P620, DOI 10.1002/ibd.20115
   TANNER JM, 1985, J PEDIATR-US, V107, P317, DOI 10.1016/S0022-3476(85)80501-1
   Thayu M, 2008, CLIN GASTROENTEROL H, V6, P1378, DOI 10.1016/j.cgh.2008.07.010
   Tuchman S, 2008, J PEDIATR-US, V153, P484, DOI 10.1016/j.jpeds.2008.04.028
   Vasseur F, 2010, AM J GASTROENTEROL, V105, P1893, DOI 10.1038/ajg.2010.20
   Walters T, ADV INFL BOW DIS CRO
   Walters TD, 2007, INFLAMM BOWEL DIS, V13, P424, DOI 10.1002/ibd.20069
   Walters TD, 2014, GASTROENTEROLOGY, V146, P383, DOI 10.1053/j.gastro.2013.10.027
   Walters TD, 2009, NAT REV GASTRO HEPAT, V6, P513, DOI 10.1038/nrgastro.2009.124
   Yang LJ, 2006, CLIN BIOCHEM, V39, P561, DOI 10.1016/j.clinbiochem.2005.11.015
NR 31
TC 18
Z9 20
U1 0
U2 7
PU LIPPINCOTT WILLIAMS & WILKINS
PI PHILADELPHIA
PA TWO COMMERCE SQ, 2001 MARKET ST, PHILADELPHIA, PA 19103 USA
SN 1078-0998
EI 1536-4844
J9 INFLAMM BOWEL DIS
JI Inflamm. Bowel Dis.
PD JUN
PY 2017
VL 23
IS 6
BP 967
EP 975
DI 10.1097/MIB.0000000000001075
PG 9
WC Gastroenterology & Hepatology
WE Science Citation Index Expanded (SCI-EXPANDED)
SC Gastroenterology & Hepatology
GA FA7FA
UT WOS:000405609200017
PM 28301428
OA Green Published, Bronze
DA 2024-01-22
ER

PT J
AU Chu, XJ
   Jaeger, M
   Beumer, J
   Bakker, OB
   Aguirre-Gamboa, R
   Oosting, M
   Smeekens, SP
   Moorlag, S
   Mourits, VP
   Koeken, VACM
   de Bree, C
   Jansen, T
   Mathews, IT
   Dao, K
   Najhawan, M
   Watrous, JD
   Joosten, I
   Sharma, S
   Koenen, HJPM
   Withoff, S
   Jonkers, IH
   Netea-Maier, RT
   Xavier, RJ
   Franke, L
   Xu, CJ
   Joosten, LAB
   Sanna, S
   Jain, M
   Kumar, V
   Clevers, H
   Wijmenga, C
   Netea, MG
   Li, Y
AF Chu, Xiaojing
   Jaeger, Martin
   Beumer, Joep
   Bakker, Olivier B.
   Aguirre-Gamboa, Raul
   Oosting, Marije
   Smeekens, Sanne P.
   Moorlag, Simone
   Mourits, Vera P.
   Koeken, Valerie A. C. M.
   de Bree, Charlotte
   Jansen, Trees
   Mathews, Ian T.
   Dao, Khoi
   Najhawan, Mahan
   Watrous, Jeramie D.
   Joosten, Irma
   Sharma, Sonia
   Koenen, Hans J. P. M.
   Withoff, Sebo
   Jonkers, Iris H.
   Netea-Maier, Romana T.
   Xavier, Ramnik J.
   Franke, Lude
   Xu, Cheng-Jian
   Joosten, Leo A. B.
   Sanna, Serena
   Jain, Mohit
   Kumar, Vinod
   Clevers, Hans
   Wijmenga, Cisca
   Netea, Mihai G.
   Li, Yang
TI Integration of metabolomics, genomics, and immune phenotypes reveals the
   causal roles of metabolites in disease
SO GENOME BIOLOGY
LA English
DT Article
DE Metabolomics; Genomics; Immune phenotypes; Integrative analysis
ID POLYUNSATURATED FATTY-ACIDS; WIDE ASSOCIATION; MENDELIAN RANDOMIZATION;
   GENETIC-FACTORS; CROHNS-DISEASE; EXPRESSION; COMMON; VARIANTS; RARE;
   SUSCEPTIBILITY
AB Background Recent studies highlight the role of metabolites in immune diseases, but it remains unknown how much of this effect is driven by genetic and non-genetic host factors. Result We systematically investigate circulating metabolites in a cohort of 500 healthy subjects (500FG) in whom immune function and activity are deeply measured and whose genetics are profiled. Our data reveal that several major metabolic pathways, including the alanine/glutamate pathway and the arachidonic acid pathway, have a strong impact on cytokine production in response to ex vivo stimulation. We also examine the genetic regulation of metabolites associated with immune phenotypes through genome-wide association analysis and identify 29 significant loci, including eight novel independent loci. Of these, one locus (rs174584-FADS2) associated with arachidonic acid metabolism is causally associated with Crohn's disease, suggesting it is a potential therapeutic target. Conclusion This study provides a comprehensive map of the integration between the blood metabolome and immune phenotypes, reveals novel genetic factors that regulate blood metabolite concentrations, and proposes an integrative approach for identifying new disease treatment targets.
C1 [Chu, Xiaojing; Bakker, Olivier B.; Aguirre-Gamboa, Raul; Withoff, Sebo; Jonkers, Iris H.; Franke, Lude; Sanna, Serena; Kumar, Vinod; Wijmenga, Cisca; Li, Yang] Univ Groningen, Univ Med Ctr Groningen, Dept Genet, NL-9700 RB Groningen, Netherlands.
   [Chu, Xiaojing; Koeken, Valerie A. C. M.; Xu, Cheng-Jian; Li, Yang] Joint Venture Hannover Med Sch & Helmholtz Ctr In, Ctr Individualised Infect Med, Dept Computat Biol Individualised Med, CiiM, Hannover, Germany.
   [Chu, Xiaojing; Koeken, Valerie A. C. M.; Xu, Cheng-Jian; Li, Yang] Joint Venture Hannover Med Sch & Helmholtz Ctr In, Ctr Expt & Clin Infect Res, TWINCORE, Hannover, Germany.
   [Jaeger, Martin; Oosting, Marije; Smeekens, Sanne P.; Moorlag, Simone; Mourits, Vera P.; Koeken, Valerie A. C. M.; de Bree, Charlotte; Jansen, Trees; Xu, Cheng-Jian; Joosten, Leo A. B.; Netea, Mihai G.; Li, Yang] Radboud Univ Nijmegen, Dept Internal Med, Med Ctr, NL-6525 HP Nijmegen, Netherlands.
   [Jaeger, Martin; Oosting, Marije; Smeekens, Sanne P.; Moorlag, Simone; Mourits, Vera P.; Koeken, Valerie A. C. M.; de Bree, Charlotte; Jansen, Trees; Xu, Cheng-Jian; Joosten, Leo A. B.; Netea, Mihai G.; Li, Yang] Radboud Univ Nijmegen, Radboud Ctr Infect Dis, Med Ctr, NL-6525 HP Nijmegen, Netherlands.
   [Beumer, Joep; Clevers, Hans] Royal Netherlands Acad Arts & Sci, Oncode Inst, Hubrecht Inst KNAW, NL-3584 CT Utrecht, Netherlands.
   [Beumer, Joep; Clevers, Hans] Univ Med Ctr, NL-3584 CT Utrecht, Netherlands.
   [Mathews, Ian T.; Dao, Khoi; Najhawan, Mahan; Watrous, Jeramie D.; Jain, Mohit] Univ Calif San Diego, Dept Med, La Jolla, CA 92093 USA.
   [Mathews, Ian T.; Sharma, Sonia] La Jolla Inst, La Jolla, CA USA.
   [Joosten, Irma; Koenen, Hans J. P. M.] Radboud Univ Nijmegen, Dept Lab Med, Lab Med Immunol, Med Ctr, NL-6525 GA Nijmegen, Netherlands.
   [Netea-Maier, Romana T.] Radboud Univ Nijmegen, Dept Internal Med, Div Endocrinol, Med Ctr, NL-6525 HP Nijmegen, Netherlands.
   [Xavier, Ramnik J.] MIT, Broad Inst, Cambridge, MA 02142 USA.
   [Xavier, Ramnik J.] Harvard Univ, Cambridge, MA 02142 USA.
   [Xavier, Ramnik J.] Harvard Sch Med, Ctr Computat & Integrat Biol, Massachusetts Gen Hosp, Boston, MA 02114 USA.
   [Xavier, Ramnik J.] Harvard Sch Med, Gastrointestinal Unit, Massachusetts Gen Hosp, Boston, MA 02114 USA.
   [Clevers, Hans] Princess Maxima Ctr Pediat Oncol, Oncode Inst, Heidelberglaan 25, NL-3584 CS Utrecht, Netherlands.
   [Wijmenga, Cisca] Univ Oslo, Oslo Univ Hosp, Rikshosp, Dept Immunol, N-0372 Oslo, Norway.
   [Netea, Mihai G.] Univ Bonn, Life & Med Sci Inst LIMES, Dept Genom & Immunoregulat, D-53115 Bonn, Germany.
C3 University of Groningen; Radboud University Nijmegen; Radboud University
   Nijmegen; Royal Netherlands Academy of Arts & Sciences; Hubrecht
   Institute (KNAW); Utrecht University; Utrecht University Medical Center;
   University of California System; University of California San Diego;
   Radboud University Nijmegen; Radboud University Nijmegen; Harvard
   University; Massachusetts Institute of Technology (MIT); Broad
   Institute; Harvard University; Harvard University; Massachusetts General
   Hospital; Harvard Medical School; Harvard University; Massachusetts
   General Hospital; Harvard Medical School; University of Oslo; National
   Hospital Norway; University of Bonn
RP Wijmenga, C; Li, Y (通讯作者)，Univ Groningen, Univ Med Ctr Groningen, Dept Genet, NL-9700 RB Groningen, Netherlands.; Li, Y (通讯作者)，Joint Venture Hannover Med Sch & Helmholtz Ctr In, Ctr Individualised Infect Med, Dept Computat Biol Individualised Med, CiiM, Hannover, Germany.; Li, Y (通讯作者)，Joint Venture Hannover Med Sch & Helmholtz Ctr In, Ctr Expt & Clin Infect Res, TWINCORE, Hannover, Germany.; Netea, MG; Li, Y (通讯作者)，Radboud Univ Nijmegen, Dept Internal Med, Med Ctr, NL-6525 HP Nijmegen, Netherlands.; Netea, MG; Li, Y (通讯作者)，Radboud Univ Nijmegen, Radboud Ctr Infect Dis, Med Ctr, NL-6525 HP Nijmegen, Netherlands.; Wijmenga, C (通讯作者)，Univ Oslo, Oslo Univ Hosp, Rikshosp, Dept Immunol, N-0372 Oslo, Norway.; Netea, MG (通讯作者)，Univ Bonn, Life & Med Sci Inst LIMES, Dept Genom & Immunoregulat, D-53115 Bonn, Germany.
EM cwijmenga@umcg.nl; Mihai.Netea@radboudumc.nl; Yang.Li@helmholtz-hzi.de
RI Kumar, Vinod/HOF-0388-2023; Moorlag, Simone JCFM/F-4519-2018; sanna,
   serena/H-3009-2019; Kumar, Vinod/ABC-4866-2020; Smeekens,
   Sanne/AAZ-2061-2021; Li, Yang/HGT-8446-2022; Xu, Cheng/GXH-4815-2022;
   Koeken, Valerie/P-8454-2015; Franke, Lude/P-7036-2016; Li,
   Yang/HPC-4054-2023; Xu, Cheng-Jian/G-9144-2018; xu, cj/HJZ-3488-2023;
   Kumar, P.Vinod/HKP-1552-2023; Wijmenga, Cisca/AAE-7719-2019; Smeekens,
   Sanne/G-8307-2011
OI Moorlag, Simone JCFM/0000-0001-8884-8417; sanna,
   serena/0000-0002-3768-1749; Kumar, Vinod/0000-0002-2775-6049; Smeekens,
   Sanne/0000-0002-7835-914X; Li, Yang/0000-0003-4022-7341; Xu,
   Cheng/0000-0003-1000-733X; Koeken, Valerie/0000-0002-5783-9013; Franke,
   Lude/0000-0002-5159-8802; Xu, Cheng-Jian/0000-0003-1586-4672; Wijmenga,
   Cisca/0000-0002-5635-1614; Smeekens, Sanne/0000-0002-7835-914X;
   Aguirre-Gamboa, Raul/0000-0003-2505-3574; Chu,
   Xiaojing/0000-0002-9882-2912; Bakker, Olivier/0000-0002-1447-1327;
   Najhawan, Mahan/0000-0003-4027-1203
FU National Institutes of Health (NIH) [R01ES027595, S10OD020025,
   R01CA199376, K01DK116917, F31CA236405]; China Scholarship Council
   [201706040081]; Netherlands Organization for Scientific Research (NWO)
   VENI grant [016.176.006]; NIH [DK43351, AT009708, AI137325,
   T32GM007752]; ERC Advanced Grant [833247, FP/2007-2013/ERC,
   2012-322698]; INCONTROL CVON grant [CVON2012-03]; NWO Spinoza prize [NWO
   SPI 92-266]; ERC Starting Grant [948207]; Radboud University Medical
   Centre Hypatia Grant; Projekt DEAL
FX This work was supported in part by grants from the National Institutes
   of Health (NIH), including R01ES027595 and S10OD020025 (M.J.),
   R01CA199376 (S.S.), K01DK116917 (J.D.W.), and F31CA236405 (I.T.M.). X.C.
   was supported by the China Scholarship Council (201706040081). M.O. was
   supported by a Netherlands Organization for Scientific Research (NWO)
   VENI grant (016.176.006). R.J.X. was supported by NIH grants DK43351,
   AT009708, and AI137325. I.T.M. was additionally supported by NIH grant
   T32GM007752. M.G.N. was supported by an ERC Advanced Grant (833247), an
   INCONTROL CVON grant (CVON2012-03), and an NWO Spinoza prize (NWO SPI
   94-212). This study was further supported by an ERC advanced grant
   (FP/2007-2013/ERC grant 2012-322698) and an NWO Spinoza prize (NWO SPI
   92-266) to C.W.. Y.L. was supported by an ERC Starting Grant (948207)
   and the Radboud University Medical Centre Hypatia Grant (2018) for
   Scientific Research. Open Access funding enabled and organized by
   Projekt DEAL.
CR Adzhubei IA, 2010, NAT METHODS, V7, P248, DOI 10.1038/nmeth0410-248
   Aguirre-Gamboa R, 2016, CELL REP, V17, P2474, DOI 10.1016/j.celrep.2016.10.053
   Astle WJ, 2016, CELL, V167, P1415, DOI 10.1016/j.cell.2016.10.042
   Bakker OB, 2018, NAT IMMUNOL, V19, P776, DOI 10.1038/s41590-018-0121-3
   Bandzar S, 2013, CELL IMMUNOL, V286, P45, DOI 10.1016/j.cellimm.2013.11.003
   Bartel J, 2015, PLOS GENET, V11, DOI 10.1371/journal.pgen.1005274
   Bastianelli C, 2017, EXPERT REV CLIN PHAR
   Blanco-Favela F, 2017, ARCH MED RES, V48, P432, DOI 10.1016/j.arcmed.2017.11.001
   Bowden J, 2016, GENET EPIDEMIOL, V40, P304, DOI 10.1002/gepi.21965
   Burgess S, 2015, EUR J EPIDEMIOL, V30, P543, DOI 10.1007/s10654-015-0011-z
   Burkhardt R, 2015, PLOS GENET, V11, DOI 10.1371/journal.pgen.1005510
   Calder PC, 2013, BRIT J CLIN PHARMACO, V75, P645, DOI 10.1111/j.1365-2125.2012.04374.x
   Carithers LJ, 2015, BIOPRESERV BIOBANK, V13, P307, DOI 10.1089/bio.2015.29031.hmm
   Chong J, 2018, NUCLEIC ACIDS RES, V46, pW486, DOI 10.1093/nar/gky310
   Chu X, 2021, MTBLS2633
   Chu X, 2021, ZENODO, DOI [10.5281/zenodo.4709362, DOI 10.5281/ZENODO.4709362]
   Chu X, 2021, INTE METABOLOMICS GE
   Costea I, 2014, GASTROENTEROLOGY, V146, P929, DOI 10.1053/j.gastro.2013.12.034
   de Lange KM, 2017, NAT GENET, V49, P256, DOI 10.1038/ng.3760
   Demirkan A, 2015, PLOS GENET, V11, DOI 10.1371/journal.pgen.1004835
   ESTEVECOMAS M, 1992, GUT, V33, P1365, DOI 10.1136/gut.33.10.1365
   Finan C, 2017, SCI TRANSL MED, V9, DOI 10.1126/scitranslmed.aag1166
   Frenzel E, 2015, J IMMUNOL, V195, P3605, DOI 10.4049/jimmunol.1500740
   Fujii M, 2015, NAT PROTOC, V10, P1474, DOI 10.1038/nprot.2015.088
   Garand M, 2017, INNATE IMMUN-LONDON, V23, P3, DOI 10.1177/1753425916671018
   Giambartolomei C, 2014, PLOS GENET, V10, DOI 10.1371/journal.pgen.1004383
   Glaser C, 2010, METABOLISM, V59, P993, DOI 10.1016/j.metabol.2009.10.022
   Gonzalez-Granda A, 2018, NUTRIENTS, V10, DOI 10.3390/nu10091254
   Guan WH, 2014, CIRC-CARDIOVASC GENE, V7, P321, DOI 10.1161/CIRCGENETICS.113.000208
   Hartwig FP, 2017, INT J EPIDEMIOL, V46, P1985, DOI 10.1093/ije/dyx102
   Hemani G, 2018, ELIFE, V7, DOI 10.7554/eLife.34408
   Hong MG, 2013, HUM MUTAT, V34, P515, DOI 10.1002/humu.22267
   Johnson MO, 2018, CELL, V175, P1780, DOI 10.1016/j.cell.2018.10.001
   Kalinski P, 2012, J IMMUNOL, V188, P21, DOI 10.4049/jimmunol.1101029
   Kaskow BJ, 2012, BIOCHEM BIOPH RES CO, V417, P653, DOI 10.1016/j.bbrc.2011.11.099
   Kastenmüller G, 2015, HUM MOL GENET, V24, pR93, DOI 10.1093/hmg/ddv263
   Kettunen J, 2016, NAT COMMUN, V7, DOI 10.1038/ncomms11122
   Lagerborg KA, 2019, METHODS MOL BIOL, V1862, P17, DOI 10.1007/978-1-4939-8769-6_2
   Lattka E, 2010, CURR OPIN LIPIDOL, V21, P64, DOI 10.1097/MOL.0b013e3283327ca8
   Li Y, 2016, CELL, V167, P1099, DOI 10.1016/j.cell.2016.10.017
   Long T, 2017, NAT GENET, V49, P568, DOI 10.1038/ng.3809
   MacArthur J, 2017, NUCLEIC ACIDS RES, V45, pD896, DOI 10.1093/nar/gkw1133
   Meier TB, 2018, BRAIN BEHAV IMMUN, V67, P59, DOI 10.1016/j.bbi.2017.08.024
   Miles EA., 2014, WORLD REV NUTR DIETE, P17
   Munnig-Schmidt E, 2018, INFLAMM BOWEL DIS, V24, P892, DOI 10.1093/ibd/izx081
   Nagaya T, 2017, IMMUNOL LETT, V181, P51, DOI 10.1016/j.imlet.2016.11.006
   Nath AP, 2017, GENOME BIOL, V18, DOI 10.1186/s13059-017-1279-y
   Onengut-Gumuscu S, 2015, NAT GENET, V47, P381, DOI 10.1038/ng.3245
   Pang ZQ, 2018, INT J MOL SCI, V19, DOI 10.3390/ijms19102894
   Pappalardo JL, 2016, CELL, V167, P894, DOI 10.1016/j.cell.2016.10.040
   Playdon MC, 2016, AM J CLIN NUTR, V104, P776, DOI 10.3945/ajcn.116.135301
   Pruim RJ, 2010, BIOINFORMATICS, V26, P2336, DOI 10.1093/bioinformatics/btq419
   Ran FA, 2013, NAT PROTOC, V8, P2281, DOI 10.1038/nprot.2013.143
   Raspé C, 2013, CYTOKINE, V62, P52, DOI 10.1016/j.cyto.2013.02.020
   Rueedi R, 2014, PLOS GENET, V10, DOI 10.1371/journal.pgen.1004132
   Sato T, 2011, GASTROENTEROLOGY, V141, P1762, DOI 10.1053/j.gastro.2011.07.050
   Schirmer M, 2016, CELL, V167, P1897, DOI 10.1016/j.cell.2016.11.046
   Segal AW, 2018, EUR J CLIN INVEST, V48, DOI 10.1111/eci.12983
   Shah TS, 2012, BIOINFORMATICS, V28, P1598, DOI 10.1093/bioinformatics/bts180
   Shin SY, 2014, NAT GENET, V46, P543, DOI 10.1038/ng.2982
   Smith GD, 2003, INT J EPIDEMIOL, V32, P1, DOI 10.1093/ije/dyg070
   ter Horst R, 2016, CELL, V167, P1111, DOI 10.1016/j.cell.2016.10.018
   Trebble TM, 2004, CLIN NUTR, V23, P647, DOI 10.1016/j.clnu.2003.10.017
   Trynka G, 2011, NAT GENET, V43, P1193, DOI 10.1038/ng.998
   Vanherwegen AS, 2017, ENDOCRIN METAB CLIN, V46, P1061, DOI 10.1016/j.ecl.2017.07.010
   Vaser R, 2016, NAT PROTOC, V11, P1, DOI 10.1038/nprot.2015.123
   Vincent WJB, 2017, PLOS ONE, V12, DOI 10.1371/journal.pone.0179574
   Vosa U, 2018, BIORXIV, DOI DOI 10.1101/447367
   Wang J, 2017, NUCLEIC ACIDS RES, V45, pW130, DOI 10.1093/nar/gkx356
   Wang K, 2010, NUCLEIC ACIDS RES, V38, DOI 10.1093/nar/gkq603
   Wang ZJ, 2018, CELL MOL LIFE SCI, V75, P3353, DOI 10.1007/s00018-018-2864-2
   Watanabe K, 2017, NAT COMMUN, V8, DOI 10.1038/s41467-017-01261-5
   Watrous JD, 2019, CELL CHEM BIOL, V26, P433, DOI 10.1016/j.chembiol.2018.11.015
   Wishart DS, 2018, NUCLEIC ACIDS RES, V46, pD1074, DOI 10.1093/nar/gkx1037
   Wu F, 2007, INFLAMM BOWEL DIS, V13, P807, DOI 10.1002/ibd.20110
   Xiao C, 2015, J ALLERGY CLIN IMMUN, V136, P923, DOI 10.1016/j.jaci.2015.01.045
   Yamashita N, 2017, BIOCHEM BIOPH RES CO, V489, P466, DOI 10.1016/j.bbrc.2017.05.172
NR 77
TC 19
Z9 21
U1 1
U2 24
PU BMC
PI LONDON
PA CAMPUS, 4 CRINAN ST, LONDON N1 9XW, ENGLAND
SN 1474-760X
J9 GENOME BIOL
JI Genome Biol.
PD JUL 6
PY 2021
VL 22
IS 1
AR 198
DI 10.1186/s13059-021-02413-z
PG 22
WC Biotechnology & Applied Microbiology; Genetics & Heredity
WE Science Citation Index Expanded (SCI-EXPANDED)
SC Biotechnology & Applied Microbiology; Genetics & Heredity
GA TE8ZZ
UT WOS:000670297700001
PM 34229738
OA Green Published, gold
DA 2024-01-22
ER

PT J
AU Lindholm, CR
   Siegel, CA
AF Lindholm, Christopher R.
   Siegel, Corey A.
TI Are We Ready to Include Prognostic Factors in Inflammatory Bowel Disease
   Trials?
SO CURRENT PHARMACEUTICAL DESIGN
LA English
DT Review
DE Inflammatory bowel disease; Crohn's disease; ulcerative colitis;
   prognosis; prognostic factors; chronic inflammatory disease
ID CROHNS-DISEASE; FECAL CALPROTECTIN; RISK MATRIX; ULCERATIVE-COLITIS;
   TOP-DOWN; PREDICTION; MULTICENTER; OUTCOMES; MARKERS; VEDOLIZUMAB
AB Inflammatory bowel disease (IBD) is a chronic inflammatory disease characterized by periodic episodes of flares and remission. Treatment is aimed at healing the bowel, to ultimately decrease hospitalization rates, need for surgeries and overall disability. In more recent years, treatment has transitioned from a reactive approach to a more proactive approach focusing on treating disease earlier and preventing complications. The challenge lies in identifying patients who need more intensive treatment early and trying to determine who will respond to which medications. Biomarkers and clinical activity scoring systems can be used to help guide treatment decisions. However, IBDs are very heterogeneous and the significance of these biomarkers can be difficult to discern on an individual basis. Recently, prognostic tools have been developed to aid in determining a patient's prognosis as well as their likelihood to respond to different therapies. Despite this progress, clinical trials have not routinely adopted this approach in their study design. Tools for stratification of disease severity and to personalize treatment choices have the potential to improve our studies both by enriching the patient population and further guiding clinical decision making in practice. This review aims to discuss biomarkers, current prognosticating tools, tools that determine response to therapy and how incorporating these into clinical trials will be beneficial.
C1 [Lindholm, Christopher R.] Dartmouth Hitchcock Med Ctr, Dept Med, Lebanon, NH 03766 USA.
   [Siegel, Corey A.] Dartmouth Hitchcock Med Ctr, Sect Gastroenterol & Hepatol, Lebanon, NH 03756 USA.
C3 Dartmouth College; Dartmouth College
RP Siegel, CA (通讯作者)，Dartmouth Hitchcock Med Ctr, Sect Gastroenterol & Hepatol, Lebanon, NH 03756 USA.
EM corey.a.siegel@hitchcock.org
CR Ahmad T, 2003, TISSUE ANTIGENS, V62, P527, DOI 10.1046/j.1399-0039.2003.00129.x
   [Anonymous], HLTH INFORM J
   Barber GE, 2016, AM J GASTROENTEROL, V111, P1816, DOI 10.1038/ajg.2016.408
   Beaugerie L, 2006, GASTROENTEROLOGY, V130, P650, DOI 10.1053/j.gastro.2005.12.019
   Billiet T, 2015, J CROHNS COLITIS, V9, P1120, DOI 10.1093/ecco-jcc/jjv156
   Burke KE, 2018, INFLAMM BOWEL DIS, V24, P1840, DOI 10.1093/ibd/izy083
   Cleynen I, 2013, GUT, V62, P1556, DOI 10.1136/gutjnl-2011-300777
   Colombel JF, 2011, GASTROENTEROLOGY, V141, P1194, DOI 10.1053/j.gastro.2011.06.054
   Colombel JF, 2017, LANCET, V390, P2779, DOI 10.1016/S0140-6736(17)32641-7
   Colombel JF, 2017, GASTROENTEROLOGY, V152, P351, DOI 10.1053/j.gastro.2016.09.046
   Danese S, 2017, GUT, V66, P2179, DOI 10.1136/gutjnl-2017-314519
   Danese S, 2014, CURR DRUG TARGETS, V15, P1056, DOI 10.2174/1389450115666140908125738
   Dias CC, 2016, J CROHNS COLITIS, V11
   Dias CC, 2013, WORLD J GASTROENTERO, V19, P3866, DOI 10.3748/wjg.v19.i24.3866
   Dulai PS, 2018, GASTROENTEROLOGY, V155, P687, DOI 10.1053/j.gastro.2018.05.039
   Eriksson C, 2017, SCAND J GASTROENTERO, V52, P722, DOI 10.1080/00365521.2017.1304987
   Ferrante M, 2007, GUT, V56, P1394, DOI 10.1136/gut.2006.108043
   Golovics PA, 2015, GASTROENTEROLOGY, V148
   Goyette P, 2015, NAT GENET, V47, P172, DOI 10.1038/ng.3176
   Haritunians T, 2010, INFLAMM BOWEL DIS, V16, P1830, DOI 10.1002/ibd.21293
   Henckaerts L, 2009, CLIN GASTROENTEROL H, V7, P972, DOI 10.1016/j.cgh.2009.05.001
   Im JP, 2018, KOREAN J INTERN MED, V33, P28, DOI 10.3904/kjim.2017.400
   Ji YH, 2018, BIOCHEM BIOPH RES CO, V503, P2443, DOI 10.1016/j.bbrc.2018.06.174
   Jones J, 2008, CLIN GASTROENTEROL H, V6, P1218, DOI 10.1016/j.cgh.2008.06.010
   Kugathasan S, 2017, LANCET, V389, P1710, DOI 10.1016/S0140-6736(17)30317-3
   Lakatos PL, 2015, J CROHNS COLITIS, V9, P891, DOI 10.1093/ecco-jcc/jjv127
   Lichtenstein GR, 2011, INFLAMM BOWEL DIS, V17, P2488, DOI 10.1002/ibd.21661
   Ma C, 2017, ALIMENT PHARM THER, V45, P1232, DOI 10.1111/apt.14016
   Murdoch TB, 2015, CAN J GASTROENTEROL, V29, P202
   Ozaki R, 2018, J CROHNS COLITIS, V12, P1288, DOI 10.1093/ecco-jcc/jjy092
   Park Y, 2017, INFLAMM BOWEL DIS, V23, P1071, DOI 10.1097/MIB.0000000000001106
   Peyrin-Biroulet L, 2015, AM J GASTROENTEROL, V110, P1324, DOI 10.1038/ajg.2015.233
   Peyrin-Biroulet L, 2016, CLIN GASTROENTEROL H, V14, P348, DOI 10.1016/j.cgh.2015.06.001
   Rogler G, 2013, DIGEST DIS, V31, P83, DOI 10.1159/000347190
   Roseth AG, 2004, SCAND J GASTROENTERO, V39, P1017, DOI 10.1080/00365520410007971
   Rubin DT, 2012, INFLAMM BOWEL DIS, V18, P2225, DOI 10.1002/ibd.22925
   Saito K, 2012, ALIMENT PHARM THER, V36, P744, DOI 10.1111/apt.12033
   Sandborn WJ, 2014, GASTROENTEROLOGY, V146, P96, DOI 10.1053/j.gastro.2013.06.010
   Sands BE, 2003, AM J GASTROENTEROL, V98, P2712, DOI 10.1016/S0002-9270(03)01707-6
   Sands BE, 2017, GASTROENTEROLOGY, V153, P77, DOI 10.1053/j.gastro.2017.03.049
   Shelton E, 2015, INFLAMM BOWEL DIS, V21, P2879, DOI 10.1097/MIB.0000000000000561
   Siegel CA, 2016, ALIMENT PHARM THER, V43, P262, DOI 10.1111/apt.13460
   Siegel CA, 2018, GUT, V67, P244, DOI 10.1136/gutjnl-2016-312648
   Sipponen T, 2008, ALIMENT PHARM THER, V28, P1221, DOI 10.1111/j.1365-2036.2008.03835.x
   Sipponen T, 2010, SCAND J GASTROENTERO, V45, P325, DOI 10.3109/00365520903483650
   Soendergaard C, 2018, BMJ OPEN GASTROENTER, V5, DOI 10.1136/bmjgast-2018-000208
   Solberg IC, 2014, INFLAMM BOWEL DIS, V20, P60, DOI 10.1097/01.MIB.0000436956.78220.67
   Solberg IC, 2015, SCAND J GASTROENTERO, V50, P1456, DOI 10.3109/00365521.2015.1064991
   Solem CA, 2005, INFLAMM BOWEL DIS, V11, P707, DOI 10.1097/01.MIB.0000173271.18319.53
   Takayama T, 2015, PLOS ONE, V10, DOI 10.1371/journal.pone.0131197
   Taylor KD, 2001, GASTROENTEROLOGY, V120, P1347, DOI 10.1053/gast.2001.23966
   Telesco SE, 2018, GASTROENTEROLOGY, V155, P1008, DOI 10.1053/j.gastro.2018.06.077
   Tew GW, 2016, GASTROENTEROLOGY, V150, P477, DOI 10.1053/j.gastro.2015.10.041
   Tsui JJ, 2018, ANN GASTROENTEROL, V31, P413, DOI 10.20524/aog.2018.0253
   Viennois E, 2015, INFLAMM BOWEL DIS, V21, P2467, DOI 10.1097/MIB.0000000000000444
   Waljee AK, 2018, ALIMENT PHARM THER, V47, P763, DOI 10.1111/apt.14510
   Waljee AK, 2018, INFLAMM BOWEL DIS, V24, P45, DOI 10.1093/ibd/izx007
NR 57
TC 5
Z9 5
U1 0
U2 1
PU BENTHAM SCIENCE PUBL LTD
PI SHARJAH
PA EXECUTIVE STE Y-2, PO BOX 7917, SAIF ZONE, 1200 BR SHARJAH, U ARAB
   EMIRATES
SN 1381-6128
EI 1873-4286
J9 CURR PHARM DESIGN
JI Curr. Pharm. Design
PY 2019
VL 25
IS 1
BP 64
EP 68
DI 10.2174/1381612825666190312113935
PG 5
WC Pharmacology & Pharmacy
WE Science Citation Index Expanded (SCI-EXPANDED)
SC Pharmacology & Pharmacy
GA HZ3GQ
UT WOS:000468736800011
PM 30864506
DA 2024-01-22
ER

PT J
AU Donoghue, HD
   Holton, J
AF Donoghue, Helen D.
   Holton, John
TI Intestinal tuberculosis
SO CURRENT OPINION IN INFECTIOUS DISEASES
LA English
DT Review
DE abdomen; clinical presentation; diagnosis; Mycobacterium tuberculosis;
   treatment
ID FINE-NEEDLE-ASPIRATION; ABDOMINAL TUBERCULOSIS;
   MYCOBACTERIUM-TUBERCULOSIS; CROHNS-DISEASE; PERITONEAL TUBERCULOSIS;
   CASE SERIES; DIAGNOSIS; CHILDREN; LAPAROSCOPY; EXPERIENCE
AB Purpose of review
   Intestinal tuberculosis (TB) is increasing due partly to the HIV pandemic. Its clinical presentation mimics inflammatory conditions such as Crohn's disease and malignancies, which are becoming more prevalent, so the diagnosis is problematic.
   Recent findings
   Greater awareness of intestinal TB is needed, both in countries where TB is endemic and developed countries with immigrant populations. Some strains of Mycobacterium tuberculosis are associated with more extrapulmonary disease and greater dissemination, thereby exacerbating the rise in HIV-associated extrathoracic TB. Recent retrospective and prospective studies are leading to the development of diagnostic algorithms. A wide range of imaging techniques is available for sampling and diagnosis. New biochemical, immunological and molecular diagnostic methods are being developed but must be standardized and validated. Developments in drug delivery will facilitate oral therapy even in patients suffering from malabsorption.
   Summary
   There is an increasing consensus on the risk factors and clinical presentations of intestinal TB. Imaging techniques, coupled with fine needle biopsies, are useful aids to diagnosis, but most important is a greater awareness of the condition by clinicians.
C1 [Donoghue, Helen D.; Holton, John] UCL, Dept Infect, Ctr Infect Dis & Int Hlth, London W1T 4JF, England.
C3 University of London; University College London
RP Donoghue, HD (通讯作者)，UCL, Dept Infect, Ctr Infect Dis & Int Hlth, 46 Cleveland St, London W1T 4JF, England.
EM h.donoghue@ucl.ac.uk
RI Underwood, Malcolm John/L-6823-2016; Holton, John/AAX-1521-2021;
   Donoghue, Helen D./D-6805-2013; SANCHO-INSENSER, JUAN-JOSE/AAH-8777-2021
OI Donoghue, Helen D./0000-0003-3918-5252; SANCHO-INSENSER,
   JUAN-JOSE/0000-0003-4603-0363
CR Akinkuolie A A, 2008, Afr J Med Med Sci, V37, P225
   Almadi MA, 2009, AM J GASTROENTEROL, V104, P1003, DOI 10.1038/ajg.2008.162
   Amouri A, 2009, REV MED INTERNE, V30, P215, DOI 10.1016/j.revmed.2008.09.005
   Ariga H, 2007, CLIN INFECT DIS, V45, P1559, DOI 10.1086/523591
   Armstrong-James D, 2009, AIDS, V23, P865, DOI 10.1097/QAD.0b013e3283294a04
   Baloch AN, 2008, J SURG PAKISTAN INT, V13, P30
   Barreiros AP, 2008, SCAND J GASTROENTERO, V43, P1224, DOI 10.1080/00365520802158606
   Basu S., 2007, SMJ Singapore Medical Journal, V48, P900
   Bolukbas C, 2005, BMC GASTROENTEROL, V5, DOI 10.1186/1471-230X-5-21
   Cai J, 2007, DIGEST DIS SCI, V52, P3169, DOI 10.1007/s10620-006-9548-8
   Caputo D, 2008, SURG INFECT, V9, P407, DOI 10.1089/sur.2007.006
   Caws M, 2008, PLOS PATHOG, V4, DOI 10.1371/journal.ppat.1000034
   Chen HL, 2009, J FORMOS MED ASSOC, V108, P195, DOI 10.1016/S0929-6646(09)60052-8
   Chung Kyoung Myeun, 2008, Korean J Gastroenterol, V52, P351
   Das K, 2009, DIGEST DIS SCI, V54, P1099, DOI 10.1007/s10620-008-0469-6
   Dave-Verma H, 2008, CURR PROBL DIAGN RAD, V37, P279, DOI 10.1067/j.cpradiol.2007.08.007
   Delafosse A, 2006, PREV VET MED, V77, P109, DOI 10.1016/j.prevetmed.2006.07.001
   Dinler G, 2008, WORLD J GASTROENTERO, V14, P7235, DOI 10.3748/wjg.14.7235
   Goel MM, 2008, ACTA CYTOL, V52, P424, DOI 10.1159/000325547
   Goldstein MR, 2008, ALIMENT PHARM THER, V27, P619, DOI 10.1111/j.1365-2036.2008.03614.x
   Handa U, 2009, TROP DOCT, V39, P30, DOI 10.1258/td.2008.070477
   Harris J, 2008, J INFECT DIS, V198, P1842, DOI 10.1086/593174
   Health Protection Agency Centre for Infections, 2008, TUB UK ANN REP TUB S
   Hofmeyr A, 2007, TUBERCULOSIS, V87, P459, DOI 10.1016/j.tube.2007.05.013
   Hung YM, 2007, THORAC MED, V22, P123
   Iliyasu Z, 2009, J EPIDEMIOL, V19, P81, DOI 10.2188/jea.JE20080026
   Johansen IS, 2004, J MOL DIAGN, V6, P231, DOI 10.1016/S1525-1578(10)60515-6
   Joshi AV, 2008, J LAPAROENDOSC ADV S, V18, P763, DOI 10.1089/lap.2007.0230
   Khan R, 2006, WORLD J GASTROENTERO, V12, P6371, DOI 10.3748/wjg.v12.i39.6371
   Krishnan P, 2008, ANZ J SURG, V78, P987, DOI 10.1111/j.1445-2197.2008.04717.x
   Leung V. K. S., 2006, Hong Kong Medical Journal, V12, P264
   Li Y, 2007, ABDOM IMAGING, V32, P484, DOI 10.1007/s00261-006-9144-6
   MANLAR JK, 2006, INDIAN J VENEREOL LE, V72, P276
   McIlleron H, 2007, J INFECT DIS, V196, pS63, DOI 10.1086/518655
   Michelow P, 2008, CYTOPATHOLOGY, V19, P86, DOI 10.1111/j.1365-2303.2007.00474.x
   Misra SP, 2007, WORLD J GASTROENTERO, V13, P1723, DOI 10.3748/wjg.v13.i11.1723
   Noussair L, 2009, J CLIN MICROBIOL, V47, P1452, DOI 10.1128/JCM.00066-09
   Ofluoglu R, 2009, ACTA CHIR BELG, V109, P71
   Ohene-Yeboah M, 2006, TROP DOCT, V36, P241, DOI 10.1258/004947506778604643
   Pai M, 2008, PLOS MED, V5, P1043, DOI 10.1371/journal.pmed.0050156
   Pai SA, 2009, INT J SURG PATHOL, V17, P116, DOI 10.1177/1066896908316380
   Park YS, 2008, WORLD J GASTROENTERO, V14, P5051, DOI 10.3748/wjg.14.5051
   Poyrazoglu OK, 2008, J DIGEST DIS, V9, P170, DOI 10.1111/j.1751-2980.2008.00340.x
   Pulimood AB, 2008, AM J CLIN PATHOL, V129, P846, DOI 10.1309/DKKECWQWMG4J23E3
   Purohit MR, 2007, DIAGN PATHOL, V2, DOI 10.1186/1746-1596-2-36
   Purohit MR, 2008, DIAGN MOL PATHOL, V17, P174, DOI 10.1097/PDM.0b013e31815c1195
   Rajput MJ, 2005, J LIAQUAT UNIV MED H, V4, P113
   Ramesh J, 2008, QJM-INT J MED, V101, P189, DOI 10.1093/qjmed/hcm125
   Riquelme A, 2006, J CLIN GASTROENTEROL, V40, P705, DOI 10.1097/00004836-200609000-00009
   Sakorafas GH, 2009, INT J INFECT DIS, V13, pE270, DOI 10.1016/j.ijid.2008.11.003
   Samad A, 2009, J MICROENCAPSUL, V26, P83, DOI 10.1080/02652040802172638
   Shaikh MS, 2007, PAK J SURG, V23, P52
   Sheikh R, 2008, PAK J SURG, V24, P217
   Siddiki H, 2009, EUR J RADIOL, V69, P409, DOI 10.1016/j.ejrad.2008.11.013
   Sinkala E, 2009, BMC INFECT DIS, V9, DOI 10.1186/1471-2334-9-44
   Grau JMS, 2007, REV ESP ENFERM DIG, V99, P725, DOI 10.4321/s1130-01082007001200010
   Tan KK, 2009, J GASTROINTEST SURG, V13, P142, DOI 10.1007/s11605-008-0669-6
   Taylor G Michael, 2007, BMC Vet Res, V3, P12, DOI 10.1186/1746-6148-3-12
   Thuong Nguyen Thuy Thuong, 2008, PLoS Pathog, V4, pe1000229, DOI 10.1371/journal.ppat.1000229
   Thwaites G, 2008, J CLIN MICROBIOL, V46, P1363, DOI 10.1128/JCM.02180-07
   Tony Jose, 2008, Indian J Gastroenterol, V27, P19
   *WHO, 2007, WHOHTMITB2007379
   *WHO, 2008, TUB FACTS
   Yamamoto Shunsuke, 2008, Nihon Shokakibyo Gakkai Zasshi, V105, P1515
   Zhang M, 2009, J NUCL MED, V50, P506, DOI 10.2967/jnumed.108.056382
   Zhou ZY, 2006, INT J CLIN PRACT, V60, P212, DOI 10.1111/j.1742-1241.2006.00702.x
NR 66
TC 73
Z9 82
U1 0
U2 6
PU LIPPINCOTT WILLIAMS & WILKINS
PI PHILADELPHIA
PA TWO COMMERCE SQ, 2001 MARKET ST, PHILADELPHIA, PA 19103 USA
SN 0951-7375
EI 1473-6527
J9 CURR OPIN INFECT DIS
JI Curr. Opin. Infect. Dis.
PD OCT
PY 2009
VL 22
IS 5
BP 490
EP 496
DI 10.1097/QCO.0b013e3283306712
PG 7
WC Infectious Diseases
WE Science Citation Index Expanded (SCI-EXPANDED)
SC Infectious Diseases
GA 497IL
UT WOS:000270052300011
PM 19623062
DA 2024-01-22
ER

PT J
AU Guo, S
   Zhou, J
   Zhang, L
   Bao, CH
   Zhao, JM
   Gao, YL
   Wu, P
   Weng, ZJ
   Shi, Y
AF Guo Sen
   Zhou Jing
   Zhang Liang
   Bao Chun-hui
   Zhao Ji-meng
   Gao Yan-ling
   Wu Pin
   Weng Zhi-jun
   Shi Yin
TI Acupuncture and Moxibustion Inhibited Intestinal Epithelial-Mesenchymal
   Transition in Patients with Crohn's Disease Induced by TGF- β
   1/Smad3/Snail Pathway: A Clinical Trial Study
SO CHINESE JOURNAL OF INTEGRATIVE MEDICINE
LA English
DT Article
DE Crohn's disease; moxibustion; acupuncture; transforming growth factor
   beta 1/Smad3/Snail pathway; intestinal epithelial-mesenchymal transition
ID ACTIVATION; EXPRESSION
AB Objective: To explore whether acupuncture combined with moxibustion could inhibit epithelialmesenchymal transition in Crohn's disease by affecting the transforming growth factor beta 1 (TGF- beta 1)/Smad3/Snail pathway. Methods: Sixty-three patients with Crohn's disease were randomly divided into an observation group (31 cases) receiving moxibustion at 43 degrees C combined with acupuncture, and a control group (32 cases) receiving moxibustion at 37 degrees C combined with sham acupuncture using a random number table. Patients were treated for 12 weeks. Crohn's Disease Activity Index (CDAI) was used to evaluate disease activity. Hematoxylin-eosin staining and transmission electron microscopy were utilized to observe the morphological and ultrastructural changes. Immunohistochemistry was used to detect the expression of transforming growth factor beta 1 (TGF-beta 1), T beta R1, T beta R2, Smad3, Snail, E-cadherin and fibronectin in intestinal mucosal tissues. Results: The decrease of the CDAI score, morphological and ultrastructural changes were more significant in observation group. The expression levels of TGF- beta 1, T beta R2, Smad3, and Snail in the observation group were significantly lower than those before the treatment (PP<0.01). After treatment, the expression levels of TGF-beta 1, T beta R2, and Snail in the observation group were significantly lower than those in the control group (all P<0.05); compared with the control group, the expression of fibronectin in the observation group was significantly decreased, and the expression of E-cadherin was significantly increased (all P<0.05). Conclusions: Moxibustion at 43 degrees C combined with acupuncture may suppress TGF-beta 1/Smad3/Snail pathway-mediated epithelial-mesenchymal transition of intestinal epithelial cells in Crohn's disease patients by inhibiting the expression levels of TGF-beta 1, T beta R2, Smad3, and Snail.
C1 [Guo Sen; Zhang Liang; Gao Yan-ling; Wu Pin] Shanghai Univ Tradit Chinese Med, Grad Sch, Shanghai 201203, Peoples R China.
   [Zhou Jing] Shanghai Univ Tradit Chinese Med, Shanghai Shanghai Tradit Chinese Med Integrated H, Dept Acupuncture & Moxibust, Shanghai 200082, Peoples R China.
   [Bao Chun-hui; Zhao Ji-meng; Weng Zhi-jun; Shi Yin] Shanghai Univ Tradit Chinese Med, Dept Acupuncture & Moxibust, Yueyang Hosp Integrated Tradit Chinese & Western, Shanghai 200437, Peoples R China.
   [Bao Chun-hui; Zhao Ji-meng; Weng Zhi-jun] Shanghai Res Inst Acupuncture & Meridian, Key Lab Acupuncture & Immunol Effects, Shanghai 200030, Peoples R China.
   [Shi Yin] Shanghai Res Inst Acupuncture & Meridian, Outpatient Dept, Shanghai 200030, Peoples R China.
C3 Shanghai University of Traditional Chinese Medicine; Shanghai University
   of Traditional Chinese Medicine; Shanghai University of Traditional
   Chinese Medicine
RP Shi, Y (通讯作者)，Shanghai Univ Tradit Chinese Med, Dept Acupuncture & Moxibust, Yueyang Hosp Integrated Tradit Chinese & Western, Shanghai 200437, Peoples R China.; Shi, Y (通讯作者)，Shanghai Res Inst Acupuncture & Meridian, Outpatient Dept, Shanghai 200030, Peoples R China.
EM flysy0636@163.com
FU National Natural Science Foundation of China [81674069, 81473757]
FX Supported by the National Natural Science Foundation of China (Nos.
   81674069 and 81473757)
CR Aban CE, 2021, SCI REP-UK, V11, DOI 10.1038/s41598-021-81735-1
   Nieto MA, 2016, CELL, V166, P21, DOI 10.1016/j.cell.2016.06.028
   Aragón E, 2019, GENE DEV, V33, P1506, DOI 10.1101/gad.330837.119
   Ballester B, 2021, INT J MOL SCI, V22, DOI 10.3390/ijms22126502
   Bao CH, 2014, WORLD J GASTROENTERO, V20, P11000, DOI 10.3748/wjg.v20.i31.11000
   Bascetin R, 2018, EXP CELL RES, V371, P104, DOI 10.1016/j.yexcr.2018.07.047
   Baulida J, 2019, J CLIN MED, V8, DOI 10.3390/jcm8060757
   Chen L, 2018, BIOMED PHARMACOTHER, V101, P670, DOI 10.1016/j.biopha.2018.02.090
   Cui M, 2016, ADV PROTEIN CHEM STR, V104, P81, DOI 10.1016/bs.apcsb.2015.11.005
   Duan DM, 2016, EVID-BASED COMPL ALT, V2016, DOI 10.1155/2016/7950635
   Fan Y, 2021, BRAIN BEHAV IMMUN, V91, P683, DOI 10.1016/j.bbi.2020.08.016
   Garrison CM, 2021, MOL BIOL CELL, V32, P739, DOI 10.1091/mbc.E20-08-0533
   Gholami MD, 2019, RECENT PAT ANTI-CANC, V14, P158, DOI 10.2174/1574892814666190527111429
   Gouin O, 2017, PROTEIN CELL, V8, P644, DOI 10.1007/s13238-017-0395-5
   Hu J, 2020, EXP MOL PATHOL, V115, DOI 10.1016/j.yexmp.2020.104468
   Jia WX, 2021, MEDIAT INFLAMM, V2021, DOI 10.1155/2021/5927064
   Kang E, 2021, INT J MOL SCI, V22, DOI 10.3390/ijms22073591
   Koitabashi N, 2011, J CLIN INVEST, V121, P2301, DOI 10.1172/JCI44824
   Latella G, 2014, J CROHNS COLITIS, V8, P1147, DOI 10.1016/j.crohns.2014.03.008
   Lee YJ, 2020, BIOCHEM BIOPH RES CO, V530, P122, DOI 10.1016/j.bbrc.2020.07.015
   Li Y, 2018, IEEE T BIO-MED ENG, V65, P779, DOI 10.1109/TBME.2017.2719633
   Li Yuan, 2018, Zhen Ci Yan Jiu, V43, P467, DOI 10.13702/j.1000-0607.180196
   Lowe C, 2017, NEUROGASTROENT MOTIL, V29, DOI 10.1111/nmo.13040
   Matsuura K, 2016, SCI REP-UK, V6, DOI 10.1038/srep21747
   Ooi CJ, 2016, J GASTROEN HEPATOL, V31, P45, DOI 10.1111/jgh.12956
   Pang P, 2019, COMPLEMENT THER MED, V42, P205, DOI 10.1016/j.ctim.2018.11.017
   Park MJ, 2017, EUR J PHARMACOL, V812, P243, DOI 10.1016/j.ejphar.2017.07.036
   Scharl M, 2017, CLIN TRANSL GASTROEN, V8, DOI 10.1038/ctg.2017.33
   Shi Y, 2019, EVID-BASED COMPL ALT, V2019, DOI 10.1155/2019/8320250
   Singleton JW, 1999, INFLAMM BOWEL DIS, V5, P138, DOI 10.1097/00054725-199905000-00010
   Song XJ, 2016, EVID-BASED COMPL ALT, V2016, DOI 10.1155/2016/1057878
   Suzuki Yoshimi, 2020, J Oral Biol Craniofac Res, V10, P43, DOI 10.1016/j.jobcr.2020.01.002
   Wang GY, 2013, EVID-BASED COMPL ALT, V2013, DOI 10.1155/2013/871704
   Yun SM, 2019, FRONT PHARMACOL, V10, DOI 10.3389/fphar.2019.00162
   Zhou X, 2017, J THERM BIOL, V70, P15, DOI 10.1016/j.jtherbio.2017.08.001
NR 35
TC 2
Z9 3
U1 6
U2 12
PU SPRINGER
PI NEW YORK
PA ONE NEW YORK PLAZA, SUITE 4600, NEW YORK, NY, UNITED STATES
SN 1672-0415
EI 1993-0402
J9 CHIN J INTEGR MED
JI Chin. J. Integr. Med.
PD SEP
PY 2022
VL 28
IS 9
BP 823
EP 832
DI 10.1007/s11655-022-2888-1
EA APR 2022
PG 10
WC Integrative & Complementary Medicine
WE Science Citation Index Expanded (SCI-EXPANDED)
SC Integrative & Complementary Medicine
GA 3Z1PO
UT WOS:000783442600004
PM 35419729
DA 2024-01-22
ER

PT J
AU Quinn, AM
   Farraye, FA
[truncated: 3,256,365 more chars]
