# Supplementary material for: Worldwide research trends in Crohn’s disease treatment over the past 2 decades: a bibliometric analysis
Source: Front Pharmacol. 2024 Oct 8;15:1441785. doi: 10.3389/fphar.2024.1441785 (PMC11493645; doi:10.3389/fphar.2024.1441785)
Supplement: Supplementary file 2 [file DataSheet2.zip]

Archive with 28 entries (27 files):
- raw data 2/
- raw data 2/download_26.txt
- raw data 2/download_27.txt
- raw data 2/download_28.txt
- raw data 2/download_29.txt
- raw data 2/download_30.txt
- raw data 2/download_31.txt
- raw data 2/download_32.txt
- raw data 2/download_33.txt
- raw data 2/download_34.txt
- raw data 2/download_35.txt
- raw data 2/download_36.txt
- raw data 2/download_37.txt
- raw data 2/download_38.txt
- raw data 2/download_39.txt
- raw data 2/download_40.txt
- raw data 2/download_41.txt
- raw data 2/download_42.txt
- raw data 2/download_43.txt
- raw data 2/download_44.txt
- raw data 2/download_45.txt
- raw data 2/download_46.txt
- raw data 2/download_47.txt
- raw data 2/download_48.txt
- raw data 2/download_49.txt
- raw data 2/download_50.txt
- raw data 2/download_51.txt
- raw data 2/download_52.txt
