# Supplementary material for: Worldwide research trends in Crohn’s disease treatment over the past 2 decades: a bibliometric analysis
Source: Front Pharmacol. 2024 Oct 8;15:1441785. doi: 10.3389/fphar.2024.1441785 (PMC11493645; doi:10.3389/fphar.2024.1441785)
Supplement: Supplementary file 2 [file DataSheet2.zip › raw data 2/download_26.txt]

FN Clarivate Analytics Web of Science
VR 1.0
PT J
AU Heo, HM
   Park, CH
   Lim, JS
   Lee, JH
   Kim, BK
   Cheon, JH
   Kim, TI
   Kim, WH
   Hong, SP
AF Heo, Hyun Mi
   Park, Chan Hyuk
   Lim, Joon Seok
   Lee, Jin Ha
   Kim, Bo Kyung
   Cheon, Jae Hee
   Kim, Tae Il
   Kim, Won Ho
   Hong, Sung Pil
TI The role of capsule endoscopy after negative CT enterography in patients
   with obscure gastrointestinal bleeding
SO EUROPEAN RADIOLOGY
LA English
DT Article
DE Computed tomographic enterography; Capsule endoscopy; Obscure
   gastrointestinal bleeding
ID SMALL-BOWEL; DIAGNOSTIC MODALITIES; EXPERIENCE; OCCULT; ENTEROSCOPY;
   MANAGEMENT
AB Objectives The aim of the present study was to evaluate the role of capsule endoscopy in patients with obscure gastrointestinal bleeding (OGIB) after negative computed tomographic (CT) enterography.
   Methods We retrospectively included 30 patients with OGIB who received capsule endoscopy after negative CT enterography. The median age of the patients was 60 years, and 60% of patients were male. The median follow-up duration was 8 months. Overt bleeding was 60%, and occult bleeding was 40%.
   Results Based on capsule endoscopy results, a definitive diagnosis was made for 17 patients (57%): ulcer in nine patients (30%), active bleeding with no identifiable cause in five (17%), angiodysplasia in two (7%) and Dieulafoy's lesion in one (3%). Two patients with jejunal ulcers were diagnosed with Crohn's disease. Seven patients (41%) with positive capsule endoscopy received double balloon enteroscopy and two patients (12%) received steroid treatment for Crohn's disease. Patients with overt bleeding, a previous history of bleeding, or who received large amounts of blood transfusions were more likely to show positive capsule endoscopy.
   Conclusions Capsule endoscopy showed high diagnostic yields in patients with OGIB after negative CT enterography and may help to provide further therapeutic plans for patients with OGIB and negative CT enterography and may help to provide further therapeutic plans for patients with OGIB and negative CT enterography.
   Key Points
   CT enterography has been widely used in evaluating obscure gastrointestinal bleeding (OGIB).
   Capsule endoscopy showed high diagnostic yield for OGIB after negative CT enterography.
   Negative CT enterography does not exclude important causes of small bowel bleeding.
   Most lesions missed at CT-enterography are flat and can be detected by capsule endoscopy.
C1 [Heo, Hyun Mi; Park, Chan Hyuk; Lee, Jin Ha; Kim, Bo Kyung; Cheon, Jae Hee; Kim, Tae Il; Kim, Won Ho; Hong, Sung Pil] Yonsei Univ, Dept Internal Med, Coll Med, 250 Seongsanno, Seoul 120752, South Korea.
   [Heo, Hyun Mi; Park, Chan Hyuk; Lee, Jin Ha; Kim, Bo Kyung; Cheon, Jae Hee; Kim, Tae Il; Kim, Won Ho; Hong, Sung Pil] Yonsei Univ, Inst Gastroenterol, Coll Med, Seoul 120752, South Korea.
   [Lim, Joon Seok] Yonsei Univ, Dept Diagnost Radiol, Coll Med, Seoul 120752, South Korea.
C3 Yonsei University; Yonsei University Health System; Yonsei University;
   Yonsei University Health System; Yonsei University; Yonsei University
   Health System
RP Hong, SP (通讯作者)，Yonsei Univ, Dept Internal Med, Coll Med, 250 Seongsanno, Seoul 120752, South Korea.
EM sphong@yuhs.ac
RI Lim, Joon Seok/R-7753-2019; Park, Chan Hyuk/I-1794-2016; Cheon, Jae
   Hee/B-4523-2015
OI Park, Chan Hyuk/0000-0003-3824-3481; Cheon, Jae Hee/0000-0002-2282-8904;
   Kim, Won Ho/0000-0002-5682-9972; Lim, Joon seok/0000-0002-0334-5042;
   Kim, Tae Il/0000-0003-4807-890X
CR Apostolopoulos P, 2007, GASTROINTEST ENDOSC, V66, P1174, DOI 10.1016/j.gie.2007.06.058
   Baichi MM, 2007, SCAND J GASTROENTERO, V42, P1127, DOI 10.1080/00365520701266898
   Boriskin HS, 2009, ABDOM IMAGING, V34, P149, DOI 10.1007/s00261-008-9404-8
   Carey EJ, 2007, AM J GASTROENTEROL, V102, P89, DOI 10.1111/j.1572-0241.2006.00941.x
   CHONG J, 1994, AM J GASTROENTEROL, V89, P2143
   Fisher L, 2010, GASTROINTEST ENDOSC, V72, P471, DOI 10.1016/j.gie.2010.04.032
   Graça BM, 2010, RADIOGRAPHICS, V30, P235, DOI 10.1148/rg.301095091
   Hindryckx P, 2008, GASTROINTEST ENDOSC, V68, P98, DOI 10.1016/j.gie.2007.09.042
   Huprich JE, 2008, RADIOLOGY, V246, P562, DOI 10.1148/radiol.2462061920
   Khalife S, 2011, EUR RADIOL, V21, P79, DOI 10.1007/s00330-010-1896-2
   Kim HM, 2010, GUT LIVER, V4, P192, DOI 10.5009/gnl.2010.4.2.192
   Leighton JA, 2003, GASTROINTEST ENDOSC, V58, P650, DOI 10.1016/S0016-5107(03)01995-3
   Macdonald J, 2008, GASTROINTEST ENDOSC, V68, P1122, DOI 10.1016/j.gie.2008.06.054
   Mazzeo S, 2005, RADIOL MED, V109, P516
   Park JJ, 2010, GASTROINTEST ENDOSC, V71, P990, DOI 10.1016/j.gie.2009.12.009
   Pasha Shabana F, 2009, Gastroenterol Hepatol (N Y), V5, P839
   Paulsen SR, 2007, RADIOL CLIN N AM, V45, P303, DOI 10.1016/j.rcl.2007.03.009
   Paulsen SR, 2006, RADIOGRAPHICS, V26, P641, DOI 10.1148/rg.263055162
   Pennazio M, 2005, ENDOSCOPY, V37, P1046, DOI 10.1055/s-2005-870319
   Pennazio M, 2004, GASTROENTEROLOGY, V126, P643, DOI 10.1053/j.gastro.2003.11.057
   Pennazio M, 2008, WORLD J GASTROENTERO, V14, P5245, DOI 10.3748/wjg.14.5245
   Postgate A, 2008, GASTROINTEST ENDOSC, V68, P1209, DOI 10.1016/j.gie.2008.06.035
   Rockey DC, 2010, NAT REV GASTRO HEPAT, V7, P265, DOI 10.1038/nrgastro.2010.42
   Saurin JC, 2003, ENDOSCOPY, V35, P576
   Shin JK, 2011, J GASTROEN HEPATOL, V26, P901, DOI 10.1111/j.1440-1746.2010.06577.x
   Soyer P, 2011, CRIT REV ONCOL HEMAT, V80, P10, DOI 10.1016/j.critrevonc.2010.09.010
   SZOLD A, 1992, AM J SURG, V163, P90, DOI 10.1016/0002-9610(92)90258-S
   Triester SL, 2005, AM J GASTROENTEROL, V100, P2407, DOI 10.1111/j.1572-0241.2005.00274.x
NR 28
TC 20
Z9 24
U1 0
U2 5
PU SPRINGER
PI NEW YORK
PA 233 SPRING ST, NEW YORK, NY 10013 USA
SN 0938-7994
EI 1432-1084
J9 EUR RADIOL
JI Eur. Radiol.
PD JUN
PY 2012
VL 22
IS 6
BP 1159
EP 1166
DI 10.1007/s00330-011-2374-1
PG 8
WC Radiology, Nuclear Medicine & Medical Imaging
WE Science Citation Index Expanded (SCI-EXPANDED)
SC Radiology, Nuclear Medicine & Medical Imaging
GA 940FT
UT WOS:000303876100001
PM 22270143
DA 2024-01-22
ER

PT J
AU Alexakis, C
   Caruelle, JP
   Sezeur, A
   Cosnes, J
   Gendre, JP
   Mosnier, H
   Beaugerie, L
   Gallot, D
   Malafosse, M
   Barritault, D
   Kern, P
AF Alexakis, C
   Caruelle, JP
   Sezeur, A
   Cosnes, J
   Gendre, JP
   Mosnier, H
   Beaugerie, L
   Gallot, D
   Malafosse, M
   Barritault, D
   Kern, P
TI Reversal of abnormal collagen production in Crohn's disease intestinal
   biopsies treated with regenerating agents
SO GUT
LA English
DT Article
ID SMOOTH-MUSCLE-CELLS; CHEMICALLY-MODIFIED DEXTRANS;
   INFLAMMATORY-BOWEL-DISEASE; GROWTH-FACTOR; EXPRESSION; FIBROBLASTS;
   FIBRONECTIN; STRICTURES; FIBROSIS; SKIN
AB Background: Crohn's disease ( CD) is characterised by inflammation, muscle layer overgrowth, and collagenous fibrosis of the intestinal tract, with no effective therapy against collagen accumulation.
   Aims: We quantified production of collagen in resection specimens from normal and CD patients and investigated the effect of regenerating agents ( RGTAs) on collagen production. RGTAs are chemically substituted dextrans engineered to mimic the growth factor protecting effects of heparan sulphates. RGTAs have been shown to enhance tissue repair in various in vivo models and to modulate in vitro collagen phenotype differentially according to their structure.
   Patients: We studied intestinal biopsies from two groups of CD patients: treated with glucocorticoids ( CD-GC group: 10 patients) or not treated ( CD group: seven patients), and from seven control patients.
   Methods: After 24 hours of ex vivo incubation with ( H-3) proline, collagen I, III, and V were extracted by pepsin and quantitatively separated by sodium dodecyl sulphate- polyacrylamide gel electrophoresis. Biosynthesis of each collagen type was quantified on radiolabelled isolated collagen.
   Results: Total intestinal collagen production in CD patients compared with controls was increased up to 3.5- fold overall ( p < 0.001). In particular, collagen III biosynthesis was enhanced by 6.2- fold ( p < 0.001) in CD patients. In the CD- GC group, collagen production abnormalities were less marked. RGTAs added to the incubation medium in the CD group decreased total collagen production by 50% and decreased collagen III synthesis by 76%.
   Conclusion: This finding offers a rationale for using RGTAs in the treatment of intestinal fibrosis in CD, thus opening up a potential new therapeutic field for this family of drugs.
C1 Univ Paris 12, Fac Sci Creteil, CRRET CNRS FRE 2412, F-94010 Creteil, France.
   Hop Diaconesses, F-75571 Paris 12, France.
   Hop Rothschild, F-75571 Paris 12, France.
   Hop Bichat Claude Bernard, F-75018 Paris, France.
C3 Universite Paris-Est-Creteil-Val-de-Marne (UPEC); Assistance Publique
   Hopitaux Paris (APHP); Sorbonne Universite; Hopital Universitaire
   Rothschild - APHP; Universite Paris Cite; Assistance Publique Hopitaux
   Paris (APHP); Hopital Universitaire Bichat-Claude Bernard - APHP
RP Barritault, D (通讯作者)，Univ Paris 12, Fac Sci Creteil, CRRET CNRS FRE 2412, Ave Gen de Gaulle, F-94010 Creteil, France.
EM barritault@univ-paris12.fr
OI Beaugerie, Laurent/0000-0002-5012-4146
CR AAMIRI A, 1995, CR ACAD SCI III-VIE, V318, P1037
   Alexakis C, 2001, FASEB J, V15, P1546, DOI 10.1096/fj.00-0756com
   ALEXANDER AC, 1990, DIS COLON RECTUM, V33, P956, DOI 10.1007/BF02139105
   ALEXANDERWILLIA.J, 2000, INJURY, V21, P294, DOI DOI 10.1016/0020-1383(90)90044-U
   Anstead G M, 1998, Adv Wound Care, V11, P277
   ASSELOTCHAPEL C, 1995, BIOCHEM PHARMACOL, V49, P653, DOI 10.1016/0006-2952(94)00462-U
   AUTIO P, 1994, BRIT J DERMATOL, V131, P660, DOI 10.1111/j.1365-2133.1994.tb04978.x
   Becker JM, 1999, GASTROENTEROL CLIN N, V28, P371, DOI 10.1016/S0889-8553(05)70061-3
   BENAZZOUG Y, 1995, BIOCHEM PHARMACOL, V49, P847, DOI 10.1016/0006-2952(94)00455-U
   BOYER B, 1991, EXP GERONTOL, V26, P375, DOI 10.1016/0531-5565(91)90049-R
   Chaubet F, 1995, CARBOHYD POLYM, V28, P145, DOI 10.1016/0144-8617(95)00084-4
   ELNABOUT R, 1989, MATRIX, V9, P411, DOI 10.1016/S0934-8832(89)80047-2
   Gasche C, 2000, INFLAMM BOWEL DIS, V6, P8, DOI 10.1097/00054725-200002000-00002
   GRAHAM MF, 1988, GASTROENTEROLOGY, V94, P257, DOI 10.1016/0016-5085(88)90411-8
   GRAHAM MF, 1995, GASTROENTEROLOGY, V109, P1454, DOI 10.1016/0016-5085(95)90630-4
   KERN P, 1991, BIOCHEM J, V274, P615, DOI 10.1042/bj2740615
   Lafont J, 1998, GROWTH FACTORS, V16, P23, DOI 10.3109/08977199809017489
   Lawrance IC, 2001, INFLAMM BOWEL DIS, V7, P16, DOI 10.1097/00054725-200102000-00003
   Ledoux D, 2000, J BIOL CHEM, V275, P29383, DOI 10.1074/jbc.M000837200
   Logeart D, 1996, J BIOMED MATER RES, V30, P501, DOI 10.1002/(SICI)1097-4636(199604)30:4<501::AID-JBM8>3.0.CO;2-T
   MAJORS A, 1993, ARTERIOSCLER THROMB, V13, P680, DOI 10.1161/01.ATV.13.5.680
   Meddahi A, 1996, J BIOMED MATER RES, V31, P293, DOI 10.1002/(SICI)1097-4636(199607)31:3<293::AID-JBM1>3.0.CO;2-H
   MEDDAHI A, 1994, PATHOL RES PRACT, V190, P923
   Meddahi A, 2002, J BIOMED MATER RES, V60, P497, DOI 10.1002/jbm.1293
   Mestries P, 2001, MATRIX BIOL, V20, P171, DOI 10.1016/S0945-053X(01)00131-7
   Mestries P, 1998, J BIOMED MATER RES, V42, P286, DOI 10.1002/(SICI)1097-4636(199811)42:2<286::AID-JBM14>3.3.CO;2-F
   OKane S, 1997, INT J BIOCHEM CELL B, V29, P63, DOI 10.1016/S1357-2725(96)00120-3
   Powell DW, 1999, AM J PHYSIOL-CELL PH, V277, pC183, DOI 10.1152/ajpcell.1999.277.2.C183
   Pucilowska JB, 2000, AM J PHYSIOL-GASTR L, V279, pG653
   RUBIN E, 1994, PATHOLOGY, P675
   SENNI K, 1996, J BIOMED MATER RES, V40, P164
   SHULL S, 1986, COLLAGEN REL RES, V6, P295
   STALLMACH A, 1992, GASTROENTEROLOGY, V102, P1920, DOI 10.1016/0016-5085(92)90314-O
   SYKES B, 1976, BIOCHEM BIOPH RES CO, V72, P1472, DOI 10.1016/S0006-291X(76)80180-5
   von Lampe B, 2000, GUT, V47, P63, DOI 10.1136/gut.47.1.63
NR 35
TC 25
Z9 32
U1 0
U2 1
PU BMJ PUBLISHING GROUP
PI LONDON
PA BRITISH MED ASSOC HOUSE, TAVISTOCK SQUARE, LONDON WC1H 9JR, ENGLAND
SN 0017-5749
EI 1468-3288
J9 GUT
JI Gut
PD JAN
PY 2004
VL 53
IS 1
BP 85
EP 90
DI 10.1136/gut.53.1.85
PG 6
WC Gastroenterology & Hepatology
WE Science Citation Index Expanded (SCI-EXPANDED)
SC Gastroenterology & Hepatology
GA 755KQ
UT WOS:000187402400017
PM 14684581
OA Green Published, Bronze
DA 2024-01-22
ER

PT J
AU Burlando, M
   Paravisi, A
   Bodini, G
   Cozzani, E
   Parodi, A
AF Burlando, Martina
   Paravisi, Andrea
   Bodini, Giorgia
   Cozzani, Emanuele
   Parodi, Aurora
TI Crushed Corticosteroid Tablets in Peristomal Pyoderma Gangrenosum A Case
   Report
SO JOURNAL OF WOUND OSTOMY AND CONTINENCE NURSING
LA English
DT Article
DE Adalimumab; Crushed corticosteroid tablets; Peristomal pyoderma
   gangrenosum; PPG treatment; Pyoderma gangrenosum
ID DIAGNOSIS
AB BACKGROUND: Peristomal pyoderma gangrenosum (PPG) is a variant of pyoderma gangrenosum (PG). It results from a pathergy response to trauma from effluent from the ostomy or secondary to trauma caused by removal of the ostomy appliance adhesive in contact with the skin. Currently, no evidence-based guidelines for the management of PPG exist. This case study reports a dramatic response to crushed corticosteroid tablets in a patient who proved refractory to first- and second-line treatments of her PPG and several surgeries. CASE: Ms T. was a 39-year-old woman with Crohn's disease who underwent several ileostomies, developed PPG, and failed treatment with adalimumab. Her PPG was successfully treated topically with crushed prednisone tablets. CONCLUSION: We found that crushed corticosteroid tablets were an effective treatment of PPG, due to the ability to reduce pain and allow adhesion of the ostomy appliance.
C1 [Burlando, Martina; Paravisi, Andrea; Cozzani, Emanuele; Parodi, Aurora] Policlin San Martino Hosp, Dermatol Unit, Largo Rosanna Benzi 10, I-16132 Genoa, Italy.
   [Bodini, Giorgia] Policlin San Martino Hosp, Gastroenterol Unit, Genoa, Italy.
RP Burlando, M (通讯作者)，Policlin San Martino Hosp, Dermatol Unit, Largo Rosanna Benzi 10, I-16132 Genoa, Italy.
EM martina.burlando@unige.it
RI Cozzani, Emanuele/AAC-2597-2019; Bodini, Giorgia/AAC-2888-2019; Cozzani,
   Emanuele/HSE-4163-2023
OI Bodini, Giorgia/0000-0002-8367-0338; 
CR Afifi L, 2018, J AM ACAD DERMATOL, V78, P1195, DOI 10.1016/j.jaad.2017.12.049
   Alavi A, 2017, AM J CLIN DERMATOL, V18, P355, DOI 10.1007/s40257-017-0251-7
   Santacruz CC, 2020, J WOUND OSTOMY CONT, V47, P403, DOI 10.1097/WON.0000000000000657
   DeMartyn LE, 2014, OSTOMY WOUND MANAG, V60, P50
   Fletcher J., 2019, F1000RES, V8
   George C, 2019, CLIN MED, V19, P224, DOI 10.7861/clinmedicine.19-3-224
   Hobbs MM, 2021, DERMATOL THER, V34, DOI 10.1111/dth.14736
   Pearson WA, 2019, INT WOUND J, V16, P1136, DOI 10.1111/iwj.13164
   Roveron G, 2021, J WOUND OSTOMY CONT, V48, P137, DOI 10.1097/WON.0000000000000745
NR 9
TC 3
Z9 3
U1 2
U2 7
PU LIPPINCOTT WILLIAMS & WILKINS
PI PHILADELPHIA
PA TWO COMMERCE SQ, 2001 MARKET ST, PHILADELPHIA, PA 19103 USA
SN 1071-5754
EI 1528-3976
J9 J WOUND OSTOMY CONT
JI J. Wound Ostomy Cont. Nurs.
PD SEP-OCT
PY 2021
VL 48
IS 5
BP 460
EP 462
DI 10.1097/WON.0000000000000798
PG 3
WC Nursing
WE Science Citation Index Expanded (SCI-EXPANDED); Social Science Citation Index (SSCI)
SC Nursing
GA UL2PD
UT WOS:000692498200015
PM 34495940
DA 2024-01-22
ER

PT J
AU Ghavami, SHB
   Shahrokh, SH
   Hossein-Khannazer, N
   Shpichka, A
   Aghdaei, HA
   Timashev, P
   Vosough, M
AF Ghavami, S. Haghayegh Baradaran
   Shahrokh, S. Habnam
   Hossein-Khannazer, Nikoo
   Shpichka, Anastasia
   Aghdaei, Hamid Asadzadeh
   Timashev, Peter
   Vosough, Massoud
TI IBD Patients Could Be Silent Carriers for Novel Coronavirus and Less
   Prone to its Severe Adverse Events: True or False?
SO CELL JOURNAL
LA English
DT Article
DE Anti-TNF-alpha; COVID-19; Crohn's Disease; IBD; Ulcerative Colitis
ID INFLAMMATORY-BOWEL-DISEASE; RENIN-ANGIOTENSIN SYSTEM; SARS-COV;
   IFN-ALPHA; ACE2; INTERFERON; INFECTION; RECEPTOR; TNF
AB Inflammatory bowel diseases (IBDs) are chronic disorders of the gastrointestinal tract. The goal of IBD treatment is to reduce the inflammation period and induce long-term remission. Use of anti-inflammatory drugs including corticosteroids, immunosuppressants and biologicals, is often the first step in the treatment of IBD. Therefore, IBD patients in pandemic of infectious diseases are considered a high-risk group. The public believes that IBD patients are at a higher risk in the current coronavirus 2 pandemic. Nevertheless, these patients may experience mild or moderate complications compared to healthy people. This might be because of particular anti-TNF-alpha treatment or any immunosuppressant that IBD patients receive. Moreover, these patients might be silent carrier for the virus.
C1 [Ghavami, S. Haghayegh Baradaran; Shahrokh, S. Habnam; Aghdaei, Hamid Asadzadeh] Shahid Beheshti Univ Med Sci, Basic & Mol Epidemiol Gastrointestinal Disorders, Res Inst Gastroenterol & Liver Dis, Tehran, Iran.
   [Ghavami, S. Haghayegh Baradaran; Shahrokh, S. Habnam; Hossein-Khannazer, Nikoo; Aghdaei, Hamid Asadzadeh] Shahid Beheshti Univ Med Sci, Gastroenterol & Liver Dis Res Ctr, Res Inst Gastroenterol & Liver Dis, Tehran, Iran.
   [Hossein-Khannazer, Nikoo] Shahid Beheshti Univ Med Sci, Sch Med, Dept Immunol, Tehran, Iran.
   [Shpichka, Anastasia; Timashev, Peter] Sechenov Univ, Inst Regenerat Med, Moscow, Russia.
   [Shpichka, Anastasia; Timashev, Peter] Lomonosov Moscow State Univ, Dept Chem, Moscow, Russia.
   [Vosough, Massoud] ACECR, Royan Inst Stem Cell Biol & Technol, Dept Regenerat Med, Cell Sci Res Ctr, POB 16635-148, Tehran, Iran.
C3 Shahid Beheshti University Medical Sciences; Shahid Beheshti University
   Medical Sciences; Shahid Beheshti University Medical Sciences; Sechenov
   First Moscow State Medical University; Lomonosov Moscow State
   University; Academic Center for Education, Culture & Research (ACECR)
RP Vosough, M (通讯作者)，ACECR, Royan Inst Stem Cell Biol & Technol, Dept Regenerat Med, Cell Sci Res Ctr, POB 16635-148, Tehran, Iran.
EM masvos@royaninstitute.org
RI Shpichka, Anastasia/A-6658-2015; Vosough, Massoud/AAR-8970-2021;
   Asadzadeh-Aghdaei, Hamid/AAD-4494-2022
OI Shpichka, Anastasia/0000-0002-9918-9979; Vosough,
   Massoud/0000-0001-5924-4366; 
FU Royan institute and Research Institute for Gastroenterology and Liver
   Diseases, Shahid Beheshti University of Medical Sciences
FX The authors would like to express their gratitude to Royan institute and
   Research Institute for Gastroenterology and Liver Diseases, Shahid
   Beheshti University of Medical Sciences, for their support throughout
   the course of this work. There is no conflict of interest.
CR Actis Giovanni C, 2017, World J Gastrointest Pharmacol Ther, V8, P114, DOI 10.4292/wjgpt.v8.i2.114
   Batlle D, 2020, CLIN SCI, V134, P543, DOI 10.1042/CS20200163
   Burgueño JF, 2020, INFLAMM BOWEL DIS, V26, P797, DOI 10.1093/ibd/izaa085
   Castilletti C, 2005, VIROLOGY, V341, P163, DOI 10.1016/j.virol.2005.07.015
   Chen C, 2020, Zhonghua Shao Shang Za Zhi, V36, P471, DOI 10.3760/cma.j.cn501120-20200224-00088
   Chen NS, 2020, LANCET, V395, P507, DOI 10.1016/S0140-6736(20)30211-7
   D'Amico Ferdinando, 2020, Gastroenterology, V158, P2302, DOI 10.1053/j.gastro.2020.04.032
   Frieman M, 2008, VIRUS RES, V133, P101, DOI 10.1016/j.virusres.2007.03.015
   Garg M, 2012, ALIMENT PHARM THER, V35, P414, DOI 10.1111/j.1365-2036.2011.04971.x
   Garg M, 2020, GUT, V69, P841, DOI 10.1136/gutjnl-2019-318512
   Garg M, 2015, J RENIN-ANGIO-ALDO S, V16, P559, DOI 10.1177/1470320314521086
   Gembardt F, 2005, PEPTIDES, V26, P1270, DOI 10.1016/j.peptides.2005.01.009
   Haga S, 2010, ANTIVIR RES, V85, P551, DOI 10.1016/j.antiviral.2009.12.001
   HANAUER SB, 2006, INFLAMM BOWEL DIS S1, V12, pS, DOI DOI 10.1097/01.MIB.0000195385.19268.68
   Hiscott J, 2006, BIOCHEM PHARMACOL, V72, P1477, DOI 10.1016/j.bcp.2006.06.030
   Hume Georgia E, 2008, Expert Rev Gastroenterol Hepatol, V2, P645, DOI 10.1586/17474124.2.5.645
   Katze MG, 2002, NAT REV IMMUNOL, V2, P675, DOI 10.1038/nri888
   Khajah MA, 2016, PLOS ONE, V11, DOI 10.1371/journal.pone.0150861
   Lambert DW, 2005, J BIOL CHEM, V280, P30113, DOI 10.1074/jbc.M505111200
   Li WH, 2003, NATURE, V426, P450, DOI 10.1038/nature02145
   Mehta P, 2020, LANCET, V395, P1033, DOI 10.1016/S0140-6736(20)30628-0
   Monteil V, 2020, CELL, V181, P905, DOI 10.1016/j.cell.2020.04.004
   Monteleone G, 2020, J CROHNS COLITIS, V14, P1334, DOI 10.1093/ecco-jcc/jjaa061
   Palucka AK, 2005, P NATL ACAD SCI USA, V102, P3372, DOI 10.1073/pnas.0408506102
   Richardson Peter, 2020, Lancet, V395, pe30, DOI 10.1016/S0140-6736(20)30304-4
   Salmenkari H, 2018, J PHYSIOL PHARMACOL, V69, DOI 10.26402/jpp.2018.4.07
   Subramanian CR, 2016, GASTROENTEROL REP, V4, P261, DOI 10.1093/gastro/gow032
   Wong E, 2016, SCI REP-UK, V6, DOI 10.1038/srep35598
   Xiao Fei, 2020, Gastroenterology, V158, P1831, DOI 10.1053/j.gastro.2020.02.055
   Younis N, 2020, MOL BIOL REP, V47, P3053, DOI 10.1007/s11033-020-05318-5
NR 30
TC 8
Z9 8
U1 0
U2 1
PU ROYAN INST
PI TEHRAN
PA PO BOX 19395-4644, TEHRAN, 00000, IRAN
SN 2228-5806
EI 2228-5814
J9 CELL J
JI Cell J.
PD FAL
PY 2020
VL 22
SU 1
BP 151
EP 154
DI 10.22074/cellj.2020.7603
PG 4
WC Cell Biology
WE Science Citation Index Expanded (SCI-EXPANDED)
SC Cell Biology
GA NW3QD
UT WOS:000574924300019
PM 32779446
DA 2024-01-22
ER

PT J
AU Qian, XX
   Wang, TR
   Shen, J
   Ran, ZH
AF Qian, Xiaoxian
   Wang, Tianrong
   Shen, Jun
   Ran, Zhihua
TI Low dose of azathioprine is effective to induce and maintain remission
   in active Crohn disease A prospective observational study
SO MEDICINE
LA English
DT Article
DE azathioprine; Crohn disease; dose; efficacy; remission
ID INFLAMMATORY-BOWEL-DISEASE; ASIA-PACIFIC CONSENSUS; CHINESE PATIENTS;
   LONG-TERM; 6-MERCAPTOPURINE; METHYLTRANSFERASE; POLYMORPHISMS;
   MAINTENANCE; ASSOCIATION; LEUKOPENIA
AB Azathioprine (AZA) 2 to 2.5mg/kg/d is recommended for European patients with Crohn disease (CD), but several Asian studies reported that low dose of AZA was also effective to treat CD. To confirm those observations, we perform this prospective observational study to compare the efficacy and safety of low and standard doses of AZA in the treatment of active CD.
   This was a prospective, open-labeled observational study. Two hundred twenty-six active CD patients were divided into 2 groups and treated with AZA 1.5 or 2.0mg/kg/d respectively, combined with steroid therapy. Patients were followed up for 96 weeks. The complete remission (CR) rate, response rate, relapse rate, and adverse effect rate were assessed at weeks 24, 48, and 96 by intention-to-treat (ITT) analysis.
   Azathioprine 1.5 mg/kg/d showed no significant difference compared with AZA 2mg/kg/d in CR rate, response rate and relapse rate by ITT analysis at week 24, 48, or 96 (all P > .05). Their adverse effect rates had no significant difference either (P > .05). Up to 21.7% (49/226) of the patients reported adverse events and 69.4% (34/49) of them were myelosuppresion. Azathioprine 1.5mg/kg/d combined with steroids is as effective as AZA 2.0mg/kg/d to induce remission of active CD in the first 6 months, and to maintain remission of inactive CD in the first 2 years, without increasing the recurrence of active CD after clinical remission. The most common adverse effect is myelosuppression.
C1 [Qian, Xiaoxian; Wang, Tianrong; Shen, Jun; Ran, Zhihua] Shanghai Jiao Tong Univ, Shanghai Inst Digest Dis, Div Gastroenterol & Hepatol,Ran Ji Hosp,Sch Med, Key Lab Gastroenterol & Hepatol,Minist Hlth,Infla, 145 Middle Shandong Rd, Shanghai 200001, Peoples R China.
   [Qian, Xiaoxian] Shanghai Int Med Ctr, Div Gastroenterol & Hepatol, Shanghai, Peoples R China.
C3 Shanghai Jiao Tong University
RP Shen, J (通讯作者)，Shanghai Jiao Tong Univ, Shanghai Inst Digest Dis, Div Gastroenterol & Hepatol,Ran Ji Hosp,Sch Med, Key Lab Gastroenterol & Hepatol,Minist Hlth,Infla, 145 Middle Shandong Rd, Shanghai 200001, Peoples R China.
EM rjyysj@163.com
FU National Natural Science Foundation of China [81470820, 81370508]
FX This work was supported by grants from the National Natural Science
   Foundation of China (No. 81470820 to JS, No. 81370508 to ZHR).
CR Benmassaoud A, 2016, CAN J GASTROENTEROL, V2016, DOI 10.1155/2016/1034834
   BROOKE BN, 1970, LANCET, V2, P1050
   Cao Q, 2009, DIGESTION, V79, P58, DOI 10.1159/000205268
   Chande N, 2015, COCHRANE DB SYST REV, V10
   Chande N, 2016, COCHRANE DATABASE SY, V10
   CONNELL WR, 1993, GUT, V34, P1081, DOI 10.1136/gut.34.8.1081
   Dignass A, 2010, J CROHNS COLITIS, V4, P28, DOI 10.1016/j.crohns.2009.12.002
   Dubinsky MC, 2004, CLIN GASTROENTEROL H, V2, P731, DOI 10.1016/S1542-3565(04)00344-1
   Fiocchi C, 1998, GASTROENTEROLOGY, V115, P182, DOI 10.1016/S0016-5085(98)70381-6
   Goldenberg BA, 2004, AM J GASTROENTEROL, V99, P1744, DOI 10.1111/j.1572-0241.2004.30415.x
   Gordon M, 2014, COCHRANE DB SYST REV, DOI 10.1002/14651858.CD010233.pub2
   Hibi T, 2003, J GASTROENTEROL, V38, P740, DOI 10.1007/s00535-003-1139-2
   Hu PJ., 2012, CHIN J GASTROENTEROL, V17, P763
   Lee YJ, 2016, EUR J GASTROEN HEPAT, V28, P475, DOI 10.1097/MEG.0000000000000564
   Lémann M, 2005, GASTROENTEROLOGY, V128, P1812, DOI 10.1053/j.gastro.2005.03.031
   Lewis JD, 2000, GASTROENTEROLOGY, V118, P1018, DOI 10.1016/S0016-5085(00)70353-2
   Lichtenstein GR, 2006, GASTROENTEROLOGY, V130, P940, DOI 10.1053/j.gastro.2006.01.048
   Moreau AC, 2014, INFLAMM BOWEL DIS, V20, P464, DOI 10.1097/01.MIB.0000439068.71126.00
   Mottet C, 2016, INFLAMM BOWEL DIS, V22, P2733, DOI 10.1097/MIB.0000000000000923
   Ooi CJ, 2016, J GASTROEN HEPATOL, V31, P56, DOI 10.1111/jgh.12958
   Ooi CJ, 2010, J GASTROEN HEPATOL, V25, P453, DOI 10.1111/j.1440-1746.2010.06241.x
   Ouyang Q, 2008, J DIGEST DIS, V9, P52, DOI 10.1111/j.1443-9573.2007.00320x
   PEARSON DC, 1995, ANN INTERN MED, V123, P132, DOI 10.7326/0003-4819-123-2-199507150-00009
   PRESENT DH, 1980, NEW ENGL J MED, V302, P981, DOI 10.1056/NEJM198005013021801
   Shi HY, 2016, THER ADV GASTROENTER, V9, P449, DOI 10.1177/1756283X16643509
   Ueno F, 2013, J GASTROENTEROL, V48, P31, DOI 10.1007/s00535-012-0673-1
   Van Assche G, 2010, J CROHNS COLITIS, V4, P7, DOI 10.1016/j.crohns.2009.12.003
   Williet N, 2017, THER ADV GASTROENTER, V10, P5, DOI 10.1177/1756283X16670074
   Yu LF, 2014, J DIGEST DIS, V15, P180, DOI 10.1111/1751-2980.12127
   Zhang Y, 2016, J DIGEST DIS, V17, P747, DOI 10.1111/1751-2980.12414
   Zhu X, 2016, ALIMENT PHARM THER, V44, P967, DOI 10.1111/apt.13796
NR 31
TC 9
Z9 10
U1 0
U2 1
PU LIPPINCOTT WILLIAMS & WILKINS
PI PHILADELPHIA
PA TWO COMMERCE SQ, 2001 MARKET ST, PHILADELPHIA, PA 19103 USA
SN 0025-7974
EI 1536-5964
J9 MEDICINE
JI Medicine (Baltimore)
PD AUG
PY 2018
VL 97
IS 34
AR e11814
DI 10.1097/MD.0000000000011814
PG 6
WC Medicine, General & Internal
WE Science Citation Index Expanded (SCI-EXPANDED)
SC General & Internal Medicine
GA GW0XD
UT WOS:000446592300021
PM 30142769
OA gold, Green Published
DA 2024-01-22
ER

PT J
AU Wynands, J
   Belbouab, R
   Candon, S
   Talbotec, C
   Mougenot, JF
   Chatenoud, L
   Schmitz, J
   Cézard, JP
   Goulet, O
   Hugot, JP
   Ruemmele, FM
AF Wynands, Jan
   Belbouab, Reda
   Candon, Sophie
   Talbotec, Cecile
   Mougenot, Jean-Francois
   Chatenoud, Lucienne
   Schmitz, Jacques
   Cezard, Jean-Pierre
   Goulet, Oliver
   Hugot, Jean-Pierre
   Ruemmele, Frank M.
TI 12-month follow-up after successful infliximab therapy in pediatric
   Crohn disease
SO JOURNAL OF PEDIATRIC GASTROENTEROLOGY AND NUTRITION
LA English
DT Article
DE Crohn disease; mucosal healing; infliximab
ID INFLAMMATORY-BOWEL-DISEASE; T-CELL LYMPHOMA; MAINTENANCE INFLIXIMAB;
   EPISODIC TREATMENT; BIOLOGIC THERAPY; ANTIBODIES; EFFICACY; REMICADE;
   SAFETY
AB Aim: Infliximab (IFX) therapy is highly efficacious for the induction and maintenance of remission in pediatric Crohn disease (CD). However, to date it is unclear how long patients should be given IFX. Given the increasing safety concerns about the concomitant and prolonged use of IFX and azathioprine in CD, we wanted to address the clinical outcome in pediatric CD patients who responded to IFX medication, once IFX was stopped.
   Patients and Methods: Upon induction therapy with 3 IFX infusions, 36 of 38 patients with CD were in clinical remission at 3 months. These 36 responders were separated into 2 groups: 16 patients received no further IFX infusions, whereas 20 patients received scheduled maintenance therapy with IFX for 12 months.
   Results: Among the 16 patients who received no further IFX infusions, 12 experienced relapse during the 12-month follow-up interval after IFX was stopped. In the group receiving maintenance therapy, I I of 20 patients remained in clinical remission at 12 months of therapy, whereas 8 patients required adjustment of IFX doses or intervals. Among the I I children who were in clinical remission and receiving maintenance therapy without dose adjustment, 8 experienced relapse within 12 months after IFX maintenance therapy was stopped. Overall, the relapse rates after IFX induction or maintenance therapy was stopped were 75% and 72%, respectively.
   Conclusions: These data indicate that IFX is efficacious in controlling severe pediatric CD; however, to induce and maintain clinical remission, repeated IFX infusions are required, with a need for dose adjustment in a substantial number of patients.
C1 [Wynands, Jan; Talbotec, Cecile; Mougenot, Jean-Francois; Schmitz, Jacques; Goulet, Oliver; Ruemmele, Frank M.] Hop Necker Enfants Malad, AP HP, Ruemmele Pediat Gastroenterol Unit, Programme Intestinal Immunopathol,Dept Pediat, F-75743 Paris 15, France.
   [Belbouab, Reda; Cezard, Jean-Pierre; Hugot, Jean-Pierre] Hop Robert Debre, AP HP, Dept Pediat, F-75019 Paris, France.
   [Candon, Sophie; Chatenoud, Lucienne] Univ Paris 05, Fac Med Rene Descartes, INSERM, U580, Paris, France.
   [Schmitz, Jacques; Goulet, Oliver; Ruemmele, Frank M.] Univ Paris 05, Fac Med Rene Descartes, INSERM, U793, Paris, France.
C3 Assistance Publique Hopitaux Paris (APHP); Hopital Universitaire
   Paul-Brousse - APHP; Universite Paris Cite; Hopital Universitaire
   Hotel-Dieu - APHP; Hopital Universitaire Necker-Enfants Malades - APHP;
   Universite Paris Cite; Assistance Publique Hopitaux Paris (APHP);
   Hopital Universitaire Hotel-Dieu - APHP; Hopital Universitaire
   Paul-Brousse - APHP; Hopital Universitaire Robert-Debre - APHP;
   Universite Paris Cite; Institut National de la Sante et de la Recherche
   Medicale (Inserm); Institut National de la Sante et de la Recherche
   Medicale (Inserm); Universite Paris Cite
RP Ruemmele, FM (通讯作者)，Hop Necker Enfants Malad, AP HP, Ruemmele Pediat Gastroenterol Unit, Programme Intestinal Immunopathol,Dept Pediat, 149 Rue Sevres, F-75743 Paris 15, France.
EM frank.ruemmele@nck.aphp.fr
RI Hugot, Jean-Pierre/F-6594-2012
OI Hugot, Jean-Pierre/0000-0002-8446-6056
CR Baert F, 2003, NEW ENGL J MED, V348, P601, DOI 10.1056/NEJMoa020888
   Baldassano R, 2003, AM J GASTROENTEROL, V98, P833, DOI 10.1016/S0002-9270(03)00007-8
   Bouma G, 2003, NAT REV IMMUNOL, V3, P521, DOI 10.1038/nri1132
   Candon S, 2006, CLIN IMMUNOL, V118, P11, DOI 10.1016/j.clim.2005.07.010
   Cezard JP, 2003, J PEDIATR GASTR NUTR, V36, P632, DOI 10.1097/00005176-200305000-00007
   D'Haens G, 1999, GASTROENTEROLOGY, V116, P1029, DOI 10.1016/S0016-5085(99)70005-3
   de Ridder L, 2004, J PEDIATR GASTR NUTR, V39, P46, DOI 10.1097/00005176-200407000-00010
   Farrell RJ, 2003, GASTROENTEROLOGY, V124, P917, DOI 10.1053/gast.2003.50145
   Fiocchi C, 1998, GASTROENTEROLOGY, V115, P182, DOI 10.1016/S0016-5085(98)70381-6
   Friesen CA, 2004, J PEDIATR GASTR NUTR, V39, P265, DOI 10.1097/00005176-200409000-00008
   GOWERROUSSEAU C, 1994, GUT, V35, P1433, DOI 10.1136/gut.35.10.1433
   Hanauer SB, 2002, LANCET, V359, P1541, DOI 10.1016/S0140-6736(02)08512-4
   Hanauer SB, 2004, CLIN GASTROENTEROL H, V2, P542, DOI 10.1016/S1542-3565(04)00238-1
   HARVEY RF, 1980, LANCET, V1, P514
   Hyams J, 2007, GASTROENTEROLOGY, V132, P863, DOI 10.1053/j.gastro.2006.12.003
   Lichtenstein GR, 2006, CLIN GASTROENTEROL H, V4, P621, DOI 10.1016/j.cgh.2006.03.002
   MODIGLIANI R, 1990, GASTROENTEROLOGY, V98, P811, DOI 10.1016/0016-5085(90)90002-I
   Present DH, 1999, NEW ENGL J MED, V340, P1398, DOI 10.1056/NEJM199905063401804
   Rosh JR, 2007, INFLAMM BOWEL DIS, V13, P1024, DOI 10.1002/ibd.20169
   Rutgeerts P, 2004, GASTROENTEROLOGY, V126, P402, DOI 10.1053/j.gastro.2003.11.014
   Sandborn WJ, 2002, GASTROENTEROLOGY, V122, P1592, DOI 10.1053/gast.2002.33426
   Stephens MC, 2003, AM J GASTROENTEROL, V98, P104
   Targan SR, 1997, NEW ENGL J MED, V337, P1029, DOI 10.1056/NEJM199710093371502
   Thayu M, 2005, J PEDIATR GASTR NUTR, V40, P220, DOI 10.1097/00005176-200502000-00026
   Wewer V, 2006, J PEDIATR GASTR NUTR, V42, P40, DOI 10.1097/01.mpg.0000189137.06151.33
NR 25
TC 42
Z9 46
U1 0
U2 3
PU LIPPINCOTT WILLIAMS & WILKINS
PI PHILADELPHIA
PA TWO COMMERCE SQ, 2001 MARKET ST, PHILADELPHIA, PA 19103 USA
SN 0277-2116
EI 1536-4801
J9 J PEDIATR GASTR NUTR
JI J. Pediatr. Gastroenterol. Nutr.
PD MAR
PY 2008
VL 46
IS 3
BP 293
EP 298
DI 10.1097/MPG.0b013e31815604cd
PG 6
WC Gastroenterology & Hepatology; Nutrition & Dietetics; Pediatrics
WE Science Citation Index Expanded (SCI-EXPANDED)
SC Gastroenterology & Hepatology; Nutrition & Dietetics; Pediatrics
GA 268AW
UT WOS:000253551300010
PM 18376247
OA Bronze
DA 2024-01-22
ER

PT J
AU Ruan, GC
   Qi, J
   Cheng, Y
   Liu, RB
   Zhang, BQ
   Zhi, M
   Chen, JR
   Xiao, F
   Shen, XC
   Fan, L
   Li, Q
   Li, N
   Qiu, ZJ
   Xiao, ZF
   Xu, FH
   Lv, LL
   Chen, MJ
   Ying, SH
   Chen, L
   Tian, YT
   Li, GH
   Zhang, Z
   He, M
   Qiao, L
   Zhang, Z
   Chen, DF
   Cao, Q
   Nian, YJ
   Wei, YL
AF Ruan, Guangcong
   Qi, Jing
   Cheng, Yi
   Liu, Rongbei
   Zhang, Bingqiang
   Zhi, Min
   Chen, Junrong
   Xiao, Fang
   Shen, Xiaochun
   Fan, Ling
   Li, Qin
   Li, Ning
   Qiu, Zhujing
   Xiao, Zhifeng
   Xu, Fenghua
   Lv, Linling
   Chen, Minjia
   Ying, Senhong
   Chen, Lu
   Tian, Yuting
   Li, Guanhu
   Zhang, Zhou
   He, Mi
   Qiao, Liang
   Zhang, Zhu
   Chen, Dongfeng
   Cao, Qian
   Nian, Yongjian
   Wei, Yanling
TI Development and Validation of a Deep Neural Network for Accurate
   Identification of Endoscopic Images From Patients With Ulcerative
   Colitis and Crohn's Disease
SO FRONTIERS IN MEDICINE
LA English
DT Article
DE inflammatory bowel disease; colonoscopy; deep learning; convolutional
   neural network; artificial intelligence
ID INFLAMMATORY-BOWEL-DISEASE; DIAGNOSIS; MANAGEMENT; CHALLENGES
AB Background and AimThe identification of ulcerative colitis (UC) and Crohn's disease (CD) is a key element interfering with therapeutic response, but it is often difficult for less experienced endoscopists to identify UC and CD. Therefore, we aimed to develop and validate a deep learning diagnostic system trained on a large number of colonoscopy images to distinguish UC and CD. MethodsThis multicenter, diagnostic study was performed in 5 hospitals in China. Normal individuals and active patients with inflammatory bowel disease (IBD) were enrolled. A dataset of 1,772 participants with 49,154 colonoscopy images was obtained between January 2018 and November 2020. We developed a deep learning model based on a deep convolutional neural network (CNN) in the examination. To generalize the applicability of the deep learning model in clinical practice, we compared the deep model with 10 endoscopists and applied it in 3 hospitals across China. ResultsThe identification accuracy obtained by the deep model was superior to that of experienced endoscopists per patient (deep model vs. trainee endoscopist, 99.1% vs. 78.0%; deep model vs. competent endoscopist, 99.1% vs. 92.2%, P < 0.001) and per lesion (deep model vs. trainee endoscopist, 90.4% vs. 59.7%; deep model vs. competent endoscopist 90.4% vs. 69.9%, P < 0.001). In addition, the mean reading time was reduced by the deep model (deep model vs. endoscopists, 6.20 s vs. 2,425.00 s, P < 0.001). ConclusionWe developed a deep model to assist with the clinical diagnosis of IBD. This provides a diagnostic device for medical education and clinicians to improve the efficiency of diagnosis and treatment.
C1 [Ruan, Guangcong; Cheng, Yi; Shen, Xiaochun; Fan, Ling; Li, Qin; Li, Ning; Qiu, Zhujing; Xiao, Zhifeng; Xu, Fenghua; Lv, Linling; Chen, Minjia; Ying, Senhong; Chen, Lu; Tian, Yuting; Li, Guanhu; Chen, Dongfeng; Wei, Yanling] Army Med Univ, Mil Med Univ 3, Dept Gastroenterol, Daping Hosp, Chongqing, Peoples R China.
   [Qi, Jing; He, Mi; Qiao, Liang; Zhang, Zhu; Nian, Yongjian] Army Med Univ, Mil Med Univ 3, Coll Biomed Engn & Imaging Med, Chongqing, Peoples R China.
   [Liu, Rongbei; Zhang, Zhou; Cao, Qian] Zhejiang Univ, Sch Med, Dept Gastroentero, Sir Run Run Shaw Hosp, Hangzhou, Peoples R China.
   [Zhang, Bingqiang] Chongqing Med Univ, Dept Gastroenterol, Affiliated Hosp 1, Chongqing, Peoples R China.
   [Zhi, Min; Chen, Junrong] Sun Yat sen Univ, Affiliated Hosp 6, Dept Gastroenterol, Guangdong Prov Key Lab Colorectal & Pelv Floor Di, Guangzhou, Peoples R China.
   [Xiao, Fang] Huazhong Univ Sci & Technol, Tongji Hosp Tongji Med Coll, Dept Gastroenterol, Wuhan, Peoples R China.
C3 Army Medical University; Army Medical University; Zhejiang University;
   Chongqing Medical University; Sun Yat Sen University; Huazhong
   University of Science & Technology
RP Wei, YL (通讯作者)，Army Med Univ, Mil Med Univ 3, Dept Gastroenterol, Daping Hosp, Chongqing, Peoples R China.; Nian, YJ (通讯作者)，Army Med Univ, Mil Med Univ 3, Coll Biomed Engn & Imaging Med, Chongqing, Peoples R China.; Cao, Q (通讯作者)，Zhejiang Univ, Sch Med, Dept Gastroentero, Sir Run Run Shaw Hosp, Hangzhou, Peoples R China.
EM caoq@zju.edu.cn; yjnian@tmmu.edu.cn; lingzi016@126.com
RI Wang, Shan/JPX-1098-2023; Han, Yang/JVN-5921-2024; wang,
   wenxin/JOZ-3291-2023
OI Ruan, Guangcong/0000-0002-1918-2305
FU Key Project of Chongqing Social Livelihood [cstc2018jscx-mszdX0026];
   Clinical Technology Innovation Cultivation Program of Army Medical
   University (Third Military Medical University) [CX2019JS222];
   Undergraduate Scientific Research Training Program of Army Medical
   University (Third Military Medical University) [2020XBK31]; Key Projects
   of Chongqing Natural Science Foundation [cstc2020jcyj-zdxmX0025]
FX This study was supported by the Key Project of Chongqing Social
   Livelihood (cstc2018jscx-mszdX0026), the Clinical Technology Innovation
   Cultivation Program of Army Medical University (Third Military Medical
   University) (CX2019JS222), the Undergraduate Scientific Research
   Training Program of Army Medical University (Third Military Medical
   University) (2020XBK31), and the Key Projects of Chongqing Natural
   Science Foundation (cstc2020jcyj-zdxmX0025).
CR Calderaro J, 2021, GUT, V70, P1183, DOI 10.1136/gutjnl-2020-322880
   Ding Z, 2019, GASTROENTEROLOGY, V157, P1044, DOI 10.1053/j.gastro.2019.06.025
   Flynn S, 2019, SURG CLIN N AM, V99, P1051, DOI 10.1016/j.suc.2019.08.001
   Gomollon F, 2017, J CROHNS COLITIS, V11, P3, DOI 10.1093/ecco-jcc/jjw168
   Gottlieb K, 2021, GASTROENTEROLOGY, V160, P710, DOI 10.1053/j.gastro.2020.10.024
   Guo MC, 2020, GUT MICROBES, V11, P1758, DOI 10.1080/19490976.2020.1768644
   He JX, 2019, NAT MED, V25, P30, DOI 10.1038/s41591-018-0307-0
   Jung SA, 2012, CLIN ENDOSC, V45, P254, DOI 10.5946/ce.2012.45.3.254
   Karadag P, 2022, CHRONIC ILLN, V18, P356, DOI 10.1177/1742395320968617
   Kim JM, 2021, J GASTROEN HEPATOL, V36, P2141, DOI 10.1111/jgh.15433
   Luo HY, 2019, LANCET ONCOL, V20, P1645, DOI 10.1016/S1470-2045(19)30637-0
   Maaser C, 2019, J CROHNS COLITIS, V13, P144, DOI 10.1093/ecco-jcc/jjy113
   Magro F, 2017, J CROHNS COLITIS, V11, P649, DOI 10.1093/ecco-jcc/jjx008
   Miehlke S, 2019, LANCET GASTROENTEROL, V4, P305, DOI 10.1016/S2468-1253(19)30048-2
   Mosli M, 2014, SAUDI J GASTROENTERO, V20, P81, DOI 10.4103/1319-3767.129473
   Ng SC, 2013, J DIGEST DIS, V14, P567, DOI 10.1111/1751-2980.12091
   Papadakis Konstantinos A, 2002, Gastrointest Endosc Clin N Am, V12, P433, DOI 10.1016/S1052-5157(02)00005-3
   Reichling C, 2020, GUT, V69, P681, DOI 10.1136/gutjnl-2019-319292
   Roushan Nader, 2019, Med J Islam Repub Iran, V33, P57, DOI 10.34171/mjiri.33.57
   Shichijo S, 2017, EBIOMEDICINE, V25, P106, DOI 10.1016/j.ebiom.2017.10.014
   Spiceland CM, 2018, WORLD J GASTROENTERO, V24, P4014, DOI 10.3748/wjg.v24.i35.4014
   Stidham RW, 2019, JAMA NETW OPEN, V2, DOI 10.1001/jamanetworkopen.2019.3963
   Su HJ, 2019, J FORMOS MED ASSOC, V118, P1083, DOI 10.1016/j.jfma.2018.07.005
   Tang A, 2018, CAN ASSOC RADIOL J, V69, P120, DOI 10.1016/j.carj.2018.02.002
   Tong YR, 2020, BMC MED INFORM DECIS, V20, DOI 10.1186/s12911-020-01277-w
   Wang P, 2019, GUT, V68, P1813, DOI 10.1136/gutjnl-2018-317500
   Zheng JJ, 2007, J DIGEST DIS, V8, P35, DOI 10.1111/j.1443-9573.2007.00281.x
NR 27
TC 5
Z9 6
U1 0
U2 9
PU FRONTIERS MEDIA SA
PI LAUSANNE
PA AVENUE DU TRIBUNAL FEDERAL 34, LAUSANNE, CH-1015, SWITZERLAND
EI 2296-858X
J9 FRONT MED-LAUSANNE
JI Front. Med.
PD MAR 18
PY 2022
VL 9
AR 854677
DI 10.3389/fmed.2022.854677
PG 11
WC Medicine, General & Internal
WE Science Citation Index Expanded (SCI-EXPANDED)
SC General & Internal Medicine
GA 0I3TG
UT WOS:000779345000001
PM 35372443
OA Green Published, gold
DA 2024-01-22
ER

PT J
AU Jauregui-Amezaga, A
   Rovira, M
   Marín, P
   Salas, A
   Pinó-Donnay, S
   Feu, F
   Elizalde, JI
   Fernández-Avilés, F
   Martínez, C
   Gutiérrez, G
   Rosiñol, L
   Carreras, E
   Urbano, A
   Lozano, M
   Cid, J
   Suárez-Lledó, M
   Mensa, J
   Rimola, J
   Rodríguez, S
   Masamunt, MC
   Comas, D
   Ruíz, I
   Ramírez-Morros, A
   Gallego, M
   Ordás, I
   Panés, J
   Ricart, E
AF Jauregui-Amezaga, Aranzazu
   Rovira, Montserrat
   Marin, Pedro
   Salas, Azucena
   Pino-Donnay, Susana
   Feu, Faust
   Ignasi Elizalde, J.
   Fernandez-Aviles, Francesc
   Martinez, Carmen
   Gutierrez, Gonzalo
   Rosinol, Laura
   Carreras, Enric
   Urbano, Alvaro
   Lozano, Miguel
   Cid, Joan
   Suarez-Lledo, Maria
   Mensa, Josep
   Rimola, Jordi
   Rodriguez, Sonia
   Carme Masamunt, Mari
   Comas, Dolors
   Ruiz, Irene
   Ramirez-Morros, Anna
   Gallego, Marta
   Ordas, Ingrid
   Panes, Julian
   Ricart, Elena
TI Improving safety of autologous haematopoietic stem cell transplantation
   in patients with Crohn's disease
SO GUT
LA English
DT Article
ID SYSTEMIC-LUPUS-ERYTHEMATOSUS; AUTOIMMUNE-DISEASES; MARROW
   TRANSPLANTATION; EUROPEAN GROUP; FOLLOW-UP; BLOOD; GUIDELINES; SCLEROSIS
AB Objective To evaluate the feasibility and toxicity of autologous haematopoietic stem cell transplantation (HSCT) for the treatment of refractory Crohn's disease (CD).
   Design In this prospective study, patients with refractory CD suffering an aggressive disease course despite medical treatment, impaired quality of life and in whom surgery was not an acceptable option underwent HSCT. Toxicity and complications during the procedure and within the first year following transplantation were evaluated, along with the impact of the introduction of supportive measures on safety outcomes.
   Results 26 patients were enrolled. During mobilisation, 16 patients (62%) presented febrile neutropaenia, including one bacteraemia and two septic shocks. Neutropaenia median time after mobilisation was 5 days. 5 patients withdrew from the study after mobilisation and 21 patients entered the conditioning phase. Haematopoietic recovery median time for neutrophils (>0.5x10(9)/L) was 11 days and for platelets (>20x10(9)/L) 4 days. Twenty patients (95%) suffered febrile neutropaenia and three patients (27%) presented worsening of the perianal CD activity during conditioning. Among non-infectious complications, 6 patients (28.5%) presented antithymocyte globulin reaction, 12 patients (57%) developed mucositis and 2 patients (9.5%) had haemorrhagic complications. Changes in supportive measures over the study, particularly antibiotic prophylaxis regimes during mobilisation and conditioning, markedly diminished the incidence of severe complications. During the first 12-month follow-up, viral infections were the most commonly observed complications, and one patient died due to systemic cytomegalovirus infection.
   Conclusions Autologous HSCT for patients with refractory CD is feasible, but extraordinary supportive measures need to be implemented. We suggest that this procedure should only be performed in highly experienced centres.
C1 [Jauregui-Amezaga, Aranzazu; Salas, Azucena; Pino-Donnay, Susana; Feu, Faust; Ignasi Elizalde, J.; Carme Masamunt, Mari; Comas, Dolors; Ramirez-Morros, Anna; Gallego, Marta; Ordas, Ingrid; Panes, Julian; Ricart, Elena] CIBERehd, IDIBAPS, Hosp Clin Barcelona, Dept Gastroenterol, Villarroel 170, Barcelona 08036, Spain.
   [Rovira, Montserrat; Fernandez-Aviles, Francesc; Martinez, Carmen; Gutierrez, Gonzalo; Rosinol, Laura; Carreras, Enric; Urbano, Alvaro; Suarez-Lledo, Maria; Ruiz, Irene] Hosp Clin Barcelona, Dept Hematol, Barcelona, Spain.
   [Marin, Pedro; Lozano, Miguel; Cid, Joan] Hosp Clin Barcelona, Hemotherapy & Hemostasis Dept, Barcelona, Spain.
   [Mensa, Josep] Hosp Clin Barcelona, Dept Infect Dis, Barcelona, Spain.
   [Rimola, Jordi; Rodriguez, Sonia] Hosp Clin Barcelona, Dept Radiol, Barcelona, Spain.
C3 CIBER - Centro de Investigacion Biomedica en Red; CIBEREHD; University
   of Barcelona; Hospital Clinic de Barcelona; IDIBAPS; University of
   Barcelona; Hospital Clinic de Barcelona; University of Barcelona;
   Hospital Clinic de Barcelona; University of Barcelona; Hospital Clinic
   de Barcelona; University of Barcelona; Hospital Clinic de Barcelona
RP Ricart, E (通讯作者)，CIBERehd, IDIBAPS, Hosp Clin Barcelona, Dept Gastroenterol, Villarroel 170, Barcelona 08036, Spain.
EM ericart@clinic.ub.es
RI Lozano, Miquel/H-6749-2019; Gutiérrez-García, Gonzalo/E-7151-2018;
   Salas, Azucena/AAN-7035-2020; Cid, Joan/F-7778-2016; Carreras,
   Enric/AAY-4448-2021
OI Lozano, Miquel/0000-0003-2593-833X; Gutiérrez-García,
   Gonzalo/0000-0003-4084-8279; Cid, Joan/0000-0001-5445-4508; Carreras,
   Enric/0000-0002-3134-9964; Salas, Azucena/0000-0003-4572-2907; Jauregui
   Amezaga, Aranzazu/0000-0002-9887-8692; Ordas,
   Ingrid/0000-0001-7632-0340; Masamunt, M Carme/0000-0001-8736-1623
FU Ministerio de Economia y Competitividad, Spain [2012/33560]; Leona M and
   Harry B Helmsley Charitable Trust
FX This study is supported by grant 2012/33560 from the Ministerio de
   Economia y Competitividad, Spain, to JP and by a grant from the Leona M
   and Harry B Helmsley Charitable Trust to AS.
CR Burt RK, 2006, JAMA-J AM MED ASSOC, V295, P527, DOI 10.1001/jama.295.5.527
   Burt RK, 2002, INT J HEMATOL, V76, P226, DOI 10.1007/BF03165251
   Carreras E, 2003, HAEMATOLOGICA, V88, P306
   Carter A, 2006, BONE MARROW TRANSPL, V37, P1023, DOI 10.1038/sj.bmt.1705364
   Cassinotti A, 2008, GUT, V57, P211, DOI 10.1136/gut.2007.128694
   Clerici M, 2011, DIGEST LIVER DIS, V43, P946, DOI 10.1016/j.dld.2011.07.021
   Craig Robert M., 2002, Autoimmunity Reviews, V1, P244, DOI 10.1016/S1568-9972(02)00058-7
   Farge D, 2002, BRIT J HAEMATOL, V119, P726, DOI 10.1046/j.1365-2141.2002.03895.x
   Farge D, 2010, HAEMATOL-HEMATOL J, V95, P284, DOI 10.3324/haematol.2009.013458
   Hawkey C, 2015, J CROHNS COLITIS, V9, pS11
   Hommes DW, 2011, J CROHNS COLITIS, V5, P543, DOI 10.1016/j.crohns.2011.05.004
   Jayne D, 2004, LUPUS, V13, P359, DOI 10.1191/0961203304lu1027oa
   Loren AW, 2011, BIOL BLOOD MARROW TR, V17, P157, DOI 10.1016/j.bbmt.2010.07.009
   Moore J, 2002, ARTHRITIS RHEUM, V46, P2301, DOI 10.1002/art.10495
   Oyama Y, 2005, GASTROENTEROLOGY, V128, P552, DOI 10.1053/j.gastro.2004.11.051
   Snowden JA, 2012, BONE MARROW TRANSPL, V47, P770, DOI 10.1038/bmt.2011.185
   Tomblyn M, 2009, BONE MARROW TRANSPL, V44, P453, DOI 10.1038/bmt.2009.254
   Tyndall A, 1999, BONE MARROW TRANSPL, V24, P729, DOI 10.1038/sj.bmt.1701987
   Tyndall A, 2011, HEMATOL-AM SOC HEMAT, P280, DOI 10.1182/asheducation-2011.1.280
   van Bekkum DW, 2000, J CLIN IMMUNOL, V20, P10, DOI 10.1023/A:1006682225181
NR 20
TC 39
Z9 41
U1 0
U2 16
PU BMJ PUBLISHING GROUP
PI LONDON
PA BRITISH MED ASSOC HOUSE, TAVISTOCK SQUARE, LONDON WC1H 9JR, ENGLAND
SN 0017-5749
EI 1468-3288
J9 GUT
JI Gut
PD SEP
PY 2016
VL 65
IS 9
BP 1456
EP 1462
DI 10.1136/gutjnl-2015-309836
PG 7
WC Gastroenterology & Hepatology
WE Science Citation Index Expanded (SCI-EXPANDED)
SC Gastroenterology & Hepatology
GA DT1XF
UT WOS:000381274700010
PM 26585938
DA 2024-01-22
ER

PT J
AU Alexdottir, MS
   Bourgonje, AR
   Karsdal, MA
   Pehrsson, M
   Loveikyte, R
   van Dullemen, HM
   Visschedijk, MC
   Festen, EAM
   Weersma, RK
   Faber, KN
   Dijkstra, G
   Mortensen, JH
AF Alexdottir, Marta S.
   Bourgonje, Arno R.
   Karsdal, Morten A.
   Pehrsson, Martin
   Loveikyte, Roberta
   van Dullemen, Hendrik M.
   Visschedijk, Marijn C.
   Festen, Eleonora A. M.
   Weersma, Rinse K.
   Faber, Klaas Nico
   Dijkstra, Gerard
   Mortensen, Joachim H.
TI Serological Biomarkers of Extracellular Matrix Turnover and Neutrophil
   Activity Are Associated with Long-Term Use of Vedolizumab in Patients
   with Crohn's Disease
SO INTERNATIONAL JOURNAL OF MOLECULAR SCIENCES
LA English
DT Article
DE inflammatory bowel disease; biomarkers; extracellular matrix;
   neutrophils; vedolizumab
ID INFLAMMATORY-BOWEL-DISEASE; MARKER; LIVER; METALLOPROTEINASES; PROTEIN;
   IBD
AB Crohn's disease (CD) is a relapsing-remitting inflammatory disease of the gastrointestinal (GI) tract characterized by increased extracellular matrix (ECM) remodeling. The introduction of the alpha 4 beta 7-integrin inhibitor vedolizumab (VEDO) has improved disease management, although there is a high rate of primary non-response in patients with CD. We studied whether ECM biomarkers of neutrophil activity and mucosal damage could predict long-term response to VEDO in patients with CD. Serum levels of human neutrophil elastase (HNE)-derived fragments of calprotectin (CPa9-HNE), and matrix metalloproteinase (MMP)-derived fragments of type I (C1M), III (C3M), IV (C4M), and VI (C6Ma3) collagen, type III collagen formation (PRO-C3), basement membrane turnover (PRO-C4) and T-cell activity (C4G), were measured using protein fingerprint assays in patients with CD (n = 32) before VEDO therapy. Long-term response was defined as VEDO treatment of at least 12 months. CPa9-HNE was significantly increased at baseline in non-responders compared with responders (p < 0.05). C1M, C3M, C4M, C6Ma3, and PRO-C4 were also significantly increased at baseline in non-responders compared with responders (all p < 0.05). All biomarkers were associated with response to VEDO (all p < 0.05). To conclude, baseline levels of serum biomarkers for neutrophil activity and mucosal damage are linked to the pathology of CD, and are associated with long-term use of VEDO in patients with CD. Therefore, these biomarkers warrant further validation and could aid in therapeutic decision-making concerning vedolizumab therapy.
C1 [Alexdottir, Marta S.; Karsdal, Morten A.; Pehrsson, Martin; Mortensen, Joachim H.] Nordic Biosci, Biomarkers & Res, DK-2730 Herlev, Denmark.
   [Bourgonje, Arno R.; Loveikyte, Roberta; van Dullemen, Hendrik M.; Visschedijk, Marijn C.; Festen, Eleonora A. M.; Weersma, Rinse K.; Faber, Klaas Nico; Dijkstra, Gerard] Univ Groningen, Univ Med Ctr Groningen, Dept Gastroenterol & Hepatol, NL-9713 GZ Groningen, Netherlands.
C3 University of Groningen
RP Alexdottir, MS (通讯作者)，Nordic Biosci, Biomarkers & Res, DK-2730 Herlev, Denmark.
EM mara@nordicbio.com; a.r.bourgonje@umcg.nl; mk@nordicbio.com;
   mpe@nordicbio.com; r.loveikyte@umcg.nl; h.m.dullemen@umcg.nl;
   m.c.visschedijk@umcg.nl; e.a.m.festen@umcg.nl; r.k.weersma@umcg.nl;
   k.n.faber@umcg.nl; gerard.clijkstra@umcg.nl; jhm@nordicbio.com
RI Weersma, Rinse/ABE-3807-2021; Festen, Eleonora Anna
   Margaretha/S-3557-2016
OI Festen, Eleonora Anna Margaretha/0000-0002-3255-6930; Pehrsson,
   Martin/0000-0002-4787-5563; Alexdottir, Marta/0000-0002-7028-4307;
   Bourgonje, Arno/0000-0001-5754-3821; /0000-0003-4563-7462
FU JSM M.D.-Ph.D. trajectory grant from the Junior Scientific Masterclass
   (JSM) of the University of Groningen, The Netherlands [17-57]; Danish
   Research Foundation
FX The research position of ARB was supported by a JSM M.D.-Ph.D.
   trajectory grant (grant no. 17-57) from the Junior Scientific
   Masterclass (JSM) of the University of Groningen, The Netherlands. This
   study was also funded by The Danish Research Foundation.
CR Barascuk N, 2010, CLIN BIOCHEM, V43, P899, DOI 10.1016/j.clinbiochem.2010.03.012
   Bourgonje AR, 2022, ALIMENT PHARM THER, V56, P675, DOI 10.1111/apt.17063
   Collins M, 2017, J CROHNS COLITIS, V11, P281, DOI 10.1093/ecco-jcc/jjw151
   de Bruyn JR, 2018, PLOS ONE, V13, DOI 10.1371/journal.pone.0190999
   Drury B, 2021, CELL MOL GASTROENTER, V12, P321, DOI 10.1016/j.jcmgh.2021.03.002
   EDGEWORTH J, 1991, J BIOL CHEM, V266, P7706
   Valenzuela JE, 2019, MED CLIN-BARCELONA, V152, P310, DOI 10.1016/j.medcli.2018.10.010
   Gouni-Berthold I, 1999, HEPATO-GASTROENTEROL, V46, P2315
   Guan QD, 2019, J IMMUNOL RES, V2019, DOI 10.1155/2019/7247238
   Iacomino G, 2020, IMMUNOBIOLOGY, V225, DOI 10.1016/j.imbio.2019.09.008
   Jensen C, 2020, CANCERS, V12, DOI 10.3390/cancers12102786
   Karsdal M.A., NORD BIOSCIENCE
   Korkmaz B, 2013, HANDBOOK OF PROTEOLYTIC ENZYMES, VOLS 1 AND 2, 3RD EDITION, P2653, DOI 10.1016/B978-0-12-382219-2.00587-1
   Leeming DJ, 2011, BIOMARKERS, V16, P616, DOI 10.3109/1354750X.2011.620628
   Leeming DJ, 2012, HEPATOL RES, V42, P482, DOI 10.1111/j.1872-034X.2011.00946.x
   Lindholm M, 2021, SCI REP-UK, V11, DOI 10.1038/s41598-021-94321-2
   Lindholm M, 2019, DIGEST DIS SCI, V64, P3134, DOI 10.1007/s10620-019-05676-6
   Marônek M, 2021, J INFLAMM RES, V14, P1029, DOI 10.2147/JIR.S288280
   Mortensen JH, 2019, EXPERT REV GASTROENT, V13, P977, DOI 10.1080/17474124.2019.1673729
   Mortensen JH, 2022, J CROHNS COLITIS, V16, P1447, DOI 10.1093/ecco-jcc/jjac047
   Nielsen MJ, 2013, AM J TRANSL RES, V5, P303
   Nielsen OH, 2013, NEW ENGL J MED, V369, P754, DOI 10.1056/NEJMct1209614
   Nielsen SH, 2020, SCI REP-UK, V10, DOI 10.1038/s41598-020-62474-1
   Noor NM, 2020, LANCET GASTROENTEROL, V5, P80, DOI 10.1016/S2468-1253(19)30340-1
   Petrey AC, 2017, CURR OPIN GASTROEN, V33, P234, DOI 10.1097/MOG.0000000000000368
   Prakash MD, 2014, IMMUNITY, V41, P960, DOI 10.1016/j.immuni.2014.11.012
   Salmela MT, 2002, GUT, V51, P540, DOI 10.1136/gut.51.4.540
   Sand JM, 2013, PLOS ONE, V8, DOI 10.1371/journal.pone.0084934
   Sands BE, 2014, GASTROENTEROLOGY, V147, P618, DOI 10.1053/j.gastro.2014.05.008
   Shamseya AM, 2021, EUR J GASTROEN HEPAT, V33, pE803, DOI 10.1097/MEG.0000000000002264
   Shimshoni E, 2015, GUT, V64, P367, DOI 10.1136/gutjnl-2014-308048
   Soendergaard C, 2018, BMJ OPEN GASTROENTER, V5, DOI 10.1136/bmjgast-2018-000208
   Stallmach A, 2016, ALIMENT PHARM THER, V44, P1199, DOI 10.1111/apt.13813
   STEINBAKK M, 1990, LANCET, V336, P763, DOI 10.1016/0140-6736(90)93237-J
   Vaalamo M, 1998, AM J PATHOL, V152, P1005
   van Haaften WT, 2017, ALIMENT PHARM THER, V46, P26, DOI 10.1111/apt.14092
   Veidal SS, 2011, PLOS ONE, V6, DOI 10.1371/journal.pone.0024753
   Verstockt B, 2020, J CROHNS COLITIS, V14, P332, DOI 10.1093/ecco-jcc/jjz151
   Yanai H, 2011, AM J GASTROENTEROL, V106, P685, DOI 10.1038/ajg.2011.103
   Zhang YZ, 2014, WORLD J GASTROENTERO, V20, P91, DOI 10.3748/wjg.v20.i1.91
NR 40
TC 5
Z9 5
U1 0
U2 1
PU MDPI
PI BASEL
PA ST ALBAN-ANLAGE 66, CH-4052 BASEL, SWITZERLAND
SN 1661-6596
EI 1422-0067
J9 INT J MOL SCI
JI Int. J. Mol. Sci.
PD AUG
PY 2022
VL 23
IS 15
AR 8137
DI 10.3390/ijms23158137
PG 16
WC Biochemistry & Molecular Biology; Chemistry, Multidisciplinary
WE Science Citation Index Expanded (SCI-EXPANDED)
SC Biochemistry & Molecular Biology; Chemistry
GA 3R8IT
UT WOS:000839150400001
PM 35897710
OA gold, Green Published
DA 2024-01-22
ER

PT J
AU Bernard, EJ
   Fedorak, RN
   Jairath, V
AF Bernard, Edmond-Jean
   Fedorak, Richard N.
   Jairath, Vipul
TI Systematic Review: Non-medical Switching of Infliximab to CT-P13 in
   Inflammatory Bowel Disease
SO DIGESTIVE DISEASES AND SCIENCES
LA English
DT Review
DE Inflammatory bowel disease; Ulcerative colitis; Crohn's disease;
   Infliximab; CT-P13; Biosimilar
ID BIOSIMILAR INFLIXIMAB; CLINICAL-OUTCOMES; ORIGINATOR; EXPERIENCE;
   EFFICACY; THERAPY; SAFETY; IMMUNOGENICITY; ANTIBODIES; INNOVATOR
AB Background and Aims Biosimilar approval, such as Inflectra (TM) (CT-P13) for treating ulcerative colitis (UC) and Crohn's disease (CD), has reduced direct drug costs. Though clinicians are comfortable with biosimilar use in treatment-naive patients, there are concerns in some jurisdictions that there are insufficient data from well-controlled trials to support non-medical switching. A systematic review, along with a critical assessment of the study design, was conducted to assess the potential impact of switching stable CD/UC patients from infliximab to CT-P13. Methods A literature search using PubMed and abstracts/posters from 3 major gastroenterology conferences from 2014 to 2018 was completed. Two individual reviewers extracted data from each relevant report and compiled it into evidence tables to facilitate descriptive analyses. Key randomized trial and observational study designs were critically assessed to contextualize data relevance. Results A total of 49 reports (3 randomized controlled trials, 40 observational trials, and 1 case series) were included. Most studies revealed no efficacy, safety, or immunogenicity concerns with non-medical switch. Limitations of supporting data include a small number of randomized controlled trials; predominance of observational studies with varying outcome assessments and lack of appropriate controls; and scarcity of research on biosimilar switch long-term effects. Conclusions The majority of studies suggested non-medical switch is safe. However, clinicians and regulatory bodies should be aware of differences and limitations in study designs when making inferences about the risks and benefits of switching stable IBD patients to biosimilars.
C1 [Bernard, Edmond-Jean] Univ Montreal, CHUM, 1051 Rue Sanguinet, Montreal, PQ H2X 3E4, Canada.
   [Fedorak, Richard N.] Univ Alberta, Fac Med & Dent, 8440 112 St NW, Edmonton, AB T6G 2R7, Canada.
   [Jairath, Vipul] Western Univ, London Hlth Sci Ctr, Div Gastroenterol, Epidemiol & Biostat, 339 Windermere Rd, London, ON N6A 5A5, Canada.
C3 Universite de Montreal; University of Alberta; London Health Sciences
   Centre; Western University (University of Western Ontario)
RP Jairath, V (通讯作者)，Western Univ, London Hlth Sci Ctr, Div Gastroenterol, Epidemiol & Biostat, 339 Windermere Rd, London, ON N6A 5A5, Canada.
EM ejb.ibd@gmail.com; richard.fedorak@ualberta.ca; vjairath@uwo.ca
RI Jairath, Vipul/GLS-6449-2022
FU Janssen Inc.
FX Janssen Inc. funded the medical writing services and had no influence on
   the content or development of the paper. All authors' contributions
   followed ICMJE guidelines, and all authors approved the final version of
   the manuscript (with the exception, unfortunately, of RNF who died prior
   to submission and therefore did not provide final approval).
CR [Anonymous], 2012, GUID IMM ASS MON ANT
   [Anonymous], 2017, HUM PROD MON
   [Anonymous], 2014, CIMZ PROD MON
   [Anonymous], 2014, SIMP PROD MON
   [Anonymous], 2018, REM PROD MON
   [Anonymous], 2015, ENBR PROD MON
   Argüelles-Arias F, 2017, EUR J GASTROEN HEPAT, V29, P1290, DOI 10.1097/MEG.0000000000000953
   Argülles-Arias F, 2017, DIGEST DIS SCI, V62, P1305, DOI 10.1007/s10620-017-4511-4
   Avouac J, 2018, SEMIN ARTHRITIS RHEU, V47, P741, DOI 10.1016/j.semarthrit.2017.10.002
   Ben-Horin S, 2016, CLIN GASTROENTEROL H, V14, P1685, DOI 10.1016/j.cgh.2016.05.023
   Ben-Horin S, 2016, GUT, V65, P1132, DOI 10.1136/gutjnl-2015-309290
   Bettey M, 2016, 11 C ECCO MARCH 19 1
   Binkhorst L, 2018, EUR J GASTROEN HEPAT, V30, P699, DOI 10.1097/MEG.0000000000001113
   Buer LCT, 2017, J CROHNS COLITIS, V11, P297, DOI 10.1093/ecco-jcc/jjw166
   Choe YH, 2017, 12 EECO FEBR 15 18 B
   Choe YH, 2017, 12 C ECCO FEBR 15 18
   Cohen HP, 2018, DRUGS, V78, P463, DOI 10.1007/s40265-018-0881-y
   Daperno M, 2018, 13 C ECCO FEBR 14 17
   Diaz Hernandez L, 2016, 11 C ECCO MARCH 19 1
   Eberl A, 2017, SCAND J GASTROENTERO, V52, P1348, DOI 10.1080/00365521.2017.1369561
   Faccin F, 2016, EXPERT OPIN BIOL TH, V16, P1445, DOI 10.1080/14712598.2017.1238454
   Feagan BG, 2019, ALIMENT PHARM THER, V49, P31, DOI 10.1111/apt.14997
   Fiorino G, 2018, INFLAMM BOWEL DIS, V24, P601, DOI 10.1093/ibd/izx086
   Fiorino G, 2017, INFLAMM BOWEL DIS, V23, P233, DOI 10.1097/MIB.0000000000000995
   Gecse KB, 2017, 12 C ECCO FEBR 15 18
   Gisbert JP, 2018, GASTROENT HEPAT-BARC, V41, P389, DOI 10.1016/j.gastrohep.2018.04.005
   Gonczi L, 2017, J CROHNS COLITIS, V11, P697, DOI 10.1093/ecco-jcc/jjw203
   Guerra Veloz MF, 2016, 11 C ECCO MARCH 19 1
   Guerra Veloz MF, 2018, 13 C ECCO FEBR 14 17
   Puente LG, 2017, GASTROENT HEPAT-BARC, V40, P595, DOI 10.1016/j.gastrohep.2017.07.005
   Guidi L, 2017, 12 C ECCO FEBR 15 18
   Hamanaka S, 2016, 11 C ECCO MARCH 16 1
   Health Canada, 2017, FACT SHEET BIOS
   Hlavaty T, 2016, 11 C ECCO MARCH 16 1
   Hoivic ML, 2018, 13 C ECCO FEBR 14 17
   Huoponen S, 2017, 12 C ECCO FEBR 15 18
   Ilias A, 2018, 13 C ECCO FEBR 14 17
   JOrgensen KK, 2017, DIS WEEK ANN M MAY 6
   JOrgensen KK, 2018, 13 C ECCO FEBR 14 17
   Jorgensen KK, 2017, LANCET, V389, P2304, DOI 10.1016/S0140-6736(17)30068-5
   Jung YS, 2015, J GASTROEN HEPATOL, V30, P1705, DOI 10.1111/jgh.12997
   Kang B, 2018, INFLAMM BOWEL DIS, V24, P607, DOI 10.1093/ibd/izx047
   Kang YS, 2015, DIGEST DIS SCI, V60, P951, DOI 10.1007/s10620-014-3392-z
   Kierkus J, 2015, DIG DIS WEEK ANN M M
   Kim YH, 2017, DIG DIS WEEK ANN M
   Kolar M, 2017, DIGEST DIS, V35, P91, DOI 10.1159/000453343
   Komaki Y, 2017, ALIMENT PHARM THER, V45, P1043, DOI 10.1111/apt.13990
   Larsen L, 2018, INFLAMM BOWEL DIS, V24, P433, DOI 10.1093/ibd/izx038
   Lindsley CW, 2017, ACS CHEM NEUROSCI, V8, P1635, DOI 10.1021/acschemneuro.7b00253
   Lovasz BD, 2017, 12 C ECCO FEBR 15 18
   Lybecker K, 2016, BIOL REVOLUTION PROD
   Malik AN, 2015, VALUE HEALTH, V18, pA265, DOI 10.1016/j.jval.2015.03.1541
   Mould DR, 2015, DIGEST DIS, V33, P61, DOI 10.1159/000437077
   Nugent S, 2017, 12 C ECCO FEBR 15 18
   Park Sang Hyoung, 2015, Expert Rev Gastroenterol Hepatol, V9 Suppl 1, P35, DOI 10.1586/17474124.2015.1091309
   Petitdidier N, 2018, 13 C ECCO FEBR 14 17
   Pierik MJ, 2018, 13 C ECCO FEBR 14 17
   Radin M, 2017, BIODRUGS, V31, P37, DOI 10.1007/s40259-016-0206-1
   Ratnakumaran R, 2018, SCAND J GASTROENTERO, V53, P700, DOI 10.1080/00365521.2018.1464203
   Razanskaite V, 2017, J CROHNS COLITIS, V11, P690, DOI 10.1093/ecco-jcc/jjw216
   Rocchi A, 2012, CAN J GASTROENTEROL, V26, P811, DOI 10.1155/2012/984575
   Rodriguez Glez GE, 2017, 12 C ECCO FEBR 15 18
   Rubin DT, 2014, ALIMENT PHARM THER, V39, P1143, DOI 10.1111/apt.12727
   Schmitz EMH, 2018, ALIMENT PHARM THER, V47, P356, DOI 10.1111/apt.14453
   Scott BJ, 2015, J CLIN PHARMACOL, V55, pS123, DOI 10.1002/jcph.339
   Sieczkowska J, 2016, J CROHNS COLITIS, V10, P127, DOI 10.1093/ecco-jcc/jjv233
   Sieczkowska J, 2016, 11 C ECCO MARCH 19 1
   Sladek M, 2017, 12 C ECCO FEBR 15 18
   Smits LJT, 2017, DIGEST DIS SCI, V62, P3117, DOI 10.1007/s10620-017-4661-4
   Smits LJT, 2016, J CROHNS COLITIS, V10, P1287, DOI 10.1093/ecco-jcc/jjw087
   Smits LJ, 2018, 13 C ECCO FEBR 14 17
   Strik AS, 2018, LANCET GASTROENTEROL, V3, P404, DOI 10.1016/S2468-1253(18)30082-7
   Suk JY, 2015, 10 C ECCO FEBR 18 21
   US Food and Drug Administration, 2019, FDA GUID DOC CONS DE
   Volkers A, 2017, UNITED EUR GASTROENT, V5, pA307
   Yu H, 2018, ALIMENT PHARM THER, V47, P364, DOI 10.1111/apt.14430
NR 76
TC 21
Z9 21
U1 0
U2 4
PU SPRINGER
PI DORDRECHT
PA VAN GODEWIJCKSTRAAT 30, 3311 GZ DORDRECHT, NETHERLANDS
SN 0163-2116
EI 1573-2568
J9 DIGEST DIS SCI
JI Dig. Dis. Sci.
PD AUG
PY 2020
VL 65
IS 8
BP 2354
EP 2372
DI 10.1007/s10620-019-06036-0
EA JAN 2020
PG 19
WC Gastroenterology & Hepatology
WE Science Citation Index Expanded (SCI-EXPANDED)
SC Gastroenterology & Hepatology
GA ML8PT
UT WOS:000508707700006
PM 31970610
OA Green Published, hybrid
DA 2024-01-22
ER

PT J
AU Wanner, A
   De Arce, A
   Pardee, E
AF Wanner, Adam
   De Arce, Adriana
   Pardee, Erin
TI Novel Therapeutic Uses of Alpha-1 Antitrypsin: A Window to the Future
SO COPD-JOURNAL OF CHRONIC OBSTRUCTIVE PULMONARY DISEASE
LA English
DT Article
DE alpha-1 antitrypsin; cystic fibrosis; COPD; organ rejection; viral
   infection; type I diabetes; crohn's disease; inflammation
ID CYSTIC-FIBROSIS; NEUTROPHIL-ELASTASE; FATAL ANAPHYLAXIS;
   ALPHA(1)-ANTITRYPSIN; INHIBITOR; DISEASE; MOUSE; INFLAMMATION;
   TRANSPLANTATION; METHIONINE
AB Alpha-1 antitrypsin, a potent serine protease inhibitor, has been used as augmentation therapy in patients with alpha-1 antitrypsin deficiency for many years. Recent research into the diverse anti-inflammatory, immune-modulatory and tissue-protective actions of alpha-1 antitrypsin has raised the possibility of broadening the therapeutic spectrum of alpha-1 antitrypsin to include diseases other than alpha-1 antitrypsin deficiency. The purpose of the workshop was to summarize the results of basic investigations and, if available, clinical studies in which the effects of alpha-1 antitrypsin were explored in relation to clinical conditions that are not associated with alpha-1 antitrypsin deficiency. Included among these are type 1 diabetes, cell/organ rejection, viral infection, cystic fibrosis, bronchiectasis/COPD, heart failure, Crohn's disease and connective tissue diseases. Although the therapeutic utility of alpha-1 antitrypsin in these conditions remains to be established, the existing data suggest that this protein eventually will become a treatment option in several diseases some of which are not rare. At present, only human plasma-derived alpha-1 antitrypsin is available for clinical use. Given the limited supply and the potential for extended use of this product, there will be a need for new formulations of alpha-1 antitrypsin in the future. Therefore, the prospect of finding new sources and airway delivery methods of alpha-1 antitrypsin were also discussed. The presentations at the meeting addressed the scientific basis for new clinical applications of alpha-1 antitrypsin and the regulatory requirements needed to bring this therapeutic protein to a wider range of patient populations.
C1 [Wanner, Adam; De Arce, Adriana; Pardee, Erin] Alpha 1 Fdn, Miami, FL 33133 USA.
RP Wanner, A (通讯作者)，Alpha 1 Fdn, 2937 SW 27, Miami, FL 33133 USA.
EM awanner@alpha-1foundation.org
CR Brand P, 2009, EUR RESPIR J, V34, P354, DOI 10.1183/09031936.00118408
   Bryan CL, 2010, CLIN INVEST MED, V33, pE384
   CARP H, 1982, P NATL ACAD SCI-BIOL, V79, P2041, DOI 10.1073/pnas.79.6.2041
   Dhami R, 1999, J MOL MED-JMM, V77, P377, DOI 10.1007/s001090050364
   Forssmann WG, 2010, SCI TRANSL MED, V2, DOI 10.1126/scitranslmed.3001697
   Griese M, 2007, EUR RESPIR J, V29, P240, DOI 10.1183/09031936.00047306
   Grimstein C, 2011, J TRANSL MED, V9, DOI 10.1186/1479-5876-9-21
   Grimstein C, 2010, J GENE MED, V12, P35, DOI 10.1002/jgm.1409
   HANSEN G, 1995, RESPIRATION, V62, P117
   Hashemi M, 2007, DIABETES RES CLIN PR, V75, P246, DOI 10.1016/j.diabres.2006.06.020
   Hill AT, 1999, AM J RESP CRIT CARE, V160, P1968, DOI 10.1164/ajrccm.160.6.9904097
   Huang HH, 2004, INT J CANCER, V112, P1042, DOI 10.1002/ijc.20494
   HUBBARD RC, 1989, ANN INTERN MED, V111, P206, DOI 10.7326/0003-4819-111-3-206
   Janciauskiene SM, 2011, RESP MED, V105, P1129, DOI 10.1016/j.rmed.2011.02.002
   JOHNSON D, 1978, J BIOL CHEM, V253, P7142
   Kerem E, 2009, J CYST FIBROS, V8, pS25
   Koulmanda M, 2008, P NATL ACAD SCI USA, V105, P16242, DOI 10.1073/pnas.0808031105
   Lewis EC, 2005, P NATL ACAD SCI USA, V102, P12153, DOI 10.1073/pnas.0505579102
   Lewis EC, 2008, P NATL ACAD SCI USA, V105, P16236, DOI 10.1073/pnas.0807627105
   Lu Y, 2008, CLIN EXP IMMUNOL, V154, P15, DOI 10.1111/j.1365-2249.2008.03721.x
   Lu YQ, 2006, J GENE MED, V8, P730, DOI 10.1002/jgm.896
   Lu YQ, 2006, HUM GENE THER, V17, P625, DOI 10.1089/hum.2006.17.625
   Ma H, 2010, DIABETOLOGIA, V53, P2198, DOI 10.1007/s00125-010-1829-2
   Marcondes AM, 2011, BLOOD, V118, P5031, DOI 10.1182/blood-2011-07-365247
   Martin SL, 2006, PEDIATR PULM, V41, P177, DOI 10.1002/ppul.20345
   Matsumoto S, 1998, GUT, V43, P71, DOI 10.1136/gut.43.1.71
   MCELVANEY NG, 1991, LANCET, V337, P392, DOI 10.1016/0140-6736(91)91167-S
   Mogayzel PJ, 2010, AM J RESP CRIT CARE, V181, P539, DOI 10.1164/rccm.200912-1943UP
   Münch J, 2007, CELL, V129, P263, DOI 10.1016/j.cell.2007.02.042
   Petrache L, 2006, AM J RESP CRIT CARE, V173, P1222, DOI 10.1164/rccm.200512-1842OC
   Rivera-Nieves J, 2003, GASTROENTEROLOGY, V124, P972, DOI 10.1053/gast.2003.50148
   SANDLER M, 1988, DIABETES RES CLIN PR, V5, P249, DOI 10.1016/S0168-8227(88)80059-7
   Shahaf G, 2011, MOL MED, V17, P1000, DOI 10.2119/molmed.2011.00145
   Shapiro L, 2001, FASEB J, V15, P115, DOI 10.1096/fj.00-0311com
   Song S, 2004, GENE THER, V11, P181, DOI 10.1038/sj.gt.3302156
   Taggart C, 2000, J BIOL CHEM, V275, P27258
   Taggart C, 2000, AM J PHYSIOL-LUNG C, V278, pL33, DOI 10.1152/ajplung.2000.278.1.L33
   Tawara I, 2012, P NATL ACAD SCI USA, V109, P564, DOI 10.1073/pnas.1117665109
   Toldo S, 2011, J MOL CELL CARDIOL, V51, P244, DOI 10.1016/j.yjmcc.2011.05.003
   Walsh DE, 2001, J BIOL CHEM, V276, P35494, DOI 10.1074/jbc.M103543200
   Zhang SQ, 2008, J PHARM PHARMACOL, V60, P99, DOI 10.1211/jpp.60.1.0013
NR 41
TC 14
Z9 16
U1 0
U2 5
PU TAYLOR & FRANCIS INC
PI PHILADELPHIA
PA 530 WALNUT STREET, STE 850, PHILADELPHIA, PA 19106 USA
SN 1541-2555
EI 1541-2563
J9 COPD
JI COPD-J. Chronic Obstr. Pulm. Dis.
PD DEC
PY 2012
VL 9
IS 6
BP 583
EP 588
DI 10.3109/15412555.2012.717125
PG 6
WC Respiratory System
WE Science Citation Index Expanded (SCI-EXPANDED)
SC Respiratory System
GA 056PO
UT WOS:000312503400002
PM 23205701
OA Bronze
DA 2024-01-22
ER

PT J
AU Hirsch, A
   Scapa, E
   Fliss-Isakov, N
   Tulchinsky, H
   Itzkowitz, E
   Kariv, Y
   Ron, Y
   Yanai, H
   White, I
   Yassin, S
   Cohen, NA
   Brazovski, E
   Dotan, I
   Maharshak, N
AF Hirsch, Ayal
   Scapa, Erez
   Fliss-Isakov, Naomi
   Tulchinsky, Hagit
   Itzkowitz, Eran
   Kariv, Yehuda
   Ron, Yulia
   Yanai, Henit
   White, Ian
   Yassin, Sharief
   Cohen, Nathaniel Aviv
   Brazovski, Eli
   Dotan, Iris
   Maharshak, Nitsan
TI Early Initiation of Adalimumab Significantly Diminishes Postoperative
   Crohn's Disease Endoscopic Recurrence and Is Superior to
   6-Mercaptopurine Therapy: An Open-Label, Randomized Controlled Study
SO JOURNAL OF CLINICAL MEDICINE
LA English
DT Article
DE clinical trial; Crohn; surgery; 6-mercaptopurine; adalimumab
ID RESECTION; AZATHIOPRINE; MANAGEMENT
AB Postoperative recurrence (POR) is the rule in patients with Crohn's disease (CD), mitigated with prophylactic therapy. The evidence for therapeutic choice and timing of intervention is lacking. We aimed to compare the rates of POR in patients treated early with prophylactic 6-mercaptopurine (6-MP) or adalimumab. We conducted a prospective single-center randomized open-label clinical study in which patients in surgical remission following their first ileocecectomy were randomized to receive early treatment with 6-MP or adalimumab. Patients were followed up clinically every 3 months and underwent endoscopy at weeks 32 and 58 postoperatively. The primary endpoint was endoscopic recurrence (ePOR) at 1 year (week 58), defined as a Rutgeerts score >= i2. We enrolled 35 patients (25 males, mean age 35 +/- 1.4 years, median disease duration 5 +/- 6.1 years) following ileocecectomy. Of these, seven (20%) were current smokers and nine (26%) biologics-experienced. Patients allocated to adalimumab had significantly less ePOR than patients treated with 6MP at week 32 (21% vs. 69%, p = 0.004) and 58 (47% vs. 75%), (p = 0.03, HR = 0.39, 95% CI = 0.16-0.93). POR was associated with an increased diameter of the resected small bowel surgical specimen, lower baseline body mass index (BMI), increased week 18 fecal calprotectin, increased week 18 serum alanine aminotransferase and decreased week 18 hemoglobin level. Adalimumab was more effective than 6-MP in preventing ePOR. Increased operative small bowel diameter and lower postoperative BMI were associated with ePOR. At eighteen weeks, serum hemoglobin, ALT and fecal calprotectin levels were predictive of endoscopic disease recurrence. (ClinicalTrials.gov ID NCT01629628).
C1 [Hirsch, Ayal; Scapa, Erez; Fliss-Isakov, Naomi; Ron, Yulia; Yassin, Sharief; Cohen, Nathaniel Aviv; Maharshak, Nitsan] Tel Aviv Med Ctr & Sch Med, Dept Gastroenterol & Liver Dis, IL-6423906 Tel Aviv, Israel.
   [Scapa, Erez; Tulchinsky, Hagit; Itzkowitz, Eran; Kariv, Yehuda; Yanai, Henit; White, Ian; Brazovski, Eli; Dotan, Iris; Maharshak, Nitsan] Tel Aviv Univ, Sackler Fac Med, IL-6423906 Tel Aviv, Israel.
   [Tulchinsky, Hagit; Itzkowitz, Eran; Kariv, Yehuda] Tel Aviv Sourasky Med Ctr, Dept Surg, IL-6423906 Tel Aviv, Israel.
   [Yanai, Henit; Dotan, Iris] Rabin Med Ctr, Div Gastroenterol, IL-4941492 Petah Tiqwa, Israel.
   [White, Ian] Rabin Med Ctr, Dept Gen Surg, IL-4941492 Petah Tiqwa, Israel.
   [Brazovski, Eli] Tel Aviv Med Ctr & Sch Med, Pathol Dept, IL-6423906 Tel Aviv, Israel.
C3 Sackler Faculty of Medicine; Sackler Faculty of Medicine; Sackler
   Faculty of Medicine; Tel Aviv Sourasky Medical Center; Rabin Medical
   Center; Rabin Medical Center; Sackler Faculty of Medicine
RP Maharshak, N (通讯作者)，Tel Aviv Med Ctr & Sch Med, Dept Gastroenterol & Liver Dis, IL-6423906 Tel Aviv, Israel.; Maharshak, N (通讯作者)，Tel Aviv Univ, Sackler Fac Med, IL-6423906 Tel Aviv, Israel.
EM ayalh@tlvmc.gov.il; erezs@tlvmc.gov.il; naomishfi@gmail.com;
   hagitt@tlvmc.gov.il; erani@tlvmc.gov.il; yehudaka@tlvmc.gov.il;
   yuliar@tlvmc.gov.il; henitya@clalit.org.il; ian@drianwhite.co.il;
   shariefyas@gmail.com; nathanielac@tlvmc.gov.il; ebraz@tlvmc.gov.il;
   irisdo@clalit.org.il; nitsanm@tlvmc.gov.il
OI hirsch, ayal/0000-0002-3993-2548
FU Abbvie
FX No Statement Available
CR Adamina M, 2020, J CROHNS COLITIS, V14, P155, DOI 10.1093/ecco-jcc/jjz187
   Armuzzi Alessandro, 2013, J Crohns Colitis, V7, pe623, DOI 10.1016/j.crohns.2013.04.020
   Avidan B, 2005, DIGESTION, V72, P248, DOI 10.1159/000089960
   Ble A, 2022, J CROHNS COLITIS, V16, P490, DOI 10.1093/ecco-jcc/jjab163
   Boube M, 2020, DIGEST LIVER DIS, V52, P740, DOI 10.1016/j.dld.2020.03.020
   COTTONE M, 1994, GASTROENTEROLOGY, V106, P643, DOI 10.1016/0016-5085(94)90697-1
   De Cruz P, 2015, ALIMENT PHARM THER, V42, P867, DOI 10.1111/apt.13353
   De Cruz P, 2015, LANCET, V385, P1406, DOI 10.1016/S0140-6736(14)61908-5
   Dittrich Alexandra E, 2020, Inflamm Bowel Dis, V26, P1909, DOI 10.1093/ibd/izz315
   López-Sanromán A, 2017, J CROHNS COLITIS, V11, P1293, DOI 10.1093/ecco-jcc/jjx051
   McLeod RS, 2009, DIS COLON RECTUM, V52, P919, DOI 10.1007/DCR.0b013e3181a4fa58
   Nguyen GC, 2017, GASTROENTEROLOGY, V152, P271, DOI 10.1053/j.gastro.2016.10.038
   Pascua M, 2008, ALIMENT PHARM THER, V28, P545, DOI 10.1111/j.1365-2036.2008.03774.x
   Peyrin-Biroulet L, 2012, AM J GASTROENTEROL, V107, P1693, DOI 10.1038/ajg.2012.298
   RUTGEERTS P, 1990, GASTROENTEROLOGY, V99, P956, DOI 10.1016/0016-5085(90)90613-6
   Savarino E, 2013, AM J GASTROENTEROL, V108, P1731, DOI 10.1038/ajg.2013.287
   Stöss C, 2021, INT J COLORECTAL DIS, V36, P2419, DOI 10.1007/s00384-021-03930-w
   Szántó K, 2018, PLOS ONE, V13, DOI 10.1371/journal.pone.0200824
   Veyre F, 2021, DIGEST DIS SCI, V66, P4429, DOI 10.1007/s10620-020-06751-z
   Wright EK, 2015, GASTROENTEROLOGY, V148, P938, DOI 10.1053/j.gastro.2015.01.026
NR 20
TC 0
Z9 0
U1 0
U2 0
PU MDPI
PI BASEL
PA ST ALBAN-ANLAGE 66, CH-4052 BASEL, SWITZERLAND
EI 2077-0383
J9 J CLIN MED
JI J. Clin. Med.
PD DEC
PY 2023
VL 12
IS 24
AR 7600
DI 10.3390/jcm12247600
PG 13
WC Medicine, General & Internal
WE Science Citation Index Expanded (SCI-EXPANDED)
SC General & Internal Medicine
GA DH0H5
UT WOS:001131015400001
PM 38137669
OA gold
DA 2024-01-22
ER

PT J
AU Lei, DK
   Ollech, JE
   Andersen, M
   Weisshof, R
   Zmeter, N
   Sossenheimer, P
   Rubin, DT
AF Lei, Donald K.
   Ollech, Jacob E.
   Andersen, Michael
   Weisshof, Roni
   Zmeter, Nada
   Sossenheimer, Philip
   Rubin, David T.
TI Long-Duration Oral Vancomycin to Treat <i>Clostridioides difficile</i>
   in Patients With Inflammatory Bowel Disease Is Associated With a Low
   Rate of Recurrence
SO AMERICAN JOURNAL OF GASTROENTEROLOGY
LA English
DT Article
ID INFECTION; PREVALENCE; GUIDELINES; BURDEN
AB OBJECTIVES: Patients with inflammatory bowel disease (IBD) are susceptible to Clostridioides difficile infections (CDIs), suffering from greater morbidity and mortality than the general population. Previous studies have proven the efficacy of oral vancomycin therapy in CDI, but there are no definitive guidelines to treat patients with IBD. We assessed the relationship between the length of vancomycin therapy and rates of CDI recurrence and reinfection in patients with IBD.
   METHODS: We compared rates of CDI recurrence and reinfection in Crohn's disease and ulcerative colitis (UC) patients receiving long-duration (LD) and short-duration (SD) oral vancomycin therapy, defined as 21-42 days and 10-14 days, respectively. Recurrence and reinfection were defined as positive C. difficile toxin assay by polymerase chain reaction within 8 weeks of the end of antibiotic therapy and after 8 weeks of the end of antibiotic therapy, respectively. The Fisher exact test was used to test for significance, and multivariate logistic regression models were constructed to control for other covariables.
   RESULTS: One hundred thirty-four patients with IBD (57 ulcerative colitis and 77 Crohn's disease) met inclusion criteria. LD vancomycin had a 1.8% incidence of CDI recurrence, compared with 11.7% in the SD vancomycin group (odds ratio = 0.13, P = 0.043). CDI reinfection rates and time to reinfection were not significantly different (LD 14.0% vs SD 16.9%, P = NS). Multivariate logistic regression models showed that treatment with LD vancomycin had lower odds for recurrence than SD vancomycin (odds ratio = 0.03, P = 0.021).
   DISCUSSION: LD vancomycin is associated with lower rates of CDI recurrence compared with SD vancomycin therapy. These results will help guide clinical decisions and the development of a prospective trial.
C1 [Lei, Donald K.; Andersen, Michael; Sossenheimer, Philip] Univ Chicago, Pritzker Sch Med, Chicago, IL 60637 USA.
   [Ollech, Jacob E.; Weisshof, Roni; Zmeter, Nada; Rubin, David T.] Univ Chicago Med, Inflammatory Bowel Dis Ctr, Chicago, IL 60637 USA.
   [Ollech, Jacob E.; Weisshof, Roni; Zmeter, Nada; Rubin, David T.] Univ Chicago, Dept Med, 5841 S Maryland Ave, Chicago, IL 60637 USA.
C3 University of Chicago; University of Chicago
RP Rubin, DT (通讯作者)，Univ Chicago Med, Inflammatory Bowel Dis Ctr, Chicago, IL 60637 USA.; Rubin, DT (通讯作者)，Univ Chicago, Dept Med, 5841 S Maryland Ave, Chicago, IL 60637 USA.
EM drubin@uchicago.edu
RI Ollech, Jacob E/JCP-0076-2023; Ollech, Jacob/ABC-5523-2020
OI Ollech, Jacob/0000-0001-7954-0699
FU Short Term Training Health Professional Students grant [T35 DK062719]
FX Funded by the Short Term Training Health Professional Students grant
   (T35 DK062719).
CR Al-Nassir WN, 2008, ANTIMICROB AGENTS CH, V52, P2403, DOI 10.1128/AAC.00090-08
   Ananthakrishnan AN, 2008, GUT, V57, P205, DOI 10.1136/gut.2007.128231
   Ananthakrishnan AN, 2009, GASTROENTEROL CLIN N, V38, P711, DOI 10.1016/j.gtc.2009.07.003
   Buffie CG, 2013, NAT REV IMMUNOL, V13, P790, DOI 10.1038/nri3535
   Debast SB, 2014, CLIN MICROBIOL INFEC, V20, P1, DOI 10.1111/1469-0691.12418
   Deshpande A, 2015, INFECT CONT HOSP EP, V36, P452, DOI 10.1017/ice.2014.88
   Ford DC, 2018, AM J HEALTH-SYST PH, V75, P1110, DOI 10.2146/ajhp170554
   Horton HA, 2014, ANTIMICROB AGENTS CH, V58, P5054, DOI 10.1128/AAC.02606-13
   Issa M, 2007, CLIN GASTROENTEROL H, V5, P345, DOI 10.1016/j.cgh.2006.12.028
   Jodorkovsky D, 2010, DIGEST DIS SCI, V55, P415, DOI 10.1007/s10620-009-0749-9
   Kaplan GG, 2015, NAT REV GASTRO HEPAT, V12, P720, DOI 10.1038/nrgastro.2015.150
   McDonald LC, 2018, CLIN INFECT DIS, V66, pE1, DOI [10.1093/cid/cix1085, 10.1093/cid/ciy149]
   Molodecky NA, 2012, GASTROENTEROLOGY, V142, P46, DOI 10.1053/j.gastro.2011.10.001
   Ng SC, 2017, LANCET, V390, P2769, DOI 10.1016/S0140-6736(17)32448-0
   Phipps EC, 2015, NEW ENGL J MED, V372, P825
   Razik R, 2016, AM J GASTROENTEROL, V111, P1141, DOI 10.1038/ajg.2016.187
   Rodemann JF, 2007, CLIN GASTROENTEROL H, V5, P339, DOI 10.1016/j.cgh.2006.12.027
   Rodrigues R, 2017, INFECT CONT HOSP EP, V38, P196, DOI 10.1017/ice.2016.246
   Steiner C, 2015, CLOSTRIDIOIDES DIFFI
   Surawicz CM, 2013, AM J GASTROENTEROL, V108, P478, DOI 10.1038/ajg.2013.4
NR 20
TC 17
Z9 17
U1 1
U2 7
PU LIPPINCOTT WILLIAMS & WILKINS
PI PHILADELPHIA
PA TWO COMMERCE SQ, 2001 MARKET ST, PHILADELPHIA, PA 19103 USA
SN 0002-9270
EI 1572-0241
J9 AM J GASTROENTEROL
JI Am. J. Gastroenterol.
PD DEC
PY 2019
VL 114
IS 12
BP 1904
EP 1908
DI 10.14309/ajg.0000000000000460
PG 5
WC Gastroenterology & Hepatology
WE Science Citation Index Expanded (SCI-EXPANDED)
SC Gastroenterology & Hepatology
GA KG1EF
UT WOS:000509683700014
PM 31714359
DA 2024-01-22
ER

PT J
AU Radel, JA
   Pender, DN
   Shah, SA
AF Radel, Joshua A.
   Pender, Danielle N.
   Shah, Sachin A.
TI Dipeptidyl Peptidase-4 Inhibitors and Inflammatory Bowel Disease Risk: A
   Meta-analysis
SO ANNALS OF PHARMACOTHERAPY
LA English
DT Article
DE DPP-4 inhibitor; inflammatory bowel disease; Crohn's disease; ulcerative
   colitis; meta-analysis
AB Background: Dipeptidyl peptidase 4 (DPP-4) inhibitors are a popular second-line treatment for type 2 diabetes mellitus. Several studies have reported on the association between DPP-4 inhibitors and the risk of developing inflammatory bowel disease (IBD), with conflicting results. Objective: This meta-analysis aims to elucidate the risk for IBD with DPP-4 inhibitor therapy. Methods: A comprehensive search of PubMed/MEDLINE, CINAHL, the Cochrane Database, ClinicalTrials.gov, and the European Clinical Trials Database was performed (December 2018). All controlled clinical trials and observational studies of DPP-4 inhibitors that reported events of IBD, Crohn's disease (CD), ulcerative colitis (UC) or colitis and had a duration >= 52 weeks were included. The DerSimonian and Laird random-effects model was utilized to assess the relative risk (RR) for IBD post DPP-4 inhibitor exposure. Results: A total of 16 individual studies evaluating a total of 198 404 patients were included for analysis. Studies ranged from 52 weeks through 5 years. In the primary random-effects analysis, DPP-4 inhibitor exposure resulted in a nonsignificant increase in the risk of IBD (RR = 1.52; 95% CI = 0.72 to 3.24; I-2 = 54.2%). Sensitivity analysis using a fixed-effects model demonstrated significantly increased risk (RR = 3.01; 95% CI = 2.30-3.93). DPP-4 inhibitor use significantly increased the risk of CD (RR = 2.47; 95% CI = 1.36 to 4.48). All findings were driven by the inclusion of 1 large study. Conclusion and Relevance: Based on a conservative random-effects analysis, DPP-4 inhibitors do not appear to increase the risk of developing inflammatory bowel disease. However, long-term postmarketing surveillance is warranted.
C1 [Radel, Joshua A.; Pender, Danielle N.; Shah, Sachin A.] David Grant USAF Med Ctr, Travis AFB, CA USA.
   [Shah, Sachin A.] Univ Pacific, Stockton, CA 95211 USA.
C3 University of the Pacific
RP Shah, SA (通讯作者)，Univ Pacific, Thomas J Long Sch Pharm & Hlth Sci, David Grant USAF Med Ctr, 3601 Pacific Ave, Stockton, CA 95204 USA.
EM sshah@pacific.edu
OI Radel, Joshua/0000-0002-4266-8637
CR Abrahami D, 2018, BMJ-BRIT MED J, V360, DOI 10.1136/bmj.k872
   [Anonymous], EFF SAF AL PLUS METF
   [Anonymous], CARD OUTC STUD ALGO
   [Anonymous], 2016, USE MED ASSURANCE SC
   [Anonymous], DOES SAX RED RISK CA
   [Anonymous], OBS STUD TYP 2 DIAB
   [Anonymous], SAF EFF SAX PLUS INS
   [Anonymous], SAF EFF EMP BI 10773
   [Anonymous], SAF EFF SAX TRIPL TH
   [Anonymous], SIT VERS GLIZ PART T
   Bergenstal Richard M, 2012, Diabetes Ther, V3, P13, DOI 10.1007/s13300-012-0013-8
   Borenstein MHLHJ., 2009, Introduction to Meta-Analysis
   Downs SH, 1998, J EPIDEMIOL COMMUN H, V52, P377, DOI 10.1136/jech.52.6.377
   Duan LH, 2017, FRONT IMMUNOL, V8, DOI 10.3389/fimmu.2017.01734
   Dubeau MF, 2013, INFLAMM BOWEL DIS, V19, P445, DOI 10.1002/ibd.22990
   Higgins JP., 2011, Cochrane Handbook for Systematic Reviews of Interventions Version 5.1.0, P481
   Hooper P, 2008, CAN J OPHTHALMOL, V43, P180, DOI 10.3129/i08-001
   Kim SC, 2015, ANN RHEUM DIS, V74, P1968, DOI 10.1136/annrheumdis-2014-205216
   Klemann C, 2016, CLIN EXP IMMUNOL, V185, P1, DOI 10.1111/cei.12781
   Kridin K, 2018, IMMUNOL RES, V66, P425, DOI 10.1007/s12026-018-9005-8
   Malik TA, 2015, SURG CLIN N AM, V95, P1105, DOI 10.1016/j.suc.2015.07.006
   Mita T, 2016, DIABETES CARE, V39, P139, DOI 10.2337/dc15-0781
   Moher D, 2009, PLOS MED, V6, DOI [10.1371/journal.pmed.1000097, 10.1016/j.ijsu.2010.07.299, 10.1136/bmj.i4086, 10.1016/j.ijsu.2010.02.007, 10.1136/bmj.b2535, 10.1186/2046-4053-4-1, 10.1136/bmj.b2700]
   Moran GW, 2012, REGUL PEPTIDES, V177, P40, DOI 10.1016/j.regpep.2012.04.006
   Trac MH, 2016, CAN MED ASSOC J, V188, pE120, DOI 10.1503/cmaj.150901
NR 25
TC 13
Z9 13
U1 0
U2 8
PU SAGE PUBLICATIONS INC
PI THOUSAND OAKS
PA 2455 TELLER RD, THOUSAND OAKS, CA 91320 USA
SN 1060-0280
EI 1542-6270
J9 ANN PHARMACOTHER
JI Ann. Pharmacother.
PD JUL
PY 2019
VL 53
IS 7
BP 697
EP 704
DI 10.1177/1060028019827852
PG 8
WC Pharmacology & Pharmacy
WE Science Citation Index Expanded (SCI-EXPANDED)
SC Pharmacology & Pharmacy
GA IC3NJ
UT WOS:000470867700005
PM 30700100
DA 2024-01-22
ER

PT J
AU Fradkov, E
   Sheehan, J
   Cushing, K
   Higgins, PDR
AF Fradkov, Elena
   Sheehan, Jessica
   Cushing, Kelly
   Higgins, Peter D. R.
TI Efficacy of Ustekinumab in Crohn's Disease With and Without Concurrent
   Autoimmune Skin Disease
SO INFLAMMATORY BOWEL DISEASES
LA English
DT Article
DE ustekinumab (stelara); Crohn's; inflammatory bowel disease; autoimmune;
   treatment
ID INFLAMMATORY-BOWEL-DISEASE; EXTRAINTESTINAL MANIFESTATIONS; CUTANEOUS
   MANIFESTATIONS; INDUCED PSORIASIS; PATHOPHYSIOLOGY; PATHOGENESIS;
   ASSOCIATION; INSIGHTS; CELLS
AB Background Approximately 33% of Crohn's disease (CD) patients have associated autoimmune skin disease. The pathophysiology of the latter frequently involves interleukin-12/interleukin-23 signaling pathways that may also impact gut inflammation. Ustekinumab is an anti-IL-12/23 FDA-approved biologic for psoriasis and inflammatory bowel disease. However, its relative efficacy has never been studied in CD with autoimmune skin disease (CD-ASD) vs CD without autoimmune skin disease (CD-none). Methods This is a retrospective, single-center, case-control study comparing markers of disease activity between CD-ASD and CD-none. Biomarkers (fecal calprotectin [FCP], C-reactive protein [CRP]) prior to drug initiation and after at least 5 months of standard IBD dose ustekinumab therapy were extracted from the medical record. In addition, 2 blinded observers performed 5-point Likert scoring before and after endoscopic, pathologic, and imaging reports. Results In all, 395 CD patients received ustekinumab therapy (79 CD-ASD, 316 CD-none). Patients were similar in age; gender; ethnicity; CD severity, phenotype, and duration; tobacco, immunomodulator, and steroid use. Ustekinumab had greater efficacy in CD-ASD when evaluated by FCP (P = .0337) and CRP (P = .078). The CD-ASD group also showed better outcomes in Likert scores of endoscopy (P = .016), histopathology (P = .074), and imaging (P = .094). In all Likert parameters, CD-ASD had more patients with complete resolution of moderate/severe disease (P < .05). Additional subanalyses for surgeries, ulcers, abscesses, fistulas, and colitis were conducted, with colitis reaching statistical significance (P = .0011). Conclusions Concurrent autoimmune skin disease in CD is associated with greater ustekinumab effectiveness in controlling intestinal inflammation.
C1 [Fradkov, Elena; Sheehan, Jessica; Cushing, Kelly; Higgins, Peter D. R.] Univ Michigan, Dept Internal Med, Div Gastroenterol, 1500 East Med Ctr Dr,3910A Taubman Ctr, Ann Arbor, MI 48109 USA.
C3 University of Michigan System; University of Michigan
RP Fradkov, E (通讯作者)，Univ Michigan, Dept Internal Med, Div Gastroenterol, 1500 East Med Ctr Dr,3910A Taubman Ctr, Ann Arbor, MI 48109 USA.
EM efradkov@post.harvard.edu
RI Sheehan, Jessica/GRF-6596-2022; Sheehan, Jessica/GRF-2144-2022
OI Sheehan, Jessica/0000-0003-4901-6575; Cushing, Kelly/0000-0003-3914-9673
CR Abdat R., 2016, DERMATOL ONLINE J, V22, P2396
   Aberumand B, 2017, BIOMED RES INT, V2017, DOI 10.1155/2017/8192150
   Antonelli E, 2021, J CLIN MED, V10, DOI 10.3390/jcm10020364
   Babaie F, 2018, IMMUNOL LETT, V196, P52, DOI 10.1016/j.imlet.2018.01.014
   Bonomo L, 2020, J DRUGS DERMATOL, V19, P328, DOI 10.36849/JDD.2020.2106
   Cai YH, 2012, CELL MOL IMMUNOL, V9, P302, DOI 10.1038/cmi.2012.15
   Ezzedine K, 2019, J DERMATOL, V46, P322, DOI 10.1111/1346-8138.14816
   Feagan BG, 2016, NEW ENGL J MED, V375, P1946, DOI 10.1056/NEJMoa1602773
   Hagen JW, 2015, DERMATOL CLIN, V33, P417, DOI 10.1016/j.det.2015.03.007
   Huang BL, 2012, FRONT PHYSIOL, V3, DOI 10.3389/fphys.2012.00013
   Keyal U, 2018, DISCOV MED, V25, P225
   Larsen S, 2010, ANN MED, V42, P97, DOI 10.3109/07853890903559724
   Leonardi S, 2015, ALLERGY ASTHMA PROC, V36, P74, DOI 10.2500/aap.2015.36.3808
   Li N, 2018, WORLD J GASTROENTERO, V24, P15, DOI 10.3748/wjg.v24.i1.15
   Lindhaus C, 2017, J DTSCH DERMATOL GES, V15, P281, DOI 10.1111/ddg.13200
   Ludwig RJ, 2012, J INVEST DERMATOL, V132, P1409, DOI 10.1038/jid.2011.466
   Marzano AV, 2014, INFLAMM BOWEL DIS, V20, P213, DOI 10.1097/01.MIB.0000436959.62286.f9
   Matsumoto S, 2018, BIOL-TARGETS THER, V12, P69, DOI 10.2147/BTT.S169326
   Schneider SL, 2018, PEDIATR DERMATOL, V35, P566, DOI 10.1111/pde.13565
   Schön MP, 2018, FRONT IMMUNOL, V9, DOI 10.3389/fimmu.2018.01323
   Segaert S, 2017, AM J CLIN DERMATOL, V18, P771, DOI 10.1007/s40257-017-0296-7
   Suárez-Fariñas M, 2015, J ALLERGY CLIN IMMUN, V136, P1277, DOI 10.1016/j.jaci.2015.06.032
   Turkcapar N, 2006, RHEUMATOL INT, V26, P663, DOI 10.1007/s00296-005-0044-9
   Vavricka SR, 2011, AM J GASTROENTEROL, V106, P110, DOI 10.1038/ajg.2010.343
   Vide J, 2018, J CROHNS COLITIS, V12, P442, DOI 10.1093/ecco-jcc/jjx178
   Zakka LR, 2012, AUTOIMMUNITY, V45, P44, DOI 10.3109/08916934.2011.606446
NR 26
TC 2
Z9 2
U1 0
U2 2
PU OXFORD UNIV PRESS INC
PI CARY
PA JOURNALS DEPT, 2001 EVANS RD, CARY, NC 27513 USA
SN 1078-0998
EI 1536-4844
J9 INFLAMM BOWEL DIS
JI Inflamm. Bowel Dis.
PD JUN 3
PY 2022
VL 28
IS 6
BP 895
EP 904
DI 10.1093/ibd/izab201
EA SEP 2021
PG 10
WC Gastroenterology & Hepatology
WE Science Citation Index Expanded (SCI-EXPANDED)
SC Gastroenterology & Hepatology
GA 1U7OY
UT WOS:000790043800001
PM 34591972
DA 2024-01-22
ER

PT J
AU Lykowska-Szuber, L
   Walczak, M
   Skrzypczak-Zielinska, M
   Suszynska-Zajczyk, J
   Stawczyk-Eder, K
   Waszak, K
   Eder, P
   Wozniak, A
   Krela-Kazmierczak, I
   Slomski, R
   Dobrowolska, A
AF Lykowska-Szuber, Liliana
   Walczak, Michal
   Skrzypczak-Zielinska, Marzena
   Suszynska-Zajczyk, Joanna
   Stawczyk-Eder, Kamila
   Waszak, Katarzyna
   Eder, Piotr
   Wozniak, Anna
   Krela-Kazmierczak, Iwona
   Slomski, Ryszard
   Dobrowolska, Agnieszka
TI Effect of Anti-TNF Therapy on Mucosal Apoptosis Genes Expression in
   Crohn's Disease
SO FRONTIERS IN IMMUNOLOGY
LA English
DT Article
DE Crohn&apos; s disease; anti-TNF therapy; immunomodulation; genes
   expression; apoptosis
AB Crohn's disease (CD) is a chronic immune-mediated disorder for which there is not a fully effective treatment. Moreover, biological therapy with anti-tumor necrosis factor-alpha (anti-TNF-alpha) monoclonal antibodies leads to an effective response in only 60-70% of patients. Our previous data suggested that specific loci polymorphism of the TNFRSF1B, FCGR3A, IL1R, IL1B, and FAS genes could be a predictor of the primary non-response to anti-TNF therapy in CD patients. In this work, we propose to explain this hypothesis by functional analysis in colon biopsies and in a cell culture model. Using the RT-qPCR analysis, we estimated the FCGR3A, IL1R, TNFRSF1B, IL1B, FAS, and ADAM17 genes mRNA level in colon biopsies material from inflamed and non-inflamed tissue from 21 CD patients (14 responders and 7 non-responders to anti-TNF therapy) and 6 controls, as well as in vitro in a peripheral blood mononuclear cells (PBMCs) from 14 CD patients (seven responders and seven non-responders to anti-TNF therapy) and eight controls cultured for 72 h with 10 mu g/ml of anti-TNF antibody. Our findings demonstrated a significant down-regulation of TNFRSF1B gene expression in non-responders both in inflamed and in non-inflamed colon tissue, while the expression of the FCGR3A and IL1B genes was significantly up-regulated in non-responders in the inflamed colon region. In vitro research results indicate that the anti-TNF drug induced a significant decrease in TNFRSF1B, FCGR3A, and FAS gene expression in non-responders. These results show that altered TNFRSF1B, FCGR3A, and IL1B genes expression can be a predictor of the primary non-response to anti-TNF therapy in CD patients.
C1 [Lykowska-Szuber, Liliana; Stawczyk-Eder, Kamila; Waszak, Katarzyna; Eder, Piotr; Krela-Kazmierczak, Iwona; Dobrowolska, Agnieszka] Poznan Univ Med Sci, Dept Gastroenterol Dietet & Internal Dis, Poznan, Poland.
   [Walczak, Michal; Skrzypczak-Zielinska, Marzena; Slomski, Ryszard] Polish Acad Sci, Inst Human Genet, Poznan, Poland.
   [Suszynska-Zajczyk, Joanna] Poznan Univ Life Sci, Dept Biochem & Biotechnol, Poznan, Poland.
   [Wozniak, Anna] Adam Mickewicz Univ, NanoBioMed Ctr, Poznan, Poland.
C3 Poznan University of Medical Sciences; Polish Academy of Sciences;
   Institute of Human Genetics of the Polish Academy of Sciences; Poznan
   University of Life Sciences
RP Lykowska-Szuber, L (通讯作者)，Poznan Univ Med Sci, Dept Gastroenterol Dietet & Internal Dis, Poznan, Poland.; Skrzypczak-Zielinska, M (通讯作者)，Polish Acad Sci, Inst Human Genet, Poznan, Poland.
EM lszuber@wp.pl; mskrzypczakzielinska@gmail.com
RI Slomski, Ryszard/AGR-6196-2022; Suszyńska-Zajczyk, Joanna/N-3976-2014;
   Woźniak, Anna/HDL-8517-2022
OI Slomski, Ryszard/0000-0001-5601-7002; Walczak,
   Michal/0000-0002-8386-3762; Wozniak, Anna/0000-0002-2166-0556
FU Foundation for the Development of Biotechnology and Genetics
   (POLBIOGEN); Polish National Science Centre [N N402 209835]; Poznan
   University of Medical Sciences, Poland [502-14-02223800-10715]
FX This work was supported by the Foundation for the Development of
   Biotechnology and Genetics (POLBIOGEN) and by the Polish National
   Science Centre (grant no. N N402 209835). KS-E was the recipient of a
   fellowship for young researchers from Poznan University of Medical
   Sciences, Poland (grant no. 502-14-02223800-10715).
CR Abraham C, 2009, NEW ENGL J MED, V361, P2066, DOI 10.1056/NEJMra0804647
   Aggarwal BB, 2003, NAT REV IMMUNOL, V3, P745, DOI 10.1038/nri1184
   Aspalter RM, 2003, J LEUKOCYTE BIOL, V74, P572, DOI 10.1189/jlb.0303112
   Atreya R, 2011, GASTROENTEROLOGY, V141, P2026, DOI 10.1053/j.gastro.2011.08.032
   BEST WR, 1976, GASTROENTEROLOGY, V70, P439
   D'Haens GR, 2011, AM J GASTROENTEROL, V106, P199, DOI 10.1038/ajg.2010.392
   D'Haens GR, 1998, GASTROENTEROLOGY, V114, P262, DOI 10.1016/S0016-5085(98)70476-7
   Dahlén R, 2015, SCAND J GASTROENTERO, V50, P1118, DOI 10.3109/00365521.2015.1031167
   Daperno M, 2004, GASTROINTEST ENDOSC, V60, P505, DOI 10.1016/S0016-5107(04)01878-4
   Di Sabatino A, 2004, GUT, V53, P70, DOI 10.1136/gut.53.1.70
   Eder P, 2015, ABDOM IMAGING, V40, P2210, DOI 10.1007/s00261-015-0466-0
   Fasanmade AA, 2009, EUR J CLIN PHARMACOL, V65, P1211, DOI 10.1007/s00228-009-0718-4
   Faustman D, 2010, NAT REV DRUG DISCOV, V9, P482, DOI 10.1038/nrd3030
   Ford AC, 2011, AM J GASTROENTEROL, V106, P644, DOI 10.1038/ajg.2011.73
   Leal RF, 2015, GUT, V64, P233, DOI 10.1136/gutjnl-2013-306518
   Giuffrida P, 2020, PHARMACOL RES, V159, DOI 10.1016/j.phrs.2020.105040
   Gomollon F, 2017, J CROHNS COLITIS, V11, P3, DOI 10.1093/ecco-jcc/jjw168
   Horiuchi T, 2010, RHEUMATOLOGY, V49, P1215, DOI 10.1093/rheumatology/keq031
   Jing YW, 2015, PLOS ONE, V10, DOI 10.1371/journal.pone.0121788
   Kaymakcalan Z, 2009, CLIN IMMUNOL, V131, P308, DOI 10.1016/j.clim.2009.01.002
   Lajoie L, 2014, J IMMUNOL, V192, P741, DOI 10.4049/jimmunol.1301024
   Lügering A, 2001, GASTROENTEROLOGY, V121, P1145, DOI 10.1053/gast.2001.28702
   Mishra HK, 2018, CANCER IMMUNOL IMMUN, V67, P1407, DOI 10.1007/s00262-018-2193-1
   Mitoma H, 2005, GASTROENTEROLOGY, V128, P376, DOI 10.1053/j.gastro.2004.11.060
   Mitoma H, 2008, ARTHRITIS RHEUM-US, V58, P1248, DOI 10.1002/art.23447
   Ringheanu M, 2004, INFLAMM BOWEL DIS, V10, P801, DOI 10.1097/00054725-200411000-00015
   Romee R, 2013, BLOOD, V121, P3599, DOI 10.1182/blood-2012-04-425397
   Salvador-Martín S, 2020, INT J MOL SCI, V21, DOI 10.3390/ijms21093364
   Satsangi J, 2006, GUT, V55, P749, DOI 10.1136/gut.2005.082909
   Schmitt H, 2019, GUT, V68, P814, DOI 10.1136/gutjnl-2017-315671
   Stallmach Andreas, 2004, Int J Colorectal Dis, V19, P308, DOI 10.1007/s00384-003-0554-4
   ten Hove T, 2002, GUT, V50, P206, DOI 10.1136/gut.50.2.206
   Thaher F, 2011, INT IMMUNOPHARMACOL, V11, P1724, DOI 10.1016/j.intimp.2011.06.005
   Tracey D, 2008, PHARMACOL THERAPEUT, V117, P244, DOI 10.1016/j.pharmthera.2007.10.001
   Van Den Brande JMH, 2003, GASTROENTEROLOGY, V124, P1774, DOI 10.1016/S0016-5085(03)00382-2
   Walczak M, 2020, FRONT PHARMACOL, V11, DOI 10.3389/fphar.2020.01207
   Walczak M, 2019, PHARMACOGENOMICS J, V19, P358, DOI 10.1038/s41397-018-0058-9
   Wang Y, 2013, BBA-MOL CELL RES, V1833, P680, DOI 10.1016/j.bbamcr.2012.11.027
   West NR, 2017, NAT MED, V23, P579, DOI 10.1038/nm.4307
   Yan L, 2015, INT J CLIN EXP MED, V8, P20065
   Zhang M, 2017, ONCOTARGET, V8, P63799, DOI 10.18632/oncotarget.19124
NR 41
TC 11
Z9 11
U1 0
U2 3
PU FRONTIERS MEDIA SA
PI LAUSANNE
PA AVENUE DU TRIBUNAL FEDERAL 34, LAUSANNE, CH-1015, SWITZERLAND
SN 1664-3224
J9 FRONT IMMUNOL
JI Front. Immunol.
PD MAR 9
PY 2021
VL 12
AR 615539
DI 10.3389/fimmu.2021.615539
PG 12
WC Immunology
WE Science Citation Index Expanded (SCI-EXPANDED)
SC Immunology
GA RA4KF
UT WOS:000631385700001
PM 33767696
OA gold, Green Published
DA 2024-01-22
ER

PT J
AU Selinger, C
   Carbonell, J
   Kane, J
   Omer, M
   Ford, AC
AF Selinger, Christian
   Carbonell, Jenelyn
   Kane, John
   Omer, Mandour
   Ford, Alexander Charles
TI Acceptability of a 'treat to target' approach in inflammatory bowel
   disease to patients in clinical remission
SO FRONTLINE GASTROENTEROLOGY
LA English
DT Article
DE Crohn's disease; ulcerative colitis
ID MAINTENANCE THERAPY; MANAGEMENT; MEDICATION; NONADHERENCE;
   QUESTIONNAIRE; INDUCTION; RISK
AB Background A 'treat to target' approach aiming for remission of clinical symptoms and absence of mucosal inflammation has been proposed in inflammatory bowel disease (IBD). We aimed to establish whether patients with IBD in clinical remission find this approach acceptable.
   Methods Patients in glucocorticosteroid-free clinical remission underwent a face-to-face structured, quantitative interview and rated the acceptability of treat to target on a 10-point Likert scale. We analysed factors associated with agreement to treat to target.
   Results The cohort comprised 298 patients (144 Crohn's disease, 136 ulcerative colitis, 18 IBD-unclassified). Elevated C-reactive protein was found in 24.4% and elevated faecal calprotectin in 17.7%. Overall, 66.2% of patients rated a treat to target approach as acceptable (Likert scale >= 8). Acceptable treatment aims for patients were avoidance of flare, hospitalisation, surgery and colorectal cancer. Using binary logistic regression analysis the following were not predictive of accepting a treat to target approach: age, diagnosis, disease phenotype, surgical history, disease duration, patient knowledge, adherence, anxiety, depression and patient-reported control of disease. Better adherence to current therapy was associated with accepting a treat to target approach (B=0.16, p=0.039).
   Conclusion In a cohort of patients in clinical remission, where this strategy is most relevant, two-thirds of patients agreed with treat to target. Patients with better current adherence were more likely to accept treat to target. Patient education and counselling materials will need to be developed to convince a substantial minority of patients of the importance of treat to target.
C1 [Selinger, Christian; Carbonell, Jenelyn; Kane, John; Omer, Mandour; Ford, Alexander Charles] Leeds Teaching Hosp NHS Trust, Leeds Gastroenterol Inst, Leeds LS9 7TF, W Yorkshire, England.
   [Selinger, Christian; Ford, Alexander Charles] Univ Leeds, Leeds Inst Med Res, St Jamess Hopsital, Leeds, W Yorkshire, England.
C3 University of Leeds; University of Leeds; Saint James's University
   Hospital
RP Selinger, C (通讯作者)，Leeds Teaching Hosp NHS Trust, Leeds Gastroenterol Inst, Leeds LS9 7TF, W Yorkshire, England.
EM christian.selinger@web.de
RI Ford, Alexander/K-5491-2012; Selinger, Christian P/H-8008-2019
OI Ford, Alexander/0000-0001-6371-4359; Selinger, Christian
   P/0000-0003-2022-5859
FU Abbvie
FX Abbvie provided funding for the study via an unrestricted research
   grant. AbbVie was not involved in the conduct and analysis of the study,
   nor the development or review of the manuscript with the authors. This
   manuscript reflects the opinions of the authors. The authors determined
   the final content, and all authors read and approved the final
   manuscript.
CR Barreiro-de Acosta M, 2016, J CROHNS COLITIS, V10, P13, DOI 10.1093/ecco-jcc/jjv158
   Bewtra M, 2015, AM J GASTROENTEROL, V110, P1675, DOI 10.1038/ajg.2015.321
   Bryant RV, 2016, GUT, V65, P408, DOI 10.1136/gutjnl-2015-309598
   Colombel JF, 2017, LANCET, V390, P2779, DOI 10.1016/S0140-6736(17)32641-7
   De Cruz P, 2015, LANCET, V385, P1406, DOI 10.1016/S0140-6736(14)61908-5
   Feagan BG, 2016, NEW ENGL J MED, V375, P1946, DOI 10.1056/NEJMoa1602773
   Gracie DJ, 2017, CLIN GASTROENTEROL H, V15, P376, DOI 10.1016/j.cgh.2016.05.012
   Gracie DJ, 2016, AM J GASTROENTEROL, V111, P541, DOI 10.1038/ajg.2016.59
   Horne R, 2009, INFLAMM BOWEL DIS, V15, P837, DOI 10.1002/ibd.20846
   Irvine EJ, 1996, AM J GASTROENTEROL, V91, P1571
   Jackson CA, 2010, AM J GASTROENTEROL, V105, P525, DOI 10.1038/ajg.2009.685
   Keegan D, 2013, SCAND J GASTROENTERO, V48, P183, DOI 10.3109/00365521.2012.744090
   Kim DH, 2017, IMMUNE NETW, V17, P25, DOI 10.4110/in.2017.17.1.25
   Lenti MV, 2018, DIGEST LIVER DIS, V50, P1299, DOI 10.1016/j.dld.2018.07.007
   Lenti MV, 2017, EXPERT REV GASTROENT, V11, P215, DOI 10.1080/17474124.2017.1284587
   Mooiweer E, 2015, J CROHNS COLITIS, V9, P50, DOI 10.1093/ecco-jcc/jju003
   Moshkovska T, 2009, ALIMENT PHARM THER, V30, P1118, DOI 10.1111/j.1365-2036.2009.04152.x
   Mowat C, 2011, GUT, V60, P571, DOI 10.1136/gut.2010.224154
   National Institute for Health and Care Excellence (NICE), 2015, INFL AD GOL TREAT MO
   Orlando A, 2013, DIGEST LIVER DIS, V45, P986, DOI 10.1016/j.dld.2013.07.005
   Peyrin-Biroulet L, 2015, AM J GASTROENTEROL, V110, P1324, DOI 10.1038/ajg.2015.233
   Rogler G, 2013, DIGEST DIS, V31, P83, DOI 10.1159/000347190
   Sandborn WJ, 2017, NEW ENGL J MED, V376, P1723, DOI 10.1056/NEJMoa1606910
   Sandborn WJ, 2014, J CROHNS COLITIS, V8, P927, DOI 10.1016/j.crohns.2014.02.021
   Selinger CP, 2019, INFLAMM BOWEL DIS, V25, P919, DOI 10.1093/ibd/izy309
   Selinger CP, 2013, INFLAMM BOWEL DIS, V19, P2199, DOI 10.1097/MIB.0b013e31829ed8a6
   Selinger Christian P, 2013, J Crohns Colitis, V7, pe312, DOI 10.1016/j.crohns.2012.11.006
   Ungaro R, 2019, AM J GASTROENTEROL, V114, P874, DOI 10.14309/ajg.0000000000000183
   Westwood N, 2008, ALIMENT PHARM THER, V27, P1, DOI 10.1111/j.1365-2036.2008.03605.x
   ZIGMOND AS, 1983, ACTA PSYCHIAT SCAND, V67, P361, DOI 10.1111/j.1600-0447.1983.tb09716.x
NR 30
TC 6
Z9 6
U1 0
U2 4
PU BMJ PUBLISHING GROUP
PI LONDON
PA BRITISH MED ASSOC HOUSE, TAVISTOCK SQUARE, LONDON WC1H 9JR, ENGLAND
SN 2041-4137
EI 2041-4145
J9 FRONTLINE GASTROENTE
JI Frontline Gastroenterol.
PD JAN
PY 2021
VL 12
IS 1
BP 30
EP 38
DI 10.1136/flgastro-2019-101366
PG 9
WC Gastroenterology & Hepatology
WE Emerging Sources Citation Index (ESCI)
SC Gastroenterology & Hepatology
GA PP5PF
UT WOS:000605913300005
PM 33493249
OA Green Published, hybrid
DA 2024-01-22
ER

PT J
AU De Cruz, P
   Kamm, MA
   Hamilton, AL
   Ritchie, KJ
   Krejany, EO
   Gorelik, A
   Liew, D
   Prideaux, L
   Lawrance, IC
   Andrews, JM
   Bampton, PA
   Jakobovits, S
   Florin, TH
   Gibson, PR
   Debinski, H
   Gearry, RB
   Macrae, FA
   Leong, RW
   Kronborg, I
   Radford-Smith, G
   Selby, W
   Johnston, MJ
   Woods, R
   Elliott, PR
   Bell, SJ
   Brown, SJ
   Connell, WR
   Desmond, PV
AF De Cruz, P.
   Kamm, M. A.
   Hamilton, A. L.
   Ritchie, K. J.
   Krejany, E. O.
   Gorelik, A.
   Liew, D.
   Prideaux, L.
   Lawrance, I. C.
   Andrews, J. M.
   Bampton, P. A.
   Jakobovits, S.
   Florin, T. H.
   Gibson, P. R.
   Debinski, H.
   Gearry, R. B.
   Macrae, F. A.
   Leong, R. W.
   Kronborg, I.
   Radford-Smith, G.
   Selby, W.
   Johnston, M. J.
   Woods, R.
   Elliott, P. R.
   Bell, S. J.
   Brown, S. J.
   Connell, W. R.
   Desmond, P. V.
TI Efficacy of thiopurines and adalimumab in preventing Crohn's disease
   recurrence in high-risk patients - a POCER study analysis
SO ALIMENTARY PHARMACOLOGY & THERAPEUTICS
LA English
DT Article
ID INFLAMMATORY-BOWEL-DISEASE; POSTOPERATIVE RECURRENCE; ILEOCOLIC
   RESECTION; NATURAL-HISTORY; THERAPY; METAANALYSIS; INFLIXIMAB;
   AZATHIOPRINE; MULTICENTER; MESALAMINE
AB BackgroundCrohn's disease recurs in the majority of patients after intestinal resection.
   AimTo compare the relative efficacy of thiopurines and anti-TNF therapy in patients at high risk of disease recurrence.
   MethodsAs part of a larger study comparing post-operative management strategies, patients at high risk of recurrence (smoker, perforating disease, 2nd operation) were treated after resection of all macroscopic disease with 3months metronidazole together with either azathioprine 2mg/kg/day or mercaptopurine 1.5mg/kg/day. Thiopurine-intolerant patients received adalimumab induction then 40mg fortnightly. Patients underwent colonoscopy at 6months with endoscopic recurrence assessed blind to treatment.
   ResultsA total of 101 patients [50% male; median (IQR) age 36 (25-46) years] were included. There were no differences in disease history between thiopurine- and adalimumab-treated patients. Fifteen patients withdrew prior to 6months, five due to symptom recurrence (of whom four were colonoscoped). Endoscopic recurrence (Rutgeerts score i2-i4) occurred in 33 of 73 (45%) thiopurine vs. 6 of 28 (21%) adalimumab-treated patients [intention-to-treat (ITT); P=0.028] or 24 of 62 (39%) vs. 3 of 24 (13%) respectively [per-protocol analysis (PPA); P=0.020]. Complete mucosal endoscopic normality (Rutgeerts i0) occurred in 17/73 (23%) vs. 15/28 (54%) (ITT; P=0.003) and in 27% vs. 63% (PPA; P=0.002). The most advanced disease (Rutgeerts i3 and i4) occurred in 8% vs. 4% (thiopurine vs. adalimumab).
   ConclusionsIn Crohn's disease patients at high risk of post-operative recurrence adalimumab is superior to thiopurines in preventing early disease recurrence.
C1 [De Cruz, P.; Kamm, M. A.; Hamilton, A. L.; Ritchie, K. J.; Krejany, E. O.; Prideaux, L.; Johnston, M. J.; Woods, R.; Elliott, P. R.; Bell, S. J.; Brown, S. J.; Connell, W. R.; Desmond, P. V.] St Vincents Hosp, Melbourne, Vic 3065, Australia.
   [De Cruz, P.; Kamm, M. A.; Hamilton, A. L.; Krejany, E. O.; Prideaux, L.; Bell, S. J.] Univ Melbourne, Melbourne, Vic, Australia.
   [Gorelik, A.; Liew, D.] Royal Melbourne Hosp, Melbourne EpiCtr, Melbourne, Vic, Australia.
   [Lawrance, I. C.] Univ Western Australia, Fremantle, WA, Australia.
   [Andrews, J. M.] Royal Adelaide Hosp, Adelaide, SA 5000, Australia.
   [Bampton, P. A.] Flinders Med Ctr, Bedford Pk, SA, Australia.
   [Bampton, P. A.] Flinders Univ S Australia, Bedford Pk, SA 5042, Australia.
   [Jakobovits, S.; Gibson, P. R.] Alfred Hlth, Melbourne, Vic, Australia.
   [Jakobovits, S.; Gibson, P. R.] Monash Univ, Melbourne, Vic 3004, Australia.
   [Florin, T. H.] Univ Queensland, St Lucia, Qld, Australia.
   [Debinski, H.] Cabrini Hosp, Melbourne, Vic, Australia.
   [Gearry, R. B.] Christchurch Hosp, Christchurch, New Zealand.
   [Macrae, F. A.] Royal Melbourne Hosp, Colorectal Med & Genet, Melbourne, Vic, Australia.
   [Leong, R. W.] Concord Hosp, Gastroenterol & Liver Serv, Sydney, NSW, Australia.
   [Kronborg, I.] Western Hosp, Melbourne, Vic, Australia.
   [Radford-Smith, G.] Queensland Inst Med Res, Brisbane, Qld 4006, Australia.
   [Radford-Smith, G.] Univ Queensland, Sch Med, Brisbane, Qld, Australia.
   [Selby, W.] Royal Prince Alfred Hosp, Sydney, NSW, Australia.
C3 NSW Health; St Vincents Hospital Sydney; St Vincent's Hospital
   Melbourne; University of Melbourne; Royal Melbourne Hospital; University
   of Western Australia; Royal Adelaide Hospital; Flinders Medical Centre;
   Flinders University South Australia; Monash University; University of
   Queensland; Cabrini Health; Christchurch Hospital New Zealand; Royal
   Melbourne Hospital; Concord Repatriation General Hospital; Western
   Hospital; QIMR Berghofer Medical Research Institute; University of
   Queensland; University of Sydney; NSW Health; Royal Prince Alfred
   Hospital
RP Kamm, MA (通讯作者)，St Vincents Hosp, Melbourne, Vic 3065, Australia.
EM mkamm@unimelb.edu.au
RI Leong, Rupert WL/J-7839-2012; Lawrance, Ian C/H-5252-2014;
   Radford-Smith, Graham/H-2792-2013; Gearry, Richard B/H-3959-2019;
   Radford-Smith, Graham L/G-5749-2017; Gorelik, Alexandra/Z-6361-2019
OI Leong, Rupert WL/0000-0001-5944-3488; Radford-Smith,
   Graham/0000-0002-2047-6239; Gearry, Richard B/0000-0002-2298-5141;
   Radford-Smith, Graham L/0000-0002-2047-6239; Johnston,
   Michael/0000-0003-1081-609X; Krejany, Efrosinia/0000-0003-3420-3677;
   Hamilton, Amy/0000-0002-1627-2057; Gorelik,
   Alexandra/0000-0003-1032-0457
FU Gutsy Group; Gandel Philanthropy; Angior Foundation; Crohns Colitis
   Australia
FX AbbVie supplied the adalimumab provided in this study, and provided
   study support, but played no part in study design, analysis or
   reporting. The Gutsy Group, Gandel Philanthropy, Angior Foundation and
   Crohns Colitis Australia provided research support. The NHMRC supported
   PDC and MAK. We are grateful to colleagues and to all centres for their
   participation.
CR Araki T, 2014, SURG TODAY, V44, P291, DOI 10.1007/s00595-013-0538-0
   Armuzzi Alessandro, 2013, J Crohns Colitis, V7, pe623, DOI 10.1016/j.crohns.2013.04.020
   Beaugerie L, 2012, GASTROENTEROLOGY, V142, pS122
   Bernell O, 2000, ANN SURG, V231, P38, DOI 10.1097/00000658-200001000-00006
   BINDER V, 1985, GUT, V26, P146, DOI 10.1136/gut.26.2.146
   Bouguen G, 2011, GUT, V60, P1178, DOI 10.1136/gut.2010.234617
   Buisson A, 2012, ALIMENT PHARM THER, V35, P625, DOI 10.1111/j.1365-2036.2012.05002.x
   Camma C, 1997, GASTROENTEROLOGY, V113, P1465, DOI 10.1053/gast.1997.v113.pm9352848
   CELLIER C, 1994, GUT, V35, P231, DOI 10.1136/gut.35.2.231
   Colombel JF, 2010, NEW ENGL J MED, V362, P1383, DOI 10.1056/NEJMoa0904492
   Cosnes J, 2002, INFLAMM BOWEL DIS, V8, P244, DOI 10.1097/00054725-200207000-00002
   COTTONE M, 1994, GASTROENTEROLOGY, V106, P643, DOI 10.1016/0016-5085(94)90697-1
   D'Haens G, 1999, GASTROENTEROLOGY, V116, P1029, DOI 10.1016/S0016-5085(99)70005-3
   D'Haens G, 2011, INFLAMM BOWEL DIS, V17, pS21, DOI 10.1097/00054725-201112002-00068
   D'Haens GR, 2008, GASTROENTEROLOGY, V135, P1123, DOI 10.1053/j.gastro.2008.07.010
   Daperno M, 2004, GASTROINTEST ENDOSC, V60, P505, DOI 10.1016/S0016-5107(04)01878-4
   De Cruz P, 2015, LANCET, V385, P1406, DOI 10.1016/S0140-6736(14)61908-5
   De Cruz P, 2013, INFLAMM BOWEL DIS, V19, P429, DOI 10.1002/ibd.22977
   De Cruz P, 2012, INFLAMM BOWEL DIS, V18, P758, DOI 10.1002/ibd.21825
   DEDOMBAL FT, 1971, GUT, V12, P519, DOI 10.1136/gut.12.7.519
   DHaens G, 1997, GASTROENTEROLOGY, V112, P1475, DOI 10.1016/S0016-5085(97)70027-1
   Doherty GA, 2010, ALIMENT PHARM THER, V31, P802, DOI 10.1111/j.1365-2036.2010.04231.x
   Doherty GA, 2009, GASTROENTEROLOGY, V136, pA522
   Ford AC, 2011, AM J GASTROENTEROL, V106, P617, DOI 10.1038/ajg.2011.71
   Froslie KF, 2007, GASTROENTEROLOGY, V133, P412, DOI 10.1053/j.gastro.2007.05.051
   KYLE J, 1971, BRIT J SURG, V58, P735, DOI 10.1002/bjs.1800581006
   LANDI B, 1992, GASTROENTEROLOGY, V102, P1647, DOI 10.1016/0016-5085(92)91725-J
   Lichtenstein GR, 2012, AM J GASTROENTEROL, V107, P1409, DOI 10.1038/ajg.2012.218
   MARY JY, 1989, GUT, V30, P983, DOI 10.1136/gut.30.7.983
   McLeod RS, 2009, DIS COLON RECTUM, V52, P919, DOI 10.1007/DCR.0b013e3181a4fa58
   MODIGLIANI R, 1990, GASTROENTEROLOGY, V98, P811, DOI 10.1016/0016-5085(90)90002-I
   OLAISON G, 1992, GUT, V33, P331, DOI 10.1136/gut.33.3.331
   Ordás I, 2010, GASTROENTEROLOGY, V138, pS75
   Panés J, 2011, ALIMENT PHARM THER, V34, P125, DOI 10.1111/j.1365-2036.2011.04710.x
   Post S, 1996, ANN SURG, V223, P253, DOI 10.1097/00000658-199603000-00005
   Reese G, 2008, INT J COLORECTAL DIS, V23, P1213, DOI 10.1007/s00384-008-0542-9
   Regueiro M, 2009, GASTROENTEROLOGY, V136, P441, DOI 10.1053/j.gastro.2008.10.051
   Rutgeerts P, 2005, GASTROENTEROLOGY, V128, P856, DOI 10.1053/j.gastro.2005.01.010
   RUTGEERTS P, 1995, GASTROENTEROLOGY, V108, P1617, DOI 10.1016/0016-5085(95)90121-3
   RUTGEERTS P, 1984, GUT, V25, P665, DOI 10.1136/gut.25.6.665
   RUTGEERTS P, 1990, GASTROENTEROLOGY, V99, P956, DOI 10.1016/0016-5085(90)90613-6
   Sachar DB, 2009, INFLAMM BOWEL DIS, V15, P1071, DOI 10.1002/ibd.20872
   SACHAR DB, 1983, GASTROENTEROLOGY, V85, P917
   Sandborn WJ, 2002, GASTROENTEROLOGY, V122, P512, DOI 10.1053/gast.2002.31072
   Savarino E, 2013, AM J GASTROENTEROL, V108, P1731, DOI 10.1038/ajg.2013.287
   Schnitzler F, 2009, GUT, V58, P492, DOI 10.1136/gut.2008.155812
   Simillis C, 2008, AM J GASTROENTEROL, V103, P196, DOI 10.1111/j.1572-0241.2007.01548.x
   Stalder GA, 1971, GUT, V8, P332
   Viscido A, 1999, ITAL J GASTROENTEROL, V31, P274
   Wright EK, 2015, GASTROENTEROLOGY, V148, P938, DOI 10.1053/j.gastro.2015.01.026
NR 50
TC 90
Z9 97
U1 0
U2 2
PU WILEY
PI HOBOKEN
PA 111 RIVER ST, HOBOKEN 07030-5774, NJ USA
SN 0269-2813
EI 1365-2036
J9 ALIMENT PHARM THER
JI Aliment. Pharmacol. Ther.
PD OCT
PY 2015
VL 42
IS 7
BP 867
EP 879
DI 10.1111/apt.13353
PG 13
WC Gastroenterology & Hepatology; Pharmacology & Pharmacy
WE Science Citation Index Expanded (SCI-EXPANDED)
SC Gastroenterology & Hepatology; Pharmacology & Pharmacy
GA CQ8ZO
UT WOS:000360900300008
PM 26314275
OA Bronze
DA 2024-01-22
ER

PT J
AU Sandborn, WJ
   Schreiber, S
   Feagan, BG
   Rutgeerts, P
   Younes, ZH
   Bloomfield, R
   Coteur, G
   Guzman, JP
   D'Haens, GR
AF Sandborn, William J.
   Schreiber, Stefan
   Feagan, Brian G.
   Rutgeerts, Paul
   Younes, Ziad H.
   Bloomfield, Ralph
   Coteur, Geoffroy
   Guzman, Juan Pablo
   D'Haens, Geert R.
TI Certolizumab Pegol for Active Crohn's Disease: A Placebo-Controlled,
   Randomized Trial
SO CLINICAL GASTROENTEROLOGY AND HEPATOLOGY
LA English
DT Article
DE Biologic; Inflammatory Bowel Disease; Inflammatory Burden
ID INFLAMMATORY-BOWEL-DISEASE; MAINTENANCE THERAPY; ACTIVITY INDEX;
   INFLIXIMAB; METAANALYSIS; ADALIMUMAB; INDUCTION; REMISSION; EFFICACY;
   RATES
AB BACKGROUND & AIMS: Certolizumab pegol (CZP) is a pegylated-conjugated Fab' against tumor necrosis factor (TNF). Additional data are needed regarding the efficacy of induction therapy with CZP in active Crohn's disease (CD). METHODS: A placebo-controlled trial evaluated the efficacy of CZP therapy in 439 adults with moderate to severe CD naive to anti-TNF therapy. Patients were randomized to receive CZP (400 mg subcutaneously) or placebo at weeks 0, 2, and 4. The primary end point was clinical remission at week 6. RESULTS: Clinical remission rates at week 6 in the CZP and placebo groups were 32% and 25% (P = .174), respectively. Remission rates at weeks 2 and 4 in the CZP and placebo groups were 23% and 16% (P = .033) and 27% and 19% (P = .063), respectively. Clinical response rates at weeks 2, 4, and 6 in the CZP and placebo groups were 33% and 20% (P = .001), 35% and 26% (P = .024), and 41% and 34% (P = .179), respectively. There were significantly greater rates of clinical remission at week 6 for CZP in patients with increased concentrations of C-reactive protein (>= 5 mg/L) at entry. Serious adverse events developed in 5% and 4% of patients in the CZP and placebo groups, respectively. CONCLUSIONS: The primary end point did not reach statistical significance. Significant differences between CZP and placebo were observed in patients who had increased concentrations of C-reactive protein when the study began. Future clinical trials should emphasize the treatment of patients who have objective evidence of inflammation in addition to symptoms of active disease.
C1 [Sandborn, William J.] Univ Calif San Diego, Div Gastroenterol, La Jolla, CA 92093 USA.
   [Sandborn, William J.] Mayo Clin, Div Gastroenterol & Hepatol, Rochester, MN USA.
   [Schreiber, Stefan] Univ Kiel, Dept Internal Med, Univ Hosp, Kiel, Germany.
   [Feagan, Brian G.] Robarts Res Inst, London, ON N6A 5C1, Canada.
   [Rutgeerts, Paul] Univ Hosp Gasthuisberg, B-3000 Louvain, Belgium.
   [Younes, Ziad H.] GastroOne, Memphis, TN USA.
   [Bloomfield, Ralph] UCB Pharma, Slough, Berks, England.
   [Coteur, Geoffroy] UCB Pharma, Brussels, Belgium.
   [Guzman, Juan Pablo] UCB Pharma, Raleigh, NC USA.
   [D'Haens, Geert R.] Imelda Gen Hosp, Bonheiden, Belgium.
   [D'Haens, Geert R.] Univ Amsterdam, Acad Med Ctr, NL-1105 AZ Amsterdam, Netherlands.
C3 University of California System; University of California San Diego;
   Mayo Clinic; University of Kiel; Schleswig Holstein University Hospital;
   Western University (University of Western Ontario); KU Leuven;
   University Hospital Leuven; UCB Pharma SA; UCB Pharma SA; UCB Pharma SA;
   Imeldaziekenhuis; University of Amsterdam; Academic Medical Center
   Amsterdam
RP Sandborn, WJ (通讯作者)，Univ Calif San Diego, Div Gastroenterol, 9500 Gilman Dr,UC Bldg 303,Room 220, La Jolla, CA 92093 USA.
EM wsandborn@ucsd.edu
RI Sandborn, William/ABE-8342-2020; Feagan, Brian G/M-4283-2015; Feagan,
   Brian/G-3292-2011
FU UCB; UCB Pharma; Schering-Plough; Otsuka; Millennium; Tillotts; Abbott
   Laboratories; Protein Design Labs; Boehringer-Ingelheim; Novartis;
   Centocor; Berlex; Synta; Schering Canada; Elan/Biogen; Bristol-Myers
   Squibb; Procter Gamble; Osiris; Genentech; AstraZeneca; Centocor Ortho
   Biotech; Essex Pharma Schering-Plough
FX This study was conceived and designed by scientists at UCB Pharma
   (including RB, GC, and JPG) and the investigators (WJS and BF). The
   statistical analysis of the entire data sets pertaining to efficacy
   (specifically primary and major secondary efficacy end points) and
   safety (specifically serious adverse events) has been confirmed by a
   UCB-employed statistician according to stringent and validated standard
   operating procedures. Editorial assistance was provided by a contract
   medical writer (Ann P. Tighe, PhD, PPSI, a PAREXEL company, Stamford,
   CT) supported by UCB.; The authors disclose the following: R.
   Bloomfield, J. P. Guzman, and G. Coteur are UCB Pharma employees. G. R.
   D'Haens received lecture fees and was a consultant for UCB Pharma. B. G.
   Feagan received financial support for research from Schering-Plough,
   Otsuka, Millennium, Tillotts, Abbott Laboratories, Protein Design Labs,
   Boehringer-Ingelheim, Novartis, Centocor, Berlex, Synta, Schering
   Canada, Elan/Biogen, UCB Pharma, Bristol-Myers Squibb, Procter & Gamble,
   Osiris, Genentech and lecture fees from AstraZeneca and was a consultant
   for Synta, Millennium, Schering Canada, Centocor, Elan/Biogen,
   Janssen-Ortho, Protein Design Labs, ISIS, Teva Pharmaceuticals,
   Santarus, Schering-Plough, Bristol-Myers Squibb, Celgene, CombinatoRx,
   UCB Pharma, Napo Pharma, Abbott Laboratories, Procter & Gamble, Osiris,
   Berlex, AstraZeneca, GeneLogic, Inc, Cerimon Pharma, Tioga Pharma,
   Serono, Genentech, Tillotts, Unity Pharmaceuticals, Albireo Pharma,
   Given Imaging, Inc, Salix Pharm, Ore Pharm (previously GeneLogic),
   Protein Design Labs, Celltech, Novartis. P. Rutgeerts received financial
   support for research, lecture fees, and was a consultant for UCB Pharma.
   W. J. Sandborn received financial support for research from Abbott
   Laboratories, Centocor Ortho Biotech, UCB Pharma and was a consultant
   for Abbott Laboratories, Centocor Ortho Biotech, Merck (previously
   Schering-Plough), UCB Pharma. S. Schreiber received financial support
   for research from UCB Pharma and lecture fees from Abbott Laboratories,
   Essex Pharma Schering-Plough and was a consultant for Abbott
   Laboratories, BayerSchering, Centocor, Dr Falk Pharma, Ferring,
   Genentech, Glaxo SmithKline, Novartis, Novo-Nordisk, Pfizer,
   Schering-Plough and its subsidiary Essex Pharma Schering-Plough and has
   stock ownership in Conaris Research Institute. Z. H. Younes received
   financial support for research from Abbott Laboratories, Centocor,
   Bristol-Myers Squibb, Millennium Pharmaceuticals, Shire Pharmaceuticals,
   Tibotec, Merck, UCB Pharma, Procter & Gamble, Vertex, Osiris, Takeda and
   lecture fees from Abbott Laboratories, UCB Pharma.
CR Baumgart DC, 2007, LANCET, V369, P1627, DOI 10.1016/S0140-6736(07)60750-8
   Baumgart DC, 2007, LANCET, V369, P1641, DOI 10.1016/S0140-6736(07)60751-X
   BEST WR, 1976, GASTROENTEROLOGY, V70, P439
   Best WR, 2006, INFLAMM BOWEL DIS, V12, P304, DOI 10.1097/01.MIB.0000215091.77492.2a
   Colombel JF, 2010, NEW ENGL J MED, V362, P1383, DOI 10.1056/NEJMoa0904492
   Colombel JF, 2007, GASTROENTEROLOGY, V132, P52, DOI 10.1053/j.gastro.2006.11.041
   Fleischmann R, 2009, ANN RHEUM DIS, V68, P805, DOI 10.1136/ard.2008.099291
   Hanauer SB, 2006, GASTROENTEROLOGY, V130, P323, DOI 10.1053/j.gastro.2005.11.030
   Hanauer SB, 2002, LANCET, V359, P1541, DOI 10.1016/S0140-6736(02)08512-4
   IRVINE EJ, 1994, GASTROENTEROLOGY, V106, P287, DOI 10.1016/0016-5085(94)90585-1
   Keystone E, 2008, ARTHRITIS RHEUM, V58, P3319, DOI 10.1002/art.23964
   Lichtenstein GR, 2009, AM J GASTROENTEROL, V104, P465, DOI 10.1038/ajg.2008.168
   MUNKHOLM P, 1995, SCAND J GASTROENTERO, V30, P699, DOI 10.3109/00365529509096316
   Peyrin-Biroulet L, 2008, CLIN GASTROENTEROL H, V6, P644, DOI 10.1016/j.cgh.2008.03.014
   Reinisch W, 2011, GUT, V60, P780, DOI 10.1136/gut.2010.221127
   Sandborn WJ, 2007, ANN INTERN MED, V146, P829, DOI 10.7326/0003-4819-146-12-200706190-00159
   Sandborn WJ, 2007, NEW ENGL J MED, V357, P228, DOI 10.1056/NEJMoa067594
   Sandborn WJ, 2010, CLIN GASTROENTEROL H, V8, P688, DOI 10.1016/j.cgh.2010.04.021
   Sandborn WJ, 2009, DIGEST DIS, V27, P80, DOI 10.1159/000268125
   Sandborn WJ, 2005, NEW ENGL J MED, V353, P1912, DOI 10.1056/NEJMoa043335
   Schreiber S, 2005, GASTROENTEROLOGY, V129, P807, DOI 10.1053/j.gastro.2005.06.064
   Schreiber S, 2007, NEW ENGL J MED, V357, P239, DOI 10.1056/NEJMoa062897
   Schreiber S, 2010, AM J GASTROENTEROL, V105, P1574, DOI 10.1038/ajg.2010.78
   Smolen J, 2009, ANN RHEUM DIS, V68, P797, DOI 10.1136/ard.2008.101659
   Su CY, 2004, GASTROENTEROLOGY, V126, P1257, DOI 10.1053/j.gastro.2004.01.024
   Targan SR, 1997, NEW ENGL J MED, V337, P1029, DOI 10.1056/NEJM199710093371502
   Thalmaier D, 2006, ALIMENT PHARM THERAP, V24, P1105, DOI 10.1111/j.1365-2036.2006.03093.x
NR 27
TC 117
Z9 121
U1 0
U2 4
PU ELSEVIER SCIENCE INC
PI NEW YORK
PA STE 800, 230 PARK AVE, NEW YORK, NY 10169 USA
SN 1542-3565
EI 1542-7714
J9 CLIN GASTROENTEROL H
JI Clin. Gastroenterol. Hepatol.
PD AUG
PY 2011
VL 9
IS 8
BP 670
EP U84
DI 10.1016/j.cgh.2011.04.031
PG 12
WC Gastroenterology & Hepatology
WE Science Citation Index Expanded (SCI-EXPANDED)
SC Gastroenterology & Hepatology
GA 803OW
UT WOS:000293591600015
PM 21642014
DA 2024-01-22
ER

PT J
AU Lionetti, P
   Callegari, ML
   Ferrari, S
   Cavicchi, MC
   Pozzi, E
   de Martino, M
   Morelli, L
AF Lionetti, Paolo
   Callegari, Maria Luisa
   Ferrari, Susanna
   Cavicchi, Maria Chiara
   Pozzi, Elena
   de Martino, Maurizio
   Morelli, Lorenzo
TI Enteral nutrition and microflora in pediatric Crohn's disease
SO JOURNAL OF PARENTERAL AND ENTERAL NUTRITION
LA English
DT Article; Proceedings Paper
CT Workshop on Use of Nutrition in the Management and Treatment of
   Inflammatory Bowel Disease
CY OCT 28-29, 2004
CL Lausanne, SWITZERLAND
AB Background: Exclusive enteral nutrition (EN) is an established primary therapy for pediatric Crohn's disease (CD). The mechanism of action of such treatment is still conjectural. The aim of the present study was to investigate if EN-induced remission is associated with modification of the fecal microflora in CD. Methods: Stool samples were collected from 5 healthy children and adolescents over a period of 3 months, and from 9 children and adolescents with active CD. To induce disease remission, children with CD received a course of exclusive EN for 8 weeks with a polymeric formula (Modulen IBD, Nestle). At the end of the course of exclusive EN, children returned to a free diet but continued to take 40% of the daily caloric intake as polymeric formula. Fecal microflora was analyzed by 16S ribosomal DNA polymerase chain reaction and temperature gradient gel electrophoresis (TGGE) with direct visual comparison of band profiles of PCR products. Results: In 8 of 9 children, the exclusive EN alone induced disease remission. In 1 child, it was necessary to add steroids to the exclusive EN course to achieve remission. In all children with CD, analysis of gel band distribution revealed profound modification of the fecal microflora after exclusive EN. Variations of band distribution corresponding to different bacterial species were observed also in children on partial EN and required time to achieve stability of the band profile. In contrast, control healthy children showed a host-specific and stable TGGE profile over time. Conclusion: These data suggest that a possible mechanism of action of EN in inducing disease remission in CD is the capacity of modification of gut microflora. Possible explanations of such capacity are both low residue and prebiotic properties of the polymeric liquid formula.
C1 Univ Florence, Meyer Childrens Hosp, Dept Pediat, Florence, Italy.
   Catholic Univ, Inst Microbiol, Piacenza, Italy.
C3 University of Florence; Azienda Ospedaliera Universitaria (AOU) MEYER;
   Catholic University of the Sacred Heart
RP Lionetti, P (通讯作者)，Osped Meyer, Dipartimento Pediat, Via Luca Giordano 13, I-50132 Florence, Italy.
EM lionetti@unifi.it
RI Lionetti, Paolo/AAC-2626-2019; Luisa, Callegari Maria/AAB-3153-2021
OI Luisa, Callegari Maria/0000-0002-7811-5305; Morelli,
   Lorenzo/0000-0003-0475-2712; Lionetti, Paolo/0000-0001-8029-3904
CR [Anonymous], 2001, COCHRANE DB SYST REV
   Bannerjee T, 2004, J PEDIATR GASTR NUTR, V38, P270, DOI 10.1097/00005176-200403000-00007
   Doré J, 1998, GENET SEL EVOL, V30, pS287, DOI 10.1051/gse:19980717
   GRIFFITHS AM, 2000, PEDIAT GASTROINTESTI, P613
   Heuschkel R, 2004, J PEDIATR GASTR NUTR, V38, P239, DOI 10.1097/00005176-200403000-00002
   HYAMS JS, 1991, J PEDIATR GASTR NUTR, V12, P439, DOI 10.1097/00005176-199105000-00005
   Ruemmele FM, 2000, J PEDIATR-US, V136, P285, DOI 10.1067/mpd.2000.104537
   RUTGEERTS P, 1991, LANCET, V338, P771, DOI 10.1016/0140-6736(91)90663-A
   Sartor RB, 2004, GASTROENTEROLOGY, V126, P1620, DOI 10.1053/j.gastro.2004.03.024
   Seksik P, 2003, GUT, V52, P237, DOI 10.1136/gut.52.2.237
   Verma S, 2000, AM J GASTROENTEROL, V95, P735, DOI 10.1111/j.1572-0241.2000.01527.x
   WalkerSmith JA, 1996, ARCH DIS CHILD, V75, P351, DOI 10.1136/adc.75.4.351
   Zoetendal EG, 1998, APPL ENVIRON MICROB, V64, P3854
NR 13
TC 117
Z9 124
U1 0
U2 15
PU WILEY
PI HOBOKEN
PA 111 RIVER ST, HOBOKEN 07030-5774, NJ USA
SN 0148-6071
EI 1941-2444
J9 JPEN-PARENTER ENTER
JI J. Parenter. Enter. Nutr.
PD JUL-AUG
PY 2005
VL 29
IS 4
SU S
BP S173
EP S178
DI 10.1177/01486071050290S4S173
PG 6
WC Nutrition & Dietetics
WE Science Citation Index Expanded (SCI-EXPANDED); Conference Proceedings Citation Index - Science (CPCI-S)
SC Nutrition & Dietetics
GA 197LW
UT WOS:000248558100010
PM 15980280
DA 2024-01-22
ER

PT J
AU Taylor, H
   Serrano-Contreras, JI
   McDonald, JAK
   Epstein, J
   Fell, JM
   Seoane, RC
   Li, JV
   Marchesi, JR
   Hart, AL
AF Taylor, Henry
   Serrano-Contreras, Jose Ivan
   McDonald, Julie A. K.
   Epstein, Jenny
   Fell, J. M.
   Seoane, Rocio C.
   Li, Jia V.
   Marchesi, Julian R.
   Hart, Ailsa L.
TI Multiomic features associated with mucosal healing and inflammation in
   paediatric Crohn's disease
SO ALIMENTARY PHARMACOLOGY & THERAPEUTICS
LA English
DT Article
ID BOWEL-DISEASE; FECAL CALPROTECTIN; ENDOSCOPIC ACTIVITY; MICROBIOTA;
   CHILDREN; DATABASE; SPECTROSCOPY; MANAGEMENT; STRATEGY; THERAPY
AB Background The gastrointestinal microbiota has an important role in mucosal immune homoeostasis and may contribute to maintaining mucosal healing in Crohn's disease (CD). Aim To identify changes in the microbiota, metabolome and protease activity associated with mucosal healing in established paediatric CD. Methods Twenty-five participants aged 3-18 years with CD, disease duration of over 6 months, and maintenance treatment with biological therapy were recruited. They were divided into a low calprotectin group (faecal calprotectin <100 mu g/g, "mucosal healing," n = 11), and a high calprotectin group (faecal calprotectin >100 mu g/g, "mucosal inflammation," n = 11). 16S gene-based metataxonomics,H-1-NMR spectroscopy-based metabolic profiling and protease activity assays were performed on stool samples. Results Relative abundance ofDialisterspecies was six times greater in the low calprotectin group (q = 0.00999). Alpha and beta diversity, total protease activity and inferred metagenomic profiles did not differ between groups. Pentanoate (valerate) and lysine were principal discriminators in a machine-learning model which differentiated high and low calprotectin samples using NMR spectra (R(2)0.87,Q(2)0.41). Mean relative concentration of pentanoate was 1.35-times greater in the low calprotectin group (95% CI 1.03-1.68,P = 0.036) and was positively correlated withDialister. Mean relative concentration of lysine was 1.54-times greater in the high calprotectin group (95% CI 1.05-2.03,P = 0.028). Conclusions This multiomic study identified an increase inDialisterspecies and pentanoate, and a decrease in lysine, in patients with "mucosal healing." It supports further investigation of these as potential novel therapeutic targets in CD.
C1 [Taylor, Henry] Imperial Coll London, Dept Surg & Canc, London, England.
   [Serrano-Contreras, Jose Ivan; Li, Jia V.; Hart, Ailsa L.] Imperial Coll London, Fac Med, Dept Metab Digest & Reprod, London, England.
   [McDonald, Julie A. K.] Imperial Coll London, MRC Ctr Mol Bacteriol & Infect, London, England.
   [Epstein, Jenny; Fell, J. M.] Chelsea & Westminster Hosp, Paediat Gastroenterol Dept, London, England.
   [Seoane, Rocio C.; Marchesi, Julian R.] Imperial Coll London, Div Digest Dis, Dept Metab Digest & Reprod, London, England.
   [Marchesi, Julian R.] Cardiff Univ, Sch Biosci, Cardiff, Wales.
   [Hart, Ailsa L.] St Marks Hosp, IBD Unit, Harrow, Middx, England.
C3 Imperial College London; Imperial College London; Imperial College
   London; Imperial College London; Imperial College London; Cardiff
   University; Imperial College London
RP Hart, AL (通讯作者)，Imperial Coll London, Fac Med, Dept Metab Digest & Reprod, London, England.
EM ailsa.hart@nhs.net
RI hart, ailsa/AFO-1919-2022; Taylor, Henry/GXV-7572-2022; McDonald, Julie
   A. K./JPA-3892-2023
OI McDonald, Julie A. K./0000-0003-0739-6047; Serrano-Contreras, Jose
   Ivan/0000-0001-8669-7571; Taylor, Henry/0000-0001-9066-9151; Castro
   Seoane, Rocio/0000-0002-2938-3872; Li, Jia/0000-0002-5763-6670
FU National Institute of Health Research (NIHR); NIHR Imperial Biomedical
   Research Centre (BRC); National Institute of Health Research (NIHR)
   Imperial Biomedical Research Centre (BRC); NIHR BRC; MRC [MR/P028225/1,
   MR/P002536/1] Funding Source: UKRI
FX This work was funded by the National Institute of Health Research (NIHR)
   and the NIHR Imperial Biomedical Research Centre (BRC). The Division of
   Digestive Disease at Imperial College London receives financial support
   from the National Institute of Health Research (NIHR) Imperial
   Biomedical Research Centre (BRC) based at Imperial College Healthcare
   NHS Trust and Imperial College London. This article is independent
   research funded by the NIHR BRC, and the views expressed in this
   publication are those of the authors and not necessarily those of the
   NHS, NIHR or the Department of Health.
CR Alcon-Giner C, 2017, BMC GENOMICS, V18, DOI 10.1186/s12864-017-4229-x
   Ashton JJ, 2019, ALIMENT PHARM THER, V49, P398, DOI 10.1111/apt.15094
   Callahan BJ, 2016, NAT METHODS, V13, P581, DOI [10.1038/NMETH.3869, 10.1038/nmeth.3869]
   Carroll IM, 2013, WORLD J GASTROENTERO, V19, P7531, DOI 10.3748/wjg.v19.i43.7531
   Caspi R, 2016, NUCLEIC ACIDS RES, V44, pD471, DOI 10.1093/nar/gkv1164
   de Chambrun GP, 2010, NAT REV GASTRO HEPAT, V7, P15, DOI 10.1038/nrgastro.2009.203
   De Preter V, 2015, GUT, V64, P447, DOI 10.1136/gutjnl-2013-306423
   De Preter V, 2013, CLIN TRANSL GASTROEN, V4, DOI 10.1038/ctg.2012.24
   Dieterle F, 2006, ANAL CHEM, V78, P4281, DOI 10.1021/ac051632c
   Ding NS, 2016, ALIMENT PHARM THER, V43, P30, DOI 10.1111/apt.13445
   Dona AC, 2014, ANAL CHEM, V86, P9887, DOI 10.1021/ac5025039
   Duboc H, 2013, GUT, V62, P531, DOI 10.1136/gutjnl-2012-302578
   Gevers D, 2014, CELL HOST MICROBE, V15, P382, DOI 10.1016/j.chom.2014.02.005
   Gkouskou KK, 2014, FRONT CELL INFECT MI, V4, DOI 10.3389/fcimb.2014.00028
   Golebiewski M, 2020, J APPL MICROBIOL, V128, P330, DOI 10.1111/jam.14380
   Goyal A, 2018, INFLAMM BOWEL DIS, V24, P410, DOI 10.1093/ibd/izx035
   Gratton J, 2016, ANAL CHEM, V88, P4661, DOI 10.1021/acs.analchem.5b04159
   Grossi V, 2015, CLIN GASTROENTEROL H, V13, P1748, DOI 10.1016/j.cgh.2015.04.010
   Illumina, 16S metagenomic sequencing library preparation
   Iwai S, 2016, PLOS ONE, V11, DOI 10.1371/journal.pone.0166104
   Jablaoui A, 2020, FRONT CELL INFECT MI, V10, DOI 10.3389/fcimb.2020.00021
   Johnson JS, 2019, NAT COMMUN, V10, DOI 10.1038/s41467-019-13036-1
   Joossens M, 2011, GUT, V60, P631, DOI 10.1136/gut.2010.223263
   Kennedy NA, 2019, CLIN GASTROENTEROL H, V17, P2269, DOI 10.1016/j.cgh.2019.02.017
   Kolho KL, 2015, AM J GASTROENTEROL, V110, P921, DOI 10.1038/ajg.2015.149
   Kostas A, 2017, WORLD J GASTROENTERO, V23, P7387, DOI 10.3748/wjg.v23.i41.7387
   Kowalska-Duplaga K, 2020, J CLIN MED, V9, DOI 10.3390/jcm9030687
   Kowalska-Duplaga K, 2019, SCI REP-UK, V9, DOI 10.1038/s41598-019-55290-9
   Lahti L, 2014, NAT COMMUN, V5, DOI 10.1038/ncomms5344
   Lewis JD, 2015, CELL HOST MICROBE, V18, P489, DOI 10.1016/j.chom.2015.09.008
   Liu YL, 2017, NUTRIENTS, V9, DOI 10.3390/nu9090920
   Lopetuso LR, 2016, DIGEST DIS, V34, P202, DOI 10.1159/000444460
   Luu M, 2019, NAT COMMUN, V10, DOI 10.1038/s41467-019-08711-2
   Marchesi JR, 2007, J PROTEOME RES, V6, P546, DOI 10.1021/pr060470d
   Vázquez-Morón JM, 2017, REV ESP ENFERM DIG, V109, P130, DOI 10.17235/reed.2017.4542/2016
   McDonald JAK, 2018, GASTROENTEROLOGY, V155, P1495, DOI 10.1053/j.gastro.2018.07.014
   McMurdie PJ, 2013, PLOS ONE, V8, DOI 10.1371/journal.pone.0061217
   Mondot S, 2016, GUT, V65, P954, DOI 10.1136/gutjnl-2015-309184
   Morgulis A, 2008, BIOINFORMATICS, V24, P1757, DOI 10.1093/bioinformatics/btn322
   Mosli MH, 2015, AM J GASTROENTEROL, V110, P802, DOI 10.1038/ajg.2015.120
   Mullish BH, 2018, METHODS, V149, P49, DOI 10.1016/j.ymeth.2018.04.028
   Neis EPJG, 2015, NUTRIENTS, V7, P2930, DOI 10.3390/nu7042930
   Venegas DP, 2019, FRONT IMMUNOL, V10, DOI 10.3389/fimmu.2019.00277
   Parks DH, 2014, BIOINFORMATICS, V30, P3123, DOI 10.1093/bioinformatics/btu494
   Peyrin-Biroulet L, 2015, AM J GASTROENTEROL, V110, P1324, DOI 10.1038/ajg.2015.233
   Posma JM, 2018, J PROTEOME RES, V17, P1586, DOI 10.1021/acs.jproteome.7b00879
   Posma JM, 2014, BIOINFORMATICS, V30, P893, DOI 10.1093/bioinformatics/btt612
   Posma JM, 2012, ANAL CHEM, V84, P10694, DOI 10.1021/ac302360v
   Rawlings ND, 2012, NUCLEIC ACIDS RES, V40, pD343, DOI [10.1093/nar/gkt953, 10.1093/nar/gkr987]
   Reenaers C, 2018, UNITED EUR GASTROENT, V6, P1117, DOI 10.1177/2050640618784046
   Ruemmele FM, 2014, J CROHNS COLITIS, V8, P1179, DOI 10.1016/j.crohns.2014.04.005
   Sakamoto M, 2020, INT J SYST EVOL MICR, V70, P589, DOI 10.1099/ijsem.0.003797
   Schulthess J, 2019, IMMUNITY, V50, P432, DOI 10.1016/j.immuni.2018.12.018
   Shouval DS, 2017, JAMA PEDIATR, V171, P999, DOI 10.1001/jamapediatrics.2017.2571
   Simon EG, 2019, INTEST RES, V17, P160, DOI 10.5217/ir.2018.00114
   Sugihara K, 2019, FRONT IMMUNOL, V9, DOI 10.3389/fimmu.2018.03183
   Tjellström B, 2012, SCAND J GASTROENTERO, V47, P1454, DOI 10.3109/00365521.2012.703234
   Vergnolle N, 2016, GUT, V65, P1215, DOI 10.1136/gutjnl-2015-309147
   Weinstein-Nakar I, 2018, CLIN GASTROENTEROL H, V16, P1089, DOI 10.1016/j.cgh.2018.01.024
   Wishart DS, 2018, NUCLEIC ACIDS RES, V46, pD608, DOI 10.1093/nar/gkx1089
   Yarza P, 2014, NAT REV MICROBIOL, V12, P635, DOI 10.1038/nrmicro3330
   Zhuang XJ, 2019, INFLAMM BOWEL DIS, V25, P1751, DOI 10.1093/ibd/izz188
NR 62
TC 16
Z9 17
U1 1
U2 7
PU WILEY
PI HOBOKEN
PA 111 RIVER ST, HOBOKEN 07030-5774, NJ USA
SN 0269-2813
EI 1365-2036
J9 ALIMENT PHARM THER
JI Aliment. Pharmacol. Ther.
PD NOV
PY 2020
VL 52
IS 9
BP 1491
EP 1502
DI 10.1111/apt.16086
EA SEP 2020
PG 12
WC Gastroenterology & Hepatology; Pharmacology & Pharmacy
WE Science Citation Index Expanded (SCI-EXPANDED)
SC Gastroenterology & Hepatology; Pharmacology & Pharmacy
GA OA0RE
UT WOS:000569233000001
PM 32929796
OA hybrid, Green Accepted, Green Published
DA 2024-01-22
ER

PT J
AU Michelassi, F
   Mege, D
   Rubin, M
   Hurst, RD
AF Michelassi, Fabrizio
   Mege, Diane
   Rubin, Michele
   Hurst, Roger D.
TI Long-term Results of the Side-to-side Isoperistaltic Strictureplasty in
   Crohn Disease 25-year Follow-up and Outcomes
SO ANNALS OF SURGERY
LA English
DT Article
DE Crohn disease; fibrostenosing jejuno-ileal disease; recurrence;
   side-to-side isoperistaltic strictureplasty
ID RISK-FACTORS; ADENOCARCINOMA; RECURRENCE; RESECTION; SURGERY; SITE
AB Objective: Review the long-term outcomes of the side-to-side isoperistaltic strictureplasty (SSIS) and its effects on bowel preservation in Crohn disease (CD). Summary Background Data: The first SSIS was performed 25 years ago as an alternative to resection in the treatment of extensive fibrostenosing jejuno-ileal CD. Methods: Prospective study (January 1992-December 2016) of all patients with a SSIS performed by the authors. Long-term outcomes were evaluated radiographically, endoscopically, and histopathologically. Results: Sixty patients [14.4% of patients with jejuno-ileal bowel CD; 31 females; median age 36 (12-69) years] underwent 61 SSIS's for partial intestinal obstruction. Median length of preserved small bowel was 50 (20-148) cm. Associated strictureplasties and bowel resection were performed in 44% and 80%, respectively. Postoperative mortality occurred in 1 (PE on POD#8) and postoperative morbidity in 7 (12%). There were no sutureline dehiscences. SSIS resulted in resolution of preoperative symptoms in all. After a median follow-up of 11 years (range 1 mo-25 yrs), symptomatic recurrence was observed in 61%: 15 patients at the SSIS and 19 away from it (2 cases unclear location; 7 patients with >1 recurrence). Of 15 recurrences at SSIS's, 11 required surgical treatment (revision or strictureplasty in 6, SSIS removal in 5). Fifty-one patients (86%) maintain the original SSIS to date. Conclusions: SSIS is a safe, effective, and durable strictureplasty in patients with extensive fibrostenosing CD of the small bowel. Half the surgical recurrences on SSIS can be managed by subsequent revision or strictureplasty. The majority of patients maintain the original SSIS after a median follow-up of 11 years.
C1 [Michelassi, Fabrizio; Mege, Diane] Weill Cornell Med, Dept Surg, New York, NY USA.
   [Rubin, Michele; Hurst, Roger D.] Univ Chicago, Dept Surg, 5841 S Maryland Ave, Chicago, IL 60637 USA.
C3 Cornell University; Weill Cornell Medicine; University of Chicago
RP Michelassi, F (通讯作者)，Weill Cornell Med Ctr, New York Presbyterian, Dept Surg, 565 East 68th St,Room F-739, New York, NY 10065 USA.
EM Fam2006@med.cornell.edu
RI Mege, Diane/AAH-3159-2019
FU Association Francaise de Chirurgie; Societe Francaise de Chirurgie
   Digestive; Fondation Aix-Marseille University; Association pour le
   developpement des recherches biologiques et medicales; Alice Bohmfalk
   Charitable Trust
FX Association Francaise de Chirurgie, Societe Francaise de Chirurgie
   Digestive, Fondation Aix-Marseille University, Association pour le
   developpement des recherches biologiques et medicales, Alice Bohmfalk
   Charitable Trust.
CR ALEXANDERWILLIAMS J, 1986, INT J COLORECTAL DIS, V1, P54, DOI 10.1007/BF01648838
   Bernell O, 2000, BRIT J SURG, V87, P1697, DOI 10.1046/j.1365-2168.2000.01589.x
   Campbell L, 2012, DIS COLON RECTUM, V55, P714, DOI 10.1097/DCR.0b013e31824f875a
   DHAENS GR, 1995, GUT, V36, P715, DOI 10.1136/gut.36.5.715
   Dindo D, 2004, ANN SURG, V240, P205, DOI 10.1097/01.sla.0000133083.54934.ae
   Fazi M, 2016, JAMA SURG, V151, P452, DOI 10.1001/jamasurg.2015.4552
   FAZIO VW, 1993, DIS COLON RECTUM, V36, P71, DOI 10.1007/BF02050305
   Fearnhead NS, 2006, BRIT J SURG, V93, P475, DOI 10.1002/bjs.5179
   Gionchetti P, 2017, J CROHNS COLITIS, V11, P135, DOI 10.1093/ecco-jcc/jjw169
   Jaskowiak NT, 2001, DIS COLON RECTUM, V44, P284, DOI 10.1007/BF02234306
   LEE ECG, 1982, ANN ROY COLL SURG, V64, P229
   Maggiori L, 2012, J GASTROINTEST SURG, V16, P1976, DOI 10.1007/s11605-012-1891-9
   Marchetti F, 1996, DIS COLON RECTUM, V39, P1315, DOI 10.1007/BF02055130
   Michelassi F, 2000, ANN SURG, V232, P401, DOI 10.1097/00000658-200009000-00012
   Michelassi F, 1996, DIS COLON RECTUM, V39, P345, DOI 10.1007/BF02049480
   Michelassi F, 2007, DIS COLON RECTUM, V50, P277, DOI 10.1007/s10350-006-0804-y
   Sampietro GM, 2004, J AM COLL SURGEONS, V199, P8, DOI 10.1016/j.jamcollsurg.2004.01.039
   STEBBING JF, 1995, BRIT J SURG, V82, P1471, DOI 10.1002/bjs.1800821108
   TJANDRA JJ, 1993, DIS COLON RECTUM, V36, P1099, DOI 10.1007/BF02052256
   Tonelli F, 2004, DIS COLON RECTUM, V47, P494, DOI 10.1007/s10350-003-0084-8
   Uchino M, 2012, SURG TODAY, V42, P447, DOI 10.1007/s00595-011-0098-0
   van Overstraeten AD, 2016, J CROHNS COLITIS, V10, P437, DOI 10.1093/ecco-jcc/jjv230
   von Elm E, 2007, LANCET, V370, P1453, DOI 10.1016/S0140-6736(07)61602-X
   Yamamoto T, 1999, DIS COLON RECTUM, V42, P797, DOI 10.1007/BF02236939
   Yamamoto T, 2007, DIS COLON RECTUM, V50, P1968, DOI 10.1007/s10350-007-0279-5
NR 25
TC 15
Z9 16
U1 0
U2 1
PU LIPPINCOTT WILLIAMS & WILKINS
PI PHILADELPHIA
PA TWO COMMERCE SQ, 2001 MARKET ST, PHILADELPHIA, PA 19103 USA
SN 0003-4932
EI 1528-1140
J9 ANN SURG
JI Ann. Surg.
PD JUL
PY 2020
VL 272
IS 1
BP 130
EP 137
DI 10.1097/SLA.0000000000003221
PG 8
WC Surgery
WE Science Citation Index Expanded (SCI-EXPANDED)
SC Surgery
GA NN6KR
UT WOS:000568895500037
PM 30720502
DA 2024-01-22
ER

PT J
AU Shpoliansky, M
   Roggenbuck, D
   Pinsker, M
   Salamon, N
   Weiss, B
   Shouval, DS
   Werner, L
AF Shpoliansky, Michael
   Roggenbuck, Dirk
   Pinsker, Marina
   Salamon, Naomi
   Weiss, Batia
   Shouval, Dror S.
   Werner, Lael
TI Antibodies Against Glycoprotein 2 Are Specific Biomarkers for Pediatric
   Crohn's Disease
SO DIGESTIVE DISEASES AND SCIENCES
LA English
DT Article
DE Inflammatory bowel disease; Anti-GP2; Serology; Biomarkers; PAB
ID INFLAMMATORY-BOWEL-DISEASE; SACCHAROMYCES-CEREVISIAE ANTIBODIES;
   PANCREATIC AUTOANTIBODIES; ANTI-GP2 ANTIBODIES; FIMH(+) BACTERIA; M
   CELLS; DIAGNOSIS; GP2; AUTOIMMUNITY; PHENOTYPES
AB Background Serological markers can assist in accurate differentiation between Crohn's disease (CD) and ulcerative colitis (UC). One such marker is anti-glycoprotein 2 (anti-GP2) which was shown to be a specific marker for CD in adult patients. The aim of our study was to assess the utility of anti-GP2 and GP2 as biomarkers for pediatric CD, and determine whether they correlate with disease activity. Methods Serum samples were tested by ELISA for anti-GP2 isoform 4 IgG and IgA, and also for GP2. Results were correlated with demographic and clinical data. Results The cohort consisted of 53 pediatric patients with CD, 42 with UC, and 53 controls. Levels of anti-GP2 were significantly increased in pediatric patients with CD in comparison with patients with UC, and control subjects, with high positive predictive value for both IgG and IgA (97.9% and 82.6%, respectively). While specificity of anti-GP2 IgG and IgA was very high (98.7% and 90.0%, respectively), sensitivity was low (42.0% and 35.5% for IgG and IgA, respectively). In CD, anti-GP2 correlated with disease activity, and decreased in treatment-naive patients following successful induction therapy. A higher IgA anti-GP2 was also demonstrated in patients with ileo-colonic involvement, and was associated with a younger age. Finally, positive GP2 level was identified in only 1/211 serum samples. Conclusions A positive anti-GP2 level is highly associated with CD, while a negative result does not exclude CD. Additional studies are required to determine whether these markers can be used in pediatric patients with CD for risk stratification.
C1 [Shpoliansky, Michael; Pinsker, Marina; Salamon, Naomi; Weiss, Batia; Shouval, Dror S.; Werner, Lael] Sheba Med Ctr, Edmond & Lily Safra Childrens Hosp, Pediat Gastroenterol Unit, Ramat Gan, Israel.
   [Shpoliansky, Michael; Weiss, Batia; Shouval, Dror S.; Werner, Lael] Tel Aviv Univ, Sackler Fac Med, Tel Aviv, Israel.
   [Roggenbuck, Dirk] Brandenburg Univ Technol Cottbus Senftenberg, Fac Environm & Nat Sci, Inst Biotechnol, Senftenberg, Germany.
   [Roggenbuck, Dirk] Brandenburg Univ Technol Cottbus Senftenberg, Joint Fac, Brandenburg Med Sch Theodor Fontane, Fac Hlth Sci, Senftenberg, Germany.
   [Roggenbuck, Dirk] Univ Potsdam, Senftenberg, Germany.
C3 Chaim Sheba Medical Center; Sackler Faculty of Medicine; Brandenburg
   University of Technology Cottbus; Brandenburg University of Technology
   Cottbus; University of Potsdam
RP Werner, L (通讯作者)，Sheba Med Ctr, Edmond & Lily Safra Childrens Hosp, Pediat Gastroenterol Unit, Ramat Gan, Israel.; Werner, L (通讯作者)，Tel Aviv Univ, Sackler Fac Med, Tel Aviv, Israel.
EM michashpo@gmail.com; D.Roggenbuck@medipan.de; maborochov@gmail.com;
   naomisalamon@hotmail.com; batya.vais@sheba.health.gov.il;
   dror.shouval@gmail.com; werner.lael@sheba.health.gov.il
CR Bogdanos DP, 2012, BMC GASTROENTEROL, V12, DOI 10.1186/1471-230X-12-102
   Caneparo V, 2016, INFLAMM BOWEL DIS, V22, P2977, DOI 10.1097/MIB.0000000000000926
   Degenhardt F, 2016, INFLAMM BOWEL DIS, V22, P2648, DOI 10.1097/MIB.0000000000000936
   Demirsoy H, 2010, WORLD J GASTROENTERO, V16, P5732, DOI 10.3748/wjg.v16.i45.5732
   Deng CW, 2017, BMJ OPEN, V7, DOI 10.1136/bmjopen-2016-014843
   Ghione S, 2018, AM J GASTROENTEROL, V113, P265, DOI 10.1038/ajg.2017.228
   Hase K, 2009, NATURE, V462, P226, DOI 10.1038/nature08529
   Joossens S, 2004, INFLAMM BOWEL DIS, V10, P771, DOI 10.1097/00054725-200411000-00012
   Klebl FH, 2005, EUR J GASTROEN HEPAT, V17, P73, DOI 10.1097/00042737-200501000-00015
   Koutroubakis IE, 2005, DIGEST DIS SCI, V50, P2330, DOI 10.1007/s10620-005-3056-0
   Kovacs G, 2018, PLOS ONE, V13, DOI 10.1371/journal.pone.0194166
   Laass MW, 2014, AUTOIMMUN REV, V13, P467, DOI 10.1016/j.autrev.2014.01.029
   Levine A, 2011, INFLAMM BOWEL DIS, V17, P1314, DOI 10.1002/ibd.21493
   Michaels MA, 2015, INFLAMM BOWEL DIS, V21, P2864, DOI 10.1097/MIB.0000000000000564
   Mitsuyama K, 2016, WORLD J GASTROENTERO, V22, P1304, DOI 10.3748/wjg.v22.i3.1304
   Ohno H, 2010, GUT MICROBES, V1, P407, DOI 10.4161/gmic.1.6.14078
   Papp M, 2015, J CROHNS COLITIS, V9, P659, DOI 10.1093/ecco-jcc/jjv087
   Pavlidis P, 2016, CLIN CHEM LAB MED, V54, P249, DOI 10.1515/cclm-2015-0376
   Reese GE, 2006, AM J GASTROENTEROL, V101, P2410, DOI 10.1111/j.1572-0241.2006.00840.x
   Röber N, 2017, INFLAMM BOWEL DIS, V23, P1624, DOI 10.1097/MIB.0000000000001159
   Roggenbuck D, 2016, ADV CLIN CHEM, V77, P77, DOI 10.1016/bs.acc.2016.06.002
   Roggenbuck D, 2009, GUT, V58, P1620, DOI 10.1136/gut.2008.162495
   Roggenbuck D, 2017, CLIN CHEM LAB MED, V55, P854, DOI 10.1515/cclm-2016-0797
   Roggenbuck D, 2012, GUT, V61, P164, DOI 10.1136/gut.2010.237214
   Rosen MJ, 2015, JAMA PEDIATR, V169, P1053, DOI 10.1001/jamapediatrics.2015.1982
   Shouval DS, 2017, JAMA PEDIATR, V171, P999, DOI 10.1001/jamapediatrics.2017.2571
   Smids C, 2017, SCAND J GASTROENTERO, V52, P1104, DOI 10.1080/00365521.2017.1344875
   Sorrentino D, 2019, CELLS-BASEL, V8, DOI 10.3390/cells8060548
   Spencer EA, 2018, INFLAMM BOWEL DIS, V24, P1335, DOI 10.1093/ibd/izy009
   STOCKER W, 1987, SCAND J GASTROENTERO, V22, P41, DOI 10.3109/00365528709089774
   Thurgate Lauren E, 2019, Inflamm Intest Dis, V4, P97, DOI 10.1159/000501519
   Werner Lael, 2013, J Crohns Colitis, V7, pe522, DOI 10.1016/j.crohns.2013.03.009
   Werner L, 2012, J IMMUNOL, V189, P2774, DOI 10.4049/jimmunol.1103190
   Zhang ZX, 2012, DIGEST DIS SCI, V57, P2944, DOI 10.1007/s10620-012-2244-y
NR 34
TC 2
Z9 3
U1 2
U2 6
PU SPRINGER
PI DORDRECHT
PA VAN GODEWIJCKSTRAAT 30, 3311 GZ DORDRECHT, NETHERLANDS
SN 0163-2116
EI 1573-2568
J9 DIGEST DIS SCI
JI Dig. Dis. Sci.
PD AUG
PY 2021
VL 66
IS 8
BP 2619
EP 2626
DI 10.1007/s10620-020-06589-5
EA SEP 2020
PG 8
WC Gastroenterology & Hepatology
WE Science Citation Index Expanded (SCI-EXPANDED)
SC Gastroenterology & Hepatology
GA TR0YK
UT WOS:000566021000001
PM 32886311
DA 2024-01-22
ER

PT J
AU Fernández, A
   Simian, D
   Quera, R
   Flores, L
   Ibáñez, P
   Lubascher, J
   Figueroa, C
   Kronberg, U
   Pizarro, G
   Fluxá, D
AF Fernandez, Antonia
   Simian, Daniela
   Quera, Rodrigo
   Flores, Lilian
   Ibanez, Patricio
   Lubascher, Jaime
   Figueroa, Carolina
   Kronberg, Udo
   Pizarro, Gonzalo
   Fluxa, Daniela
TI Complementary and alternative medicine in patients with inflammatory
   bowel disease: A survey performed in a tertiary center in Chile
SO COMPLEMENTARY THERAPIES IN MEDICINE
LA English
DT Article
DE Inflammatory bowel disease; Crohn's disease; Ulcerative colitis;
   Complementary and alternative medicine
ID BUDDLEJA-GLOBOSA MATICO; NATIONAL-SURVEY; MEDICATION NONADHERENCE;
   MARIJUANA USE; ADHERENCE; IMPACT; ANTIOXIDANT; THERAPIES; PATTERNS;
   QUALITY
AB Objectives: The aim of this study was to assess the type and prevalence of complementary and alternative medicine (CAM) use in patients with inflammatory bowel disease (IBD) who are treated at our center.
   Design: Observational, cross-sectional questionnaire-based study that included patients from the IBD program of our center.
   Setting: Tertiary clinical center in Santiago, Chile.
   Main outcome measures: Types of CAM being used by patients with IBD.
   Results: A total of 200 patients were included, 68% ulcerative colitis, 29% Crohn's disease, and 3% non-classifiable IBD. Overall, 25% of the patients reported current use of CAM, 30% reported using in it the past, and 45% indicated that they had never used it before. The use of CAM was recommended in 20% of the patients by other healthcare professionals and in 10% of the patients by the gastroenterologist. Forty-nine percent of the patients informed the gastroenterologist that they were using CAM. Overall, 86% of the patients did not modify the conventional medical treatment (CMT). None of the patients who were using curcumin, homeopathic medicine, acupuncture or biomagnetism modified the CMT.
   Conclusions: The type of CAM being used plays an important role when the patient makes the decision to inform the gastroenterologist. Other healthcare professionals play an important role in providing the advice to start CAM. Gastroenterologists must be aware of the high prevalence of CAM use in IBD patients, actively ask about CAM use and guide the patients who want to use CAM in a responsible and safe manner.
C1 [Fernandez, Antonia; Fluxa, Daniela] Clin Las Condes, Santiago, Chile.
   [Simian, Daniela] Clin Las Condes, Acad Res Unit, Santiago, Chile.
   [Quera, Rodrigo; Flores, Lilian; Ibanez, Patricio; Lubascher, Jaime; Figueroa, Carolina; Pizarro, Gonzalo] Clin Las Condes, Gastroenterol Dept, Inflammatory Dis Program, Santiago, Chile.
   [Kronberg, Udo] Clin Las Condes, Inflammatory Bowel Dis Program, Colorectal Unit, Surg Dept, Santiago, Chile.
C3 Clinica Las Condes; Clinica Las Condes; Clinica Las Condes; Clinica Las
   Condes
RP Quera, R (通讯作者)，Estoril 450, Santiago, Chile.
EM rquera@clinicalascondes.cl
OI Quera, Rodrigo/0000-0001-5854-0526
CR Abitbol V, 2014, EUR J GASTROEN HEPAT, V26, P288, DOI 10.1097/MEG.0000000000000040
   Abraham C, 2009, NEW ENGL J MED, V361, P2066, DOI 10.1056/NEJMra0804647
   Allegretti JR, 2013, INFLAMM BOWEL DIS, V19, P2809, DOI 10.1097/01.MIB.0000435851.94391.37
   [Anonymous], 2012, FIN REP STUD KNOWL U
   Backhouse N, 2008, J ETHNOPHARMACOL, V116, P263, DOI 10.1016/j.jep.2007.11.025
   Backhouse N, 2008, J ETHNOPHARMACOL, V119, P160, DOI 10.1016/j.jep.2008.06.022
   Barreto I, 2010, REV COLOMB GASTROENT, V25, P106
   Bensoussan M, 2006, GASTROEN CLIN BIOL, V30, P14, DOI 10.1016/S0399-8320(06)73072-X
   Bertomoro P, 2010, J CROHNS COLITIS, V4, P291, DOI 10.1016/j.crohns.2009.12.009
   Cosnes J, 2011, GASTROENTEROLOGY, V140, P1785, DOI 10.1053/j.gastro.2011.01.055
   D'Inca R, 2007, DIGEST LIVER DIS, V39, P524, DOI 10.1016/j.dld.2007.03.001
   de Souza HSP, 2017, NAT REV GASTRO HEPAT, V14, P739, DOI 10.1038/nrgastro.2017.110
   Fernández A, 2012, DIGEST LIVER DIS, V44, P904, DOI 10.1016/j.dld.2012.06.008
   Ganguli SC, 2004, AM J GASTROENTEROL, V99, P319, DOI 10.1111/j.1572-0241.2004.04046.x
   Henriques, 2017, AM J GASTROENTEROL, V113, pS6
   Hilsden RJ, 2003, AM J GASTROENTEROL, V98, P1563, DOI 10.1016/S0002-9270(03)00301-0
   Hilsden RJ, 2011, INFLAMM BOWEL DIS, V17, P655, DOI 10.1002/ibd.21360
   Hood MM, 2017, GASTROENTEROL CLIN N, V46, P859, DOI 10.1016/j.gtc.2017.08.008
   Jackson CA, 2010, AM J GASTROENTEROL, V105, P525, DOI 10.1038/ajg.2009.685
   Kane S, 2003, AM J MED, V114, P39, DOI 10.1016/S0002-9343(02)01383-9
   Kim YS, 2017, INTEST RES, V15, P338, DOI 10.5217/ir.2017.15.3.338
   Koning M, 2013, INFLAMM BOWEL DIS, V19, P767, DOI 10.1097/MIB.0b013e31827f27c8
   Lakatos PL, 2010, J CROHNS COLITIS, V4, P283, DOI 10.1016/j.crohns.2009.11.011
   Langhorst J, 2005, INFLAMM BOWEL DIS, V11, P287, DOI 10.1097/01.MIB.0000160771.71328.6c
   Langhorsta J, 2007, COMPLEMENT THER MED, V15, P30, DOI 10.1016/j.ctim.2006.03.008
   Lindberg A, 2014, BMC COMPLEM ALTERN M, V14, DOI 10.1186/1472-6882-14-407
   Matsuoka K, 2018, J GASTROENTEROL, V53, P305, DOI 10.1007/s00535-018-1439-1
   McLean LP, 2014, EXPERT REV GASTROENT, V8, P223, DOI 10.1586/17474124.2014.881715
   Molodecky NA, 2012, GASTROENTEROLOGY, V142, P46, DOI 10.1053/j.gastro.2011.10.001
   Mountifield R, 2015, WORLD J GASTROENTERO, V21, P3663, DOI 10.3748/wjg.v21.i12.3663
   Mountifield R, 2014, J CROHNS COLITIS, V8, P1723, DOI 10.1016/j.crohns.2014.08.013
   Neilson K, 2016, INFLAMM BOWEL DIS, V22, P694, DOI 10.1097/MIB.0000000000000629
   Nguyen GC, 2016, INFLAMM BOWEL DIS, V22, P1412, DOI 10.1097/MIB.0000000000000773
   Opheim R, 2012, SCAND J GASTROENTERO, V47, P1436, DOI 10.3109/00365521.2012.725092
   Oxelmark L, 2016, EUR J GASTROEN HEPAT, V28, P1320, DOI 10.1097/MEG.0000000000000710
   Park DI, 2014, COMPLEMENT THER MED, V22, P87, DOI 10.1016/j.ctim.2013.12.001
   Portela F, 2017, DIGEST LIVER DIS, V49, P388, DOI 10.1016/j.dld.2016.12.031
   Posadzki P, 2013, BRIT J CLIN PHARMACO, V75, P603, DOI 10.1111/j.1365-2125.2012.04350.x
   Rawsthorne P, 2012, GUT, V61, P521, DOI 10.1136/gutjnl-2011-300219
   Renna S, 2009, EUR J INTERN MED, V20, P572, DOI 10.1016/j.ejim.2009.04.006
   Robinson A, 2008, ALIMENT PHARM THER, V27, P9, DOI 10.1111/j.1365-2036.2008.03604.x
   Scott CM, 2003, COMPLEMENT THER MED, V11, P22, DOI 10.1016/S0965-2299(02)00107-3
   Simian D, 2016, WORLD J GASTROENTERO, V22, P5267, DOI 10.3748/wjg.v22.i22.5267
   Simian D, 2016, REV MED CHILE, V144, P488, DOI 10.4067/S0034-98872016000400010
   Srivastava JK, 2010, MOL MED REP, V3, P895, DOI 10.3892/mmr.2010.377
   Suwalsky M, 2017, J MEMBRANE BIOL, V250, P239, DOI 10.1007/s00232-017-9955-0
   Weizman AV, 2012, ALIMENT PHARM THER, V35, P342, DOI 10.1111/j.1365-2036.2011.04956.x
   Wolff V, 2014, NEW ENGL J MED, V371, P878, DOI [10.1056/NEJMra1402309, 10.1056/NEJMc1407928]
   Zezos P, 2017, GASTROENTEROL CLIN N, V46, P679, DOI 10.1016/j.gtc.2017.08.001
NR 49
TC 9
Z9 11
U1 1
U2 14
PU CHURCHILL LIVINGSTONE
PI EDINBURGH
PA JOURNAL PRODUCTION DEPT, ROBERT STEVENSON HOUSE, 1-3 BAXTERS PLACE,
   LEITH WALK, EDINBURGH EH1 3AF, MIDLOTHIAN, SCOTLAND
SN 0965-2299
EI 1873-6963
J9 COMPLEMENT THER MED
JI Complement. Ther. Med.
PD OCT
PY 2018
VL 40
BP 77
EP 82
DI 10.1016/j.ctim.2018.07.016
PG 6
WC Integrative & Complementary Medicine
WE Science Citation Index Expanded (SCI-EXPANDED)
SC Integrative & Complementary Medicine
GA GV7FQ
UT WOS:000446287800014
PM 30219473
DA 2024-01-22
ER

PT J
AU Zhao, J
   Wang, HG
   Shi, PL
   Wang, WB
   Sun, Y
AF Zhao, Jie
   Wang, Honggang
   Shi, Peiliang
   Wang, Wenbo
   Sun, Ye
TI GPR120, a potential therapeutic target for experimental colitis in IL-10
   deficient mice
SO ONCOTARGET
LA English
DT Article
DE Crohn's disease; colitis; docosahexaenoic acid; GPR120;
   TAK1/IKK-alpha/IkB-alpha/p65 pathway
ID INFLAMMATORY-BOWEL-DISEASE; N-3 FATTY-ACIDS; NF-KAPPA-B; DOCOSAHEXAENOIC
   ACID; BARRIER FUNCTION; FISH-OIL; OMEGA-3-FATTY-ACIDS; RECEPTOR;
   INHIBITION; ACTIVATION
AB It has been proved that interleukin-10-knockout (IL-10 KO) mice display the most similar characteristics to that of human Crohn's disease (CD). Docosahexaenoic acid (DHA) has well established beneficial effects on human and animal models health with potent anti-inflammatory effects with poorly understood mechanisms. This study was aimed at figuring out whether DHA could ameliorate the Crohn's colitis by activating GPR120 and whether GPR120 could be a potential therapeutic target for CD. 16 week-old mice included in our present study were divided into three groups, WT group, IL-10 KO group and DHA group(IL-10 KO mice with DHA treatment, i.g., 35.5mg/kg/d), containing 8 mice in each group. The severity of colitis, pro-inflammatory cytokines concentrations, the expression/distribution of protein GPR120 and TAK1/IKK-alpha/IkB-alpha/p65 pathway in the proximal colons were evaluated at the end of the experiment. Administration of DHA showed promising results in the experimental chronic colitis (demonstrated by reduced infiltration of inflammatory cells, lowered inflammation scores, decreased pro-inflammatory cytokines) and body weight loss improvement. Moreover, in the DHA-treated mice, enhanced expression and improved distribution integrity of protein GPR120 were observed, which was probably associated with the regulation of TAK1/IKK-alpha/IkB-alpha/p65 pathway. Our results indicated that triggering GPR120 via the inhibition of TAK1/IKK-alpha/IkB-alpha/p65 pathway might be an important target for Crohn's colitis.
C1 [Zhao, Jie; Wang, Wenbo] Soochow Univ, Affiliated Hosp 1, Dept Gen Surg, Suzhou 215000, Jiangsu, Peoples R China.
   [Wang, Honggang] Nantong Univ, Taizhou Peoples Hosp, Dept Gen Surg, Sch Med, Taizhou 225300, Jiangsu, Peoples R China.
   [Shi, Peiliang] Nanjing Univ, Model Anim Res Ctr, MOE Key Lab Model Anim Dis Study, Nanjing 210000, Jiangsu, Peoples R China.
   [Sun, Ye] Soochow Univ, Affiliated Hosp 1, Dept Orthoped, Suzhou 215000, Jiangsu, Peoples R China.
   [Sun, Ye] Soochow Univ, Inst Orthoped, Suzhou 215000, Peoples R China.
C3 Soochow University - China; Nantong University; Nanjing University;
   Soochow University - China; Soochow University - China
RP Zhao, J (通讯作者)，Soochow Univ, Affiliated Hosp 1, Dept Gen Surg, Suzhou 215000, Jiangsu, Peoples R China.
EM zhj880616@163.com
FU National Natural Science Foundation of China [81600434]; Jiangsu Natural
   Science Foundation [BK20160572]
FX This work was supported in part by funding from the National Natural
   Science Foundation of China (Grant No. 81600434) and Jiangsu Natural
   Science Foundation (Grant No. BK20160572).
CR Baumgart DC, 2007, LANCET, V369, P1627, DOI 10.1016/S0140-6736(07)60750-8
   Burns RN, 2010, BIOCHEM BIOPH RES CO, V396, P1030, DOI 10.1016/j.bbrc.2010.05.057
   Calder PC, 2013, BRIT J CLIN PHARMACO, V75, P645, DOI 10.1111/j.1365-2125.2012.04374.x
   Campos FG, 2002, BRIT J NUTR, V87, pS83, DOI 10.1079/BJN2001460
   Chung KY, 2013, PLOS ONE, V8, DOI 10.1371/journal.pone.0054942
   Dong JN, 2015, IMMUNOL RES, V61, P303, DOI 10.1007/s12026-015-8625-5
   Draper E, 2011, J NUTR BIOCHEM, V22, P784, DOI 10.1016/j.jnutbio.2010.06.009
   Fetterman JW, 2009, AM J HEALTH-SYST PH, V66, P1169, DOI 10.2146/ajhp080411
   Fredriksson R, 2003, FEBS LETT, V554, P381, DOI 10.1016/S0014-5793(03)01196-7
   Froslie KF, 2007, GASTROENTEROLOGY, V133, P412, DOI 10.1053/j.gastro.2007.05.051
   Gao B, 2016, CELL DEATH DIS, V7, DOI 10.1038/cddis.2016.144
   Goettel JA, 2011, GASTROENTEROLOGY, V140, P265, DOI 10.1053/j.gastro.2010.09.041
   Halder S, 2013, EXPERT OPIN THER PAT, V23, P1581, DOI 10.1517/13543776.2013.842977
   Hashimoto T, 2012, NATURE, V487, P477, DOI 10.1038/nature11228
   Hirasawa A, 2005, NAT MED, V11, P90, DOI 10.1038/nm1168
   Hokari R, 2013, J GASTROEN HEPATOL, V28, P33, DOI 10.1111/jgh.12252
   Ichimura A, 2012, NATURE, V483, P350, DOI 10.1038/nature10798
   Im DS, 2012, PROG LIPID RES, V51, P232, DOI 10.1016/j.plipres.2012.02.003
   James M, 2010, P NUTR SOC, V69, P316, DOI 10.1017/S0029665110001564
   Kaser A, 2010, ANNU REV IMMUNOL, V28, P573, DOI 10.1146/annurev-immunol-030409-101225
   Liu YQ, 2014, IMMUNOLOGY, V143, P81, DOI 10.1111/imm.12296
   Marion-Letellier R, 2013, INFLAMM BOWEL DIS, V19, P205, DOI [10.1002/ibd.23001, 10.1097/MIB.0b013e3182810122]
   Mbodji K, 2013, J NUTR BIOCHEM, V24, P700, DOI 10.1016/j.jnutbio.2012.03.022
   Naqvi AZ, 2010, J AM DIET ASSOC, V110, P1669, DOI 10.1016/j.jada.2010.08.009
   Oh DY, 2010, CELL, V142, P687, DOI 10.1016/j.cell.2010.07.041
   Oh SF, 2011, J CLIN INVEST, V121, P569, DOI 10.1172/JCI42545
   Singh UP, 2003, J IMMUNOL, V171, P1401, DOI 10.4049/jimmunol.171.3.1401
   Talukdar S, 2011, TRENDS PHARMACOL SCI, V32, P543, DOI 10.1016/j.tips.2011.04.004
   Wang HG, 2014, BRIT J NUTR, V111, P987, DOI 10.1017/S0007114513003413
   Wellhauser L, 2014, J NEUROINFLAMM, V11, DOI 10.1186/1742-2094-11-60
   Weylandt KH, 2012, PROSTAG OTH LIPID M, V97, P73, DOI 10.1016/j.prostaglandins.2012.01.005
   Yan YQ, 2013, IMMUNITY, V38, P1154, DOI 10.1016/j.immuni.2013.05.015
   Yee LD, 2010, AM J CLIN NUTR, V91, P1185, DOI 10.3945/ajcn.2009.29036
   Zhao J, 2015, BRIT J NUTR, V114, P181, DOI 10.1017/S0007114515001294
   Zhao J, 2015, INT IMMUNOPHARMACOL, V26, P221, DOI 10.1016/j.intimp.2015.03.033
NR 35
TC 17
Z9 18
U1 2
U2 14
PU IMPACT JOURNALS LLC
PI ORCHARD PARK
PA 6666 E QUAKER ST, STE 1, ORCHARD PARK, NY 14127 USA
EI 1949-2553
J9 ONCOTARGET
JI Oncotarget
PD JAN 31
PY 2017
VL 8
IS 5
BP 8397
EP 8405
DI 10.18632/oncotarget.14210
PG 9
WC Oncology; Cell Biology
WE Science Citation Index Expanded (SCI-EXPANDED)
SC Oncology; Cell Biology
GA EJ5YP
UT WOS:000393295500102
PM 28039475
OA Green Published, gold, Green Submitted
DA 2024-01-22
ER

PT J
AU Stocco, G
   Lanzi, G
   Yue, FM
   Giliani, S
   Sasaki, K
   Tommasini, A
   Pelin, M
   Martelossi, S
   Ventura, A
   Decorti, G
AF Stocco, Gabriele
   Lanzi, Gaetana
   Yue, Fengming
   Giliani, Silvia
   Sasaki, Katsunori
   Tommasini, Alberto
   Pelin, Marco
   Martelossi, Stefano
   Ventura, Alessandro
   Decorti, Giuliana
TI Patients' Induced Pluripotent Stem Cells to Model Drug Induced Adverse
   Events: A Role in Predicting Thiopurine Induced Pancreatitis?
SO CURRENT DRUG METABOLISM
LA English
DT Article
DE Adverse drug reactions; induced pluripotent stem cells; inflammatory
   bowel disease; pancreatitis; thiopurines
ID ACUTE LYMPHOBLASTIC-LEUKEMIA; AZATHIOPRINE-INDUCED PANCREATITIS;
   TOXICITY; POLYMORPHISM; CHILDREN; THERAPY; GENE; DIFFERENTIATION;
   STRATIFICATION; CARDIOMYOCYTES
AB Induced pluripotent stem cells (iPSC) can be produced from adult cells by transfecting them with a definite set of pluripotency-associated genes. Under adequate growth conditions and stimulation iPSC can differentiate to almost every somatic lineage in the body. Patients' derived iPSC are an innovative model to study mechanisms of adverse drug reactions in individual patients and in cell types that cannot be easily obtained from human subjects. Proof-of concept studies with known toxicants have been performed for liver, cardiovascular and central nervous system cells: neurons obtained from iPSC have been used to elucidate the mechanism of chemotherapy-induced peripheral neuropathy by evaluating the effects of neurotoxic drugs such as vincristine. However, no study has been performed yet on pancreatic tissue and drug induced pancreatitis. Thiopurines (azathioprine and mercaptopurine) are immunosuppressive antimetabolite drugs, commonly used to treat Crohn's disease. About 5% of Crohn's disease patients treated with thiopurines develop pancreatitis, a severe idiosyncratic adverse event; these patients have to stop thiopurine administration and may require medical treatment, with significant personal and social costs. Molecular mechanism of thiopurine induced pancreatitis (TIP) is currently unknown and no fully validated biomarker is available to assist clinicians in preventing this adverse event. Hence, in this review we have reflected upon the probable research applications of exocrine pancreatic cells generated from patient specific iPS cells. Such pancreatic cells can provide excellent insights into the molecular mechanism of TIP. In particular three hypotheses on the mechanism of TIP could be explored: drug biotransformation, innate immunity and adaptative immunity.
C1 [Stocco, Gabriele; Pelin, Marco; Decorti, Giuliana] Univ Trieste, Dept Life Sci, I-34127 Trieste, Italy.
   [Lanzi, Gaetana; Giliani, Silvia] Nocivelli Inst Mol Med & Spedali Civili, Brescia, Italy.
   [Yue, Fengming; Sasaki, Katsunori] Shinshu Univ, Dept Histol & Embryol, Matsumoto, Nagano 390, Japan.
   [Tommasini, Alberto; Martelossi, Stefano; Ventura, Alessandro] IRCCS Burlo Garofolo, Inst Maternal & Child Hlth, I-34137 Trieste, Italy.
   [Ventura, Alessandro] Univ Trieste, Dept Med Surg & Hlth Sci, I-34127 Trieste, Italy.
C3 University of Trieste; Shinshu University; IRCCS Burlo Garofolo;
   University of Trieste
RP Stocco, G (通讯作者)，Univ Trieste, Dept Life Sci, Via A Fleming 22, I-34127 Trieste, Italy.
EM stoccog@units.it
RI Stocco, Gabriele/K-3798-2018; Tommasini, Alberto/AAE-3882-2020; Giliani,
   Silvia/AAX-8843-2020
OI Stocco, Gabriele/0000-0003-0964-5879; Tommasini,
   Alberto/0000-0002-6943-7927; Giliani, Silvia/0000-0001-8137-4642;
   Decorti, Giuliana/0000-0002-9714-6246; Ventura,
   Alessandro/0000-0002-4657-1760; Pelin, Marco/0000-0002-4306-7411
CR Abdelalim EM, 2014, STEM CELL REV REP, V10, P327, DOI 10.1007/s12015-014-9503-6
   Abraham C, 2009, NEW ENGL J MED, V361, P2066, DOI 10.1056/NEJMra0804647
   Andersen V, 2001, EUR J CLIN PHARMACOL, V57, P517, DOI 10.1007/s002280100346
   [Anonymous], 2013, Paving the Way for Personalized Medicine
   [Anonymous], 2014, ETIOLOGY ACUTE PANCR
   Badalov N, 2007, CLIN GASTROENTEROL H, V5, P648, DOI 10.1016/j.cgh.2006.11.023
   Balani AR, 2008, DRUG SAFETY, V31, P823, DOI 10.2165/00002018-200831100-00002
   Baumgart DC, 2012, LANCET, V380, P1590, DOI 10.1016/S0140-6736(12)60026-9
   Bellin M, 2012, NAT REV MOL CELL BIO, V13, P713, DOI 10.1038/nrm3448
   Bennett DLH, 2014, LANCET NEUROL, V13, P587, DOI 10.1016/S1474-4422(14)70024-9
   Beswick L, 2013, ALIMENT PHARM THER, V37, P162, DOI 10.1111/apt.12097
   Bowes J, 2012, NAT REV DRUG DISCOV, V11, P909, DOI 10.1038/nrd3845
   Carvalho ATP, 2014, WORLD J GASTROENTERO, V20, P3327, DOI 10.3748/wjg.v20.i12.3327
   Chen S, 2009, NAT CHEM BIOL, V5, P258, DOI 10.1038/nchembio.154
   Chhaya Vivek, 2013, F1000Prime Rep, V5, P50, DOI 10.12703/P5-50
   Cleveland MH, 2012, SEMIN CELL DEV BIOL, V23, P711, DOI 10.1016/j.semcdb.2012.06.008
   Collins FS, 2015, NEW ENGL J MED, V372, P793, DOI 10.1056/NEJMp1500523
   Cuzzoni E, 2012, BRIT J CLIN PHARMACO, V73, P651, DOI 10.1111/j.1365-2125.2011.04130.x
   Cyranoski D, 2014, NATURE, V516, P162, DOI 10.1038/516162a
   Den Boer ML, 2003, J CLIN ONCOL, V21, P3262, DOI 10.1200/JCO.2003.11.031
   Diouf B, 2015, JAMA-J AM MED ASSOC, V313, P815, DOI 10.1001/jama.2015.0894
   Dong XW, 2010, WORLD J GASTROENTERO, V16, P3187, DOI 10.3748/wjg.v16.i25.3187
   Dutta D, 2013, AUTOPHAGY, V9, P328, DOI 10.4161/auto.22971
   Eklund BI, 2006, MOL PHARMACOL, V70, P747, DOI 10.1124/mol.106.025288
   Eland IA, 1999, AM J GASTROENTEROL, V94, P2417
   ELION GB, 1989, SCIENCE, V244, P41, DOI 10.1126/science.2649979
   Escherich G, 2011, HAEMATOL-HEMATOL J, V96, P854, DOI 10.3324/haematol.2010.039735
   *EUR COMM, 2013, US OM TECHN DEV PERS
   Hamburg MA, 2010, NEW ENGL J MED, V363, P301, DOI 10.1056/NEJMp1006304
   Harding J, 2014, J BIOL CHEM, V289, P4585, DOI 10.1074/jbc.R113.463737
   Heap GA, 2014, NAT GENET, V46, P1131, DOI 10.1038/ng.3093
   Hindorf U, 2009, ALIMENT PHARM THER, V29, P654, DOI 10.1111/j.1365-2036.2008.03925.x
   Holleman A, 2004, NEW ENGL J MED, V351, P533, DOI 10.1056/NEJMoa033513
   Huang L, 2015, NAT MED, V21, P1364, DOI 10.1038/nm.3973
   Hussein SMI, 2014, NATURE, V516, P198, DOI 10.1038/nature14046
   Inoue H, 2011, CLIN PHARMACOL THER, V89, P655, DOI 10.1038/clpt.2011.38
   Inoue H, 2014, EMBO J, V33, P409, DOI 10.1002/embj.201387098
   KAPLOWITZ N, 1976, BIOCHEM PHARMACOL, V25, P2421
   Kauffman AL, 2013, FRONT PHARMACOL, V4, DOI 10.3389/fphar.2013.00079
   Kaurich Tracie, 2008, Proc (Bayl Univ Med Cent), V21, P77
   Ko HC, 2014, STEM CELL TRANSL MED, V3, P500, DOI 10.5966/sctm.2013-0162
   Kola I, 2004, NAT REV DRUG DISCOV, V3, P711, DOI 10.1038/nrd1470
   Komatsu M, 2014, CLIN PHARMACOL THER, V95, pS8
   LANKISCH PG, 1995, GUT, V37, P565, DOI 10.1136/gut.37.4.565
   Levine B, 2008, CELL, V132, P27, DOI 10.1016/j.cell.2007.12.018
   Liese AM, 2001, J LEUKOCYTE BIOL, V70, P289
   Liu YP, 2015, PLOS ONE, V10, DOI 10.1371/journal.pone.0121745
   Louis E, 2014, GUT, V63, P1695, DOI 10.1136/gutjnl-2013-306711
   Marinaki AM, 2004, PHARMACOGENETICS, V14, P181, DOI 10.1097/00008571-200403000-00006
   Markowitz J, 2000, GASTROENTEROLOGY, V119, P895, DOI 10.1053/gast.2000.18144
   Maruf A. A., 2014, BIOMED RES INT, V2014
   Mercola M, 2013, CIRC RES, V112, P534, DOI 10.1161/CIRCRESAHA.111.250266
   Mfopou JK, 2010, GASTROENTEROLOGY, V138, P2233, DOI 10.1053/j.gastro.2010.02.056
   Neoptolemos JP, 1998, GUT, V42, P886, DOI 10.1136/gut.42.6.886
   Nitsche Claudia, 2012, Curr Gastroenterol Rep, V14, P131, DOI 10.1007/s11894-012-0245-9
   Novak T.J, 2015, STEM CELLS REGENERAT, P195
   Pavlidis P, 2015, CLIN CHIM ACTA, V441, P176, DOI 10.1016/j.cca.2014.12.010
   Piontek F, 2010, AM J HEALTH-SYST PH, V67, P613, DOI 10.2146/ajhp090056
   Piscianz E, 2014, PLOS ONE, V9, DOI 10.1371/journal.pone.0085463
   Prefontaine E, 2010, COCHRANE DB SYST REV, DOI 10.1002/14651858.CD000545.pub3
   Prefontaine E, 2009, COCHRANE DB SYST REV, DOI 10.1002/14651858.CD000067.pub2
   Reese JA, 2010, BLOOD, V116, P2127, DOI 10.1182/blood-2010-03-276691
   Sekimoto M, 2006, J HEPATO-BILIARY-PAN, V13, P10, DOI 10.1007/s00534-005-1047-3
   Sinnecker D, 2014, PHARMACOL THERAPEUT, V143, P246, DOI 10.1016/j.pharmthera.2014.03.004
   Soran A, 2000, J SURG RES, V91, P89, DOI 10.1006/jsre.2000.5925
   Stocco G, 2007, INFLAMM BOWEL DIS, V13, P57, DOI 10.1002/ibd.20004
   Stocco Gabriele, 2013, Frontiers in Genetics, V3, P309, DOI 10.3389/fgene.2012.00309
   Stocco G, 2012, CURR PHARM DESIGN, V18, P5766, DOI 10.2174/138161212803530853
   Stocco G, 2010, EXPERT OPIN DRUG SAF, V9, P23, DOI 10.1517/14740330903426151
   Takahashi K, 2007, CELL, V131, P861, DOI 10.1016/j.cell.2007.11.019
   Takahashi K, 2006, CELL, V126, P663, DOI 10.1016/j.cell.2006.07.024
   Takayama K, 2014, P NATL ACAD SCI USA, V111, P16772, DOI 10.1073/pnas.1413481111
   Takebe T, 2014, CLIN PHARMACOL THER, V96, P310, DOI 10.1038/clpt.2014.110
   Takizawa-Shirasawa S, 2013, CELL TISSUE RES, V354, P751, DOI 10.1007/s00441-013-1695-6
   Thomas EJ, 2000, MED CARE, V38, P261, DOI 10.1097/00005650-200003000-00003
   Tiede I, 2003, J CLIN INVEST, V111, P1133, DOI 10.1172/JCI200316432
   Tonge PD, 2014, NATURE, V516, P192, DOI 10.1038/nature14047
   Travis LB, 2014, JNCI-J NATL CANCER I, V106, DOI 10.1093/jnci/dju044
   Trivedi CD, 2005, J CLIN GASTROENTEROL, V39, P709, DOI 10.1097/01.mcg.0000173929.60115.b4
   Uetrecht J, 2013, PHARMACOL REV, V65, P779, DOI 10.1124/pr.113.007450
   Van Geenen EJM, 2010, ALIMENT PHARM THER, V31, P1322, DOI 10.1111/j.1365-2036.2010.04287.x
   Vinklerová I, 2010, DIGEST DIS SCI, V55, P2977, DOI 10.1007/s10620-010-1277-3
   Weersma RK, 2008, J PANCREAS, V9, P283
   Weersma RK, 2004, ALIMENT PHARM THERAP, V20, P843, DOI 10.1111/j.1365-2036.2004.02197.x
   Wheeler HE, 2015, PLOS ONE, V10, DOI 10.1371/journal.pone.0118020
   Yu JY, 2007, SCIENCE, V318, P1917, DOI 10.1126/science.1151526
NR 86
TC 7
Z9 7
U1 0
U2 28
PU BENTHAM SCIENCE PUBL LTD
PI SHARJAH
PA EXECUTIVE STE Y-2, PO BOX 7917, SAIF ZONE, 1200 BR SHARJAH, U ARAB
   EMIRATES
SN 1389-2002
EI 1875-5453
J9 CURR DRUG METAB
JI Curr. Drug Metab.
PY 2016
VL 17
IS 1
BP 91
EP 98
DI 10.2174/1389200216666151103120220
PG 8
WC Biochemistry & Molecular Biology; Pharmacology & Pharmacy
WE Science Citation Index Expanded (SCI-EXPANDED)
SC Biochemistry & Molecular Biology; Pharmacology & Pharmacy
GA CY9RG
UT WOS:000366743400008
PM 26526832
OA Green Submitted
DA 2024-01-22
ER

PT J
AU Van Welden, S
   Laukens, D
   Ferdinande, L
   De Vos, M
   Hindryckx, P
AF Van Welden, Sophie
   Laukens, Debby
   Ferdinande, Liesbeth
   De Vos, Martine
   Hindryckx, Pieter
TI Differential expression of prolyl hydroxylase 1 in patients with
   ulcerative colitis versus patients with Crohn's disease/infectious
   colitis and healthy controls
SO JOURNAL OF INFLAMMATION-LONDON
LA English
DT Article
DE Prolyl hydroxylases; Crohn's disease; Ulcerative colitis; Infectious
   colitis
ID INFLAMMATORY-BOWEL-DISEASE; HYPOXIA; INHIBITION
AB Background: Inhibition of prolyl hydroxylases (PHDs) leads to the induction of a transcriptional program that, in the gut, promotes intestinal epithelial cell survival. PHD inhibitors have recently been suggested as a promising alternative treatment for inflammatory bowel disease (IBD). In this study, we explored the colonic mucosal expression of the different PHD-isoforms (PHD1, 2 and 3) in order to identify the key isoform(s) involved in the pathogenesis of IBD.
   Methods: The mRNA expression of inflammatory cytokines (IL-8 and TNF-alpha), an apoptosis marker (caspase 3) and PHD1, 2 and 3 was analysed in biopsies of IBD patients (UC and CD), patients with infectious colitis and healthy controls using qRT-PCR. PHD protein levels were evaluated using western blot. Cellular localization of PHD 1, 2 and 3 was determined by immunohistochemistry.
   Results: PHD1 was significantly up-regulated in IBD patients, both at the mRNA (UC: p < 0.0001 and CD: p < 0.05) and at the protein level (UC: p < 0.05 and CD: p < 0.05), and showed a very good correlation with the expression of the inflammatory cytokines IL-8 and TNF-alpha and the apoptosis marker caspase 3. Colonic mucosal PHD2 mRNA and protein expressions were not altered in IBD. PHD3 expression was increased in inflamed biopsies from UC patients (p < 0.0001), but only at the mRNA level. PHD1 and PHD2 expression was found both in the colonic lamina propria and the epithelium while PHD3 was mainly located in the endothelium of blood vessels.
   Conclusions: In this exploratory expression analysis, PHD1 comes forward as the primary therapeutic target for UC and, to a lesser extent, for (colonic) CD.
C1 [Van Welden, Sophie; Laukens, Debby; De Vos, Martine; Hindryckx, Pieter] Ghent Univ Hosp, Dept Gastroenterol, B-9000 Ghent, Belgium.
   [Ferdinande, Liesbeth] Univ Ghent, Dept Pathol, B-9000 Ghent, Belgium.
C3 Ghent University; Ghent University Hospital; Ghent University
RP Hindryckx, P (通讯作者)，Ghent Univ Hosp, Dept Gastroenterol, De Pintelaan 185,3K12 IE, B-9000 Ghent, Belgium.
EM pieter.hindryckx@ugent.be
RI Van Welden, Sophie/AAL-6005-2020
OI Van Welden, Sophie/0000-0003-0037-796X; Laukens,
   Debby/0000-0002-1984-5850
FU Ghent University, Belgium [GOA 2012/01G00812]
FX This study was supported by the concerted grant GOA 2012/01G00812 of
   Ghent University, Belgium.
CR Cummins EP, 2008, GASTROENTEROLOGY, V134, P156, DOI 10.1053/j.gastro.2007.10.012
   Cummins EP, 2006, P NATL ACAD SCI USA, V103, P18154, DOI 10.1073/pnas.0602235103
   Cummins EP, 2013, LAB INVEST, V93, P378, DOI 10.1038/labinvest.2013.9
   Hindryckx P, 2010, J IMMUNOL, V185, P6306, DOI 10.4049/jimmunol.1002541
   Hirota SA, 2009, RECENT PATENTS INFLA, V3, P1, DOI 10.2174/187221309787158434
   Ishiguro Y, 1999, J GASTROENTEROL, V34, P66, DOI 10.1007/s005350050218
   Luo JL, 2005, J CLIN IMMUNOL, V25, P541, DOI 10.1007/s10875-005-8217-6
   MAZZUCCHELLI L, 1994, AM J PATHOL, V144, P997
   Nakayama K, 2004, CELL, V117, P941, DOI 10.1016/j.cell.2004.06.001
   Robinson A, 2008, GASTROENTEROLOGY, V134, P145, DOI 10.1053/j.gastro.2007.09.033
   Tambuwala MM, 2010, GASTROENTEROLOGY, V139, P2093, DOI 10.1053/j.gastro.2010.06.068
   Taylor CT, 2007, J MOL MED, V85, P1295, DOI 10.1007/s00109-007-0277-z
NR 12
TC 25
Z9 25
U1 0
U2 12
PU BIOMED CENTRAL LTD
PI LONDON
PA 236 GRAYS INN RD, FLOOR 6, LONDON WC1X 8HL, ENGLAND
SN 1476-9255
J9 J INFLAMM-LOND
JI J. Inflamm.-Lond.
PD NOV 20
PY 2013
VL 10
AR 36
DI 10.1186/1476-9255-10-36
PG 6
WC Immunology
WE Science Citation Index Expanded (SCI-EXPANDED)
SC Immunology
GA 267PR
UT WOS:000328110400001
PM 24257430
OA gold, Green Published
DA 2024-01-22
ER

PT J
AU Cuffari, C
   Dubinsky, M
   Darbari, A
   Sena, L
   Baldassano, R
AF Cuffari, C
   Dubinsky, M
   Darbari, A
   Sena, L
   Baldassano, R
TI Crohn's jejunoileitis: The pediatrician's perspective on diagnosis and
   management
SO INFLAMMATORY BOWEL DISEASES
LA English
DT Article
DE Crohn's disease; diagnosis and therapy; jejunoileitis
ID INFLAMMATORY-BOWEL-DISEASE; WIRELESS CAPSULE ENDOSCOPY; WHITE
   BLOOD-CELLS; PUSH-ENTEROSCOPY; GASTROINTESTINAL-TRACT; ENTERAL
   NUTRITION; LONG-TERM; ULCERATIVE-COLITIS; GROWTH FAILURE; DRUG-TREATMENT
AB Although uncommon, diffuse jejunoilietis is one of the most difficult areas in Crohn's disease (CD) to treat. Although the exact frequency is unknown, most gastroenterologists believe that its prevalence has been underestimated and that it may have an increased incidence among children and young adolescents. The clinical importance of this clinical disease phenotype is the impact diffuse small bowel disease is expected to have on a child's growth and development. Moreover, patients with jejunoileitis are more likely to experience complications, including fistulization, and most commonly, intestinal obstruction. The associated morbidity and frequent need for surgical intervention renders these patients at risk for intestinal insufficiency. Although stricturoplasty has reduced the incidence of short bowel syndrome, most patients with proximal small bowel CD still require repeated surgical intervention. Jejunoileitis represents a distinct clinical phenotype within the heterogenous family of disease phenotypes considered as CD. Whether a specific genotype will be found to associate with jejunoileitis remains to be determined. Through the development of novel diagnostic techniques, including gadolinium enhanced magnetic resonance imaging (GMRI), enteroscopy, and capsule endoscopy, the mean age at diagnosis is expected to decrease. Coupled with an increase in clinical suspicion, early diagnosis may allow physicians to consider implementing aggressive immunomodulatory therapy. Future studies are needed to determine if the early detection and use of immune modulators in patients with proximal small bowel disease will improve overall quality of life and decrease the risk of nutritional and surgical comorbidity.
C1 Johns Hopkins Univ, Sch Med, Div Pediat Gastroenterol, Baltimore, MD 21218 USA.
   Cedars Inai Med Ctr, Los Angeles, CA USA.
   Boston Childrens Hosp, Boston, MA USA.
   Childrens Hosp Philadelphia, Philadelphia, PA 19104 USA.
C3 Johns Hopkins University; Harvard University; Boston Children's
   Hospital; University of Pennsylvania; Pennsylvania Medicine; Childrens
   Hospital of Philadelphia
RP Cuffari, C (通讯作者)，Johns Hopkins Univ, Sch Med, Div Pediat Gastroenterol, Baltimore, MD 21218 USA.
EM ccuffari@jhmi.edu
RI Darbari, Anil/AGH-0241-2022
CR Ahmad T, 2002, GASTROENTEROLOGY, V122, P854, DOI 10.1053/gast.2002.32413
   [Anonymous], COCHRANE DATABASE SY
   Appleyard M, 2000, GASTROENTEROLOGY, V119, P1431, DOI 10.1053/gast.2000.20844
   Attard TM, 2004, INFLAMM BOWEL DIS, V10, P357, DOI 10.1097/00054725-200407000-00006
   BELLI DC, 1988, GASTROENTEROLOGY, V94, P603, DOI 10.1016/0016-5085(88)90230-2
   Benz C, 2002, ENDOSCOPY, V34, P543, DOI 10.1055/s-2002-33212
   Benz C, 2001, ENDOSCOPY, V33, P658, DOI 10.1055/s-2001-16208
   Bonen DK, 2003, GASTROENTEROLOGY, V124, P521, DOI 10.1053/gast.2003.50045
   Brant SR, 2000, GASTROENTEROLOGY, V119, P1483, DOI 10.1053/gast.2000.20245
   Camma C, 1997, GASTROENTEROLOGY, V113, P1465, DOI 10.1053/gast.1997.v113.pm9352848
   CANDY S, 1995, GUT, V37, P674, DOI 10.1136/gut.37.5.674
   Charron M, 2000, CLIN NUCL MED, V25, P708, DOI 10.1097/00003072-200009000-00012
   Charron M, 1999, RADIOLOGY, V212, P507, DOI 10.1148/radiology.212.2.r99au45507
   Cuffari C, 2003, GASTROENTEROLOGY, V124, pA197, DOI 10.1016/S0016-5085(03)80990-3
   Cuffari C, 2002, GASTROENTEROL CLIN N, V31, P275, DOI 10.1016/S0889-8553(01)00017-6
   CUFFARI C, 1997, GASTROENTEROLOGY INT, V10, P89
   Darbari A, 2004, GASTROINTEST ENDOSC, V59, pAB104
   Darbari A, 2004, INFLAMM BOWEL DIS, V10, P67, DOI 10.1097/00054725-200403000-00001
   Davison SM, 2001, ARCH DIS CHILD, V85, P43, DOI 10.1136/adc.85.1.43
   Dubinsky MC, 2003, GASTROENTEROLOGY, V124, pA372, DOI 10.1016/S0016-5085(03)81883-8
   FALLINGBORG J, 1993, DIGEST DIS SCI, V38, P1989, DOI 10.1007/BF01297074
   Feagan BG, 2000, NEW ENGL J MED, V342, P1627, DOI 10.1056/NEJM200006013422202
   Fireman Z, 2003, GUT, V52, P390, DOI 10.1136/gut.52.3.390
   Gasche C, 2000, INFLAMM BOWEL DIS, V6, P8, DOI 10.1097/00054725-200002000-00002
   Ginsberg GG, 2002, GASTROINTEST ENDOSC, V56, P621, DOI 10.1016/S0016-5107(02)70106-5
   GRIFFITHS AM, 1995, GASTROENTEROLOGY, V108, P1056, DOI 10.1016/0016-5085(95)90203-1
   Haber HP, 2002, J ULTRAS MED, V21, P375, DOI 10.7863/jum.2002.21.4.375
   Hanauer Stephen B, 2003, Rev Gastroenterol Disord, V3, P81
   Horton KA, 2003, RADIOL CLIN N AM, V41, P199, DOI 10.1016/S0033-8389(02)00121-5
   Hugot JP, 2001, NATURE, V411, P599, DOI 10.1038/35079107
   HYAMS JS, 1988, J PEDIATR-US, V112, P893, DOI 10.1016/S0022-3476(88)80210-5
   Hyams JS, 2000, J PEDIATR-US, V137, P192, DOI 10.1067/mpd.2000.107161
   Iddan G, 2000, NATURE, V405, P417, DOI 10.1038/35013140
   Jamieson DH, 2003, AM J ROENTGENOL, V180, P1211, DOI 10.2214/ajr.180.5.1801211
   Kornbluth A., 1993, GASTROINTESTINAL DIS, P1270
   Kugathasan S, 2000, AM J GASTROENTEROL, V95, P3189
   Lesage S, 2002, AM J HUM GENET, V70, P845, DOI 10.1086/339432
   Levine A, 2002, J PEDIATR-US, V140, P75, DOI 10.1067/mpd.2002.119992
   Liangpunsakul S, 2003, AM J GASTROENTEROL, V98, P1295, DOI 10.1016/S0002-9270(03)00245-4
   Linder J, 2002, J CLIN GASTROENTEROL, V35, P383, DOI 10.1097/00004836-200211000-00005
   LOCHS H, 1991, GASTROENTEROLOGY, V101, P881, DOI 10.1016/0016-5085(91)90711-S
   Low RN, 1997, AM J ROENTGENOL, V169, P1051, DOI 10.2214/ajr.169.4.9308464
   LUKERT BP, 1990, ANN INTERN MED, V112, P352, DOI 10.7326/0003-4819-112-5-352
   Maccioni F, 2000, ABDOM IMAGING, V25, P219, DOI 10.1007/s002610000004
   MODIGLIANI R, 1990, GASTROENTEROLOGY, V98, P811, DOI 10.1016/0016-5085(90)90002-I
   MUNKHOLM P, 1994, GUT, V35, P360, DOI 10.1136/gut.35.3.360
   Ogura Y, 2001, NATURE, V411, P603, DOI 10.1038/35079114
   Ozuner G, 1996, DIS COLON RECTUM, V39, P1199, DOI 10.1007/BF02055108
   PAPADOPOULOU A, 1995, ACTA PAEDIATR, V84, P528, DOI 10.1111/j.1651-2227.1995.tb13687.x
   Polito JM, 1996, GASTROENTEROLOGY, V111, P580, DOI 10.1053/gast.1996.v111.pm8780560
   Potthast S, 2002, EUR RADIOL, V12, P1416, DOI 10.1007/s00330-001-1191-3
   PRESENT DH, 1980, NEW ENGL J MED, V302, P981, DOI 10.1056/NEJM198005013021801
   PRESENT DH, 1989, ANN INTERN MED, V111, P641, DOI 10.7326/0003-4819-111-8-641
   PRITCHARD TJ, 1990, ARCH SURG-CHICAGO, V125, P715
   Sandborn WJ, 2003, ALIMENT PHARM THER, V17, P29, DOI 10.1046/j.1365-2036.2003.01408.x
   Seidman E, 1995, PEDIAT CLIN GASTROEN, P427
   SINGLETON JW, 1993, GASTROENTEROLOGY, V104, P1293, DOI 10.1016/0016-5085(93)90337-C
   Stein RB, 1999, GASTROENTEROL CLIN N, V28, P297, DOI 10.1016/S0889-8553(05)70058-3
   Stephens MC, 2003, AM J GASTROENTEROL, V98, P104
   Su CY, 2003, GASTROENTEROLOGY, V124, pA197, DOI 10.1016/S0016-5085(03)80986-1
   SUMMERS RW, 1979, GASTROENTEROLOGY, V77, P847
   Valentine JF, 1999, AM J GASTROENTEROL, V94, P878
   VANOOSTAYEN JA, 1994, RADIOLOGY, V193, P551, DOI 10.1148/radiology.193.2.7972778
   Vasiliauskas EA, 2000, GUT, V47, P487, DOI 10.1136/gut.47.4.487
   Wagtmans MJ, 1997, AM J GASTROENTEROL, V92, P1467
   WalkerSmith JA, 1996, ARCH DIS CHILD, V75, P351, DOI 10.1136/adc.75.4.351
   Wilding IR, 2000, ALIMENT PHARM THERAP, V14, P163
NR 67
TC 20
Z9 22
U1 0
U2 1
PU OXFORD UNIV PRESS INC
PI CARY
PA JOURNALS DEPT, 2001 EVANS RD, CARY, NC 27513 USA
SN 1078-0998
EI 1536-4844
J9 INFLAMM BOWEL DIS
JI Inflamm. Bowel Dis.
PD JUL
PY 2005
VL 11
IS 7
BP 696
EP 704
DI 10.1097/01.MIB.0000166933.74477.69
PG 9
WC Gastroenterology & Hepatology
WE Science Citation Index Expanded (SCI-EXPANDED)
SC Gastroenterology & Hepatology
GA 944NL
UT WOS:000230435600011
PM 15973125
OA Bronze
DA 2024-01-22
ER

PT J
AU Calabrese, C
   Gelli, D
   Rizzello, F
   Gionchetti, P
   Torres, RT
   Saunders, R
   Davis, J
AF Calabrese, Carlo
   Gelli, Dania
   Rizzello, Fernando
   Gionchetti, Paolo
   Torres, Rafael Torrejon
   Saunders, Rhodri
   Davis, Jason
TI Capsule endoscopy in Crohn's disease surveillance: A monocentric,
   retrospective analysis in Italy
SO FRONTIERS IN MEDICAL TECHNOLOGY
LA English
DT Article
DE crohn's disease; capsule endoscopy; biological treatment;
   symptomatology; outcome; real-world data; retrospective analysis
ID INFLAMMATORY-BOWEL-DISEASE; DIAGNOSTIC MODALITIES; MANAGEMENT; YIELD;
   ILEOCOLONOSCOPY; SURGERY; BURDEN
AB BackgroundCrohn's disease (CD) is a potentially debilitating condition that burdens Italian healthcare substantially. The symptomatic management relies on prompt therapy adjustment to reduce flares and follow-up diagnostic inputs to maximise remission. Capsule endoscopy (CE) has introduced advantages in CD diagnostics, allowing the direct inspection of the entire gastrointestinal mucosa. The diagnostic procedure is comparable in effort to standard ileocolonoscopy (IC) but requires no anaesthesia. Whether CE follow-up improves clinical outcomes remains to be defined. ObjectivesTo provide a preliminary evaluation of CE in terms of clinical outcomes with respect to the standard of care ileocolonoscopy/MRE in Italy. MethodsThis retrospective analysis utilises anonymised, monocentric data from the S. Orsola-Malpighi Hospital IBD database in Bologna, Italy, collected between 1999 and 2019. Out of 421 adult patient records, 100 were included in the analysis (50 per arm, matched per demographic and clinical characteristics). The CE represented the intervention arm, whereas ileocolonoscopy/magnetic resonance enterography was the standard of care. The use of biologics, symptomatology course, and surgery were the outcomes. ResultsThe two techniques performed similarly overall. In general, no significant difference emerged in the use of biologics. The use of biologics appears reduced in the CE group, only in L4 patients after the first follow-up year. Similarly, surgery was seemingly less frequent among L4 patients in the CE group. No difference was found between groups in flare occurrence and duration. CE patients might have experienced longer and earlier first remissions, but no long-term difference persisted. ConclusionsThe CE group showed an apparent reduction in biologics and surgery, limiting to L4 diagnoses. More extensive, prospective, multicentre, randomised studies must corroborate these preliminary findings.
C1 [Calabrese, Carlo; Gelli, Dania; Rizzello, Fernando; Gionchetti, Paolo] Azienda Osped Univ Bologna, IBD Unit, IRCCS, Bologna, Italy.
   [Calabrese, Carlo; Gelli, Dania; Rizzello, Fernando; Gionchetti, Paolo] Univ Bologna, Alma Mater Studiorum, Bologna, Italy.
   [Torres, Rafael Torrejon; Saunders, Rhodri; Davis, Jason] Coreva Sci, Koenigswinter, Germany.
C3 University of Bologna; IRCCS Azienda Ospedaliero-Universitaria di
   Bologna; University of Bologna
RP Saunders, R (通讯作者)，Coreva Sci, Koenigswinter, Germany.
EM rs@coreva-scientific.com
CR Benedini V, 2012, CLINICOECONOMIC OUTC, V4, P209, DOI 10.2147/CEOR.S31114
   Bruining DH, 2020, BMJ OPEN GASTROENTER, V7, DOI 10.1136/bmjgast-2019-000365
   Buisson A, 2017, INFLAMM BOWEL DIS, V23, P425, DOI 10.1097/MIB.0000000000001140
   Burri E, 2012, DIGESTION, V86, P1, DOI 10.1159/000341953
   Calabrese C, 2020, CROHNS COLITIS 360, V2, DOI 10.1093/crocol/otaa046
   Capri S, 2018, GLOB REG HEALTH TECH, DOI 10.1177/2284240318793281
   Choi M, 2017, GUT LIVER, V11, P62, DOI 10.5009/gnl16015
   Colombel JF, 2020, J CROHNS COLITIS, V14, P254, DOI 10.1093/ecco-jcc/jjz131
   Colombel JF, 2017, LANCET, V390, P2779, DOI 10.1016/S0140-6736(17)32641-7
   Valdivia PC, 2022, DIAGNOSTICS, V12, DOI 10.3390/diagnostics12051105
   Cotter J, 2014, J CROHNS COLITIS, V8, P1610, DOI 10.1016/j.crohns.2014.02.018
   Crocetti E, 2021, EUR J GASTROEN HEPAT, V33, pE383, DOI 10.1097/MEG.0000000000002107
   Cushing K, 2021, JAMA-J AM MED ASSOC, V325, P69, DOI 10.1001/jama.2020.18936
   Di Domenicantonio R, 2014, DIGEST LIVER DIS, V46, P777, DOI 10.1016/j.dld.2014.04.014
   Dionisio PM, 2010, AM J GASTROENTEROL, V105, P1240, DOI 10.1038/ajg.2009.713
   Dorrington AM, 2020, J CROHNS COLITIS, V14, P1316, DOI 10.1093/ecco-jcc/jjaa053
   Fidder HH LA., 2014, J GASTROINTEST DIG S, V04, P1, DOI [10.4172/2161-069X.1000189, DOI 10.4172/2161-069X.1000189]
   Gajendran M, 2018, DM-DIS MON, V64, P20, DOI 10.1016/j.disamonth.2017.07.001
   Gasche C, 2000, INFLAMM BOWEL DIS, V6, P8, DOI 10.1097/00054725-200002000-00002
   González-Suárez B, 2018, INFLAMM BOWEL DIS, V24, P775, DOI 10.1093/ibd/izx107
   Gralnev IM, 2008, ALIMENT PHARM THERAP, V27, P146, DOI 10.1111/j.1365-2036.2007.03556.x
   Hart AL, 2017, J CROHNS COLITIS, V11, P204, DOI 10.1093/ecco-jcc/jjw144
   Iacucci Marietta, 2011, Therap Adv Gastroenterol, V4, P129, DOI 10.1177/1756283X11398930
   Kavalukas SL, 2022, LANGENBECK ARCH SURG, V407, P885, DOI 10.1007/s00423-021-02324-4
   Khanna R, 2015, LANCET, V386, P1825, DOI 10.1016/S0140-6736(15)00068-9
   Kopylov U, 2014, INFLAMM BOWEL DIS, V20, P742, DOI 10.1097/01.MIB.0000442681.85545.31
   Koulaouzidis A, 2011, SCAND J GASTROENTERO, V46, P561, DOI 10.3109/00365521.2011.551835
   Laharie D, 2011, ALIMENT PHARM THER, V34, P462, DOI 10.1111/j.1365-2036.2011.04743.x
   Lahat A, 2021, DIAGNOSTICS, V11, DOI 10.3390/diagnostics11101737
   Lazarev M, 2013, AM J GASTROENTEROL, V108, P106, DOI 10.1038/ajg.2012.389
   Leighton JA, 2017, GASTROINTEST ENDOSC, V85, P196, DOI 10.1016/j.gie.2016.09.009
   Leighton JA, 2014, CLIN GASTROENTEROL H, V12, P609, DOI 10.1016/j.cgh.2013.09.028
   Lichtenstein GR, 2018, AM J GASTROENTEROL, V113, P481, DOI 10.1038/ajg.2018.27
   Maaser C, 2019, J CROHNS COLITIS, V13, P144, DOI 10.1093/ecco-jcc/jjy113
   Macleod A, 2022, LANGENBECK ARCH SURG, V407, P2595, DOI 10.1007/s00423-022-02572-y
   Meregaglia M, 2015, J CROHNS COLITIS, V9, P853, DOI 10.1093/ecco-jcc/jjv104
   Mozzi A, 2016, CLINICOECONOMIC OUTC, V8, P267, DOI 10.2147/CEOR.S98226
   Rondonotti E, 2018, ENDOSCOPY, V50, P423, DOI 10.1055/a-0576-0566
   Rosa B, 2012, J CROHNS COLITIS, V6, P692, DOI 10.1016/j.crohns.2011.12.002
   Samaan Mark, 2019, F1000Res, V8, DOI 10.12688/f1000research.18902.1
   Spiceland CM, 2018, WORLD J GASTROENTERO, V24, P4014, DOI 10.3748/wjg.v24.i35.4014
   Tai FWD, 2021, UNITED EUR GASTROENT, V9, P248, DOI 10.1177/2050640620948664
   Tontini GE, 2020, BMC GASTROENTEROL, V20, DOI 10.1186/s12876-020-01231-0
   Torres J, 2020, J CROHNS COLITIS, V14, P4, DOI 10.1093/ecco-jcc/jjz180
   Triester SL, 2006, AM J GASTROENTEROL, V101, P954, DOI 10.1111/j.1572-0241.2006.00506.x
   Watanabe K, 2020, INTEST RES, V18, P347, DOI 10.5217/ir.2020.00032
   Ye L, 2017, SCI REP-UK, V7, DOI 10.1038/s41598-017-02111-6
NR 47
TC 0
Z9 0
U1 0
U2 1
PU FRONTIERS MEDIA SA
PI LAUSANNE
PA AVENUE DU TRIBUNAL FEDERAL 34, LAUSANNE, CH-1015, SWITZERLAND
EI 2673-3129
J9 FRONT MED TECHNOL
JI Front. Med. Technol.
PD NOV 28
PY 2022
VL 4
AR 1038087
DI 10.3389/fmedt.2022.1038087
PG 8
WC Engineering, Biomedical
WE Emerging Sources Citation Index (ESCI)
SC Engineering
GA J0ST4
UT WOS:001006797500001
PM 36518989
OA gold, Green Published
DA 2024-01-22
ER

PT J
AU Duricova, D
   Sarter, H
   Savoye, G
   Leroyer, A
   Pariente, B
   Armengol-Debeir, L
   Bouguen, G
   Ley, D
   Turck, D
   Templier, C
   Buche, S
   Peyrin-Biroulet, L
   Gower-Rousseau, C
   Fumery, M
   Andre, JM
   Antonietti, M
   Aouakli, A
   Armand, A
   Aroichane, I
   Assi, F
   Aubet, JP
   Auxenfants, E
   Ayafi-Ramelot, F
   Bankovski, D
   Barbry, B
   Bardoux, N
   Baron, P
   Baudet, A
   Bazin, B
   Bebahani, A
   Becqwort, JP
   Benet, V
   Benali, H
   Benguigui, C
   Ben Soussan, E
   Bental, A
   Berkelmans, I
   Bernet, J
   Bernou, K
   Bernou-Dron, C
   Bertot, P
   Bertiaux-Vandaële, N
   Bertrand, V
   Billoud, E
   Biron, N
   Bismuth, B
   Bleuet, M
   Blondel, F
   Blondin, V
   Bohon, P
   Boniface, E
   Bonnière, P
   Bonvarlet, E
   Bonvarlet, P
   Boruchowicz, A
   Bostvironnois, R
   Boualit, M
   Bouche, B
   Boudaillez, C
   Bourgeaux, C
   Bourgeois, M
   Bourguet, A
   Bourienne, A
   Branche, J
   Bray, G
   Brazier, F
   Breban, P
   Brihier, H
   Brung-Lefebvre, V
   Bulois, P
   Burgiere, P
   Butel, J
   Canva, JY
   Canva-Delcambre, V
   Capron, JP
   Cardot, F
   Carpentier, P
   Cartier, E
   Cassar, JF
   Cassagnou, M
   Castex, JF
   Catala, P
   Cattan, S
   Catteau, S
   Caujolle, B
   Cayron, G
   Chandelier, C
   Chantre, M
   Charles, J
   Charneau, T
   Chavance-Thelu, M
   Chirita, D
   Choteau, A
   Claerbout, JF
   Clergue, PY
   Coevoet, H
   Cohen, G
   Collet, R
   Colombel, JF
   Coopman, S
   Corvisart, J
   Cortot, A
   Couttenier, F
   Crinquette, JF
   Crombe, V
   Dadamessi, I
   Dapvril, V
   Davion, T
   Dautreme, S
   Debas, J
   Degrave, N
   Dehont, F
   Delatre, C
   Delcenserie, R
   Delette, O
   Delgrange, T
   Delhoustal, L
   Delmotte, JS
   Demmane, S
   Deregnaucourt, G
   Descombes, P
   Desechalliers, JP
   Desmet, P
   Desreumaux, P
   Desseaux, G
   Desurmont, P
   Devienne, A
   Devouge, E
   Devred, M
   Devroux, A
   Dewailly, A
   Dharancy, S
   Di Fiore, A
   Djeddi, D
   Djedir, R
   Dreher-Duwat, ML
   Dubois, R
   Dubuque, C
   Ducatillon, P
   Duclay, J
   Ducrocq, B
   Ducrot, F
   Ducrotté, P
   Dufilho, A
   Duhamel, C
   Dujardin, D
   Dumant-Forest, C
   Dupas, JL
   Dupont, F
   Duranton, Y
   Duriez, A
   El Achkar, K
   El, FM
   Elie, C
   Elie-Legrand, MC
   Elkhaki, A
   Eoche, M
   Evrard, D
   Evrard, JP
   Fatome, A
   Filoche, B
   Finet, L
   Flahaut, M
   Flamme, C
   Foissey, D
   Fournier, P
   Foutrein-Comes, MC
   Foutrein, P
   Fremond, D
   Frere, T
   Fumery, M
   Gallet, P
   Gamblin, C
   Ganga-Zandzou, S
   Gerard, R
   Geslin, G
   Gheyssens, Y
   Ghossini, N
   Ghrib, S
   Gilbert, T
   Gillet, B
   Godard, D
   Godard, P
   Godchaux, JM
   Godchaux, R
   Goegebeur, G
   Goria, O
   Gottrand, F
   Gower, P
   Grandmaison, B
   Groux, M
   Guedon, C
   Guillard, JF
   Guillem, L
   Guillemot, F
   Guimber, D
   Haddouche, B
   Hakim, S
   Hanon, D
   Hautefeuille, V
   Heckestweiller, P
   Hecquet, G
   Hedde, JP
   Hellal, H
   Henneresse, PE
   Heyman, B
   Heraud, M
   Herve, S
   Hochain, P
   Houssin-Bailly, L
   Houcke, P
   Huguenin, B
   Iobagiu, S
   Ivanovic, A
   Iwanicki-Caron, I
   Janicki, E
   Jarry, M
   Jeu, J
   Joly, JP
   Jonas, C
   Katherin, F
   Kerleveo, A
   Khachfe, A
   Kiriakos, A
   Kiriakos, J
   Klein, O
   Kohut, M
   Kornhauser, R
   Koutsomanis, D
   Laberenne, JE
   Laffineur, G
   Lagarde, M
   Lannoy, P
   Lapchin, J
   Lapprand, M
   Laude, D
   Leblanc, R
   Lecieux, P
   Leclerc, N
   Le Couteulx, C
   Ledent, J
   Lefebvre, J
   Lefiliatre, P
   Legrand, C
   Le Grix, A
   Lelong, P
   Leluyer, B
   Lenaerts, C
   Lepileur, L
   Leplat, A
   Lepoutre-Dujardin, E
   Leroi, H
   Leroy, MY
   Lesage, JP
   Lesage, X
   Lesage, J
   Lescanne-Darchis, I
   Lescut, J
   Lescut, D
   Leurent, B
   Levy, P
   Lhermie, M
   Lion, A
   Lisambert, B
   Loire, F
   Louf, S
   Louvet, A
   Luciani, M
   Lucidarme, D
   Lugand, J
   Macaigne, O
   Maetz, D
   Maillard, D
   Mancheron, H
   Manolache, O
   Marks-Brunel, AB
   Marti, R
   Martin, F
   Martin, G
   Marzloff, E
   Mathurin, P
   Mauillon, J
   Maunoury, V
   Maupas, JL
   Mesnard, B
   Metayer, P
   Methari, L
   Meurisse, B
   Meurisse, F
   Michaud, L
   Mirmaran, X
   Modaine, P
   Monthe, A
   Morel, L
   Mortier, PE
   Moulin, E
   Mouterde, O
   Mudry, J
   Nachury, M
   Khac, EN
   Notteghem, B
   Ollevier, V
   Ostyn, A
   Ouraghi, A
   Ouvry, D
   Paillot, B
   Panien-Claudot, N
   Paoletti, C
   Papazian, A
   Parent, B
   Pariente, B
   Paris, JC
   Patrier, P
   Paupart, L
   Pauwels, B
   Pauwels, M
   Petit, R
   Piat, M
   Piotte, S
   Plane, C
   Plouvier, B
   Pollet, E
   Pommelet, P
   Pop, D
   Pordes, C
   Pouchain, G
   Prades, P
   Prevost, A
   Prevost, JC
   Quesnel, B
   Queuniet, AM
   Quinton, JF
   Rabache, A
   Rabelle, P
   Raclot, G
   Ratajczyk, S
   Rault, D
   Razemon, V
   Reix, N
   Revillon, M
   Richez, C
   Robinson, P
   Rodriguez, J
   Roger, J
   Roux, JM
   Rudelli, A
   Saber, A
   Savoye, G
   Schlosseberg, P
   Segrestin, M
   Seguy, D
   Serin, M
   Seryer, A
   Sevenet, F
   Shekh, N
   Silvie, J
   Simon, V
   Spyckerelle, C
   Talbodec, N
   Techy, A
   Thelu, JL
   Thevenin, A
   Thiebault, H
   Thomas, J
   Thorel, JM
   Tielman, G
   Tode, M
   Toisin, J
   Tonnel, J
   Touchais, JY
   Touze, Y
   Tranvouez, JL
   Triplet, C
   Turck, D
   Uhlen, S
   Vaillant, E
   Valmage, C
   Vanco, D
   Vandamme, H
   Vanderbecq, E
   Vander Eecken, E
   Vandermolen, P
   Vandevenne, P
   Vandeville, L
   Vandewalle, A
   Vandewalle, C
   Vaneslander, P
   Vanhoove, JP
   Vanrenterghem, A
   Varlet, P
   Vasies, I
   Verbiese, G
   Vernier-Massouille, G
   Vermelle, P
   Verne, C
   Vezilier-Cocq, P
   Vigneron, B
   Vincendet, M
   Viot, J
   Voiment, YM
   Wacrenier, A
   Waeghemaecker, L
   Wallez, JY
   Wantiez, M
   Wartel, F
   Weber, J
   Willocquet, JL
   Wizla, N
   Wolschies, E
   Zalar, A
   Zaouri, B
   Zellweger, A
   Ziade, C
AF Duricova, Dana
   Sarter, Helene
   Savoye, Guillaume
   Leroyer, Ariane
   Pariente, Benjamin
   Armengol-Debeir, Laura
   Bouguen, Guillaume
   Ley, Delphine
   Turck, Dominique
   Templier, Carole
   Buche, Sebastien
   Peyrin-Biroulet, Laurent
   Gower-Rousseau, Corinne
   Fumery, Mathurin
   Andre, J. M.
   Antonietti, M.
   Aouakli, A.
   Armand, A.
   Aroichane, I
   Assi, F.
   Aubet, J. P.
   Auxenfants, E.
   Ayafi-Ramelot, F.
   Bankovski, D.
   Barbry, B.
   Bardoux, N.
   Baron, P.
   Baudet, A.
   Bazin, B.
   Bebahani, A.
   Becqwort, J. P.
   Benet, V
   Benali, H.
   Benguigui, C.
   Ben Soussan, E.
   Bental, A.
   Berkelmans, I
   Bernet, J.
   Bernou, K.
   Bernou-Dron, C.
   Bertot, P.
   Bertiaux-Vandaele, N.
   Bertrand, V
   Billoud, E.
   Biron, N.
   Bismuth, B.
   Bleuet, M.
   Blondel, F.
   Blondin, V
   Bohon, P.
   Boniface, E.
   Bonniere, P.
   Bonvarlet, E.
   Bonvarlet, P.
   Boruchowicz, A.
   Bostvironnois, R.
   Boualit, M.
   Bouche, B.
   Boudaillez, C.
   Bourgeaux, C.
   Bourgeois, M.
   Bourguet, A.
   Bourienne, A.
   Branche, J.
   Bray, G.
   Brazier, F.
   Breban, P.
   Brihier, H.
   Brung-Lefebvre, V
   Bulois, P.
   Burgiere, P.
   Butel, J.
   Canva, J. Y.
   Canva-Delcambre, V
   Capron, J. P.
   Cardot, F.
   Carpentier, P.
   Cartier, E.
   Cassar, J. F.
   Cassagnou, M.
   Castex, J. F.
   Catala, P.
   Cattan, S.
   Catteau, S.
   Caujolle, B.
   Cayron, G.
   Chandelier, C.
   Chantre, M.
   Charles, J.
   Charneau, T.
   Chavance-Thelu, M.
   Chirita, D.
   Choteau, A.
   Claerbout, J. F.
   Clergue, P. Y.
   Coevoet, H.
   Cohen, G.
   Collet, R.
   Colombel, J. F.
   Coopman, S.
   Corvisart, J.
   Cortot, A.
   Couttenier, F.
   Crinquette, J. F.
   Crombe, V
   Dadamessi, I
   Dapvril, V
   Davion, T.
   Dautreme, S.
   Debas, J.
   Degrave, N.
   Dehont, F.
   Delatre, C.
   Delcenserie, R.
   Delette, O.
   Delgrange, T.
   Delhoustal, L.
   Delmotte, J. S.
   Demmane, S.
   Deregnaucourt, G.
   Descombes, P.
   Desechalliers, J. P.
   Desmet, P.
   Desreumaux, P.
   Desseaux, G.
   Desurmont, P.
   Devienne, A.
   Devouge, E.
   Devred, M.
   Devroux, A.
   Dewailly, A.
   Dharancy, S.
   Di Fiore, A.
   Djeddi, D.
   Djedir, R.
   Dreher-Duwat, M. L.
   Dubois, R.
   Dubuque, C.
   Ducatillon, P.
   Duclay, J.
   Ducrocq, B.
   Ducrot, F.
   Ducrotte, P.
   Dufilho, A.
   Duhamel, C.
   Dujardin, D.
   Dumant-Forest, C.
   Dupas, J. L.
   Dupont, F.
   Duranton, Y.
   Duriez, A.
   El Achkar, K.
   El, Farisi M.
   Elie, C.
   Elie-Legrand, M. C.
   Elkhaki, A.
   Eoche, M.
   Evrard, D.
   Evrard, J. P.
   Fatome, A.
   Filoche, B.
   Finet, L.
   Flahaut, M.
   Flamme, C.
   Foissey, D.
   Fournier, P.
   Foutrein-Comes, M. C.
   Foutrein, P.
   Fremond, D.
   Frere, T.
   Fumery, M.
   Gallet, P.
   Gamblin, C.
   Ganga-Zandzou, S.
   Gerard, R.
   Geslin, G.
   Gheyssens, Y.
   Ghossini, N.
   Ghrib, S.
   Gilbert, T.
   Gillet, B.
   Godard, D.
   Godard, P.
   Godchaux, J. M.
   Godchaux, R.
   Goegebeur, G.
   Goria, O.
   Gottrand, F.
   Gower, P.
   Grandmaison, B.
   Groux, M.
   Guedon, C.
   Guillard, J. F.
   Guillem, L.
   Guillemot, F.
   Guimber, D.
   Haddouche, B.
   Hakim, S.
   Hanon, D.
   Hautefeuille, V
   Heckestweiller, P.
   Hecquet, G.
   Hedde, J. P.
   Hellal, H.
   Henneresse, P. E.
   Heyman, B.
   Heraud, M.
   Herve, S.
   Hochain, P.
   Houssin-Bailly, L.
   Houcke, P.
   Huguenin, B.
   Iobagiu, S.
   Ivanovic, A.
   Iwanicki-Caron, I.
   Janicki, E.
   Jarry, M.
   Jeu, J.
   Joly, J. P.
   Jonas, C.
   Katherin, F.
   Kerleveo, A.
   Khachfe, A.
   Kiriakos, A.
   Kiriakos, J.
   Klein, O.
   Kohut, M.
   Kornhauser, R.
   Koutsomanis, D.
   Laberenne, J. E.
   Laffineur, G.
   Lagarde, M.
   Lannoy, P.
   Lapchin, J.
   Lapprand, M.
   Laude, D.
   Leblanc, R.
   Lecieux, P.
   Leclerc, N.
   Le Couteulx, C.
   Ledent, J.
   Lefebvre, J.
   Lefiliatre, P.
   Legrand, C.
   Le Grix, A.
   Lelong, P.
   Leluyer, B.
   Lenaerts, C.
   Lepileur, L.
   Leplat, A.
   Lepoutre-Dujardin, E.
   Leroi, H.
   Leroy, M. Y.
   Lesage, J. P.
   Lesage, X.
   Lesage, J.
   Lescanne-Darchis, I
   Lescut, J.
   Lescut, D.
   Leurent, B.
   Levy, P.
   Lhermie, M.
   Lion, A.
   Lisambert, B.
   Loire, F.
   Louf, S.
   Louvet, A.
   Luciani, M.
   Lucidarme, D.
   Lugand, J.
   Macaigne, O.
   Maetz, D.
   Maillard, D.
   Mancheron, H.
   Manolache, O.
   Marks-Brunel, A. B.
   Marti, R.
   Martin, F.
   Martin, G.
   Marzloff, E.
   Mathurin, P.
   Mauillon, J.
   Maunoury, V
   Maupas, J. L.
   Mesnard, B.
   Metayer, P.
   Methari, L.
   Meurisse, B.
   Meurisse, F.
   Michaud, L.
   Mirmaran, X.
   Modaine, P.
   Monthe, A.
   Morel, L.
   Mortier, P. E.
   Moulin, E.
   Mouterde, O.
   Mudry, J.
   Nachury, M.
   Khac, N'Guyen E.
   Notteghem, B.
   Ollevier, V
   Ostyn, A.
   Ouraghi, A.
   Ouvry, D.
   Paillot, B.
   Panien-Claudot, N.
   Paoletti, C.
   Papazian, A.
   Parent, B.
   Pariente, B.
   Paris, J. C.
   Patrier, P.
   Paupart, L.
   Pauwels, B.
   Pauwels, M.
   Petit, R.
   Piat, M.
   Piotte, S.
   Plane, C.
   Plouvier, B.
   Pollet, E.
   Pommelet, P.
   Pop, D.
   Pordes, C.
   Pouchain, G.
   Prades, P.
   Prevost, A.
   Prevost, J. C.
   Quesnel, B.
   Queuniet, A. M.
   Quinton, J. F.
   Rabache, A.
   Rabelle, P.
   Raclot, G.
   Ratajczyk, S.
   Rault, D.
   Razemon, V
   Reix, N.
   Revillon, M.
   Richez, C.
   Robinson, P.
   Rodriguez, J.
   Roger, J.
   Roux, J. M.
   Rudelli, A.
   Saber, A.
   Savoye, G.
   Schlosseberg, P.
   Segrestin, M.
   Seguy, D.
   Serin, M.
   Seryer, A.
   Sevenet, F.
   Shekh, N.
   Silvie, J.
   Simon, V
   Spyckerelle, C.
   Talbodec, N.
   Techy, A.
   Thelu, J. L.
   Thevenin, A.
   Thiebault, H.
   Thomas, J.
   Thorel, J. M.
   Tielman, G.
   Tode, M.
   Toisin, J.
   Tonnel, J.
   Touchais, J. Y.
   Touze, Y.
   Tranvouez, J. L.
   Triplet, C.
   Turck, D.
   Uhlen, S.
   Vaillant, E.
   Valmage, C.
   Vanco, D.
   Vandamme, H.
   Vanderbecq, E.
   Vander Eecken, E.
   Vandermolen, P.
   Vandevenne, P.
   Vandeville, L.
   Vandewalle, A.
   Vandewalle, C.
   Vaneslander, P.
   Vanhoove, J. P.
   Vanrenterghem, A.
   Varlet, P.
   Vasies, I
   Verbiese, G.
   Vernier-Massouille, G.
   Vermelle, P.
   Verne, C.
   Vezilier-Cocq, P.
   Vigneron, B.
   Vincendet, M.
   Viot, J.
   Voiment, Y. M.
   Wacrenier, A.
   Waeghemaecker, L.
   Wallez, J. Y.
   Wantiez, M.
   Wartel, F.
   Weber, J.
   Willocquet, J. L.
   Wizla, N.
   Wolschies, E.
   Zalar, A.
   Zaouri, B.
   Zellweger, A.
   Ziade, C.
CA Epimad Grp
TI Impact of Extra-Intestinal Manifestations at Diagnosis on Disease
   Outcome in Pediatric- and Elderly-Onset Crohns Disease: A French
   Population-Based Study
SO INFLAMMATORY BOWEL DISEASES
LA English
DT Article
DE Crohns disease; elderly; extra-intestinal manifestation; pediatric
ID INFLAMMATORY-BOWEL-DISEASE; EVIDENCE-BASED CONSENSUS;
   ULCERATIVE-COLITIS; NATURAL-HISTORY; MANAGEMENT; PREVALENCE;
   EPIDEMIOLOGY; ASSOCIATION; SLOVENIA; PROVINCE
AB Extraintestinal manifestations (EIM) have been associated with more severe course of inflammatory bowel disease. The aim was to study the frequency of EIM in pediatric- and elderly-onset Crohns disease (CD) and the factors associated with EIM and their impact on long-term disease outcome.
   Pediatric- (age at diagnosis younger than 17 years) and elderly-onset CD patients (age at diagnosis 60 years or older) from a prospective population-based registry (EPIMAD) were recruited. Data on EIM and clinical factors at diagnosis and at maximal follow-up were collected.
   We included 535 pediatric- and 370 elderly-onset patients (median age 14.5 and 69.9 years; median follow-up 11.1 and 5.9 years). Extraintestinal manifestations presented in 23.5% of childhood-onset and 4.9% of elderly-onset individuals at diagnosis, while in 29.8% and 5.9% of patients, EIM developed newly during the follow-up (hazard ration [HR] 4.4, 95% CI, 2.77.0, P < 0.001). The most frequently involved organ in both age cohorts, either at diagnosis or during disease course, were joints (pediatric: 11.2% and 22.6%; elderly: 3.2% and 3.5%, respectively) followed by skin (pediatric: 15.9% and 13.6%; elderly: 2.7% and 2.7%, respectively). Extraintestinal manifestations at diagnosis were associated with increased risk for corticosteroids (HR 1.42, 95% CI, 1.141.78 and HR 3.38, 95% CI, 1.886.08) and immunosuppressive therapy (HR 1.30, 95% CI, 1.021.65 and HR 4.24, 95% CI, 1.919.42), in both age populations.
   Extraintestinal manifestations occurred at lower frequency in elderly-onset compared with pediatric-onset patients. In both age populations, presence of EIM at diagnosis independently increased the need for corticosteroid and immunosuppressive treatment.
C1 [Duricova, Dana; Sarter, Helene; Leroyer, Ariane; Gower-Rousseau, Corinne] Lille Univ & Hosp, Maison Reg Rech Clin, Register Epimad, Publ Hlth Epidemiol & Econ Hlth, Lille, France.
   [Duricova, Dana] ISCARE, IBD Clin & Res Ctr, Prague, Czech Republic.
   [Sarter, Helene; Ley, Delphine; Turck, Dominique; Gower-Rousseau, Corinne; Fumery, Mathurin] Lille 2 Univ, CHRU Lille, INSERM, UMR 995,LIRIC, Lille, France.
   [Savoye, Guillaume; Armengol-Debeir, Laura] Rouen Univ Hosp, Hop Charles Nicolle, Epimad Registry, Gastroenterol Unit, Rouen, France.
   [Pariente, Benjamin] Lille Univ Hosp, Hop Huriez, Gastroenterol Unit, Lille, France.
   [Bouguen, Guillaume] Rennes Univ Hosp, Gastroenterol Unit, Rennes, France.
   [Ley, Delphine; Turck, Dominique] Univ Lille, Lille Univ Jeanne Flandre Childrens Hosp, Div Gastroenterol Hepatol & Nutr, Dept Pediat, Lille, France.
   [Templier, Carole; Buche, Sebastien] Lille Univ Hosp, Hop Huriez, Dermatol Unit, Lille, France.
   [Peyrin-Biroulet, Laurent] Nancy Univ & Hosp, INSERM, U954, Gastroenterol Unit, Nancy, France.
   [Fumery, Mathurin] CHU Amiens Sud, Amiens Univ Hosp, Epimad Registry, Gastroenterol Unit, Amiens, France.
C3 Universite de Lille - ISITE; CHU Lille; Institut National de la Sante et
   de la Recherche Medicale (Inserm); Universite de Lille - ISITE;
   Universite de Lille; CHU Lille; Universite de Rouen Normandie; CHU de
   Rouen; Universite de Lille - ISITE; CHU Lille; CHU Rennes; Universite de
   Rennes; Universite de Lille - ISITE; Universite de Lille; CHU Lille;
   Universite de Lille - ISITE; CHU Lille; Institut National de la Sante et
   de la Recherche Medicale (Inserm); Universite de Lorraine; CHU de Nancy;
   Universite de Picardie Jules Verne (UPJV); CHU Amiens
RP Gower-Rousseau, C (通讯作者)，CHUR, Maison Reg Rech Clin, Registre Epimad, Publ Hlth Epidemiol & Econ Hlth, CS 70001, F-59037 Lille, France.
EM corinne.gower@chru-lille.fr
RI Gower-Rousseau, Corinne/I-2553-2018; LAFEUILLE, Dominique/GVT-5966-2022;
   Pariente, Benjamin/S-8255-2018; Hautefeuille, Vincent/HZJ-6501-2023;
   Louvet, Alexandre/S-4422-2018; Desreumaux, Pierre F/R-6877-2018;
   Nachury, Maria/M-4399-2018; Turck, Dominique/S-2382-2018; Ley,
   Delphine/I-2749-2018; Michaud, Laurent/S-2041-2018; Seguy,
   David/R-7001-2018; LEROYER, Ariane/G-2917-2016; Mathurin,
   Philippe/A-9121-2018; Bouguen, Guillaume/AAN-7253-2020; Dharancy,
   Sebastien/M-4357-2018; gottrand, frederic/G-7370-2015
OI Gower-Rousseau, Corinne/0000-0002-3925-5364; Pariente,
   Benjamin/0000-0003-1442-0244; Hautefeuille, Vincent/0000-0003-2735-6448;
   Louvet, Alexandre/0000-0002-5293-007X; Desreumaux, Pierre
   F/0000-0002-6127-5281; Nachury, Maria/0000-0001-9583-8946; Turck,
   Dominique/0000-0003-1370-4667; Ley, Delphine/0000-0002-7280-7861;
   Michaud, Laurent/0000-0002-5020-1367; Seguy, David/0000-0002-5529-8719;
   LEROYER, Ariane/0000-0003-0443-9128; Mathurin,
   Philippe/0000-0003-3447-2025; Dharancy, Sebastien/0000-0002-8262-5607;
   gottrand, frederic/0000-0002-5290-0436; peyrin-biroulet,
   laurent/0000-0003-2536-6618; Savoye, Guillaume/0000-0002-9200-2067;
   Bouguen, Guillaume/0000-0002-7444-5905
FU Institut National de la Sante et de la Recherche Medicale (INSERM);
   Agence Sante Publique France; Francois Aupetit Association; Conseil
   Regional Nord-Pas-de-Calais
FX This work is issued from the Eimad registry. EPIMAD is supported by the
   Institut National de la Sante et de la Recherche Medicale (INSERM) and
   the Agence Sante Publique France and also received financial support
   from the Francois Aupetit Association. The pediatric-onset IBD cohort is
   supported by the Conseil Regional Nord-Pas-de-Calais.
CR Adamiak T, 2013, INFLAMM BOWEL DIS, V19, P1218, DOI 10.1097/MIB.0b013e318280b13e
   Bernstein CN, 2001, AM J GASTROENTEROL, V96, P1116
   Charpentier C, 2014, GUT, V63, P423, DOI 10.1136/gutjnl-2012-303864
   Dotson JL, 2010, J PEDIATR GASTR NUTR, V51, P140, DOI 10.1097/MPG.0b013e3181ca4db4
   Duricova D, 2017, J CROHNS COLITIS, V11, P1326, DOI 10.1093/ecco-jcc/jjx092
   Duricova D, 2014, J CROHNS COLITIS, V8, P1351, DOI 10.1016/j.crohns.2014.05.006
   Gionchetti P, 2017, J CROHNS COLITIS, V11, P135, DOI 10.1093/ecco-jcc/jjw169
   Gomollon F, 2017, J CROHNS COLITIS, V11, P3, DOI 10.1093/ecco-jcc/jjw168
   GOWERROUSSEAU C, 1994, GUT, V35, P1433, DOI 10.1136/gut.35.10.1433
   Greuter T, 2017, J PEDIATR GASTR NUTR, V65, P200, DOI 10.1097/MPG.0000000000001455
   Harbord M, 2016, J CROHNS COLITIS, V10, P239, DOI 10.1093/ecco-jcc/jjv213
   Hope B, 2012, ARCH DIS CHILD, V97, P590, DOI 10.1136/archdischild-2011-300651
   Isene R, 2015, SCAND J GASTROENTERO, V50, P300, DOI 10.3109/00365521.2014.991752
   Jose FA, 2009, INFLAMM BOWEL DIS, V15, P63, DOI 10.1002/ibd.20604
   Karmiris K, 2016, J CROHNS COLITIS, V10, P429, DOI 10.1093/ecco-jcc/jjv232
   Lakatos L, 2003, WORLD J GASTROENTERO, V9, P2300
   Lakatos PL, 2011, J CROHNS COLITIS, V5, P5, DOI 10.1016/j.crohns.2010.08.004
   Malaty HM, 2013, CLIN EXP GASTROENTER, V6, P77, DOI 10.2147/CEG.S40259
   MONSEN U, 1990, AM J GASTROENTEROL, V85, P711
   Orel R, 2009, J PEDIATR GASTR NUTR, V48, P579, DOI 10.1097/MPG.0b013e318164d903
   Ott C, 2014, WORLD J GASTROENTERO, V20, P12269, DOI 10.3748/wjg.v20.i34.12269
   Piront P, 2002, GASTROEN CLIN BIOL, V26, P157
   Ruel J, 2014, NAT REV GASTRO HEPAT, V11, P88, DOI 10.1038/nrgastro.2013.240
   Ruemmele FM, 2014, J CROHNS COLITIS, V8, P1179, DOI 10.1016/j.crohns.2014.04.005
   Satsangi J, 2006, GUT, V55, P749, DOI 10.1136/gut.2005.082909
   Torres J, 2016, J CROHNS COLITIS, V10, P1385, DOI 10.1093/ecco-jcc/jjw116
   Urlep D, 2014, J PEDIATR GASTR NUTR, V58, P325, DOI 10.1097/MPG.0000000000000207
   Van Assche G, 2010, J CROHNS COLITIS, V4, P63, DOI 10.1016/j.crohns.2009.09.009
   Vavricka SR, 2015, INFLAMM BOWEL DIS, V21, P1982, DOI 10.1097/MIB.0000000000000392
   Vavricka SR, 2011, AM J GASTROENTEROL, V106, P110, DOI 10.1038/ajg.2010.343
   Vegh Z, 2016, SCAND J GASTROENTERO, V51, P848, DOI 10.3109/00365521.2016.1140807
   Vernier-Massouille G, 2008, GASTROENTEROLOGY, V135, P1106, DOI 10.1053/j.gastro.2008.06.079
NR 32
TC 13
Z9 14
U1 1
U2 8
PU OXFORD UNIV PRESS INC
PI CARY
PA JOURNALS DEPT, 2001 EVANS RD, CARY, NC 27513 USA
SN 1078-0998
EI 1536-4844
J9 INFLAMM BOWEL DIS
JI Inflamm. Bowel Dis.
PD FEB
PY 2019
VL 25
IS 2
BP 394
EP 402
DI 10.1093/ibd/izy254
PG 9
WC Gastroenterology & Hepatology
WE Science Citation Index Expanded (SCI-EXPANDED)
SC Gastroenterology & Hepatology
GA HQ7DW
UT WOS:000462580900030
PM 30085159
DA 2024-01-22
ER

PT J
AU Krauss, E
   Agaimy, A
   Gottfried, A
   Maiss, J
   Weidinger, T
   Albrecht, H
   Hartmann, A
   Hohenberger, W
   Neurath, MF
   Kessler, H
   Mudter, J
AF Krauss, Ekaterina
   Agaimy, Abbas
   Gottfried, Angelina
   Maiss, Juergen
   Weidinger, Thomas
   Albrecht, Heinz
   Hartmann, Arndt
   Hohenberger, Werner
   Neurath, Markus F.
   Kessler, Hermann
   Mudter, Jonas
TI Long term follow up of through-the-scope balloon dilation as compared to
   strictureplasty and bowel resection of intestinal strictures in crohn's
   disease
SO INTERNATIONAL JOURNAL OF CLINICAL AND EXPERIMENTAL PATHOLOGY
LA English
DT Article
DE Crohn's disease; intestinal stricture; endoscopic dilation;
   strictureplasty
ID ILEOCOLONIC STRICTURES; ENDOSCOPIC DILATATION; SMOKING; AZATHIOPRINE;
   DIAGNOSIS; THERAPIES; EFFICACY; SURGERY; TRACT; IBD
AB Background & aims: Ileo-colonic strictures are common complication of Crohn's disease (CD), and may result in repeated endoscopic or surgical therapy with a risk of further complications, such as perforation or short bowel syndrome. Strictures develop as a consequence of tissue remodelling and fibrosis due to chronic inflammation. This study compares the outcome of CD patients undergoing primarily endoscopic treatment with those undergoing surgery at an university hospital. Methods: In this study we retrospectively included 88 CD patients with intestinal strictures (37 males, 51 females, mean age 40 years, range 19-65 years) of both our medical and our surgical department, who underwent either surgical or endoscopic therapy between January 2002 and January 2006 with prospective, controlled follow-up, extended till January 2010 (mean follow-up period: 5 years; range 4-8 years). The primary end-point was operation-and symptom-free time. Patients were primarily divided into four groups: only surgical therapy, only endoscopic therapy, endoscopy with subsequent surgery, and initial surgical therapy followed by endoscopic dilations. Results: 53% of all patients remained surgery-free with mean follow-up of 49 months; a single endoscopic dilation was sufficient enough in 9 patients to achieve a surgery-free time of 51 months, other patients required up to 5 dilations. The average interval between first and second dilation was 6.5 months, between second and third 10.5 months. In the group of patients with only endoscopic therapy, surgery-and symptom-free time was shorter, as compared to the group of only surgical therapy. We found that stenoses in the surgical group with an average length of 6.5 cm were as expected longer, as compared to the endoscopic group (3 cm, ranging from 2-4 cm). The surgery-free time was 49 months (42-71 months, P = 0.723) with a symptom-free time of 12 months (4.5-46 months, P = 0.921). In the group of only surgically treated patients, 68.4% of the patients had only one stenosis, 18.4% had 2-3 stenoses and 13.2% more than 3 stenoses. In all patients the surgery-and symptoms-free time was 69 months (57-83 months, P = 0.850 and 0.908). The other two groups showed similar results. We found no significant effect of characteristic of stenosis (length, inflammation, the number of stenoses), injection of prednisolone, disease activity at the time of dilation and medication at the time of dilation on the long-term outcome. Importantly, the success of symptom free time correlated with the diameter of the balloon. Conclusions: Endoscopic dilation should be considered as a first-line therapy for short, accessible, fibrotic strictures. Careful patient selection and proper diagnostic imaging pre-procedure are essential requirements for safe and successful treatment. The balloon diameter seems to correlate positively with the long term outcome of dilation. However, at ever shorter intervals between endoscopic interventions, surgery should be discussed as an option for further treatment.
C1 [Krauss, Ekaterina; Gottfried, Angelina; Albrecht, Heinz; Neurath, Markus F.] Univ Erlangen Nurnberg, Dept Med 1, D-91054 Erlangen, Germany.
   [Weidinger, Thomas; Hohenberger, Werner; Kessler, Hermann] Univ Erlangen Nurnberg, Dept Abdominal Surg, D-91054 Erlangen, Germany.
   [Agaimy, Abbas; Hartmann, Arndt] Univ Erlangen Nurnberg, Inst Pathol, D-91054 Erlangen, Germany.
   [Mudter, Jonas] Sana Kliniken GmbH Eastern Holstein, D-23701 Eutin, Germany.
   [Maiss, Juergen] Gastroenterol Associates Dr Kerzel Prof Maiss, D-91301 Forchheim, Germany.
C3 University of Erlangen Nuremberg; University of Erlangen Nuremberg;
   University of Erlangen Nuremberg
RP Mudter, J (通讯作者)，Sana Kliniken GmbH Eastern Holstein, Hosp Str 22, D-23701 Eutin, Germany.
EM jonas.mudter@sana.de
CR Atreya I, 2008, J INTERN MED, V263, P591, DOI 10.1111/j.1365-2796.2008.01953.x
   Dasari BVM, 2011, COCHRANE DB SYST REV, DOI 10.1002/14651858.CD006956.pub2
   Engel MA, 2010, J GASTROENTEROL, V45, P571, DOI 10.1007/s00535-010-0219-3
   Froehlich F, 2007, DIGESTION, V76, P113, DOI 10.1159/000111025
   Gelbmann CM, 2002, AM J GASTROENTEROL, V97, P1438, DOI 10.1016/S0002-9270(02)04041-8
   Ghosh N, 2010, INT REV IMMUNOL, V29, P4, DOI 10.3109/08830180903437212
   Hassan C, 2007, ALIMENT PHARM THER, V26, P1457, DOI 10.1111/j.1365-2036.2007.03532.x
   Hoffmann JC, 2008, INT J COLORECTAL DIS, V23, P689, DOI 10.1007/s00384-008-0461-9
   Kessler H, 2011, WORLD J GASTROENTERO, V17, P1116, DOI 10.3748/wjg.v17.i9.1116
   Kiesslich R, 2008, INFLAMM BOWEL DIS, V14, pS172, DOI 10.1002/ibd.20715
   LEE ECG, 1982, ANN ROY COLL SURG, V64, P229
   Louis E, 2008, INFLAMM BOWEL DIS, V14, pS59, DOI 10.1002/ibd.20559
   Louis E, 2008, INFLAMM BOWEL DIS, V14, pS54, DOI 10.1002/ibd.20561
   Mudter J, 2012, ABDOM IMAGING, V37, P921, DOI 10.1007/s00261-012-9885-3
   Mueller T, 2010, ALIMENT PHARM THER, V31, P634, DOI 10.1111/j.1365-2036.2009.04225.x
   Nielsen OH, 2009, PLOS ONE, V4, DOI 10.1371/journal.pone.0006210
   Reinisch W, 2011, GUT, V60, P739, DOI 10.1136/gut.2010.226928
   Reinisch W, 2010, GUT, V59, P752, DOI 10.1136/gut.2009.194159
   RUTGEERTS P, 1990, GASTROENTEROLOGY, V99, P956, DOI 10.1016/0016-5085(90)90613-6
   Sabaté JM, 2003, ALIMENT PHARM THER, V18, P409, DOI 10.1046/j.1365-2036.2003.01715.x
   Saunders BP, 2004, ENDOSCOPY, V36, P1001, DOI 10.1055/s-2004-825962
   Seksik P, 2009, INFLAMM BOWEL DIS, V15, P734, DOI 10.1002/ibd.20828
   Sokol H, 2010, INFLAMM BOWEL DIS, V16, P362, DOI 10.1002/ibd.20981
   Stienecker K, 2009, WORLD J GASTROENTERO, V15, P2623, DOI 10.3748/wjg.15.2623
   Swaminath A, 2008, INFLAMM BOWEL DIS, V14, P213, DOI 10.1002/ibd.20318
   Tichansky D, 2000, DIS COLON RECTUM, V43, P911, DOI 10.1007/BF02237350
   Tonelli F, 2000, DIS COLON RECTUM, V43, P920, DOI 10.1007/BF02237351
   Van Assche G, 2010, GUT, V59, P320, DOI 10.1136/gut.2009.180182
   Van Assche G, 2008, INFLAMM BOWEL DIS, V14, pS275, DOI 10.1002/ibd.20648
   Van Assche G, 2010, NAT REV GASTRO HEPAT, V7, P79, DOI 10.1038/nrgastro.2009.220
   Vermeire S, 2007, ALIMENT PHARM THER, V25, P3, DOI 10.1111/j.1365-2036.2006.03134.x
   Vermeire S, 2007, INFLAMM BOWEL DIS, V13, p[356, 362]
   Wibmer AG, 2010, INT J COLORECTAL DIS, V25, P1149, DOI 10.1007/s00384-010-1010-x
NR 33
TC 19
Z9 19
U1 0
U2 3
PU E-CENTURY PUBLISHING CORP
PI MADISON
PA 40 WHITE OAKS LN, MADISON, WI 53711 USA
SN 1936-2625
J9 INT J CLIN EXP PATHO
JI Int. J. Clin. Exp. Pathol.
PY 2014
VL 7
IS 11
BP 7419
EP 7431
PG 13
WC Oncology; Pathology
WE Science Citation Index Expanded (SCI-EXPANDED)
SC Oncology; Pathology
GA AZ6RB
UT WOS:000348345200011
PM 25550777
DA 2024-01-22
ER

PT J
AU Ng, SC
   Mak, JWY
   Pal, P
   Banerjee, R
AF Ng, Siew C.
   Mak, Joyce Wing Yan
   Pal, Partha
   Banerjee, Rupa
TI IBD in Resource-limited Settings in Asia 2 Optimising management
   strategies of inflammatory bowel disease in resource-limited settings in
   Asia
SO LANCET GASTROENTEROLOGY & HEPATOLOGY
LA English
DT Article
ID THIOPURINE S-METHYLTRANSFERASE; ANTI-TNF DISCONTINUATION; ACTIVE
   CROHNS-DISEASE; LOW-DOSE AZATHIOPRINE; HEALTH-CARE COSTS;
   ULCERATIVE-COLITIS; INDUCED LEUKOPENIA; DOUBLE-BLIND; ALTERNATIVE
   MEDICINE; COMBINATION THERAPY
C1 [Ng, Siew C.; Mak, Joyce Wing Yan] Chinese Univ Hong Kong, Dept Med & Therapeut, Inst Digest Dis, State Key Lab Digest Dis,LKS Inst Hlth Sci, Hong Kong, Peoples R China.
   [Pal, Partha; Banerjee, Rupa] IBD Ctr, Asian Inst Gastroenterol, Dept Med Gastroenterol, Hyderabad, Telangana, India.
C3 Chinese University of Hong Kong
RP Ng, SC (通讯作者)，Chinese Univ Hong Kong, Dept Med & Therapeut, Hong Kong, Peoples R China.
EM siewchienng@cuhk.edu.hk
RI Ng, Siew Chien/N-4733-2015
OI Ng, Siew Chien/0000-0002-6850-4454
CR Actis GC, 2009, WORLD J GASTROENTERO, V15, P1420, DOI 10.3748/wjg.15.1420
   [Anonymous], 2018, GUT S2, DOI DOI 10.1136/GUTJNL-2018-IDDFABSTRACTS.185
   Ardizzone S, 2003, DIGEST LIVER DIS, V35, P619, DOI 10.1016/S1590-8658(03)00372-4
   Arora S, 1999, HEPATO-GASTROENTEROL, V46, P1724
   Banerjee R, 2018, GASTROENTEROLOGY, V154, pS352
   Baumgart DC, 2007, LANCET, V369, P1627, DOI 10.1016/S0140-6736(07)60750-8
   Bommelaer G, 2020, CLIN GASTROENTEROL H, V18, P1553, DOI 10.1016/j.cgh.2019.08.041
   Bonovas S, 2017, ALIMENT PHARM THER, V45, P1179, DOI 10.1111/apt.14023
   Bramuzzo M, 2016, MEDICINE, V95, DOI 10.1097/MD.0000000000004239
   BROOKS PJ, 1990, ARTHRITIS RHEUM, V33, P91, DOI 10.1002/art.1780330112
   Casanova MJ, 2017, AM J GASTROENTEROL, V112, P120, DOI 10.1038/ajg.2016.569
   Chande N, 2015, COCHRANE DB SYST REV, DOI 10.1002/14651858.CD000067.pub3
   Chao K, 2017, INFLAMM BOWEL DIS, V23, P1592, DOI 10.1097/MIB.0000000000001148
   Cheifetz AS, 2017, GASTROENTEROLOGY, V152, P415, DOI 10.1053/j.gastro.2016.10.004
   Cheifetz AS, 2011, J CLIN GASTROENTEROL, V45, P107, DOI 10.1097/MCG.0b013e3181e883dd
   Collie-Duguid ESR, 1999, PHARMACOGENETICS, V9, P37, DOI 10.1097/00008571-199902000-00006
   Costello SP, 2017, ALIMENT PHARM THER, V46, P213, DOI 10.1111/apt.14173
   Danese S, 2017, J CROHNS COLITIS, V11, P26, DOI 10.1093/ecco-jcc/jjw198
   Davavala SK, 2014, INDIAN J GASTROENTER, V33, P41, DOI 10.1007/s12664-013-0374-6
   DeFilipp Z, 2019, NEW ENGL J MED, V381, P2043, DOI 10.1056/NEJMoa1910437
   Di Caro S, 2019, NUTRIENTS, V11, DOI 10.3390/nu11092222
   Diamanti A, 2015, EXPERT REV CLIN IMMU, V11, P699, DOI 10.1586/1744666X.2015.1027687
   Ford AC, 2012, AM J GASTROENTEROL, V107, P167, DOI 10.1038/ajg.2011.410
   Ford AC, 2011, AM J GASTROENTEROL, V106, P2070, DOI 10.1038/ajg.2011.296
   Ford AC, 2011, AM J GASTROENTEROL, V106, P617, DOI 10.1038/ajg.2011.71
   Ford AC, 2011, AM J GASTROENTEROL, V106, P601, DOI 10.1038/ajg.2011.67
   Gisbert JP, 2015, ALIMENT PHARM THER, V42, P391, DOI 10.1111/apt.13276
   Gisbert JP, 2008, AM J GASTROENTEROL, V103, P1783, DOI 10.1111/j.1572-0241.2008.01848.x
   Gisbert JP, 2016, AM J GASTROENTEROL, V111, P632, DOI 10.1038/ajg.2016.54
   Gjuladin-Hellon T, 2019, COCHRANE DB SYST REV, DOI 10.1002/14651858.CD010233.pub3
   Hanai H, 2006, CLIN GASTROENTEROL H, V4, P1502, DOI 10.1016/j.cgh.2006.08.008
   Hibi T, 2003, J GASTROENTEROL, V38, P740, DOI 10.1007/s00535-003-1139-2
   Higgins PDR, 2009, ALIMENT PHARM THER, V29, P247, DOI 10.1111/j.1365-2036.2008.03865.x
   Iqbal U, 2018, AM J MED SCI, V356, P350, DOI 10.1016/j.amjms.2018.06.023
   Jha A, 2015, ADV THER, V32, P742, DOI 10.1007/s12325-015-0233-1
   Kakuta Y, 2018, J GASTROENTEROL, V53, P1065, DOI 10.1007/s00535-018-1486-7
   Kane SV, 2008, DRUGS, V68, P2601, DOI 10.2165/0003495-200868180-00006
   Kaplan GG, 2017, GASTROENTEROLOGY, V152, P313, DOI 10.1053/j.gastro.2016.10.020
   Kaplan GG, 2015, NAT REV GASTRO HEPAT, V12, P720, DOI 10.1038/nrgastro.2015.150
   Kappelman MD, 2008, GASTROENTEROLOGY, V135, P1907, DOI 10.1053/j.gastro.2008.09.012
   Kim DU, 2009, HEPATO-GASTROENTEROL, V56, P1395
   Kim JW, 2019, SCAND J GASTROENTERO, V54, P419, DOI 10.1080/00365521.2019.1591498
   Laharie D, 2012, LANCET, V380, P1909, DOI 10.1016/S0140-6736(12)61084-8
   Lang A, 2015, CLIN GASTROENTEROL H, V13, P1444, DOI 10.1016/j.cgh.2015.02.019
   Lee JH, 2017, PLOS ONE, V12, DOI 10.1371/journal.pone.0188925
   Leong RWL, 2004, DIGEST DIS SCI, V49, P1672, DOI 10.1023/B:DDAS.0000043384.26092.f4
   Levine A, 2019, GASTROENTEROLOGY, V157, P440, DOI 10.1053/j.gastro.2019.04.021
   Lin Steven C, 2018, Gastroenterol Hepatol (N Y), V14, P415
   Louis E, 2012, GASTROENTEROLOGY, V142, P63, DOI 10.1053/j.gastro.2011.09.034
   Mak LY, 2018, J GASTROEN HEPATOL, V33, P141, DOI 10.1111/jgh.13817
   Makharia GK, 2012, INDIAN J GASTROENTER, V31, P299, DOI 10.1007/s12664-012-0258-1
   Maté-Jiménez J, 2000, EUR J GASTROEN HEPAT, V12, P1227, DOI 10.1097/00042737-200012110-00010
   Matsui T, 2005, J GASTROENTEROL, V40, P25, DOI 10.1007/BF02990575
   Mayberry H, 2009, INFLAMM BOWEL DIS, V15, P190, DOI 10.1002/ibd.20750
   McSharry K, 2011, ALIMENT PHARM THER, V34, P1282, DOI 10.1111/j.1365-2036.2011.04873.x
   Molander P, 2014, INFLAMM BOWEL DIS, V20, P1021, DOI 10.1097/MIB.0000000000000052
   Nakase H, 2016, INTEST RES, V14, P231, DOI 10.5217/ir.2016.14.3.231
   Narula N, 2018, COCHRANE DB SYST REV, DOI 10.1002/14651858.CD000542.pub3
   Narula N, 2016, AM J GASTROENTEROL, V111, P477, DOI 10.1038/ajg.2016.7
   Ng SC, 2013, ALIMENT PHARM THER, V38, P854, DOI 10.1111/apt.12464
   Ng SC, 2017, LANCET, V390, P2769, DOI 10.1016/S0140-6736(17)32448-0
   Nguyen DL, 2015, THER ADV GASTROENTER, V8, P168, DOI 10.1177/1756283X15578607
   Ogata H, 2006, GUT, V55, P1255, DOI 10.1136/gut.2005.081794
   Ooi CJ, 2019, INTEST RES, V17, P285, DOI 10.5217/ir.2019.00026
   Ooi CJ, 2019, J GASTROEN HEPATOL, V34, P1296, DOI 10.1111/jgh.14648
   OpenBiome, FMT PREP INF
   Oren R, 1997, AM J GASTROENTEROL, V92, P2203
   Park DI, 2014, COMPLEMENT THER MED, V22, P87, DOI 10.1016/j.ctim.2013.12.001
   Patel Vishal, 2014, Cochrane Database Syst Rev, pCD006884, DOI 10.1002/14651858.CD006884.pub3
   Pouillon L, 2019, DIGEST LIVER DIS, V51, P236, DOI 10.1016/j.dld.2018.10.022
   Reenaers C, 2018, CLIN GASTROENTEROL H, V16, P234, DOI 10.1016/j.cgh.2017.09.061
   Relling MV, 2019, CLIN PHARMACOL THER, V105, P1095, DOI 10.1002/cpt.1304
   Roblin X, 2017, ALIMENT PHARM THER, V46, P142, DOI 10.1111/apt.14106
   Saito S, 2013, J CROHNS COLITIS, V7, P167, DOI 10.1016/j.crohns.2012.04.007
   Shi HY, 2016, THER ADV GASTROENTER, V9, P449, DOI 10.1177/1756283X16643509
   Simon M, 2016, CLIN GASTROENTEROL H, V14, P966, DOI 10.1016/j.cgh.2015.10.034
   Singla V, 2014, J CROHNS COLITIS, V8, P208, DOI 10.1016/j.crohns.2013.08.006
   Sood A, 2020, J GASTROEN HEPATOL, V35, P418, DOI 10.1111/jgh.14829
   Sood A, 2019, INTEST RES, V17, P78, DOI 10.5217/ir.2018.00089
   Takatsu N, 2009, J GASTROEN HEPATOL, V24, P1258, DOI 10.1111/j.1440-1746.2009.05917.x
   Thin LWY, 2013, INFLAMM BOWEL DIS, V19, P1490, DOI 10.1097/MIB.0b013e318281f362
   Timmer A, 2016, COCHRANE DB SYST REV, DOI 10.1002/14651858.CD000478.pub4
   Ungaro RC, 2019, GUT, V68, P977, DOI 10.1136/gutjnl-2018-317021
   van der Valk ME, 2014, GUT, V63, P72, DOI 10.1136/gutjnl-2012-303376
   Vande Casteele N, 2015, GASTROENTEROLOGY, V148, P1320, DOI 10.1053/j.gastro.2015.02.031
   Wall Catherine L, 2018, Inflamm Intest Dis, V2, P219, DOI 10.1159/000489630
   Wang YJ, 2016, COCHRANE DB SYST REV, DOI 10.1002/14651858.CD000544.pub4
   Wei SC, 2016, INTEST RES, V14, P218, DOI 10.5217/ir.2016.14.3.218
   Williams JG, 2016, LANCET GASTROENTEROL, V1, P15, DOI 10.1016/S2468-1253(16)30003-6
   World Bank, GDP per capita (current US$)
   Yang C, 2015, ALIMENT PHARM THER, V41, P1079, DOI 10.1111/apt.13181
   Yang SK, 2014, NAT GENET, V46, P1017, DOI 10.1038/ng.3060
   Ye BD, 2019, LANCET, V393, P1699, DOI 10.1016/S0140-6736(18)32196-2
   Zhang T, 2017, ONCOTARGET, V8, P88894, DOI 10.18632/oncotarget.21491
   Zhu Wei-ming, 2013, Zhonghua Nei Ke Za Zhi, V52, P721
   Zhu X, 2016, ALIMENT PHARM THER, V44, P967, DOI 10.1111/apt.13796
NR 96
TC 9
Z9 9
U1 0
U2 5
PU ELSEVIER INC
PI SAN DIEGO
PA 525 B STREET, STE 1900, SAN DIEGO, CA 92101-4495 USA
EI 2468-1253
J9 LANCET GASTROENTEROL
JI Lancet Gastroenterol. Hepatol.
PD DEC
PY 2020
VL 5
IS 12
BP 1089
EP 1100
PG 12
WC Gastroenterology & Hepatology
WE Science Citation Index Expanded (SCI-EXPANDED)
SC Gastroenterology & Hepatology
GA OT4XN
UT WOS:000590851100018
PM 33181088
DA 2024-01-22
ER

PT J
AU Fu, WX
   Wang, Q
   Zhang, YS
   Li, Y
   Xu, T
   He, S
   Ren, H
   Sun, T
AF Fu, W. -X.
   Wang, Q.
   Zhang, Y. -S.
   Li, Y.
   Xu, T.
   He, S.
   Ren, H.
   Sun, T.
TI Application of ultrasound technology in the diagnosis and treatment of
   digestive tract diseases
SO EUROPEAN REVIEW FOR MEDICAL AND PHARMACOLOGICAL SCIENCES
LA English
DT Article
DE Ultrasound technology; Gastrointestinal diseases; Diagnosis; treatment
ID CONTRAST-ENHANCED ULTRASOUND; UPPER GASTROINTESTINAL-TRACT; ENDOSCOPIC
   ULTRASOUND; CROHNS-DISEASE; SUBEPITHELIAL MASSES; METAANALYSIS; CANCER;
   WALL; ULTRASONOGRAPHY; ENDOSONOGRAPHY
AB Ultrasound is commonly used in clinical examination which is economic, non-invasive and convenient. Ultrasound can be used for the examination of solid organs and hollow organs. Due to the presence of air, routine ultrasound examination of the digestive tract is not very appropriate, Because of the development of endosonography and its related technology, diagnosis and treatment of gastrointestinal diseases have been improved which is valuable in clinic. This review focused on the application of ultrasound technology in the diagnosis and treatment of digestive tract diseases.
C1 [Fu, W. -X.; Zhang, Y. -S.; Xu, T.; He, S.; Ren, H.] Navy Gen Hosp PLA, Dept Ultrasound Med, Beijing, Peoples R China.
   [Wang, Q.] PLA, Outpatient Dept, Units 92301, Beijing, Peoples R China.
   [Li, Y.; Sun, T.] Navy Gen Hosp PLA, Dept Gastroenterol, Beijing, Peoples R China.
C3 Sixth Medical Center of Chinese PLA General Hospital; Sixth Medical
   Center of Chinese PLA General Hospital
RP Zhang, YS (通讯作者)，Navy Gen Hosp PLA, Dept Ultrasound Med, Beijing, Peoples R China.
EM zhangyunshan62@163.com
CR Abbas O, 2011, HISTOPATHOLOGY, V58, P643, DOI 10.1111/j.1365-2559.2010.03617.x
   Arcidiacono Paolo Giorgio, 2012, Gastroenterol Hepatol (N Y), V8, P48
   Arslan Gulen, 2002, Eur J Ultrasound, V15, P29, DOI 10.1016/S0929-8266(02)00004-6
   Cavalieri F, 2010, CURR TOP MED CHEM, V10, P1198, DOI 10.2174/156802610791384180
   Chandrasekhara V, 2011, GASTROENTEROLOGY, V141, P42, DOI 10.1053/j.gastro.2011.05.012
   El-Saadany M, 2008, ENDOSCOPY, V40, P690, DOI 10.1055/s-2008-1077400
   Folvik G, 2001, ENDOSCOPY, V33, P636, DOI 10.1055/s-2001-15322
   Gilja OH, 2007, WORLD J GASTROENTERO, V13, P1408, DOI 10.3748/wjg.v13.i9.1408
   Gilja OH, 2005, EUR J GASTROEN HEPAT, V17, P277, DOI 10.1097/00042737-200503000-00004
   Gilja OH, 2002, ULTRASOUND MED BIOL, V28, P1457, DOI 10.1016/S0301-5629(02)00614-2
   Girlich C, 2009, CLIN HEMORHEOL MICRO, V43, P141, DOI 10.3233/CH-2009-1228
   Hung SH, 2011, ULTRASOUND MED BIOL, V37, P949, DOI 10.1016/j.ultrasmedbio.2011.03.005
   Hwang JH, 2006, GASTROENTEROLOGY, V130, P2217, DOI 10.1053/j.gastro.2006.04.033
   Hwang JH, 2004, GASTROENTEROLOGY, V126, P301, DOI 10.1053/j.gastro.2003.11.040
   Hwang JH, 2005, GASTROINTEST ENDOSC, V62, P202, DOI 10.1016/S0016-5107(05)01567-1
   KIMMEY MB, 1989, GASTROENTEROLOGY, V96, P433, DOI 10.1016/0016-5085(89)91568-0
   Lassau N, 2006, AM J ROENTGENOL, V187, P1267, DOI 10.2214/AJR.05.1192
   Migaleddu V, 2008, ABDOM IMAGING, V33, P589, DOI 10.1007/s00261-007-9340-z
   Nylund K, 2012, Ultraschall Med, V33, pE225, DOI 10.1055/s-0031-1299329
   Nylund K, 2008, SCAND J GASTROENTERO, V43, P719, DOI 10.1080/00365520801898855
   Odegaard S, 2006, WORLD J GASTROENTERO, V12, P2858, DOI 10.3748/wjg.v12.i18.2858
   Odegaard S, 2012, EXPERT REV MED DEVIC, V9, P263, DOI [10.1586/erd.12.6, 10.1586/ERD.12.6]
   Piscaglia F, 2012, ULTRASCHALL MED, V33, P33, DOI 10.1055/s-0031-1281676
   Postema M, 2011, WORLD J GASTROENTERO, V17, P28, DOI 10.3748/wjg.v17.i1.28
   Puli SR, 2008, WORLD J GASTROENTERO, V14, P1479, DOI 10.3748/wjg.14.1479
   Puli S, 2009, ANN SURG ONCOL, V16, P254, DOI 10.1245/s10434-008-0231-5
   Puli SR, 2008, WORLD J GASTROENTERO, V14, P4011, DOI 10.3748/wjg.14.4011
   Rustemovic N, 2011, BMC GASTROENTEROL, V11, DOI 10.1186/1471-230X-11-113
   Saftoiu A, 2005, ULTRASCHALL MED, V26, P487, DOI 10.1055/s-2005-858905
   Schreyer AG, 2008, CLIN HEMORHEOL MICRO, V40, P143, DOI 10.3233/CH-2008-1125
   TANIGUCHI DK, 1993, GASTROINTEST ENDOSC, V39, P146, DOI 10.1016/S0016-5107(93)70054-1
   Thomas T, 2010, SURG ENDOSC, V24, P1110, DOI 10.1007/s00464-009-0737-3
   Voigt JU, 2009, METHODS, V48, P92, DOI 10.1016/j.ymeth.2009.03.011
NR 33
TC 7
Z9 10
U1 0
U2 4
PU VERDUCI PUBLISHER
PI ROME
PA VIA GREGORIO VII, ROME, 186-00165, ITALY
SN 1128-3602
J9 EUR REV MED PHARMACO
JI Eur. Rev. Med. Pharmacol. Sci.
PY 2015
VL 19
IS 4
BP 602
EP 606
PG 5
WC Pharmacology & Pharmacy
WE Science Citation Index Expanded (SCI-EXPANDED)
SC Pharmacology & Pharmacy
GA CE0KC
UT WOS:000351491900016
PM 25753877
DA 2024-01-22
ER

PT J
AU Abu-Freha, N
   Cohen, B
   Gordon, M
   Weissmann, S
   Kestenbaum, EH
   Vosko, S
   Abu-Tailakh, M
   Ben-Shoshan, L
   Cohen, DL
   Shirin, H
AF Abu-Freha, Naim
   Cohen, Bracha
   Gordon, Michal
   Weissmann, Sarah
   Kestenbaum, Emily H.
   Vosko, Sergei
   Abu-Tailakh, Muhammad
   Ben-Shoshan, Liza
   Cohen, Daniel L.
   Shirin, Haim
TI Colorectal cancer among inflammatory bowel disease patients: risk
   factors and prevalence compared to the general population
SO FRONTIERS IN MEDICINE
LA English
DT Article
DE colorectal cancer; Crohn's disease; ulcerative colitis; inflammatory
   bowel disease; risk factors
ID ULCERATIVE-COLITIS; DIABETES-MELLITUS; MORTALITY; SURVEILLANCE;
   GLUCOCORTICOIDS; METAANALYSIS; NEOPLASIA
AB BackgroundColorectal cancer (CRC) is a feared complication of inflammatory bowel disease (IBD). We aimed to investigate the prevalence and risk factors of CRC among a large cohort of IBD patients. MethodsData on IBD patients free of CRC at baseline was extracted using the MDClone platform of the Clalit health maintenance organization in Israel. We investigated the frequency rate of CRC among IBD patients compared to a control group without IBD. Possible risk factors, including comorbidities and IBD-related medications, were investigated in a multivariate analysis. ResultsDuring a follow-up of 139,448 years among Crohn's disease (CD) patients and 139,533 years among ulcerative colitis (UC) patients, a frequency rate of CRC was 1.5% (191) among 12,888 CD patients and 2.1% (261) among 12,381 UC patients compared to 1.2% among 57,334 controls. In a multivariate analysis of UC patients, age at diagnosis (OR 1.030, p < 0.001), primary sclerosing cholangitis (OR 2.487, p = 0.005), diabetes mellitus (OR 2.01, p < 0.001), and glucocorticoids treatment (OR 1.465, p = 0.008) were found to be predictors of CRC. For CD patients, age at diagnosis (OR 1.035, p < 0.001), primary sclerosing cholangitis (OR 2.25, p = 0.029), and glucocorticoids treatment (OR 2.07, p < 0.001) were found to be predictors for CRC, but not diabetes mellitus. ConclusionDespite the continuously decreasing rates of CRC among IBD patients, these are still higher in IBD patients compared to the general population. IBD patients, particularly those with risk factors, require special consideration in follow-up for CRC.
C1 [Abu-Freha, Naim; Ben-Shoshan, Liza] Soroka Univ, Inst Gastroenterol & Hepatol, Med Ctr, Beer Sheva, Israel.
   [Abu-Freha, Naim; Weissmann, Sarah] Ben Gurion Univ Negev, Fac Hlth Sci, Beer Sheva, Israel.
   [Cohen, Bracha; Gordon, Michal; Weissmann, Sarah] Soroka Univ, Soroka Clin Res Ctr, Med Ctr, Beer Sheva, Israel.
   [Kestenbaum, Emily H.] Ben Gurion Univ Negev, Med Sch Int Hlth, Beer Sheva, Israel.
   [Vosko, Sergei; Cohen, Daniel L.; Shirin, Haim] Tel Aviv Univ, Gonczarowski Family Inst Gastroenterol & Liver Dis, Shamir Assaf Harofeh Med Ctr, Sackler Sch Med, Zerifin, Israel.
   [Abu-Tailakh, Muhammad] Ben Gurion Univ Negev, Fac Hlth Sci, Recanati Sch Community Hlth Profess, Dept Nursing, Beer Sheva, Israel.
   [Abu-Tailakh, Muhammad] Soroka Univ, Med Ctr, Beer Sheva, Israel.
C3 Ben Gurion University; Soroka Medical Center; Ben Gurion University; Ben
   Gurion University; Soroka Medical Center; Ben Gurion University; Sackler
   Faculty of Medicine; Shamir Medical Center (Assaf Harofeh); Ben Gurion
   University; Ben Gurion University; Soroka Medical Center
RP Abu-Freha, N (通讯作者)，Soroka Univ, Inst Gastroenterol & Hepatol, Med Ctr, Beer Sheva, Israel.; Abu-Freha, N (通讯作者)，Ben Gurion Univ Negev, Fac Hlth Sci, Beer Sheva, Israel.
EM abufreha@yahoo.de
OI Cohen, Daniel L/0000-0002-7879-3966
CR Abu-Freha N, 2023, J PERS MED, V13, DOI 10.3390/jpm13061008
   Alkhayyat M, 2021, INFLAMM BOWEL DIS, V27, P1052, DOI 10.1093/ibd/izaa252
   Ananthakrishnan AN, 2013, J CROHNS COLITIS, V7, P107, DOI 10.1016/j.crohns.2012.02.015
   Askling J, 2001, GASTROENTEROLOGY, V120, P1356, DOI 10.1053/gast.2001.24052
   Bähler C, 2017, EUR J GASTROEN HEPAT, V29, P916, DOI 10.1097/MEG.0000000000000891
   Bardou M, 2013, GUT, V62, P933, DOI 10.1136/gutjnl-2013-304701
   Bernstein CN, 2001, CANCER-AM CANCER SOC, V91, P854, DOI 10.1002/1097-0142(20010215)91:4<854::AID-CNCR1073>3.0.CO;2-Z
   Card T, 2003, GASTROENTEROLOGY, V125, P1583, DOI 10.1053/j.gastro.2003.09.029
   Charkaoui M, 2022, J CROHNS COLITIS, V16, P893, DOI 10.1093/ecco-jcc/jjab184
   Damas OM, 2021, CROHNS COLITIS 360, V3, DOI 10.1093/crocol/otab016
   DEDOMBAL FT, 1971, BRIT MED J, V1, P649, DOI 10.1136/bmj.1.5750.649
   Eaden JA, 2001, GUT, V48, P526, DOI 10.1136/gut.48.4.526
   Friedman MY, 2018, CLIN EPIDEMIOL, V10, P671, DOI 10.2147/CLEP.S151339
   Fuschillo G, 2023, DIGEST LIVER DIS, V55, P580, DOI 10.1016/j.dld.2022.08.017
   González N, 2017, ONCOTARGET, V8, P18456, DOI 10.18632/oncotarget.14472
   Gordon H, 2023, J CROHNS COLITIS, V17, P827, DOI 10.1093/ecco-jcc/jjac187
   Gravina AG, 2023, WORLD J GASTRO ENDOS, V15, P133, DOI 10.4253/wjge.v15.i3.133
   Guraya SY, 2015, WORLD J GASTROENTERO, V21, P6026, DOI 10.3748/wjg.v21.i19.6026
   Itzkowitz SH, 2005, INFLAMM BOWEL DIS, V11, P314, DOI 10.1097/01.MIB.0000160811.76729.d5
   Jess T, 2007, INFLAMM BOWEL DIS, V13, P481, DOI 10.1002/ibd.20036
   Jess T, 2013, AM J GASTROENTEROL, V108, P1869, DOI 10.1038/ajg.2013.249
   Jussila A, 2014, J CROHNS COLITIS, V8, P1088, DOI 10.1016/j.crohns.2014.02.015
   Kim ER, 2014, WORLD J GASTROENTERO, V20, P9872, DOI 10.3748/wjg.v20.i29.9872
   Lai SW, 2013, ALIMENT PHARM THER, V37, P1026, DOI 10.1111/apt.12286
   Lakatos PL, 2008, WORLD J GASTROENTERO, V14, P3937, DOI 10.3748/wjg.14.3937
   Larsson SC, 2005, JNCI-J NATL CANCER I, V97, P1679, DOI 10.1093/jnci/dji375
   Lin WC, 2019, J TRANSL MED, V17, DOI 10.1186/s12967-019-02164-3
   Ma YA, 2018, BRIT J CANCER, V119, P1436, DOI 10.1038/s41416-018-0314-4
   Molodecky NA, 2012, GASTROENTEROLOGY, V142, P46, DOI 10.1053/j.gastro.2011.10.001
   Ostenfeld EB, 2013, ALIMENT PHARM THER, V37, P146, DOI 10.1111/apt.12115
   Rutter MD, 2006, GASTROENTEROLOGY, V130, P1030, DOI 10.1053/j.gastro.2005.12.035
   Rutter MD, 2004, GUT, V53, P1813, DOI 10.1136/gut.2003.038505
   Sidler D, 2012, ONCOIMMUNOLOGY, V1, DOI 10.4161/onci.19459
   Singh S, 2015, GASTROENTEROLOGY, V149, P928, DOI 10.1053/j.gastro.2015.06.001
   Soetikno RM, 2002, GASTROINTEST ENDOSC, V56, P48, DOI 10.1067/mge.2002.125367
   Stidham RW, 2018, CLIN COLON RECT SURG, V31, P168, DOI 10.1055/s-0037-1602237
   Tang S, 2021, JCI INSIGHT, V6, DOI 10.1172/jci.insight.151815
   Vij P, 2019, J GASTROINTEST ONCOL, V10, P254, DOI 10.21037/jgo.2019.01.06
   Yu GH, 2022, J DIABETES RES, V2022, DOI 10.1155/2022/1747326
NR 39
TC 1
Z9 1
U1 3
U2 3
PU FRONTIERS MEDIA SA
PI LAUSANNE
PA AVENUE DU TRIBUNAL FEDERAL 34, LAUSANNE, CH-1015, SWITZERLAND
EI 2296-858X
J9 FRONT MED-LAUSANNE
JI Front. Med.
PD AUG 7
PY 2023
VL 10
AR 1225616
DI 10.3389/fmed.2023.1225616
PG 9
WC Medicine, General & Internal
WE Science Citation Index Expanded (SCI-EXPANDED)
SC General & Internal Medicine
GA P7BN5
UT WOS:001052190400001
PM 37614949
OA Green Published, gold
DA 2024-01-22
ER

PT J
AU Bamba, S
   Sakemi, R
   Fujii, T
   Takeda, T
   Fujioka, S
   Takenaka, K
   Kitamoto, H
   Umezawa, S
   Sakuraba, H
   Inokuchi, T
   Fukata, N
   Mizuno, S
   Yamashita, M
   Shinzaki, S
   Tanaka, H
   Takedatsu, H
   Ozaki, R
   Moriya, K
   Ishii, M
   Kinjo, T
   Ozeki, K
   Ooi, M
   Hayashi, R
   Kakimoto, K
   Shimodate, Y
   Kitamura, K
   Yamada, A
   Sonoda, A
   Nishida, Y
   Yoshioka, K
   Ashizuka, S
   Takahashi, F
   Shimokawa, T
   Kobayashi, T
   Andoh, A
   Hibi, T
AF Bamba, Shigeki
   Sakemi, Ryosuke
   Fujii, Toshimitsu
   Takeda, Teruyuki
   Fujioka, Shin
   Takenaka, Kento
   Kitamoto, Hiroki
   Umezawa, Shotaro
   Sakuraba, Hirotake
   Inokuchi, Toshihiro
   Fukata, Norimasa
   Mizuno, Shinta
   Yamashita, Masaki
   Shinzaki, Shinichiro
   Tanaka, Hiroki
   Takedatsu, Hidetoshi
   Ozaki, Ryo
   Moriya, Kei
   Ishii, Manabu
   Kinjo, Tetsu
   Ozeki, Keiji
   Ooi, Makoto
   Hayashi, Ryohei
   Kakimoto, Kazuki
   Shimodate, Yuichi
   Kitamura, Kazuya
   Yamada, Akihiro
   Sonoda, Akira
   Nishida, Yu
   Yoshioka, Kyouko
   Ashizuka, Shinya
   Takahashi, Fumiaki
   Shimokawa, Toshio
   Kobayashi, Taku
   Andoh, Akira
   Hibi, Toshifumi
TI A nationwide, multi-center, retrospective study of symptomatic small
   bowel stricture in patients with Crohn's disease
SO JOURNAL OF GASTROENTEROLOGY
LA English
DT Article
DE Inflammatory bowel disease; Stenosis; Balloon enteroscope
ID ENDOSCOPIC BALLOON DILATION; SMALL-INTESTINAL STRICTURES; ENTEROSCOPY;
   MANAGEMENT; EFFICACY; METAANALYSIS; DILATATION; INFLIXIMAB; DIAGNOSIS;
   CONSENSUS
AB Background Small bowel stricture is one of the most common complications in patients with Crohn's disease (CD). Endoscopic balloon dilatation (EBD) is a minimally invasive treatment intended to avoid surgery; however, whether EBD prevents subsequent surgery remains unclear. We aimed to reveal the factors contributing to surgery in patients with small bowel stricture and the factors associated with subsequent surgery after initial EBD. Methods Data were retrospectively collected from surgically untreated CD patients who developed symptomatic small bowel stricture after 2008 when the use of balloon-assisted enteroscopy and maintenance therapy with anti-tumor necrosis factor (TNF) became available. Results A total of 305 cases from 32 tertiary referral centers were enrolled. Cumulative surgery-free survival was 74.0% at 1 year, 54.4% at 5 years, and 44.3% at 10 years. The factors associated with avoiding surgery were non-stricturing, non-penetrating disease at onset, mild severity of symptoms, successful EBD, stricture length < 2 cm, and immunomodulator or anti-TNF added after onset of obstructive symptoms. In 95 cases with successful initial EBD, longer EBD interval was associated with lower risk of surgery. Receiver operating characteristic analysis revealed that an EBD interval of <= 446 days predicted subsequent surgery, and the proportion of smokers was significantly high in patients who required frequent dilatation. Conclusions In CD patients with symptomatic small bowel stricture, addition of immunomodulator or anti-TNF and smoking cessation may improve the outcome of symptomatic small bowel stricture, by avoiding frequent EBD and subsequent surgery after initial EBD.
C1 [Bamba, Shigeki] Shiga Univ Med Sci, Div Clin Nutr, Otsu, Shiga 5202192, Japan.
   [Sakemi, Ryosuke] Tobata Kyoritsu Hosp, Dept Gastroenterol, Kitakyushu, Japan.
   [Fujii, Toshimitsu; Takenaka, Kento] Tokyo Med & Dent Univ, Dept Gastroenterol & Hepatol, Tokyo, Japan.
   [Takeda, Teruyuki] Fukuoka Univ, Dept Gastroenterol, Chikushi Hosp, Chikushino, Japan.
   [Fujioka, Shin] Kyushu Univ, Dept Med & Clin Sci, Grad Sch Med Sci, Fukuoka, Japan.
   [Kitamoto, Hiroki] Kyoto Univ, Dept Gastroenterol & Hepatol, Grad Sch Med, Kyoto, Japan.
   [Umezawa, Shotaro] Ofuna Chuo Hosp, Ctr Gastroenterol & Inflammatory Bowel Dis, Kamakura, Kanagawa, Japan.
   [Sakuraba, Hirotake] Hirosaki Univ, Dept Gastroenterol & Hematol, Grad Sch Med, Hirosaki, Aomori, Japan.
   [Inokuchi, Toshihiro] Okayama Univ, Dept Gastroenterol & Hepatol, Grad Sch Med, Okayama, Japan.
   [Fukata, Norimasa] Kansai Med Univ, Dept Internal Med 3, Hirakata, Osaka, Japan.
   [Mizuno, Shinta] Keio Univ, Div Gastroenterol & Hepatol, Sch Med, Tokyo, Japan.
   [Yamashita, Masaki] St Marianna Univ, Div Gastroenterol & Hepatol, Sch Med, Kawasaki, Kanagawa, Japan.
   [Shinzaki, Shinichiro] Osaka Univ, Dept Gastroenterol & Hepatol, Grad Sch Med, Suita, Osaka, Japan.
   [Tanaka, Hiroki] Sapporo Kosei Gen Hosp, IBD Ctr, Sapporo, Hokkaido, Japan.
   [Takedatsu, Hidetoshi] Fukuoka Univ, Dept Gastroenterol & Med, Fac Med, Fukuoka, Japan.
   [Ozaki, Ryo; Kobayashi, Taku; Hibi, Toshifumi] Kitasato Univ, Ctr Adv IBD Res & Treatment, Kitasato Inst Hosp, Tokyo, Japan.
   [Moriya, Kei] Nara Med Univ, Dept Gastroenterol & Hepatol, Sch Med, Kashihara, Nara, Japan.
   [Ishii, Manabu] Kawasaki Med Sch, Dept Internal Med, Div Gastroenterol, Kurashiki, Okayama, Japan.
   [Kinjo, Tetsu] Univ Ryukyus Hosp, Dept Endoscopy, Nishihara, Okinawa, Japan.
   [Ozeki, Keiji] Nagoya City Univ, Dept Gastroenterol & Metab, Grad Sch Med Sci, Nagoya, Aichi, Japan.
   [Ooi, Makoto] Kobe Univ, Dept Internal Med, Div Gastroenterol, Grad Sch Med, Kobe, Hyogo, Japan.
   [Hayashi, Ryohei] Hiroshima Univ Hosp, Dept Endoscopy, Hiroshima, Japan.
   [Kakimoto, Kazuki] Osaka Med Coll, Dept Internal Med 2, Takatsuki, Osaka, Japan.
   [Shimodate, Yuichi] Kurashiki Cent Hosp, Dept Gastroenterol & Hepatol, Kurashiki, Okayama, Japan.
   [Kitamura, Kazuya] Kanazawa Univ Hosp, Dept Gastroenterol, Kanazawa, Ishikawa, Japan.
   [Yamada, Akihiro] Toho Univ, Sakura Med Ctr, Dept Internal Med, Sakura, Japan.
   [Sonoda, Akira] Oita Univ, Dept Gastroenterol, Yufu, Japan.
   [Nishida, Yu] Osaka City Univ, Dept Gastroenterol, Grad Sch Med, Osaka, Japan.
   [Yoshioka, Kyouko] Kure Kyosai Hosp, Dept Gastroenterol, Kure, Japan.
   [Ashizuka, Shinya] Univ Miyazaki, Fac Med, Circulatory & Body Fluid Regulat, Miyazaki, Japan.
   [Takahashi, Fumiaki] Japanese Red Cross Ashikaga Hosp, Dept Internal Med, Ashikaga, Japan.
   [Shimokawa, Toshio] Wakayama Med Univ, Grad Sch Med, Dept Med Data Sci, Wakayama, Japan.
   [Andoh, Akira] Shiga Univ Med Sci, Div Gastroenterol, Otsu, Shiga, Japan.
C3 Shiga University of Medical Science; Tokyo Medical & Dental University
   (TMDU); Fukuoka University; Kyushu University; Kyoto University;
   Hirosaki University; Okayama University; Kansai Medical University; Keio
   University; Saint Marianna University; Osaka University; Sapporo Kosei
   General Hospital; Fukuoka University; Kitasato University; Nara Medical
   University; Kawasaki Medical School; University of the Ryukyus; Nagoya
   City University; Kobe University; Hiroshima University; Osaka Medical &
   Pharmaceutical University; Osaka Medical College; Kurashiki Central
   Hospital; Kanazawa University; Toho University; Oita University; Osaka
   Metropolitan University; University of Miyazaki; Wakayama Medical
   University; Shiga University of Medical Science
RP Bamba, S (通讯作者)，Shiga Univ Med Sci, Div Clin Nutr, Otsu, Shiga 5202192, Japan.
EM sb@belle.shiga-med.ac.jp
RI Kobayashi, Taku/AAO-6437-2020; Andoh, Akira/AAB-9303-2022; Shimodate,
   Yuichi/AAE-4002-2021; Kitamoto, Hiroki/ABG-6609-2021; Takedatsu,
   Hidetoshi/AAD-1037-2020
OI Kobayashi, Taku/0000-0002-2073-4234; Takedatsu,
   Hidetoshi/0000-0002-0318-0129; Bamba, Shigeki/0000-0002-4108-5894;
   Kitamoto, Hiroki/0000-0002-1693-1665
FU Eisai Co., Ltd.; EA Pharma Co., Ltd.
FX This study has not received any direct financial support. Although
   recruitment of investigators to this study was conducted in part at a
   conference called the AIM Jr meeting, funded by Eisai Co., Ltd. and EA
   Pharma Co., Ltd., the study design, including development of the
   protocol, statistical analysis and drafting of the manuscript were
   performed only by the investigators. Therefore, this study does not have
   any relationship with Eisai Co., Ltd. and EA Pharma Co., Ltd.
CR Akobeng AK, 2018, COCHRANE DB SYST REV, DOI 10.1002/14651858.CD005984.pub3
   Atreja A, 2014, J CROHNS COLITIS, V8, P392, DOI 10.1016/j.crohns.2013.10.001
   Bettenworth D, 2017, INFLAMM BOWEL DIS, V23, P133, DOI 10.1097/MIB.0000000000000988
   Bouguen G, 2009, ALIMENT PHARM THER, V30, P749, DOI 10.1111/j.1365-2036.2009.04089.x
   Bouhnik Y, 2018, GUT, V67, P53, DOI 10.1136/gutjnl-2016-312581
   de'Angelis N, 2013, WORLD J GASTROENTERO, V19, P2660, DOI 10.3748/wjg.v19.i17.2660
   Despott EJ, 2009, GASTROINTEST ENDOSC, V70, P1030, DOI 10.1016/j.gie.2009.05.005
   Gill RS, 2014, THER ADV GASTROENTER, V7, P108, DOI 10.1177/1756283X13513995
   Gionchetti P, 2017, J CROHNS COLITIS, V11, P135, DOI 10.1093/ecco-jcc/jjw169
   Hagel AF, 2014, SURG ENDOSC, V28, P2966, DOI 10.1007/s00464-014-3559-x
   Hirai F, 2018, J CROHNS COLITIS, V12, P394, DOI 10.1093/ecco-jcc/jjx159
   Hirai F, 2014, DIGEST ENDOSC, V26, P545, DOI 10.1111/den.12236
   Holtmann M, 2003, Z GASTROENTEROL, V41, P11, DOI 10.1055/s-2003-36677
   Jeuring SFG, 2017, AM J GASTROENTEROL, V112, P325, DOI 10.1038/ajg.2016.524
   Lian L, 2017, CLIN GASTROENTEROL H, V15, P1226, DOI 10.1016/j.cgh.2016.10.030
   Morar PS, 2015, ALIMENT PHARM THER, V42, P1137, DOI 10.1111/apt.13388
   Narula N, 2018, COCHRANE DB SYST REV, DOI 10.1002/14651858.CD000542.pub3
   Navaneethan U, 2016, SURG ENDOSC, V30, P5434, DOI 10.1007/s00464-016-4902-1
   Nishida Y, 2017, INTERNAL MED, V56, P2245, DOI 10.2169/internalmedicine.8224-16
   Okazaki N, 2017, INFLAMM BOWEL DIS, V23, P2097, DOI 10.1097/MIB.0000000000001175
   Pallotta N, 2008, WORLD J GASTROENTERO, V14, P1885, DOI 10.3748/wjg.14.1885
   Pelletier AL, 2009, ALIMENT PHARM THER, V29, P279, DOI 10.1111/j.1365-2036.2008.03887.x
   Rodriguez-Lago I, 2019, J CROHNS COLITIS, DOI [10.1093/ecco-jcc/jjz1582019, DOI 10.1093/ECCO-JCC/JJZ1582019]
   Sato Y, 2015, J GASTROEN HEPATOL, V30, P1713, DOI 10.1111/jgh.13013
   Satsangi J, 2006, GUT, V55, P749, DOI 10.1136/gut.2005.082909
   Sunada K, 2016, INFLAMM BOWEL DIS, V22, P380, DOI 10.1097/MIB.0000000000000627
   Thienpont C, 2010, GUT, V59, P1007, DOI 10.1136/gut.2009.180182corr1
   Tsujikawa T, 2008, ENDOSCOPY, V40, P11, DOI 10.1055/s-2007-966976
   Van Assche G, 2004, INFLAMM BOWEL DIS, V10, P55, DOI 10.1097/00054725-200401000-00009
   Yamamoto H, 2001, GASTROINTEST ENDOSC, V53, P216, DOI 10.1067/mge.2001.112181
NR 30
TC 11
Z9 13
U1 1
U2 2
PU SPRINGER JAPAN KK
PI TOKYO
PA SHIROYAMA TRUST TOWER 5F, 4-3-1 TORANOMON, MINATO-KU, TOKYO, 105-6005,
   JAPAN
SN 0944-1174
EI 1435-5922
J9 J GASTROENTEROL
JI J. Gastroenterol.
PD JUN
PY 2020
VL 55
IS 6
BP 615
EP 626
DI 10.1007/s00535-020-01670-2
EA JAN 2020
PG 12
WC Gastroenterology & Hepatology
WE Science Citation Index Expanded (SCI-EXPANDED)
SC Gastroenterology & Hepatology
GA LQ1UT
UT WOS:000515585100001
PM 31989252
DA 2024-01-22
ER

PT J
AU Zorzi, F
   Zuzzi, S
   Onali, S
   Calabrese, E
   Condino, G
   Petruzziello, C
   Ascolani, M
   Pallone, F
   Biancone, L
AF Zorzi, F.
   Zuzzi, S.
   Onali, S.
   Calabrese, E.
   Condino, G.
   Petruzziello, C.
   Ascolani, M.
   Pallone, F.
   Biancone, L.
TI Efficacy and safety of infliximab and adalimumab in Crohn's disease: a
   single centre study
SO ALIMENTARY PHARMACOLOGY & THERAPEUTICS
LA English
DT Article
ID TUMOR-NECROSIS-FACTOR; INFLAMMATORY-BOWEL-DISEASE; FACTOR-ALPHA;
   SHORT-TERM; MAINTENANCE TREATMENT; CLINICAL-PRACTICE; THERAPY;
   MANAGEMENT; FISTULAS
AB Background
   Infliximab and adalimumab are highly effective in Crohn's Disease (CD). This is supported by clinical trials and open-label studies using either infliximab or adalimumab, thus not allowing a proper comparison between these anti-TNFs in CD.
   Aim
   To evaluate the efficacy and safety of infliximab and adalimumab in active CD.
   Methods
   In a longitudinal study, CD patients with indication for anti-TNFs were treated with infliximab or adalimumab.
   Results
   Ninety-three patients were treated with infliximab (n = 44) or adalimumab (n = 49). In the infliximab group, the induction was completed by 77.3% of patients, due to no response (n = 2), delayed hypersensitivity reactions (DHR) or infusion reactions (n = 8). Maintenance with infliximab was completed by 60% of patients, due to clinical worsening or loss of efficacy (n = 5), DHR or infusion reactions (n = 5). In the adalimumab group, all patients completed the induction, while maintenance was completed by 67% of patients, due to clinical worsening or loss of efficacy (n = 8), DHR (n = 1), other causes (n = 7). In both groups, the CDAI significantly reduced at baseline vs. each visit (P < 0.04). The KaplanMeier survival analysis performed to evaluate the risk of steroid-free remission in patients treated with infliximab vs. adalimumab detected no differences (log-rank test P = 0.4). Cox proportional-hazards regression identified two predictors of steroid-free remission using anti-TNFs: no smokers [HR = 2.94 (1.525.70), P = 0.001] and non stricturing non penetrating behaviour [HR = 3.116 (1.069.13), P = 0.03826].
   Conclusions
   Infliximab and adalimumab showed a similar efficacy. No smoking and non-stricturing non-penetrating behaviour were predictors of steroid-free remission.
C1 [Zorzi, F.; Onali, S.; Calabrese, E.; Condino, G.; Petruzziello, C.; Ascolani, M.; Pallone, F.; Biancone, L.] Univ Roma Tor Vergata, Dipartimento Med Interna, Unita Gastroenterol, I-00133 Rome, Italy.
   [Zuzzi, S.] Univ Roma Tor Vergata, Ctr Interdipartimentale Biostat & Bioinformat, I-00133 Rome, Italy.
C3 University of Rome Tor Vergata; University of Rome Tor Vergata
RP Biancone, L (通讯作者)，Univ Roma Tor Vergata, Dipartimento Med Interna, Unita Gastroenterol, Via Montpellier 1, I-00133 Rome, Italy.
EM biancone@med.uniroma2.it
RI Petruzziello, Carmelina/K-9614-2016; Calabrese, Emma/AHD-4752-2022;
   Ascolani, Marta/AAC-2768-2019
OI Petruzziello, Carmelina/0000-0002-0509-7732; 
FU Fondazione Umberto Di Mario, Roma, Italy
FX The study received a grant from the Fondazione Umberto Di Mario, Roma,
   Italy.
CR Baert F, 2003, NEW ENGL J MED, V348, P601, DOI 10.1056/NEJMoa020888
   BEST WR, 1976, GASTROENTEROLOGY, V70, P439
   BREESE EJ, 1994, GASTROENTEROLOGY, V106, P1455, DOI 10.1016/0016-5085(94)90398-0
   Cheifetz A, 2003, AM J GASTROENTEROL, V98, P1315, DOI 10.1016/S0002-9270(03)00231-4
   Clark M, 2007, GASTROENTEROLOGY, V133, P312, DOI 10.1053/j.gastro.2007.05.006
   Cohen RD, 1999, AM J GASTROENTEROL, V94, pA2642
   Colombel JF, 2007, GASTROENTEROLOGY, V132, P52, DOI 10.1053/j.gastro.2006.11.041
   COTTONE M, 1994, GASTROENTEROLOGY, V106, P643, DOI 10.1016/0016-5085(94)90697-1
   Dignass A, 2010, J CROHNS COLITIS, V4, P28, DOI 10.1016/j.crohns.2009.12.002
   Farrell RJ, 2000, AM J GASTROENTEROL, V95, P3490
   GUYATT G, 1989, GASTROENTEROLOGY, V96, P804, DOI 10.1016/0016-5085(89)90905-0
   Ha C, 2012, CLIN GASTROENTEROL H
   Hanauer SB, 2006, GASTROENTEROLOGY, V130, P323, DOI 10.1053/j.gastro.2005.11.030
   Hanauer SB, 2002, LANCET, V359, P1541, DOI 10.1016/S0140-6736(02)08512-4
   Hinojosa J, 2007, ALIMENT PHARM THER, V25, P409, DOI 10.1111/j.1365-2036.2006.03232.x
   Kaser A, 2010, ANNU REV IMMUNOL, V28, P573, DOI 10.1146/annurev-immunol-030409-101225
   Kugathasan S, 2007, GUT, V56, P1696, DOI 10.1136/gut.2006.116467
   Louis E, 2009, DIGEST DIS, V27, P351, DOI 10.1159/000228573
   Orlando A, 2011, DIGEST LIVER DIS, V43, P1, DOI 10.1016/j.dld.2010.07.010
   Present DH, 1999, NEW ENGL J MED, V340, P1398, DOI 10.1056/NEJM199905063401804
   Rutgeerts P, 2006, GASTROINTEST ENDOSC, V63, P433, DOI 10.1016/j.gie.2005.08.011
   Rutgeerts P, 2012, GASTROENTEROLOGY
   Sandborn WJ, 2007, GUT, V56, P1232, DOI 10.1136/gut.2006.106781
   Sandborn WJ, 2007, ANN INTERN MED, V146, P829, DOI 10.7326/0003-4819-146-12-200706190-00159
   Sands BE, 2004, NEW ENGL J MED, V350, P876, DOI 10.1056/NEJMoa030815
   Schnitzler F, 2009, GUT, V58, P492, DOI 10.1136/gut.2008.155812
   Schreiber S, 1999, LANCET, V353, P459, DOI 10.1016/S0140-6736(98)03339-X
   Schreiber S, 2007, NEW ENGL J MED, V357, P239, DOI 10.1056/NEJMoa062897
   Schwartz DA, 2001, ANN INTERN MED, V135, P906, DOI 10.7326/0003-4819-135-10-200111200-00011
   Silverberg MS, 2005, CAN J GASTROENTEROL, V19, p5A, DOI 10.1155/2005/269076
   Sprakes MB, 2012, J CROHNS COLITIS, V6, P143, DOI 10.1016/j.crohns.2011.07.011
   Swoger JM, 2010, INFLAMM BOWEL DIS, V16, P1912, DOI 10.1002/ibd.21272
   Targan SR, 1997, NEW ENGL J MED, V337, P1029, DOI 10.1056/NEJM199710093371502
   Trinder MW, 2009, J GASTROEN HEPATOL, V24, P1252, DOI 10.1111/j.1440-1746.2009.05786.x
   Van Assche G, 2010, J CROHNS COLITIS, V4, P7, DOI 10.1016/j.crohns.2009.12.003
   VanDeventer SJH, 1997, GUT, V40, P443, DOI 10.1136/gut.40.4.443
   Vermeire S, 2002, AM J GASTROENTEROL, V97, P2357
NR 37
TC 51
Z9 55
U1 0
U2 5
PU WILEY
PI HOBOKEN
PA 111 RIVER ST, HOBOKEN 07030-5774, NJ USA
SN 0269-2813
EI 1365-2036
J9 ALIMENT PHARM THER
JI Aliment. Pharmacol. Ther.
PD JUN
PY 2012
VL 35
IS 12
BP 1397
EP 1407
DI 10.1111/j.1365-2036.2012.05100.x
PG 11
WC Gastroenterology & Hepatology; Pharmacology & Pharmacy
WE Science Citation Index Expanded (SCI-EXPANDED)
SC Gastroenterology & Hepatology; Pharmacology & Pharmacy
GA 941QX
UT WOS:000303978800005
PM 22519466
OA Bronze
DA 2024-01-22
ER

PT J
AU Borrelli, O
   Cordischi, L
   Cirulli, M
   Paganelli, M
   Labalestra, V
   Uccini, S
   Russo, PM
   Cucchiara, S
AF Borrelli, Osvaldo
   Cordischi, Letizia
   Cirulli, Manuela
   Paganelli, Massimiliano
   Labalestra, Valeria
   Uccini, Stefania
   Russo, Paolo M.
   Cucchiara, Salvatore
TI Polymeric diet alone versus corticosteroids in the treatment of active
   pediatric Crohn's disease: A randomized controlled open-label trial
SO CLINICAL GASTROENTEROLOGY AND HEPATOLOGY
LA English
DT Article
ID INFLAMMATORY-BOWEL-DISEASE; ENTERAL NUTRITION; ELEMENTAL DIET; GROWTH
   FAILURE; ACTIVITY INDEX; CHILDREN; PREDNISOLONE; REMISSION; THERAPY;
   RELAPSE
AB Background & Aims: Nutritional therapy has been reported to have an almost equivalent efficacy of corticosteroids in achieving clinical remission in active Crohn's disease (CD). However, the effects of both treatments on intestinal mucosal inflammation rarely are reported. In a randomized controlled trial in children with active CD we compared the efficacy of nutritional therapy alone or corticosteroids on clinical variables and intestinal mucosal healing. Methods: In a prospective, 10-week open-label trial, children with active, naive CD were randomized to orally polymeric formula alone or oral corticosteroids. The clinical activity index and nutritional and activity serum variables were evaluated at week 0 and then every 2 weeks; intestinal mucosal inflammation was assessed through endoscopy and histology at weeks 0 and 10. Primary efficacy outcomes were clinical remission and mucosal healing. Results: Of the 37 children randomized, 1.9 received polymeric formula and 18 received corticosteroids. At week 10, on an intention-to-treat basis, the proportion of patients achieving clinical remission was comparable between the 2 groups (polymeric formula: 15/19 [79%; 95% confidence interval (CI), 56%-92%]; corticosteroid group: 12/18 [67%; 95% CI, 44%-84%]; P = .4; not significant). On the contrary, the proportion of children showing mucosa healing was significantly higher in the polymeric (14/19; 74%; 95% CI, 51%-89%) than the corticosteroid group (6/18 [33%; 95% CI, 16%-57%]; P < .05). At week 10 both endoscopic and histologic scores significantly decreased only in the polymeric group (P < .001). Conclusions: In children with active and recently diagnosed CD, a short course of polymeric diet is more effective than corticosteroids in inducing healing of gut inflammatory lesions.
C1 Univ Roma La Sapienza, Dept Pediat, Div Pediat Gastroenterol, I-00161 Rome, Italy.
   Univ Roma La Sapienza, Dept Pathol, I-00161 Rome, Italy.
   Univ Roma La Sapienza, Dept Psychol, I-00161 Rome, Italy.
C3 Sapienza University Rome; Sapienza University Rome; Sapienza University
   Rome
RP Cucchiara, S (通讯作者)，Univ Roma La Sapienza, Dept Pediat, Div Pediat Gastroenterol, Viale Regina Elena 324, I-00161 Rome, Italy.
EM salvatore.cucchiara@uniroma1.it
RI Russo, Paolo/AAO-5351-2021; Cucchiara, Salvatore/K-1628-2016
OI /0000-0003-0241-0508; RUSSO, PAOLO MARIA/0000-0002-0575-5360; Cucchiara,
   Salvatore/0000-0002-2939-9698; Paganelli,
   Massimiliano/0000-0001-8730-9622
CR Ballinger AB, 2000, GUT, V46, P694, DOI 10.1136/gut.46.5.695
   Bannerjee T, 2004, J PEDIATR GASTR NUTR, V38, P270, DOI 10.1097/00005176-200403000-00007
   Beattie RM, 1998, CLIN ENDOCRINOL, V49, P483, DOI 10.1046/j.1365-2265.1998.00562.x
   BREESE EJ, 1995, ALIMENT PHARM THERAP, V9, P547
   CELLIER C, 1994, GUT, V35, P231, DOI 10.1136/gut.35.2.231
   D'Haens G, 2004, INFLAMM BOWEL DIS, V10, P479, DOI 10.1097/00054725-200407000-00024
   D'Haens GR, 1998, GASTROENTEROLOGY, V114, P262, DOI 10.1016/S0016-5085(98)70476-7
   Egan LJ, 2004, GASTROENTEROLOGY, V126, P1574, DOI 10.1053/j.gastro.2004.01.062
   Escher JC, 2003, INFLAMM BOWEL DIS, V9, P34, DOI 10.1097/00054725-200301000-00006
   Faubion WA, 2001, GASTROENTEROLOGY, V121, P255, DOI 10.1053/gast.2001.26279
   Fell JME, 2000, ALIMENT PHARM THERAP, V14, P281
   Forbes A, 2002, ALIMENT PHARM THERAP, V16, P48, DOI 10.1046/j.1365-2036.16.s4.7.x
   GONZALEZHUIX F, 1993, GUT, V34, P778, DOI 10.1136/gut.34.6.778
   Griffiths AM, 2004, BEST PRACT RES CL GA, V18, P509, DOI 10.1016/j.bpg.2004.01.002
   GRIFFITHS AM, 1995, GASTROENTEROLOGY, V108, P1056, DOI 10.1016/0016-5085(95)90203-1
   GRIFFITHS AM, 2000, PEDIAT GASTROINTESTI, P613
   Heuschkel R, 2004, J PEDIATR GASTR NUTR, V38, P239, DOI 10.1097/00005176-200403000-00002
   Heuschkel RB, 2000, J PEDIATR GASTR NUTR, V31, P8, DOI 10.1097/00005176-200007000-00005
   Heuschkel RB, 2000, GUT, V47, P57, DOI 10.1136/gut.47.1.57
   HYAMS JS, 1991, J PEDIATR GASTR NUTR, V12, P439, DOI 10.1097/00005176-199105000-00005
   Issenman RM, 1999, INFLAMM BOWEL DIS, V5, P192, DOI 10.1097/00054725-199908000-00008
   Kim SC, 2004, GASTROENTEROLOGY, V126, P1550, DOI 10.1053/j.gastro.2004.03.022
   Kundhal PS, 2003, J PEDIATR GASTR NUTR, V36, P83, DOI 10.1097/00005176-200301000-00016
   LANDI B, 1992, GASTROENTEROLOGY, V102, P1647, DOI 10.1016/0016-5085(92)91725-J
   Lichtenstein GR, 2004, INFLAMM BOWEL DIS, V10, pS11, DOI 10.1097/00054725-200407002-00003
   LOCHS H, 1991, GASTROENTEROLOGY, V101, P881, DOI 10.1016/0016-5085(91)90711-S
   Ludvigsson JF, 2004, ACTA PAEDIATR, V93, P327, DOI 10.1080/08035250310008050
   MODIGLIANI R, 1990, GASTROENTEROLOGY, V98, P811, DOI 10.1016/0016-5085(90)90002-I
   Monteleone G, 2004, TRENDS IMMUNOL, V25, P513, DOI 10.1016/j.it.2004.07.008
   MOTIL KJ, 1993, GASTROENTEROLOGY, V105, P681, DOI 10.1016/0016-5085(93)90883-E
   MUNKHOLM P, 1994, GUT, V35, P360, DOI 10.1136/gut.35.3.360
   OLAISON G, 1990, GUT, V31, P325, DOI 10.1136/gut.31.3.325
   OMORAIN C, 1984, BRIT MED J, V288, P1859, DOI 10.1136/bmj.288.6434.1859
   PAPADOPOULOU A, 1995, ACTA PAEDIATR, V84, P79, DOI 10.1111/j.1651-2227.1995.tb13490.x
   RIGAUD D, 1991, GUT, V32, P1492, DOI 10.1136/gut.32.12.1492
   RUTGEERTS P, 1994, NEW ENGL J MED, V331, P842, DOI 10.1056/NEJM199409293311304
   Rutgeerts PJ, 2001, ALIMENT PHARM THER, V15, P1515, DOI 10.1046/j.1365-2036.2001.01060.x
   RUUSKA T, 1994, J PEDIATR GASTR NUTR, V19, P175, DOI 10.1097/00005176-199408000-00006
   SANDERSON IR, 1987, ARCH DIS CHILD, V62, P123, DOI 10.1136/adc.62.2.123
   Schiffrin EJ, 2005, JPEN-PARENTER ENTER, V29, pS141, DOI 10.1177/01486071050290S4S141
   Schreiber S, 1999, LANCET, V353, P459, DOI 10.1016/S0140-6736(98)03339-X
   Tibble JA, 2000, GASTROENTEROLOGY, V119, P15, DOI 10.1053/gast.2000.8523
   Wilschanski M, 1996, GUT, V38, P543, DOI 10.1136/gut.38.4.543
   WYATT J, 1993, LANCET, V341, P1437, DOI 10.1016/0140-6736(93)90882-H
   Yamamoto T, 2005, INFLAMM BOWEL DIS, V11, P580, DOI 10.1097/01.MIB.0000161307.58327.96
   ZACHOS M, 2001, COCHRANE DB SYST REV, V3, P1
NR 46
TC 312
Z9 332
U1 0
U2 26
PU ELSEVIER SCIENCE INC
PI NEW YORK
PA 360 PARK AVE SOUTH, NEW YORK, NY 10010-1710 USA
SN 1542-3565
EI 1542-7714
J9 CLIN GASTROENTEROL H
JI Clin. Gastroenterol. Hepatol.
PD JUN
PY 2006
VL 4
IS 6
BP 744
EP 753
DI 10.1016/j.cgh.2006.03.010
PG 10
WC Gastroenterology & Hepatology
WE Science Citation Index Expanded (SCI-EXPANDED)
SC Gastroenterology & Hepatology
GA 054BM
UT WOS:000238350500014
PM 16682258
DA 2024-01-22
ER

PT J
AU Schmiedlin-Ren, P
   Kesisoglou, F
   Mapili, JA
   Sabek, SE
   Barnett, JL
   Chey, WD
   Roessler, B
   Zimmermann, EM
AF Schmiedlin-Ren, P
   Kesisoglou, F
   Mapili, JA
   Sabek, SE
   Barnett, JL
   Chey, WD
   Roessler, B
   Zimmermann, EM
TI Increased transduction of human intestinal epithelial cells by
   adenoviral vectors in inflammatory bowel disease
SO INFLAMMATORY BOWEL DISEASES
LA English
DT Article
DE Crohn's disease; explant culture; gene therapy; human; inflammatory
   bowel disease; intestine; organ culture; ulcerative colitis
ID MEDIATED GENE-TRANSFER; HEPARAN-SULFATE GLYCOSAMINOGLYCANS; RECEPTOR
   EXPRESSION; AIRWAY EPITHELIA; IN-VITRO; DELIVERY; COLITIS; SURFACE;
   INFECTION; EFFICIENT
AB Background: Delivery of genes encoding anti-inflammatory proteins has been proposed as a strategy for the treatment of inflammatory bowel disease (IBD). The goal of this study was to assess the ability of a standard adenoviral vector to transfect epithelial cells in intestinal explants from patients with IBD compared with controls.
   Methods: Endoscopic colon biopsies obtained from patients with no history of IBD and endoscopically normal colon (n = 4), patients with a history of ulcerative colitis (UC; n = 5), and patients with a history of Crohn's disease (CD; n = 3) were placed in explant culture and exposed to an adenoviral vector carrying the nuclear targeted beta-galactosidase reporter gene.
   Results: X-Gal staining showed that the total number of transduced cells per square millimeter was greater in UC explants than in controls (mean, 11.3 versus 0.9 blue nuclei/mm(2), respectively; P < 0.02) and that the frequency of epithelial cell transduction was greater in UC explants than in controls (86% versus 47% of explants, respectively; P = 0.01). Transduction of mature columnar surface epithelial cells occurred exclusively in UC and CD explants and was not seen in controls. Attenuated epithelial cells at sites of tissue damage or ulceration showed increased transduction compared with mature columnar epithelial cells (62% versus 19% of occurrences, respectively; P < 0.0001).
   Conclusions: We conclude that intestinal epithelial cells from IBD patients are more readily transfected by standard adenoviral vectors than are those from control patients. These results suggest that targeting genes to inflamed intestine through the luminal route may be possible.
C1 Univ Michigan, Sch Med, Ann Arbor, MI 48109 USA.
C3 University of Michigan System; University of Michigan
RP Zimmermann, EM (通讯作者)，Univ Michigan, Sch Med, Room 6520 MSRB 1,1150 W Med Ctr Dr, Ann Arbor, MI 48109 USA.
EM ezimmer@umich.edu
RI Chey, William/AAY-7766-2021
FU NIDDK NIH HHS [R0-1 DK56750, 5 P30 DK34933] Funding Source: Medline
CR Bailey D, 1997, DIGESTION, V58, P155, DOI 10.1159/000201438
   Cheng DY, 1997, HUM GENE THER, V8, P755, DOI 10.1089/hum.1997.8.6-755
   Cheng X, 2003, PHARM RES-DORDR, V20, P1444, DOI 10.1023/A:1025714412337
   Cohen CJ, 2001, P NATL ACAD SCI USA, V98, P15191, DOI 10.1073/pnas.261452898
   Croyle MA, 1998, HUM GENE THER, V9, P561, DOI 10.1089/hum.1998.9.4-561
   Day R, 1999, DIGEST DIS SCI, V44, P2508, DOI 10.1023/A:1026647308089
   Dechecchi MC, 2000, VIROLOGY, V268, P382, DOI 10.1006/viro.1999.0171
   Dechecchi MC, 2001, J VIROL, V75, P8772, DOI 10.1128/JVI.75.18.8772-8780.2001
   DUPUIT F, 1995, HUM GENE THER, V6, P1185, DOI 10.1089/hum.1995.6.9-1185
   EASTWOOD GL, 1973, GASTROENTEROLOGY, V64, P375
   Fenoglio-Preiser CM, 1999, GASTROINTESTINAL PAT
   Foreman PK, 1998, HUM GENE THER, V9, P1313, DOI 10.1089/hum.1998.9.9-1313
   Hamilton T, 1997, J PEDIATR SURG, V32, P373, DOI 10.1016/S0022-3468(97)90214-1
   Harvey BG, 1999, J VIROL, V73, P6729, DOI 10.1128/JVI.73.8.6729-6742.1999
   HAYASHI K, 1987, J HISTOCHEM CYTOCHEM, V35, P1079, DOI 10.1177/35.10.2957423
   Hogaboam CM, 1997, J CLIN INVEST, V100, P2766, DOI 10.1172/JCI119823
   Hong SS, 1997, EMBO J, V16, P2294, DOI 10.1093/emboj/16.9.2294
   Hutchin ME, 2000, HUM GENE THER, V11, P2365, DOI 10.1089/104303400750038471
   Ishiguro Y, 1999, J GASTROENTEROL, V34, P66, DOI 10.1007/s005350050218
   Jobin C, 1998, J IMMUNOL, V160, P410
   KESISOGLOU F, 2003, AAPS PHARMSCI, V5, pW5044
   Levy E, 2001, J BIOL CHEM, V276, P39679, DOI 10.1074/jbc.M105713200
   Lindsay J, 2002, GENE THER, V9, P1715, DOI 10.1038/sj.gt.3301841
   Lindsay JO, 2003, GUT, V52, P363, DOI 10.1136/gut.52.3.363
   Ménard D, 1999, BIOL NEONATE, V75, P143, DOI 10.1159/000014090
   PADOLSKY DK, 2003, NEW ENGL J MED, V347, P417
   Podolsky DK, 1999, AM J PHYSIOL-GASTR L, V277, pG495, DOI 10.1152/ajpgi.1999.277.3.G495
   QUARONI A, 1985, J CELL BIOL, V100, P1611, DOI 10.1083/jcb.100.5.1611
   Russell WC, 2000, J GEN VIROL, V81, P2573, DOI 10.1099/0022-1317-81-11-2573
   SCHMIEDLINREN P, 1993, BIOCHEM PHARMACOL, V46, P905, DOI 10.1016/0006-2952(93)90501-M
   Seidman MA, 2001, MOL THER, V4, P13, DOI 10.1006/mthe.2001.0414
   Tomko RP, 1997, P NATL ACAD SCI USA, V94, P3352, DOI 10.1073/pnas.94.7.3352
   Walter E, 1997, PHARM RES-DORDR, V14, P1216, DOI 10.1023/A:1012163025455
   Walter E, 1997, J CONTROL RELEASE, V46, P75, DOI 10.1016/S0168-3659(96)01584-2
   Walters RW, 1999, J BIOL CHEM, V274, P10219, DOI 10.1074/jbc.274.15.10219
   Weiss YG, 2001, ANESTHESIOLOGY, V95, P974, DOI 10.1097/00000542-200110000-00029
   WICDKHAM TJ, 1993, CELL, V73, P309
   Wirtz S, 2002, J IMMUNOL, V168, P411, DOI 10.4049/jimmunol.168.1.411
   Wirtz S, 1999, GUT, V44, P800, DOI 10.1136/gut.44.6.800
   Zabner J, 1997, J CLIN INVEST, V100, P1144, DOI 10.1172/JCI119625
NR 40
TC 6
Z9 7
U1 1
U2 3
PU OXFORD UNIV PRESS INC
PI CARY
PA JOURNALS DEPT, 2001 EVANS RD, CARY, NC 27513 USA
SN 1078-0998
EI 1536-4844
J9 INFLAMM BOWEL DIS
JI Inflamm. Bowel Dis.
PD MAY
PY 2005
VL 11
IS 5
BP 464
EP 472
DI 10.1097/01.MIB.0000158535.54428.a5
PG 9
WC Gastroenterology & Hepatology
WE Science Citation Index Expanded (SCI-EXPANDED)
SC Gastroenterology & Hepatology
GA 924BP
UT WOS:000228953900007
PM 15867586
DA 2024-01-22
ER

PT J
AU Riegler, G
   Caserta, L
   Esposito, I
   De Filippo, FR
   Bossa, F
   Esposito, P
   Russo, MI
   Carratù, R
AF Riegler, G
   Caserta, L
   Esposito, I
   De Filippo, FR
   Bossa, F
   Esposito, P
   Russo, MI
   Carratù, R
TI Worse clinical course of disease in Crohn's patients with previous
   appendectomy
SO EUROPEAN JOURNAL OF GASTROENTEROLOGY & HEPATOLOGY
LA English
DT Article
DE appendectomy; clinical course; Crohn's disease; surgery
ID INFLAMMATORY-BOWEL-DISEASE; ULCERATIVE-COLITIS; CIGARETTE-SMOKING; RISK;
   TONSILLECTOMY; RECURRENCE; PROTECTS; ONSET
AB Objectives The aim of the present study was to assess the effect of previous appendectomy in a series of Crohn's disease (CD) patients on the clinical characteristics and he course of disease.
   Methods Demographic and clinical data were retrospectively analysed for 129 consecutive outpatients (68 men and 61 women, median age 38 years) with CD. For each patient, information concerning appendectomy, indication for surgery (acute/chronic) and the date of surgery were recorded. The date of the appendectomy in relation to the date of CD diagnosis was carefully assessed in order to evaluate the precise relationship between the two events. A total of 129 CD patients who had not undergone previous appendectomy served as controls. The severity of disease was assessed retrospectively by evaluating the need for systemic steroids, immunosuppressants and surgical treatment for CD, particularly resective procedures.
   Results Forty-one CD patients (31.8%) underwent appendectomy before the diagnosis of disease. Appendectomy before diagnosis showed a negative association with colonic disease localization and with articular manifestations. In addition, the 41 patients with previous appendectomy had a significantly greater risk of surgery, particularly resective. Multivariate analysis confirmed appendectomy performed before diagnosis as an independent risk factor for surgery; on the contrary, colonic site and inflammatory type of disease were independent factors protecting against surgery. Although current smokers were at an increased risk of surgical treatment, a smoking habit alone did not seem to be relevant at the multivariate analysis.
   Conclusion The results of this study indicate a worse clinical course of CD in patients appendicectomized before diagnosis. (c) 2005 Lippincott Williams & Wilkins.
C1 Univ Naples 2, Med Surg Dept Clin &Expt Med, Naples, Italy.
C3 Universita della Campania Vanvitelli
RP Riegler, G (通讯作者)，Via Mosca N 39, I-80129 Naples, Italy.
EM gabriele.riegier@unina2.it
RI Bossa, Fabrizio/B-3078-2017
OI Bossa, Fabrizio/0000-0002-4518-9949
CR Andersson RE, 2003, GASTROENTEROLOGY, V124, P40, DOI 10.1053/gast.2003.50021
   Andersson RE, 2001, NEW ENGL J MED, V344, P808, DOI 10.1056/NEJM200103153441104
   BOYKO EJ, 1988, SCAND J GASTROENTERO, V23, P1147, DOI 10.3109/00365528809090183
   BOYKO EJ, 1987, NEW ENGL J MED, V316, P707, DOI 10.1056/NEJM198703193161202
   CALKINS BM, 1989, DIGEST DIS SCI, V34, P1841, DOI 10.1007/BF01536701
   Caserta L, 2002, AM J GASTROENTEROL, V97, P207
   Cosnes J, 2002, GUT, V51, P803, DOI 10.1136/gut.51.6.803
   COTTONE M, 1994, GASTROENTEROLOGY, V106, P643, DOI 10.1016/0016-5085(94)90697-1
   Duggan AE, 1998, GUT, V43, P494, DOI 10.1136/gut.43.4.494
   Frisch M, 2002, SCAND J GASTROENTERO, V37, P1175, DOI 10.1080/003655202760373380
   Frisch M, 2001, SURGERY, V130, P36, DOI 10.1067/msy.2001.115362
   GILAT T, 1987, SCAND J GASTROENTERO, V22, P1009, DOI 10.3109/00365528708991950
   Koutroubakis IE, 1999, DIS COLON RECTUM, V42, P225, DOI 10.1007/BF02237133
   Kurina LM, 2002, J EPIDEMIOL COMMUN H, V56, P551, DOI 10.1136/jech.56.7.551
   LENNARDJONES JE, 1989, SCAND J GASTROENTE S, V170, P590
   LINDBERG E, 1988, GUT, V29, P352, DOI 10.1136/gut.29.3.352
   LOGAN RFA, 1984, BRIT MED J, V288, P751, DOI 10.1136/bmj.288.6419.751
   Naganuma M, 2001, AM J GASTROENTEROL, V96, P1123
   Parrello T, 1997, ITAL J GASTROENTEROL, V29, P208
   Radford-Smith GL, 2002, GUT, V51, P808, DOI 10.1136/gut.51.6.808
   Reif S, 2001, AM J GASTROENTEROL, V96, P829, DOI 10.1111/j.1572-0241.2001.03529.x
   Russel MG, 1997, GASTROENTEROLOGY, V113, P377, DOI 10.1053/gast.1997.v113.pm9247453
   RUTGEERTS P, 1994, GASTROENTEROLOGY, V106, P1251, DOI 10.1016/0016-5085(94)90016-7
   Timmer A, 1998, GASTROENTEROLOGY, V114, P1143, DOI 10.1016/S0016-5085(98)70419-6
   TOBIN MV, 1987, GASTROENTEROLOGY, V93, P316, DOI 10.1016/0016-5085(87)91021-3
NR 25
TC 10
Z9 11
U1 0
U2 0
PU LIPPINCOTT WILLIAMS & WILKINS
PI PHILADELPHIA
PA 530 WALNUT ST, PHILADELPHIA, PA 19106-3261 USA
SN 0954-691X
J9 EUR J GASTROEN HEPAT
JI Eur. J. Gastroenterol. Hepatol.
PD JUN
PY 2005
VL 17
IS 6
BP 623
EP 627
DI 10.1097/00042737-200506000-00006
PG 5
WC Gastroenterology & Hepatology
WE Science Citation Index Expanded (SCI-EXPANDED)
SC Gastroenterology & Hepatology
GA 003ZM
UT WOS:000234721800006
PM 15879724
DA 2024-01-22
ER

PT J
AU Celentano, V
   Pellino, G
   Rottoli, M
   Colombo, F
   Sampietro, G
   Spinelli, A
   Selvaggi, F
AF Celentano, Valerio
   Pellino, Gianluca
   Rottoli, Matteo
   Colombo, Francesco
   Sampietro, Gianluca
   Spinelli, Antonino
   Selvaggi, Francesco
CA SICCR Current Status Crohns Dis Su
TI Single-incision laparoscopic surgery (SILS) for the treatment of
   ileocolonic Crohn's disease: a propensity score-matched analysis
SO INTERNATIONAL JOURNAL OF COLORECTAL DISEASE
LA English
DT Article
DE Single-incision laparoscopic surgery; Inflammatory Bowel Disease;
   Crohn&#8217; s disease
ID POSITION STATEMENT; ITALIAN SOCIETY
AB Introduction Single-incision laparoscopic surgery (SILS) aims to minimize the surgical access trauma by reducing the number of abdominal incisions to a single site, potentially offering better cosmetic results and decreased postoperative pain. In this study, we compare the results of SILS ileocolic resection for Crohn's disease (CD) to conventional laparoscopy and open surgery using a propensity score-matched analysis in a retrospective national multicentre study. Methods All consecutive patients undergoing elective SILS ileocaecal or redo ileocolic resection for primary and recurrent CD from 1 June 2018 to 31 May 2019 were included. Patients were matched 1:1:1 with laparoscopy and open surgery according to perianal disease, recurrent disease, penetrating phenotype of CD, history of previous abdominal surgery, preoperative medical treatment with steroids and anti-TNF. Postoperative morbidity within 30 days of surgery was the primary endpoint. Results Fifty-eight patients were included in each group, for a total of 174 patients. The conversion rate for SILS and laparoscopy was 10.3% and 12%, respectively, with no difference in the incidence of postoperative complications (13.8% and 12%, p = 0.77), whilst open surgery demonstrated a worse morbidity profile, with a complication rate of 25.9% (p < 0.0001). Median length of hospital stay following SILS ileocolic resection was 5 days, significantly shorter compared to 7 days for laparoscopy and 9 for open surgery (p < 0.0001). Conclusions SILS ileocolonic resection for CD demonstrated a comparable morbidity profile compared to laparoscopy in selected patients, with a reduced length of postoperative hospital stay.
C1 [Celentano, Valerio] Portsmouth Hosp NHS Trust, Portsmouth, Hants, England.
   [Celentano, Valerio] Univ Portsmouth, Portsmouth, Hants, England.
   [Celentano, Valerio] Imperial Coll, Dept Surg & Canc, London, England.
   [Pellino, Gianluca; Selvaggi, Francesco] Univ Campania Luigi Vanvitelli, Dept Adv Med & Surg Sci, Naples, Italy.
   [Pellino, Gianluca] Vall dHebron Univ Hosp, Colorectal Surg, Barcelona, Spain.
   [Rottoli, Matteo] Alma Mater Studiorum Univ Bologna, St Orsola Hosp, Dept Med & Surg Sci, Surg Alimentary Tract, Bologna, Italy.
   [Colombo, Francesco; Sampietro, Gianluca] ASST Rhodense Rho Mem Hosp, Dept Surg, Div Gen & HPB Surg, I-20017 Milan, Italy.
   [Spinelli, Antonino] Humanitas Clin & Res Ctr IRCCS, Div Colon & Rectal Surg, Via Manzoni 56, I-20089 Milan, Italy.
   [Spinelli, Antonino] Humanitas Univ, Dept Biomed Sci, Via Rita Levi Montalcini 4, I-20090 Milan, Italy.
C3 Portsmouth Hospitals NHS Trust; University of Portsmouth; Imperial
   College London; Universita della Campania Vanvitelli; Hospital
   Universitari Vall d'Hebron; IRCCS Azienda Ospedaliero-Universitaria di
   Bologna; University of Bologna; Humanitas University
RP Celentano, V (通讯作者)，Portsmouth Hosp NHS Trust, Portsmouth, Hants, England.; Celentano, V (通讯作者)，Univ Portsmouth, Portsmouth, Hants, England.; Celentano, V (通讯作者)，Imperial Coll, Dept Surg & Canc, London, England.
EM valeriocelentano@yahoo.it
RI galleano, raffaele/ABB-5864-2021; Colombo, Francesco/ABH-3714-2022;
   Gallo, Gaetano/I-6917-2019; ROTTOLI, MATTEO/AAC-7258-2022; carvello,
   michele/HHN-5282-2022; pietrabissa, andrea/AAC-9894-2019
OI galleano, raffaele/0000-0001-9787-4908; Colombo,
   Francesco/0000-0002-6478-7055; Gallo, Gaetano/0000-0003-1066-4671;
   ROTTOLI, MATTEO/0000-0003-0278-4139; carvello,
   michele/0000-0002-8650-2321; Mineccia, Michela/0000-0002-7363-8609;
   Romano, Lucia/0000-0003-0996-4490; Celentano,
   Valerio/0000-0002-3562-9082; Mistrangelo,
   Massimiliano/0000-0001-8506-6794; pietrabissa,
   andrea/0000-0001-9703-7587; Manfreda, Andrea/0000-0001-9343-5676;
   Zaffaroni, Gloria/0000-0002-1831-3107; marrano,
   enrico/0000-0001-6818-0448; Deidda, Simona/0000-0002-7756-9727; Sasia,
   Diego/0000-0003-3162-4302; Maffioli, Anna/0000-0001-7116-4019; Calini,
   Giacomo/0000-0002-7460-9578; Ghazouani, Omar/0000-0003-1075-0342;
   Selvaggi, Lucio/0000-0001-6920-3103; Lamperti, Giulia Maria
   Beatrice/0000-0003-2570-1359; Perotti, Serena/0000-0002-3876-1329;
   Pellino, Gianluca/0000-0002-8322-6421; SACCHI,
   MATTEO/0000-0001-8313-4909; Graziano, Giorgio Maria
   Paolo/0000-0003-4023-8040; Campanelli, Michela/0000-0002-2134-2275
CR Carvello M, 2018, COLORECTAL DIS, V20, P53, DOI 10.1111/codi.13777
   Celentano V, 2019, SCAND J SURG, V108, P42, DOI 10.1177/1457496918772370
   Celentano V, 2021, COLORECTAL DIS, V23, P94, DOI 10.1111/codi.15334
   Current status of Crohn's disease surgery collaborative, 2020, UPDATES SURG
   Heeney A, 2010, INFLAMM BOWEL DIS, V16, P1273, DOI 10.1002/ibd.21163
   Livraghi L, 2012, MINIM INVASIVE SURG, V2012, DOI 10.1155/2012/415430
   Maeda K, 2019, SURG TODAY, V49, P361, DOI 10.1007/s00595-018-1732-x
   Maggiori L, 2014, BEST PRACT RES CL GA, V28, P183, DOI 10.1016/j.bpg.2013.11.004
   Pavan Kumar CV., 2011, WJOLS, V4, P47, DOI DOI 10.1155/2012/415430
   Pellino G, 2020, TECH COLOPROCTOL, V24, P421, DOI 10.1007/s10151-020-02183-z
   Pellino G, 2020, TECH COLOPROCTOL, V24, P105, DOI 10.1007/s10151-019-02145-0
   von Elm E, 2008, J CLIN EPIDEMIOL, V61, P344, DOI 10.2471/BLT.07.045120
NR 12
TC 7
Z9 7
U1 0
U2 4
PU SPRINGER
PI NEW YORK
PA ONE NEW YORK PLAZA, SUITE 4600, NEW YORK, NY, UNITED STATES
SN 0179-1958
EI 1432-1262
J9 INT J COLORECTAL DIS
JI Int. J. Colorectal Dis.
PD MAR
PY 2021
VL 36
IS 3
BP 605
EP 608
DI 10.1007/s00384-020-03821-6
EA DEC 2020
PG 4
WC Gastroenterology & Hepatology; Surgery
WE Science Citation Index Expanded (SCI-EXPANDED)
SC Gastroenterology & Hepatology; Surgery
GA QJ6TV
UT WOS:000601481600001
PM 33355687
OA Green Published
DA 2024-01-22
ER

PT J
AU Haberer, LJ
   McSherry, I
   Cargill, A
   McCarthy, L
AF Haberer, Lynda J.
   McSherry, Iain
   Cargill, Anna
   McCarthy, Linda
TI Effects of vercirnon on the activity of CYP3A4, CYP2C19 and CYP2C8
   enzymes and BCRP and OATP1B1 transporters using probe substrates
SO EUROPEAN JOURNAL OF CLINICAL PHARMACOLOGY
LA English
DT Article
DE Drug interaction; Vercirnon; CYP3A4; CYP2C19; CYP2C8; BCRP; OATP1B1
ID INFLAMMATORY-BOWEL-DISEASE; THYMUS-EXPRESSED CHEMOKINE; RECEPTOR CCR9;
   PHARMACOKINETICS; ROSUVASTATIN; LYMPHOCYTES; THYMOCYTES; PROTEIN
AB Vercirnon is a CCR9 chemokine receptor antagonist being developed for the treatment of Crohn's disease. As a variety of concomitant medications are often required for the treatment of Crohn's disease, it is important to characterise the drug interaction profile of vercirnon. To confirm the results of previous in vitro inhibition studies, this study assessed the in vivo effect of vercirnon on the activity of cytochrome P450 enzymes (CYP3A4, CYP2C19 and CYP2C8) and drug transport proteins (BCRP and OATP1B1) using probe substrates.
   This was an open-label, single-sequence, repeat-dose study conducted in 24 healthy adult subjects. On days 1-4, subjects received probe substrates (midazolam, pioglitazone, omeprazole and rosuvastatin; in that order), followed by administration of vercirnon 500 mg twice daily (BID) on days 5-14. On days 11-14, in addition to vercirnon 500 mg BID, subjects also received probe substrates as on days 1-4. Blood samples were collected for pharmacokinetic analysis of probe substrates, vercirnon and two of its metabolites.
   Geometric least-squares mean ratios (90 % confidence interval) of area under the concentration-time curve from time zero to infinity for probe administered with vercirnon (test) compared with probe alone (reference) for midazolam, pioglitazone, omeprazole and rosuvastatin were 0.92 (0.85, 0.99), 1.01 (0.95, 1.07), 0.99 (0.76,1.31) and 0.98 (0.88, 1.09), respectively.
   Co-administration of probe substrates midazolam, pioglitazone, omeprazole, and rosuvastatin following repeat dosing of vercirnon 500 mg BID demonstrated vercirnon had no clinically significant effect on CYP3A4, CYP2C8, CYP2C19 enzyme activity or BCRP or OATP1B1 transporter activity.
C1 [Haberer, Lynda J.] GlaxoSmithKline, Clin Pharmacol Modelling & Simulat, Res Triangle Pk, NC 27709 USA.
   [McSherry, Iain] GlaxoSmithKline, Clin Pharmacol Sci & Study Operat, Stockley Pk, England.
   [Cargill, Anna] PHASTAR, Chiswick, England.
   [McCarthy, Linda] GlaxoSmithKline, Genet, Stevenage, Herts, England.
C3 GlaxoSmithKline; GlaxoSmithKline; GlaxoSmithKline
RP Haberer, LJ (通讯作者)，GlaxoSmithKline, Clin Pharmacol Modelling & Simulat, 5 Moore Dr, Res Triangle Pk, NC 27709 USA.
EM Lynda.J.Haberer@gsk.com
FU GlaxoSmithKline; PHASTAR
FX This study was funded by GlaxoSmithKline. Statistical analysis, provided
   by PHASTAR, Chiswick, UK, and editorial support, provided by Fishawack
   Scientific Communications Ltd., were funded by GlaxoSmithKline.
CR Abraham C, 2009, NEW ENGL J MED, V361, P2066, DOI 10.1056/NEJMra0804647
   Buckley JP, 2013, GASTROENTEROLOGY S1, V144
   Deeken J, 2009, CURR OPIN MOL THER, V11, P260
   Deng LJ, 2005, EUR J CLIN PHARMACOL, V61, P831, DOI 10.1007/s00228-005-0042-6
   Haberer LJ, 2013, CLIN PHARM DRUG DEV, V2, P387, DOI 10.1002/cpdd.41
   Huang LY, 2006, DRUG METAB DISPOS, V34, P738, DOI 10.1124/dmd.105.007534
   Keshav S, 2013, PLOS ONE, V8, DOI 10.1371/journal.pone.0060094
   Lawson EB, 2012, EUR J CLIN PHARMACOL, V68, P407, DOI 10.1007/s00228-011-1136-y
   Marsal J, 2012, J INTERN MED, V272, P411, DOI 10.1111/j.1365-2796.2012.02588.x
   Papadakis KA, 2000, J IMMUNOL, V165, P5069, DOI 10.4049/jimmunol.165.9.5069
   Simonson SG, 2004, CLIN PHARMACOL THER, V76, P167, DOI 10.1016/j.clpt.2004.03.010
   U.S. Department of Health and Human Services. Food and Drug Administration, 2012, GUID IND DR IN PRESS
   U.S. Department of Health and Human Services Food and Drug Administration Center for Drug Evaluation and Research (CDER) Center for Biologics Evaluation and Research (CBER), 2006, GUID IND DR IN PRESS
   Walters MJ, 2010, J PHARMACOL EXP THER, V335, P61, DOI 10.1124/jpet.110.169714
   Wurbel MA, 2000, EUR J IMMUNOL, V30, P262, DOI 10.1002/1521-4141(200001)30:1<262::AID-IMMU262>3.3.CO;2-S
   Zabel BA, 1999, J EXP MED, V190, P1241, DOI 10.1084/jem.190.9.1241
NR 16
TC 4
Z9 5
U1 0
U2 10
PU SPRINGER HEIDELBERG
PI HEIDELBERG
PA TIERGARTENSTRASSE 17, D-69121 HEIDELBERG, GERMANY
SN 0031-6970
EI 1432-1041
J9 EUR J CLIN PHARMACOL
JI Eur. J. Clin. Pharmacol.
PD JAN
PY 2014
VL 70
IS 1
BP 37
EP 45
DI 10.1007/s00228-013-1592-7
PG 9
WC Pharmacology & Pharmacy
WE Science Citation Index Expanded (SCI-EXPANDED)
SC Pharmacology & Pharmacy
GA 281JB
UT WOS:000329095900005
PM 24100471
OA Green Published, hybrid
DA 2024-01-22
ER

PT J
AU Kelsen, JR
   Sullivan, KE
   Rabizadeh, S
   Singh, N
   Snapper, S
   Elkadri, A
   Grossman, AB
AF Kelsen, Judith R.
   Sullivan, Kathleen E.
   Rabizadeh, Shervin
   Singh, Namita
   Snapper, Scott
   Elkadri, Abdul
   Grossman, Andrew B.
TI North American Society for Pediatric Gastroenterology, Hepatology, and
   Nutrition Position Paper on the Evaluation and Management for Patients
   With Very Early-onset Inflammatory Bowel Disease
SO JOURNAL OF PEDIATRIC GASTROENTEROLOGY AND NUTRITION
LA English
DT Article
DE Crohn disease; ulcerative colitis; very early-onset inflammatory bowel
   disease
ID CHRONIC GRANULOMATOUS-DISEASE; HERMANSKY-PUDLAK-SYNDROME; MEVALONATE
   KINASE-DEFICIENCY; X-LINKED AGAMMAGLOBULINEMIA; EXOME SEQUENCING
   ANALYSIS; REGULATORY T-CELLS; CROHNS-DISEASE; IMMUNE DYSREGULATION;
   HEMOPHAGOCYTIC LYMPHOHISTIOCYTOSIS; INTESTINAL INFLAMMATION
AB The rate of pediatric inflammatory bowel disease (IBD) has been increasing over the last decade and this increase has occurred most rapidly in the youngest children diagnosed <6 years, known as very early-onset inflammatory bowel disease (VEO-IBD). These children can present with more extensive and severe disease than older children and adults. The contribution of host genetics in this population is underscored by the young age of onset and the distinct, aggressive phenotype. In fact, monogenic defects, often involving primary immunodeficiency genes, have been identified in children with VEO-IBD and have led to targeted and life-saving therapy. This position paper will discuss the phenotype of VEO-IBD and outline the approach and evaluation for these children and what factors should trigger concern for an underlying immunodeficiency. We will then review the immunological assays and genetic studies that can facilitate the identification of the underlying diagnosis in patients with VEO-IBD and how this evaluation may lead to directed therapies. The position paper will also aid the pediatric gastroenterologist in recognizing when a patient should be referred to a center specializing in the care of these patients. These guidelines are intended for pediatricians, allied health professionals caring for children, pediatric gastroenterologists, pediatric pathologists, and immunologists.
C1 [Kelsen, Judith R.; Grossman, Andrew B.] Univ Penn, Childrens Hosp Philadelphia, Perelman Sch Med, Div Gastroenterol Hepatol & Nutr, Philadelphia, PA 19104 USA.
   [Sullivan, Kathleen E.] Univ Penn, Childrens Hosp Philadelphia, Perelman Sch Med, Div Immunol & Allergy, Philadelphia, PA 19104 USA.
   [Rabizadeh, Shervin] Cedar Sinai Med Ctr, Div Gastroenterol Hepatol & Nutr, Los Angeles, CA USA.
   [Singh, Namita] Univ Washington, Seattle Childrens Hosp, Dept Pediat, Div Gastroenterol, Seattle, WA 98195 USA.
   [Snapper, Scott] Harvard Med Sch, Boston Childrens Hosp, Dept Pediat, Div Gastroenterol Hepatol & Nutr, Boston, MA 02115 USA.
   [Snapper, Scott] Brigham & Womens Hosp, Dept Med, Div Gastroenterol, 75 Francis St, Boston, MA 02115 USA.
   [Snapper, Scott] Harvard Med Sch, Boston, MA 02115 USA.
   [Elkadri, Abdul] Med Coll Wisconsin, Div Gastroenterol Hepatol & Nutr, Milwaukee, WI 53226 USA.
C3 University of Pennsylvania; Pennsylvania Medicine; Childrens Hospital of
   Philadelphia; University of Pennsylvania; Pennsylvania Medicine;
   Childrens Hospital of Philadelphia; Cedars Sinai Medical Center; Seattle
   Children's Hospital; University of Washington; University of Washington
   Seattle; Harvard University; Boston Children's Hospital; Harvard Medical
   School; Harvard University; Brigham & Women's Hospital; Harvard
   University; Harvard Medical School; Medical College of Wisconsin
RP Kelsen, JR (通讯作者)，Univ Penn, Childrens Hosp Philadelphia, Perelman Sch Med, Div Gastroenterol Hepatol & Nutr, Philadelphia, PA 19104 USA.
EM kelsen@email.chop.edu
RI Elkadri, Abdul/CAJ-1902-2022
CR Abd Hamid IJ, 2018, J CLIN IMMUNOL, V38, P727, DOI 10.1007/s10875-018-0540-9
   ABO A, 1991, NATURE, V353, P668, DOI 10.1038/353668a0
   Aguilar C, 2015, J CLIN IMMUNOL, V35, P331, DOI 10.1007/s10875-015-0141-9
   Alangari A, 2012, J ALLERGY CLIN IMMUN, V130, P481, DOI 10.1016/j.jaci.2012.05.043
   Alimchandani M, 2013, AM J SURG PATHOL, V37, P1365, DOI 10.1097/PAS.0b013e318297427d
   Aloi M, 2014, INFLAMM BOWEL DIS, V20, P597, DOI 10.1097/01.MIB.0000442921.77945.09
   Alroqi FJ, 2017, J CLIN IMMUNOL, V37, P811, DOI 10.1007/s10875-017-0451-1
   Anderson PD, 2003, HUM GENET, V113, P10, DOI 10.1007/s00439-003-0933-5
   [Anonymous], 2017, FRONT IMMUNOL
   Ashton JJ, 2016, INFLAMM BOWEL DIS, V22, P2317, DOI 10.1097/MIB.0000000000000890
   Avitzur Y, 2014, GASTROENTEROLOGY, V146, P1028, DOI 10.1053/j.gastro.2014.01.015
   Barzaghi F, 2018, J ALLERGY CLIN IMMUN, V141, P1036, DOI 10.1016/j.jaci.2017.10.041
   Barzaghi F, 2012, FRONT IMMUNOL, V3, DOI 10.3389/fimmu.2012.00211
   Battersby AC, 2013, J CLIN IMMUNOL, V33, P1276, DOI 10.1007/s10875-013-9939-5
   Battersby AC, 2017, J ALLERGY CLIN IMMUN, V140, P628, DOI 10.1016/j.jaci.2017.02.029
   Begue B, 2011, AM J GASTROENTEROL, V106, P1544, DOI 10.1038/ajg.2011.112
   Benchimol EI, 2009, GUT, V58, P1490, DOI 10.1136/gut.2009.188383
   Benchimol EI, 2017, AM J GASTROENTEROL, V112, P1120, DOI 10.1038/ajg.2017.97
   Benchimol EI, 2014, GASTROENTEROLOGY, V147, P803, DOI 10.1053/j.gastro.2014.06.023
   Bennett CL, 2001, NAT GENET, V27, P20, DOI 10.1038/83713
   Beser ÖF, 2013, J PEDIATR GASTR NUTR, V56, P498, DOI 10.1097/MPG.0b013e31827dd763
   Bianco AM, 2015, WORLD J GASTROENTERO, V21, P12296, DOI 10.3748/wjg.v21.i43.12296
   Bianco AM, 2014, GUT, V63, P1367, DOI 10.1136/gutjnl-2013-306555
   Biank V, 2007, INFLAMM BOWEL DIS, V13, P1430, DOI 10.1002/ibd.20213
   Blaydon DC, 2011, NEW ENGL J MED, V365, P1502, DOI 10.1056/NEJMoa1100721
   Borggraefe I, 2009, J PEDIATR GASTR NUTR, V49, P359, DOI 10.1097/MPG.0b013e3181a15b94
   Bouzid D, 2013, GENET TEST MOL BIOMA, V17, P321, DOI 10.1089/gtmb.2012.0372
   Brandtzaeg P, 2006, ADV EXP MED BIOL, V579, P149
   Broides A, 2016, IMMUNOL RES, V64, P155, DOI 10.1007/s12026-015-8733-2
   Canna SW, 2017, J ALLERGY CLIN IMMUN, V139, P1698, DOI 10.1016/j.jaci.2016.10.022
   Cannioto Z, 2009, EUR J PEDIATR, V168, P149, DOI 10.1007/s00431-008-0721-2
   Chaimowitz NS, 2019, FRONT PEDIATR, V7, DOI 10.3389/fped.2019.00130
   Chalaris A, 2010, J EXP MED, V207, P1617, DOI 10.1084/jem.20092366
   Chalaris A, 2010, BBA-MOL CELL RES, V1803, P234, DOI 10.1016/j.bbamcr.2009.12.001
   Chatila TA, 2000, J CLIN INVEST, V106, pR75, DOI 10.1172/JCI11679
   Chinen J, 2013, J ALLERGY CLIN IMMUN, V131, P675, DOI 10.1016/j.jaci.2013.01.012
   Conley ME, 1999, CLIN IMMUNOL, V93, P190, DOI 10.1006/clim.1999.4799
   Conrad MA, 2019, J CROHNS COLITIS, V13, P615, DOI 10.1093/ecco-jcc/jjy212
   Conrad MA, 2017, INFLAMM BOWEL DIS, V23, P2252, DOI 10.1097/MIB.0000000000001280
   D'Haens GR, 1998, GASTROENTEROLOGY, V114, P262, DOI 10.1016/S0016-5085(98)70476-7
   Dadi HK, 2003, NEW ENGL J MED, V349, P1821, DOI 10.1056/NEJMoa031178
   de Jesus AA, 2013, CLIN IMMUNOL, V147, P155, DOI 10.1016/j.clim.2013.03.016
   de Luca A, 2014, P NATL ACAD SCI USA, V111, P3526, DOI 10.1073/pnas.1322831111
   de Oliveira EB, 2015, PEDIATR BLOOD CANCER, V62, P2101, DOI 10.1002/pbc.25674
   de Ridder L, 2007, INFLAMM BOWEL DIS, V13, P1083, DOI 10.1002/ibd.20171
   Derry JM, 1994, CELL, V79
   DERRY JMJ, 1994, CELL, V78, P635, DOI 10.1016/0092-8674(94)90528-2
   Driessen GJ, 2016, J ALLERGY CLIN IMMUN, V138, P1744, DOI 10.1016/j.jaci.2016.07.010
   Dunn K, 2018, ANN ALLERG ASTHMA IM, V120, P214, DOI 10.1016/j.anai.2017.11.011
   Durandy A, 2013, NAT REV IMMUNOL, V13, P519, DOI 10.1038/nri3466
   Engelhardt KR, 2014, CURR TOP MICROBIOL, V380, P1, DOI 10.1007/978-3-662-43492-5_1
   Engelhardt KR, 2013, J ALLERGY CLIN IMMUN, V131, P825, DOI 10.1016/j.jaci.2012.09.025
   Ensari A, 2018, VIRCHOWS ARCH, V472, P111, DOI 10.1007/s00428-017-2197-9
   Fabre A, 2019, J ALLER CL IMM-PRACT, V7, P1958, DOI 10.1016/j.jaip.2019.02.018
   Fabre A, 2012, AM J HUM GENET, V90, P689, DOI 10.1016/j.ajhg.2012.02.009
   Felgentreff K, 2014, CLIN IMMUNOL, V150, P43, DOI 10.1016/j.clim.2013.11.008
   Fernandez IZ, 2019, J EXP MED, V216, P1255, DOI 10.1084/jem.20182015
   Filipovich AH, 2011, CURR OPIN ALLERGY CL, V11, P512, DOI 10.1097/ACI.0b013e32834c22f5
   Fiskerstrand T, 2012, NEW ENGL J MED, V366, P1586, DOI 10.1056/NEJMoa1110132
   Foster CB, 1998, J CLIN INVEST, V102, P2146, DOI 10.1172/JCI5084
   Giovannini-Chami L, 2019, RHEUMATOLOGY, V58, P365, DOI 10.1093/rheumatology/key308
   Girardelli M, 2015, BMC PEDIATR, V15, DOI 10.1186/s12887-015-0522-5
   Girot P, 2019, WORLD J GASTROENTERO, V25, P1031, DOI 10.3748/wjg.v25.i8.1031
   Glocker E, 2012, CELL MOL LIFE SCI, V69, P41, DOI 10.1007/s00018-011-0837-9
   Glocker EO, 2010, LANCET, V376, P1272, DOI 10.1016/S0140-6736(10)61008-2
   Glocker EO, 2009, NEW ENGL J MED, V361, P2033, DOI 10.1056/NEJMoa0907206
   Grossman AB, 2008, INFLAMM BOWEL DIS, V14, P750, DOI 10.1002/ibd.20387
   Hartley JL, 2010, GASTROENTEROLOGY, V138, P2388, DOI 10.1053/j.gastro.2010.02.010
   Heimall J, 2017, BLOOD, V130, P2718, DOI 10.1182/blood-2017-05-781849
   Heindl M, 2012, GASTROENTEROLOGY, V142, P1093, DOI 10.1053/j.gastro.2012.01.011
   Heyman MB, 2005, J PEDIATR-US, V146, P35, DOI 10.1016/j.jpeds.2004.08.043
   Hoglund P, 1996, NAT GENET, V14, P316, DOI 10.1038/ng1196-316
   Hooper LV, 2010, NAT REV IMMUNOL, V10, P159, DOI 10.1038/nri2710
   Hussain N, 2006, CLIN GASTROENTEROL H, V4, P73, DOI 10.1016/S1542-3565(05)00858-X
   Hutchins AP, 2013, BRIEF FUNCT GENOMICS, V12, P489, DOI 10.1093/bfgp/elt028
   Hyams J, 2007, GASTROENTEROLOGY, V132, P863, DOI 10.1053/j.gastro.2006.12.003
   Hyams JS, 2017, GASTROENTEROLOGY, V152, P1901, DOI 10.1053/j.gastro.2017.02.004
   Jago CB, 2004, CLIN EXP IMMUNOL, V136, P463, DOI 10.1111/j.1365-2249.2004.02478.x
   Janecke AR, 2016, J PEDIATR GASTR NUTR, V63, P170, DOI 10.1097/MPG.0000000000001139
   Janecke AR, 2000, HUM GENET, V107, P285, DOI 10.1007/s004390000371
   Jones A, 1996, ARCH DIS CHILD, V74, P548, DOI 10.1136/adc.74.6.548
   Jones LBKR, 2008, CLIN EXP IMMUNOL, V152, P211, DOI 10.1111/j.1365-2249.2008.03644.x
   Josefowicz SZ, 2012, ANNU REV IMMUNOL, V30, P531, DOI 10.1146/annurev.immunol.25.022106.141623
   Kahr WHA, 2017, NAT COMMUN, V8, DOI 10.1038/ncomms14816
   Kammermeier J, 2014, J MED GENET, V51, P748, DOI 10.1136/jmedgenet-2014-102624
   Kanai T, 2002, J GASTROENTEROL, V37, P78, DOI 10.1007/BF03326419
   Kang EM, 2011, J ALLERGY CLIN IMMUN, V127, P1319, DOI 10.1016/j.jaci.2011.03.028
   Karamchandani-Patel G, 2011, ANN ALLERG ASTHMA IM, V107, P50, DOI 10.1016/j.anai.2011.03.009
   Kelsen JR, 2015, BMC GASTROENTEROL, V15, DOI [10.1186/s12876-015-0412-1, 10.1186/s12876-015-0394-z]
   Kelsen JR, 2015, GASTROENTEROLOGY, V149, P1415, DOI 10.1053/j.gastro.2015.07.006
   Kelsen JR, 2014, J PEDIATR GASTR NUTR, V59, P758, DOI 10.1097/MPG.0000000000000533
   Kern J S, 2007, J Pathol, V213, P462, DOI 10.1002/path.2253
   Khangura SK, 2016, CLIN GASTROENTEROL H, V14, P395, DOI 10.1016/j.cgh.2015.10.030
   Kiykim A, 2019, J CLIN IMMUNOL, V39, P37, DOI 10.1007/s10875-018-0575-y
   Kotlarz D, 2013, J EXP MED, V210, P433, DOI 10.1084/jem.20111229
   Kotlarz D, 2012, GASTROENTEROLOGY, V143, P347, DOI 10.1053/j.gastro.2012.04.045
   Krisp A, 2001, EUR J DERMATOL, V11, P372
   Kuloglu Z, 2012, RHEUMATOL INT, V32, P783, DOI 10.1007/s00296-009-1326-4
   Latour S, 2015, SEMIN CELL DEV BIOL, V39, P115, DOI 10.1016/j.semcdb.2015.01.015
   Lee WS, 2016, GENE, V586, P1, DOI 10.1016/j.gene.2016.03.049
   Lehle AS, 2019, GASTROENTEROLOGY, V156, P275, DOI 10.1053/j.gastro.2018.09.041
   Leven EA, 2016, J CLIN IMMUNOL, V36, P490, DOI 10.1007/s10875-016-0291-4
   Levy M, 2013, PEDIATRICS, V132, pE779, DOI 10.1542/peds.2012-3344
   Li Q, 2016, GASTROENTEROLOGY, V150, P1196, DOI 10.1053/j.gastro.2016.01.031
   Liu S, 2009, INFLAMM BOWEL DIS, V15, P1213, DOI 10.1002/ibd.20890
   Lo B, 2017, CURR OPIN IMMUNOL, V49, P14, DOI 10.1016/j.coi.2017.07.014
   Lo B, 2015, SCIENCE, V349, P436, DOI 10.1126/science.aaa1663
   Loftus EV, 2004, GASTROENTEROLOGY, V126, P1504, DOI 10.1053/j.gastro.2004.01.063
   Lohr NJ, 2010, AM J HUM GENET, V86, P447, DOI 10.1016/j.ajhg.2010.01.028
   Lorenzini T, 2017, J LEUKOCYTE BIOL, V101, P29, DOI [10.1189/jlb.5RI0516-237RR, 10.1189/jlb.5ri0516-237rr]
   Lu Y, 2009, INFLAMM BOWEL DIS, V15, P1417, DOI 10.1002/ibd.20941
   Lucas CL, 2016, NAT REV IMMUNOL, V16, P702, DOI 10.1038/nri.2016.93
   Mäkelä S, 2002, HUM MUTAT, V20, P425, DOI 10.1002/humu.10139
   Maloy KJ, 2011, NATURE, V474, P298, DOI 10.1038/nature10208
   Mamula P, 2002, AM J GASTROENTEROL, V97, P2005
   Marciano BE, 2004, CLIN INFECT DIS, V39, P692, DOI 10.1086/422993
   Marks DJB, 2009, AM J GASTROENTEROL, V104, P117, DOI 10.1038/ajg.2008.72
   Matute JD, 2009, BLOOD, V114, P3309, DOI 10.1182/blood-2009-07-231498
   Maxwell EC, 2017, J PEDIATR GASTR NUTR, V65, P299, DOI 10.1097/MPG.0000000000001498
   MOMBAERTS P, 1992, CELL, V68, P869, DOI 10.1016/0092-8674(92)90030-G
   Moore KW, 2001, ANNU REV IMMUNOL, V19, P683, DOI 10.1146/annurev.immunol.19.1.683
   Mora AJ, 2011, J CLIN GASTROENTEROL, V45, P700, DOI 10.1097/MCG.0b013e3181fd2742
   Moran CJ, 2015, INFLAMM BOWEL DIS, V21, P1166, DOI 10.1097/MIB.0000000000000329
   Muise AM, 2012, GASTROENTEROLOGY, V143, P285, DOI 10.1053/j.gastro.2012.06.025
   Muise AM, 2012, GUT, V61, P1028, DOI 10.1136/gutjnl-2011-300078
   Murray PJ, 2005, P NATL ACAD SCI USA, V102, P8686, DOI 10.1073/pnas.0500419102
   Murthy A, 2012, IMMUNITY, V36, P105, DOI 10.1016/j.immuni.2012.01.005
   Murugan D, 2014, J CLIN IMMUNOL, V34, P331, DOI 10.1007/s10875-014-9992-8
   Navarini AA, 2017, J ALLERGY CLIN IMMUN, V139, P1043, DOI 10.1016/j.jaci.2016.08.042
   Neven B, 2013, BLOOD, V122, P3713, DOI 10.1182/blood-2013-06-508267
   Neves JF, 2018, EUR J MED GENET, V61, P185, DOI 10.1016/j.ejmg.2017.11.014
   Nielsen C, 2014, J CLIN IMMUNOL, V34, P916, DOI 10.1007/s10875-014-0097-1
   Ochs HD, 2007, IMMUNOL RES, V38, P112, DOI 10.1007/s12026-007-0022-2
   Ochs HD, 2006, J ALLERGY CLIN IMMUN, V117, P725, DOI 10.1016/j.jaci.2006.02.005
   Okano T, 2019, J ALLERGY CLIN IMMUN, V143, P266, DOI 10.1016/j.jaci.2018.04.032
   Oliva-Hemker M, 2015, J PEDIATR-US, V167, P527, DOI 10.1016/j.jpeds.2015.04.045
   Ombrello MJ, 2012, NEW ENGL J MED, V366, P330, DOI 10.1056/NEJMoa1102140
   Pai SY, 2014, CURR OPIN ALLERGY CL, V14, P521, DOI 10.1097/ACI.0000000000000115
   Palm NW, 2014, CELL, V158, P1000, DOI 10.1016/j.cell.2014.08.006
   Pannicke U, 2013, NEW ENGL J MED, V369, P2504, DOI 10.1056/NEJMoa1309199
   Parekh C, 2011, PEDIATR BLOOD CANCER, V56, P460, DOI 10.1002/pbc.22830
   Pedersen J, 2014, TRENDS MOL MED, V20, P652, DOI 10.1016/j.molmed.2014.09.006
   PESCHON JJ, 1994, J EXP MED, V180, P1955, DOI 10.1084/jem.180.5.1955
   Pieper K, 2013, J ALLERGY CLIN IMMUN, V131, P959, DOI 10.1016/j.jaci.2013.01.046
   Puel A, 1998, NAT GENET, V20, P394, DOI 10.1038/3877
   Rakoff-Nahoum S, 2004, CELL, V118, P229, DOI 10.1016/j.cell.2004.07.002
   Romberg N, 2014, NAT GENET, V46, P1135, DOI 10.1038/ng.3066
   Rosenzweig SD, 2008, J CLIN IMMUNOL, V28, pS67, DOI 10.1007/s10875-007-9160-5
   Rubin LG, 2014, CLIN INFECT DIS, V58, pE44, DOI [10.1093/cid/cit684, 10.1093/cid/cit816]
   Ruemmele FM, 2006, J PEDIATR GASTR NUTR, V43, P603, DOI 10.1097/01.mpg.0000237938.12674.e3
   Sadati ZA, 2019, IMMUNOL INVEST, V48, P52, DOI 10.1080/08820139.2018.1498882
   Sadler E, 2006, ARCH DERMATOL, V142, P1619, DOI 10.1001/archderm.142.12.1619
   Salzer E, 2014, J ALLERGY CLIN IMMUN, V133, P1651, DOI 10.1016/j.jaci.2014.02.034
   Samuels ME, 2013, J MED GENET, V50, P324, DOI 10.1136/jmedgenet-2012-101483
   Sanal O, 2012, J CLIN IMMUNOL, V32, P698, DOI 10.1007/s10875-012-9664-5
   Sánchez-Guiu I, 2014, HAMOSTASEOLOGIE, V34, P301, DOI 10.5482/HAMO-14-06-0024
   Shearer WT, 2014, J ALLERGY CLIN IMMUN, V133, P1092, DOI 10.1016/j.jaci.2013.09.044
   Shim JO, 2013, EUR J GASTROEN HEPAT, V25, P1235, DOI 10.1097/MEG.0b013e328361a4f9
   SHINKAI Y, 1992, CELL, V68, P855, DOI 10.1016/0092-8674(92)90029-C
   Simpson BN, 2014, PEDIATRICS, V133, pE257, DOI 10.1542/peds.2013-0884
   Speckmann C, 2013, CLIN IMMUNOL, V149, P133, DOI 10.1016/j.clim.2013.07.004
   Spessott WA, 2015, BLOOD, V125, P1566, DOI 10.1182/blood-2014-11-610816
   Sprockett D, 2018, NAT REV GASTRO HEPAT, V15, P197, DOI 10.1038/nrgastro.2017.173
   Stepensky P, 2013, PEDIATR BLOOD CANCER, V60, P1215, DOI 10.1002/pbc.24475
   TIVOL EA, 1995, IMMUNITY, V3, P541, DOI 10.1016/1074-7613(95)90125-6
   Uhlig HH, 2014, GASTROENTEROLOGY, V147, P990, DOI 10.1053/j.gastro.2014.07.023
   Uhlig HH, 2013, GUT, V62, P1795, DOI 10.1136/gutjnl-2012-303956
   Ussar S, 2008, PLOS GENET, V4, DOI 10.1371/journal.pgen.1000289
   Uzel G, 2013, J ALLERGY CLIN IMMUN, V131, P1611, DOI 10.1016/j.jaci.2012.11.054
   Uzel G, 2010, CLIN INFECT DIS, V51, P1429, DOI 10.1086/657308
   Valentine G, 2014, PEDIATRICS, V134, pE1727, DOI 10.1542/peds.2014-2175
   van de Geer A, 2018, J CLIN INVEST, V128, P3957, DOI 10.1172/JCI97116
   VETRIE D, 1993, NATURE, V361, P226, DOI 10.1038/361226a0
   Vincent FB, 2013, LUPUS, V22, P873, DOI 10.1177/0961203313496302
   Vincent FB, 2013, CYTOKINE GROWTH F R, V24, P203, DOI 10.1016/j.cytogfr.2013.04.003
   Wehr C, 2015, J ALLERGY CLIN IMMUN, V135, P988, DOI 10.1016/j.jaci.2014.11.029
   Wildin RS, 2002, J MED GENET, V39, P537, DOI 10.1136/jmg.39.8.537
   Worthey EA, 2011, GENET MED, V13, P255, DOI 10.1097/GIM.0b013e3182088158
   Yang TLB, 2017, NAT COMMUN, V8, DOI 10.1038/ncomms14766
   Zeissig S, 2015, GUT, V64, P1889, DOI 10.1136/gutjnl-2014-308541
   Zeissig Y, 2015, GUT, V64, P66, DOI 10.1136/gutjnl-2013-306520
   Zhang Q, 2016, J CLIN IMMUNOL, V36, P441, DOI 10.1007/s10875-016-0296-z
   Zhou Q, 2012, AM J HUM GENET, V91, P713, DOI 10.1016/j.ajhg.2012.08.006
   Zimmer KP, 2002, GASTROENTEROLOGY, V122, P220, DOI 10.1053/gast.2002.30428
NR 184
TC 58
Z9 63
U1 1
U2 5
PU LIPPINCOTT WILLIAMS & WILKINS
PI PHILADELPHIA
PA TWO COMMERCE SQ, 2001 MARKET ST, PHILADELPHIA, PA 19103 USA
SN 0277-2116
EI 1536-4801
J9 J PEDIATR GASTR NUTR
JI J. Pediatr. Gastroenterol. Nutr.
PD MAR
PY 2020
VL 70
IS 3
BP 389
EP 403
DI 10.1097/MPG.0000000000002567
PG 15
WC Gastroenterology & Hepatology; Nutrition & Dietetics; Pediatrics
WE Science Citation Index Expanded (SCI-EXPANDED)
SC Gastroenterology & Hepatology; Nutrition & Dietetics; Pediatrics
GA NC6ZJ
UT WOS:000561365200028
PM 32079889
OA Bronze
DA 2024-01-22
ER

PT J
AU Szucs, D
   Béres, NJ
   Rokonay, R
   Boros, K
   Borka, K
   Kiss, Z
   Arató, A
   Szabó, AJ
   Vannay, A
   Sziksz, E
   Bereczki, C
   Veres, G
AF Szucs, Daniel
   Beres, Nora Judit
   Rokonay, Reka
   Boros, Kriszta
   Borka, Katalin
   Kiss, Zoltan
   Arato, Andras
   Szabo, Attila J.
   Vannay, Adam
   Sziksz, Erna
   Bereczki, Csaba
   Veres, Gabor
TI Increased duodenal expression of miR-146a and-155 in pediatric Crohn's
   disease
SO WORLD JOURNAL OF GASTROENTEROLOGY
LA English
DT Article
DE Inflammatory bowel disease; Crohn's disease; Pediatric; MicroRNAs;
   Transforming growth factor-beta
ID INFLAMMATORY-BOWEL-DISEASE; GROWTH-FACTOR-BETA; ULCERATIVE-COLITIS;
   COLORECTAL-CANCER; TARGETING SMAD4; MICRORNA-155; MYOFIBROBLASTS;
   PATHOGENESIS; PROGRESSION; INHIBITION
AB AIM: To evaluate the role of microRNA (miR)-146a, -155 and -122 in the duodenal mucosa of pediatric patients with Crohn's disease (CD) and the effect of transforming growth factor-beta (TGF-beta) on these miRs in duodenal epithelial and fibroblast cells.
   METHODS: Formalin-fixed, paraffin-embedded biopsies derived from the macroscopically inflamed (CD inflamed: n = 10) and intact (CD intact: n = 10) duodenal mucosa of pediatric CD patients and control children (C: n = 10) were examined. Expression of miR-146a, -155 and -122 was determined by real-time polymerase-chain reaction (PCR). The expression of the above miRs was investigated in recombinant human TGF-beta (1 nmol/L, 24 h) or vehicle treated small intestinal epithelial cells (CCL-241) and primary duodenal fibroblast cells derived from healthy children
   RESULTS: Expression of miR-146a was significantly higher in the inflamed duodenal mucosa compared to the intact duodenal mucosa of children with CD (CD inflamed: 3.21 +/- 0.50 vs CD intact: 0.62 +/- 0.26, p <= 0.01) and to the control group (CD inflamed: 3.21 +/- 0.50 vs C: 1.00 +/- 0.33, p <= 0.05). The expression of miR-155 was significantly increased in the inflamed region of the duodenum compared to the control group (CD inflamed: 4.87 +/- 1.02 vs Control: 1.00 +/- 0.40, p <= 0.001). The expression of miR-122 was unchanged in the inflamed or intact mucosa of CD patients compared to controls. TGF-beta treatment significantly decreased the expression of miR-155 in small intestinal epithelial cells (TGF-beta: 0.7 +/- 0.083 vs Control: 1 +/- 0.09, p <= 0.05) and also the expression of miR-146a (TGF-beta: 0.67 +/- 0.04 vs Control: 1 +/- 0.15, p <= 0.01) and miR-155 (TGF-beta: 0.72 +/- 0.09 vs Control: 1 +/- 0.06, p <= 0.05) in primary duodenal fibroblasts compared to corresponding vehicle treated controls. TGF-beta treatment did not influence the expression of miR-122.
   CONCLUSION: The elevated expression of miR146a and -155 in the inflamed duodenal mucosa of CD patients suggests the role of these miRs in the pathomechanism of inflammatory bowel disease. Anti-inflammatory TGF-beta plays an important role in the regulation of the expression of these miRs.
C1 [Szucs, Daniel; Bereczki, Csaba] Univ Szeged, Dept Pediat, Koranyi Fasor 14-15, H-6725 Szeged, Hungary.
   [Szucs, Daniel; Bereczki, Csaba] Univ Szeged, Pediat Hlth Care Ctr, Koranyi Fasor 14-15, H-6725 Szeged, Hungary.
   [Beres, Nora Judit; Rokonay, Reka; Boros, Kriszta; Kiss, Zoltan; Arato, Andras; Szabo, Attila J.; Vannay, Adam; Sziksz, Erna; Veres, Gabor] Semmelweis Univ, Dept Pediat 1, H-1083 Budapest, Hungary.
   [Borka, Katalin] Semmelweis Univ, Dept Pathol 2, H-1091 Budapest, Hungary.
   [Szabo, Attila J.; Vannay, Adam; Sziksz, Erna] MTA SE Pediat & Nephrol Res Grp, H-1083 Budapest, Hungary.
C3 Szeged University; Szeged University; Semmelweis University; Semmelweis
   University; Semmelweis University
RP Szucs, D (通讯作者)，Univ Szeged, Dept Pediat, Koranyi Fasor 14-15, H-6725 Szeged, Hungary.; Szucs, D (通讯作者)，Univ Szeged, Pediat Hlth Care Ctr, Koranyi Fasor 14-15, H-6725 Szeged, Hungary.
EM szucs.daniel@med.u-szeged.hu
RI Vannay, Ádám/IYS-6446-2023; Arato, Andras/N-9802-2017
OI Arato, Andras/0000-0002-7980-6327
FU Hungarian Scientific Research Fund (OTKA) [K105530, K108688, K116928,
   PD105361, LP008/2016]
FX Supported by Hungarian Scientific Research Fund (OTKA), No. K105530, No.
   K108688, No. K116928, No. PD105361 and No. LP008/2016.
CR Alexander M, 2015, NAT COMMUN, V6, DOI 10.1038/ncomms8321
   Béres NJ, 2016, INFLAMM BOWEL DIS, V22, P327, DOI 10.1097/MIB.0000000000000687
   Biancheri P, 2014, CYTOKINE GROWTH F R, V25, P45, DOI 10.1016/j.cytogfr.2013.11.001
   Chen Wei-Xu, 2014, World J Gastrointest Pathophysiol, V5, P63, DOI 10.4291/wjgp.v5.i2.63
   Chen Y, 2013, BIOCHEM BIOPH RES CO, V438, P133, DOI 10.1016/j.bbrc.2013.07.040
   Cheung KSC, 2014, PLOS ONE, V9, DOI 10.1371/journal.pone.0098063
   Coskun M, 2012, WORLD J GASTROENTERO, V18, P4629, DOI 10.3748/wjg.v18.i34.4629
   Fasseu M, 2010, PLOS ONE, V5, DOI [10.1371/ journal. pone. 0013160, DOI 10.1371/JOURNAL.PONE.0013160]]
   Feagins LA, 2010, INFLAMM BOWEL DIS, V16, P1963, DOI 10.1002/ibd.21281
   Fujiya M, 2015, MEDICINE, V94, DOI 10.1097/MD.0000000000001500
   Günaltay S, 2014, WORLD J GASTROENTERO, V20, P12249, DOI 10.3748/wjg.v20.i34.12249
   Herfarth H, 2005, ENDOSCOPY, V37, P42, DOI 10.1055/s-2004-826083
   Iborra M, 2013, CLIN EXP IMMUNOL, V173, P250, DOI 10.1111/cei.12104
   Iborra M, 2012, AUTOIMMUN REV, V11, P305, DOI 10.1016/j.autrev.2010.07.002
   Ippolito C, 2016, J CROHNS COLITIS
   Ji H, 2014, CANCER SCI, V105, P1541, DOI 10.1111/cas.12548
   Kanaan Z, 2012, HUM MUTAT, V33, P551, DOI 10.1002/humu.22021
   Kong W, 2008, MOL CELL BIOL, V28, P6773, DOI 10.1128/MCB.00941-08
   Kovacs M, 2012, J CROHNS COLITIS, V6, P86, DOI 10.1016/j.crohns.2011.07.008
   Landy J, 2016, WORLD J GASTROENTERO, V22, P3117, DOI 10.3748/wjg.v22.i11.3117
   Levine A, 2014, J PEDIATR GASTR NUTR, V58, P795, DOI 10.1097/MPG.0000000000000239
   Levine A, 2011, INFLAMM BOWEL DIS, V17, P1314, DOI 10.1002/ibd.21493
   Li C, 2014, INFLAMM BOWEL DIS, V20, P1250, DOI 10.1097/MIB.0000000000000043
   Li CL, 2012, ONCOL REP, V27, P1960, DOI 10.3892/or.2012.1719
   Li J, 2012, ARTHRITIS RES THER, V14, DOI 10.1186/ar3798
   Lin CJF, 2008, BIOCHEM BIOPH RES CO, V375, P315, DOI 10.1016/j.bbrc.2008.07.154
   Liu Z, 2012, ARCH DERMATOL RES, V304, P195, DOI 10.1007/s00403-011-1178-0
   Louafi F, 2010, J BIOL CHEM, V285, P41328, DOI 10.1074/jbc.M110.146852
   Magro F, 2014, AM J GASTROENTEROL, V109, P1026, DOI 10.1038/ajg.2014.97
   Min M, 2014, INFLAMM BOWEL DIS, V20, P652, DOI 10.1097/MIB.0000000000000009
   Monteleone G, 2001, J CLIN INVEST, V108, P601, DOI 10.1172/JCI200112821
   Monteleone G, 2016, ALIMENT PHARM THER, V43, P717, DOI 10.1111/apt.13526
   Monteleone G, 2012, WORLD J GASTROENTERO, V18, P5664, DOI 10.3748/wjg.v18.i40.5664
   Oberhuber G, 1998, VIRCHOWS ARCH, V432, P49, DOI 10.1007/s004280050133
   Pathak S, 2015, EXP MOL MED, V47, DOI 10.1038/emm.2015.21
   Principi Mariabeatrice, 2013, World J Gastrointest Pathophysiol, V4, P100, DOI 10.4291/wjgp.v4.i4.100
   Rai D, 2010, P NATL ACAD SCI USA, V107, P3111, DOI 10.1073/pnas.0910667107
   Ruemmele FM, 2014, J CROHNS COLITIS, V8, P1179, DOI 10.1016/j.crohns.2014.04.005
   Schaefer JS, 2015, BMC IMMUNOL, V16, DOI 10.1186/s12865-015-0069-0
   Segain JP, 2003, GASTROENTEROLOGY, V124, P1180, DOI 10.1016/S0016-5085(03)00283-X
   Seymour ML, 2005, CAN J PHYSIOL PHARM, V83, P605, DOI 10.1139/Y05-046
   So H, 2016, INTEST RES, V14, P60, DOI 10.5217/ir.2016.14.1.60
   Sun W, 2015, MED SCI MONITOR, V21, P2000, DOI 10.12659/MSM.894563
   Svrcek M, 2013, CARCINOGENESIS, V34, P828, DOI 10.1093/carcin/bgs408
   Takagi T, 2010, J GASTROEN HEPATOL, V25, pS129, DOI 10.1111/j.1440-1746.2009.06216.x
   Ventham NT, 2013, GASTROENTEROLOGY, V145, P293, DOI 10.1053/j.gastro.2013.05.050
   Wang SC, 2014, PLOS ONE, V9, DOI 10.1371/journal.pone.0101330
   Xiao B, 2012, ONCOL REP, V27, P559, DOI 10.3892/or.2011.1514
   Ye DM, 2011, GASTROENTEROLOGY, V141, P1323, DOI 10.1053/j.gastro.2011.07.005
   Zahm AM, 2014, J CROHNS COLITIS, V8, P1108, DOI 10.1016/j.crohns.2014.02.012
NR 50
TC 21
Z9 22
U1 0
U2 11
PU BAISHIDENG PUBLISHING GROUP INC
PI PLEASANTON
PA 8226 REGENCY DR, PLEASANTON, CA 94588 USA
SN 1007-9327
EI 2219-2840
J9 WORLD J GASTROENTERO
JI World J. Gastroenterol.
PD JUL 14
PY 2016
VL 22
IS 26
BP 6027
EP 6035
DI 10.3748/wjg.v22.i26.6027
PG 9
WC Gastroenterology & Hepatology
WE Science Citation Index Expanded (SCI-EXPANDED)
SC Gastroenterology & Hepatology
GA DS4RR
UT WOS:000380769300014
PM 27468194
OA Green Published, hybrid
DA 2024-01-22
ER

PT J
AU Poyda, OI
   Melnyk, VM
AF Poyda, O. I.
   Melnyk, V. M.
TI Oncological standards in the treatment of diffuse inflammatory diseases
   of the colon
SO ZAPOROZHYE MEDICAL JOURNAL
LA English
DT Article
DE colon; ulcerative colitis; Crohn's disease; malignancy; oncoprevention
AB Aim. To improve the effectiveness of cancer prevention and the results of surgical treatment in diffuse inflammatory diseases of the colon by identifying and using risk factors for malignancy, improving diagnostic methods, surgical strategy and tactics.Materials and methods. Using generally accepted oncological standards, 36 patients with diffuse inflammatory diseases of the colon were operated on. There were 20 (55.6 %) patients with ulcerative colitis and 16 (44.4 %) with Crohn's disease of the colon. There were 19 (52.7 %) men and 17 (47.3 %) women. The patients' age ranged from 21 to 56 years. When performing surgical interventions, we were guided by the studied risk factors for malignancy, the provisions of the surgical strategy and tactics, that included the indication choice, the surgical intervention extent, and the ensuring of oncoprevention.Results. The use of oncological standards, provisions of surgical strategy and tactics prevented the occurrence of postoperative mortality, malignancy of precancerous conditions, contributed to a decrease in the incidence of early postoperative complications to 5 (13.9 %), locoregional recurrence to 1 (2.8 %).Conclusions. Determination of risk factors for malignancy, improvement of diagnostic methods, surgical strategy and tactics in diffuse inflammatory diseases of the colon contribute to the timely detection of precancerous conditions, malignancy and colon cancer, justification for the feasibility of performing surgical interventions using generally accepted oncological standards. Performing surgical interventions with the use of generally accepted oncological standards, proven provisions of strategy and tactics have made it possible to prevent the occurrence of malignization of precancerous conditions, cases of postoperative mortality, reduce the frequency of early postoperative complications to 5 (13.9 %) and locoregional recurrences to 1 (2.8 %).
C1 [Poyda, O. I.; Melnyk, V. M.] Bogomolets Natl Med Univ, Dept Surg 1, Kiev, Ukraine.
C3 Bogomolets National Medical University
RP Melnyk, VM (通讯作者)，Bogomolets Natl Med Univ, Dept Surg 1, Kiev, Ukraine.
EM qwerasd.v@ukr.net
CR Belyanskii L. S., 2016, Ukrainskyi radiolohichnyi zhurnal, P67
   Haridy J, 2018, CLIN GASTROENTEROL H, V16, P149, DOI 10.1016/j.cgh.2017.08.051
   Johnson MW, 2009, INFLAMM BOWEL DIS, V15, P1803, DOI 10.1002/ibd.21022
   Kawalec P, 2017, GASTROENTEROL REV, V12, P60, DOI 10.5114/pg.2017.66324
   Poida O. I., 2022, Klinichna khirurhiia, V89, P43
   Poida O. I., 2014, Vosstanovitelnye i rekonstruktivno-vosstanovitelnye operatsi na tolstoi kyshke
   Rusin V. I., 2016, Klinichna khirurhia, P127
   Uzzan M, 2017, J CROHNS COLITIS, V11, P930, DOI 10.1093/ecco-jcc/jjx027
   Zakharash M. P., 2022, Klinichna khirurhia, V89, P4
   Zakharash M. P., 2016, Klinichna
NR 10
TC 0
Z9 0
U1 0
U2 0
PU ZAPORIZHZHYA STATE MEDICAL UNIV
PI ZAPORIZHZHYA
PA PR-KT MAYAKOVSKOGO, 26, ZAPORIZHZHYA, 69035, UKRAINE
SN 2306-4145
EI 2310-1210
J9 ZAPOROZHYE MED J
JI ZAPOROZHYE MED. J.
PD NOV-DEC
PY 2023
VL 25
IS 6
BP 518
EP 522
DI 10.14739/2310-1210.2023.6.282011
PG 5
WC Medicine, General & Internal
WE Emerging Sources Citation Index (ESCI)
SC General & Internal Medicine
GA CY4R0
UT WOS:001128784100003
DA 2024-01-22
ER

PT J
AU Iesalnieks, I
   Kilger, A
   Glass, H
   Obermeier, F
   Agha, A
   Schlitt, HJ
AF Iesalnieks, Igors
   Kilger, Alexandra
   Glass, Heidi
   Obermeier, Florian
   Agha, Ayman
   Schlitt, Hans J.
TI Perforating Crohn's Ileitis: Delay of Surgery Is Associated with
   Inferior Postoperative Outcome
SO INFLAMMATORY BOWEL DISEASES
LA English
DT Article
DE perforating ileitis; postoperative risk; Crohn's disease
ID INTRAABDOMINAL SEPTIC COMPLICATIONS; RISK-FACTORS; STAPLED ANASTOMOSIS;
   ILEOCECAL RESECTION; BOWEL RESECTION; DISEASE; MANAGEMENT
AB Background: A perforating phenotype is associated with an increased postoperative morbidity in patients with Crohn's disease undergoing ileocolic resection. Sequential conservative treatment attempts applied to patients with unrecognized perforating complications may lead to a delay of surgery and a further increase in morbidity.
   Methods: In all, 197 patients underwent 231 bowel resections for perforating ileitis between 1992 and 2009. The duration or clinical deterioration was calculated from the onset of clinical exacerbation unresponsive to any medical treatment to the date of surgery.
   Results: The median duration of clinical deterioration leading to surgery was 5 months. Patients with preoperative exacerbation lasting for > 5 months had a higher number of structures involved in the inflammatory mass (3.3 versus 2.8 structures, P = 0.013), and had a higher probability to take immunosuppressive drugs (26% versus 14%, P = 0.042), budesonide (29% versus 14%, P = 0.009), and a multiple-drug combination (31% versus 16%, P = 0.015) at the time of surgery. Patients with symptoms lasting > 5 months prior to surgery had a higher incidence of postoperative septic complications (31% versus 13%, P = 0.002), both by univariate and multivariate analysis. There was a significant increase in duration of preoperative clinical deterioration, size of the inflammatory mass, incidence of preoperative weight loss, intake of immunosuppressants and multiple-drug combination, and postoperative morbidity during the last :5 years of the study.
   Conclusions: Delay of surgery in patients presenting with symptoms attributable to perforating ileitis is associated with an increased postoperative risk.
C1 [Iesalnieks, Igors; Kilger, Alexandra; Glass, Heidi; Agha, Ayman; Schlitt, Hans J.] Univ Regensburg, Dept Surg, D-8400 Regensburg, Germany.
   [Obermeier, Florian] Univ Regensburg, Dept Internal Med 1, D-8400 Regensburg, Germany.
C3 University of Regensburg; University of Regensburg
RP Iesalnieks, I (通讯作者)，Univ Klin Regensburg, Chirurg Klin & Poliklin, Franz Josef Strausse Allee 11, D-93053 Regensburg, Germany.
EM iesalnieks_igors@hotmail.com
RI Agha, Ayman/J-4387-2013; Schlitt, Hans J./ABG-4368-2020
CR Alves A, 2007, DIS COLON RECTUM, V50, P331, DOI 10.1007/s10350-006-0782-0
   Appau KA, 2008, J GASTROINTEST SURG, V12, P1738, DOI 10.1007/s11605-008-0646-0
   Bernell O, 2000, BRIT J SURG, V87, P1697, DOI 10.1046/j.1365-2168.2000.01589.x
   Bruewer M, 2003, WORLD J SURG, V27, P1306, DOI 10.1007/s00268-003-6972-1
   Carter MJ, 2004, GUT, V53, DOI 10.1136/gut.2004.043372
   Golfieri R, 2006, Tech Coloproctol, V10, P99, DOI 10.1007/s10151-006-0260-7
   Goyer P, 2009, DIS COLON RECTUM, V52, P205, DOI 10.1007/DCR.0b013e31819c9c08
   GREENSTEIN AJ, 1988, GUT, V29, P588, DOI 10.1136/gut.29.5.588
   HEIMANN TM, 1985, ANN SURG, V201, P494, DOI 10.1097/00000658-198504000-00015
   Hoffmann J C, 2008, Z Gastroenterol, V46, P1094, DOI 10.1055/s-2008-1027796
   Iesalnieks I, 2008, INT J COLORECTAL DIS, V23, P1167, DOI 10.1007/s00384-008-0534-9
   Lichtenstein GR, 2000, GASTROENTEROLOGY, V119, P1132, DOI 10.1053/gast.2000.18165
   Muñoz-Juárez M, 2001, DIS COLON RECTUM, V44, P20, DOI 10.1007/BF02234814
   Nielsen OH, 2009, NAT CLIN PRACT GASTR, V6, P92, DOI 10.1038/ncpgasthep1340
   Papi C, 2005, DIGEST LIVER DIS, V37, P247, DOI 10.1016/j.dld.2004.10.012
   PEARSON DC, 1995, ANN INTERN MED, V123, P132, DOI 10.7326/0003-4819-123-2-199507150-00009
   POST S, 1991, ANN SURG, V213, P37, DOI 10.1097/00000658-199101000-00007
   Rypens F, 2007, AM J ROENTGENOL, V188, P579, DOI 10.2214/AJR.06.0181
   Sandborn WJ, 2002, AM J GASTROENTEROL, V97, pS263, DOI 10.1016/S0002-9270(02)05284-X
   Silverberg MS, 2005, CAN J GASTROENTEROL, V19, p5A, DOI 10.1155/2005/269076
   Smedh K, 2002, EUR J SURG, V168, P154, DOI 10.1080/110241502320127766
   Travis SPL, 2006, GUT, V55, DOI 10.1136/gut.2005.081950b
   Yamamoto T, 2000, DIS COLON RECTUM, V43, P1141, DOI 10.1007/BF02236563
NR 23
TC 37
Z9 38
U1 0
U2 1
PU OXFORD UNIV PRESS INC
PI CARY
PA JOURNALS DEPT, 2001 EVANS RD, CARY, NC 27513 USA
SN 1078-0998
EI 1536-4844
J9 INFLAMM BOWEL DIS
JI Inflamm. Bowel Dis.
PD DEC
PY 2010
VL 16
IS 12
BP 2125
EP 2130
DI 10.1002/ibd.21303
PG 6
WC Gastroenterology & Hepatology
WE Science Citation Index Expanded (SCI-EXPANDED)
SC Gastroenterology & Hepatology
GA 688NL
UT WOS:000284856600018
PM 20848506
OA Bronze
DA 2024-01-22
ER

PT J
AU Mitsuyama, K
   Suzuki, A
   Tomiyasu, N
   Tsuruta, O
   Kitazaki, S
   Takeda, T
   Satoh, Y
   Bennett, BL
   Toyonaga, A
   Sata, M
AF Mitsuyama, K
   Suzuki, A
   Tomiyasu, N
   Tsuruta, O
   Kitazaki, S
   Takeda, T
   Satoh, Y
   Bennett, BL
   Toyonaga, A
   Sata, M
TI Pro-inflammatory signaling by Jun-N-terminal kinase in inflammatory
   bowel disease
SO INTERNATIONAL JOURNAL OF MOLECULAR MEDICINE
LA English
DT Article
DE Crohn's disease; Jun-N-terminal kinase; mitogen-activated protein
   kinase; tumor necrosis factor-alpha; ulcerative colitis
ID ACTIVATED PROTEIN-KINASE; SODIUM-INDUCED COLITIS; EPITHELIAL-CELL LINES;
   PROINFLAMMATORY CYTOKINES; ULCERATIVE-COLITIS; KAPPA-B; INHIBITION;
   EXPRESSION; BINDING; GENE
AB Since Jun-N-terminal kinase participates in intracellular signaling cascades resulting in inflammatory responses, inhibiting this pathway may represent a new treatment I, or inflammatory bowel disease including ulcerative colitis and Crohn's disease. However, the functional significance of the activation of this kinase in inflammatory bowel disease remains unclear. We investigated whether Jun-N-terminal kinase activation is increased in inflammatory bowel disease and anal zed the effects of SP600125, which decreases inflammatory cytokine synthesis by inhibiting the phosphorylation of this kinase. Phosphorylation of the kinase was examined in affected human colon using an enzyme-linked immunosorbent assay and immunohistochemistry. The effect of SP600125 oil cytokine production was examined ill Cultures of patients' leukocytes and Colonic tissue. Finally, rats received injection of SP600125 (30 mg/kg, s.c.) or vehicle twice daily 2 h before the induction of colitis with dextran sulfate sodium. SP600125 effects were determined observationally and histologically. Colonic tissue contained increased phosphorylated kinase in patients with inflammatory bowel disease with expression localized to the nucleus of epithelial and lamina propria mononuclear cells ill lesions. Culturing mononuclear cells or colonic tissue with SP600125 down-regulated inflammatory cytokine production. Prophylactic treatment with SP600125 significantly reduced clinical and pathological scores in dextran Sulfate sodium-treated rats. This first demonstration of the pathogenetic role of Jun-N-terminal kinase in the development of intestinal inflammation suggests that inhibiting its phosphorylation, Could benefit patients with inflammatory bowel disease.
C1 Kurume Univ, Sch Med, Dept Med 2, Kurume, Fukuoka 8300011, Japan.
   Celgene Corp, Signal Res Div, Cellular & Mol Pharmacol, San Diego, CA 92121 USA.
C3 Kurume University; Bristol-Myers Squibb; Celgene Corporation
RP Mitsuyama, K (通讯作者)，Kurume Univ, Sch Med, Dept Med 2, 67 Asahi Machi, Kurume, Fukuoka 8300011, Japan.
EM ibd@med.kurume-u.ac.jp
CR Bennett BL, 2001, P NATL ACAD SCI USA, V98, P13681, DOI 10.1073/pnas.251194298
   COMINELLI F, 2003, INFLAMM BOWEL DIS, P147
   COOPER HS, 1993, LAB INVEST, V69, P238
   DERIJARD B, 1994, CELL, V76, P1025, DOI 10.1016/0092-8674(94)90380-8
   DIELEMAN LA, 1994, GASTROENTEROLOGY, V107, P1643, DOI 10.1016/0016-5085(94)90803-6
   ECKMANN L, 1993, GASTROENTEROLOGY, V105, P1689, DOI 10.1016/0016-5085(93)91064-O
   Eynott PR, 2003, BRIT J PHARMACOL, V140, P1373, DOI 10.1038/sj.bjp.0705569
   FINKENZELLER G, 1995, BIOCHEM BIOPH RES CO, V208, P432, DOI 10.1006/bbrc.1995.1356
   Foletta VC, 1998, J LEUKOCYTE BIOL, V63, P139, DOI 10.1002/jlb.63.2.139
   Han ZN, 2001, J CLIN INVEST, V108, P73, DOI 10.1172/JCI200112466
   Hommes D, 2002, GASTROENTEROLOGY, V122, P7, DOI 10.1053/gast.2002.30770
   JAIN J, 1992, J IMMUNOL, V148, P1240
   JUNG HC, 1995, J CLIN INVEST, V95, P55, DOI 10.1172/JCI117676
   KALLUNKI T, 1994, GENE DEV, V8, P2996, DOI 10.1101/gad.8.24.2996
   Kanauchi O, 1998, J GASTROENTEROL, V33, P179, DOI 10.1007/s005350050067
   Kojima K, 2004, AM J PHYSIOL-GASTR L, V286, pG645, DOI 10.1152/ajpgi.00080.2003
   MADSEN KL, 2000, INFLAMM BOWEL DIS, P113
   MITSUYAMA K, 1994, CLIN EXP IMMUNOL, V96, P432
   MITSUYAMA K, 1991, DIGESTION, V50, P104, DOI 10.1159/000200747
   Murthy S, 1999, PROG INFLAM RES, P205
   Neurath MF, 1996, NAT MED, V2, P998, DOI 10.1038/nm0996-998
   NISHIYAMA T, 1994, DIGESTION, V55, P368, DOI 10.1159/000201167
   OKAYASU I, 1990, GASTROENTEROLOGY, V98, P694, DOI 10.1016/0016-5085(90)90290-H
   Pendas AM, 1997, GENOMICS, V40, P222, DOI 10.1006/geno.1996.4554
   Podolsk DK, 2000, INFLAMM BOWEL DIS, P191
   Robinson MJ, 1997, CURR OPIN CELL BIOL, V9, P180, DOI 10.1016/S0955-0674(97)80061-0
   SCHANKE JT, 1994, NUCLEIC ACIDS RES, V22, P5425, DOI 10.1093/nar/22.24.5425
   SCHUERERMALY CC, 1994, IMMUNOLOGY, V81, P85
   SEGER R, 1995, FASEB J, V9, P726, DOI 10.1096/fasebj.9.9.7601337
   Suzuki A, 2001, J EXP MED, V193, P471, DOI 10.1084/jem.193.4.471
   ten Hove T, 2002, GUT, V50, P507, DOI 10.1136/gut.50.4.507
   Tracey KJ, 1998, PROG CLIN BIOL RES, V397, P335
   von Knethen A, 1999, MOL BIOL CELL, V10, P361, DOI 10.1091/mbc.10.2.361
   Waetzig GH, 2002, J IMMUNOL, V168, P5342, DOI 10.4049/jimmunol.168.10.5342
NR 34
TC 60
Z9 80
U1 0
U2 5
PU SPANDIDOS PUBL LTD
PI ATHENS
PA POB 18179, ATHENS, 116 10, GREECE
SN 1107-3756
EI 1791-244X
J9 INT J MOL MED
JI Int. J. Mol. Med.
PD MAR
PY 2006
VL 17
IS 3
BP 449
EP 455
PG 7
WC Medicine, Research & Experimental
WE Science Citation Index Expanded (SCI-EXPANDED)
SC Research & Experimental Medicine
GA 012FR
UT WOS:000235324100006
PM 16465391
DA 2024-01-22
ER

PT J
AU Holubar, SD
   Holder-Murray, J
   Flasar, M
   Lazarev, M
AF Holubar, Stefan D.
   Holder-Murray, Jennifer
   Flasar, Mark
   Lazarev, Mark
TI Anti-Tumor Necrosis Factor-α Antibody Therapy Management Before and
   After Intestinal Surgery for Inflammatory Bowel Disease: A CCFA Position
   Paper
SO INFLAMMATORY BOWEL DISEASES
LA English
DT Article
ID EARLY POSTOPERATIVE COMPLICATIONS; POUCH-ANAL ANASTOMOSIS; PREOPERATIVE
   INFLIXIMAB THERAPY; SURGICAL SITE INFECTION; TNF-A AGENTS;
   CROHNS-DISEASE; ULCERATIVE-COLITIS; ABDOMINAL-SURGERY; IMMUNOSUPPRESSIVE
   MEDICATION; RESTORATIVE PROCTOCOLECTOMY
C1 [Holubar, Stefan D.] Dartmouth Hitchcock Med Ctr, Div Colon & Rectal Surg, Lebanon, NH 03756 USA.
   [Holder-Murray, Jennifer] Univ Pittsburgh, Med Ctr, Div Colon & Rectal Surg, Pittsburgh, PA USA.
   [Flasar, Mark] Univ Maryland, Med Ctr, Div Gastroenterol & Hepatol, Baltimore, MD 21201 USA.
   [Lazarev, Mark] Johns Hopkins Univ Hosp, Div Gastroenterol & Hepatol, Baltimore, MD 21287 USA.
C3 Dartmouth College; Pennsylvania Commonwealth System of Higher Education
   (PCSHE); University of Pittsburgh; University System of Maryland;
   University of Maryland Baltimore; Johns Hopkins University; Johns
   Hopkins Medicine
RP Holubar, SD (通讯作者)，Dartmouth Hitchcock Med Ctr, One Med Ctr Dr, Lebanon, NH 03756 USA.
EM stefan.holubar@dartmouth.edu
RI Holubar, Stefan D./I-3798-2019
OI Holubar, Stefan D./0000-0002-2549-9042
FU Janseen; Abbvie
FX M. Flasar has received research funding from Janseen and Abbvie. The
   remaining authors have nothing to disclose.
CR Appau KA, 2008, J GASTROINTEST SURG, V12, P1738, DOI 10.1007/s11605-008-0646-0
   Bafford AC, 2013, J CLIN GASTROENTEROL, V47, P491, DOI 10.1097/MCG.0b013e3182677003
   Billioud V, 2013, J CROHNS COLITIS, V7, P853, DOI 10.1016/j.crohns.2013.01.014
   Bregnbak D, 2012, J CROHNS COLITIS, V6, P281, DOI 10.1016/j.crohns.2011.08.014
   Canedo J, 2011, COLORECTAL DIS, V13, P1294, DOI 10.1111/j.1463-1318.2010.02469.x
   Colombel JF, 2004, AM J GASTROENTEROL, V99, P878, DOI 10.1111/j.1572-0241.2004.04148.x
   COOK DJ, 1992, CHEST, V102, pS305
   Coquet-Reinier B, 2010, SURG ENDOSC, V24, P1866, DOI 10.1007/s00464-009-0861-0
   de Silva S, 2011, CLIN GASTROENTEROL H, V9, P972, DOI 10.1016/j.cgh.2011.07.016
   Desai PN, 2012, GASTROENTEROLOGY, V142, pS1063
   Dindo D, 2004, ANN SURG, V240, P205, DOI 10.1097/01.sla.0000133083.54934.ae
   El-Hussuna A, 2013, DIS COLON RECTUM, V56, P1423, DOI 10.1097/DCR.0b013e3182a48505
   El-Hussuna A, 2012, SCAND J GASTROENTERO, V47, P662, DOI 10.3109/00365521.2012.660540
   Eshuis EJ, 2013, J CROHNS COLITIS, V7, P142, DOI 10.1016/j.crohns.2012.03.013
   Ferrante M, 2009, INFLAMM BOWEL DIS, V15, P1062, DOI 10.1002/ibd.20863
   Gainsbury ML, 2011, J GASTROINTEST SURG, V15, P397, DOI 10.1007/s11605-010-1385-6
   Gorfine SR, 2003, DIS COLON RECTUM, V46, P1339, DOI 10.1007/s10350-004-6747-2
   GORFINE SR, 1995, DIS COLON RECTUM, V38, P188, DOI 10.1007/BF02052449
   Gorgun Emre, 2004, Clin Colon Rectal Surg, V17, P43, DOI 10.1055/s-2004-823070
   Gu JY, 2013, DIS COLON RECTUM, V56, P1243, DOI 10.1097/DCR.0b013e3182a0e702
   Hicks CW, 2014, AM J SURG, V207, P281, DOI 10.1016/j.amjsurg.2013.06.006
   Hicks CW, 2013, JAMA SURG, V148, P658, DOI 10.1001/2013.jamasurg.325
   Holubar SD, 2010, INFLAMM BOWEL DIS, V16, P1940, DOI 10.1002/ibd.21265
   Holubar SD, 2009, DIS COLON RECTUM, V52, P187, DOI 10.1007/DCR.0b013e31819a5cc1
   Indar AA, 2009, WORLD J SURG, V33, P1049, DOI 10.1007/s00268-009-9957-x
   Kaiser AM, 2008, J GASTROINTEST SURG, V12, P1736
   Kasparek MS, 2012, INFLAMM BOWEL DIS, V18, P1207, DOI 10.1002/ibd.21860
   Kennedy R, 2012, J PEDIATR SURG, V47, P199, DOI 10.1016/j.jpedsurg.2011.10.042
   Kopylov U, 2012, INFLAMM BOWEL DIS, V18, P2404, DOI 10.1002/ibd.22954
   Kotze P, 2011, INFLAMM BOWEL DIS, V17, pS43, DOI 10.1097/00054725-201112002-00133
   Krane MK, 2013, DIS COLON RECTUM, V56, P449, DOI 10.1097/DCR.0b013e3182759029
   Kunitake H, 2008, J GASTROINTEST SURG, V12, P1730, DOI 10.1007/s11605-008-0630-8
   Larson DW, 2006, ANN SURG, V243, P667, DOI 10.1097/01.sla.0000216762.83407.d2
   Lau C, 2015, ANN SURG, V261, P487, DOI 10.1097/SLA.0000000000000757
   Lau CC, 2013, GASTROENTEROLOGY, V144, pS407
   Lau CC, 2013, GASTROENTEROLOGY, V144, pS190
   Lichtenstein GR, 2012, AM J GASTROENTEROL, V107, P1409, DOI 10.1038/ajg.2012.218
   Lovely JK, 2012, BRIT J SURG, V99, P120, DOI 10.1002/bjs.7692
   Marchal L, 2004, ALIMENT PHARM THER, V19, P749, DOI 10.1111/j.1365-2036.2004.01904.x
   Mascarenhas C, 2012, AM J SURG, V203, P375, DOI 10.1016/j.amjsurg.2011.11.001
   Mor IJ, 2008, DIS COLON RECTUM, V51, P1202, DOI 10.1007/s10350-008-9364-7
   Myrelid P, 2014, BRIT J SURG, V101, P539, DOI 10.1002/bjs.9439
   Narula N, 2013, ALIMENT PHARM THER, V37, P1057, DOI 10.1111/apt.12313
   Nasir BS, 2010, J GASTROINTEST SURG, V14, P1859, DOI 10.1007/s11605-010-1341-5
   Nelson R, 2014, INFLAMM BOWEL DIS, V20, P14, DOI 10.1097/01.MIB.0000437497.07181.05
   Norgård BM, 2013, ALIMENT PHARM THER, V37, P214, DOI 10.1111/apt.12159
   Norgård BM, 2012, ALIMENT PHARM THER, V35, P1301, DOI 10.1111/j.1365-2036.2012.05099.x
   Pandey S, 2011, DIS COLON RECTUM, V54, P306, DOI 10.1007/DCR.0b013e31820347b4
   PHILLIPS BA, 1992, CHEST, V101, P345, DOI 10.1378/chest.101.2.345
   Regueiro M, 2011, DIGEST DIS SCI, V56, P3610, DOI 10.1007/s10620-011-1785-9
   Rizzo G, 2011, INT J COLORECTAL DIS, V26, P1435, DOI 10.1007/s00384-011-1236-2
   Rosenfeld G, 2013, J CROHNS COLITIS, V7, P868, DOI 10.1016/j.crohns.2013.01.019
   Rosenfeld G, 2012, GASTROENTEROLOGY, V142, pS248
   Rosenfeld G, 2011, INFLAMM BOWEL DIS, V17, pS15, DOI 10.1097/00054725-201112002-00046
   Satsangi J, 2006, GUT, V55, P749, DOI 10.1136/gut.2005.082909
   Schaufler C, 2012, J PEDIATR GASTR NUTR, V55, P421, DOI 10.1097/MPG.0b013e318252c831
   Schluender SJ, 2007, DIS COLON RECTUM, V50, P1747, DOI 10.1007/s10350-007-9008-3
   Selvasekar CR, 2007, J AM COLL SURGEONS, V204, P956, DOI 10.1016/j.jamcollsurg.2006.12.044
   Serradori T, 2013, BRIT J SURG, V100, P1089, DOI 10.1002/bjs.9152
   Syed A, 2013, AM J GASTROENTEROL, V108, P583, DOI 10.1038/ajg.2012.464
   Uchino M, 2013, DIS COLON RECTUM, V56, P1156, DOI 10.1097/DCR.0b013e31829f682c
   Uchino M, 2013, INT J COLORECTAL DIS, V28, P1295, DOI 10.1007/s00384-013-1700-2
   Waterman M, 2013, GUT, V62, P387, DOI 10.1136/gutjnl-2011-301495
   Weber M, 2004, ANN SURG, V240, P975, DOI 10.1097/01.sla.0000145924.64932.8f
   Yang Z, 2012, ALIMENT PHARM THER, V36, P922, DOI 10.1111/apt.12060
   Yang ZP, 2014, INT J SURG, V12, P224, DOI 10.1016/j.ijsu.2013.12.015
NR 66
TC 27
Z9 28
U1 0
U2 4
PU OXFORD UNIV PRESS INC
PI CARY
PA JOURNALS DEPT, 2001 EVANS RD, CARY, NC 27513 USA
SN 1078-0998
EI 1536-4844
J9 INFLAMM BOWEL DIS
JI Inflamm. Bowel Dis.
PD NOV
PY 2015
VL 21
IS 11
BP 2658
EP 2672
DI 10.1097/MIB.0000000000000603
PG 15
WC Gastroenterology & Hepatology
WE Science Citation Index Expanded (SCI-EXPANDED)
SC Gastroenterology & Hepatology
GA CV0UZ
UT WOS:000363970400022
PM 26422516
OA Green Published, hybrid
DA 2024-01-22
ER

PT J
AU Dai, C
   Wang, YN
   Tian, WN
   Huang, YH
   Jiang, M
AF Dai, Cong
   Wang, Yi-nuo
   Tian, Wen-ning
   Huang, Yu-Hong
   Jiang, Min
TI The incidence, clinical characteristics and serological characteristics
   of anti-tumor necrosis factor-induced lupus in patients with
   inflammatory bowel disease: A systematic review and meta-analysis
SO INTERNATIONAL IMMUNOPHARMACOLOGY
LA English
DT Review
DE Lupus; Inflammatory bowel disease; Ulcerative colitis; Crohn ?s disease;
   Anti-TNF; ? agents; Infiximab; Adalimumab
ID CROHNS-DISEASE; FACTOR-ALPHA; ADVERSE EVENTS; INFLIXIMAB; ADALIMUMAB;
   MAINTENANCE; SAFETY; THERAPY; MANIFESTATIONS; AUTOIMMUNITY
AB Background: There are concerns regarding anti-TNF-induced lupus (ATIL) in patients with inflammatory bowel disease (IBD). We performed a systematic review and meta-analysis about the incidence, the clinical charac-teristics and serological characteristics of ATIL secondary to anti-TNF agents in IBD patients.Methods: Electronic databases were searched to identify relevant studies. Primary outcomes were the pooled ATIL incidence rates in IBD patients treated with anti-TNF agents. Secondary outcomes were the pooled clinical symptoms incidence rates, autoantibodies incidence rates and clinical resolution rates in IBD patients treated with anti-TNF agents.Results: Ten studies were included in this meta-analysis. The pooled ATIL incidence rate in IBD patients treated with anti-TNF-alpha agents was 2.5%. The pooled ATIL incidence rate in UC and CD patients treated with anti-TNF-alpha agents was 1.5% and 1.8%, respectively. The pooled ATIL incidence rate in IBD patients treated with IFX and ADA was 4.5% and 0.2%, respectively. The pooled arthritis, mucocutaneous symptom, myalgia and fatigue incidence rate in IBD patients treated with anti-TNF-alpha agents was 87.2%, 29.4%, 23.9% and 41.8%, respectively. The pooled ANA rate in IBD patients treated with anti-TNF-alpha agents was 97.3%. The pooled anti-dsDNA antibody rate in IBD patients treated with anti-TNF-alpha agents was 73.9%.Conclusion: ATIL has a low prevalence in IBD patients treated with anti-TNF agents. ATIL occurs more frequently in CD patients than in UC patients. Arthritis, fatigue and mucocutaneous lesions were found to be common symptoms of ATIL. Patients with ATIL were more likely to develop ANA and anti-dsDNA.
C1 [Dai, Cong; Wang, Yi-nuo; Tian, Wen-ning; Jiang, Min] China Med Univ, Affiliated Hosp 1, Dept Gastroenterol, Shenyang, Liaoning, Peoples R China.
C3 China Medical University
RP Dai, C (通讯作者)，China Med Univ, Affiliated Hosp 1, Dept Gastroenterol, Shenyang, Liaoning, Peoples R China.
EM congdai2006@sohu.com
CR Beigel F, 2011, INFLAMM BOWEL DIS, V17, P91, DOI 10.1002/ibd.21362
   Charles PJ, 2000, ARTHRITIS RHEUM, V43, P2383, DOI 10.1002/1529-0131(200011)43:11<2383::AID-ANR2>3.3.CO;2-4
   Choi SJ, 2021, THER ADV GASTROENTER, V14, DOI 10.1177/1756284821997794
   Colombel JF, 2007, GASTROENTEROLOGY, V132, P52, DOI 10.1053/j.gastro.2006.11.041
   Colombel JF, 2009, INFLAMM BOWEL DIS, V15, P1308, DOI 10.1002/ibd.20956
   Colombel JF, 2004, GASTROENTEROLOGY, V126, P19, DOI 10.1053/j.gastro.2003.10.047
   D'Haens GR, 2011, AM J GASTROENTEROL, V106, P199, DOI 10.1038/ajg.2010.392
   De Bandt M, 2005, ARTHRITIS RES THER, V7, pR545, DOI 10.1186/ar1715
   De Bandt M, 2019, ARTHRITIS RES THER, V21, DOI 10.1186/s13075-019-2028-2
   Fatoye F, 2022, RHEUMATOL INT, V42, P2097, DOI 10.1007/s00296-022-05183-4
   Hanauer SB, 2002, LANCET, V359, P1541, DOI 10.1016/S0140-6736(02)08512-4
   Katz U, 2010, AUTOIMMUN REV, V10, P46, DOI 10.1016/j.autrev.2010.07.005
   Kothari Mansi M, 2017, World J Gastrointest Pharmacol Ther, V8, P155, DOI 10.4292/wjgpt.v8.i3.155
   Lew D, 2017, WORLD J GASTROENTERO, V23, P7265, DOI 10.3748/wjg.v23.i40.7265
   Macaluso FS, 2019, SCAND J GASTROENTERO, V54, P1102, DOI 10.1080/00365521.2019.1663260
   Mongey AB, 1999, J RHEUMATOL, V26, P1721
   Mowat C, 2011, GUT, V60, P571, DOI 10.1136/gut.2010.224154
   Muzes G, 2012, WORLD J GASTROENTERO, V18, P5848, DOI 10.3748/wjg.v18.i41.5848
   Pastore S, 2018, PEDIATR DRUGS, V20, P165, DOI 10.1007/s40272-017-0267-8
   Vaz JLP, 2016, CLIN RHEUMATOL, V35, P325, DOI 10.1007/s10067-015-3140-6
   Picardo S, 2020, JGH OPEN, V4, P507, DOI 10.1002/jgh3.12291
   Sandborn WJ, 2007, GUT, V56, P1232, DOI 10.1136/gut.2006.106781
   Scheinfeld N, 2004, J Dermatolog Treat, V15, P280
   Schiff MH, 2006, ANN RHEUM DIS, V65, P889, DOI 10.1136/ard.2005.043166
   Schreiber S, 2007, NEW ENGL J MED, V357, P239, DOI 10.1056/NEJMoa062897
   Thiebault H, 2016, EUR J GASTROEN HEPAT, V28, P876, DOI 10.1097/MEG.0000000000000643
   Vavricka SR, 2015, INFLAMM BOWEL DIS, V21, P1982, DOI 10.1097/MIB.0000000000000392
   Vermeire S, 2003, GASTROENTEROLOGY, V125, P32, DOI 10.1016/S0016-5085(03)00701-7
   Via CS, 2001, J IMMUNOL, V167, P6821, DOI 10.4049/jimmunol.167.12.6821
   Wiens A, 2010, PHARMACOTHERAPY, V30, P339, DOI 10.1592/phco.30.4.339
   Williams EL, 2009, RHEUMATOLOGY, V48, P716, DOI 10.1093/rheumatology/kep080
   Yanai H, 2013, INFLAMM BOWEL DIS, V19, P2778, DOI 10.1097/01.MIB.0000435435.91988.b6
   Youdim A, 2004, INFLAMM BOWEL DIS, V10, P333, DOI 10.1097/00054725-200407000-00002
NR 33
TC 1
Z9 1
U1 1
U2 2
PU ELSEVIER
PI AMSTERDAM
PA RADARWEG 29, 1043 NX AMSTERDAM, NETHERLANDS
SN 1567-5769
EI 1878-1705
J9 INT IMMUNOPHARMACOL
JI Int. Immunopharmacol.
PD NOV
PY 2022
VL 112
AR 109269
DI 10.1016/j.intimp.2022.109269
EA SEP 2022
PG 8
WC Immunology; Pharmacology & Pharmacy
WE Science Citation Index Expanded (SCI-EXPANDED)
SC Immunology; Pharmacology & Pharmacy
GA 5V0AQ
UT WOS:000876901400004
PM 36182873
DA 2024-01-22
ER

PT J
AU Odufalu, FD
   Long, ML
   Lin, K
   Mahadevan, U
AF Odufalu, Florence-Damilola
   Long, Millie
   Lin, Kirk
   Mahadevan, Uma
CA PIANO Investigators Crohn's Coli
TI Exposure to corticosteroids in pregnancy is associated with adverse
   perinatal outcomes among infants of mothers with inflammatory bowel
   disease: results from the PIANO registry
SO GUT
LA English
DT Article
DE IBD; inflammatory bowel disease; paediatric gastroenterology; ulcerative
   colitis; Crohn's disease
ID CROHNS-DISEASE; ANTENATAL CORTICOSTEROIDS; MATERNAL EXPOSURE; DEFECTS;
   COLITIS; WOMEN
AB Objective Active inflammatory bowel disease (IBD) during pregnancy may require the use of corticosteroids. The aim of this study was to investigate the impact of in utero corticosteroid exposure on adverse pregnancy outcomes, congenital malformations, infections and neurocognitive development among offspring of mothers with IBD. Design Using the prospective Pregnancy in Inflammatory Bowel Disease and Neonatal Outcomes registry, data were collected at each trimester, delivery; and in the 12 months post partum. Bivariate statistics and multivariate logistic regression models compared pregnancy outcomes by corticosteroid exposure. Results A total of 1490 mothers with IBD were enrolled, with 1431 live births recorded. Corticosteroid use was associated with increased risk of preterm birth, small for gestational age, low birth weight (LBW), intrauterine growth restriction and neonatal intensive care unit (NICU) admission. On adjusted multivariate models, corticosteroid use was associated with preterm birth (OR 1.79, 95% CI 1.18 to 2.73), LBW (OR 1.76, 95% CI 1.07 to 2.88) and NICU admission (OR 1.54, 95% CI 1.03 to 2.30). Late corticosteroid use (second and/or third trimester) was associated with serious infections at 9 and 12 months (4% vs 2% and 5% vs 2%, respectively, p=0.03 and p=0.001). There were five newborns with in utero corticosteroid exposure born with orofacial clefts versus one without corticosteroid exposure. Developmental milestones were similar across corticosteroid exposure groups. Conclusion In this prospective pregnancy registry, offspring of women exposed to corticosteroids during pregnancy were more likely to have adverse pregnancy outcomes. This emphasises the importance of controlling disease activity before and during pregnancy with steroid-sparing therapy.
C1 [Odufalu, Florence-Damilola; Mahadevan, Uma] Univ Calif San Francisco, Dept Med, Div Gastroenterol & Hepatol, San Francisco, CA 94143 USA.
   [Long, Millie] Univ N Carolina, Div Gastroenterol & Hepatol, Dept Med, Chapel Hill, NC 27515 USA.
   [Lin, Kirk] Palo Alto Med Fdn, Dept Gastroenterol, Fremont, CA USA.
C3 University of California System; University of California San Francisco;
   University of North Carolina; University of North Carolina Chapel Hill;
   Palo Alto Medical Foundation Research Institute
RP Mahadevan, U (通讯作者)，Univ Calif San Francisco, Dept Med, San Francisco, CA 94143 USA.
EM uma.mahadevan@ucsf.edu
FU Crohn's and Colitis Foundation (CCF) Senior Research Award; Barry and
   Marie Lipman Family Fund
FX This study was supported by the Crohn's and Colitis Foundation (CCF)
   Senior Research Award and the Barry and Marie Lipman Family Fund. Study
   sponsors did not contribute to the study design, collection, analysis
   and interpretations of data; writing or decision to submit the paper for
   publication.
CR Bandoli G, 2017, RHEUM DIS CLIN N AM, V43, P489, DOI 10.1016/j.rdc.2017.04.013
   Caprilli R, 2006, GUT, V55, DOI 10.1136/gut.2005.081950c
   Carmichael SL, 2007, AM J OBSTET GYNECOL, V197, DOI 10.1016/j.ajog.2007.05.046
   Chi CC, 2013, JAMA DERMATOL, V149, P1274, DOI 10.1001/jamadermatol.2013.5768
   Dotan I, 2013, J CROHNS COLITIS, V7, P542, DOI 10.1016/j.crohns.2012.08.012
   FRASER FC, 1951, PEDIATRICS, V8, P527
   GILSTRAP LC, 1995, JAMA-J AM MED ASSOC, V273, P413, DOI 10.1001/jama.1995.03520290065031
   Gur C, 2004, REPROD TOXICOL, V18, P93, DOI 10.1016/j.reprotox.2003.10.007
   HARVEY RF, 1980, LANCET, V1, P514
   Lockshin MD, 1998, SCAND J RHEUMATOL, P136
   Mahadevan U, 2007, GASTROENTEROLOGY, V133, P1106, DOI 10.1053/j.gastro.2007.07.019
   Mahadevan U, 2021, GASTROENTEROLOGY, V160, P1131, DOI 10.1053/j.gastro.2020.11.038
   Molinié F, 2004, GUT, V53, P843, DOI 10.1136/gut.2003.025346
   Mossey PA, 2009, LANCET, V374, P1773, DOI 10.1016/S0140-6736(09)60695-4
   Murphy KE, 2008, LANCET, V372, P2143, DOI 10.1016/S0140-6736(08)61929-7
   Norgård B, 2007, AM J GASTROENTEROL, V102, P1947, DOI 10.1111/j.1572-0241.2007.01355.x
   Pacheco LD, 2007, AM J PERINAT, V24, P79, DOI 10.1055/s-2006-958162
   Park-Wyllie L, 2000, TERATOLOGY, V62, P385, DOI 10.1002/1096-9926(200012)62:6<385::AID-TERA5>3.0.CO;2-Z
   Pedersen N, 2013, ALIMENT PHARM THER, V38, P501, DOI 10.1111/apt.12412
   Squires J., 2009, ASQ 3 USERS GUIDE
   Thorp JA, 2002, OBSTET GYNECOL, V99, P101, DOI 10.1016/S0029-7844(01)01656-8
   Walmsley RS, 1998, GUT, V43, P29, DOI 10.1136/gut.43.1.29
   Wapner RJ, 2007, NEW ENGL J MED, V357, P1190, DOI 10.1056/NEJMoa071453
   Wapner RJ, 2013, SEMIN PERINATOL, V37, P410, DOI 10.1053/j.semperi.2013.06.024
NR 24
TC 30
Z9 32
U1 2
U2 7
PU BMJ PUBLISHING GROUP
PI LONDON
PA BRITISH MED ASSOC HOUSE, TAVISTOCK SQUARE, LONDON WC1H 9JR, ENGLAND
SN 0017-5749
EI 1468-3288
J9 GUT
JI Gut
PD SEP
PY 2022
VL 71
IS 9
BP 1766
EP 1772
DI 10.1136/gutjnl-2021-325317
EA OCT 2021
PG 7
WC Gastroenterology & Hepatology
WE Science Citation Index Expanded (SCI-EXPANDED)
SC Gastroenterology & Hepatology
GA 3U8LC
UT WOS:000724329100001
PM 34686575
DA 2024-01-22
ER

PT J
AU Khalil, A
   Goodhand, JR
   Wahed, M
   Yeung, J
   Ali, FR
   Rampton, DS
AF Khalil, Asma
   Goodhand, James R.
   Wahed, Mahmood
   Yeung, Jayne
   Ali, F. Runa
   Rampton, David S.
TI Efficacy and tolerability of intravenous iron dextran and oral iron in
   inflammatory bowel disease: a case-matched study in clinical practice
SO EUROPEAN JOURNAL OF GASTROENTEROLOGY & HEPATOLOGY
LA English
DT Article
DE Crohn's disease; iron dextran; iron sulphate; hepcidin; ulcerative
   colitis
ID QUALITY-OF-LIFE; CROHNS-DISEASE; DEFICIENCY ANEMIA; FERROUS FUMARATE;
   THERAPY; DIAGNOSIS; MANAGEMENT; SUCROSE; SULFATE; MARKERS
AB Objectives Iron deficiency anaemia is common in inflammatory bowel disease (IBD); however, the optimum route of administration of iron replacement therapy is unclear. As inflammation may limit the absorption and efficacy of oral iron, we hypothesized that in routine clinical practice IV iron would be more effective than oral iron in patients with IBD matched for disease type, extent and activity.
   Methods Thirty-three IBD patients who had received IV iron dextran (Cosmofer) in 2008-2010 were identified and matched for age, sex, diagnosis and baseline disease activity, extent and behaviour to IBD patients given oral iron.
   Results Patients given IV iron dextran were more anaemic at baseline than those receiving oral iron. Although haemoglobin (Hb) concentrations were normalized in about a third of patients, and increased significantly in both groups, the mean increase in Hb after 8 weeks was greater in the iron dextran group [2.0 g/dl (0.3) vs. 0.6 g/dl (0.1), P < 0.0001]. Response to oral or IV iron was unrelated to age, sex, ethnicity, disease duration, extent or activity. Fifteen percent (five out of 33) patients discontinued oral iron because of gastrointestinal side-effects and a further two out of 35 had anaphylactoid reactions to the IV iron dextran test doses. Neither of the iron formulations worsened disease activity.
   Conclusion In routine clinical practice, in anaemic patients with IBD of similar type, extent and activity, IV Cosmofer is more efficacious in increasing Hb concentration than oral iron. Active disease does not impair the response to either IV or oral iron in patients with IBD, and neither product itself worsens disease activity. Eur J Gastroenterol Hepatol 23:1029-1035 (C) 2011 Wolters Kluwer Health vertical bar Lippincott Williams & Wilkins.
C1 [Khalil, Asma; Goodhand, James R.; Wahed, Mahmood; Yeung, Jayne; Rampton, David S.] Barts & London Queen Marys Sch Med & Dent, Ctr Digest Dis, Blizard Inst Cell & Mol Sci, London, England.
   [Ali, F. Runa] Barts & London NHS Trust, Dept Resp Med, London, England.
C3 University of London; Queen Mary University London; Barts Health NHS
   Trust
RP Rampton, DS (通讯作者)，Royal London Hosp, Endoscopy Unit, London E1 1BB, England.
EM d.rampton@qmul.ac.uk
RI Rampton, David/AHD-0789-2022
OI Goodhand, James/0000-0003-3112-376X
FU National Association of Colitis and Crohn's disease; CORE/British
   Society Paediatric Gastroenterology and Nutrition
FX A.K. and J.R.G. conceived the study, collected and analyzed the data and
   prepared the manuscript. M. W. identified the oral iron controls. J.Y.
   identified the IV iron dextran patients. F.R.A. and J.R.G. conducted the
   intradermal testing. D.S.R participated in study design, interpretation
   of its results and preparation of the manuscript. All authors approved
   the final manuscript. The authors are grateful to Dr James Lindsay and
   Dr Louise Langmead for their constructive criticism while reviewing the
   study and for allowing them to include their patients. They would also
   like to thank the National Association of Colitis and Crohn's disease
   and CORE/British Society Paediatric Gastroenterology and Nutrition for
   funding J.R.G's research.
CR [Anonymous], 1998, IR DEF AN ASS PREV C
   Arnold J, 2009, EUR J GASTROEN HEPAT, V21, P335, DOI 10.1097/MEG.0b013e32830e2885
   Auerbach M, 2007, LANCET, V369, P1502, DOI 10.1016/S0140-6736(07)60689-8
   *BMJ GROUP, BRIT NAT FORM 2010
   Chertow GM, 2006, NEPHROL DIAL TRANSPL, V21, P378, DOI 10.1093/ndt/gfi253
   De Silva AD, 2005, ALIMENT PHARM THER, V22, P1097, DOI 10.1111/j.1365-2036.2005.02700.x
   de Silva AD, 2003, INFLAMM BOWEL DIS, V9, P316, DOI 10.1097/00054725-200309000-00005
   DINCOL K, 1969, ACTA HAEMATOL-BASEL, V41, P135, DOI 10.1159/000208843
   Erichsen K, 2005, ALIMENT PHARM THERAP, V22, P831, DOI 10.1111/j.1365-2036.2005.02652.x
   Erichsen K, 2005, SCAND J GASTROENTERO, V40, P1058, DOI 10.1080/00365520510023198
   Erichsen K, 2003, SCAND J GASTROENTERO, V38, P543, DOI 10.1080/00365520310000771
   Ganz T, 2009, SEMIN HEMATOL, V46, P387, DOI 10.1053/j.seminhematol.2009.06.001
   Gasche C, 2007, INFLAMM BOWEL DIS, V13, P1545, DOI 10.1002/ibd.20285
   Gisbert JP, 2008, AM J GASTROENTEROL, V103, P1299, DOI 10.1111/j.1572-0241.2008.01846.x
   Gisbert JP, 2009, INFLAMM BOWEL DIS, V15, P1485, DOI 10.1002/ibd.20925
   Goodhand J, 2010, INFLAMM BOWEL DIS, V16, P947, DOI 10.1002/ibd.21145
   Goodhand JR, 2011, INFLAMM BOWEL DIS
   Kaltwasser JP, 2001, J RHEUMATOL, V28, P2430
   Kulnigg S, 2006, ALIMENT PHARM THER, V24, P1507, DOI 10.1111/j.1365-2036.2006.03146.x
   KULNIGG S, 2010, J CROHNS COLITIS, V4, pS56
   KULNIGG S, 2010, J CROHNS COLITIS, V4, pP109
   Kulnigg S, 2008, AM J GASTROENTEROL, V103, P1182, DOI 10.1111/j.1572-0241.2007.01744.x
   Lindgren S, 2009, SCAND J GASTROENTERO, V44, P838, DOI 10.1080/00365520902839667
   Lomer MCE, 2004, BRIT J NUTR, V91, P141, DOI 10.1079/BJN20041022
   MARTINI A, 1994, LANCET, V344, P1052, DOI 10.1016/S0140-6736(94)91710-8
   Masson C, 2011, JOINT BONE SPINE, V78, P131, DOI 10.1016/j.jbspin.2010.05.017
   Muñoz M, 2009, NUTR HOSP, V24, P640, DOI 10.3305/nh.2009.24.6.4547
   Nemeth E, 2004, SCIENCE, V306, P2090, DOI 10.1126/science.1104742
   *NRES, DIFF AUD SERV EV RES
   Rimon E, 2005, AM J MED, V118, P1142, DOI 10.1016/j.amjmed.2005.01.065
   Schröder O, 2005, AM J GASTROENTEROL, V100, P2503, DOI 10.1111/j.1572-0241.2005.00250.x
   Semrin G, 2006, INFLAMM BOWEL DIS, V12, P1101, DOI 10.1097/01.mib.0000235097.86360.04
   Silverberg MS, 2005, CAN J GASTROENTEROL, V19, p5A, DOI 10.1155/2005/269076
   Silverstein SB, 2004, AM J HEMATOL, V76, P74, DOI 10.1002/ajh.20056
   Stein J, 2010, NAT REV GASTRO HEPAT, V7, P599, DOI 10.1038/nrgastro.2010.151
   Vandenbroucke JP, 2007, EPIDEMIOLOGY, V18, P805, DOI 10.1097/EDE.0b013e3181577511
   Wahed M, 2009, ALIMENT PHARM THER, V30, P614, DOI 10.1111/j.1365-2036.2009.04073.x
   Wells CW, 2006, INFLAMM BOWEL DIS, V12, P123, DOI 10.1097/01.MIB.0000196646.64615.db
   Zlotkin S, 2001, PEDIATRICS, V108, P613, DOI 10.1542/peds.108.3.613
NR 39
TC 29
Z9 32
U1 0
U2 6
PU LIPPINCOTT WILLIAMS & WILKINS
PI PHILADELPHIA
PA TWO COMMERCE SQ, 2001 MARKET ST, PHILADELPHIA, PA 19103 USA
SN 0954-691X
EI 1473-5687
J9 EUR J GASTROEN HEPAT
JI Eur. J. Gastroenterol. Hepatol.
PD NOV
PY 2011
VL 23
IS 11
BP 1029
EP 1035
DI 10.1097/MEG.0b013e32834a58d1
PG 7
WC Gastroenterology & Hepatology
WE Science Citation Index Expanded (SCI-EXPANDED)
SC Gastroenterology & Hepatology
GA 832TV
UT WOS:000295831900010
PM 21857526
DA 2024-01-22
ER

PT J
AU Sakellariou, GT
   Chatzigiannis, I
AF Sakellariou, Grigorios T.
   Chatzigiannis, Ioannis
TI Long-term anti-TNFα therapy for ankylosing spondylitis in two patients
   with chronic HBV infection
SO CLINICAL RHEUMATOLOGY
LA English
DT Article
DE ankylosing spondylitis; etanercept; hepatitis B; infliximab
ID CHRONIC HEPATITIS-B; INFLIXIMAB THERAPY; CROHNS-DISEASE;
   RHEUMATIC-DISEASES; REACTIVATION; VIRUS; NEED
AB Anti-TNF alpha therapy for rheumatic diseases appears to be safe in patients with chronic hepatitis C. However, the administration of anti-TNF alpha agents without initiation of prophylactic antiviral therapy (lamivudine 100 mg/day) in patients with chronic HBV infection results in exacerbation of liver disease. In this report, we describe our experience of long-term anti-TNF alpha therapy for ankylosing spondylitis in two inactive HBsAg carriers without preemptive antiviral treatment.
C1 St Pauls Hosp, Dept Rheumatol, Thessaloniki 55134, Greece.
RP Sakellariou, GT (通讯作者)，St Pauls Hosp, Dept Rheumatol, 161 Ethnikis Andistaseos Str, Thessaloniki 55134, Greece.
EM sakelgr@otenet.gr
CR Calabrese LH, 2004, ANN RHEUM DIS, V63, P18, DOI 10.1136/ard.2004.028209
   Esteve M, 2004, GUT, V53, P1363, DOI 10.1136/gut.2004.040675
   Furst DE, 2005, ANN RHEUM DIS, V64, P2, DOI 10.1136/ard.2005.044941
   Garcia-Sánchez MD, 2004, INFLAMM BOWEL DIS, V10, P701, DOI 10.1097/00054725-200409000-00035
   Guidotti LG, 1996, IMMUNITY, V4, P25, DOI 10.1016/S1074-7613(00)80295-2
   Millonig G, 2006, WORLD J GASTROENTERO, V12, P974, DOI 10.3748/wjg.v12.i6.974
   Oniankitan O, 2004, J RHEUMATOL, V31, P107
   Ostuni P, 2003, ANN RHEUM DIS, V62, P686, DOI 10.1136/ard.62.7.686
   ROUX CH, 2006, IN PRESS RHEUMATOLOG
   Ueno Y, 2005, DIGEST DIS SCI, V50, P163, DOI 10.1007/s10620-005-1295-8
   Wendling D, 2005, ANN RHEUM DIS, V64, P788, DOI 10.1136/ard.2004.031187
NR 11
TC 35
Z9 38
U1 0
U2 2
PU SPRINGER LONDON LTD
PI LONDON
PA 236 GRAYS INN RD, 6TH FLOOR, LONDON WC1X 8HL, ENGLAND
SN 0770-3198
EI 1434-9949
J9 CLIN RHEUMATOL
JI Clin. Rheumatol.
PD JUN
PY 2007
VL 26
IS 6
BP 950
EP 952
DI 10.1007/s10067-006-0392-1
PG 3
WC Rheumatology
WE Science Citation Index Expanded (SCI-EXPANDED)
SC Rheumatology
GA 163QY
UT WOS:000246178800020
PM 16865308
DA 2024-01-22
ER

PT J
AU Derkacz, A
   Olczyk, P
   Jura-Poltorak, A
   Waluga-Kozlowska, E
   Olczyk, K
   Komosinska-Vassev, K
AF Derkacz, A.
   Olczyk, P.
   Jura-Poltorak, A.
   Waluga-Kozlowska, E.
   Olczyk, K.
   Komosinska-Vassev, K.
TI CLINICAL SIGNIFICANCE OF URINARY GLYCOSAMINOGLYCAN EXCRETION IN
   INFLAMMATORY BOWEL DISEASE PATIENTS
SO JOURNAL OF PHYSIOLOGY AND PHARMACOLOGY
LA English
DT Article
DE inflammatory bowel diseases; Crohn's disease; ulcerative colitis;
   urinary glycosaminoglycans; chondroitin sulfates
ID 4TH SCIENTIFIC WORKSHOP; EXTRACELLULAR-MATRIX; INTESTINAL FIBROSIS;
   INDUCED COLITIS; IBD; DIAGNOSIS; METALLOPROTEINASES; EPIDEMIOLOGY;
   PATHOGENESIS; EXPRESSION
AB The research focused on the diagnostic usefulness of urinary glycosaminoglycans excretion as new markers related to the ECM remodeling in the intestine. Their possible suitability in the diagnosis, differential diagnosis and treatment monitoring in the course of the two most common forms of inflammatory bowel diseases (IBD), i.e. ulcerative colitis (UC) and Crohn's disease (CD) were assessed in this study. Urinary excretion of total sulfated glycosaminoglycans (TGAG) and fraction of chondroitin sulfates (CS) were analysed in 47 patiens with IBD, including 31 patients with UC and 16 patients with CD at baseline and after one year of therapy. Sulfated GAGs excreted in urine were quantitated using standardized dye-binding method. A several-fold increase in urinary excretion of total GAG and CS fraction in both UC and CD patients compared to healthy subjects indicates the potential usefulness of quantitative urinary GAG analysis in the diagnosis of IBD. No differences were found in the amount of GAG excreted in the urine in patients with UC and CD Adalimumab resulted in a decrease in the activity of the inflammatory process and the activity of the disease expressed in the Mayo scale, which was accompanied by an increase in the amount of CS excreted in the urine of UC patients. Moreover, significant correlation was found between Mayo scale and urinary total GAG and CS excretion in UC patients. The quantitative assessment of total glycosaminoglycans and chondroitin sulfates fraction in urine may be a marker helpful in the early diagnosis of IBD.
C1 [Derkacz, A.; Jura-Poltorak, A.; Olczyk, K.; Komosinska-Vassev, K.] Med Univ Silesia, Fac Pharmaceut Sci Sosnowiec, Dept Clin Chem & Lab Diagnost, 8 Jednosci St, PL-41200 Sosnowiec, Poland.
   [Olczyk, P.; Waluga-Kozlowska, E.] Med Univ Silesia, Fac Pharmaceut Sci Sosnowiec, Dept Community Pharm, Sosnowiec, Poland.
C3 Medical University Silesia; Medical University Silesia
RP Komosinska-Vassev, K (通讯作者)，Med Univ Silesia, Fac Pharmaceut Sci Sosnowiec, Dept Clin Chem & Lab Diagnost, 8 Jednosci St, PL-41200 Sosnowiec, Poland.
EM kvassev@sum.edu.pl
RI Paweł, Olczyk/JSK-2782-2023
OI Olczyk, Pawel/0000-0001-7387-9587; KOMOSINSKA-VASSEV,
   KATARZYNA/0000-0003-2307-5884; Jura-Poltorak,
   Agnieszka/0000-0001-6393-0668
FU Medical University of Silesia in Katowice, Poland [PCN-007/N/0/I]
FX This study was funded by the Medical University of Silesia in Katowice,
   Poland, grant No. PCN-007/N/0/I.
CR Abraham C, 2009, NEW ENGL J MED, V361, P2066, DOI 10.1056/NEJMra0804647
   Abreu Maria T, 2013, Gastroenterol Hepatol (N Y), V9, P521
   Adhikary S, 2012, BLOOD, V120, P3741, DOI 10.1182/blood-2012-06-435362
   ALLAN A, 1989, GUT, V30, P627, DOI 10.1136/gut.30.5.627
   Baumgart DC, 2011, INFLAMM BOWEL DIS, V17, P639, DOI 10.1002/ibd.21409
   Budzynska A, 2017, J PHYSIOL PHARMACOL, V68, P859
   Chen P, 2020, FRONT MED-LAUSANNE, V7, DOI 10.3389/fmed.2020.00123
   Cibor D, 2019, J PHYSIOL PHARMACOL, V70, P95, DOI 10.26402/jpp.2019.1.06
   Conrad K, 2014, AUTOIMMUN REV, V13, P463, DOI 10.1016/j.autrev.2014.01.028
   de Lange KM, 2015, J AUTOIMMUN, V64, P91, DOI 10.1016/j.jaut.2015.07.013
   de Souza HSP, 2016, NAT REV GASTRO HEPAT, V13, P13, DOI [10.1038/nrgastro.2016.186, 10.1038/nrgastro.2015.186]
   Drygiannakis I, 2013, J CROHNS COLITIS, V7, P286, DOI 10.1016/j.crohns.2012.04.008
   Egeblad M, 2002, NAT REV CANCER, V2, P161, DOI 10.1038/nrc745
   Farkas K, 2015, J CROHNS COLITIS, V9, P231, DOI 10.1093/ecco-jcc/jjv005
   Frantz C, 2010, J CELL SCI, V123, P4195, DOI 10.1242/jcs.023820
   Gandhi NS, 2008, CHEM BIOL DRUG DES, V72, P455, DOI 10.1111/j.1747-0285.2008.00741.x
   Heljasvaara R, 2005, EXP CELL RES, V307, P292, DOI 10.1016/j.yexcr.2005.03.021
   Hugot JP, 1999, INT J COLORECTAL DIS, V14, P2, DOI 10.1007/s003840050175
   Ingle Sachin B, 2014, World J Gastrointest Pathophysiol, V5, P48, DOI 10.4291/wjgp.v5.i1.48
   Jomphe C, 2008, BASIC CLIN PHARMACOL, V102, P59, DOI 10.1111/j.1742-7843.2007.00158.x
   Khor B, 2011, NATURE, V474, P307, DOI 10.1038/nature10209
   Kofla-Dlubacz A, 2014, ADV CLIN EXP MED, V23, P103, DOI 10.17219/acem/37031
   Koller FL, 2012, LAB INVEST, V92, P1749, DOI 10.1038/labinvest.2012.141
   Koutroubakis IE, 2003, J CLIN PATHOL, V56, P817, DOI 10.1136/jcp.56.11.817
   Latella G, 2014, J CROHNS COLITIS, V8, P1147, DOI 10.1016/j.crohns.2014.03.008
   Lee B, 2009, J MICROBIOL BIOTECHN, V19, P616, DOI 10.4014/jmb.0808.479
   Matsuno K, 2003, J GASTROENTEROL, V38, P348, DOI 10.1007/s005350300062
   Matsuoka K, 2015, SEMIN IMMUNOPATHOL, V37, P47, DOI 10.1007/s00281-014-0454-4
   Misian M, 2019, J PHYSIOL PHARMACOL, V70, P979, DOI 10.26402/jpp.2019.6.15
   Molodecky NA, 2012, GASTROENTEROLOGY, V142, P46, DOI 10.1053/j.gastro.2011.10.001
   Mortensen JH, 2019, EXPERT REV GASTROENT, V13, P977, DOI 10.1080/17474124.2019.1673729
   Nielsen OH, 2009, NAT CLIN PRACT GASTR, V6, P92, DOI 10.1038/ncpgasthep1340
   O'Sullivan S, 2015, MEDIAT INFLAMM, V2015, DOI 10.1155/2015/964131
   Page-McCaw A, 2007, NAT REV MOL CELL BIO, V8, P221, DOI 10.1038/nrm2125
   Patterson AM, 2012, INFLAMM BOWEL DIS, V18, P1112, DOI 10.1002/ibd.21879
   Petrey AC, 2017, CURR OPIN GASTROEN, V33, P234, DOI 10.1097/MOG.0000000000000368
   Podolsky DK, 2002, NEW ENGL J MED, V347, P417, DOI 10.1056/NEJMra0804647
   Qin XF, 2012, WORLD J GASTROENTERO, V18, P1708, DOI 10.3748/wjg.v18.i15.1708
   Rieder F, 2014, J CROHNS COLITIS, V8, P1166, DOI 10.1016/j.crohns.2014.03.009
   Rieder F, 2009, NAT REV GASTRO HEPAT, V6, P228, DOI 10.1038/nrgastro.2009.31
   Shimshoni E, 2015, GUT, V64, P367, DOI 10.1136/gutjnl-2014-308048
   Singh S, 2017, NAT REV GASTRO HEPAT, V14, P110, DOI 10.1038/nrgastro.2016.181
   Suwan K, 2009, J BIOL CHEM, V284, P8596, DOI 10.1074/jbc.M806927200
   Termeer C, 2002, J EXP MED, V195, P99, DOI 10.1084/jem.20001858
   Vallières M, 2010, OSTEOARTHR CARTILAGE, V18, pS1, DOI 10.1016/j.joca.2010.02.017
   Vandenbroucke RE, 2012, J NEUROSCI, V32, P9805, DOI 10.1523/JNEUROSCI.0967-12.2012
   Vandooren J, 2013, CRIT REV BIOCHEM MOL, V48, P222, DOI 10.3109/10409238.2013.770819
   Vynios DH, 2014, BIOMED RES INT, V2014, DOI 10.1155/2014/452315
   Yomogida S, 2008, INT J MOL MED, V22, P317, DOI 10.3892/ijmm_00000025
   Zhang YZ, 2014, WORLD J GASTROENTERO, V20, P91, DOI 10.3748/wjg.v20.i1.91
NR 50
TC 1
Z9 1
U1 0
U2 2
PU POLISH PHYSIOLOGICAL SOC
PI GRZEGORZECKA
PA JAGIELLONIAN UNIV SCHOOL MED, INST PHYSIOLOGY, 31-531 KRAKOW, 16
   GRZEGORZECKA, POLAND
SN 0867-5910
J9 J PHYSIOL PHARMACOL
JI J. Physiol. Pharmacol.
PD DEC
PY 2020
VL 71
IS 6
DI 10.26402/jpp.2020.6.03
PG 9
WC Physiology
WE Science Citation Index Expanded (SCI-EXPANDED)
SC Physiology
GA RJ4PL
UT WOS:000637582800003
PM 33727426
DA 2024-01-22
ER

PT J
AU Bettenworth, D
   Bokemeyer, A
   Baker, M
   Mao, R
   Parker, CE
   Nguyen, T
   Ma, C
   Panés, J
   Rimola, J
   Fletcher, JG
   Jairath, V
   Feagan, BG
   Rieder, F
AF Bettenworth, Dominik
   Bokemeyer, Arne
   Baker, Mark
   Mao, Ren
   Parker, Claire E.
   Tran Nguyen
   Ma, Christopher
   Panes, Julian
   Rimola, Jordi
   Fletcher, Joel G.
   Jairath, Vipul
   Feagan, Brian G.
   Rieder, Florian
CA Stenosis Therapy Anti-Fibrotic Res
TI Assessment of Crohn's disease-associated small bowel strictures and
   fibrosis on cross-sectional imaging: a systematic review
SO GUT
LA English
DT Review
ID INTESTINE CONTRAST ULTRASONOGRAPHY; MAGNETIC-RESONANCE ENTEROGRAPHY;
   REAL-TIME ELASTOGRAPHY; COMPUTED-TOMOGRAPHY; MR ENTEROGRAPHY; LONG-TERM;
   INFLAMMATION; COMPLICATIONS; MANAGEMENT; TISSUE
AB Patients with Crohn's disease commonly develop ileal and less commonly colonic strictures, containing various degrees of inflammation and fibrosis. While predominantly inflammatory strictures may benefit from a medical anti-inflammatory treatment, predominantly fibrotic strictures currently require endoscopic balloon dilation or surgery. Therefore, differentiation of the main components of a stricturing lesion is key for defining the therapeutic management. The role of endoscopy to diagnose the nature of strictures is limited by the superficial inspection of the intestinal mucosa, the lack of depth of mucosal biopsies and by the risk of sampling error due to a heterogeneous distribution of inflammation and fibrosis within a stricturing lesion. These limitations may be in part overcome by crosssectional imaging techniques such as ultrasound, CT and MRI, allowing for a full thickness evaluation of the bowel wall and associated abnormalities. This systematic literature review provides a comprehensive summary of currently used radiologic definitions of strictures. It discusses, by assessing only manuscripts with histopathology as a gold standard, the accuracy for diagnosis of the respective modalities as well as their capability to characterise strictures in terms of inflammation and fibrosis. Definitions for strictures on cross-sectional imaging are heterogeneous; however, accuracy for stricture diagnosis is very high. Although conventional cross-sectional imaging techniques have been reported to distinguish inflammation from fibrosis and grade their severity, they are not sufficiently accurate for use in routine clinical practice. Finally, we present recent consensus recommendations and highlight experimental techniques that may overcome the limitations of current technologies.
C1 [Bettenworth, Dominik; Bokemeyer, Arne] Univ Hosp Munster, Dept Med Gastroenterol & Hepatol B, D-48149 Munster, North Rhine Wes, Germany.
   [Baker, Mark] Cleveland Clin, Inst Digest Dis, Imaging Inst, Sect Abdominal Imaging, Cleveland, OH 44106 USA.
   [Baker, Mark] Cleveland Clin, Inst Canc, Cleveland, OH 44106 USA.
   [Mao, Ren] Sun Yat Sen Univ, Affiliated Hosp 1, Dept Gastroenterol, Guangzhou, Guangdong, Peoples R China.
   [Mao, Ren; Rieder, Florian] Cleveland Clin Fdn, Lerner Res Inst, Dept Inflammat & Immun, 9500 Euclid Ave, Cleveland, OH 44195 USA.
   [Parker, Claire E.; Tran Nguyen; Ma, Christopher; Jairath, Vipul; Feagan, Brian G.] Robarts Clin Trials, London, ON, Canada.
   [Ma, Christopher] Univ Calgary, Div Gastroenterol & Hepatol, Calgary, AB, Canada.
   [Panes, Julian] Hosp Clin Barcelona, Dept Gastroenterol, Barcelona, Catalunya, Spain.
   [Rimola, Jordi] Hosp Clin Barcelona, Inst Invest Biomed August Pi & Sunyer, Dept Radiol, Barcelona, Spain.
   [Fletcher, Joel G.] Mayo Clin, Dept Radiol, Rochester, MN USA.
   [Jairath, Vipul; Feagan, Brian G.] Western Univ, Dept Med, London, ON, Canada.
   [Jairath, Vipul; Feagan, Brian G.] Western Univ, Dept Biostat & Epidemiol, London, ON, Canada.
   [Rieder, Florian] Cleveland Clin Fdn, Dept Gastroenterol Hepatol & Nutr, Digest Dis & Surg Inst, 9500 Euclid Ave, Cleveland, OH 44195 USA.
C3 University of Munster; Cleveland Clinic Foundation; Cleveland Clinic
   Foundation; Sun Yat Sen University; Cleveland Clinic Foundation; Western
   University (University of Western Ontario); University of Calgary;
   University of Barcelona; Hospital Clinic de Barcelona; University of
   Barcelona; Hospital Clinic de Barcelona; IDIBAPS; Mayo Clinic; Western
   University (University of Western Ontario); Western University
   (University of Western Ontario); Cleveland Clinic Foundation
RP Bettenworth, D (通讯作者)，Univ Hosp Munster, Dept Med Gastroenterol & Hepatol B, D-48149 Munster, North Rhine Wes, Germany.
EM dominik.bettenworth@ukmuenster.de
RI Ma, Christopher/AAH-4886-2021; Parker, Claire/JPX-5337-2023; Feagan,
   Brian/G-3292-2011; Jairath, Vipul/GLS-6449-2022
FU Helmsley Charitable Trust through the Stenosis Therapy and Anti-Fibrotic
   Research (STAR) Consortium; NATIONAL INSTITUTE OF DIABETES AND DIGESTIVE
   AND KIDNEY DISEASES [K08DK110415] Funding Source: NIH RePORTER
FX This work was supported by the Helmsley Charitable Trust through the
   Stenosis Therapy and Anti-Fibrotic Research (STAR) Consortium.
CR Adler J, 2013, INFLAMM BOWEL DIS, V19, P683, DOI 10.1097/MIB.0b013e3182802c32
   Adler J, 2012, INFLAMM BOWEL DIS, V18, P849, DOI 10.1002/ibd.21801
   Adler J, 2011, RADIOLOGY, V259, P127, DOI 10.1148/radiol.10091648
   Baumgart DC, 2015, RADIOLOGY, V275, P889, DOI 10.1148/radiol.14141929
   Bettenworth D, 2017, INFLAMM BOWEL DIS, V23, P133, DOI 10.1097/MIB.0000000000000988
   Bettenworth D, 2014, FIBROGENESIS TISSUE, V7, DOI 10.1186/1755-1536-7-5
   Borley NR, 2001, DIS COLON RECTUM, V44, P388, DOI 10.1007/BF02234738
   Bouhnik Y, 2018, GUT, V67, P53, DOI 10.1136/gutjnl-2016-312581
   Bruining DH, 2018, RADIOLOGY, V286, P776, DOI 10.1148/radiol.2018171737
   Chiorean MV, 2007, AM J GASTROENTEROL, V102, P2541, DOI 10.1111/j.1572-0241.2007.01537.x
   Chong WK, 2018, ABDOM RADIOL, V43, P762, DOI 10.1007/s00261-018-1516-1
   Dillman JR, 2015, J MAGN RESON IMAGING, V42, P801, DOI 10.1002/jmri.24815
   Ding NS, 2016, J CROHNS COLITIS, V10, P1172, DOI 10.1093/ecco-jcc/jjw072
   Hansel SL, 2018, INFLAMM BOWEL DIS, V24, P1582, DOI 10.1093/ibd/izy050
   Howick J., 2011, BACKGROUND DOCUMENT
   Kumar S, 2015, J GASTROEN HEPATOL, V30, P86, DOI 10.1111/jgh.12724
   Li XH, 2018, RADIOLOGY, V287, P494, DOI 10.1148/radiol.2017171221
   Maaser C, 2018, J CROHNS COLITIS
   Maconi G, 2003, ALIMENT PHARM THERAP, V18, P749, DOI 10.1046/j.1365-2036.2003.01673.x
   Onali S, 2012, WORLD J GASTROENTERO, V18, P6088, DOI 10.3748/wjg.v18.i42.6088
   Pallotta N, 2012, INFLAMM BOWEL DIS, V18, P74, DOI 10.1002/ibd.21678
   Panés J, 2011, ALIMENT PHARM THER, V34, P125, DOI 10.1111/j.1365-2036.2011.04710.x
   Pellino G, 2016, J CROHNS COLITIS, V10, P277, DOI 10.1093/ecco-jcc/jjv207
   Pita I, 2018, THER ADV GASTROENTER, V11, DOI 10.1177/1756283X18757185
   Pous-Serrano S, 2017, COLORECTAL DIS, V19, pO126, DOI 10.1111/codi.13613
   Punwani S, 2009, RADIOLOGY, V252, P712, DOI 10.1148/radiol.2523082167
   Rieder F, 2018, ALIMENT PHARM THER, V48, P347, DOI 10.1111/apt.14853
   Rieder F, 2017, GASTROENTEROLOGY, V152, P340, DOI 10.1053/j.gastro.2016.09.047
   Rieder F, 2016, J CROHNS COLITIS, V10, P873, DOI 10.1093/ecco-jcc/jjw055
   Rimola J, 2015, AM J GASTROENTEROL, V110, P432, DOI 10.1038/ajg.2014.424
   Rimola J, 2011, INFLAMM BOWEL DIS, V17, P1759, DOI 10.1002/ibd.21551
   Ripollés T, 2016, INFLAMM BOWEL DIS, V22, P2465, DOI 10.1097/MIB.0000000000000882
   Ripollés T, 2013, J CROHNS COLITIS, V7, P120, DOI 10.1016/j.crohns.2012.03.002
   Serra C, 2017, J ULTRASOUND, V20, P273, DOI 10.1007/s40477-017-0265-2
   Sinha R, 2013, CLIN RADIOL, V68, P917, DOI 10.1016/j.crad.2013.02.012
   Solem CA, 2008, GASTROINTEST ENDOSC, V68, P255, DOI 10.1016/j.gie.2008.02.017
   Steward MJ, 2012, EUR J RADIOL, V81, P2080, DOI 10.1016/j.ejrad.2011.07.013
   Stidham RW, 2016, TECH GASTROINTEST EN, V18, P123, DOI 10.1016/j.tgie.2016.08.001
   Stidham RW, 2016, UNITED EUR GASTROENT, V4, P515, DOI 10.1177/2050640616636620
   Stidham RW, 2011, GASTROENTEROLOGY, V141, P819, DOI 10.1053/j.gastro.2011.07.027
   Thia KT, 2010, GASTROENTEROLOGY, V139, P1147, DOI 10.1053/j.gastro.2010.06.070
   Tielbeek JAW, 2014, EUR RADIOL, V24, P619, DOI 10.1007/s00330-013-3015-7
   Vernier-Massouille G, 2008, GASTROENTEROLOGY, V135, P1106, DOI 10.1053/j.gastro.2008.06.079
   Vogel J, 2007, DIS COLON RECTUM, V50, P1761, DOI 10.1007/s10350-007-9005-6
   Wagner M, 2018, J CROHNS COLITIS, V12, P718, DOI 10.1093/ecco-jcc/jjx186
   Whiting PF, 2011, ANN INTERN MED, V155, P529, DOI 10.7326/0003-4819-155-8-201110180-00009
   Wilkens R, 2018, J CROHNS COLITIS, V12, P48, DOI 10.1093/ecco-jcc/jjx111
   YAFFE BH, 1983, J CLIN GASTROENTEROL, V5, P211, DOI 10.1097/00004836-198306000-00003
   Zappa M, 2011, INFLAMM BOWEL DIS, V17, P984, DOI 10.1002/ibd.21414
NR 49
TC 146
Z9 155
U1 8
U2 29
PU BMJ PUBLISHING GROUP
PI LONDON
PA BRITISH MED ASSOC HOUSE, TAVISTOCK SQUARE, LONDON WC1H 9JR, ENGLAND
SN 0017-5749
EI 1468-3288
J9 GUT
JI Gut
PD JUN
PY 2019
VL 68
IS 6
BP 1115
EP 1126
DI 10.1136/gutjnl-2018-318081
PG 12
WC Gastroenterology & Hepatology
WE Science Citation Index Expanded (SCI-EXPANDED)
SC Gastroenterology & Hepatology
GA ID7AF
UT WOS:000471832900021
PM 30944110
OA Green Published, hybrid
HC Y
HP N
DA 2024-01-22
ER

PT J
AU Tlaxca, JL
   Rychak, JJ
   Ernst, PB
   Konkalmatt, PR
   Shevchenko, TI
   Pizzaro, TT
   Rivera-Nieves, J
   Klibanov, AL
   Lawrence, MB
AF Tlaxca, Jose L.
   Rychak, Joshua J.
   Ernst, Peter B.
   Konkalmatt, Prasad R.
   Shevchenko, Talent I.
   Pizzaro, Theresa T.
   Rivera-Nieves, Jesus
   Klibanov, Alexander L.
   Lawrence, Michael B.
TI Ultrasound-based molecular imaging and specific gene delivery to
   mesenteric vasculature by endothelial adhesion molecule targeted
   microbubbles in a mouse model of Crohn's disease
SO JOURNAL OF CONTROLLED RELEASE
LA English
DT Article
DE MAdCAM-1; Sonoporation; VCAM-1; Ultrasound; Contrast agents; Gene
   delivery
ID CONTRAST AGENTS; THERAPY; DRUG; TRANSFECTION; SONOPORATION; COMBINATION;
   DESTRUCTION; EXPRESSION; CELLS
AB Crohn's disease (CD) is a chronic inflammatory disorder of the gastrointestinal tract (GI) for which treatments with immunosuppressive drugs have significant side-effects. Consequently, there is a clinical need for site-specific and non-toxic delivery of therapeutic genes or drugs for CD and related disorders such as inflammatory bowel disease. The aim of this study was to validate a gene delivery platform based on ultrasound-activated lipid-shelled microbubbles (MBs) targeted to inflamed mesenteric endothelium in the CD-like TNF Delta ARE mouse model. MBs bearing luciferase plasmid were functionalized with antibodies to MAdCAM-1 (MB-M) or VCAM-1 (MB-V), biomarkers of gut endothelial cell inflammation and evaluated in an in vitro flow chamber assay with appropriate ligands to confirm targeting specificity. Following MB retro-orbital injection in TNF Delta ARE mice, the mean contrast intensity in the ileocecal region from accumulated MB-M and MB-V was 8.5-fold and 3.6-fold greater, respectively, compared to MB-C. Delivery of luciferase plasmid to the GI tract in TNF Delta ARE mice was achieved by insonating the endothelial cell-bound agents using a commercial sonoporator. Luciferase expression in the midgut was detected 48 h later by bioluminescence imaging and further confirmed by immunohistochemical staining. The liver, spleen, heart, and kidney had no detectable bioluminescence following insonation. Transfection of the microcirculation guided by a targeted, acoustically-activated platform such as an ultrasound contrast agent microbubble has the potential to be a minimally-invasive treatment strategy to ameliorate CD and other inflammatory conditions. (C) 2012 Published by Elsevier B.V.
C1 [Tlaxca, Jose L.; Konkalmatt, Prasad R.; Klibanov, Alexander L.; Lawrence, Michael B.] Univ Virginia, Dept Biomed Engn, Sch Engn & Appl Sci, Charlottesville, VA 22908 USA.
   [Rychak, Joshua J.] Targeson Inc, San Diego, CA USA.
   [Ernst, Peter B.] Univ Calif San Diego, Sch Med, Div Comparat Med, San Diego, CA 92103 USA.
   [Shevchenko, Talent I.; Klibanov, Alexander L.] Univ Virginia, Div Cardiovasc, Dept Internal Med, Cardiovasc Res Ctr, Charlottesville, VA 22908 USA.
   [Pizzaro, Theresa T.] Case Western Reserve Univ, Dept Pathol, Cleveland, OH 44106 USA.
   [Rivera-Nieves, Jesus] Univ Calif San Diego, Sch Med, Ctr Inflammatory Bowel Dis, Div Gastroenterol, San Diego, CA 92103 USA.
C3 University of Virginia; University of California System; University of
   California San Diego; University of Virginia; Case Western Reserve
   University; University of California System; University of California
   San Diego
RP Lawrence, MB (通讯作者)，Univ Virginia, Dept Biomed Engn, MR 5 Bldg,Room 2111,POB 800759, Charlottesville, VA 22908 USA.
EM mbl2a@virginia.edu
OI Ernst, Peter/0000-0001-7777-1813
FU NIH Bioengineering Research Partnership [EB002185]
FX This work was sponsored by a NIH Bioengineering Research Partnership
   EB002185. The authors gratefully acknowledge Dr. Patcharin Pramoonjago
   and Angela Miller from the Biorepository and Tissue Research Facility at
   the University of Virginia for their assistance in the
   immunohistochemical staining. The authors also thank Sonidel LTD for
   equipment support and Dr. J. Steven Alexander (Department of Molecular
   and Cellular Physiology, Louisiana State University Health Science
   center, Shreveport, LA) for providing the SV-LEC cell line. Dr. J.
   Rychak and Dr. A. Klibanov report stock ownership in Targeson, LLC.
CR Allez M, 2009, ALIMENT PHARM THER, V31, P92, DOI 10.1111/j.1365-2036.2009.04130.x
   Anderson CR, 2011, INVEST RADIOL, V46, P215, DOI 10.1097/RLI.0b013e3182034fed
   Anderson CR, 2010, INVEST RADIOL, V45, P579, DOI 10.1097/RLI.0b013e3181efd581
   Ando T., 2005, Lymphatic Research and Biology, V3, P105, DOI 10.1089/lrb.2005.3.105
   Bachmann C, 2006, GASTROENTEROLOGY, V130, P8, DOI 10.1053/j.gastro.2005.11.009
   Bekeredjian R, 2005, ULTRASOUND MED BIOL, V31, P687, DOI 10.1016/j.ultrasmedbio.2004.08.002
   Bekeredjian R, 2003, CIRCULATION, V108, P1022, DOI 10.1161/01.CIR.0000084535.35435.AE
   Blam ME, 2001, AM J GASTROENTEROL, V96, P1977, DOI 10.1016/S0002-9270(01)02494-7
   Briskin M, 1997, AM J PATHOL, V151, P97
   Burke CW, 2011, J NEUROSURG, V114, P1654, DOI 10.3171/2010.11.JNS101201
   Chan AC, 2010, NAT REV IMMUNOL, V10, P301, DOI 10.1038/nri2761
   Chosa M, 2009, J VET MED SCI, V71, P1553, DOI 10.1292/jvms.001553
   Christiansen JP, 2003, ULTRASOUND MED BIOL, V29, P1759, DOI 10.1016/S0301-5629(03)00976-1
   Cohen RD, 2010, NAT REV GASTRO HEPAT, V7, P103, DOI 10.1038/nrgastro.2009.232
   Colombel JF, 2010, NEW ENGL J MED, V362, P1383, DOI 10.1056/NEJMoa0904492
   Ding BS, 2006, MOL INTERV, V6, P98, DOI 10.1124/mi.6.2.7
   Ferrante EA, 2009, J CONTROL RELEASE, V140, P100, DOI 10.1016/j.jconrel.2009.08.001
   Feshitan JA, 2009, J COLLOID INTERF SCI, V329, P316, DOI 10.1016/j.jcis.2008.09.066
   Ghosh Subrata, 2010, Therap Adv Gastroenterol, V3, P239, DOI 10.1177/1756283X10373176
   Hernot S, 2008, ADV DRUG DELIVER REV, V60, P1153, DOI 10.1016/j.addr.2008.03.005
   Ho J, 2008, J IMMUNOL, V180, P2573, DOI 10.4049/jimmunol.180.4.2573
   Kinoshita M, 2005, PHARM RES-DORDR, V22, P716, DOI 10.1007/s11095-005-2586-7
   Kooiman K, 2011, J CONTROL RELEASE, V154, P35, DOI 10.1016/j.jconrel.2011.04.008
   Kooiman K, 2010, IEEE T BIO-MED ENG, V57, P29, DOI 10.1109/TBME.2009.2030335
   Kopf M, 2010, NAT REV DRUG DISCOV, V9, P703, DOI 10.1038/nrd2805
   Lawrie A, 2000, GENE THER, V7, P2023, DOI 10.1038/sj.gt.3301339
   Lentacker I, 2006, LANGMUIR, V22, P7273, DOI 10.1021/la0603828
   Leong-Poi H, 2007, CIRC RES, V101, P295, DOI 10.1161/CIRCRESAHA.107.148676
   Li YS, 2008, CANCER LETT, V266, P156, DOI 10.1016/j.canlet.2008.02.041
   Mehier-Humbert S, 2005, J CONTROL RELEASE, V104, P203, DOI 10.1016/j.jconrel.2005.01.011
   Mehier-Humbert S, 2005, J CONTROL RELEASE, V104, P213, DOI 10.1016/j.jconrel.2005.01.007
   Meier J, 2011, WORLD J GASTROENTERO, V17, P3204, DOI 10.3748/wjg.v17.i27.3204
   Melmed G.Y., 2010, NAT REV GASTROENTERO, V7
   Melum E, 2009, WORLD J GASTROENTERO, V15, P5377, DOI 10.3748/wjg.15.5377
   Miller DL, 1999, ULTRASOUND MED BIOL, V25, P1425, DOI 10.1016/S0301-5629(99)00105-2
   Muller WA, 2003, TRENDS IMMUNOL, V24, P327, DOI 10.1016/S1471-4906(03)00117-0
   Muro Silvia, 2004, Current Vascular Pharmacology, V2, P281, DOI 10.2174/1570161043385736
   Otani K, 2009, J CONTROL RELEASE, V133, P146, DOI 10.1016/j.jconrel.2008.09.088
   Pislaru SV, 2003, EUR HEART J, V24, P1690, DOI 10.1016/S0195-668X(03)00469-X
   Pithadia A.B., 2010, PHARM REP, V63, P629
   Pochon S, 2010, INVEST RADIOL, V45, P89, DOI 10.1097/RLI.0b013e3181c5927c
   Rahim A, 2006, ULTRASOUND MED BIOL, V32, P1269, DOI 10.1016/j.ultrasmedbio.2006.04.014
   Rivera-Nieves J, 2008, INFLAMM BOWEL DIS, V14, P1715, DOI 10.1002/ibd.20501
   Rutgeerts P, 2009, GASTROENTEROLOGY, V136, P1182, DOI 10.1053/j.gastro.2009.02.001
   Rychak JJ, 2007, MOL IMAGING, V6, P289, DOI 10.2310/7290.2007.00024
   Sartor RB, 2006, NAT CLIN PRACT GASTR, V3, P390, DOI 10.1038/ncpgasthep0528
   Sawa Y, 1999, MICROVASC RES, V57, P100, DOI 10.1006/mvre.1998.2132
   Simone E, 2009, CELL TISSUE RES, V335, P283, DOI 10.1007/s00441-008-0676-7
   Sirsi SR, 2012, J CONTROL RELEASE, V157, P224, DOI 10.1016/j.jconrel.2011.09.071
   Tlaxca JL, 2010, ULTRASOUND MED BIOL, V36, P1907, DOI 10.1016/j.ultrasmedbio.2010.05.014
   Torchilin V.P., 2010, BIOMEDICAL ASPECTS D, P1
   Van Assche G, 2006, GUT, V55, P1568, DOI 10.1136/gut.2005.089854
   Van Assche G, 2005, AM J PHYSIOL-GASTR L, V288, pG169, DOI 10.1152/ajpgi.00423.2004
   Vannan M, 2002, J AM SOC ECHOCARDIOG, V15, P214, DOI 10.1067/mje.2002.119913
   Warram JM, 2011, J ULTRAS MED, V30, P921, DOI 10.7863/jum.2011.30.7.921
   Weller GER, 2003, CIRCULATION, V108, P218, DOI 10.1161/01.CIR.0000080287.74762.60
   Wirtz S, 2003, CURR OPIN MOL THER, V5, P495
NR 57
TC 60
Z9 68
U1 3
U2 57
PU ELSEVIER
PI AMSTERDAM
PA RADARWEG 29, 1043 NX AMSTERDAM, NETHERLANDS
SN 0168-3659
EI 1873-4995
J9 J CONTROL RELEASE
JI J. Control. Release
PD FEB 10
PY 2013
VL 165
IS 3
BP 216
EP 225
DI 10.1016/j.jconrel.2012.10.021
PG 10
WC Chemistry, Multidisciplinary; Pharmacology & Pharmacy
WE Science Citation Index Expanded (SCI-EXPANDED)
SC Chemistry; Pharmacology & Pharmacy
GA 100EV
UT WOS:000315680100007
PM 23142578
OA Green Accepted
DA 2024-01-22
ER

PT J
AU Bourgonje, AR
   von Martels, JZH
   de Vos, P
   Faber, KN
   Dijkstra, G
AF Bourgonje, Arno R.
   von Martels, Julius Z. H.
   de Vos, Paul
   Faber, Klaas Nico
   Dijkstra, Gerard
TI Increased fecal calprotectin levels in Crohn's disease correlate with
   elevated serum Th1-and Th17-associated cytokines
SO PLOS ONE
LA English
DT Article
ID INFLAMMATORY-BOWEL-DISEASE; C-REACTIVE PROTEIN; INTESTINAL INFLAMMATION;
   ULCERATIVE-COLITIS; MARKERS; LACTOFERRIN; BIOMARKERS; CELLS
AB Background
   Patient-reported symptoms and endoscopic disease activity do not correlate well in Crohn's disease (CD). This warrants the need for reliable biomarkers to early detect active intestinal inflammation. Currently, the fecal calprotectin level is the most commonly used biomarker for inflammatory activity in CD. However, the diagnostic accuracy of the fecal calprotectin level is not fully efficacious and diagnosis may be further improved by the identification of other biomarkers for active CD. Here, we studied the association of a variety of serum disease markers with fecal calprotectin levels in CD patients.
   Methods
   39 CD patients were included and subdivided into 'normal' (defined as < 200 mg/kg feces) and 'increased' (defined as > 200 mg/kg feces) fecal calprotectin level groups. Serum levels of 37 different cytokines, chemokines and markers for angiogenesis and vascular injury were quantified by an electrochemiluminescence multiplex assay (V-PLEX Human Biomarker 40-Plex Kit of Meso Scale Discovery (R)). Correlations between individual biomarkers and the fecal calprotectin level were assessed using Spearman's correlation coefficient (rho).
   Results
   A highly significant positive correlation was observed between the pro-inflammatory serum cytokines IFN-gamma and CRP and fecal calprotectin levels (P < 0.01). Moreover, fecal calprotectin levels showed a significant positive correlation with IL-6, TNF-beta, SAA and IL-17A (P < 0.05).
   Conclusion
   We show that a positive correlation exists between multiple serum Th1-and Th17-associated cytokines and the fecal calprotectin level. These cytokines and CRP may serve as additional biomarkers for determining disease activity and evaluating treatment response in CD. Ultimately, this may result in more efficient treatment of active disease in CD patients and prevention of complications.
C1 [Bourgonje, Arno R.; von Martels, Julius Z. H.; Faber, Klaas Nico; Dijkstra, Gerard] Univ Groningen, Univ Med Ctr Groningen, Dept Gastroenterol & Hepatol, Groningen, Netherlands.
   [de Vos, Paul] Univ Groningen, Univ Med Ctr Groningen, Dept Pathol & Med Biol, Groningen, Netherlands.
C3 University of Groningen; University of Groningen
RP Bourgonje, AR (通讯作者)，Univ Groningen, Univ Med Ctr Groningen, Dept Gastroenterol & Hepatol, Groningen, Netherlands.
EM a.r.bourgonje@umcg.nl
RI de Vos, Paul/A-3170-2013
OI /0000-0003-4563-7462; de vos, paul/0000-0001-9618-2408; Bourgonje,
   Arno/0000-0001-5754-3821
FU Top Institute of Food and Nutrition (TIFN) in Wageningen; Center for
   Development & Innovation of the University Medical Center Groningen
FX The research position of drs. J.Z.H. von Martels is financed by the Top
   Institute of Food and Nutrition (TIFN) in Wageningen and the Center for
   Development & Innovation of the University Medical Center Groningen. The
   funders had no role in study design, data collection and analysis,
   decision to publish, or preparation of the manuscript.; We would like to
   thank research technicians Manon Buist-Homan and Janette Heegsma
   (Department of Gastroenterology and Hepatology) for their contributions
   to the experimental laboratory work. The research position of drs.
   J.Z.H. von Martels is financed by the Top Institute of Food and
   Nutrition (TIFN) in Wageningen and the Center for Development &
   Innovation of the University Medical Center Groningen.
CR Baumgart DC, 2012, LANCET, V380, P1590, DOI 10.1016/S0140-6736(12)60026-9
   BENDITT EP, 1982, ANN NY ACAD SCI, V389, P183, DOI 10.1111/j.1749-6632.1982.tb22136.x
   Benitez JM, 2013, GUT, V62, P1806, DOI 10.1136/gutjnl-2012-303957
   BINDER V, 1985, GUT, V26, P146, DOI 10.1136/gut.26.2.146
   Boschetti G, 2015, INFLAMM BOWEL DIS, V21, P331, DOI 10.1097/MIB.0000000000000273
   Brand S, 2009, GUT, V58, P1152, DOI 10.1136/gut.2008.163667
   CHAMBERS RE, 1987, EUR J CLIN INVEST, V17, P460, DOI 10.1111/j.1365-2362.1987.tb01143.x
   Colombel JF, 2017, GASTROENTEROLOGY, V152
   Cosnes J, 2011, GASTROENTEROLOGY, V140, P1785, DOI 10.1053/j.gastro.2011.01.055
   DEBEER FC, 1982, LANCET, V2, P231
   Dignass A, 2010, J CROHNS COLITIS, V4, P28, DOI 10.1016/j.crohns.2009.12.002
   Foell D, 2009, GUT, V58, P859, DOI 10.1136/gut.2008.170019
   Fuss IJ, 1996, J IMMUNOL, V157, P1261
   Fuss IJ, 2011, MUCOSAL IMMUNOL, V4, P366, DOI 10.1038/mi.2011.24
   Henriksen M, 2008, GUT, V57, P1518, DOI 10.1136/gut.2007.146357
   Jones J, 2008, CLIN GASTROENTEROL H, V6, P1218, DOI 10.1016/j.cgh.2008.06.010
   Karczewski J, 2015, AUTOIMMUNITY, V48, P318, DOI 10.3109/08916934.2015.1016221
   Langhorst J, 2008, AM J GASTROENTEROL, V103, P162, DOI 10.1111/j.1572-0241.2007.01556.x
   Lehmann FS, 2015, THER ADV GASTROENTER, V8, P23, DOI 10.1177/1756283X14553384
   Louis E, 2002, SCAND J GASTROENTERO, V37, P818, DOI 10.1080/713786515
   Manz M, 2012, BMC GASTROENTEROL, V12, DOI 10.1186/1471-230X-12-5
   Neurath MF, 2014, NAT REV IMMUNOL, V14, P329, DOI 10.1038/nri3661
   Niederau C, 1997, HEPATO-GASTROENTEROL, V44, P90
   O'Connor W, 2009, NAT IMMUNOL, V10, P603, DOI 10.1038/ni.1736
   Park JH, 2017, AUTOIMMUN REV, V16, P416, DOI 10.1016/j.autrev.2017.02.013
   Sakuraba A, 2009, GASTROENTEROLOGY, V137, P1736, DOI 10.1053/j.gastro.2009.07.049
   Sands BE, 2015, GASTROENTEROLOGY, V149
   Sartor RB, 2008, GASTROENTEROLOGY, V134, P577, DOI 10.1053/j.gastro.2007.11.059
   SAVERYMUTTU SH, 1986, GUT, V27, P809, DOI 10.1136/gut.27.7.809
   Singh UP, 2016, CYTOKINE, V77, P44, DOI 10.1016/j.cyto.2015.10.008
   Sipponen T, 2013, DIGEST DIS, V31, P336, DOI 10.1159/000354689
   Sipponen T, 2008, INFLAMM BOWEL DIS, V14, P40, DOI 10.1002/ibd.20312
   Solem CA, 2005, INFLAMM BOWEL DIS, V11, P707, DOI 10.1097/01.MIB.0000173271.18319.53
   Tibble J, 2000, GUT, V47, P506, DOI 10.1136/gut.47.4.506
   VANDULLEMEN HM, 1995, GASTROENTEROLOGY, V109, P129, DOI 10.1016/0016-5085(95)90277-5
   Vermeire S, 2004, INFLAMM BOWEL DIS, V10, P661, DOI 10.1097/00054725-200409000-00026
NR 36
TC 21
Z9 23
U1 0
U2 5
PU PUBLIC LIBRARY SCIENCE
PI SAN FRANCISCO
PA 1160 BATTERY STREET, STE 100, SAN FRANCISCO, CA 94111 USA
SN 1932-6203
J9 PLOS ONE
JI PLoS One
PD FEB 21
PY 2018
VL 13
IS 2
AR e0193202
DI 10.1371/journal.pone.0193202
PG 12
WC Multidisciplinary Sciences
WE Science Citation Index Expanded (SCI-EXPANDED)
SC Science & Technology - Other Topics
GA FW8RO
UT WOS:000425604300096
PM 29466406
OA Green Published, Green Submitted, gold
DA 2024-01-22
ER

PT J
AU Keetarut, K
   Kikuchi, H
   King, B
   Richards, N
   Lomer, M
   Fragkos, K
   Patel, PS
AF Keetarut, Katie
   Kikuchi, Harumi
   King, Beth
   Richards, Nadine
   Lomer, Miranda
   Fragkos, Konstantinos
   Patel, Pinal S.
TI Perceived acceptability of partial enteral nutrition (PEN) using oral
   nutritional supplement drinks in adolescent and adult Crohn's disease
   outpatients: A feasibility study
SO CLINICAL NUTRITION ESPEN
LA English
DT Article
DE Crohn's disease; Partial enteral nutrition; Acceptability; Long term
   use; Benefits; Barriers
ID HALF ELEMENTAL DIET; QUALITY-OF-LIFE; MAINTENANCE THERAPY; TASTE
   PREFERENCES; REMISSION; INFLIXIMAB; PALATABILITY; OUTCOMES; SIZE
AB Background and aims: Studies, mainly in Japanese cohorts, have shown that partial enteral nutrition (PEN) including oral nutritional supplement (ONS) drinks can prolong disease remission and increase drug effectiveness in Crohn's disease (CD). Acceptability is a key feasibility parameter to determine whether PEN is a viable treatment option in UK CD patients. We report the results of a single centre cross-sectional feasibility study carried out to investigate perceived acceptability of PEN using ONS drinks and whether ONS preference varies with sex, nutritional status or phenylthiocarbamide (PTC) sensitivity.
   Methods: Patients with a confirmed CD diagnosis were recruited using convenience sampling from an adult and adolescent gastroenterology outpatient clinic over 3 years. Blind taste testing of 5 polymeric ONS drinks were conducted using a validated 9-point hedonic rating scale followed by completion of an acceptability questionnaire based on the preferred ONS drink. A subset of patients took home the preferred ONS drink for a 7-day ONS study.
   Results: 105 CD patients (55 males), aged 34.9 (+/- 15.4) years were recruited and 28 patients completed the 7-day ONS study. Overall impression scores did not significantly vary with nutritional status, sex, BMI, handgrip strength (HGS), mid-upper arm circumference (MUAC) or PTC sensitivity. Ensure plus milkshake (TM) rated highest for overall impression (6.5, p=<0.0001) and all other organoleptic properties (p < 0.0001). The main perceived benefits of using ONS drinks as PEN related to assurance of nutrient intake (89%), convenience (86%), and improvement of gut symptoms (85%). The main perceived barriers related to reduction in pleasure from eating and drinking (56%), struggling with drink storage (54%) having less energy and feeling more tired than if eating 3 solid meals daily (52%). 65% of patients would consider using ONS drinks as PEN as a maintenance treatment option. 81% of patients felt confident-very confident about consuming ONS drinks daily as PEN for three months but this dropped to 64% and 37% at 6 and 12 months, respectively. There was a significant drop in perceived ease of use of ONS drinks as PEN after the 7-day ONS study (P = 0.01).
   Conclusion: Use of ONS drinks as PEN have high perceived benefits and appear to be a feasible option for short-term use of 3-6 months in CD patients. However, confidence in long-term use of ONS drinks as PEN is low mainly due to the perceived social impact. Future studies should assess longer trial periods and volume of ONS drinks to increase the validity of these findings. (C) 2021 European Society for Clinical Nutrition and Metabolism. Published by Elsevier Ltd. All rights reserved.
C1 [Keetarut, Katie; Patel, Pinal S.] Univ Coll London Hosp NHS Fdn Trust, Dept Nutr & Dietet, 3rd Floor East,250 Euston Rd, London NW1 2PG, England.
   [Kikuchi, Harumi; King, Beth; Richards, Nadine] UCL, Inst Liver & Digest Hlth, UCL Div Med, Upper Third Floor,Royal Free Campus, London NW3 2PF, England.
   [Lomer, Miranda] Kings Coll London, Diabet & Nutr Sci Div, 150 Stamford St, London SE1 9NH, England.
   [Fragkos, Konstantinos] Univ Coll London Hosp NHS Fdn Trust, GI Serv, Ground Floor Cent,250 Euston Rd, London NW1 2PG, England.
C3 University College London Hospitals NHS Foundation Trust; University of
   London; University College London; University of London; University
   College London; University of London; King's College London; University
   College London Hospitals NHS Foundation Trust; University of London;
   University College London
RP Keetarut, K (通讯作者)，Univ Coll London Hosp, Dept Nutr & Dietet, 250 Euston Rd, London NW1 2PG, England.
EM k.keetarut@nhs.net; harumikikuchi2@gmail.com;
   beth.king.18@alumni.ucl.ac.uk; nadine.richards01@gmail.com;
   miranda.lomer@kcl.ac.uk; konstantinos.fragkos@nhs.net;
   pinal.patel1@nhs.net
RI Fragkos, Konstantinos/B-8861-2009
OI Fragkos, Konstantinos/0000-0002-7677-7989; Patel, Pinal
   S/0000-0002-6578-5422; Lomer, Miranda/0000-0002-9369-8115; Kikuchi,
   Harumi/0000-0002-3301-5415
FU University College London MSc in Public Health Nutrition programme
FX This work was supported by the University College London MSc in Public
   Health Nutrition programme.
CR Akobeng AK, 2018, COCHRANE DB SYST REV, DOI 10.1002/14651858.CD005984.pub3
   de Luis DA, 2015, ANN NUTR METAB, V67, P205, DOI 10.1159/000440684
   Bellisle F, 2001, AM J CLIN NUTR, V74, P197
   Best WR, 2006, INFLAMM BOWEL DIS, V12, P304, DOI 10.1097/01.MIB.0000215091.77492.2a
   Bland JM, 1997, BRIT MED J, V314, P572, DOI 10.1136/bmj.314.7080.572
   Boer AD, 2018, FOOD QUAL PREFER, V71, P1
   BOLTON J, 1992, J HUM NUTR DIET, V5, P79, DOI 10.1111/j.1365-277X.1992.tb00137.x
   Boyce JM, 2006, POSTGRAD MED J, V82, P239, DOI 10.1136/pgmj.2005.039453
   Brown A, 2013, J CLIN NUTR METAB, V8, P55
   Critch J, 2012, J PEDIATR GASTR NUTR, V54, P298, DOI 10.1097/MPG.0b013e318235b397
   Darmon P, 2008, CLIN NUTR, V27, P660, DOI 10.1016/j.clnu.2008.05.009
   Dhuibhir PU, 2019, J DIET SUPPL, V16, P40, DOI 10.1080/19390211.2018.1428260
   Doty RL, 2014, FRONT PSYCHOL, V5, DOI 10.3389/fpsyg.2014.00020
   Duncan H, 2014, BMC GASTROENTEROL, V14, DOI 10.1186/1471-230X-14-50
   El-Matary W, 2017, JPEN-PARENTER ENTER, V41, P550, DOI 10.1177/0148607115621051
   Esaki M, 2006, DIS COLON RECTUM, V49, pS68, DOI 10.1007/s10350-006-0692-1
   Feeney E, 2011, P NUTR SOC, V70, P135, DOI 10.1017/S0029665110003976
   Girardot, 1952, FOOD ENG, V24, P58
   Gomollon F, 2017, J CROHNS COLITIS, V11, P3, DOI 10.1093/ecco-jcc/jjw168
   Grover Z, 2014, J GASTROENTEROL, V49, P638, DOI 10.1007/s00535-013-0815-0
   Hanai H, 2012, DIGEST LIVER DIS, V44, P649, DOI 10.1016/j.dld.2012.03.007
   Haskey N, 2017, NUTRIENTS, V9, DOI 10.3390/nu9030259
   Herman CP, 2015, APPETITE, V86, P61, DOI 10.1016/j.appet.2014.09.016
   Hirai F, 2013, DIGEST DIS SCI, V58, P1329, DOI 10.1007/s10620-012-2374-2
   HIRAKAWA H, 1993, GASTROENTEROL JPN, V28, P379
   Hoffman AC, 2016, TOB CONTROL, V25, pii32, DOI 10.1136/tobaccocontrol-2016-053192
   Hubbard GP, 2012, CLIN NUTR, V31, P293, DOI 10.1016/j.clnu.2011.11.020
   Hughes LD, 2016, J CROHNS COLITIS, V10, P194, DOI 10.1093/ecco-jcc/jjv192
[truncated: 3,408,310 more chars]
