# Supplementary material for: Worldwide research trends in Crohn’s disease treatment over the past 2 decades: a bibliometric analysis
Source: Front Pharmacol. 2024 Oct 8;15:1441785. doi: 10.3389/fphar.2024.1441785 (PMC11493645; doi:10.3389/fphar.2024.1441785)
Supplement: Supplementary file 2 [file DataSheet2.zip › raw data 2/download_27.txt]

FN Clarivate Analytics Web of Science
VR 1.0
PT J
AU Tsai, L
   McCurdy, JD
   Ma, C
   Jairath, V
   Singh, S
AF Tsai, Lester
   McCurdy, Jeffrey D.
   Ma, Christopher
   Jairath, Vipul
   Singh, Siddharth
TI Epidemiology and Natural History of Perianal Crohn's Disease: A
   Systematic Review and Meta-Analysis of Population-Based Cohorts
SO INFLAMMATORY BOWEL DISEASES
LA English
DT Review
DE anti-TNF; epidemiology; fistula; Montreal classification; natural
   history
ID MEDICAL-MANAGEMENT; FOLLOW-UP; FISTULAS; PATHOGENESIS; DIAGNOSIS;
   MODERATE
AB Background and Aims Perianal Crohn's disease (pCD) is a potentially severe phenotype of CD. We conducted a systematic review with meta-analysis to estimate cumulative incidence, risk factors, and outcomes of pCD in population-based cohort studies. Methods Through a systematic literature review through March 1, 2021, we identified population-based inception cohort studies reporting cumulative incidence of perianal disease (primarily abscess and/or fistula) in patients with CD. We estimated the cumulative incidence of pCD at presentation and 1-, 5-, and 10-year follow-up, and risk factors for perianal disease and outcomes including risk of major (bowel resection, proctectomy, ostomy) and minor perianal (incision and drainage, seton placement, etc.) surgery. Results In 12 population-based studies, prevalence of pCD was 18.7% (95% confidence interval [CI], 12.5%-27.0%) with 1-, 5-, and 10-year risk of perianal disease being 14.3% (95% CI, 7.9%-24.6%), 17.6% (95% CI, 11.3%-26.5%), and 18.9% (95% CI, 15.0%-23.4%), respectively. Approximately 11.5% of patients (95% CI, 6.7%-19.0%) had perianal disease at or before CD diagnosis. Colonic disease location and rectal involvement were associated with higher risk of pCD. Overall, 63.3% of patients (95% CI, 53.3-72.3) required minor perianal surgery and 6.4% of patients (95% CI, 1.8%-20.6%) required major abdominal surgery for pCD. Use of biologic therapy for pCD is common and has steadily increased throughout the years. Conclusions Approximately 1 in 5 patients with CD develops perianal disease within 10 years of CD diagnosis, including 11.5% who have perianal disease at presentation. Approximately two-thirds of patients require perianal surgery, with a smaller fraction requiring major abdominal surgery.
   Lay Summary In a systematic review and meta-analysis of 12 population-based cohort studies, we observed that approximately 1 in 5 patients develops perianal disease within 10 years of Crohn's disease diagnosis. Of these, two-thirds require perianal surgery and 6% require major abdominal surgery.
C1 [Tsai, Lester] Univ Calif San Diego, Dept Med, Div Gastroenterol, La Jolla, CA 92093 USA.
   [McCurdy, Jeffrey D.] Univ Ottawa, Div Gastroenterol, Dept Med, Ottawa, ON, Canada.
   [McCurdy, Jeffrey D.] Ottawa Hosp Res Inst, Ottawa, ON, Canada.
   [Ma, Christopher] Univ Calgary, Div Gastroenterol & Hepatol, Dept Med, Calgary, AB, Canada.
   [Ma, Christopher] Univ Calgary, Div Gastroenterol & Hepatol, Dept Community Hlth Sci, Calgary, AB, Canada.
   [Jairath, Vipul] Western Univ, Dept Epidemiol & Biostat, London, ON, Canada.
   [Jairath, Vipul] Western Univ, Div Gastroenterol, London, ON, Canada.
   [Singh, Siddharth] Univ Calif San Diego, Dept Med, Div Biomed Informat, La Jolla, CA 92093 USA.
C3 University of California System; University of California San Diego;
   University of Ottawa; University of Ottawa; Ottawa Hospital Research
   Institute; University of Calgary; University of Calgary; Western
   University (University of Western Ontario); Western University
   (University of Western Ontario); University of California System;
   University of California San Diego
RP Singh, S (通讯作者)，Univ Calif San Diego, Div Gastroenterol, Med, 9452 Med Ctr Dr,ACTRI 1W501, La Jolla, CA 92093 USA.; Singh, S (通讯作者)，Univ Calif San Diego, Div Biomed Informat, Med, 9452 Med Ctr Dr,ACTRI 1W501, La Jolla, CA 92093 USA.
EM sis040@ucsd.edu
RI Ma, Christopher/AAH-4886-2021
OI Ma, Christopher/0000-0002-4698-9948
FU National Institutes of Health (NIH)/National Institute of Diabetes and
   Digestive and Kidney Diseases [K23DK117058, R03DK129631]
FX S.S. is supported by the National Institutes of Health (NIH)/National
   Institute of Diabetes and Digestive and Kidney Diseases K23DK117058 and
   R03DK129631. The content is solely the responsibility of the authors and
   does not necessarily represent the official views of the NIH. No authors
   are employees of NIH.
CR Adegbola SO., 2020, HEALTH QUAL LIFE OUT, V18, P1
   Adler J, 2020, JAMA NETW OPEN, V3, DOI 10.1001/jamanetworkopen.2020.7378
   Adler SN, 2012, WORLD J GASTRO ENDOS, V4, P185, DOI 10.4253/wjge.v4.i5.185
   Brochard C, 2022, CLIN GASTROENTEROL H, V20, pE102, DOI 10.1016/j.cgh.2020.12.024
   Brückner A, 2018, J PEDIATR GASTR NUTR, V66, P73, DOI 10.1097/MPG.0000000000001649
   BUCHMANN P, 1980, AM J SURG, V140, P642, DOI 10.1016/0002-9610(80)90048-3
   Caron B, 2021, J CROHNS COLITIS, V15, P1387, DOI 10.1093/ecco-jcc/jjab026
   Danielou M, 2020, J CROHNS COLITIS, V14, P501, DOI 10.1093/ecco-jcc/jjz173
   DERSIMONIAN R, 1986, CONTROL CLIN TRIALS, V7, P177, DOI 10.1016/0197-2456(86)90046-2
   Eglinton TW, 2012, DIS COLON RECTUM, V55, P773, DOI 10.1097/DCR.0b013e31825228b0
   Feuerstein JD, 2021, GASTROENTEROLOGY, V160, P2496, DOI 10.1053/j.gastro.2021.04.022
   Gecse KB, 2014, GUT, V63, P1381, DOI 10.1136/gutjnl-2013-306709
   Göttgens KWA, 2017, EUR J GASTROEN HEPAT, V29, P595, DOI 10.1097/MEG.0000000000000840
   Higgins JPT, 2003, BMJ-BRIT MED J, V327, P557, DOI 10.1136/bmj.327.7414.557
   Hindryckx P, 2019, GASTROENTEROLOGY, V157, P1233, DOI 10.1053/j.gastro.2019.07.027
   Kaur M, 2020, CLIN GASTROENTEROL H, V18, P1346, DOI 10.1016/j.cgh.2019.12.040
   Lee MJ, 2018, CLIN GASTROENTEROL H, V16, P1879, DOI 10.1016/j.cgh.2018.01.030
   Mahadev S, 2011, DIS COLON RECTUM, V54, P579, DOI 10.1007/DCR.0b013e3182099d9e
   Mak WY, 2018, J CROHNS COLITIS, V12, pS510
   MAKOWIEC F, 1995, GUT, V37, P696, DOI 10.1136/gut.37.5.696
   McCurdy JD, 2022, INFLAMM BOWEL DIS, V28, P226, DOI 10.1093/ibd/izab086
   Moher D, 2009, PLOS MED, V6, DOI [10.1371/journal.pmed.1000097, 10.1016/j.ijsu.2010.07.299, 10.1136/bmj.i4086, 10.1016/j.ijsu.2010.02.007, 10.1136/bmj.b2535, 10.1186/2046-4053-4-1, 10.1136/bmj.b2700]
   Panés J, 2017, NAT REV GASTRO HEPAT, V14, P652, DOI 10.1038/nrgastro.2017.104
   Panés J, 2016, LANCET, V388, P1281, DOI 10.1016/S0140-6736(16)31203-X
   Park SH, 2019, INFLAMM BOWEL DIS, V25, P1054, DOI 10.1093/ibd/izy329
   Singer AAM, 2021, CLIN GASTROENTEROL H, V19, P1071, DOI 10.1016/j.cgh.2020.04.060
   Singh S, 2015, ALIMENT PHARM THER, V42, P783, DOI 10.1111/apt.13356
   Singh S, 2021, GASTROENTEROLOGY, V160, P2512, DOI 10.1053/j.gastro.2021.04.023
   Song EM, 2020, DIGEST DIS SCI, V65, P1189, DOI 10.1007/s10620-019-05819-9
   Sterne JAC, 2001, BMJ-BRIT MED J, V323, P101, DOI 10.1136/bmj.323.7304.101
   Sugrue J, 2017, TECH COLOPROCTOL, V21, P425, DOI 10.1007/s10151-017-1645-5
   Tan V, 2012, GASTROENTEROLOGY, V142, pS255
   Tsai L, 2021, CLIN GASTROENTEROL H, V19, P2031, DOI 10.1016/j.cgh.2020.10.039
   Vernier-Massouille G, 2008, GASTROENTEROLOGY, V135, P1106, DOI 10.1053/j.gastro.2008.06.079
   Wewer MD, 2021, J CROHNS COLITIS, V15, P5, DOI 10.1093/ecco-jcc/jjaa118
   Wils P, 2021, DIGEST LIVER DIS, V53, P661, DOI 10.1016/j.dld.2021.01.010
   Zhao M, 2018, J CROHNS COLITIS, V12, pS524
NR 37
TC 13
Z9 13
U1 0
U2 2
PU OXFORD UNIV PRESS INC
PI CARY
PA JOURNALS DEPT, 2001 EVANS RD, CARY, NC 27513 USA
SN 1078-0998
EI 1536-4844
J9 INFLAMM BOWEL DIS
JI Inflamm. Bowel Dis.
PD OCT 3
PY 2022
VL 28
IS 10
BP 1477
EP 1484
DI 10.1093/ibd/izab287
EA NOV 2021
PG 8
WC Gastroenterology & Hepatology
WE Science Citation Index Expanded (SCI-EXPANDED)
SC Gastroenterology & Hepatology
GA 5B2PJ
UT WOS:000790068400001
PM 34792604
OA Green Published
DA 2024-01-22
ER

PT J
AU Watanabe, K
   Matsumoto, T
   Hisamatsu, T
   Nakase, H
   Motoya, S
   Yoshimura, N
   Ishida, T
   Kato, S
   Nakagawa, T
   Esaki, M
   Nagahori, M
   Matsui, T
   Naito, Y
   Kanai, T
   Suzuki, Y
   Nojima, M
   Watanabe, M
   Hibi, T
AF Watanabe, Kenji
   Matsumoto, Takayuki
   Hisamatsu, Tadakazu
   Nakase, Hiroshi
   Motoya, Satoshi
   Yoshimura, Naoki
   Ishida, Tetsuya
   Kato, Shingo
   Nakagawa, Tomoo
   Esaki, Motohiro
   Nagahori, Masakazu
   Matsui, Toshiyuki
   Naito, Yuji
   Kanai, Takanori
   Suzuki, Yasuo
   Nojima, Masanori
   Watanabe, Mamoru
   Hibi, Toshifumi
CA DIAMOND study grp
TI Clinical and Pharmacokinetic Factors Associated With Adalimumab-Induced
   Mucosal Healing in Patients With Crohn's Disease
SO CLINICAL GASTROENTEROLOGY AND HEPATOLOGY
LA English
DT Article
DE DIAMOND Trial; Ileocolonoscopy; Narrowing; Crohn's Disease Activity
   Index
ID ANTI-TNF THERAPY; COMBINATION THERAPY; REMISSION; AZATHIOPRINE;
   INFLIXIMAB; LOCATION; TRIAL
AB BACKGROUND & AIMS: We previously reported results from a prospective randomized controlled trial comparing the efficacy of adalimumab monotherapy versus combination with azathioprine for patients with Crohn's disease (CD) who were naive to biologics and thiopurines. We performed a subanalysis of data from this study to evaluate factors associated with endoscopic response and mucosal healing in study participants.
   METHODS: We compared simple endoscopic scores for CD between patients with moderate to severe active CD randomly assigned groups that received adalimumab monotherapy (n = 85) or adalimumab in combination with azathioprine (n = 91), from June 2011 to June 2014 in Japan. We evaluated associations of simple endoscopic scores for CD with clinical factors and trough levels of adalimumab. Ultimately, 135 patients at Week 26 and 139 patients at Week 52 from 44 referral sites were analyzed for the present investigation.
   RESULTS: The odds for endoscopic response were significantly higher in the combination group than in the monotherapy group at Week 26 (odds ratio [OR], 2.12; 95% confidence interval [CI], 1.044.32) but not at Week 52 (OR, 1.50; 95% CI, 0.77-2.94). The odds of mucosal healing did not differ significantly between groups at Weeks 26 or 52. Simple endoscopic scores for CD at Week 0 was significantly associated with mucosal healing at Week 26 (OR, 0.80; 95% CI, 0.72-0.90) and at Week 52 (OR, 0.91; 95% CI, 0.84-0.99). Higher adalimumab trough level at Week 26 associated with mucosal healing at Week 52 (OR, 1.34; 95% CI, 1.14-1.58; P for trend = .001) and was significantly higher in patients with endoscopic response than in patients without endoscopic response at Weeks 26 and 52 (P < .001).
   CONCLUSIONS: In a post hoc analysis of data from a randomized controlled trial of patients with moderate to severe CD, we found that adalimumab in combination with azathioprine increased trough levels of adalimumab. Higher trough levels of adalimumab associated with endoscopic response and mucosal healing at Weeks 26 and 52.
C1 [Watanabe, Kenji] Hyogo Coll Med, Dept Intestinal Inflammat Res, 1-1 Mukogawa Cho, Nishinomiya, Hyogo 6638501, Japan.
   [Matsumoto, Takayuki] Iwate Med Univ, Div Gastroenterol, Dept Med, Morioka, Iwate, Japan.
   [Hisamatsu, Tadakazu] Kyorin Univ, Sch Med, Dept Internal Med 3, Tokyo, Japan.
   [Nakase, Hiroshi] Sapporo Med Univ, Sch Med, Dept Gastroenterol & Hepatol, Sapporo, Hokkaido, Japan.
   [Motoya, Satoshi] Sapporo Kosei Gen Hosp, Inflammatory Bowel Dis Ctr, Sapporo, Hokkaido, Japan.
   [Yoshimura, Naoki] Tokyo Yamate Med Ctr, Div Gastroenterol, Dept Med, Tokyo, Japan.
   [Ishida, Tetsuya] Ishida Clin IBD & Gastroenterol, Oita, Japan.
   [Kato, Shingo] Saitama Med Univ, Dept Gastroenterol & Hepatol, Saitama Med Ctr, Saitama, Japan.
   [Nakagawa, Tomoo] Chiba Univ, Grad Sch Med, Dept Gastroenterol & Nephrol, Chiba, Japan.
   [Esaki, Motohiro] Kyushu Univ, Grad Sch Med Sci, Dept Med & Clin Sci, Fukuoka, Japan.
   [Nagahori, Masakazu; Watanabe, Mamoru] Tokyo Med & Dent Univ, Dept Gastroenterol & Hepatol, Tokyo, Japan.
   [Matsui, Toshiyuki] Fukuoka Univ, Chikushi Hosp, Dept Gastroenterol, Chikushino, Japan.
   [Naito, Yuji] Kyoto Prefectural Univ Med, Grad Sch Med Sci, Dept Mol Gastroenterol & Hepatol, Kyoto, Japan.
   [Kanai, Takanori] Keio Univ, Sch Med, Dept Internal Med, Tokyo, Japan.
   [Suzuki, Yasuo] Toho Univ, Sakura Med Ctr, Dept Internal Med, Sakura, Japan.
   [Nojima, Masanori] Univ Tokyo, Inst Med Sci Hosp, Ctr Translat Res, Tokyo, Japan.
   [Hibi, Toshifumi] Kitasato Univ, Kitasato Inst Hosp, Ctr Adv IBD Res & Treatment, Tokyo, Japan.
C3 Hyogo College of Medicine; Iwate Medical University; Kyorin University;
   Sapporo Medical University; Sapporo Kosei General Hospital; Saitama
   Medical University; Chiba University; Kyushu University; Tokyo Medical &
   Dental University (TMDU); Fukuoka University; Kyoto Prefectural
   University of Medicine; Keio University; Toho University; University of
   Tokyo; Kitasato University
RP Watanabe, K (通讯作者)，Hyogo Coll Med, Dept Intestinal Inflammat Res, 1-1 Mukogawa Cho, Nishinomiya, Hyogo 6638501, Japan.
EM ke-watanabe@hyo-med.ac.jp
RI Nojima, Masanori/ABE-2237-2020; Watanabe, Mamoru/AHE-0489-2022; Nakase,
   Hiroshi/AAZ-4425-2020; Nagahori, Masakazu/HRA-6764-2023
OI Nojima, Masanori/0000-0002-8788-2522; Kanai,
   Takanori/0000-0002-1466-4532; Kashida, Hiroshi/0000-0002-9774-9485;
   Saruta, Masayuki/0000-0001-8172-3240
FU Ministry of Health, Labour and Welfare of Japan
FX This work was supported in part by Health and Labour Sciences Research
   Grants for research on intractable diseases from the Ministry of Health,
   Labour and Welfare of Japan.
CR Af Björkesten CG, 2013, SCAND J GASTROENTERO, V48, P543, DOI 10.3109/00365521.2013.772230
   Ben-Horin S, 2011, ALIMENT PHARM THER, V33, P987, DOI 10.1111/j.1365-2036.2011.04612.x
   BEST WR, 1976, GASTROENTEROLOGY, V70, P439
   Bryant RV, 2014, J CROHNS COLITIS, V8, P1582, DOI 10.1016/j.crohns.2014.08.011
   Colombel JF, 2015, ALIMENT PHARM THER, V41, P734, DOI 10.1111/apt.13139
   Colombel JF, 2010, NEW ENGL J MED, V362, P1383, DOI 10.1056/NEJMoa0904492
   Daperno M, 2004, GASTROINTEST ENDOSC, V60, P505, DOI 10.1016/S0016-5107(04)01878-4
   Ding NS, 2016, ALIMENT PHARM THER, V43, P30, DOI 10.1111/apt.13445
   Echarri A, 2015, EUR J GASTROEN HEPAT, V27, P430, DOI 10.1097/MEG.0000000000000296
   Ferrante M, 2010, GASTROENTEROLOGY, V138, pS358
   Fiorino G, 2016, J CROHNS COLITIS, V10, P1257, DOI 10.1093/ecco-jcc/jjw119
   Gecse KB, 2015, SCAND J GASTROENTERO, V50, P841, DOI 10.3109/00365521.2015.1008035
   Ghazi LJ, 2013, INFLAMM BOWEL DIS, V19, P1397, DOI 10.1097/MIB.0b013e318281337d
   Hazlewood GS, 2015, GASTROENTEROLOGY, V148, P344, DOI 10.1053/j.gastro.2014.10.011
   Kochi S, 2010, SCAND J GASTROENTERO, V45, P608, DOI 10.3109/00365521003642559
   Ma C, 2016, INFLAMM BOWEL DIS, V22, P870, DOI 10.1097/MIB.0000000000000679
   Matsumoto T, 2016, J CROHNS COLITIS, V10, P1259, DOI 10.1093/ecco-jcc/jjw152
   van Bezooijen JS, 2016, THER DRUG MONIT, V38, P432, DOI 10.1097/FTD.0000000000000310
   Vuitton L, 2016, GUT, V65, P1447, DOI 10.1136/gutjnl-2015-309903
   Yang DH, 2015, GUT LIVER, V9, P80, DOI 10.5009/gnl13424
NR 20
TC 33
Z9 33
U1 0
U2 2
PU ELSEVIER SCIENCE INC
PI NEW YORK
PA 360 PARK AVE SOUTH, NEW YORK, NY 10010-1710 USA
SN 1542-3565
EI 1542-7714
J9 CLIN GASTROENTEROL H
JI Clin. Gastroenterol. Hepatol.
PD APR
PY 2018
VL 16
IS 4
BP 542
EP +
DI 10.1016/j.cgh.2017.10.036
PG 9
WC Gastroenterology & Hepatology
WE Science Citation Index Expanded (SCI-EXPANDED)
SC Gastroenterology & Hepatology
GA FZ7WN
UT WOS:000427815700026
PM 29104132
OA hybrid
DA 2024-01-22
ER

PT J
AU Syed, S
   Dinallo, V
   Iqbal, NT
   Di Iorio, L
   Di Fusco, D
   Guleria, S
   Amadi, BC
   Sadiq, K
   Moskaluk, C
   Ali, SA
   Kelly, P
   Monteleone, G
AF Syed, Sana
   Dinallo, Vincenzo
   Iqbal, Najeeha T.
   Di Iorio, Laura
   Di Fusco, Davide
   Guleria, Shan
   Amadi, Beatrice C.
   Sadiq, Kamran
   Moskaluk, Christopher
   Ali, S. Asad
   Kelly, Paul
   Monteleone, Giovanni
TI High SMAD7 and p-SMAD2,3 expression is associated with environmental
   enteropathy in children
SO PLOS NEGLECTED TROPICAL DISEASES
LA English
DT Article
ID FACTOR T-BET; ANTISENSE OLIGONUCLEOTIDE; BARRIER FUNCTION;
   CELL-MEMBRANE; PATHOGENESIS; TGF-BETA-1; CYTOKINE; GENE
AB Enteropathies such as Crohn's disease are associated with enteric inflammation characterized by impaired TGF-beta signaling, decreased expression of phosphorylated (p)-SMAD2,3 and increased expression of SMAD7 (an inhibitor of SMAD3 phosphorylation). Environmental enteropathy (EE) is an acquired inflammatory disease of the small intestine (SI), which is associated with linear growth disruption, cognitive deficits, and reduced oral vaccine responsiveness in children <5 y in resource-poor countries. We aimed to characterize EE inflammatory pathways by determining SMAD7 and p-SMAD2,3 levels (using Western blotting) in EE duodenal biopsies (N = 19 children, 7 from Pakistan, 12 from Zambia) and comparing these with healthy controls (Ctl) and celiac disease (CD) patients from Italy. Densitometric analysis of immunoblots showed that EE SI biopsies expressed higher levels of both SMAD7 (mean +/- SD in arbitrary units [a.u.], Ctl = 0.47 +/- 0.20 a.u., EE = 1.13 +/- 0.25 a.u., p-value = 0.03) and p-SMAD2,3 (mean SD, Ctl = 0.38 +/- 0.14 a.u., EE = 0.60 +/- 0.10 a.u., p-value = 0.03). Immunohistochemistry showed that, in EE, SMAD7 is expressed in both the epithelium and in mononuclear cells of the lamina propria (LP). In contrast, p-SMAD3 in EE is expressed much more prominently in epithelial cells than in the LP. The high SMAD7 immunoreactivity and lack of p-SMAD3 expression in the LP suggests defective TGF-beta signaling in the LP in EE similar to a previously reported SMAD7-mediated inflammatory pathway in refractory CD and Crohn's disease. However, Western blot densitometry showed elevated p-SMAD2,3 levels in EE, possibly suggesting a different inflammatory pathway than Crohn's disease but more likely reflecting cumulative protein expression from across all compartments of the mucosa as opposed to the LP alone. Further studies are needed to substantiate these preliminary results and to illustrate the relationship between SMAD proteins, TGF-6 signaling, and inflammatory cytokine production, all of which may be potential therapeutic targets.
C1 [Syed, Sana; Iqbal, Najeeha T.; Sadiq, Kamran; Moskaluk, Christopher; Ali, S. Asad] Aga Khan Univ, Dept Paediat & Child Hlth, Karachi, Pakistan.
   [Syed, Sana; Guleria, Shan] Univ Virginia, Div Gastroenterol Hepatol & Nutr, Dept Pediat, Charlottesville, VA USA.
   [Dinallo, Vincenzo; Di Iorio, Laura; Di Fusco, Davide; Monteleone, Giovanni] Univ Roma Tor Vergata, Dept Syst Med, Rome, Italy.
   [Amadi, Beatrice C.; Kelly, Paul] Univ Zambia, Sch Med, Trop Gastroenterol & Nutr Grp, Lusaka, Zambia.
   [Kelly, Paul] Queen Mary Univ London, Blizard Inst, Barts & London Sch Med, London, England.
C3 Aga Khan University; University of Virginia; University of Rome Tor
   Vergata; University of Zambia; University of London; Queen Mary
   University London
RP Monteleone, G (通讯作者)，Univ Roma Tor Vergata, Dept Syst Med, Rome, Italy.
EM Gi.Monteleone@Med.uniroma2.it
RI Monteleone, Giovanni/AAE-1418-2021; Dinallo, Vincenzo/AAC-8756-2020
OI Dinallo, Vincenzo/0000-0001-8671-8213; Ali, Syed
   Asad/0000-0001-5274-7665; Di Fusco, Davide/0000-0002-8908-9237; Kelly,
   Paul/0000-0003-0844-6448; Syed, Sana/0000-0003-0954-0583
FU Bill & Melinda Gates Foundation [OPP1066200, OPP1066118, OPP1131242];
   Bill and Melinda Gates Foundation [OPP1066200, OPP1131242] Funding
   Source: Bill and Melinda Gates Foundation
FX This work was supported by grants from the Bill & Melinda Gates
   Foundation (SAA: OPP1066200, PK: OPP1066118, GM: OPP1131242). The
   funders had no role in study design, data collection and analysis,
   decision to publish, or preparation of the manuscript.
CR Amadi B, 2017, EBIOMEDICINE, V22, P191, DOI 10.1016/j.ebiom.2017.07.017
   Beck PL, 2003, AM J PATHOL, V162, P597, DOI 10.1016/S0002-9440(10)63853-9
   Black RE, 2013, LANCET, V382, P427, DOI 10.1016/S0140-6736(13)60937-X
   Boirivant M, 2006, GASTROENTEROLOGY, V131, P1786, DOI 10.1053/j.gastro.2006.09.016
   Campbell DI, 2003, J NUTR, V133, P1332
   Dewey KG, 2008, MATERN CHILD NUTR, V4, P24, DOI 10.1111/j.1740-8709.2007.00124.x
   Di Sabatino A, 2008, GUT, V57, P605, DOI 10.1136/gut.2007.130922
   Gilmartin AA, 2015, PHILOS T R SOC B, V370, DOI 10.1098/rstb.2014.0143
   Guerrant RL, 2013, NAT REV GASTRO HEPAT, V10, P220, DOI 10.1038/nrgastro.2012.239
   Heldin CH, 1997, NATURE, V390, P465, DOI 10.1038/37284
   Kelly P, 2004, AM J TROP MED HYG, V70, P412
   Keusch GT, 2014, CLIN INFECT DIS, V59, pS207, DOI 10.1093/cid/ciu485
   Kosek MN, 2016, AM J TROP MED HYG, V95, P928, DOI 10.4269/ajtmh.16-0037
   Mahmood T, 2012, N AM J MED SCI, V4, P429, DOI 10.4103/1947-2714.100998
   McGovern D, 2007, GUT, V56, P1333, DOI 10.1136/gut.2006.115402
   Monteleone G, 2008, MUCOSAL IMMUNOL, V1, pS50, DOI 10.1038/mi.2008.55
   Monteleone G, 2001, J CLIN INVEST, V108, P601, DOI 10.1172/JCI200112821
   Monteleone G, 2015, NEW ENGL J MED, V372, P1104, DOI 10.1056/NEJMoa1407250
   Monteleone I, 2004, GUT, V53, P1090, DOI 10.1136/gut.2003.030551
   Nakao A, 1997, NATURE, V389, P631, DOI 10.1038/39369
   Owino V, 2016, PEDIATRICS, V138, DOI 10.1542/peds.2016-0641
   Pedersen J, 2014, WORLD J GASTROENTERO, V20, P64, DOI 10.3748/wjg.v20.i1.64
   Prendergast AJ, 2014, PLOS ONE, V9, DOI 10.1371/journal.pone.0086928
   Ramakrishna BS, 2006, POSTGRAD MED J, V82, P779, DOI 10.1136/pgmj.2006.048579
   Ruiz PA, 2005, J IMMUNOL, V174, P2990, DOI 10.4049/jimmunol.174.5.2990
   Sedda S, 2017, IMMUNOLOGY, V150, P356, DOI 10.1111/imm.12690
   Shi YG, 2003, CELL, V113, P685, DOI 10.1016/S0092-8674(03)00432-X
   Syed S, 2017, GASTROENTEROLOGY, V152, pS437, DOI 10.1016/S0016-5085(17)31677-3
   Weiner HL, 2001, IMMUNOL REV, V182, P207, DOI 10.1034/j.1600-065X.2001.1820117.x
   World Health Organization, Diarrheal disease fact sheet
   Yu Q, 2007, EMBO J, V26, P2052, DOI 10.1038/sj.emboj.7601653
NR 31
TC 10
Z9 10
U1 1
U2 1
PU PUBLIC LIBRARY SCIENCE
PI SAN FRANCISCO
PA 1160 BATTERY STREET, STE 100, SAN FRANCISCO, CA 94111 USA
SN 1935-2735
J9 PLOS NEGLECT TROP D
JI Plos Neglect. Trop. Dis.
PD FEB
PY 2018
VL 12
IS 2
AR e0006224
DI 10.1371/journal.pntd.0006224
PG 14
WC Infectious Diseases; Parasitology; Tropical Medicine
WE Science Citation Index Expanded (SCI-EXPANDED)
SC Infectious Diseases; Parasitology; Tropical Medicine
GA FZ0RM
UT WOS:000427279700020
PM 29415065
OA Green Published, Green Submitted, gold
DA 2024-01-22
ER

PT J
AU Jacenik, D
   Zielinska, M
   Mokrowiecka, A
   Michlewska, S
   Malecka-Panas, E
   Kordek, R
   Fichna, J
   Krajewska, WM
AF Jacenik, Damian
   Zielinska, Marta
   Mokrowiecka, Anna
   Michlewska, Sylwia
   Malecka-Panas, Ewa
   Kordek, Radzislaw
   Fichna, Jakub
   Krajewska, Wanda M.
TI G protein-coupled estrogen receptor mediates anti- inflammatory action
   in Crohn's disease
SO SCIENTIFIC REPORTS
LA English
DT Article
ID IRRITABLE-BOWEL-SYNDROME; INTESTINAL INFLAMMATION; MENSTRUAL-CYCLE;
   INDUCED COLITIS; EXPRESSION; CANCER; ESTRADIOL; MIR-148A; BETA; MICE
AB Estrogens exert immunomodulatory action in many autoimmune diseases. Accumulating evidence highlights the meaningful impact of estrogen receptors in physiology and pathophysiology of the colon. However, the significance of G protein-coupled estrogen receptor (GPER) on Crohn's disease (CD), one of the inflammatory bowel disease (IBD) types, is still elusive. Our study revealed GPER overexpression at the mRNA and protein levels in patients with CD. To evaluate the effects of GPER activation/inhibition on colitis development, a murine 2, 4, 6-trinitrobenzene sulfonic acid (TNBS)-induced model of CD was used. We showed that activation of GPER reduces mortality, improves macroscopic and microscopic scores and lowers C-reactive protein (CRP) level. The impact of estrogen signaling on the suppression of the intestinal inflammation was proved by immunohistochemistry. It was demonstrated that GPER activation is accompanied by modulation of extracellular-signal regulated kinase (ERK) signaling pathway and expression level of genes involved in signal transmission and immune response as well as the expression of some microRNAs (miR-145, miR-148-5p and miR-592). Our study revealed that the membrane-bound estrogen receptor GPER mediates anti-inflammatory action and seems to be a potent therapeutic target in maintaining remission in CD.
C1 [Jacenik, Damian; Krajewska, Wanda M.] Univ Lodz, Fac Biol & Environm Protect, Dept Cytobiochem, Pomorska St 141-143, PL-90236 Lodz, Poland.
   [Zielinska, Marta; Fichna, Jakub] Med Univ Lodz, Fac Med, Dept Biochem, Mazowiecka St 6-8, PL-92215 Lodz, Poland.
   [Mokrowiecka, Anna; Malecka-Panas, Ewa] Med Univ Lodz, Fac Med, Dept Digest Tract Dis, Stefana Kopcinskiego St 22, PL-90001 Lodz, Poland.
   [Michlewska, Sylwia] Univ Lodz, Fac Biol & Environm Protect, Dept Gen Biophys, Pomorska St 141-143, PL-90236 Lodz, Poland.
   [Michlewska, Sylwia] Univ, Fac Biol & Environm Protect, Lab Microscop Imaging & Specialized Biol Tech, Banacha St 12-16, PL-90237 Lodz, Poland.
   [Kordek, Radzislaw] Med Univ Lodz, Dept Pathol, Chair Oncol, Pomorska St 521, PL-92213 Lodz, Poland.
C3 University of Lodz; Medical University Lodz; Medical University Lodz;
   University of Lodz; Medical University Lodz
RP Jacenik, D; Krajewska, WM (通讯作者)，Univ Lodz, Fac Biol & Environm Protect, Dept Cytobiochem, Pomorska St 141-143, PL-90236 Lodz, Poland.
EM damian.jacenik@biol.uni.lodz.pl; wanda.krajewska@biol.uni.lodz.pl
RI Michlewska, Sylwia/HHS-6666-2022; Mokrowiecka, Anna Maria/S-9226-2016;
   Krajewska, Wanda/AAD-6039-2021; Malecka-Panas, Ewa/AFN-7115-2022;
   Fichna, Jakub/S-6641-2016; Malecka-Panas, Ewa/AAV-8022-2021
OI Michlewska, Sylwia/0000-0002-8952-469X; Krajewska,
   Wanda/0000-0002-1450-3712; Fichna, Jakub/0000-0002-8443-4417;
   Mokrowiecka, Anna/0000-0001-9332-8088; Malecka-Wojciesko,
   Ewa/0000-0002-1825-1807; ZIELINSKA, MARTA/0000-0001-5939-791X; Jacenik,
   Damian/0000-0003-4563-2303; Kordek, Radzislaw/0000-0003-4724-3627
FU National Science Centre, Poland [2017/24/T/NZ5/00045,
   2015/17/N/NZ5/00336]
FX This work was supported by a grants (2017/24/T/NZ5/00045 and
   2015/17/N/NZ5/00336 to D.J.) from the National Science Centre, Poland.
CR Armstrong CM, 2017, DIGEST DIS SCI, V62, P1977, DOI 10.1007/s10620-017-4631-x
   Bábícková J, 2015, INFLAMMATION, V38, P1996, DOI 10.1007/s10753-015-0180-7
   Bharadwaj S, 2015, J DIGEST DIS, V16, P245, DOI 10.1111/1751-2980.12247
   Bustos V, 2017, ONCOTARGET, V8, P84258, DOI 10.18632/oncotarget.20653
   Chakrabarti S, 2012, PLOS ONE, V7, DOI 10.1371/journal.pone.0052357
   Chivukula RR, 2014, CELL, V157, P1104, DOI 10.1016/j.cell.2014.03.055
   Duan FJ, 2017, ONCOTARGET, V8, P77999, DOI 10.18632/oncotarget.20830
   Fichna J, 2012, NEUROGASTROENT MOTIL, V24, pe557, DOI 10.1111/j.1365-2982.2012.01999.x
   Fu Q, 2016, EXPERT OPIN THER TAR, V20, P771, DOI 10.1080/14728222.2016.1181753
   Harnish DC, 2004, AM J PHYSIOL-GASTR L, V286, pG118, DOI 10.1152/ajpgi.00024.2003
   Huss JM, 2015, BBA-MOL BASIS DIS, V1852, P1912, DOI 10.1016/j.bbadis.2015.06.016
   Ioachim EE, 2004, INT J COLORECTAL DIS, V19, P325, DOI 10.1007/s00384-003-0571-3
   Jacenik D, 2016, MOL CELL ENDOCRINOL, V429, P10, DOI 10.1016/j.mce.2016.04.011
   Kanazawa S, 2001, AM J GASTROENTEROL, V96, P822
   Kane SV, 2008, AM J GASTROENTEROL, V103, P1193, DOI 10.1111/j.1572-0241.2007.01700.x
   Kane SV, 1998, AM J GASTROENTEROL, V93, P1867
   KRIEG M, 1993, J CLIN ENDOCR METAB, V77, P375, DOI 10.1210/jc.77.2.375
   Li Y, 2016, NEUROGASTROENT MOTIL, V28, P432, DOI 10.1111/nmo.12743
   Linares PM, 2017, DIGEST DIS SCI, V62, P2744, DOI 10.1007/s10620-017-4717-5
   Ma F, 2017, EXP THER MED, V13, P2515, DOI 10.3892/etm.2017.4255
   Mankowska-Wierzbicka D, 2016, POSTEP HIG MED DOSW, V70, P1124
   Meyer MR, 2015, J ENDOCRINOL, V227, P61, DOI 10.1530/JOE-15-0257
   Mohammad I, 2018, SCI SIGNAL, V11, DOI 10.1126/scisignal.aap9415
   Peng T, 2017, TUMOR BIOL, V39, DOI 10.1177/1010428317719273
   Peyrin-Biroulet L, 2010, AM J GASTROENTEROL, V105, P289, DOI 10.1038/ajg.2009.579
   Pierdominici M, 2015, ONCOTARGET, V6, P40443, DOI 10.18632/oncotarget.6217
   Prossnitz ER, 2015, PHARMACOL REV, V67, P505, DOI 10.1124/pr.114.009712
   Qie S, 2016, J MOL MED, V94, P1313, DOI 10.1007/s00109-016-1475-3
   Qin B, 2014, INT J CLIN EXP PATHO, V7, P2238
   Ricciotti E, 2011, ARTERIOSCL THROM VAS, V31, P986, DOI 10.1161/ATVBAHA.110.207449
   Rolston VS, 2018, INFLAMM BOWEL DIS, V24, P387, DOI 10.1093/ibd/izx004
   Rutgeerts P, 2009, GASTROENTEROLOGY, V136, P1182, DOI 10.1053/j.gastro.2009.02.001
   Sharma G, 2013, ENDOCRINOLOGY, V154, P4136, DOI 10.1210/en.2013-1357
   Sheng L, 2018, BIOMED PHARMACOTHER, V103, P851, DOI 10.1016/j.biopha.2018.03.173
   Straub RH, 2007, ENDOCR REV, V28, P521, DOI 10.1210/er.2007-0001
   Surh YJ, 2001, MUTAT RES-FUND MOL M, V480, P243, DOI 10.1016/S0027-5107(01)00183-X
   Tao SF, 2014, BIOCHEM BIOPH RES CO, V451, P74, DOI 10.1016/j.bbrc.2014.07.073
   Tsiolakidou G, 2008, DIGEST LIVER DIS, V40, P673, DOI 10.1016/j.dld.2008.02.010
   Vuolteenaho K, 2009, MEDIAT INFLAMM, V2009, DOI 10.1155/2009/345838
   Wei T, 2016, CANCER LETT, V382, P195, DOI 10.1016/j.canlet.2016.08.012
   West NR, 2017, NAT MED, V23, P579, DOI 10.1038/nm.4307
   Wlodarczyk M, 2017, J GASTROINTEST LIVER, V26, P29, DOI 10.15403/jgld.2014.1121.261.gpr
   Yu H, 2009, NAT REV CANCER, V9, P798, DOI 10.1038/nrc2734
   Zhu YH, 2017, CELL DEATH DIFFER, V24, P2199, DOI 10.1038/cdd.2017.151
   Zielinska M, 2017, NEUROGASTROENT MOTIL, V29, DOI 10.1111/nmo.13025
   Zielinska M, 2016, N-S ARCH PHARMACOL, V389, P511, DOI 10.1007/s00210-016-1214-x
   Zielinska M, 2015, INFLAMM BOWEL DIS, V21, P419, DOI 10.1097/MIB.0000000000000234
   2005, ALIMENT PHARM THER, V22, P309, DOI DOI 10.1111/J.1365-2036.2005.02564.X
NR 48
TC 24
Z9 25
U1 6
U2 17
PU NATURE PUBLISHING GROUP
PI LONDON
PA MACMILLAN BUILDING, 4 CRINAN ST, LONDON N1 9XW, ENGLAND
SN 2045-2322
J9 SCI REP-UK
JI Sci Rep
PD MAY 1
PY 2019
VL 9
AR 6749
DI 10.1038/s41598-019-43233-3
PG 13
WC Multidisciplinary Sciences
WE Science Citation Index Expanded (SCI-EXPANDED)
SC Science & Technology - Other Topics
GA HW0GK
UT WOS:000466358700018
PM 31043642
OA gold, Green Published
DA 2024-01-22
ER

PT J
AU Small, CL
   Xing, L
   McPhee, JB
   Law, HT
   Coombes, BK
AF Small, Cherrie L.
   Xing, Lydia
   McPhee, Joseph B.
   Law, Hong T.
   Coombes, Brian K.
TI Acute Infectious Gastroenteritis Potentiates a Crohn's Disease
   Pathobiont to Fuel Ongoing Inflammation in the Post-Infectious Period
SO PLOS PATHOGENS
LA English
DT Article
ID INVASIVE ESCHERICHIA-COLI; BOWEL-DISEASE; ILEAL MUCOSA;
   CITROBACTER-RODENTIUM; INTESTINAL FIBROSIS; GUT INFLAMMATION; ADHERENT;
   MICROBIOTA; PATHOGENESIS; SALMONELLA
AB Crohn's disease (CD) is a chronic inflammatory condition of diverse etiology. Exposure to foodborne pathogens causing acute gastroenteritis produces a long-term risk of CD well into the post-infectious period but the mechanistic basis for this ongoing relationship to disease onset is unknown. We developed two novel models to study the comorbidity of acute gastroenteritis caused by Salmonella Typhimurium or Citrobacter rodentium in mice colonized with adherent-invasive Escherichia coli (AIEC), a bacterial pathobiont linked to CD. Here, we show that disease activity in the post-infectious period after gastroenteritis is driven by the tissue-associated expansion of the resident AIEC pathobiont, with an attendant increase in immunopathology, barrier defects, and delays in mucosal restitution following pathogen clearance. These features required AIEC resistance to host defense peptides and a fulminant inflammatory response to the enteric pathogen. Our results suggest that individuals colonized by AIEC at the time of acute infectious gastroenteritis may be at greater risk for CD onset. Importantly, our data identify AIEC as a tractable disease modifier, a finding that could be exploited in the development of therapeutic interventions following infectious gastroenteritis in at-risk individuals.
C1 [Small, Cherrie L.; Xing, Lydia; McPhee, Joseph B.; Law, Hong T.; Coombes, Brian K.] Michael G DeGroote Inst Infect Dis Res, Hamilton, ON, Canada.
   [Coombes, Brian K.] McMaster Univ, Dept Biochem & Biomed Sci, Hamilton, ON, Canada.
   [Coombes, Brian K.] Farncombe Family Digest Hlth Res Inst, Hamilton, ON, Canada.
   [Small, Cherrie L.] Inflamax Res, 1310 Fewster Dr, Mississauga, ON, Canada.
   [McPhee, Joseph B.] Ryerson Univ, Dept Biol & Chem, Toronto, ON, Canada.
C3 McMaster University; McMaster University; McMaster University; Toronto
   Metropolitan University
RP Coombes, BK (通讯作者)，Michael G DeGroote Inst Infect Dis Res, Hamilton, ON, Canada.; Coombes, BK (通讯作者)，McMaster Univ, Dept Biochem & Biomed Sci, Hamilton, ON, Canada.; Coombes, BK (通讯作者)，Farncombe Family Digest Hlth Res Inst, Hamilton, ON, Canada.
EM coombes@mcmaster.ca
RI McPhee, Joseph/AAG-5382-2019; Coombes, Brian K/A-1727-2009; Xing,
   Lydia/IZQ-5286-2023
OI McPhee, Joseph/0000-0002-6844-755X; Coombes, Brian/0000-0001-9883-1010
FU Canadian Institutes of Health Research [MOP-136968]; Crohn's and Colitis
   Canada [20000944]; CIHR; Canadian Association of Gastroenterology;
   Michael G. DeGroote Institute for Infectious Disease Research; Michael
   G. Groote School of Medicine; CIHR-CAG Fellowship
FX This work was supported by operating grants to BKC from the Canadian
   Institutes of Health Research (MOP-136968) and Crohn's and Colitis
   Canada (Grant-20000944). CLS was supported by a fellowship from CIHR and
   the Canadian Association of Gastroenterology, LX was the recipient of a
   research award from the Michael G. DeGroote Institute for Infectious
   Disease Research, JBM was supported by a fellowship from the Michael G.
   Groote School of Medicine, HTL was supported by a CIHR-CAG Fellowship.
   BKC is the Canada Research Chair in Infectious Disease Pathogenesis. The
   funders had no role in study design, data collection and analysis,
   decision to publish, or preparation of the manuscript.
CR Alberto L, 2006, GASTROENTEROLOGY, V130, P1588, DOI 10.1053/j.gastro.2006.02.004
   Aldhous MC, 2009, PLOS ONE, V4, DOI 10.1371/journal.pone.0006285
   Baumgart DC, 2012, LANCET, V380, P1590, DOI 10.1016/S0140-6736(12)60026-9
   Baumgart M, 2007, ISME J, V1, P403, DOI 10.1038/ismej.2007.52
   Bergstrom KSB, 2008, INFECT IMMUN, V76, P796, DOI 10.1128/IAI.00093-07
   Brodsky IE, 2002, J BACTERIOL, V184, P3203, DOI 10.1128/JB.184.12.3203-3213.2002
   Carvalho FA, 2008, INFLAMM BOWEL DIS, V14, P1051, DOI 10.1002/ibd.20423
   Carvalho FA, 2012, CELL HOST MICROBE, V12, P139, DOI 10.1016/j.chom.2012.07.004
   Chassaing B, 2014, GUT, V63, P1069, DOI 10.1136/gutjnl-2013-304909
   Collins JW, 2014, NAT REV MICROBIOL, V12, P612, DOI 10.1038/nrmicro3315
   Darfeuille-Michaud A, 1998, GASTROENTEROLOGY, V115, P1405, DOI 10.1016/S0016-5085(98)70019-8
   Darfeuille-Michaud A, 2004, GASTROENTEROLOGY, V127, P412, DOI 10.1053/j.gastro.2004.04.061
   Dogan B, 2013, INFLAMM BOWEL DIS, V19, P141, DOI 10.1002/ibd.22971
   Drouet M, 2012, INFLAMM BOWEL DIS, V18, P1923, DOI 10.1002/ibd.22908
   Eaves-Pyles T, 2008, INT J MED MICROBIOL, V298, P397, DOI 10.1016/j.ijmm.2007.05.011
   Fritz T, 2010, INFLAMM BOWEL DIS, V16, P1996, DOI 10.1002/ibd.21213
   Garrett WS, 2010, CELL HOST MICROBE, V8, P292, DOI 10.1016/j.chom.2010.08.004
   Gevers D, 2014, CELL HOST MICROBE, V15, P382, DOI 10.1016/j.chom.2014.02.005
   Gradel KO, 2009, GASTROENTEROLOGY, V137, P495, DOI 10.1053/j.gastro.2009.04.001
   Grassl GA, 2008, GASTROENTEROLOGY, V134, P768, DOI 10.1053/j.gastro.2007.12.043
   Hugot JP, 2001, NATURE, V411, P599, DOI 10.1038/35079107
   Kallinowski F, 1998, HEPATO-GASTROENTEROL, V45, P1552
   Kamdar K, 2016, CELL HOST MICROBE, V19, P21, DOI 10.1016/j.chom.2015.12.006
   Kaser A, 2010, ANNU REV IMMUNOL, V28, P573, DOI 10.1146/annurev-immunol-030409-101225
   Levin AD, 2016, J CROHNS COLITIS, V10, P989, DOI 10.1093/ecco-jcc/jjw053
   Liu TC, 2016, ANNU REV PATHOL-MECH, V11, P127, DOI 10.1146/annurev-pathol-012615-044152
   Luperchio SA, 2001, MICROBES INFECT, V3, P333, DOI 10.1016/S1286-4579(01)01387-9
   Lupp C, 2007, CELL HOST MICROBE, V2, P119, DOI 10.1016/j.chom.2007.06.010
   Maloy KJ, 2011, NATURE, V474, P298, DOI 10.1038/nature10208
   Manichanh C, 2012, NAT REV GASTRO HEPAT, V9, P599, DOI 10.1038/nrgastro.2012.152
   Martinez-Medina Margarita, 2014, World J Gastrointest Pathophysiol, V5, P213, DOI 10.4291/wjgp.v5.i3.213
   Martinez-Medina M, 2009, INFLAMM BOWEL DIS, V15, P872, DOI 10.1002/ibd.20860
   McPhee JB, 2014, INFECT IMMUN, V82, P3383, DOI 10.1128/IAI.01888-14
   Meisch JP, 2013, INFLAMM BOWEL DIS, V19, P942, DOI 10.1097/MIB.0b013e318280b11a
   Morgan XC, 2012, GENOME BIOL, V13, DOI 10.1186/gb-2012-13-9-r79
   Nash JHE, 2010, BMC GENOMICS, V11, DOI 10.1186/1471-2164-11-667
   Nedialkova LP, 2014, PLOS PATHOG, V10, DOI 10.1371/journal.ppat.1003844
   Negroni A, 2012, INFLAMM BOWEL DIS, V18, P913, DOI 10.1002/ibd.21899
   Ogura Y, 2001, NATURE, V411, P603, DOI 10.1038/35079114
   Pimentel M, 2000, AM J GASTROENTEROL, V95, P3458
   Porter CK, 2008, GASTROENTEROLOGY, V135, P781, DOI 10.1053/j.gastro.2008.05.081
   Reinders CI, 2005, CLIN GASTROENTEROL H, V3, P777, DOI 10.1016/S1542-3565(05)00182-5
   Sartor RB, 2008, GASTROENTEROLOGY, V134, P577, DOI 10.1053/j.gastro.2007.11.059
   Schippa S, 2012, CAN J MICROBIOL, V58, P426, DOI [10.1139/W2012-007, 10.1139/w2012-007]
   SCHUMACHER G, 1993, SCAND J GASTROENTERO, V28, P1077, DOI 10.3109/00365529309098313
   Sepehri S, 2011, INFLAMM BOWEL DIS, V17, P1451, DOI 10.1002/ibd.21509
   Shanahan MT, 2014, GUT, V63, P903, DOI 10.1136/gutjnl-2012-304190
   Simms LA, 2008, GUT, V57, P903, DOI 10.1136/gut.2007.142588
   Simpson KW, 2006, INFECT IMMUN, V74, P4778, DOI 10.1128/IAI.00067-06
   Small CLN, 2013, NAT COMMUN, V4, DOI 10.1038/ncomms2957
   Strober W, 2011, GASTROENTEROLOGY, V140, P1756, DOI 10.1053/j.gastro.2011.02.016
   VIDAL S, 1995, J EXP MED, V182, P655, DOI 10.1084/jem.182.3.655
   WEBER P, 1992, J CLIN GASTROENTEROL, V14, P302, DOI 10.1097/00004836-199206000-00008
   Winter SE, 2010, NATURE, V467, P426, DOI 10.1038/nature09415
NR 54
TC 27
Z9 32
U1 0
U2 9
PU PUBLIC LIBRARY SCIENCE
PI SAN FRANCISCO
PA 1160 BATTERY STREET, STE 100, SAN FRANCISCO, CA 94111 USA
SN 1553-7366
EI 1553-7374
J9 PLOS PATHOG
JI PLoS Pathog.
PD OCT
PY 2016
VL 12
IS 10
AR e1005907
DI 10.1371/journal.ppat.1005907
PG 20
WC Microbiology; Parasitology; Virology
WE Science Citation Index Expanded (SCI-EXPANDED)
SC Microbiology; Parasitology; Virology
GA EB8UO
UT WOS:000387666900020
PM 27711220
OA Green Published, gold, Green Submitted
DA 2024-01-22
ER

PT J
AU Carbonnel, F
   Jantchou, P
   Monnet, E
   Cosnes, J
AF Carbonnel, F.
   Jantchou, P.
   Monnet, E.
   Cosnes, J.
TI Environmental risk factors in Crohn's disease and ulcerative colitis: an
   update
SO GASTROENTEROLOGIE CLINIQUE ET BIOLOGIQUE
LA English
DT Review
ID INFLAMMATORY-BOWEL-DISEASE; AVIUM SUBSPECIES PARATUBERCULOSIS;
   ORAL-CONTRACEPTIVE USE; MEASLES-VIRUS INFECTION; TRICHURIS-SUIS THERAPY;
   ESCHERICHIA-COLI; LISTERIA-MONOCYTOGENES; ILEAL MUCOSA;
   MULTIPLE-SCLEROSIS; MICROPARTICLE DIET
AB Rapid increase in Crohn's disease (CD) and ulcerative colitis (UC) incidence in developed countries, occurrence of CID in spouses and tack of complete concordance in monozygotic twins are strong arguments for the rote of environmental factors in inflammatory bowel disease (IBD). Only two environmental factors have an established role in IBD. Smoking is a risk factor for CID and a protective factor for UC; appendectomy is a protective factor for UC. Many other environmental factors for IBD have been investigated. These are infectious agents, diet, drugs, stress and socio-economic factors. They are detailed in this paper. Among them, adherent invasive E. coli, infectious gastroenteritis, oral contraceptives and antibiotics could play a role in CD. To date, three theories integrate environmental factors to pathogenesis of IBD: hygiene, infection and cold chain. Much work remains to be done to identify risk factors for IBD. As exemplified by smoking, research of environmental, risk factors of IBD is useful since it may lead to an improved disease course among patients and perhaps, to appropriate prevention among predisposed subjects. Further studies in this field are eagerly awaited. (C) 2009 Elsevier Masson SAS. All rights reserved.
C1 [Carbonnel, F.] CHU Jean Minjoz, Serv Gastroenterol & Nutr, F-25000 Besancon, France.
   [Jantchou, P.] CHU St Jacques, Serv Pediat, F-25000 Besancon, France.
   [Monnet, E.] CHU Jean Minjoz, Dept Sante Publ, F-25000 Besancon, France.
   [Cosnes, J.] Hop St Antoine, Serv Gastroenterol & Nutr, F-75571 Paris, France.
C3 Universite de Franche-Comte; CHU Besancon; Universite de Franche-Comte;
   CHU Besancon; Universite de Franche-Comte; CHU Besancon; Assistance
   Publique Hopitaux Paris (APHP); Sorbonne Universite; Hopital
   Universitaire Saint-Antoine - APHP
RP Carbonnel, F (通讯作者)，CHU Jean Minjoz, Serv Gastroenterol & Nutr, F-25000 Besancon, France.
EM fcarbonnel@chu-besancon.fr
RI Jantchou, Prevost/ABF-4064-2021; Jantchou, Prevost/R-9968-2016; Monnet,
   Elisabeth/E-1989-2017
OI Jantchou, Prevost/0000-0002-8907-5687; Jantchou,
   Prevost/0000-0002-8907-5687; Monnet, Elisabeth/0000-0002-3347-2579
CR Afzal MA, 1998, LANCET, V351, P646, DOI 10.1016/S0140-6736(05)78429-4
   Amre DK, 2006, AM J GASTROENTEROL, V101, P1005, DOI 10.1111/j.1572-0241.2006.00526.x
   Andersson RE, 2001, NEW ENGL J MED, V344, P808, DOI 10.1056/NEJM200103153441104
   Armitage EL, 2004, GASTROENTEROLOGY, V127, P1051, DOI 10.1053/j.gastro.2004.06.024
   Autschbach F, 2005, GUT, V54, P944, DOI 10.1136/gut.2004.045526
   Barnich N, 2007, J CLIN INVEST, V117, P1566, DOI 10.1172/JCI30504
   Baron S, 2005, GUT, V54, P357, DOI 10.1136/gut.2004.054353
   Barreau F, 2007, PLOS ONE, V2, DOI 10.1371/journal.pone.0000523
   Beaugerie L, 2001, AM J GASTROENTEROL, V96, P2113, DOI 10.1016/S0002-9270(01)02507-2
   BERGSTRAND O, 1983, SCAND J GASTROENTERO, V18, P903, DOI 10.3109/00365528309182113
   Binder V, 2004, BEST PRACT RES CL GA, V18, P463, DOI [10.1016/j.bpg.2003.13.002, 10.1016/j.bpg.2003.12.002]
   BINDER V, 1982, GASTROENTEROLOGY, V83, P563
   Bitton A, 2003, AM J GASTROENTEROL, V98, P2203, DOI 10.1016/S0002-9270(03)00750-0
   Blanchard JF, 2001, AM J EPIDEMIOL, V154, P328, DOI 10.1093/aje/154.4.328
   Boggild H, 1996, INT J EPIDEMIOL, V25, P630, DOI 10.1093/ije/25.3.630
   Bouma G, 2003, NAT REV IMMUNOL, V3, P521, DOI 10.1038/nri1132
   BOYKO EJ, 1989, AM J GASTROENTEROL, V84, P530
   BRAUER PM, 1983, J AM DIET ASSOC, V82, P659
   Braun-Fahrländer C, 2002, NEW ENGL J MED, V347, P869, DOI 10.1056/NEJMoa020057
   Burton PR, 2007, NATURE, V447, P661, DOI 10.1038/nature05911
   CALKINS BM, 1989, DIGEST DIS SCI, V34, P1841, DOI 10.1007/BF01536701
   Card T, 2004, GUT, V53, P246, DOI 10.1136/gut.2003.025239
   CavalliSforza LL, 1997, P NATL ACAD SCI USA, V94, P7719, DOI 10.1073/pnas.94.15.7719
   Chen WX, 2000, J GASTROEN HEPATOL, V15, P1145, DOI 10.1046/j.1440-1746.2000.02331.x
   Chiba M, 1998, SCAND J GASTROENTERO, V33, P430
   Corrao G, 1998, INT J EPIDEMIOL, V27, P397, DOI 10.1093/ije/27.3.397
   Cosnes J, 2004, BEST PRACT RES CL GA, V18, P481, DOI 10.1016/j.bpg.2003.12.003
   Cosnes J, 2002, GUT, V51, P803, DOI 10.1136/gut.51.6.803
   Cosnes J, 1999, GUT, V45, P218, DOI 10.1136/gut.45.2.218
   Cosnes J, 2001, GASTROENTEROLOGY, V120, P1093, DOI 10.1053/gast.2001.23231
   Cosnes J, 2006, WORLD J GASTROENTERO, V12, P1235, DOI 10.3748/wjg.v12.i8.1235
   Darfeuille-Michaud A, 1998, GASTROENTEROLOGY, V115, P1405, DOI 10.1016/S0016-5085(98)70019-8
   Darfeuille-Michaud A, 2004, GASTROENTEROLOGY, V127, P412, DOI 10.1053/j.gastro.2004.04.061
   Davis RL, 2001, ARCH PEDIAT ADOL MED, V155, P354, DOI 10.1001/archpedi.155.3.354
   DHaens G, 1997, AM J GASTROENTEROL, V92, P1275
   DROSSMAN DA, 2000, INFLAMM BOWEL DIS, P342
   Duggan AE, 1998, GUT, V43, P494, DOI 10.1136/gut.43.4.494
   Ekbom A, 2004, BEST PRACT RES CL GA, V18, P497, DOI 10.1016/j.bpg.2003.12.005
   EKBOM A, 1990, AM J EPIDEMIOL, V132, P1111, DOI 10.1093/oxfordjournals.aje.a115754
   EKBOM A, 1991, GASTROENTEROLOGY, V100, P350, DOI 10.1016/0016-5085(91)90202-V
   Ekbom A, 1996, LANCET, V348, P515, DOI 10.1016/S0140-6736(96)04429-7
   EKBOM A, 1994, LANCET, V344, P508, DOI 10.1016/S0140-6736(94)91898-8
   Elliott DE, 2000, FASEB J, V14, P1848, DOI 10.1096/fj.99-0885hyp
   ELOMAR E, 1994, GUT, V35, P1385, DOI 10.1136/gut.35.10.1385
   EVANS JG, 1965, GUT, V6, P311, DOI 10.1136/gut.6.4.311
   Feeney M, 1997, LANCET, V350, P764, DOI 10.1016/S0140-6736(97)03192-9
   Feeney MA, 2002, EUR J GASTROEN HEPAT, V14, P529, DOI 10.1097/00042737-200205000-00010
   Feller M, 2007, LANCET INFECT DIS, V7, P607, DOI 10.1016/S1473-3099(07)70211-6
   Fisher NC, 1997, GUT, V41, P66, DOI 10.1136/gut.41.1.66
   Frisch M, 2006, BMJ-BRIT MED J, V332, P561, DOI 10.1136/bmj.332.7541.561
   Frisch M, 2001, SURGERY, V130, P36, DOI 10.1067/msy.2001.115362
   Geerling BJ, 2000, AM J GASTROENTEROL, V95, P1008, DOI 10.1111/j.1572-0241.2000.01942.x
   GENT AE, 1994, LANCET, V343, P766, DOI 10.1016/S0140-6736(94)91841-4
   GILAT T, 1987, SCAND J GASTROENTERO, V22, P1009, DOI 10.3109/00365528708991950
   Glasser AL, 2001, INFECT IMMUN, V69, P5529, DOI 10.1128/IAI.69.9.5529-5537.2001
   GODET PG, 1995, GUT, V37, P668, DOI 10.1136/gut.37.5.668
   GOWERROUSSEAU C, 1994, GUT, V35, P1433, DOI 10.1136/gut.35.10.1433
   Green C, 2006, AM J EPIDEMIOL, V164, P615, DOI 10.1093/aje/kwj260
   Gruber M, 1996, Gastroenterol Nurs, V19, P53, DOI 10.1097/00001610-199603000-00003
   Haga Y, 1996, GUT, V38, P211, DOI 10.1136/gut.38.2.211
   Halfvarson J, 2003, GASTROENTEROLOGY, V124, P1767, DOI 10.1016/S0016-5085(03)00385-8
   Halme L, 1996, J CLIN PATHOL, V49, P65, DOI 10.1136/jcp.49.1.65
   Hampe J, 2007, NAT GENET, V39, P207, DOI 10.1038/ng1954
   Hisamatsu T, 2003, GASTROENTEROLOGY, V124, P993, DOI 10.1053/gast.2003.50153
   Hugot JP, 2003, LANCET, V362, P2012, DOI 10.1016/S0140-6736(03)15024-6
   Hugot JP, 2003, EUR J HUM GENET, V11, P179, DOI 10.1038/sj.ejhg.5200932
   Jacobsen BA, 2006, EUR J GASTROEN HEPAT, V18, P601, DOI 10.1097/00042737-200606000-00005
   Jones P, 1997, LANCET, V349, P473, DOI 10.1016/S0140-6736(05)61184-1
   Kaplan GG, 2007, GUT, V56, P1387, DOI 10.1136/gut.2007.121467
   KATSCHINSKI B, 1988, GUT, V29, P1202, DOI 10.1136/gut.29.9.1202
   KING TE, 1988, J INFECT DIS, V158, P1309, DOI 10.1093/infdis/158.6.1309
   Klement E, 2004, AM J CLIN NUTR, V80, P1342, DOI 10.1093/ajcn/80.5.1342
   KOLETZKO S, 1989, BRIT MED J, V298, P1617, DOI 10.1136/bmj.298.6688.1617
   Koutroubakis IE, 2002, INFLAMM BOWEL DIS, V8, P277, DOI 10.1097/00054725-200207000-00007
   Laharie D, 2001, GASTROENTEROLOGY, V120, P816, DOI 10.1053/gast.2001.22574
   Lapidus A, 1997, GUT, V41, P480, DOI 10.1136/gut.41.4.480
   Lerebours E, 2007, AM J GASTROENTEROL, V102, P122, DOI 10.1111/j.1572-0241.2006.00931.x
   Levenstein S, 2000, AM J GASTROENTEROL, V95, P1213, DOI 10.1111/j.1572-0241.2000.02012.x
   Li J, 2004, AM J GASTROENTEROL, V99, P1129, DOI 10.1111/j.1572-0241.2004.04155.x
   LIU Y, 1995, GASTROENTEROLOGY, V108, P1396, DOI 10.1016/0016-5085(95)90687-8
   Lomer MCE, 2005, EUR J GASTROEN HEPAT, V17, P377, DOI 10.1097/00042737-200503000-00019
   Lomer MCE, 2004, BRIT J NUTR, V92, P947, DOI 10.1079/BJN20041276
   Lomer MCE, 2002, P NUTR SOC, V61, P123, DOI 10.1079/PNS2001134
   Lomer MCE, 2001, EUR J GASTROEN HEPAT, V13, P101, DOI 10.1097/00042737-200102000-00003
   Mawdsley JE, 2006, GASTROENTEROLOGY, V131, P410, DOI 10.1053/j.gastro.2006.05.017
   Mizoguchi A, 1996, J EXP MED, V184, P707, DOI 10.1084/jem.184.2.707
   Mokbel M, 1998, GASTROEN CLIN BIOL, V22, P858
   Molinié F, 2004, GUT, V53, P843, DOI 10.1136/gut.2003.025346
   MOMBAERTS P, 1993, CELL, V75, P275, DOI 10.1016/0092-8674(93)80069-Q
   Morris DL, 2000, AM J GASTROENTEROL, V95, P3507, DOI 10.1111/j.1572-0241.2000.03288.x
   MUNKHOLM P, 1992, SCAND J GASTROENTERO, V27, P609, DOI 10.3109/00365529209000127
   Naser SA, 2004, LANCET, V364, P1039, DOI 10.1016/S0140-6736(04)17058-X
   Nerich V, 2006, INFLAMM BOWEL DIS, V12, P218, DOI 10.1097/01.MIB.0000206540.38834.8c
   Otterbein LE, 2000, NAT MED, V6, P422, DOI 10.1038/74680
   Pardi DS, 2000, AM J GASTROENTEROL, V95, P1480, DOI 10.1111/j.1572-0241.2000.02082.x
   PERSSON PG, 1992, EPIDEMIOLOGY, V3, P47, DOI 10.1097/00001648-199201000-00009
   Qiu BS, 1999, NAT MED, V5, P1178, DOI 10.1038/13503
   Radon K, 2007, PEDIATRICS, V120, P354, DOI 10.1542/peds.2006-3624
   Rakoff-Nahoum S, 2004, CELL, V118, P229, DOI 10.1016/j.cell.2004.07.002
   Reif S, 1997, GUT, V40, P754, DOI 10.1136/gut.40.6.754
   Riedler J, 2001, LANCET, V358, P1129, DOI 10.1016/S0140-6736(01)06252-3
   Rigas A, 1993, Ann Epidemiol, V3, P387, DOI 10.1016/1047-2797(93)90066-D
   Riordan AM, 1998, EUR J CLIN NUTR, V52, P229, DOI 10.1038/sj.ejcn.1600556
   Rodríguez LAG, 2005, ALIMENT PHARM THER, V22, P309, DOI 10.1111/j.1365-2036.2005.02564.x
   Rook GAW, 2004, SPRINGER SEMIN IMMUN, V25, P237, DOI 10.1007/s00281-003-0148-9
   ROSE JDR, 1988, GUT, V29, P346, DOI 10.1136/gut.29.3.346
   Russel MG, 1998, EUR J GASTROEN HEPAT, V10, P243, DOI 10.1097/00042737-199803000-00010
   Ryan P, 2004, AM J GASTROENTEROL, V99, P1539, DOI 10.1111/j.1572-0241.2004.40103.x
   Ryan P, 2002, GUT, V51, P665, DOI 10.1136/gut.51.5.665
   SANDLER RS, 2000, INFLAMM BOWEL DIS, P89
   Sartor RB, 2006, NAT CLIN PRACT GASTR, V3, P390, DOI 10.1038/ncpgasthep0528
   Seagroatt V, 2003, J EPIDEMIOL COMMUN H, V57, P883, DOI 10.1136/jech.57.11.883
   Sears MR, 2002, LANCET, V360, P901, DOI 10.1016/S0140-6736(02)11025-7
   Seksik P, 2003, GUT, V52, P237, DOI 10.1136/gut.52.2.237
   Selby W, 2007, GASTROENTEROLOGY, V132, P2313, DOI 10.1053/j.gastro.2007.03.031
   Shanahan F, 2005, AM J GASTROENTEROL, V100, P1537, DOI 10.1111/j.1572-0241.2005.50358.x
   Sher ME, 1999, INFLAMM BOWEL DIS, V5, P73, DOI 10.1097/00054725-199905000-00001
   Shivananda S, 1996, GUT, V39, P690, DOI 10.1136/gut.39.5.690
   Shoda R, 1996, AM J CLIN NUTR, V63, P741, DOI 10.1093/ajcn/63.5.741
   Singh SB, 2006, SCIENCE, V313, P1438, DOI 10.1126/science.1129577
   SONNENBERG A, 1991, GASTROENTEROLOGY, V100, P143, DOI 10.1016/0016-5085(91)90594-B
   SONNENBERG A, 1989, GUT, V30, P367, DOI 10.1136/gut.30.3.367
   SONNENBERG A, 1988, DIGESTION, V41, P161, DOI 10.1159/000199769
   Summers RW, 2005, GASTROENTEROLOGY, V128, P825, DOI 10.1053/j.gastro.2005.01.005
   Summers RW, 2005, GUT, V54, P87, DOI 10.1136/gut.2004.041749
   SUTHERLAND LR, 1992, DIGEST DIS SCI, V37, P1377, DOI 10.1007/BF01296007
   Tamboli CP, 2004, GUT, V53, P1, DOI 10.1136/gut.53.1.1
   THOMPSON NP, 1995, EUR J GASTROEN HEPAT, V7, P385
   THOMPSON NP, 1995, LANCET, V345, P1071, DOI 10.1016/S0140-6736(95)90816-1
   Timmer A, 1998, GASTROENTEROLOGY, V114, P1143, DOI 10.1016/S0016-5085(98)70419-6
   van der Mei IAF, 2001, NEUROEPIDEMIOLOGY, V20, P168, DOI 10.1159/000054783
   van Heel DA, 2005, LANCET, V365, P1794, DOI 10.1016/S0140-6736(05)66582-8
   Van Kruiningen HJ, 2005, INFLAMM BOWEL DIS, V11, P360, DOI 10.1097/01.MIB.0000158536.31557.90
   Van Kruiningen HJ, 2001, INFLAMM BOWEL DIS, V7, P27, DOI 10.1097/00054725-200102000-00004
   VANDERMEI IA, 2003, BMJ-BRIT MED J, V327, P334
   Vidal A, 2006, AM J GASTROENTEROL, V101, P775, DOI 10.1111/j.1572-0241.2006.00476.x
   Vukusic S, 2007, J NEUROL NEUROSUR PS, V78, P707, DOI 10.1136/jnnp.2006.101196
   WAKEFIELD AJ, 1993, J MED VIROL, V39, P345, DOI 10.1002/jmv.1890390415
   Walmsley RS, 1998, J CLIN PATHOL, V51, P657, DOI 10.1136/jcp.51.9.657
   Waraich T, 1997, HUM PATHOL, V28, P297, DOI 10.1016/S0046-8177(97)90127-1
   WHORWELL PJ, 1979, BRIT MED J, V1, P382, DOI 10.1136/bmj.1.6160.382
   WRIGHT JP, 1992, J CLIN GASTROENTEROL, V15, P12, DOI 10.1097/00004836-199207000-00005
   Yapp TR, 2000, EUR J GASTROEN HEPAT, V12, P907, DOI 10.1097/00042737-200012080-00010
NR 143
TC 50
Z9 56
U1 0
U2 17
PU MASSON EDITEUR
PI MOULINEAUX CEDEX 9
PA 21 STREET CAMILLE DESMOULINS, ISSY, 92789 MOULINEAUX CEDEX 9, FRANCE
SN 0399-8320
J9 GASTROEN CLIN BIOL
JI Gastroenterol. Clin. Biol.
PD JUN
PY 2009
VL 33
SU 3
BP S145
EP S157
DI 10.1016/S0399-8320(09)73150-1
PG 13
WC Gastroenterology & Hepatology
WE Science Citation Index Expanded (SCI-EXPANDED)
SC Gastroenterology & Hepatology
GA 496IX
UT WOS:000269965500005
PM 20117338
DA 2024-01-22
ER

PT J
AU Hwang, N
   Kang, D
   Shin, SJ
   Yoon, BK
   Chun, J
   Kim, JW
   Fang, S
AF Hwang, Nahee
   Kang, Dongwoo
   Shin, Su-Jin
   Yoon, Bo Kyung
   Chun, Jaeyoung
   Kim, Jae-woo
   Fang, Sungsoon
TI Creeping fat exhibits distinct Inflammation-specific adipogenic
   preadipocytes in Crohn's disease
SO FRONTIERS IN IMMUNOLOGY
LA English
DT Article
DE creeping fat; Crohn's disease; inflammatory bowel disease; fat fibrosis;
   inflammation; pentraxin-3; preadipocytes; fibroblast
ID ADIPOSE-TISSUE; MESENCHYMAL TRANSITION; MESENTERIC FAT; FIBROSIS;
   PATHOGENESIS; DIFFERENTIATION; COMPLEMENT; MECHANISMS; MATRIX; LIGHT
AB Creeping fat (CrF) is an extraintestinal manifestation observed in patients with Crohn's disease (CD). It is characterized by the accumulation of mesenteric adipose tissue (MAT) that wraps around the intestinal wall. Although the role of CrF in CD is still debated, multiple studies have highlighted a correlation between CrF and inflammation, as well as fibrostenosais of the intestine, which contributes to the worsening of CD symptoms. However, the mechanism underlying the potential role of CrF in the development of Crohn's fibrosis remains an enigma. This study aimed to analyze CrF comprehensively using single-cell RNA sequencing analysis. The data was compared with transcriptomic data from adipose tissue in other disease conditions, such as ulcerative colitis, lymphedema, and obesity. Our analysis classified two lineages of preadipocyte (PAC) clusters responsible for adipogenesis and fibrosis in CrF. Committed PACs in CrF showed increased cytokine expression in response to bacterial stimuli, potentially worsening inflammation in patients with CD. We also observed an increase in fibrotic activity in PAC clusters in CrF. Co-analyzing the data from patients with lymphedema, we found that pro-fibrotic PACs featured upregulated pentraxin-3 expression, suggesting a potential target for the treatment of fibrosis in CrF. Furthermore, PACs in CrF exhibited a distinct increase in cell-to-cell communication via cytokines related to inflammation and fibrosis, such as CCL, LIGHT, PDGF, MIF, and SEMA3. Interestingly, these interactions also increased in PACs of the lymphedema, whereas the increased MIF signal of PACs was found to be a distinct characteristic of CrF. In immune cell clusters in CrF, we observed high immune activity of pro-inflammatory macrophages, antigen-presenting macrophages, B cells, and IgG+ plasma cells. Finally, we have demonstrated elevated IgG+ plasma cell infiltration and increased pentraxin-3 protein levels in the fibrotic regions of CrF in CD patients when compared to MAT from both UC patients and healthy individuals. These findings provide new insights into the transcriptomic features related to the inflammation of cells in CrF and suggest potential targets for attenuating fibrosis in CD.
C1 [Hwang, Nahee; Yoon, Bo Kyung; Kim, Jae-woo] Yonsei Univ, Coll Med, Dept Biochem & Mol Biol, Seoul, South Korea.
   [Hwang, Nahee; Fang, Sungsoon] Yonsei Univ, Coll Med, Grad Sch Med Sci, Brain Korea Project 21, Seoul, South Korea.
   [Hwang, Nahee; Yoon, Bo Kyung; Kim, Jae-woo; Fang, Sungsoon] Yonsei Univ, Coll Med, Chron Intractable Dis Syst Med Res Ctr, Seoul, South Korea.
   [Kang, Dongwoo] Yonsei Univ, Coll Med, Dept Med Educ, Seoul, South Korea.
   [Shin, Su-Jin] Yonsei Univ, Coll Med, Gangnam Severance Hosp, Dept Pathol, Seoul, South Korea.
   [Chun, Jaeyoung] Yonsei Univ, Coll Med, Gangnam Severance Hosp, Dept Internal Med, Seoul, South Korea.
   [Fang, Sungsoon] Yonsei Univ, Gangnam Severance Hosp, Dept Biomed Sci, Coll Med, Seoul, South Korea.
C3 Yonsei University; Yonsei University Health System; Yonsei University;
   Yonsei University Health System; Yonsei University; Yonsei University
   Health System; Yonsei University; Yonsei University Health System;
   Yonsei University; Yonsei University Health System; Yonsei University;
   Yonsei University Health System; Yonsei University; Yonsei University
   Health System
RP Kim, JW (通讯作者)，Yonsei Univ, Coll Med, Dept Biochem & Mol Biol, Seoul, South Korea.; Kim, JW; Fang, S (通讯作者)，Yonsei Univ, Coll Med, Chron Intractable Dis Syst Med Res Ctr, Seoul, South Korea.; Chun, J (通讯作者)，Yonsei Univ, Coll Med, Gangnam Severance Hosp, Dept Internal Med, Seoul, South Korea.; Fang, S (通讯作者)，Yonsei Univ, Gangnam Severance Hosp, Dept Biomed Sci, Coll Med, Seoul, South Korea.
EM chunjmd@yuhs.ac; japol13@yuhs.ac; sfang@yuhs.ac
RI Chun, Jaeyoung/G-2921-2015
OI Chun, Jaeyoung/0000-0002-4212-0380; Fang, Sungsoon/0000-0003-0201-5567
FU National Research Foundation [NRF-2021R1A2C2009749,
   NRF-2018R1A5A2025079]; Ministry of Science and ICT; Korea Health
   Technology RD Project [HR18C0012]; Student research bursary of Yonsei
   University, College of Medicine; MD-Phd/Medical Scientist Training
   Program through the Korea Health Industry Development Institute (KHIDI)
   - Ministry of Health & Welfare, Republic of Korea
FX We are grateful for the financial support from the National Research
   Foundation and the Korea Health Technology R&D Project.r This work was
   supported by the National Research Foundation (NRF-2021R1A2C2009749 and
   NRF-2018R1A5A2025079) from the Ministry of Science and ICT and the Korea
   Health Technology R&D Project (HR18C0012). This study was also supported
   by Student research bursary of Yonsei University, College of Medicine,
   and a grant of the MD-Phd/Medical Scientist Training Program through the
   Korea Health Industry Development Institute (KHIDI), funded by the
   Ministry of Health & Welfare, Republic of Korea.
CR Alfredsson J, 2020, SCAND J IMMUNOL, V92, DOI 10.1111/sji.12990
   Antunes RD, 2018, FRONT IMMUNOL, V9, DOI 10.3389/fimmu.2018.00576
   Bäckdahl J, 2021, CELL METAB, V33, P1869, DOI 10.1016/j.cmet.2021.07.018
   Bergen V, 2020, NAT BIOTECHNOL, V38, DOI 10.1038/s41587-020-0591-3
   Bernas M, 2018, CLIN EXP METASTAS, V35, P547, DOI 10.1007/s10585-018-9899-5
   Bernstein CN, 2016, J CLIN GASTROENTEROL, V50, P803, DOI 10.1097/MCG.0000000000000660
   Boucher J, 2014, CSH PERSPECT BIOL, V6, DOI 10.1101/cshperspect.a009191
   Bouzeghrane F, 2005, AM J PHYSIOL-HEART C, V289, pH982, DOI 10.1152/ajpheart.00151.2005
   Bruggeman CW, 2019, PLOS ONE, V14, DOI 10.1371/journal.pone.0223264
   Chen SX, 2019, J INVEST DERMATOL, V139, P1002, DOI 10.1016/j.jid.2018.12.031
   Coffey CJ, 2018, J CROHNS COLITIS, V12, P1139, DOI 10.1093/ecco-jcc/jjx187
   CROHN BB, 1952, AM J MED, V13, P583, DOI 10.1016/0002-9343(52)90025-9
   Dadgar N, 2022, J CELL MOL MED, V26, P4924, DOI 10.1111/jcmm.17483
   Daha NA, 2011, MOL IMMUNOL, V48, P1656, DOI 10.1016/j.molimm.2011.04.024
   Danecek P, 2021, GIGASCIENCE, V10, DOI 10.1093/gigascience/giab008
   DeBari MK, 2020, INT J MOL SCI, V21, DOI 10.3390/ijms21176030
   Diebolder CA, 2014, SCIENCE, V343, P1260, DOI 10.1126/science.1248943
   Dobin A, 2013, BIOINFORMATICS, V29, P15, DOI 10.1093/bioinformatics/bts635
   Emont MP, 2022, NATURE, V603, P926, DOI 10.1038/s41586-022-04518-2
   Fink C, 2012, INFLAMM BOWEL DIS, V18, P1550, DOI 10.1002/ibd.22893
   GBD 2017 Gastrooesophageal, 2020, LANCET GASTROENTEROL, V5, P561, DOI 10.1016/S2468-1253(19)30408-X
   Gonçalves P, 2015, INFLAMM BOWEL DIS, V21, P453, DOI 10.1097/MIB.0000000000000209
   Grieb G, 2010, DRUG NEWS PERSPECT, V23, P257, DOI 10.1358/dnp.2010.23.4.1453629
   Gu P, 2023, INFLAMM BOWEL DIS, V29, P458, DOI 10.1093/ibd/izac120
   Guedj K, 2019, J AUTOIMMUN, V103, DOI 10.1016/j.jaut.2019.05.009
   Guo L, 2015, J BIOL CHEM, V290, P755, DOI 10.1074/jbc.R114.619957
   Ha CWY, 2020, CELL, V183, P666, DOI 10.1016/j.cell.2020.09.009
   Hao YH, 2021, CELL, V184, P3573, DOI 10.1016/j.cell.2021.04.048
   He Z, 2021, MICROBIOME, V9, DOI 10.1186/s40168-021-01178-8
   Herro R, 2016, PHARMACOL RES, V104, P151, DOI 10.1016/j.phrs.2015.12.018
   Hildebrandt X, 2023, CELL DEATH DIFFER, V30, P279, DOI 10.1038/s41418-022-01062-4
   Huang LY, 2022, J CROHNS COLITIS, V16, P1124, DOI 10.1093/ecco-jcc/jjac017
   Hung TW, 2016, CELL PHYSIOL BIOCHEM, V40, P1029, DOI 10.1159/000453159
   Institute B, 2019, Picard Toolkit
   Iwayama T, 2015, GENE DEV, V29, P1106, DOI 10.1101/gad.260554.115
   Jin SQ, 2021, NAT COMMUN, V12, DOI 10.1038/s41467-021-21246-9
   Kawai T, 2021, AM J PHYSIOL-CELL PH, V320, pC375, DOI 10.1152/ajpcell.00379.2020
   Kieu TQ, 2022, SCI REP-UK, V12, DOI 10.1038/s41598-022-08987-3
   Kim BS, 2015, EXP MOL MED, V47, DOI 10.1038/emm.2015.26
   Kishton RJ, 2020, CELL, V183, P591, DOI 10.1016/j.cell.2020.10.011
   Koc M, 2021, SCI REP-UK, V11, DOI 10.1038/s41598-021-87494-3
   Kredel LL, 2014, FRONT IMMUNOL, V5, DOI 10.3389/fimmu.2014.00462
   La Manno G, 2018, NATURE, V560, P494, DOI 10.1038/s41586-018-0414-6
   Lawler HM, 2016, J CLIN ENDOCR METAB, V101, P1422, DOI 10.1210/jc.2015-4125
   Lee JM, 2016, CLIN ENDOSC, V49, P370, DOI 10.5946/ce.2016.090
   Li Y, 2016, INFLAMM BOWEL DIS, V22, P1483, DOI 10.1097/MIB.0000000000000791
   Lin HB, 2020, NEUROSCI BULL, V36, P1035, DOI 10.1007/s12264-020-00544-0
   Lin XX, 2021, J DIGEST DIS, V22, P390, DOI 10.1111/1751-2980.13022
   Liu XY, 2022, CELL DISCOV, V8, DOI 10.1038/s41421-022-00402-5
   Maccarinelli F, 2021, FRONT IMMUNOL, V12, DOI 10.3389/fimmu.2021.617671
   Mao R, 2019, INFLAMM BOWEL DIS, V25, P421, DOI 10.1093/ibd/izy331
   Marcelin G, 2017, CELL METAB, V25, P673, DOI 10.1016/j.cmet.2017.01.010
   Massier L, 2020, GUT, V69, P1796, DOI 10.1136/gutjnl-2019-320118
   Muntjewerff EM, 2020, FRONT IMMUNOL, V11, DOI 10.3389/fimmu.2020.01276
   Nativel B, 2013, PLOS ONE, V8, DOI 10.1371/journal.pone.0076039
   Orecchioni M, 2019, FRONT IMMUNOL, V10, DOI 10.3389/fimmu.2019.01084
   Peyrin-Biroulet L, 2007, GUT, V56, P577, DOI 10.1136/gut.2005.082925
   Qian WW, 2023, J CROHNS COLITIS, V17, P1291, DOI 10.1093/ecco-jcc/jjad042
   Romagnoli D, 2018, BMC GENOMICS, V19, DOI 10.1186/s12864-018-5249-x
   Sartor RB, 2006, NAT CLIN PRACT GASTR, V3, P390, DOI 10.1038/ncpgasthep0528
   Saunders BM, 2018, IMMUNOL CELL BIOL, V96, P41, DOI 10.1111/imcb.1002
   Schneider VA, 2017, GENOME RES, V27, P849, DOI 10.1101/gr.213611.116
   Shinde AV, 2017, BBA-MOL BASIS DIS, V1863, P298, DOI 10.1016/j.bbadis.2016.11.006
   Shu WG, 2023, INFLAMM BOWEL DIS, V29, P850, DOI 10.1093/ibd/izac266
   Skytthe MK, 2020, INT J MOL SCI, V21, DOI 10.3390/ijms21155497
   Suau R, 2022, J CROHNS COLITIS, V16, P472, DOI 10.1093/ecco-jcc/jjab159
   Sun DL, 2020, PEERJ, V8, DOI 10.7717/peerj.8458
   Sun K, 2013, CELL METAB, V18, P470, DOI 10.1016/j.cmet.2013.06.016
   Tilstam PV, 2021, J CLIN INVEST, V131, DOI 10.1172/JCI127171
   Trevor LV, 2020, J CLIN MED, V9, DOI 10.3390/jcm9072161
   Tsuchida T, 2017, NAT REV GASTRO HEPAT, V14, P397, DOI 10.1038/nrgastro.2017.38
   Wu TZ, 2021, INNOVATION-AMSTERDAM, V2, DOI 10.1016/j.xinn.2021.100141
   Wymann S, 2011, SCAND J IMMUNOL, V74, P31, DOI 10.1111/j.1365-3083.2011.02537.x
   Yin Y, 2022, UNITED EUR GASTROENT, V10, P1077, DOI 10.1002/ueg2.12349
   Zatterale F, 2020, FRONT PHYSIOL, V10, DOI 10.3389/fphys.2019.01607
   Zhao TQ, 2013, AM J PHYSIOL-HEART C, V304, pH1719, DOI 10.1152/ajpheart.00130.2013
   Zhu QC, 2013, ASIAN PAC J CANCER P, V14, P2689, DOI 10.7314/APJCP.2013.14.5.2689
   Zhu YP, 2021, CLIN TRANSL GASTROEN, V12, DOI 10.14309/ctg.0000000000000407
NR 78
TC 0
Z9 0
U1 0
U2 0
PU FRONTIERS MEDIA SA
PI LAUSANNE
PA AVENUE DU TRIBUNAL FEDERAL 34, LAUSANNE, CH-1015, SWITZERLAND
SN 1664-3224
J9 FRONT IMMUNOL
JI Front. Immunol.
PD DEC 4
PY 2023
VL 14
AR 1198905
DI 10.3389/fimmu.2023.1198905
PG 17
WC Immunology
WE Science Citation Index Expanded (SCI-EXPANDED)
SC Immunology
GA DA4J3
UT WOS:001129296600001
PM 38111581
OA gold
DA 2024-01-22
ER

PT J
AU Jiang, TY
   Jiang, YM
   Jin, QW
   Xu, SN
   Fingerhut, A
   Shi, YM
   Zheng, MH
   He, ZR
AF Jiang, Tianyu
   Jiang, Yongmei
   Jin, Qianwen
   Xu, Shining
   Fingerhut, Abraham
   Shi, Yongmei
   Zheng, Minhua
   He, Zirui
TI Role of perioperative nutritional status and enteral nutrition in
   predicting and preventing post-operative complications in patients with
   Crohn's disease
SO FRONTIERS IN NUTRITION
LA English
DT Article
DE Crohn's disease; nutritional assessment; oral supplement; enteral
   nutrition; post-operative complications
ID SURGERY; DEFICIENCY; MORBIDITY; RESECTION; OUTCOMES; THERAPY; RISK
AB BackgroundPerioperative immune-nutritional status is correlated with post-operative outcomes. This study aimed to evaluate whether pre-operative nutritional status could predict post-operative complications in patients with Crohn's disease (CD) and whether pre-operative enteral nutrition (EN) can prevent post-operative complications. MethodsThis retrospective cohort study analyzed the electronic health records of 173 patients diagnosed with CD in Ruijin Hospital, Shanghai, China, between August 2015 and May 2021: 122 patients had pre-operative nutritional support while 51 patients underwent surgery without pre-operative nutritional support. The pre-operative nutritional status, disease activity index, disease-related data, frequency of multiple surgery, operative data, and post-operative characters in each group were compared to determine whether the nutritional support and status could significantly affect post-operative outcome. One-to-one propensity score matching (PSM) was performed to limit demographic inequalities between the two groups. ResultsAfter PSM, no statistically significant differences were found in pre-operative patient basic characteristics between the two groups of 47 patients (98 patients in all) included in this study. Overall, 21 patients developed 26 post-operative complications. In terms of pre-operative nutritional status, the level of serum albumin (ALB), pre-albumin (pre-ALB), and hemoglobin (Hb) in the nutrition group were statistically higher than that in the control group. We also observed a statistically significant decrease in post-operative complications, need for emergency surgery, and staged operations, while the rate of laparoscopic surgery was higher in the nutrition group compared to the non-nutritional group. Post-operative complications were related to pre-operative nutritional condition, which indicated that EN may improve the nutritional status and reduced the rate of post-operative complications. ConclusionPre-operative nutritional status is correlated with post-operative outcomes while EN plays a positive role in preventing the post-operative complications. EN is useful for improving the pre-operative nutritional status and reducing the post-operative adverse events for CD patients undergoing surgery.
C1 [Jiang, Tianyu; Xu, Shining; Fingerhut, Abraham; Zheng, Minhua; He, Zirui] Shanghai Jiao Tong Univ, Ruijin Hosp, Sch Med, Dept Gen Surg, Shanghai, Peoples R China.
   [Jiang, Tianyu; Xu, Shining; Fingerhut, Abraham; Zheng, Minhua; He, Zirui] Shanghai Minimally Invas Surg Ctr, Shanghai, Peoples R China.
   [Jiang, Yongmei; Jin, Qianwen; Shi, Yongmei] Shanghai Jiao Tong Univ, Ruijin Hosp, Sch Med, Dept Clin Nutr, Shanghai, Peoples R China.
   [Fingerhut, Abraham] Med Univ Graz, Dept Surg, Sect Surg Res, Graz, Austria.
C3 Shanghai Jiao Tong University; Shanghai Jiao Tong University; Medical
   University of Graz
RP Zheng, MH; He, ZR (通讯作者)，Shanghai Jiao Tong Univ, Ruijin Hosp, Sch Med, Dept Gen Surg, Shanghai, Peoples R China.; Zheng, MH; He, ZR (通讯作者)，Shanghai Minimally Invas Surg Ctr, Shanghai, Peoples R China.; Shi, YM (通讯作者)，Shanghai Jiao Tong Univ, Ruijin Hosp, Sch Med, Dept Clin Nutr, Shanghai, Peoples R China.
EM sym10659@rjh.com.cn; zmhtiger@yeah.net; hezirui@aliyun.com
RI he, zirui/AFZ-4741-2022
OI he, zirui/0000-0002-4223-8821
FU Shanghai Municipal Key Clinical Specially Fund [SHSLCZDZK102]
FX Funding This research was supported by funding from the Shanghai
   Municipal Key Clinical Specially Fund (SHSLCZDZK102).
CR Adamina M, 2020, J CROHNS COLITIS, V14, P155, DOI 10.1093/ecco-jcc/jjz187
   Alós R, 2008, WORLD J GASTROENTERO, V14, P5532, DOI 10.3748/wjg.14.5532
   Balestrieri P, 2020, NUTRIENTS, V12, DOI 10.3390/nu12020372
   Bischoff SC, 2020, CLIN NUTR, V39, P632, DOI 10.1016/j.clnu.2019.11.002
   Carli F, 2020, JAMA SURG, V155, P233, DOI 10.1001/jamasurg.2019.5474
   Castiglione F, 2019, ALIMENT PHARM THER, V49, P1026, DOI 10.1111/apt.15190
   Aguilar-Tablada TC, 2016, NUTRIENTS, V8, DOI 10.3390/nu8120780
   Chinese Med Assoc, 2021, J DIGEST DIS, V22, P298, DOI 10.1111/1751-2980.12994
   Cioffi I, 2020, NUTRIENTS, V12, DOI 10.3390/nu12030746
   Cioffi I, 2020, EUR J NUTR, V59, P3647, DOI 10.1007/s00394-020-02198-0
   Di Fiore A, 2014, DIGEST LIVER DIS, V46, P270, DOI 10.1016/j.dld.2013.10.016
   Dong X, 2020, SCI REP-UK, V10, DOI 10.1038/s41598-020-76115-0
   Durchschein F, 2016, WORLD J GASTROENTERO, V22, P2179, DOI 10.3748/wjg.v22.i7.2179
   Ferreira TMR, 2020, NUTR CLIN PRACT, V35, P885, DOI 10.1002/ncp.10448
   Ge XL, 2017, DIS COLON RECTUM, V60, P326, DOI 10.1097/DCR.0000000000000750
   Gold SL, 2023, INFLAMM BOWEL DIS, V29, P423, DOI 10.1093/ibd/izac102
   Jouvin I, 2018, INFLAMM BOWEL DIS, V24, P422, DOI 10.1093/ibd/izx036
   Knowles SR, 2018, INFLAMM BOWEL DIS, V24, P742, DOI 10.1093/ibd/izx100
   Lambert K, 2021, ALIMENT PHARM THER, V54, P742, DOI 10.1111/apt.16549
   Lee SH, 2018, INTEST RES, V16, P26, DOI 10.5217/ir.2018.16.1.26
   Li YC, 2015, J STEROID BIOCHEM, V148, P179, DOI 10.1016/j.jsbmb.2015.01.011
   Mak WY, 2020, J GASTROEN HEPATOL, V35, P380, DOI 10.1111/jgh.14872
   Maurício SF, 2018, CLIN NUTR, V37, P1505, DOI 10.1016/j.clnu.2017.08.026
   O'Sullivan M, 2016, EXPERT REV GASTROENT, V10, P1, DOI 10.1586/17474124.2016.1120157
   Paccagnella A, 2011, CURR OPIN ONCOL, V23, P322, DOI 10.1097/CCO.0b013e3283479c66
   Pan Y, 2017, NUTRIENTS, V9, DOI 10.3390/nu9040382
   Regueiro M, 2017, GASTROENTEROLOGY, V152, P277, DOI 10.1053/j.gastro.2016.10.039
   Santarpia L, 2019, NUTRIENTS, V11, DOI 10.3390/nu11122947
   Schwegler I, 2010, BRIT J SURG, V97, P92, DOI 10.1002/bjs.6805
   Stein J, 2016, WORLD J GASTROENTERO, V22, P7908, DOI 10.3748/wjg.v22.i35.7908
   Suibhne TN, 2012, J CROHNS COLITIS, V6, P182, DOI 10.1016/j.crohns.2011.08.002
   Svolos V, 2019, GASTROENTEROLOGY, V156, P1354, DOI 10.1053/j.gastro.2018.12.002
   Torres J, 2020, J CROHNS COLITIS, V14, P4, DOI 10.1093/ecco-jcc/jjz180
   Torres J, 2017, LANCET, V389, P1741, DOI 10.1016/S0140-6736(16)31711-1
   Weisshof R, 2015, CURR OPIN CLIN NUTR, V18, P576, DOI 10.1097/MCO.0000000000000226
   Yamamoto T, 2014, WORLD J GASTROENTERO, V20, P78, DOI 10.3748/wjg.v20.i1.78
   Yue B, 2019, MICROORGANISMS, V7, DOI 10.3390/microorganisms7100440
   Zhou W, 2017, NUTR CLIN PRACT, V32, P92, DOI 10.1177/0884533616661844
   Zittan E, 2020, NUTRIENTS, V12, DOI 10.3390/nu12051244
NR 39
TC 0
Z9 0
U1 0
U2 1
PU FRONTIERS MEDIA SA
PI LAUSANNE
PA AVENUE DU TRIBUNAL FEDERAL 34, LAUSANNE, CH-1015, SWITZERLAND
SN 2296-861X
J9 FRONT NUTR
JI Front. Nutr.
PD JAN 6
PY 2023
VL 9
AR 1085037
DI 10.3389/fnut.2022.1085037
PG 10
WC Nutrition & Dietetics
WE Science Citation Index Expanded (SCI-EXPANDED)
SC Nutrition & Dietetics
GA 7X0MN
UT WOS:000913899100001
PM 36687711
OA Green Published, gold
DA 2024-01-22
ER

PT J
AU Seiderer, J
   Elben, I
   Diegelmann, J
   Glas, J
   Stallhofer, J
   Tillack, C
   Pfennig, S
   Jürgens, M
   Schmechel, S
   Konrad, A
   Göke, B
   Ochsenkühn, T
   Müller-Myhsok, B
   Lohse, P
   Brand, S
AF Seiderer, Julia
   Elben, Ira
   Diegelmann, Julia
   Glas, Juergen
   Stallhofer, Johannes
   Tillack, Cornelia
   Pfennig, Simone
   Juergens, Matthias
   Schmechel, Silke
   Konrad, Astrid
   Goeke, Burkhard
   Ochsenkuehn, Thomas
   Mueller-Myhsok, Bertram
   Lohse, Peter
   Brand, Stephan
TI Role of the novel th17 cytokine IL-17F in inflammatory bowel disease
   (IBD):: Upregulated colonic IL-17F expression in active Crohn's disease
   and analysis of the IL17F p.Hisl6lArg polymorphism in IBD
SO INFLAMMATORY BOWEL DISEASES
LA English
DT Article
DE IL17F; p.Hisl6lArg; polymorphism; inflammatory bowel disease; Crohn's
   disease; ulcerative colitis; IL23R; NOD2; CARD 15
ID GENOME-WIDE ASSOCIATION; CATION TRANSPORTER GENES; T-CELLS; THERAPEUTIC
   TARGETS; TNF-ALPHA; SUSCEPTIBILITY; DIFFERENTIATION; VARIANTS; IL-23;
   INTERLEUKIN-17F
AB Background: Interleukin (IL)-17F, produced in IL-23R-expressing Th17 cells, is a novel member of the IL-17 cytokine family. Given the association of IL23R with inflammatory bowel disease (IBD), we characterized the role of IL-17F in 1131) including its intestinal gene expression and the effect of the IL17F p.Hisl6lArg polymorphism on disease susceptibility and phenotype of Crohn's disease (CD) and ulcerative colitis (UC). In addition, we analyzed the IL17F p.His161Arg polymorphism for potential epistasis with IL23R and NOD21CARD15 variants.
   Methods: Intestinal IL-17F mRNA expression was measured by quantitative polymerase chain reaction (PCR). Genomic DNA from 1682 individuals (CD: n=499; UC: n=216; controls: n=967) was analyzed for the presence of the IL17F p.Hisl6lArg polymorphism, the 3 NOD2 variants, p.Arg702Trp, p.Gly908Arg, and p.LeuIO07fsXI008, and 10 CD-associated IL23R variants.
   Results: Intestinal IL-17F mRNA expression was 4.4-fold in-creased in inflamed colonic lesions compared to uninflamed biopsies in CD (P=0.016) but not in UC. However, the mean intestinal IL-17F mRNA expression was higher in UC than in CD (P < 0.0001). The IL17F p.His161Arg substitution was observed with similar frequencies in IBD patients and controls and was not associated with a certain disease phenotype, but weakly associated with a low body mass index (BMI; P=0.009) and an earlier age of disease onset (P=0.039) in UC. There was no evidence for epistasis between the IL17F p.His161Arg polymorphism and IBD-associated single nucleotide polymorphisms within the IL23R gene.
   Conclusions: intestinal IL17F gene expression is increased in active CD. The TL17F p.His161Arg polymorphism is not associated with IBD susceptibility and has no epistatic interaction with CD-associated IL23R variants.
C1 [Glas, Juergen] Univ Munich, Dept Prevent Dent & Periodontol, D-80539 Munich, Germany.
   [Mueller-Myhsok, Bertram] Max Planck Inst Psychiat, D-80804 Munich, Germany.
   [Lohse, Peter] Univ Munich, Dept Clin Chem Grosshadern, D-80539 Munich, Germany.
   [Seiderer, Julia; Elben, Ira; Diegelmann, Julia; Glas, Juergen; Stallhofer, Johannes; Tillack, Cornelia; Pfennig, Simone; Juergens, Matthias; Schmechel, Silke; Konrad, Astrid; Goeke, Burkhard; Ochsenkuehn, Thomas; Brand, Stephan] Univ Munich, Dept Med Grosshadern 2, D-81377 Munich, Germany.
C3 University of Munich; Max Planck Society; University of Munich;
   University of Munich
RP Brand, S (通讯作者)，Univ Munich, Dept Med Grosshadern 2, Marchioninistr 15, D-81377 Munich, Germany.
EM stephan.brand@med.uni-muenchen.de
RI Müller-Myhsok, Bertram/A-3289-2013
OI Stallhofer, Johannes/0000-0001-8698-6103
CR Acosta-Rodriguez EV, 2007, NAT IMMUNOL, V8, P942, DOI 10.1038/ni1496
   Andoh A, 2002, J IMMUNOL, V169, P1683, DOI 10.4049/jimmunol.169.4.1683
   Brand S, 2006, AM J PHYSIOL-GASTR L, V290, pG827, DOI 10.1152/ajpgi.00513.2005
   Brand S, 2006, AM J GASTROENTEROL, V101, P99, DOI 10.1111/j.1572-0241.2005.00361.x
   Brand S, 2005, INFLAMM BOWEL DIS, V11, P645, DOI 10.1097/01.MIB.0000168372.94907.d2
   Chang SH, 2007, CELL RES, V17, P435, DOI 10.1038/cr.2007.35
   Dambacher J, 2007, INFLAMM BOWEL DIS, V13, P71, DOI 10.1002/ibd.20008
   Duerr RH, 2006, SCIENCE, V314, P1461, DOI 10.1126/science.1135245
   Franke A, 2007, PLOS ONE, V2, DOI 10.1371/journal.pone.0000691
   Gaffen SL, 2006, VITAM HORM, V74, P255, DOI 10.1016/S0083-6729(06)74010-9
   GLAS J, 2007, IN PRESS AM J GASTRO
   Glas J, 2007, PLOS ONE, V2, DOI 10.1371/journal.pone.0000819
   Hampe J, 2007, NAT GENET, V39, P207, DOI 10.1038/ng1954
   Hizawa N, 2006, CLIN EXP ALLERGY, V36, P1109, DOI 10.1111/j.1365-2222.2006.02550.x
   Huang SH, 2004, ALLERGY ASTHMA PROC, V25, P17
   Hue S, 2006, J EXP MED, V203, P2473, DOI 10.1084/jem.20061099
   Iwakura Y, 2006, J CLIN INVEST, V116, P1218, DOI 10.1172/JCI28508
   Kao CY, 2004, J IMMUNOL, V173, P3482, DOI 10.4049/jimmunol.173.5.3482
   Kawaguchi M, 2006, J ALLERGY CLIN IMMUN, V117, P795, DOI 10.1016/j.jaci.2005.12.1346
   Kikly K, 2006, CURR OPIN IMMUNOL, V18, P670, DOI 10.1016/j.coi.2006.09.008
   Komiyama Y, 2006, J IMMUNOL, V177, P566, DOI 10.4049/jimmunol.177.1.566
   Korn T, 2007, NATURE, V448, P484, DOI 10.1038/nature05970
   Kuestner RE, 2007, J IMMUNOL, V179, P5462, DOI 10.4049/jimmunol.179.8.5462
   LENNARDJONES JE, 2002, J GASTROENTEROL S, V170, P16
   Liang SC, 2006, J EXP MED, V203, P2271, DOI 10.1084/jem.20061308
   Libioulle C, 2007, PLOS GENET, V3, DOI 10.1371/journal.pgen.0030058
   Lohr J, 2006, J EXP MED, V203, P2785, DOI 10.1084/jem.20061341
   McAllister F, 2005, J IMMUNOL, V175, P404, DOI 10.4049/jimmunol.175.1.404
   Mei L, 2007, GASTROENTEROLOGY, V132, pA444
   Mensah-Brown EPK, 2006, ANN NY ACAD SCI, V1079, P157, DOI 10.1196/annals.1375.024
   Miossec P, 2004, JOINT BONE SPINE, V71, P87, DOI 10.1016/j.jbspin.2003.06.001
   Mucida D, 2007, SCIENCE, V317, P256, DOI 10.1126/science.1145697
   Neurath MF, 2007, NAT MED, V13, P26, DOI 10.1038/nm0107-26
   Numasaki M, 2004, IMMUNOL LETT, V95, P175, DOI 10.1016/j.imlet.2004.07.002
   Nurieva R, 2007, NATURE, V448, P480, DOI 10.1038/nature05969
   Oda N, 2005, AM J RESP CRIT CARE, V171, P12, DOI 10.1164/rccm.200406-778OC
   Papadakis KA, 2007, GASTROENTEROLOGY, V132, pA74
   Parkes M, 2007, NAT GENET, V39, P830, DOI 10.1038/ng2061
   Peltekova VD, 2004, NAT GENET, V36, P471, DOI 10.1038/ng1339
   Rioux JD, 2007, NAT GENET, V39, P596, DOI 10.1038/ng2032
   Sartor RB, 2006, NAT CLIN PRACT GASTR, V3, P390, DOI 10.1038/ncpgasthep0528
   SCHMECHEL S, 2007, IN PRESS INFLAMM BOW
   Schnitzler F, 2006, IMMUNOGENETICS, V58, P99, DOI 10.1007/s00251-005-0073-2
   Silverberg MS, 2005, CAN J GASTROENTEROL, V19, p5A, DOI 10.1155/2005/269076
   Starnes T, 2001, J IMMUNOL, V167, P4137, DOI 10.4049/jimmunol.167.8.4137
   Suzuki S, 2007, INT ARCH ALLERGY IMM, V143, P89, DOI 10.1159/000101413
   Thalmaier D, 2006, ALIMENT PHARM THERAP, V24, P1105, DOI 10.1111/j.1365-2036.2006.03093.x
   Török HP, 2005, GUT, V54, P1421, DOI 10.1136/gut.2005.066340
   van Beelen AJ, 2007, IMMUNITY, V27, P660, DOI 10.1016/j.immuni.2007.08.013
   Veldhoen M, 2006, IMMUNITY, V24, P179, DOI 10.1016/j.immuni.2006.01.001
   Wendling D, 2007, JOINT BONE SPINE, V74, P304, DOI 10.1016/j.jbspin.2006.11.005
   Wilson NJ, 2007, NAT IMMUNOL, V8, P950, DOI 10.1038/ni1497
   Wright JF, 2007, J BIOL CHEM, V282, P13447, DOI 10.1074/jbc.M700499200
   Xavier RJ, 2007, NATURE, V448, P427, DOI 10.1038/nature06005
   Yen D, 2006, J CLIN INVEST, V116, P1310, DOI 10.1172/JCI21404
   Zhang ZL, 2007, INT IMMUNOPHARMACOL, V7, P409, DOI 10.1016/j.intimp.2006.09.024
   Zhou LA, 2007, NAT IMMUNOL, V8, P967, DOI 10.1038/ni1488
   Zhou Y, 2007, CYTOKINE, V38, P157, DOI 10.1016/j.cyto.2007.06.002
NR 58
TC 267
Z9 314
U1 0
U2 19
PU WILEY-BLACKWELL
PI HOBOKEN
PA 111 RIVER ST, HOBOKEN 07030-5774, NJ USA
SN 1078-0998
J9 INFLAMM BOWEL DIS
JI Inflamm. Bowel Dis.
PD APR
PY 2008
VL 14
IS 4
BP 437
EP 445
DI 10.1002/ibd.20339
PG 9
WC Gastroenterology & Hepatology
WE Science Citation Index Expanded (SCI-EXPANDED)
SC Gastroenterology & Hepatology
GA 285NN
UT WOS:000254783600001
PM 18088064
OA Bronze
DA 2024-01-22
ER

PT J
AU Nausheen, S
   Cunha, BA
AF Nausheen, Sara
   Cunha, Burke A.
TI Q fever community-acquired pneumonia in a patient with Crohn's disease
   on immunosuppressive therapy
SO HEART & LUNG
LA English
DT Article
ID ATYPICAL PNEUMONIAS; CLINICAL-DIAGNOSIS
AB Community-acquired pneumonia (CAP) may be caused by typical or atypical pathogens. The three most common zoonotic atypical pathogens are Chlamydophila psittaci (psittacosis), Francisella tularensis (tularemia), and Coxiella burnetii (Q fever). Atypical CAPs are suggested by a distinctive pattern of extrapulmonary organ involvement. Zoonotic CAP may be differentiated from nonzoonotic CAP (Chlamydia pneumoniae, Mycoplasma pneumoniae, Legionnaire's disease) by a recent zoonotic vector contact history. Zoonotic atypical CAP occurs sporadically, but not randomly, and require close association with the appropriate zoonotic vector to transmit the infection. CAP accompanied by the extrapulmonary finding of splenomegaly in a normal host limits differential diagnostic possibilities to Q fever and psittacosis. Splenomegaly does not occur with other typical or atypical CAP. Another common extrapulmonary finding occurs with some atypical pneumonias, that is, Q fever, psittacosis, and Legionnaire's disease is early mild/transient elevations of serum transaminases indicative of (hepatic) extrapulmonary organ involvement. The case presented is a middle-aged man with longstanding Crohn's disease who was further immunosuppressed by chronic prednisone therapy. The patient presented with CAP and extrapulmonary findings, that is, splenomegaly and increased serum transaminases. He denied recent contact with birds or animals. Because Crohn's disease and Q fever CAP may be accompanied by splenomegaly, the cause of his splenomegaly was a diagnostic dilemma. The patient was treated with levofloxacin. Serologic tests for atypical pathogens (Q fever, psittacosis, Legionnaire's disease, C. pneumoniae, and M. pneumoniae) were ordered. Enzyme-linked immunosorbent assay serology for Q fever was positive with elevated acute immunoglobulin-M (phase II) titers. Re-questioning of the patient revealed a recent exposure to a neighbor's parturient cat, providing the necessary zoonotic vector contact history for Q fever. The patient responded to levofloxacin, which resulted in resolution of the patient's symptoms, right lower lobe pneumonia, and splenomegaly. Because a prior abdominal computed tomography scan indicated no splenomegaly and his splenomegaly resolved with antimicrobial therapy, the splenomegaly was related to Q fever CAP.
C1 Winthrop Univ Hosp, Div Infect Dis, Mineola, NY 11501 USA.
   SUNY Stony Brook, Sch Med, Stony Brook, NY 11794 USA.
C3 Winthrop University Hospital; State University of New York (SUNY)
   System; State University of New York (SUNY) Stony Brook
RP Cunha, BA (通讯作者)，Winthrop Univ Hosp, Div Infect Dis, 222 Stn Plaza N Suite 432, Mineola, NY 11501 USA.
CR Cosentini R, 2001, Monaldi Arch Chest Dis, V56, P527
   CUNHA BA, 1991, POSTGRAD MED, V90, P89
   Cunha BA, 2006, CLIN MICROBIOL INFEC, V12, P12, DOI 10.1111/j.1469-0691.2006.01393.x
   Cunha BA, 1996, POSTGRAD MED, V99, P123
   CUNHA BA, 2007, PNEUMONIA ESSENTIALS
   CUNHA BA, 1996, CURRENT DIAGNOSIS, V9
   DUPONT HT, 1994, CLIN DIAGN LAB IMMUN, V1, P189, DOI 10.1128/CDLI.1.2.189-196.1994
   DUPONT HT, 1992, AM J MED, V93, P427, DOI 10.1016/0002-9343(92)90173-9
   Marrie TJ, 2002, CURR CLIN TOPICS INF, V22, P97
   Marrie TJ, 2004, CURR OPIN INFECT DIS, V17, P137, DOI 10.1097/00001432-200404000-00012
   MARRIE TJ, 1988, J INFECT DIS, V158, P101, DOI 10.1093/infdis/158.1.101
   Marrie TJ, 2003, EUR RESPIR J, V21, P713, DOI 10.1183/09031936.03.00099703
   Okimoto N, 2004, RESPIROLOGY, V9, P278, DOI 10.1111/j.1440-1843.2004.00586.x
   Parker NR, 2006, LANCET, V367, P679, DOI 10.1016/S0140-6736(06)68266-4
   RAOULT D, 2000, MEDICINE, V79, P119
   ROZEN P, 1977, AM J GASTROENTEROL, V67, P489
NR 16
TC 11
Z9 11
U1 0
U2 1
PU MOSBY-ELSEVIER
PI NEW YORK
PA 360 PARK AVENUE SOUTH, NEW YORK, NY 10010-1710 USA
SN 0147-9563
EI 1527-3288
J9 HEART LUNG
JI Heart Lung
PD JUL-AUG
PY 2007
VL 36
IS 4
BP 300
EP 303
DI 10.1016/j.hrtlng.2007.02.010
PG 4
WC Cardiac & Cardiovascular Systems; Nursing; Respiratory System
WE Science Citation Index Expanded (SCI-EXPANDED)
SC Cardiovascular System & Cardiology; Nursing; Respiratory System
GA 193MY
UT WOS:000248279300009
PM 17628200
DA 2024-01-22
ER

PT J
AU Kast, RE
   Altschuler, EL
AF Kast, RE
   Altschuler, EL
TI Combination of bupropion, paroxetine and quetiapine as adjuvant
   treatment for multiple myeloma
SO MEDICAL HYPOTHESES
LA English
DT Article
ID CROHNS-DISEASE; INTERLEUKIN-6; REMISSION; RECEPTORS; CELLS
AB Multiple myeloma is a severe plasma dyschrasia with no known treatment or cure, even bone marrow transplantation. Cytokines such as tumor necrosis factor-alpha (TNF) and interleukin-6 (Il-6) are thought to be important trophic factors for the malignant plasma cells. In turn, histamine and nitric oxide are positive regulatory factors for Il-6. Here we note that the safe, approved and commonly used psychiatric medicines bupropion (Wellbutrin), paroxetine (Paxil) and quetiapine (Seroquel) are respectively potent TNF, nitric oxide and histamine antagonists and thus might find some use in treatment of multiple myeloma. (C) 2004 Elsevier Ltd. All rights reserved.
C1 Mt Sinai Sch Med, New York, NY 10029 USA.
   Univ Vermont, Coll Med, Dept Psychiat, Burlington, VT 05401 USA.
C3 Icahn School of Medicine at Mount Sinai; University of Vermont
RP Altschuler, EL (通讯作者)，Mt Sinai Sch Med, 1425 Madison Ave,POB 1240, New York, NY 10029 USA.
EM eric.altschuler@mssm.edu
CR BORSET MW, 1994, EUR J HAEMATOL, V33, P31
   Conti P, 2002, ALLERGY ASTHMA PROC, V23, P331
   Finkel MS, 1996, PSYCHOPHARMACOL BULL, V32, P653
   Guirao X, 1997, AM J PHYSIOL-ENDOC M, V273, pE1203, DOI 10.1152/ajpendo.1997.273.6.E1203
   Kast RE, 1998, GASTROENTEROLOGY, V115, P1034, DOI 10.1016/S0016-5085(98)70292-6
   Kast RE, 2001, GASTROENTEROLOGY, V121, P1260
   KLEIN B, 1989, BLOOD, V73, P517
   Kumar A, 2003, LANCET ONCOL, V4, P293, DOI 10.1016/S1470-2045(03)01077-5
   Miljkovic D, 2002, CYTOKINE, V19, P181, DOI 10.1006/cyto.2002.0885
   Modell JG, 2002, PSYCHOSOM MED, V64, P835, DOI 10.1097/01.PSY.0000021954.59258.9B
   Richelson E, 2000, LIFE SCI, V68, P29, DOI 10.1016/S0024-3205(00)00911-5
   TALMADGE J, 1993, INT J IMMUNOPHARMACO, V15, P219, DOI 10.1016/0192-0561(93)90098-J
NR 12
TC 7
Z9 7
U1 0
U2 1
PU CHURCHILL LIVINGSTONE
PI EDINBURGH
PA JOURNAL PRODUCTION DEPT, ROBERT STEVENSON HOUSE, 1-3 BAXTERS PLACE,
   LEITH WALK, EDINBURGH EH1 3AF, MIDLOTHIAN, SCOTLAND
SN 0306-9877
EI 1532-2777
J9 MED HYPOTHESES
JI Med. Hypotheses
PY 2004
VL 62
IS 5
BP 817
EP 818
DI 10.1016/j.mehy.2003.11.032
PG 2
WC Medicine, Research & Experimental
WE Science Citation Index Expanded (SCI-EXPANDED)
SC Research & Experimental Medicine
GA 820HA
UT WOS:000221376900032
PM 15082113
DA 2024-01-22
ER

PT J
AU Elbanoni, OE
   Altawaty, A
AF Elbanoni, Om-Elkhair
   Altawaty, Adel
TI Steroid-Induced acute psychosis in an 8-year-old child with inflammatory
   bowel disease
SO IBNOSINA JOURNAL OF MEDICINE AND BIOMEDICAL SCIENCES
LA English
DT Article
DE Inflammatory bowel disease; psychosis; pulse therapy; steroids
ID CORTICOSTEROIDS
AB We present a case of an 8-year-old male child diagnosed with Crohn's disease, and he experienced a steroid-induced psychosis during induction of remission with corticosteroid therapy. This study aims to report a steroid-induced psychosis in the pediatric age group and add this case to the limited number of reported pediatric patients who developed a steroid-induced psychosis with a focused review of the literature.
C1 [Elbanoni, Om-Elkhair] Benghazi Univ, Benghazi Med Ctr, Dept Pediat Gastroentrol, Benghazi, Libya.
   [Altawaty, Adel] Libyan Int Med Univ, Dept Pediat Gastroenterol, Benghazi, Libya.
C3 University of Benghazi
RP Elbanoni, OE (通讯作者)，Benghazi Univ, Benghazi Med Ctr, Dept Pediat Gastroentrol, Benghazi, Libya.
EM omelkhirbanoni@gmail.com
CR American Psychiatric Association, 1980, DIAGN STAT MAN MENT
   [Anonymous], Major side effects of systemic glucocorticoids-UpToDate
   Balogun F., 2015, JSM CLIN CASE REP, V3, P1088
   French J, 2003, Can Child Adolesc Psychiatr Rev, V12, P117
   Hochhauser CJ, 2005, SUPPORT CARE CANCER, V13, P967, DOI 10.1007/s00520-005-0882-8
   Hodgins GE, 2018, J CHILD ADOL PSYCHOP, V28, P354, DOI 10.1089/cap.2018.0017
   Janes Michael, 2019, Proc (Bayl Univ Med Cent), V32, P614, DOI 10.1080/08998280.2019.1629223
   Kim JW, 2020, J KOR ACAD CHILD ADO, V31, P161, DOI 10.5765/jkacap.200022
   Mrakotsky C, 2013, J INT NEUROPSYCH SOC, V19, P96, DOI 10.1017/S1355617712001014
   Mrakotsky CM, 2011, PEDIATR BLOOD CANCER, V57, P492, DOI 10.1002/pbc.23060
   Ruemmele FM, 2014, J CROHNS COLITIS, V8, P1179, DOI 10.1016/j.crohns.2014.04.005
   Sirois F, 2003, GEN HOSP PSYCHIAT, V25, P27, DOI 10.1016/S0163-8343(02)00241-4
   Warrington TP, 2006, MAYO CLIN PROC, V81, P1361, DOI 10.4065/81.10.1361
NR 13
TC 1
Z9 1
U1 0
U2 0
PU WOLTERS KLUWER MEDKNOW PUBLICATIONS
PI MUMBAI
PA WOLTERS KLUWER INDIA PVT LTD , A-202, 2ND FLR, QUBE, C T S  NO 1498A-2
   VILLAGE MAROL, ANDHERI EAST, MUMBAI, 400059, INDIA
SN 1947-489X
J9 IBNOSINA J MED BIOME
JI Ibnosina J. Med. Biomed. Sci.
PD APR-JUN
PY 2021
VL 13
IS 2
BP 91
EP 94
DI 10.4103/1947-489X.320362
PG 4
WC Medicine, General & Internal
WE Emerging Sources Citation Index (ESCI)
SC General & Internal Medicine
GA TI1CD
UT WOS:000672518900010
DA 2024-01-22
ER

PT J
AU Fromont, A
   De Seze, J
   Fleury, MC
   Maillefert, JF
   Moreau, T
AF Fromont, A.
   De Seze, J.
   Fleury, M. C.
   Maillefert, J. F.
   Moreau, T.
TI Inflammatory demyelinating events following treatment with anti-tumor
   necrosis factor
SO CYTOKINE
LA English
DT Review
DE Multiple sclerosis; Tumor necrosis factor alpha; Demyelinating events;
   Optic neuritis
ID MULTIPLE-SCLEROSIS; FACTOR-ALPHA; TNF-ALPHA; ASSOCIATION; DISEASE;
   ACTIVATION; MECHANISMS; CRITERIA; THERAPY
AB Background: Tumor necrosis factor alpha (TNF-alpha) is an inflammatory cytokine involved in certain inflammatory diseases including multiple sclerosis (MS), rheumatoid arthritis (RA), and Crohn's disease. The anti-TNF-alpha treatments used for RA may be associated with inflammatory demyelinating events affecting the central nervous system and may possibly aggravate known MS. Objective: We report here three new cases of inflammatory demyelinating events of the central nervous system following treatment with anti-TNF-alpha. Results: The neurological symptoms appeared on average 5 months after initiation of the treatment. For all patients, the inflammatory process was confirmed by brain magnetic resonance imaging. The symptoms totally or partially regressed as soon as anti-TNF-alpha treatment was stopped except for one patient who developed clinically defined MS. Conclusions: Inflammatory demyelination of the central nervous system may be associated with the use of anti-TNF-alpha. Patients with rheumatoid arthritis treated with these treatments should benefit from a follow-up which includes brain MRI. (C) 2008 Elsevier Ltd. All rights reserved.
C1 [Fromont, A.; Moreau, T.] Univ Hosp Dijon, Dept Neurol, F-21000 Dijon, France.
   [De Seze, J.; Fleury, M. C.] Univ Hosp Strasbourg, Dept Neurol, F-67000 Strasbourg, France.
   [Maillefert, J. F.] Univ Hosp Dijon, Dept Rheumatol, F-21000 Dijon, France.
C3 CHU Dijon Bourgogne; CHU Strasbourg; CHU Dijon Bourgogne
RP Moreau, T (通讯作者)，Univ Hosp Dijon, Dept Neurol, F-21000 Dijon, France.
EM thibault.moreau@chu-Dijon.fr
RI De Seze, Jerome/M-8316-2016
OI De Seze, Jerome/0000-0002-7197-7578
CR [Anonymous], 1999, Neurology, V53, P457
   Barkhof F, 1997, BRAIN, V120, P2059, DOI 10.1093/brain/120.11.2059
   BEKKELUND SI, 1995, AM J NEURORADIOL, V16, P767
   Cope A, 1997, RES IMMUNOL, V148, P307, DOI 10.1016/S0923-2494(97)87239-2
   Hamon MA, 2007, REV NEUROL-FRANCE, V163, P1232, DOI 10.1016/S0035-3787(07)78408-4
   Hohlfeld R, 1996, Mult Scler, V1, P376
   Kirk CW, 1997, J NEUROL SCI, V147, P21, DOI 10.1016/S0022-510X(96)00313-9
   Mitoma H, 2005, GASTROENTEROLOGY, V128, P376, DOI 10.1053/j.gastro.2004.11.060
   Mohan N, 2001, ARTHRITIS RHEUM-US, V44, P2862, DOI 10.1002/1529-0131(200112)44:12<2862::AID-ART474>3.0.CO;2-W
   PANITCH HS, 1987, NEUROLOGY, V37, P1097, DOI 10.1212/WNL.37.7.1097
   Polman CH, 2005, ANN NEUROL, V58, P840, DOI 10.1002/ana.20703
   Ramos-Casals M, 2007, MEDICINE, V86, P242, DOI 10.1097/MD.0b013e3181441a68
   Robinson WH, 2001, ARTHRITIS RHEUM-US, V44, P1977, DOI 10.1002/1529-0131(200109)44:9<1977::AID-ART345>3.0.CO;2-6
   ROTH MP, 1994, J NEUROIMMUNOL, V51, P93, DOI 10.1016/0165-5728(94)90133-3
   SELMAJ K, 1991, J CLIN INVEST, V87, P949, DOI 10.1172/JCI115102
   SELMAJ KW, 1995, NEUROLOGY, V45, pS44, DOI 10.1212/WNL.45.6_Suppl_6.S44
   SHARIEF MK, 1991, NEW ENGL J MED, V325, P467, DOI 10.1056/NEJM199108153250704
   Sicotte NL, 2001, NEUROLOGY, V57, P1885, DOI 10.1212/WNL.57.10.1885
   Tauber T, 2006, J AAPOS, V10, P26, DOI 10.1016/j.jaapos.2005.12.002
   Titelbaum DS, 2005, AM J NEURORADIOL, V26, P1548
   Tran THC, 2005, J FR OPHTALMOL, V28, P201, DOI 10.1016/S0181-5512(05)81044-7
   vanOosten BW, 1996, NEUROLOGY, V47, P1531, DOI 10.1212/WNL.47.6.1531
   Vermeire S, 2003, GASTROENTEROLOGY, V125, P32, DOI 10.1016/S0016-5085(03)00701-7
   Wong M, 2008, CLIN IMMUNOL, V126, P121, DOI 10.1016/j.clim.2007.08.013
   Zéphir H, 2008, J NEUROL NEUROSUR PS, V79, P1032, DOI 10.1136/jnnp.2006.108290
   ZHENG LX, 1995, NATURE, V377, P348, DOI 10.1038/377348a0
NR 26
TC 96
Z9 103
U1 0
U2 1
PU ACADEMIC PRESS LTD- ELSEVIER SCIENCE LTD
PI LONDON
PA 24-28 OVAL RD, LONDON NW1 7DX, ENGLAND
SN 1043-4666
EI 1096-0023
J9 CYTOKINE
JI Cytokine
PD FEB
PY 2009
VL 45
IS 2
BP 55
EP 57
DI 10.1016/j.cyto.2008.11.002
PG 3
WC Biochemistry & Molecular Biology; Cell Biology; Immunology
WE Science Citation Index Expanded (SCI-EXPANDED)
SC Biochemistry & Molecular Biology; Cell Biology; Immunology
GA 416XN
UT WOS:000264038900001
PM 19109035
DA 2024-01-22
ER

PT J
AU Hoffman, MB
   Farhangian, M
   Feldman, SR
AF Hoffman, Melissa B.
   Farhangian, Michael
   Feldman, Steven R.
TI Psoriasis during pregnancy: characteristics and important management
   recommendations
SO EXPERT REVIEW OF CLINICAL IMMUNOLOGY
LA English
DT Review
DE acitretin; apremilast; coal tar; corticosteroid; cyclosporine;
   etanercept; infliximab; methotrexate; pimecrolimus; pregnancy;
   psoriasis; salicylic acid; secukinumab; tacrolimus; therapy; ustekinumab
ID GENERALIZED PUSTULAR PSORIASIS; NECROSIS-FACTOR ANTAGONISTS; LOW-DOSE
   METHOTREXATE; NARROW-BAND UVB; RHEUMATOID-ARTHRITIS; SYSTEMIC
   ABSORPTION; TOPICAL TACROLIMUS; PLAQUE PSORIASIS; CROHNS-DISEASE;
   PERCUTANEOUS-ABSORPTION
AB The treatment of psoriasis in pregnant women can be challenging. Psoriasis generally improves during pregnancy; however, many pregnant patients still require treatment. In treating pregnant patients, the benefits of treatment and risks to the mother and the fetus must be considered. For localized psoriasis, topical corticosteroids are the treatment of choice. Other topical agents that are approved for the treatment of psoriasis, such as topical tar products and topical tazarotene, should be avoided during pregnancy because of unclear risks of teratogenicity. For moderate-to-severe psoriasis, ultraviolet B phototherapy is preferred. Despite limited safety data, biologics are favored over other systemic medications when needed. While there are new treatment options for psoriasis, there is limited information on the safety of medications during pregnancy.
C1 [Hoffman, Melissa B.; Farhangian, Michael; Feldman, Steven R.] Wake Forest Sch Med, Dept Dermatol, Ctr Dermatol Res, Winston Salem, NC 27157 USA.
   [Feldman, Steven R.] Wake Forest Sch Med, Dept Pathol, Winston Salem, NC USA.
   [Feldman, Steven R.] Wake Forest Sch Med, Dept Publ Hlth Sci, Winston Salem, NC USA.
C3 Wake Forest University; Wake Forest University; Wake Forest University
RP Farhangian, M (通讯作者)，Wake Forest Sch Med, Dept Dermatol, Ctr Dermatol Res, Winston Salem, NC 27157 USA.
EM mikefarhangian@gmail.com
RI Feldman, Steven R./AAH-6971-2021
OI Feldman, Steven R./0000-0002-0090-6289
FU Galderma Laboratories; Galderma; Janssen; Abbott Labs; Amgen;
   Stiefel/GlaxoSmithKline; Celgene; Anacor
FX The Center for Dermatology Research is supported by an unrestricted
   educational grant from Galderma Laboratories, LP. S Feldman is a speaker
   for Janssen and Taro. He is a consultant and speaker for Galderma,
   Stiefel/GlaxoSmithKline, Abbott Labs, Leo Pharma Inc. S Feldman has
   received grants from Galderma, Janssen, Abbott Labs, Amgen,
   Stiefel/GlaxoSmithKline, Celgene and Anacor. He is a consultant for
   Amgen, Baxter, Caremark, Gerson Lehrman Group, Guidepoint Global, Hanall
   Pharmaceutical Co. Ltd, Kikaku, Lilly, Merck & Co Inc, Merz
   Pharmaceuticals, Mylan, Novartis Pharmaceuticals, Pfizer Inc, Qurient,
   Suncare Research and Xenoport. He is on the advisory board for Pfizer
   Inc. S Feldman is the founder and holds stock in Causa Research, and
   holds stock and is majority owner in Medical Quality Enhancement
   Corporation. He receives Royalties from UpToDate and Xlibris. The
   authors have no other relevant affiliations or financial involvement
   with any organization or entity with a financial interest in or
   financial conflict with the subject matter or materials discussed in the
   manuscript apart from those disclosed.
CR Ahn CS, 2013, J DRUGS DERMATOL, V12, P906
   Alsenaid A, 2014, J EUR ACAD DERMATOL, V21, P12872
   Andrulonis R, 2012, J DRUGS DERMATOL, V11, P1240
   [Anonymous], 2014, OT PACK INS
   [Anonymous], 2009, DOV PACK INS
   [Anonymous], 2008, CONT FORM LAB HUM PE
   [Anonymous], 2015, COS PACK INS
   [Anonymous], 2012, CALC
   Aractingi S, 2001, AM J PATHOL, V159, P71, DOI 10.1016/S0002-9440(10)61675-6
   ARMENTI VT, 1995, TRANSPLANTATION, V59, P476
   Babalola O, 2013, DERMATOL THER, V26, P285, DOI 10.1111/dth.12073
   Bae YSC, 2012, J AM ACAD DERMATOL, V67, P459, DOI 10.1016/j.jaad.2011.07.039
   Bar-Oz B, 2001, TRANSPLANTATION, V71, P1051, DOI 10.1097/00007890-200104270-00006
   Bell Anthony J, 2002, Emerg Med (Fremantle), V14, P188, DOI 10.1046/j.1442-2026.2002.00316.x
   Bermas BL, 2014, CURR OPIN RHEUMATOL, V26, P334, DOI 10.1097/BOR.0000000000000054
   Berthelot JM, 2009, JOINT BONE SPINE, V76, P28, DOI 10.1016/j.jbspin.2008.04.016
   Berthelsen BG, 2010, RHEUMATOLOGY, V49, P2225, DOI 10.1093/rheumatology/keq185
   Bourke JF, 1997, J AM ACAD DERMATOL, V37, P929, DOI 10.1016/S0190-9622(97)70067-7
   Boyd AS, 1996, INT J DERMATOL, V35, P169, DOI 10.1111/j.1365-4362.1996.tb01632.x
   Bozdag K, 2012, CUTAN OCUL TOXICOL, V31, P67, DOI 10.3109/15569527.2011.602035
   Braun GS, 2007, INT J DERMATOL, V46, P1315, DOI 10.1111/j.1365-4632.2007.03347.x
   BREDBERG A, 1983, MUTAT RES, V118, P191, DOI 10.1016/0165-1218(83)90142-8
   BRINDLEY CJ, 1989, DERMATOLOGICA, V178, P79, DOI 10.1159/000248397
   Brubacher JR, 1996, J TOXICOL-CLIN TOXIC, V34, P431, DOI 10.3109/15563659609013814
   Carmichael SL, 2007, AM J OBSTET GYNECOL, V197, DOI 10.1016/j.ajog.2007.05.046
   Carter JD, 2006, J RHEUMATOL, V33, P1014
   Carter JD, 2009, J RHEUMATOL, V36, P635, DOI 10.3899/jrheum.080545
   Cheent K, 2010, J CROHNS COLITIS, V4, P603, DOI 10.1016/j.crohns.2010.05.001
   Chi CC, 2011, BRIT J DERMATOL, V165, P943, DOI 10.1111/j.1365-2133.2011.10513.x
   Chi CC, 2009, COCHRANE DB SYST REV, DOI 10.1002/14651858.CD007346.pub2
   CHRISTOPHERS E, 1995, CLIN DERMATOL, V13, P131, DOI 10.1016/0738-081X(95)93819-A
   Coburn LA, 2006, DIGEST DIS SCI, V51, P2045, DOI 10.1007/s10620-006-9452-2
   Czeizel AE, 1997, TERATOLOGY, V56, P335, DOI 10.1002/(SICI)1096-9926(199711)56:5<335::AID-TERA7>3.0.CO;2-W
   DAVID M, 1988, MED TOXICOL ADV DRUG, V3, P273, DOI 10.1007/BF03259940
   Davies R, 2013, ANN RHEUM DIS, V72, P461, DOI 10.1136/annrheumdis-2012-202228
   Dhar S, 2014, INDIAN J DERMATOL, V59, P460, DOI 10.4103/0019-5154.139874
   Diav-Citrin O, 2014, REPROD TOXICOL, V43, P78, DOI 10.1016/j.reprotox.2013.11.004
   Djokanovic N, 2011, REPROD TOXICOL, V32, P93, DOI 10.1016/j.reprotox.2011.05.009
   DONNENFELD AE, 1994, TERATOLOGY, V49, P79, DOI 10.1002/tera.1420490202
   Edmonds EVJ, 2005, CLIN EXP DERMATOL, V30, P709, DOI 10.1111/j.1365-2230.2005.01869.x
   Edwards MJ, 2003, AM J MED GENET A, V120A, P459, DOI 10.1002/ajmg.a.20130
   El-Saie LT, 2011, LASER MED SCI, V26, P481, DOI 10.1007/s10103-011-0895-0
   FELDKAMP M, 1993, TERATOLOGY, V47, P533, DOI 10.1002/tera.1420470605
   Finch TM, 2000, BRIT J DERMATOL, V142, P582, DOI 10.1046/j.1365-2133.2000.03396.x
   Fotiadou C, 2012, J DERMATOL CASE REP, V6, P105, DOI 10.3315/jdcr.2012.1116
   Ghislain PD, 2004, BRIT J DERMATOL, V150, P1052, DOI 10.1111/j.1365-2133.2004.05914.x
   Graham-Brown RAC, 2003, INT J CLIN PRACT, V57, P319
   GUNNARSKOG JG, 1993, ARCH DERMATOL, V129, P320, DOI 10.1001/archderm.129.3.320
   Günther C, 1998, SKIN PHARMACOL APPL, V11, P35, DOI 10.1159/000029806
   Hyoun SC, 2012, BIRTH DEFECTS RES A, V94, P187, DOI 10.1002/bdra.23003
   Hyrich KL, 2006, ARTHRITIS RHEUM-US, V54, P2701, DOI 10.1002/art.22028
   Jain AB, 2003, TRANSPLANTATION, V76, P827, DOI 10.1097/01.TP.0000084823.89528.89
   Jang MS, 2011, EUR J DERMATOL, V21, P634, DOI 10.1684/ejd.2011.1409
   Kainz A, 2000, TRANSPLANTATION, V70, P1718, DOI 10.1097/00007890-200012270-00010
   Kapoor R, 2006, ARCH DERMATOL, V142, P1373, DOI 10.1001/archderm.142.10.1373
   Kawaguchi M, 2003, J DERMATOL, V30, P801, DOI 10.1111/j.1346-8138.2003.tb00481.x
   Kim J, 2015, DERMATOL CLIN, V33, P13, DOI 10.1016/j.det.2014.09.002
   Kozer E, 2002, AM J OBSTET GYNECOL, V187, P1623, DOI 10.1067/mob.2002.127376
   KOZLOWSKI RD, 1990, AM J MED, V88, P589, DOI 10.1016/0002-9343(90)90522-F
   KRAGBALLE K, 1988, BRIT J DERMATOL, V119, P223, DOI 10.1111/j.1365-2133.1988.tb03204.x
   Krueger Gerald G, 2007, J Drugs Dermatol, V6, P185
   Lam J, 2008, J AM ACAD DERMATOL, V59, P295, DOI 10.1016/j.jaad.2008.03.018
   Lamarque V, 1997, TRANSPLANT P, V29, P2480, DOI 10.1016/S0041-1345(97)00458-2
   LANESE DM, 1993, J CLIN INVEST, V91, P2144, DOI 10.1172/JCI116440
   Langley RG, 2014, NEW ENGL J MED, V371, P326, DOI 10.1056/NEJMoa1314258
   Lebwohl M, 2004, J AM ACAD DERMATOL, V51, P723, DOI 10.1016/j.jaad.2004.07.011
   Liao YH, 2007, BRIT J DERMATOL, V157, P1005, DOI 10.1111/j.1365-2133.2007.08201.x
   Lichtenstein GR, 2006, CLIN GASTROENTEROL H, V4, P621, DOI 10.1016/j.cgh.2006.03.002
   Lieben L, 2013, BONE, V57, P123, DOI 10.1016/j.bone.2013.07.029
   Lin HC, 2014, BRIT J DERMATOL, V28, P13306
   Mahadevan U, 2011, AM J GASTROENTEROL, V106, P214, DOI 10.1038/ajg.2010.464
   Martin PL, 2010, BIRTH DEFECTS RES B, V89, P351, DOI 10.1002/bdrb.20250
   Masmoudi A, 2008, J GYNECOL OBST BIO R, V37, P804, DOI 10.1016/j.jgyn.2008.06.002
   MCHUGH NJ, 1989, BRIT J RHEUMATOL, V28, P50
   MCNEILL ME, 1988, AM J OBSTET GYNECOL, V159, P896, DOI 10.1016/S0002-9378(88)80165-0
   Menter A, 2008, J AM ACAD DERMATOL, V58, P826, DOI 10.1016/j.jaad.2008.02.039
   Menter A, 2009, J AM ACAD DERMATOL, V61, P451, DOI 10.1016/j.jaad.2009.03.027
   Mervic L, 2014, ACTA DERMATOVEN ALP, V23, P27, DOI 10.15570/actaapa.2014.7
   Miniero R, 2004, TRANSPL INT, V17, P724, DOI 10.1111/j.1432-2277.2004.tb00501.x
   Mishkin DS, 2006, INFLAMM BOWEL DIS, V12, P827, DOI 10.1097/00054725-200608000-00020
   Miyachi Y, 2002, EUR J DERMATOL, V12, P463
   Morra P, 1996, ANN PHARMACOTHER, V30, P935, DOI 10.1177/106002809603000903
   Moustafa Farah, 2014, Dermatol Online J, V20, P22608
   Mowad CM, 1998, CUTIS, V61, P257
   Murase JE, 2005, ARCH DERMATOL, V141, P601, DOI 10.1001/archderm.141.5.601
   Murase JE, 2014, J AM ACAD DERMATOL, V70, DOI 10.1016/j.jaad.2013.09.010
   Murashima A, 2009, ANN RHEUM DIS, V68, P1793, DOI 10.1136/ard.2008.105924
   Natsumi I, 2013, RHEUMATOL INT, V33, P2433, DOI 10.1007/s00296-012-2433-1
   NOLTEN WE, 1981, AM J OBSTET GYNECOL, V139, P492, DOI 10.1016/0002-9378(81)90331-8
   Pariser D, 2009, AM J THER, V16, P264, DOI 10.1097/MJT.0b013e31818a975c
   Parisi R, 2013, J INVEST DERMATOL, V133, P377, DOI 10.1038/jid.2012.339
   Pitarch G, 2006, ACTA DERM-VENEREOL, V86, P64, DOI 10.1080/00015550510040923
   Raddadi AA, 1999, BRIT J DERMATOL, V140, P1197
   Raychaudhuri SP, 2003, INT J DERMATOL, V42, P518, DOI 10.1046/j.1365-4362.2003.01760.x
   Remitz A, 1999, BRIT J DERMATOL, V141, P103
   Rose RF, 2009, J AM ACAD DERMATOL, V61, P259, DOI 10.1016/j.jaad.2009.03.011
   Roux CH, 2007, RHEUMATOLOGY, V46, P695, DOI 10.1093/rheumatology/kel400
   Rump JA, 2010, Z RHEUMATOL, V69, P903, DOI 10.1007/s00393-010-0652-y
   Russell RK, 2001, J PEDIATR GASTR NUTR, V32, P207, DOI 10.1097/00005176-200102000-00022
   Schafer P, 2012, BIOCHEM PHARMACOL, V83, P1583, DOI 10.1016/j.bcp.2012.01.001
   Schnitzler F, 2011, INFLAMM BOWEL DIS, V17, P1846, DOI 10.1002/ibd.21583
   Schwarb FP, 1999, DERMATOLOGY, V198, P44, DOI 10.1159/000018063
   Sgro MD, 2002, TERATOLOGY, V65, P5, DOI 10.1002/tera.1092
   Sheth VM, 2011, J AM ACAD DERMATOL, V65, P699, DOI 10.1016/j.jaad.2011.06.001
   Sheth VM, 2011, J AM ACAD DERMATOL, Vv65, P715
   Soleymani T, 2015, INT J DERMATOL, V20, P12790
   Solomon CG, 2015, NEW ENGL J MED, V372, P475, DOI 10.1056/NEJMe1414836
   STERN RS, 1991, ARCH DERMATOL, V127, P347, DOI 10.1001/archderm.127.3.347
   Suzuki Toshiro, 1996, Journal of Toxicological Sciences, V21, P389
   Thomas AG, 1997, OBSTET GYNECOL, V90, P916, DOI 10.1016/S0029-7844(97)00535-8
   Thomson M A, 2004, J Dermatolog Treat, V15, P308
   Torloni MR, 2006, ULTRASOUND OBST GYN, V27, P227, DOI 10.1002/uog.2647
   Treacy G, 2000, HUM EXP TOXICOL, V19, P226, DOI 10.1191/096032700678815765
   Trémezaygues L, 2011, DERM-ENDOCRINOL, V3, P180, DOI [10.4161/derm.17534, 10.4161/derm.3.3.17534]
   van de Kerkhof PCM, 2002, BRIT J DERMATOL, V146, P414, DOI 10.1046/j.1365-2133.2002.04567.x
   Vasiliauskas EA, 2006, CLIN GASTROENTEROL H, V4, P1255, DOI 10.1016/j.cgh.2006.07.018
   Vesga L, 2005, GUT, V54, P890, DOI 10.1136/gut.2005.065417
   Viktil KK, 2012, SCAND J RHEUMATOL, V41, P196, DOI 10.3109/03009742.2011.626442
   VOGEL U, 1995, EUR J BIOCHEM, V227, P143, DOI 10.1111/j.1432-1033.1995.tb20370.x
   Vun YY, 2006, J AM ACAD DERMATOL, V54, pS28, DOI 10.1016/j.jaad.2005.04.041
   Wang CY, 2014, DIS MARKERS, V2014, P1, DOI 10.1155/2014/231736
   Weatherhead S, 2007, BRIT MED J, V334, P1218, DOI 10.1136/bmj.39202.518484.80
   Werler MM, 2002, AM J EPIDEMIOL, V155, P26, DOI 10.1093/aje/155.1.26
   Winger EE, 2009, J RHEUMATOL, V36, P2122, DOI 10.3899/jrheum.090141
   WRIGHT S, 1991, ARCH DERMATOL, V127, P426, DOI 10.1001/archderm.127.3.426
   Yentzer Brad A, 2013, Dermatol Online J, V19, P18563
   Yip L, 2006, CLIN DERMATOL, V24, P84, DOI 10.1016/j.clindermatol.2005.10.022
   Zeichner JA, 2011, ARCH DERMATOL, V147, P537, DOI 10.1001/archdermatol.2011.96
   Zelinkova Z, 2011, ALIMENT PHARM THER, V33, P1053, DOI 10.1111/j.1365-2036.2011.04617.x
   Zhu JL, 2006, J OCCUP ENVIRON MED, V48, P347, DOI 10.1097/01.jom.0000201566.42186.5f
NR 130
TC 27
Z9 30
U1 2
U2 22
PU TAYLOR & FRANCIS LTD
PI ABINGDON
PA 2-4 PARK SQUARE, MILTON PARK, ABINGDON OR14 4RN, OXON, ENGLAND
SN 1744-666X
EI 1744-8409
J9 EXPERT REV CLIN IMMU
JI Expert Rev. Clin. Immunol.
PD JUN
PY 2015
VL 11
IS 6
BP 709
EP 720
DI 10.1586/1744666X.2015.1037742
PG 12
WC Immunology
WE Science Citation Index Expanded (SCI-EXPANDED)
SC Immunology
GA CI1YW
UT WOS:000354542200003
PM 25873365
DA 2024-01-22
ER

PT J
AU Stein, JM
   Lammert, F
   Zimmer, V
   Granzow, M
   Reichert, S
   Schulz, S
   Ocklenburg, C
   Conrads, G
AF Stein, Jamal M.
   Lammert, Frank
   Zimmer, Vincent
   Granzow, Marie
   Reichert, Stefan
   Schulz, Susanne
   Ocklenburg, Christina
   Conrads, Georg
TI Clinical Periodontal and Microbiologic Parameters in Patients With
   Crohn's Disease With Consideration of the CARD 15 Genotype
SO JOURNAL OF PERIODONTOLOGY
LA English
DT Article
DE Bacteria; Campylobacter rectus; CARD 15 protein; Crohn's disease;
   inflammatory bowel diseases; periodontitis
ID INFLAMMATORY-BOWEL-DISEASE; ORAL MANIFESTATIONS; ULCERATIVE-COLITIS;
   PYOSTOMATITIS-VEGETANS; CAMPYLOBACTER-RECTUS; IMMUNE-RESPONSE;
   YOUNG-ADULTS; PREVALENCE; NOD2; ASSOCIATION
AB Background: Crohn's disease (CD) was reported to have oral manifestations. However, data on periodontal parameters and oral microbiology in CD are rare. Recent studies showed associations of variants in the caspase recruitment domain (CARD) 15 gene with CD that are involved in the immune response toward bacterial products. Our aim is to investigate the periodontal status and prevalence of periodontal pathogens in patients with CD under consideration of the CARD 15 polymorphism.
   Methods: Oral soft tissue alterations and periodontal parameters of 147 patients with CD were assessed. Subgingival plaque samples were analyzed for the periodontal pathogens Aggregatibacter actinomycetemcomitans (Aa; previously Actinobacillus actinomycetemcomitans), Porphyromonas gingivalis (Pg), Tannerella forsythia (Tf, previously T. forsythensis), Prevotella intermedia (Pi), and Campylobacter rectus (Cr) using dot-blot hybridization. CARD 15 genotyping was performed with the a polymerase chain reaction (PCR) based assay.
   Results: A total of 36.7% of patients had oral manifestations predominated by gingival swellings (27.2%) and hyperplastic lesions of the buccal mucosa (20.4%). The mean probing depth and mean clinical attachment level were 3.6 and 3.8 mm, respectively. A total of 57.8% of the patients had a Community Periodontal Index of Treatment Needs (CPITN) score 3, and 31.3% of had a CPITN score 4. The prevalence of Aa, Pg, Pi, Tf, and Cr was 76.9%, 62.6%, 79.6%, 64.6%, and 94.6%, respectively. Pi was significantly less frequent in carriers of CARD] 5 mutations compared to the wild type (69.7% versus 87.7%; P = 0.008). All other pathogens and clinical periodontal parameters did not differ significantly as to the CARD 15 polymorphism.
   Conclusions: Our findings suggest that patients with CD have an increased prevalence and moderate severity of periodontitis. The colonization of periodontal pathogens, in particular Cr, might be of particular value for the periodontal manifestation of CD. Although a modulating impact on periodontal microbiota can be supposed, our data do not support the role of CARD 15 in oral symptoms and periodontal lesions in patients with CD. J Periodontol 2010;81:535-545.
C1 [Stein, Jamal M.; Conrads, Georg] Univ Hosp Aachen, Dept Operat Dent Periodontol & Prevent Dent, Div Oral Microbiol & Immunol, D-52074 Aachen, Germany.
   [Lammert, Frank] Univ Hosp Aachen, Dept Med 3, D-52074 Aachen, Germany.
   [Lammert, Frank; Zimmer, Vincent] Univ Saarland, Sch Med, D-6650 Homburg, Germany.
   [Reichert, Stefan; Schulz, Susanne] Univ Halle Wittenberg, Dept Operat Dent & Periodontol, Halle, Germany.
   [Ocklenburg, Christina] Univ Hosp Aachen, Dept Med Stat, D-52074 Aachen, Germany.
C3 RWTH Aachen University; RWTH Aachen University Hospital; RWTH Aachen
   University; RWTH Aachen University Hospital; Saarland University; Martin
   Luther University Halle Wittenberg; RWTH Aachen University; RWTH Aachen
   University Hospital
RP Stein, JM (通讯作者)，Univ Hosp Aachen, Dept Operat Dent Periodontol & Prevent Dent, Div Oral Microbiol & Immunol, Pauwelsstr 30, D-52074 Aachen, Germany.
EM jstein@ukaachen.de
RI Conrads, Georg/AAH-2580-2019; Reichert, Stefan/L-6699-2019; Zimmer,
   Vincent/A-9601-2008
OI Conrads, Georg/0000-0003-2577-5294; Zimmer, Vincent/0000-0002-6298-4717;
   Stein, Jamal Michel/0000-0002-7058-1555
CR BEITMAN RG, 1981, DIGEST DIS SCI, V26, P741, DOI 10.1007/BF01316865
   Bene L, 2002, DIGEST DIS SCI, V47, P1432, DOI 10.1023/A:1015882127674
   Brandtzaeg P, 2001, ACTA ODONTOL SCAND, V59, P235, DOI 10.1080/00016350152509265
   Brito F, 2008, J CLIN PERIODONTOL, V35, P555, DOI 10.1111/j.1600-051X.2008.01231.x
   CARR D, 1974, BRIT MED J, V4, P636, DOI 10.1136/bmj.4.5945.636
   COENEN C, 1988, DIS COLON RECTUM, V31, P548, DOI 10.1007/BF02553730
   Conrads G, 1996, J PERIODONTOL, V67, P994, DOI 10.1902/jop.1996.67.10.994
   Dudeney T P, 1969, Proc R Soc Med, V62, P1237
   ENGEL LD, 1988, J PERIODONTOL, V59, P841, DOI 10.1902/jop.1988.59.12.841
   FICARRA G, 1993, ORAL SURG ORAL MED O, V75, P220, DOI 10.1016/0030-4220(93)90097-N
   FIELD EA, 1989, BRIT J ORAL MAX SURG, V27, P114, DOI 10.1016/0266-4356(89)90058-2
   FLEMMIG TF, 1991, J CLIN PERIODONTOL, V18, P690, DOI 10.1111/j.1600-051X.1991.tb00111.x
   Folwaczny M, 2004, EUR J ORAL SCI, V112, P316, DOI 10.1111/j.1600-0722.2004.00137.x
   Girardin SE, 2003, J BIOL CHEM, V278, P8869, DOI 10.1074/jbc.C200651200
   Grössner-Schreiber B, 2006, J CLIN PERIODONTOL, V33, P478, DOI 10.1111/j.1600-051X.2006.00942.x
   Haffajee AD, 1998, J CLIN PERIODONTOL, V25, P346, DOI 10.1111/j.1600-051X.1998.tb02454.x
   HALME L, 1993, ORAL SURG ORAL MED O, V76, P175, DOI 10.1016/0030-4220(93)90200-N
   Hampe J, 2002, LANCET, V359, P1661, DOI 10.1016/S0140-6736(02)08590-2
   HAMPE J, 2002, LANCET, V360, P806
   Harty S, 2005, CLIN GASTROENTEROL H, V3, P886, DOI 10.1016/S1542-3565(05)00424-6
   Hinode D, 2002, ORAL MICROBIOL IMMUN, V17, P16, DOI 10.1046/j.0902-0055.2001.00086.x
   Holborow Douglas W., 1998, New Zealand Dental Journal, V94, P120
   Holt SC, 2005, PERIODONTOL 2000, V38, P72, DOI 10.1111/j.1600-0757.2005.00113.x
   Hugot JP, 2001, NATURE, V411, P599, DOI 10.1038/35079107
   Kalmar J R, 1994, Periodontol 2000, V6, P101, DOI 10.1111/j.1600-0757.1994.tb00030.x
   KAMMA JJ, 1995, J PERIODONTAL RES, V30, P66, DOI 10.1111/j.1600-0765.1995.tb01254.x
   Kappelman MD, 2007, CLIN GASTROENTEROL H, V5, P1424, DOI 10.1016/j.cgh.2007.07.012
   Kinane DF, 2007, PERIODONTOL 2000, V43, P278, DOI 10.1111/j.1600-0757.2006.00169.x
   Laine ML, 2004, J CLIN PERIODONTOL, V31, P890, DOI 10.1111/j.1600-051X.2004.00577.x
   LAMSTER IB, 1982, J PERIODONTOL, V53, P231, DOI 10.1902/jop.1982.53.4.231
   LENNARDJONES JE, 1989, SCAND J GASTROENTERO, V24, P2, DOI 10.3109/00365528909091339
   LENNARDJONES JE, 1989, SCAND J GASTROENTE S, V170, P16, DOI DOI 10.3109/00365528909091339
   Lesage S, 2002, AM J HUM GENET, V70, P845, DOI 10.1086/339432
   LOE H, 1967, J PERIODONTOL, V38, P610, DOI 10.1902/jop.1967.38.6.610
   MacDonald TT, 2000, SCAND J IMMUNOL, V51, P2
   MICHEELIS W, 2006, 4 GERMAN ORAL HLTH S, P275
   Noack B, 2006, J CLIN PERIODONTOL, V33, P779, DOI 10.1111/j.1600-051X.2006.00995.x
   Ogura Y, 2001, NATURE, V411, P603, DOI 10.1038/35079114
   Ogura Y, 2001, J BIOL CHEM, V276, P4812, DOI 10.1074/jbc.M008072200
   PLAUTH M, 1991, J CLIN GASTROENTEROL, V13, P29, DOI 10.1097/00004836-199102000-00008
   PODOLSKY DK, 1991, NEW ENGL J MED, V325, P928, DOI 10.1056/NEJM199109263251306
   PROBERT CSJ, 1993, GUT, V34, P1547, DOI 10.1136/gut.34.11.1547
   Ruiz-Roca JA, 2005, ORAL SURG ORAL MED O, V99, P447, DOI 10.1016/j.tripleo.2003.08.022
   Scheper HJ, 2002, INT DENT J, V52, P163, DOI 10.1111/j.1875-595X.2002.tb00622.x
   Schmaldienst S, 1996, NEPHROL DIAL TRANSPL, V11, P1243, DOI 10.1093/ndt/11.7.1243
   Schulte CMS, 2000, GASTROENTEROLOGY, V119, P909, DOI 10.1053/gast.2000.18158
   SNYDER MB, 1976, J ORAL SURG, V34, P594
   Socransky SS, 1998, J CLIN PERIODONTOL, V25, P134, DOI 10.1111/j.1600-051X.1998.tb02419.x
   Stoll M, 2004, NAT GENET, V36, P476, DOI 10.1038/ng1345
   TALBOT T, 1984, J CLIN GASTROENTEROL, V6, P349
   Tanabe S, 2003, ORAL MICROBIOL IMMUN, V18, P79, DOI 10.1034/j.1399-302X.2003.00049.x
   Thompson Stuart A, 2002, Ann Periodontol, V7, P43, DOI 10.1902/annals.2002.7.1.43
   Thomson WM, 2002, J PERIODONTOL, V73, P1010, DOI 10.1902/jop.2002.73.9.1010
   Tukel T, 2004, AM J HUM GENET, V74, P623, DOI 10.1086/382226
   VANDYKE TE, 1986, INFECT IMMUN, V53, P671, DOI 10.1128/IAI.53.3.671-677.1986
   WILLIAMS AJK, 1991, Q J MED, V79, P451
NR 56
TC 30
Z9 35
U1 0
U2 4
PU WILEY
PI HOBOKEN
PA 111 RIVER ST, HOBOKEN 07030-5774, NJ USA
SN 0022-3492
EI 1943-3670
J9 J PERIODONTOL
JI J. Periodont.
PD APR
PY 2010
VL 81
IS 4
BP 535
EP 545
DI 10.1902/jop.2009.090563
PG 11
WC Dentistry, Oral Surgery & Medicine
WE Science Citation Index Expanded (SCI-EXPANDED)
SC Dentistry, Oral Surgery & Medicine
GA 665FO
UT WOS:000283020800011
PM 20373538
DA 2024-01-22
ER

PT J
AU Papadimitriou, K
AF Papadimitriou, Konstantinos
TI The Influence of Aerobic Type Exercise on Active Crohn's Disease
   Patients: The Incidence of an Elite Athlete
SO HEALTHCARE
LA English
DT Article
DE inflammation; bowel; malnutrition; training; physical activity
AB A lifestyle factor which contributes to the remission of Crohn's disease (CD) is physical activity. The effect seems to positively impact the disease's symptoms, improving the quality of life, especially on patients in remission. Due to the lack of clinical studies about the effects of physical activity on active CD patients, the purpose of the present case study was to record the influence of swimming training (aerobic type of exercise) on an athlete with active CD. In this study participated a 22-year-old male, who is an elite swimmer and who was diagnosed in 2019 with CD. The research was conducted over the last three years (2019-2022). Both the athlete and doctor consented to the clinical examinations by the author. According to the present study, immediate medical examination and the prescription of anti-TNF-alpha therapy is probably the most appropriate solution for someone who is diagnosed with CD symptoms. Moreover, patient participation in any sport activity is discouraged because of the potential danger of exacerbation of the symptoms. Therefore, for the sake of patient safety, physical activity should only be encouraged when the disease is in remission.
C1 [Papadimitriou, Konstantinos] Aristotle Univ Thessaloniki, Phys Educ & Sport Sci, Thessaloniki 54636, Greece.
C3 Aristotle University of Thessaloniki
RP Papadimitriou, K (通讯作者)，Aristotle Univ Thessaloniki, Phys Educ & Sport Sci, Thessaloniki 54636, Greece.
EM kostakispapadim@gmail.com
OI Papadimitriou, Konstantinos/0000-0002-0059-2873
CR Aniwan S, 2019, THER ADV GASTROENTER, V12, DOI 10.1177/1756284819827692
   Pérez CA, 2009, J CROHNS COLITIS, V3, P225, DOI 10.1016/j.crohns.2009.08.006
   Bilski J, 2015, MEDIAT INFLAMM, V2015, DOI 10.1155/2015/605071
   Buisson A, 2018, BMC GASTROENTEROL, V154, P6, DOI [10.1016/S0016-5085(18)32151-6, DOI 10.1016/S0016-5085(18)32151-6]
   Cabalzar Andrea Lemos, 2017, Fisioter. mov., V30, P337
   Candow D., 2002, Canadian Journal of Applied Physiology, V27, pS7
   Cronin O, 2019, BMC GASTROENTEROL, V19, DOI 10.1186/s12876-019-0952-x
   Tajiri GJD, 2014, J CROHNS COLITIS, V8, P1749, DOI 10.1016/j.crohns.2014.09.001
   Elia J, 2018, INFLAMM BOWEL DIS, V24, P2543, DOI 10.1093/ibd/izy199
   Legeret C, 2019, BMC PEDIATR, V19, DOI 10.1186/s12887-019-1680-7
   Nehring S.M., 2022, CREACTIVE PROTEIN ST
   Papadimitriou K, 2021, INTEST RES, V19, P275, DOI 10.5217/ir.2020.00043
   Peyrin-Biroulet L, 2021, THER ADV GASTROENTER, V14, DOI 10.1177/17562848211059954
   Robinson RJ, 1998, GASTROENTEROLOGY, V115, P36, DOI 10.1016/S0016-5085(98)70362-2
   Wiroth JB, 2005, INFLAMM BOWEL DIS, V11, P296, DOI 10.1097/01.MIB.0000160810.76729.9c
   Wu Y, 2015, BIOL CHEM, V396, P1181, DOI 10.1515/hsz-2015-0149
NR 16
TC 5
Z9 5
U1 1
U2 3
PU MDPI
PI BASEL
PA ST ALBAN-ANLAGE 66, CH-4052 BASEL, SWITZERLAND
EI 2227-9032
J9 HEALTHCARE-BASEL
JI Healthcare
PD APR
PY 2022
VL 10
IS 4
AR 713
DI 10.3390/healthcare10040713
PG 5
WC Health Care Sciences & Services; Health Policy & Services
WE Science Citation Index Expanded (SCI-EXPANDED); Social Science Citation Index (SSCI)
SC Health Care Sciences & Services
GA 0T3ND
UT WOS:000786875800001
PM 35455890
OA Green Published, gold
DA 2024-01-22
ER

PT J
AU Harris, RJ
   McDonnell, M
   Young, D
   Bettey, M
   Downey, L
   Pigott, L
   Felwick, R
   Gwiggner, M
   Cummings, JRF
AF Harris, Richard James
   McDonnell, Martin
   Young, David
   Bettey, Marion
   Downey, Louise
   Pigott, Lucinda
   Felwick, Richard
   Gwiggner, Markus
   Cummings, J. R. Fraser
TI Early real-world effectiveness of ustekinumab for Crohn's disease
SO FRONTLINE GASTROENTEROLOGY
LA English
DT Article
ID INDUCTION; THERAPY; MAINTENANCE; EXPERIENCE; MANAGEMENT; SAFETY
AB Objective To understand the effectiveness of ustekinumab in treating Crohn's disease (CD) in a UK real-world setting.
   Design Retrospective cohort study using prospectively maintained clinical records.
   Setting Single UK inflammatory bowel disease centre.
   Patients Adult patients with an established diagnosis of CD prescribed ustekinumab outside of clinical trials at University Hospital Southampton (UHS).
   Interventions Ustekinumab, a monoclonal antibody to the shared p40 subunit of interleukin (IL) 12 and IL-23 as part of routine clinical care.
   Main outcome measures Effectiveness as measured by an improvement in physician's global assessment, drug persistence and improvement in biomarkers (C-reactive protein (CRP), albumin and calprotectin).
   Results 84 patients were included, 72 had a postinduction review and 49 had 1-year data. At postinduction clinical review, clinical response occurred in 53% of patients and clinical remission occurred in 8%. For patients on ustekinumab at 1 year, clinical response occurred in 71% and remission in 14%. Adverse events included four patients with infections requiring admission, one drug-related rash, five CD surgeries and two CD exacerbations.
   Conclusions Ustekinumab was well tolerated in a complex UK CD population and demonstrated benefit to patients in terms of clinical response and improvement of biomarkers and with some patients attaining clinical remission. No unexpected safety signals were seen.
C1 [Harris, Richard James; McDonnell, Martin; Young, David; Bettey, Marion; Downey, Louise; Pigott, Lucinda; Felwick, Richard; Gwiggner, Markus; Cummings, J. R. Fraser] Univ Hosp Southampton NHS Fdn Trust, Dept Gastroenterol, Southampton, Hants, England.
   [Cummings, J. R. Fraser] Univ Southampton, Fac Med, Southampton, Hants, England.
C3 University of Southampton; University Hospital Southampton NHS
   Foundation Trust; University of Southampton
RP Harris, RJ (通讯作者)，Univ Hosp Southampton NHS Fdn Trust, Southampton SO16 6YD, Hants, England.
EM richard.harris@cantab.net
RI Gwiggner, Markus/AAT-8554-2021; Young, David Reid/HKN-5543-2023; Young,
   David J/C-2045-2009; Young, David John/G-5515-2011; McDonnell,
   Martin/HGB-2588-2022
OI Young, David J/0000-0002-6079-5904; Young, David
   John/0000-0001-9947-6655; Young, David/0000-0003-0102-5739; Cummings,
   Fraser/0000-0002-9659-3247; Harris, Richard/0000-0002-1658-2979
CR Adedokun OJ, 2018, GASTROENTEROLOGY, V154, P1660, DOI 10.1053/j.gastro.2018.01.043
   Adegbola SO, 2018, INT J MOL SCI, V19, DOI 10.3390/ijms19082244
   Battat R, 2017, CLIN GASTROENTEROL H, V15, P1427, DOI 10.1016/j.cgh.2017.03.032
   Benson JM, 2011, MABS-AUSTIN, V3, P535, DOI 10.4161/mabs.3.6.17815
   EMA-European Medicines Agency, 2009, UST SUMM PROD CHAR, P1
   Evers L, 2018, AM J GASTROENTEROL, V113, pS376
   Feagan BG, 2016, NEW ENGL J MED, V375, P1946, DOI 10.1056/NEJMoa1602773
   Gomollon F, 2017, J CROHNS COLITIS, V11, P3, DOI 10.1093/ecco-jcc/jjw168
   Khorrami S, 2016, INFLAMM BOWEL DIS, V22, P1662, DOI 10.1097/MIB.0000000000000842
   Ma C, 2017, INFLAMM BOWEL DIS, V23, P833, DOI 10.1097/MIB.0000000000001074
   Mege D, 2019, COLORECTAL DIS, V21, P200, DOI 10.1111/codi.14450
   Moschen AR, 2019, NAT REV GASTRO HEPAT, V16, P185, DOI 10.1038/s41575-018-0084-8
   National Institute for Health and Care Excellence (NICE), 2015, VED TREAT MOD SEV AC
   National Institute of Health and Care Excellence (NICE), 2017, UST MOD SEV ACT CROH
   Papamichael K, 2015, INFLAMM BOWEL DIS, V21, P182, DOI 10.1097/MIB.0000000000000202
   Papp K, 2015, J DRUGS DERMATOL, V14, P58
   Park S, 2018, AM J GASTROENTEROL, V113, P627, DOI 10.1038/ajg.2018.22
   Sandborn WJ, 2018, ALIMENT PHARM THER, V48, P65, DOI 10.1111/apt.14794
   Sazonovs A, 2018, GUT, V67, pA52, DOI 10.1136/gutjnl-2018-BSGAbstracts.105
   Schreiber S, 2018, J GASTROENTEROL, V53, P1048, DOI 10.1007/s00535-018-1480-0
   Wils P, 2018, ALIMENT PHARM THER, V47, P588, DOI 10.1111/apt.14487
NR 21
TC 24
Z9 24
U1 0
U2 0
PU BMJ PUBLISHING GROUP
PI LONDON
PA BRITISH MED ASSOC HOUSE, TAVISTOCK SQUARE, LONDON WC1H 9JR, ENGLAND
SN 2041-4137
EI 2041-4145
J9 FRONTLINE GASTROENTE
JI Frontline Gastroenterol.
PD MAR
PY 2020
VL 11
IS 2
BP 111
EP 116
DI 10.1136/flgastro-2019-101237
PG 6
WC Gastroenterology & Hepatology
WE Emerging Sources Citation Index (ESCI)
SC Gastroenterology & Hepatology
GA KT8QF
UT WOS:000519275800006
PM 32133109
OA Green Published
DA 2024-01-22
ER

PT J
AU Mascarenhas, C
   Nunoo, R
   Asgeirsson, T
   Rivera, R
   Kim, D
   Hoedema, R
   Dujovny, N
   Luchtefeld, M
   Davis, AT
   Figg, R
AF Mascarenhas, Christopher
   Nunoo, Robert
   Asgeirsson, Theodor
   Rivera, Rachelle
   Kim, Don
   Hoedema, Rebecca
   Dujovny, Nadav
   Luchtefeld, Martin
   Davis, Alan T.
   Figg, Ryan
TI Outcomes of ileocolic resection and right hemicolectomies for Crohn's
   patients in comparison with non-Crohn's patients and the impact of
   perioperative immunosuppressive therapy with biologics and steroids on
   inpatient complications
SO AMERICAN JOURNAL OF SURGERY
LA English
DT Article
DE Ileocolic resection; Crohn's disease; Biologics; Right hemicolectomy
ID POSTOPERATIVE COMPLICATIONS; DISEASE; INFLIXIMAB
AB BACKGROUND: The purpose of this study was to compare medication use and complication rates between Crohn's disease (CD) and non-CD patients undergoing ileocolic resections and right hemicolectomies.
   METHODS: A review of patients who underwent ileocolic resections and right hemicolectomies from January 1, 2003, through December 31, 2010, was performed. Data collected included demographics and clinical information, biologics use (eg, infliximab, adalimumab), other medication use (eg, steroids), complications, and mortality.
   RESULTS: There were 791 records reviewed, with 93 CD patients. There was no significant difference in major or minor complications, anastomotic leaks, operating room time, or postoperative ileus occurrence between the CD and non-CD groups (P > .05). Use of biologics and steroids were significantly higher among the CD patients. Mortality, age, and American Society of Anesthesiologists score were significantly higher in the non-CD group.
   CONCLUSIONS: Ileocolic resections and right hemicolectomies in CD patients are not associated with an increase in complication rates even when the patients use steroids and biologics in the preoperative period. (C) 2012 Elsevier Inc. All rights reserved.
C1 [Mascarenhas, Christopher; Nunoo, Robert; Kim, Don; Hoedema, Rebecca; Dujovny, Nadav; Luchtefeld, Martin; Figg, Ryan] Michigan State Univ, Grand Rapids Med Educ Partners, Grand Rapids, MI 49546 USA.
   [Asgeirsson, Theodor; Rivera, Rachelle; Kim, Don; Hoedema, Rebecca; Dujovny, Nadav; Luchtefeld, Martin; Figg, Ryan] Spectrum Hlth, Grand Rapids, MI 49546 USA.
   [Davis, Alan T.] GRMEP Res Dept, Grand Rapids, MI 49546 USA.
   [Davis, Alan T.] Michigan State Univ, Dept Surg, Grand Rapids, MI 49546 USA.
C3 Michigan State University; Michigan State University; Michigan State
   University College of Human Medicine; Michigan State University
RP Nunoo, R (通讯作者)，Michigan State Univ, Grand Rapids Med Educ Partners, 4100 Lake Dr SE,Suite 205, Grand Rapids, MI 49546 USA.
EM robertnun@hotmail.com
CR Appau KA, 2008, J GASTROINTEST SURG, V12, P1738, DOI 10.1007/s11605-008-0646-0
   Baumgart DC, 2007, LANCET, V369, P1641, DOI 10.1016/S0140-6736(07)60751-X
   Bordeianou L, 2010, INT J COLORECTAL DIS, V25, P401, DOI 10.1007/s00384-009-0800-5
   Bruewer M, 2003, WORLD J SURG, V27, P1306, DOI 10.1007/s00268-003-6972-1
   Colombel JF, 2004, AM J GASTROENTEROL, V99, P878, DOI 10.1111/j.1572-0241.2004.04148.x
   Marchal L, 2004, ALIMENT PHARM THER, V19, P749, DOI 10.1111/j.1365-2036.2004.01904.x
NR 6
TC 30
Z9 32
U1 0
U2 3
PU EXCERPTA MEDICA INC-ELSEVIER SCIENCE INC
PI BRIDGEWATER
PA 685 ROUTE 202-206 STE 3, BRIDGEWATER, NJ 08807 USA
SN 0002-9610
J9 AM J SURG
JI Am. J. Surg.
PD MAR
PY 2012
VL 203
IS 3
BP 375
EP 378
DI 10.1016/j.amjsurg.2011.11.001
PG 4
WC Surgery
WE Science Citation Index Expanded (SCI-EXPANDED)
SC Surgery
GA 911GD
UT WOS:000301704400041
PM 22364904
DA 2024-01-22
ER

PT J
AU de Acosta, MB
   Ríos, SS
   Muñoz, JED
AF de Acosta, M. Barreiro
   Rios, S. Seijo
   Munoz, J. E. Dominguez
TI Major acute bleeding in patients with Crohn's disease
SO REVISTA ESPANOLA DE ENFERMEDADES DIGESTIVAS
LA English
DT Article
DE crohn's disease; hemorrhage; risk factors
ID LIFE-THREATENING HEMORRHAGE; INFLAMMATORY-BOWEL-DISEASE;
   GASTROINTESTINAL HEMORRHAGE; ASSOCIATION; INFLIXIMAB; THERAPY
AB Objective: we aimed at evaluating the frequency of acute severe bleeding in CD and its potential association to some risk factors, including clinical features of CD, environmental factors, and genetic alterations.
   Material and methods: 174 consecutive patients with CD (103 female (59%) and 71 men (41%), with a mean age of 37 years) were included. We analyzed all major acute lower gastrointestinal (GI) hemorrhage related to CD. Potential risk factors like smoking, site of disease, and presence of gene mutations in CARD15, TLR-4, and CD14 were also analyzed.
   Results: three patients (1.7%) suffered from severe acute lower GI bleeding. All patients required surgery to resolve their hemorrhage, and this indication represented 3.4% of all surgical procedures related to CD. All three patients were young (< 25 years) and suffered ileal CD with inflammatory pattern (L1-B1 in the Vienna Classification). No relationship was found between acute bleeding and any of the potential risk factors evaluated.
   Conclusions: acute severe GI bleeding is a rare, but severe complication in CD patients, and presents mainly in patients with inflammatory ileal disease. An association of endoscopy and arteriography is necessary for diagnosis. Urgent surgery is usually required in these patients.
C1 Hosp Clin Univ, Serv Aparato Digest, Santiago De Compostela 15706, A Coruna, Spain.
C3 Complexo Hospitalario Universitario de Santiago de Compostela
RP de Acosta, MB (通讯作者)，Hosp Clin Univ, Serv Aparato Digest, C Choupana S-N, Santiago De Compostela 15706, A Coruna, Spain.
EM manubarreiro@hotmail.com
RI Dominguez-Munoz, J. Enrique/Q-8922-2017
OI Dominguez-Munoz, J. Enrique/0000-0001-8283-3185; Barreiro de Acosta,
   Manuel/0000-0001-5915-1477
CR Barreiro M., 2005, Rev. esp. enferm. dig., V97, P547, DOI 10.4321/s1130-01082005000800002
   Belaiche J, 1999, AM J GASTROENTEROL, V94, P2177
   Berlaiche J, 2002, AM J GASTROENTEROL, V97, P3210
   Cario E, 2000, INFECT IMMUN, V68, P7010, DOI 10.1128/IAI.68.12.7010-7017.2000
   CIROCCO WC, 1995, DIS COLON RECTUM, V38, P85, DOI 10.1007/BF02053865
   Colombel JF, 2004, AM J GASTROENTEROL, V99, P878, DOI 10.1111/j.1572-0241.2004.04148.x
   de la Concha EG, 2003, REV ESP ENFERM DIG, V95, P524
   Driver CP, 1996, J ROY COLL SURG EDIN, V41, P152
   Dubinsky MC, 2004, CLIN GASTROENTEROL H, V2, P731, DOI 10.1016/S1542-3565(04)00344-1
   Egawa T, 1999, HEPATO-GASTROENTEROL, V46, P1695
   FARMER RG, 1976, GASTROENTEROLOGY, V71, P245
   Fazio VW, 1997, SURG CLIN N AM, V77, P197, DOI 10.1016/S0039-6109(05)70539-9
   Gasche C, 2000, INFLAMM BOWEL DIS, V6, P8, DOI 10.1097/00054725-200002000-00002
   HOMAN WP, 1976, ARCH SURG-CHICAGO, V111, P901
   Hugot JP, 2001, NATURE, V411, P599, DOI 10.1038/35079107
   Klein W, 2002, SCAND J GASTROENTERO, V37, P189, DOI 10.1080/003655202753416867
   Kostka R, 2005, ACTA CHIR BELG, V105, P168, DOI 10.1080/00015458.2005.11679692
   MCGARRITY TJ, 1987, AM J GASTROENTEROL, V82, P1096
   Núñez C, 2004, AM J GASTROENTEROL, V99, P450, DOI 10.1111/j.1572-0241.2004.04066.x
   Papi C, 2003, J CLIN GASTROENTEROL, V36, P238, DOI 10.1097/00004836-200303000-00011
   Pardi DS, 1999, GASTROINTEST ENDOSC, V49, P153, DOI 10.1016/S0016-5107(99)70479-7
   Picco MF, 2003, AM J GASTROENTEROL, V98, P363, DOI 10.1016/S0002-9270(02)05908-7
   ROBERT JR, 1991, ANN SURG, V213, P207, DOI 10.1097/00000658-199103000-00004
   Rodríguez BJG, 2006, REV ESP ENFERM DIG, V98, P82, DOI 10.4321/s1130-01082006000200003
NR 24
TC 8
Z9 11
U1 0
U2 4
PU ARAN EDICIONES, S A
PI MADRID
PA CASTELLO, 128, 1O, 28006 MADRID, SPAIN
SN 1130-0108
EI 2340-4167
J9 REV ESP ENFERM DIG
JI Rev. Esp. Enferm. Dig.
PD JUL
PY 2007
VL 99
IS 7
BP 388
EP 391
PG 4
WC Gastroenterology & Hepatology
WE Science Citation Index Expanded (SCI-EXPANDED)
SC Gastroenterology & Hepatology
GA 226UL
UT WOS:000250613900004
PM 17973582
DA 2024-01-22
ER

PT J
AU Buie, MJ
   Coward, S
   Shaheen, AA
   Holroyd-Leduc, J
   Hracs, L
   Ma, CSP
   Panaccione, R
   Benchimol, E
   Bernstein, CN
   Bitton, A
   Otley, AR
   Jones, JL
   Murthy, SK
   Kuenzig, ME
   Peña-Sánchez, JN
   Targownik, LE
   Singh, H
   Avina-Zubieta, A
   Kaplan, GG
AF Buie, Michael J.
   Coward, Stephanie
   Shaheen, Abdel-Aziz
   Holroyd-Leduc, Jayna
   Hracs, Lindsay
   Ma, Christopher
   Panaccione, Remo
   Benchimol, Eric, I
   Bernstein, Charles N.
   Bitton, Alain
   Otley, Anthony R.
   Jones, Jennifer L.
   Murthy, Sanjay K.
   Ellen Kuenzig, M.
   Pena-Sanchez, Juan-Nicolas
   Targownik, Laura E.
   Singh, Harminder
   Avina-Zubieta, Antonio
   Kaplan, Gilaad G.
CA CanGIEC
TI Hospitalization Rates for Inflammatory Bowel Disease Are Decreasing Over
   Time: A Population-based Cohort Study
SO INFLAMMATORY BOWEL DISEASES
LA English
DT Article
DE inflammatory bowel disease; Crohn's disease; ulcerative colitis;
   hospitalization rates; epidemiology
ID CROHNS-DISEASE; VALIDATION; SURGERY; RISK; CARE
AB Background Recent advances in the management of inflammatory bowel disease (IBD) striving for new treatment targets may have decreased rates of hospitalization for flares. We compared all-cause, IBD-related, and non-IBD-related hospitalizations while accounting for the rising prevalence of IBD. Methods Population-based, administrative health care databases identified all individuals living with IBD in Alberta between fiscal year 2002 and 2018. Hospitalization rates (all-cause, IBD-related, and non-IBD-related) were calculated using the prevalent Alberta IBD population. Hospitalizations were stratified by disease type, age, sex, and metropolitan status. Data were age and sex standardized to the 2019 Canadian population. Log-linear models calculated Average Annual Percentage Change (AAPC) in hospitalization rates with associated 95% confidence intervals (CIs). Results From 2002-2003 to 2018-2019, all-cause hospitalization rates decreased from 36.57 to 16.72 per 100 IBD patients (AAPC, -4.18%; 95% CI, -4.69 to -3.66). Inflammatory bowel disease-related hospitalization rate decreased from 26.44 to 9.24 per 100 IBD patients (AAPC, -5.54%; 95% CI, -6.19 to -4.88). Non-IBD-related hospitalization rate decreased from 10.13 to 7.48 per 100 IBD patients (AAPC, -1.82%; 95% CI, -2.14 to -1.49). Those over 80 years old had the greatest all-cause and non-IBD-related hospitalization rates. Temporal trends showing decreasing hospitalization rates were observed across age, sex, IBD type, and metropolitan status. Conclusions Hospitalization rates are decreasing for all-cause, IBD-related, and non-IBD-related hospitalizations. Over the past 20 years, the care of IBD has transitioned from hospital-based care to ambulatory-centric IBD management.
   Lay Summary Hospitalization rates per 100 IBD patients are decreasing. However, when using the general population as the denominator, the interpretation of temporal trends changes because the prevalence of IBD has risen faster than the general population's growth rate.
C1 [Buie, Michael J.; Coward, Stephanie; Shaheen, Abdel-Aziz; Holroyd-Leduc, Jayna; Hracs, Lindsay; Ma, Christopher; Kaplan, Gilaad G.] Univ Calgary, Dept Med, Calgary, AB, Canada.
   [Buie, Michael J.; Coward, Stephanie; Shaheen, Abdel-Aziz; Holroyd-Leduc, Jayna; Hracs, Lindsay; Panaccione, Remo; Kaplan, Gilaad G.] Univ Calgary, Dept Community Hlth Sci, Calgary, AB, Canada.
   [Ma, Christopher; Panaccione, Remo] Univ Calgary, Dept Med, Div Gastroenterol & Hepatol, Calgary, AB, Canada.
   [Benchimol, Eric, I; Ellen Kuenzig, M.] Hosp Sick Children, SickKids Inflammatory Bowel Dis Ctr, Div Gastroenterol Hepatol & Nutr, Toronto, ON, Canada.
   [Benchimol, Eric, I] SickKids Res Inst, Child Hlth Evaluat Sci, Toronto, ON, Canada.
   [Benchimol, Eric, I] Univ Toronto, Inst Hlth Policy Management & Evaluat, Toronto, ON, Canada.
   [Benchimol, Eric, I] Inst Clin Evaluat Sci, Toronto, ON, Canada.
   [Benchimol, Eric, I] Univ Toronto, Dept Paediat, Toronto, ON, Canada.
   [Bernstein, Charles N.] Univ Manitoba, Dept Med, Winnipeg, MB, Canada.
   [Bernstein, Charles N.] Univ Manitoba, Rady Fac Hlth Sci, Max Rady Coll Med, IBD Clin & Res Ctr, Winnipeg, MB, Canada.
   [Bitton, Alain] McGill Univ, Div Gastroenterol & Hepatol, Montreal, PQ, Canada.
   [Bitton, Alain] McGill Univ, Hlth Ctr, Montreal, PQ, Canada.
   [Otley, Anthony R.] Dalhousie Univ, Fac Med, Dept Pediat, Halifax, NS T2N 4Z6, Canada.
   [Jones, Jennifer L.] Dalhousie Univ, Dept Med, Div Digest Care & Endoscopy, Halifax, NS, Canada.
   [Murthy, Sanjay K.] Univ Ottawa, Dept Med, Ottawa, ON, Canada.
   [Murthy, Sanjay K.] Ottawa Hosp IBD Ctr, Div Gastroenterol, Ottawa, ON, Canada.
   [Murthy, Sanjay K.] Ottawa Hosp Res Inst, Clin Epidemiol Program, Ottawa, ON, Canada.
   [Murthy, Sanjay K.] Univ Ottawa, Sch Epidemiol & Publ Hlth, Ottawa, ON, Canada.
   [Pena-Sanchez, Juan-Nicolas] Univ Saskatchewan, Coll Med, Dept Community Hlth & Epidemiol, Saskatoon, SK, Canada.
   [Targownik, Laura E.] Mt Sinai Hlth, Zane Cohen Ctr Digest Dis, Toronto, ON, Canada.
   [Singh, Harminder] Univ Manitoba, Max Rady Coll Med, Rady Fac Hlth Sci, Dept Med & Community Hlth Sci, Winnipeg, MB, Canada.
   [Singh, Harminder] Res Inst, CancerCare, Winnipeg, MB, Canada.
   [Avina-Zubieta, Antonio] Univ British Columbia, Div Rheumatol, Dept Med, Vancouver, BC, Canada.
C3 University of Calgary; University of Calgary; University of Calgary;
   University of Toronto; Hospital for Sick Children (SickKids); University
   of Toronto; Hospital for Sick Children (SickKids); University of
   Toronto; University of Toronto; University of Toronto; University of
   Manitoba; University of Manitoba; McGill University; McGill University;
   Dalhousie University; Dalhousie University; University of Ottawa;
   University of Ottawa; Ottawa Hospital Research Institute; University of
   Ottawa; University of Saskatchewan; University of Manitoba; CancerCare
   Manitoba Foundation; University of British Columbia
RP Kaplan, GG (通讯作者)，Teaching Res & Wellness Bldg,3280 Hosp Dr NW, Calgary, AB T2N 4Z6, Canada.
EM ggkaplan@ucalgary.ca
RI Kaplan, Gil/AAH-2335-2021; Panaccione, Remo/ABC-1140-2021
OI Kaplan, Gil/0000-0003-2719-0556; Panaccione, Remo/0000-0002-5247-940X;
   Ma, Christopher/0000-0002-4698-9948; Coward,
   Stephanie/0000-0003-0675-7226; Hracs, Lindsay/0000-0002-8618-7544
FU Conjoint Research Ethics Board at the University of Calgary [REB21-0398,
   ISO 17799/27001]
FX Acknowledgments Ethics approval was obtained from the Conjoint Research
   Ethics Board at the University of Calgary (REB21-0398). All research
   data were stored in a secure central electronic database and
   de-identified. All analysis was done on a remote server that maintains
   compliance with ISO 17799/27001 information security management system
   standards.
CR Ananthakrishnan AN, 2011, DIGEST DIS SCI, V56, P176, DOI 10.1007/s10620-010-1433-9
   [Anonymous], Interactive Health Data Application
   [Anonymous], EST POP AG GROUP SEX
   Asscher VER, 2019, J CROHNS COLITIS, V13, P1418, DOI 10.1093/ecco-jcc/jjz082
   Baumgart DC, 2021, NEW ENGL J MED, V385, P1302, DOI 10.1056/NEJMra1907607
   Benchimol EI, 2018, CLIN EPIDEMIOL, V10, P1613, DOI 10.2147/CLEP.S178056
   Benchimol EI, 2017, AM J GASTROENTEROL, V112, P1412, DOI 10.1038/ajg.2017.208
   Benchimol EI, 2014, GASTROENTEROLOGY, V147, P803, DOI 10.1053/j.gastro.2014.06.023
   Buie MJ, 2023, CLIN GASTROENTEROL H, V21, P2211, DOI 10.1016/j.cgh.2022.06.030
   Canada, EST POP AG GROUP SEX
   Colombel JF, 2017, LANCET, V390, P2779, DOI 10.1016/S0140-6736(17)32641-7
   Coward S, 2019, GASTROENTEROLOGY, V156, P1345, DOI 10.1053/j.gastro.2019.01.002
   Dheri AK, 2021, J CROHNS COLITIS, V15, P1991, DOI 10.1093/ecco-jcc/jjab095
   Dias CC, 2019, DIGEST LIVER DIS, V51, P952, DOI 10.1016/j.dld.2019.01.016
   Freeman K, 2019, BMJ OPEN, V9, DOI 10.1136/bmjopen-2018-027428
   Kaplan Gilaad G, 2019, J Can Assoc Gastroenterol, V2, pS6, DOI 10.1093/jcag/gwy054
   Kaplan GG, 2012, AM J GASTROENTEROL, V107, P1879, DOI 10.1038/ajg.2012.333
   Kuenzig M Ellen, 2021, J Can Assoc Gastroenterol, V4, pe16, DOI 10.1093/jcag/gwz048
   Langan Sinead M, 2018, BMJ, V363, pk3532, DOI 10.1136/bmj.k3532
   Lutsey PL, 2021, J AM HEART ASSOC, V10, DOI 10.1161/JAHA.120.020428
   Lyons M, 2022, ALIMENT PHARM THER, V56, P67, DOI 10.1111/apt.16867
   Ma C, 2017, AM J GASTROENTEROL, V112, P1840, DOI 10.1038/ajg.2017.394
   Mao EJ, 2017, ALIMENT PHARM THER, V45, P3, DOI 10.1111/apt.13847
   Molodecky NA, 2012, GASTROENTEROLOGY, V142, P46, DOI 10.1053/j.gastro.2011.10.001
   Molodecky NA, 2011, INFLAMM BOWEL DIS, V17, P1792, DOI 10.1002/ibd.21511
   Mudireddy P, 2017, INFLAMM BOWEL DIS, V23, P1832, DOI 10.1097/MIB.0000000000001242
   Nguyen Geoffrey C, 2019, J Can Assoc Gastroenterol, V2, pS68, DOI 10.1093/jcag/gwy051
   Rahman A, 2019, ALIMENT PHARM THER, V50, P1086, DOI 10.1111/apt.15511
   Rezaie A, 2012, CAN J GASTROENTEROL, V26, P711, DOI 10.1155/2012/278495
   Samuel S, 2013, INFLAMM BOWEL DIS, V19, P1858, DOI 10.1097/MIB.0b013e31828c84c5
   Seyedian Seyed Saeid, 2019, J Med Life, V12, P113, DOI 10.25122/jml-2018-0075
   Vande Casteele N, 2015, GASTROENTEROLOGY, V148, P1320, DOI 10.1053/j.gastro.2015.02.031
   Wickham H., 2016, USE R, DOI DOI 10.18637/JSS.V077.B02
   Yarur Andres J, 2011, Gastroenterol Hepatol (N Y), V7, P652
NR 34
TC 0
Z9 0
U1 1
U2 5
PU OXFORD UNIV PRESS INC
PI CARY
PA JOURNALS DEPT, 2001 EVANS RD, CARY, NC 27513 USA
SN 1078-0998
EI 1536-4844
J9 INFLAMM BOWEL DIS
JI Inflamm. Bowel Dis.
PD OCT 3
PY 2023
VL 29
IS 10
BP 1536
EP 1545
DI 10.1093/ibd/izad020
EA MAR 2023
PG 10
WC Gastroenterology & Hepatology
WE Science Citation Index Expanded (SCI-EXPANDED)
SC Gastroenterology & Hepatology
GA T8RR6
UT WOS:000948944300001
PM 36917200
OA hybrid, Green Published
DA 2024-01-22
ER

PT J
AU McGary, CT
   Lowe, MC
AF McGary, Carl T.
   Lowe, Maureen C.
TI Educational Case: Idiopathic Inflammatory Bowel Disease
SO ACADEMIC PATHOLOGY
LA English
DT Article
DE pathology competencies; organ system pathology; gastrointestinal tract;
   immune-related disorders of the bowel; Crohn's disease; ulcerative
   colitis; idiopathic inflammatory bowel disease
AB The following fictional case is intended as a learning tool within the Pathology Competencies for Medical Education (PCME), a set of national standards for teaching pathology. These are divided into three basic competencies: Disease Mechanisms and Processes, Organ System Pathology, and Diagnostic Medicine and Therapeutic Pathology. For additional information, and a full list of learning objectives for all three competencies, see.(1)
C1 [McGary, Carl T.] Univ Minnesota, Sch Med, Dept Biomed Sci, Duluth Campus,DMED 227,1035 Univ Dr, Duluth, MN 55812 USA.
   [Lowe, Maureen C.] Reg Hosp, Dept Pathol, St Paul, MN USA.
C3 University of Minnesota System; University of Minnesota Duluth
RP McGary, CT (通讯作者)，Univ Minnesota, Sch Med, Dept Biomed Sci, Duluth Campus,DMED 227,1035 Univ Dr, Duluth, MN 55812 USA.
EM cmcgary@d.umn.edu
OI McGary, Carl/0000-0003-4625-3030
FU Department of Biomedical Sciences
FX The author(s) disclosed receipt of the following financial support for
   the research, authorship, and/or publication of this article:
   Publication cost provided by the Department of Biomedical Sciences.
CR Cohen LJ, 2019, GASTROENTEROLOGY, V156, P2174, DOI 10.1053/j.gastro.2019.03.017
   Friedman S, 2018, HARRISONS PRINCIPLES, P2258
   Juckett G, 2011, AM FAM PHYSICIAN, V84, P1119
   Knollmann-Ritschel BEC, 2017, ACAD PATHOL, V4, DOI [10.1177/2374289517715040, 10.1177/237428951771504]
   Masselli G, 2007, RADIOLOGY, V242, P632, DOI 10.1148/radiol.2422041244
   Ramos GP, 2019, MAYO CLIN PROC, V94, P155, DOI 10.1016/j.mayocp.2018.09.013
   Robert ME, 2004, AM J CLIN PATHOL, V122, P94, DOI 10.1309/XLXKJ84C3JCW3RCH
   Siddiqi HA, 2017, HENRYS CLIN DIAGNOSI, P306
   Sweetser S, 2012, MAYO CLIN PROC, V87, P596, DOI 10.1016/j.mayocp.2012.02.015
   Turner J.R., 2015, Robbins and Cotran Pathologic Basis of Disease, P749
NR 10
TC 0
Z9 0
U1 0
U2 0
PU SAGE PUBLICATIONS INC
PI THOUSAND OAKS
PA 2455 TELLER RD, THOUSAND OAKS, CA 91320 USA
SN 2374-2895
J9 ACAD PATHOL
JI Acad. Pathol.
PD JUL 17
PY 2020
VL 7
AR 2374289520937433
DI 10.1177/2374289520937433
PG 7
WC Pathology
WE Emerging Sources Citation Index (ESCI)
SC Pathology
GA MS8VK
UT WOS:000554551500001
PM 32733992
OA Green Published, gold
DA 2024-01-22
ER

PT J
AU Gaertner, WB
   Burgess, PL
   Davids, JS
   Lightner, AL
   Shogan, BD
   Sun, MY
   Steele, SR
   Paquette, IM
   Feingold, DL
AF Gaertner, Wolfgang B.
   Burgess, Pamela L.
   Davids, Jennifer S.
   Lightner, Amy L.
   Shogan, Benjamin D.
   Sun, Mark Y.
   Steele, Scott R.
   Paquette, Ian M.
   Feingold, Daniel L.
TI The American Society of Colon and Rectal Surgeons Clinical Practice
   Guidelines for the Management of Anorectal Abscess, Fistula-in-Ano, and
   Rectovaginal Fistula
SO DISEASES OF THE COLON & RECTUM
LA English
DT Article
ID ADVANCEMENT FLAP REPAIR; PERIANAL CROHNS-DISEASE; COMPLEX ANAL FISTULA;
   INFLIXIMAB MAINTENANCE THERAPY; GRACILIS MUSCLE TRANSPOSITION; COLOANAL
   SLEEVE ANASTOMOSIS; COMBINED SETON PLACEMENT; QUALITY-OF-LIFE; FIBRIN
   GLUE; DOUBLE-BLIND
C1 [Gaertner, Wolfgang B.; Sun, Mark Y.] Univ Minnesota, Div Colon & Rectal Surg, Minneapolis, MN USA.
   [Burgess, Pamela L.] Uniformed Serv Univ Hlth Sci, Dept Surg, Eisenhower Army Med Ctr, Ft Gordon, GA USA.
   [Davids, Jennifer S.] Univ Massachusetts, Dept Surg, Worcester, MA USA.
   [Lightner, Amy L.; Steele, Scott R.] Cleveland Clin, Dept Colon & Rectal Surg, Cleveland, OH USA.
   [Shogan, Benjamin D.] Univ Chicago, Dept Surg, Chicago, IL USA.
   [Paquette, Ian M.] Univ Cincinnati, Dept Surg, Cincinnati, OH USA.
   [Feingold, Daniel L.] Rutgers State Univ, Div Colorectal Surg, New Brunswick, NJ USA.
C3 University of Minnesota System; University of Minnesota Twin Cities;
   United States Department of Defense; United States Army; University of
   Massachusetts System; University of Massachusetts Worcester; Cleveland
   Clinic Foundation; University of Chicago; University System of Ohio;
   University of Cincinnati; Rutgers System; Rutgers New Brunswick
RP Feingold, DL (通讯作者)，Rutgers State Univ, Rutgers Robert Wood Johnson Med Sch, Div Colorectal Surg, 125 Paterson St,MEB 456, New Brunswick, NJ 08901 USA.
EM daniel.feingold@rutgers.edu
CR AARTSEN EJ, 1988, EUR J SURG ONCOL, V14, P171
   Abcarian Herand, 2011, Clin Colon Rectal Surg, V24, P14, DOI 10.1055/s-0031-1272819
   Abramowitz L, 2016, COLORECTAL DIS, V18, P279, DOI 10.1111/codi.13121
   Adamina M, 2010, SURGERY, V147, P72, DOI 10.1016/j.surg.2009.05.018
   Adams T, 2008, DIS COLON RECTUM, V51, P1488, DOI 10.1007/s10350-008-9405-2
   Alasari S, 2014, TECH COLOPROCTOL, V18, P13, DOI 10.1007/s10151-013-1050-7
   Albright JB, 2007, DIS COLON RECTUM, V50, P996, DOI 10.1007/s10350-007-0221-x
   Alder AC, 2011, J PEDIATR SURG, V46, P1942, DOI 10.1016/j.jpedsurg.2011.05.025
   Altomare DF, 2011, COLORECTAL DIS, V13, P82, DOI 10.1111/j.1463-1318.2009.02056.x
   Alvandipour M, 2016, INT J SURG, V36, P13, DOI 10.1016/j.ijsu.2016.10.017
   Anan M, 2019, ANN ROY COLL SURG, V101, P472, DOI 10.1308/rcsann.2019.0057
   Ascanelli S, 2021, DIS COLON RECTUM, V64, P1276, DOI 10.1097/DCR.0000000000001924
   Badgwell BD, 2009, ANN SURG ONCOL, V16, P2752, DOI 10.1245/s10434-009-0626-y
   Bafford AC, 2017, DIGEST DIS SCI, V62, P2079, DOI 10.1007/s10620-017-4618-7
   Baig MK, 2000, INT J COLORECTAL DIS, V15, P323, DOI 10.1007/s003840000253
   Balciscueta Z, 2017, AM J SURG, V214, P428, DOI 10.1016/j.amjsurg.2017.01.013
   Balciscueta Z, 2017, INT J COLORECTAL DIS, V32, P599, DOI 10.1007/s00384-017-2779-7
   Barnhoorn MC, 2020, J CROHNS COLITIS, V14, P64, DOI 10.1093/ecco-jcc/jjz116
   BECK DE, 1988, SOUTHERN MED J, V81, P444, DOI 10.1097/00007611-198804000-00008
   Beck DE., 2019, GORDON NIVATVONGS PR, V4th ed
   Boenicke L, 2017, WORLD J SURG, V41, P2395, DOI 10.1007/s00268-017-4006-7
   Bokhari S, 2010, COLORECTAL DIS, V12, pE135, DOI 10.1111/j.1463-1318.2009.01872.x
   Bondi J, 2017, BRIT J SURG, V104, P1160, DOI 10.1002/bjs.10549
   Bor R, 2016, J ULTRAS MED, V35, P2367, DOI 10.7863/ultra.15.09043
   Brillantino A, 2019, RADIOL MED, V124, P339, DOI 10.1007/s11547-018-0975-3
   Browder LK, 2009, TECH COLOPROCTOL, V13, P301, DOI 10.1007/s10151-009-0539-6
   Brown Shaun R, 2009, J Surg Educ, V66, P264, DOI 10.1016/j.jsurg.2009.07.013
   Buchanan GN, 2003, DIS COLON RECTUM, V46, P1167, DOI 10.1007/s10350-004-6708-9
   Büyükasik Y, 1998, DIS COLON RECTUM, V41, P81, DOI 10.1007/BF02236900
   Caliste X, 2011, AM SURGEON, V77, P166
   Castro-Poceiro J, 2018, IMMUNOTHERAPY-UK, V10, P1203, DOI 10.2217/imt-2018-0099
   Chew SSB, 2004, AUST NZ J OBSTET GYN, V44, P68, DOI 10.1111/j.1479-828X.2004.00175.x
   Cho YB, 2015, STEM CELL TRANSL MED, V4, P532, DOI 10.5966/sctm.2014-0199
   Cho YB, 2013, CELL TRANSPLANT, V22, P279, DOI 10.3727/096368912X656045
   CHRABOT CM, 1983, DIS COLON RECTUM, V26, P105, DOI 10.1007/BF02562586
   Christoforidis D, 2009, DIS COLON RECTUM, V52, P18, DOI 10.1007/DCR.0b013e31819756ac
   Ciccocioppo R, 2011, GUT, V60, P788, DOI 10.1136/gut.2010.214841
   Cintron JR, 2000, DIS COLON RECTUM, V43, P944, DOI 10.1007/BF02237355
   CIROCCO WC, 1992, DIS COLON RECTUM, V35, P537, DOI 10.1007/BF02050532
   Colombel JF, 2007, GASTROENTEROLOGY, V132, P52, DOI 10.1053/j.gastro.2006.11.041
   Corte H, 2015, ANN SURG, V262, P855, DOI 10.1097/SLA.0000000000001461
   Cox SW, 1997, AM SURGEON, V63, P686
   Davies M, 2008, INT J COLORECTAL DIS, V23, P833, DOI 10.1007/s00384-008-0444-x
   de Groof EJ, 2016, COLORECTAL DIS, V18, P667, DOI 10.1111/codi.13311
   de la Portilla F, 2013, INT J COLORECTAL DIS, V28, P313, DOI 10.1007/s00384-012-1581-9
   de la Portilla F, 2019, INT J COLORECTAL DIS, V34, P1113, DOI 10.1007/s00384-019-03290-6
   de Parades V, 2010, COLORECTAL DIS, V12, P459, DOI 10.1111/j.1463-1318.2009.01811.x
   Dietz AB, 2017, GASTROENTEROLOGY, V153, P59, DOI 10.1053/j.gastro.2017.04.001
   Dozois EJ, 2019, DIS COLON RECTUM, V62, P615, DOI 10.1097/DCR.0000000000001333
   Eitan A, 2009, J GASTROINTEST SURG, V13, P1116, DOI 10.1007/s11605-009-0826-6
   El-Gazzaz G, 2010, COLORECTAL DIS, V12, P442, DOI 10.1111/j.1463-1318.2009.01802.x
   El-Gazzaz G, 2010, J GASTROINTEST SURG, V14, P1758, DOI 10.1007/s11605-010-1259-y
   Elfeki H, 2020, TECH COLOPROCTOL, V24, P265, DOI 10.1007/s10151-020-02165-1
   Ellis C Neal, 2007, J Surg Educ, V64, P36, DOI 10.1016/j.cursur.2006.07.005
   Emile SH, 2020, SURGERY, V167, P484, DOI 10.1016/j.surg.2019.09.012
   Emile SH, 2017, J GASTROINTEST SURG, V21, P1879, DOI 10.1007/s11605-017-3574-z
   FAZIO VW, 1987, GASTROENTEROL CLIN N, V16, P93
   Galandiuk S, 2005, ANN SURG, V241, P796, DOI 10.1097/01.sla.0000161030.25860.c1
   Galis-Rozen E, 2010, COLORECTAL DIS, V12, P358, DOI 10.1111/j.1463-1318.2009.01796.x
   Garcia-Arranz M, 2020, STEM CELL TRANSL MED, V9, P295, DOI 10.1002/sctm.19-0271
   García-Olmo D, 2005, DIS COLON RECTUM, V48, P1416, DOI 10.1007/s10350-005-0052-6
   García-Olmo D, 2003, INT J COLORECTAL DIS, V18, P451, DOI 10.1007/s00384-003-0490-3
   Garcia-Olmo D, 2009, DIS COLON RECTUM, V52, P79, DOI 10.1007/DCR.0b013e3181973487
   GarciaAguilar J, 1996, DIS COLON RECTUM, V39, P723, DOI 10.1007/BF02054434
   Gecse KB, 2014, GUT, V63, P1381, DOI 10.1136/gutjnl-2013-306709
   Ghahramani L, 2017, SURGERY, V162, P1017, DOI 10.1016/j.surg.2017.07.001
   Gingold DS, 2014, ANN SURG, V260, P1057, DOI 10.1097/SLA.0000000000000479
   Gionchetti P, 2017, J CROHNS COLITIS, V11, P135, DOI 10.1093/ecco-jcc/jjw169
   GLENN J, 1988, REV INFECT DIS, V10, P42
   GOLDBERG GS, 1994, DIS COLON RECTUM, V37, P439, DOI 10.1007/BF02076188
   Gonzalez-Ruiz C, 2006, AM SURGEON, V72, P11
   Goos M, 2015, INT J COLORECTAL DIS, V30, P413, DOI 10.1007/s00384-015-2144-7
   Gosselink MP, 2015, COLORECTAL DIS, V17, P1041, DOI 10.1111/codi.13161
   Göttgens KWA, 2015, INT J COLORECTAL DIS, V30, P213, DOI 10.1007/s00384-014-2072-y
   GREWAL H, 1994, DIS COLON RECTUM, V37, P1095, DOI 10.1007/BF02049810
   Gu J, 2015, COLORECTAL DIS, V17, P66, DOI 10.1111/codi.12796
   Guidi L, 2008, TECH COLOPROCTOL, V12, P111, DOI 10.1007/s10151-008-0411-0
   Gunawardhana PAHA, 2001, ANZ J SURG, V71, P472, DOI 10.1046/j.1440-1622.2001.02169.x
   Guyatt G, 2006, CHEST, V129, P174, DOI 10.1378/chest.129.1.174
   Hall JF, 2014, DIS COLON RECTUM, V57, P1304, DOI 10.1097/DCR.0000000000000216
   Halverson AL, 2001, SURGERY, V130, P753, DOI 10.1067/msy.2001.116905
   Hamadani A, 2009, DIS COLON RECTUM, V52, P217, DOI 10.1007/DCR.0b013e31819a5c52
   Hämäläinen KPJ, 1998, DIS COLON RECTUM, V41, P1357, DOI 10.1007/BF02237048
   Hamilton S, 2007, J OBSTET GYNAECOL, V27, P325, DOI 10.1080/01443610701269192
   Han JG, 2016, ANN SURG, V264, P917, DOI 10.1097/SLA.0000000000001562
   Hanauer SB, 2006, GASTROENTEROLOGY, V130, P323, DOI 10.1053/j.gastro.2005.11.030
   HANLEY PH, 1976, DIS COLON RECTUM, V19, P507, DOI 10.1007/BF02590943
   HANLEY PH, 1965, DIS COLON RECTUM, V8, P364, DOI 10.1007/BF02627261
   HARPER PH, 1987, DIS COLON RECTUM, V30, P174, DOI 10.1007/BF02554332
   HELD D, 1986, DIS COLON RECTUM, V29, P793, DOI 10.1007/BF02555347
   Herold A, 2016, TECH COLOPROCTOL, V20, P585, DOI 10.1007/s10151-016-1505-8
   HERR CH, 1994, ANN EMERG MED, V23, P132, DOI 10.1016/S0196-0644(94)70020-6
   Ho YH, 1997, DIS COLON RECTUM, V40, P1435, DOI 10.1007/BF02070708
   Ho YH, 1998, BRIT J SURG, V85, P105
   Homsi R, 1994, Obstet Gynecol Surv, V49, P803, DOI 10.1097/00006254-199412000-00002
   Hong KD, 2014, TECH COLOPROCTOL, V18, P685, DOI 10.1007/s10151-014-1183-3
   Hull TL, 2007, DIS COLON RECTUM, V50, P97, DOI 10.1007/s10350-006-0790-0
   Hull TL, 2011, DIS COLON RECTUM, V54, P54, DOI 10.1097/01.dcr.0000388926.29548.36
   Hyman N, 2009, DIS COLON RECTUM, V52, P2022, DOI 10.1007/DCR.0b013e3181b72378
   ISBISTER WH, 1987, AUST NZ J SURG, V57, P771, DOI 10.1111/j.1445-2197.1987.tb01259.x
   Jain Bhupendra Kumar, 2012, J Korean Soc Coloproctol, V28, P78, DOI 10.3393/jksc.2012.28.2.78
   Jarrar A, 2011, DIS COLON RECTUM, V54, P1537, DOI 10.1097/DCR.0b013e31822d7ddd
   Jeon M, 2019, ANN COLOPROCTOL, V35, P249, DOI 10.3393/ac.2018.11.23.1
   Jiang HH, 2017, MED SCI MONITOR, V23, P2065, DOI 10.12659/MSM.904055
   JONES IT, 1987, DIS COLON RECTUM, V30, P919, DOI 10.1007/BF02554276
   Jordán J, 2010, COLORECTAL DIS, V12, P254, DOI 10.1111/j.1463-1318.2009.01806.x
   Kaminski JP, 2017, COLORECTAL DIS, V19, P750, DOI 10.1111/codi.13668
   Karakayali FY, 2016, J GASTROINTEST SURG, V20, P994, DOI 10.1007/s11605-015-3040-8
   Kasibhatla M, 2006, INT J RADIAT ONCOL, V65, P398, DOI 10.1016/j.ijrobp.2005.12.008
   Khanduja KS, 1999, DIS COLON RECTUM, V42, P1432, DOI 10.1007/BF02235043
   Kleif J, 2011, DAN MED BULL, V58
   Klein JW, 2014, MED CLIN N AM, V98, P609, DOI 10.1016/j.mcna.2014.01.011
   Konan A, 2018, DIAGN INTERV RADIOL, V24, P321, DOI 10.5152/dir.2018.18340
   Kondylis PD, 2009, AM J SURG, V197, P325, DOI 10.1016/j.amjsurg.2008.11.002
   Kontovounisios C, 2016, COLORECTAL DIS, V18, P441, DOI 10.1111/codi.13330
   KORELITZ BI, 1985, DIGEST DIS SCI, V30, P58, DOI 10.1007/BF01318372
   Korsun S, 2019, TECH COLOPROCTOL, V23, P43, DOI 10.1007/s10151-018-1918-7
   Kosugi C, 2005, SURGERY, V137, P329, DOI 10.1016/j.surg.2004.10.004
   KRONBORG O, 1985, BRIT J SURG, V72, P970, DOI 10.1002/bjs.1800721211
   Ladd AP, 2010, J PEDIATR SURG, V45, P1562, DOI 10.1016/j.jpedsurg.2010.03.025
   Lee WY, 2013, STEM CELLS, V31, P2575, DOI 10.1002/stem.1357
   Lightner AL, 2018, DIS COLON RECTUM, V61, P629, DOI 10.1097/DCR.0000000000001093
   Lindsey I, 2002, DIS COLON RECTUM, V45, P1608, DOI 10.1007/s10350-004-7247-0
   Litta F, 2019, TECH COLOPROCTOL, V23, P993, DOI 10.1007/s10151-019-02093-9
   LLERA JL, 1985, ANN EMERG MED, V14, P15, DOI 10.1016/S0196-0644(85)80727-7
   Lo TS, 2016, J OBSTET GYNAECOL RE, V42, P1361, DOI 10.1111/jog.13066
   Löffler T, 2009, INT J COLORECTAL DIS, V24, P521, DOI 10.1007/s00384-009-0638-x
   López J, 2018, SURG INFECT, V19, P345, DOI 10.1089/sur.2017.225
   Loungnarath R, 2004, DIS COLON RECTUM, V47, P432, DOI 10.1007/s10350-003-0076-8
   LOWRY AC, 1988, DIS COLON RECTUM, V31, P676, DOI 10.1007/BF02552581
   Gutiérrez VMM, 2021, DIS COLON RECTUM, V64, P328, DOI 10.1097/DCR.0000000000001863
   Maconi G, 2007, AM J GASTROENTEROL, V102, P2214, DOI 10.1111/j.1572-0241.2007.01441.x
   Maconi G, 2013, INFLAMM BOWEL DIS, V19, P2737, DOI 10.1097/01.MIB.0000436274.95722.e5
   MACRAE HM, 1995, DIS COLON RECTUM, V38, P921, DOI 10.1007/BF02049726
   Madbouly KM, 2014, DIS COLON RECTUM, V57, P1202, DOI 10.1097/DCR.0000000000000194
   Makowiec F, 1997, DIS COLON RECTUM, V40, P443, DOI 10.1007/BF02258390
   Makowiec F, 1995, Inflamm Bowel Dis, V1, P256
   Malakorn S, 2017, DIS COLON RECTUM, V60, P1065, DOI 10.1097/DCR.0000000000000880
   Malik AI, 2010, COCHRANE DB SYST REV, DOI 10.1002/14651858.CD006827.pub2
   Mardini Houssam E, 2007, Curr Treat Options Gastroenterol, V10, P211, DOI 10.1007/s11938-007-0014-2
   Matthiessen P, 2010, COLORECTAL DIS, V12, P351, DOI 10.1111/j.1463-1318.2009.01798.x
   MAZIER WP, 1995, DIS COLON RECTUM, V38, P4
   MCELWAIN JW, 1975, DIS COLON RECTUM, V18, P646, DOI 10.1007/BF02604266
   McKee RF, 1996, DIS COLON RECTUM, V39, P136, DOI 10.1007/BF02068066
   McNevin MS, 2007, AM J SURG, V193, P597, DOI 10.1016/j.amjsurg.2007.01.009
   Meinero P, 2011, TECH COLOPROCTOL, V15, P417, DOI 10.1007/s10151-011-0769-2
   Milito Giovanni, 2017, Surg Technol Int, V30, P113
   Millan M, 2006, COLORECTAL DIS, V8, P777, DOI 10.1111/j.1463-1318.2006.01035.x
   Mitalas LE, 2011, DIS COLON RECTUM, V54, P857, DOI 10.1007/DCR.0b013e31820eee2e
   Mizrahi N, 2002, DIS COLON RECTUM, V45, P1616, DOI 10.1007/s10350-004-7248-z
   Molendijk I, 2015, GASTROENTEROLOGY, V149, P918, DOI 10.1053/j.gastro.2015.06.014
   MORRISON JG, 1989, DIS COLON RECTUM, V32, P492, DOI 10.1007/BF02554504
   Naldini G, 2011, COLORECTAL DIS, V13, P323, DOI 10.1111/j.1463-1318.2009.02160.x
   Nassar OAH, 2011, GYNECOL ONCOL, V121, P610, DOI 10.1016/j.ygyno.2011.02.008
   Nevler A, 2013, COLORECTAL DIS, V15, P1011, DOI 10.1111/codi.12204
   NORDGREN S, 1992, INT J COLORECTAL DIS, V7, P214, DOI 10.1007/BF00341224
   Norton Christine, 2013, J Crohns Colitis, V7, pe302, DOI 10.1016/j.crohns.2012.11.004
   NOWACKI MP, 1991, EUR J SURG ONCOL, V17, P563
   NOWACKI MP, 1986, DIS COLON RECTUM, V29, P817, DOI 10.1007/BF02555353
   O'Leary D P, 1998, Ann R Coll Surg Engl, V80, P250
   Oakley SH, 2015, FEMALE PELVIC MED RE, V21, P123, DOI 10.1097/SPV.0000000000000162
   Oliver I, 2003, INT J COLORECTAL DIS, V18, P107, DOI 10.1007/s00384-002-0429-0
   Ommer Andreas, 2012, Ger Med Sci, V10, pDoc15, DOI 10.3205/000166
   Panés J, 2018, GASTROENTEROLOGY, V154, P1334, DOI 10.1053/j.gastro.2017.12.020
   Panés J, 2016, LANCET, V388, P1281, DOI 10.1016/S0140-6736(16)31203-X
   Park SO, 2017, INT J COLORECTAL DIS, V32, P1029, DOI 10.1007/s00384-017-2784-x
   PARKS AG, 1976, DIS COLON RECTUM, V19, P487
   PARKS AG, 1976, BRIT J SURG, V63, P1, DOI 10.1002/bjs.1800630102
   Patsouras D, 2014, COLORECTAL DIS, V16, P253, DOI 10.1111/codi.12532
   Patton V, 2015, ANZ J SURG, V85, P720, DOI 10.1111/ans.13156
   Pescatori M, 2006, COLORECTAL DIS, V8, P11, DOI 10.1111/j.1463-1318.2005.00835.x
   Picciariello A, 2020, UPDATES SURG, V72, P205, DOI 10.1007/s13304-020-00704-x
   Pinto RA, 2010, DIS COLON RECTUM, V53, P1240, DOI 10.1007/DCR.0b013e3181e536cb
   Pitel S, 2011, COLORECTAL DIS, V13, pE112, DOI 10.1111/j.1463-1318.2011.02544.x
   Plaikner M, 2014, TECH COLOPROCTOL, V18, P165, DOI 10.1007/s10151-013-1031-x
   Podetta M, 2019, INT J COLORECTAL DIS, V34, P197, DOI 10.1007/s00384-018-3155-y
   Poen AC, 1998, DIS COLON RECTUM, V41, P1147, DOI 10.1007/BF02239437
   PRESENT DH, 1994, DIGEST DIS SCI, V39, P374, DOI 10.1007/BF02090211
   Present DH, 1999, NEW ENGL J MED, V340, P1398, DOI 10.1056/NEJM199905063401804
   Prosst R, 2016, TECH COLOPROCTOL, V20, P753, DOI 10.1007/s10151-016-1537-0
   Prosst RL, 2015, COLORECTAL DIS, V17, P81, DOI 10.1111/codi.12762
   RADCLIFFE AG, 1988, DIS COLON RECTUM, V31, P94, DOI 10.1007/BF02562636
   Rahman M S, 2003, J Obstet Gynaecol, V23, P607
   RAMANUJAM PS, 1984, DIS COLON RECTUM, V27, P593, DOI 10.1007/BF02553848
   READ DR, 1979, DIS COLON RECTUM, V22, P566, DOI 10.1007/BF02587008
   Regueiro M, 2003, INFLAMM BOWEL DIS, V9, P98, DOI 10.1097/00054725-200303000-00003
   Remzi FH, 2009, BRIT J SURG, V96, P424, DOI 10.1002/bjs.6458
   Ritchie RD, 2009, COLORECTAL DIS, V11, P564, DOI 10.1111/j.1463-1318.2008.01713.x
   Rojanasakul Arun, 2007, Journal of the Medical Association of Thailand, V90, P581
   Rosen DR, 2016, COLORECTAL DIS, V18, P488, DOI 10.1111/codi.13120
   Rottoli M, 2018, UPDATES SURG, V70, P485, DOI 10.1007/s13304-018-0558-9
   Safar B, 2009, DIS COLON RECTUM, V52, P248, DOI 10.1007/DCR.0b013e31819c96ac
   Sanad A, 2019, COLORECTAL DIS, V21, P697, DOI 10.1111/codi.14580
   Sandborn WJ, 2007, ANN INTERN MED, V146, P829, DOI 10.7326/0003-4819-146-12-200706190-00159
   Sands BE, 2004, NEW ENGL J MED, V350, P876, DOI 10.1056/NEJMoa030815
   Sands BE, 2006, ALIMENT PHARM THERAP, V23, P1127, DOI 10.1111/j.1365-2036.2006.02878.x
   SANGWAN YP, 1994, DIS COLON RECTUM, V37, P885, DOI 10.1007/BF02052593
   Sauk J, 2014, INFLAMM BOWEL DIS, V20, P2260, DOI 10.1097/MIB.0000000000000216
   SCHOUTEN WR, 1991, DIS COLON RECTUM, V34, P60, DOI 10.1007/BF02050209
   Schouten WR, 1999, DIS COLON RECTUM, V42, P1419, DOI 10.1007/BF02235039
   Schreiber S, 2011, ALIMENT PHARM THER, V33, P185, DOI 10.1111/j.1365-2036.2010.04509.x
   Schwandner O, 2013, TECH COLOPROCTOL, V17, P221, DOI 10.1007/s10151-012-0921-7
   Schwandner O, 2011, BMC GASTROENTEROL, V11, DOI 10.1186/1471-230X-11-61
   Schwartz DA, 2002, GASTROENTEROLOGY, V122, P875, DOI 10.1053/gast.2002.32362
   Schwartz DA, 2001, GASTROENTEROLOGY, V121, P1064, DOI 10.1053/gast.2001.28676
   Schwartz DA, 2017, INFLAMM BOWEL DIS, V23, P1860, DOI 10.1097/MIB.0000000000001243
   Sebastian S, 2018, ALIMENT PHARM THER, V48, P941, DOI 10.1111/apt.14969
   Senéjoux A, 2016, J CROHNS COLITIS, V10, P141, DOI 10.1093/ecco-jcc/jjv162
   Sentovich SA, 2003, DIS COLON RECTUM, V46, P498, DOI 10.1007/s10350-004-6589-y
   Seow-En I, 2016, TECH COLOPROCTOL, V20, P389, DOI 10.1007/s10151-016-1450-6
   Seow-En I, 2017, ANZ J SURG, V87, P356, DOI 10.1111/ans.12936
   Singh K, 2014, J CLIN DIAGN RES, V8, pRC1, DOI 10.7860/JCDR/2014/7328.4417
   Singh S, 2015, ALIMENT PHARM THER, V42, P783, DOI 10.1111/apt.13356
   Sirany AME, 2015, DIS COLON RECTUM, V58, P604, DOI 10.1097/DCR.0000000000000374
   Sneider EB, 2013, GASTROENTEROL CLIN N, V42, P773, DOI 10.1016/j.gtc.2013.08.003
   SOHN N, 1980, AM J SURG, V139, P394, DOI 10.1016/0002-9610(80)90301-3
   Soltani A, 2010, DIS COLON RECTUM, V53, P486, DOI 10.1007/DCR.0b013e3181ce8b01
   Songne K, 2007, COLORECTAL DIS, V9, P653, DOI 10.1111/j.1463-1318.2007.01232.x
   Sonoda T, 2002, DIS COLON RECTUM, V45, P1622, DOI 10.1007/s10350-004-7249-y
   Sordo-Mejia Ricardo, 2014, World J Gastrointest Pathophysiol, V5, P239, DOI 10.4291/wjgp.v5.i3.239
   Soriano D, 2001, EUR J OBSTET GYN R B, V96, P75, DOI 10.1016/S0301-2115(00)00411-5
   Sozener U, 2011, DIS COLON RECTUM, V54, P923, DOI 10.1097/DCR.0b013e31821cc1f9
   Stevens DL, 2005, CLIN INFECT DIS, V41, P1373, DOI 10.1086/497143
   Sugrue J, 2017, DIS COLON RECTUM, V60, P1071, DOI 10.1097/DCR.0000000000000885
   Sullivan PS, 2015, ONCOLOGY-NY, V29, P581
   Swinscoe M T, 2005, Tech Coloproctol, V9, P89, DOI 10.1007/s10151-005-0204-7
   Takesue Y, 2002, J GASTROENTEROL, V37, P912, DOI 10.1007/s005350200153
   Tanaka S, 2010, HEPATO-GASTROENTEROL, V57, P3
   Tantiphlachiva K, 2019, BMJ OPEN GASTROENTER, V6, DOI 10.1136/bmjgast-2019-000279
   Topstad DR, 2003, DIS COLON RECTUM, V46, P577, DOI 10.1007/s10350-004-6611-4
   Tozer PJ, 2013, COLORECTAL DIS, V15, P871, DOI 10.1111/codi.12114
   Troja A, 2013, J VISC SURG, V150, P379, DOI 10.1016/j.jviscsurg.2013.08.002
   Trompetto M, 2019, COLORECTAL DIS, V21, P1421, DOI 10.1111/codi.14748
   Tsang CBS, 1998, DIS COLON RECTUM, V41, P1141, DOI 10.1007/BF02239436
   Tyler KM, 2007, DIS COLON RECTUM, V50, P1535, DOI 10.1007/s10350-007-9002-9
   Ulrich D, 2009, J PLAST RECONSTR AES, V62, P352, DOI 10.1016/j.bjps.2008.11.067
   USTYNOSKI K, 1990, DIS COLON RECTUM, V33, P602, DOI 10.1007/BF02052216
   van der Hagen SJ, 2011, GASTROENT RES PRACT, V2011, DOI 10.1155/2011/186350
   van der Hagen SJ, 2011, INT J COLORECTAL DIS, V26, P1463, DOI 10.1007/s00384-011-1259-8
   van Koperen PJ, 2009, BRIT J SURG, V96, P675, DOI 10.1002/bjs.6608
   van Koperen PJ, 2008, DIS COLON RECTUM, V51, P1475, DOI 10.1007/s10350-008-9354-9
   VANTETS WF, 1994, DIS COLON RECTUM, V37, P1194, DOI 10.1007/BF02257781
   VASILEVSKY CA, 1984, DIS COLON RECTUM, V27, P126, DOI 10.1007/BF02553995
   Vergara-Fernandez O, 2013, WORLD J GASTROENTERO, V19, P6805, DOI 10.3748/wjg.v19.i40.6805
   Vogel JD, 2016, DIS COLON RECTUM, V59, P1117, DOI 10.1097/DCR.0000000000000733
   Wang C, 2016, J INTEGR MED-JIM, V14, P154, DOI 10.1016/S2095-4964(16)60229-7
   Wang D, 2014, TECH COLOPROCTOL, V18, P635, DOI 10.1007/s10151-013-1111-y
   Wanitsuwan W, 2020, DIS COLON RECTUM, V63, P1534, DOI 10.1097/DCR.0000000000001691
   Watanabe J, 2015, INT J COLORECTAL DIS, V30, P1659, DOI 10.1007/s00384-015-2340-5
   Weisman N, 2008, DIS COLON RECTUM, V51, P1089, DOI 10.1007/s10350-008-9284-6
   Wexner SD, 2008, ANN SURG, V248, P39, DOI 10.1097/SLA.0b013e31817d077d
   WHITE AJ, 1982, OBSTET GYNECOL, V60, P114
   Wiese Dawn M, 2012, Curr Gastroenterol Rep, V14, P153, DOI 10.1007/s11894-012-0243-y
   WILLIAMS JG, 1991, DIS COLON RECTUM, V34, P378
   WILLIAMS JG, 1991, BRIT J SURG, V78, P1159, DOI 10.1002/bjs.1800781004
   Wright M, 2017, AM J SURG, V214, P1210, DOI 10.1016/j.amjsurg.2017.08.042
   Xu YS, 2016, SPRINGERPLUS, V5, DOI 10.1186/s40064-016-3406-8
   Yang BL, 2015, WORLD J GASTROENTERO, V21, P2475, DOI 10.3748/wjg.v21.i8.2475
   Yeung JMC, 2010, COLORECTAL DIS, V12, P363, DOI 10.1111/j.1463-1318.2009.01801.x
   Zhang Y, 2020, STEM CELL RES THER, V11, DOI 10.1186/s13287-020-01995-y
   Zhong QH, 2017, WORLD J SURG ONCOL, V15, DOI 10.1186/s12957-017-1100-0
   Zhu DA, 2019, IRISH J MED SCI, V188, P1343, DOI 10.1007/s11845-018-01958-6
   Zimmerman DDE, 2001, DIS COLON RECTUM, V44, P1474, DOI 10.1007/BF02234601
   Zirak-Schmidt Samira, 2014, Dan Med J, V61, pA4977
   Zmora O, 2005, DIS COLON RECTUM, V48, P2167, DOI 10.1007/s10350-005-0199-1
   Zmora O, 2006, DIS COLON RECTUM, V49, P1316, DOI 10.1007/s10350-006-0585-3
   Zwiep TM, 2020, DIS COLON RECTUM, V63, P365, DOI 10.1097/DCR.0000000000001573
NR 267
TC 28
Z9 29
U1 3
U2 15
PU LIPPINCOTT WILLIAMS & WILKINS
PI PHILADELPHIA
PA TWO COMMERCE SQ, 2001 MARKET ST, PHILADELPHIA, PA 19103 USA
SN 0012-3706
EI 1530-0358
J9 DIS COLON RECTUM
JI Dis. Colon Rectum
PD AUG
PY 2022
VL 65
IS 8
BP 964
EP 985
DI 10.1097/DCR.0000000000002473
PG 22
WC Gastroenterology & Hepatology; Surgery
WE Science Citation Index Expanded (SCI-EXPANDED)
SC Gastroenterology & Hepatology; Surgery
GA 2S8XE
UT WOS:000822069600021
PM 35732009
OA Bronze
DA 2024-01-22
ER

PT J
AU Dobre, M
   Milanesi, E
   Manuc, TE
   Arsene, DE
   Tieranu, CG
   Maj, C
   Becheanu, G
   Manuc, M
AF Dobre, Maria
   Milanesi, Elena
   Manuc, Teodora Ecaterina
   Arsene, Dorel Eugen
   Tieranu, Cristian George
   Maj, Carlo
   Becheanu, Gabriel
   Manuc, Mircea
TI Differential Intestinal Mucosa Transcriptomic Biomarkers for Crohn's
   Disease and Ulcerative Colitis
SO JOURNAL OF IMMUNOLOGY RESEARCH
LA English
DT Article
ID INFLAMMATORY-BOWEL-DISEASE; RECEPTOR ANTAGONIST GENE; MATRIX
   METALLOPROTEINASES; EXPRESSION PROFILES; COLONIC-MUCOSA; RISK LOCI;
   POLYMORPHISM; ASSOCIATION; EOTAXIN; PHENOTYPE
AB Genetic research has shaped the inflammatory bowel disease (IBD) landscape identifying nearly two hundred risk loci. Nonetheless, the identified variants rendered only a partial success in providing criteria for the differential diagnosis between ulcerative colitis (UC) and Crohn's disease (CD). Transcript levels from affected intestinal mucosa may serve as tentative biomarkers for improving classification and diagnosis of IBD. The aim of our study was to identify gene expression profiles specific for UC and CD, in endoscopically affected and normal intestinal colonic mucosa from 1BD patients. We evaluated a panel of 84 genes related to the IBD-inflammatory pathway on 21 UC and 22 CD paired inflamed and not inflamed mucosa and on age-matched normal mucosa from 21 non-1BD controls. Two genes in UC (CCL11 and MMP10) and two in CD (C4BPB and IL1RN) showed an upregulation trend in both noninflamed and inflamed mucosa compared to controls. Our results suggest that the transcript levels of CCL11, MMP10, C4BPB, and IL1RN are candidate biomarkers that could help in clinical practice for the differential diagnosis between UC and CD and could guide new research on future therapeutic targets.
C1 [Dobre, Maria; Milanesi, Elena; Arsene, Dorel Eugen] Victor Babes Natl Inst Pathol, Bucharest 050096, Romania.
   [Manuc, Teodora Ecaterina; Becheanu, Gabriel; Manuc, Mircea] Fundeni Clin Inst, Bucharest 022328, Romania.
   [Arsene, Dorel Eugen] Natl Inst Neurol & Neurovasc Dis, Bucharest 041914, Romania.
   [Tieranu, Cristian George; Becheanu, Gabriel] Carol Davila Univ Med & Pharm, Bucharest 050474, Romania.
   [Tieranu, Cristian George] Elias Emergency Univ Hosp, Bucharest 011461, Romania.
   [Maj, Carlo] Univ Hosp Bonn, Inst Genom Stat & Bioinformat, Bonn, Germany.
C3 Victor Babes National Institute of Pathology; Institutul Clinic Fundeni;
   Carol Davila University of Medicine & Pharmacy; University of Bonn
RP Manuc, TE (通讯作者)，Fundeni Clin Inst, Bucharest 022328, Romania.
EM teodora.manuc@gmail.com
RI Arsene, Dorel/GYQ-8676-2022; Dobre, Maria/AAT-1781-2021; Milanesi,
   Elena/J-9489-2014; Arsene, Dorel Eugen/AAJ-1098-2021; manuc,
   teodora/AFG-1647-2022; Tieranu, Cristian/G-5283-2016; Becheanu,
   Gabriel/AAT-3194-2021; Manuc, Mircea/W-8097-2019; Maj, Carlo/I-4245-2015
OI Dobre, Maria/0000-0002-1376-4021; manuc, teodora/0000-0002-0589-4571;
   Tieranu, Cristian/0000-0001-5348-0341; Milanesi,
   Elena/0000-0003-2753-3395; Maj, Carlo/0000-0002-9559-1725
FU Romanian Autoritatea Nationala pentru Cercetare Stiintifica (ANCSI
   through the "Nucleu" Program) [PN 16.22.03.01/2016, PN 18.21.01.05/2018]
FX The authors thank the patients involved in the study and the endoscopy
   department team of the hospitals involved for the generous
   collaboration. This research was supported by projects PN
   16.22.03.01/2016 and PN 18.21.01.05/2018 with the support of the
   Romanian Autoritatea Nationala pentru Cercetare Stiintifica (ANCSI
   through the "Nucleu" Program).
CR Adar T, 2016, DIGEST DIS SCI, V61, P1915, DOI 10.1007/s10620-016-4047-z
   Adar T, 2014, CLIN IMMUNOL, V153, P199, DOI 10.1016/j.clim.2014.04.012
   Anderson CA, 2011, NAT GENET, V43, P246, DOI 10.1038/ng.764
   Baumgart DC, 2012, LANCET, V380, P1590, DOI 10.1016/S0140-6736(12)60026-9
   Bruno MEC, 2015, DIGEST DIS SCI, V60, P2976, DOI 10.1007/s10620-015-3700-2
   Carter MJ, 2004, GENES IMMUN, V5, P8, DOI 10.1038/sj.gene.6364032
   Chen W, 2001, SCAND J GASTROENTERO, V36, P515, DOI 10.1080/003655201750153377
   Coburn LA, 2013, PLOS ONE, V8, DOI 10.1371/journal.pone.0082300
   Craggs A, 2001, SCAND J GASTROENTERO, V36, P1173
   Daryani NE, 2015, DIGEST DIS SCI, V60, P1389, DOI 10.1007/s10620-014-3457-z
   Dieckgraefe BK, 2000, PHYSIOL GENOMICS, V4, P1
   Dobre M, 2017, ROM J MORPHOL EMBRYO, V58, P1263
   Ferreira AC, 2005, INFLAMM BOWEL DIS, V11, P331, DOI 10.1097/01.MIB.0000158153.71579.b4
   Gazouli Maria, 2013, J Crohns Colitis, V7, pe461, DOI 10.1016/j.crohns.2013.02.021
   Gelbmann CM, 2001, EUR J GASTROEN HEPAT, V13, P1431, DOI 10.1097/00042737-200112000-00006
   Holgersen K, 2015, J CROHNS COLITIS, V9, P492, DOI 10.1093/ecco-jcc/jjv050
   Hong SN, 2017, INFLAMM BOWEL DIS, V23, P1098, DOI 10.1097/MIB.0000000000001066
   Kitaura M, 1996, J BIOL CHEM, V271, P7725, DOI 10.1074/jbc.271.13.7725
   Koller FL, 2012, LAB INVEST, V92, P1749, DOI 10.1038/labinvest.2012.141
   Lampinen M, 2013, J LEUKOCYTE BIOL, V94, P1061, DOI 10.1189/jlb.1212640
   López-Hernández R, 2015, INT J IMMUNOGENET, V42, P38, DOI 10.1111/iji.12160
   Queiroz DMM, 2009, INFLAMM BOWEL DIS, V15, P353, DOI 10.1002/ibd.20757
   Magro F, 2013, J CROHNS COLITIS, V7, P827, DOI 10.1016/j.crohns.2013.06.001
   Magro F, 2017, J CROHNS COLITIS, V11, P649, DOI 10.1093/ecco-jcc/jjx008
   Mäkitalo L, 2010, SCAND J GASTROENTERO, V45, P862, DOI 10.3109/00365520903583863
   Manousou P, 2010, CLIN EXP IMMUNOL, V162, P337, DOI 10.1111/j.1365-2249.2010.04248.x
   Manuc TEM, 2016, CLIN EXP GASTROENTER, V9, P59, DOI 10.2147/CEG.S53381
   Meijer MJW, 2007, DIGEST LIVER DIS, V39, P733, DOI 10.1016/j.dld.2007.05.010
   Mir A, 2002, AM J GASTROENTEROL, V97, P1452, DOI 10.1016/S0002-9270(02)04043-1
   Mittal R. D., 2009, SCAND J GASTROENTERO, V40, P827
   Molodecky NA, 2012, GASTROENTEROLOGY, V142, P46, DOI 10.1053/j.gastro.2011.10.001
   Morgan AR, 2011, HUM IMMUNOL, V72, P1117, DOI 10.1016/j.humimm.2011.08.011
   Ordás I, 2012, LANCET, V380, P1606, DOI 10.1016/S0140-6736(12)60150-0
   Palmieri O, 2015, CHRONOBIOL INT, V32, P903, DOI 10.3109/07420528.2015.1050726
   Rath T, 2006, INFLAMM BOWEL DIS, V12, P1025, DOI 10.1097/01.mib.0000234133.97594.04
   Stankovic B, 2015, J DIGEST DIS, V16, P723, DOI 10.1111/1751-2980.12281
   Taman H, 2018, J CROHNS COLITIS, V12, P327, DOI 10.1093/ecco-jcc/jjx139
   Tieranu CG, 2017, ROM J MORPHOL EMBRYO, V58, P1301
   Tountas NA, 1999, GASTROENTEROLOGY, V117, P806, DOI 10.1016/S0016-5085(99)70338-0
   Vaalamo M, 1998, AM J PATHOL, V152, P1005
   Williams AD, 2017, PLOS ONE, V12, DOI 10.1371/journal.pone.0179710
   Xie FL, 2012, PLANT MOL BIOL, V80, P75, DOI 10.1007/s11103-012-9885-2
   Zhang Y, 2018, EUR J HUM GENET, V26, P265, DOI 10.1038/s41431-017-0041-y
NR 43
TC 29
Z9 30
U1 0
U2 7
PU HINDAWI LTD
PI LONDON
PA ADAM HOUSE, 3RD FLR, 1 FITZROY SQ, LONDON, W1T 5HF, ENGLAND
SN 2314-8861
EI 2314-7156
J9 J IMMUNOL RES
JI J Immunol. Res.
PY 2018
VL 2018
AR 9208274
DI 10.1155/2018/9208271
PG 10
WC Immunology
WE Science Citation Index Expanded (SCI-EXPANDED)
SC Immunology
GA GY4TZ
UT WOS:000448559100001
PM 30417021
DA 2024-01-22
ER

PT J
AU Ardizzone, S
   Puttini, PS
   Cassinotti, A
   Porro, GB
AF Ardizzone, S.
   Puttini, P. Sarzi
   Cassinotti, A.
   Porro, G. Bianchi
TI Extraintestinal manifestations of inflammatory bowel disease
SO DIGESTIVE AND LIVER DISEASE
LA English
DT Article
DE Crohn's disease; Extraintestinal manifestations; Inflammatory bowel
   disease; Ulcerative colitis
AB Inflammatory bowel disease (IBD) is associated with a variety of extraintestinal manifestations (EIMs) that may produce greater morbidity than the underlying intestinal disease and may even be the initial presenting symptoms of the IBD. As many as 36% of patients with IBD have at least one EIM. Some are more common related to active colitis (joint, skin, ocular, and oral manifestations). Others are especially seen with small bowel dysfunction (cholelithiasis, nephrolithiasis, and obstructive uropathy), and some are nonspecific disorders (osteoporosis, hepatobiliary disease, and amyloidosis). Patients with perianal Crohn's disease are at higher risk for developing EIMs than other IBD patients. Also the presence of one EIM appears to confer a higher likelihood of developing other manifestations than would be expected by chance alone. The identified pathogenetic autoimmune mechanisms include genetic susceptibility antigenic display of autoantigen, aberrant self-recognition, and immunopathogenetic autoantibodies against organ-specific cellular antigen(s) shared by colon and extra-colonic organs. Microbes may play an important role, probably by molecular mimicry. Early recognition of these extraintestinal manifestations should help guide therapy that will reduce overall morbidity in affected patients. This paper reviews the diagnosis, therapy and management of the more common EIMs. (c) 2008 Editrice Gastroenterologica Italiana S.r.l. Published by Elsevier Ltd. All rights reserved.
C1 [Ardizzone, S.; Cassinotti, A.; Porro, G. Bianchi] L Sacco Univ Hosp, Chair Gastroenterol, Milan, Italy.
   [Puttini, P. Sarzi] L Sacco Univ Hosp, Rheumathol Unit, Milan, Italy.
C3 University of Milan; Luigi Sacco Hospital; University of Milan; Luigi
   Sacco Hospital
RP Ardizzone, S (通讯作者)，Azienda Osped Polo Univ, Cattedra Gastroenterol, Osped L Sacco, Via GB Grassi 74, I-20157 Milan, Italy.
EM samari1@tin.it
RI Ardizzone, Sandro/J-3251-2017; Cassinotti, Andrea/AGZ-2661-2022
OI Ardizzone, Sandro/0000-0001-9915-2992; 
CR Ardizzone S, 2000, J INTERN MED, V247, P63, DOI 10.1046/j.1365-2796.2000.00582.x
   Bernstein CN, 2001, AM J GASTROENTEROL, V96, P1116
   Bjarnason I, 2003, GASTROENTEROLOGY, V125, P1598, DOI 10.1053/j.gastro.2003.08.035
   Braun J, 2002, LANCET, V359, P1187, DOI 10.1016/S0140-6736(02)08215-6
   Braun J, 2004, ANN RHEUM DIS, V63, P1046, DOI 10.1136/ard.2003.019968
   Brooklyn TN, 2006, GUT, V55, P505, DOI 10.1136/gut.2005.074815
   Brooklyn T, 2006, BRIT MED J, V333, P181, DOI 10.1136/bmj.333.7560.181
   Card T, 2004, GUT, V53, P251, DOI 10.1136/gut.2003.026799
   Charatcharoenwitthaya Phunchai, 2006, Curr Gastroenterol Rep, V8, P75, DOI 10.1007/s11894-006-0067-8
   Chen J, 2005, COCHRANE DB SYST REV, DOI 10.1002/14651858.CD004800.pub2
   Cullen SN, 2006, SEMIN LIVER DIS, V26, P52, DOI 10.1055/s-2006-933563
   Das KM, 1999, DIGEST DIS SCI, V44, P1, DOI 10.1023/A:1026629528233
   De Keyser F, 2003, RHEUM DIS CLIN N AM, V29, P463, DOI 10.1016/S0889-857X(03)00052-8
   Evans JMM, 1997, GUT, V40, P619, DOI 10.1136/gut.40.5.619
   Fornaciari G, 2001, CAN J GASTROENTEROL, V15, P399, DOI 10.1155/2001/612531
   Heuft-Dorenbosch L, 2006, ANN RHEUM DIS, V65, P804, DOI 10.1136/ard.2005.044206
   Katz S, 2006, REV GASTROENTEROL DI, V6, P63
   Loftus EV, 2003, CLIN GASTROENTEROL H, V1, P465, DOI 10.1016/S1542-3565(03)00185-X
   Mintz R, 2004, INFLAMM BOWEL DIS, V10, P135, DOI 10.1097/00054725-200403000-00012
   Nelson HD, 2002, JAMA-J AM MED ASSOC, V288, P872, DOI 10.1001/jama.288.7.872
   Orchard Tim, 2003, Curr Gastroenterol Rep, V5, P512, DOI 10.1007/s11894-003-0042-6
   Orchard TR, 2002, GASTROENTEROLOGY, V123, P714, DOI 10.1053/gast.2002.35396
   Orchard TR, 1998, GUT, V42, P387, DOI 10.1136/gut.42.3.387
   Pardi DS, 2003, GASTROENTEROLOGY, V124, P889, DOI 10.1053/gast.2003.50156
   RANKIN GB, 1979, GASTROENTEROLOGY, V77, P914
   Read Russell W, 2006, Curr Rheumatol Rep, V8, P260, DOI 10.1007/s11926-006-0006-6
   Sandborn WJ, 2006, CLIN GASTROENTEROL H, V4, P203, DOI 10.1016/j.cgh.2005.12.002
   Steer S, 2003, J RHEUMATOL, V30, P518
   Su CYG, 2002, GASTROENTEROL CLIN N, V31, P307, DOI 10.1016/S0889-8553(01)00019-X
   Takeuchi K, 2006, CLIN GASTROENTEROL H, V4, P196, DOI 10.1016/S1542-3565(05)00980-8
   Travis SPL, 1997, EUR J GASTROEN HEPAT, V11, P654
   Trost LB, 2005, POSTGRAD MED J, V81, P580, DOI 10.1136/pgmj.2004.031633
   Von Bodegraven A, 2003, CURR TREAT OPTIONS G, V6, P201
   Ytting H, 2005, DIGESTION, V72, P195, DOI 10.1159/000088466
   Zochling J, 2006, ANN RHEUM DIS, V65, P442, DOI 10.1136/ard.2005.041137
NR 35
TC 148
Z9 167
U1 0
U2 12
PU ELSEVIER SCIENCE INC
PI NEW YORK
PA 360 PARK AVE SOUTH, NEW YORK, NY 10010-1710 USA
SN 1590-8658
EI 1878-3562
J9 DIGEST LIVER DIS
JI Dig. Liver Dis.
PD JUL
PY 2008
VL 40
SU 2
BP S253
EP S259
DI 10.1016/S1590-8658(08)60534-4
PG 7
WC Gastroenterology & Hepatology
WE Science Citation Index Expanded (SCI-EXPANDED)
SC Gastroenterology & Hepatology
GA VG2TS
UT WOS:000446001600008
PM 18598997
DA 2024-01-22
ER

PT J
AU Ramos, JM
   García-Sepulcre, MF
   Rodríguez, JC
   Padilla, S
   Gutiérrez, F
AF Ramos, Jose M.
   Garcia-Sepulcre, Mariana F.
   Rodriguez, Juan C.
   Padilla, Sergio
   Gutierrez, Felix
TI <i>Mycobacterium marinum</i> infection complicated by anti-tumour
   necrosis factor therapy
SO JOURNAL OF MEDICAL MICROBIOLOGY
LA English
DT Article
ID PATIENT RECEIVING INFLIXIMAB; RHEUMATOID-ARTHRITIS; GRANULOMATOUS
   INFECTIONS; ETANERCEPT; DISEASE; PNEUMONIA; BLOCKADE
AB Mycobacteria other than tuberculosis infections in patients taking various tumour necrosis factor (TNF)-alpha inhibitors have been reported in the literature We describe sporotrichoid spread of Mycobacterium marinum in a man with Crohn's disease treated with infliximab. After starting ethambutol and rifampicin and discontinuing infliximab, a worsening appeared M. marinum infection may have a potential local spread and systemic dissemination in patients treated with TNF-alpha inhibitors
C1 [Ramos, Jose M.; Padilla, Sergio; Gutierrez, Felix] Hosp Gen Univ Elche, Dept Internal Med, Infect Dis Unit, Alicante, Spain.
   [Garcia-Sepulcre, Mariana F.] Hosp Gen Univ Elche, Digest Sect, Alicante, Spain.
   [Rodriguez, Juan C.] Hosp Gen Univ Elche, Microbiol Sect, Alicante, Spain.
RP Ramos, JM (通讯作者)，Hosp Gen Univ Elche, Dept Internal Med, Infect Dis Unit, Alicante, Spain.
RI Ramos, Jose M./B-6420-2018; Padilla, Sergio/U-7682-2017; Rodero, Félix
   Gutiérrez/Q-7880-2018
OI Ramos, Jose M./0000-0002-6501-9867; Rodero, Félix
   Gutiérrez/0000-0002-9485-6867; Padilla, Sergio/0000-0002-8420-7310
FU Digestive, Microbiology, and Dermatology Service of Hospital General
   Universitario de Elche; National Tuberculosis Reference Laboratory
   (Centro Nacional de MicroBiologia, Instituto de Salud Carlos III,
   Madrid, Spain)
FX We thank the staff of the Digestive, Microbiology, and Dermatology
   Service of Hospital General Universitario de Elche and the National
   Tuberculosis Reference Laboratory (Centro Nacional de MicroBiologia,
   Instituto de Salud Carlos III, Madrid, Spain) for help and support
   during the field investigations
CR Boulman N, 2006, CLIN EXP RHEUMATOL, V24, P723
   Chopra N, 2002, JCR-J CLIN RHEUMATOL, V8, P265, DOI 10.1097/00124743-200210000-00007
   Danko JR, 2009, SCAND J INFECT DIS, V41, P252, DOI 10.1080/00365540902774599
   Dare JA, 2009, ARTHRIT RHEUM-ARTHR, V61, P583, DOI 10.1002/art.24095
   Díaz F, 2008, SCAND J RHEUMATOL, V37, P159, DOI 10.1080/03009740701716876
   Ehlers S, 2005, CLIN INFECT DIS, V41, pS199, DOI 10.1086/429998
   Fallon JC, 2008, CLIN EXP DERMATOL, V33, P43, DOI 10.1111/j.1365-2230.2007.02564.x
   Griffith DE, 2007, AM J RESP CRIT CARE, V175, P367, DOI 10.1164/rccm.200604-571ST
   Keane J, 2001, NEW ENGL J MED, V345, P1098, DOI 10.1056/NEJMoa011110
   Malkin J, 2009, J MED MICROBIOL, V58, P371, DOI 10.1099/jmm.0.006809-0
   Marie I, 2005, RHEUMATOLOGY, V44, P1201, DOI 10.1093/rheumatology/keh700
   Martín-Aspas A, 2008, J INFECTION, V57, P167, DOI 10.1016/j.jinf.2008.04.010
   Mufti AH, 2005, DIAGN MICR INFEC DIS, V53, P233, DOI 10.1016/j.diagmicrobio.2005.06.006
   Pandian TK, 2008, TRANSPL INFECT DIS, V10, P358, DOI 10.1111/j.1399-3062.2008.00317.x
   Piersimoni C, 2009, EMERG INFECT DIS, V15, P1351, DOI 10.3201/eid1509.081259
   Rallis E, 2007, AM J CLIN DERMATOL, V8, P385, DOI 10.2165/00128071-200708060-00009
   Salvana EMT, 2007, J INFECTION, V55, P484, DOI 10.1016/j.jinf.2007.08.007
   Shehan James M, 2008, Dermatol Online J, V14, P5
   Streit M, 2006, EUR J DERMATOL, V16, P79
   Swart RM, 2009, EMERG INFECT DIS, V15, P1700, DOI 10.3201/eid1510.090110
   van Ingen J, 2007, NAT CLIN PRACT RHEUM, V3, P414, DOI 10.1038/ncprheum0538
   Wallis RS, 2004, CLIN INFECT DIS, V39, P1254, DOI 10.1086/424455
   Winthrop KL, 2009, EMERG INFECT DIS, V15, P1556, DOI 10.3201/eid1510.090310
   Yim K, 2004, SCAND J INFECT DIS, V36, pA150, DOI 10.1080/00365540310017474
NR 24
TC 25
Z9 25
U1 0
U2 4
PU MICROBIOLOGY SOC
PI LONDON
PA CHARLES DARWIN HOUSE, 12 ROGER ST, LONDON WC1N 2JU, ERKS, ENGLAND
SN 0022-2615
EI 1473-5644
J9 J MED MICROBIOL
JI J. Med. Microbiol.
PD MAY
PY 2010
VL 59
IS 5
BP 617
EP 621
DI 10.1099/jmm.0.017277-0
PG 5
WC Microbiology
WE Science Citation Index Expanded (SCI-EXPANDED)
SC Microbiology
GA 599PD
UT WOS:000277924700019
PM 20133411
OA Bronze
DA 2024-01-22
ER

PT J
AU Kotze, PG
   Underwood, FE
   Damiao, AOMC
   Ferraz, JGP
   Saad-Hossne, R
   Toro, M
   Iade, B
   Bosques-Padilla, F
   Teixeira, FV
   Juliao-Banos, F
   Simian, D
   Ghosh, S
   Panaccione, R
   Ng, SC
   Kaplan, GG
AF Kotze, Paulo Gustavo
   Underwood, Fox E.
   Mourao Cintra Damiao, Aderson Omar
   Ferraz, Jose Geraldo P.
   Saad-Hossne, Rogerio
   Toro, Martin
   Iade, Beatriz
   Bosques-Padilla, Francisco
   Teixeira, Fabio Vieira
   Juliao-Banos, Fabian
   Simian, Daniela
   Ghosh, Subrata
   Panaccione, Remo
   Ng, Siew C.
   Kaplan, Gilaad G.
TI Progression of Inflammatory Bowel Diseases Throughout Latin America and
   the Caribbean: A Systematic Review
SO CLINICAL GASTROENTEROLOGY AND HEPATOLOGY
LA English
DT Review
DE Anti-TNF; Ethnicity; Race; Risk Factor; Incidence; Prevalence;
   Inflammatory Bowel Disease
ID CROHNS-DISEASE; ULCERATIVE-COLITIS; PREVALENCE; POPULATION; EVOLUTION;
   COHORT
AB BACKGROUND & AIMS: The incidence of inflammatory bowel diseases (IBD) is increasing in Latin America. We performed a systematic review to identify clinical and epidemiologic features of IBD in Latin America (including Mexico, Central America, and South America) and the Caribbean.
   METHODS: We searched MEDLINE, EMBASE, and SciELO databases for clinical or epidemiologic studies of Crohn's disease (CD) or ulcerative colitis (UC) from Latin American and Caribbean countries and territories that reported incidence, prevalence, ratio of UC:CD, IBD phenotype, and treatment, through September 12, 2018. Data were extracted from 61 articles for analysis.
   RESULTS: The incidence and prevalence of IBD have been steadily increasing in Latin America and the Caribbean. The incidence of CD in Brazil increased from 0.08 per 100,000 person-years in 1988 to 0.68 per 100,000 person-years in 1991-1995 to 5.5 per 100,000 person-years in 2015. The highest reported prevalence of IBD was in Argentina, in 2007, at 15 and 82 per 100,000 person-years for CD and UC, respectively. The ratio of UC:CD exceeded 1 in all regions throughout Latin America and the Caribbean with the exception of Brazil. Treatment with tumor necrosis factor antagonists increased steadily for patients with CD (43.4% of all patients in Brazil were treated in 2014) but less so for patients with UC (4.5% of all patients were treated in 2014). Surgery for IBD decreased with time. In Chile, surgeries were performed on 57.0% of patients with CD and 18.0% of patients with UC during the period of 1990-2002; these values decreased to 38.0% and 5.0%, respectively, during the period of 2012-2015. In Peru, 6.9% of patients with UC received colectomies in the period of 2001-2003 and 6.2% in 2004-2014.
   CONCLUSIONS: In a systematic review, we found the incidence of IBD to be increasing throughout Latin America and the Caribbean. Population-based epidemiology studies are needed to evaluate the increase in IBD in these regions, which differ from other global regions in climate, culture, demographics, diet, healthcare delivery and infrastructure, and socioeconomic status.
C1 [Kotze, Paulo Gustavo] Catholic Univ Parana, Colorectal Surg Unit, IBD Outpatient Clin, Curitiba, Parana, Brazil.
   [Underwood, Fox E.; Kaplan, Gilaad G.] Univ Calgary, Dept Med, Calgary, AB, Canada.
   [Underwood, Fox E.; Kaplan, Gilaad G.] Univ Calgary, Dept Community Hlth Sci, Calgary, AB, Canada.
   [Mourao Cintra Damiao, Aderson Omar] Univ Sao Paulo, Dept Gastroenterol, Sao Paulo, Brazil.
   [Ferraz, Jose Geraldo P.; Panaccione, Remo] Univ Calgary, Div Gastroenterol & Hepatol, Calgary, AB, Canada.
   [Saad-Hossne, Rogerio] Sao Paulo State Univ UNESP, Botucatu, SP, Brazil.
   [Toro, Martin] Univ Nacl Cuyo, Hosp Univ, Mendoza, Argentina.
   [Iade, Beatriz] Hosp Maciel, Montevideo, Uruguay.
   [Bosques-Padilla, Francisco] Autonomous Univ Nuevo Leon, San Nicolas De Los Garza, Nuevo Leon, Mexico.
   [Teixeira, Fabio Vieira] Clin Gastrosaude, Marilia, SP, Brazil.
   [Juliao-Banos, Fabian] Hosp Pablo Tobon Uribe, Medellin, Colombia.
   [Simian, Daniela] Clin Las Condes, Santiago, Chile.
   [Ghosh, Subrata] Univ Birmingham, NIHR Biomed Res Ctr, Inst Translat Med, Birmingham, W Midlands, England.
   [Ghosh, Subrata] Queen Elizabeth Hosp, Birmingham, W Midlands, England.
   [Ng, Siew C.] Chinese Univ Hong Kong, State Key Lab Digest Dis, LKS Inst Hlth Sci, Dept Med & Therapeut,Inst Digest Dis, Hong Kong, Peoples R China.
C3 Pontificia Universidade Catolica do Parana; University of Calgary;
   University of Calgary; Universidade de Sao Paulo; University of Calgary;
   Universidade Estadual Paulista; University Nacional Cuyo Mendoza;
   Universidad Autonoma de Nuevo Leon; Clinica Las Condes; University of
   Birmingham; University of Birmingham; Chinese University of Hong Kong
RP Kotze, PG (通讯作者)，Catholic Univ Parana PUCPR, Cajuru Univ Hosp, IBD Outpatients Clin, Colorectal Surg Unit, Rua Bruno Filgueira,369 Cj 1205, BR-80240220 Curitiba, PR, Brazil.; Kaplan, GG (通讯作者)，3D03-18,3280 Hosp Dr NW, Calgary, AB T2N 4Z6, Canada.
EM pgkotze@hotmail.com; ggkaplan@ucalgary.ca
RI Panaccione, Remo/ABC-1140-2021; Saad-Hossne, Rogerio/AAE-7405-2019; Ng,
   Siew Chien/N-4733-2015; Ghosh, Subrata/AAC-2676-2021; Teixeira,
   Fabio/JHV-1347-2023; Kaplan, Gil/AAH-2335-2021
OI Panaccione, Remo/0000-0002-5247-940X; Saad-Hossne,
   Rogerio/0000-0002-8166-0304; Ng, Siew Chien/0000-0002-6850-4454; Ghosh,
   Subrata/0000-0002-1713-7797; Teixeira, Fabio/0000-0003-0497-995X;
   Kaplan, Gil/0000-0003-2719-0556; Iade Vergara,
   Beatriz/0000-0002-3693-7757; Bosques, Francisco/0000-0002-9795-7209
FU Canadian Institutes of Health Research operating grant [162393]
FX Supported by Canadian Institutes of Health Research operating grant,
   funding reference number 162393.
CR [Anonymous], MED INTERNA MEXICO
   [Anonymous], REV CUBA INVESTIG BI
   [Anonymous], BRAZ J MED BIOL RES
   Appleyard CB, 2004, INFLAMM BOWEL DIS, V10, P106, DOI 10.1097/00054725-200403000-00007
   Barros Petrille André Cavalcante de, 2014, J. Coloproctol. (Rio J.), V34, P131, DOI 10.1016/j.jcol.2014.05.004
   Bendaño Teófilo, 2010, Rev. gastroenterol. Perú, V30, P17
   Buenavida Gaby, 2011, Acta Gastroenterol Latinoam, V41, P281
   Calderon Augusto Vera, 2004, Rev Gastroenterol Peru, V24, P135
   Calderon Maria, 2018, Value Health Reg Issues, V17, P126, DOI 10.1016/j.vhri.2018.03.010
   de Barros KSC, 2017, DIGEST DIS SCI, V62, P2481, DOI 10.1007/s10620-017-4685-9
   da Silva BC, 2015, BIOMED RES INT, V2015, DOI 10.1155/2015/359130
   de la Cal JAL, 1999, REV ESP ENFERM DIG, V91, P282
   Delmondes LM, 2015, GASTROENTEROL RES, V8, P207, DOI 10.14740/gr649w
   Edouard A, 2005, GASTROEN CLIN BIOL, V29, P779, DOI 10.1016/S0399-8320(05)86347-X
   Edwards CN, 2008, INFLAMM BOWEL DIS, V14, P1419, DOI 10.1002/ibd.20495
   Fabian J, 2018, AM J GASTROENTEROL, V113, pS9, DOI 10.14309/00000434-201802001-00034
   FARRUKH Affifa, 2014, Arq. Gastroenterol., V51, P271, DOI 10.1590/S0004-28032014000400002
   Gasparini RG, 2018, CLIN EXP GASTROENTER, V11, P423, DOI 10.2147/CEG.S176583
   Iade B, 2005, REV MED URUG, V21, P298
   Illescas Luis, 1999, Rev Gastroenterol Peru, V19, P116
   Jenks G. F, 1967, INT YB CARTOGRAPHY, V7, P186, DOI DOI 10.1201/9780429464195-7
   Juliao Baños Fabián, 2010, Rev. colomb. Gastroenterol., V25, P240
   Kaplan GG, 2016, LANCET GASTROENTEROL, V1, P307, DOI 10.1016/S2468-1253(16)30077-2
   Kaplan GG, 2017, GASTROENTEROLOGY, V152, P313, DOI 10.1053/j.gastro.2016.10.020
   Kaplan GG, 2015, NAT REV GASTRO HEPAT, V12, P720, DOI 10.1038/nrgastro.2015.150
   Kleinubing H, 2011, ABCD-ARQ BRAS CIR DI, V24, P200, DOI 10.1590/S0102-67202011000300004
   Liberati A, 2009, PLOS MED, V6, DOI [10.1371/journal.pmed.1000100, 10.7326/0003-4819-151-4-200908180-00136]
   Lima CA, 2017, BRAZ J MED BIOL RES, V50, DOI [10.1590/1414-431X20176374, 10.1590/1414-431x20176374]
   Luciano MJ, 2018, J CROHNS COLITIS, V12, pS458
   Parente JML, 2015, WORLD J GASTROENTERO, V21, P1197, DOI 10.3748/wjg.v21.i4.1197
   Martins AL, 2018, BMC GASTROENTEROL, V18, DOI 10.1186/s12876-018-0822-y
   Molodecky NA, 2012, GASTROENTEROLOGY, V142, P46, DOI 10.1053/j.gastro.2011.10.001
   Moreno J M, 1989, Bol Asoc Med P R, V81, P214
   Ng SC, 2017, LANCET, V390, P2769, DOI 10.1016/S0140-6736(17)32448-0
   Paredes-Méndez Juan, 2016, Rev. gastroenterol. Perú, V36, P209
   Ruiz JA, 2009, GASTROENTEROLOGY, V136, pA356
   Rutgeerts P, 2005, NEW ENGL J MED, V353, P2462, DOI 10.1056/NEJMoa050516
   Santana GO, 2007, WORLD J GASTROENTERO, V13, P4489
   Sobrero MJ, 2009, GASTROENTEROLOGY, V136, pA361
   SOUZA Marcellus Henrique L. P., 2002, Arq. Gastroenterol., V39, P98, DOI 10.1590/S0004-28032002000200006
   Souza Mardem Machado de, 2008, Rev bras. colo-proctol., V28, P324, DOI 10.1590/S0101-98802008000300009
   Stroup DF, 2000, JAMA-J AM MED ASSOC, V283, P2008, DOI 10.1001/jama.283.15.2008
   Vendrell Roberto, 2013, Bol Asoc Med P R, V105, P15
   Victoria Carlos Roberto, 2009, Arq. Gastroenterol., V46, P20, DOI 10.1590/S0004-28032009000100009
   Vivan Thais Karla, 2017, J. Coloproctol. (Rio J.), V37, P279, DOI 10.1016/j.jcol.2017.06.009
   Wells GA, 2021, NEWCASTLE OTTAWA SCA
   Yepes Barreto Ismael de Jesús, 2010, Rev. colomb. Gastroenterol., V25, P107
NR 47
TC 97
Z9 109
U1 0
U2 20
PU ELSEVIER SCIENCE INC
PI NEW YORK
PA STE 800, 230 PARK AVE, NEW YORK, NY 10169 USA
SN 1542-3565
EI 1542-7714
J9 CLIN GASTROENTEROL H
JI Clin. Gastroenterol. Hepatol.
PD FEB
PY 2020
VL 18
IS 2
BP 304
EP 312
DI 10.1016/j.cgh.2019.06.030
PG 9
WC Gastroenterology & Hepatology
WE Science Citation Index Expanded (SCI-EXPANDED)
SC Gastroenterology & Hepatology
GA KC0SR
UT WOS:000506898700017
PM 31252191
OA Green Submitted, hybrid
DA 2024-01-22
ER

PT J
AU Loftus, EV
   Colombel, JF
   Schreiber, S
   Randall, CW
   Regueiro, M
   Ali, T
   Arendt, C
   Coarse, J
   Spearman, M
   Kosutic, G
AF Loftus, Edward V., Jr.
   Colombel, Jean-Frederic
   Schreiber, Stefan
   Randall, Charles W.
   Regueiro, Miguel
   Ali, Tauseef
   Arendt, Catherine
   Coarse, Jason
   Spearman, Marshall
   Kosutic, Gordana
TI Safety of Long-term Treatment With Certolizumab Pegol in Patients With
   Crohn's Disease, Based on a Pooled Analysis of Data From Clinical Trials
SO CLINICAL GASTROENTEROLOGY AND HEPATOLOGY
LA English
DT Article
DE TNF; Complication; Side Effects; Pooled Analysis
ID INFLAMMATORY-BOWEL-DISEASE; OPPORTUNISTIC INFECTIONS;
   RHEUMATOID-ARTHRITIS; ANKYLOSING-SPONDYLITIS; RECEIVING ETANERCEPT;
   SERIOUS INFECTION; RISK; INFLIXIMAB; MORTALITY; BACTERIAL
AB BACKGROUND & AIMS: Treatments for Crohn's disease (CD) have been linked to serious infections, malignancies, and dermatologic complications. We pooled and analyzed clinical trials of certolizumab pegol, a pegylated humanized Fab' fragment against tumor necrosis factor, to quantify safety events in patients with CD.
   METHODS: We collected data from 5 placebo-controlled trials, 9 open-label studies, and 1 dose-regimen study, conducted globally through April 2014. A total of 2570 patients with moderate to severe CD were treated with certolizumab pegol, with 4378.1 patient-years of exposure. Data were analyzed in 2 groups: patients from placebo-controlled (PC) trials treated with placebo (n = 875) or certolizumab pegol (n = 919) for 6 to 38 weeks (the PC group) or all patients exposed to certolizumab pegol (n = 2570), for durations of 6 to 362 weeks (the all-studies group). Incidence rates (IRs; incidence/100 patient-years) of adverse events (AEs) were calculated from first dose through 70 days (approximately 5 half-lives) after the last dose.
   RESULTS: In the PC group, IRs for serious AEs were similar among patients given certolizumab pegol (31.35/100 patient-years) vs placebo (24.33/100 patient-years). IRs of serious infections or malignancies were low among patients receiving short-term treatment with certolizumab pegol (8.49/100 patient-years and 1.01/100 patient-years, respectively, in the PC group) and did not increase with long-term treatment (6.47/100 patient-years and 0.80/100 patient-years, respectively, in the all-studies group). IRs of psoriasis or psoriasiform dermatitis were low in the PC group (1.01/100 patient-years and 0/100 patient-years, respectively); in the placebo group, these IRs were 0.38 per 100 patient-years and 0 per 100 patient-years, respectively. IRs of psoriasis or psoriasiform dermatitis did not increase with long-term treatment (0.93/100 patient-years and 0.09/100 patient-years, respectively, in the all-studies group).
   CONCLUSIONS: Based on an analysis of data pooled from 15 trials of patients with CD, the safety profile for long-term therapy with certolizumab pegol therapy is similar to that reported from short-term studies. Overall rates of AEs, serious infections, malignancies, and psoriasis did not increase with long-term treatment, suggesting a favorable risk-benefit ratio with long-term certolizumab pegol therapy in CD.
C1 [Loftus, Edward V., Jr.] Mayo Clin, Div Gastroenterol & Hepatol, Rochester, MN USA.
   [Colombel, Jean-Frederic] Icahn Sch Med Mt Sinai, New York, NY 10029 USA.
   [Schreiber, Stefan] Univ Kiel, Gastroenterol, Kiel, Germany.
   [Randall, Charles W.] Gastroenterol Res Amer, San Antonio, TX USA.
   [Regueiro, Miguel] Univ Pittsburgh, Med Ctr, Div Gastroenterol Hepatol & Nutr, Pittsburgh, PA USA.
   [Ali, Tauseef] Univ Oklahoma, Hlth Sci Ctr, Coll Med Gastroenterol, Oklahoma City, OK USA.
   [Arendt, Catherine] UCB Pharma, Brussels, Belgium.
   [Coarse, Jason; Kosutic, Gordana] UCB Pharma, Raleigh, NC USA.
   [Spearman, Marshall] UCB Pharma, Smyrna, GA USA.
C3 Mayo Clinic; Icahn School of Medicine at Mount Sinai; University of
   Kiel; Pennsylvania Commonwealth System of Higher Education (PCSHE);
   University of Pittsburgh; University of Oklahoma System; University of
   Oklahoma Health Sciences Center; UCB Pharma SA; UCB Pharma SA; UCB
   Pharma SA
RP Loftus, EV (通讯作者)，Mayo Clin, Div Gastroenterol & Hepatol, Inflammatory Bowel Dis Interest Grp, 200 First St SW, Rochester, MN 55905 USA.
EM loftus.edward@mayo.edu
RI Loftus, Edward V/E-8304-2011; Ali, Tauseef/A-3125-2008; Regueiro,
   Miguel/HPG-5624-2023
OI Loftus, Edward V/0000-0001-7199-6851; Regueiro,
   Miguel/0000-0002-7681-8111
FU UCB Pharma
FX This study was funded in full, including writing assistance, by UCB
   Pharma.
CR Andersen NN, 2014, JAMA-J AM MED ASSOC, V311, P2406, DOI 10.1001/jama.2014.5613
   [Anonymous], 2011, COCHRANE DATABASE SY, DOI DOI 10.1002/14651858.CD008794.PUB2
   Beaugerie L, 2009, LANCET, V374, P1617, DOI 10.1016/S0140-6736(09)61302-7
   Bewtra M, 2012, AM J GASTROENTEROL, V107, P964, DOI 10.1038/ajg.2011.479
   Beyaert R, 2013, MOL CANCER, V12, DOI 10.1186/1476-4598-12-98
   Burmester GR, 2013, ANN RHEUM DIS, V72, P517, DOI 10.1136/annrheumdis-2011-201244
   Caviglia R, 2008, EXPERT OPIN DRUG SAF, V7, P617, DOI 10.1517/14740338.7.5.617 
   Cleynen I, 2012, NAT REV GASTRO HEPAT, V9, P496, DOI 10.1038/nrgastro.2012.125
   Curtis JR, 2007, ARTHRITIS RHEUM-US, V56, P1125, DOI 10.1002/art.22504
   Dixon WG, 2006, ARTHRITIS RHEUM-US, V54, P2368, DOI 10.1002/art.21978
   elimination TB, 2011, TB ELIMINATION TUBER
   Feagan BG, 2013, INFLAMM BOWEL DIS S1, V19, pS82
   Franklin J, 2007, ANN RHEUM DIS, V66, P308, DOI 10.1136/ard.2006.057265
   Global Health Observatory Data Repository, 2011, LIF TABL
   Gottlieb AB, 2011, J DRUGS DERMATOL, V10, P289
   Hanauer SB, 2002, LANCET, V359, P1541, DOI 10.1016/S0140-6736(02)08512-4
   Hébuterne X, 2013, GUT, V62, P201, DOI 10.1136/gutjnl-2012-302262
   Jess T, 2006, GUT, V55, P1248, DOI 10.1136/gut.2005.079350
   Lichtenstein GR, 2014, AM J GASTROENTEROL, V109, P212, DOI 10.1038/ajg.2013.441
   Lichtenstein GR, 2012, AM J GASTROENTEROL, V107, P1409, DOI 10.1038/ajg.2012.218
   Long MD, 2012, GASTROENTEROLOGY, V143, P390, DOI 10.1053/j.gastro.2012.05.004
   National Center for HIV/AIDS, 2011, VIR HEP STD TB PREV
   Ogata H, 2009, GUT, V58, pA170, DOI DOI 10.1016/S0140-6736(16)31711-1
   Osterman MT, 2014, GASTROENTEROLOGY, V146, P941, DOI 10.1053/j.gastro.2013.12.025
   Panaccione R, 2010, ALIMENT PHARM THER, V31, P1296, DOI 10.1111/j.1365-2036.2010.04304.x
   Passarini B, 2007, DERMATOLOGY, V215, P295, DOI 10.1159/000107622
   Sandborn WJ, 2014, ALIMENT PHARM THER, V40, P903, DOI 10.1111/apt.12930
   Sandborn WJ, 2007, NEW ENGL J MED, V357, P228, DOI 10.1056/NEJMoa067594
   Sandborn WJ, 2011, CLIN GASTROENTEROL H, V9, P670, DOI 10.1016/j.cgh.2011.04.031
   Sandborn WJ, 2010, CLIN GASTROENTEROL H, V8, P696, DOI 10.1016/j.cgh.2010.03.024
   Sandborn WJ, 2010, CLIN GASTROENTEROL H, V8, P688, DOI 10.1016/j.cgh.2010.04.021
   SANDBORN WJ, 2011, GASTROENTEROLOGY S1, V140
   Schreiber S, 2007, NEW ENGL J MED, V357, P239, DOI 10.1056/NEJMoa062897
   Siegel CA, 2009, CLIN GASTROENTEROL H, V7, P874, DOI 10.1016/j.cgh.2009.01.004
   Singh S, 2014, CLIN GASTROENTEROL H, V12, P210, DOI 10.1016/j.cgh.2013.04.033
   Strangfeld A, 2006, BEST PRACT RES CL RH, V20, P1181, DOI 10.1016/j.berh.2006.08.010
   Tillack C, 2014, GUT, V63, P567, DOI 10.1136/gutjnl-2012-302853
   Triantafillidis J, 2010, AM J GASTROENTEROL, V105, pS417, DOI 10.14309/00000434-201010001-01150
   van der Heijde D, 2014, SCAND J RHEUMATOL, V43, P49, DOI 10.3109/03009742.2013.834961
   Verma HD, 2011, J DIGEST DIS, V12, P379, DOI 10.1111/j.1751-2980.2011.00522.x
   Winthrop KL, 2006, NAT CLIN PRACT RHEUM, V2, P602, DOI 10.1038/ncprheum0336
   Wolters FL, 2006, GUT, V55, P510, DOI 10.1136/gut.2005.072793
NR 42
TC 16
Z9 16
U1 0
U2 5
PU ELSEVIER SCIENCE INC
PI NEW YORK
PA STE 800, 230 PARK AVE, NEW YORK, NY 10169 USA
SN 1542-3565
EI 1542-7714
J9 CLIN GASTROENTEROL H
JI Clin. Gastroenterol. Hepatol.
PD DEC
PY 2016
VL 14
IS 12
BP 1753
EP 1762
DI 10.1016/j.cgh.2016.07.019
PG 10
WC Gastroenterology & Hepatology
WE Science Citation Index Expanded (SCI-EXPANDED)
SC Gastroenterology & Hepatology
GA EE0QD
UT WOS:000389283100014
PM 27464588
OA hybrid
DA 2024-01-22
ER

PT J
AU D'Arcangelo, G
   Nader, EA
   Charbit-Henrion, F
   Talbotec, C
   Goulet, O
   Ruemmele, FM
   Pigneur, B
AF D'Arcangelo, Giulia
   Nader, Elie Abi
   Charbit-Henrion, Fabienne
   Talbotec, Cecile
   Goulet, Olivier
   Ruemmele, Frank M.
   Pigneur, Benedicte
TI Increased Use of Anti-Tumor Necrosis Factor Following the Implementation
   of the ECCO-ESPGHAN Guidelines and its Impact on the Outcome of
   Pediatric Crohn's Disease: A Retrospective Single-Center Study
SO JOURNAL OF PEDIATRIC GASTROENTEROLOGY AND NUTRITION
LA English
DT Article
DE biologics; inflammatory bowel disease; pediatrics; surgery
ID INFLAMMATORY-BOWEL-DISEASE; NATURAL-HISTORY; CHILDREN; THERAPY; ALPHA;
   POPULATION; SURGERY
AB Objectives: The first ECCO-ESPGHAN guidelines for the medical management of pediatric Crohn disease (CD) were published in 2014. Whether their implementation, and the consequent increased use of an upfront anti-tumor necrosis factor therapy, have changed the course of the disease has not been investigated yet. We aimed at comparing the evolution of pediatric CD patients diagnosed and treated before and after 2014. Methods: Single-center retrospective study including all children diagnosed with CD from January 2010 to December 2018. Patients diagnosed between 2010 and 2014 (group 1) were compared to those diagnosed after 2014 (group 2). For each patient, at baseline and every 6-month, number of relapses, the occurrence of complication, therapy received and biological parameters were noted, as well as any endoscopic or radiologic evaluation. Results: One hundred and fifty-four patients were included in the analysis, 78 (51%) diagnosed after 2014. The cumulative probability of a relapse-free and surgery-free course was significantly higher for patients treated according to the guidelines (log rank hazard ratio [HR] = 1,818, P = 0.003 and HR = 3,15, 95% confidence interval, P = 0.04, respectively). Mucosal healing rate was significantly higher among patients of group 2 at 1 and 2 years (P = 0.04 and P = 0.05, respectively), while no significant difference was observed for transmural healing rates, as well as for the risk of complications. Conclusions: The implementation of the 2014 CD guidelines appears to have a significant impact on disease outcomes, with a significantly lower risk for relapse and surgery, while no effect could be observed on the risk of developing complications.
C1 [D'Arcangelo, Giulia; Nader, Elie Abi; Charbit-Henrion, Fabienne; Talbotec, Cecile; Goulet, Olivier; Ruemmele, Frank M.; Pigneur, Benedicte] Univ Paris, Necker Enfants Malad Hosp, AP HP, Gastroenterol & Nutr Unit,Fac Med, Paris, France.
   [D'Arcangelo, Giulia] Sapienza Univ Rome, Pediat Gastroenterol & Liver Unit, Dept Womens & Childrens Hlth, Rome, Italy.
   [Charbit-Henrion, Fabienne; Ruemmele, Frank M.] Univ Paris, Inst Imagine, Inummite Intestinale, INSERM,UMR 1163, Paris, France.
   [Pigneur, Benedicte] Univ Paris, Fac Pharm Paris, INSERM, UMR S 1139, Paris, France.
C3 Assistance Publique Hopitaux Paris (APHP); Universite Paris Cite;
   Hopital Universitaire Necker-Enfants Malades - APHP; Hopital
   Universitaire Paul-Brousse - APHP; Hopital Universitaire Hotel-Dieu -
   APHP; Sapienza University Rome; Institut National de la Sante et de la
   Recherche Medicale (Inserm); Universite Paris Cite; Universite Paris
   Cite; Institut National de la Sante et de la Recherche Medicale (Inserm)
RP Pigneur, B (通讯作者)，Univ Paris, Hop Necker Enfants Malad, Fac Med, Gastroenterol & Nutr Unit, 149 Rue Sevres, F-75015 Paris, France.
EM benedicte.pigneur@aphp.fr
RI Charbit-Henrion, Fabienne/H-9498-2017
OI Charbit-Henrion, Fabienne/0000-0003-4615-3953; D'Arcangelo,
   Giulia/0000-0001-9000-2584
CR Bouguen G, 2011, GUT, V60, P1178, DOI 10.1136/gut.2010.234617
   Castiglione F, 2017, DIGEST LIVER DIS, V49, P484, DOI 10.1016/j.dld.2017.02.014
   Cucchiara S, 2020, EXPERT REV GASTROENT, V14, P335, DOI 10.1080/17474124.2020.1759416
   Daperno M, 2004, GASTROINTEST ENDOSC, V60, P505, DOI 10.1016/S0016-5107(04)01878-4
   Fumery M, 2019, DIGEST LIVER DIS, V51, P496, DOI 10.1016/j.dld.2018.11.033
   Gupta N, 2006, GASTROENTEROLOGY, V130, P1069, DOI 10.1053/j.gastro.2006.02.003
   Jongsma MME, 2022, GUT, V71, P34, DOI 10.1136/gutjnl-2020-322339
   Kim HJ, 2017, J CROHNS COLITIS, V11, P157, DOI 10.1093/ecco-jcc/jjw146
   Kim MJ, 2011, ACTA PAEDIATR, V100, P451, DOI 10.1111/j.1651-2227.2010.01938.x
   Kugathasan S, 2017, LANCET, V389, P1710, DOI 10.1016/S0140-6736(17)30317-3
   Levine A, 2014, J PEDIATR GASTR NUTR, V58, P795, DOI 10.1097/MPG.0000000000000239
   Levine A, 2011, INFLAMM BOWEL DIS, V17, P1314, DOI 10.1002/ibd.21493
   Nuti F, 2014, J PEDIATR GASTR NUTR, V58, P582, DOI 10.1097/MPG.0000000000000276
   Peyrin-Biroulet L, 2015, AM J GASTROENTEROL, V110, P1324, DOI 10.1038/ajg.2015.233
   Pigneur B, 2010, INFLAMM BOWEL DIS, V16, P953, DOI 10.1002/ibd.21152
   Ruemmele FM, 2014, J CROHNS COLITIS, V8, P1179, DOI 10.1016/j.crohns.2014.04.005
   Sykora J, 2018, WORLD J GASTROENTERO, V24, P2741, DOI 10.3748/wjg.v24.i25.2741
   Torres J, 2017, LANCET, V389, P1741, DOI 10.1016/S0140-6736(16)31711-1
   Turner D, 2021, GASTROENTEROLOGY, V160, P1570, DOI 10.1053/j.gastro.2020.12.031
   Turner D, 2017, J PEDIATR GASTR NUTR, V64, P254, DOI 10.1097/MPG.0000000000001227
   Turner D, 2012, INFLAMM BOWEL DIS, V18, P55, DOI 10.1002/ibd.21649
   Van Limbergent J, 2008, GASTROENTEROLOGY, V135, P1114, DOI 10.1053/j.gastro.2008.06.081
   Vernier-Massouille G, 2008, GASTROENTEROLOGY, V135, P1106, DOI 10.1053/j.gastro.2008.06.079
   Walters TD, 2014, GASTROENTEROLOGY, V146, P383, DOI 10.1053/j.gastro.2013.10.027
   Weinstein-Nakar I, 2018, CLIN GASTROENTEROL H, V16, P1089, DOI 10.1016/j.cgh.2018.01.024
   Woo MH, 2019, PEDIATR GASTROENTERO, V22, P358, DOI 10.5223/pghn.2019.22.4.358
   Yu Y, 2019, WORLD J PEDIATR, V15, P26, DOI 10.1007/s12519-018-0204-0
NR 27
TC 2
Z9 2
U1 0
U2 3
PU LIPPINCOTT WILLIAMS & WILKINS
PI PHILADELPHIA
PA TWO COMMERCE SQ, 2001 MARKET ST, PHILADELPHIA, PA 19103 USA
SN 0277-2116
EI 1536-4801
J9 J PEDIATR GASTR NUTR
JI J. Pediatr. Gastroenterol. Nutr.
PD JAN
PY 2022
VL 74
IS 1
BP 79
EP 84
DI 10.1097/MPG.0000000000003301
PG 6
WC Gastroenterology & Hepatology; Nutrition & Dietetics; Pediatrics
WE Science Citation Index Expanded (SCI-EXPANDED)
SC Gastroenterology & Hepatology; Nutrition & Dietetics; Pediatrics
GA XV5JO
UT WOS:000734978700022
PM 34962501
DA 2024-01-22
ER

PT J
AU Costi, S
   Germinario, S
   Pandolfi, M
   Pellico, MR
   Amati, A
   Gattinara, M
   Chighizola, CB
   Caporali, R
   Marino, A
AF Costi, Stefania
   Germinario, Sabino
   Pandolfi, Marco
   Pellico, Maria Rosa
   Amati, Andrea
   Gattinara, Maurizio
   Chighizola, Cecilia Beatrice
   Caporali, Roberto
   Marino, Achille
TI Chronic Nonbacterial Osteomyelitis and Inflammatory Bowel Disease: A
   Literature Review-Based Cohort
SO CHILDREN-BASEL
LA English
DT Review
DE chronic nonbacterial osteomyelitis; inflammatory bowel diseases; bowel
   inflammation; bone inflammation
ID RECURRENT MULTIFOCAL OSTEOMYELITIS; ULCERATIVE-COLITIS; GUT HISTOLOGY;
   AUTOINFLAMMATORY DISEASE; CLINICAL CHARACTERISTICS; CROHNS-DISEASE;
   EVOLUTION; CHILDREN; SPONDYLOARTHROPATHIES; ASSOCIATION
AB Background: Chronic nonbacterial osteomyelitis (CNO) is a rare autoinflammatory bone disorder that mainly involves children and adolescents. The association with other inflammatory disorders, such as inflammatory bowel disease (IBD), psoriasis, and arthritis, has been reported in the literature. In particular, the relationship between bone and intestinal inflammation is still poorly understood. For this purpose, our review aims to describe the cases reported in the literature concerning this association and to compare them with data from our single-center cohort of patients. Methods: We conducted a literature review of published cases of CNO associated with IBD. Eligible articles were identified through a Medline search in the PubMed database until December 2022. We retrospectively reviewed medical records of patients with CNO referred to G. Pini Hospital and compared them with the literature-review-based cohort. Results: Fifty-seven patients with a defined diagnosis of CNO and associated IBD were described in the literature (female 55%). The median age of onset of the disease (CNO or IBD) was 11 years. In 32/53 (60%), a diagnosis of Crohn's disease (CD) was made, while 18 (34%) patients were classified as suffering from ulcerative colitis (UC) and 3 (6%) from undifferentiated IBD. The diagnosis of CNO preceded the diagnosis of IBD in 59% of cases; while in 24%, IBD anticipated CNO; and in 17%, the two conditions appeared simultaneously. The median time between the two events was 24 months. In our Italian cohort (n = 23 patients), no diagnosis of IBD was made. No significant differences were found when comparing clinical and demographical characteristics of the Italian vs. review-based cohort, except for a significant involvement of rachis in the Italian group. Conclusions: The correlation between autoinflammatory bone disease and intestinal inflammation should be further investigated. It is essential to promote awareness among pediatric rheumatologists and gastroenterologists about this possible association to facilitate the diagnosis and better optimize treatment.
C1 [Costi, Stefania; Gattinara, Maurizio; Chighizola, Cecilia Beatrice; Caporali, Roberto; Marino, Achille] ASST G Pini CTO, Unit Pediat Rheumatol, I-20122 Milan, Italy.
   [Germinario, Sabino; Pandolfi, Marco; Pellico, Maria Rosa; Amati, Andrea] Univ Milan, I-20122 Milan, Italy.
   [Chighizola, Cecilia Beatrice; Caporali, Roberto] Univ Milan, Res Ctr Pediat & Adult Rheumat Dis RECAPRD, Dept Clin Sci & Community Hlth, I-20122 Milan, Italy.
   [Caporali, Roberto] ASST G Pini CTO, Dept Rheumatol & Med Sci, I-20122 Milan, Italy.
C3 University of Milan; University of Milan
RP Marino, A (通讯作者)，ASST G Pini CTO, Unit Pediat Rheumatol, I-20122 Milan, Italy.
EM achille.marino@asst-pini-cto.it
RI Costi, Stefania/IIS-5793-2023
OI Costi, Stefania/0000-0002-4468-6839; Chighizola,
   Cecilia/0000-0002-3787-9632; Marino, Achille/0000-0002-3027-8009
CR Aden S, 2022, J RHEUMATOL, V49, P929, DOI 10.3899/jrheum.210991
   Ahmed ABM, 2019, CASE REP PEDIAT, V2019, DOI 10.1155/2019/5163213
   Aksentijevich I, 2009, NEW ENGL J MED, V360, P2426, DOI 10.1056/NEJMoa0807865
   Altepeter T., 2013, INFLAMM BOWEL DIS, V19, pS92, DOI [10.1097/01.MIB.0000438909.01747.f6, DOI 10.1097/01.MIB.0000438909.01747.F6]
   Audu GK, 2015, J PEDIATR GASTR NUTR, V60, P586, DOI 10.1097/MPG.0000000000000663
   Bazrafshan A, 2000, J PEDIATR SURG, V35, P1520, DOI 10.1053/jpsu.2000.16431
   Beck C, 2010, ARTHRITIS RES THER, V12, DOI 10.1186/ar2992
   BENBECHER S, 1991, ANN PEDIATR-PARIS, V38, P345
   Benchimol EI, 2017, AM J GASTROENTEROL, V112, P1120, DOI 10.1038/ajg.2017.97
   Bognar M, 1998, AM J MED SCI, V315, P133, DOI 10.1097/00000441-199802000-00010
   Bousvaros A, 1999, DIGEST DIS SCI, V44, P2500, DOI 10.1023/A:1026695224019
   Brandt D, 2018, CLIN IMMUNOL, V196, P77, DOI 10.1016/j.clim.2018.04.011
   Bret J, 2008, JOINT BONE SPINE, V75, P489, DOI 10.1016/j.jbspin.2007.07.023
   Carpenter E, 2004, J PEDIATR-US, V144, P541, DOI 10.1016/j.jpeds.2003.12.038
   Childers RE, 2014, J CROHNS COLITIS, V8, P1480, DOI 10.1016/j.crohns.2014.05.008
   Cox AJ, 2017, PLOS ONE, V12, DOI 10.1371/journal.pone.0169687
   d'Adamo AP, 2020, PEDIATR RHEUMATOL, V18, DOI 10.1186/s12969-020-00447-4
   De Guerra Viveka Clare, 2019, Case Rep Rheumatol, V2019, P8157969, DOI 10.1155/2019/8157969
   Di Meglio P, 2011, PLOS ONE, V6, DOI 10.1371/journal.pone.0017160
   Dushnicky MJ, 2021, J PEDIATR GASTR NUTR, V73, P626, DOI 10.1097/MPG.0000000000003225
   Ferguson PJ, 2021, BIOMOLECULES, V11, DOI 10.3390/biom11030367
   Fritz J, 2009, RADIOLOGY, V252, P842, DOI 10.1148/radiol.2523081335
   Fujisaki T, 2021, PEDIATR INT, V63, P115, DOI 10.1111/ped.14370
   Giani T, 2020, PEDIATR RHEUMATOL, V18, DOI 10.1186/s12969-020-00433-w
   Girschick H, 2018, RHEUMATOLOGY, V57, P1504, DOI 10.1093/rheumatology/key143
   Girschick HJ, 2007, NAT CLIN PRACT RHEUM, V3, P733, DOI 10.1038/ncprheum0653
   Golla A, 2002, EUR J HUM GENET, V10, P217, DOI 10.1038/sj.ejhg.5200789
   Harapas CR, 2018, CURR RHEUMATOL REP, V20, DOI 10.1007/s11926-018-0750-4
   Hedrich CM, 2013, PEDIATR RHEUMATOL, V11, DOI 10.1186/1546-0096-11-47
   Hoffman HM, 2016, J ALLERGY CLIN IMMUN, V138, P3, DOI 10.1016/j.jaci.2016.05.001
   Hofmann SR, 2015, CLIN IMMUNOL, V161, P300, DOI 10.1016/j.clim.2015.09.013
   Hofmann SR, 2017, CURR OSTEOPOROS REP, V15, P542, DOI 10.1007/s11914-017-0405-9
   Hospach T, 2019, PEDIATR RHEUMATOL, V17, DOI 10.1186/s12969-019-0338-1
   Jansson A, 2007, RHEUMATOLOGY, V46, P154, DOI 10.1093/rheumatology/kel190
   Jansson AF, 2011, ACTA PAEDIATR, V100, P1150, DOI 10.1111/j.1651-2227.2011.02205.x
   Jansson AF, 2009, ARTHRITIS RHEUM, V60, P1152, DOI 10.1002/art.24402
   Kahn M F, 1990, J Bone Joint Surg Am, V72, P305
   Kaplan GG, 2015, NAT REV GASTRO HEPAT, V12, P720, DOI 10.1038/nrgastro.2015.150
   Khor B, 2011, NATURE, V474, P307, DOI 10.1038/nature10209
   Kim MC, 2021, J INT MED RES, V49, DOI 10.1177/03000605211042996
   Kim YS, 2013, RHEUMATOL INT, V33, P2889, DOI 10.1007/s00296-012-2520-3
   Kugathasan S, 2003, J PEDIATR-US, V143, P525, DOI 10.1067/S0022-3476(03)00444-X
   Lamot L, 2021, FRONT MED-LAUSANNE, V8, DOI 10.3389/fmed.2021.650619
   Levy R, 2019, J PEDIATR-US, V209, P233, DOI 10.1016/j.jpeds.2018.12.005
   Lorenze A, 2020, BMC PEDIATR, V20, DOI 10.1186/s12887-020-02215-5
   Lukens JR, 2014, NATURE, V516, P246, DOI 10.1038/nature13788
   Macaluso F, 2018, REUMATISMO, V70, P178, DOI 10.4081/reumatismo.2018.1084
   Mahady Stacey, 2019, Case Rep Rheumatol, V2019, P8206892, DOI 10.1155/2019/8206892
   MAJEED HA, 1989, J PEDIATR-US, V115, P730, DOI 10.1016/S0022-3476(89)80650-X
   Mambelli L, 2022, PEDIATR NEONATOL, V63, P557, DOI 10.1016/j.pedneo.2022.01.009
   Manners P, 2000, JCR-J CLIN RHEUMATOL, V6, P283, DOI 10.1097/00124743-200010000-00010
   Menashe SJ, 2021, J MAGN RESON IMAGING, V54, P391, DOI 10.1002/jmri.27299
   MIELANTS H, 1995, J RHEUMATOL, V22, P2279
   MIELANTS H, 1995, J RHEUMATOL, V22, P2273
   MIELANTS H, 1988, BRIT J RHEUMATOL, V27, P95
   MIELANTS H, 1995, J RHEUMATOL, V22, P2266
   MIELANTS H, 1993, J RHEUMATOL, V20, P1567
   Molodecky NA, 2012, GASTROENTEROLOGY, V142, P46, DOI 10.1053/j.gastro.2011.10.001
   Momozawa Y, 2011, NAT GENET, V43, P43, DOI 10.1038/ng.733
   Morbach H, 2013, CLIN IMMUNOL, V147, P185, DOI 10.1016/j.clim.2012.12.012
   Morbach H, 2010, RHEUMATOL INT, V30, P617, DOI 10.1007/s00296-009-1029-x
   Mukai T, 2019, CELLS-BASEL, V8, DOI 10.3390/cells8020195
   Nakashima T, 2009, J CLIN IMMUNOL, V29, P555, DOI 10.1007/s10875-009-9316-6
   Ng HY, 2021, BMC RHEUMATOL, V5, DOI 10.1186/s41927-021-00186-3
   Ng SC, 2017, LANCET, V390, P2769, DOI 10.1016/S0140-6736(17)32448-0
   Ouahed J, 2020, INFLAMM BOWEL DIS, V26, P820, DOI 10.1093/ibd/izz259
   Pagnini I, 2021, FRONT MED-LAUSANNE, V8, DOI 10.3389/fmed.2021.667305
   Ramraj R, 2018, J PEDIATR GASTR NUTR, V67, pE57, DOI 10.1097/MPG.0000000000001228
   Rausch P, 2022, ARTHRITIS RES THER, V24, DOI 10.1186/s13075-021-02711-8
   Reddy S, 2009, NEW ENGL J MED, V360, P2438, DOI 10.1056/NEJMoa0809568
   Ricciuto A, 2020, CLIN IMMUNOL, V215, DOI 10.1016/j.clim.2020.108415
   Roderick MR, 2016, PEDIATR RHEUMATOL, V14, DOI 10.1186/s12969-016-0109-1
   Rubalcava Nathan S, 2021, Adv Pediatr, V68, P121, DOI 10.1016/j.yapd.2021.05.005
   Salvarani C, 2001, SCAND J GASTROENTERO, V36, P1307
   Schilling F, 2003, Z RHEUMATOL, V62, P527, DOI 10.1007/s00393-003-0526-7
   Schnabel A, 2016, RHEUMATOL INT, V36, P1737, DOI 10.1007/s00296-016-3572-6
   Scianaro R, 2014, PEDIATR RHEUMATOL, V12, DOI 10.1186/1546-0096-12-30
   Sharif K, 2020, RHEUMATOLOGY, V59, P67, DOI 10.1093/rheumatology/keaa408
   Spadoni I, 2015, SCIENCE, V350, P830, DOI 10.1126/science.aad0135
   van Ommen C, 2015, ACTA GASTRO-ENT BELG, V78, P240
   van Straalen JW, 2022, RHEUMATOLOGY, V61, P2104, DOI 10.1093/rheumatology/keab678
   Vavricka SR, 2015, INFLAMM BOWEL DIS, V21, P1982, DOI 10.1097/MIB.0000000000000392
   von Kalle T, 2013, ROFO-FORTSCHR RONTG, V185, P655, DOI 10.1055/s-0033-1335283
   Wang CR, 2022, WORLD J GASTROENTERO, V28, P2527, DOI 10.3748/wjg.v28.i23.2527
   Wipff J, 2015, ARTHRITIS RHEUMATOL, V67, P1128, DOI 10.1002/art.39013
   Xiao GZ, 2012, J BIOL CHEM, V287, P21450, DOI 10.1074/jbc.M111.331249
   Zeus M, 2023, Z RHEUMATOL, V82, P123, DOI 10.1007/s00393-021-01035-x
   Zhao DYD, 2021, J TRANSL AUTOIMMUN, V4, DOI 10.1016/j.jtauto.2021.100095
   Zhao Y, 2018, ARTHRIT CARE RES, V70, P1228, DOI 10.1002/acr.23462
   Zisman D, 2017, J RHEUMATOL, V44, P342, DOI 10.3899/jrheum.160717
NR 90
TC 1
Z9 1
U1 0
U2 0
PU MDPI
PI BASEL
PA ST ALBAN-ANLAGE 66, CH-4052 BASEL, SWITZERLAND
EI 2227-9067
J9 CHILDREN-BASEL
JI Children-Basel
PD MAR
PY 2023
VL 10
IS 3
AR 502
DI 10.3390/children10030502
PG 12
WC Pediatrics
WE Science Citation Index Expanded (SCI-EXPANDED)
SC Pediatrics
GA A5JS6
UT WOS:000955488900001
PM 36980060
OA gold, Green Published
DA 2024-01-22
ER

PT J
AU Ludvigsson, JF
   Mahl, M
   Sachs, MC
   Björk, J
   Michaelsson, K
   Ekbom, A
   Askling, J
   Backman, AS
   Olén, O
AF Ludvigsson, Jonas F.
   Mahl, Martin
   Sachs, Michael C.
   Bjork, Jan
   Michaelsson, Karl
   Ekbom, Anders
   Askling, Johan
   Backman, Ann-Sofie
   Olen, Ola
TI Fracture Risk in Patients With Inflammatory Bowel Disease: A Nationwide
   Population-Based Cohort Study From 1964 to 2014
SO AMERICAN JOURNAL OF GASTROENTEROLOGY
LA English
DT Article
ID BONE-MINERAL DENSITY; CROHNS-DISEASE; ULCERATIVE-COLITIS; HIP FRACTURE;
   NATURAL-HISTORY; MORTALITY; OSTEOPOROSIS; METAANALYSIS; ASSOCIATION;
   PREVALENCE
AB INTRODUCTION:Most studies on fractures in inflammatory bowel disease (IBD) are based on patients from tertiary centers or patients followed up before the introduction of immunomodulators or biologics. In addition, the role of corticosteroids in fracture risk has rarely been examined.METHODS:We conducted a nationwide population-based cohort study of 83,435 patients with incident IBD (ulcerative colitis [UC]: n = 50,162, Crohn's disease [CD]: n = 26,763, and IBD unclassified: 6,510) and 825,817 reference individuals from 1964 to 2014. Using multivariable Cox regression, we estimated hazard ratios (HRs) for hip fracture and any fracture and the association with cumulative corticosteroid exposure.RESULTS:During 1,225,415 person-years of follow-up in patients with IBD, there were 2,491 first-time hip fractures (203/100,000 person-years) compared with 20,583 hip fractures during 12,405,642 person-years in reference individuals (159/100,000 person-years). This corresponded to an HR of 1.42 (95% confidence interval [CI] = 1.36-1.48). The risk for hip fracture was higher in CD compared with UC (P < 0.001). Inflammatory bowel disease was also associated with any fracture (IBD: HR = 1.18; 95% CI = 1.15-1.20). Hazard ratios for hip fracture had not changed since the introduction of immunomodulators or biologics. Increasing exposure to corticosteroids was associated with hip fracture in both IBD and non-IBD individuals (P < 0.001), but only in elderly (>60 years) patients with IBD. The association between IBD and hip fracture was nonsignificant among individuals without corticosteroids (HR = 1.11; 95% CI = 0.86-1.44).CONCLUSIONS:Inflammatory bowel disease (CD and UC) is associated with an increased risk of hip fracture and any fracture, but not in individuals without a history of corticosteroid treatment. The association between corticosteroids and hip fracture was restricted to elderly patients with IBD.
C1 [Ludvigsson, Jonas F.] Karolinska Inst, Dept Med Epidemiol & Biostat, Stockholm, Sweden.
   [Ludvigsson, Jonas F.] Orebro Univ Hosp, Dept Paediat, Orebro, Sweden.
   [Ludvigsson, Jonas F.] Univ Nottingham, Sch Med, Div Epidemiol & Publ Hlth, Nottingham, England.
   [Ludvigsson, Jonas F.] Columbia Univ, New York, NY 10027 USA.
   [Mahl, Martin; Bjork, Jan; Backman, Ann-Sofie] Karolinska Univ Hosp, Inflammat & Infect Theme, Patient Area Gastroenterol Dermatovenerol & Rheum, Stockholm, Sweden.
   [Mahl, Martin; Bjork, Jan; Backman, Ann-Sofie] Karolinska Inst, Inst Med Solna, Unit Internal Med, Stockholm, Sweden.
   [Sachs, Michael C.] Karolinska Inst, Inst Environm Med, Unit Biostat, Stockholm, Sweden.
   [Michaelsson, Karl] Uppsala Univ, Dept Surg Sci, Uppsala, Sweden.
   [Ekbom, Anders; Olen, Ola] Karolinska Inst, Dept Med Solna, Clin Epidemiol Unit, Stockholm, Sweden.
   [Askling, Johan; Olen, Ola] Sachs Children & Youth Hosp, Dept Pediat Gastroenterol & Nutr, Stockholm, Sweden.
   [Olen, Ola] Karolinska Inst, Sodersjukhuset, Dept Clin Sci & Educ, Stockholm, Sweden.
C3 Karolinska Institutet; Orebro University; University of Nottingham;
   Columbia University; Karolinska Institutet; Karolinska University
   Hospital; Karolinska Institutet; Karolinska Institutet; Uppsala
   University; Karolinska Institutet; Karolinska Institutet; Sodersjukhuset
   Hospital
RP Ludvigsson, JF (通讯作者)，Karolinska Inst, Dept Med Epidemiol & Biostat, Stockholm, Sweden.; Ludvigsson, JF (通讯作者)，Orebro Univ Hosp, Dept Paediat, Orebro, Sweden.; Ludvigsson, JF (通讯作者)，Univ Nottingham, Sch Med, Div Epidemiol & Publ Hlth, Nottingham, England.; Ludvigsson, JF (通讯作者)，Columbia Univ, New York, NY 10027 USA.
EM jonasludvigsson@yahoo.com
RI Michaelsson, Karl/AAM-9094-2021; Ludvigsson, Jonas F/A-8560-2012;
   Backman, Ann-Sofie/HPE-7541-2023
OI Ludvigsson, Jonas F/0000-0003-1024-5602; Backman,
   Ann-Sofie/0000-0002-6054-6692; Sachs, Michael/0000-0002-1279-8676;
   Askling, Johan/0000-0003-0433-0616; Michaelsson,
   Karl/0000-0003-2815-1217
FU Swedish Medical Society; Swedish Medical Society (Ihre Foundation);
   Mag-tarmfonden; Jane and Dan Olsson Foundation; Mjolkdroppen Foundation;
   Bengt Ihre Research Fellowship in gastroenterology; Karolinska
   Institutet Foundations; Stockholm County Council; Karolinska Institutet
   (ALF); Swedish Cancer Society; Swedish Foundation for Strategic Research
FX O.O. was supported by grants from the Swedish Medical Society (project
   grants, the fund for research in gastroenterology and the Ihre
   Foundation), Mag-tarmfonden, the Jane and Dan Olsson Foundation, the
   Mjolkdroppen Foundation, The Bengt Ihre Research Fellowship in
   gastroenterology, and Karolinska Institutet Foundations while working on
   this project. Financial support was also provided through the regional
   agreement on medical training and clinical research between Stockholm
   County Council and Karolinska Institutet (ALF), the Swedish Cancer
   Society, and the Swedish Foundation for Strategic Research. None of the
   funding organizations has had any role in the design and conduct of the
   study; in the collection, management, and analysis of the data; or in
   the preparation, review, and approval of the manuscript.
CR Anell A, 2015, NEW ENGL J MED, V372, P1, DOI 10.1056/NEJMp1411430
   [Anonymous], 2003, Gastroenterology, V124, P791
   Askling J, 2005, GUT, V54, P617, DOI 10.1136/gut.2004.051771
   Azzopardi N, 2013, INFLAMM BOWEL DIS, V19, P1173, DOI 10.1097/MIB.0b013e31828075a7
   Beaugerie L, 2015, NEW ENGL J MED, V372, P1441, DOI 10.1056/NEJMra1403718
   Bergström MF, 2011, INJURY PREV, V17, P108, DOI 10.1136/ip.2010.028951
   Bernstein CN, 2000, ANN INTERN MED, V133, P795, DOI 10.7326/0003-4819-133-10-200011210-00012
   Brooke HL, 2016, ENHANCING EVIDENCE B
   Büsch K, 2014, ALIMENT PHARM THER, V39, P57, DOI 10.1111/apt.12528
   Card T, 2004, GUT, V53, P251, DOI 10.1136/gut.2003.026799
   Card T, 2003, GASTROENTEROLOGY, V125, P1583, DOI 10.1053/j.gastro.2003.09.029
   Carlens C, 2010, AM J RESP CRIT CARE, V181, P1217, DOI 10.1164/rccm.200909-1338OC
   Del Pinto R, 2015, INFLAMM BOWEL DIS, V21, P2708, DOI 10.1097/MIB.0000000000000546
   Eloranta JJ, 2011, PHARMACOGENET GENOM, V21, P559, DOI 10.1097/FPC.0b013e328348f70c
   Everhov ÅH, 2018, GASTROENTEROLOGY, V154, P518, DOI 10.1053/j.gastro.2017.10.034
   Farraye FA, 2017, AM J GASTROENTEROL, V112, P241, DOI 10.1038/ajg.2016.537
   Fonager K, 1996, SCAND J GASTROENTERO, V31, P154, DOI 10.3109/00365529609031980
   Fumery M, 2014, J CROHNS COLITIS, V8, P469, DOI 10.1016/j.crohns.2013.09.021
   Ghishan FK, 2011, AM J PHYSIOL-GASTR L, V300, pG191, DOI 10.1152/ajpgi.00496.2010
   Gower-Rousseau C, 2009, AM J GASTROENTEROL, V104, P2080, DOI 10.1038/ajg.2009.177
   Hernandez CJ, 2016, J BONE MINER RES, V31, P1638, DOI 10.1002/jbmr.2887
   Jakobsson GL, 2017, SCAND J GASTROENTERO, V52, P216, DOI 10.1080/00365521.2016.1246605
   Jess T, 2013, CLIN GASTROENTEROL H, V11, P43, DOI 10.1016/j.cgh.2012.09.026
   Kanis JA, 2005, OSTEOPOROSIS INT, V16, P737, DOI [10.1007/s00198-004-1734-y, 10.1007/s00198-004-1640-3]
   Kappelman MD, 2011, INFLAMM BOWEL DIS, V17, P1125, DOI 10.1002/ibd.21472
   Khalili H, 2016, GASTROENTEROLOGY, V150, P1561, DOI 10.1053/j.gastro.2016.02.041
   Laakso S, 2012, CALCIFIED TISSUE INT, V91, P121, DOI 10.1007/s00223-012-9617-2
   Levin AD, 2011, DIGEST DIS SCI, V56, P830, DOI 10.1007/s10620-010-1544-3
   Lewis NR, 2007, GUIDELINES OSTEOPORO
   LINDBERG E, 1988, GUT, V29, P352, DOI 10.1136/gut.29.3.352
   Loftus EV, 2005, GUT, V54, P91, DOI 10.1136/gut.2004.046615
   Lophaven SN, 2017, ALIMENT PHARM THER, V45, P961, DOI 10.1111/apt.13971
   Ludvigsson JF, 2017, BMC GASTROENTEROL, V17, DOI 10.1186/s12876-017-0578-9
   Ludvigsson JF, 2015, CLIN EPIDEMIOL, V7, P491, DOI 10.2147/CLEP.S90589
   Ludvigsson JF, 2016, EUR J EPIDEMIOL, V31, P125, DOI 10.1007/s10654-016-0117-y
   Ludvigsson JF, 2011, BMC PUBLIC HEALTH, V11, DOI 10.1186/1471-2458-11-450
   Ludvigsson JF, 2009, EUR J EPIDEMIOL, V24, P659, DOI 10.1007/s10654-009-9350-y
   Mackey DC, 2007, JAMA-J AM MED ASSOC, V298, P2381, DOI 10.1001/jama.298.20.2381
   Magaziner J, 2003, AM J EPIDEMIOL, V157, P1023, DOI 10.1093/aje/kwg081
   Malmborg P, 2015, INFLAMM BOWEL DIS, V21, P1098, DOI 10.1097/MIB.0000000000000356
   Manolagas SC, 2010, TRENDS ENDOCRIN MET, V21, P369, DOI 10.1016/j.tem.2010.01.010
   Marshall D, 1996, BRIT MED J, V312, P1254, DOI 10.1136/bmj.312.7041.1254
   Metzger CE, 2017, J BONE MINER RES, V32, P802, DOI 10.1002/jbmr.3027
   Michaëlsson K, 2005, ARCH INTERN MED, V165, P1825, DOI 10.1001/archinte.165.16.1825
   Michaëlsson K, 1998, BMJ-BRIT MED J, V316, P1858
   Michaëlsson K, 2014, J BONE MINER RES, V29, P424, DOI 10.1002/jbmr.2029
   Molodecky NA, 2012, GASTROENTEROLOGY, V142, P46, DOI 10.1053/j.gastro.2011.10.001
   Neovius M, 2011, SCAND J RHEUMATOL, V40, P8, DOI 10.3109/03009742.2010.493895
   Olén O, 2017, BMJ-BRIT MED J, V358, DOI 10.1136/bmj.j3951
   Oostlander AE, 2012, J CELL BIOCHEM, V113, P260, DOI 10.1002/jcb.23352
   Parkes GC, 2014, J CROHNS COLITIS, V8, P717, DOI 10.1016/j.crohns.2014.02.002
   Peyrin-Biroulet L, 2011, INFLAMM BOWEL DIS, V17, P471, DOI 10.1002/ibd.21417
   Pigneur B, 2010, INFLAMM BOWEL DIS, V16, P953, DOI 10.1002/ibd.21152
   ROUTES J, 1987, J CLIN GASTROENTEROL, V9, P529, DOI 10.1097/00004836-198710000-00008
   Ruemmele FM, 2014, J CROHNS COLITIS, V8, P1179, DOI 10.1016/j.crohns.2014.04.005
   Satsangi J, 2006, GUT, V55, P749, DOI 10.1136/gut.2005.082909
   Schneider SM, 2008, INFLAMM BOWEL DIS, V14, P1562, DOI 10.1002/ibd.20504
   Silverberg MS, 2005, CAN J GASTROENTEROL, V19, p5A, DOI 10.1155/2005/269076
   Steihaug OM, 2017, PLOS ONE, V12, DOI 10.1371/journal.pone.0184780
   Tsai MS, 2015, INT J CLIN PRACT, V69, P235, DOI 10.1111/ijcp.12526
   Van Limbergent J, 2008, GASTROENTEROLOGY, V135, P1114, DOI 10.1053/j.gastro.2008.06.081
   van Staa TP, 2002, OSTEOPOROSIS INT, V13, P777, DOI 10.1007/s001980200108
   Van Staa TP, 2003, GASTROENTEROLOGY, V125, P1591, DOI 10.1053/j.gastro.2003.09.027
   Vernier-Massouille G, 2008, GASTROENTEROLOGY, V135, P1106, DOI 10.1053/j.gastro.2008.06.079
   Vestergaard P, 2002, AM J EPIDEMIOL, V156, P1, DOI 10.1093/aje/kwf007
   Weinstein RS, 2011, NEW ENGL J MED, V365, P62, DOI 10.1056/NEJMcp1012926
   Weiss RJ, 2010, J RHEUMATOL, V37, P2247, DOI 10.3899/jrheum.100363
   Wettergren B, 2016, J PEDIATR-US, V177, pS187, DOI 10.1016/j.jpeds.2016.04.055
   Wettermark B, 2007, PHARMACOEPIDEM DR S, V16, P726, DOI 10.1002/pds.1294
   Yuhara H, 2013, ALIMENT PHARM THER, V37, P953, DOI 10.1111/apt.12294
NR 70
TC 29
Z9 29
U1 0
U2 3
PU LIPPINCOTT WILLIAMS & WILKINS
PI PHILADELPHIA
PA TWO COMMERCE SQ, 2001 MARKET ST, PHILADELPHIA, PA 19103 USA
SN 0002-9270
EI 1572-0241
J9 AM J GASTROENTEROL
JI Am. J. Gastroenterol.
PD FEB
PY 2019
VL 114
IS 2
BP 291
EP 304
DI 10.14309/ajg.0000000000000062
PG 14
WC Gastroenterology & Hepatology
WE Science Citation Index Expanded (SCI-EXPANDED)
SC Gastroenterology & Hepatology
GA HR5AD
UT WOS:000463158000020
PM 30730858
DA 2024-01-22
ER

PT J
AU Monaco, MCG
   Major, EO
AF Monaco, Maria Chiara G.
   Major, Eugene O.
TI The link between VLA-4 and JC virus reactivation
SO EXPERT REVIEW OF CLINICAL IMMUNOLOGY
LA English
DT Review
DE adhesion molecules; CNS; JCV; multiple sclerosis; natalizumab;
   progressive multifocal leukoencephalopathy; reactivation; treatment;
   VLA-4
ID PROGRESSIVE MULTIFOCAL LEUKOENCEPHALOPATHY; RECONSTITUTION INFLAMMATORY
   SYNDROME; B-CELL DEPLETION; HEMATOPOIETIC PROGENITOR CELLS; PEDIATRIC
   MULTIPLE-SCLEROSIS; NATALIZUMAB-TREATED PATIENTS; HIV-NEGATIVE PATIENTS;
   ADVERSE DRUG EVENTS; IMMUNE RECONSTITUTION; MONOCLONAL-ANTIBODIES
AB Natalizumab represents an effective biological therapy to treat relapsing-remitting forms of multiple sclerosis and Crohn's disease by blocking the migration of inflammatory cells to the brain and gut. Natalizumab, however, is associated with a risk of progressive multifocal leukoencephalopathy (PML) caused by the reactivation of JC virus. The emergence of PML in this setting has moved PML from being a rare disease mostly seen in HIV-infected individuals to become an important cause of complications in patients receiving immunomodulatory treatments. The incidence of PML associated with natalizumab treatment is approximately 1.5:750, but this increases to approximately 1: 100 in patients after 24-36 doses based on available estimates of individuals who have a prior history of immunosuppressive treatment and are antibody positive to JC virus. Natalizumab treatment has raised questions about the pathogenesis of PML but also has provided the opportunity to investigate sites of virus latency and mechanisms of trafficking to the brain.
C1 [Monaco, Maria Chiara G.; Major, Eugene O.] NINDS, Lab Mol Med & Neurosci, NIH, Bethesda, MD 20892 USA.
C3 National Institutes of Health (NIH) - USA; NIH National Institute of
   Neurological Disorders & Stroke (NINDS)
RP Major, EO (通讯作者)，NINDS, Lab Mol Med & Neurosci, NIH, Bethesda, MD 20892 USA.
EM majorg@ninds.nih.gov
CR Arnold DM, 2007, ANN INTERN MED, V146, P25, DOI 10.7326/0003-4819-146-1-200701020-00006
   Banwell B, 2007, LANCET NEUROL, V6, P887, DOI 10.1016/S1474-4422(07)70242-9
   Battistini L, 2003, BLOOD, V101, P4775, DOI 10.1182/blood-2002-10-3309
   Berger JR, 2010, DRUG SAFETY, V33, P969, DOI 10.2165/11537510-000000000-00000
   Berger JR, 2009, MABS-AUSTIN, V1, P583, DOI 10.4161/mabs.1.6.9884
   Berger JR, 2006, NEUROL RES, V28, P299, DOI 10.1179/016164106X98198
   Berger JR, 1999, SEMIN NEUROL, V19, P193, DOI 10.1055/s-2008-1040837
   Bielekova B, 2010, NEUROLOGY, V74, pS31, DOI 10.1212/WNL.0b013e3181c97ed3
   Bonig H, 2008, BLOOD, V111, P3439, DOI 10.1182/blood-2007-09-112052
   Borriello G, 2009, EUR J PAEDIATR NEURO, V13, P67, DOI 10.1016/j.ejpn.2008.01.007
   Brooks DG, 2010, P NATL ACAD SCI USA, V107, P3018, DOI 10.1073/pnas.0914500107
   Bungartz G, 2006, BLOOD, V108, P1857, DOI 10.1182/blood-2005-10-007658
   Byron A, 2009, J CELL SCI, V122, P4009, DOI 10.1242/jcs.056770
   Carson KR, 2009, LANCET ONCOL, V10, P816, DOI 10.1016/S1470-2045(09)70161-5
   Carson KR, 2009, BLOOD, V113, P4834, DOI 10.1182/blood-2008-10-186999
   Cettomai D, 2009, ARCH NEUROL-CHICAGO, V66, P255, DOI 10.1001/archneurol.2008.557
   Chabas D, 2010, NEUROLOGY, V74, P399, DOI 10.1212/WNL.0b013e3181ce5db0
   Chapagain ML, 2007, VIROLOGY, V364, P55, DOI 10.1016/j.virol.2007.02.018
   Chapagain ML, 2010, J INFECT DIS, V202, P184, DOI 10.1086/653823
   Chen YP, 2009, NEW ENGL J MED, V361, P1067, DOI 10.1056/NEJMoa0904267
   Clifford DB, 2011, ARCH NEUROL-CHICAGO, V68, P1156, DOI 10.1001/archneurol.2011.103
   Clifford DB, 2010, LANCET NEUROL, V9, P438, DOI 10.1016/S1474-4422(10)70028-4
   Coisne C, 2009, J IMMUNOL, V182, P5909, DOI 10.4049/jimmunol.0803418
   Egli A, 2009, J INFECT DIS, V199, P837, DOI 10.1086/597126
   Engelhardt B, 2008, J NEUROL SCI, V274, P23, DOI 10.1016/j.jns.2008.05.019
   Engsig FN, 2009, J INFECT DIS, V199, P77, DOI 10.1086/595299
   Fleischmann RM, 2009, ARTHRITIS RHEUM-US, V60, P3225, DOI 10.1002/art.24906
   Fontoura P, 2010, MABS-AUSTIN, V2, P670, DOI 10.4161/mabs.2.6.13270
   Gheuens S, 2011, J VIROL, V85, P7256, DOI 10.1128/JVI.02506-10
   Goelz SE, 2011, ANN NEUROL, V69, P429, DOI 10.1002/ana.22304
   Gorelik L, 2010, ANN NEUROL, V68, P295, DOI 10.1002/ana.22128
   Gorman MP, 2009, ARCH NEUROL-CHICAGO, V66, P54, DOI 10.1001/archneurol.2008.505
   Gosert R, 2011, ANTIMICROB AGENTS CH, V55, P2129, DOI 10.1128/AAC.00046-11
   Hauser SL, 2008, NEW ENGL J MED, V358, P676, DOI 10.1056/NEJMoa0706383
   HOUFF SA, 1988, NEW ENGL J MED, V318, P301, DOI 10.1056/NEJM198802043180507
   Houff SA, 2010, J INFECT DIS, V202, P181, DOI 10.1086/653824
   Humphries JD, 2006, J CELL SCI, V119, P3901, DOI 10.1242/jcs.03098
   Huppke P, 2008, ARCH NEUROL-CHICAGO, V65, P1655, DOI 10.1001/archneur.65.12.1655
   Imai Y, 2010, INT J HEMATOL, V91, P569, DOI 10.1007/s12185-010-0555-3
   Jensen PN, 1999, J LEUKOCYTE BIOL, V65, P428, DOI 10.1002/jlb.65.4.428
   Jiang ZG, 2010, ANTIMICROB AGENTS CH, V54, P4723, DOI 10.1128/AAC.00837-10
   Johnson T, 2011, CURR OPIN NEUROL, V24, P284, DOI 10.1097/WCO.0b013e328346be57
   Johnson T, 2010, ANN NY ACAD SCI, V1184, P106, DOI 10.1111/j.1749-6632.2009.05111.x
   Kean JM, 2009, PLOS PATHOG, V5, DOI 10.1371/journal.ppat.1000363
   Keene DL, 2011, CAN J NEUROL SCI, V38, P565, DOI 10.1017/S0317167100012105
   Khademi M, 2009, EUR J NEUROL, V16, P528, DOI 10.1111/j.1468-1331.2009.02532.x
   Khanna N, 2009, J VIROL, V83, P4404, DOI 10.1128/JVI.02657-08
   Khanna N, 2009, CLIN INFECT DIS, V48, P1459, DOI 10.1086/598335
   Kinashi T, 2007, ADV IMMUNOL, V93, P185, DOI 10.1016/S0065-2776(06)93005-3
   Kivisäkk P, 2009, NEUROLOGY, V72, P1922, DOI 10.1212/WNL.0b013e3181a8266f
   Kleinschmidt-DeMasters BK, 2005, NEW ENGL J MED, V353, P369, DOI 10.1056/NEJMoa051782
   Koralnik IJ, 2006, ANN NEUROL, V60, P162, DOI 10.1002/ana.20933
   Kothary N, 2011, J AM ACAD DERMATOL, V65, P546, DOI 10.1016/j.jaad.2010.05.033
   Krumbholz M, 2008, NEUROLOGY, V71, P1350, DOI 10.1212/01.wnl.0000327671.91357.96
   Kuntz NL, 2010, EXPERT OPIN PHARMACO, V11, P505, DOI 10.1517/14656560903527218
   Langer-Gould A, 2005, NEW ENGL J MED, V353, P375, DOI 10.1056/NEJMoa051847
   Lima MA, 2010, J NEUROL NEUROSUR PS, V81, P1288, DOI 10.1136/jnnp.2009.179002
   Lindå H, 2009, NEW ENGL J MED, V361, P1081, DOI 10.1056/NEJMoa0810316
   Lindberg RLP, 2008, J NEUROIMMUNOL, V194, P153, DOI 10.1016/j.jneuroim.2007.11.007
   Luster AD, 2005, NAT IMMUNOL, V6, P1182, DOI 10.1038/ni1275
   Major EO, 2010, ANNU REV MED, V61, P35, DOI 10.1146/annurev.med.080708.082655
   Major EO, 2009, NEW ENGL J MED, V361, P1041, DOI 10.1056/NEJMp0906248
   Marshall LJ, 2010, J GEN VIROL, V91, P3042, DOI 10.1099/vir.0.023184-0
   Marshall LJ, 2010, J NEUROIMMUNE PHARM, V5, P404, DOI 10.1007/s11481-010-9203-1
   Martin MD, 2008, ARCH NEUROL-CHICAGO, V65, P1596, DOI 10.1001/archneur.65.12.noc80051
   Marzocchetti A, 2009, NEUROLOGY, V73, P1551, DOI 10.1212/WNL.0b013e3181c0d4a1
   Marzocchetti A, 2008, J NEUROVIROL, V14, P455, DOI 10.1080/13550280802356837
   McCarthy M, 2010, CURR NEUROL NEUROSCI, V10, P467, DOI 10.1007/s11910-010-0138-y
   McCombe JA, 2009, NEUROLOGY, V72, P835, DOI 10.1212/01.wnl.0000343854.80344.69
   Miravalle A, 2011, ARCH NEUROL-CHICAGO, V68, P186, DOI 10.1001/archneurol.2010.257
   Monaco MCG, 1996, J VIROL, V70, P7004, DOI 10.1128/JVI.70.10.7004-7012.1996
   Müller M, 2010, LANCET INFECT DIS, V10, P251, DOI 10.1016/S1473-3099(10)70026-8
   Neu U, 2009, VIROLOGY, V384, P389, DOI 10.1016/j.virol.2008.12.021
   Ng KP, 2007, ANN RHEUM DIS, V66, P1259, DOI 10.1136/ard.2006.067124
   Niino M, 2006, ANN NEUROL, V59, P748, DOI 10.1002/ana.20859
   Perez-Liz G, 2008, ANN NEUROL, V64, P379, DOI 10.1002/ana.21443
   Pohl D, 2007, NEUROLOGY, V68, pS54, DOI 10.1212/01.wnl.0000259407.40023.ab
   Polman CH, 2006, NEW ENGL J MED, V354, P899, DOI 10.1056/NEJMoa044397
   Roll P, 2006, ARTHRITIS RHEUM-US, V54, P2377, DOI 10.1002/art.22019
   Rudick RA, 2006, NEW ENGL J MED, V354, P911, DOI 10.1056/NEJMoa044396
   Ryschkewitsch CF, 2010, ANN NEUROL, V68, P384, DOI 10.1002/ana.22137
   Slobedman B, 2010, FUTURE MICROBIOL, V5, P883, DOI 10.2217/FMB.10.58
   Stüve O, 2010, ARCH NEUROL-CHICAGO, V67, P1307, DOI 10.1001/archneurol.2010.158
   Stüve O, 2008, J NEUROL, V255, P58, DOI 10.1007/s00415-008-6011-0
   Stüve O, 2006, ANN NEUROL, V59, P743, DOI 10.1002/ana.20858
   Stüve O, 2006, ARCH NEUROL-CHICAGO, V63, P1383, DOI 10.1001/archneur.63.10.1383
   Tan CS, 2010, J VIROL, V84, P9200, DOI 10.1128/JVI.00609-10
   Tan CS, 2010, LANCET NEUROL, V9, P425, DOI 10.1016/S1474-4422(10)70040-5
   Tan CS, 2009, J INFECT DIS, V199, P881, DOI 10.1086/597117
   Tan K, 2009, NEUROLOGY, V72, P1458, DOI 10.1212/01.wnl.0000343510.08643.74
   Thompson JP, 2008, NEUROLOGY, V71, P357, DOI 10.1212/01.wnl.0000319648.65173.7a
   Van Assche G, 2005, NEW ENGL J MED, V353, P362, DOI 10.1056/NEJMoa051586
   Verma S, 2007, J INFECT DIS, V196, P709, DOI 10.1086/520514
   Warnke C, 2011, MULT SCLER J, V17, P151, DOI 10.1177/1352458510385834
   Weber F, 2001, ANN NEUROL, V49, P636, DOI 10.1002/ana.1004.abs
   Wenning W, 2009, NEW ENGL J MED, V361, P1075, DOI 10.1056/NEJMoa0810257
   WHITE FA, 1992, J VIROL, V66, P5726, DOI 10.1128/JVI.66.10.5726-5734.1992
   YEDNOCK TA, 1992, NATURE, V356, P63, DOI 10.1038/356063a0
   Yeh E Ann, 2010, Ther Adv Neurol Disord, V3, P293, DOI 10.1177/1756285610381526
   Yeh EA, 2009, NAT REV NEUROL, V5, P621, DOI 10.1038/nrneurol.2009.158
   Yousry TA, 2006, NEW ENGL J MED, V354, P924, DOI 10.1056/NEJMoa054693
   Zent CS, 2008, LEUKEMIA RES, V32, P1849, DOI 10.1016/j.leukres.2008.05.014
   Zohren F, 2008, BLOOD, V111, P3893, DOI 10.1182/blood-2007-10-120329
NR 103
TC 12
Z9 14
U1 0
U2 0
PU TAYLOR & FRANCIS LTD
PI ABINGDON
PA 2-4 PARK SQUARE, MILTON PARK, ABINGDON OR14 4RN, OXON, ENGLAND
SN 1744-666X
EI 1744-8409
J9 EXPERT REV CLIN IMMU
JI Expert Rev. Clin. Immunol.
PD JAN
PY 2012
VL 8
IS 1
BP 63
EP 72
DI 10.1586/ECI.11.85
PG 10
WC Immunology
WE Science Citation Index Expanded (SCI-EXPANDED)
SC Immunology
GA 874NO
UT WOS:000298965500016
PM 22149341
DA 2024-01-22
ER

PT J
AU Bouhnik, Y
   de Chambrun, GP
   Lambert, J
   Nachury, M
   Seksik, P
   Altwegg, R
   Vuitton, L
   Stefanescu, C
   Nancey, S
   Aubourg, A
   Serrero, M
   Filippi, J
   Desseaux, K
   Viennot, S
   Abitbol, V
   Boualit, M
   Bourreille, A
   Giletta, C
   Buisson, A
   Roblin, X
   Dib, N
   Malamut, G
   Amiot, A
   Fumery, M
   Louis, E
   Elgharabawy, Y
   Peyrin-Biroulet, L
   MICA GETAID Study Grp
AF Bouhnik, Yoram
   de Chambrun, Guillaume Pineton
   Lambert, Jerome
   Nachury, Maria
   Seksik, Philippe
   Altwegg, Romain
   Vuitton, Lucine
   Stefanescu, Carmen
   Nancey, Stephane
   Aubourg, Alexandre
   Serrero, Melanie
   Filippi, Jerome
   Desseaux, Kristell
   Viennot, Stephanie
   Abitbol, Vered
   Boualit, Madina
   Bourreille, Arnaud
   Giletta, Cyrielle
   Buisson, Anthony
   Roblin, Xavier
   Dib, Nina
   Malamut, Georgia
   Amiot, Aurelien
   Fumery, Mathurin
   Louis, Edouard
   Elgharabawy, Yasmine
   Peyrin-Biroulet, Laurent
   MICA GETAID Study Grp
TI Adalimumab in Biologic-naı<spacing diaeresis>ve Patients With Crohn's
   Disease After Resolution of an Intra-abdominal Abscess: A Prospective
   Study From the GETAID
SO CLINICAL GASTROENTEROLOGY AND HEPATOLOGY
LA English
DT Article
DE Abscess; Adalimumab; Anti-TNF; Crohn's Disease; Surgery
ID OUTCOMES; FISTULAS; TERM
AB BACKGROUND & AIMS: The management of intra-abdominal abscesses complicating Crohn's disease (CD) is challenging, and surgery with delayed intestinal resection is often recommended. The aims of this study were to estimate the success rate of adalimumab (ADA) in patients with CD with an intraabdominal abscess resolved without surgery, and to identify predictive factors for success. METHODS: A multicenter, prospective study was conducted in biologic-naive patients with CD with resolved intra-abdominal abscess treated with ADA with a 2-year follow-up. The primary endpoint was ADA failure at week (W) 24 defined as a need for steroids after W12, intestinal resection, abscess recurrence, and clinical relapse. Secondary post-hoc endpoint was the long-term success defined as the survival without abscess relapse or intestinal resection at W104. The factors associated with ADA failure at W24 and W104 were identified using a logistic and a Cox regression, respectively. RESULTS: From April 2013 to December 2017, 190 patients from 27 GETAID centers were screened, and 117 were included in the analysis. Fifty-eight patients (50%) were male, and the median age at baseline was 28 years. At W24, 87 patients (74%; 95% confidence interval [CI], 65.5%-82.0%; n = 117) achieved ADA success. Among the 30 patients with ADA failure, 15 underwent surgery. At W104, the survival rate without abscess recurrence or surgery was 72.9% (95% CI, 62.1%- 79.8%; n = 109). Abscess drainage was significantly associated with ADA failure at W24 (odds ratio, 4.18; 95% CI, 1.06-16.5; P =0 .043). Disease duration (hazard ratio [HR], 1.32; 95% CI, 1.09-1.59; P = .008), abscess drainage (HR, 5.59; 95% CI, 2.21-14.15; P = .001), and inflammatory changes in mesenteric fat (HR, 0.4; 95% CI, 0.17-0.94; P = .046) were significantly associated with ADA failure at W104. CONCLUSION: Provided that the abscess was carefully managed before initiating medical treatment, this study showed the high efficacy of ADA in the short and long term in biologic-naive patients with CD complicated by an intra-abdominal abscess. ClinicalTrials.gov, Number: NCT02856763
C1 [Bouhnik, Yoram; Stefanescu, Carmen] Paris IBD Ctr, Grp Hosp Prive Ambroise Pare Hartmann, Neuilly Sur Seine, France.
   [de Chambrun, Guillaume Pineton] Montpellier Univ, St Eloi Hosp, Dept Gastroenterol, Montpellier, France.
   [Lambert, Jerome; Desseaux, Kristell] Louis Hosp, Dept Stat, INSERM St U717, Paris, France.
   [Nachury, Maria] Univ Lille, Inst Translat Res Inflammat, Inserm, CHU Lille, Lille, France.
   [Seksik, Philippe] Sorbonne Univ, Hop St Antoine, Dept Gastroentyrol, Inserm, Paris, France.
   [Altwegg, Romain] Hop St Eloi, Dept Gastroenterol, CHU, Montpellier, France.
   [Vuitton, Lucine] Besancon Univ Hosp, Dept Gastroenterol, Besancon, France.
   [Nancey, Stephane] Hosp Civils Lyon, Lyon Sud Hosp, Dept Gastroenterol, Lyon, France.
   [Aubourg, Alexandre] Univ Hosp Tours, Dept Gastroenterol, Tours, France.
   [Serrero, Melanie] Hop Nord Marseille, Dept Gastroenterol, Marseille, France.
   [Filippi, Jerome] Nice Univ Hosp, Dept Dermatol, Nice, France.
   [Viennot, Stephanie] Univ Hosp Caen, Dept Pediat Gastroenterol, Caen, France.
   [Abitbol, Vered; Malamut, Georgia] Ctr Univ Paris, Hop Cochin, AP HP, Dept Gastroenterol, Paris, France.
   [Boualit, Madina] Valenciennes Gen Hosp, Dept Gastroenterol, Valenciennes, France.
   [Bourreille, Arnaud] Nantes Univ, Inst Malad Appareil Digest, Dept Gastroenterol, CHU Nantes,CIC Inserm 1413, Nantes, France.
   [Giletta, Cyrielle] Toulouse Univ Hosp, Hop Rangueil, Dept Gastroenterol, Toulouse, France.
   [Buisson, Anthony] Univ Clermont Auvergne, Serv Hypato Gastro Entyrol, Inserm U1071, M2iSH,CHU Clermont Ferrand,3iHP, Clermont ferrand, France.
   [Roblin, Xavier] Univ Hosp, Dept Gastroenterol, St Etienne, France.
   [Dib, Nina] Angers Univ Hosp, Dept Gastroenterol, Angers, France.
   [Amiot, Aurelien] Creteil Univ, Henri Mondor Hosp, Dept Gastroenterol, Creteil, France.
   [Fumery, Mathurin] Amiens Univ Hosp, Dept Gastroenterol, Amiens, France.
   [Louis, Edouard] Liege Univ Hosp, Dept Gastroenterol, Liege, Belgium.
   [Elgharabawy, Yasmine] Grp Etud Thyrapeut Affect Inflammatoires Digest, GETAID, Paris, France.
   [Peyrin-Biroulet, Laurent] Nancy Univ, Brabois Hosp, Dept Gastroenterol, Nancy Les Vandoeuvre Les, France.
   [Bouhnik, Yoram] Paris IBD Ctr, Grp Hosp Pr Ambroise Pare Hartmann, 25-27 Blvd Victor Hugo, F-92200 Neuilly Sur Seine, France.
C3 Universite de Montpellier; CHU de Montpellier; Universite de Lille -
   ISITE; Universite de Lille; Institut National de la Sante et de la
   Recherche Medicale (Inserm); CHU Lille; Institut National de la Sante et
   de la Recherche Medicale (Inserm); Assistance Publique Hopitaux Paris
   (APHP); Sorbonne Universite; Hopital Universitaire Saint-Antoine - APHP;
   Universite de Montpellier; CHU de Montpellier; Universite de
   Franche-Comte; CHU Besancon; CHU Lyon; CHU Tours; Aix-Marseille
   Universite; Assistance Publique-Hopitaux de Marseille; CHU Nice;
   Universite de Caen Normandie; CHU de Caen NORMANDIE; Assistance Publique
   Hopitaux Paris (APHP); Universite Paris Cite; Hopital Universitaire
   Cochin - APHP; CH de Valenciennes; Nantes Universite; CHU de Nantes;
   Institut National de la Sante et de la Recherche Medicale (Inserm);
   Universite de Toulouse; Universite Toulouse III - Paul Sabatier; CHU de
   Toulouse; Universite Clermont Auvergne (UCA); Institut National de la
   Sante et de la Recherche Medicale (Inserm); CHU Clermont Ferrand; CHU de
   St Etienne; Universite d'Angers; Centre Hospitalier Universitaire
   d'Angers; Assistance Publique Hopitaux Paris (APHP); Universite
   Paris-Est-Creteil-Val-de-Marne (UPEC); Hopital Universitaire
   Henri-Mondor - APHP; Universite de Picardie Jules Verne (UPJV); CHU
   Amiens; University of Liege; Universite de Lorraine; CHU de Nancy
RP Bouhnik, Y (通讯作者)，Paris IBD Ctr, Grp Hosp Pr Ambroise Pare Hartmann, 25-27 Blvd Victor Hugo, F-92200 Neuilly Sur Seine, France.
EM yoram.bouhnik@institutdesmici.fr
FU AbbVie
FX Funding This work was supported by a grant from AbbVie.
CR Adamina M, 2020, J CROHNS COLITIS, V14, P155, DOI 10.1093/ecco-jcc/jjz187
   Bouhnik Y, 2018, GUT, V67, P53, DOI 10.1136/gutjnl-2016-312581
   Brihier H, 2005, GASTROEN CLIN BIOL, V29, P1105, DOI 10.1016/S0399-8320(05)82174-8
   Burisch J, 2019, GUT, V68, P423, DOI 10.1136/gutjnl-2017-315568
   Cosnes J, 2002, INFLAMM BOWEL DIS, V8, P244, DOI 10.1097/00054725-200207000-00002
   Cullen G, 2012, INFLAMM BOWEL DIS, V18, P691, DOI 10.1002/ibd.21783
   Gervais DA, 2002, RADIOLOGY, V222, P645, DOI 10.1148/radiol.2223010554
   KEIGHLEY MRB, 1982, GASTROENTEROLOGY, V83, P1271
   Maaser C, 2019, J CROHNS COLITIS, V13, P144, DOI 10.1093/ecco-jcc/jjy113
   NAGLER SM, 1979, AM J SURG, V137, P350, DOI 10.1016/0002-9610(79)90065-5
   Nguyen DL, 2015, EUR J GASTROEN HEPAT, V27, P235, DOI 10.1097/MEG.0000000000000273
   Nguyen DL, 2012, CLIN GASTROENTEROL H, V10, P400, DOI 10.1016/j.cgh.2011.11.023
   Perera LP, 2013, DIGEST DIS SCI, V58, P3600, DOI 10.1007/s10620-013-2850-3
   Perl D, 2019, INFLAMM BOWEL DIS, V25, P1939, DOI 10.1093/ibd/izz069
   Present DH, 1999, NEW ENGL J MED, V340, P1398, DOI 10.1056/NEJM199905063401804
   Rieder F, 2018, ALIMENT PHARM THER, V48, P347, DOI 10.1111/apt.14853
   Sandborn WJ, 2008, GASTROENTEROLOGY, V135, P1442, DOI 10.1053/j.gastro.2008.09.053
   STEINBERG DM, 1973, GUT, V14, P865, DOI 10.1136/gut.14.11.865
   Steyerberg EW, 2001, J CLIN EPIDEMIOL, V54, P774, DOI 10.1016/S0895-4356(01)00341-9
   Torres J, 2017, LANCET, V389, P1741, DOI 10.1016/S0140-6736(16)31711-1
   Van Buuren S, 2006, J STAT COMPUT SIM, V76, P1049, DOI 10.1080/10629360600810434
   Wood AM, 2008, STAT MED, V27, P3227, DOI 10.1002/sim.3177
NR 22
TC 0
Z9 0
U1 0
U2 0
PU ELSEVIER SCIENCE INC
PI NEW YORK
PA STE 800, 230 PARK AVE, NEW YORK, NY 10169 USA
SN 1542-3565
EI 1542-7714
J9 CLIN GASTROENTEROL H
JI Clin. Gastroenterol. Hepatol.
PD DEC
PY 2023
VL 21
IS 13
DI 10.1016/j.cgh.2023.01.013
EA NOV 2023
PG 19
WC Gastroenterology & Hepatology
WE Science Citation Index Expanded (SCI-EXPANDED)
SC Gastroenterology & Hepatology
GA CN8I5
UT WOS:001126015800001
PM 36731588
OA Green Submitted
DA 2024-01-22
ER

PT J
AU Oliva-Hemker, M
   Hutfless, S
   Al Kazzi, ES
   Lerer, T
   Mack, D
   LeLeiko, N
   Griffiths, A
   Cabrera, J
   Otley, A
   Rick, J
   Bousvaros, A
   Rosh, J
   Grossman, A
   Saeed, S
   Kay, M
   Carvalho, R
   Keljo, D
   Pfefferkorn, M
   Faubion, W
   Kappelman, M
   Sudel, B
   Schaefer, ME
   Markowitz, J
   Hyams, JS
AF Oliva-Hemker, Maria
   Hutfless, Susan
   Al Kazzi, Elie S.
   Lerer, Trudy
   Mack, David
   LeLeiko, Neal
   Griffiths, Anne
   Cabrera, Jose
   Otley, Anthony
   Rick, James
   Bousvaros, Athos
   Rosh, Joel
   Grossman, Andrew
   Saeed, Shehzad
   Kay, Marsha
   Carvalho, Ryan
   Keljo, David
   Pfefferkorn, Marian
   Faubion, William, Jr.
   Kappelman, Michael
   Sudel, Boris
   Schaefer, Marc E.
   Markowitz, James
   Hyams, Jeffrey S.
TI Clinical Presentation and Five-Year Therapeutic Management of Very
   Early-Onset Inflammatory Bowel Disease in a Large North American Cohort
SO JOURNAL OF PEDIATRICS
LA English
DT Article
ID PEDIATRIC CROHN-DISEASE; CHILDREN; AGE; SUSCEPTIBILITY; RECEPTOR;
   COLITIS; INDEX; LOCI
AB Objective To evaluate the presentation, therapeutic management, and long-term outcome of children with very early-onset (VEO) (<= 5 years of age) inflammatory bowel disease (IBD).
   Study design Data were obtained from an inception cohort of 1928 children with IBD enrolled in a prospective observational registry at multiple centers in North America.
   Results One hundred twelve children were <= 5 years of age with no child enrolled at <1 year of age. Of those, 42.9% had Crohn's disease (CD), 46.4% ulcerative colitis (UC), and 10.7% had IBD-unclassified. Among the children with CD, children 1-5 years of age had more isolated colonic disease (39.6%) compared with 6-to 10-year-olds (25.3%, P =.04), and 11- to 16-year-olds (22.3%, P < .01). The change from a presenting colon-only phenotype to ileocolonic began at 6-10 years. Children 1-5 years of age with CD had milder disease activity (45.8%) at diagnosis compared with the oldest group (28%, P = .01). Five years postdiagnosis, there was no difference in disease activity among the 3 groups. However, compared with the oldest group, a greater proportion of 1- to 5-year-olds with CD were receiving corticosteroids (P < .01) and methotrexate (P < .01), and a greater proportion of 1- to 5-year-olds with UC were receiving mesalamine (P < .0001) and thiopurine immunomodulators (P < .0002).
   Conclusions Children with VEO-CD are more likely to have mild disease at diagnosis and present with a colonic phenotype with change to an ileocolonic phenotype noted at 6-10 years of age. Five years after diagnosis, children with VEO-CD and VEO-UC are more likely to have been administered corticosteroids and immunomodulators despite similar disease activity in all age groups. This may suggest development of a more aggressive disease phenotype over time.
C1 [Oliva-Hemker, Maria] Johns Hopkins Childrens Ctr, Div Pediat Gastroenterol & Nutr, Baltimore, MD USA.
   [Hutfless, Susan; Al Kazzi, Elie S.] Johns Hopkins Univ, Baltimore, MD USA.
   [Lerer, Trudy; Hyams, Jeffrey S.] Connecticut Childrens Med Ctr, Hartford, CT USA.
   [Mack, David] Childrens Hosp Eastern Ontario, Ottawa, ON K1H 8L1, Canada.
   [LeLeiko, Neal] Hasbro Childrens Hosp, Providence, RI USA.
   [Griffiths, Anne] Hosp Sick Children, Toronto, ON M5G 1X8, Canada.
   [Cabrera, Jose] Med Coll Wisconsin, Milwaukee, WI 53226 USA.
   [Otley, Anthony] Izaak Walton Killam Hlth Ctr, Halifax, NS, Canada.
   [Rick, James] Dayton Childrens Hosp, Dayton, OH USA.
   [Bousvaros, Athos] Childrens Hosp, Boston, MA 02115 USA.
   [Rosh, Joel] Goryeb Childrens Hosp, Morristown, NJ USA.
   [Grossman, Andrew] Childrens Hosp Philadelphia, Philadelphia, PA 19104 USA.
   [Saeed, Shehzad] Cincinnati Childrens Hosp Med Ctr, Cincinnati, OH 45229 USA.
   [Kay, Marsha] Cleveland Clin, Cleveland, OH 44106 USA.
   [Carvalho, Ryan] Nationwide Childrens Hosp, Columbus, OH USA.
   [Keljo, David] Childrens Hosp Pittsburgh, Pittsburgh, PA 15213 USA.
   [Pfefferkorn, Marian] Riley Hosp Children, Indianapolis, IN USA.
   [Faubion, William, Jr.] Mayo Clin, Rochester, MN USA.
   [Kappelman, Michael] Univ N Carolina, Chapel Hill, NC USA.
   [Sudel, Boris] Univ Minnesota, Minneapolis, MN USA.
   [Schaefer, Marc E.] Penn State Hershey Childrens Hosp, Hershey, PA USA.
   [Markowitz, James] Cohen Childrens Med Ctr New York, New Hyde Pk, NY USA.
C3 Johns Hopkins University; Johns Hopkins Medicine; Johns Hopkins
   University; Connecticut Children's Medical Center; University of Ottawa;
   Children's Hospital of Eastern Ontario; Hasbro Children's Hospital;
   University of Toronto; Hospital for Sick Children (SickKids); Medical
   College of Wisconsin; Dalhousie University; Harvard University; Boston
   Children's Hospital; Atlantic Health System; University of Pennsylvania;
   Pennsylvania Medicine; Childrens Hospital of Philadelphia; Cincinnati
   Children's Hospital Medical Center; Cleveland Clinic Foundation;
   University System of Ohio; Ohio State University; Nationwide Childrens
   Hospital; Pennsylvania Commonwealth System of Higher Education (PCSHE);
   University of Pittsburgh; James Whitcomb Riley Hospital Children; Mayo
   Clinic; University of North Carolina; University of North Carolina
   Chapel Hill; University of Minnesota System; University of Minnesota
   Twin Cities; Pennsylvania Commonwealth System of Higher Education
   (PCSHE); Pennsylvania State University; Penn State Health; Northwell
   Health; North Shore University Hospital; Steven & Alexandra Cohen
   Children's Medical Center of New York
RP Oliva-Hemker, M (通讯作者)，Johns Hopkins Univ Hosp, Div Pediat Gastroenterol & Nutr, 600 N Wolfe St,CMSC 2-116, Baltimore, MD 21287 USA.
EM moliva@jhmi.edu
RI Saeed, Shehzad/AGD-6642-2022; Saeed, Shehzad/R-8534-2019; LeLeiko,
   Neal/GRJ-6855-2022
OI leleiko, neal/0000-0001-7699-1400; Otley, Anthony/0000-0002-7371-9302;
   Al Kazzi, Elie/0000-0002-9285-9108; Oliva-Hemker,
   Maria/0000-0002-4054-7372
FU Abbvie; Janssen Biotech; Janssen Canada; Prometheus; Astra Zeneca
FX M.O.-H. receives research support from and serves on the advisory board
   of Abbvie; serves as a consultant for Hoffman-LaRoche. D.M. received an
   education grant from and serves on the board of Abbvie; serves on the
   advisory board of Janssen Biotech. A.G. receives research and program
   support from and serves as a consultant for Janssen Biotech and Abbvie;
   serves as a speaker for Abbvie; serves as a consultant for Receptos,
   Nestle, and Ferring. A.O. receives education and research grants from
   and serves on the advisory board for Janssen Canada and Abbvie; serves
   on the advisory board for Nestle. A.B. receives research support from
   Prometheus; serves as a consultant for Takeda/Millenium, Cubist, Dyax,
   and Peabody Arnold. J.Ro. receives research support from and serves as a
   consultant for Abbvie and Janssen Biotech; receives research support
   from Astra Zeneca; serves as a consultant for Soligenix and Receptos;
   serves on the speaker's bureau for Prometheus. S.S. serves on the
   speaker's bureau for Abbvie. R.C. employee at will for Nestle Nutrition.
   W.F. serves as a consultant for Abbvie, Shire Development, LLC, Janssen,
   Genentech, Velocity Pharmaceutical, Implicit Biosciences; serves on the
   advisory board for UCB and Abbvie. M.K. serves as a consultant for
   Janssen Biotech and Abbvie; receives research support from Abbvie. J.M.
   serves on the advisory board for Janssen Biotech, Abbvie, UCB; serves as
   a consultant for Receptos and Solgenix. J.H. serves on the advisory
   board for Janssen Biotech, Abbvie, UCB, Takeda; receives research
   support and serves on the speaker's bureau for Janssen Biotech; serves
   as a consultant for Soligenix, Receptos, Celgene, Avaxia. The other
   authors declare no conflicts of interest.
CR Aloi M, 2014, INFLAMM BOWEL DIS, V20, P597, DOI 10.1097/01.MIB.0000442921.77945.09
   Benchimol EI, 2014, GASTROENTEROLOGY, V20, P1761
   Benchimol EI, 2011, INFLAMM BOWEL DIS, V17, P423, DOI 10.1002/ibd.21349
   de Ridder L, 2007, INFLAMM BOWEL DIS, V13, P1083, DOI 10.1002/ibd.20171
   EIN SH, 1971, J PEDIATR SURG, V6, P264, DOI 10.1016/0022-3468(71)90466-0
   Engelhardt KR, 2013, J ALLERGY CLIN IMMUN, V131, P825, DOI 10.1016/j.jaci.2012.09.025
   FARMER RG, 1985, GASTROENTEROLOGY, V88, P1818, DOI 10.1016/0016-5085(85)90006-X
   Glocker EO, 2009, NEW ENGL J MED, V361, P2033, DOI 10.1056/NEJMoa0907206
   Griffiths AM, 2004, BEST PRACT RES CL GA, V18, P509, DOI 10.1016/j.bpg.2004.01.002
   Gupta N, 2008, AM J GASTROENTEROL, V103, P2092, DOI 10.1111/j.1572-0241.2008.02000.x
   Heyman MB, 2005, J PEDIATR-US, V146, P35, DOI 10.1016/j.jpeds.2004.08.043
   Hyams J, 2005, J PEDIATR GASTR NUTR, V41, P416, DOI 10.1097/01.mpg.0000183350.46795.42
   Imielinski M, 2009, NAT GENET, V41, P1335, DOI 10.1038/ng.489
   Kugathasan S, 2003, J PEDIATR-US, V143, P525, DOI 10.1067/S0022-3476(03)00444-X
   Kugathasan S, 2008, NAT GENET, V40, P1211, DOI 10.1038/ng.203
   Levine A, 2007, INFLAMM BOWEL DIS, V13, P1509, DOI 10.1002/ibd.20244
   Levine A, 2011, INFLAMM BOWEL DIS, V17, P1314, DOI 10.1002/ibd.21493
   Mamula P, 2002, AM J GASTROENTEROL, V97, P2005
   Marx G, 2002, J PEDIATR-US, V140, P470, DOI 10.1067/mpd.2002.123281
   Moran CJ, 2013, INFLAMM BOWEL DIS, V19, P115, DOI 10.1002/ibd.22974
   Otley A, 1999, GASTROENTEROLOGY, V116, P527, DOI 10.1016/S0016-5085(99)70173-3
   Punati J, 2008, INFLAMM BOWEL DIS, V14, P949, DOI 10.1002/ibd.20412
   Ruemmele FM, 2006, J PEDIATR GASTR NUTR, V43, P603, DOI 10.1097/01.mpg.0000237938.12674.e3
   Satsangi J, 2006, GUT, V55, P749, DOI 10.1136/gut.2005.082909
   Schaefer ME, 2010, CLIN GASTROENTEROL H, V8, P789, DOI 10.1016/j.cgh.2010.05.021
   Tschudy MM, 2012, HARRIET LANE HDB
   Uchida K, 2008, DIS COLON RECTUM, V51, P247, DOI 10.1007/s10350-007-9166-3
   Uchida M, 1983, Nihon Geka Gakkai Zasshi, V84, P1101
NR 28
TC 58
Z9 64
U1 0
U2 13
PU MOSBY-ELSEVIER
PI NEW YORK
PA 360 PARK AVENUE SOUTH, NEW YORK, NY 10010-1710 USA
SN 0022-3476
EI 1097-6833
J9 J PEDIATR-US
JI J. Pediatr.
PD SEP
PY 2015
VL 167
IS 3
BP 527
EP +
DI 10.1016/j.jpeds.2015.04.045
PG 9
WC Pediatrics
WE Science Citation Index Expanded (SCI-EXPANDED)
SC Pediatrics
GA CU4ZI
UT WOS:000363540200009
PM 25982142
OA Bronze
DA 2024-01-22
ER

PT J
AU Zeng, LT
   Yang, TJ
   Yang, KL
   Yu, GP
   Li, J
   Xiang, W
   Chen, H
AF Zeng, Liuting
   Yang, Tiejun
   Yang, Kailin
   Yu, Ganpeng
   Li, Jun
   Xiang, Wang
   Chen, Hua
TI Curcumin and Curcuma longa Extract in the Treatment of 10 Types of
   Autoimmune Diseases: A Systematic Review and Meta-Analysis of 31
   Randomized Controlled Trials
SO FRONTIERS IN IMMUNOLOGY
LA English
DT Review
DE curcumina; curcuma longa extract; autoimmune disease; rheumatoid
   arthritis; systemic lupus erythematosus; psoriasis; systematic review
ID ORAL LICHEN-PLANUS; RHEUMATOID-ARTHRITIS PATIENTS; DOUBLE-BLIND;
   ULCERATIVE-COLITIS; TNF-ALPHA; DIAGNOSTIC INDICATORS; TREATMENT
   STRATEGIES; IMPROVES SYMPTOMS; DENDRITIC CELLS; CLINICAL-TRIAL
AB Objective: To evaluate the randomized controlled trials (RCTs) of Curcumin and Curcuma longa Extract in the treatment of autoimmune diseases.
   Methods: Databases such as Embase, Web of Science, PubMed and The Cochrane Library were searched from the database establishment to February 2022 to collect RCTs of Curcumin and Curcuma longa Extract in the treatment of autoimmune diseases. Then the literature was screened and the data were extracted. Meta-analysis was performed using RevMan 5.3 software.
   Results: A total of 34 records were included, involving 31 RCTs and 10 types of autoimmune disease. Among them, ankylosing spondylitis (AS) involves one RCT, Behcet 's disease (BD) involves one RCT, Crohn 's disease involves two RCTs, multiple sclerosis (MS) involves two RCTs, oral lichen planus involves six RCTs, psoriasis involves two RCTs, rheumatoid arthritis (RA) involves five RCTs, systemic lupus erythematosus (SLE) involves two RCTs, arteritis involves one RCT, ulcerative colitis (UC) involves nine RCTs. Among them, most of the RCTs of ulcerative colitis (UC), oral lichen planus, RA showed that curcumin and curcumin extracts improved clinical or laboratory results. Crohn ' s disease, MS, SLE, psoriasis included two RCTs; they all showed improvements (at least one RCT reported improvements in clinical outcomes). AS, BD and arteritis included only one RCT, and the clinical results showed improvement. However, due to the small number of RCTs and the small number of patients involved in each disease, there is still a need for more high-quality RCTs.
   Conclusion: Curcumin and Curcuma longa Extract had good clinical efficacy in the treatment of Psoriasis, UC and RA, so Curcumin and Curcuma longa Extract could be used in the treatment of the above diseases in the future. The results of Meta-analysis showed that Curcumin and Curcuma longa Extract did not show efficacy in the treatment of oral lichen planus, while Takayasu arteritis, SLE, MS, AS, BD and CD did not report sufficient clinical data for meta-analysis. Therefore, large-sample, multi-center clinical trials are still needed for revision or validation.
C1 [Zeng, Liuting; Chen, Hua] Chinese Acad Med Sci & Peking Union Med Coll, Natl Clin Res Ctr Dermatol & Immunol Dis NCRC DID, Peking Union Med Coll Hosp,Minist Educ, Dept Rheumatol & Clin Immunol,Key Lab Rheumatol &, Beijing, Peoples R China.
   [Yang, Tiejun; Yu, Ganpeng; Li, Jun] Peoples Hosp Ningxiang City, Dept Orthoped, Ningxiang, Hunan, Peoples R China.
   [Yang, Kailin] Hunan Univ Chinese Med, Key Lab Hunan Prov Integrated Tradit Chinese & We, Changsha, Hunan, Peoples R China.
   [Xiang, Wang] First Peoples Hosp Changde City, Dept Rheumatol, Changde, Hunan, Peoples R China.
C3 Chinese Academy of Medical Sciences - Peking Union Medical College;
   Peking Union Medical College; Peking Union Medical College Hospital;
   Hunan University of Chinese Medicine
RP Zeng, LT; Chen, H (通讯作者)，Chinese Acad Med Sci & Peking Union Med Coll, Natl Clin Res Ctr Dermatol & Immunol Dis NCRC DID, Peking Union Med Coll Hosp,Minist Educ, Dept Rheumatol & Clin Immunol,Key Lab Rheumatol &, Beijing, Peoples R China.; Yang, TJ (通讯作者)，Peoples Hosp Ningxiang City, Dept Orthoped, Ningxiang, Hunan, Peoples R China.; Yang, KL (通讯作者)，Hunan Univ Chinese Med, Key Lab Hunan Prov Integrated Tradit Chinese & We, Changsha, Hunan, Peoples R China.
EM zltab2016@hotmail.com; yangtiejun321@outlook.com; yklab2014@hotmail.com;
   chhuaa332211@163.com
RI yu, zhang/JWO-7724-2024; Xiang, Wang/JPL-4905-2023; xiang,
   wang/JKH-6962-2023
OI ceng, liu ting/0000-0003-4654-8760
CR Abbasian S, 2021, INT IMMUNOPHARMACOL, V101, DOI 10.1016/j.intimp.2021.108237
   Abd El-Hack ME, 2021, J SCI FOOD AGR, V101, P5747, DOI 10.1002/jsfa.11372
   Abdolsamadi Hamidreza, 2014, Chonnam Med J, V50, P58, DOI 10.4068/cmj.2014.50.2.58
   Abrahams S, 2019, NEUROSCIENCE, V406, P1, DOI 10.1016/j.neuroscience.2019.02.020
   Agha-Hosseini F, 2012, J ORAL PATHOL MED, V41, P736, DOI 10.1111/j.1600-0714.2012.01172.x
   Ahmad RS, 2020, EVID-BASED COMPL ALT, V2020, DOI 10.1155/2020/7656919
   Ahmadi M, 2020, J CELL BIOCHEM, V121, P103, DOI 10.1002/jcb.28901
   Alrashdan MS, 2016, ARCH DERMATOL RES, V308, P539, DOI 10.1007/s00403-016-1667-2
   Amalraj A, 2017, J MED FOOD, V20, P1022, DOI 10.1089/jmf.2017.3930
   Amirchaghmaghi M, 2016, J CLIN DIAGN RES, V10, pZC134, DOI 10.7860/JCDR/2016/16338.7870
   Anand P, 2007, MOL PHARMACEUT, V4, P807, DOI 10.1021/mp700113r
   Antiga E, 2015, BIOMED RES INT, V2015, DOI 10.1155/2015/283634
   Aringer M, 2020, CURR OPIN RHEUMATOL, V32, P590, DOI 10.1097/BOR.0000000000000740
   Armstrong AW, 2020, JAMA-J AM MED ASSOC, V323, P1945, DOI 10.1001/jama.2020.4006
   Banerjee R, 2021, J CLIN GASTROENTEROL, V55, P702, DOI 10.1097/MCG.0000000000001416
   Banerjee R, 2017, GASTROENTEROLOGY, V152, pS587, DOI 10.1016/S0016-5085(17)32111-X
   Barygina VV, 2013, REDOX REP, V18, P100, DOI 10.1179/1351000213Y.0000000045
   Bhattacharyya S, 2010, CELL MOL IMMUNOL, V7, P306, DOI 10.1038/cmi.2010.11
   Bilia AR, 2018, J PHARM PHARMACOL, V70, P919, DOI 10.1111/jphp.12910
   Boehncke WH, 2015, LANCET, V386, P983, DOI 10.1016/S0140-6736(14)61909-7
   Bommelaer G, 2020, CLIN GASTROENTEROL H, V18, P1553, DOI 10.1016/j.cgh.2019.08.041
   Botto M, 2002, IMMUNOBIOLOGY, V205, P395, DOI 10.1078/0171-2985-00141
   Burmester GR, 2017, LANCET, V389, P2338, DOI 10.1016/S0140-6736(17)31491-5
   Cai M., 2020, CHINA J INTEGRATED T, V19, P322
   Camacho-Barquero L, 2007, INT IMMUNOPHARMACOL, V7, P333, DOI 10.1016/j.intimp.2006.11.006
   Carrion-Gutierrez M, 2015, EUR J DERMATOL, V25, P240, DOI 10.1684/ejd.2015.2584
   Chainani-Wu N, 2007, PHYTOMEDICINE, V14, P437, DOI 10.1016/j.phymed.2007.05.003
   Chainani-Wu N, 2012, J AM ACAD DERMATOL, V66, P752, DOI 10.1016/j.jaad.2011.04.022
   CHAN MMY, 1995, BIOCHEM PHARMACOL, V49, P1551, DOI 10.1016/0006-2952(95)00171-U
   Chandran B, 2012, PHYTOTHER RES, V26, P1719, DOI 10.1002/ptr.4639
   Charles N, 2010, NAT MED, V16, P701, DOI 10.1038/nm.2159
   Chemin K, 2019, FRONT IMMUNOL, V10, DOI 10.3389/fimmu.2019.00353
   Chen TY, 2021, CELL BIOL INT, V45, P976, DOI 10.1002/cbin.11541
   Chen ZG, 2016, CLIN EXP PHARMACOL P, V43, P268, DOI 10.1111/1440-1681.12513
   Cheng AL, 2001, ANTICANCER RES, V21, P2895
   Chiang CP, 2018, J FORMOS MED ASSOC, V117, P756, DOI 10.1016/j.jfma.2018.01.021
   Cong YZ, 2009, EUR J IMMUNOL, V39, P3134, DOI 10.1002/eji.200939052
   Constantinescu CS, 2011, BRIT J PHARMACOL, V164, P1079, DOI 10.1111/j.1476-5381.2011.01302.x
   Correale J, 2017, BRAIN, V140, P527, DOI 10.1093/brain/aww258
   Cotsapas Chris, 2018, Handb Clin Neurol, V148, P723, DOI 10.1016/B978-0-444-64076-5.00046-6
   Davatchi F, 2018, INT J RHEUM DIS, V21, P2057, DOI 10.1111/1756-185X.13465
   Decoté-Ricardo D, 2009, PHYTOMEDICINE, V16, P982, DOI 10.1016/j.phymed.2009.01.004
   Deeks JJ., 2020, COCHRANE HDB SYSTEMA
   Deeks JJ., 2020, Cochrane Handbook for Systematic Reviews of Interventions version 6.1
   Deeks JJ, 2021, Cochrane Handbook for Systematic Reviews of Interventions version 6.2
   Demoruelle MK, 2012, CURR RHEUMATOL REP, V14, P472, DOI 10.1007/s11926-012-0275-1
   Deshmukh RA, 2014, INT J PHARM INVESTIG, V4, P138, DOI 10.4103/2230-973X.138346
   Devarajan P, 2013, IMMUNOL RES, V57, P12, DOI 10.1007/s12026-013-8448-1
   Ding DC, 2006, J IMMUNOL, V177, P5878, DOI 10.4049/jimmunol.177.9.5878
   Dolati S, 2019, J NEUROIMMUNOL, V327, P15, DOI 10.1016/j.jneuroim.2019.01.007
   Dolati S, 2018, INT IMMUNOPHARMACOL, V61, P74, DOI 10.1016/j.intimp.2018.05.018
   Dolati S, 2018, J CELL PHYSIOL, V233, P5222, DOI 10.1002/jcp.26301
   Duan ZL, 2017, BIOSCI TRENDS, V11, P69, DOI 10.5582/bst.2016.01171
   Enomoto A, 2018, HUM PATHOL, V74, P43, DOI 10.1016/j.humpath.2017.12.008
   Fan X, 2019, SPINE, V44, pE1349, DOI 10.1097/BRS.0000000000003169
   Fanouriakis A, 2021, ANN RHEUM DIS, V80, P14, DOI 10.1136/annrheumdis-2020-218272
   Farzaneh R, 2022, IMMUNOPHARM IMMUNOT, V44, P206, DOI 10.1080/08923973.2022.2026380
   Fava A, 2019, J AUTOIMMUN, V96, P1, DOI 10.1016/j.jaut.2018.11.001
   Fiorillo MT, 2019, FRONT IMMUNOL, V10, DOI 10.3389/fimmu.2019.01232
   FitzGerald O, 2021, NAT REV DIS PRIMERS, V7, DOI 10.1038/s41572-021-00293-y
   Flynn S, 2019, SURG CLIN N AM, V99, P1051, DOI 10.1016/j.suc.2019.08.001
   Fortuna Giulio, 2013, Dent Clin North Am, V57, P631, DOI 10.1016/j.cden.2013.06.003
   Foxley S, 2013, BRAIN RES, V1504, P85, DOI 10.1016/j.brainres.2013.01.040
   Funk JL, 2006, ARTHRITIS RHEUM-US, V54, P3452, DOI 10.1002/art.22180
   Nieto IG, 2020, CURR RHEUMATOL REV, V16, P12, DOI 10.2174/1573397115666190415142426
   Garcia-Montoya Leticia, 2018, F1000Res, V7, DOI 10.12688/f1000research.14956.1
   Garg N, 2015, BRAIN BEHAV, V5, DOI 10.1002/brb3.362
   Gonzales AM, 2008, NUTR METAB, V5, DOI 10.1186/1743-7075-5-17
   Greb Jacqueline E, 2016, Nat Rev Dis Primers, V2, P16082, DOI 10.1038/nrdp.2016.82
   Griffiths CEM, 2007, LANCET, V370, P263, DOI 10.1016/S0140-6736(07)61128-3
   Griffiths CEM, 2021, LANCET, V397, P1301, DOI 10.1016/S0140-6736(20)32549-6
   Guo L., 2016, WORLD CHIN J DIGESTI, V24, P28, DOI [10.11569/wcjd.v24.i1.28, DOI 10.11569/WCJD.V24.I1.28]
   Gupta S, 2016, NAT REV NEPHROL, V12, P402, DOI 10.1038/nrneph.2016.71
   Gupta SC, 2013, AAPS J, V15, P195, DOI 10.1208/s12248-012-9432-8
   Hahn J, 2022, BMJ-BRIT MED J, V376, DOI 10.1136/bmj-2021-066452
   Han SS, 2002, J BIOCHEM MOL BIOL, V35, P337
   Hanai H, 2006, CLIN GASTROENTEROL H, V4, P1502, DOI 10.1016/j.cgh.2006.08.008
   Handono K, 2015, CENT EUR J IMMUNOL, V40, P461, DOI 10.5114/ceji.2015.56970
   Hatemi G., 2020, CLIN EXP RHEUMATOL, V38 Suppl 127, P3
   Herrada AA, 2019, FRONT IMMUNOL, V10, DOI 10.3389/fimmu.2019.00772
   Hoegler KM, 2018, J EUR ACAD DERMATOL, V32, P1645, DOI 10.1111/jdv.14949
   Honma M, 2021, J CLIN MED, V10, DOI 10.3390/jcm10153199
   Jiang H, 2006, WORLD J GASTROENTERO, V12, P3848, DOI 10.3748/wjg.v12.i24.3848
   Hwang MC, 2021, CLIN RHEUMATOL, V40, P3079, DOI 10.1007/s10067-021-05679-7
   Ismail Sumairi B, 2007, J Oral Sci, V49, P89
   Iwata Y, 2012, J IMMUNOL, V188, P4568, DOI 10.4049/jimmunol.1102154
   Jacob J, 2019, J TRADIT COMPL MED, V9, P346, DOI 10.1016/j.jtcme.2018.06.001
   Javadi M, 2019, INT J RHEUM DIS, V22, P1857, DOI 10.1111/1756-185X.13688
   [姜程曦 Jiang Chengxi], 2016, [中草药, Chinese Traditional and Herbal Drugs], V47, P2871
   Jung ID, 2010, INT IMMUNOPHARMACOL, V10, P760, DOI 10.1016/j.intimp.2010.04.006
   Jung SM, 2022, IMMUNE NETW, V22, DOI 10.4110/in.2022.22.e9
   Kalim H., 2017, INDIAN J RHEUMATOL, V12, P86, DOI [10.4103/injr.injr_95_16, DOI 10.4103/INJR.INJR_95_16]
   Kamiya K, 2019, INT J MOL SCI, V20, DOI 10.3390/ijms20184347
   Kanakasabai S, 2012, J NUTR BIOCHEM, V23, P1498, DOI 10.1016/j.jnutbio.2011.10.002
   Kang D, 2016, BIOCHIMIE, V123, P73, DOI 10.1016/j.biochi.2016.01.013
   Kapsogeorgou EK, 2016, ISR MED ASSOC J, V18, P519
   Karagianni P, 2019, J AUTOIMMUN, V104, DOI 10.1016/j.jaut.2019.102315
   Katsiari CG, 2010, SEMIN ARTHRITIS RHEU, V39, P491, DOI 10.1016/j.semarthrit.2008.11.002
   Kaul A, 2016, NAT REV DIS PRIMERS, V2, DOI 10.1038/nrdp.2016.39
   Kedia Saurabh, 2017, World J Gastrointest Pharmacol Ther, V8, P147, DOI 10.4292/wjgpt.v8.i2.147
   Kelsen JR, 2019, IMMUNOL ALLERGY CLIN, V39, P63, DOI 10.1016/j.iac.2018.08.008
   Khajehdehi P, 2012, J RENAL NUTR, V22, P50, DOI 10.1053/j.jrn.2011.03.002
   Kia Seid Javad, 2015, J Dent (Tehran), V12, P789
   Kia SJ, 2020, BMC COMPLEMENT MED, V20, DOI 10.1186/s12906-020-03128-7
   Kim GY, 2005, J IMMUNOL, V174, P8116, DOI 10.4049/jimmunol.174.12.8116
   Kim WB, 2017, CAN FAM PHYSICIAN, V63, P278
   Kocaadam B, 2017, CRIT REV FOOD SCI, V57, P2889, DOI 10.1080/10408398.2015.1077195
   Kotha RR, 2019, MOLECULES, V24, DOI 10.3390/molecules24162930
   Kumar S, 2019, J CROHNS COLITIS, V13, pS322, DOI 10.1093/ecco-jcc/jjy222.551
   Kurd SK, 2008, J AM ACAD DERMATOL, V58, P625, DOI 10.1016/j.jaad.2007.12.035
   Kurien BT, 2010, MOL NUTR FOOD RES, V54, P1202, DOI 10.1002/mnfr.200900106
   Lang A, 2015, CLIN GASTROENTEROL H, V13, P1444, DOI 10.1016/j.cgh.2015.02.019
   Lee DSW, 2021, NAT REV DRUG DISCOV, V20, P179, DOI 10.1038/s41573-020-00092-2
   Lee HS, 2021, GUT, V70, P408, DOI 10.1136/gutjnl-2020-322429
   Lee H, 2013, BRIT J NUTR, V110, P69, DOI 10.1017/S0007114512004734
   Li CP, 2015, GENET MOL RES, V14, P3450, DOI 10.4238/2015.April.15.8
   Lian YT, 2013, PHYTOTHER RES, V27, P1321, DOI 10.1002/ptr.4863
   Lim YS, 2016, LARYNGOSCOPE, V126, pE68, DOI 10.1002/lary.25649
   Lin X, 2020, ADV EXP MED BIOL, V1254, P145, DOI 10.1007/978-981-15-3532-1_11
   Littlejohn EA, 2018, PRIMARY CARE, V45, P237, DOI 10.1016/j.pop.2018.02.010
   Liu JQ, 2019, EUR REV MED PHARMACO, V23, P9108, DOI 10.26355/eurrev_201910_19314
   Liu L, 2013, INT IMMUNOPHARMACOL, V17, P314, DOI 10.1016/j.intimp.2013.06.020
   Liu YF, 2021, FRONT IMMUNOL, V12, DOI 10.3389/fimmu.2021.678918
   Masoodi M, 2018, J CELL BIOCHEM, V119, P9552, DOI 10.1002/jcb.27273
   Mauro D, 2021, NAT REV RHEUMATOL, V17, P387, DOI 10.1038/s41584-021-00625-y
   Miao JL, 2018, CURR RHEUMATOL REP, V20, DOI 10.1007/s11926-018-0729-1
   Mok CC, 2017, EXPERT REV CLIN IMMU, V13, P35, DOI 10.1080/1744666X.2016.1212659
   Mollazadeh H, 2019, CRIT REV FOOD SCI, V59, P89, DOI 10.1080/10408398.2017.1358139
   Momtazi-Borojeni AA, 2018, AUTOIMMUN REV, V17, P125, DOI 10.1016/j.autrev.2017.11.016
   Moulton VR, 2018, FRONT IMMUNOL, V9, DOI 10.3389/fimmu.2018.02279
   Murdaca G, 2019, AUTOIMMUN REV, V18, DOI 10.1016/j.autrev.2019.102350
   Nagpal Monika, 2013, J Nat Sci Biol Med, V4, P3, DOI 10.4103/0976-9668.107253
   Nardo Veronica Di, 2018, Open Access Maced J Med Sci, V6, P218, DOI 10.3889/oamjms.2018.055
   Nashi RA, 2021, MED CLIN N AM, V105, P387, DOI 10.1016/j.mcna.2020.10.003
   Natarajan C, 2002, J IMMUNOL, V168, P6506, DOI 10.4049/jimmunol.168.12.6506
   Nelson CA, 2018, J AM ACAD DERMATOL, V79, P987, DOI 10.1016/j.jaad.2017.11.064
   Nicholls AJ, 2018, J LEUKOCYTE BIOL, V103, P295, DOI 10.1002/JLB.3MA0517-194RR
   Nosratzehi Tahereh, 2018, Asian Pac J Cancer Prev, V19, P1161
   Nosratzehi T, 2018, J NATL MED ASSOC, V110, P92, DOI 10.1016/j.jnma.2017.01.011
   Oke V, 2019, ARTHRITIS RES THER, V21, DOI 10.1186/s13075-019-1878-y
   Page MJ, 2021, BMJ-BRIT MED J, V372, DOI [10.1136/bmj.n71, 10.1136/bmj.n160]
   Palizgir MT, 2018, IMMUNOPHARM IMMUNOT, V40, P297, DOI 10.1080/08923973.2018.1474921
   Panaro MA, 2020, INT J MOL SCI, V21, DOI 10.3390/ijms21072299
   Paoliello-Paschoalato AB, 2015, EVID-BASED COMPL ALT, V2015, DOI 10.1155/2015/429878
   Patel DD, 2015, IMMUNITY, V43, P1040, DOI 10.1016/j.immuni.2015.12.003
   Petracca M, 2021, MULT SCLER RELAT DIS, V56, DOI 10.1016/j.msard.2021.103274
   Pike KA, 2018, FRONT IMMUNOL, V9, DOI 10.3389/fimmu.2018.02504
   Pourhabibi-Zarandi F, 2022, PHYTOTHER RES, V36, P1797, DOI 10.1002/ptr.7422
   Raman Praveena, 2020, J Contemp Dent Pract, V21, P884
   Razavi BM, 2021, PHYTOTHER RES, V35, P6489, DOI 10.1002/ptr.7224
   REDDY S, 1994, FEBS LETT, V341, P19, DOI 10.1016/0014-5793(94)80232-7
   Reid C, 2020, ACTA DERM-VENEREOL, V100, P69, DOI 10.2340/00015555-3386
   Robinson AP, 2014, HAND CLINIC, V122, P173, DOI 10.1016/B978-0-444-52001-2.00008-X
   Rose NR, 2016, AM J EPIDEMIOL, V183, P403, DOI 10.1093/aje/kwv292
   Ryan GE, 2021, FRONT IMMUNOL, V12, DOI 10.3389/fimmu.2021.652191
   Ryan K, 2014, BRIT J HOSP MED, V75, P492, DOI 10.12968/hmed.2014.75.9.492
   Sadeghi N, 2020, PHYTOTHER RES, V34, P1123, DOI 10.1002/ptr.6581
   Sairenji T, 2017, PRIMARY CARE, V44, P673, DOI 10.1016/j.pop.2017.07.010
   Scherer HU, 2020, J AUTOIMMUN, V110, DOI 10.1016/j.jaut.2019.102400
   Shang W., 2016, NANJING U TRADITIONA
   Shao N, 2017, IMMUNOL RES, V65, P969, DOI 10.1007/s12026-017-8917-z
   Sharifi-Rad J, 2020, FRONT PHARMACOL, V11, DOI 10.3389/fphar.2020.01021
   Sharma S, 2007, CLIN EXP IMMUNOL, V147, P155, DOI 10.1111/j.1365-2249.2006.03257.x
   Shin JI, 2019, J AUTOIMMUN, V103, DOI 10.1016/j.jaut.2019.06.010
   Shirley SA, 2008, BIOCHEM BIOPH RES CO, V374, P431, DOI 10.1016/j.bbrc.2008.07.051
   Singla V, 2014, J CROHNS COLITIS, V8, P208, DOI 10.1016/j.crohns.2013.08.006
   Smith JA, 2015, CURR ALLERGY ASTHM R, V15, DOI 10.1007/s11882-014-0489-6
   Soetikno V, 2011, NUTR METAB, V8, DOI 10.1186/1743-7075-8-35
   Soleimani V, 2018, PHYTOTHER RES, V32, P985, DOI 10.1002/ptr.6054
   Stagg AJ, 2018, FRONT IMMUNOL, V9, DOI 10.3389/fimmu.2018.02883
   Sugimoto K, 2020, J CROHNS COLITIS, V14, P1693, DOI 10.1093/ecco-jcc/jjaa097
   Sun Y., 2015, J CHIN MED, V43, P113, DOI [10.19664/j.cnki.1002-2392.2015.06.038, DOI 10.19664/J.CNKI.1002-2392.2015.06.038]
   Surace AEA, 2019, FRONT IMMUNOL, V10, DOI 10.3389/fimmu.2019.01525
   Tabanelli R, 2021, PHARMACEUTICS, V13, DOI 10.3390/pharmaceutics13101715
   Thomas Anju Elizabeth, 2017, J Clin Diagn Res, V11, pZC89, DOI 10.7860/JCDR/2017/20898.9715
   Tokuyama M, 2020, INT J MOL SCI, V21, DOI 10.3390/ijms21207488
   Tomeh MA, 2019, INT J MOL SCI, V20, DOI 10.3390/ijms20051033
   Topcu-Tarladacalisir Y, 2013, J MED FOOD, V16, P296, DOI 10.1089/jmf.2012.2550
   Tsokos GC, 2016, NAT REV RHEUMATOL, V12, P716, DOI 10.1038/nrrheum.2016.186
   Valenti S, 2017, PEDIATR RHEUMATOL, V15, DOI 10.1186/s12969-017-0162-4
   van der Woude D, 2018, BEST PRACT RES CL RH, V32, P174, DOI 10.1016/j.berh.2018.10.005
   Varma SR, 2017, EUR J PHARMACOL, V813, P33, DOI 10.1016/j.ejphar.2017.07.040
   Wahono CS, 2017, INT J RHEUMATOL, V2017, DOI 10.1155/2017/7687053
   Wang CG, 2015, EXP THER MED, V9, P250, DOI 10.3892/etm.2014.2046
   Wang He., 2019, CHIN J INTEGR MED DI, V27, P219
   Wang HM, 2010, J ALZHEIMERS DIS, V20, P1189, DOI 10.3233/JAD-2010-091336
   Wang LF, 2015, J INTERN MED, V278, P369, DOI 10.1111/joim.12395
   Wang Z., 2019, ZHEJIANG J INTEGR ME, V29, P357
   Wasserman A, 2018, AM FAM PHYSICIAN, V97, P455
   Weigle N, 2013, AM FAM PHYSICIAN, V87, P626
   Wing JB, 2019, IMMUNITY, V50, P302, DOI 10.1016/j.immuni.2019.01.020
   Worbs T, 2017, NAT REV IMMUNOL, V17, P30, DOI 10.1038/nri.2016.116
   Xavier RJ, 2007, NATURE, V448, P427, DOI 10.1038/nature06005
   Xie L, 2009, INT IMMUNOPHARMACOL, V9, P575, DOI 10.1016/j.intimp.2009.01.025
   Xu YX, 1998, HEMATOPATHOL MOL HEM, V11, P49
   Xu Z., 2017, NANJING U TRADITIONA
   Yamamoto EA, 2020, FRONT IMMUNOL, V10, DOI 10.3389/fimmu.2019.03141
   Yang Joon-Yeop, 2013, J Cancer Prev, V18, P186
   Yang MC, 2020, ARTHRITIS RES THER, V22, DOI 10.1186/s13075-020-02226-8
   Yang X., 2013, CHIN J TRADITIONAL C, V31, P378, DOI [10.13193/j.archtcm.2013.02.156.yangxzh.068, DOI 10.13193/J.ARCHTCM.2013.02.156.YANGXZH.068]
   Yasunaga M, 2020, SEMIN CANCER BIOL, V64, P1, DOI 10.1016/j.semcancer.2019.06.001
   Yazici Y, 2021, NAT REV DIS PRIMERS, V7, DOI 10.1038/s41572-021-00301-1
   Zarrin AA, 2021, NAT REV DRUG DISCOV, V20, P39, DOI 10.1038/s41573-020-0082-8
   Zenewicz LA, 2009, TRENDS MOL MED, V15, P199, DOI 10.1016/j.molmed.2009.03.002
   Zhang M, 2006, ACTA PHARMACOL SIN, V27, P1071, DOI 10.1111/j.1745-7254.2006.00322.x
   Zhang Q, 2019, BIOMOLECULES, V9, DOI 10.3390/biom9120795
   Zhang Y., 2012, JIANGXI MED, V47, P944
   Zhang YC, 2021, FRONT IMMUNOL, V12, DOI 10.3389/fimmu.2021.672346
   Zhen Y, 2019, FRONT IMMUNOL, V10, DOI 10.3389/fimmu.2019.00276
   Zhou YY, 2015, CELL PHYSIOL BIOCHEM, V36, P631, DOI 10.1159/000430126
   Zhu L., 2019, S MED U
   Zhu L., 2019, GUANGDONG MED, V40, P2921, DOI [10.13820/j.cnki.gdyx.20190913, DOI 10.13820/J.CNKI.GDYX.20190913]
   Zucchi D, 2019, CLIN EXP RHEUMATOL, V37, P715
NR 213
TC 15
Z9 15
U1 4
U2 8
PU FRONTIERS MEDIA SA
PI LAUSANNE
PA AVENUE DU TRIBUNAL FEDERAL 34, LAUSANNE, CH-1015, SWITZERLAND
SN 1664-3224
J9 FRONT IMMUNOL
JI Front. Immunol.
PD AUG 1
PY 2022
VL 13
AR 896476
DI 10.3389/fimmu.2022.896476
PG 22
WC Immunology
WE Science Citation Index Expanded (SCI-EXPANDED)
SC Immunology
GA L9KS2
UT WOS:001026387000001
PM 35979355
OA Green Published, gold
DA 2024-01-22
ER

PT J
AU Grimm, WA
   Messer, JS
   Murphy, SF
   Nero, T
   Lodolce, JP
   Weber, CR
   Logsdon, MF
   Bartulis, S
   Sylvester, BE
   Springer, A
   Dougherty, U
   Niewold, TB
   Kupfer, SS
   Ellis, N
   Huo, DH
   Bissonnette, M
   Boone, DL
AF Grimm, Wesley A.
   Messer, Jeannette S.
   Murphy, Stephen F.
   Nero, Thomas
   Lodolce, James P.
   Weber, Christopher R.
   Logsdon, Mark F.
   Bartulis, Sarah
   Sylvester, Brooke E.
   Springer, Amanda
   Dougherty, Urszula
   Niewold, Timothy B.
   Kupfer, Sonia S.
   Ellis, Nathan
   Huo, Dezheng
   Bissonnette, Marc
   Boone, David L.
TI The Thr300Ala variant in ATG16L1 is associated with improved survival in
   human colorectal cancer and enhanced production of type I interferon
SO GUT
LA English
DT Article
ID GENOME-WIDE ASSOCIATION; PROSTATE-CANCER; CROHN-DISEASE; AUTOPHAGY;
   VIRUS; CELLS; SUSCEPTIBILITY; THERAPY; ALPHA; ACTIVATION
AB Objective ATG16L1 is an autophagy gene known to control host immune responses to viruses and bacteria. Recently, a non-synonymous single-nucleotide polymorphism in ATG16L1 (Thr300Ala), previously identified as a risk factor in Crohn's disease (CD), was associated with more favourable clinical outcomes in thyroid cancer. Mechanisms underlying this observation have not been proposed, nor is it clear whether an association between Thr300Ala and clinical outcomes will be observed in other cancers. We hypothesised that Thr300Ala influences clinical outcome in human colorectal cancer (CRC) and controls innate antiviral pathways in colon cancer cells.
   Design We genotyped 460 patients with CRC and assessed for an association between ATG16L1 Thr300Ala and overall survival and clinical stage. Human CRC cell lines were targeted by homologous recombination to examine the functional consequence of loss of ATG16L1, or introduction of the Thr300Ala variant.
   Results We found an association between longer overall survival, reduced metastasis and the ATG16L1 Ala/Ala genotype. Tumour sections from ATG16L1 Ala/Ala patients expressed elevated type I interferons (IFN-I)-inducible, MxA, suggesting that differences in cytokine production may influence disease progression. When introduced into human CRC cells by homologous recombination, the Thr300Ala variant did not affect bulk autophagy, but increased basal production of type I IFN. Introduction of Thr300Ala resulted in increased sensitivity to the dsRNA mimic poly(I:C) through a mitochondrial antiviral signalling (MAVS)-dependent pathway.
   Conclusions The CD-risk allele, Thr300Ala, in ATG16L1 is associated with improved overall survival in human CRC, generating a rationale to genotype ATG16L1 Thr300Ala in patients with CRC. We found that Thr300A alters production of MAVS-dependent type I IFN in CRC cells, providing a mechanism that may influence clinical outcomes.
C1 [Grimm, Wesley A.; Messer, Jeannette S.; Murphy, Stephen F.; Nero, Thomas; Lodolce, James P.; Logsdon, Mark F.; Bartulis, Sarah; Sylvester, Brooke E.; Springer, Amanda; Dougherty, Urszula; Niewold, Timothy B.; Kupfer, Sonia S.; Ellis, Nathan; Huo, Dezheng; Bissonnette, Marc] Univ Chicago, Dept Med, Chicago, IL 60637 USA.
   [Weber, Christopher R.] Univ Chicago, Dept Pathol, Chicago, IL 60637 USA.
   [Boone, David L.] Indiana Univ Sch Med, Dept Microbiol, 1234 N Notre Dame Ave, South Bend, IN 46617 USA.
   [Boone, David L.] Indiana Univ Sch Med, Dept Immunol, 1234 N Notre Dame Ave, South Bend, IN 46617 USA.
C3 University of Chicago; University of Chicago; Indiana University System;
   Indiana University South Bend; Indiana University System; Indiana
   University South Bend
RP Boone, DL (通讯作者)，Indiana Univ Sch Med, Dept Microbiol, 1234 N Notre Dame Ave, South Bend, IN 46617 USA.; Boone, DL (通讯作者)，Indiana Univ Sch Med, Dept Immunol, 1234 N Notre Dame Ave, South Bend, IN 46617 USA.
EM daboone@iu.edu
RI Kupfer, Sonia S/ABD-9416-2021; Niewold, Timothy B/D-2669-2018
OI Niewold, Timothy B/0000-0003-3532-6660; Messer,
   Jeannette/0000-0002-5072-3835; Weber, Christopher/0000-0002-2117-3184
FU Crohn's and Colitis Foundation of America [0-34493-1362]; Broad medical
   Research Foundation [IBD-0259, F32DK082104];  [AI083375-01];  [DK42086]
FX Grant support: AI083375-01; DK42086; Crohn's and Colitis Foundation of
   America 0-34493-1362; Broad medical Research Foundation IBD-0259 (to
   DLB) F32DK082104 (to JSM).
CR Bidwell BN, 2012, NAT MED, V18, P1224, DOI 10.1038/nm.2830
   Burnette BC, 2011, CANCER RES, V71, P2488, DOI 10.1158/0008-5472.CAN-10-2820
   Cadwell K, 2010, CELL, V141, P1135, DOI 10.1016/j.cell.2010.05.009
   Cao GW, 2001, CANCER GENE THER, V8, P497, DOI 10.1038/sj.cgt.7700333
   Carretero R, 2012, INT J CANCER, V131, P387, DOI 10.1002/ijc.26471
   Castanier C, 2010, EMBO REP, V11, P133, DOI 10.1038/embor.2009.258
   CLARK PI, 1987, INT J COLORECTAL DIS, V2, P26, DOI 10.1007/BF01648994
   FU XY, 1990, P NATL ACAD SCI USA, V87, P8555, DOI 10.1073/pnas.87.21.8555
   Fuertes MB, 2013, TRENDS IMMUNOL, V34, P67, DOI 10.1016/j.it.2012.10.004
   Fujita N, 2009, J BIOL CHEM, V284, P32602, DOI 10.1074/jbc.M109.037671
   Galon J, 2014, J PATHOL, V232, P199, DOI 10.1002/path.4287
   Gennatas C, 2002, TUMORI, V88, P32
   Hall JC, 2010, NAT REV RHEUMATOL, V6, P40, DOI 10.1038/nrrheum.2009.237
   Hammill AM, 2010, PEDIATR BLOOD CANCER, V55, P1253, DOI 10.1002/pbc.22724
   Hampe J, 2007, NAT GENET, V39, P207, DOI 10.1038/ng1954
   Heo J, 2011, MOL THER, V19, P1170, DOI 10.1038/mt.2011.39
   Hornung V, 2006, SCIENCE, V314, P994, DOI 10.1126/science.1132505
   Hua J, 2006, ARTHRITIS RHEUM-US, V54, P1906, DOI 10.1002/art.21890
   Huijbers A, 2012, ENDOCR-RELAT CANCER, V19, pL15, DOI 10.1530/ERC-11-0302
   Hwang S, 2012, CELL HOST MICROBE, V11, P397, DOI 10.1016/j.chom.2012.03.002
   Joubert PE, 2012, J EXP MED, V209, P1029, DOI 10.1084/jem.20110996
   Jounai N, 2007, P NATL ACAD SCI USA, V104, P14050, DOI 10.1073/pnas.0704014104
   Katayama T, 2007, INT J ONCOL, V31, P613
   Kawai T, 2005, NAT IMMUNOL, V6, P981, DOI 10.1038/ni1243
   Koshiba T, 2011, SCI SIGNAL, V4, DOI 10.1126/scisignal.2001147
   Kuballa P, 2008, PLOS ONE, V3, DOI 10.1371/journal.pone.0003391
   Kübler K, 2011, EUR J IMMUNOL, V41, P3028, DOI 10.1002/eji.201141555
   Kübler K, 2010, CANCER RES, V70, P5293, DOI 10.1158/0008-5472.CAN-10-0825
   Lee HK, 2007, SCIENCE, V315, P1398, DOI 10.1126/science.1136880
   Lei Y, 2012, IMMUNITY, V36, P933, DOI 10.1016/j.immuni.2012.03.025
   Lun XQ, 2013, MOL ONCOL, V7, P944, DOI 10.1016/j.molonc.2013.05.004
   Marchiando AM, 2013, CELL HOST MICROBE, V14, P216, DOI 10.1016/j.chom.2013.07.013
   Matsushima-Miyagi T, 2012, CLIN CANCER RES, V18, P6271, DOI 10.1158/1078-0432.CCR-12-1595
   Messer JS, 2013, BMJ OPEN, V3
   Moerdyk-Schauwecker M, 2013, VIROLOGY, V436, P221, DOI 10.1016/j.virol.2012.11.014
   Murphy AM, 2012, J VIROL, V86, P3073, DOI 10.1128/JVI.05640-11
   Ogasawara K, 1998, NATURE, V391, P700, DOI 10.1038/35636
   QUESADA JR, 1986, BLOOD, V68, P493, DOI 10.1182/blood.V68.2.493.493
   Rioux JD, 2007, NAT GENET, V39, P596, DOI 10.1038/ng2032
   Schippinger W, 2005, BRIT J CANCER, V92, P1655, DOI 10.1038/sj.bjc.6602555
   Sheridan C, 2013, NAT BIOTECHNOL, V31, P471, DOI 10.1038/nbt0613-471
   Subramani S, 2013, EMBO REP, V14, P143, DOI 10.1038/embor.2012.220
   Swann JB, 2007, J IMMUNOL, V178, P7540, DOI 10.4049/jimmunol.178.12.7540
   Tal MC, 2009, P NATL ACAD SCI USA, V106, P2770, DOI 10.1073/pnas.0807694106
   Tang ED, 2009, J VIROL, V83, P3420, DOI 10.1128/JVI.02623-08
   Tarhini AA, 2012, J IMMUNOL, V189, P3789, DOI 10.4049/jimmunol.1290060
   Trinchieri G, 2010, J EXP MED, V207, P2053, DOI 10.1084/jem.20101664
   Vasey PA, 2002, J CLIN ONCOL, V20, P1562, DOI 10.1200/JCO.20.6.1562
   Virgin HW, 2009, NAT IMMUNOL, V10, P461, DOI 10.1038/ni.1726
   Zhang Q, 2014, INT J CANCER, V134, P224, DOI 10.1002/ijc.28340
NR 50
TC 61
Z9 64
U1 0
U2 16
PU BMJ PUBLISHING GROUP
PI LONDON
PA BRITISH MED ASSOC HOUSE, TAVISTOCK SQUARE, LONDON WC1H 9JR, ENGLAND
SN 0017-5749
EI 1468-3288
J9 GUT
JI Gut
PD MAR
PY 2016
VL 65
IS 3
BP 456
EP 464
DI 10.1136/gutjnl-2014-308735
PG 9
WC Gastroenterology & Hepatology
WE Science Citation Index Expanded (SCI-EXPANDED)
SC Gastroenterology & Hepatology
GA DF4ME
UT WOS:000371321700014
PM 25645662
OA hybrid, Green Published
DA 2024-01-22
ER

PT J
AU Naser, SA
   Sagramsingh, SR
   Naser, AS
   Thanigachalam, S
AF Naser, Saleh A.
   Sagramsingh, Sudesh R.
   Naser, Abed S.
   Thanigachalam, Saisathya
TI <i>Mycobacterium avium</i> subspecies <i>paratuberculosis</i> causes
   Crohn's disease in some inflammatory bowel disease patients
SO WORLD JOURNAL OF GASTROENTEROLOGY
LA English
DT Article
DE Mycobacterium paratuberculosis; Crohn's disease; Culture; PCR; Johne's
   disease; Inflammatory bowel disease
ID POLYMERASE-CHAIN-REACTION; INSERTION-SEQUENCE; HIGH PREVALENCE;
   INTESTINAL TISSUES; JOHNES-DISEASE; DAIRY-PRODUCTS; RAW-MILK; DNA;
   SILVATICUM; POPULATION
AB Crohn's disease (CD) is a chronic inflammatory condition that plagues millions all over the world. This debilitating bowel disease can start in early childhood and continue into late adulthood. Signs and symptoms are usually many and multiple tests are often required for the diagnosis and confirmation of this disease. However, little is still understood about the cause(s) of CD. As a result, several theories have been proposed over the years. One theory in particular is that Mycobacterium avium subspecies paratuberculosis (MAP) is intimately linked to the etiology of CD. This fastidious bacterium also known to cause Johne's disease in cattle has infected the intestines of animals for years. It is believed that due to the thick, waxy cell wall of MAP it is able to survive the process of pasteurization as well as chemical processes seen in irrigation purification systems. Subsequently meat, dairy products and water serve as key vehicles in the transmission of MAP infection to humans (from farm to fork) who have a genetic predisposition, thus leading to the development of CD. The challenges faced in culturing this bacterium from CD are many. Examples include its extreme slow growth, lack of cell wall, low abundance, and its mycobactin dependency. In this review article, data from 60 studies showing the detection and isolation of MAP by PCR and culture techniques have been reviewed. Although this review may not be 100% comprehensive of all studies, clearly the majority of the studies overwhelmingly and definitively support the role of MAP in at least 30%-50% of CD patients. It is very possible that lack of detection of MAP from some CD patients may be due to the absence of MAP role in these patients. The latter statement is conditional on utilization of methodology appropriate for detection of human MAP strains. Ultimately, stratification of CD and inflammatory bowel disease patients for the presence or absence of MAP is necessary for appropriate and effective treatment which may lead to a cure. (C) 2014 Baishideng Publishing Group Inc. All rights reserved.
C1 [Naser, Saleh A.; Sagramsingh, Sudesh R.; Naser, Abed S.; Thanigachalam, Saisathya] Univ Cent Florida, Coll Med, Burnett Sch Biomed Sci, Orlando, FL 32816 USA.
C3 State University System of Florida; University of Central Florida
RP Naser, SA (通讯作者)，Univ Cent Florida, Coll Med, Burnett Sch Biomed Sci, Bldg 20,BMS 136,4110 Libra Dr, Orlando, FL 32816 USA.
EM saleh.naser@ucf.edu
CR Abubakar I, 2007, AM J EPIDEMIOL, V165, P776, DOI 10.1093/aje/kwk067
   AlShamali M, 1997, SCAND J GASTROENTERO, V32, P819, DOI 10.3109/00365529708996540
   [Anonymous], 2013, WHAT CROHNS DIS
   [Anonymous], 1985, GRAD PAST MILK ORD
   Aufses AH, 2001, SURG CLIN N AM, V81, P1, DOI 10.1016/S0039-6109(05)70270-X
   Autschbach F, 2005, GUT, V54, P944, DOI 10.1136/gut.2004.045526
   Baksh FK, 2004, MODERN PATHOL, V17, P1289, DOI 10.1038/modpathol.3800184
   Bandzar S, 2013, CELL IMMUNOL, V286, P45, DOI 10.1016/j.cellimm.2013.11.003
   BARTLETT DH, 1989, J BACTERIOL, V171, P1763, DOI 10.1128/jb.171.3.1763-1766.1989
   Beattie RM, 2006, ARCH DIS CHILD, V91, P426, DOI 10.1136/adc.2005.080481
   Bentley RW, 2008, AM J GASTROENTEROL, V103, P1168, DOI 10.1111/j.1572-0241.2007.01742.x
   Bernstein CN, 2003, J CLIN MICROBIOL, V41, P4986, DOI 10.1128/JCM.41.11.4986-4990.2003
   Brzezinski A, 2011, CROHNS DIS COMPLETE, P417
   Bull TJ, 2003, J CLIN MICROBIOL, V41, P2915, DOI 10.1128/JCM.41.7.2915-2923.2003
   Burisch J, 2014, J CROHNS COLITIS, V8, P607, DOI 10.1016/j.crohns.2013.11.021
   Cellier C, 1998, GASTROEN CLIN BIOL, V22, P675
   Chiba M, 1998, J GASTROENTEROL, V33, P482, DOI 10.1007/s005350050119
   CHIODINI RJ, 1993, J VET DIAGN INVEST, V5, P629, DOI 10.1177/104063879300500424
   CHIODINI RJ, 1986, J CLIN MICROBIOL, V24, P357, DOI 10.1128/JCM.24.3.357-363.1986
   CHIODINI RJ, 1984, J CLIN MICROBIOL, V20, P966, DOI 10.1128/JCM.20.5.966-971.1984
   Cho JH, 2008, WORLD J GASTROENTERO, V14, P338, DOI 10.3748/wjg.14.338
   Clarkston WK, 1998, DIS COLON RECTUM, V41, P195, DOI 10.1007/BF02238248
   Cole ST, 1998, NATURE, V393, P537, DOI 10.1038/31159
   Collins MT, 2000, J CLIN MICROBIOL, V38, P4373, DOI 10.1128/JCM.38.12.4373-4381.2000
   CROHN BB, 1952, AM J MED, V13, P583, DOI 10.1016/0002-9343(52)90025-9
   DALZIEL TK, 1989, DIS COLON RECTUM, V32, P1076, DOI 10.1007/BF02553886
   DELLISOLA B, 1994, J INFECT DIS, V169, P449, DOI 10.1093/infdis/169.2.449
   Doran T, 1997, MICROBIOL-UK, V143, P547, DOI 10.1099/00221287-143-2-547
   Dumonceau J, 1997, EUR J CLIN MICROBIOL, V16, P358, DOI 10.1007/BF01726363
   Dumonceau JM, 1996, DIGEST DIS SCI, V41, P421, DOI 10.1007/BF02093838
   El-Zaatari FAK, 2001, TRENDS MOL MED, V7, P247, DOI 10.1016/S1471-4914(01)01983-9
   Ellingson Jay L E, 2003, Clin Med Res, V1, P217
   ERASMUS DL, 1995, GUT, V36, P942, DOI 10.1136/gut.36.6.942-b
   FIDLER HM, 1994, GUT, V35, P506, DOI 10.1136/gut.35.4.506
   Frank TS, 1996, MODERN PATHOL, V9, P32
   Freeman HJ, 2009, WORLD J GASTROENTERO, V15, P1315, DOI 10.3748/wjg.15.1315
   Frothingham R, 1999, MED HYPOTHESES, V52, P95, DOI 10.1054/mehy.1997.0622
   Gan H, 1997, Zhonghua Nei Ke Za Zhi, V36, P228
   Gibson J, 2000, Ir Med J, V93, P218
   GITNICK G, 1989, DIGEST DIS SCI, V34, P925, DOI 10.1007/BF01540280
   GRAHAM DY, 1987, GASTROENTEROLOGY, V92, P436, DOI 10.1016/0016-5085(87)90139-9
   Grant IR, 1996, APPL ENVIRON MICROB, V62, P631, DOI 10.1128/AEM.62.2.631-636.1996
   GREEN EP, 1989, NUCLEIC ACIDS RES, V17, P9063, DOI 10.1093/nar/17.22.9063
   Greig A, 1999, J CLIN MICROBIOL, V37, P1746, DOI 10.1128/JCM.37.6.1746-1751.1999
   Hacker J, 1997, MOL MICROBIOL, V23, P1089, DOI 10.1046/j.1365-2958.1997.3101672.x
   Hermon-Taylor J, 2000, CAN J GASTROENTEROL, V14, P521, DOI 10.1155/2000/798305
   International Association for Paratuberculosis, 1997, 5 INT C PAR REH MASS, P333
   Kallinowski F, 1998, HEPATO-GASTROENTEROL, V45, P1552
   Kanazawa K, 1999, J GASTROENTEROL, V34, P200, DOI 10.1007/s005350050244
   Kirkwood CD, 2009, INFLAMM BOWEL DIS, V15, P1643, DOI 10.1002/ibd.20967
   Kreuzpaintner G, 1995, EUR J GASTROEN HEPAT, V7, P1177
   KUNZE ZM, 1991, MOL MICROBIOL, V5, P2265, DOI 10.1111/j.1365-2958.1991.tb02157.x
   KURATA JH, 1992, GASTROENTEROLOGY, V102, P1940, DOI 10.1016/0016-5085(92)90317-R
   Laghi A, 2003, GUT, V52, P393, DOI 10.1136/gut.52.3.393
   Legrand E, 2000, B SOC PATHOL EXOT, V93, P182
   LESKIW BK, 1990, J GEN MICROBIOL, V136, P1251, DOI 10.1099/00221287-136-7-1251
   LISBY G, 1994, SCAND J GASTROENTERO, V29, P923, DOI 10.3109/00365529409094864
   Loftus EV, 2004, GASTROENTEROLOGY, V126, P1504, DOI 10.1053/j.gastro.2004.01.063
   Lozano-Leon A, 2006, INFLAMM BOWEL DIS, V12, P1190, DOI 10.1097/01.mib.0000236931.58793.22
   MARKESICH DC, 1988, J CLIN MICROBIOL, V26, P1600, DOI 10.1128/JCM.26.8.1600-1603.1988
   MCCALLUM DI, 1976, BRIT J DERMATOL, V95, P551, DOI 10.1111/j.1365-2133.1976.tb00868.x
   Mendoza JL, 2010, WORLD J GASTROENTERO, V16, P4558, DOI 10.3748/wjg.v16.i36.4558
   Mishina D, 1996, P NATL ACAD SCI USA, V93, P9816, DOI 10.1073/pnas.93.18.9816
   Moschcowitz E, 1923, AM J MED SCI, V166, P48
   MOSS MT, 1992, GUT, V33, P1209, DOI 10.1136/gut.33.9.1209
   Murray A, 1995, MICROBIOS, V83, P217
   Muskens J, 2001, VET MICROBIOL, V78, P101, DOI 10.1016/S0378-1135(00)00281-9
   Naser SA, 2004, LANCET, V364, P1039, DOI 10.1016/S0140-6736(04)17058-X
   Naser SA, 2000, AM J GASTROENTEROL, V95, P1094, DOI 10.1111/j.1572-0241.2000.01954.x
   Naser SA, 2012, WORLD J GASTROENTERO, V18, P412, DOI 10.3748/wjg.v18.i5.412
   Neumann H, 2012, GASTROENT RES PRACT, V2012, DOI 10.1155/2012/301541
   Parrish NM, 2009, INFLAMM BOWEL DIS, V15, P558, DOI 10.1002/ibd.20799
   Penner A, 1938, ANN SURG, V108, P867, DOI 10.1097/00000658-193811000-00007
   PEREZ MH, 1994, MOL MICROBIOL, V12, P717, DOI 10.1111/j.1365-2958.1994.tb01059.x
   Quirke P, 2001, GUT, V49, P757, DOI 10.1136/gut.49.6.757
   Rastogi N, 2001, REV SCI TECH OIE, V20, P21, DOI 10.20506/rst.20.1.1265
   Rhodes G, 2013, ENVIRON MICROBIOL, V15, P2761, DOI 10.1111/1462-2920.12137
   Ricanek P, 2010, J CROHNS COLITIS, V4, P561, DOI 10.1016/j.crohns.2010.05.003
   RICHARDS WD, 1977, J CLIN MICROBIOL, V6, P392
   Riggio MP, 1997, GUT, V41, P646, DOI 10.1136/gut.41.5.646
   Rindi L, 2014, INFECT GENET EVOL, V21, P375, DOI 10.1016/j.meegid.2013.12.007
   Romero C, 2005, INFLAMM BOWEL DIS, V11, P116, DOI 10.1097/00054725-200502000-00004
   ROWBOTHAM DS, 1995, GUT, V37, P660, DOI 10.1136/gut.37.5.660
   Ryan P, 2002, GUT, V51, P665, DOI 10.1136/gut.51.5.665
   Salgado M, 2013, APPL ENVIRON MICROB, V79, P3544, DOI 10.1128/AEM.00610-13
   SANDERSON JD, 1992, GUT, V33, P890, DOI 10.1136/gut.33.7.890
   Sasikala M, 2009, INDIAN J GASTROENTER, V28, P169, DOI 10.1007/s12664-009-0068-2
   Scanu AM, 2007, J CLIN MICROBIOL, V45, P3883, DOI 10.1128/JCM.01371-07
   Schwartz D, 2000, CLIN MICROBIOL INFEC, V6, P303, DOI 10.1046/j.1469-0691.2000.00093.x
   Sechi LA, 2005, AM J GASTROENTEROL, V100, P1529, DOI 10.1111/j.1572-0241.2005.41415.x
   SHARP JCM, 1987, B WORLD HEALTH ORGAN, V65, P397
   Singh AV, 2008, INT J INFECT DIS, V12, P190, DOI 10.1016/j.ijid.2007.06.008
   Singh AV, 2011, INT J INFECT DIS, V15, pE677, DOI 10.1016/j.ijid.2011.04.013
   Stabel JR, 1997, APPL ENVIRON MICROB, V63, P4975, DOI 10.1128/AEM.63.12.4975-4977.1997
   SUENAGA K, 1995, AM J GASTROENTEROL, V90, P76
   Sung N, 1998, APPL ENVIRON MICROB, V64, P999
   Sweeney RW, 1996, VET CLIN N AM-FOOD A, V12, P305, DOI 10.1016/S0749-0720(15)30408-4
   SWEENEY RW, 1992, J CLIN MICROBIOL, V30, P166, DOI 10.1128/JCM.30.1.166-171.1992
   Taylor RH, 2000, APPL ENVIRON MICROB, V66, P1702, DOI 10.1128/AEM.66.4.1702-1705.2000
   THOREL MF, 1990, INT J SYST BACTERIOL, V40, P254, DOI 10.1099/00207713-40-3-254
   Tiveljung A, 1999, J MED MICROBIOL, V48, P263, DOI 10.1099/00222615-48-3-263
   Tizard M, 1998, MICROBIOL-SGM, V144, P3413, DOI 10.1099/00221287-144-12-3413
   TIZARD MLV, 1992, J GEN MICROBIOL, V138, P1729, DOI 10.1099/00221287-138-8-1729
   Toracchio S, 2008, SCAND J GASTROENTERO, V43, P1108, DOI 10.1080/00365520802116455
   Tuci A, 2011, DIGEST DIS SCI, V56, P2957, DOI 10.1007/s10620-011-1699-6
   Tzen CY, 2006, J FORMOS MED ASSOC, V105, P290, DOI 10.1016/S0929-6646(09)60120-0
   WALL S, 1993, J CLIN MICROBIOL, V31, P1241, DOI 10.1128/JCM.31.5.1241-1245.1993
   WAYNE LG, 1992, CLIN MICROBIOL REV, V5, P1
   WELLS C, 1952, ANN ROY COLL SURG, V11, P105
   Whittington RJ, 2005, APPL ENVIRON MICROB, V71, P5304, DOI 10.1128/AEM.71.9.5304-5308.2005
   Wilensky AO, 1927, AM J MED SCI, V173, P374, DOI 10.1097/00000441-192703000-00010
   WU SWP, 1991, LANCET, V337, P174, DOI 10.1016/0140-6736(91)90837-F
   YOSHIMURA HH, 1987, J CLIN MICROBIOL, V25, P45, DOI 10.1128/JCM.25.1.45-51.1987
NR 113
TC 90
Z9 96
U1 0
U2 35
PU BAISHIDENG PUBLISHING GROUP INC
PI PLEASANTON
PA 8226 REGENCY DR, PLEASANTON, CA 94588 USA
SN 1007-9327
EI 2219-2840
J9 WORLD J GASTROENTERO
JI World J. Gastroenterol.
PD JUN 21
PY 2014
VL 20
IS 23
BP 7403
EP 7415
DI 10.3748/wjg.v20.i23.7403
PG 13
WC Gastroenterology & Hepatology
WE Science Citation Index Expanded (SCI-EXPANDED)
SC Gastroenterology & Hepatology
GA AK6EB
UT WOS:000338519800030
PM 24966610
OA Green Published, hybrid
DA 2024-01-22
ER

PT J
AU Shawki, S
   Belizon, A
   Person, B
   Weiss, EG
   Sands, DR
   Wexner, SD
AF Shawki, Sherief
   Belizon, Avraham
   Person, Benjamin
   Weiss, Eric G.
   Sands, Dana R.
   Wexner, Steven D.
TI What Are the Outcomes of Reoperative Restorative Proctocolectomy and
   Ileal Pouch-Anal Anastomosis Surgery?
SO DISEASES OF THE COLON & RECTUM
LA English
DT Article; Proceedings Paper
CT Annual Meeting of the American-Society-of-Colon-and-Rectal-Surgeons /
   Tripartite Meeting
CY JUN 07-11, 2008
CL Boston, MA
SP Amer Soc Colon & Rectal Surg
DE Ileal J-pouch; Reoperative pouch surgery; Pouch salvage
ID QUALITY-OF-LIFE; ULCERATIVE-COLITIS; ILEOANAL ANASTOMOSIS; MUCOSAL
   PROCTECTOMY; ADENOMATOUS POLYPOSIS; COMPLICATIONS; SALVAGE; FAILURE;
   ADVANCEMENT; EXPERIENCE
AB PURPOSE: Restorative proctocolectomy and ileal pouch-anal anastomosis is the current surgical treatment of choice for most patients with ulcerative colitis. Complications of the ileal pouch may necessitate additional operations to salvage the pouch. The aims of this study were to review the outcomes of reoperative restorative proctocolectomy and ileal pouch-anal anastomosis surgery and to define any predictors of successful pouch salvage surgery.
   METHODS: The medical records of all patients who underwent reoperative ileoanal pouch surgery for either pouch salvage or pouch excision between 1988 and 2007 were reviewed. Successful ileoanal pouch salvage was considered to be an intact functioning pouch, after resolution of problem, with a follow-up of at least six months and good to excellent patient satisfaction and continence.
   RESULTS: Fifty-one patients underwent reoperation for pouch-related complications (44 mucosal ulcerative colitis, 6 familial adenomatous polyposis, and 1 indeterminate colitis), in addition to 8 patients with Crohn's disease. An additional 17 patients had primary pouch excision. Thirty-eight (74.4 percent) of the 51 patients who underwent pouch salvage had a successful outcome. Twenty-three patients had pouch reconstruction or revision via an abdominal approach with a 69.5 percent success rate. The remainder of patients had local perineal procedures for control of perianal sepsis, with a 75 percent success rate. Patients required a mean of 2.1 procedures to achieve pouch salvage; there was no correlation between the number of ileoanal pouch salvage procedures and failure. Crohn's disease was ultimately diagnosed in more than half of the patients who underwent primary pouch excision. Among the patients with Crohn's disease who underwent pouch salvage only three retained their pouches, for a success rate of only 37 percent.
   CONCLUSION: Ileal pouch-anal anastomosis salvage surgery can save a considerable number of patients from pouch excision and permanent ileostomy. Both local perineal and abdominal approaches yield acceptable results. The choice of procedure is based on the etiology and anatomy of the problem and the surgeon's preference and patient-related factors such as diagnosis.
C1 [Shawki, Sherief; Belizon, Avraham; Person, Benjamin; Weiss, Eric G.; Sands, Dana R.; Wexner, Steven D.] Cleveland Clin Florida, Dept Colorectal Surg, Weston, FL 33331 USA.
C3 Cleveland Clinic Foundation
RP Wexner, SD (通讯作者)，Cleveland Clin Florida, Dept Colorectal Surg, 2950 Cleveland Clin Blvd, Weston, FL 33331 USA.
EM deanh@ccf.org
OI Person, Benjamin/0000-0003-3794-0701
CR Baixauli J, 2004, DIS COLON RECTUM, V47, P2, DOI 10.1007/s10350-003-0003-z
   BECKER JM, 1986, ANN SURG, V204, P375, DOI 10.1097/00000658-198610000-00005
   Dehni N, 2005, BRIT J SURG, V92, P748, DOI 10.1002/bjs.4973
   DOZOIS RR, 1988, PERSPECT COLON RECTA, V1, P113
   FAZIO VW, 1995, ANN SURG, V222, P120, DOI 10.1097/00000658-199508000-00003
   Fazio VW, 2003, ANN SURG, V238, P605, DOI 10.1097/01.sla.0000090940.39838.6a
   FAZIO VW, 1992, BRIT J SURG, V79, P694, DOI 10.1002/bjs.1800790734
   Fazio VW, 1998, ANN SURG, V228, P588, DOI 10.1097/00000658-199810000-00015
   FAZIO VW, 1994, DIS COLON RECTUM, V37, P1008, DOI 10.1007/BF02049314
   FOLEY EF, 1995, DIS COLON RECTUM, V38, P793, DOI 10.1007/BF02049833
   GEMLO BT, 1992, ARCH SURG-CHICAGO, V127, P784
   HEALD RJ, 1986, BRIT J SURG, V73, P571, DOI 10.1002/bjs.1800730719
   Kartheuser AH, 1996, SURGERY, V119, P615, DOI 10.1016/S0039-6060(96)80185-1
   KMIOT WA, 1989, BRIT J SURG, V76, P961, DOI 10.1002/bjs.1800760931
   Lepistö A, 2002, DIS COLON RECTUM, V45, P1289, DOI 10.1097/01.DCR.0000027032.95753.11
   MacLean AR, 2002, DIS COLON RECTUM, V45, P880, DOI 10.1007/s10350-004-6321-y
   Meagher AP, 1998, BRIT J SURG, V85, P800
   Ogunbiyi OA, 1997, DIS COLON RECTUM, V40, P548, DOI 10.1007/BF02055376
   SALEMANS JMJI, 1992, DIGEST DIS SCI, V37, P1882, DOI 10.1007/BF01308083
   SCOTT NA, 1988, INT J COLORECTAL DIS, V3, P149, DOI 10.1007/BF01648357
   ThompsonFawcett MW, 1997, BRIT J SURG, V84, P1351
   Tulchinsky H, 2003, ANN SURG, V238, P229, DOI 10.1097/01.sla.0000082121.84763.4c
   UTSUNOMIYA J, 1980, DIS COLON RECTUM, V23, P459, DOI 10.1007/BF02987076
   WEXNER SD, 1989, DIS COLON RECTUM, V32, P275, DOI 10.1007/BF02553479
   WEXNER SD, 1989, DIS COLON RECTUM, V32, P460, DOI 10.1007/BF02554497
   WILLIAMS NS, 1985, BRIT J SURG, V72, P159, DOI 10.1002/bjs.1800720302
   Zmora O, 2001, DIS COLON RECTUM, V44, P1310, DOI 10.1007/BF02234789
NR 27
TC 37
Z9 37
U1 0
U2 3
PU LIPPINCOTT WILLIAMS & WILKINS
PI PHILADELPHIA
PA TWO COMMERCE SQ, 2001 MARKET ST, PHILADELPHIA, PA 19103 USA
SN 0012-3706
EI 1530-0358
J9 DIS COLON RECTUM
JI Dis. Colon Rectum
PD MAY
PY 2009
VL 52
IS 5
BP 884
EP 890
DI 10.1007/DCR.0b013e31819eef8f
PG 7
WC Gastroenterology & Hepatology; Surgery
WE Science Citation Index Expanded (SCI-EXPANDED); Conference Proceedings Citation Index - Science (CPCI-S)
SC Gastroenterology & Hepatology; Surgery
GA 544HB
UT WOS:000273644100004
PM 19502852
DA 2024-01-22
ER

PT J
AU Giri, S
   Agrawal, D
   Afzalpurkar, S
   Kasturi, S
   Gopan, A
   Sundaram, S
   Kale, A
AF Giri, Suprabhat
   Agrawal, Dhiraj
   Afzalpurkar, Shivaraj
   Kasturi, Sunil
   Gopan, Amrit
   Sundaram, Sridhar
   Kale, Aditya
TI Prevalence of hepatitis B virus and hepatitis C virus infection in
   patients with inflammatory bowel disease: a systematic review and
   meta-analysis
SO INTESTINAL RESEARCH
LA English
DT Review
DE Inflammatory bowel disease; Colitis; ulcerative; Crohn disease;
   Hepatitis B; Hepatitis C
ID VIRAL-HEPATITIS; RISK-FACTORS; CROHNS; REACTIVATION; VACCINATION;
   PREVENTION; THERAPY; ASIA; MANAGEMENT; REGION
AB Background/Aims: The data on the prevalence of hepatitis B virus (HBV) and hepatitis C virus (HCV) infection in patients with inflammatory bowel disease (IBD) are conflicting. The present systematic review was thus conducted to study the prevalence of HBV and HCV markers in patients with IBD. Methods: A comprehensive literature search of 3 databases was conducted from 2000 to April 2022 for studies evaluating the prevalence of HBV or HCV in patients with IBD. Pooled prevalence rates across studies were expressed with summative statistics. Results: A total of 34 studies were included in the final analysis. The pooled prevalence of hepatitis B surface antigen (HBsAg) and hepatitis B core antibodies were 3.3% and 14.2%, respectively. In HBsAg positive IBD patients, hepatitis B e antigen positivity and detectable HBV DNA were seen in 15.3% and 61.0% of patients, respectively. Only 35.6% of the IBD patients had effective HBV vaccination. The pooled prevalence of anti-HCV and detectable HCV RNA were 1.8% and 0.8%, respectively. The pooled prevalence of markers of HBV infection was higher in Asian studies, while the prevalence of markers of HCV infection was higher in European studies. The prevalence of viral hepatitis markers was similar between IBD patients and the general population and that between ulcerative colitis and Crohn's disease. Conclusions: The prevalence of markers of viral hepatitis remains same as the general population with significant regional variations, although the quality of evidence remains low due to publication bias. Only a small proportion of IBD patients had an effective HBV vaccination, requiring improvement in screening and vaccination practices. (Intest Res, Published online )
C1 [Giri, Suprabhat] Nizams Inst Med Sci, Dept Gastroenterol, Hyderabad, Pakistan.
   [Agrawal, Dhiraj] PACE Hosp, Dept Gastroenterol, Hyderabad, Pakistan.
   [Afzalpurkar, Shivaraj] Apollo Multispecialty Hosp, Inst Gastrosciences & Liver, Kolkata, India.
   [Kasturi, Sunil] Fortis Hosp, Dept Gastroenterol, Bengaluru, India.
   [Gopan, Amrit; Kale, Aditya] King Edward Mem Hosp & Seth Gordhandas Sunderdas M, Dept Gastroenterol, Mumbai, India.
   [Sundaram, Sridhar] Tata Mem Hosp, Dept Digest Dis & Clin Nutr, Mumbai, India.
   [Kale, Aditya] King Edward Mem Hosp & Seth Gordhandas Sunderdas M, Dept Gastroenterol, New OPD Bldg, Mumbai 400012, India.
C3 Seth Gordhandas Sunderdas Medical College & King Edward Memorial
   Hospital; Tata Memorial Centre (TMC); Tata Memorial Hospital; Seth
   Gordhandas Sunderdas Medical College & King Edward Memorial Hospital
RP Kale, A (通讯作者)，King Edward Mem Hosp & Seth Gordhandas Sunderdas M, Dept Gastroenterol, New OPD Bldg, Mumbai 400012, India.
EM adityapkale@yahoo.com
RI Agrawal, Dhiraj/GNH-6272-2022; Gopan, Amrit/JQV-6951-2023
OI Agrawal, Dhiraj/0000-0001-9950-1312; GIRI,
   SUPRABHAT/0000-0002-9626-5243; Kale, Aditya/0000-0002-6925-0214; GOPAN,
   AMRIT/0000-0001-8344-1298
CR Abid H, 2018, OPEN J GASTROENTEROL, V8, P17
   Agmon-Levin N, 2009, J AUTOIMMUN, V32, P261, DOI 10.1016/j.jaut.2009.02.017
   Alatab S, 2020, LANCET GASTROENTEROL, V5, P17, DOI 10.1016/S2468-1253(19)30333-4
   [Anonymous], SURVEILLANCE VIRAL H
   Ardesia M, 2017, GASTROENT RES PRACT, V2017, DOI 10.1155/2017/4139656
   Ben Musa R, 2014, WORLD J GASTROENTERO, V20, P15358, DOI 10.3748/wjg.v20.i41.15358
   Biancone L, 2001, INFLAMM BOWEL DIS, V7, P287, DOI 10.1097/00054725-200111000-00002
   Blach S, 2022, LANCET GASTROENTEROL, V7, P396, DOI 10.1016/S2468-1253(21)00472-6
   Chan HCH, 2016, BMC GASTROENTEROL, V16, DOI 10.1186/s12876-016-0516-2
   Chen DF, 2017, EUR J GASTROEN HEPAT, V29, P509, DOI 10.1097/MEG.0000000000000838
   Chevaux JB, 2010, INFLAMM BOWEL DIS, V16, P916, DOI 10.1002/ibd.21147
   Childs L, 2018, VACCINE, V36, P6, DOI 10.1016/j.vaccine.2017.11.027
   Chou JW, 2019, GASTROENT RES PRACT, V2019, DOI 10.1155/2019/4175923
   DERSIMONIAN R, 1986, CONTROL CLIN TRIALS, V7, P177, DOI 10.1016/0197-2456(86)90046-2
   Esteve M, 2004, GUT, V53, P1363, DOI 10.1136/gut.2004.040675
   European Centre for Disease Prevention and Control, PREV HEP B C EU EEA
   Fousekis FS, 2019, BMC GASTROENTEROL, V19, DOI 10.1186/s12876-019-0967-3
   Gisbert JP, 2011, ALIMENT PHARM THER, V33, P619, DOI 10.1111/j.1365-2036.2010.04570.x
   Gupta A, 2011, INTERN MED J, V41, P462, DOI 10.1111/j.1445-5994.2009.02114.x
   Harsh P, 2017, INTEST RES, V15, P97, DOI 10.5217/ir.2017.15.1.97
   He Y, 2015, INT J CLIN EXP MED, V8, P8078
   Higgins JPT, 2003, BMJ-BRIT MED J, V327, P557, DOI 10.1136/bmj.327.7414.557
   Hou JK, 2010, INFLAMM BOWEL DIS, V16, P925, DOI 10.1002/ibd.21284
   Huang ML, 2014, J CROHNS COLITIS, V8, P282, DOI 10.1016/j.crohns.2013.08.017
   Katsanos KH, 2010, J CROHNS COLITIS, V4, P450, DOI 10.1016/j.crohns.2010.03.001
   Kim ES, 2014, J CLIN GASTROENTEROL, V48, P553, DOI 10.1097/01.mcg.0000436435.75392.23
   Kochhar GS., 2021, INFLAM BOWEL DIS, DOI [10.1093/ibd/izaa353, DOI 10.1093/IBD/IZAA353]
   Kucharzik T, 2021, J CROHNS COLITIS, V15, P879, DOI 10.1093/ecco-jcc/jjab052
   Lamb CA, 2019, GUT, V68, pS1, DOI 10.1136/gutjnl-2019-318484
   Lee JM, 2022, GUT LIVER, V16, P396, DOI 10.5009/gnl210081
   Lidar M, 2009, ANN NY ACAD SCI, V1173, P640, DOI 10.1111/j.1749-6632.2009.04673.x
   Longo F, 2000, GASTROEN CLIN BIOL, V24, P77
   Loras C, 2014, J CROHNS COLITIS, V8, P1529, DOI 10.1016/j.crohns.2014.06.009
   Loras C, 2010, GUT, V59, P1340, DOI 10.1136/gut.2010.208413
   Loras C, 2009, AM J GASTROENTEROL, V104, P57, DOI 10.1038/ajg.2008.4
   Losurdo G, 2020, PATHOGENS, V9, DOI 10.3390/pathogens9110870
   Tolentino YFM, 2008, WORLD J GASTROENTERO, V14, P3201, DOI 10.3748/wjg.14.3201
   Meijer B, 2018, DIGEST LIVER DIS, V50, P48, DOI 10.1016/j.dld.2017.09.128
   Morisco F, 2013, J VIRAL HEPATITIS, V20, P200, DOI 10.1111/j.1365-2893.2012.01643.x
   Munn Z, 2020, JBI EVID SYNTH, V18, P2127, DOI 10.11124/JBISRIR-D-19-00099
   Ng SC, 2013, GASTROENTEROLOGY, V145, P158, DOI 10.1053/j.gastro.2013.04.007
   Page MJ, 2022, REV PANAM SALUD PUBL, V46, DOI [10.1016/j.ijsu.2021.105906, 10.26633/RPSP.2022.112, 10.1016/j.rec.2021.07.010, 10.1371/journal.pmed.1003583, 10.1016/j.jclinepi.2021.03.001, 10.1186/s13643-021-01626-4, 10.1136/bmj.n71]
   Papa A, 2013, J CROHNS COLITIS, V7, P113, DOI 10.1016/j.crohns.2012.03.001
   Park SH, 2012, INFLAMM BOWEL DIS, V18, P2004, DOI 10.1002/ibd.22905
   Patil AP, 2021, TROP DOCT, V51, P326, DOI 10.1177/00494755211015571
   Petruzziello A, 2016, WORLD J GASTROENTERO, V22, P7824, DOI 10.3748/wjg.v22.i34.7824
   Poupardin C, 2011, INFLAMM BOWEL DIS, V17, P669, DOI 10.1002/ibd.21276
   Prideaux L, 2012, J GASTROEN HEPATOL, V27, P1266, DOI 10.1111/j.1440-1746.2012.07150.x
   Principi M, 2018, INFLAMM BOWEL DIS, V24, P1589, DOI 10.1093/ibd/izy051
   Rahier JF, 2014, J CROHNS COLITIS, V8, P443, DOI 10.1016/j.crohns.2013.12.013
   Razavi-Shearer D, 2018, LANCET GASTROENTEROL, V3, P383, DOI 10.1016/S2468-1253(18)30056-6
   Reddy KR, 2015, GASTROENTEROLOGY, V148, P215, DOI 10.1053/j.gastro.2014.10.039
   Sabbah Mériam, 2020, Rev. gastroenterol. Perú, V40, P246
   Sansone S, 2014, WORLD J GASTROENTERO, V20, P3516, DOI 10.3748/wjg.v20.i13.3516
   Shah R, 2018, DIGEST DIS SCI, V63, P1551, DOI 10.1007/s10620-018-5042-3
   Silva J, 2019, BIOMED RES INT, V2019, DOI 10.1155/2019/7604939
   Stroup DF, 2000, JAMA-J AM MED ASSOC, V283, P2008, DOI 10.1001/jama.283.15.2008
   Sui M, 2014, J VIRAL HEPATITIS, V21, P925, DOI 10.1111/jvh.12302
   van der Have M, 2014, DIGEST LIVER DIS, V46, P881, DOI 10.1016/j.dld.2014.07.006
   Vaughn BP, 2012, INFLAMM BOWEL DIS, V18, P1057, DOI 10.1002/ibd.21824
   Waszczuk E, 2016, EUR J GASTROEN HEPAT, V28, P628, DOI 10.1097/MEG.0000000000000613
   Weimers Petra, 2018, Curr Treat Options Gastroenterol, V16, P101, DOI 10.1007/s11938-018-0173-3
   Yeo SJ, 2018, INTEST RES, V16, P400, DOI 10.5217/ir.2018.16.3.400
NR 63
TC 3
Z9 3
U1 0
U2 5
PU KOREAN ASSOC STUDY INTESTINAL DISEASES
PI SEOUL
PA LOTTEGOLDROSE 2-F, RM 305, 890-59, DAECHI-DONG, GANGNAM-GU, SEOUL,
   135-280, SOUTH KOREA
SN 1598-9100
J9 INTEST RES
JI Intest. Res.
PD JUL
PY 2023
VL 21
IS 3
BP 392
EP 405
DI 10.5217/ir.2022.00094
EA DEC 2022
PG 14
WC Gastroenterology & Hepatology
WE Emerging Sources Citation Index (ESCI)
SC Gastroenterology & Hepatology
GA O4SW9
UT WOS:000891890800001
PM 36453006
OA gold, Green Published
DA 2024-01-22
ER

PT J
AU Poylin, VY
   Serrato, JC
   Del Valle, JP
   Feuerstein, JD
AF Poylin, Vitaliy Y.
   Serrato, Jose Cataneo
   Del Valle, Jonathan Pastrana
   Feuerstein, Joseph D.
TI Vedolizumab does not increase perioperative surgical complications in
   patients with inflammatory bowel disease, cohort study
SO INTESTINAL RESEARCH
LA English
DT Article
DE Vedolizumab; Ulcerative colitis; Surgical complications; Crohn disease;
   Inflammatory bowel disease
ID POSTOPERATIVE OUTCOMES; SURGERY; IMPACT; TIME; RISK; IBD
AB Background/Aims: Biologics are increasingly used to manage ulcerative colitis (UC) and Crohn's disease (CD). However, even with earlier usage of biologic therapy, a significant proportion of patients will require surgery. Vedolizumab is an anti-integrin antibody that is increasingly used given that it is more gut selective and associated with fewer side effects. The aim of this study is to assess the effect of vedolizumab compared to anti-tumor necrosis factor (anti-TNF) therapy on the perioperative compli-cations in patients undergoing surgery for inflammatory bowel disease (IBD). Methods: Retrospective review of patients treat-ed for IBD at a tertiary care center between 2013 and 2017. Rates of 30-and 90-day complications for patients on vedolizumab were compared to patients on anti-TNF regimens. Results: One hundred and ninety-nine patients met inclusion criteria with 87 (43%) patients undergoing surgery for CD, 111 (55.8%) for UC and 1 (0.5%) for indeterminate colitis. Thirty-eight patients re-ceived preoperative vedolizumab and 94 received anti-TNF. There were more males and lower body mass index in the anti-TNF group. There was no significant difference in overall rate of complications at 30 or 90 days. There was a trend for lower leak rate vedolizumab group (0% for vedolizumab vs. 2.1% for anti-TNF at 30 days, P= 1.00; 0% for vedolizumab vs. 1.1% for anti-TNF at 90 days, P= 1.00). Multivariate analysis showed low albumin (<3.6 g/dL) at the time of surgery to be a significant risk factor for overall and infectious complications at 90 days (odds ratio, 3.24; 95% confidence interval, 1.12-8.79; P= 0.021). Conclusions: Perioperative vedolizumab does not increase rates of perioperative complications in IBD surgery when compared to anti-TNF medications. (Intest Res, Published online )
C1 [Poylin, Vitaliy Y.] Northwestern Med, Div Gastrointestinal Surg, Chicago, IL USA.
   [Serrato, Jose Cataneo] Univ Illinois, Dept Surg, Advocate Illinois Masonic Med Ctr, Metropolitan Grp Hosp, Chicago, IL USA.
   [Del Valle, Jonathan Pastrana] Beth Israel Deaconess Med Ctr, Dept Surg, 330 Brookline Ave, Boston, MA 02215 USA.
   [Feuerstein, Joseph D.] Harvard Med Sch, Beth Israel Deaconess Med Ctr, Div Gastroenterol, Boston, MA USA.
C3 Northwestern University; Feinberg School of Medicine; University of
   Illinois System; University of Illinois Chicago; University of Illinois
   Chicago Hospital; Harvard University; Beth Israel Deaconess Medical
   Center; Harvard University; Beth Israel Deaconess Medical Center;
   Harvard Medical School
RP Poylin, VY (通讯作者)，Northwestern Univ, Div Gastrointestinal Surg, Northwestern Med, Feinberg Sch Med, 676 N St Clair St,Suite 650, Chicago, IL 60611 USA.
EM vitaliy.poylin2@nm.org
OI Pastrana Del Valle, Jonathan/0000-0002-1830-9693; poylin,
   vitaliy/0000-0002-5814-3915; Feuerstein, Joseph/0000-0001-6126-3814
FU Harvard Catalyst/The Harvard Clinical and Translational Science Center
   (National Center for Research Resources, National Institutes of Health)
   [UL1 TR001102]; Harvard Catalyst/The Harvard Clinical and Translational
   Science Center (National Center for Advancing Translational Sciences,
   National Institutes of Health) [UL1 TR001102]; Harvard University and
   its affiliated academic health care centers
FX This work was conducted with support from Harvard Catalyst/The Harvard
   Clinical and Translational Science Center (National Center for Research
   Resources and the National Center for Advancing Translational Sciences,
   National Institutes of Health Award UL1 TR001102) and financial
   contributions from Harvard University and its affiliated academic health
   care centers. The content is solely the responsibility of the authors
   and does not necessarily represent the official views of Harvard
   Catalyst, Harvard University and its affiliated academic health care
   centers, or the National Institutes of Health.
CR Agha RA, 2017, INT J SURG, V46, P198, DOI 10.1016/j.ijsu.2017.08.586
   Annese V, 2016, J CROHNS COLITIS, V10, P216, DOI 10.1093/ecco-jcc/jjv190
   Bregnbak D, 2012, J CROHNS COLITIS, V6, P281, DOI 10.1016/j.crohns.2011.08.014
   Eshuis EJ, 2013, J CROHNS COLITIS, V7, P142, DOI 10.1016/j.crohns.2012.03.013
   Feagan BG, 2013, NEW ENGL J MED, V369, P699, DOI 10.1056/NEJMoa1215734
   Frolkis AD, 2013, GASTROENTEROLOGY, V145, P996, DOI 10.1053/j.gastro.2013.07.041
   Hahn L, 2015, AM J HEALTH-SYST PH, V72, P1271, DOI 10.2146/ajhp140449
   Kaplan GG, 2015, NAT REV GASTRO HEPAT, V12, P720, DOI 10.1038/nrgastro.2015.150
   Kotze PG, 2018, INTEST RES, V16, P62, DOI 10.5217/ir.2018.16.1.62
   Lightner AL, 2017, J CROHNS COLITIS, V11, P185, DOI 10.1093/ecco-jcc/jjw147
   McLean LP, 2012, IMMUNOTHERAPY-UK, V4, P883, DOI 10.2217/imt.12.85
   Nicole L, 2018, AM J GASTROENTEROL, V113, pS28, DOI 10.14309/00000434-201802001-00122
   Okamoto H, 2021, INTEST RES, V19, P95, DOI 10.5217/ir.2019.09167
   Ooi CJ, 2021, INTEST RES, V19, P71, DOI 10.5217/ir.2019.09159
   Rungoe C, 2014, GUT, V63, P1607, DOI 10.1136/gutjnl-2013-305607
   Selvaggi F, 2015, INFLAMM BOWEL DIS, V21, P79, DOI 10.1097/MIB.0000000000000232
   Yamada A, 2017, AM J GASTROENTEROL, V112, P1423, DOI 10.1038/ajg.2017.201
NR 17
TC 6
Z9 6
U1 0
U2 1
PU KOREAN ASSOC STUDY INTESTINAL DISEASES
PI SEOUL
PA LOTTEGOLDROSE 2-F, RM 305, 890-59, DAECHI-DONG, GANGNAM-GU, SEOUL,
   135-280, SOUTH KOREA
SN 1598-9100
J9 INTEST RES
JI Intest. Res.
PD JAN
PY 2022
VL 20
IS 1
BP 72
EP 77
DI 10.5217/ir.2020.00117
EA FEB 2021
PG 6
WC Gastroenterology & Hepatology
WE Emerging Sources Citation Index (ESCI)
SC Gastroenterology & Hepatology
GA YU0OQ
UT WOS:000704151000001
PM 33525861
OA gold, Green Published
DA 2024-01-22
ER

PT J
AU Naganunma, M
   Kunisaki, R
   Yoshimura, N
   Nagahori, M
   Yamamoto, H
   Kimura, H
   Sako, M
   Kawaguchi, T
   Takazoe, M
   Yamamoto, S
   Matsui, T
   Hibi, T
   Watanabe, M
AF Naganunma, Makoto
   Kunisaki, Reiko
   Yoshimura, Naoki
   Nagahori, Masakazu
   Yamamoto, Hisae
   Kimura, Hideaki
   Sako, Minako
   Kawaguchi, Takaaki
   Takazoe, Masakazu
   Yamamoto, Shojiro
   Matsui, Toshiyuki
   Hibi, Toshifumi
   Watanabe, Mamoru
TI Conception and pregnancy outcome in women with inflammatory bowel
   disease: A multicentre study from Japan
SO JOURNAL OF CROHNS & COLITIS
LA English
DT Article
DE Inflammatory bowel disease; Perianal lesion; Pregnancy
ID POUCH-ANAL ANASTOMOSIS; CROHNS-DISEASE; ULCERATIVE-COLITIS; BIRTH
   OUTCOMES; FERTILITY; COHORT; DIAGNOSIS; PATIENT
AB Background: Neither conceptions and pregnancy outcomes nor the safety of medications for childbearing inflammatory bowel disease (IBD) patients has been investigated in Asia. The aim of this study is to analyse conception and pregnancy outcomes of Japanese female IBD patients.
   Methods: We conducted a retrospective cohort study of pregnant IBD patients at 6 institutions. The incidences of abortion, Caesarean delivery, low birth weight (LBW) (<2500 g), and congenital malformation were analysed in these patients. Risk factors associated with adverse outcomes in IBD patients were also assessed.
   Results: A total of 325 patients experienced 534 conceptions. Among these, 303 conceptions (57%) were observed during/after disease onset. Although conceptions and pregnancy outcomes after disease onset were comparable to the observed levels prior to disease onset in UC patients, the incidences of spontaneous abortion (OR 5.3; 95%CI 1.1-25.0) and Caesarean delivery (OR 4.8; 95%CI 1.5-15.0) were significantly higher in Crohn's disease (CD) patients whose conceptions occurred after disease onset compared to CD patients whose conceptions occurred before disease onset. The incidences of spontaneous abortion, LBW, and Caesarean delivery were higher in CD patients who had a history of surgery for perianal lesions than in those who did not have perianal lesions or who had ulcerative colitis (UC). In the IBD patients studied after disease onset, independent risk factors for spontaneous abortions included a history of previous treatment for sterility (OR 2.9; 95%CI 1.2-7.0). Independent risk factors for Caesarean operation (OR 4.1, 95% CI: 1.7-10.1) and LBW (OR 3.5, 95% CI: 1.3-9.1) included a history of bowel resection for the treatment of IBD. Congenital malformation was not associated with the factors of type of disease, smoking, and previous surgery.
   Conclusion: In Japanese UC patients, conception and pregnancy outcomes after disease onset were comparable to the outcomes observed prior to disease onset, whereas CD appeared to be associated with adverse outcomes. Caesarean operation and LBW were more frequently observed in CD patients who had a history of surgery for perianal lesions and bowel resection. (C) 2011 European Crohn's and Colitis Organisation. Published by Elsevier B.V. All rights reserved.
C1 [Naganunma, Makoto; Nagahori, Masakazu; Watanabe, Mamoru] Tokyo Med & Dent Univ, Dept Gastroenterol & Hepatol, Bunkyo Ku, Tokyo 1138519, Japan.
   [Kunisaki, Reiko; Yamamoto, Hisae; Kimura, Hideaki] Yokohama City Univ Gen Hosp, IBD Ctr, Yokohama, Kanagawa, Japan.
   [Yoshimura, Naoki; Sako, Minako; Kawaguchi, Takaaki; Takazoe, Masakazu] Social Insurance Ctr Gen Hosp, IBD Ctr, Tokyo, Japan.
   [Yamamoto, Shojiro] Miyazaki Univ, Miyazaki, Japan.
   [Matsui, Toshiyuki] Fukuoka Univ Chikushi Hosp, Fukuoka, Japan.
   [Naganunma, Makoto; Hibi, Toshifumi] Keio Univ, Tokyo 108, Japan.
C3 Tokyo Medical & Dental University (TMDU); University of Miyazaki;
   Fukuoka University; Keio University
RP Naganunma, M (通讯作者)，Tokyo Med & Dent Univ, Dept Gastroenterol & Hepatol, Bunkyo Ku, 1-5-45 Yushima, Tokyo 1138519, Japan.
EM mnaganuma.gast@tmd.ac.jp
RI Watanabe, Mamoru/AHE-0489-2022; Nagahori, Masakazu/HRA-6764-2023
FU Grants-in-Aid for Scientific Research [22590696, 21590806] Funding
   Source: KAKEN
CR BAIOCCO PJ, 1984, J CLIN GASTROENTEROL, V6, P211
   Beaugerie L, 2006, GASTROENTEROLOGY, V130, P650, DOI 10.1053/j.gastro.2005.12.019
   Bortoli A, 2007, J GASTROEN HEPATOL, V22, P542, DOI 10.1111/j.1440-1746.2006.04754.x
   Bush M C, 2004, J Matern Fetal Neonatal Med, V15, P237, DOI 10.1080/14767050410001668662
   Cornish J, 2007, GUT, V56, P830, DOI 10.1136/gut.2006.108324
   COUNIHAN TC, 1994, DIS COLON RECTUM, V37, P1126, DOI 10.1007/BF02049815
   Dubinsky M, 2008, INFLAMM BOWEL DIS, V14, P1736, DOI 10.1002/ibd.20532
   FEDORKOW DM, 1989, AM J OBSTET GYNECOL, V160, P998, DOI 10.1016/0002-9378(89)90324-4
   Fonager K, 1998, AM J GASTROENTEROL, V93, P2426, DOI 10.1016/S0002-9270(98)00579-6
   Gisbert JP, 2010, INFLAMM BOWEL DIS, V16, P881, DOI 10.1002/ibd.21154
   Hudson M, 1997, INT J GYNECOL OBSTET, V58, P229, DOI 10.1016/S0020-7292(97)00088-X
   Johnson E, 2001, EUR J SURG, V167, P40
   JUHASZ ES, 1995, DIS COLON RECTUM, V38, P159, DOI 10.1007/BF02052444
   KHOSLA R, 1984, GUT, V25, P52, DOI 10.1136/gut.25.1.52
   Kornfeld D, 1997, AM J OBSTET GYNECOL, V177, P942, DOI 10.1016/S0002-9378(97)70298-9
   Mahadevan U, 2006, GUT, V55, P1198, DOI 10.1136/gut.2005.078097
   Mahadevan U, 2007, GASTROENTEROLOGY, V133, P1106, DOI 10.1053/j.gastro.2007.07.019
   MAYBERRY JF, 1986, GUT, V27, P821, DOI 10.1136/gut.27.7.821
   METCALF A, 1985, DIS COLON RECTUM, V28, P859, DOI 10.1007/BF02555493
   Morales M, 2000, HEPATO-GASTROENTEROL, V47, P1595
   NELSON H, 1989, DIS COLON RECTUM, V32, P384, DOI 10.1007/BF02563689
   NIELSEN OH, 1983, SCAND J GASTROENTERO, V18, P735, DOI 10.3109/00365528309182088
   Norgård B, 2000, AM J GASTROENTEROL, V95, P3165
   Norgård B, 2007, AM J GASTROENTEROL, V102, P1406, DOI 10.1111/j.1572-0241.2007.01216.x
   Olsen KO, 2002, GASTROENTEROLOGY, V122, P15, DOI 10.1053/gast.2002.30345
   Polifka JE, 2002, TERATOLOGY, V65, P240, DOI 10.1002/tera.10043
   ROGERS RG, 1995, AM J PERINAT, V12, P262, DOI 10.1055/s-2007-994469
   Sato A, 2010, J CROHNS COLITIS, V4, P183, DOI 10.1016/j.crohns.2009.10.004
   Van Assche G, 2010, J CROHNS COLITIS, V4, P63, DOI 10.1016/j.crohns.2009.09.009
   WOOLFSON K, 1990, DIS COLON RECTUM, V33, P869, DOI 10.1007/BF02051924
NR 30
TC 36
Z9 39
U1 0
U2 4
PU ELSEVIER SCIENCE BV
PI AMSTERDAM
PA PO BOX 211, 1000 AE AMSTERDAM, NETHERLANDS
SN 1873-9946
J9 J CROHNS COLITIS
JI J. Crohns Colitis
PD AUG
PY 2011
VL 5
IS 4
BP 317
EP 323
DI 10.1016/j.crohns.2011.02.003
PG 7
WC Gastroenterology & Hepatology
WE Science Citation Index Expanded (SCI-EXPANDED)
SC Gastroenterology & Hepatology
GA 792YJ
UT WOS:000292786000005
PM 21683301
OA Bronze
DA 2024-01-22
ER

PT J
AU McGovern, DPB
   Kugathasan, S
   Cho, JH
AF McGovern, Dermot P. B.
   Kugathasan, Subra
   Cho, Judy H.
TI Genetics of Inflammatory Bowel Diseases
SO GASTROENTEROLOGY
LA English
DT Review
DE Autophagy; Crohn's Disease; Epigenetics; Ulcerative Colitis
ID GENOME-WIDE ASSOCIATION; PRIMARY SCLEROSING CHOLANGITIS; PSORIASIFORM
   SKIN-LESIONS; PEDIATRIC CROHN DISEASE; HUMAN DENDRITIC CELLS;
   ULCERATIVE-COLITIS; SUSCEPTIBILITY LOCI; RISK LOCI; INTESTINAL
   INFLAMMATION; ANKYLOSING-SPONDYLITIS
AB In this review, we provide an update on genome-wide association studies (GWAS) in inflammatory bowel disease (IBD). In addition, we summarize progress in defining the functional consequences of associated alleles for coding and noncoding genetic variation. In the small minority of loci where major association signals correspond to non-synonymous variation, we summarize studies defining their functional effects and implications for therapeutic targeting. Importantly, the large majority of GWAS-associated loci involve noncoding variation, many of which modulate levels of gene expression. Recent expression quantitative trait loci (eQTL) studies have established that the expression of most human genes is regulated by noncoding genetic variations. Significant advances in defining the epigenetic landscape have demonstrated that IBD GWAS signals are highly enriched within cell-specific active enhancer marks. Studies in European ancestry populations have dominated the landscape of IBD genetics studies, but increasingly, studies in Asian and African-American populations are being reported. Common variation accounts for only a modest fraction of the predicted heritability and the role of rare genetic variation of higher effects (ie, odds ratios markedly deviating from 1) is increasingly being identified through sequencing efforts. These sequencing studies have been particularly productive in more severe very early onset cases. A major challenge in IBD genetics will be harnessing the vast array of genetic discovery for clinical utility through emerging precision medical initiatives. In this article, we discuss the rapidly evolving area of direct-to-consumer genetic testing and the current utility of clinical exome sequencing, especially in very early onset, severe IBD cases. We summarize recent progress in the pharmacogenetics of IBD with respect to partitioning patient responses to anti-TNF and thiopurine therapies. Highly collaborative studies across research centers and across subspecialties and disciplines will be required to fully realize the promise of genetic discovery in IBD.
C1 [McGovern, Dermot P. B.] Cedars Sinai Med Ctr, Med Genet Res Inst, Inflammatory Bowel & Immunobiol Res Inst, F Widjaja Fdn, Los Angeles, CA 90048 USA.
   [Kugathasan, Subra] Emory Univ, Sch Med, Dept Pediat & Human Genet, Atlanta, GA 30322 USA.
   [Kugathasan, Subra] Childrens Healthcare Atlanta, Atlanta, GA USA.
   [Cho, Judy H.] Icahn Sch Med Mt Sinai, Dept Genet, Div Gastroenterol, New York, NY 10029 USA.
   [Cho, Judy H.] Icahn Sch Med Mt Sinai, Dept Med, Div Gastroenterol, New York, NY 10029 USA.
C3 Cedars Sinai Medical Center; Emory University; Children's Healthcare of
   Atlanta (CHOA); Icahn School of Medicine at Mount Sinai; Icahn School of
   Medicine at Mount Sinai
RP Cho, JH (通讯作者)，Icahn Sch Med Mt Sinai, Dept Genet & Med, New York, NY 10029 USA.
EM Judy.Cho@mssm.edu
FU NIDDK NIH HHS [U01 DK062422, U01 DK062429, R01 DK092235] Funding Source:
   Medline
CR Adeyanju O, 2012, INFLAMM BOWEL DIS, V18, P2357, DOI 10.1002/ibd.22944
   Ananthakrishnan AN, 2014, AM J GASTROENTEROL, V109, P395, DOI 10.1038/ajg.2013.464
   Annas GJ, 2014, NEW ENGL J MED, V370, P2248, DOI [10.1056/NEJMc1404692, 10.1056/NEJMp1316367]
   [Anonymous], 2015, J CROHNS COLITIS S1, V9, pS15
   [Anonymous], 2014, Nature
   [Anonymous], NAT GENET
   Arijs I, 2009, GUT, V58, P1612, DOI 10.1136/gut.2009.178665
   Asano K, 2009, NAT GENET, V41, P1325, DOI 10.1038/ng.482
   Barrett JC, 2009, NAT GENET
   Begue B, 2011, AM J GASTROENTEROL, V106, P1544, DOI 10.1038/ajg.2011.112
   Bianco AM, 2012, MED HYPOTHESES, V78, P520, DOI 10.1016/j.mehy.2012.01.023
   Botstein D, 2003, NAT GENET, V33, P228, DOI 10.1038/ng1090
   Brain O, 2013, IMMUNITY, V39, P521, DOI 10.1016/j.immuni.2013.08.035
   Cannioto Z, 2009, EUR J PEDIATR, V168, P149, DOI 10.1007/s00431-008-0721-2
   Choi M, 2009, P NATL ACAD SCI USA, V106, P19096, DOI 10.1073/pnas.0910672106
   Collins FS, 2015, NEW ENGL J MED, V372, P793, DOI 10.1056/NEJMp1500523
   Cook D, 2014, NAT REV DRUG DISCOV, V13, P419, DOI 10.1038/nrd4309
   Cortes A, 2011, ARTHRITIS RES THER, V13, DOI 10.1186/ar3204
   Di Meglio P, 2011, PLOS ONE, V6, DOI 10.1371/journal.pone.0017160
   Dubinsky MC, 2013, INFLAMM BOWEL DIS, V19, P1662, DOI 10.1097/MIB.0b013e318281f275
   Duerr RH, 2006, SCIENCE, V314, P1461, DOI 10.1126/science.1135245
   Ellinghaus D, 2013, GASTROENTEROLOGY, V145, P339, DOI 10.1053/j.gastro.2013.04.040
   Engelhardt KR, 2013, J ALLERGY CLIN IMMUN, V131, P825, DOI 10.1016/j.jaci.2012.09.025
   Fairfax BP, 2014, SCIENCE, V343, P1118, DOI 10.1126/science.1246949
   Folseraas T, 2012, J HEPATOL, V57, P366, DOI 10.1016/j.jhep.2012.03.031
   Glocker EO, 2010, LANCET, V376, P1272, DOI 10.1016/S0140-6736(10)61008-2
   Glocker EO, 2009, NEW ENGL J MED, V361, P2033, DOI 10.1056/NEJMoa0907206
   Guo QS, 2004, WORLD J GASTROENTERO, V10, P1069
   Haberman Y, 2014, J CLIN INVEST, V124, P3617, DOI 10.1172/JCI75436
   Häsler R, 2012, GENOME RES, V22, P2130, DOI 10.1101/gr.138347.112
   Halloran B, 2014, INFLAMM BOWEL DIS, V20, P2353, DOI 10.1097/MIB.0000000000000239
   Hampe J, 2007, NAT GENET, V39, P207, DOI 10.1038/ng1954
   Haritunians T, 2010, INFLAMM BOWEL DIS, V16, P1830, DOI 10.1002/ibd.21293
   Heap GA, 2014, NAT GENET, V46, P1131, DOI 10.1038/ng.3093
   Hedl M, 2014, IMMUNITY, V40, P734, DOI 10.1016/j.immuni.2014.04.011
   Hedl M, 2012, J IMMUNOL, V188, P5348, DOI 10.4049/jimmunol.1103319
   Henckaerts L, 2009, CLIN GASTROENTEROL H, V7, P972, DOI 10.1016/j.cgh.2009.05.001
   Hlavaty T, 2007, INFLAMM BOWEL DIS, V13, P372, DOI 10.1002/ibd.20024
   Hueber W, 2012, GUT, V61, P1693, DOI 10.1136/gutjnl-2011-301668
   Hugot JP, 2001, NATURE, V411, P599, DOI 10.1038/35079107
   Inoue N, 2002, GASTROENTEROLOGY, V123, P86, DOI 10.1053/gast.2002.34155
   Jackson JF, 2008, AM J MED SCI, V336, P389, DOI 10.1097/MAJ.0b013e31816a5c06
   Jostins L, 2012, NATURE, V491, P119, DOI 10.1038/nature11582
   Kakuta Y, 2006, GUT, V55, P1527, DOI 10.1136/gut.2006.100297
   Kalla R, 2015, GUT, V64, P504, DOI 10.1136/gutjnl-2014-307891
   Kammermeier J, 2014, J MED GENET, V51, P748, DOI 10.1136/jmedgenet-2014-102624
   KELLY RJ, 1995, J BIOL CHEM, V270, P4640, DOI 10.1074/jbc.270.9.4640
   Kenny EE, 2012, PLOS GENET, V8, DOI 10.1371/journal.pgen.1002559
   Klein RJ, 2005, SCIENCE, V308, P385, DOI 10.1126/science.1109557
   Krieg A, 2009, P NATL ACAD SCI USA, V106, P14524, DOI 10.1073/pnas.0907131106
   Kundaje A, 2015, NATURE, V518, P317, DOI 10.1038/nature14248
   Lassen KG, 2014, P NATL ACAD SCI USA, V111, P7741, DOI 10.1073/pnas.1407001111
   Lee JC, 2013, CELL, V155, P57, DOI 10.1016/j.cell.2013.08.034
   Lee JC, 2011, J CLIN INVEST, V121, P4170, DOI 10.1172/JCI59255
   Levine B, 2015, J CLIN INVEST, V125, P14, DOI 10.1172/JCI73938
   Li J, 2004, HUM MOL GENET, V13, P1715, DOI 10.1093/hmg/ddh182
   Liu JZ, 2013, NAT GENET, V45, P670, DOI 10.1038/ng.2616
   Lu CM, 2014, GASTROENTEROLOGY, V146, P188, DOI 10.1053/j.gastro.2013.09.006
   Mahurkar S, 2011, J GASTROEN HEPATOL, V26, P694, DOI 10.1111/j.1440-1746.2010.06533.x
   Marth GT, 2011, GENOME BIOL, V12, DOI 10.1186/gb-2011-12-9-r84
   Matzkies FG, 2012, ARTHRITIS RES THER, V14, DOI 10.1186/ar4106
   Mcgovern DPB, 2006, GASTROENTEROLOGY, V131, P1190, DOI 10.1053/j.gastro.2006.08.008
   McGovern DPB, 2010, NAT GENET, V42, P332, DOI 10.1038/ng.549
   McGovern DP, HUM MOL GENET, V19, P3468
   MELISSAS J, 1987, S AFR J SURG, V25, P99
   Melum E, NAT GENET, V43, P17
   Mokry M, 2014, GASTROENTEROLOGY, V146, P1040, DOI 10.1053/j.gastro.2013.12.003
   Moran CJ, 2013, INFLAMM BOWEL DIS, V19, P115, DOI 10.1002/ibd.22974
   Murthy A, 2014, NATURE, V506, P456, DOI 10.1038/nature13044
   Ng PC, 2009, NATURE, V461, P724, DOI 10.1038/461724a
   Ning K, 2015, HUM MOL GENET
   Ogura Y, 2001, NATURE, V411, P603, DOI 10.1038/35079114
   Okada Y, 2014, NATURE, V506, P376, DOI 10.1038/nature12873
   Okou DT, 2014, J PEDIATR GASTR NUTR, V58, P561, DOI 10.1097/MPG.0000000000000302
   Orchard TR, 2009, ALIMENT PHARM THER, V29, P193, DOI 10.1111/j.1365-2036.2008.03868.x
   Orchard TR, 2002, GASTROENTEROLOGY, V123, P714, DOI 10.1053/gast.2002.35396
   Parkes M, 2013, NAT REV GENET, V14, P661, DOI 10.1038/nrg3502
   Picornell Y, 2007, INFLAMM BOWEL DIS, V13, P1333, DOI 10.1002/ibd.20223
   Pidasheva S, 2011, PLOS ONE, V6, DOI 10.1371/journal.pone.0025038
   Plevy S, 2013, INFLAMM BOWEL DIS, V19, P1139, DOI 10.1097/MIB.0b013e318280b19e
   Prenzel F, 2009, J CROHNS COLITIS, V3, P277, DOI 10.1016/j.crohns.2009.07.001
   Raine T, 2015, GUT, V64, P250, DOI 10.1136/gutjnl-2013-306657
   Rausch P, 2011, P NATL ACAD SCI USA, V108, P19030, DOI 10.1073/pnas.1106408108
   Rioux JD, 2007, NAT GENET, V39, P596, DOI 10.1038/ng2032
   Ristow M, 2004, J MOL MED, V82, P510, DOI 10.1007/s00109-004-0552-1
   Rivas MA, 2011, NAT GENET, V43, P1066, DOI 10.1038/ng.952
   ROBERTSON CS, 1986, ANN TROP MED PARASIT, V80, P265, DOI 10.1080/00034983.1986.11812013
   Ruemmele FM, 2006, J PEDIATR GASTR NUTR, V43, P603, DOI 10.1097/01.mpg.0000237938.12674.e3
   Rupp C, 2014, ALIMENT PHARM THER, V39, P873, DOI 10.1111/apt.12663
   Sandborn WJ, 2008, GASTROENTEROLOGY, V135, P1130, DOI 10.1053/j.gastro.2008.07.014
   Sarin R, 2011, P NATL ACAD SCI USA, V108, P9560, DOI 10.1073/pnas.1017854108
   Schnitzler F, 2014, PLOS ONE, V9, DOI 10.1371/journal.pone.0108503
   Sherlock ME, 2013, J PEDIATR GASTR NUTR, V56, P512, DOI 10.1097/MPG.0b013e31828390ba
   Sinibaldi Lorenzo, 2004, Hum Mutat, V24, P534, DOI 10.1002/humu.9292
   Tabibian JH, 2014, SCAND J GASTROENTERO, V49, P901, DOI 10.3109/00365521.2014.913189
   Tennessen JA, 2012, SCIENCE, V337, P64, DOI 10.1126/science.1219240
   Tillack C, 2014, GUT, V63, P567, DOI 10.1136/gutjnl-2012-302853
   Tong M, 2014, ISME J, V8, P2193, DOI 10.1038/ismej.2014.64
   Tremelling M, 2008, INFLAMM BOWEL DIS
   Uhlig HH, 2013, GUT, V62, P1795, DOI 10.1136/gutjnl-2012-303956
   van Heel DA, 2005, LANCET, V365, P1794, DOI 10.1016/S0140-6736(05)66582-8
   Vander Cruyssen B, 2007, ANN RHEUM DIS, V66, P1072, DOI 10.1136/ard.2006.064543
   Vogt G, 2005, NAT GENET, V37, P692, DOI 10.1038/ng1581
   Wang MH, 2012, INFLAMM BOWEL DIS, V18, P2277, DOI 10.1002/ibd.22931
   Weizman A, 2014, INFLAMM BOWEL DIS, V20, P525, DOI 10.1097/01.MIB.0000442011.60285.68
   Worthey EA, GENET MED, V13, P255
   Yamazaki K, 2005, HUM MOL GENET, V14, P3499, DOI 10.1093/hmg/ddi379
   Yamazaki K, 2013, GASTROENTEROLOGY, V144, P781, DOI 10.1053/j.gastro.2012.12.021
   Yang SK, 2008, AM J GASTROENTEROL, V103, P1437, DOI 10.1111/j.1572-0241.2007.01752.x
   Yang SK, 2015, INFLAMM BOWEL DIS, V21, P1, DOI 10.1097/MIB.0000000000000268
   Yang SK, 2014, NAT GENET, V46, P1017, DOI 10.1038/ng.3060
   Yang SK, 2014, GUT, V63, P80, DOI 10.1136/gutjnl-2013-305193
NR 112
TC 252
Z9 281
U1 8
U2 96
PU W B SAUNDERS CO-ELSEVIER INC
PI PHILADELPHIA
PA 1600 JOHN F KENNEDY BOULEVARD, STE 1800, PHILADELPHIA, PA 19103-2899 USA
SN 0016-5085
EI 1528-0012
J9 GASTROENTEROLOGY
JI Gastroenterology
PD OCT
PY 2015
VL 149
IS 5
BP 1163
EP +
DI 10.1053/j.gastro.2015.08.001
PG 16
WC Gastroenterology & Hepatology
WE Science Citation Index Expanded (SCI-EXPANDED)
SC Gastroenterology & Hepatology
GA CW6DM
UT WOS:000365087700006
PM 26255561
OA Green Accepted
HC Y
HP N
DA 2024-01-22
ER

PT J
AU Geldhof, A
   Slater, J
   Clark, M
   Chandran, U
   Coppola, D
AF Geldhof, Anja
   Slater, Jennifer
   Clark, Michael
   Chandran, Urmila
   Coppola, Danielle
TI Exposure to Infliximab During Pregnancy: Post-Marketing Experience
SO DRUG SAFETY
LA English
DT Article
ID INFLAMMATORY-BOWEL-DISEASE; IMMUNE-MEDIATED DISEASES;
   TNF-ALPHA-INHIBITORS; LONG-TERM SAFETY; CROHNS-DISEASE; BIRTH-DEFECTS;
   RHEUMATOID-ARTHRITIS; MATERNAL EXPOSURE; WOMEN; OUTCOMES
AB Background Women of childbearing potential are often treated with monoclonal antibodies to control chronic and debilitating inflammatory diseases. Remicade (R) (innovator infliximab [IFX]) may cross the placenta after the first trimester of pregnancy. Hence, evidence is needed to optimize treatment while carefully weighing benefits and risks to the mother and child. Here, we report on birth and infant outcomes (up to 2 years) following gestational exposure to IFX based on a summary of cumulative pregnancy reports in women exposed to IFX during pregnancy from the Janssen global safety database. Methods Prospective and medically confirmed safety data on IFX-exposed pregnancies from Janssen's global safety surveillance database since authorization in 1998 are summarized. Descriptive statistics were used to summarize pregnancy and infant outcomes overall, by disease and timing of exposure. Results As of 23 August 2018, 1850 maternally IFX-exposed pregnancies with known outcomes were identified from the safety database. Of the 1850 pregnancies (mean age 29.7 years), 1526 (82.5%) resulted in live births. When reported, most women had Crohn's disease (67.7%) or ulcerative colitis (18.4%), and 82.8% of live births were exposed to IFX in the first trimester. Spontaneous abortion/intrauterine death/ectopic pregnancy/molar pregnancy (12.1%), preterm births (9.2%), low birth weight infants (3.6%), congenital anomalies (2.0%), and infant infections (1.2%) were documented. The type of congenital anomalies and frequency of serious infant infections observed were consistent with the general population. Frequencies of congenital anomalies and other adverse outcomes were similar in women exposed to IFX in the first trimester and those exposed in the third trimester. More preterm births (13-18.8%) and infant complications (8.7-12.5%) were reported with concomitant immunosuppressant use. Conclusions The observed prevalence of adverse pregnancy and infant outcomes including congenital anomalies following exposure to IFX did not exceed estimates reported for the general population and no unexpected patterns were observed.
C1 [Geldhof, Anja] Janssen Biol BV, Med Affairs, Einsteinweg 101, NL-2333 CB Leiden, Netherlands.
   [Slater, Jennifer] Janssen Res & Dev, Horsham, PA USA.
   [Clark, Michael] Janssen Res & Dev, Spring House, PA USA.
   [Chandran, Urmila; Coppola, Danielle] Janssen Res & Dev, Titusville, NJ USA.
C3 Johnson & Johnson; Janssen Pharmaceuticals; Johnson & Johnson; Janssen
   Pharmaceuticals
RP Geldhof, A (通讯作者)，Janssen Biol BV, Med Affairs, Einsteinweg 101, NL-2333 CB Leiden, Netherlands.
EM ageldho1@its.jnj.com
OI Geldhof, Anja/0000-0002-6476-5526
FU Janssen Pharmaceutical Companies of Johnson Johnson
FX This study was supported by Janssen Pharmaceutical Companies of Johnson
   & Johnson. Janssen was involved in all aspects of the study (design and
   conduct of the study; collection, management, analysis, and
   interpretation of data; preparation, review, and approval of the
   manuscript; and decision to submit the manuscript for publication).
CR [Anonymous], 1994, INT C HARMONISATION
   [Anonymous], 2016, PREGNANCY DUE DATE G
   [Anonymous], 2003, METH SOD INJ
   [Anonymous], 2018, INFL PER BEN RISK EV
   Arsenescu R, 2011, AM J GASTROENTEROL, V106, P559, DOI 10.1038/ajg.2011.5
   BAIOCCO PJ, 1984, J CLIN GASTROENTEROL, V6, P211
   Bharti B, 2015, J RHEUMATOL, V42, P1376, DOI 10.3899/jrheum.140583
   Bjorn AMB, 2015, BASIC CLIN PHARMACOL, V116, P308, DOI 10.1111/bcpt.12367
   Bobotsis R, 2016, BRIT J DERMATOL, V175, P464, DOI 10.1111/bjd.14547
   Borrell A, 2013, ULTRASOUND OBST GYN, V42, P491, DOI 10.1002/uog.12442
   Bröms G, 2016, CLIN GASTROENTEROL H, V14, P234, DOI 10.1016/j.cgh.2015.08.039
   Brunner E, 2013, BMC PHARMACOL TOXICO, V14, DOI 10.1186/2050-6511-14-38
   Burmester GR, 2017, ANN RHEUM DIS, V76, P414, DOI 10.1136/annrheumdis-2016-209322
   Carman WJ, 2017, PHARMACOEPIDEM DR S, V26, P1109, DOI 10.1002/pds.4261
   Carter JD, 2009, J RHEUMATOL, V36, P635, DOI 10.3899/jrheum.080545
   Casanova MJ, 2013, AM J GASTROENTEROL, V108, P433, DOI 10.1038/ajg.2012.430
   Centers for Disease Control and Prevention, 2018, CONG AN DEF
   Centers for Disease Control and Prevention (CDC), ATR SEPT DEF
   Centers for Disease Control and Prevention (CDC), 2017, OCC SYNDR US
   Chambers CJ, 2017, ARTHRITIS RHEUM S10, V69
   Chaparro M, 2018, AM J GASTROENTEROL, V113, P396, DOI 10.1038/ajg.2017.501
   Clowse MEB, 2018, ARTHRITIS RHEUMATOL, V70, P1399, DOI 10.1002/art.40508
   Clowse MEB, 2010, INT J WOMENS HEALTH, V2, P199
   Cooper WO, 2014, ARTHRITIS RHEUMATOL, V66, P444, DOI 10.1002/art.38262
   Dawson AL, 2014, AM J MED GENET A, V164, P2212, DOI 10.1002/ajmg.a.36625
   de Lima A, 2016, GUT, V65, P1261, DOI 10.1136/gutjnl-2015-309321
   Diav-Citrin O, 2014, REPROD TOXICOL, V43, P78, DOI 10.1016/j.reprotox.2013.11.004
   El Zowalaty ME, 2016, POL J MICROBIOL, V65, P23, DOI 10.5604/17331331.1197272
   Esteve-Solé A, 2017, FRONT IMMUNOL, V8, DOI 10.3389/fimmu.2017.01123
   Fonager K, 1998, AM J GASTROENTEROL, V93, P2426, DOI 10.1016/S0002-9270(98)00579-6
   Förger F, 2016, JOINT BONE SPINE, V83, P341, DOI 10.1016/j.jbspin.2015.07.004
   Given JE, 2016, BRIT J CLIN PHARMACO, V82, P1094, DOI 10.1111/bcp.12947
   Guiddir T, 2014, PEDIATRICS, V134, pE1189, DOI 10.1542/peds.2014-0054
   Hamilton Brady E Ph D, 2015, Natl Vital Stat Rep, V64, P1
   Jones Jennifer, 2017, Manag Care, V26, P41
   Kammerlander H, 2017, INFLAMM BOWEL DIS, V23, P1916, DOI 10.1097/MIB.0000000000001234
   Katz JA, 2004, AM J GASTROENTEROL, V99, P2385, DOI 10.1111/j.1572-0241.2004.30186.x
   KHOSLA R, 1984, GUT, V25, P52, DOI 10.1136/gut.25.1.52
   Kirby RS, 2017, SEMIN PERINATOL, V41, P338, DOI 10.1053/j.semperi.2017.07.004
   Kirby RS, 2013, OBSTET GYNECOL, V122, P275, DOI 10.1097/AOG.0b013e31829cbbb4
   Komaki F, 2017, J AUTOIMMUN, V76, P38, DOI 10.1016/j.jaut.2016.11.004
   Komoto S, 2016, INTEST RES, V14, P139, DOI 10.5217/ir.2016.14.2.139
   Koren G, 2009, J RHEUMATOL, V36, P465, DOI 10.3899/jrheum.081083
   Larsen MD, 2016, AM J GASTROENTEROL, V111, P1608, DOI 10.1038/ajg.2016.405
   Lichtenstein GR, 2018, AM J GASTROENTEROL, V113, P1678, DOI 10.1038/s41395-018-0202-9
   Lin HC, 2010, ANN RHEUM DIS, V69, P715, DOI 10.1136/ard.2008.105262
   Luu M, 2018, AM J GASTROENTEROL, V113, P1669, DOI 10.1038/s41395-018-0176-7
   Mahadevan U, 2006, GUT, V55, P1198, DOI 10.1136/gut.2005.078097
   Mariette X, 2018, ANN RHEUM DIS, V77, P228, DOI 10.1136/annrheumdis-2017-212196
   MAYBERRY JF, 1986, GUT, V27, P821, DOI 10.1136/gut.27.7.821
   Micu MC, 2016, ANN RHEUM DIS, V75, P802, DOI 10.1136/annrheumdis-2016-eular.5748
   Micu MC, 2019, J RHEUMATOL, V46, P1084, DOI 10.3899/jrheum.180588
   Mirdamadi K, 2018, J POPUL THER CLIN PH, V25, pE53, DOI 10.22374/1710-6222.25.1.5
   MOGADAM M, 1981, AM J GASTROENTEROL, V75, P265
   Mouyis M, 2019, SEMIN ARTHRITIS RHEU, V48, P911, DOI 10.1016/j.semarthrit.2018.07.011
   Narula N, 2014, INFLAMM BOWEL DIS, V20, P1862, DOI 10.1097/MIB.0000000000000092
   Padula AM, 2016, AM J MED GENET A, V170, P2788, DOI 10.1002/ajmg.a.37883
   Palmsten K, 2018, PHARMACOEPIDEM DR S, V27, P430, DOI 10.1002/pds.4410
   Park-Wyllie L, 2000, TERATOLOGY, V62, P385, DOI 10.1002/1096-9926(200012)62:6<385::AID-TERA5>3.0.CO;2-Z
   Parker SE, 2010, BIRTH DEFECTS RES A, V88, P1008, DOI 10.1002/bdra.20735
   Plauborg AV, 2016, BIRTH DEFECTS RES A, V106, P494, DOI 10.1002/bdra.23509
   Puri A, 2015, INDIAN J GASTROENTER, V34, P108, DOI 10.1007/s12664-015-0542-y
   Reddy D, 2008, AM J GASTROENTEROL, V103, P1203, DOI 10.1111/j.1572-0241.2007.01756.x
   Reller MD, 2008, J PEDIATR-US, V153, P807, DOI 10.1016/j.jpeds.2008.05.059
   Rules governing medicinal products in the European Union, 2008, RULES GOVERNING ME A, V9A
   Rynn L., 2008, Morbidity and Mortality Weekly Report, V57, P1
   Sanya R, 2014, J MATERN-FETAL NEO M, V27, P1454, DOI 10.3109/14767058.2013.860523
   Schnitzler F, 2011, INFLAMM BOWEL DIS, V17, P1846, DOI 10.1002/ibd.21583
   Seirafi M, 2014, ALIMENT PHARM THER, V40, P363, DOI 10.1111/apt.12833
   Shihab Z, 2016, J CROHNS COLITIS, V10, P979, DOI 10.1093/ecco-jcc/jjv234
   Simister NE, 2003, VACCINE, V21, P3365, DOI 10.1016/S0264-410X(03)00334-7
   The American College of Obstetricians and Gynecologists, 2015, EARL PREGN LOSS MISC
   van der Horst HJR, 2017, EUR J PEDIATR, V176, P435, DOI 10.1007/s00431-017-2864-5
   Vinet É, 2018, ARTHRITIS RHEUMATOL, V70, P1565, DOI 10.1002/art.40536
   Vinet É, 2013, ARTHRIT CARE RES, V65, P1365, DOI 10.1002/acr.22000
   Wallenius M, 2015, ARTHRITIS RHEUMATOL, V67, P296, DOI 10.1002/art.38919
   Weber-Schoendorfer C, 2015, BRIT J CLIN PHARMACO, V80, P727, DOI 10.1111/bcp.12642
   Weber-Schoendorfer C, 2014, ARTHRITIS RHEUMATOL, V66, P1101, DOI 10.1002/art.38368
   Yang YW, 2011, J AM ACAD DERMATOL, V64, P71, DOI 10.1016/j.jaad.2010.02.005
NR 79
TC 19
Z9 20
U1 0
U2 2
PU ADIS INT LTD
PI NORTHCOTE
PA 5 THE WAREHOUSE WAY, NORTHCOTE 0627, AUCKLAND, NEW ZEALAND
SN 0114-5916
EI 1179-1942
J9 DRUG SAFETY
JI Drug Saf.
PD FEB
PY 2020
VL 43
IS 2
BP 147
EP 161
DI 10.1007/s40264-019-00881-8
EA NOV 2019
PG 15
WC Public, Environmental & Occupational Health; Pharmacology & Pharmacy;
   Toxicology
WE Science Citation Index Expanded (SCI-EXPANDED)
SC Public, Environmental & Occupational Health; Pharmacology & Pharmacy;
   Toxicology
GA KI8RF
UT WOS:000493635600001
PM 31677004
OA hybrid, Green Published
DA 2024-01-22
ER

PT J
AU Kalla, R
   Kennedy, NA
   Ventham, NT
   Boyapati, RK
   Adams, AT
   Nimmo, ER
   Visconti, MR
   Drummond, H
   Ho, GT
   Pattenden, RJ
   Wilson, DC
   Satsangi, J
AF Kalla, Rahul
   Kennedy, Nicholas A.
   Ventham, Nicholas T.
   Boyapati, Ray K.
   Adams, Alex T.
   Nimmo, Elaine R.
   Visconti, Micaela R.
   Drummond, Hazel
   Ho, Gwo-Tzer
   Pattenden, Rebecca J.
   Wilson, David C.
   Satsangi, Jack
TI Serum Calprotectin: A Novel Diagnostic and Prognostic Marker in
   Inflammatory Bowel Diseases
SO AMERICAN JOURNAL OF GASTROENTEROLOGY
LA English
DT Article
ID C-REACTIVE PROTEIN; SEVERE ULCERATIVE-COLITIS; CROHNS-DISEASE; FECAL
   CALPROTECTIN; CLINICAL INDEXES; PREVALENCE; PREDICTS; CRP;
   GASTROENTEROLOGY; CLASSIFICATION
AB OBJECTIVES: There is an unmet need for novel blood-based biomarkers that offer timely and accurate diagnostic and prognostic testing in inflammatory bowel diseases (IBD). We aimed to investigate the diagnostic and prognostic utility of serum calprotectin (SC) in IBD.
   METHODS: A total of 171 patients (n=96 IBD, n=75 non-IBD) were prospectively recruited. A multi-biomarker model was derived using multivariable logistic regression analysis. Cox proportional hazards model was derived to assess the contribution of each variable to disease outcomes.
   RESULTS: SC correlated strongly with current biomarkers, including fecal calprotectin (FC) (n=50,rho=0.50, P=1.6x10(-4)). SC was the strongest individual predictor of IBD diagnosis (odds ratio (OR): 9.37 (95% confidence interval (CI): 2.82-34.68), P=4.00x10(-4)) compared with other markers (C-reactive protein (CRP): OR 8.52 (95% CI: 2.75-28.63), P=2.80x10(-4)); albumin: OR 6.12 (95% CI: 1.82-22.16), P=0.004). In a subset of 50 patients with paired SC and FC, the area under receiver operating characteristic discriminating IBD from controls was better for FC than for SC (0.99, (95% CI 0.87-1.00) and 0.87 (95% CI: 0.78-0.97), respectively; P=0.01). At follow-up (median 342 days; interquartile range: 88-563), SC predicted treatment escalation and/or surgery in IBD (hazard ratio (HR) 2.7, 95% CI: 1.1-4.9), in particular Crohn's disease (CD) (HR 4.2, 95% CI 1.2-15.3). A model incorporating SC and either CRP or albumin has a positive likelihood ratio of 24.14 for IBD. At 1 year, our prognostic model can predict treatment escalation in IBD in 65% of cases (95% CI: 43-79%) and 80% (95% CI: 31-94%) in CD if >= 2 blood marker criteria are met.
   CONCLUSIONS: A diagnostic and prognostic model that combines SC and other blood-based biomarkers accurately predicts the inflammatory burden in IBD and has the potential to predict disease and its outcomes. Our data warrant further detailed exploration and validation in large multicenter cohorts.
C1 [Kalla, Rahul; Ventham, Nicholas T.; Boyapati, Ray K.; Adams, Alex T.; Nimmo, Elaine R.; Drummond, Hazel; Satsangi, Jack] Western Gen Hosp, Ctr Mol Med, Inst Genet & Mol Med, Gastrointestinal Unit, Crewe Rd South, Edinburgh FH4 2XU, Midlothian, Scotland.
   [Boyapati, Ray K.; Ho, Gwo-Tzer] Univ Edinburgh, Ctr Inflammat Res, Queens Med Res Inst, Edinburgh EH8 9YL, Midlothian, Scotland.
   [Visconti, Micaela R.] Western Gen Hosp, Ctr Mol Med, Inst Genet & Mol Med, Bone Metab Unit, Edinburgh, Midlothian, Scotland.
   [Pattenden, Rebecca J.] Western Gen Hosp, NHS Lothian, Dept Clin Chem, Edinburgh, Midlothian, Scotland.
   [Wilson, David C.] Univ Edinburgh, Coll Med & Vet Med, Child Life & Hlth, Edinburgh EH8 9YL, Midlothian, Scotland.
C3 University of Edinburgh; University of Edinburgh; University of
   Edinburgh; University of Edinburgh; University of Edinburgh
RP Kalla, R (通讯作者)，Western Gen Hosp, Ctr Mol Med, Inst Genet & Mol Med, Gastrointestinal Unit, Crewe Rd South, Edinburgh FH4 2XU, Midlothian, Scotland.
EM rahul.kalla@ed.ac.uk
RI Kennedy, Nicholas Alexander/AET-5648-2022; Kalla, Rahul/M-2694-2019
OI Kennedy, Nicholas Alexander/0000-0003-4368-1961; Kalla,
   Rahul/0000-0002-3276-6751; Ho, Gwo-tzer/0000-0002-6014-372X; Adams,
   Alex/0000-0001-9364-8540; Boyapati, Ray/0000-0001-9683-8411
FU Calpro AS, Norway; MRC [G0800759, G0701898, G0600329, G0800675] Funding
   Source: UKRI; Chief Scientist Office [ETM/75, CZB/4/540, ETM/137]
   Funding Source: researchfish; Crohn&apos;s and Colitis UK [M15-2, M16-1,
   M11-1] Funding Source: researchfish; Medical Research Council [1202121,
   G0701898, G0800675, G0600329, G0800759] Funding Source: researchfish;
   Medical Research Foundation [C0482] Funding Source: researchfish
FX The study was supported by Calpro AS, Norway who provided the ELISA kits
   for serum calprotectin testing.
CR Abildtrup M, 2015, J RHEUMATOL, V42, P760, DOI 10.3899/jrheum.140628
   af Björkesten CG, 2012, SCAND J GASTROENTERO, V47, P528, DOI 10.3109/00365521.2012.660542
   [Anonymous], 2015, J CROHNS COLITIS S1, V9, pS146
   Averill MM, 2012, ARTERIOSCL THROM VAS, V32, P223, DOI 10.1161/ATVBAHA.111.236927
   Beaugerie L, 2006, GASTROENTEROLOGY, V130, P650, DOI 10.1053/j.gastro.2005.12.019
   BOIRIVANT M, 1988, J CLIN GASTROENTEROL, V10, P401, DOI 10.1097/00004836-198808000-00011
   Boschetti G, 2015, INFLAMM BOWEL DIS, V21, P331, DOI 10.1097/MIB.0000000000000273
   Burisch J, 2013, J CROHNS COLITIS, V7, P322, DOI 10.1016/j.crohns.2013.01.010
   Calafat M, 2015, INFLAMM BOWEL DIS, V21, P1072, DOI 10.1097/MIB.0000000000000349
   Costa F, 2005, GUT, V54, P364, DOI 10.1136/gut.2004.043406
   Cury DB, 2013, CELL IMMUNOL, V282, P66, DOI 10.1016/j.cellimm.2013.04.004
   D'Haens G, 2012, INFLAMM BOWEL DIS, V18, P2218, DOI 10.1002/ibd.22917
   Fagerhol MK, 2005, SCAND J CLIN LAB INV, V65, P211, DOI 10.1080/00365510510013587
   Ford AC, 2013, BMJ-BRIT MED J, V346, DOI 10.1136/bmj.f432
   Gray RD, 2010, J CYST FIBROS, V9, P193, DOI 10.1016/j.jcf.2010.01.005
   Hammer HB, 2010, ANN RHEUM DIS, V69, P150, DOI 10.1136/ard.2008.103739
   Hare NC, 2014, J CROHNS COLITIS, V8, pS210, DOI 10.1016/S1873-9946(14)60469-4
   Henderson P, 2015, INFLAMM BOWEL DIS, V21, P596, DOI 10.1097/MIB.0000000000000296
   Henriksen M, 2008, GUT, V57, P1518, DOI 10.1136/gut.2007.146357
   Ho GT, 2009, AM J GASTROENTEROL, V104, P673, DOI 10.1038/ajg.2008.119
   IBD standards group, 2013, QUAL CAR SERV STAND
   Ingersoll MA, 2010, BLOOD, V115, pE10, DOI 10.1182/blood-2009-07-235028
   Kaiser T, 2007, GUT, V56, P1706, DOI 10.1136/gut.2006.113431
   Kalla R, 2014, BMJ-BRIT MED J, V349, DOI 10.1136/bmj.g6670
   Kappelman MD, 2007, CLIN GASTROENTEROL H, V5, P1424, DOI 10.1016/j.cgh.2007.07.012
   Kappelman MD, 2008, GASTROENTEROLOGY, V135, P1907, DOI 10.1053/j.gastro.2008.09.012
   Kennedy NA, 2015, J CROHNS COLITIS, V9, P41, DOI 10.1016/j.crohns.2014.07.005
   Lajos SK, 2012, INFLAMM BOWEL DIS, V18, P1647, DOI 10.1002/ibd.21933
   Langhorst J, 2008, AM J GASTROENTEROL, V103, P162, DOI 10.1111/j.1572-0241.2007.01556.x
   Lasson A, 2015, J CROHNS COLITIS, V9, P26, DOI 10.1016/j.crohns.2014.06.002
   Leach ST, SCAND J GASTROENTERO
   Lee JC, 2011, J CLIN INVEST, V121, P4170, DOI 10.1172/JCI59255
   Lehmann FS, 2015, THER ADV GASTROENTER, V8, P23, DOI 10.1177/1756283X14553384
   LENNARDJONES JE, 1989, SCAND J GASTROENTERO, V24, P2, DOI 10.3109/00365528909091339
   Levine A, 2011, INFLAMM BOWEL DIS, V17, P1314, DOI 10.1002/ibd.21493
   Loftus EV, 2004, GASTROENTEROLOGY, V126, P1504, DOI 10.1053/j.gastro.2004.01.063
   Mariani A, 2015, CLIN EXP RHEUMATOL, V33, P109
   Meuwis M-A, 2013, J Crohns Colitis, V7, pe678, DOI 10.1016/j.crohns.2013.06.008
   Molodecky NA, 2012, GASTROENTEROLOGY, V142, P46, DOI 10.1053/j.gastro.2011.10.001
   Mor G, 2005, P NATL ACAD SCI USA, V102, P7677, DOI 10.1073/pnas.0502178102
   Mosli MH, 2015, AM J GASTROENTEROL, V110, P802, DOI 10.1038/ajg.2015.120
   Niewiadomski O, 2015, J GASTROEN HEPATOL, V30, P1346, DOI 10.1111/jgh.12967
   Obry A, 2014, PLOS ONE, V9, DOI 10.1371/journal.pone.0115800
   Reid PA, 2015, AM J RESP CRIT CARE, V191, P233, DOI 10.1164/rccm.201407-1365LE
   Robin X, 2011, BMC BIOINFORMATICS, V12, DOI 10.1186/1471-2105-12-77
   Sands BE, 2015, GASTROENTEROLOGY, V149, P1275, DOI 10.1053/j.gastro.2015.07.003
   Satsangi J, 2006, GUT, V55, P749, DOI 10.1136/gut.2005.082909
   Schoepfer AM, 2010, AM J GASTROENTEROL, V105, P162, DOI 10.1038/ajg.2009.545
   Silverberg MS, 2005, CAN J GASTROENTEROL, V19, p5A, DOI 10.1155/2005/269076
   van Rheenen PF, 2010, BMJ-BRIT MED J, V341, DOI 10.1136/bmj.c3369
   Viennois E, 2015, INFLAMM BOWEL DIS, V21, P2467, DOI 10.1097/MIB.0000000000000444
   Wright EK, 2015, GASTROENTEROLOGY, V148, P938, DOI 10.1053/j.gastro.2015.01.026
   Xiao T, 2005, MOL CELL PROTEOMICS, V4, P1480, DOI 10.1074/mcp.M500055-MCP200
NR 53
TC 70
Z9 75
U1 0
U2 7
PU NATURE PUBLISHING GROUP
PI NEW YORK
PA 75 VARICK ST, 9TH FLR, NEW YORK, NY 10013-1917 USA
SN 0002-9270
EI 1572-0241
J9 AM J GASTROENTEROL
JI Am. J. Gastroenterol.
PD DEC
PY 2016
VL 111
IS 12
BP 1796
EP 1805
DI 10.1038/ajg.2016.342
PG 10
WC Gastroenterology & Hepatology
WE Science Citation Index Expanded (SCI-EXPANDED)
SC Gastroenterology & Hepatology
GA EK6TP
UT WOS:000394057300026
PM 27596694
OA Green Accepted
DA 2024-01-22
ER

PT J
AU van den Brink, G
   Stapersma, L
   Vlug, LE
   Rizopolous, D
   Bodelier, AG
   van Wering, H
   Hurkmans, PCWM
   Stuyt, RJL
   Hendriks, DM
   van der Burg, JAT
   Utens, EMWJ
   Escher, JC
AF van den Brink, G.
   Stapersma, L.
   Vlug, L. E.
   Rizopolous, D.
   Bodelier, A. G.
   van Wering, H.
   Hurkmans, P. C. W. M.
   Stuyt, R. J. L.
   Hendriks, D. M.
   van der Burg, J. A. T.
   Utens, E. M. W. J.
   Escher, J. C.
TI Clinical disease activity is associated with anxiety and depressive
   symptoms in adolescents and young adults with inflammatory bowel disease
SO ALIMENTARY PHARMACOLOGY & THERAPEUTICS
LA English
DT Article
ID QUALITY-OF-LIFE; ULCERATIVE-COLITIS; CROHNS-DISEASE; ACTIVITY INDEX;
   MOOD DISORDERS; ABDOMINAL-PAIN; RATING-SCALE; CHILDREN; YOUTH; IMPACT
AB Background: Youths with inflammatory bowel disease (IBD) are at risk for developing anxiety and depressive symptoms with a reported 20%-50% prevalence rate.
   Aims: This prospective study aimed to: (1) describe the prevalence and severity of anxiety and depressive symptoms in a large Dutch cohort of young IBD patients, and (2) identify demographic and clinical risk factors for anxiety and depression.
   Methods: IBD patients (n = 374; 10-25 years) were screened for anxiety, depression and quality of life using validated age-specific questionnaires. Patients with elevated scores for anxiety and/or depressive symptoms received a diagnostic interview assessing psychiatric disorders. Demographic and clinical characteristics were retrieved from medical charts. Multiple logistic regression analysis was performed to identify risk factors for anxiety and/or depression.
   Results: Patients (mean age 18.9 years, 44.1% male, Crohn's disease 60.4%) had disease in remission (75.4%), or mild, moderate and severe clinical disease activity in, respectively, 19.8%, 2.7% and 2.1%. Mild anxiety/depressive symptoms were present in 35.2% and severe symptoms in 12.4% of patients. Elevated symptoms of either anxiety (28.3%), depression (2.9%) or both (15.8%) were found and did not differ between adolescents (10-17 years) and young adults (18-25 years). Active disease significantly predicted depressive symptoms (odds ratio (OR): 4.6 [95% confidence interval [CI]: 2.4-8.8], P < 0.001). Female gender (OR: 1.7 [95% CI: 1.1-2.7]), active disease (OR: 1.9 [95% CI: 1.1-3.2]) and a shorter disease duration (OR: 1.3 [95% CI: 0.6-1.0) (all P < 0.025) significantly predicted anxiety and/or depressive symptoms.
   Conclusions: Considering the high prevalence of anxiety and depressive symptoms, psychological screening is recommended in young IBD patients. Screening facilitates early recognition and psychological treatment. Female patients and patients with active disease are the most vulnerable.
C1 [van den Brink, G.; Vlug, L. E.; Escher, J. C.] Erasmus MC Sophia Childrens Hosp, Dept Paediat Gastroenterol, Rotterdam, Netherlands.
   [Stapersma, L.; Utens, E. M. W. J.] Erasmus MC Sophia Childrens Hosp, Dept Child & Adolescent Psychiat Psychol, Rotterdam, Netherlands.
   [Rizopolous, D.] Erasmus MC, Dept Biostat, Rotterdam, Netherlands.
   [Bodelier, A. G.; Hurkmans, P. C. W. M.] Amphia Hosp, Dept Gastroenterol, Breda, Netherlands.
   [van Wering, H.] Amphia Hosp, Dept Paediat, Breda, Netherlands.
   [Stuyt, R. J. L.] Haga Hosp, Dept Gastroenterol, The Hague, Netherlands.
   [Hendriks, D. M.; van der Burg, J. A. T.] Juliana Childrens Hosp, Dept Paediat, The Hague, Netherlands.
   [Utens, E. M. W. J.] Univ Amsterdam, Res Inst Child Dev & Educ, Amsterdam, Netherlands.
   [Utens, E. M. W. J.] Acad Med Ctr, Dept Child & Adolescent Psychiat, Acad Ctr Child Psychiat Bascule, Amsterdam, Netherlands.
C3 Erasmus University Rotterdam; Erasmus MC; Erasmus University Rotterdam;
   Erasmus MC; Erasmus University Rotterdam; Erasmus MC; Amphia Hospital;
   Amphia Hospital; Haga Hospital; University of Amsterdam; University of
   Amsterdam; Academic Medical Center Amsterdam
RP Escher, JC (通讯作者)，Erasmus MC Sophia, Dept Paediat Gastroenterol, Rotterdam, Netherlands.
EM j.escher@erasmusmc.nl
FU Stichting Crohn en Colitis Ulcerosa Fonds Nederland/Maag Lever Darm
   Stichting [14.307.04]; Fonds NutsOhra [1303012]; Stichting Theia
   [2013201]; Stichting Vrienden van het Sophia (SSWO) [985]
FX This work was supported by: Stichting Crohn en Colitis Ulcerosa Fonds
   Nederland/Maag Lever Darm Stichting (grant: 14.307.04), Fonds NutsOhra
   (grant 1303012), Stichting Theia (grant 2013201), and Stichting Vrienden
   van het Sophia (SSWO; grant 985).
CR Altemus M, 2014, FRONT NEUROENDOCRIN, V35, P320, DOI 10.1016/j.yfrne.2014.05.004
   Ananthakrishnan AN, 2013, AM J GASTROENTEROL, V108, P594, DOI 10.1038/ajg.2012.471
   Benchimol EI, 2011, INFLAMM BOWEL DIS, V17, P423, DOI 10.1002/ibd.21349
   BEST WR, 1976, GASTROENTEROLOGY, V70, P439
   Bodden DHM, 2009, BEHAV RES THER, V47, P418, DOI 10.1016/j.brat.2009.01.015
   Bonaz BL, 2013, GASTROENTEROLOGY, V144, P36, DOI 10.1053/j.gastro.2012.10.003
   Bousvaros A, 2006, INFLAMM BOWEL DIS, V12, P885, DOI 10.1097/01.mib.0000228358.25364.8b
   Brooks AJ, 2016, ALIMENT PHARM THER, V44, P3, DOI 10.1111/apt.13645
   Byrne G, 2017, CAN J GASTROENTEROL, V2017, DOI 10.1155/2017/6496727
   Clark JG, 2014, J PEDIATR GASTR NUTR, V58, P569, DOI 10.1097/MPG.0000000000000277
   Copeland WE, 2009, ARCH GEN PSYCHIAT, V66, P764, DOI 10.1001/archgenpsychiatry.2009.85
   D'Haens G, 2007, GASTROENTEROLOGY, V132, P763, DOI 10.1053/j.gastro.2006.12.038
   deBoer AGEM, 1995, EUR J GASTROEN HEPAT, V7, P1043, DOI 10.1097/00042737-199511000-00006
   Duff AJA, 2014, J CYST FIBROS, V13, P745, DOI 10.1016/j.jcf.2014.02.010
   Garber J, 2010, CLIN PSYCHOL-SCI PR, V17, P293, DOI 10.1111/j.1468-2850.2010.01221.x
   Ginsburg GS, 2011, CHILD YOUTH CARE FOR, V40, P93, DOI 10.1007/s10566-010-9125-3
   Gomollon F, 2017, J CROHNS COLITIS, V11, P3, DOI 10.1093/ecco-jcc/jjw168
   Goodhand JR, 2012, INFLAMM BOWEL DIS, V18, P2301, DOI 10.1002/ibd.22916
   Gray WN, 2011, INFLAMM BOWEL DIS, V17, P1581, DOI 10.1002/ibd.21520
   Greenley RN, 2010, J PEDIATR PSYCHOL, V35, P857, DOI 10.1093/jpepsy/jsp120
   Griffiths AM, 2004, BEST PRACT RES CL GA, V18, P509, DOI 10.1016/j.bpg.2004.01.002
   HAMILTON M, 1960, J NEUROL NEUROSUR PS, V23, P56, DOI 10.1136/jnnp.23.1.56
   HAMILTON M, 1959, BRIT J MED PSYCHOL, V32, P50, DOI 10.1111/j.2044-8341.1959.tb00467.x
   HOCHBERG Y, 1988, BIOMETRIKA, V75, P800, DOI 10.1093/biomet/75.4.800
   Hood KK, 2006, DIABETES CARE, V29, P1389, DOI 10.2337/dc06-0087
   Kappelman MD, 2011, INFLAMM BOWEL DIS, V17, P112, DOI 10.1002/ibd.21452
   Kilroy S, 2011, J PEDIATR GASTR NUTR, V53, P275, DOI 10.1097/MPG.0b013e318214c131
   Levine A, 2014, J PEDIATR GASTR NUTR, V58, P795, DOI 10.1097/MPG.0000000000000239
   Levine A, 2011, INFLAMM BOWEL DIS, V17, P1314, DOI 10.1002/ibd.21493
   Loonen HJ, 2002, QUAL LIFE RES, V11, P47, DOI 10.1023/A:1014455702807
   Magro F, 2017, J CROHNS COLITIS, V11, P649, DOI 10.1093/ecco-jcc/jjx008
   Marcus SB, 2009, CLIN GASTROENTEROL H, V7, P554, DOI 10.1016/j.cgh.2009.01.022
   Mikocka-Walus A, 2016, CLIN GASTROENTEROL H, V14, P829, DOI 10.1016/j.cgh.2015.12.045
   Mikocka-Walus A, 2016, INFLAMM BOWEL DIS, V22, P752, DOI 10.1097/MIB.0000000000000620
   Muris P, 2001, BRIT J CLIN PSYCHOL, V40, P323, DOI 10.1348/014466501163724
   Muris P, 2011, VRAGENLIJST ANGST BA
   Nass SJ, 2015, ONCOLOGIST, V20, P186, DOI 10.1634/theoncologist.2014-0265
   Netherlands Youth Institute, FACTS FIG ANX DEPR P
   Neuendorf R, 2016, J PSYCHOSOM RES, V87, P70, DOI 10.1016/j.jpsychores.2016.06.001
   Nieuwenhuijsen K, 2005, TBV TIJDSCHRIFT BEDR, V13, P6
   Northam EA, 1997, J PAEDIATR CHILD H, V33, P369
   Otley A, 2002, J PEDIATR GASTR NUTR, V35, P557, DOI 10.1097/00005176-200210000-00018
   Poznanski E.O., 1996, Children's Depression Rating Scale, Revised (CDRSR)
   Reed-Knight B, 2016, INFLAMM BOWEL DIS, V22, P963, DOI 10.1097/MIB.0000000000000686
   Reed-Knight B, 2014, INFLAMM BOWEL DIS, V20, P614, DOI 10.1097/01.MIB.0000442678.62674.b7
   Reigada LC, 2015, J PEDIATR GASTR NUTR, V60, P30, DOI 10.1097/MPG.0000000000000552
   Reigada LC, 2011, J SPEC PEDIATR NURS, V16, P207, DOI 10.1111/j.1744-6155.2011.00292.x
   Revah-Levy A, 2007, BMC PSYCHIATRY, V7, DOI 10.1186/1471-244X-7-2
   Reynolds S, 2012, CLIN PSYCHOL REV, V32, P251, DOI 10.1016/j.cpr.2012.01.005
   Riddle MA, 2002, J AM ACAD CHILD PSY, V41, P1061, DOI 10.1097/01.CHI.0000020259.43550.F4
   SCHROEDER KW, 1987, NEW ENGL J MED, V317, P1625, DOI 10.1056/NEJM198712243172603
   Selinger Christian P, 2013, J Crohns Colitis, V7, pe214, DOI 10.1016/j.crohns.2012.09.014
   Siebelink E, 2001, NEDERLANDSE BEWERKIN
   Silverman W. K., 1996, ANXIETY DISORDERS IN
   Srinath AI, 2014, INFLAMM BOWEL DIS, V20, P1329, DOI 10.1097/MIB.0000000000000104
   Statistics Netherlands, 2010, STAND BER CLASS 2010
   Szigethy E, 2004, J PEDIATR GASTR NUTR, V39, P395, DOI 10.1097/00005176-200410000-00017
   Szigethy E, 2014, J AM ACAD CHILD PSY, V53, P726, DOI 10.1016/j.jaac.2014.04.014
   Szigethy E, 2009, INFLAMM BOWEL DIS, V15, P69, DOI 10.1002/ibd.20693
   Timbremont B, 2008, HANDLEIDING CHILDREN
   Turner D, 2007, GASTROENTEROLOGY, V133, P423, DOI 10.1053/j.gastro.2007.05.029
   Twenge JM, 2002, J ABNORM PSYCHOL, V111, P578, DOI 10.1037//0021-843X.111.4.578
   Utens EM, 1998, EUR HEART J, V19, P801, DOI 10.1053/euhj.1997.0855
   van Buuren S, 2011, J STAT SOFTW, V45, P1
   Van der Does AJ, 2002, BD 2 NL HANDLEIDING
   Walker JR, 2008, AM J GASTROENTEROL, V103, P1989, DOI 10.1111/j.1572-0241.2008.01980.x
   Walter JG, 2016, INFLAMM BOWEL DIS, V22, P402, DOI 10.1097/MIB.0000000000000657
   Watson KL, 2017, J PEDIATR GASTR NUTR, V65, P212, DOI 10.1097/MPG.0000000000001479
   Weisz JR, 2006, PSYCHOL BULL, V132, P132, DOI 10.1037/0033-2909.132.1.132
NR 69
TC 33
Z9 36
U1 0
U2 15
PU WILEY
PI HOBOKEN
PA 111 RIVER ST, HOBOKEN 07030-5774, NJ USA
SN 0269-2813
EI 1365-2036
J9 ALIMENT PHARM THER
JI Aliment. Pharmacol. Ther.
PD AUG
PY 2018
VL 48
IS 3
BP 358
EP 369
DI 10.1111/apt.14832
PG 12
WC Gastroenterology & Hepatology; Pharmacology & Pharmacy
WE Science Citation Index Expanded (SCI-EXPANDED); Social Science Citation Index (SSCI)
SC Gastroenterology & Hepatology; Pharmacology & Pharmacy
GA GM7CW
UT WOS:000438337100012
PM 29897134
OA Bronze
DA 2024-01-22
ER

PT J
AU Casellas, F
   Fontanet, G
   Borruel, N
   Malagelada, JR
AF Casellas, F
   Fontanet, G
   Borruel, N
   Malagelada, JR
TI The opinion of patients with inflammatory bowel disease on healthcare
   received
SO REVISTA ESPANOLA DE ENFERMEDADES DIGESTIVAS
LA English
DT Article
DE health care; information resources; inflammatory bowel disease;
   ulcerative colitis; Crohn's disease
ID QUALITY-OF-LIFE; CROHNS-DISEASE; FOLLOW-UP; TRIAL; COST
AB Background: an item to consider in analyzing a healthcare model for a population group suffering from chronic disease is necessary health-care resources, their use, and their rating by end-users. Regarding inflammatory bowel disease (IBD), healthcare resources used by patients are numerous and varied, and yet they have been never assessed.
   Design: an anonymous self-rated questionnaire has been developed with 24 basic questions on overall disease, who is monitoring the patient, how are visits scheduled, need for urgent care, patient view on how control may be improved, etc. This questionnaire was sent to 393 patients who were asked to fill it out and then return it by mail.
   Results: two hundred and thirty-seven patients returned a filled-out questionnaire. Most patients were followed up in a hospital, and only 8.8% were being monitored by a general practitioner or area specialist. Ninety-two percent of patients reported visits were routinely scheduled irrespective of clinical status, and 79.6% of patients reported having occasionally presented to an emergency department, because of not knowing what to do or due to having no other resources available in 25.2% of times. This entails that 38% of visits to an emergency unit may be prevented with a better understanding of disease or by means of a phone call. Thirty percent of patients reported that current healthcare is inadequate in terms of contents, form, or waiting time. In all, 97.8% of patients feel that information and knowledge on their disease would help in its control, and 69.6% consider that adequate information would allow them to initiate a proper treatment before visiting their doctor. Family care is another poorly looked-after aspect that 74.6% of subjects believe would be of help in controlling their disease.
   Conclusions: overall, the opinion of patients with IBD on healthcare received is good; however, a number of deficiencies were detected, as is the case with insufficient information, care of family members, and healthcare resources accessibility/agility.
C1 Hosp Gen Valle Hebron, Serv Digest Dis, Unitat Atencio Crohn Colitis, Barcelona, Spain.
C3 Hospital Universitari Vall d'Hebron
RP Casellas, F (通讯作者)，Hosp Gen Valle Hebron, Serv Digestiu, Pso Vall Hebron 119, Barcelona 08035, Spain.
EM fcasellas@vhebron.net
RI Borruel, Natalia/AFO-6891-2022; Casellas, Francesc/AAT-1018-2021
OI Borruel, Natalia/0000-0002-4449-2292; Casellas,
   Francesc/0000-0003-3196-039X
CR Borgaonkar MR, 2002, INFLAMM BOWEL DIS, V8, P264, DOI 10.1097/00054725-200207000-00005
   Casellas F, 2002, QUAL LIFE RES, V11, P775, DOI 10.1023/A:1020841601110
   Casellas F, 2000, AM J GASTROENTEROL, V95, P177
   Conroy SP, 2001, PUBLIC HEALTH, V115, P418, DOI 10.1016/S0033-3506(01)00489-9
   de Boer AGEM, 1998, EUR J GASTROEN HEPAT, V10, P783, DOI 10.1097/00042737-199809000-00010
   Eaden J, 2002, INFLAMM BOWEL DIS, V8, P407, DOI 10.1097/00054725-200211000-00005
   Ekbom A, 1998, RES CLIN FORUMS, V20, P33
   Feagan BG, 2000, AM J GASTROENTEROL, V95, P1955
   HAY JW, 1992, J CLIN GASTROENTEROL, V14, P309, DOI 10.1097/00004836-199206000-00009
   HORNQUIST JO, 1990, SCAND J SOC MED, V18, P69, DOI 10.1177/140349489001800111
   Miller Lesley, 2002, Nurs Times, V98, P36
   MOSER G, 1995, EUR J GASTROEN HEPAT, V7, P853
   OLBRISCH ME, 1982, J CHRON DIS, V35, P573, DOI 10.1016/0021-9681(82)90077-7
   PANES J, 2001, GASTROENTEROL HEPATO, V25, P306
   Robinson A, 2001, LANCET, V358, P976, DOI 10.1016/S0140-6736(01)06105-0
   SMART H, 1986, PUBLIC HEALTH, V100, P184, DOI 10.1016/S0033-3506(86)80033-6
   van der Eijk I, 2000, Eur J Intern Med, V11, P228, DOI 10.1016/S0953-6205(00)00095-9
   Vergara M, 2002, AM J GASTROENTEROL, V97, P1429, DOI 10.1111/j.1572-0241.2002.05684.x
   Williams JG, 2000, BRIT MED J, V320, P544, DOI 10.1136/bmj.320.7234.544
   1999, PLA SALUT CATALUNYA, P171
NR 20
TC 41
Z9 43
U1 0
U2 2
PU ARAN EDICIONES, S A
PI MADRID
PA CASTELLO, 128, 28006 MADRID, SPAIN
SN 1130-0108
EI 2340-4167
J9 REV ESP ENFERM DIG
JI Rev. Esp. Enferm. Dig.
PD MAR
PY 2004
VL 96
IS 3
BP 174
EP 179
PG 6
WC Gastroenterology & Hepatology
WE Science Citation Index Expanded (SCI-EXPANDED)
SC Gastroenterology & Hepatology
GA 817VD
UT WOS:000221204100003
PM 15053732
OA gold
DA 2024-01-22
ER

PT J
AU Heuschkel, R
   Salvestrini, C
   Beattie, RM
   Hildebrand, H
   Walters, T
   Griffiths, A
AF Heuschkel, Robert
   Salvestrini, Camilla
   Beattie, R. Mark
   Hildebrand, Hans
   Walters, Thomas
   Griffiths, Anne
TI Guidelines for the management of growth failure in childhood
   inflammatory bowel disease
SO INFLAMMATORY BOWEL DISEASES
LA English
DT Article
DE pediatrics; growth retardation in IBD; Crohn's disease; ulcerative
   colitis
ID BONE-MINERAL DENSITY; PEDIATRIC CROHN-DISEASE; I IGF-I; LINEAR GROWTH;
   ELEMENTAL DIET; ADULT HEIGHT; MAINTENANCE INFLIXIMAB; INTESTINAL
   RESECTION; LONGITUDINAL GROWTH; ULCERATIVE-COLITIS
AB Around 1 in 4 patients with inflammatory bowel disease (IBD) present in childhood, the majority around the time of their pubertal growth spurt. This presents challenges over and above those of managing HID in adults as this period is a time of dramatic psychological and physical transition for a child. Growth and nutrition are key priorities in the management of adolescents and young adults with IBD. Growth failure in IBD is characterized by delayed skeletal maturation and a delayed onset of puberty, and is best described in terms of height-for-age standard deviation score (Z score) or by variations in growth velocity over a period of 3-4 months. Growth failure is common at presentation in Crohn's disease (CD), but less common in ulcerative colitis (UC). The etiology of growth failure is multifactorial. Principal determinants, however, include the inflammatory process per se, with proinflammatory cytokines (e.g., IL-1 beta, IL-6) being directly implicated. Furthermore, poor nutrition and the consequences of prolonged corticosteroid use also contribute to the significant reduction in final adult height of almost 1 in 5 children. Initially a prompt, where possible steroid-free, induction of remission is indicated. The ideal is then to sustain a relapse-free remission until growth is complete, which is often not until early adulthood. These goals can often be achieved with a combination of exclusive enteral nutrition (EEN) and early use of immunosuppressants. The advent of potent and efficacious biological agents considerably improves the range of growth-sparing interventions available to children around puberty, although well-timed surgery remains another highly effective means of achieving remission and significant catch-up growth. We carried out a systematic review of publications to identify the best available evidence for managing growth failure in children with IBD. Despite the paucity of high-quality publications, sufficient data were available in the literature to allow practical, evidence-based where possible, management guidelines to be formulated. Although there is clear evidence that exclusive enteral nutrition achieves mucosal healing, its effect on growth has only been assessed at 6 months. In contrast to corticosteroids, EEN has no negative effect on growth. Corticosteroids remain the key therapy responsible for medication-induced growth impairment, although the use of budesonide in selected patients may minimize the steroid effect on dividing growth plates. Immunosuppressants have become a mainstay of treatment in children with IBD, and are being used earlier in the disease course than ever before. However, there are currently no long-term data reporting better growth outcome if these agents are introduced very soon after diagnosis. In comparison, recent data from a large prospective trial of infliximab in children with moderate to severe CD suggested significant catch-up growth during the first year of regular infusions. The only other intervention that has documented clear catch-up growth has been surgical resection. Resection of localized CD, in otherwise treatment-resistant children, early in the disease process achieves clear catch-up growth within the next 6 months. There are no data available that growth hormone improves final adult height in children with CD. In conjunction with expert endocrinological support, pubertal delay, more common in boys, may be treated with parenteral testosterone if causing significant psychological problems.
   The optimal management of children and adolescents requires a multidisciplinay approach frequently available within the pediatric healthcare setting. Dedicated dietetic support, along with nurse-specialist, child psychologist, and with closely linked medical and surgical care will likely achieve the best possible start for children facing a lifetime of chronic gut disease.
C1 [Heuschkel, Robert; Salvestrini, Camilla; Beattie, R. Mark; Hildebrand, Hans; Walters, Thomas; Griffiths, Anne] Royal Free Hampstead NHS Trust, Ctr Pediat Gastroenterol, London NW3 2QG, England.
C3 University of London; University College London
RP Heuschkel, R (通讯作者)，Royal Free Hampstead NHS Trust, Ctr Pediat Gastroenterol, Pond St, London NW3 2QG, England.
EM Robert.Heuschkel@royalfree.nhs.uk
OI Beattie, Robert Mark/0000-0003-4721-0577
CR AIGES H, 1989, GASTROENTEROLOGY, V97, P905, DOI 10.1016/0016-5085(89)91496-0
   Alemzadeh N, 2002, GUT, V51, P26, DOI 10.1136/gut.51.1.26
   Ballinger A, 2002, HORM RES, V58, P7, DOI 10.1159/000064756
   Bannerjee T, 2004, J PEDIATR GASTR NUTR, V38, P270, DOI 10.1097/00005176-200403000-00007
   BEATTIE RM, 1994, ALIMENT PHARM THERAP, V8, P609
   Beattie RM, 1998, CLIN ENDOCRINOL, V49, P483, DOI 10.1046/j.1365-2265.1998.00562.x
   BELLI DC, 1988, GASTROENTEROLOGY, V94, P603, DOI 10.1016/0016-5085(88)90230-2
   Boot AM, 1998, GUT, V42, P188, DOI 10.1136/gut.42.2.188
   Burnham JM, 2004, J BONE MINER RES, V19, P1961, DOI 10.1359/JBMR.040908
   Calenda KA, 2005, INFLAMM BOWEL DIS, V11, P435, DOI 10.1097/01.MIB.0000159321.58773.a6
   Carter MJ, 2004, GUT, V53, DOI 10.1136/gut.2004.043372
   Cezard JP, 2003, J PEDIATR GASTR NUTR, V36, P632, DOI 10.1097/00005176-200305000-00007
   Costa F, 2005, GUT, V54, P364, DOI 10.1136/gut.2004.043406
   D'Haens G, 1998, ALIMENT PHARM THERAP, V12, P419
   DAVIES G, 1990, BRIT J SURG, V77, P891, DOI 10.1002/bjs.1800770816
   ElBaba M, 1996, AM SURGEON, V62, P1014
   Emma F, 2003, PEDIATR NEPHROL, V18, P783, DOI 10.1007/s00467-003-1176-3
   Escher JC, 2004, EUR J GASTROEN HEPAT, V16, P47, DOI 10.1097/00042737-200401000-00008
   EVANS CM, 1991, ARCH DIS CHILD, V66, P370, DOI 10.1136/adc.66.3.370
   Fell JME, 2000, ALIMENT PHARM THERAP, V14, P281
   Franchimont D, 2005, J CLIN ENDOCR METAB, V90, P3510, DOI 10.1210/jc.2004-1222
   Franchimont N, 2004, ALIMENT PHARM THER, V20, P607, DOI 10.1111/j.1365-2036.2004.02152.x
   Froslie KF, 2007, GASTROENTEROLOGY, V133, P412, DOI 10.1053/j.gastro.2007.05.051
   Fuentes D, 2003, ALIMENT PHARM THER, V17, P913, DOI 10.1046/j.1365-2036.2003.01540.x
   Gokhale R, 1998, GASTROENTEROLOGY, V114, P902, DOI 10.1016/S0016-5085(98)70309-9
   GRIFFITHS AM, 1993, GUT, V34, P939, DOI 10.1136/gut.34.7.939
   GRIFFITHS AM, 1991, GUT, V32, P491, DOI 10.1136/gut.32.5.491
   Gronbæk H, 2002, AM J GASTROENTEROL, V97, P673
   Hanauer SB, 2002, LANCET, V359, P1541, DOI 10.1016/S0140-6736(02)08512-4
   Hanauer SB, 2001, ACTA GASTRO-ENT BELG, V64, P189
   Hart JW, 2005, CLIN NUTR, V24, P1047, DOI 10.1016/j.clnu.2005.08.007
   HENSLEY WE, 1987, PSYCHOL REP, V60, P843, DOI 10.2466/pr0.1987.60.3.843
   Heuschkel RB, 2000, J PEDIATR GASTR NUTR, V31, P8, DOI 10.1097/00005176-200007000-00005
   HILDEBRAND H, 1994, J PEDIATR GASTR NUTR, V18, P165, DOI 10.1097/00005176-199402000-00008
   HILDEBRAND H, 1991, ACTA PAEDIATR SCAND, V80, P917, DOI 10.1111/j.1651-2227.1991.tb11753.x
   HOKKENKOELEGA ACS, 1993, J CLIN ENDOCR METAB, V77, P932, DOI 10.1210/jc.77.4.932
   HOMER DR, 1977, PEDIATRICS, V59, P717
   Hyams J, 2007, GASTROENTEROLOGY, V132, P863, DOI 10.1053/j.gastro.2006.12.003
   Hyams JS, 2005, J PEDIATR GASTR NUTR, V40, P262, DOI 10.1097/01.MPG.0000154660.62359.FE
   KANOF ME, 1988, GASTROENTEROLOGY, V95, P1523, DOI 10.1016/S0016-5085(88)80072-6
   KIRSCHNER BS, 1981, GASTROENTEROLOGY, V80, P10
   Kundhal P, 2001, J PEDIATR GASTR NUTR, V33, P75, DOI 10.1097/00005176-200107000-00013
   LANDI B, 1992, GASTROENTEROLOGY, V102, P1647, DOI 10.1016/0016-5085(92)91725-J
   LAYDEN T, 1976, GASTROENTEROLOGY, V70, P1017
   Leonard MB, 2004, NEW ENGL J MED, V351, P868, DOI 10.1056/NEJMoa040367
   Levine A, 2003, J PEDIATR GASTR NUTR, V36, P248, DOI 10.1097/00005176-200302000-00017
   LIPSON AB, 1990, EUR J PEDIATR, V149, P687, DOI 10.1007/BF01959522
   Markowitz J, 2000, GASTROENTEROLOGY, V119, P895, DOI 10.1053/gast.2000.18144
   MARKOWITZ J, 1993, J PEDIATR GASTR NUTR, V16, P373, DOI 10.1097/00005176-199305000-00005
   Mårtensson K, 2004, J BONE MINER RES, V19, P1805, DOI 10.1359/JBMR.040805
   Mauras N, 2002, METABOLISM, V51, P127, DOI 10.1053/meta.2002.28972
   Mingrone G, 1996, DIGEST DIS SCI, V41, P72, DOI 10.1007/BF02208586
   MODIGLIANI R, 1990, GASTROENTEROLOGY, V98, P811, DOI 10.1016/0016-5085(90)90002-I
   Molinari E, 2002, J ENDOCRINOL INVEST, V25, P321, DOI 10.1007/BF03344012
   MOTIL KJ, 1993, GASTROENTEROLOGY, V105, P681, DOI 10.1016/0016-5085(93)90883-E
   Newby EA, 2005, COCHRANE DB SYST REV, DOI 10.1002/14651858.CD003873.pub2
   NICHOLLS S, 1995, J PEDIATR GASTR NUTR, V21, P82, DOI 10.1097/00005176-199507000-00014
   Otley A, 2002, J PEDIATR GASTR NUTR, V35, P557, DOI 10.1097/00005176-200210000-00018
   PAPADOPOULOU A, 1995, ACTA PAEDIATR, V84, P79, DOI 10.1111/j.1651-2227.1995.tb13490.x
   Russell RK, 2005, INFLAMM BOWEL DIS, V11, P955, DOI 10.1097/01.MIB.0000183423.38037.f3
   Rutgeerts P, 1999, GASTROENTEROLOGY, V117, P761, DOI 10.1016/S0016-5085(99)70332-X
   Rutgeerts P, 2005, NEW ENGL J MED, V353, P2462, DOI 10.1056/NEJMoa050516
   SANDERSON IR, 1987, ARCH DIS CHILD, V62, P123, DOI 10.1136/adc.62.2.123
   Savage MO, 1999, ACTA PAEDIATR, V88, P89, DOI 10.1111/j.1651-2227.1999.tb14360.x
   Sawczenko A, 2005, P NATL ACAD SCI USA, V102, P13260, DOI 10.1073/pnas.0503589102
   Sawczenko A, 2003, GUT, V52, P454, DOI 10.1136/gut.52.3.454
   Sawczenko A, 2001, LANCET, V357, P1093, DOI 10.1016/S0140-6736(00)04309-9
   Sawczenko A, 2006, PEDIATRICS, V118, P124, DOI 10.1542/peds.2005-2931
   Schoon EJ, 2005, CLIN GASTROENTEROL H, V3, P113, DOI 10.1016/S1542-3565(04)00662-7
   SEIDMAN E, 1996, J PEDIAT GASTROENTER, V23, P344
   Sentongo TA, 2000, INFLAMM BOWEL DIS, V6, P265, DOI 10.1002/ibd.3780060402
   Shamir R, 2007, INFLAMM BOWEL DIS, V13, P620, DOI 10.1002/ibd.20115
   SHAND WS, 1994, BAILLIERE CLIN GASTR, V8, P149, DOI 10.1016/S0950-3528(06)80024-2
   Spray C, 2001, ACTA PAEDIATR, V90, P400, DOI 10.1080/080352501750126230
   TENORE A, 1977, J CLIN ENDOCR METAB, V44, P622, DOI 10.1210/jcem-44-4-622
   THOMAS AG, 1993, J PEDIATR GASTR NUTR, V17, P75, DOI 10.1097/00005176-199307000-00011
   Travis SPL, 2006, GUT, V55, DOI 10.1136/gut.2005.081950b
   Varille V, 1996, J PEDIATR GASTR NUTR, V23, P13, DOI 10.1097/00005176-199607000-00003
   VESPASIANI GU, 2005, ALIMENT PHARM THER, V21, P1063
   Walker TR, 2007, J PEDIATR GASTR NUTR, V44, P414, DOI 10.1097/MPG.0b013e3180308d8e
   Walters TD, 2007, INFLAMM BOWEL DIS, V13, P424, DOI 10.1002/ibd.20069
   WATERLOW JC, 1977, B WORLD HEALTH ORGAN, V55, P489
   Wilschanski M, 1996, GUT, V38, P543, DOI 10.1136/gut.38.4.543
   Zeferino Angelica M B, 2003, J Pediatr (Rio J), V79 Suppl 1, pS23
NR 84
TC 155
Z9 178
U1 1
U2 25
PU OXFORD UNIV PRESS INC
PI CARY
PA JOURNALS DEPT, 2001 EVANS RD, CARY, NC 27513 USA
SN 1078-0998
EI 1536-4844
J9 INFLAMM BOWEL DIS
JI Inflamm. Bowel Dis.
PD JUN
PY 2008
VL 14
IS 6
BP 839
EP 849
DI 10.1002/ibd.20378
PG 11
WC Gastroenterology & Hepatology
WE Science Citation Index Expanded (SCI-EXPANDED)
SC Gastroenterology & Hepatology
GA 309ML
UT WOS:000256464500015
PM 18266237
OA Bronze
DA 2024-01-22
ER

PT J
AU Hamdi, H
   Mariette, X
   Godot, V
   Weldingh, K
   Hamid, AM
   Prejean, MV
   Baron, G
   Lemann, M
   Puechal, X
   Breban, M
   Berenbaum, F
   Delchier, JC
   Flipo, RM
   Dautzenberg, B
   Salmon, D
   Humbert, M
   Emilie, D
AF Hamdi, Haifa
   Mariette, Xavier
   Godot, Veronique
   Weldingh, Karin
   Hamid, Abdul Monem
   Prejean, Maria-Victoria
   Baron, Gabriel
   Lemann, Marc
   Puechal, Xavier
   Breban, Maxime
   Berenbaum, Francis
   Delchier, Jean-Charles
   Flipo, Rene-Marc
   Dautzenberg, Bertrand
   Salmon, Dominique
   Humbert, Marc
   Emilie, Dominique
CA RATIO Study Grp
TI Inhibition of anti-tuberculosis T-lymphocyte function with tumour
   necrosis factor antagonists
SO ARTHRITIS RESEARCH & THERAPY
LA English
DT Article
ID MYCOBACTERIUM-TUBERCULOSIS INFECTION; INFLIXIMAB INDUCES APOPTOSIS;
   RHEUMATOID-ARTHRITIS; FACTOR-ALPHA; CROHNS-DISEASE; TNF-ALPHA;
   TRANSMEMBRANE TNF; CONTROLLED-TRIAL; ANKYLOSING-SPONDYLITIS;
   GRANULOMA-FORMATION
AB Reactivation of latent Mycobacterium tuberculosis (Mtb) infection is a major complication of anti-tumour necrosis factor (TNF)-alpha treatment, but its mechanism is not fully understood. We evaluated the effect of the TNF antagonists infliximab (Ifx), adalimumab (Ada) and etanercept (Eta) on anti-mycobacterial immune responses in two conditions: with ex vivo studies from patients treated with TNF antagonists and with the in vitro addition of TNF antagonists to cells stimulated with mycobacterial antigens. In both cases, we analysed the response of CD4(+) T lymphocytes to purified protein derivative (PPD) and to culture filtrate protein (CFP)-10, an antigen restricted to Mtb. The tests performed were lymphoproliferation and immediate production of interferon (IFN)-gamma. In the 68 patients with inflammatory diseases (rheumatoid arthritis, spondylarthropathy or Crohn's disease), including 31 patients with a previous or latent tuberculosis (TB), 14 weeks of anti-TNF-alpha treatment had no effect on the proliferation of CD4(+) T lymphocytes. In contrast, the number of IFN-gamma-releasing CD4(+) T lymphocytes decreased for PPD (p < 0.005) and CFP-10 (p < 0.01) in patients with previous TB and for PPD (p < 0.05) in other patients ( all vaccinated with Bacille Calmette-Guerin). Treatments with Ifx and with Eta affected IFN-gamma release to a similar extent. In vitro addition of TNF antagonists to CD4(+) T lymphocytes stimulated with mycobacterial antigens inhibited their proliferation and their expression of membrane-bound TNF (mTNF). These effects occurred late in cultures, suggesting a direct effect of TNF antagonists on activated mTNF(+) CD4(+) T lymphocytes, and Ifx and Ada were more efficient than Eta. Therefore, TNF antagonists have a dual action on anti-mycobacterial CD4(+) T lymphocytes. Administered in vivo, they decrease the frequency of the subpopulation of memory CD4+ T lymphocytes rapidly releasing IFN-gamma upon challenge with mycobacterial antigens. Added in vitro, they inhibit the activation of CD4+ T lymphocytes by mycobacterial antigens. Such a dual effect may explain the increased incidence of TB in patients treated with TNF antagonists as well as possible differences between TNF antagonists for the incidence and the clinical presentation of TB reactivation.
C1 Univ Paris Sud, INSERM, Serv Hepatogastroenterol,U764,UMR S764, Hop Antoine Beclere,AP HP,Inst Paris Sud Cytokine, F-92140 Clamart, France.
   Univ Paris Sud, INSERM, Serv Microbiol Immunol Biol,U764,UMR S764, Hop Antoine Beclere,AP HP,Inst Paris Sud Cytokine, F-92140 Clamart, France.
   Univ Paris Sud, INSERM, Serv Rhumatol, Hop Bicetre,AP HP, F-94275 Le Kremlin Bicetre, France.
   Statens Serum Inst, Dept Infect Dis & Immunol, DK-2300 Copenhagen, Denmark.
   Univ Paris Sud, Serv Pneumol, Hop Antoine Beclere, AP HP, F-92140 Clamart, France.
   Univ Paris 07, INSERM, Dept Epidemiol,AP HP,U738, Biostat & Rech Clin,Grp Hosp Bichat Claude Bernar, F-75018 Paris, France.
   Hop St Louis, Serv Gastroenterol, AP HP, F-75475 Paris, France.
   Ctr Hosp Mans, Serv Rhumatol, F-72037 Le Mans, France.
   Hop Ambroise Pare, Serv Rhumatol, AP HP, F-92100 Boulogne, France.
   Hop St Antoine, Serv Rhumatol, AP HP, F-75012 Paris, France.
   Hop Henri Mondor, Serv Gastroenterol, AP HP, F-94400 Creteil, France.
   Ctr Hosp Reg & Univ Lille, Hop Huriez, Serv Rhumatol, F-59037 Lille, France.
   Hop La Pitie Salpetriere, Serv Pneumol, AP HP, F-75013 Paris, France.
   Hop Cochin, Serv Med Interne & Malad Infect, F-75014 Paris, France.
   Univ Paris Sud, Serv Microbiol Immunol Biol, Hop Antoine Beclere, AP HP, F-92140 Clamart, France.
C3 Assistance Publique Hopitaux Paris (APHP); Hopital Universitaire
   Paul-Brousse - APHP; Universite Paris Cite; Hopital Universitaire
   Hotel-Dieu - APHP; Universite Paris Saclay; Hopital Universitaire
   Antoine-Beclere - APHP; Institut National de la Sante et de la Recherche
   Medicale (Inserm); Assistance Publique Hopitaux Paris (APHP); Hopital
   Universitaire Paul-Brousse - APHP; Universite Paris Saclay; Institut
   National de la Sante et de la Recherche Medicale (Inserm); Universite
   Paris Cite; Hopital Universitaire Hotel-Dieu - APHP; Hopital
   Universitaire Antoine-Beclere - APHP; Assistance Publique Hopitaux Paris
   (APHP); Hopital Universitaire Paul-Brousse - APHP; Universite Paris
   Saclay; Hopital Universitaire Antoine-Beclere - APHP; Universite Paris
   Cite; Hopital Universitaire Hotel-Dieu - APHP; Institut National de la
   Sante et de la Recherche Medicale (Inserm); Hopital Universitaire
   Bicetre - APHP; Statens Serum Institut; Assistance Publique Hopitaux
   Paris (APHP); Hopital Universitaire Paul-Brousse - APHP; Universite
   Paris Cite; Hopital Universitaire Hotel-Dieu - APHP; Hopital
   Universitaire Antoine-Beclere - APHP; Universite Paris Saclay;
   Universite Paris Cite; Assistance Publique Hopitaux Paris (APHP);
   Hopital Universitaire Hotel-Dieu - APHP; Hopital Universitaire
   Paul-Brousse - APHP; Institut National de la Sante et de la Recherche
   Medicale (Inserm); Assistance Publique Hopitaux Paris (APHP); Universite
   Paris Cite; Hopital Universitaire Saint-Louis - APHP; Hopital
   Universitaire Paul-Brousse - APHP; Hopital Universitaire Hotel-Dieu -
   APHP; Centre Hospitalier Le Mans; Assistance Publique Hopitaux Paris
   (APHP); Universite Paris Cite; Hopital Universitaire Hotel-Dieu - APHP;
   Hopital Universitaire Paul-Brousse - APHP; Hopital Universitaire
   Ambroise-Pare - APHP; Assistance Publique Hopitaux Paris (APHP);
   Universite Paris Cite; Hopital Universitaire Hotel-Dieu - APHP; Sorbonne
   Universite; Hopital Universitaire Saint-Antoine - APHP; Hopital
   Universitaire Paul-Brousse - APHP; Assistance Publique Hopitaux Paris
   (APHP); Hopital Universitaire Paul-Brousse - APHP; Universite Paris
   Cite; Hopital Universitaire Hotel-Dieu - APHP; Universite
   Paris-Est-Creteil-Val-de-Marne (UPEC); Hopital Universitaire
   Henri-Mondor - APHP; Universite de Lille - ISITE; CHU Lille; Assistance
   Publique Hopitaux Paris (APHP); Hopital Universitaire Pitie-Salpetriere
   - APHP; Hopital Universitaire Paul-Brousse - APHP; Sorbonne Universite;
   Universite Paris Cite; Hopital Universitaire Hotel-Dieu - APHP;
   Assistance Publique Hopitaux Paris (APHP); Universite Paris Cite;
   Hopital Universitaire Cochin - APHP; Universite Paris Saclay; Assistance
   Publique Hopitaux Paris (APHP); Hopital Universitaire Antoine-Beclere -
   APHP; Universite Paris Cite; Hopital Universitaire Hotel-Dieu - APHP;
   Hopital Universitaire Paul-Brousse - APHP
RP Emilie, D (通讯作者)，Univ Paris Sud, INSERM, Serv Hepatogastroenterol,U764,UMR S764, Hop Antoine Beclere,AP HP,Inst Paris Sud Cytokine, 32 Rue Carnets, F-92140 Clamart, France.
EM emilie@ipsc.u-psud.fr
RI PuÃ©chal, Xavier/HJY-7296-2023; Puéchal, Xavier/P-1555-2017; Humbert,
   Marc/ABD-5112-2021; Mariette, Xavier/GYU-8073-2022; Maxime,
   Breban/F-4772-2019; Berenbaum, Francis/AAO-5690-2020; Godot,
   Veronique/A-7863-2015; DAUTZENBERG, Bertrand/F-4104-2017
OI PuÃ©chal, Xavier/0000-0003-3573-9203; Puéchal,
   Xavier/0000-0003-3573-9203; Maxime, Breban/0000-0002-6932-9395;
   Berenbaum, Francis/0000-0001-8252-7815; Godot,
   Veronique/0000-0003-3557-308X; Humbert, Marc/0000-0003-0703-2892;
   DAUTZENBERG, Bertrand/0000-0001-6937-8907; Baron,
   Gabriel/0000-0003-4893-2926
CR Andersen P, 2000, LANCET, V356, P1099, DOI 10.1016/S0140-6736(00)02742-2
   Arend SM, 2000, J INFECT DIS, V181, P1850, DOI 10.1086/315448
   Askling J, 2005, ARTHRITIS RHEUM-US, V52, P1986, DOI 10.1002/art.21137
   AVERSA G, 1993, J EXP MED, V177, P1575, DOI 10.1084/jem.177.6.1575
   Bang LM, 2004, BIODRUGS, V18, P121, DOI 10.2165/00063030-200418020-00005
   Berg L, 2001, ANN RHEUM DIS, V60, P133, DOI 10.1136/ard.60.2.133
   Berthet FX, 1998, MICROBIOL-UK, V144, P3195, DOI 10.1099/00221287-144-11-3195
   Botha T, 2003, J IMMUNOL, V171, P3110, DOI 10.4049/jimmunol.171.6.3110
   Brock I, 2004, J CLIN MICROBIOL, V42, P2379, DOI 10.1128/JCM.42.6.2379-2387.2004
   Brock L, 2004, AM J RESP CRIT CARE, V170, P65, DOI 10.1164/rccm.200402-232OC
   Catrina AI, 2005, ARTHRITIS RHEUM-US, V52, P61, DOI 10.1002/art.20764
   Clair EWS, 2002, ARTHRITIS RHEUM, V46, P1451, DOI 10.1002/art.10302
   Davis JC, 2003, ARTHRITIS RHEUM, V48, P3230, DOI 10.1002/art.11325
   de León DP, 2005, ANN RHEUM DIS, V64, P1360, DOI 10.1136/ard.2004.029041
   Ellerin T, 2003, ARTHRITIS RHEUM-US, V48, P3013, DOI 10.1002/art.11301
   Ewer K, 2003, LANCET, V361, P1168, DOI 10.1016/S0140-6736(03)12950-9
   Gómez-Reino JJ, 2003, ARTHRITIS RHEUM-US, V48, P2122, DOI 10.1002/art.11137
   Greenberg J, 2005, ARTHRITIS RHEUM-US, V52, pS545
   Hanauer SB, 2002, LANCET, V359, P1541, DOI 10.1016/S0140-6736(02)08512-4
   Harboe M, 1998, INFECT IMMUN, V66, P717, DOI 10.1128/IAI.66.2.717-723.1998
   Kaneko H, 1999, LAB INVEST, V79, P379
   Keane J, 2001, NEW ENGL J MED, V345, P1098, DOI 10.1056/NEJMoa011110
   Keystone EC, 2004, ARTHRITIS RHEUM, V50, P353, DOI 10.1002/art.20019
   KINDLER V, 1989, CELL, V56, P731, DOI 10.1016/0092-8674(89)90676-4
   Kirchner S, 2004, CYTOKINE, V28, P67, DOI 10.1016/j.cyto.2004.06.008
   Lahdenne P, 2003, ANN RHEUM DIS, V62, P245, DOI 10.1136/ard.62.3.245
   Lalvani A, 2001, LANCET, V357, P2017, DOI 10.1016/S0140-6736(00)05115-1
   Leonardi CL, 2003, NEW ENGL J MED, V349, P2014, DOI 10.1056/NEJMoa030409
   Levy Y, 2003, AIDS, V17, P343, DOI 10.1097/00002030-200302140-00008
   Lügering A, 2001, GASTROENTEROLOGY, V121, P1145, DOI 10.1053/gast.2001.28702
   Mariette X, 2003, Ann Rheum Dis, V62, P791, DOI 10.1136/ard.62.8.791
   Mease P, 2004, ANN RHEUM DIS, V63, P755, DOI 10.1136/ard.2004.020719
   Mitoma H, 2005, GASTROENTEROLOGY, V128, P376, DOI 10.1053/j.gastro.2004.11.060
   O'Shea FD, 2005, ARTHRITIS RHEUM-US, V52, pS569
   Olleros ML, 2002, J IMMUNOL, V168, P3394, DOI 10.4049/jimmunol.168.7.3394
   Olsen NJ, 2004, NEW ENGL J MED, V350, P2167, DOI 10.1056/NEJMra032906
   Ormerod LP, 2005, THORAX, V60, P800, DOI 10.1136/thx.2005.046797
   Rimaniol AC, 2003, CLIN EXP IMMUNOL, V132, P76, DOI 10.1046/j.1365-2249.2003.02118.x
   Sallusto F, 2004, ANNU REV IMMUNOL, V22, P745, DOI 10.1146/annurev.immunol.22.012703.104702
   Saunders BM, 2005, J IMMUNOL, V174, P4852, DOI 10.4049/jimmunol.174.8.4852
[truncated: 3,391,608 more chars]
