# Supplementary material for: Worldwide research trends in Crohn’s disease treatment over the past 2 decades: a bibliometric analysis
Source: Front Pharmacol. 2024 Oct 8;15:1441785. doi: 10.3389/fphar.2024.1441785 (PMC11493645; doi:10.3389/fphar.2024.1441785)
Supplement: Supplementary file 2 [file DataSheet2.zip › raw data 2/download_28.txt]

FN Clarivate Analytics Web of Science
VR 1.0
PT J
AU Rosen, MJ
   Karns, R
   Vallance, JE
   Bezold, R
   Waddell, A
   Collins, MH
   Haberman, Y
   Minar, P
   Baldassano, RN
   Hyams, JS
   Baker, SS
   Kellermayer, R
   Noe, JD
   Griffiths, AM
   Rosh, JR
   Crandall, WV
   Heyman, MB
   Mack, DR
   Kappelman, MD
   Markowitz, J
   Moulton, DE
   Leleiko, NS
   Walters, TD
   Kugathasan, S
   Wilson, KT
   Hogan, SP
   Denson, LA
AF Rosen, Michael J.
   Karns, Rebekah
   Vallance, Jefferson E.
   Bezold, Ramona
   Waddell, Amanda
   Collins, Margaret H.
   Haberman, Yael
   Minar, Phillip
   Baldassano, Robert N.
   Hyams, Jeffrey S.
   Baker, Susan S.
   Kellermayer, Richard
   Noe, Joshua D.
   Griffiths, Anne M.
   Rosh, Joel R.
   Crandall, Wallace V.
   Heyman, Melvin B.
   Mack, David R.
   Kappelman, Michael D.
   Markowitz, James
   Moulton, Dedrick E.
   Leleiko, Neal S.
   Walters, Thomas D.
   Kugathasan, Subra
   Wilson, Keith T.
   Hogan, Simon P.
   Denson, Lee A.
TI Mucosal Expression of Type 2 and Type 17 Immune Response Genes
   Distinguishes Ulcerative Colitis From Colon-Only Crohn's Disease in
   Treatment-Naive Pediatric Patients
SO GASTROENTEROLOGY
LA English
DT Article
DE Immune Regulation; Gene Expression Profile; Prognostic Factor; AUROC
ID INFLAMMATORY-BOWEL-DISEASE; INTESTINAL-MUCOSA; OXAZOLONE COLITIS; TH2
   CYTOKINE; T-CELLS; INTERLEUKIN-13; PROFILES; DISCRIMINATE; SECRETION;
   DIAGNOSIS
AB BACKGROUND & AIMS: There is controversy regarding the role of the type 2 immune response in the pathogenesis of ulcerative colitis (UC)-few data are available from treatment-naive patients. We investigated whether genes associated with a type 2 immune response in the intestinal mucosa are up-regulated in treatment-naive pediatric patients with UC compared with patients with Crohn's disease (CD)-associated colitis or without inflammatory bowel disease (IBD), and whether expression levels are associated with clinical outcomes. METHODS: We used a real-time reverse-transcription quantitative polymerase chain reaction array to analyze messenger RNA (mRNA) expression patterns in rectal mucosal samples from 138 treatment-naive pediatric patients with IBD and macroscopic rectal disease, as well as those from 49 children without IBD (controls), enrolled in a multicenter prospective observational study from 2008 to 2012. Results were validated in real-time reverse-transcription quantitative polymerase chain reaction analyses of rectal RNA from an independent cohort of 34 pediatric patients with IBD and macroscopic rectal disease and 17 controls from Cincinnati Children's Hospital Medical Center. RESULTS: We measured significant increases in mRNAs associated with a type 2 immune response (interleukin [IL]5 gene, IL13, and IL13RA2) and a type 17 immune response (IL17A and IL23) in mucosal samples from patients with UC compared with patients with colon-only CD. In a regression model, increased expression of IL5 and IL17A mRNAs distinguished patients with UC from patients with colon-only CD (P = .001; area under the receiver operating characteristic curve, 0.72). We identified a gene expression pattern in rectal tissues of patients with UC, characterized by detection of IL13 mRNA, that predicted clinical response to therapy after 6 months (odds ratio [OR], 6.469; 95% confidence interval [CI], 1.553-26.94), clinical response after 12 months (OR, 6.125; 95% CI, 1.330-28.22), and remission after 12 months (OR, 5.333; 95% CI, 1.132-25.12). CONCLUSIONS: In an analysis of rectal tissues from treatment-naive pediatric patients with IBD, we observed activation of a type 2 immune response during the early course of UC. We were able to distinguish patients with UC from those with colon-only CD based on increased mucosal expression of genes that mediate type 2 and type 17 immune responses. Increased expression at diagnosis of genes that mediate a type 2 immune response is associated with response to therapy and remission in pediatric patients with UC.
C1 [Rosen, Michael J.; Karns, Rebekah; Vallance, Jefferson E.; Bezold, Ramona; Waddell, Amanda; Haberman, Yael; Minar, Phillip; Denson, Lee A.] Cincinnati Childrens Hosp Med Ctr, Div Gastroenterol Hepatol & Nutr, MLC 2010, Cincinnati, OH 45229 USA.
   [Collins, Margaret H.] Cincinnati Childrens Hosp Med Ctr, Div Pathol, Cincinnati, OH 45229 USA.
   [Hogan, Simon P.] Cincinnati Childrens Hosp Med Ctr, Div Allergy & Immunol, Cincinnati, OH 45229 USA.
   [Rosen, Michael J.; Minar, Phillip; Hogan, Simon P.; Denson, Lee A.] Univ Cincinnati, Coll Med, Dept Pediat, Cincinnati, OH USA.
   [Collins, Margaret H.] Univ Cincinnati, Coll Med, Dept Pathol & Lab Med, Cincinnati, OH USA.
   [Haberman, Yael] Edmond & Lily Safra Childrens Hosp, Sheba Med Ctr, Pediat Gastroenterol Unit, Tel Hashomer, Israel.
   [Baldassano, Robert N.] Childrens Hosp Philadelphia, Div Pediat Gastroenterol Hepatol & Nutr, Philadelphia, PA 19104 USA.
   [Hyams, Jeffrey S.] Connecticut Childrens Med Ctr, Div Digest Dis Hepatol & Nutr, Hartford, CT USA.
   [Baker, Susan S.] Women & Childrens Hosp Buffalo, Digest Dis & Nutr Ctr, Buffalo, NY USA.
   [Kellermayer, Richard] Baylor Coll Med, Dept Pediat, Sect Pediat Gastroenterol Hepatol & Nutr, Houston, TX 77030 USA.
   [Noe, Joshua D.] Med Coll Wisconsin, Dept Pediat, Div Gastroenterol Hepatol & Nutr, 8701 Watertown Plank Rd, Milwaukee, WI 53226 USA.
   [Griffiths, Anne M.; Walters, Thomas D.] Hosp Sick Children, Div Gastroenterol Hepatol & Nutr, Toronto, ON, Canada.
   [Rosh, Joel R.] Goryeb Childrens Hosp, Icahn Sch Med Mt Sinai, Atlantic Hlth, New York, NY USA.
   [Crandall, Wallace V.] Nationwide Childrens Hosp, Div Pediat Gastroenterol Hepatol & Nutr, Columbus, OH USA.
   [Heyman, Melvin B.] Univ Calif San Francisco, Div Pediat Gastroenterol Hepatol & Nutr, San Francisco, CA 94143 USA.
   [Mack, David R.] Childrens Hosp Eastern Ontario, Dept Pediat, Ottawa, ON, Canada.
   [Mack, David R.] Childrens Hosp Eastern Ontario, Ctr Inflammatory Bowel Dis, Ottawa, ON, Canada.
   [Kappelman, Michael D.] Univ North Carolina Chapel Hill, Div Pediat Gastroenterol, Dept Pediat, Chapel Hill, NC USA.
   [Markowitz, James] Cohen Childrens Med Ctr New York, Div Pediat Gastroenterol & Nutr, New Hyde Pk, NY USA.
   [Moulton, Dedrick E.] Vanderbilt Univ, Sch Med, Dept Pediat, Div Gastroenterol Hepatol & Nutr, Nashville, TN 37212 USA.
   [Leleiko, Neal S.] Hasbro Childrens Hosp, Div Pediat Gastroenterol Nutr & Liver Dis, Providence, RI USA.
   [Kugathasan, Subra] Emory Univ, Dept Pediat, Div Gastroenterol Hepatol & Nutr, Atlanta, GA 30322 USA.
   [Wilson, Keith T.] Vanderbilt Univ, Med Ctr, Dept Med, Div Gastroenterol Hepatol & Nutr, Nashville, TN USA.
   [Wilson, Keith T.] Vet Affairs Tennessee Valley Healthcare Syst, Nashville, TN USA.
C3 Cincinnati Children's Hospital Medical Center; Cincinnati Children's
   Hospital Medical Center; Cincinnati Children's Hospital Medical Center;
   University System of Ohio; University of Cincinnati; University System
   of Ohio; University of Cincinnati; University System of Ohio; University
   of Cincinnati; Chaim Sheba Medical Center; University of Pennsylvania;
   Pennsylvania Medicine; Childrens Hospital of Philadelphia; Connecticut
   Children's Medical Center; Women & Children's Hospital of Buffalo;
   Baylor College of Medicine; Medical College of Wisconsin; University of
   Toronto; Hospital for Sick Children (SickKids); Icahn School of Medicine
   at Mount Sinai; University System of Ohio; Ohio State University;
   Nationwide Childrens Hospital; University of California System;
   University of California San Francisco; University of Ottawa; Children's
   Hospital of Eastern Ontario; University of Ottawa; Children's Hospital
   of Eastern Ontario; University of North Carolina; University of North
   Carolina Chapel Hill; University of North Carolina School of Medicine;
   Northwell Health; North Shore University Hospital; Steven & Alexandra
   Cohen Children's Medical Center of New York; Vanderbilt University;
   Hasbro Children's Hospital; Emory University; Vanderbilt University; US
   Department of Veterans Affairs; Veterans Health Administration (VHA); VA
   Tennessee Valley Healthcare System
RP Rosen, MJ (通讯作者)，Cincinnati Childrens Hosp Med Ctr, Div Gastroenterol Hepatol & Nutr, MLC 2010, Cincinnati, OH 45229 USA.
EM michael.rosen@cchmc.org
RI Minar, Philip/AFT-1191-2022; Haberman, Yael/ACM-2628-2022; LeLeiko,
   Neal/GRJ-6855-2022
OI Haberman, Yael/0000-0003-2680-1570; Vallance,
   Jefferson/0000-0001-6473-3623; leleiko, neal/0000-0001-7699-1400; Rosen,
   Michael/0000-0002-5149-718X
FU National Institute of Diabetes and Digestive and Kidney Diseases of the
   National Institutes of Health [K23DK094832]; Crohn's and Colitis
   Foundation; National Institutes of Health Clinical and Translational
   Science Award [1UL1TR001425-01]; National Institute of Diabetes and
   Digestive and Kidney of the Digestive Disease Research Core Center in
   Cincinnati [P30DK078392]; National Institutes of Health of the
   University of Cincinnati College of Medicine Center for Environmental
   Genetics (Genomics, Epigenomics, and Sequencing Core) [P30ES006096];
   National Institutes of Health [R01DK090119, K23DK105229]; Crohn's and
   Colitis Foundation Senior Research Award; Gutsy Kids Fund from the Karen
   and Brock Wagner Family
FX Research reported in this publication was supported primarily by the
   National Institute of Diabetes and Digestive and Kidney Diseases of the
   National Institutes of Health K23DK094832 (M.J.R.). Biospecimens were
   obtained from the Risk Stratification and Identification of
   Immunogenetic and Microbial Markers of Rapid Disease Progression in
   Children with Crohn's Disease (RISK) Study, funded by the Crohn's and
   Colitis Foundation. This project also was supported in part by the
   National Institutes of Health Clinical and Translational Science Award
   1UL1TR001425-01 (Research Electronic Data Capture (REDCap) Database),
   National Institute of Diabetes and Digestive and Kidney Diseases
   P30DK078392 (Gene and Protein Expression Core) of the Digestive Disease
   Research Core Center in Cincinnati, National Institutes of Health
   P30ES006096 of the University of Cincinnati College of Medicine Center
   for Environmental Genetics (Genomics, Epigenomics, and Sequencing Core),
   National Institutes of Health R01DK090119 and the Crohn's and Colitis
   Foundation Senior Research Award (S.P.H.), National Institutes of Health
   K23DK105229 (P.M.), and the Gutsy Kids Fund including a philanthropic
   donation from the Karen and Brock Wagner Family (R.K.).
CR Adamiak T, 2013, INFLAMM BOWEL DIS, V19, P1218, DOI 10.1097/MIB.0b013e318280b13e
   Arijs I, 2009, GUT, V58, P1612, DOI 10.1136/gut.2009.178665
   Biancheri P, 2014, EUR J IMMUNOL, V44, P370, DOI 10.1002/eji.201343524
   Bliss Robin, 2012, J Biom Biostat, V3, P142
   Cleynen I, 2016, LANCET, V387, P156, DOI 10.1016/S0140-6736(15)00465-1
   D'Ambrosio A, 2016, J CROHNS COLITIS, V10, P346, DOI 10.1093/ecco-jcc/jjv216
   Danese S, 2015, GUT, V64, P243, DOI 10.1136/gutjnl-2014-308004
   de Bie CI, 2013, INFLAMM BOWEL DIS, V19, P378, DOI 10.1002/ibd.23008
   Flores MG, 2004, J IMMUNOL METHODS, V289, P123, DOI 10.1016/j.jim.2004.04.002
   Fuss IJ, 2004, J CLIN INVEST, V113, P1490, DOI 10.1172/JCI200419836
   Fuss IJ, 1996, J IMMUNOL, V157, P1261
   Fuss IJ, 2014, GUT, V63, P1728, DOI 10.1136/gutjnl-2013-305671
   Gupta N, 2008, AM J GASTROENTEROL, V103, P2092, DOI 10.1111/j.1572-0241.2008.02000.x
   Heller F, 2005, GASTROENTEROLOGY, V129, P550, DOI 10.1053/j.gastro.2005.05.002
   Heller F, 2002, IMMUNITY, V17, P629, DOI 10.1016/S1074-7613(02)00453-3
   Iboshi Y, 2017, J GASTROENTEROL, V52, P315, DOI 10.1007/s00535-016-1221-1
   Iboshi Y, 2014, INFLAMM BOWEL DIS, V20, P967, DOI 10.1097/MIB.0000000000000028
   Kadivar K, 2004, INFLAMM BOWEL DIS, V10, P593, DOI 10.1097/00054725-200409000-00014
   Kappelman MD, 2013, DIGEST DIS SCI, V58, P519, DOI 10.1007/s10620-012-2371-5
   Kawashima R, 2011, GASTROENTEROLOGY, V141, P2119, DOI 10.1053/j.gastro.2011.08.040
   Levine A, 2014, J PEDIATR GASTR NUTR, V58, P795, DOI 10.1097/MPG.0000000000000239
   Levine A, 2011, INFLAMM BOWEL DIS, V17, P1314, DOI 10.1002/ibd.21493
   Li J, 2016, INFLAMM BOWEL DIS, V22, P1779, DOI 10.1097/MIB.0000000000000811
   Mannon PJ, 2011, GUT, V60, P449, DOI 10.1136/gut.2010.226860
   McKay DM, 2003, J PARASITOL, V89, P188, DOI 10.1645/0022-3395(2003)089[0188:SIAARF]2.0.CO;2
   Mizoguchi A, 1999, GASTROENTEROLOGY, V116, P320, DOI 10.1016/S0016-5085(99)70128-9
   Monticelli LA, 2015, P NATL ACAD SCI USA, V112, P10762, DOI 10.1073/pnas.1509070112
   Mosli MH, 2017, GUT, V66, P50, DOI 10.1136/gutjnl-2015-310393
   Nguyen DD, 2007, GASTROENTEROLOGY, V133, P1188, DOI 10.1053/j.gastro.2007.07.010
   Reinisch W, 2015, GUT, V64, P894, DOI 10.1136/gutjnl-2014-308337
   Rismo R, 2012, SCAND J GASTROENTERO, V47, P538, DOI 10.3109/00365521.2012.667146
   Rosen MJ, 2013, J IMMUNOL, V190, P1849, DOI 10.4049/jimmunol.1201373
   Rosen MJ, 2011, INFLAMM BOWEL DIS, V17, P2224, DOI 10.1002/ibd.21628
   Seno H, 2009, P NATL ACAD SCI USA, V106, P256, DOI 10.1073/pnas.0803343106
   Sullivan KE, 2000, CLIN DIAGN LAB IMMUN, V7, P920, DOI 10.1128/CDLI.7.6.920-924.2000
   Verdier J, 2012, INFLAMM BOWEL DIS, V18, P1260, DOI 10.1002/ibd.21905
   Webb RA, 2007, PARASITE IMMUNOL, V29, P11, DOI 10.1111/j.1365-3024.2006.00908.x
   Wilson MS, 2011, GASTROENTEROLOGY, V140, P254, DOI 10.1053/j.gastro.2010.09.047
   Winter DA, 2015, INFLAMM BOWEL DIS, V21, P2145, DOI 10.1097/MIB.0000000000000483
   Wynn TA, 2015, NAT REV IMMUNOL, V15, P271, DOI 10.1038/nri3831
   Young SH, 2008, J IMMUNOL METHODS, V331, P59, DOI 10.1016/j.jim.2007.11.004
NR 41
TC 56
Z9 59
U1 0
U2 15
PU W B SAUNDERS CO-ELSEVIER INC
PI PHILADELPHIA
PA 1600 JOHN F KENNEDY BOULEVARD, STE 1800, PHILADELPHIA, PA 19103-2899 USA
SN 0016-5085
EI 1528-0012
J9 GASTROENTEROLOGY
JI Gastroenterology
PD MAY
PY 2017
VL 152
IS 6
BP 1345
EP +
DI 10.1053/j.gastro.2017.01.016
PG 20
WC Gastroenterology & Hepatology
WE Science Citation Index Expanded (SCI-EXPANDED)
SC Gastroenterology & Hepatology
GA EV5MR
UT WOS:000401811300028
PM 28132889
OA Green Accepted, Green Submitted, Green Published
DA 2024-01-22
ER

PT J
AU Rigopoulos, D
   Korfitis, C
   Gregoriou, S
   Katsarnbas, AD
AF Rigopoulos, Dimitris
   Korfitis, Chrysovalantis
   Gregoriou, Stamatis
   Katsarnbas, Andreas D.
TI Infliximab in dermatological treatment: beyond psoriasis
SO EXPERT OPINION ON BIOLOGICAL THERAPY
LA English
DT Review
DE anti-TNF; inflammatory dermatoses; infliximab; TNF-alpha
ID TUMOR-NECROSIS-FACTOR; PRIMARY SJOGRENS-SYNDROME; FACTOR-ALPHA
   INHIBITOR; SYSTEMIC-LUPUS-ERYTHEMATOSUS; TOXIC EPIDERMAL NECROLYSIS;
   TNF-ALPHA; CROHNS-DISEASE; HIDRADENITIS SUPPURATIVA;
   RHEUMATOID-ARTHRITIS; SAPHO SYNDROME
AB Infliximab is a chimeric monoclonal antibody of the IgG1 class. Experience from its use has been accumulated in rheumatology and gastroenterology by the treatment of rheumatoid arthritis, ankylosing spondylitis, psoriatic arthritis and inflammatory bowel disease, respectively. Because of its TNF-alpha. binding capacity it has been approved for the treatment of moderate-to-severe plaque psoriasis. Moreover, it has also been evaluated in other inflammatory dermatoses as well as systemic diseases involving the skin such as severe atopic dermatitis, pityriasis rubra pilaris, pyoderma gangrenosum and cutaneous sarcoiclosis. The possible future uses of infliximab in dermatology are being reviewed herein.
C1 [Rigopoulos, Dimitris; Korfitis, Chrysovalantis; Gregoriou, Stamatis; Katsarnbas, Andreas D.] Univ Athens, Dept Dermatol, A Sygros Hosp, Athens 16121, Greece.
C3 National & Kapodistrian University of Athens
RP Rigopoulos, D (通讯作者)，Univ Athens, Dept Dermatol, A Sygros Hosp, 5 Lonos Dragoumi St, Athens 16121, Greece.
EM drigop@hol.gr
RI Gregoriou, Stamatis/H-6587-2019; rigopoulos, dimitrios/AAG-3052-2020;
   Korfitis, Chrysovalantis/AAN-8818-2020
OI Gregoriou, Stamatis/0000-0002-7585-1032; Korfitis,
   Chrysovalantis/0000-0002-1697-5537
CR Al-Shouli S, 2005, ACTA DERM-VENEREOL, V85, P534, DOI 10.1080/00015550510037062
   [Anonymous], REMICADE INFLIXIMAB
   Aringer M, 2004, ARTHRITIS RHEUM-US, V50, P3161, DOI 10.1002/art.20576
   Aringer M, 2007, ARTHRITIS RHEUM-US, V56, P274, DOI 10.1002/art.22327
   Baert F, 2003, NEW ENGL J MED, V348, P601, DOI 10.1056/NEJMoa020888
   Barry O, 2005, ARCH DERMATOL, V141, P1080, DOI 10.1001/archderm.141.9.1080
   Baughman RP, 2006, AM J RESP CRIT CARE, V174, P795, DOI 10.1164/rccm.200603-402OC
   Bedini C, 2007, BRIT J DERMATOL, V157, P249, DOI 10.1111/j.1365-2133.2007.07945.x
   Bens G, 2003, BRIT J DERMATOL, V149, P181, DOI 10.1046/j.1365-2133.2003.05385.x
   Bianchi L, 2005, J AM ACAD DERMATOL, V52, P736, DOI 10.1016/j.jaad.2004.09.012
   Bongartz T, 2006, JAMA-J AM MED ASSOC, V295, P2275, DOI 10.1001/jama.295.19.2275
   Bonifati C, 2005, CLIN EXP DERMATOL, V30, P662, DOI 10.1111/j.1365-2230.2005.01902.x
   Brooklyn TN, 2006, GUT, V55, P505, DOI 10.1136/gut.2005.074815
   Bullimore DW, 2003, MED HYPOTHESES, V60, P84, DOI 10.1016/S0306-9877(02)00336-5
   Burns JC, 2005, J PEDIATR-US, V146, P662, DOI 10.1016/j.jpeds.2004.12.022
   Cardoso H, 2006, INFLAMM BOWEL DIS, V12, P337, DOI 10.1097/01.MIB.0000215096.51943.82
   *CBER, APPR LETT INFL TREAT
   Chandesris MO, 2004, RHEUMATOLOGY, V43, P532, DOI 10.1093/rheumatology/keh080
   Cheifetz A, 2005, MT SINAI J MED, V72, P250
   Clayton TH, 2006, CLIN EXP DERMATOL, V31, P823, DOI 10.1111/j.1365-2230.2006.02221.x
   Connolly M, 2005, BRIT J DERMATOL, V153, P1073, DOI 10.1111/j.1365-2133.2005.06914.x
   Couriel D, 2004, BLOOD, V104, P649, DOI 10.1182/blood-2003-12-4241
   Date RS, 2004, INT J COLORECTAL DIS, V19, P603, DOI 10.1007/s00384-004-0595-3
   De Bandt M, 2005, ARTHRITIS RES THER, V7, pR545, DOI 10.1186/ar1715
   Della Rossa A, 2005, RHEUMATOLOGY, V44, P1074, DOI 10.1093/rheumatology/keh661
   Dold S, 2007, CLIN RHEUMATOL, V26, P1186, DOI 10.1007/s10067-006-0325-z
   Doty JD, 2005, CHEST, V127, P1064, DOI 10.1378/chest.127.3.1064
   Esteve M, 2004, GUT, V53, P1363, DOI 10.1136/gut.2004.040675
   Faber WR, 2006, NEW ENGL J MED, V355, P739, DOI 10.1056/NEJMc052955
   Farah R, 2006, PHARM WORLD SCI, V28, P123, DOI 10.1007/s11096-006-9022-x
   Fardet L, 2007, J AM ACAD DERMATOL, V56, P624, DOI 10.1016/j.jaad.2006.07.027
   Fautrel B, 2005, ANN RHEUM DIS, V64, P262, DOI 10.1136/ard.2004.024026
   *FDA, REM APPR HIST
   Fischer M, 2002, BRIT J DERMATOL, V146, P707, DOI 10.1046/j.1365-2133.2002.46833.x
   Foster Erina N, 2005, Clin Dev Immunol, V12, P145, DOI 10.1080/17402520500134254
   Geborek P, 2005, ANN RHEUM DIS, V64, P699, DOI 10.1136/ard.2004.030528
   Gupta AK, 2004, J CUTAN MED SURG, V8, P77, DOI 10.1177/120347540400800202
   Heffernan MP, 2006, ARCH DERMATOL, V142, P1268, DOI 10.1001/archderm.142.10.1268
   Heikkilä H, 2005, ARCH DERMATOL, V141, P1607, DOI 10.1001/archderm.141.12.1607
   Hertl MS, 2005, BRIT J DERMATOL, V152, P552, DOI 10.1111/J.1365-2133.2005.06371.X
   Iqbal M, 2005, J AM ACAD DERMATOL, V52, pS118, DOI 10.1016/j.jaad.2004.09.006
   Jacobi A, 2005, BRIT J DERMATOL, V153, P448, DOI 10.1111/j.1365-2133.2005.06744.x
   Jacobi A, 2005, J AM ACAD DERMATOL, V52, P522, DOI 10.1016/j.jaad.2004.11.022
   Jacobsohn DA, 2003, AM J HEMATOL, V74, P119, DOI 10.1002/ajh.10392
   Kaufman I, 2005, RHEUMATOL INT, V25, P406, DOI 10.1007/s00296-004-0467-8
   Kaur N, 2007, DIGEST DIS SCI, V52, P1481, DOI 10.1007/s10620-006-9250-x
   Keane J, 2001, NEW ENGL J MED, V345, P1098, DOI 10.1056/NEJMoa011110
   Kleinert J, 2004, WIEN KLIN WOCHENSCHR, V116, P334, DOI 10.1007/BF03040906
   Kobbe G, 2001, BONE MARROW TRANSPL, V28, P47, DOI 10.1038/sj.bmt.1703094
   Kolde G, 2003, DERMATOLOGY, V206, P180, DOI 10.1159/000068465
   Kreuter A, 2007, J EUR ACAD DERMATOL, V21, P251, DOI 10.1111/j.1468-3083.2006.01826.x
   Kwon HJ, 2003, ANN INTERN MED, V138, P807, DOI 10.7326/0003-4819-138-10-200305200-00008
   Lee HH, 2007, BRIT J DERMATOL, V156, P486, DOI 10.1111/j.1365-2133.2007.07682.x
   Lee MW, 2004, ACTA DERM-VENEREOL, V84, P478
   Liao WC, 2005, ARCH DERMATOL, V141, P423, DOI 10.1001/archderm.141.4.423
   Lisby S, 2004, ACTA DERM-VENEREOL, V84, P247, DOI 10.1080/00015550410024580
   López-Robles E, 2001, INT J DERMATOL, V40, P185, DOI 10.1046/j.1365-4362.2001.01083.x
   Lu Rebecca, 2006, Dermatol Online J, V12, P18
   Mang R, 2004, BRIT J DERMATOL, V150, P379, DOI 10.1111/j.1365-2133.2003.05761.x
   Manoharan S, 2006, AUSTRALAS J DERMATOL, V47, P124, DOI 10.1111/j.1440-0960.2006.00247.x
   Mariette X, 2004, ARTHRITIS RHEUM, V50, P1270, DOI 10.1002/art.20146
   Martínez F, 2001, INFLAMM BOWEL DIS, V7, P323, DOI 10.1097/00054725-200111000-00008
   Massara A, 2006, RHEUMATOLOGY, V45, P730, DOI 10.1093/rheumatology/kei221
   Matzkies FG, 2003, ANN RHEUM DIS, V62, P81, DOI 10.1136/ard.62.1.81
   MEIJER C, 1993, LUPUS, V2, P359, DOI 10.1177/096120339300200605
   Meiss F, 2007, J EUR ACAD DERMATOL, V21, P717, DOI 10.1111/j.1468-3083.2006.02026.x
   Metyas S, 2004, JCR-J CLIN RHEUMATOL, V10, P134, DOI 10.1097/01.rhu.0000128856.13595.eb
   Michaëlsson G, 2005, BRIT J DERMATOL, V153, P1243, DOI 10.1111/j.1365-2133.2005.06977.x
   Olivieri I, 2003, ARTHRITIS RHEUM-US, V48, P1467, DOI 10.1002/art.10937
   Olivieri I, 2006, EXPERT OPIN INV DRUG, V15, P1229, DOI 10.1517/13543784.15.10.1229
   Ortiz-Santamaria V, 2003, RHEUMATOLOGY, V42, P1425, DOI 10.1093/rheumatology/keg361
   Pardo J, 2005, BRIT J DERMATOL, V153, P222, DOI 10.1111/j.1365-2133.2005.06672.x
   Peitsch WK, 2007, ACTA DERM-VENEREOL, V87, P265, DOI 10.2340/00015555-0219
   Pereira TM, 2006, DERMATOLOGY, V213, P350, DOI 10.1159/000096202
   Rahier JF, 2005, ACTA GASTRO-ENT BELG, V68, P376
   Reich K, 2005, LANCET, V366, P1367, DOI 10.1016/S0140-6736(05)67566-6
   Richez C, 2004, CLIN EXP RHEUMATOL, V22, P629
   Riegert-Johnson DL, 2002, INFLAMM BOWEL DIS, V8, P186, DOI 10.1097/00054725-200205000-00005
   Rispo A, 2004, BRIT J DERMATOL, V150, P1045, DOI 10.1111/j.1365-2133.2004.05958.x
   Ruiz-Jimeno T, 2006, J RHEUMATOL, V33, P1457
   Saint Marcoux B, 2006, JOINT BONE SPINE, V73, P710, DOI 10.1016/j.jbspin.2006.02.010
   Scheinfeld Noah, 2004, J Drugs Dermatol, V3, P273
   Schellekens H, 2002, CLIN THER, V24, P1720, DOI 10.1016/S0149-2918(02)80075-3
   Selva-O'Callaghan A, 2004, RHEUMATOLOGY, V43, P1196, DOI 10.1093/rheumatology/keh285
   Shirakawa M, 2006, J AM ACAD DERMATOL, V55, P344, DOI 10.1016/j.jaad.2005.06.008
   SIGNAL A, 2007, J EUR ACAD DERMATOL, V21, P717
   Steinfeld SD, 2002, ARTHRITIS RHEUM, V46, P3301, DOI 10.1002/art.10674
   Steinfeld SD, 2001, ARTHRITIS RHEUM, V44, P2371, DOI 10.1002/1529-0131(200110)44:10<2371::AID-ART401>3.0.CO;2-W
   Stokes MB, 2005, NEPHROL DIAL TRANSPL, V20, P1400, DOI 10.1093/ndt/gfh832
   Streit Markus, 2006, Int Wound J, V3, P171, DOI 10.1111/j.1742-481X.2006.00233.x
   Strong Betsy Y C, 2004, Ann Intern Med, V140, pW34
   Sullivan TP, 2003, BRIT J DERMATOL, V149, P1046, DOI 10.1111/j.1365-2133.2003.05663.x
   Swale VJ, 2005, CLIN EXP DERMATOL, V30, P134, DOI 10.1111/j.1365-2230.2004.01681.x
   Sweiss NJ, 2005, ARTHRIT RHEUM-ARTHR, V53, P788, DOI 10.1002/art.21468
   Tiliakos A, 2004, JCR-J CLIN RHEUMATOL, V10, P96, DOI 10.1097/01.rhu.0000120897.08819.ac
   Travis SPL, 2001, GUT, V49, P725, DOI 10.1136/gut.49.5.725
   Trent JT, 2004, J CUTAN MED SURG, V8, P224, DOI 10.1007/s10227-004-0110-z
   Usmani N, 2007, CLIN EXP DERMATOL, V32, P204, DOI 10.1111/j.1365-2230.2006.02272.x
   Uthman I, 2006, CLIN RHEUMATOL, V25, P109, DOI 10.1007/s10067-005-1115-8
   Uthman IW, 2005, J AM ACAD DERMATOL, V53, P353, DOI 10.1016/j.jaad.2005.02.009
   Gutierrez JV, 2007, J EUR ACAD DERMATOL, V21, P570, DOI 10.1111/j.1468-3083.2006.01967.x
   Waetzig GH, 2004, INFLAMM BOWEL DIS, V10, pS38, DOI 10.1097/00054725-200402001-00009
   Wolfe F, 2004, ARTHRITIS RHEUM-US, V50, P1740, DOI 10.1002/art.20311
   Yang DJ, 2005, J AM ACAD DERMATOL, V53, P903, DOI 10.1016/j.jaad.2005.04.081
   Yücel AE, 2004, RHEUMATOLOGY, V43, P394, DOI 10.1093/rheumatology/keh056
NR 105
TC 12
Z9 15
U1 0
U2 5
PU TAYLOR & FRANCIS LTD
PI ABINGDON
PA 2-4 PARK SQUARE, MILTON PARK, ABINGDON OR14 4RN, OXON, ENGLAND
SN 1471-2598
EI 1744-7682
J9 EXPERT OPIN BIOL TH
JI Expert Opin. Biol. Ther.
PD JAN
PY 2008
VL 8
IS 1
BP 123
EP 133
DI 10.1517/14712598.8.1.123
PG 11
WC Biotechnology & Applied Microbiology; Medicine, Research & Experimental
WE Science Citation Index Expanded (SCI-EXPANDED)
SC Biotechnology & Applied Microbiology; Research & Experimental Medicine
GA 254BI
UT WOS:000252561000011
PM 18081542
DA 2024-01-22
ER

PT J
AU Vavricka, SR
   Galván, JA
   Dawson, H
   Soltermann, A
   Biedermann, L
   Scharl, M
   Schoepfer, AM
   Rogler, G
   Vavricka, MBP
   Terracciano, L
   Navarini, A
   Zlobec, I
   Lugli, A
   Greuter, T
AF Vavricka, Stephan R.
   Galvan, Jose A.
   Dawson, Heather
   Soltermann, Alex
   Biedermann, Luc
   Scharl, Michael
   Schoepfer, Alain M.
   Rogler, Gerhard
   Vavricka, Mareike B. Prinz
   Terracciano, Luigi
   Navarini, Alexander
   Zlobec, Inti
   Lugli, Alessandro
   Greuter, Thomas
TI Expression Patterns of TNFα, MAdCAM1, and STAT3 in Intestinal and Skin
   Manifestations of Inflammatory Bowel Disease
SO JOURNAL OF CROHNS & COLITIS
LA English
DT Article
DE Extraintestinal manifestations; anti-TNF; anti-integrins; JAK-inhibitor;
   immunohistochemistry; microarray
ID PLACEBO-CONTROLLED TRIAL; EXTRAINTESTINAL MANIFESTATIONS;
   CROHNS-DISEASE; ULCERATIVE-COLITIS; MAINTENANCE THERAPY;
   PYODERMA-GANGRENOSUM; CLINICAL REMISSION; DOUBLE-BLIND; IBD COHORT;
   INDUCTION
AB Background: Pathogenesis of cutaneous extraintestinal manifestations [EIM] in inflammatory bowel disease [IBD] remains elusive. Efficacy of anti-TNF agents suggests TNF-dependent mechanisms. The role of other biologics, such as anti-integrins or JAK-inhibitors, is not yet clear.
   Methods: We performed immunohistochemistry for TNF alpha, NF kappa B, STAT1/STAT3, MAdCAM1, CD20/68, caspase 3/9, IFN gamma, and Hsp-27/70 on 240 intestinal [55 controls, 185 IBD] and 64 skin biopsies [11 controls, 18 erythema nodosum [EN], 13 pyoderma gangenosum [PG], 22 psoriasis]. A semiquantitative score [0-100%] was used for evaluation.
   Results: TNF alpha was upregulated in intestinal biopsies from active Crohn's disease [CD] vs controls [36.2 vs 12.1, p < 0.001], but not ulcerative colitis [UC: 17.9]. NF kappa B, however, was upregulated in intestinal biopsies from both active CD and UC [43.2 and 34.5 vs 21.8, p < 0.001 and p = 0.017, respectively]. TNF alpha and NF kappa B were overexpressed in skin biopsies from EN, PG, and psoriasis. No MAdCAM1 overexpression was seen in skin tissues, whereas it was upregulated in active UC vs controls [57.5 vs 35.4, p = 0.003]. STAT3 was overexpressed in the intestinal mucosa of active and non-active IBD, and a similar upregulation was seen in skin biopsies from EN [84.7 vs 22.3, p < 0.001] and PG [60.5 vs 22.3, p = 0.011], but not in psoriasis. Caspase 3 and CD68 overexpression in skin biopsies distinguished EN/PG from psoriasis and controls.
   Conclusions: Upregulation of TNF alpha/NF kappa B in EN and PG is compatible with the efficacy of anti-TNF in EIM management. Data on overexpressed STAT3, but not MAdCAM1, support a rationale for JAK-inhibitors in EN and PG, while questioning the role of vedolizumab.
C1 [Vavricka, Stephan R.; Biedermann, Luc; Scharl, Michael; Rogler, Gerhard; Greuter, Thomas] Univ Hosp Zurich, Div Gastroenterol & Hepatol, Ramistr 100, CH-8091 Zurich, Switzerland.
   [Vavricka, Stephan R.] Triemli Hosp Zurich, Div Gastroenterol & Hepatol, Zurich, Switzerland.
   [Galvan, Jose A.; Dawson, Heather; Zlobec, Inti; Lugli, Alessandro] Univ Bern, Inst Pathol, Bern, Switzerland.
   [Soltermann, Alex] Univ Hosp Zurich, Dept Pathol, Zurich, Switzerland.
   [Schoepfer, Alain M.] Univ Hosp Lausanne CHUV, Div Gastroenterol & Hepatol, Lausanne, Switzerland.
   [Vavricka, Mareike B. Prinz] Praxis Dr Rummelein AG, Dermatol, Zurich, Switzerland.
   [Terracciano, Luigi] Univ Hosp Basel, Dept Pathol, Basel, Switzerland.
   [Navarini, Alexander] Univ Hosp Zurich, Dept Dermatol, Zurich, Switzerland.
C3 University of Zurich; University Zurich Hospital; Triemli Hospital;
   University of Bern; University of Zurich; University Zurich Hospital;
   University of Lausanne; Centre Hospitalier Universitaire Vaudois (CHUV);
   University of Basel; University of Zurich; University Zurich Hospital
RP Greuter, T (通讯作者)，Univ Hosp Zurich, Div Gastroenterol & Hepatol, Ramistr 100, CH-8091 Zurich, Switzerland.
EM thomas.greuter@usz.ch
RI Schapira, Anthony H V/A-1245-2010; Soltermann, Alex/GRR-3265-2022;
   Soltermann, Alex/AAE-3012-2020; Terracciano, Luigi M./AAB-5335-2022;
   Navarini, Alexander/C-5504-2014; /C-7753-2013
OI Schapira, Anthony H V/0000-0002-3018-3966; Terracciano, Luigi
   M./0000-0002-9393-9660; Navarini, Alexander/0000-0001-7059-632X; Scharl,
   Michael/0000-0002-6729-1469; /0000-0003-3138-7642; Soltermann,
   Alex/0000-0001-9509-6938; Greuter, Thomas/0000-0003-2065-3925; Zlobec,
   Inti/0000-0001-6741-3000
FU Swiss National Science Foundation (Swiss IBD Cohort Study)
   [3347CO-108792]
FX This work was supported by a research grant from the Swiss National
   Science Foundation (Swiss IBD Cohort Study [Grant No. 3347CO-108792]).
CR Bachelez H, 2015, LANCET, V386, P552, DOI 10.1016/S0140-6736(14)62113-9
   Bernstein CN, 2001, AM J GASTROENTEROL, V96, P1116
   Bernstein CN, 2005, GASTROENTEROLOGY, V129, P827, DOI 10.1053/j.gastro.2005.06.021
   Brooklyn TN, 2006, GUT, V55, P505, DOI 10.1136/gut.2005.074815
   Eppenberger M, 2010, BMC CANCER, V10, DOI 10.1186/1471-2407-10-93
   Feagan BG, 2013, NEW ENGL J MED, V369, P699, DOI 10.1056/NEJMoa1215734
   Fischer CA, 2010, INT J CANCER, V126, P1256, DOI 10.1002/ijc.24842
   Fleischmann R, 2012, NEW ENGL J MED, V367, P495, DOI 10.1056/NEJMoa1109071
   Gomollon F, J CROHNS COLITIS
   Kaser A, 2010, ANNU REV IMMUNOL, V28, P573, DOI 10.1146/annurev-immunol-030409-101225
   Langan SM, 2012, J INVEST DERMATOL, V132, P2166, DOI 10.1038/jid.2012.130
   Löfberg R, 2012, INFLAMM BOWEL DIS, V18, P1, DOI 10.1002/ibd.21663
   Magro F, 2017, J CROHNS COLITIS, V11, P649, DOI 10.1093/ecco-jcc/jjx008
   MARY JY, 1989, GUT, V30, P983, DOI 10.1136/gut.30.7.983
   Marzano AV, 2014, CLIN EXP IMMUNOL, V178, P48, DOI 10.1111/cei.12394
   Marzano AV, 2010, CLIN EXP IMMUNOL, V162, P100, DOI 10.1111/j.1365-2249.2010.04201.x
   Mendoza JL, 2005, MED CLIN-BARCELONA, V125, P297
   Meyer DM, 2010, J INFLAMM-LOND, V7, DOI 10.1186/1476-9255-7-41
   MURCH SH, 1993, GUT, V34, P1705, DOI 10.1136/gut.34.12.1705
   Peyrin-Biroulet L, 2017, CLIN GASTROENTEROL H, V15, P25, DOI 10.1016/j.cgh.2016.06.025
   Peyrin-Biroulet L, 2016, CLIN GASTROENTEROL H, V14, P348, DOI 10.1016/j.cgh.2015.06.001
   RANKIN GB, 1979, GASTROENTEROLOGY, V77, P914
   Ricart E, 2004, INFLAMM BOWEL DIS, V10, P207, DOI 10.1097/00054725-200405000-00005
   Rutgeerts P, 2005, NEW ENGL J MED, V353, P2462, DOI 10.1056/NEJMoa050516
   Sandborn WJ, 2017, NEW ENGL J MED, V376, P1723, DOI 10.1056/NEJMoa1606910
   Sandborn WJ, 2014, CLIN GASTROENTEROL H, V12, P1485, DOI 10.1016/j.cgh.2014.01.029
   Sandborn WJ, 2013, NEW ENGL J MED, V369, P711, DOI 10.1056/NEJMoa1215739
   Sauter G, 2003, NAT REV DRUG DISCOV, V2, P962, DOI 10.1038/nrd1254
   SCHROEDER KW, 1987, NEW ENGL J MED, V317, P1625, DOI 10.1056/NEJM198712243172603
   Sipponen T, 2008, INFLAMM BOWEL DIS, V14, P40, DOI 10.1002/ibd.20312
   Su CYG, 2002, GASTROENTEROL CLIN N, V31, P307, DOI 10.1016/S0889-8553(01)00019-X
   Tadbiri S, 2017, GASTROENTEROLOGY, V152, pS396, DOI 10.1016/S0016-5085(17)31562-7
   Vavricka SR, 2017, INFLAMM BOWEL DIS, V23, P1174, DOI 10.1097/MIB.0000000000001109
   Vavricka SR, 2014, CURR DRUG TARGETS, V15, P1064, DOI 10.2174/1389450115666140908125453
   Vavricka SR, 2011, AM J GASTROENTEROL, V106, P110, DOI 10.1038/ajg.2010.343
   Veloso FT, 1996, J CLIN GASTROENTEROL, V23, P29, DOI 10.1097/00004836-199607000-00009
   Vermeire S, 2017, LANCET, V389, P266, DOI 10.1016/S0140-6736(16)32537-5
NR 37
TC 36
Z9 42
U1 3
U2 11
PU OXFORD UNIV PRESS
PI OXFORD
PA GREAT CLARENDON ST, OXFORD OX2 6DP, ENGLAND
SN 1873-9946
EI 1876-4479
J9 J CROHNS COLITIS
JI J. Crohns Colitis
PD MAR
PY 2018
VL 12
IS 3
BP 347
EP 354
DI 10.1093/ecco-jcc/jjx158
PG 8
WC Gastroenterology & Hepatology
WE Science Citation Index Expanded (SCI-EXPANDED)
SC Gastroenterology & Hepatology
GA FZ1BB
UT WOS:000427309000011
PM 29182760
OA Green Published, Bronze, Green Accepted
DA 2024-01-22
ER

PT J
AU Klare, P
   Nigg, J
   Nold, J
   Haller, B
   Krug, AB
   Mair, S
   Thoeringer, CK
   Christle, JW
   Schmid, RM
   Halle, M
   Huber, W
AF Klare, Peter
   Nigg, Johanna
   Nold, Johannes
   Haller, Bernhard
   Krug, Anne B.
   Mair, Sebastian
   Thoeringer, Christoph K.
   Christle, Jeffrey W.
   Schmid, Roland M.
   Halle, Martin
   Huber, Wolfgang
TI The Impact of a Ten-Week Physical Exercise Program on Health-Related
   Quality of Life in Patients with Inflammatory Bowel Disease: A
   Prospective Randomized Controlled Trial
SO DIGESTION
LA English
DT Article
DE HRQOL; Physical exercise; IBD; Physical activity
ID PATIENTS RECEIVING CHEMOTHERAPY; CROHNS-DISEASE; ALTERNATIVE MEDICINE;
   HEART-FAILURE; COMPLEMENTARY; QUESTIONNAIRE; DEPRESSION
AB Background: Improving health-related quality of life is a primary target of therapy for patients with inflammatory bowel disease. Physical activity has been demonstrated to improve health-related quality of life in several patient populations with chronic disease. There are very few studies investigating the effects of physical activity on health-related quality of life in inflammatory bowel disease. The primary purpose of this study is to investigate the effects of 10 weeks of moderate physical activity on health-related quality of life in patients with inflammatory bowel disease. Methods: Thirty patients with mild to moderate IBD (Crohn's Disease Activity Index (CDAI) < 220 or Rachmilewitz Index (RI) < 11) were randomized 1: 1 to either supervised moderate-intensity running thrice a week for 10 weeks or a control group who were not prescribed any exercise. Health-related quality of life, symptoms, and inflammation were assessed at baseline and after 10 weeks. Results: Participants were 41 +/- 14 years (73% female), had a body mass index of 22.8 +/- 4.1 kg/m(2), and an average CDAI or RI of 66.8 +/- 42.4 and 3.6 +/- 3.1. No adverse events occurred during the 10-week training period. Health-related quality of life, reported as IBDQ total score, improved 19% in the intervention group and 8% in the control group. Scores for the IBDQ social sub-scale were significantly improved in the intervention group compared with controls (Delta IBDQ(social) = 6.27 +/- 5.46 vs. 1.87 +/- 4.76, p = 0.023). Conclusion: Patients suffering from moderately active IBD are capable of performing symptom-free regular endurance exercise. Our data support the assumption that PA is feasible in IBD patients. PA may furthermore improve quality of life through improvements in social well-being, and may, therefore, be a useful adjunct to IBD therapy. (C) 2015 S. Karger AG, Basel
C1 [Klare, Peter; Nigg, Johanna; Krug, Anne B.; Mair, Sebastian; Thoeringer, Christoph K.; Schmid, Roland M.; Huber, Wolfgang] Tech Univ Munich, Klinikum Rechts Isar, Med Klin 2, D-80290 Munich, Germany.
   [Haller, Bernhard] Tech Univ Munich, Klinikum Rechts Isar, Inst Med Stat & Epidemiol, D-80290 Munich, Germany.
   [Nold, Johannes; Christle, Jeffrey W.; Halle, Martin] Tech Univ Munich, Klinikum Rechts Isar, Zentrum Pravent & Sportmed, D-80290 Munich, Germany.
   [Krug, Anne B.] Univ Munich, Inst Immunol, D-80539 Munich, Germany.
C3 University of Munich; Technical University of Munich; University of
   Hamburg; University Medical Center Hamburg-Eppendorf; Technical
   University of Munich; Technical University of Munich; University of
   Munich
RP Klare, P (通讯作者)，Klinikum Rechts Der Isar, Med Klin 2, Ismaninger Str 22, DE-81675 Munich, Germany.
EM peter.klare@lrz.tum.de
RI Haller, Bernhard/I-1943-2019
OI Haller, Bernhard/0000-0002-9723-393X; Christle,
   Jeffrey/0000-0002-3321-6284; Krug, Anne/0000-0002-9556-7207
CR Pérez CA, 2009, J CROHNS COLITIS, V3, P225, DOI 10.1016/j.crohns.2009.08.006
   Bandzar S, 2013, CELL IMMUNOL, V286, P45, DOI 10.1016/j.cellimm.2013.11.003
   Bernklev T, 2005, INFLAMM BOWEL DIS, V11, P909, DOI 10.1097/01.mib.0000179467.01748.99
   BEST WR, 1976, GASTROENTEROLOGY, V70, P439
   Bilski J, 2014, BIOMED RES INT, V2014, DOI 10.1155/2014/429031
   Cohen LB, 2014, TRANSL RES, V163, P533, DOI 10.1016/j.trsl.2014.01.002
   Cook MD, 2013, BRAIN BEHAV IMMUN, V33, P46, DOI 10.1016/j.bbi.2013.05.005
   Cooney GM, 2013, COCHRANE DB SYST REV, DOI 10.1002/14651858.CD004366.pub6
   Cosnes J, 2010, DIGEST DIS, V28, P411, DOI 10.1159/000320395
   Courneya KS, 2014, BREAST CANCER RES TR, V144, P361, DOI 10.1007/s10549-014-2883-0
   D'Incà R, 1999, ITAL J GASTROENTEROL, V31, P205
   Edelmann F, 2011, J AM COLL CARDIOL, V58, P1780, DOI 10.1016/j.jacc.2011.06.054
   Elsenbruch S, 2005, PSYCHOTHER PSYCHOSOM, V74, P277, DOI 10.1159/000086318
   Fuller-Thomson E, 2006, INFLAMM BOWEL DIS, V12, P697, DOI 10.1097/00054725-200608000-00005
   Halle M, 2014, SCHRITT SCHRITT ENDL
   Häuser W, 2004, Z GASTROENTEROL, V42, P131, DOI 10.1055/s-2004-812835
   Hilsden RJ, 1998, AM J GASTROENTEROL, V93, P697
   Hlavaty T, 2006, INFLAMM BOWEL DIS, V12, P199, DOI 10.1097/01.MIB.0000217768.75519.32
   Hoffmann J C, 2008, Z Gastroenterol, V46, P1094, DOI 10.1055/s-2008-1027796
   Joos Stefanie, 2006, BMC Complement Altern Med, V6, P19, DOI 10.1186/1472-6882-6-19
   Kornbluth A, 2010, AM J GASTROENTEROL, V105, P501, DOI 10.1038/ajg.2009.727
   Kunz JH, 2010, INFLAMM BOWEL DIS, V16, P939, DOI 10.1002/ibd.21128
   Langhorst J, 2005, INFLAMM BOWEL DIS, V11, P287, DOI 10.1097/01.MIB.0000160771.71328.6c
   Langhorsta J, 2007, COMPLEMENT THER MED, V15, P30, DOI 10.1016/j.ctim.2006.03.008
   Lichtenstein GR, 2009, AM J GASTROENTEROL, V104, P465, DOI 10.1038/ajg.2008.168
   Long MD, 2014, J CROHNS COLITIS, V8, P113, DOI 10.1016/j.crohns.2013.07.002
   Loudon CP, 1999, AM J GASTROENTEROL, V94, P697, DOI 10.1111/j.1572-0241.1999.00939.x
   Narula N, 2008, CAN J GASTROENTEROL, V22, P497, DOI 10.1155/2008/785953
   Ng V, 2007, CLIN J SPORT MED, V17, P384
   O'Connor CM, 2009, JAMA-J AM MED ASSOC, V301, P1439, DOI 10.1001/jama.2009.454
   Oliveira S, 2007, INFLAMM BOWEL DIS, V13, P470, DOI 10.1002/ibd.20071
   Peña LL, 2003, CIRCULATION, V107, P1210, DOI 10.1161/01.CIR.0000055013.92097.40
   Ploeger H, 2012, INT J SPORTS MED, V33, P671, DOI 10.1055/s-0032-1304323
   Ploeger HE, 2011, J PEDIATR-US, V158, P814, DOI 10.1016/j.jpeds.2010.10.020
   RACHMILEWITZ D, 1989, BMJ-BRIT MED J, V298, P82, DOI 10.1136/bmj.298.6666.82
   Robinson RJ, 1998, GASTROENTEROLOGY, V115, P36, DOI 10.1016/S0016-5085(98)70362-2
   Romberg-Camps MJL, 2010, INFLAMM BOWEL DIS, V16, P2137, DOI 10.1002/ibd.21285
   Wiroth JB, 2005, INFLAMM BOWEL DIS, V11, P296, DOI 10.1097/01.MIB.0000160810.76729.9c
   Zou LY, 2014, TUMOR BIOL, V35, P5659, DOI 10.1007/s13277-014-1749-8
NR 39
TC 75
Z9 87
U1 4
U2 31
PU KARGER
PI BASEL
PA ALLSCHWILERSTRASSE 10, CH-4009 BASEL, SWITZERLAND
SN 0012-2823
EI 1421-9867
J9 DIGESTION
JI Digestion
PY 2015
VL 91
IS 3
BP 239
EP 247
DI 10.1159/000371795
PG 9
WC Gastroenterology & Hepatology
WE Science Citation Index Expanded (SCI-EXPANDED)
SC Gastroenterology & Hepatology
GA CH0MZ
UT WOS:000353715800008
PM 25823689
OA Green Published
DA 2024-01-22
ER

PT J
AU Adedokun, OJ
   Xu, ZH
   Gasink, C
   Jacobstein, D
   Szapary, P
   Johanns, J
   Gao, LL
   Davis, HM
   Hanauer, SB
   Feagan, BG
   Ghosh, S
   Sandborn, WJ
AF Adedokun, Omoniyi J.
   Xu, Zhenhua
   Gasink, Christopher
   Jacobstein, Douglas
   Szapary, Philippe
   Johanns, Jewel
   Gao, Long-Long
   Davis, Hugh M.
   Hanauer, Stephen B.
   Feagan, Brian G.
   Ghosh, Subrata
   Sandborn, William J.
TI Pharmacokinetics and Exposure Response Relationships of Ustekinumab in
   Patients With Crohn's Disease
SO GASTROENTEROLOGY
LA English
DT Article
DE UNITI Trials; Inflammatory Bowel Disease Treatment; IBD; Anti-IL12/23
ID INFLAMMATORY-BOWEL-DISEASE; INTERLEUKIN-12/23 MONOCLONAL-ANTIBODY;
   MAINTENANCE THERAPY; ULCERATIVE-COLITIS; RANDOMIZED-TRIAL; CERTOLIZUMAB
   PEGOL; EPISODIC TREATMENT; INFLIXIMAB; ADALIMUMAB; INDUCTION
AB BACKGROUND & AIMS: Ustekinumab is a monoclonal antibody that binds with high affinity to the p40 subunit of human interleukin 12 (IL12 and IL23) that has been approved for treatment of patients with moderate to severe Crohn's disease (CD). However, there are few data on its pharmacokinetic properties or the relationship between drug exposure levels and patient response. We collected data from 2 Phase 3 induction studies and 1 maintenance study to determine ustekinumab's pharmacokinetic features, relationship between exposure and response, and optimal serum concentrations for efficacy. METHODS: We collected data on serum concentrations of ustekinumab and efficacy from induction studies of patients with moderate to severe CD given ustekinumab for 8 weeks following a single intravenous dose (either 130 mg or approximately 6 mg/kg). We collected the same data from a maintenance study of patients with a response to ustekinumab in the induction study who then received subcutaneous injections (90 mg) every 8 or 12 weeks for 44 weeks. At week 44 of the maintenance study (52 weeks after treatment began), patients were evaluated for the primary endpoint of clinical remission (defined as a CD activity index score below 150 points), endoscopic markers of efficacy, and serum level of C-reactive protein. Ustekinumab concentration data were categorized into quartiles and relationships between exposure and response were assessed. Optimal concentration cutoff values were evaluated using receiver operating characteristic curve analysis. RESULTS: Serum concentrations of ustekinumab over time were proportional to dose and did not differ significantly between the induction studies. In the maintenance study, ustekinumab concentration reached the steady state by the second maintenance dose; the median trough concentration was approximately threefold higher in patients given ustekinumab at 8-week intervals compared with 12-week intervals. Ustekinumab serum concentrations associated with rates of clinical remission and endoscopic efficacy endpoints, correlated inversely with level of C-reactive protein, and did not associate with use of immunomodulators. Trough concentrations of ustekinumab of 0.8 (or even up to 1.4 mu g/mL) or greater were associated with maintenance of clinical remission in a higher proportion of patients than patients with lower trough concentrations. CONCLUSIONS: In an analysis of data from Phase 3 studies of patients with moderate to severe CD, we found serum concentrations of ustekinumab to be proportional to dose and associate with treatment efficacy. Concentrations of ustekinumab did not seem to be affected by cotreatment with immunomodulators.
C1 [Adedokun, Omoniyi J.; Xu, Zhenhua; Jacobstein, Douglas; Szapary, Philippe; Johanns, Jewel; Davis, Hugh M.] Janssen Res & Dev LLC, 1400 McKean Rd, Spring House, PA 19477 USA.
   [Gasink, Christopher; Gao, Long-Long] Janssen Sci Affairs LLC, Spring House, PA USA.
   [Hanauer, Stephen B.] Northwestern Univ, Feinberg Sch Med, Chicago, IL 60611 USA.
   [Feagan, Brian G.] Univ Western Ontario, Robarts Res Inst, London, ON, Canada.
   [Ghosh, Subrata] Univ Birmingham, Coll Med & Dent Sci, Inst Translat Med, Birmingham, W Midlands, England.
   [Sandborn, William J.] Univ Calif San Diego, Div Gastroenterol, La Jolla, CA 92093 USA.
C3 Johnson & Johnson; Johnson & Johnson USA; Janssen Biotech Inc; Johnson &
   Johnson; Janssen Pharmaceuticals; Northwestern University; Feinberg
   School of Medicine; Western University (University of Western Ontario);
   University of Birmingham; University of California System; University of
   California San Diego
RP Adedokun, OJ (通讯作者)，Janssen Res & Dev LLC, 1400 McKean Rd, Spring House, PA 19477 USA.
EM OAdedoku@its.jnj.com
RI Sandborn, William/ABE-8342-2020; Ghosh, Subrata/AAC-2676-2021; Feagan,
   Brian/G-3292-2011
OI Ghosh, Subrata/0000-0002-1713-7797; 
FU Janssen Research & Development, LLC. (Spring House, Pennsylvania)
FX This work was supported by Janssen Research & Development, LLC. (Spring
   House, Pennsylvania).
CR Adedokun OJ, 2017, J CROHNS COLITIS, V11, P35, DOI 10.1093/ecco-jcc/jjw133
   Adedokun OJ, 2014, GASTROENTEROLOGY, V147, P1296, DOI 10.1053/j.gastro.2014.08.035
   [Anonymous], 2016, HUMIRA PACK INS
   [Anonymous], 2015, REMICADE PACK INS
   Battat R, 2017, CLIN GASTROENTEROL H, V15, P1427, DOI 10.1016/j.cgh.2017.03.032
   Baumgart DC, 2012, LANCET, V380, P1590, DOI 10.1016/S0140-6736(12)60026-9
   Berrebi D, 1998, AM J PATHOL, V152, P667
   Botoman VA, 1998, AM FAM PHYSICIAN, V57, P57
   Colombel JF, 2017, ALIMENT PHARM THER, V45, P50, DOI 10.1111/apt.13838
   Colombel JF, 2010, NEW ENGL J MED, V362, P1383, DOI 10.1056/NEJMoa0904492
   Colombel JF, 2007, GASTROENTEROLOGY, V132, P52, DOI 10.1053/j.gastro.2006.11.041
   Cornillie F, 2014, GUT, V63, P1721, DOI 10.1136/gutjnl-2012-304094
   Daperno M, 2004, GASTROINTEST ENDOSC, V60, P505, DOI 10.1016/S0016-5107(04)01878-4
   Duerr RH, 2006, SCIENCE, V314, P1461, DOI 10.1126/science.1135245
   Feagan BG, 2016, NEW ENGL J MED, V375, P1946, DOI 10.1056/NEJMoa1602773
   Hanauer SB, 2006, GASTROENTEROLOGY, V130, P323, DOI 10.1053/j.gastro.2005.11.030
   Hanauer SB, 2002, LANCET, V359, P1541, DOI 10.1016/S0140-6736(02)08512-4
   Hanauer SB, 2001, AM J GASTROENTEROL, V96, P635
   Hanauer SB, 1997, AM J GASTROENTEROL, V92, P559
   Hanauer SB, 2004, CLIN GASTROENTEROL H, V2, P542, DOI 10.1016/S1542-3565(04)00238-1
   Iwakura Y, 2006, J CLIN INVEST, V116, P1218, DOI 10.1172/JCI28508
   Kastelein RA, 2007, ANNU REV IMMUNOL, V25, P221, DOI 10.1146/annurev.immunol.22.012703.104758
   Leonardi CL, 2008, LANCET, V371, P1665, DOI 10.1016/S0140-6736(08)60725-4
   Mazor Y, 2014, ALIMENT PHARM THER, V40, P620, DOI 10.1111/apt.12869
   Monteleone G, 1997, GASTROENTEROLOGY, V112, P1169, DOI 10.1016/S0016-5085(97)70128-8
   Neurath MF, 2007, NAT MED, V13, P26, DOI 10.1038/nm0107-26
   Papp KA, 2013, BRIT J DERMATOL, V168, P844, DOI 10.1111/bjd.12214
   Papp K, 2015, J DRUGS DERMATOL, V14, P58
   Parrello T, 2000, J IMMUNOL, V165, P7234, DOI 10.4049/jimmunol.165.12.7234
   Reinisch W, 2015, CLIN GASTROENTEROL H, V13, P539, DOI 10.1016/j.cgh.2014.09.031
   Rutgeerts P, 2004, GASTROENTEROLOGY, V126, P402, DOI 10.1053/j.gastro.2003.11.014
   Sandborn WJ, 2008, GASTROENTEROLOGY, V135, P1130, DOI 10.1053/j.gastro.2008.07.014
   Sandborn WJ, 2007, ANN INTERN MED, V146, P829, DOI 10.7326/0003-4819-146-12-200706190-00159
   Sandborn WJ, 2007, NEW ENGL J MED, V357, P228, DOI 10.1056/NEJMoa067594
   Sandborn WJ, 2012, DIGEST DIS, V30, P140, DOI 10.1159/000342742
   Sandborn WJ, 2012, NEW ENGL J MED, V367, P1519, DOI 10.1056/NEJMoa1203572
   Sandborn WJ, 2003, GASTROENTEROLOGY, V125, P1508, DOI 10.1016/j.gastro.2003.08.025
   Sands BE, 2004, NEW ENGL J MED, V350, P876, DOI 10.1056/NEJMoa030815
   Schreiber S, 2007, NEW ENGL J MED, V357, P239, DOI 10.1056/NEJMoa062897
   STEINBERG DM, 1973, GUT, V14, P865, DOI 10.1136/gut.14.11.865
   Strober W, 2010, CURR OPIN GASTROEN, V26, P310, DOI 10.1097/MOG.0b013e328339d099
   Travis SPL, 2006, GUT, V55, DOI 10.1136/gut.2005.081950b
   Wijngaarden S, 2005, RHEUMATOLOGY, V44, P729, DOI 10.1093/rheumatology/keh583
   Witte T, 2015, CLIN RHEUMATOL, V34, P629, DOI 10.1007/s10067-015-2861-x
   Yanai H, 2011, AM J GASTROENTEROL, V106, P685, DOI 10.1038/ajg.2011.103
   Zhou H, 2016, EXPERT OPIN DRUG MET, V21, P1
NR 46
TC 145
Z9 152
U1 0
U2 10
PU W B SAUNDERS CO-ELSEVIER INC
PI PHILADELPHIA
PA 1600 JOHN F KENNEDY BOULEVARD, STE 1800, PHILADELPHIA, PA 19103-2899 USA
SN 0016-5085
EI 1528-0012
J9 GASTROENTEROLOGY
JI Gastroenterology
PD MAY
PY 2018
VL 154
IS 6
BP 1660
EP 1671
DI 10.1053/j.gastro.2018.01.043
PG 12
WC Gastroenterology & Hepatology
WE Science Citation Index Expanded (SCI-EXPANDED)
SC Gastroenterology & Hepatology
GA GG1RO
UT WOS:000432464700033
PM 29409871
OA hybrid, Green Submitted, Green Published
DA 2024-01-22
ER

PT J
AU Krela-Kazmierczak, I
   Kaczmarek-Rys, M
   Szymczak, A
   Michalak, M
   Skrzypczak-Zielinska, M
   Drweska-Matelska, N
   Marcinkowska, M
   Eder, P
   Lykowska-Szuber, L
   Wysocka, E
   Linke, K
   Slomski, R
AF Krela-Kazmierczak, Iwona
   Kaczmarek-Rys, Marta
   Szymczak, Aleksandra
   Michalak, Michal
   Skrzypczak-Zielinska, Marzena
   Drweska-Matelska, Natalia
   Marcinkowska, Michalina
   Eder, Piotr
   Lykowska-Szuber, Lilianna
   Wysocka, Ewa
   Linke, Krzysztof
   Slomski, Ryszard
TI Bone Metabolism and the c.-223C &gt; T Polymorphism in the 5'UTR Region
   of the Osteoprotegerin Gene in Patients with Inflammatory Bowel Disease
SO CALCIFIED TISSUE INTERNATIONAL
LA English
DT Article
DE Osteoporosis; Inflammatory bowel disease; Osteoprotegerin; TNFRSF11B
   gene polymorphism
ID KAPPA-B-LIGAND; MINERAL DENSITY; POSTMENOPAUSAL WOMEN;
   RECEPTOR-ACTIVATOR; OSTEOPOROSIS; ASSOCIATION; METAANALYSIS; RISK; OPG;
   PATHOGENESIS
AB Osteoporosis is more frequent in inflammatory bowel disease (IBD) patients. A reduction in bone mineral mass in these individuals is caused not only by inflammatory processes in the bowel, because osteoporosis occurs already in very young IBD patients and in newly diagnosed individuals who have not yet undergone any pharmacological treatment. One of individual determinants of the bone turnover parameters is osteoprotegerin (OPG) encoded by the TNFRSF11B gene. The c.-223C > T polymorphism in this gene has been extensively studied in post-menopausal osteoporosis patients. However, no such studies exist for osteoporosis related to IBD. The aim of our study was to determine whether the c.-223C > T (rs2073617) polymorphism in the 5'UTR region of the gene encoding osteoprotegerin is a functional polymorphism which may change the gene expression and resulting OPG levels, and so be associated with osteopenia and osteoporosis, and impaired bone metabolism in Crohn's disease and ulcerative colitis patients. Our study included 198 IBD patients and 41 healthy controls. Lumbar spine and femoral neck bone mineral density, T-score, Z-score as well as OPG, RANKL, vitamin D, calcium and interleukin 4 and 10 concentrations were determined for all study subjects. Genotyping of the TNFRSF11B polymorphic site was performed by restriction fragment length polymorphism technique. Statistical analyses were conducted using Statistica software. Odds ratios, 95 % confidence intervals, and P values were calculated using the HWE calculator. Our results did not allow determining an unequivocal association between the polymorphic variants of the TNFRSF11B 5'UTR region and a susceptibility to osteoporosis in IBD patients. We have shown, however, that the c.-223T allele was twice as more frequent in Crohn's disease (CD) patients than among controls (OR = 1.99, P value = 0.009). Interestingly, average osteoprotegerin levels in CD patients did not significantly differ from those in controls, whereas in ulcerative colitis patients, OPG levels were significantly lower. We have concluded that low OPG levels may be associated with osteoporosis in ulcerative colitis, but it is not correlated with the c.-223C > T polymorphism in the TNFRSF11B gene. In CD patients, in turn, we observed increased RANKL levels. Our observations confirm different pathogeneses of Crohn's disease and ulcerative colitis as well as different molecular backgrounds of osteoporosis associated with these two diseases.
C1 [Krela-Kazmierczak, Iwona; Szymczak, Aleksandra; Eder, Piotr; Lykowska-Szuber, Lilianna; Linke, Krzysztof] Poznan Univ Med Sci, Dept Gastroenterol Human Nutr & Internal Dis, Przybyszewskiego 49, PL-60355 Poznan, Poland.
   [Kaczmarek-Rys, Marta; Skrzypczak-Zielinska, Marzena; Slomski, Ryszard] Polish Acad Sci, Inst Human Genet, Strzeszynska 32, PL-60479 Poznan, Poland.
   [Michalak, Michal] Univ Med Sci, Dept Comp Sci & Stat, Poznan, Poland.
   [Slomski, Ryszard] Univ Life Sci Poznan, Dept Biochem & Biotechnol, Poznan, Poland.
   [Marcinkowska, Michalina] Univ Med Sci, Dept Family Med, Poznan, Poland.
   [Wysocka, Ewa] Univ Med Sci, Dept Lab Diagnost, Poznan, Poland.
C3 Poznan University of Medical Sciences; Polish Academy of Sciences;
   Institute of Human Genetics of the Polish Academy of Sciences; Poznan
   University of Life Sciences
RP Krela-Kazmierczak, I (通讯作者)，Poznan Univ Med Sci, Dept Gastroenterol Human Nutr & Internal Dis, Przybyszewskiego 49, PL-60355 Poznan, Poland.; Kaczmarek-Rys, M (通讯作者)，Polish Acad Sci, Inst Human Genet, Strzeszynska 32, PL-60479 Poznan, Poland.
EM krela@op.pl; m.kaczmarekrys@gmail.com
RI Kaczmarek-Ryś, Marta/P-8027-2016; Slomski, Ryszard/AGR-6196-2022;
   Michalak, Michał/I-4215-2016
OI Kaczmarek-Ryś, Marta/0000-0003-0173-5431; Slomski,
   Ryszard/0000-0001-5601-7002; Michalak, Michał/0000-0002-2852-3984;
   Skrzypczak-Zielinska, Marzena/0000-0001-5313-107X; Szymczak-Tomczak,
   Aleksandra/0000-0002-6439-8420; Eder, Piotr/0000-0001-9306-5038;
   Krela-Kazmierczak, Iwona/0000-0001-5122-8003
FU Polish Ministry of Science and Higher Education [NN 402 481 737]
FX This study was financed from the project of Polish Ministry of Science
   and Higher Education nr NN 402 481 737.
CR Adriani A, 2014, PANMINERVA MED, V56, P145
   Arko B, 2005, MATURITAS, V51, P270, DOI 10.1016/j.maturitas.2004.08.006
   Arko B, 2002, J CLIN ENDOCR METAB, V87, P4080, DOI 10.1210/jc.2002-020124
   Blumberg RS, 2006, IMMUNE MECH INFLAMMA
   Brändström H, 2004, CALCIFIED TISSUE INT, V74, P18, DOI 10.1007/s00223-002-2136-9
   Cundy T, 2005, NEW ENGL J MED, V353, P918, DOI 10.1056/NEJMoa050893
   D'Amelio P, 2008, BONE, V43, P92, DOI 10.1016/j.bone.2008.02.017
   Ferrari S, 2008, BEST PRACT RES CL EN, V22, P723, DOI 10.1016/j.beem.2008.08.007
   Franke A, 2010, NAT GENET, V42, P1118, DOI 10.1038/ng.717
   Garcia-Unzueta MT, 2008, HORM METAB RES, V40, P219, DOI 10.1055/s-2008-1046793
   Guo L, 2014, DNA CELL BIOL, V33, P29, DOI 10.1089/dna.2013.2206
   Hofbauer LC, 1999, EUR J ENDOCRINOL, V141, P195, DOI 10.1530/eje.0.1410195
   Hofbauer LC, 2000, J CLIN ENDOCR METAB, V85, P2355, DOI 10.1210/jc.85.7.2355
   Jostins L, 2012, NATURE, V491, P119, DOI 10.1038/nature11582
   Jules J, 2010, EXPERT OPIN THER TAR, V14, P923, DOI 10.1517/14728222.2010.511179
   Langdahl BL, 2002, J BONE MINER RES, V17, P1245, DOI 10.1359/jbmr.2002.17.7.1245
   Lee YH, 2010, MOL BIOL REP, V37, P227, DOI 10.1007/s11033-009-9637-9
   Luo Y, 2014, GENET TEST MOL BIOMA, V18, P211, DOI 10.1089/gtmb.2013.0420
   Mencej-Bedrac S, 2011, MATURITAS, V69, P263, DOI 10.1016/j.maturitas.2011.02.010
   Morinaga T, 1998, EUR J BIOCHEM, V254, P685, DOI 10.1046/j.1432-1327.1998.2540685.x
   Moschen AR, 2005, GUT, V54, P479, DOI 10.1136/gut.2004.044370
   Ohmori H, 2002, J HUM GENET, V47, P400, DOI 10.1007/s100380200058
   Raisz LG, 2005, J CLIN INVEST, V115, P3318, DOI 10.1172/JCI27071
   Rivadeneira F, 2009, NAT GENET, V41, P1199, DOI 10.1038/ng.446
   Rogers A, 2005, J CLIN ENDOCR METAB, V90, P6323, DOI 10.1210/jc.2005-0794
   Seremak-Mrozikiewicz A, 2009, GINEKOL POL, V80, P354
   Simonet WS, 1997, CELL, V89, P309, DOI 10.1016/S0092-8674(00)80209-3
   Slomski R, 2008, ANALIZA DNA, P44
   Tilg H, 2008, GUT, V57, P684, DOI 10.1136/gut.2006.117382
   Ueland T, 2007, BONE, V40, P175, DOI 10.1016/j.bone.2006.06.022
   Uemura H, 2008, J ENDOCRINOL INVEST, V31, P163, DOI 10.1007/BF03345584
   Vidal C, 2006, MATURITAS, V53, P386, DOI 10.1016/j.maturitas.2005.11.003
   Vidal C, 2011, J MOL ENDOCRINOL, V47, P327, DOI 10.1530/JME-11-0067
   Wang F, 2014, BIOMED RES INT, V2014, DOI 10.1155/2014/320828
   Wynne F, 2002, CALCIFIED TISSUE INT, V71, P26, DOI 10.1007/s00223-001-2081-z
   Xue JB, 2016, EXP THER MED, V12, P702, DOI 10.3892/etm.2016.3342
   Yamada A, 2007, IMMUNOLOGY, V120, P573, DOI 10.1111/j.1365-2567.2006.02538.x
   Yamada Y, 2003, MOL GENET METAB, V80, P344, DOI 10.1016/S1096-7192(03)00125-2
   Yun TJ, 2001, J IMMUNOL, V166, P1482, DOI 10.4049/jimmunol.166.3.1482
   Zupan J, 2010, J STEROID BIOCHEM, V118, P102, DOI 10.1016/j.jsbmb.2009.10.013
NR 40
TC 16
Z9 17
U1 0
U2 7
PU SPRINGER
PI NEW YORK
PA 233 SPRING ST, NEW YORK, NY 10013 USA
SN 0171-967X
EI 1432-0827
J9 CALCIFIED TISSUE INT
JI Calcif. Tissue Int.
PD DEC
PY 2016
VL 99
IS 6
BP 616
EP 624
DI 10.1007/s00223-016-0192-9
PG 9
WC Endocrinology & Metabolism
WE Science Citation Index Expanded (SCI-EXPANDED)
SC Endocrinology & Metabolism
GA EB5OD
UT WOS:000387423200006
PM 27639566
OA Green Published, hybrid
DA 2024-01-22
ER

PT J
AU Levine, A
   Wine, E
   Assa, A
   Boneh, RS
   Shaoul, R
   Kori, M
   Cohen, S
   Peleg, S
   Shamaly, H
   On, A
   Millman, P
   Abramas, L
   Ziv-Baran, T
   Grant, S
   Abitbol, G
   Dunn, KA
   Bielawski, JP
   Van Limbergen, J
AF Levine, Arie
   Wine, Eytan
   Assa, Amit
   Boneh, Rotem Sigall
   Shaoul, Ron
   Kori, Michal
   Cohen, Shlomi
   Peleg, Sarit
   Shamaly, Hussein
   On, Avi
   Millman, Peri
   Abramas, Lee
   Ziv-Baran, Tomer
   Grant, Shannan
   Abitbol, Guila
   Dunn, Katherine A.
   Bielawski, Joseph P.
   Van Limbergen, Johan
TI Crohn's Disease Exclusion Diet Plus Partial Enteral Nutrition Induces
   Sustained Remission in a Randomized Controlled Trial
SO GASTROENTEROLOGY
LA English
DT Article
DE Crohn's Disease; Microbiome; Treatment; Inflammatory Bowel Disease
ID CHILDREN; INDUCTION; OUTCOMES; THERAPY; CORTICOSTEROIDS; MICROBIOME
AB BACKGROUND & AIMS: Exclusive enteral nutrition (EEN) is recommended for children with mild to moderate Crohn's disease (CD), but implementation is challenging. We compared EEN with the CD exclusion diet (CDED), a whole-food diet coupled with partial enteral nutrition (PEN), designed to reduce exposure to dietary components that have adverse effects on the microbiome and intestinal barrier. METHODS: We performed a 12-week prospective trial of children with mild to moderate CD. The children were randomly assigned to a group that received CDED plus 50% of calories from formula (Modulen, Nestle) for 6 weeks (stage 1) followed by CDED with 25% PEN from weeks 7 to 12 (stage 2) (n = 40, group 1) or a group that received EEN for 6 weeks followed by a free diet with 25% PEN from weeks 7 to 12 (n = 38, group 2). Patients were evaluated at baseline and weeks 3, 6, and 12 and laboratory tests were performed; 16S ribosomal RNA gene (V4V5) sequencing was performed on stool samples. The primary endpoint was dietary tolerance. Secondary endpoints were intention to treat (ITT) remission at week 6 (pediatric CD activity index score below 10) and corticosteroid-free ITT sustained remission at week 12. RESULTS: Four patients withdrew from the study because of intolerance by 48 hours, 74 patients (mean age 14.2 +/- 2.7 years) were included for remission analysis. The combination of CDED and PEN was tolerated in 39 children (97.5%), whereas EEN was tolerated by 28 children (73.6%) (P = .002; odds ratio for tolerance of CDED and PEN, 13.92; 95% confidence interval [CI] 1.68-115.14). At week 6, 30 (75%) of 40 children given CDED plus PEN were in corticosteroid-free remission vs 20 (59%) of 34 children given EEN (P = .38). At week 12, 28 (75.6%) of 37 children given CDED plus PEN were in corticosteroid-free remission compared with 14 (45.1%) of 31 children given EEN and then PEN (P = .01; odds ratio for remission in children given CDED and PEN, 3.77; CI 1.34-10.59). In children given CDED plus PEN, corticosteroid-free remission was associated with sustained reductions in inflammation (based on serum level of C-reactive protein and fecal level of calprotectin) and fecal Proteobacteria. CONCLUSION: CDED plus PEN was better tolerated than EEN in children with mild to moderate CD. Both diets were effective in inducing remission by week 6. The combination CDED plus PEN induced sustained remission in a significantly higher proportion of patients than EEN, and produced changes in the fecal microbiome associated with remission. These data support use of CDED plus PEN to induce remission in children with CD.
C1 [Levine, Arie; Boneh, Rotem Sigall; Abramas, Lee] Tel Aviv Univ, Fac Med, Sackler Sch Med, Wolfson Med Ctr, Tel Aviv, Israel.
   [Wine, Eytan] Univ Alberta, Edmonton, AB, Canada.
   [Assa, Amit] Schneider Hosp, Petah Tiqwa, Israel.
   [Assa, Amit; Cohen, Shlomi; Ziv-Baran, Tomer] Tel Aviv Univ, Sackler Fac Med, Tel Aviv, Israel.
   [Shaoul, Ron] Ruth Childrens Hosp, Rambam Med Ctr, Haifa, Israel.
   [Kori, Michal] Kaplan Med Ctr, Rehovot, Israel.
   [Cohen, Shlomi] Tel Aviv Univ, Pediat Gastroenterol Unit, Dana Dwek Childrens Hosp, Tel Aviv Sourasky Med Ctr, Tel Aviv, Israel.
   [Peleg, Sarit] HaEmek Hosp, Afula, Israel.
   [Shamaly, Hussein] French Hosp, Nazareth, Israel.
   [On, Avi] Poriah Hosp, Tiberias, Israel.
   [Millman, Peri] Hadassah Hebrew Univ Hosp, Jerusalem, Israel.
   [Grant, Shannan] Mt St Vincent Univ, Halifax, NS, Canada.
   [Grant, Shannan; Van Limbergen, Johan] Dalhousie Univ, IWK Hlth Ctr, Halifax, NS, Canada.
   [Abitbol, Guila] Shaare Zedek Mem Hosp, Jerusalem, Israel.
   [Dunn, Katherine A.; Bielawski, Joseph P.] Dalhousie Univ, Dept Biol, Halifax, NS, Canada.
   [Van Limbergen, Johan] Univ Amsterdam, Med Ctr, Emma Childrens Hosp, Amsterdam, Netherlands.
   [Van Limbergen, Johan] Univ Amsterdam, Acad Med Ctr, Tytgat Inst Liver & Intestinal Res, Amsterdam Gastroenterol & Metab, Amsterdam, Netherlands.
C3 Sackler Faculty of Medicine; University of Alberta; Sackler Faculty of
   Medicine; Rambam Health Care Campus; Hebrew University of Jerusalem;
   Kaplan Medical Center; Sackler Faculty of Medicine; Tel Aviv Sourasky
   Medical Center; Emek Medical Center; Hebrew University of Jerusalem;
   Hadassah University Medical Center; Mount Saint Vincent University;
   Dalhousie University; Hebrew University of Jerusalem; Shaare Zedek
   Medical Center; Dalhousie University; University of Amsterdam; Emma
   Children's Hospital; University of Amsterdam; Academic Medical Center
   Amsterdam
RP Van Limbergen, J (通讯作者)，Univ Amsterdam, Med Ctr, Locat AMC, Emma Childrens Hosp, Meibergdreef 9, NL-1105 AZ Amsterdam, Netherlands.
EM j.e.vanlimbergen@amc.uva.nl
RI Van Limbergen, Johan/L-1855-2019; Ziv-Baran, Tomer/AAA-8408-2022
OI Van Limbergen, Johan/0000-0001-5822-4371; Wine,
   Eytan/0000-0002-3458-4142
FU Azrieli Foundation; Nestle Health Science; Women and Children's Health
   Research Institute (WCHRI) Research Capacity Building Award; Canadian
   Institutes of Health Research (CIHR) New Investigator award
FX Initial funding for the study in Israel was provided by unrestricted
   grants from the Azrieli Foundation and Nestle Health Science to AL.
   Nestle Health Science also kindly provided Modulen to all participating
   sites to ensure uniformity of the formula used among participants and
   provide the formula to enrolled patients for the duration of the study.
   The conduct of the study in Canada (Halifax, Edmonton) was supported by
   local divisional funds, a Women and Children's Health Research Institute
   (WCHRI) Research Capacity Building Award (EW) and a Canadian Institutes
   of Health Research (CIHR) New Investigator award (JVL). The funders of
   the study had no role in the design of the study, data collection or
   analysis, interpretation of data, writing of the report, or in the
   decision to submit the paper for publication. None of the funders or
   participating physicians had access to the data. All data were held
   confidentially by a single research coordinator and data manager who
   validated the data and performed an extensive query process (RSB).
CR Boneh RS, 2017, J CROHNS COLITIS, V11, P1205, DOI 10.1093/ecco-jcc/jjx071
   Buchanan E, 2009, ALIMENT PHARM THER, V30, P501, DOI 10.1111/j.1365-2036.2009.04067.x
   Cameron FL, 2013, ALIMENT PHARM THER, V37, P622, DOI 10.1111/apt.12230
   Caporaso JG, 2010, NAT METHODS, V7, P335, DOI 10.1038/nmeth.f.303
   Cohen-Dolev N, 2018, J CROHNS COLITIS, V12, P306, DOI 10.1093/ecco-jcc/jjx150
   Connors J, 2017, J CROHNS COLITIS, V11, P1063, DOI 10.1093/ecco-jcc/jjx060
   Economo EP, 2018, NAT COMMUN, V9, DOI 10.1038/s41467-018-04218-4
   Frivolt K, 2014, ALIMENT PHARM THER, V39, P1398, DOI 10.1111/apt.12770
   Gevers D, 2014, CELL HOST MICROBE, V15, P382, DOI 10.1016/j.chom.2014.02.005
   Grover Z, 2016, J CROHNS COLITIS, V10, P1159, DOI 10.1093/ecco-jcc/jjw075
   Grover Z, 2015, DIGEST DIS SCI, V60, P3069, DOI 10.1007/s10620-015-3722-9
   Gruber S, 2012, J STAT SOFTW, V51, P1
   Johnson T, 2006, GUT, V55, P356, DOI 10.1136/gut.2004.062554
   Joosse ME, 2018, ALIMENT PHARM THER, V48, P523, DOI 10.1111/apt.14893
   Kugathasan S, 2017, LANCET, V389, P1710, DOI 10.1016/S0140-6736(17)30317-3
   Lawley M, 2018, J PEDIATR GASTR NUTR, V67, pE22, DOI [10.1097/MPG.0000000000001946, 10.1097/mpg.0000000000001946]
   Lee D, 2015, INFLAMM BOWEL DIS, V21, P1786, DOI 10.1097/MIB.0000000000000426
   Levine A, 2018, GUT, V67, P1726, DOI 10.1136/gutjnl-2017-315866
   Levine A, 2014, INFLAMM BOWEL DIS, V20, P278, DOI 10.1097/01.MIB.0000437735.11953.68
   Levine A, 2013, INFLAMM BOWEL DIS, V19, P1322, DOI 10.1097/MIB.0b013e3182802acc
   Levine A, 2011, INFLAMM BOWEL DIS, V17, P1314, DOI 10.1002/ibd.21493
   Lewis JD, 2015, CELL HOST MICROBE, V18, P489, DOI 10.1016/j.chom.2015.09.008
   McOmber ME, 2010, J PEDIATR GASTR NUTR, V50, P269, DOI 10.1097/MPG.0b013e3181aa3aa9
   Olén O, 2019, GASTROENTEROLOGY, V156, P614, DOI 10.1053/j.gastro.2018.10.028
   Ruemmele FM, 2014, J CROHNS COLITIS, V8, P1179, DOI 10.1016/j.crohns.2014.04.005
   Segata N, 2011, GENOME BIOL, V12, DOI 10.1186/gb-2011-12-6-r60
   Sigall-Boneh R, 2014, INFLAMM BOWEL DIS, V20, P1353, DOI 10.1097/MIB.0000000000000110
   Svolos V, 2019, GASTROENTEROLOGY, V156, P1354, DOI 10.1053/j.gastro.2018.12.002
   Turner D, 2016, J PEDIATR GASTR NUTR, V62, P183, DOI 10.1097/MPG.0000000000001024
   Turner D, 2012, INFLAMM BOWEL DIS, V18, P55, DOI 10.1002/ibd.21649
   Van Limbergen J, 2015, CAN J GASTROENTEROL, V29, P351, DOI 10.1155/2015/509497
NR 31
TC 297
Z9 305
U1 1
U2 35
PU W B SAUNDERS CO-ELSEVIER INC
PI PHILADELPHIA
PA 1600 JOHN F KENNEDY BOULEVARD, STE 1800, PHILADELPHIA, PA 19103-2899 USA
SN 0016-5085
EI 1528-0012
J9 GASTROENTEROLOGY
JI Gastroenterology
PD AUG
PY 2019
VL 157
IS 2
BP 440
EP +
DI 10.1053/j.gastro.2019.04.021
PG 19
WC Gastroenterology & Hepatology
WE Science Citation Index Expanded (SCI-EXPANDED)
SC Gastroenterology & Hepatology
GA IK3GF
UT WOS:000476476800032
PM 31170412
OA Bronze
HC Y
HP N
DA 2024-01-22
ER

PT J
AU Herzog, D
   Fournier, N
   Buehr, P
   Rueger, V
   Koller, R
   Heyland, K
   Nydegger, A
   Spalinger, J
   Schibli, S
   Petit, LM
   Braegger, CP
AF Herzog, Denise
   Fournier, Nicolas
   Buehr, Patrick
   Rueger, Vanessa
   Koller, Rebekka
   Heyland, Klaas
   Nydegger, Andreas
   Spalinger, Johannes
   Schibli, Susanne
   Petit, Laetitia-Marie
   Braegger, Christian P.
CA Swiss IBD Cohort Study Grp
TI Age at disease onset of inflammatory bowel disease is associated with
   later extraintestinal manifestations and complications
SO EUROPEAN JOURNAL OF GASTROENTEROLOGY & HEPATOLOGY
LA English
DT Article
DE children; inflammatory bowel disease; outcome; 10 years of disease
   evolution
ID POPULATION-BASED COHORT; CROHNS-DISEASE; ULCERATIVE-COLITIS;
   NATURAL-HISTORY; PEDIATRIC-ONSET; RISK-FACTORS; CLINICAL-COURSE;
   INTESTINAL COMPLICATIONS; INCEPTION COHORT; OLMSTED COUNTY
AB Introduction A small but increasing number of patients with inflammatory bowel disease are diagnosed during childhood or adolescence, and disease distribution and severity at onset vary according to the age at diagnosis. Clinical factors present at the time of diagnosis can be predictive of the disease course.
   Aim The aim of this study was to characterize disease behavior and the cumulative complications and extraintestinal manifestations 10 years after the diagnosis and to assess their association with age at diagnosis.
   Patients and methods Data of patients participating with the Swiss IBD cohort study registry, a disease duration of 10 years and a complete data set were analyzed. The outcome was defined as the cumulative change of disease behavior, the occurrence of extra-intestinal manifestations or complications, and the necessity for medical or surgical interventions.
   Results A total of 481 patients with Crohn's disease (CD) and 386 patients with ulcerative colitis (UC), grouped according to disease onset before 10, 17, 40, or after 40 years of age, were analyzed. Despite differences in sex, initial disease location, and smoking habits, at 10 years after the diagnosis, no difference was found regarding disease behavior in CD or regarding progression of disease extension in UC. Similarly, no age-of-onset-dependent cumulative need for medical or surgical therapies was found. However, higher rates of anemia and lower rates of arthralgia and osteopenia were found in both pediatric-onset CD and UC, and a tendency toward higher rates of stomatitis in pediatric-onset CD, and of primary sclerosing cholangitis and ankylosing spondylitis in pediatric-onset UC.
   Conclusion After 10 years of disease evolution, age at disease onset is not anymore associated with disease behavior but only with a small difference in the occurrence of specific extraintestinal manifestations and complications. Copyright (C) 2018 Wolters Kluwer Health, Inc. All rights reserved.
C1 [Herzog, Denise] Cantons Hosp Fribourg, Div Gastroenterol, Dept Paediat, Fribourg, Switzerland.
   [Fournier, Nicolas] Univ Lausanne, Univ Lausanne Hosp, Inst Social & Prevent Med IUMSP, Lausanne, Switzerland.
   [Nydegger, Andreas] Univ Childrens Hosp Lausanne, Div Gastroenterol, Dept Paediat, Lausanne, Switzerland.
   [Buehr, Patrick; Rueger, Vanessa; Koller, Rebekka; Heyland, Klaas; Braegger, Christian P.] Univ Childrens Hosp Zurich, Div Gastroenterol & Nutr, Dept Paediat, Zurich, Switzerland.
   [Braegger, Christian P.] Univ Childrens Hosp Zurich, Childrens Res Ctr, Zurich, Switzerland.
   [Spalinger, Johannes] Childrens Hosp Lucerne, Div Gastroenterol, Dept Paediat, Luzern, Switzerland.
   [Schibli, Susanne] Univ Childrens Hosp Bern, Div Gastroenterol, Dept Paediat, Bern, Switzerland.
   [Petit, Laetitia-Marie] Univ Hosp Geneva, Div Gastroenterol, Dept Paediat, Geneva, Switzerland.
C3 University of Lausanne; Centre Hospitalier Universitaire Vaudois (CHUV);
   University Children's Hospital Zurich; University Children's Hospital
   Zurich; University of Bern; University Hospital of Bern; University of
   Geneva
RP Braegger, CP (通讯作者)，Univ Childrens Hosp, Div Gastroenterol & Nutr, Steinwiesstr 75, CH-8032 Zurich, Switzerland.
EM christian.braegger@kispi.uzh.ch
RI Braegger, Christian Peter/ABC-9884-2021
OI Braegger, Christian/0000-0001-8069-9875; Pittet,
   Valerie/0000-0003-2208-966X
FU Swiss National Science Foundation (SIBDCS) [3347CO-108792]
FX The study was supported by a research grant from the Swiss National
   Science Foundation (SIBDCS grant no. 3347CO-108792).
CR Abraham BP, 2012, J CLIN GASTROENTEROL, V46, P581, DOI 10.1097/MCG.0b013e318247c32f
   Adler J, 2017, J PEDIATR GASTR NUTR, V64, pE117, DOI 10.1097/MPG.0000000000001447
   Allez M, 2002, AM J GASTROENTEROL, V97, P947
   Avinash B, 2009, INDIAN PEDIATR, V46, P639
   Beaugerie L, 2006, GASTROENTEROLOGY, V130, P650, DOI 10.1053/j.gastro.2005.12.019
   Bernell O, 2000, ANN SURG, V231, P38, DOI 10.1097/00000658-200001000-00006
   Burke JP, 2013, INT J COLORECTAL DIS, V28, P1401, DOI 10.1007/s00384-013-1698-5
   Chouraki V, 2011, ALIMENT PHARM THER, V33, P1133, DOI 10.1111/j.1365-2036.2011.04628.x
   Cimmino MA, 2001, CLIN EXP RHEUMATOL, V19, P35
   Crombé V, 2011, INFLAMM BOWEL DIS, V17, P2144, DOI 10.1002/ibd.21615
   Cvijetic S, 2004, OSTEOPOROSIS INT, V15, P295, DOI 10.1007/s00198-003-1525-x
   Dotson JL, 2010, J PEDIATR GASTR NUTR, V51, P140, DOI 10.1097/MPG.0b013e3181ca4db4
   Duricova D, 2017, EUR J GASTROEN HEPAT, V29, P125, DOI 10.1097/MEG.0000000000000761
   Federal Office of Public Health, 2007, SWISS HLTH SURV
   Freeman HJ, 2004, J PEDIATR GASTR NUTR, V39, P183, DOI 10.1097/00005176-200408000-00011
   Frolkis AD, 2013, GASTROENTEROLOGY, V145, P996, DOI 10.1053/j.gastro.2013.07.041
   Fumery M, 2016, ALIMENT PHARM THER, V43, P346, DOI 10.1111/apt.13478
   Goodhand JR, 2012, INFLAMM BOWEL DIS, V18, P513, DOI 10.1002/ibd.21740
   Gower-Rousseau C, 2009, AM J GASTROENTEROL, V104, P2080, DOI 10.1038/ajg.2009.177
   Greuter T, 2017, J PEDIATR GASTR NUTR, V65, P200, DOI 10.1097/MPG.0000000000001455
   Gunesh S, 2008, ALIMENT PHARM THER, V27, P211, DOI 10.1111/j.1365-2036.2007.03576.x
   Herzog D, 2017, EUR J GASTROEN HEPAT, V29, P926, DOI 10.1097/MEG.0000000000000896
   Herzog D, 2014, EUR J GASTROEN HEPAT, V26, P1234, DOI 10.1097/MEG.0000000000000169
   Höie O, 2007, AM J GASTROENTEROL, V102, P1692, DOI 10.1111/j.1572-0241.2007.01265.x
   Jorgensen T, 2007, GI EPIDEMIOLOGY, P215
   Jose FA, 2009, INFLAMM BOWEL DIS, V15, P63, DOI 10.1002/ibd.20604
   Kugathasan S, 2017, LANCET, V389, P1710, DOI 10.1016/S0140-6736(17)30317-3
   Langholz E, 1997, SCAND J GASTROENTERO, V32, P139, DOI 10.3109/00365529709000184
   Lapidus A, 2006, WORLD J GASTROENTERO, V12, P75, DOI 10.3748/wjg.v12.i1.75
   Law ST, 2013, INDIAN PEDIATR, V50, P1148, DOI 10.1007/s13312-013-0301-z
   Lee JH, 2010, DIGESTION, V81, P237, DOI 10.1159/000253850
   LENNARDJONES JE, 1989, SCAND J GASTROENTERO, V24, P2, DOI 10.3109/00365528909091339
   Levine A, 2011, INFLAMM BOWEL DIS, V17, P1314, DOI 10.1002/ibd.21493
   Loftus CG, 2007, INFLAMM BOWEL DIS, V13, P254, DOI 10.1002/ibd.20029
   Loly C, 2008, SCAND J GASTROENTERO, V43, P948, DOI 10.1080/00365520801957149
   Lovasz BD, 2013, WORLD J GASTROENTERO, V19, P2217, DOI 10.3748/wjg.v19.i14.2217
   Majorana A, 2010, ORAL SURG ORAL MED O, V110, pE13, DOI 10.1016/j.tripleo.2010.02.025
   Mamula P, 2003, GASTROENTEROL CLIN N, V32, P967, DOI 10.1016/S0889-8553(03)00046-3
   Manser CN, 2014, INFLAMM BOWEL DIS, V20, P1548, DOI 10.1097/MIB.0000000000000123
   MEKHJIAN HS, 1979, GASTROENTEROLOGY, V77, P898
   Pittet V, 2013, DIGESTION, V87, P212, DOI 10.1159/000350954
   Pittet V, 2009, INT J EPIDEMIOL, V38, P922, DOI 10.1093/ije/dyn180
   Riva N, 2015, THROMB HAEMOSTASIS, V113, P1176, DOI 10.1160/TH14-06-0563
   Romberg-Camps MJL, 2009, AM J GASTROENTEROL, V104, P371, DOI 10.1038/ajg.2008.38
   Sauer CG, 2009, GASTROENTEROL CLIN N, V38, P611, DOI 10.1016/j.gtc.2009.07.010
   Schwartz DA, 2002, GASTROENTEROLOGY, V122, P875, DOI 10.1053/gast.2002.32362
   Shoag J, 2015, ADV CHRONIC KIDNEY D, V22, P273, DOI 10.1053/j.ackd.2015.04.004
   Silverberg MS, 2005, CAN J GASTROENTEROL, V19, p5A, DOI 10.1155/2005/269076
   Solberg IC, 2007, CLIN GASTROENTEROL H, V5, P1430, DOI 10.1016/j.cgh.2007.09.002
   Solberg IC, 2009, SCAND J GASTROENTERO, V44, P431, DOI 10.1080/00365520802600961
   Tarrant KM, 2008, AM J GASTROENTEROL, V103, P3082, DOI 10.1111/j.1572-0241.2008.02212.x
   Thia KT, 2010, GASTROENTEROLOGY, V139, P1147, DOI 10.1053/j.gastro.2010.06.070
   Uijterschout L, 2014, J PEDIATR GASTR NUTR, V58, P193, DOI 10.1097/MPG.0000000000000216
   Van Limbergent J, 2008, GASTROENTEROLOGY, V135, P1114, DOI 10.1053/j.gastro.2008.06.081
   Vavricka SR, 2015, INFLAMM BOWEL DIS, V21, P1794, DOI 10.1097/MIB.0000000000000429
   Vernier-Massouille G, 2008, GASTROENTEROLOGY, V135, P1106, DOI 10.1053/j.gastro.2008.06.079
   Wolters FL, 2007, SCAND J GASTROENTERO, V42, P333, DOI 10.1080/00365520600930750
   Wolters FL, 2006, SCAND J GASTROENTERO, V41, P46, DOI 10.1080/00365520600664250
NR 58
TC 27
Z9 29
U1 1
U2 15
PU LIPPINCOTT WILLIAMS & WILKINS
PI PHILADELPHIA
PA TWO COMMERCE SQ, 2001 MARKET ST, PHILADELPHIA, PA 19103 USA
SN 0954-691X
EI 1473-5687
J9 EUR J GASTROEN HEPAT
JI Eur. J. Gastroenterol. Hepatol.
PD JUN
PY 2018
VL 30
IS 6
BP 598
EP 607
DI 10.1097/MEG.0000000000001072
PG 10
WC Gastroenterology & Hepatology
WE Science Citation Index Expanded (SCI-EXPANDED)
SC Gastroenterology & Hepatology
GA GE5XZ
UT WOS:000431298900002
PM 29360691
OA Green Published
DA 2024-01-22
ER

PT J
AU Hong, SN
   Kim, HJ
   Kim, KH
   Han, SJ
   Ahn, IM
   Ahn, HS
AF Hong, S. N.
   Kim, H. J.
   Kim, K. H.
   Han, S. -J.
   Ahn, I. M.
   Ahn, H. S.
TI Risk of incident <i>Mycobacterium tuberculosis</i> infection in patients
   with inflammatory bowel disease: a nationwide population-based study in
   South Korea
SO ALIMENTARY PHARMACOLOGY & THERAPEUTICS
LA English
DT Article
ID INFLIXIMAB MAINTENANCE THERAPY; RANDOMIZED CONTROLLED-TRIALS;
   CROHNS-DISEASE; ULCERATIVE-COLITIS; ANTI-TNF; ACTIVE TUBERCULOSIS;
   NATURAL-HISTORY; REACTIVATION; PREDICTORS; ADALIMUMAB
AB Background
   The low incidence of Mycobacterium tuberculosis infection and lack of adequate controls have prevented researchers from estimating tuberculosis (TB) risk in inflammatory bowel disease (IBD) patients.
   Aim
   To evaluate the risk of incident TB among IBD patients.
   Methods
   Using the 2011-2013 data of the South Korean National Health Insurance (NHI) system, we calculated the incidence rates (IRs), standardised incidence ratio (SIR) and number needed to screen (NNS) for incident TB in IBD patients compared to the general population in terms of subtype, age, gender and IBD medications.
   Results
   The IR, SIR and NNS for TB in IBD patients were 223.9/100 000 person-years, 2.64 (2.30-3.01) and 446.6 (392.8-517.6), respectively. The TB IR in Crohn's disease (CD) patients was significantly higher than that in ulcerative colitis (UC) patients (340.1/100 000 person-years vs. 165.5/100 000 person-years, respectively; P < 0.001). The SIR and NNS for TB among CD patients were 4.00 (3.59-4.45) and 604.2 (506.1-749.6), respectively; those among UC patients were 1.95 (1.66-2.27) and 294.0 (246.9-363.4). The TB IRs in IBD patients did not differ significantly by age or gender (Ptrend = 0.505 and P = 0.861, respectively). The TB IRs among IBD patients prescribed 5-ASA, corticosteroids, immunomodulators and anti-TNF-alpha were 143.5, 208.5, 284.6 and 554.1 per 100 000 person-years, respectively. Among IBD patients treated using anti-TNF-alpha, the TB IR was significantly higher than that among all IBD patients (P < 0.001); the SIR and NNS for TB were 6.53 (5.99-7.09) and 180.5 (144.6-240.1) respectively.
   Conclusion
   Clinicians should be aware of the increased risk of active tuberculosis in patients with IBD who are receiving anti-TNF-alpha therapy.
C1 [Hong, S. N.] Sungkyunkwan Univ, Sch Med, Samsung Med Ctr, Dept Med, Seoul, South Korea.
   [Kim, H. J.; Ahn, I. M.; Ahn, H. S.] Korea Univ, Dept Prevent Med, Coll Med, 126-1,5 Ga, Seoul 136750, South Korea.
   [Kim, K. H.; Han, S. -J.] Korea Univ, Grad Sch, Dept Publ Hlth, Seoul, South Korea.
C3 Sungkyunkwan University (SKKU); Samsung Medical Center; Korea
   University; Korea University Medicine (KU Medicine); Korea University
RP Ahn, HS (通讯作者)，Korea Univ, Dept Prevent Med, Coll Med, 126-1,5 Ga, Seoul 136750, South Korea.
EM ahnhann@gmail.com
OI Han, Seung Jin/0000-0001-9721-1872
FU National Research Foundation of Korea - South Korean government
   [NRF-2014R1A2A1A11052136]
FX This work was supported by a grant from the National Research Foundation
   of Korea, which is funded by the South Korean government
   (NRF-2014R1A2A1A11052136).
CR Aberra FN, 2007, CLIN GASTROENTEROL H, V5, P1070, DOI 10.1016/j.cgh.2007.04.007
   Abreu C, 2013, J CROHNS COLITIS, V7, P175, DOI [10.1016/j.crohns.2012.04.018, 10.1016/j.crohns.2013.03.004]
   [Anonymous], 2013, PRINC REC
   BAHR GM, 1988, CLIN EXP IMMUNOL, V72, P26
   Beaugerie L, 2006, GASTROENTEROLOGY, V130, P650, DOI 10.1053/j.gastro.2005.12.019
   Byun JM, 2015, J KOREAN MED SCI, V30, P173, DOI 10.3346/jkms.2015.30.2.173
   Carpio D, 2016, J CROHNS COLITIS
   Cline JC, 1997, ANN PHARMACOTHER, V31, P775
   Dassopoulos T, 2013, GASTROENTEROLOGY, V145, P1464, DOI 10.1053/j.gastro.2013.10.046
   Deetlefs E, 2012, SAMJ S AFR MED J, V102, P802, DOI [10.7196/SAMJ.5609, 10.7196/samj.5609]
   Dye C, 2010, SCIENCE, V328, P856, DOI 10.1126/science.1185449
   Ferrante M, 2007, INFLAMM BOWEL DIS, V13, P123, DOI 10.1002/ibd.20054
   Gower-Rousseau C, 2009, AM J GASTROENTEROL, V104, P2080, DOI 10.1038/ajg.2009.177
   Gupta N, 2006, GASTROENTEROLOGY, V130, P1069, DOI 10.1053/j.gastro.2006.02.003
   Hanauer SB, 2002, LANCET, V359, P1541, DOI 10.1016/S0140-6736(02)08512-4
   Jauregui-Amezaga A, 2013, J CROHNS COLITIS, V7, P208, DOI 10.1016/j.crohns.2012.05.012
   Joint Committee for the Development of Korean Guidelines for Tuberculosis Korea Centers for Disease Control and Prevention., 2011, KOR GUID TUB
   Jostins L, 2012, NATURE, V491, P119, DOI 10.1038/nature11582
   Jung SM, 2015, INT J RHEUM DIS, V18, P323, DOI 10.1111/1756-185X.12530
   Kaminski MF, 2014, GUT, V63, P1112, DOI 10.1136/gutjnl-2013-304965
   Keane J, 2001, NEW ENGL J MED, V345, P1098, DOI 10.1056/NEJMoa011110
   Kim ES, 2015, WORLD J GASTROENTERO, V21, P3308, DOI 10.3748/wjg.v21.i11.3308
   Kim HJ, 2015, INFLAMM BOWEL DIS, V21, P623, DOI 10.1097/MIB.0000000000000313
   Lawrance IC, 2008, J GASTROEN HEPATOL, V23, pA195
   Lee JH, 2010, DIGESTION, V81, P237, DOI 10.1159/000253850
   Lee YM, 2015, J PEDIATR GASTR NUTR, V60, P737, DOI 10.1097/MPG.0000000000000711
   Lew WJ, 2006, INT J TUBERC LUNG D, V10, P1241
   Lorenzetti R, 2014, ANN MED, V46, P547, DOI 10.3109/07853890.2014.941919
   Lyadova IV, 2015, MEDIAT INFLAMM, V2015, DOI 10.1155/2015/854507
   Manosa Miriam, 2013, J Crohns Colitis, V7, pe499, DOI 10.1016/j.crohns.2013.04.021
   Naganuma M, 2013, J GASTROENTEROL, V48, P595, DOI 10.1007/s00535-012-0686-9
   Panaccione R, 2013, ALIMENT PHARM THER, V38, P1236, DOI 10.1111/apt.12499
   Pigneur B, 2010, INFLAMM BOWEL DIS, V16, P953, DOI 10.1002/ibd.21152
   Rahier JF, 2014, J CROHNS COLITIS, V8, P443, DOI 10.1016/j.crohns.2013.12.013
   Reinisch W, 2012, INFLAMM BOWEL DIS, V18, P201, DOI 10.1002/ibd.21697
   Sandborn WJ, 2007, GUT, V56, P1232, DOI 10.1136/gut.2006.106781
   Sands BE, 2004, NEW ENGL J MED, V350, P876, DOI 10.1056/NEJMoa030815
   Siegel Corey A, 2009, Therap Adv Gastroenterol, V2, P245, DOI 10.1177/1756283X09336364
   Solberg IC, 2007, CLIN GASTROENTEROL H, V5, P1430, DOI 10.1016/j.cgh.2007.09.002
   Souto A, 2014, RHEUMATOLOGY, V53, P1872, DOI 10.1093/rheumatology/keu172
   Theis VS, 2008, ALIMENT PHARM THER, V27, P19, DOI 10.1111/j.1365-2036.2007.03553.x
   Van Limbergent J, 2008, GASTROENTEROLOGY, V135, P1114, DOI 10.1053/j.gastro.2008.06.081
   Xie X, 2014, J MICROBIOL IMMUNOL, V47, P268, DOI 10.1016/j.jmii.2013.03.005
   Yarur Andres J, 2011, Gastroenterol Hepatol (N Y), V7, P652
NR 44
TC 25
Z9 25
U1 0
U2 12
PU WILEY-BLACKWELL
PI HOBOKEN
PA 111 RIVER ST, HOBOKEN 07030-5774, NJ USA
SN 0269-2813
EI 1365-2036
J9 ALIMENT PHARM THER
JI Aliment. Pharmacol. Ther.
PD JAN
PY 2017
VL 45
IS 2
BP 253
EP 263
DI 10.1111/apt.13851
PG 11
WC Gastroenterology & Hepatology; Pharmacology & Pharmacy
WE Science Citation Index Expanded (SCI-EXPANDED)
SC Gastroenterology & Hepatology; Pharmacology & Pharmacy
GA EE2VA
UT WOS:000389441900005
PM 27933686
OA Bronze
DA 2024-01-22
ER

PT J
AU Stas, P
   D'Hoore, A
   Van Assche, G
   Geboes, K
   Steenkiste, E
   Penninckx, F
   Rutgeerts, P
   Vermeire, S
AF Stas, Ph.
   D'Hoore, A.
   Van Assche, G.
   Geboes, K.
   Steenkiste, E.
   Penninckx, F.
   Rutgeerts, P.
   Vermeire, S.
TI Miliary tuberculosis following infliximab therapy for Crohn disease: A
   case report and review of the literature
SO ACTA GASTRO-ENTEROLOGICA BELGICA
LA English
DT Review
ID TUMOR-NECROSIS-FACTOR; TNF-ALPHA TREATMENT; APOPTOSIS
AB We present a case of miliary tuberculosis diagnosed 15 months after infliximab treatment despite negative screening for previous exposure to Mycobacteria on skin PPD and chest X-ray. This case shows that - although screening for TB with a skin PPD and a chest X-ray should be performed in all patients - this is not 100% effective and may be a problem in patients on concomitant immunosuppression. The clinical course of this patient further shows that in a patient treated with anti-TNF antibodies who's condition does not improve one should always be aware of the possibility of a tuberculosis infection. Even though tuberculosis is usually not rapidly fatal, the disease may show a fulminant course in immunocompromised patients.
C1 Univ Hosp Gasthuisberg, Dept Gastroenterol, B-3000 Louvain, Belgium.
C3 KU Leuven; University Hospital Leuven
RP Vermeire, S (通讯作者)，Univ Clin Gasthuisberg, Gastroenterol Unit, Herestr 49, B-3000 Louvain, Belgium.
EM Severine.Vermeire@uz.kuleuven.ac.be
OI Vermeire, Severine/0000-0001-9942-3019
CR [Anonymous], 2003, AM J RESP CRIT CARE, V167, P603
   Baert F, 2003, NEW ENGL J MED, V348, P601, DOI 10.1056/NEJMoa020888
   Colombel JF, 2004, GASTROENTEROLOGY, V126, P19, DOI 10.1053/j.gastro.2003.10.047
   Dunlap NE, 2000, AM J RESP CRIT CARE, V161, P1376, DOI 10.1164/ajrccm.161.4.16141
   Gardam MA, 2003, LANCET INFECT DIS, V3, P148, DOI 10.1016/S1473-3099(03)00545-0
   Hanauer SB, 2002, LANCET, V359, P1541, DOI 10.1016/S0140-6736(02)08512-4
   HOLDEN M, 1971, NEW ENGL J MED, V285, P1506, DOI 10.1056/NEJM197112302852704
   Jasmer RM, 2002, NEW ENGL J MED, V347, P1860, DOI 10.1056/NEJMcp021045
   Keane J, 2001, NEW ENGL J MED, V345, P1098, DOI 10.1056/NEJMoa011110
   Lügering A, 2001, GASTROENTEROLOGY, V121, P1145, DOI 10.1053/gast.2001.28702
   Martínez ON, 2001, AM J GASTROENTEROL, V96, P1665
   Ormerod LP, 2004, THORAX, V59, P921, DOI 10.1136/thx.2004.029991
   Pai M, 2004, LANCET INFECT DIS, V4, P761, DOI 10.1016/S1473-3099(04)01206-X
   Papadakis KA, 2000, GASTROENTEROLOGY, V119, P1148, DOI 10.1053/gast.2000.18160
   Rutgeerts P, 2004, GASTROENTEROLOGY, V126, P1593, DOI 10.1053/j.gastro.2004.02.070
   Sands BE, 2004, NEW ENGL J MED, V350, P876, DOI 10.1056/NEJMoa030815
   Sorrentino D, 2004, INFLAMM BOWEL DIS, V10, P438, DOI 10.1097/00054725-200407000-00018
   Uthman I, 2004, CLIN RHEUMATOL, V23, P279, DOI 10.1007/s10067-004-0873-z
   Van Den Brande JMH, 2003, GASTROENTEROLOGY, V124, P1774, DOI 10.1016/S0016-5085(03)00382-2
   Wagner TE, 2002, AM J MED, V112, P67, DOI 10.1016/S0002-9343(01)01035-X
   Wallis RS, 2004, CLIN INFECT DIS, V38, P1261, DOI 10.1086/383317
NR 21
TC 15
Z9 15
U1 0
U2 0
PU UNIV CATHOLIQUE LOUVAIN-UCL
PI BRUSSELS
PA CLIN UNIV SAINT LUC, AVE HIPPOCRATE 10, BRUSSELS, B-1200, BELGIUM
SN 1784-3227
J9 ACTA GASTRO-ENT BELG
JI Acta Gastro-Enterol. Belg.
PD APR-JUN
PY 2006
VL 69
IS 2
BP 217
EP 220
PG 4
WC Gastroenterology & Hepatology
WE Science Citation Index Expanded (SCI-EXPANDED)
SC Gastroenterology & Hepatology
GA 085OH
UT WOS:000240612900007
PM 16929619
DA 2024-01-22
ER

PT J
AU Li, Y
   Shen, B
AF Li, Yue
   Shen, Bo
TI Evaluating Pouch Problems
SO GASTROENTEROLOGY CLINICS OF NORTH AMERICA
LA English
DT Article
DE Complications; Inflammatory bowel disease; Ulcerative colitis; Crohn
   disease; Ileal pouch-anal anastomosis
ID ANAL TRANSITIONAL ZONE; QUALITY-OF-LIFE; ANTINEUTROPHIL CYTOPLASMIC
   ANTIBODY; CLOSTRIDIUM-DIFFICILE INFECTION; ULCERATIVE-COLITIS PATIENTS;
   INFLAMMATORY-BOWEL-DISEASE; NEEDLE-KNIFE TREATMENT; ILEAL POUCH;
   RESTORATIVE PROCTOCOLECTOMY; ILEOANAL POUCH
AB Restorative proctocolectomy with ileal pouch-anal anastomosis has become the surgical treatment of choice for the majority of patients with ulcerative colitis who require colectomy. However, adverse sequelae of mechanical, inflammatory, functional, neoplastic, or metabolic conditions often occur after restorative proctocolectomy. Recognition of the disease conditions of the ileal pouch can be challenging for practicing gastroenterologists. Accurate diagnosis and classification of the disease conditions are imperative for proper management and prognosis.
C1 [Li, Yue; Shen, Bo] Cleveland Clin Fdn, Inst Digest Dis, Cleveland, OH 44195 USA.
   [Li, Yue] Peking Union Med Coll Hosp, Dept Gastroenterol, Beijing, Peoples R China.
C3 Cleveland Clinic Foundation; Chinese Academy of Medical Sciences -
   Peking Union Medical College; Peking Union Medical College Hospital
RP Shen, B (通讯作者)，Cleveland Clin Fdn, Inst Digest Dis, 9500 Euclid Ave, Cleveland, OH 44195 USA.
EM shenb@ccf.org
CR Achkar JP, 2005, CLIN GASTROENTEROL H, V3, P60, DOI 10.1016/S1542-3565(04)00604-4
   Aisenberg J, 2004, AM J GASTROENTEROL, V99, P432, DOI 10.1111/j.1572-0241.2004.04107.x
   Akbari RP, 2009, DIS COLON RECTUM, V52, P452, DOI 10.1007/DCR.0b013e31819a20e0
   Baixauli J, 2004, DIS COLON RECTUM, V47, P2, DOI 10.1007/s10350-003-0003-z
   Belliveau P, 1999, CAN J SURG, V42, P345
   Bernstein CN, 2001, THROMB HAEMOSTASIS, V85, P430
   Brett PM, 1996, EUR J GASTROEN HEPAT, V8, P951, DOI 10.1097/00042737-199610000-00003
   Carter MJ, 2001, GASTROENTEROLOGY, V121, P805, DOI 10.1053/gast.2001.28017
   Casadesus D, 2007, WORLD J GASTROENTERO, V13, P1085, DOI 10.3748/wjg.v13.i7.1085
   Cohen SH, 2010, INFECT CONT HOSP EP, V31, P431, DOI 10.1086/651706
   Cosnes J, 2011, GASTROENTEROLOGY, V140, P1785, DOI 10.1053/j.gastro.2011.01.055
   Das P, 2007, COLORECTAL DIS, V9, P15, DOI 10.1111/j.1463-1318.2006.01148.x
   Dendrinos KG, 2006, J GASTROINTEST SURG, V10, P1060, DOI 10.1016/j.gassur.2006.02.004
   DEUTSCH AA, 1991, DIS COLON RECTUM, V34, P475, DOI 10.1007/BF02049932
   Ehsan M, 2004, DIS COLON RECTUM, V47, P885, DOI 10.1007/s10350-004-0511-5
   Fazio VW, 1999, ANN SURG, V230, P575, DOI 10.1097/00000658-199910000-00013
   FAZIO VW, 1995, ANN SURG, V222, P120, DOI 10.1097/00000658-199508000-00003
   Ferrante M, 2008, INFLAMM BOWEL DIS, V14, P20, DOI 10.1002/ibd.20278
   Fleshner P, 2008, CLIN GASTROENTEROL H, V6, P561, DOI 10.1016/j.cgh.2008.01.002
   Fleshner P, 2007, CLIN GASTROENTEROL H, V5, P952, DOI 10.1016/j.cgh.2007.03.020
   Fleshner PR, 2001, GUT, V49, P671, DOI 10.1136/gut.49.5.671
   Freeman H, 2001, CAN J GASTROENTEROL, V15, P485, DOI 10.1155/2001/431437
   GEMLO BT, 1992, ARCH SURG-CHICAGO, V127, P784
   Gionchetti P, 2000, GASTROENTEROLOGY, V119, P305, DOI 10.1053/gast.2000.9370
   Gionchetti P, 2003, GASTROENTEROLOGY, V124, P1202, DOI 10.1016/S0016-5085(03)00171-9
   Goldberg PA, 1996, GUT, V38, P549, DOI 10.1136/gut.38.4.549
   Goldstein NS, 1997, AM J SURG PATHOL, V21, P1343, DOI 10.1097/00000478-199711000-00009
   GROBLER SP, 1993, GUT, V34, P1384, DOI 10.1136/gut.34.10.1384
   Gullberg K, 1997, GASTROENTEROLOGY, V112, P1487, DOI 10.1016/S0016-5085(97)70029-5
   Hahnloser D, 2007, BRIT J SURG, V94, P333, DOI 10.1002/bjs.5464
   Hartley JE, 2004, DIS COLON RECTUM, V47, P1808, DOI 10.1007/s10350-004-0644-6
   Hata K, 2003, SCAND J GASTROENTERO, V38, P1055, DOI 10.1080/00365520310005938
   He XS, 2010, INFLAMM BOWEL DIS, V16, P903, DOI 10.1002/ibd.21121
   Heuschen UA, 2001, GASTROENTEROLOGY, V120, P841, DOI 10.1053/gast.2001.22434
   Hrung JM, 1998, ABDOM IMAGING, V23, P375, DOI 10.1007/s002619900364
   Hueting WE, 2005, DIGEST SURG, V22, P69, DOI 10.1159/000085356
   Hurlstone D P, 2004, Tech Coloproctol, V8, P173, DOI 10.1007/s10151-004-0083-3
   Hurlstone DP, 2004, TECH COLOPROCTOL, V8, P178
   Itzkowitz SH, 2005, INFLAMM BOWEL DIS, V11, P314, DOI 10.1097/01.MIB.0000160811.76729.d5
   Johnson MW, 2008, EUR J GASTROEN HEPAT, V20, P174, DOI 10.1097/MEG.0b013e3282f1c9a7
   Kariv R, 2010, GASTROENTEROLOGY, V139, P806, DOI 10.1053/j.gastro.2010.05.085
   Keighley M R, 2000, Acta Chir Iugosl, V47, P27
   Kirat HT, 2011, INFLAMM BOWEL DIS, V17, P1287, DOI 10.1002/ibd.21503
   KMIOT WA, 1989, BRIT J SURG, V76, P148, DOI 10.1002/bjs.1800760214
   Kuisma J, 2004, SCAND J GASTROENTERO, V39, P544, DOI 10.1080/00365520410004668
   Kuisma J, 2002, SCAND J GASTROENTERO, V37, P171, DOI 10.1080/003655202753416830
   Lee SW, 2005, COLORECTAL DIS, V7, P591, DOI 10.1111/j.1463-1318.2005.00794.x
   Lepistö A, 2002, DIS COLON RECTUM, V45, P1289, DOI 10.1097/01.DCR.0000027032.95753.11
   Li Y, 2011, ENDOSCOPY, V43, pE343, DOI 10.1055/s-0030-1256840
   Lian L, 2010, ENDOSCOPY, V42, pE14, DOI 10.1055/s-0029-1215257
   Lian L, 2010, DIS COLON RECTUM, V53, P1446, DOI 10.1007/DCR.0b013e3181eba46c
   Lian L, 2009, DIS COLON RECTUM, V52, P1912, DOI 10.1007/DCR.0b013e3181b300f4
   Libicher M, 1998, J COMPUT ASSIST TOMO, V22, P664, DOI 10.1097/00004728-199807000-00029
   Lim M, 2008, DIS COLON RECTUM, V51, P96, DOI 10.1007/s10350-007-9151-x
   Lipman JM, 2011, DIS COLON RECTUM, V54, P311, DOI 10.1007/DCR.0b013e3181fded4d
   Liu ZX, 2011, CANCER-AM CANCER SOC, V117, P3081, DOI 10.1002/cncr.25886
   Liu ZX, 2011, SURG ENDOSC, V25, P3509, DOI 10.1007/s00464-011-1749-3
   LOHMULLER JL, 1990, ANN SURG, V211, P622
   Lu H, 2010, INFLAMM BOWEL DIS, V16, P1678, DOI 10.1002/ibd.21239
   M'Koma AE, 2006, INT J COLORECTAL DIS, V21, P711, DOI 10.1007/s00384-005-0076-3
   McLaughlin SD, 2009, INFLAMM BOWEL DIS, V15, P1256, DOI 10.1002/ibd.20874
   McLaughlin SD, 2009, CLIN GASTROENTEROL H, V7, P545, DOI 10.1016/j.cgh.2009.01.002
   Meier CB, 2005, INFLAMM BOWEL DIS, V11, P965, DOI 10.1097/01.MIB.0000186407.25694.cf
   Melmed GY, 2008, DIS COLON RECTUM, V51, P100, DOI 10.1007/s10350-007-9158-3
   Merchea A, 2011, TECH COLOPROCTOL
   Merrett MN, 1996, GUT, V38, P362, DOI 10.1136/gut.38.3.362
   Miller HL, 2012, INFLAMM BOWEL DIS
   Mimura T, 2004, GUT, V53, P108, DOI 10.1136/gut.53.1.108
   Moonka D, 1998, AM J GASTROENTEROL, V93, P264, DOI 10.1111/j.1572-0241.1998.00264.x
   Muñoz-Juarez M, 1999, DIS COLON RECTUM, V42, P117, DOI 10.1007/BF02235196
   Nadgir Rohini N, 2006, AJR Am J Roentgenol, V187, pW386, DOI 10.2214/AJR.05.1019
   Navaneethan U, 2011, J GASTROINTEST SURG, V15, P1577, DOI 10.1007/s11605-011-1586-7
   Navaneethan Udayakumar, 2010, Curr Gastroenterol Rep, V12, P485, DOI 10.1007/s11894-010-0143-y
   Navaneethan U, 2010, AM J GASTROENTEROL, V105, P51, DOI 10.1038/ajg.2009.530
   Navaneethan U, 2009, AM J GASTROENTEROL, V104, P2467, DOI 10.1038/ajg.2009.343
   Navaneethan U, 2009, AM J GASTROENTEROL, V104, P2606, DOI 10.1038/ajg.2009.392
   Neilly P, 1999, AUST NZ J SURG, V69, P22, DOI 10.1046/j.1440-1622.1999.01464.x
   Obusez EC, 2011, SURG ENDOSC, V25, P1306, DOI 10.1007/s00464-010-1339-9
   Odze RD, 2002, MODERN PATHOL, V15, P379, DOI 10.1038/modpathol.3880534
   Oikonomou IK, 2007, DIS COLON RECTUM, V50, P69, DOI 10.1007/s10350-006-0752-6
   Okon A, 2005, AM SURGEON, V71, P821
   Olsen KO, 1999, BRIT J SURG, V86, P493, DOI 10.1046/j.1365-2168.1999.01076.x
   Pakarinen MP, 2010, INFLAMM BOWEL DIS, V16, P482, DOI 10.1002/ibd.21069
   Panis Y, 1996, LANCET, V347, P854, DOI 10.1016/S0140-6736(96)91344-6
   PARKS AG, 1978, BRIT MED J, V2, P85, DOI 10.1136/bmj.2.6130.85
   Parsi MA, 2004, GASTROENTEROLOGY, V126, P1280, DOI 10.1053/j.gastro.2004.02.012
   Parsi MA, 2008, J CLIN GASTROENTEROL, V42, P799, DOI 10.1097/MCG.0b013e318074fdfe
   Paye F, 1996, BRIT J SURG, V83, P1574, DOI 10.1002/bjs.1800831127
   Penna C, 1996, GUT, V38, P234, DOI 10.1136/gut.38.2.234
   Peterson LR, 2011, AM J CLIN PATHOL, V136, P372, DOI 10.1309/AJCPTP5XKRSNXVIL
   Peyrègne V, 2000, INT J COLORECTAL DIS, V15, P49, DOI 10.1007/s003840050007
   Prudhomme M, 2006, BRIT J SURG, V93, P82, DOI 10.1002/bjs.5147
   Rahman M, 2011, INT J COLORECTAL DIS, V26, P553, DOI 10.1007/s00384-011-1140-9
   Rajaratnam SG, 2011, INT J COLORECTAL DIS, V26, P1365, DOI 10.1007/s00384-011-1274-9
   Remzi FH, 2003, DIS COLON RECTUM, V46, P6, DOI 10.1007/s10350-004-6488-2
   Remzi FH, 2002, SURGERY, V132, P655, DOI 10.1067/msy.2002.127689
   Rossi HL, 2002, AM SURGEON, V68, P628
   Sagap I, 2006, SURGERY, V140, P691, DOI 10.1016/j.surg.2006.07.015
   Sagar PM, 1996, DIS COLON RECTUM, V39, P893, DOI 10.1007/BF02053988
   SAGAR PM, 1994, BRIT J SURG, V81, P325, DOI 10.1002/bjs.1800810304
   SANDBORN WJ, 1994, MAYO CLIN PROC, V69, P409, DOI 10.1016/S0025-6196(12)61634-6
   SANDBORN WJ, 1994, GASTROENTEROLOGY, V107, P1856, DOI 10.1016/0016-5085(94)90832-X
   Schaus BJ, 2007, DIS COLON RECTUM, V50, P832, DOI 10.1007/s10350-006-0871-0
   Schmidt CM, 1998, ANN SURG, V227, P654, DOI 10.1097/00000658-199805000-00006
   Schwartz DA, 2001, GASTROENTEROLOGY, V121, P1064, DOI 10.1053/gast.2001.28676
   Sehgal R, 2010, DIS COLON RECTUM, V53, P1487, DOI 10.1007/DCR.0b013e3181f22635
   Selvaggi F, 2006, INT J COLORECTAL DIS, V21, P448, DOI 10.1007/s00384-005-0036-y
   Shen B, 2004, AM J GASTROENTEROL, V99, P2340, DOI 10.1111/j.1572-0241.2004.40604.x
   Shen B, 2006, CLIN GASTROENTEROL H, V4, P81, DOI 10.1016/j.cgh.2005.10.004
   Shen B, 2005, AM J GASTROENTEROL, V100, P93, DOI 10.1111/j.1572-0241.2005.40778.x
   Shen B, 2004, AM J GASTROENTEROL, V99, P1527, DOI 10.1111/j.1572-0241.2004.30518.x
   Shen B, 2003, AM J GASTROENTEROL, V98, P2460, DOI 10.1016/S0002-9270(03)00716-0
   Shen B, 2003, DIS COLON RECTUM, V46, P748, DOI 10.1007/s10350-004-6652-8
   Shen B, 2002, AM J GASTROENTEROL, V97, P972
   Shen B, 2001, GASTROENTEROLOGY, V121, P261, DOI 10.1053/gast.2001.26290
   Shen B, 2008, CLIN GASTROENTEROL H, V6, P782, DOI 10.1016/j.cgh.2008.02.021
   Shen B, 2008, CLIN GASTROENTEROL H, V6, P145, DOI 10.1016/j.cgh.2007.11.006
   Shen B, 2006, DIGEST DIS SCI, V51, P2361, DOI 10.1007/s10620-006-9172-7
   Shen B, 2011, INFLAMM BOWEL DIS, V17, P1249, DOI 10.1002/ibd.21448
   Shen B, 2011, INFLAMM BOWEL DIS, V17, P1247, DOI 10.1002/ibd.21441
   Shen B, 2011, INFLAMM BOWEL DIS, V17, P994, DOI 10.1002/ibd.21412
   Shen B, 2010, INFLAMM BOWEL DIS, V16, P836, DOI 10.1002/ibd.21129
   Shen B, 2009, NAT REV GASTRO HEPAT, V6, P492, DOI 10.1038/nrgastro.2009.105
   Shen B, 2009, INFLAMM BOWEL DIS, V15, P284, DOI 10.1002/ibd.20661
   Shen B, 2009, AM J GASTROENTEROL, V104, P655, DOI 10.1038/ajg.2008.76
   Shen B, 2009, AM J GASTROENTEROL, V104, P639, DOI 10.1038/ajg.2008.78
   Stallmach A, 1998, GUT, V43, P499, DOI 10.1136/gut.43.4.499
   Steens J, 2002, DIS COLON RECTUM, V45, P1295, DOI 10.1007/s10350-004-6413-8
   Steens J, 2001, BRIT J SURG, V88, P1492, DOI 10.1046/j.0007-1323.2001.01903.x
   Steens J, 2001, DIGEST DIS SCI, V46, P731, DOI 10.1023/A:1010731813255
   Stocchi L, 2001, GASTROENTEROL CLIN N, V30, P223, DOI 10.1016/S0889-8553(05)70175-8
   Swarnkar K, 2004, Colorectal Dis, V6, P133, DOI 10.1111/j.1463-1318.2004.00575.x
   Tang LD, 2010, INFLAMM BOWEL DIS, V16, P1526, DOI 10.1002/ibd.21199
   THOENI RF, 1990, AM J ROENTGENOL, V154, P73, DOI 10.2214/ajr.154.1.2104730
   Thomas PD, 2001, SCAND J GASTROENTERO, V36, P258, DOI 10.1080/003655201750074519
   Thompson-Fawcett MW, 2001, DIS COLON RECTUM, V44, P347, DOI 10.1007/BF02234731
   Thompson-Fawcett MW, 2001, GASTROENTEROLOGY, V121, P275, DOI 10.1053/gast.2001.26442
   Thompson-Fawcett MW, 1999, DIS COLON RECTUM, V42, P348, DOI 10.1007/BF02236352
   Tulchinsky H, 2003, ANN SURG, V238, P229, DOI 10.1097/01.sla.0000082121.84763.4c
   Tyler AD, 2011, CLIN GASTROENTEROL H
   TYSK C, 1994, DIS COLON RECTUM, V37, P1034, DOI 10.1007/BF02049320
   van Duijvendijk P, 1999, J GASTROINTEST SURG, V3, P325, DOI 10.1016/S1091-255X(99)80075-4
   VERESS B, 1995, GASTROENTEROLOGY, V109, P1090, DOI 10.1016/0016-5085(95)90566-9
   Walkowiak J, 2005, SCAND J GASTROENTERO, V40, P1493, DOI 10.1080/00365520500319112
   Wasmuth HH, 2010, J GASTROINTEST SURG, V14, P1099, DOI 10.1007/s11605-010-1223-x
   Widgren S, 1997, PATHOL RES PRACT, V193, P643, DOI 10.1016/S0344-0338(97)80044-1
   Yu CS, 2000, DIS COLON RECTUM, V43, P1487, DOI 10.1007/BF02236726
   ZIV Y, 1994, DIS COLON RECTUM, V37, P1281, DOI 10.1007/BF02257797
NR 148
TC 16
Z9 18
U1 0
U2 4
PU W B SAUNDERS CO-ELSEVIER INC
PI PHILADELPHIA
PA 1600 JOHN F KENNEDY BOULEVARD, STE 1800, PHILADELPHIA, PA 19103-2899 USA
SN 0889-8553
EI 1558-1942
J9 GASTROENTEROL CLIN N
JI Gastroenterol. Clin. North Am.
PD JUN
PY 2012
VL 41
IS 2
BP 355
EP +
DI 10.1016/j.gtc.2012.01.013
PG 26
WC Gastroenterology & Hepatology
WE Science Citation Index Expanded (SCI-EXPANDED)
SC Gastroenterology & Hepatology
GA 941HQ
UT WOS:000303954700008
PM 22500523
DA 2024-01-22
ER

PT J
AU Fichera, A
   McCormack, R
   Rubin, VA
   Hurst, RD
   Michelassi, F
AF Fichera, A
   McCormack, R
   Rubin, VA
   Hurst, RD
   Michelassi, F
TI Long-term outcome of surgically treated Crohn's colitis: A prospective
   study
SO DISEASES OF THE COLON & RECTUM
LA English
DT Article; Proceedings Paper
CT Annual Meeting of the American-Society-of-Colon-and-Rectal-Surgeons
CY MAY 08-13, 2004
CL Dallas, TX
SP Amer Soc Colon & Rectal Surg
DE Crohn's disease; surgery; intestinal stoma
ID POUCH-ANAL ANASTOMOSIS; INFLAMMATORY-BOWEL-DISEASE; QUALITY-OF-LIFE;
   ILEORECTAL ANASTOMOSIS; TOTAL COLECTOMY; COLONIC RESECTION;
   STRICTUREPLASTY; RECURRENCE; PROGNOSIS; PROCTOCOLECTOMY
AB PURPOSE: Although bowel-sparing techniques have been published for treatment of Crohn's disease of the small bowel because of its relentless nature, extent of resection in Crohn's colitis is still a topic of debate. This study was designed to prospectively evaluate the long-term outcomes of patients with isolated Crohn's colitis to identify patients that may benefit from initial more aggressive resection. METHODS: We identified 179 patients with Crohn's disease operated on for primary colonic disease. They were divided into segmental colectomy, total abdominal colectomy, and total proctocolectomy groups, based on their initial operation. They were further characterized by extent and location of colonic involvement. Long-term outcome variables evaluated included colonic and small-bowel surgical recurrences, postoperative complications and long-term sequelae, long-term need for medical therapy, and need for permanent fecal diversion. RESULTS: Fifty-five patients Underwent segmental colectomy, 49 total abdominal colectomy, and 75 total proctocolectomy. Patients with diffuse colonic involvement were significantly less likely to undergo segmental colectomy than total abdominal colectomy (P < 0.0001) or total proctocolectomy (P < 0.0001). Patients with distal involvement or pancolitis were significantly less likely to undergo segmental colectomy than total abdominal colectomy (P < 0.0001) or total proctocolectomy (P < 0.0001). Overall there were 31 patients (24.4 percent) with surgical Crohn's recurrences during follow-up: 19 (38.8 percent) in the segmental colectomy, 8 (22.9 percent) in the total abdominal colectomy, and 4 (9.3 percent) in the total proctocolectomy group. There was a significant difference in time to recurrence between the three groups by log-rank test (P = 0.017). Segmental colectomy patients had a significantly shorter time to first recurrence than total proctocolectomy patients (P = 0.014). After adjusting for extent of disease, the segmental colectomy group had a significantly greater risk of surgical recurrence than the total proctocolectomy group (P = 0.006). Total proctocolectomy patients were significantly less likely to be still taking medications one year after the index operation than total abdominal colectomy patients (P = 0.003) and segmental colectomy patients (P = 0.0003). During follow-up, patients with isolated distal disease were significantly more likely to require a permanent stoma than patients with isolated proximal disease (P = 0.004). CONCLUSIONS: A more aggressive approach should be considered in patients with diffuse and distal Crohn's colitis. Total proctocolectomy in the properly selected patients is associated with low morbidity, lower risk of recurrence, and longer time to recurrence. Patients after total proctocolectomy are more likely to be weaned off all Crohn's-related medications. Long-term rate of permanent fecal diversion is significantly higher in patients with distal disease.
C1 Univ Chicago, Dept Surg, Chicago, IL 60637 USA.
   Univ Chicago, Pritzker Sch Med, Chicago, IL 60637 USA.
C3 University of Chicago; University of Chicago
RP Fichera, A (通讯作者)，Univ Chicago, Dept Surg, 5841 S Maryland Ave,MC 5093, Chicago, IL 60637 USA.
EM afichera@surgery.bsd.uchicago.edu
CR ALLAN A, 1989, WORLD J SURG, V13, P611, DOI 10.1007/BF01658882
   AMBROSE NS, 1984, GUT, V25, P223, DOI 10.1136/gut.25.3.223
   Bernell O, 2001, DIS COLON RECTUM, V44, P647, DOI 10.1007/BF02234559
   BUCHMANN P, 1981, BRIT J SURG, V68, P7, DOI 10.1002/bjs.1800680103
   CHEVALLIER JM, 1993, GASTROEN CLIN BIOL, V17, P723
   Cirincione E, 2000, DIS COLON RECTUM, V43, P544, DOI 10.1007/BF02237203
   Cohen RD, 2002, ALIMENT PHARM THER, V16, P1603, DOI 10.1046/j.1365-2036.2002.01323.x
   DEUTSCH AA, 1991, DIS COLON RECTUM, V34, P475, DOI 10.1007/BF02049932
   Dietz DW, 2001, J AM COLL SURGEONS, V192, P330, DOI 10.1016/S1072-7515(01)00775-X
   FARMER RG, 1985, GASTROENTEROLOGY, V88, P1818, DOI 10.1016/0016-5085(85)90006-X
   GOLIGHER JC, 1988, WORLD J SURG, V12, P139, DOI 10.1007/BF01658043
   Greenstein AJ, 2000, MT SINAI J MED, V67, P227
   HAMILTON SR, 1985, GASTROENTEROLOGY, V89, P398, DOI 10.1016/0016-5085(85)90343-9
   Hurst RD, 1997, SURGERY, V122, P661, DOI 10.1016/S0039-6060(97)90071-4
   HYMAN NH, 1991, DIS COLON RECTUM, V34, P653, DOI 10.1007/BF02050345
   KEIGHLEY MRB, 1982, GUT, V23, P102, DOI 10.1136/gut.23.2.102
   KOHLER LW, 1991, GASTROENTEROLOGY, V101, P679
   KORELITZ BI, 1972, NEW ENGL J MED, V287, P110, DOI 10.1056/NEJM197207202870302
   Lichtenstein Gary R, 2002, Rev Gastroenterol Disord, V2 Suppl 2, pS16
   LOCK MR, 1981, ANN SURG, V194, P754, DOI 10.1097/00000658-198112000-00016
   LONGO WE, 1992, DIS COLON RECTUM, V35, P1066, DOI 10.1007/BF02252997
   LONGO WE, 1988, ARCH SURG-CHICAGO, V123, P588
   Martel P, 2002, J AM COLL SURGEONS, V194, P448, DOI 10.1016/S1072-7515(02)01122-5
   Michelassi F, 1993, Adv Surg, V26, P307
   Michelassi F, 2000, ANN SURG, V232, P401, DOI 10.1097/00000658-200009000-00012
   NUGENT FW, 1973, GASTROENTEROLOGY, V65, P398
   Panis Y, 1996, LANCET, V347, P854, DOI 10.1016/S0140-6736(96)91344-6
   Pastore RLO, 1997, DIS COLON RECTUM, V40, P1455, DOI 10.1007/BF02070712
   Ribeiro MB, 1996, ANN SURG, V223, P186, DOI 10.1097/00000658-199602000-00011
   Rieger N, 1999, AUST NZ J SURG, V69, P28, DOI 10.1046/j.1440-1622.1999.01486.x
   Sagar PM, 1996, DIS COLON RECTUM, V39, P893, DOI 10.1007/BF02053988
   SANFEY H, 1984, AM J SURG, V147, P38, DOI 10.1016/0002-9610(84)90031-X
   SCAMMELL BE, 1987, BRIT J SURG, V74, P671, DOI 10.1002/bjs.1800740805
   TJANDRA JJ, 1994, BRIT J SURG, V81, P561, DOI 10.1002/bjs.1800810426
   WEEDON DD, 1973, NEW ENGL J MED, V289, P1099, DOI 10.1056/NEJM197311222892101
   Yamamoto T, 1999, BRIT J SURG, V86, P1069, DOI 10.1046/j.1365-2168.1999.01189.x
   YAMAZAKI Y, 1991, AM J GASTROENTEROL, V86, P882
   Ying LT, 1998, CAN J GASTROENTEROL, V12, P265, DOI 10.1155/1998/125235
NR 38
TC 86
Z9 91
U1 0
U2 4
PU SPRINGER
PI NEW YORK
PA 233 SPRING STREET, NEW YORK, NY 10013 USA
SN 0012-3706
J9 DIS COLON RECTUM
JI Dis. Colon Rectum
PD MAY
PY 2005
VL 48
IS 5
BP 963
EP 969
DI 10.1007/s10350-004-0906-3
PG 7
WC Gastroenterology & Hepatology; Surgery
WE Conference Proceedings Citation Index - Science (CPCI-S); Science Citation Index Expanded (SCI-EXPANDED)
SC Gastroenterology & Hepatology; Surgery
GA 921VB
UT WOS:000228792300011
PM 15785882
DA 2024-01-22
ER

PT J
AU Neubauer, K
   Bednarz-Misa, I
   Walecka-Zacharska, E
   Wierzbicki, J
   Agrawal, A
   Gamian, A
   Krzystek-Korpacka, M
AF Neubauer, Katarzyna
   Bednarz-Misa, Iwona
   Walecka-Zacharska, Ewa
   Wierzbicki, Jaroslaw
   Agrawal, Anil
   Gamian, Andrzej
   Krzystek-Korpacka, Malgorzata
TI Oversecretion and Overexpression of Nicotinamide
   Phosphoribosyltransferase/Pre-B Colony-Enhancing Factor/Visfatin in
   Inflammatory Bowel Disease Reflects the Disease Activity, Severity of
   Inflammatory Response and Hypoxia
SO INTERNATIONAL JOURNAL OF MOLECULAR SCIENCES
LA English
DT Article
DE Nicotinamide phosphoribosyltransferase (Nampt); pre-B factor (PBEF);
   visfatin; inflammatory bowel disease (IBD); Crohn's disease; ulcerative
   colitis; mucosal healing; biomarker; hypoxia; epithelial-to-mesenchymal
   transition
ID VISFATIN; NAMPT; ADIPOCYTOKINE; EXPRESSION; ADIPOKINES; BIOMARKERS
AB Nicotinamide phosphoribosyltransferase's (Nampt) association with inflammatory bowel disease (IBD) is unclear. The study was aimed at unraveling Nampt's clinical and diagnostic relevance. The serum concentration (Luminex-xMAP (R) technology) was measured in 113 patients with Crohn's disease (CD), 127 with ulcerative colitis (UC) and 60 non-IBD controls: 40 healthy individuals and 20 with irritable bowel syndrome (IBS). The leukocyte (44 CD/37 UC/19 IBS) and bowel expression (186 samples) was also evaluated (RT-qPCR). All were referred to IBD phenotype, activity, treatment, and inflammatory/nutritional/angiogenic/hypoxia indices. Serum-Nampt and leukocyte-Nampt were positively correlated and were more elevated in active-IBD than in IBS, with leukocyte-Nampt being a fair differential marker. Serum-Nampt in UC positively correlated with its clinical and endoscopic activity as well as with pro-inflammatory cytokines. Serum-Nampt 1.54 ng/mL was a good indicator of mucosal healing. The expression of Nampt was up-regulated both in inflamed and quiescent colon and reflected, similarly to leukocyte-Nampt, the clinical activity of IBD. Bowel-Nampt was independently associated with IL1B and hypoxia-inducible factor 1 (HIF1A) expression in inflamed bowel but with FGF2 expression in quiescent bowel. In summary, Nampt's elevation in IBD at local and systemic levels, and protein and mRNA levels, reflects IBD activity and is associated with inflammation, hypoxia (active) and tissue repair (inactive disease).
C1 [Neubauer, Katarzyna] Wroclaw Med Univ, Dept Gastroenterol & Hepatol, PL-50556 Wroclaw, Poland.
   [Bednarz-Misa, Iwona; Gamian, Andrzej; Krzystek-Korpacka, Malgorzata] Wroclaw Med Univ, Dept Med Biochem, PL-50368 Wroclaw, Poland.
   [Walecka-Zacharska, Ewa] Wroclaw Univ Environm & Life Sci, Dept Food Hyg & Consumer Hlth, PL-50375 Wroclaw, Poland.
   [Wierzbicki, Jaroslaw] Wroclaw Med Univ, Dept Minimally Invas Surg & Proctol, PL-50556 Wroclaw, Poland.
   [Agrawal, Anil] Wroclaw Med Univ, Dept Gen & Oncol Surg 2, PL-50556 Wroclaw, Poland.
C3 Wroclaw Medical University; Wroclaw Medical University; Wroclaw
   University of Environmental & Life Sciences; Wroclaw Medical University;
   Wroclaw Medical University
RP Krzystek-Korpacka, M (通讯作者)，Wroclaw Med Univ, Dept Med Biochem, PL-50368 Wroclaw, Poland.
EM kasianeu@gmail.com; iwona.bednarz-misa@umed.wroc.pl;
   ewa.walecka@upwr.edu.pl; jaroslaw.wierzbicki@umed.wroc.pl;
   dranilpreeti@gmail.com; gamian@iitd.pan.wroc.pl;
   malgorzata.krzystek-korpacka@umed.wroc.pl
RI Bednarz-Misa, Iwona/ABA-4581-2021; Wierzbicki, Jarosław/AAY-6015-2020;
   Krzystek-Korpacka, Małgorzata/ABA-4556-2021
OI Krzystek-Korpacka, Malgorzata/0000-0002-2753-8092; Walecka-Zacharska,
   Ewa/0000-0002-1840-9731; Gamian, Andrzej/0000-0002-2206-6591; Agrawal,
   Anil Kumar/0000-0002-3133-5458; Neubauer, Katarzyna/0000-0003-3650-9311;
   Wierzbicki, Jaroslaw/0000-0002-8444-8755
FU Wroclaw Medical University [1744]; National Science Center
   [DEC-2011/01/D/NZ5/02835]
FX This research was funded by the Wroclaw Medical University grant #1744
   and the analysis of the expression of cytokines other than Nampt was a
   part of the research project supported by the National Science Center
   (DEC-2011/01/D/NZ5/02835).
CR Annie L, 2019, J STEROID BIOCHEM, V185, P225, DOI 10.1016/j.jsbmb.2018.09.010
   Bae SK, 2006, FEBS LETT, V580, P4105, DOI 10.1016/j.febslet.2006.06.052
   Bae YH, 2009, BIOCHEM BIOPH RES CO, V379, P206, DOI 10.1016/j.bbrc.2008.12.042
   Burisch J, 2015, SCAND J GASTROENTERO, V50, P942, DOI 10.3109/00365521.2015.1014407
   Camilleri M, 2017, EXPERT REV GASTROENT, V11, P303, DOI 10.1080/17474124.2017.1288096
   Carbone F, 2017, COMPR PHYSIOL, V7, P603, DOI 10.1002/cphy.c160029
   Celichowski P, 2018, MOL MED REP, V17, P6163, DOI 10.3892/mmr.2018.8569
   Colombel JF, 2017, GASTROENTEROLOGY, V152, P309, DOI 10.1053/j.gastro.2016.12.004
   Curciarello R, 2017, FRONT MED-LAUSANNE, V4, DOI 10.3389/fmed.2017.00126
   Daperno M, 2011, J CROHNS COLITIS, V5, P484, DOI 10.1016/j.crohns.2011.07.003
   Duarte-Pereira S, 2016, ONCOTARGET, V7, P1973, DOI 10.18632/oncotarget.6538
   Espindola-Netto JM, 2017, ONCOTARGET, V8, P85054, DOI 10.18632/oncotarget.18841
   Fiocchi C, 2015, J GASTROEN HEPATOL, V30, P12, DOI 10.1111/jgh.12751
   Garten A, 2015, NAT REV ENDOCRINOL, V11, P535, DOI 10.1038/nrendo.2015.117
   Gerner RR, 2018, GUT, V67, P1813, DOI 10.1136/gutjnl-2017-314241
   Gesing J, 2017, PLOS ONE, V12, DOI 10.1371/journal.pone.0183027
   GRAHAM MF, 1988, GASTROENTEROLOGY, V94, P257, DOI 10.1016/0016-5085(88)90411-8
   Grolla AA, 2016, BRIT J PHARMACOL, V173, P2182, DOI 10.1111/bph.13505
   Kralisch S, 2005, J ENDOCRINOL, V185, pR1, DOI 10.1677/joe.1.06211
   Krzystek-Korpacka M, 2014, INFLAMM BOWEL DIS, V20, P1147, DOI 10.1097/MIB.0000000000000067
   Lacy BE, 2016, GASTROENTEROLOGY, V150, P1393, DOI 10.1053/j.gastro.2016.02.031
   Leivo-Korpela S, 2014, MEDIAT INFLAMM, V2014, DOI 10.1155/2014/232167
   Maddaluno L, 2017, DEVELOPMENT, V144, P4047, DOI 10.1242/dev.152587
   Mesko B, 2010, BMC MED GENOMICS, V3, DOI 10.1186/1755-8794-3-15
   Moschen AR, 2007, J IMMUNOL, V178, P1748, DOI 10.4049/jimmunol.178.3.1748
   Moschen AR, 2010, MUTAT RES-FUND MOL M, V690, P95, DOI 10.1016/j.mrfmmm.2009.06.012
   Neubauer K, 2015, BIOMED RES INT, V2015, DOI 10.1155/2015/523930
   Neurath MF, 2012, GUT, V61, P1619, DOI 10.1136/gutjnl-2012-302830
   Ognjanovic S, 2001, J MOL ENDOCRINOL, V26, P107, DOI 10.1677/jme.0.0260107
   Peterse EFP, 2017, MOL CANCER RES, V15, P1714, DOI 10.1158/1541-7786.MCR-17-0293
   Pillai VB, 2013, AM J PHYSIOL-HEART C, V304, pH415, DOI 10.1152/ajpheart.00468.2012
   Roche J, 2018, CANCERS, V10, DOI 10.3390/cancers10020052
   Rogler Gerhard, 2015, Curr Gastroenterol Rep, V17, P26, DOI 10.1007/s11894-015-0449-x
   Sayed E.H., 2016, AM J INT MED, V4, P18, DOI [10.11648/j.ajim.s.2016040201.14, DOI 10.11648/J.AJIM.S.2016040201.14]
   SCHROEDER KW, 1987, NEW ENGL J MED, V317, P1625, DOI 10.1056/NEJM198712243172603
   Starr AE, 2017, GUT, V66, P1573, DOI 10.1136/gutjnl-2015-310705
   Stone RC, 2016, CELL TISSUE RES, V365, P495, DOI 10.1007/s00441-016-2464-0
   Terzoudis S, 2016, EUR J GASTROEN HEPAT, V28, P814, DOI 10.1097/MEG.0000000000000617
   Trejo-Vazquez F, 2018, EXP THER MED, V15, P3336, DOI 10.3892/etm.2018.5835
   Valentini L, 2009, NUTRITION, V25, P172, DOI 10.1016/j.nut.2008.07.020
   Vandesompele J, 2002, GENOME BIOL, V3, DOI 10.1186/gb-2002-3-7-research0034
   Waljee AK, 2016, PLOS ONE, V11, DOI 10.1371/journal.pone.0158017
   Waluga M, 2014, WORLD J GASTROENTERO, V20, P6912, DOI 10.3748/wjg.v20.i22.6912
   Zhang Li Qin, 2011, J Bioanal Biomed, V3, P13
   Zhou JY, 2010, PEPTIDES, V31, P271, DOI 10.1016/j.peptides.2009.12.004
NR 45
TC 26
Z9 27
U1 0
U2 8
PU MDPI
PI BASEL
PA ST ALBAN-ANLAGE 66, CH-4052 BASEL, SWITZERLAND
SN 1422-0067
J9 INT J MOL SCI
JI Int. J. Mol. Sci.
PD JAN 1
PY 2019
VL 20
IS 1
AR 166
DI 10.3390/ijms20010166
PG 23
WC Biochemistry & Molecular Biology; Chemistry, Multidisciplinary
WE Science Citation Index Expanded (SCI-EXPANDED)
SC Biochemistry & Molecular Biology; Chemistry
GA HM8RD
UT WOS:000459747700166
PM 30621173
OA gold, Green Published, Green Submitted
DA 2024-01-22
ER

PT J
AU Bjerrum, JT
   Wang, YL
   Hao, FH
   Coskun, M
   Ludwig, C
   Günther, U
   Nielsen, OH
AF Bjerrum, Jacob Tveiten
   Wang, Yulan
   Hao, Fuhua
   Coskun, Mehmet
   Ludwig, Christian
   Guenther, Ulrich
   Nielsen, Ole Haagen
TI Metabonomics of human fecal extracts characterize ulcerative colitis,
   Crohn's disease and healthy individuals
SO METABOLOMICS
LA English
DT Article
DE Diagnostic tool; Dysbiosis; Inflammatory bowel disease; Metabolomics;
   NMR spectroscopy
ID INFLAMMATORY BOWEL DISEASES; VOLATILE ORGANIC-COMPOUNDS; CHAIN
   FATTY-ACIDS; BUTYRATE OXIDATION; COLONIC-MUCOSA; BIOMARKER
   IDENTIFICATION; TOO LATE; EXPRESSION; DIAGNOSTICS; SERUM
AB This study employs spectroscopy-based metabolic profiling of fecal extracts from healthy subjects and patients with active or inactive ulcerative colitis (UC) and Crohn's disease (CD) to substantiate the potential use of spectroscopy as a non-invasive diagnostic tool and to characterize the fecal metabolome in inflammatory bowel disease (IBD). Stool samples from 113 individuals (UC 48, CD 44, controls 21) were analyzed by H-1 nuclear magnetic resonance (NMR) spectroscopy (Bruker 600 MHz, Bruker BioSpin, Rheinstetten, Germany). Data were analyzed with principal component analysis and orthogonal-projection to latent structure-discriminant analysis using SIMCA-P + 12 and MATLAB. Significant differences were found in the metabolic profiles making it possible to differentiate between active IBD and controls and between UC and CD. The metabolites holding differential power primarily belonged to a range of amino acids, microbiota-related short chain fatty acids, and lactate suggestive of an inflammation-driven malabsorption and dysbiosis of the normal bacterial ecology. However, removal of patients with intestinal surgery and anti-TNF-alpha antibody treatment eliminated the discriminative power regarding UC versus CD. This study consequently demonstrates that H-1 NMR spectroscopy of fecal extracts is a potential non-invasive diagnostic tool and able to characterize the inflammation-driven changes in the metabolic profiles related to malabsorption and dysbiosis. Intestinal surgery and medication are to be accounted for in future studies, as it seems to be factors of importance in the discriminative process.
C1 [Bjerrum, Jacob Tveiten] Univ Copenhagen, Panum Inst, Dept Cellular & Mol Med, DK-2200 Copenhagen, Denmark.
   [Bjerrum, Jacob Tveiten; Coskun, Mehmet; Nielsen, Ole Haagen] Univ Copenhagen, Dept Gastroenterol, Med Sect, Herlev Hosp, Copenhagen, Denmark.
   [Wang, Yulan; Hao, Fuhua] Chinese Acad Sci, State Key Lab Magnet Resonance & Atom & Mol Phys, Key Lab Magnet Resonance Biol Syst, Wuhan Ctr Magnet Resonance,Wuhan Inst Phys & Math, Wuhan, Peoples R China.
   [Wang, Yulan] Collaborat Innovat Ctr Diag & Treatment Infect Di, Hangzhou, Zhejiang, Peoples R China.
   [Ludwig, Christian; Guenther, Ulrich] Univ Birmingham, Sch Canc Sci, HWB NMR, Birmingham, W Midlands, England.
C3 University of Copenhagen; University of Copenhagen; Herlev & Gentofte
   Hospital; Chinese Academy of Sciences; Wuhan Institute of Physics &
   Mathematics, CAS; Collaborative Innovation Center for Diagnosis &
   Treatment of Infectious Diseases; University of Birmingham
RP Wang, YL (通讯作者)，Chinese Acad Sci, State Key Lab Magnet Resonance & Atom & Mol Phys, Key Lab Magnet Resonance Biol Syst, Wuhan Ctr Magnet Resonance,Wuhan Inst Phys & Math, Wuhan, Peoples R China.
EM bjerrum.jacob@gmail.com; yulan.wang@wipm.ac.cn
RI Nielsen, Ole Haagen/AAK-2482-2021; Wang, Yulan/A-8864-2012; Hao,
   Fuhua/ABC-6062-2021; Ludwig, Christian/E-7679-2011; Wang,
   Yulan/IYS-8637-2023
OI Nielsen, Ole Haagen/0000-0003-4612-8635; Wang,
   Yulan/0000-0002-2831-8737; Hao, Fuhua/0000-0002-0865-5269; Ludwig,
   Christian/0000-0001-8901-6970; Wang, Yulan/0000-0002-2831-8737; Gunther,
   Ulrich/0000-0001-9840-5943; Coskun, Mehmet/0000-0003-1587-5291; Bjerrum,
   Jacob/0000-0002-6249-3889
FU Danish Agency for Science, Technology and Innovation
FX Mette Solling and Laura Leutcher are thanked for assistance regarding
   acquisition of data from the Out-patient Clinic at the Dept. of
   Gastroenterology, Herlev Hospital. We acknowledge NMR access to
   spectrometers at HWB-NMR (Birmingham), supported by the European Union,
   Bio-NMR (#261863), and by World Wide NMR (WW-NMR, #247546). This study
   was supported by Grants from the Danish Agency for Science, Technology
   and Innovation.
CR Ahmed I, 2013, PLOS ONE, V8, DOI [10.1371/journal.pone.0058204, 10.1371/journal.pone.0077869]
   Balasubramanian K, 2009, MAGN RESON IMAGING, V27, P79, DOI 10.1016/j.mri.2008.05.014
   Baumgart DC, 2012, LANCET, V380, P1590, DOI 10.1016/S0140-6736(12)60026-9
   Bezabeh T, 2001, AM J GASTROENTEROL, V96, P442
   Bezabeh T, 2009, MAGN RESON CHEM, V47, pS54, DOI 10.1002/mrc.2530
   Bjerrum JT, 2014, J INTERN MED, V275, P484, DOI 10.1111/joim.12160
   Bjerrum JT, 2008, NAT CLIN PRACT GASTR, V5, P332, DOI 10.1038/ncpgasthep1125
   Bjerrum JT, 2010, J PROTEOME RES, V9, P954, DOI 10.1021/pr9008223
   Bjerrum JT, 2014, METABOLOMICS, V10, P280, DOI 10.1007/s11306-013-0580-3
   Bjerrum JT, 2010, INFLAMM BOWEL DIS, V16, P999, DOI 10.1002/ibd.21142
   Bylesjö M, 2006, J CHEMOMETR, V20, P341, DOI 10.1002/cem.1006
   CHAPMAN MAS, 1994, GUT, V35, P73, DOI 10.1136/gut.35.1.73
   Cloarec O, 2005, ANAL CHEM, V77, P517, DOI 10.1021/ac048803i
   Dawiskiba T, 2014, WORLD J GASTROENTERO, V20, P163, DOI 10.3748/wjg.v20.i1.163
   De Preter V, 2013, INFLAMM BOWEL DIS, V19, pE43, DOI 10.1002/ibd.22970
   De Preter V, 2009, INFLAMM BOWEL DIS, V15, P335, DOI 10.1002/ibd.20768
   Dong FC, 2013, J PROTEOME RES, V12, P2958, DOI 10.1021/pr4002383
   Duboc H, 2013, GUT, V62, P531, DOI 10.1136/gutjnl-2012-302578
   Duncan SH, 2004, APPL ENVIRON MICROB, V70, P5810, DOI 10.1128/AEM.70.10.5810-5817.2004
   Eriksson L, 2008, J CHEMOMETR, V22, P594, DOI 10.1002/cem.1187
   Etchevers MJ, 2008, WORLD J GASTROENTERO, V14, P5512, DOI 10.3748/wjg.14.5512
   Frank DN, 2007, P NATL ACAD SCI USA, V104, P13780, DOI 10.1073/pnas.0706625104
   Garner CE, 2007, FASEB J, V21, P1675, DOI 10.1096/fj.06-6927com
   Geboes K, 2008, INFLAMM BOWEL DIS, V14, P850, DOI 10.1002/ibd.20361
   HARVEY RF, 1980, LANCET, V1, P514
   HOVE H, 1994, SCAND J GASTROENTERO, V29, P255, DOI 10.3109/00365529409090473
   Jacobs DM, 2008, NMR BIOMED, V21, P615, DOI 10.1002/nbm.1233
   Jansson J, 2009, PLOS ONE, V4, DOI 10.1371/journal.pone.0006386
   Le Gall G, 2011, J PROTEOME RES, V10, P4208, DOI 10.1021/pr2003598
   Lin HM, 2009, J PROTEOME RES, V8, P2045, DOI 10.1021/pr800999t
   Marchesi JR, 2007, J PROTEOME RES, V6, P546, DOI 10.1021/pr060470d
   Martinez-Medina M, 2006, INFLAMM BOWEL DIS, V12, P1136, DOI 10.1097/01.mib.0000235828.09305.0c
   Murdoch TB, 2008, ANAL CHEM, V80, P5524, DOI 10.1021/ac8005236
   Nikolaus S, 2007, GASTROENTEROLOGY, V133, P1670, DOI 10.1053/j.gastro.2007.09.001
   Olsen J, 2009, INFLAMM BOWEL DIS, V15, P1032, DOI 10.1002/ibd.20879
   Ooi M, 2011, INFLAMM RES, V60, P831, DOI 10.1007/s00011-011-0340-7
   Ordás I, 2012, LANCET, V380, P1606, DOI 10.1016/S0140-6736(12)60150-0
   Planell N, 2013, GUT, V62, P967, DOI 10.1136/gutjnl-2012-303333
   Ricart E, 2008, WORLD J GASTROENTERO, V14, P5523, DOI 10.3748/wjg.14.5523
   Saric J, 2008, J PROTEOME RES, V7, P352, DOI 10.1021/pr070340k
   Sartor RB, 2008, GASTROENTEROLOGY, V134, P577, DOI 10.1053/j.gastro.2007.11.059
   Schicho R, 2012, J PROTEOME RES, V11, P3344, DOI 10.1021/pr300139q
   Schicho R, 2010, J PROTEOME RES, V9, P6265, DOI 10.1021/pr100547y
   SCHROEDER KW, 1987, NEW ENGL J MED, V317, P1625, DOI 10.1056/NEJM198712243172603
   Segain JP, 2000, GUT, V47, P397, DOI 10.1136/gut.47.3.397
   Sipos F, 2011, DIS MARKERS, V30, P1, DOI 10.3233/DMA-2011-0758
   Sokol H, 2006, INFLAMM BOWEL DIS, V12, P106, DOI 10.1097/01.MIB.0000200323.38139.c6
   Sokol H, 2008, P NATL ACAD SCI USA, V105, P16731, DOI 10.1073/pnas.0804812105
   Stephens N. S., 2012, J CROHNS COLITIS, V7, pe42
   Swidsinski A, 2009, J PHYSIOL PHARMACOL, V60, P61
   Tedelind S, 2007, WORLD J GASTROENTERO, V13, P2826, DOI 10.3748/wjg.v13.i20.2826
   Thibault R, 2010, INFLAMM BOWEL DIS, V16, P684, DOI 10.1002/ibd.21108
   Topping DL, 2001, PHYSIOL REV, V81, P1031, DOI 10.1152/physrev.2001.81.3.1031
   Trygg J, 2002, J CHEMOMETR, V16, P119, DOI 10.1002/cem.695
   Tso VK, 2013, PLOS ONE, V8, DOI 10.1371/journal.pone.0067654
   Vavricka SR, 2012, INFLAMM BOWEL DIS, V18, P496, DOI 10.1002/ibd.21719
   Vermeiren J, 2012, FEMS MICROBIOL ECOL, V79, P685, DOI 10.1111/j.1574-6941.2011.01252.x
   VERNIA P, 1988, GASTROENTEROLOGY, V95, P1564, DOI 10.1016/S0016-5085(88)80078-7
   Von Stein P, 2008, GASTROENTEROLOGY, V134, P1869, DOI 10.1053/j.gastro.2008.02.083
   Walton C, 2013, INFLAMM BOWEL DIS, V19, P2069, DOI 10.1097/MIB.0b013e31829a91f6
   Williams HRT, 2012, DIGEST DIS SCI, V57, P2157, DOI 10.1007/s10620-012-2127-2
   Williams HRT, 2009, AM J GASTROENTEROL, V104, P1435, DOI 10.1038/ajg.2009.175
   Wu F, 2007, INFLAMM BOWEL DIS, V13, P807, DOI 10.1002/ibd.20110
   Zhang Y, 2013, BIOCHEM BIOPH RES CO, V433, P547, DOI 10.1016/j.bbrc.2013.03.012
NR 64
TC 168
Z9 185
U1 2
U2 110
PU SPRINGER
PI NEW YORK
PA 233 SPRING ST, NEW YORK, NY 10013 USA
SN 1573-3882
EI 1573-3890
J9 METABOLOMICS
JI Metabolomics
PD FEB
PY 2015
VL 11
IS 1
BP 122
EP 133
DI 10.1007/s11306-014-0677-3
PG 12
WC Endocrinology & Metabolism
WE Science Citation Index Expanded (SCI-EXPANDED)
SC Endocrinology & Metabolism
GA AZ6QH
UT WOS:000348343300012
PM 25598765
OA Green Published, Green Submitted, hybrid
DA 2024-01-22
ER

PT J
AU Principi, M
   Losurdo, G
   La Fortezza, RF
   Lopolito, P
   Lovero, R
   Grillo, S
   Bringiotti, R
   Ierardi, E
   Di Leo, A
AF Principi, Mariabeatrice
   Losurdo, Giuseppe
   La Fortezza, Rosa Federica
   Lopolito, Pasquale
   Lovero, Rosa
   Grillo, Simone
   Bringiotti, Roberto
   Ierardi, Enzo
   Di Leo, Alfredo
TI Does Infliximab Short Infusion have a Beneficial Impact on the Quality
   of Life in Patients with Inflammatory Bowel Diseases? A Single Centre
   Prospective Evaluation
SO JOURNAL OF GASTROINTESTINAL AND LIVER DISEASES
LA English
DT Article
DE inflammatory bowel disease; infliximab; short infusion duration; quality
   of life; adverse reactions
ID CROHNS-DISEASE; MAINTENANCE THERAPY; ULCERATIVE-COLITIS; LONG-TERM;
   COHORT; SAFE; IBD
AB Background & Aims: Infliximab (IFX) is an anti-tumor necrosis factor alpha agent used in inflammatory bowel diseases (IBD) therapy. Usually, it is administered over a 2-hour intravenous infusion. However, shortening the infusion duration to 1 hour has proved to be feasible and safe. In the present study we evaluated whether shortening the IFX infusion could affect the patients' quality of life (QoL) compared to the standard protocol.
   Methods: Subjects affected by IBD receiving IFX were prospectively recruited. The main criterion to shorten the infusion was the absence of IFX-related adverse reactions during the previous three 2-h infusions. For each patient, demographic, clinical and anthropometric data were collected. A questionnaire investigating their overall/job/social/sexual QoL was administered. Ordinal regression was performed with odds ratios (OR) for significant independent variables.
   Results: Eighty-one patients were included (46 with ulcerative colitis - UC, 35 with Crohn's disease - CD). Sixteen received the 2-h infusion due to previous adverse reactions, and the remaining 65 underwent the 1-h schedule. Shortening the infusion to 1 hour determined a better QoL (OR=0.626). However, the QoL was negatively influenced by age (OR=1.023), female sex (OR=2.04) and severe disease activity (OR=7.242). One-hour IFX infusion induced a better outcome on work (OR=0.588) and social (OR=0.643) QoL. Long-standing disease was correlated with a slightly better sexual QoL (OR=0.93). Conversely, older age (OR=1.046), severe clinical score (OR=15.579), use of other immunomodulators (OR=3.693) and perianal CD (OR=3.265) were related to an unsatisfactory sexual life. The total number of infusions (OR=0.891), proctitis (OR=0.062) or pancolitis (OR=0.1) minimized the perception of infusion-related side effects.
   Conclusion: The 1-h short infusion improves overall, social and job QoL, so that, when indicated, it should be recommended.
C1 [Principi, Mariabeatrice; Losurdo, Giuseppe; La Fortezza, Rosa Federica; Lopolito, Pasquale; Lovero, Rosa; Grillo, Simone; Bringiotti, Roberto; Ierardi, Enzo; Di Leo, Alfredo] Univ Bari, Dept Emergency & Organ Transplantat, Gastroenterol Sect, I-70121 Bari, Italy.
C3 Universita degli Studi di Bari Aldo Moro
RP Principi, M (通讯作者)，Univ Bari, Dept Emergency & Organ Transplantat, Gastroenterol Sect, I-70121 Bari, Italy.
EM b.principi@gmail.com
RI Losurdo, Giuseppe/AAQ-1808-2020; Ierardi, Enzo/AAI-1598-2020; Grillo,
   Simone/AAA-4332-2021
OI Ierardi, Enzo/0000-0001-7275-5080; Grillo, Simone/0000-0002-8770-7329;
   Di Leo, Alfredo/0000-0003-2026-1200; Losurdo,
   Giuseppe/0000-0001-7038-3287; BRINGIOTTI, ROBERTO/0000-0002-3438-5776
CR [Anonymous], 2012, REM INFL FULL PRESCR
   Babouri A, 2014, J CROHNS COLITIS, V8, P161, DOI 10.1016/j.crohns.2013.08.004
   Becker HM, 2015, CAN J GASTROENTEROL, V29, P77, DOI 10.1155/2015/815820
   Behm BW, 2008, COCHRANE DB SYST REV, DOI 10.1002/14651858.CD006893
   Bhat S, 2010, INFLAMM BOWEL DIS, V16, P1922, DOI 10.1002/ibd.21279
   Bokemeyer B, 2013, J CROHNS COLITIS, V7, P355, DOI 10.1016/j.crohns.2012.02.014
   Cheifetz A, 2003, AM J GASTROENTEROL, V98, P1315, DOI 10.1016/S0002-9270(03)00231-4
   D'Haens GR, 2010, NAT REV GASTRO HEPAT, V7, P86, DOI 10.1038/nrgastro.2009.222
   Fidder H, 2009, GUT, V58, P501, DOI 10.1136/gut.2008.163642
   Hanauer SB, 2002, LANCET, V359, P1541, DOI 10.1016/S0140-6736(02)08512-4
   Ierardi E, 2006, INFLAMM BOWEL DIS, V12, P1089, DOI 10.1097/01.mib.0000246783.75753.9f
   Jacobstein DA, 2005, INFLAMM BOWEL DIS, V11, P442, DOI 10.1097/01.MIB.0000158166.88238.ea
   Lam MCW, 2014, WORLD J GASTROENTERO, V20, P214, DOI 10.3748/wjg.v20.i1.214
   Lee TW, 2011, ALIMENT PHARM THER, V34, P181, DOI 10.1111/j.1365-2036.2011.04699.x
   Nedelciuc O, 2012, MED-SURG J, V116, P756
   Neef HC, 2013, ALIMENT PHARM THER, V38, P365, DOI 10.1111/apt.12389
   Principi M, 2008, INFLAMM BOWEL DIS, V14, P1463, DOI 10.1002/ibd.20460
   Rutgeerts P, 2005, NEW ENGL J MED, V353, P2462, DOI 10.1056/NEJMoa050516
   Saibeni S, 2005, HEPATO-GASTROENTEROL, V52, P509
   Seo GS, 2014, WORLD J GASTROENTERO, V20, P13234, DOI 10.3748/wjg.v20.i37.13234
   Van Assche G, 2010, J CROHNS COLITIS, V4, P329, DOI 10.1016/j.crohns.2009.12.012
   Yeckes AR, 2009, J PEDIATR GASTR NUTR, V49, P151, DOI 10.1097/MPG.0b013e31818e1914
NR 22
TC 11
Z9 11
U1 0
U2 0
PU MEDICAL UNIV PRESS
PI CLUJ-NAPOCA
PA 3RD MEDICAL CLINIC, STR CROITORILOR NO 19-21, CLUJ-NAPOCA, 400162,
   ROMANIA
SN 1841-8724
EI 1842-1121
J9 J GASTROINTEST LIVER
JI J. Gastrointest. Liver Dis.
PD JUN
PY 2015
VL 24
IS 2
BP 165
EP 170
PG 6
WC Gastroenterology & Hepatology
WE Science Citation Index Expanded (SCI-EXPANDED)
SC Gastroenterology & Hepatology
GA CL7JI
UT WOS:000357147900010
PM 26114175
OA Bronze
DA 2024-01-22
ER

PT J
AU Nag, A
   Romero, B
AF Nag, Arpita
   Romero, Beverly
TI Development and content validation of patient-reported outcomes tools
   for ulcerative colitis and Crohn's disease in adults with
   moderate-to-severe disease
SO HEALTH AND QUALITY OF LIFE OUTCOMES
LA English
DT Article
DE Crohn's disease; Health-related quality of life; Inflammatory bowel
   disease; Patient-reported outcomes; Ulcerative colitis
ID QUALITY-OF-LIFE
AB Background Ulcerative colitis (UC) and Crohn's disease (CD) are associated with a range of symptoms that adversely affect health-related quality of life. This research aimed to develop and validate two patient-reported outcome (PRO) tools to assess signs and symptoms in patients with moderate-to-severe UC or CD. Methods PRO-UC and PRO-CD Diaries were developed in accordance with US Food and Drug Administration (FDA) recommendations. Data were collected from concept elicitation interviews (in which patients described their symptoms and experience of the disease) and further refined through cognitive interviews (in which patients assessed the relevance and clarity of questions in the tools). Results Interviews were conducted with 12 patients for each indication. Five symptoms (urgent bowel movements, abdominal pain, frequent bowel movements, bloody stools, diarrhea/watery stools) were reported by 83-100% of participants with UC and were included in the final 6-item PRO-UC Diary: stool frequency, rectal bleeding (2 items), diarrhea, rectal urgency, and abdominal pain. For CD, seven symptoms (abdominal pain, diarrhea/loose stools, urgent bowel movements, fatigue/tiredness/weakness, frequent bowel movements, bloody stools, nausea) were reported by 50-100% of participants. These, together with vomiting and incontinence (reported by 42% and 33% of participants, respectively), were included in the final 10-item PRO-CD Diary, covering abdominal pain (2 items), stool frequency, liquid/very soft stool frequency, rectal bleeding, rectal urgency, nausea, vomiting, bowel incontinence, and general well-being. Symptoms were consistently cited across both indications to have an impact on quality of life, with frequent complaints being the need to always be near a toilet and inability to leave home, as well as general pain, discomfort, and nausea. For both tools, questions were accurately interpreted, with at least 67% of participants in both indications stating that items were easy to answer/relevant to their condition and symptoms were easy to recall over the last 24 h. Conclusions Both the PRO-UC and PRO-CD Diaries were developed and validated in accordance with FDA recommendations, providing two new tools for use in clinical trials to assess response to treatment in patients with UC or CD. Psychometric analyses are warranted to fully evaluate their properties and value for use in clinical trials.
C1 [Nag, Arpita] Takeda Dev Ctr Amer, Lexington, MA USA.
   [Romero, Beverly] ICON Plc, Gaithersburg, MD 21043 USA.
C3 Takeda Pharmaceutical Company Ltd; Takeda Development Center Americas,
   Inc.; ICON plc
RP Romero, B (通讯作者)，ICON Plc, Gaithersburg, MD 21043 USA.
EM Beverly.Romero@iconplc.com
RI Romero, Beverly/GZG-4714-2022
OI Romero, Beverly/0000-0002-3318-119X
FU Takeda Pharmaceuticals International AG
FX Medical writing support was provided by Jessica Donaldson-Jones, PhD, of
   Oxford PharmaGenesis, Oxford, UK, and was supported by Takeda
   Pharmaceuticals International AG.
CR [Anonymous], RES METHODS CLIN HLT
   Armuzzi A, 2021, DIGEST LIVER DIS, V53, P803, DOI 10.1016/j.dld.2021.03.002
   Armuzzi A, 2020, PLOS ONE, V15, DOI 10.1371/journal.pone.0227914
   Cohen RD, 2002, ALIMENT PHARM THER, V16, P1603, DOI 10.1046/j.1365-2036.2002.01323.x
   Feuerstein JD, 2020, GASTROENTEROLOGY, V158, P1450, DOI 10.1053/j.gastro.2020.01.006
   Flood Emuella, 2017, BMC Res Notes, V10, P491, DOI 10.1186/s13104-017-2814-3
   Fumery M, 2018, CLIN GASTROENTEROL H, V16, P343, DOI 10.1016/j.cgh.2017.06.016
   Higgins PD, 2013, GASTROENTEROLOGY, V144, pS768
   Higgins PDR, 2018, J PATIENT-REP OUTCOM, V2, DOI 10.1186/s41687-018-0049-2
   Higgins PDR, 2018, J PATIENT-REP OUTCOM, V2, DOI 10.1186/s41687-018-0044-7
   Kalafateli M, 2013, ANN GASTROENTEROL, V26, P243
   Kobayashi T, 2020, NAT REV DIS PRIMERS, V6, DOI 10.1038/s41572-020-0205-x
   Lichtenstein GR, 2018, AM J GASTROENTEROL, V113, P481, DOI 10.1038/ajg.2018.27
   Roda G, 2020, NAT REV DIS PRIMERS, V6, DOI 10.1038/s41572-020-0156-2
   Sands BE, 2004, GASTROENTEROLOGY, V126, P1518, DOI 10.1053/j.gastro.2004.02.072
   Tong A, 2007, INT J QUAL HEALTH C, V19, P349, DOI 10.1093/intqhc/mzm042
   van der Have M, 2014, J CROHNS COLITIS, V8, P93, DOI 10.1016/j.crohns.2013.04.007
   Wallace KL, 2014, WORLD J GASTROENTERO, V20, P6, DOI 10.3748/wjg.v20.i1.6
NR 18
TC 5
Z9 5
U1 1
U2 1
PU BMC
PI LONDON
PA CAMPUS, 4 CRINAN ST, LONDON N1 9XW, ENGLAND
EI 1477-7525
J9 HEALTH QUAL LIFE OUT
JI Health Qual. Life Outcomes
PD MAY 7
PY 2022
VL 20
IS 1
AR 75
DI 10.1186/s12955-022-01975-1
PG 13
WC Health Care Sciences & Services; Health Policy & Services
WE Science Citation Index Expanded (SCI-EXPANDED); Social Science Citation Index (SSCI)
SC Health Care Sciences & Services
GA 1A7JO
UT WOS:000791928500002
PM 35525935
OA Green Published, gold
DA 2024-01-22
ER

PT J
AU Limketkai, BN
   Akobeng, AK
   Gordon, M
   Adepoju, AA
AF Limketkai, Berkeley N.
   Akobeng, Anthony K.
   Gordon, Morris
   Adepoju, Akinlolu Adedayo
TI Probiotics for induction of remission in Crohn's disease
SO COCHRANE DATABASE OF SYSTEMATIC REVIEWS
LA English
DT Review
ID INFLAMMATORY BOWEL DISEASES; SACCHAROMYCES-BOULARDII; THERAPY; STRAINS
AB Background
   Crohn's disease (CD) is a chronic inflammatory disorder of the gastrointestinal tract, in which the pathogenesis is believed to be partly influenced by the gut microbiome. Probiotics can be used to manipulate the microbiome and have therefore been considered as a potential therapy for CD. There is some evidence that probiotics benefit other gastrointestinal conditions, such as irritable bowel syndrome and ulcerative colitis, but their efficacy in CD is unclear. This is the first update of a Cochrane Review previously published in 2008.
   Objectives
   To assess the efficacy and safety of probiotics for the induction of remission in CD. Search methods The following electronic databases were searched: MEDLINE (from inception to 6 July 2020), Embase (from inception to 6 July 2020), the Cochrane Central Register of Controlled Trials (CENTRAL), The Cochrane IBD Review Group Specialised Trials Register, World Health Organization (WHO) International Clinical Trials Registry, and ClinicalTrials.gov. Selection criteria Randomised controlled trials (RCTs) that compared probiotics with placebo or any other non-probiotic intervention for the induction of remission in CD were eligible for inclusion. Data collection and analysis Two review authors independently extracted data and assessed the methodological quality of included studies. The primary outcome was clinical remission. Risk ratios (RRs) and 95% confidence intervals (as) were calculated for dichotomous outcomes. Main results There were two studies that met criteria for inclusion. One study from Germany had 11 adult participants with mild -to-moderate CD, who were treated with a one -week course of corticosteroids and antibiotics (ciprofloxacin 500 mg twice daily and metronidazole 250 mg three times a day), followed by randomised assignment to Lactobacilius rharnnosus strain GG (two billion colony -forming units per day) or corn starch placebo. The other study from the United Kingdom (UK) had 35 adult participants with active CD (CDAI score of 150 to 450) randomised to receive a synbiotic treatment (comprised of freeze-dried Sifidobacteriurn ?ongum and a commercial product) or placebo. The overall risk of bias was low in one study, whereas the other study had unclear risk of bias in relation to random sequence generation, allocation concealment, and blinding. There was no evidence of a difference between the use of probiotics and placebo for the induction of remission in CD (RR 1.06; 95% Cl 0.65 to 1.71; 2 studies, 46 participants) after six months. There was no difference in adverse events between probiotics and placebo (RR 2.55; 95% CI 0.11 to 58.60; 2 studies, 46 participants). The evidence for both outcomes was of very low certainty due to risk of bias and imprecision.
   Authors' conclusions
   The available evidence is very uncertain about the efficacy or safety of probiotics, when compared with placebo, for induction of remission in Crohn's disease. There is a lack of well-designed RCTs in this area and further research is needed.
C1 [Limketkai, Berkeley N.] Univ Calif Los Angeles, Div Digest Dis, Los Angeles, CA USA.
   [Akobeng, Anthony K.] Sidra Med, Doha, Qatar.
   [Gordon, Morris] Univ Cent Lancashire, Sch Med, Preston, Lancs, England.
   [Adepoju, Akinlolu Adedayo] Univ Ibadan, Coll Med, Dept Paediat, Ibadan, Nigeria.
   [Adepoju, Akinlolu Adedayo] Alder Hey Childrens NHS Fdn Trust, Dept Gastroenterol, Liverpool, Merseyside, England.
C3 University of California System; University of California Los Angeles;
   Sidra Medical & Research Center; University of Central Lancashire;
   University of Ibadan; Alder Hey Children's NHS Foundation Trust
RP Akobeng, AK (通讯作者)，Sidra Med, Doha, Qatar.
EM aakobeng@sidra.org
OI Gordon, Morris/0000-0002-1216-5158
FU NIHR Cochrane Programme Grant in the UK
FX Funding for MG was provided through a larger NIHR Cochrane Programme
   Grant in the UK.
CR Aslam AA, 2017, COCHRANE DB SYST REV, DOI 10.1002/14651858.CD012040.pub2
   Butterworth AD, 2008, COCHRANE DB SYST REV, DOI 10.1002/14651858.CD006634.pub2
   Campieri M, 2000, GASTROENTEROLOGY, V118, pA781, DOI 10.1016/S0016-5085(00)85267-1
   Click Benjamin, 2019, Curr Gastroenterol Rep, V21, P1, DOI 10.1007/s11894-019-0669-6
   Colombel JF, 2010, NEW ENGL J MED, V362, P1383, DOI 10.1056/NEJMoa0904492
   Corr SC, 2007, P NATL ACAD SCI USA, V104, P7617, DOI 10.1073/pnas.0700440104
   DAY AS, 2012, GASTROENTEROLOGY, V142, pS37
   Guslandi M, 2000, DIGEST DIS SCI, V45, P1462, DOI 10.1023/A:1005588911207
   Iheozor-Ejiofor Z, 2020, COCHRANE DB SYST REV, DOI 10.1002/14651858.CD007443.pub3
   Isolauri E, 2000, CLIN EXP ALLERGY, V30, P1604, DOI 10.1046/j.1365-2222.2000.00943.x
   Kaur L, 2020, COCHRANE DB SYST REV, DOI [10.1002/14651858.CD005573.pub3, DOI 10.1002/14651858.CD005573.PUB3]]
   Lai HH, 2019, NUTRIENTS, V11, DOI 10.3390/nu11051150
   Limketkai BN, 2017, CLIN GASTROENTEROL H, V15, P1908, DOI 10.1016/j.cgh.2017.06.040
   Molodecky NA, 2012, GASTROENTEROLOGY, V142, P46, DOI 10.1053/j.gastro.2011.10.001
   Mukherjee S, 2015, J MED MICROBIOL, V64, P1514, DOI 10.1099/jmm.0.000181
   Navarro-López V, 2018, JAMA DERMATOL, V154, P37, DOI 10.1001/jamadermatol.2017.3647
   Nguyen N, 2019, COCHRANE DB SYST REV, DOI [10.1002/14651858.CD001176.pub5, DOI 10.1002/14651858.CD001176.PUB5]]
   Nordic Cochrane Centre, 2020, COCHR COLL REV MAN R
   PLEIN K, 1993, Z GASTROENTEROL, V31, P129
   Pochapin M, 2000, AM J GASTROENTEROL, V95, pS11, DOI 10.1016/S0002-9270(99)00809-6
   Sartor RB, 2005, CURR OPIN GASTROEN, V21, P44
   Schmidt RM, 2019, PEDIAT ALLERG IMM-UK, V30, P335, DOI 10.1111/pai.13018
   Schünemann H, 2011, J EPIDEMIOL COMMUN H, V65, P392, DOI 10.1136/jech.2010.119933
   Schultz M, 2004, BMC GASTROENTEROL, V4, DOI 10.1186/1471-230X-4-5
   Shanahan F, 2000, INFLAMM BOWEL DIS, V6, P107, DOI 10.1097/00054725-200005000-00007
   Shen J, 2014, INFLAMM BOWEL DIS, V20, P21, DOI 10.1097/01.MIB.0000437495.30052.be
   Shouval DS, 2017, JAMA PEDIATR, V171, P999, DOI 10.1001/jamapediatrics.2017.2571
   Steed H, 2010, ALIMENT PHARM THER, V32, P872, DOI 10.1111/j.1365-2036.2010.04417.x
   Su H, 2018, EXP THER MED, V16, P2999, DOI 10.3892/etm.2018.6559
   Ye J, 2017, WORLD CHINESE J DIGE, V25, P293
   Yilmaz I, 2019, TURK J GASTROENTEROL, V30, P242, DOI 10.5152/tjg.2018.18227
NR 31
TC 40
Z9 42
U1 2
U2 14
PU WILEY
PI HOBOKEN
PA 111 RIVER ST, HOBOKEN 07030-5774, NJ USA
SN 1469-493X
EI 1361-6137
J9 COCHRANE DB SYST REV
JI Cochrane Database Syst Rev.
PY 2020
IS 7
AR CD006634
DI 10.1002/14651858.CD006634.pub3
PG 25
WC Medicine, General & Internal
WE Science Citation Index Expanded (SCI-EXPANDED)
SC General & Internal Medicine
GA NN3BJ
UT WOS:000568666400050
PM 32678465
OA Green Published, Green Accepted
DA 2024-01-22
ER

PT J
AU Kim, SK
   Lee, HS
   Kim, BJ
   Park, JH
   Hwang, SW
   Yang, DH
   Ye, BD
   Byeon, JS
   Myung, SJ
   Yang, SK
   Park, SH
AF Kim, Seong Kyun
   Lee, Ho-Su
   Kim, Beom-Jun
   Park, Jin Hwa
   Hwang, Sung Wook
   Yang, Dong-Hoon
   Ye, Byong Duk
   Byeon, Jeong-Sik
   Myung, Seung-Jae
   Yang, Suk-Kyun
   Park, Sang Hyoung
TI The Clinical Features of Inflammatory Bowel Disease in Patients with
   Obesity
SO CANADIAN JOURNAL OF GASTROENTEROLOGY AND HEPATOLOGY
LA English
DT Article
ID HOSPITAL-BASED COHORT; LONG-TERM PROGNOSIS; CROHNS-DISEASE; METABOLIC
   ENDOTOXEMIA; ULCERATIVE-COLITIS; TEMPORAL-CHANGE; OLMSTED COUNTY; FAT
   AREA; RISK; EPIDEMIOLOGY
AB Background and Aim. The prevalence of obesity is increasing globally as is the prevalence of inflammatory bowel disease (IBD). Herein, we sought to evaluate the characteristics and prognosis of IBD in patients with obesity. Methods. We retrospectively reviewed the medical records of IBD patients who visited Asan Medical center. We used a large, well-characterized referral center-based cohort. The clinical features of IBD patients with body mass index (BMI) over 30 and matched controls with BMI under 30 were compared. Results. Among the 6,803 IBD patients enrolled in the Asan IBD Registry between June 1989 and December 2016, we identified 16 patients with Crohn's disease (CD) and 27 patients with ulcerative colitis (UC) whose BMI was over 30 at the time of diagnosis. Their clinical characteristics and course were compared with those of 64 and 108 matched patients with CD and UC, respectively. There were no significant differences in the risk of using steroids (hazards ratio (HR) = 0.633 and P=0.254), immunomodulators (HR = 0.831 and P=0.517), and anti-tumor necrosis factor (TNF) therapy (HR = 1.539 and P=0.351) and risk of bowel resections (HR = 1.858 and P=0.231) between CD patients with BMI over 30 and those with BMI under 30; similarly, UC patients did not show significant differences in the risk of using steroids (HR = 0.613 and P=0.145), immunomodulators (HR = 0.492 and P=0.111), anti-TNF therapy (HR = 0.385 and P=0.095), and risk of colectomy (HR = 0.262 and P=0.104). In the subgroup analysis, under-weight UC patients had a higher cumulative probability of needing steroids (HR = 0.2510 and P=0.042), needing immunomodulators (HR = 0.097 and P=0.014), and a higher risk of receiving colectomy (HR = 0.024 and P=0.019) than obese UC patients. Conclusions. Obese IBD patients with CD or UC did not show significantly different clinical features from nonobese IBD patients.
C1 [Kim, Seong Kyun; Park, Jin Hwa; Hwang, Sung Wook; Yang, Dong-Hoon; Ye, Byong Duk; Byeon, Jeong-Sik; Myung, Seung-Jae; Yang, Suk-Kyun; Park, Sang Hyoung] Univ Ulsan, Dept Gastroenterol, Asan Med Ctr, Coll Med, Seoul, South Korea.
   [Lee, Ho-Su] Univ Ulsan, Dept Biochem, Asan Med Ctr, Coll Med, Seoul, South Korea.
   [Kim, Beom-Jun] Univ Ulsan, Dept Endocrinol & Metab, Asan Med Ctr, Coll Med, Seoul, South Korea.
C3 University of Ulsan; Asan Medical Center; University of Ulsan; Asan
   Medical Center; University of Ulsan; Asan Medical Center
RP Park, SH (通讯作者)，Univ Ulsan, Dept Gastroenterol, Asan Med Ctr, Coll Med, Seoul, South Korea.
EM iamjau91@naver.com; 810818hs@hanmail.net; umkbj0825@amc.seoul.kr;
   pjh6718@hanmail.net; snow903@gmail.com; dhyang@amc.seoul.kr;
   bdye@amc.seoul.kr; jsbyeon@amc.seoul.kr; sjmyung@amc.seoul.kr;
   sky@amc.seoul.kr; umdalpin@hanmail.net
RI Yang, Dong-Hoon/B-3437-2015; Kim, Bum Joon/S-2156-2017; Kim, Ki
   Hyun/AFL-6089-2022; Park, Sang Hyoung/CAH-4735-2022; Ye, Byong
   Duk/AAF-4955-2020
OI Yang, Dong-Hoon/0000-0001-7756-2704; Kim, Bum Joon/0000-0002-3278-3252;
   Kim, Ki Hyun/0000-0002-5285-9138; Ye, Byong Duk/0000-0001-6647-6325;
   Kim, Beom-Jun/0000-0001-8591-1759; Hwang, Sung Wook/0000-0002-6981-7575;
   Lee, Ho-Su/0000-0003-3711-2180
CR Ananthakrishnan AN, 2013, GASTROENTEROLOGY, V145, P970, DOI 10.1053/j.gastro.2013.07.050
   Biggs ML, 2010, JAMA-J AM MED ASSOC, V303, P2504, DOI 10.1001/jama.2010.843
   Bischoff SC, 2014, BMC GASTROENTEROL, V14, DOI 10.1186/s12876-014-0189-7
   Cani PD, 2008, DIABETES, V57, P1470, DOI 10.2337/db07-1403
   Cani PD, 2007, DIABETES, V56, P1761, DOI 10.2337/db06-1491
   Chan SSM, 2013, AM J GASTROENTEROL, V108, P575, DOI 10.1038/ajg.2012.453
   Dobbs R., 2014, OVERCOMING OBESITY I
   Erhayiem B, 2011, CLIN GASTROENTEROL H, V9, P684, DOI 10.1016/j.cgh.2011.05.005
   Flores A, 2015, DIGEST DIS SCI, V60, P2436, DOI 10.1007/s10620-015-3629-5
   Fukuda T, 2019, INTEST RES, V17, P36, DOI 10.5217/ir.2018.00126
   Johnson A.M., 2021, J CROHNS COLITIS, V15
   Kahn HS, 2012, PLOS ONE, V7, DOI 10.1371/journal.pone.0050428
   Kaibullayeva J, 2020, INTEST RES, V18, P430, DOI 10.5217/ir.2019.00099
   Keller R, 2021, INTEST RES, V19, P45, DOI 10.5217/ir.2019.00135
   Kim SE, 2019, INTEST RES, V17, P443, DOI 10.5217/ir.2019.00075
   Lee HS, 2015, J CROHNS COLITIS, V9, P147, DOI 10.1093/ecco-jcc/jju017
   Li Y, 2015, COLORECTAL DIS, V17, P225, DOI 10.1111/codi.12798
   Loftus EV, 2000, GUT, V46, P336, DOI 10.1136/gut.46.3.336
   Loftus EV, 1998, GASTROENTEROLOGY, V114, P1161, DOI 10.1016/S0016-5085(98)70421-4
   Moran GW, 2013, INFLAMM BOWEL DIS, V19, P2949, DOI 10.1097/MIB.0b013e31829936a4
   Neves AL, 2013, J MOL ENDOCRINOL, V51, pR51, DOI 10.1530/JME-13-0079
   Ng M, 2014, LANCET, V384, P746
   Nic Suibhne Treasa, 2013, J Crohns Colitis, V7, pe241, DOI 10.1016/j.crohns.2012.09.009
   Park SH, 2014, INFLAMM BOWEL DIS, V20, P488, DOI 10.1097/01.MIB.0000441203.56196.46
   Rocha R, 2009, BRIT J NUTR, V101, P676, DOI 10.1017/S0007114508032224
   Singh S, 2017, NAT REV GASTRO HEPAT, V14, P110, DOI 10.1038/nrgastro.2016.181
   Steed H, 2009, OBESITY FACTS, V2, P370, DOI 10.1159/000262276
   Uko V, 2014, INFLAMM BOWEL DIS, V20, P2286, DOI 10.1097/MIB.0000000000000200
   Yang SK, 2008, INFLAMM BOWEL DIS, V14, P542, DOI 10.1002/ibd.20310
NR 29
TC 9
Z9 9
U1 0
U2 2
PU HINDAWI LTD
PI LONDON
PA ADAM HOUSE, 3RD FLR, 1 FITZROY SQ, LONDON, W1T 5HF, ENGLAND
SN 2291-2789
EI 2291-2797
J9 CAN J GASTROENTEROL
JI Can. J. Gastroenterol. Hepatol.
PD AUG 2
PY 2021
VL 2021
AR 9981482
DI 10.1155/2021/9981482
PG 9
WC Gastroenterology & Hepatology
WE Science Citation Index Expanded (SCI-EXPANDED)
SC Gastroenterology & Hepatology
GA UA5EY
UT WOS:000685185800001
PM 34381741
OA gold, Green Published
DA 2024-01-22
ER

PT J
AU ter Beek, WP
   Blemond, I
   Muller, ESM
   van den Berg, M
   Lamers, CBHW
AF ter Beek, W. P.
   Blemond, I.
   Muller, E. S. M.
   van den Berg, M.
   Lamers, C. B. H. W.
TI Substance P receptor expression in patients with inflammatory bowel
   disease - Determination by three different techniques, i.e., storage
   phosphor autoradiography, RT-PCR and immunohistochemistry
SO NEUROPEPTIDES
LA English
DT Article
DE substance P; neurokinine-1 receptor; inflammatory bowel disease;
   autoradiography; immunohistochemistry; RT-PCR
ID ULCERATIVE-COLITIS; BINDING-SITES; CROHNS-DISEASE; NEUROKININ-1;
   TACHYKININS; NEUROPEPTIDES; LOCALIZATION; QUANTITATION; CELLS; GUT
AB Inflammatory bowel disease (1131)) is characterized by chronic intestinal inflammation accompanied by changes in motility. It is known that regulatory peptides like substance P (SP) are important pro-inflammatory peptides which are also involved in neuronal conduction. To get clues for new diagnostic and therapeutic approaches we describe the SP receptor (NK-1) distribution in IBD compared to control intestinal tissue, on mRNA and protein level by three complementary techniques. Autoradiography showed differences within the intestinal wall of control patients; mucosal binding was 17 fmol/g and muscular binding was significantly (p = 0.01) higher (98 fmol/g). In inflamed specimens of patients with IBD mucosal SP binding was increased compared to controls (55 +/- 10 vs 18 +/- 4 fmol/g mucosa, p = 0.002). However RT-PCR showed that the mRNA content of the NK-1 receptor in these samples was not increased. In non-inflamed samples of patients with Crohn's disease (CD) and ulcerative colitis (UC) SP binding was similar as in controls, while mRNA was significantly decreased in CD patients (0.7 +/- 0.02 vs 4.4 +/- 0.7, p = 0.0 1) but not in UC patients (4.4 +/- 0.7 vs 4.1 +/- 1.4). Immunohistochemistry identified a broad spectrum of NK-1 receptor locations in control intestine. No aberrant expression in 1131) was found. This study showed that although there was no difference in location of the SP receptors in IBD patients versus controls, the quantity of SP binding was significantly increased in the inflamed mucosa of IBD patients, while the mRNA level was not increased. Further a difference in mRNA level between non-inflamed tissue of CD and UC patients was shown, with mRNA in CD being lower. These changes in SP receptor expression during chronic inflammation suggest that SP receptors are a potential target for therapeutic regulation of the inflammatory response. (C) 2007 Elsevier Ltd. All rights reserved.
C1 Leiden Univ, Med Ctr, Dept Gastroenterol Hepatol, NL-2300 RC Leiden, Netherlands.
C3 Leiden University; Leiden University Medical Center (LUMC); Leiden
   University - Excl LUMC
RP Blemond, I (通讯作者)，Leiden Univ, Med Ctr, Dept Gastroenterol Hepatol, Bldg 1, C4-P,PO Box 9600, NL-2300 RC Leiden, Netherlands.
EM i.biemond@lumc.nl
RI Biemond, Izak/A-3540-2016
OI Biemond, Izak/0000-0002-3137-7527
CR BERNSTEIN CN, 1993, AM J GASTROENTEROL, V88, P908
   CHOMCZYNSKI P, 1987, ANAL BIOCHEM, V162, P156, DOI 10.1006/abio.1987.9999
   GATES TS, 1988, PEPTIDES, V9, P1207, DOI 10.1016/0196-9781(88)90184-2
   Goode T, 2003, J CELL PHYSIOL, V197, P30, DOI 10.1002/jcp.10234
   Goode T, 2000, GUT, V47, P387, DOI 10.1136/gut.47.3.387
   Hökfelt T, 2001, J INTERN MED, V249, P27, DOI 10.1046/j.0954-6820.2000.00773.x
   Holzer P, 1997, PHARMACOL THERAPEUT, V73, P219, DOI 10.1016/S0163-7258(96)00196-9
   Holzer P, 1997, PHARMACOL THERAPEUT, V73, P173, DOI 10.1016/S0163-7258(96)00195-7
   ITO T, 1995, J NEUROSCI METH, V59, P265, DOI 10.1016/0165-0270(94)00212-Y
   Janssen AML, 1999, J CANCER RES CLIN, V125, P327, DOI 10.1007/s004320050282
   Kolios G, 1998, HEPATO-GASTROENTEROL, V45, P1601
   Maggi CA, 1997, REGUL PEPTIDES, V70, P75, DOI 10.1016/S0167-0115(97)00029-3
   MANTYH CR, 1988, P NATL ACAD SCI USA, V85, P3235, DOI 10.1073/pnas.85.9.3235
   MANTYH CR, 1995, GASTROENTEROLOGY, V109, P850, DOI 10.1016/0016-5085(95)90394-1
   MANTYH CR, 1994, NEUROSCI LETT, V178, P255, DOI 10.1016/0304-3940(94)90772-2
   O'Connor TM, 2004, J CELL PHYSIOL, V201, P167, DOI 10.1002/jcp.20061
   Ottaway CA, 1996, ALIMENT PHARM THERAP, V10, P10, DOI 10.1046/j.1365-2036.1996.22164015.x
   Reinshagen M, 1997, INFLAMM BOWEL DIS, V3, P303, DOI 10.1097/00054725-199712000-00008
   Renzi D, 2000, AM J PATHOL, V157, P1511, DOI 10.1016/S0002-9440(10)64789-X
   Riddell RH, 2000, INFLAMM BOWEL DIS, P427
   Sonea IM, 2002, CLIN DIAGN LAB IMMUN, V9, P333, DOI 10.1128/CDLI.9.2.333-340.2002
   Southwell BR, 1998, NEUROSCIENCE, V87, P925, DOI 10.1016/S0306-4522(98)00176-6
   Watanabe T, 1997, DIS COLON RECTUM, V40, P718, DOI 10.1007/BF02140903
NR 23
TC 20
Z9 23
U1 0
U2 3
PU CHURCHILL LIVINGSTONE
PI EDINBURGH
PA JOURNAL PRODUCTION DEPT, ROBERT STEVENSON HOUSE, 1-3 BAXTERS PLACE,
   LEITH WALK, EDINBURGH EH1 3AF, MIDLOTHIAN, SCOTLAND
SN 0143-4179
J9 NEUROPEPTIDES
JI Neuropeptides
PD OCT
PY 2007
VL 41
IS 5
BP 301
EP 306
DI 10.1016/j.npep.2007.05.002
PG 6
WC Endocrinology & Metabolism; Neurosciences
WE Science Citation Index Expanded (SCI-EXPANDED)
SC Endocrinology & Metabolism; Neurosciences & Neurology
GA 213AI
UT WOS:000249637900004
PM 17602742
DA 2024-01-22
ER

PT J
AU Roosenboom, B
   Wahab, PJ
   Smids, C
   Groenen, MJM
   van Koolwijk, E
   van Lochem, EG
   Horje, CSHT
AF Roosenboom, Britt
   Wahab, Peter J.
   Smids, Carolijn
   Groenen, Marcel J. M.
   van Koolwijk, Elly
   van Lochem, Ellen G.
   Horje, Carmen S. Horjus Talabur
TI Intestinal CD103<SUP>+</SUP>CD4<SUP>+</SUP> and
   CD103<SUP>+</SUP>CD8<SUP>+</SUP> T-Cell Subsets in the Gut of
   Inflammatory Bowel Disease Patients at Diagnosis and During Follow-up
SO INFLAMMATORY BOWEL DISEASES
LA English
DT Article
DE IBD; CD103; translational immunology; CD69
ID LAMINA PROPRIA LYMPHOCYTES; CROHNS-DISEASE; ALPHA-E-BETA-7 INTEGRIN;
   EXPRESSION; CD103; ADHESION; ALPHA(E); COLON; IBD
AB Background: The integrin CD103 is proposed to be a potential therapeutical target in inflammatory bowel disease (IBD), as it can form a heterodimeric integrin with beta 7 (Etrolizumab, anti-beta 7 integrin) on epithelial T cells. Therefore, we aimed to study the frequencies of different intestinal CD103(+)T-cell subsets, both CD4(+) and CD8(+), in newly diagnosed, untreated IBD patients at baseline and during follow-up, compared with healthy controls.
   Methods: Intestinal biopsies from inflamed segments during colonoscopy and peripheral blood samples were prospectively taken from IBD patients at diagnosis and during follow-up. Blood and single cell suspensions from biopsies were analyzed for CD103(+) T-cell subpopulations by flow cytometry and expressed as median percentages of the total T-cell population.
   Results: In total, 75 Crohn's disease (CD) patients, 49 ulcerative colitis (UC) patients, and 16 healthy controls were included. At presentation, IBD patients displayed lower percentages of CD103+T-cell subsets in inflamed biopsies: 3% (1 to 5) CD103(+)CD4(+) in IBD vs 5% (5 to 7) in healthy controls (P = 0.007) and 9% (4 to 15) CD103(+)CD8(+) compared with 42% (23 to 57) in healthy controls (P = 0.001). The majority of intestinal T cells was composed of CD103(-)CD4(+) T cells (65% [52 to 74]) in IBD compared with 30% (21 to 50) in healthy controls (P = 0.001). In patients with endoscopic remission during follow-up (n = 27), frequencies of CD103+ and CD103-T-cell subsets were comparable with healthy controls.
   Conclusion: At diagnosis, active inflammation in IBD was associated with decreased percentages of both CD103+CD4+ and CD103(+)CD8(+)T-cell subsets in colon and ileum biopsies. In active disease during follow-up, these T-cell populations remained low but increased in remission to values comparable with healthy controls. A shift toward more CD103-T cells was observed during active inflammation.
C1 [Roosenboom, Britt; Wahab, Peter J.; Smids, Carolijn; Groenen, Marcel J. M.; Horje, Carmen S. Horjus Talabur] Rijnstate Hosp, Dept Gastroenterol & Hepatol, Crohn & Colitis Ctr Rijnstate, Arnhem, Netherlands.
   [van Koolwijk, Elly; van Lochem, Ellen G.] Rijnstate Hosp, Dept Microbiol & Immunol, Arnhem, Netherlands.
C3 Rijnstate Hospital; Rijnstate Hospital
RP Roosenboom, B (通讯作者)，Rijnstate Hosp, Dept Gastroenterol & Hepatol, Wagnerlaan 55, NL-6815 AD Arnhem, Netherlands.
EM broosenboom@rijnstate.nl
CR Allez M, 2002, GASTROENTEROLOGY, V123, P1516, DOI 10.1053/gast.2002.36588
   Ananthakrishnan AN, 2018, NAT REV GASTRO HEPAT, V15, P39, DOI 10.1038/nrgastro.2017.136
   Annacker O, 2005, J EXP MED, V202, P1051, DOI 10.1084/jem.20040662
   AUSTRUP F, 1995, EUR J IMMUNOL, V25, P1487, DOI 10.1002/eji.1830250602
   Barczyk M, 2010, CELL TISSUE RES, V339, P269, DOI 10.1007/s00441-009-0834-6
   Carrasco A, 2013, J IMMUNOL METHODS, V389, P29, DOI 10.1016/j.jim.2012.12.006
   CEPEK KL, 1993, J IMMUNOL, V150, P3459
   Cibrián D, 2017, EUR J IMMUNOL, V47, P946, DOI 10.1002/eji.201646837
   Daperno M, 2004, GASTROINTEST ENDOSC, V60, P505, DOI 10.1016/S0016-5107(04)01878-4
   Elewaut D, 1998, ACTA GASTRO-ENT BELG, V61, P288
   Gomollon F, 2017, J CROHNS COLITIS, V11, P3, DOI 10.1093/ecco-jcc/jjw168
   HARVEY RF, 1980, LANCET, V1, P514
   Ho J, 2008, J IMMUNOL, V180, P2573, DOI 10.4049/jimmunol.180.4.2573
   Ichikawa R, 2018, J CROHNS COLITIS, V12, P1191, DOI 10.1093/ecco-jcc/jjy084
   KILSHAW PJ, 1990, EUR J IMMUNOL, V20, P2201, DOI 10.1002/eji.1830201008
   Kirby JA, 2003, J CLIN PATHOL, V56, P158, DOI 10.1136/jcp.56.2.158
   Lamb CA, 2017, J CROHNS COLITIS, V11, P1504, DOI 10.1093/ecco-jcc/jjx097
   Lamb CA, 2017, J CROHNS COLITIS, V11, P610, DOI 10.1093/ecco-jcc/jjw189
   Magro F, 2017, J CROHNS COLITIS, V11, P649, DOI 10.1093/ecco-jcc/jjx008
   Mota PC, 2012, RESP MED, V106, P1014, DOI 10.1016/j.rmed.2012.03.020
   Mueller SN, 2016, NAT REV IMMUNOL, V16, P79, DOI 10.1038/nri.2015.3
   Oshitani N, 2003, INT J MOL MED, V12, P715
   Park JH, 2017, AUTOIMMUN REV, V16, P416, DOI 10.1016/j.autrev.2017.02.013
   Pérez-Jeldres T, 2019, INFLAMM BOWEL DIS, V25, P270, DOI 10.1093/ibd/izy269
   Sathaliyawala T, 2013, IMMUNITY, V38, P187, DOI 10.1016/j.immuni.2012.09.020
   Schön MP, 1999, J IMMUNOL, V162, P6641
   Scott CL, 2011, TRENDS IMMUNOL, V32, P412, DOI 10.1016/j.it.2011.06.003
   Silverberg MS, 2005, CAN J GASTROENTEROL, V19, p5A, DOI 10.1155/2005/269076
   Smids C, 2018, J CROHNS COLITIS, V12, P465, DOI 10.1093/ecco-jcc/jjx160
   Smids C, 2017, J CROHNS COLITIS, V11, P500, DOI 10.1093/ecco-jcc/jjw163
   Vermeire S, 2017, LANCET, V390, P135, DOI 10.1016/S0140-6736(17)30930-3
   Zundler S, 2017, INFLAMM BOWEL DIS, V23, P617, DOI 10.1097/MIB.0000000000001067
   Zundler S, 2017, GUT, V66, P1936, DOI 10.1136/gutjnl-2016-312439
NR 33
TC 27
Z9 28
U1 0
U2 5
PU OXFORD UNIV PRESS INC
PI CARY
PA JOURNALS DEPT, 2001 EVANS RD, CARY, NC 27513 USA
SN 1078-0998
EI 1536-4844
J9 INFLAMM BOWEL DIS
JI Inflamm. Bowel Dis.
PD SEP
PY 2019
VL 25
IS 9
BP 1497
EP 1509
DI 10.1093/ibd/izz049
PG 13
WC Gastroenterology & Hepatology
WE Science Citation Index Expanded (SCI-EXPANDED)
SC Gastroenterology & Hepatology
GA JH9IM
UT WOS:000493081500016
PM 30918941
OA Bronze, Green Published
DA 2024-01-22
ER

PT J
AU Peyrin-Biroulet, L
   Lémann, M
AF Peyrin-Biroulet, L.
   Lemann, M.
TI Review article: remission rates achievable by current therapies for
   inflammatory bowel disease
SO ALIMENTARY PHARMACOLOGY & THERAPEUTICS
LA English
DT Review
ID ACTIVE ULCERATIVE-COLITIS; EVIDENCE-BASED CONSENSUS; POPULATION-BASED
   COHORT; EFFICACY END-POINTS; CROHNS-DISEASE; DOUBLE-BLIND; COMBINATION
   THERAPY; MAINTENANCE THERAPY; ACTIVITY INDEXES; NATURAL-HISTORY
AB P>Background
   New medical therapies have improved outlook in inflammatory bowel disease but published impact on surgical rates has been modest suggesting that many patients are still not attaining remission.
   Aim
   To review remission rates with current medical treatments for inflammatory bowel disease.
   Methods
   We searched MEDLINE (source PUBMED, 1966 to January, 2011).
   Results
   Induction and maintenance of remission was observed in 20% (range, 9-29.5%) and 53% (range, 36.8-59.6%) of ulcerative colitis (UC) patients treated with oral 5-ASA derivatives. Induction of remission was noted in 52% (range, 48-58%) of Crohn's disease (CD) patients and 54% of UC patients treated with steroids in population-based cohorts. Maintenance of remission was reported in 71% (range, 56-95%) of CD patients on azathioprine over a 6-month to 2-year period and in 60% (range, 41.7-82.4%) in UC at 1 year or longer. Induction and maintenance of remission was noted in 39% (range, 19.3-66.7%) and 70% (range, 39-90%) of CD patients on methotrexate over a 40-week period.Induction of remission was reported in 32% (range, 25-48%), 26% (range, 18-36%) and 20% (range, 19-23%) of CD patients on infliximab, adalimumab or certolizumab pegol, respectively. The corresponding figures were 45% (range, 39-59%), 43% (range, 40-47%) and 47.9% at weeks 20-30 among initial responders. Induction of remission was observed in 33% (range, 27.5-38.8%) and 18.5% of UC patients on infliximab or adalimumab, respectively. Maintenance of remission was noted in 33% (range, 25.6-36.9%) of UC patients on infliximab at week 30. Approximately one-fifth of CD and UC patients treated with biologicals require intestinal resection after 2-5 years in referral-centre studies.
   Conclusion
   In the era of biologics, the proportion of patients with inflammatory bowel disease not entering remission remains high.
C1 [Peyrin-Biroulet, L.] Univ Nancy 1, Univ Hosp Nancy, INSERM, U954, F-54511 Vandoeuvre Les Nancy, France.
   [Peyrin-Biroulet, L.] Univ Nancy 1, Univ Hosp Nancy, Dept Hepatogastroenterol, F-54511 Vandoeuvre Les Nancy, France.
   [Lemann, M.] Hop St Louis, Dept Hepatogastroenterol, Paris, France.
C3 Universite de Lorraine; Institut National de la Sante et de la Recherche
   Medicale (Inserm); CHU de Nancy; CHU de Nancy; Universite de Lorraine;
   Assistance Publique Hopitaux Paris (APHP); Universite Paris Cite;
   Hopital Universitaire Saint-Louis - APHP
RP Peyrin-Biroulet, L (通讯作者)，Univ Nancy 1, Univ Hosp Nancy, INSERM, U954, Allee Morvan, F-54511 Vandoeuvre Les Nancy, France.
EM peyrinbiroulet@gmail.com
OI peyrin-biroulet, laurent/0000-0003-2536-6618
FU Merck; Abbott
FX Declaration of personal interests: LPB has served as a speaker, a
   consultant and has received research funding from Merck and Abbott.
   Declaration of funding interests: None.
CR Afif W, 2010, AM J GASTROENTEROL, V105, P1133, DOI 10.1038/ajg.2010.9
   Akobeng AK, 2007, COCHRANE DB SYST REV, V3
   Akobeng AK, 2009, COCHRANE DB SYST REV, V2
   AKOBENG AK, 2005, COCHRANE DB SYST REV, V1
   Alfadhli AA, 2005, COCHRANE DB SYST REV, V1
   Allez M, 2009, ALIMENT PHARM THER, V31, P92, DOI 10.1111/j.1365-2036.2009.04130.x
   [Anonymous], 2006, COCHRANE DB SYST REV
   [Anonymous], COCHRANE DATABASE SY
   Benchimol EI, 2008, COCHRANE DB SYST REV, V2
   BILLIOUD V, 2011, AM J GASTRO IN PRESS
   Bouguen G, 2010, ALIMENT PHARM THER, V31, P1178, DOI 10.1111/j.1365-2036.2010.04293.x
   Bouguen G, 2011, WORLD J GASTROENTERO, V17, P547, DOI 10.3748/wjg.v17.i5.547
   CHEVAUX JB, 2010, INFLAMM BOWEL DIS
   Colombel JF, 2010, NEW ENGL J MED, V362, P1383, DOI 10.1056/NEJMoa0904492
   D'Haens G, 2007, GASTROENTEROLOGY, V132, P763, DOI 10.1053/j.gastro.2006.12.038
   Dignass A, 2010, J CROHNS COLITIS, V4, P28, DOI 10.1016/j.crohns.2009.12.002
   Domènech E, 2010, ALIMENT PHARM THER, V31, P233, DOI 10.1111/j.1365-2036.2009.04170.x
   Faubion WA, 2001, GASTROENTEROLOGY, V121, P255, DOI 10.1053/gast.2001.26279
   Feagan BG, 2008, GASTROENTEROLOGY, V135, P1493, DOI 10.1053/j.gastro.2008.07.069
   Feller M, 2010, CLIN INFECT DIS, V50, P473, DOI 10.1086/649923
   Ferrante M, 2008, J CROHNS COLITIS, V2, P219, DOI 10.1016/j.crohns.2008.03.004
   FILIPPI J, 2011, CURR DRUG T IN PRESS
   Gionchetti P, 1998, DIS COLON RECTUM, V41, P93, DOI 10.1007/BF02236902
   Gisbert JP, 2009, ALIMENT PHARM THER, V30, P126, DOI 10.1111/j.1365-2036.2009.04023.x
   Gisbert JP, 2009, AM J GASTROENTEROL, V104, P760, DOI 10.1038/ajg.2008.88
   Hanauer SB, 2007, CAN J GASTROENTEROL, V21, P827, DOI 10.1155/2007/862917
   Herfarth HH, 2010, INFLAMM BOWEL DIS, V16, P1421, DOI 10.1002/ibd.21246
   Järnerot G, 2005, GASTROENTEROLOGY, V128, P1805, DOI 10.1053/j.gastro.2005.03.003
   Karmiris K, 2009, GASTROENTEROLOGY, V137, P1628, DOI 10.1053/j.gastro.2009.07.062
   Kornbluth A, 2010, AM J GASTROENTEROL, V105, P501, DOI 10.1038/ajg.2009.727
   Kotlyar DS, 2011, CLIN GASTROENTEROL H, V9, P36, DOI 10.1016/j.cgh.2010.09.016
   Lakatos PL, 2009, WORLD J GASTROENTERO, V15, P1799, DOI 10.3748/wjg.15.1799
   Lichtenstein GR, 2009, AM J GASTROENTEROL, V104, P465, DOI 10.1038/ajg.2008.168
   Lichtenstein GR, 2005, GASTROENTEROLOGY, V128, P862, DOI 10.1053/j.gastro.2005.01.048
   Ljung T, 2004, GUT, V53, P849, DOI 10.1136/gut.2003.018515
   Ma C, 2009, ALIMENT PHARM THER, V30, P977, DOI 10.1111/j.1365-2036.2009.04101.x
   Marshall JK, 2010, COCHRANE DB SYST REV, DOI 10.1002/14651858.CD004115.pub2
   Marteau P, 2005, GUT, V54, P960, DOI 10.1136/gut.2004.060103
   Mulder CJJ, 1996, EUR J GASTROEN HEPAT, V8, P549, DOI 10.1097/00042737-199606000-00010
   MUNKHOLM P, 1994, GUT, V35, P360, DOI 10.1136/gut.35.3.360
   Nathan DM, 2008, J GASTROEN HEPATOL, V23, P954, DOI 10.1111/j.1440-1746.2007.05006.x
   Oren R, 1996, GASTROENTEROLOGY, V110, P1416, DOI 10.1053/gast.1996.v110.pm8613046
   Oussalah A, 2010, AM J GASTROENTEROL, V105, P2617, DOI 10.1038/ajg.2010.345
   Oussalah A, 2010, CURR DRUG TARGETS, V11, P156, DOI 10.2174/138945010790309939
   Patel V, 2009, COCHRANE DB SYST REV, V7
   Peyrin-Biroulet L, 2011, GUT, DOI 2011-300049.R1
   Peyrin-Biroulet L, 2008, CLIN GASTROENTEROL H, V6, P644, DOI 10.1016/j.cgh.2008.03.014
   Peyrin-Biroulet L, 2008, LANCET, V372, P67, DOI 10.1016/S0140-6736(08)60995-2
   Peyrin-Biroulet L, 2010, GUT, V59, P141, DOI 10.1136/gut.2009.187120
   Peyrin-Biroulet L, 2010, INFLAMM BOWEL DIS, V16, P15, DOI 10.1002/ibd.21010
   Plamondon S, 2007, ALIMENT PHARM THER, V25, P557, DOI 10.1111/j.1365-2036.2006.03239.x
   Prantera C, 2009, CURR OPIN GASTROEN, V25, P329, DOI 10.1097/MOG.0b013e32832b20bf
   Prefontaine E, 2009, COCHRANE DB SYST REV, DOI 10.1002/14651858.CD000067.pub2
   Ramadas AV, 2010, GUT, V59, P1200, DOI 10.1136/gut.2009.202101
   Reinisch W, 2011, GUT, P60080
   Rutgeerts P, 2004, GASTROENTEROLOGY, V126, P402, DOI 10.1053/j.gastro.2003.11.014
   Rutgeerts P, 2005, NEW ENGL J MED, V353, P2462, DOI 10.1056/NEJMoa050516
   Safdi M, 1997, AM J GASTROENTEROL, V92, P1867
   Sandborn WJ, 2007, ANN INTERN MED, V146, P829, DOI 10.7326/0003-4819-146-12-200706190-00159
   Sandborn WJ, 2009, GASTROENTEROLOGY, V137, P1250, DOI 10.1053/j.gastro.2009.06.061
   Sandborn WJ, 2010, GASTROENTEROLOGY, V138, P1286, DOI 10.1053/j.gastro.2009.12.054
   Sandborn WJ, 2002, GASTROENTEROLOGY, V122, P512, DOI 10.1053/gast.2002.31072
   Sands BE, 2004, NEW ENGL J MED, V350, P876, DOI 10.1056/NEJMoa030815
   Schnitzler F, 2009, GUT, V58, P492, DOI 10.1136/gut.2008.155812
   Schreiber S, 2010, AM J GASTROENTEROL, V105, P1574, DOI 10.1038/ajg.2010.78
   Seow CH, 2008, COCHRANE DB SYST REV, V3
   Smith PA, 2008, WORLD J GASTROENTERO, V14, P4420, DOI 10.3748/wjg.14.4420
   Sparrow Miles P, 2009, Curr Gastroenterol Rep, V11, P496
   Srinivasan R, 2009, COCHRANE DB SYST REV, V2
   Stange EF, 2008, J CROHNS COLITIS, V2, P1, DOI 10.1016/j.crohns.2007.11.001
   Thia K, 2008, AM J GASTROENTEROL, V103, pS443, DOI 10.14309/00000434-200809001-01135
   Toruner M, 2008, GASTROENTEROLOGY, V134, P929, DOI 10.1053/j.gastro.2008.01.012
   Travis SPL, 2008, J CROHNS COLITIS, V2, P24, DOI 10.1016/j.crohns.2007.11.002
   Van Assche G, 2010, J CROHNS COLITIS, V4, P63, DOI 10.1016/j.crohns.2009.09.009
   Zachos M, 2007, COCHRANE DB SYST REV, DOI 10.1002/14651858.CD000542.pub2
NR 75
TC 125
Z9 136
U1 1
U2 8
PU WILEY
PI HOBOKEN
PA 111 RIVER ST, HOBOKEN 07030-5774, NJ USA
SN 0269-2813
EI 1365-2036
J9 ALIMENT PHARM THER
JI Aliment. Pharmacol. Ther.
PD APR 15
PY 2011
VL 33
IS 8
BP 870
EP 879
DI 10.1111/j.1365-2036.2011.04599.x
PG 10
WC Gastroenterology & Hepatology; Pharmacology & Pharmacy
WE Science Citation Index Expanded (SCI-EXPANDED)
SC Gastroenterology & Hepatology; Pharmacology & Pharmacy
GA 736TA
UT WOS:000288515800002
PM 21323689
OA Bronze, Green Submitted
DA 2024-01-22
ER

PT J
AU Attauabi, M
   Zhao, M
   Bendtsen, F
   Burisch, J
AF Attauabi, Mohamed
   Zhao, Mirabella
   Bendtsen, Flemming
   Burisch, Johan
TI Systematic Review with Meta-analysis: The Impact of Co-occurring
   Immune-mediated Inflammatory Diseases on the Disease Course of
   Inflammatory Bowel Diseases
SO INFLAMMATORY BOWEL DISEASES
LA English
DT Review
DE inflammatory bowel disease; Crohn's disease; ulcerative colitis; disease
   course; prognosis; immune-mediated inflammatory diseases
ID PRIMARY SCLEROSING CHOLANGITIS; QUALITY-OF-LIFE; ULCERATIVE-COLITIS;
   CROHNS-DISEASE; EXTRAINTESTINAL MANIFESTATIONS; RISK-FACTORS;
   RHEUMATOID-ARTHRITIS; SURGERY; PREVALENCE; DIAGNOSIS
AB Background and Aims: Patients with inflammatory bowel diseases (IBDs) are at risk of developing a variety of other immune-mediated inflammatory diseases (IMIDs). The influence of co-occurring IMIDs on the disease course of IBD remains unknown. The aim of this study was therefore to conduct a systematic review and meta-analysis of the impact of IMIDs on phenotypic presentation and outcome in patients with IBD.
   Methods: PubMed and Embase were searched from their earliest records through December 2018 and updated in October 2019 for studies reporting proportions or ratios of IBD-related disease outcomes in patients with and without co-occurring IMIDs. Meta-analyses were performed to estimate summary proportions and risks of the main outcomes. PRISMA guidelines were used, and study quality was assessed according to the Newcastle-Ottawa Scale.
   Results: A total of 93 studies were identified, comprising 16,064 IBD patients with co-occurring IMIDs and 3,451,414 IBD patients without IMIDs. Patients with IBD and co-occurring IMIDs were at increased risk of having extensive colitis or pancolitis (risk ratio, 1.38; 95% Cl, 1.25-1.52; P < 0.01, I-2 = 86%) and receiving IBD-related surgeries (risk ratio, 1.17; 95% Cl, 1.01-1.36; P = 0.03; I-2 = 85%) compared with patients without IMIDs. Co-occurrence of IMIDs other than primary sclerosing cholangitis in patients with IBD was associated with an increased risk of receiving immunomodulators (risk ratio, 1.15; 95% Cl, 1.06-1.24; P < 0.01; I-2 = 60%) and biologic therapies (risk ratio, 1.19; 95% Cl, 1.08-1.32; P < 0.01; I-2 = 53%).
   Conclusion: This meta-analysis found that the presence of co-occurring IMIDs influences the disease course of IBD, including an increased risk of surgery and its phenotypical expression.
C1 [Attauabi, Mohamed; Zhao, Mirabella; Bendtsen, Flemming; Burisch, Johan] Copenhagen Univ Hosp, Med Div, Gastrounit, Hvidovre, Denmark.
   [Attauabi, Mohamed; Bendtsen, Flemming] Univ Copenhagen, Fac Hlth & Med Sci, Copenhagen, Denmark.
C3 University of Copenhagen; University of Copenhagen
RP Attauabi, M (通讯作者)，Copenhagen Univ Hosp Hvidovre, Med Div, Gastrounit, Kettegaard Alle 30, DK-2650 Hvidovre, Denmark.
EM Attauabi12@gmail.com
RI Burisch, Johan/AGJ-3893-2022; Attauabi, Mohamed/HHN-7226-2022
OI Burisch, Johan/0000-0002-3312-5139; Attauabi,
   Mohamed/0000-0003-0323-7030; Zhao, Mirabella/0000-0002-8392-4860
CR Aletaha D, 2019, ADV THER, V36, P1672, DOI 10.1007/s12325-019-00964-z
   Ananthakrishnan AN, 2014, J CROHNS COLITIS, V8, P956, DOI 10.1016/j.crohns.2014.01.019
   Ananthakrishnan AN, 2010, INFLAMM BOWEL DIS, V16, P494, DOI 10.1002/ibd.21051
   Anaya JM, 2014, AUTOIMMUN REV, V13, P423, DOI 10.1016/j.autrev.2014.01.049
   Atay K, 2019, TURK J GASTROENTEROL, V30, P599, DOI 10.5152/tjg.2019.17291
   Bandyopadhyay D, 2015, INDIAN J GASTROENTER, V34, P387, DOI 10.1007/s12664-015-0598-8
   Bansal P, 1996, AM J GASTROENTEROL, V91, P44
   Bar Yehuda S, 2019, J CROHNS COLITIS, V13, P324, DOI 10.1093/ecco-jcc/jjy166
   BENTLEY DW, 1972, J LAB CLIN MED, V79, P421
   Bergeron V, 2010, AM J GASTROENTEROL, V105, P2405, DOI 10.1038/ajg.2010.248
   Bernstein CN, 2012, GUT, V61, P622, DOI 10.1136/gutjnl-2011-301397
   Bernstein CN, 2005, GASTROENTEROLOGY, V129, P827, DOI 10.1053/j.gastro.2005.06.021
   Biedermann L, 2019, THER ADV GASTROENTER, V12, DOI 10.1177/1756284819865142
   Bolliet M, 2016, DIG DIS WEEK SUPPL A
   Boonstra K, 2012, INFLAMM BOWEL DIS, V18, P2270, DOI 10.1002/ibd.22938
   Bosch DE, 2017, HUM PATHOL, V69, P55, DOI 10.1016/j.humpath.2017.09.008
   Braden B, 2012, CLIN GASTROENTEROL H, V10, P303, DOI 10.1016/j.cgh.2011.10.020
   Bramuzzo M, 2016, J PEDIATR GASTR NUTR, V63, P259, DOI 10.1097/MPG.0000000000001078
   Brentnall TA, 1996, GASTROENTEROLOGY, V110, P331, DOI 10.1053/gast.1996.v110.pm8566577
   BROOME U, 1995, HEPATOLOGY, V22, P1404, DOI 10.1016/0270-9139(95)90144-2
   Burisch J, 2019, CLIN GASTROENTEROL H, V17, P2704, DOI 10.1016/j.cgh.2019.03.040
   Cañas-Ventura A, 2014, J CROHNS COLITIS, V8, P1287, DOI 10.1016/j.crohns.2014.03.014
   CHOI PM, 1992, GASTROENTEROLOGY, V103, P1707, DOI 10.1016/0016-5085(92)91211-L
   Claessen MMH, 2009, INFLAMM BOWEL DIS, V15, P1331, DOI 10.1002/ibd.20886
   Cleveland NK, 2018, CLIN GASTROENTEROL H, V16, P68, DOI 10.1016/j.cgh.2017.07.023
   Cleynen I, 2016, LANCET, V387, P156, DOI 10.1016/S0140-6736(15)00465-1
   Cohen R, 2008, INFLAMM BOWEL DIS, V14, P738, DOI 10.1002/ibd.20406
   Conway G, 2017, ALIMENT PHARM THER, V45, P814, DOI 10.1111/apt.13940
   Cordes F, 2017, UNITED EUR GASTROENT, V5, pA271
   D'Amato M, 2002, J RHEUMATOL, V29, P2470
   De La Concha EG, 2000, GASTROENTEROLOGY, V119, P1491, DOI 10.1053/gast.2000.20258
   de Mesquita MB, 2009, EUR J PEDIATR, V168, P575, DOI 10.1007/s00431-008-0798-7
   Degelman ML, 2017, MULT SCLER RELAT DIS, V17, P207, DOI 10.1016/j.msard.2017.07.020
   Duricova D, 2017, J CROHNS COLITIS, V11, P1326, DOI 10.1093/ecco-jcc/jjx092
   Eppinga H, 2017, INFLAMM BOWEL DIS, V23, P1783, DOI 10.1097/MIB.0000000000001169
   EVANS DF, 1988, GUT, V29, P1035, DOI 10.1136/gut.29.8.1035
   Ewe K, 1999, DIGEST DIS SCI, V44, P1434, DOI 10.1023/A:1026664105112
   Farhi D, 2008, MEDICINE, V87, P281, DOI 10.1097/MD.0b013e318187cc9c
   Ferreirós-Vidal I, 2003, RHEUMATOLOGY, V42, P1380, DOI 10.1093/rheumatology/keg383
   Ferreirós-Vidal I, 2003, J RHEUMATOL, V30, P102
   Florin THJ, 2004, GUT, V53, P973, DOI 10.1136/gut.2003.036483
   Floyd DN, 2015, DIGEST DIS SCI, V60, P299, DOI 10.1007/s10620-014-3368-z
   Forbes JD, 2016, FRONT MICROBIOL, V7, DOI 10.3389/fmicb.2016.01081
   Fraga M, 2017, EUR J GASTROEN HEPAT, V29, P91, DOI 10.1097/MEG.0000000000000747
   Glowacki Mikolaj K, 2015, Folia Med Cracov, V55, P61
   Gorgun E, 2005, SURGERY, V138, P631, DOI 10.1016/j.surg.2005.07.014
   Guerra I, 2019, J CROHNS COLITIS, V13, P1492, DOI 10.1093/ecco-jcc/jjz094
   Guinet-Charpentier C, 2016, SCAND J GASTROENTERO, V51, P33, DOI 10.3109/00365521.2015.1058415
   Gupta RB, 2007, GASTROENTEROLOGY, V133, P1099, DOI 10.1053/j.gastro.2007.08.001
   Halliday JS, 2012, J CROHNS COLITIS, V6, P174, DOI 10.1016/j.crohns.2011.07.015
   Harel-Meir M, 2007, NAT CLIN PRACT RHEUM, V3, P707, DOI 10.1038/ncprheum0655
   Hevia A, 2014, MBIO, V5, DOI 10.1128/mBio.01548-14
   Hiller A, 2019, PLOS ONE, V14, DOI 10.1371/journal.pone.0211554
   Hylkema MN, 2007, EUR RESPIR J, V29, P438, DOI 10.1183/09031936.00124506
   Iny O, 2018, ISR MED ASSOC J, V20, P25
   JALAN KN, 1970, GUT, V11, P748, DOI 10.1136/gut.11.9.748
   James D, 2004, RHEUMATOLOGY, V43, P369, DOI 10.1093/rheumatology/keh059
   Jess T, 2007, AM J GASTROENTEROL, V102, P829, DOI 10.1111/j.1572-0241.2007.01070.x
   Joo M, 2009, AM J SURG PATHOL, V33, P854, DOI 10.1097/PAS.0b013e318196d018
   Kaplan GG, 2015, NAT REV GASTRO HEPAT, V12, P720, DOI 10.1038/nrgastro.2015.150
   Karmiris K, 2016, J CROHNS COLITIS, V10, P429, DOI 10.1093/ecco-jcc/jjv232
   Khan N, 2018, INFLAMM BOWEL DIS, V24, P2062, DOI 10.1093/ibd/izy106
   Kim JW, 2017, WORLD J GASTROENTERO, V23, P3505, DOI 10.3748/wjg.v23.i19.3505
   Koczka CP, 2014, J CLIN GASTROENTEROL, V48, pE19, DOI 10.1097/MCG.0b013e31829455b5
   Kuenzig ME, 2018, CLIN EPIDEMIOL, V10, P831, DOI 10.2147/CLEP.S156772
   Kugathasan S, 2017, LANCET, V389, P1710, DOI 10.1016/S0140-6736(17)30317-3
   Kumagai J, 2018, PLOS ONE, V13, DOI 10.1371/journal.pone.0209352
   Lakatos L, 2006, INFLAMM BOWEL DIS, V12, P205, DOI 10.1097/01.MIB.0000217770.21261.ce
   Lascurain L, 2016, INFLAMM BOWEL DIS, V22, P146, DOI 10.1097/MIB.0000000000000586
   Laukens D, 2005, ANN RHEUM DIS, V64, P930, DOI 10.1136/ard.2004.028837
   Lawrance Ian C, 2013, J Crohns Colitis, V7, pe665, DOI 10.1016/j.crohns.2013.05.007
   Leidenius MHK, 1997, SCAND J GASTROENTERO, V32, P706, DOI 10.3109/00365529708996522
   Limketkai BN, 2019, GUT, V68, P2152, DOI 10.1136/gutjnl-2018-318074
   Lindberg BU, 2001, DIS COLON RECTUM, V44, P77, DOI 10.1007/BF02234825
   Lindström L, 2011, DIS COLON RECTUM, V54, P1392, DOI 10.1097/DCR.0b013e31822bbcc1
   Liu S, 2016, MEDICINE, V95, DOI 10.1097/MD.0000000000004267
   Loftus EV, 2005, GUT, V54, P91, DOI 10.1136/gut.2004.046615
   Lorenzo D, 2018, CLIN GASTROENTEROL H, V16, P59, DOI 10.1016/j.cgh.2017.07.033
   Lundqvist K, 1997, DIS COLON RECTUM, V40, P451, DOI 10.1007/BF02258391
   Lutgens M, 2015, CLIN GASTROENTEROL H, V13, P148, DOI 10.1016/j.cgh.2014.06.032
   Lutgens MWMD, 2012, DIS COLON RECTUM, V55, P191, DOI 10.1097/DCR.0b013e31823b537c
   Macdonald G, 2012, COCHRANE DB SYST REV, DOI 10.1002/14651858.CD001930.pub3
   Másdóttir B, 2000, RHEUMATOLOGY, V39, P1202, DOI 10.1093/rheumatology/39.11.1202
   Meyer JM, 1999, J RHEUMATOL, V26, P1024
   Miceli-Richard C, 2002, ARTHRITIS RHEUM, V46, P1405, DOI 10.1002/art.10196
   Moayyeri A, 2005, J GASTROEN HEPATOL, V20, P366, DOI 10.1111/j.1440-1746.2005.03727.x
   Moher D, 2009, PLOS MED, V6, DOI [10.1371/journal.pmed.1000097, 10.1016/j.ijsu.2010.07.299, 10.1136/bmj.i4086, 10.1016/j.ijsu.2010.02.007, 10.1136/bmj.b2535, 10.1186/2046-4053-4-1, 10.1136/bmj.b2700]
   Nair P, 1979, J BIOL CHEM, V243, P7
   Navaneethan U, 2016, GASTROENTEROL REP, V4, P226, DOI 10.1093/gastro/gov007
   Newman B, 2004, AM J GASTROENTEROL, V99, P306, DOI 10.1111/j.1572-0241.2004.04038.x
   Nieminen U, 2014, INT J CANCER, V134, P189, DOI 10.1002/ijc.28346
   Nordenvall C, 2018, INFLAMM BOWEL DIS, V24, P624, DOI 10.1093/ibd/izx048
   Nuako KW, 1998, CANCER-AM CANCER SOC, V82, P822, DOI 10.1002/(SICI)1097-0142(19980301)82:5<822::AID-CNCR4>3.0.CO;2-L
   Nunes T, 2013, ALIMENT PHARM THER, V38, P752, DOI 10.1111/apt.12440
   Ogura Y, 2001, J BIOL CHEM, V276, P4812, DOI 10.1074/jbc.M008072200
   Ossum AM, 2018, J CROHNS COLITIS, V12, P96, DOI 10.1093/ecco-jcc/jjx126
   Ott C, 2013, NAT REV GASTRO HEPAT, V10, P585, DOI 10.1038/nrgastro.2013.117
   Oxford EC, 2013, AM J GASTROENTEROL, V108, P1123, DOI 10.1038/ajg.2013.20
   Park SH, 2013, J CLIN GASTROENTEROL, V47, P520, DOI 10.1097/MCG.0b013e31827fd4a2
   Park SW, 2019, ALIMENT PHARM THER, V49, P165, DOI 10.1111/apt.15076
   Parlak Erkan, 2002, Turk J Gastroenterol, V13, P134
   Pawlik A, 2007, CLIN RHEUMATOL, V26, P868, DOI 10.1007/s10067-006-0404-1
   Penna C, 1996, GUT, V38, P234, DOI 10.1136/gut.38.2.234
   Ramos-Rodriguez AJ, 2018, INT J DERMATOL, V57, P547, DOI 10.1111/ijd.13932
   Ricciuto A, 2020, CLIN GASTROENTEROL H, V18, P1509, DOI 10.1016/j.cgh.2019.08.048
   Ricciuto A, 2018, CLIN GASTROENTEROL H, V16, P1098, DOI 10.1016/j.cgh.2018.01.020
   Rojas-Villarraga A, 2012, AUTOIMMUN DIS, V2012, DOI 10.1155/2012/254319
   Roth N, 2019, PLOS ONE, V14, DOI 10.1371/journal.pone.0210436
   Rutter M, 2004, GASTROENTEROLOGY, V126, P451, DOI 10.1053/j.gastro.2003.11.010
   Saag KG, 1997, ANN RHEUM DIS, V56, P463, DOI 10.1136/ard.56.8.463
   Sano H, 2011, J HEPATO-BIL-PAN SCI, V18, P154, DOI 10.1007/s00534-010-0319-8
   Sato H, 2010, EUR RESPIR J, V35, P324, DOI 10.1183/09031936.00010209
   Schnitzler F, 2014, PLOS ONE, V9, DOI 10.1371/journal.pone.0108503
   Scott IC, 2015, J RHEUMATOL, V42, P1131, DOI 10.3899/jrheum.141211
   Seiderer J, 2006, INFLAMM BOWEL DIS, V12, P1114, DOI 10.1097/01.mib.0000235836.32176.5e
   Shah SC, 2018, CLIN GASTROENTEROL H, V16, P1106, DOI 10.1016/j.cgh.2018.01.023
   Shetty K, 1999, AM J GASTROENTEROL, V94, P1643
   Shiau H, 2017, J PEDIATR GASTR NUTR, V65, P404, DOI 10.1097/MPG.0000000000001531
   Sladek M, 2013, UNITED EUR GASTROENT, V1, pA3
   Sokol H, 2008, WORLD J GASTROENTERO, V14, P3497, DOI 10.3748/wjg.14.3497
   Steer S, 2003, RHEUMATOLOGY, V42, P304, DOI 10.1093/rheumatology/keg091
   STELLWAG EJ, 1979, J LIPID RES, V20, P325
   Stroup DF, 2000, JAMA-J AM MED ASSOC, V283, P2008, DOI 10.1001/jama.283.15.2008
   Tenca A, 2019, SCAND J GASTROENTERO, V54, P984, DOI 10.1080/00365521.2019.1648547
   Terg Ruben, 2008, Acta Gastroenterologica Latinoamericana, V38, P26
   Thomas LA, 2001, GUT, V49, P835, DOI 10.1136/gut.49.6.835
   Tse CS, 2018, J CROHNS COLITIS, V12, P973, DOI 10.1093/ecco-jcc/jjy061
   Ünal NG, 2019, TURK J GASTROENTEROL, V30, P139, DOI 10.5152/tjg.2018.18221
   Uzzan M, 2017, J CROHNS COLITIS, V11, P930, DOI 10.1093/ecco-jcc/jjx027
   van der Paardt M, 2003, GENES IMMUN, V4, P77, DOI 10.1038/sj.gene.6363914
   Velayos FS, 2006, GASTROENTEROLOGY, V130, P1941, DOI 10.1053/j.gastro.2006.03.028
   Waghray A, 2015, GASTROENTEROLOGY, V148, pS133
   Wang MH, 2020, INFLAMM BOWEL DIS, V26, P774, DOI 10.1093/ibd/izz209
   Wasmuth HH, 2010, J GASTROINTEST SURG, V14, P1099, DOI 10.1007/s11605-010-1223-x
   Weizman A, 2014, INFLAMM BOWEL DIS, V20, P525, DOI 10.1097/01.MIB.0000442011.60285.68
   Wen CP, 2017, GENOME BIOL, V18, DOI 10.1186/s13059-017-1352-6
   Weng X, 2007, AM J GASTROENTEROL, V102, P1429, DOI 10.1111/j.1572-0241.2007.01215.x
   Wijarnpreecha K, 2018, UNITED EUR GASTROENT, V6, P500, DOI 10.1177/2050640618761703
   Yamamoto-Furusho JK, 2010, COLORECTAL DIS, V12, P1231, DOI 10.1111/j.1463-1318.2009.02025.x
   Yanardag H, 2017, MONALDI ARCH CHEST D, V87, P79, DOI 10.4081/monaldi.2017.835
   Ye BD, 2011, INFLAMM BOWEL DIS, V17, P1901, DOI 10.1002/ibd.21569
   Yi FM, 2012, EUR J GASTROEN HEPAT, V24, P1424, DOI 10.1097/MEG.0b013e3283583e5c
   Zéphir H, 2014, MULT SCLER J, V20, P1135, DOI 10.1177/1352458513515081
NR 143
TC 14
Z9 17
U1 3
U2 4
PU OXFORD UNIV PRESS INC
PI CARY
PA JOURNALS DEPT, 2001 EVANS RD, CARY, NC 27513 USA
SN 1078-0998
EI 1536-4844
J9 INFLAMM BOWEL DIS
JI Inflamm. Bowel Dis.
PD JUN
PY 2021
VL 27
IS 6
BP 927
EP 939
DI 10.1093/ibd/izaa167
PG 13
WC Gastroenterology & Hepatology
WE Science Citation Index Expanded (SCI-EXPANDED)
SC Gastroenterology & Hepatology
GA SI3SL
UT WOS:000654747600026
PM 32628745
DA 2024-01-22
ER

PT J
AU Bryant, RV
   Schultz, CG
   Ooi, S
   Goess, C
   Costello, SP
   Vincent, AD
   Schoeman, SN
   Lim, A
   Bartholomeusz, FD
   Travis, SPL
   Andrews, JM
AF Bryant, Robert Venning
   Schultz, Christopher G.
   Ooi, Soong
   Goess, Charlotte
   Costello, Samuel Paul
   Vincent, Andrew D.
   Schoeman, Scott N.
   Lim, Amanda
   Bartholomeusz, Francis Dylan
   Travis, Simon P. L.
   Andrews, Jane Mary
TI Obesity in Inflammatory Bowel Disease: Gains in Adiposity despite High
   Prevalence of Myopenia and Osteopenia
SO NUTRIENTS
LA English
DT Article
DE body composition; obesity; visceral adipose tissue; fat; osteoporosis;
   osteopenia; sarcopenia; inflammatory bowel disease
ID BONE-MINERAL DENSITY; EVIDENCE-BASED CONSENSUS; POPULATION-BASED COHORT;
   X-RAY ABSORPTIOMETRY; ANTI-TNF THERAPY; BODY-MASS INDEX; LOW MUSCLE
   MASS; CROHNS-DISEASE; CLINICAL-COURSE; EXTRAINTESTINAL MANIFESTATIONS
AB Background: Rising rates of obesity have been reported in patients with inflammatory bowel disease (IBD); however, prospective data is lacking. The aim of this study is to prospectively evaluate body composition in adults with IBD over 24 months. Methods: Whole body dual energy X-ray absorptiometry (DXA) data was performed at 0 months, 12 months, and 24 months. Bone mineral density (BMD), fat mass index (FMI (kg)/height (m(2))), appendicular skeletal muscle index (ASMI (kg)/height (m(2))), visceral adipose tissue and the visceral adipose height index (VHI, VAT area (cm(3))/height (m(2))), and clinical and anthropometric assessments were performed at each time point. Multivariable linear mixed effects regression analyses were performed. Results: Initially, 154 participants were assessed at baseline (70% Crohn's disease, 55% male, median age 31 years), of whom 129 underwent repeated DXA at 12 months, and 110 underwent repeated DXA at 24 months. Amongst those undergoing repeated DXA, their body mass index (BMI) significantly increased over time, such that by 24 months, 62% of patients were overweight or obese (annual change BMI = 0.43, 95%CI = [0.18, 0.67], p = 0.0006). Gains in BMI related to increases in both FMI and VHI ( = 0.33, 95%CI = [0.14, 0.53], p = 0.0007; = 0.08, 95%CI = [0.02, 0.13], p = 0.001; respectively), whereas ASMI decreased ( = -0.07, 95%CI = [-0.12, -0.01], p = 0.01) with a concordant rise in rates of myopenia (OR = 3.1 95%CI = [1.2, 7.7]; p = 0.01). Rates of osteopenia and osteoporosis were high (37%), but remained unchanged over time (p = 0.23). Conclusion: Increasing rates of obesity in patients with IBD coincide with decreases in lean muscle mass over time, while high rates of osteopenia remain stable. These previously undocumented issues warrant attention in routine care to prevent avoidable morbidity.
C1 [Bryant, Robert Venning; Costello, Samuel Paul; Schoeman, Scott N.; Lim, Amanda] Queen Elizabeth Hosp, Dept Gastroenterol & Hepatol, IBD Serv, 28 Woodville Rd, Woodville, SA 5011, Australia.
   [Bryant, Robert Venning; Costello, Samuel Paul; Andrews, Jane Mary] Univ Adelaide, Fac Hlth Sci, Sch Med, Adelaide, SA 5000, Australia.
   [Schultz, Christopher G.; Bartholomeusz, Francis Dylan] Royal Adelaide Hosp, Dept Nucl Med PET & Bone Densitometry, Port Rd, Adelaide, SA 5000, Australia.
   [Ooi, Soong; Goess, Charlotte; Andrews, Jane Mary] Royal Adelaide Hosp, Dept Gastroenterol & Hepatol, IBD Serv, Port Rd, Adelaide, SA 5000, Australia.
   [Vincent, Andrew D.] Univ Adelaide, Sch Med, Freemasons Fdn, Ctr Mens Hlth, North Terrace, Adelaide, SA 5000, Australia.
   [Travis, Simon P. L.] John Radcliffe Hosp, Translat Gastroenterol Unit, Headley Way, Oxford OX3 9DU, England.
C3 University of Adelaide; Royal Adelaide Hospital; Royal Adelaide
   Hospital; University of Adelaide; University of Oxford
RP Bryant, RV (通讯作者)，Queen Elizabeth Hosp, Dept Gastroenterol & Hepatol, IBD Serv, 28 Woodville Rd, Woodville, SA 5011, Australia.; Bryant, RV (通讯作者)，Univ Adelaide, Fac Hlth Sci, Sch Med, Adelaide, SA 5000, Australia.
EM Robert.Bryant@sa.gov.au; chris.schultz@sa.gov.au;
   soongyuan.ooi@uq.edu.au; charlotte.goess@sa.gov.au;
   sam.costello@sa.gov.au; andrew.vincent@adelaide.edu.au;
   snschoeman@gmail.com; Amanda.Lim@sa.gov.au;
   Dylan.Bartholomeusz@sa.gov.au; simon.travis@ndm.ox.ac.uk;
   jane.andrews@sa.gov.au
RI Lim, Amanda/JNT-3454-2023
OI Schoeman, Scott/0000-0002-2769-4490; Bryant, Robert/0000-0003-4229-3289;
   Costello, Samuel/0000-0002-2857-1812; Travis, Simon/0000-0002-2690-4361
FU Royal Adelaide Hospital Research Foundation
FX No funding was received for the study. R.V.B. received research support
   from the Royal Adelaide Hospital Research Foundation through the AR
   Clarkson Scholarship Guarantor of article: Robert Bryant.
CR Adams DW, 2017, INFLAMM BOWEL DIS, V23, P1182, DOI 10.1097/MIB.0000000000001128
   Ainsworth BE, 2006, MED SCI SPORT EXER, V38, P1584, DOI 10.1249/01.mss.0000229457.73333.9a
   [Anonymous], 1994, World Health Organ Tech Rep Ser, V843, P1
   [Anonymous], 2015, NAT HLTH SURV 1 RES
   Bamba S, 2017, PLOS ONE, V12, DOI 10.1371/journal.pone.0180036
   Bernstein CN, 2000, ANN INTERN MED, V133, P795, DOI 10.7326/0003-4819-133-10-200011210-00012
   Britton KA, 2013, J AM COLL CARDIOL, V62, P921, DOI 10.1016/j.jacc.2013.06.027
   Bryant RV, 2015, ALIMENT PHARM THER, V41, P895, DOI 10.1111/apt.13156
   Bryant RV, 2013, ALIMENT PHARM THER, V38, P213, DOI 10.1111/apt.12372
   Büning C, 2015, INFLAMM BOWEL DIS, V21, P2590, DOI 10.1097/MIB.0000000000000527
   Casals-Seoane F, 2016, INFLAMM BOWEL DIS, V22, P1929, DOI 10.1097/MIB.0000000000000815
   Chan SSM, 2013, AM J GASTROENTEROL, V108, P575, DOI 10.1038/ajg.2012.453
   Cheng S, 2010, DIABETES, V59, P242, DOI 10.2337/db09-1011
   Cruz-Jentoft AJ, 2010, AGE AGEING, V39, P412, DOI 10.1093/ageing/afq034
   Dignass A, 2010, J CROHNS COLITIS, V4, P28, DOI 10.1016/j.crohns.2009.12.002
   Dignass A, 2012, J CROHNS COLITIS, V6, P991, DOI 10.1016/j.crohns.2012.09.002
   Ding NS, 2017, ALIMENT PHARM THER, V46, P883, DOI 10.1111/apt.14293
   Erhayiem B, 2011, CLIN GASTROENTEROL H, V9, P684, DOI 10.1016/j.cgh.2011.05.005
   Fink C, 2012, INFLAMM BOWEL DIS, V18, P1550, DOI 10.1002/ibd.22893
   Flores A, 2015, DIGEST DIS SCI, V60, P2436, DOI 10.1007/s10620-015-3629-5
   Hans DB, 2008, J CLIN DENSITOM, V11, P188, DOI 10.1016/j.jocd.2007.12.012
   Harbord M, 2016, J CROHNS COLITIS, V10, P239, DOI 10.1093/ecco-jcc/jjv213
   Hass DJ, 2006, CLIN GASTROENTEROL H, V4, P482, DOI 10.1016/j.cgh.2005.12.015
   Holt DQ, 2017, EUR J CLIN NUTR, V71, P773, DOI 10.1038/ejcn.2017.10
   Holt DQ, 2017, ALIMENT PHARM THER, V45, P1255, DOI 10.1111/apt.14018
   Karmiris K, 2006, INFLAMM BOWEL DIS, V12, P100, DOI 10.1097/01.MIB.0000200345.38837.46
   Kaul S, 2012, OBESITY, V20, P1313, DOI 10.1038/oby.2011.393
   Kelly TL, 2009, PLOS ONE, V4, DOI 10.1371/journal.pone.0007038
   Kirchgesner J, 2018, GUT, V67, P1261, DOI 10.1136/gutjnl-2017-314015
   Krajcovicova A, 2014, J CROHNS COLITIS, V8, P1693, DOI 10.1016/j.crohns.2014.08.004
   Le Chatelier E, 2013, NATURE, V500, P541, DOI 10.1038/nature12506
   Liu GL, 2017, GASTROENTEROL REP, V5, P29, DOI 10.1093/gastro/gow028
   Pedersen HK, 2016, NATURE, V535, P376, DOI 10.1038/nature18646
   Pedersen M, 2017, INFLAMM BOWEL DIS, V23, P1867, DOI 10.1097/MIB.0000000000001166
   Peyrin-Biroulet L, 2017, CLIN GASTROENTEROL H, V15, P25, DOI 10.1016/j.cgh.2016.06.025
   Pi-Sunyer FX, 1998, AM J CLIN NUTR, V68, P899
   Preis SR, 2010, OBESITY, V18, P2191, DOI 10.1038/oby.2010.59
   Qin JJ, 2012, NATURE, V490, P55, DOI 10.1038/nature11450
   Satsangi J, 2006, GUT, V55, P749, DOI 10.1136/gut.2005.082909
   Schneider SM, 2008, INFLAMM BOWEL DIS, V14, P1562, DOI 10.1002/ibd.20504
   Seminerio JL, 2015, INFLAMM BOWEL DIS, V21, P2857, DOI 10.1097/MIB.0000000000000560
   Singh S, 2017, NAT REV GASTRO HEPAT, V14, P110, DOI 10.1038/nrgastro.2016.181
   Singh S, 2014, CLIN GASTROENTEROL H, V12, P382, DOI 10.1016/j.cgh.2013.08.023
   Subramaniam K, 2015, ALIMENT PHARM THER, V41, P419, DOI 10.1111/apt.13058
   Targownik LE, 2013, J BONE MINER RES, V28, P1007, DOI 10.1002/jbmr.1848
   Targownik LE, 2013, CLIN GASTROENTEROL H, V11, P278, DOI 10.1016/j.cgh.2012.10.022
   Targownik LE, 2012, CALCIFIED TISSUE INT, V91, P356, DOI 10.1007/s00223-012-9650-1
   Tosato M, 2017, AGING CLIN EXP RES, V29, P19, DOI 10.1007/s40520-016-0717-0
   van Langenberg DR, 2014, J CROHNS COLITIS, V8, P626, DOI 10.1016/j.crohns.2013.11.024
   Winer DA, 2016, CELL METAB, V23, P413, DOI 10.1016/j.cmet.2016.01.003
   Zeevi D, 2015, CELL, V163, P1079, DOI 10.1016/j.cell.2015.11.001
NR 51
TC 48
Z9 48
U1 1
U2 7
PU MDPI
PI BASEL
PA ST ALBAN-ANLAGE 66, CH-4052 BASEL, SWITZERLAND
EI 2072-6643
J9 NUTRIENTS
JI Nutrients
PD SEP
PY 2018
VL 10
IS 9
AR 1192
DI 10.3390/nu10091192
PG 17
WC Nutrition & Dietetics
WE Science Citation Index Expanded (SCI-EXPANDED)
SC Nutrition & Dietetics
GA GY5YI
UT WOS:000448659900065
PM 30200405
OA Green Published, gold
DA 2024-01-22
ER

PT J
AU Dimitrov, V
   White, JH
AF Dimitrov, Vassil
   White, John H.
TI Vitamin D signaling in intestinal innate immunity and homeostasis
SO MOLECULAR AND CELLULAR ENDOCRINOLOGY
LA English
DT Article
DE Gut homeostasis; Vitamin D; Barrier function; Innate immunity;
   Microbiome; Inflammatory bowel disease
ID INFLAMMATORY-BOWEL-DISEASE; GENOME-WIDE ASSOCIATION; REGULATORY T-CELLS;
   THYMIC STROMAL LYMPHOPOIETIN; D-RECEPTOR EXPRESSION; HUMAN DENDRITIC
   CELLS; NATURAL-KILLER-CELLS; 1,25-DIHYDROXYVITAMIN D-3; CROHNS-DISEASE;
   LYMPHOID-CELLS
AB The lumen of the gut hosts a plethora of microorganisms that participate in food assimilation, inactivation of harmful particles and in vitamin synthesis. On the other hand, enteric flora, a number of food antigens, and toxins are capable of triggering immune responses causing inflammation, which, when unresolved, may lead to chronic conditions such as inflammatory bowel disease (IBD). It is important, therefore, to contain the gut bacteria within the lumen, control microbial load and composition, as well as ensure adequate innate and adaptive immune responses to pathogenic threats. There is growing evidence that vitamin D signaling has impacts on all these aspects of intestinal physiology, contributing to healthy enteric homeostasis. VD was first discovered as the curative agent for nutritional rickets, and its classical actions are associated with calcium absorption and bone health. However, vitamin D exhibits a number of extra-skeletal effects, particularly in innate immunity. Notably, it stimulates production of pattern recognition receptors, anti-microbial peptides, and cytokines, which are at the forefront of innate immune responses. They play a role in sensing the microbiota, in preventing excessive bacterial over-growth, and complement the actions of vitamin D signaling in enhancing intestinal barrier function. Vitamin D also favours tolerogenic rather than inflammogenic T cell differentiation and function. Compromised innate immune function and overactive adaptive immunity, as well as defective intestinal barrier function, have been associated with IBD. Importantly, observational and intervention studies support a beneficial role of vitamin D supplementation in patients with Crohn's disease, a form of IBD. This review summarizes the effects of vitamin D signaling on barrier integrity and innate and adaptive immunity in the gut, as well as on microbial load and composition. Collectively, studies to date reveal that vitamin D signaling has widespread effects on gut homeostasis, and provide a mechanistic basis for potential therapeutic benefit of vitamin D supplementation in IBD. (C) 2017 Elsevier B.V. All rights reserved.
C1 [Dimitrov, Vassil; White, John H.] McGill Univ, Dept Physiol, McIntyre Bldg.,Rm. 1112,3655 Drummond St, Montreal, PQ, Canada.
   [White, John H.] McGill Univ, Dept Med, Montreal, PQ, Canada.
C3 McGill University; McGill University
RP White, JH (通讯作者)，McGill Univ, Dept Physiol, McIntyre Bldg.,Rm. 1112,3655 Drummond St, Montreal, PQ, Canada.
EM john.white@mcgill.ca
RI white, john h/N-9782-2013
OI white, john h/0000-0002-4785-2687
CR Adams JS, 2008, NAT CLIN PRACT ENDOC, V4, P80, DOI 10.1038/ncpendmet0716
   Adams JS, 2014, J STEROID BIOCHEM, V144, P22, DOI 10.1016/j.jsbmb.2013.12.009
   Aiba I, 2006, STEROIDS, V71, P849, DOI 10.1016/j.steroids.2006.04.009
   Al Mutair AN, 2012, J CLIN ENDOCR METAB, V97, pE2022, DOI 10.1210/jc.2012-1340
   Al-Jaderi Z, 2013, TOXINS, V5, P1932, DOI 10.3390/toxins5111932
   Ananthakrishnan AN, 2014, CLIN GASTROENTEROL H, V12, P821, DOI 10.1016/j.cgh.2013.10.011
   Ananthakrishnan AN, 2013, INFLAMM BOWEL DIS, V19, P1921, DOI 10.1097/MIB.0b013e3182902ad9
   Ananthakrishnan AN, 2012, GASTROENTEROLOGY, V142, P482, DOI 10.1053/j.gastro.2011.11.040
   Andjelkovic Z, 1999, CLIN EXP RHEUMATOL, V17, P453
   Arabi A, 2010, NAT REV ENDOCRINOL, V6, P550, DOI 10.1038/nrendo.2010.146
   Ardalan MR, 2007, TRANSPL P, V39, P951, DOI 10.1016/j.transproceed.2007.04.012
   Assa A, 2015, INFLAMM BOWEL DIS, V21, P297, DOI 10.1097/MIB.0000000000000282
   Balogh G, 1999, EXP MOL PATHOL, V67, P63, DOI 10.1006/exmp.1999.2264
   Barbáchano A, 2017, MOL CELL ENDOCRINOL, V453, P79, DOI 10.1016/j.mce.2016.11.028
   Barrett JC, 2008, NAT GENET, V40, P955, DOI 10.1038/ng.175
   Bartels LE, 2013, INFLAMMOPHARMACOLOGY, V21, P177, DOI 10.1007/s10787-012-0168-y
   Beaugerie L, 2015, NEW ENGL J MED, V372, P1441, DOI 10.1056/NEJMra1403718
   Benchimol EI, 2014, INFLAMM BOWEL DIS, V20, P1761, DOI 10.1097/MIB.0000000000000103
   Bikle DD, 2010, J STEROID BIOCHEM, V121, P308, DOI 10.1016/j.jsbmb.2010.03.027
   Bikle DD, 2014, CHEM BIOL, V21, P319, DOI 10.1016/j.chembiol.2013.12.016
   BOLAND R, 1986, ENDOCR REV, V7, P434, DOI 10.1210/edrv-7-4-434
   Bostick RM, 2015, J STEROID BIOCHEM, V148, P86, DOI 10.1016/j.jsbmb.2015.01.010
   Campbell EL, 2015, J LEUKOCYTE BIOL, V98, P517, DOI 10.1189/jlb.3MR1114-556R
   Cantorna MT, 2014, ANN NY ACAD SCI, V1317, P70, DOI 10.1111/nyas.12408
   Cantorna MT, 2012, P NUTR SOC, V71, P62, DOI 10.1017/S0029665111003193
   Chen J, 2015, MUCOSAL IMMUNOL, V8, P618, DOI 10.1038/mi.2014.94
   Chen J, 2014, BMC IMMUNOL, V15, DOI 10.1186/1471-2172-15-6
   Chen L, 2013, J INVEST DERMATOL, V133, P258, DOI 10.1038/jid.2012.267
   Chen YZ, 2014, INFLAMM BOWEL DIS, V20, P1910, DOI 10.1097/MIB.0000000000000158
   Cheng JB, 2004, P NATL ACAD SCI USA, V101, P7711, DOI 10.1073/pnas.0402490101
   Cheng JB, 2003, J BIOL CHEM, V278, P38084, DOI 10.1074/jbc.M307028200
   Christakos S, 2016, PHYSIOL REV, V96, P365, DOI 10.1152/physrev.00014.2015
   Ciubotaru I, 2015, TRANSL RES, V166, P401, DOI 10.1016/j.trsl.2015.06.015
   Colgan SP, 2015, SEMIN IMMUNOL, V27, P177, DOI 10.1016/j.smim.2015.03.007
   Coombes JL, 2008, NAT REV IMMUNOL, V8, P435, DOI 10.1038/nri2335
   Cooney R, 2010, NAT MED, V16, P90, DOI 10.1038/nm.2069
   Coulombe F, 2009, LANCET, V374, P769, DOI 10.1016/S0140-6736(09)61576-2
   Dimitrov V, 2016, J STEROID BIOCHEM, V164, P246, DOI 10.1016/j.jsbmb.2015.09.016
   Dimitrov V, 2014, J STEROID BIOCHEM, V144, P74, DOI 10.1016/j.jsbmb.2013.07.012
   Dougherty U, 2014, CLIN CANCER RES, V20, P5848, DOI 10.1158/1078-0432.CCR-14-0209
   Du J, 2015, INFLAMM BOWEL DIS, V21, P2495, DOI 10.1097/MIB.0000000000000526
   EKBOM A, 1990, NEW ENGL J MED, V323, P1228, DOI 10.1056/NEJM199011013231802
   El-Matary W, 2011, DIGEST DIS SCI, V56, P825, DOI 10.1007/s10620-010-1380-5
   Enioutina EY, 2007, VACCINE, V25, P1236, DOI 10.1016/j.vaccine.2006.10.008
   Fellermann K, 2006, AM J HUM GENET, V79, P439, DOI 10.1086/505915
   Ferreira GB, 2015, CELL REP, V10, P711, DOI 10.1016/j.celrep.2015.01.013
   Ferreira GB, 2013, J STEROID BIOCHEM, V136, P160, DOI 10.1016/j.jsbmb.2012.10.009
   Fichera A, 2007, J SURG RES, V142, P239, DOI 10.1016/j.jss.2007.02.038
   Flodström-Tullberg M, 2009, CURR OPIN IMMUNOL, V21, P634, DOI 10.1016/j.coi.2009.09.012
   France MM, 2017, J CELL SCI, V130, P307, DOI 10.1242/jcs.193482
   Francescone R, 2015, INFLAMM BOWEL DIS, V21, P409, DOI 10.1097/MIB.0000000000000236
   Franchi L, 2012, NAT IMMUNOL, V13, P325, DOI 10.1038/ni.2231
   Froicu M, 2003, MOL ENDOCRINOL, V17, P2386, DOI 10.1210/me.2003-0281
   Froicu M, 2007, BMC IMMUNOL, V8, DOI 10.1186/1471-2172-8-5
   Fukumori S, 2007, DRUG METAB PHARMACOK, V22, P377, DOI 10.2133/dmpk.22.377
   Funderburg NT, 2013, IMMUNOLOGY, V140, P87, DOI 10.1111/imm.12114
   Ganz T, 2003, NAT REV IMMUNOL, V3, P710, DOI 10.1038/nri1180
   Geremia A, 2014, AUTOIMMUN REV, V13, P3, DOI 10.1016/j.autrev.2013.06.004
   Giacomin PR, 2015, J EXP MED, V212, P1513, DOI 10.1084/jem.20141831
   Gilbert R, 2011, CANCER CAUSE CONTROL, V22, P319, DOI 10.1007/s10552-010-9706-3
   Giovannucci E, 2006, JNCI-J NATL CANCER I, V98, P451, DOI 10.1093/jnci/djj101
   Golan MA, 2015, DIGEST DIS SCI, V60, P1941, DOI 10.1007/s10620-015-3634-8
   Gombart AF, 2009, BMC GENOMICS, V10, DOI 10.1186/1471-2164-10-321
   Griffin MD, 2001, P NATL ACAD SCI USA, V98, P6800, DOI 10.1073/pnas.121172198
   Gupta RP, 2004, J BONE MINER RES, V19, P680, DOI 10.1359/JBMR.0301257
   Hampe J, 2007, NAT GENET, V39, P207, DOI 10.1038/ng1954
   Heikkinen S, 2011, NUCLEIC ACIDS RES, V39, P9181, DOI 10.1093/nar/gkr654
   Heilborn JD, 2003, J INVEST DERMATOL, V120, P379, DOI 10.1046/j.1523-1747.2003.12069.x
   Hewison M, 2003, J IMMUNOL, V170, P5382, DOI 10.4049/jimmunol.170.11.5382
   Hewison M, 2000, J MOL ENDOCRINOL, V25, P141, DOI 10.1677/jme.0.0250141
   Hewison M, 2010, ENDOCRIN METAB CLIN, V39, P365, DOI 10.1016/j.ecl.2010.02.010
   Hlavaty T, 2014, WORLD J GASTROENTERO, V20, P15787, DOI 10.3748/wjg.v20.i42.15787
   Holick MF, 2006, MAYO CLIN PROC, V81, P353, DOI 10.4065/81.3.353
   HOLICK MF, 1971, P NATL ACAD SCI USA, V68, P803, DOI 10.1073/pnas.68.4.803
   Holick MF, 2007, NEW ENGL J MED, V357, P266, DOI 10.1056/NEJMra070553
   Hoyer-Hansen M, 2007, AUTOPHAGY, V3, P381, DOI 10.4161/auto.4240
   Hughes PJ, 2010, LEUKEMIA RES, V34, P553, DOI 10.1016/j.leukres.2009.09.010
   Hugot JP, 2001, NATURE, V411, P599, DOI 10.1038/35079107
   Hummel DM, 2013, J STEROID BIOCHEM, V136, P284, DOI 10.1016/j.jsbmb.2012.09.003
   Huttenhower C, 2012, NATURE, V486, P207, DOI 10.1038/nature11234
   Hyppönen E, 2007, AM J CLIN NUTR, V85, P860, DOI 10.1093/ajcn/85.3.860
   Iliev ID, 2009, GUT, V58, P1481, DOI 10.1136/gut.2008.175166
   Imai Y, 2013, P NATL ACAD SCI USA, V110, P13921, DOI 10.1073/pnas.1307321110
   Jahani R, 2014, MOL NUTR FOOD RES, V58, P1491, DOI 10.1002/mnfr.201300928
   Jantchou P, 2014, INFLAMM BOWEL DIS, V20, P75, DOI 10.1097/01.MIB.0000436275.12131.4f
   Jeffery LE, 2012, J IMMUNOL, V189, P5155, DOI 10.4049/jimmunol.1200786
   Jeffery LE, 2009, J IMMUNOL, V183, P5458, DOI 10.4049/jimmunol.0803217
   Jin DP, 2015, CLIN THER, V37, P996, DOI 10.1016/j.clinthera.2015.04.004
   Jorgensen SP, 2010, ALIMENT PHARM THER, V32, P377, DOI 10.1111/j.1365-2036.2010.04355.x
   Juzeniene A, 2010, INT J INFECT DIS, V14, pE1099, DOI 10.1016/j.ijid.2010.09.002
   Kamei Y, 1996, CELL, V85, P403, DOI 10.1016/S0092-8674(00)81118-6
   Kawarau A. T. E., 2006, J CLIN BIOCHEM NUTR, V38, P4
   KELSEY SM, 1990, LEUKEMIA RES, V14, P1027, DOI 10.1016/0145-2126(90)90116-Q
   Khalili H, 2012, GUT, V61, P1686, DOI 10.1136/gutjnl-2011-301574
   Khoo AL, 2011, IMMUNOLOGY, V134, P459, DOI 10.1111/j.1365-2567.2011.03507.x
   Khor B, 2011, NATURE, V474, P307, DOI 10.1038/nature10209
   Kim BS, 2013, SCI TRANSL MED, V5, DOI 10.1126/scitranslmed.3005374
   Klose CSN, 2016, NAT IMMUNOL, V17, P765, DOI 10.1038/ni.3489
   Kong J, 2008, AM J PHYSIOL-GASTR L, V294, pG208, DOI 10.1152/ajpgi.00398.2007
   Kugelberg E, 2017, NAT REV IMMUNOL, V17, P4, DOI 10.1038/nri.2016.139
   Kundu R, 2014, EUR J IMMUNOL, V44, P1781, DOI 10.1002/eji.201344157
   Lagishetty V, 2010, ENDOCRINOLOGY, V151, P2423, DOI 10.1210/en.2010-0089
   Landheer J, 2015, IMMUN INFLAMM DIS, V3, P32, DOI 10.1002/iid3.48
   Larmonier CB, 2013, AM J PHYSIOL-GASTR L, V305, pG35, DOI 10.1152/ajpgi.00065.2013
   LAWSON DEM, 1971, NATURE, V230, P228, DOI 10.1038/230228a0
   Leung S, 2010, CELL MOL IMMUNOL, V7, P182, DOI 10.1038/cmi.2010.22
   Levin AD, 2011, DIGEST DIS SCI, V56, P830, DOI 10.1007/s10620-010-1544-3
   Li B, 2015, MOL THER, V23, P339, DOI 10.1038/mt.2014.201
   Li J, 2004, HUM MOL GENET, V13, P1715, DOI 10.1093/hmg/ddh182
   Li M, 2006, P NATL ACAD SCI USA, V103, P11736, DOI 10.1073/pnas.0604575103
   Lim WC, 2005, NAT CLIN PRACT GASTR, V2, P308, DOI 10.1038/ncpgasthep0215
   Lin R, 2004, BIOESSAYS, V26, P21, DOI 10.1002/bies.10368
   Lin R, 2002, MOL ENDOCRINOL, V16, P1243, DOI 10.1210/me.16.6.1243
   Liu PT, 2007, TRENDS MOL MED, V13, P117, DOI 10.1016/j.molmed.2007.01.006
   Liu PT, 2006, SCIENCE, V311, P1770, DOI 10.1126/science.1123933
   Liu WC, 2013, J CLIN INVEST, V123, P3983, DOI 10.1172/JCI65842
   Loftus EV, 2004, GASTROENTEROLOGY, V126, P1504, DOI 10.1053/j.gastro.2004.01.063
   Lugt BV, 2014, NAT IMMUNOL, V15, P161, DOI 10.1038/ni.2795
   Lyakh LA, 2005, J IMMUNOL, V174, P2061, DOI 10.4049/jimmunol.174.4.2061
   MacDonald PN, 2001, STEROIDS, V66, P171, DOI 10.1016/S0039-128X(00)00200-2
   MacDonald TT, 2012, INFLAMM BOWEL DIS, V18, P2180, DOI 10.1002/ibd.22967
   Mahon BD, 2003, J CELL BIOCHEM, V89, P922, DOI 10.1002/jcb.10580
   Maloy KJ, 2011, NATURE, V474, P298, DOI 10.1038/nature10208
   Mangoni ML, 2016, EXP DERMATOL, V25, P167, DOI 10.1111/exd.12929
   Mantovani A, 2008, NATURE, V454, P436, DOI 10.1038/nature07205
   Mapes B, 2014, PHYSIOL GENOMICS, V46, P302, DOI 10.1152/physiolgenomics.00194.2013
   Marks DJB, 2011, CURR OPIN GASTROEN, V27, P328, DOI 10.1097/MOG.0b013e3283463b45
   Martinet L, 2015, NAT REV IMMUNOL, V15, P243, DOI 10.1038/nri3799
   Matthews D, 2010, J STEROID BIOCHEM, V121, P362, DOI 10.1016/j.jsbmb.2010.03.061
   McGovern DPB, 2015, GASTROENTEROLOGY, V149, P1163, DOI 10.1053/j.gastro.2015.08.001
   Medzhitov R, 2001, NAT REV IMMUNOL, V1, P135, DOI 10.1038/35100529
   Meeker S, 2016, WORLD J GASTROENTERO, V22, P933, DOI 10.3748/wjg.v22.i3.933
   Meeker S, 2014, CANCER RES, V74, P4398, DOI 10.1158/0008-5472.CAN-13-2820
   Molodecky NA, 2012, GASTROENTEROLOGY, V142, P46, DOI 10.1053/j.gastro.2011.10.001
   Monticelli LA, 2011, NAT IMMUNOL, V12, P1045, DOI [10.1038/ni.2131, 10.1031/ni.2131]
   Mora JR, 2008, NAT REV IMMUNOL, V8, P685, DOI 10.1038/nri2378
   Munger KL, 2006, JAMA-J AM MED ASSOC, V296, P2832, DOI 10.1001/jama.296.23.2832
   Murillo G, 2010, J STEROID BIOCHEM, V121, P403, DOI 10.1016/j.jsbmb.2010.03.009
   Ooi JH, 2013, J NUTR, V143, P1679, DOI 10.3945/jn.113.180794
   Pálmer HG, 2001, J CELL BIOL, V154, P369, DOI 10.1083/jcb.200102028
   Panda DK, 2001, P NATL ACAD SCI USA, V98, P7498, DOI 10.1073/pnas.131029498
   Pearce EJ, 2015, NAT REV IMMUNOL, V15, P18, DOI 10.1038/nri3771
   Peterson LW, 2014, NAT REV IMMUNOL, V14, P141, DOI 10.1038/nri3608
   Raftery T, 2015, DIGEST DIS SCI, V60, P2427, DOI 10.1007/s10620-015-3620-1
   Raftery T, 2015, UNITED EUR GASTROENT, V3, P294, DOI 10.1177/2050640615572176
   Raftery T, 2015, P NUTR SOC, V74, P56, DOI 10.1017/S0029665114001591
   Ramagopalan SV, 2010, GENOME RES, V20, P1352, DOI 10.1101/gr.107920.110
   Reche PA, 2001, J IMMUNOL, V167, P336, DOI 10.4049/jimmunol.167.1.336
   Reynolds IS, 2017, INT J COLORECTAL DIS, V32, P443, DOI 10.1007/s00384-017-2754-3
   Rioux JD, 2007, NAT GENET, V39, P596, DOI 10.1038/ng2032
   Rubin DC, 2012, FRONT IMMUNOL, V3, DOI 10.3389/fimmu.2012.00107
   Ruiter B, 2015, CLIN EXP ALLERGY, V45, P1214, DOI 10.1111/cea.12568
   Ryynänen J, 2013, PLOS ONE, V8, DOI 10.1371/journal.pone.0078170
   Ryz NR, 2012, AM J PHYSIOL-GASTR L, V303, pG1299, DOI 10.1152/ajpgi.00320.2012
   Samson CM, 2012, J PEDIATR GASTR NUTR, V55, P679, DOI 10.1097/MPG.0b013e318262de16
   Sawa S, 2011, NAT IMMUNOL, V12, P320, DOI 10.1038/ni.2002
   Sawada N, 2001, EUR J BIOCHEM, V268, P6607, DOI 10.1046/j.0014-2956.2001.02615.x
   SchmiedlinRen P, 1997, MOL PHARMACOL, V51, P741, DOI 10.1124/mol.51.5.741
   Schroder K, 2010, CELL, V140, P821, DOI 10.1016/j.cell.2010.01.040
   Shah S, 2006, MOL CELL, V21, P799, DOI 10.1016/j.molcel.2006.01.037
   Sigmundsdottir H, 2007, NAT IMMUNOL, V8, P285, DOI 10.1038/ni1433
   Smolders J, 2008, J NEUROIMMUNOL, V194, P7, DOI 10.1016/j.jneuroim.2007.11.014
   Sonnenberg GF, 2012, SCIENCE, V336, P1321, DOI 10.1126/science.1222551
   Soumelis V, 2002, NAT IMMUNOL, V3, P673, DOI 10.1038/ni805
   Strauch UG, 2007, WORLD J GASTROENTERO, V13, P6529, DOI 10.3748/wjg.v13.i48.6529
   Su DM, 2016, FRONT PHYSIOL, V7, DOI 10.3389/fphys.2016.00498
   Sun J, 2016, AUTOPHAGY, V12, P1057, DOI 10.1080/15548627.2015.1072670
   Takiishi T, 2010, ENDOCRIN METAB CLIN, V39, P419, DOI 10.1016/j.ecl.2010.02.013
   TANAKA Y, 1974, P NATL ACAD SCI USA, V71, P1040, DOI 10.1073/pnas.71.4.1040
   Tavera LE, 2007, SCI AM, V297, P62, DOI 10.1038/scientificamerican1107-62
   Taylor BC, 2009, J EXP MED, V206, P655, DOI 10.1084/jem.20081499
   Theodoropoulos C, 2003, CLIN ENDOCRINOL, V58, P489, DOI 10.1046/j.1365-2265.2003.01743.x
   Thompson PD, 2002, BIOCHEM BIOPH RES CO, V299, P730, DOI 10.1016/S0006-291X(02)02742-0
   Townsend K, 2005, J STEROID BIOCHEM, V97, P103, DOI 10.1016/j.jsbmb.2005.06.004
   Travassos LH, 2010, NAT IMMUNOL, V11, P55, DOI 10.1038/ni.1823
   Ulitsky A, 2011, JPEN-PARENTER ENTER, V35, P308, DOI 10.1177/0148607110381267
   Ullman TA, 2011, GASTROENTEROLOGY, V140, P1807, DOI 10.1053/j.gastro.2011.01.057
   USUI E, 1990, FEBS LETT, V274, P175, DOI 10.1016/0014-5793(90)81357-T
   Van Brussel I, 2014, AUTOIMMUN REV, V13, P138, DOI 10.1016/j.autrev.2013.09.008
   van der Mei IAF, 2003, BRIT MED J, V327, P316, DOI 10.1136/bmj.327.7410.316
   Veldman CM, 2000, ARCH BIOCHEM BIOPHYS, V374, P334, DOI 10.1006/abbi.1999.1605
   Verway M, 2013, PLOS PATHOG, V9, DOI 10.1371/journal.ppat.1003407
   Voss E, 2006, J BIOL CHEM, V281, P2005, DOI 10.1074/jbc.M511044200
   Wada K, 2009, ONCOL REP, V22, P1021, DOI 10.3892/or_00000530
   Wagner D, 2012, ANTICANCER RES, V32, P259
   Waldner MJ, 2010, INFLAMM BOWEL DIS, V16, P559, DOI 10.1002/ibd.21107
   Wang DH, 2011, P NATL ACAD SCI USA, V108, P10272, DOI 10.1073/pnas.1017668108
   Wang J, 2016, NAT GENET, V48, P1396, DOI 10.1038/ng.3695
   Wang TT, 2010, J BIOL CHEM, V285, P2237, DOI 10.1074/jbc.C109.071225
   Wang TT, 2004, J IMMUNOL, V173, P2909, DOI 10.4049/jimmunol.173.5.2909
   Weeres MA, 2014, J IMMUNOL, V193, P3456, DOI 10.4049/jimmunol.1400698
   White JH, 2012, ARCH BIOCHEM BIOPHYS, V523, P58, DOI 10.1016/j.abb.2011.11.006
   White JH, 2012, REV ENDOCR METAB DIS, V13, P21, DOI 10.1007/s11154-011-9195-z
   Wolk K, 2004, IMMUNITY, V21, P241, DOI 10.1016/j.immuni.2004.07.007
   Wolpowitz D, 2006, J AM ACAD DERMATOL, V54, P301, DOI 10.1016/j.jaad.2005.11.1057
   Wu SP, 2015, GUT, V64, P1082, DOI 10.1136/gutjnl-2014-307436
   Yamada S, 2003, MED RES REV, V23, P89, DOI 10.1002/med.10023
   Yamamoto H, 1999, J BONE MINER RES, V14, P240, DOI 10.1359/jbmr.1999.14.2.240
   Yang CY, 2013, CLIN REV ALLERG IMMU, V45, P217, DOI 10.1007/s12016-013-8361-3
   Yang LL, 2013, CLIN TRANSL GASTROEN, V4, DOI 10.1038/ctg.2013.1
   Yatsunenko T, 2012, NATURE, V486, P222, DOI 10.1038/nature11053
   Youssef D, 2012, GERIATR GERONTOL INT, V12, P475, DOI 10.1111/j.1447-0594.2011.00798.x
   Yu SH, 2008, P NATL ACAD SCI USA, V105, P20834, DOI 10.1073/pnas.0808700106
   Zanello LP, 2004, P NATL ACAD SCI USA, V101, P1589, DOI 10.1073/pnas.0305802101
   Zator ZA, 2014, JPEN-PARENTER ENTER, V38, P385, DOI 10.1177/0148607113504002
   Zehnder D, 2001, J CLIN ENDOCR METAB, V86, P888, DOI 10.1210/jc.86.2.888
   Zenewicz LA, 2008, IMMUNITY, V29, P947, DOI 10.1016/j.immuni.2008.11.003
   Zhang J, 2011, NAT STRUCT MOL BIOL, V18, P556, DOI 10.1038/nsmb.2046
   Zhao P, 2012, BMC GASTROENTEROL, V12, DOI 10.1186/1471-230X-12-1
   Zheng Y, 2008, NAT MED, V14, P282, DOI 10.1038/nm1720
   Zhu JG, 2013, P NATL ACAD SCI USA, V110, P15650, DOI 10.1073/pnas.1315006110
   Zhu T, 2015, INT J MOL MED, V35, P1213, DOI 10.3892/ijmm.2015.2150
NR 212
TC 68
Z9 77
U1 2
U2 60
PU ELSEVIER IRELAND LTD
PI CLARE
PA ELSEVIER HOUSE, BROOKVALE PLAZA, EAST PARK SHANNON, CO, CLARE, 00000,
   IRELAND
SN 0303-7207
J9 MOL CELL ENDOCRINOL
JI Mol. Cell. Endocrinol.
PD SEP 15
PY 2017
VL 453
IS C
SI SI
BP 68
EP 78
DI 10.1016/j.mce.2017.04.010
PG 11
WC Cell Biology; Endocrinology & Metabolism
WE Science Citation Index Expanded (SCI-EXPANDED)
SC Cell Biology; Endocrinology & Metabolism
GA FD6SU
UT WOS:000407659000008
PM 28412519
DA 2024-01-22
ER

PT J
AU Biancone, L
   Armuzzi, A
   Scribano, ML
   D'Inca, R
   Castiglione, F
   Papi, C
   Angelucci, E
   Daperno, M
   Mocciaro, F
   Riegler, G
   Fries, W
   Meucci, G
   Alvisi, P
   Spina, L
   Ardizzone, S
   Petruzziello, C
   Ruffa, A
   Kohn, A
   Vecchi, M
   Guidi, L
   Di Mitri, R
   Renna, S
   Emma, C
   Rogai, F
   Rossi, A
   Orlando, A
   Pallone, F
AF Biancone, Livia
   Armuzzi, Alessandro
   Scribano, Maria Lia
   D'Inca, Renata
   Castiglione, Fabiana
   Papi, Claudio
   Angelucci, Erika
   Daperno, Marco
   Mocciaro, Filippo
   Riegler, Gabriele
   Fries, Walter
   Meucci, Gianmichele
   Alvisi, Patrizia
   Spina, Luisa
   Ardizzone, Sandro
   Petruzziello, Carmelina
   Ruffa, Alessandra
   Kohn, Anna
   Vecchi, Maurizio
   Guidi, Luisa
   Di Mitri, Roberto
   Renna, Sara
   Emma, Calabrese
   Rogai, Francesca
   Rossi, Alessandra
   Orlando, Ambrogio
   Pallone, Francesco
CA Italian Grp Study Inflammatory
TI Inflammatory Bowel Disease Phenotype as Risk Factor for Cancer in a
   Prospective Multicentre Nested Case-Control IG-IBD Study
SO JOURNAL OF CROHNS & COLITIS
LA English
DT Article
DE Inflammatory bowel disease; cancer risk; phenotype
ID EVIDENCE-BASED CONSENSUS; CROHNS-DISEASE; ULCERATIVE-COLITIS; COLORECTAL
   NEOPLASIA; MATCHED-PAIR; AZATHIOPRINE; NECROSIS; METAANALYSIS; LYMPHOMA;
   THERAPY
AB Cancer risk in inflammatory bowel disease [IBD] is still debated. In a prospective, multicentre, nested case-control study, we aimed to characterise incident cases of cancer in IBD. The role of immunomodulators vs clinical characteristics of IBD as risk factors for cancer was also investigated.
   From January 2012 to December 2014, each IBD patient with incident cancer was matched with two IBD patients without cancer for: IBD type, gender, and age. Risk factors were assessed by multivariate regression analysis.
   IBD patients considered numbered 44619: 21953 Crohn's disease [CD], 22666 ulcerative colitis [UC]. Cancer occurred in 174 patients: 99 CD [CD-K], 75 UC [UC-K]. Controls included 198 CD [CD-C], 150 UC [UC-C]. Cancer incidence in IBD was 3.9/1000, higher in CD (4.5/1000 [99/21,953]) than in UC (3.3/1000 [75/22,666]; p = 0.042). Cancers involved: digestive system [36.8%], skin [13.2%], urinary tract [12.1%], lung [8.6%], breast [8%], genital tract [6.9%], thyroid [4.6%], lymphoma [3.5%], others [6.3%]. In CD, penetrating behaviour and combined thiopurines and tumour necrosis factor alpha [TNF alpha] antagonists were risk factors for cancer overall: odds ratio [OR] (95% confidence interval [CI] 2.33 [1.01-5.47]); 1.97 [1.1-3.5]; and for extracolonic cancers 3.9 [1.56-10.1]; 2.15 [1.17-4.1], respectively. In UC, risk factors were pancolitis and disease-related surgery for cancer overall (OR: 2.52 [1.26-5.1]; 5.09 [1.73-17.1]); disease-related surgery for colorectal cancer [CRC] (OR 3.6 [1.0-12]); and extensive and left-sided vs distal UC for extracolonic cancers (OR: 2.55 [1.15-5.9]; 2.6 [1.04-6.6]), respectively.
   In a multicentre study, penetrating CD and extensive UC were risk factors for cancer overall. Cancer incidence was higher in CD than in UC.
C1 [Biancone, Livia; Angelucci, Erika; Petruzziello, Carmelina; Ruffa, Alessandra; Emma, Calabrese; Pallone, Francesco] Univ Roma Tor Vergata, Dept Syst Med, Gastroenterol Unit, Rome, Italy.
   [Armuzzi, Alessandro; Guidi, Luisa] Catholic Univ, Div Gastroenterol, Dept Internal Med, Rome, Italy.
   [Armuzzi, Alessandro; Guidi, Luisa] IBD Unit, Rome, Italy.
   [Scribano, Maria Lia; Kohn, Anna] AO San Camillo Forlanini, GI Unit, IBD Unit, Rome, Italy.
   [D'Inca, Renata] Univ Padua, UO Gastroenterol, Dept Gastroenterol, Padua, Italy.
   [Castiglione, Fabiana] Univ Naples Federico II, Dept Gastroenterol, Naples, Italy.
   [Papi, Claudio] S Filippo Neri Hosp, IBD Unit, Rome, Italy.
   [Daperno, Marco] AO Ordine Mauriziano Torino, GI Unit, Turin, Italy.
   [Mocciaro, Filippo; Di Mitri, Roberto] ARNAS Civ DI Cristina Benfratelli, GI Unit, Palermo, Italy.
   [Riegler, Gabriele] Univ Naples 2, SUN, GI Unit, Naples, Italy.
   [Fries, Walter; Rossi, Alessandra] Univ Messina, Dept Clin & Expt Med, Messina, Italy.
   [Meucci, Gianmichele] Maggiore Hosp, GI Unit, Dept Pediatry, Bologna, Italy.
   [Alvisi, Patrizia] Maggiore Hosp, GI Unit, Bologna, Italy.
   [Vecchi, Maurizio] Univ Milan, Dept Biomed Sci Hlth, Milan, Italy.
   [Spina, Luisa; Vecchi, Maurizio] IRCCS Policlin San Donato, GI Unit, Milan, Italy.
   [Ardizzone, Sandro] Hosp Fatebenefratelli, GI Unit, Milan, Italy.
   [Renna, Sara; Orlando, Ambrogio] Univ Palermo, Villa Sofia Cervello Hosp, Div Internal Med, Palermo, Italy.
   [Rogai, Francesca] AO Univ Careggi, Gastroenterol SOD2, Dept Med & Surg Specialties, Florence, Italy.
C3 University of Rome Tor Vergata; Catholic University of the Sacred Heart;
   IRCCS Policlinico Gemelli; Azienda Ospedaliera San Camillo-Forlanini;
   University of Padua; University of Naples Federico II; San Filippo Neri
   Hospital; A.O.U. Citta della Salute e della Scienza di Torino; AOU San
   Giovanni Battista-Molinette; A.R.N.A.S. Ospedali Civico Di Cristina
   Benfratelli; Universita della Campania Vanvitelli; University of
   Messina; AUSL di Bologna; AUSL di Bologna; University of Milan; IRCCS
   Policlinico San Donato; University of Palermo; University of Florence;
   Azienda Ospedaliero Universitaria Careggi
RP Biancone, L (通讯作者)，Univ Roma Tor Vergata, Dept Syst Med, GI Unit, Via Montpellier 1, I-00133 Rome, Italy.
EM biancone@med.uniroma2.it
RI Ardizzone, Sandro/J-3251-2017; Mocciaro, Filippo/AAC-7257-2022; Meucci,
   Gianmichele/AFJ-8527-2022; Vecchi, Maurizio/AAB-7383-2019; D'Incà,
   Renata/GZL-5147-2022; Petruzziello, Carmelina/K-9614-2016; Armuzzi,
   Alessandro/AIC-5188-2022; Armuzzi, Alessandro/JJC-6224-2023; Fries,
   Walter/AAB-8703-2022; Di Mitri, Roberto/AAC-7452-2022; Daperno,
   Marco/ABD-0745-2022
OI Ardizzone, Sandro/0000-0001-9915-2992; Mocciaro,
   Filippo/0000-0002-4389-0643; D'Incà, Renata/0000-0003-1169-1890;
   Petruzziello, Carmelina/0000-0002-0509-7732; Armuzzi,
   Alessandro/0000-0003-1572-0118; Fries, Walter/0000-0001-6159-7478; Di
   Mitri, Roberto/0000-0003-3436-0138; Daperno, Marco/0000-0002-0217-6603;
   Di Mitri, Roberto/0000-0003-4251-8265; Meucci,
   Gianmichele/0000-0001-9004-8195; Guidi, Luisa/0000-0003-3320-7094;
   alvisi, patrizia/0000-0003-2770-1379; Orlando,
   Ambrogio/0000-0002-5298-2638; Scribano, Maria Lia/0000-0003-1839-8136
CR Andersen NN, 2014, JAMA-J AM MED ASSOC, V311, P2406, DOI 10.1001/jama.2014.5613
   Annese V, 2015, J CROHNS COLITIS, V9, P945, DOI 10.1093/ecco-jcc/jjv141
   Armstrong RG, 2010, AM J GASTROENTEROL, V105, P1604, DOI 10.1038/ajg.2009.745
   Axelrad J, 2016, CLIN GASTROENTEROL H, V14, P58, DOI 10.1016/j.cgh.2015.07.037
   Beaugerie L, 2015, NEW ENGL J MED, V372, P1441, DOI 10.1056/NEJMra1403718
   Beaugerie L, 2014, GUT, V63, P1416, DOI 10.1136/gutjnl-2013-305763
   Beaugerie L, 2009, LANCET, V374, P1617, DOI 10.1016/S0140-6736(09)61302-7
   Biancone L, 2006, GUT, V55, P228, DOI 10.1136/gut.2005.075937
   Biancone L, 2015, INFLAMM BOWEL DIS, V21, P674, DOI 10.1097/MIB.0000000000000243
   Biancone L, 2012, J CROHNS COLITIS, V6, P578, DOI 10.1016/j.crohns.2011.11.005
   Biancone L, 2011, INFLAMM BOWEL DIS, V17, P758, DOI 10.1002/ibd.21416
   CARSWELL EA, 1975, P NATL ACAD SCI USA, V72, P3666, DOI 10.1073/pnas.72.9.3666
   Dignass A, 2010, J CROHNS COLITIS, V4, P28, DOI 10.1016/j.crohns.2009.12.002
   Dignass A, 2012, J CROHNS COLITIS, V6, P965, DOI 10.1016/j.crohns.2012.09.003
   Elriz K, 2013, INFLAMM BOWEL DIS, V19, P1823, DOI 10.1097/MIB.0b013e31828c84f2
   Fiorino G, 2014, DIGEST LIVER DIS, V46, P330, DOI 10.1016/j.dld.2013.12.008
   Harwood CA, 2008, BRIT J CANCER, V99, P1276, DOI 10.1038/sj.bjc.6604665
   Herrinton LJ, 2011, AM J GASTROENTEROL, V106, P2146, DOI 10.1038/ajg.2011.283
   Jess T, 2013, AM J GASTROENTEROL, V108, P1869, DOI 10.1038/ajg.2013.249
   Kandiel A, 2005, GUT, V54, P1121, DOI 10.1136/gut.2004.049460
   Kotlyar DS, 2011, CLIN GASTROENTEROL H, V9, P36, DOI 10.1016/j.cgh.2010.09.016
   Lewis JD, 2000, GASTROENTEROLOGY, V118, P1018, DOI 10.1016/S0016-5085(00)70353-2
   Lichtenstein GR, 2014, AM J GASTROENTEROL, V109, P212, DOI 10.1038/ajg.2013.441
   Long MD, 2010, CLIN GASTROENTEROL H, V8, P268, DOI 10.1016/j.cgh.2009.11.024
   Masunaga Y, 2007, ANN PHARMACOTHER, V41, P21, DOI 10.1345/aph.1H219
   Osterman MT, 2014, GASTROENTEROLOGY, V146, P941, DOI 10.1053/j.gastro.2013.12.025
   Pasternak B, 2013, AM J EPIDEMIOL, V177, P1296, DOI 10.1093/aje/kws375
   Peyrin-Biroulet L, 2008, CLIN GASTROENTEROL H, V6, P644, DOI 10.1016/j.cgh.2008.03.014
   Peyrin-Biroulet L, 2011, GASTROENTEROLOGY, V141, P1621, DOI 10.1053/j.gastro.2011.06.050
   Popivanova BK, 2008, J CLIN INVEST, V118, P560, DOI [10.1172/JC132453, 10.1172/JCI32453]
   Rutter M, 2004, GASTROENTEROLOGY, V126, P451, DOI 10.1053/j.gastro.2003.11.010
   Siegel CA, 2012, CLIN GASTROENTEROL H, V10, P46, DOI 10.1016/j.cgh.2011.09.017
   Siegel CA, 2009, CLIN GASTROENTEROL H, V7, P874, DOI 10.1016/j.cgh.2009.01.004
   Silverberg MS, 2005, CAN J GASTROENTEROL, V19, p5A, DOI 10.1155/2005/269076
   Singh H, 2011, GASTROENTEROLOGY, V141, P1612, DOI 10.1053/j.gastro.2011.07.039
   Singh S, 2014, CLIN GASTROENTEROL H, V12, P210, DOI 10.1016/j.cgh.2013.04.033
   Thai A, 2010, J CROHNS COLITIS, V4, P511, DOI 10.1016/j.crohns.2010.05.006
   van Schaik FDM, 2012, GUT, V61, P235, DOI 10.1136/gut.2011.237412
   Williams CJM, 2014, ALIMENT PHARM THER, V39, P447, DOI 10.1111/apt.12624
NR 39
TC 26
Z9 26
U1 2
U2 5
PU OXFORD UNIV PRESS
PI OXFORD
PA GREAT CLARENDON ST, OXFORD OX2 6DP, ENGLAND
SN 1873-9946
EI 1876-4479
J9 J CROHNS COLITIS
JI J. Crohns Colitis
PD AUG
PY 2016
VL 10
IS 8
BP 913
EP 924
DI 10.1093/ecco-jcc/jjw048
PG 12
WC Gastroenterology & Hepatology
WE Science Citation Index Expanded (SCI-EXPANDED)
SC Gastroenterology & Hepatology
GA DV8RR
UT WOS:000383204800007
PM 26933032
OA Bronze, Green Published
DA 2024-01-22
ER

PT J
AU Chen, B
   Collen, LV
   Mowat, C
   Isaacs, KL
   Singh, S
   Kane, SV
   Farraye, FA
   Snapper, S
   Jneid, H
   Lavie, CJ
   Krittanawong, C
AF Chen, Bing
   Collen, Lauren V.
   Mowat, Craig
   Isaacs, Kim L.
   Singh, Siddharth
   Kane, Sunanda V.
   Farraye, Francis A.
   Snapper, Scott
   Jneid, Hani
   Lavie, Carl J.
   Krittanawong, Chayakrit
TI Inflammatory Bowel Disease and Cardiovascular Diseases
SO AMERICAN JOURNAL OF MEDICINE
LA English
DT Article
DE Atherosclerotic cardiovascular disease; Atrial fibrillation; Crohn
   disease; Heart failure; Inflammatory bowel disease; Ulcerative colitis
ID FECAL MICROBIOTA TRANSPLANTATION; ACTIVE ULCERATIVE-COLITIS; INCREASED
   RISK; ATRIAL-FIBRILLATION; GUT MICROBIOME; LIPID PROFILES;
   HEART-FAILURE; EPIDEMIOLOGY; THROMBOCYTOSIS; TOFACITINIB
AB BACKGROUND: Emerging data showed patients with chronic inflammatory disorders, including inflammatory bowel disease, are more likely to develop atherosclerotic cardiovascular diseases, heart failure, and atrial fibrillation. This article aims to review the evidence of those associations.
   METHODS: PubMed was searched from inception to January 2022 using the keywords, including inflammatory bowel diseases, Crohn disease, ulcerative colitis, atherosclerotic cardiovascular disease, coronary artery disease, cardiovascular disease, atrial fibrillation, heart failure, and premature coronary artery disease. Relevant literature, including retrospective/prospective cohort studies, clinical trials, meta-analyses, and guidelines, were reviewed and summarized.
   RESULTS: Both ulcerative colitis and Crohn disease are associated with an increased risk of atherosclerotic cardiovascular diseases, cerebrovascular accidents, premature coronary artery disease, and atrial fibrillation. Ulcerative colitis is associated with an increased risk of heart failure. The increased atrial fibrillation occurred during inflammatory bowel disease flares and persistent activity but not during periods of remission. Hypotheses for the mechanism underlying the association of inflammatory bowel disease and atherosclerotic cardiovascular diseases include shared risk factors (ie, obesity, diabetes, smoking, diet) and pathophysiology (gut microbiome dysfunction) or adverse effects from inflammatory bowel disease itself or its treatment (ie, chronic inflammation, dyslipidemia, thrombocytosis, steroids).
   CONCLUSION: Inflammatory bowel disease is associated with an increased risk of atherosclerotic cardiovascular diseases, heart failure, and atrial fibrillation. A multidisciplinary team with gastroenterologists and cardiologists is needed to optimize the care for patients with inflammatory bowel disease and associated cardiac diseases. (c) 2022 Elsevier Inc. All rights reserved.
C1 [Chen, Bing] Geisinger Med Ctr, Dept Gastroenterol & Nutr, Danville, PA USA.
   [Collen, Lauren V.; Snapper, Scott] Boston Childrens Hosp, Div Gastroenterol Hepatol & Nutr, Dept Pediat, Boston, MA USA.
   [Collen, Lauren V.; Snapper, Scott] Harvard Med Sch, Boston, MA USA.
   [Mowat, Craig] Ninewells Hosp & Med Sch, Gastrointestinal Unit, Dundee, Scotland.
   [Isaacs, Kim L.] Univ North Carolina Chapel Hill, Div Gastroenterol & Hepatol, Chapel Hill, NC USA.
   [Kane, Sunanda V.] Mayo Clin, Div Gastroenterol & Hepatol, Rochester, MN USA.
   [Farraye, Francis A.] Mayo Clin, Div Gastroenterol & Hepatol, Ctr Inflammatory Bowel Dis, Jacksonville, FL USA.
   [Snapper, Scott] Brigham Womens Hosp, Div Gastroenterol, Dept Med, Boston, MA USA.
   [Jneid, Hani] Univ Texas Med Branch, Div Cardiol, John Sealy Distinguished Centennial Chair Cardiol, Houston, TX USA.
   [Lavie, Carl J.] Univ Queensland, John Ochsner Heart & Vasc Inst, Ochsner Clin Sch, Sch Med, New Orleans, LA USA.
   [Krittanawong, Chayakrit] NYU Langone Hlth, Div Cardiol, New York, NY USA.
   [Krittanawong, Chayakrit] NYU, Sch Med, New York, NY USA.
C3 Geisinger Medical Center; Harvard University; Boston Children's
   Hospital; Harvard University; Harvard Medical School; University of
   Dundee; University of North Carolina School of Medicine; University of
   North Carolina; University of North Carolina Chapel Hill; Mayo Clinic;
   Mayo Clinic; Harvard University; Brigham & Women's Hospital; University
   of Texas System; University of Texas Medical Branch Galveston; Ochsner
   Health System; University of Queensland; NYU Langone Medical Center; New
   York University
RP Krittanawong, C (通讯作者)，NYU, Sch Med, Cardiol Div, Sch Med, 550 First Ave, New York, NY 10016 USA.
EM Chayakrit.Krittanawong@nyulangone.org
OI Mowat, Craig/0000-0002-5021-415X; Collen, Lauren/0000-0002-7769-8123
CR Ahmadmehrabi S, 2017, CURR OPIN CARDIOL, V32, P761, DOI 10.1097/HCO.0000000000000445
   Alatab S., 2020, LANCET GASTROENTEROL, V5, P17, DOI 10.1016/S2468-1253(19)30333-4
   Ananthakrishnan AN, 2015, NAT REV GASTRO HEPAT, V12, P205, DOI 10.1038/nrgastro.2015.34
   Aniwan S, 2018, CLIN GASTROENTEROL H, V16, P1607, DOI 10.1016/j.cgh.2018.04.031
   Aron-Wisnewsky J, 2016, NAT REV NEPHROL, V12, P169, DOI 10.1038/nrneph.2015.191
   Barquera S, 2015, ARCH MED RES, V46, P328, DOI 10.1016/j.arcmed.2015.06.006
   Biedermann L, 2015, J CROHNS COLITIS, V9, P819, DOI 10.1093/ecco-jcc/jjv113
   Can G, 2021, SAUDI J GASTROENTERO, V27, P289, DOI 10.4103/sjg.sjg_622_20
   Chan SSM, 2022, CLIN GASTROENTEROL H, V20, P1048, DOI 10.1016/j.cgh.2021.06.049
   Cho JH, 2008, NAT REV IMMUNOL, V8, P458, DOI 10.1038/nri2340
   Choi YJ, 2019, WORLD J GASTROENTERO, V25, P2788, DOI 10.3748/wjg.v25.i22.2788
   Costello SP, 2019, JAMA-J AM MED ASSOC, V321, P156, DOI 10.1001/jama.2018.20046
   Feng W, 2017, J AM HEART ASSOC, V6, DOI 10.1161/JAHA.117.005892
   Grundy SM, 2019, CIRCULATION, V139, pE1046, DOI 10.1161/CIR.0000000000000624
   Guan QD, 2019, J IMMUNOL RES, V2019, DOI 10.1155/2019/7247238
   Harchaoui KEL, 2009, CURR CARDIOL REV, V5, P216, DOI 10.2174/157340309788970315
   Kang EA, 2019, J CLIN MED, V8, DOI 10.3390/jcm8030343
   Kirchgesner J, 2020, GUT, V69, P852, DOI 10.1136/gutjnl-2019-318932
   Kirchgesner J, 2018, GUT, V67, P1261, DOI 10.1136/gutjnl-2017-314015
   Korkmaz H, 2008, ENDOTHELIUM-J ENDOTH, V15, P157, DOI 10.1080/10623320802228872
   Koutroumpakis E, 2016, DIGEST DIS SCI, V61, P865, DOI 10.1007/s10620-015-3932-1
   Kristensen SL, 2014, CIRC-HEART FAIL, V7, P717, DOI 10.1161/CIRCHEARTFAILURE.114.001152
   Kristensen SL, 2014, EUROPACE, V16, P477, DOI 10.1093/europace/eut312
   Kumar A, 2020, EUR J GASTROEN HEPAT, V32, P205, DOI 10.1097/MEG.0000000000001648
   Lamb CA, 2019, GUT, V68, pS1, DOI 10.1136/gutjnl-2019-318484
   Lee MT, 2021, AM J MED, V134, P1047, DOI 10.1016/j.amjmed.2021.02.029
   Levine Jonathan S, 2011, Gastroenterol Hepatol (N Y), V7, P235
   Lewis JD, 2018, AM J GASTROENTEROL, V113, P405, DOI 10.1038/ajg.2017.479
   Mason JC, 2015, EUR HEART J, V36, P482, DOI 10.1093/eurheartj/ehu403
   Millasseau SC, 2005, HYPERTENSION, V45, P222, DOI 10.1161/01.HYP.0000154229.97341.d2
   Mirkov MU, 2017, LANCET GASTROENTEROL, V2, P224, DOI 10.1016/S2468-1253(16)30111-X
   Moayyedi P, 2015, GASTROENTEROLOGY, V149, P102, DOI 10.1053/j.gastro.2015.04.001
   Nezu T, 2016, J ATHEROSCLER THROMB, V23, P18, DOI 10.5551/jat.31989
   Ni J, 2017, NAT REV GASTRO HEPAT, V14, P573, DOI 10.1038/nrgastro.2017.88
   Olivera PA, 2020, GASTROENTEROLOGY, V158, P1554, DOI 10.1053/j.gastro.2020.01.001
   Paramsothy S, 2017, LANCET, V389, P1218, DOI 10.1016/S0140-6736(17)30182-4
   Pemmasani G, 2021, INFLAMM BOWEL DIS, V27, P1017, DOI 10.1093/ibd/izaa237
   Sands BE, 2021, INFLAMM BOWEL DIS, V27, P797, DOI 10.1093/ibd/izaa227
   Schippa S, 2014, NUTRIENTS, V6, P5786, DOI 10.3390/nu6125786
   Singh S, 2014, CLIN GASTROENTEROL H, V12, P382, DOI 10.1016/j.cgh.2013.08.023
   Souverein PC, 2004, HEART, V90, P859, DOI 10.1136/hrt.2003.020180
   TALSTAD I, 1973, SCAND J GASTROENTERO, V8, P135
   Thapa SD, 2015, DIGEST DIS SCI, V60, P3062, DOI 10.1007/s10620-015-3701-1
   Toth PP, 2004, CIRCULATION, V109, P1809, DOI 10.1161/01.CIR.0000126889.97626.B8
   Weissman Simcha, 2020, World J Gastrointest Pathophysiol, V11, P104, DOI 10.4291/wjgp.v11.i5.104
   Wilson A, 2015, DIGEST DIS SCI, V60, P3620, DOI 10.1007/s10620-015-3797-3
   Wu GC, 2017, ANGIOLOGY, V68, P447, DOI 10.1177/0003319716652031
   Wu Hao, 2022, Eur Heart J Open, V2, poeab029, DOI 10.1093/ehjopen/oeab029
   Xu JQ, 2006, AM J CLIN NUTR, V84, P894, DOI 10.1093/ajcn/84.4.894
   Ytterberg SR, 2022, NEW ENGL J MED, V386, P316, DOI 10.1056/NEJMoa2109927
   Zuin M, 2020, EUR J INTERN MED, V76, P120, DOI 10.1016/j.ejim.2020.02.029
NR 51
TC 13
Z9 13
U1 12
U2 15
PU ELSEVIER SCIENCE INC
PI NEW YORK
PA STE 800, 230 PARK AVE, NEW YORK, NY 10169 USA
SN 0002-9343
EI 1555-7162
J9 AM J MED
JI Am. J. Med.
PD DEC
PY 2022
VL 135
IS 12
BP 1453
EP 1460
DI 10.1016/j.amjmed.2022.08.012
PG 8
WC Medicine, General & Internal
WE Science Citation Index Expanded (SCI-EXPANDED)
SC General & Internal Medicine
GA O5CC0
UT WOS:001043978800022
PM 36058305
OA Green Published, Bronze
DA 2024-01-22
ER

PT J
AU Ternant, D
   Mulleman, D
   Degenne, D
   Willot, S
   Guillaumin, JM
   Watier, H
   Goupille, P
   Paintaud, G
AF Ternant, D
   Mulleman, D
   Degenne, D
   Willot, S
   Guillaumin, JM
   Watier, H
   Goupille, P
   Paintaud, G
TI An enzyme-linked immunosorbent assay for therapeutic drug monitoring of
   infliximab
SO THERAPEUTIC DRUG MONITORING
LA English
DT Article
DE infliximab; enzyme-linked immunosorbent assay; pharmacokinetics
ID ANTITUMOR NECROSIS FACTOR; CROHNS-DISEASE; ANTIBODY; EFFICACY
AB An enzyme-linked immunosorbent assay (ELISA) measuring serum infliximab concentrations in treated patients was developed. Microtiter plates were sensitized with turner necrosis factor alpha (TNF-alpha) and saturated with phosphate-buffered saline (PBS) containing 1% bovine serum albumin (BSA). Samples diluted 1:100 in PBS-1% BSA were added and bound infliximab was detected using peroxidase-conjugated goat anti-human immunoglobulin G specific for Fc fragment (HRP-anti hIgG). Reading was performed using an ELISA plate reader. The limit of detection, calculated by assaying 10 replicates of a drug-free serum sample or blank sample and defined as the lowest concentration distinguishable from zero at 2 standard deviations, was 0.014 mu g/mL. Each quality control sample was tested on 7 occasions on I day and on 5 separate days. The intraday precision indices of the method were (percent coefficients of variation, CV%) 11.7%, 6.2%, and 6.9% for 0.04 mu g/mL, 2 mu g/mL, and 4.5 mu g/mL, respectively. The correspending bias measures (percent deviation) were -5.5%, -1.9%, and -7.9%, respectively. The between-days precision was 9.8%, 5.3%, and 5.3% for 0.04 mu g/mL, 2 mu g/mL, and 4.5 mu g/ mL, respectively. The corresponding bias were +0.3%, -0.3%, and -7.8%, respectively. Lower limit of quantitation and upper limit of quantitation were 0.04 mu g/mL and 4.5 mu g/mL, respectively. Trough serum concentrations of infliximab were measured in 6 adult patients with various diseases and in 5 pediatric patients with Crohn's disease. For the latter group, samples drawn I hour after the end of the infusion and repeated measurements also were available. Data were described using a 1-compartment population pharmacokinetic model. Terminal elimination half-life was 10.9 days. This method is rapid, accurate, and reproducible, and may be useful in therapeutic drug monitoring of infliximab.
C1 Univ Tours, Fac Med, F-37032 Tours 1, France.
   Tours Univ Hosp, Dept Rheumatol, Tours, France.
   Tours Univ Hosp, Dept Immunol, Tours, France.
   Tours Univ Hosp, Dept Paediat, Tours, France.
C3 Universite de Tours; CHU Tours; CHU Tours; CHU Tours
RP Paintaud, G (通讯作者)，Univ Tours, Fac Med, 2 Bis Blvd Tonnelle, F-37032 Tours 1, France.
EM paintaud@med.univ-tours.fr
RI Mulleman, Denis/K-5822-2012; Mulleman, Denis/O-3221-2019
OI Mulleman, Denis/0000-0003-4089-7513; PAINTAUD,
   Gilles/0000-0003-0158-1356
CR AGGARWAL BB, 1985, J BIOL CHEM, V260, P2345
   Baert F, 2003, NEW ENGL J MED, V348, P601, DOI 10.1056/NEJMoa020888
   CHLADEK J, 1998, EUR J CLIN PHARMACOL, V53, P1538
   Clair EWS, 2002, ARTHRITIS RHEUM, V46, P1451, DOI 10.1002/art.10302
   Colombel JF, 2004, GASTROENTEROLOGY, V126, P19, DOI 10.1053/j.gastro.2003.10.047
   Cornillie F, 2001, ALIMENT PHARM THERAP, V15, P463, DOI 10.1046/j.1365-2036.2001.00956.x
   Hyrich KL, 2004, ANN RHEUM DIS, V63, P1538, DOI 10.1136/ard.2004.024737
   KNIGHT DM, 1993, MOL IMMUNOL, V30, P1443, DOI 10.1016/0161-5890(93)90106-L
   Maini RN, 1998, ARTHRITIS RHEUM, V41, P1552, DOI 10.1002/1529-0131(199809)41:9<1552::AID-ART5>3.0.CO;2-W
   STEPHENS S, 1995, IMMUNOLOGY, V85, P668
   Tobinai K, 1998, ANN ONCOL, V9, P527, DOI 10.1023/A:1008265313133
   VANDULLEMEN HM, 1995, GASTROENTEROLOGY, V109, P129, DOI 10.1016/0016-5085(95)90277-5
   Wolbink GJ, 2005, ANN RHEUM DIS, V64, P704, DOI 10.1136/ard.2004.030452
NR 13
TC 90
Z9 115
U1 0
U2 9
PU LIPPINCOTT WILLIAMS & WILKINS
PI PHILADELPHIA
PA TWO COMMERCE SQ, 2001 MARKET ST, PHILADELPHIA, PA 19103 USA
SN 0163-4356
EI 1536-3694
J9 THER DRUG MONIT
JI Ther. Drug Monit.
PD APR
PY 2006
VL 28
IS 2
BP 169
EP 174
DI 10.1097/01.ftd.0000189901.08684.4b
PG 6
WC Medical Laboratory Technology; Pharmacology & Pharmacy; Toxicology
WE Science Citation Index Expanded (SCI-EXPANDED)
SC Medical Laboratory Technology; Pharmacology & Pharmacy; Toxicology
GA 033BX
UT WOS:000236822400004
PM 16628126
DA 2024-01-22
ER

PT J
AU Dudzinska, E
   Strachecka, A
   Gil-Kulik, P
   Kocki, J
   Bogucki, J
   Shemedyuk, N
   Gryzinska, M
AF Dudzinska, Ewa
   Strachecka, Aneta
   Gil-Kulik, Paulina
   Kocki, Janusz
   Bogucki, Jacek
   Shemedyuk, Natalya
   Gryzinska, Magdalena
TI Influence of the Treatment Used in Inflammatory Bowel Disease on the
   Protease Activities
SO INTERNATIONAL JOURNAL OF GENERAL MEDICINE
LA English
DT Article
DE ulcerative colitis; Crohn's disease; proteases
ID ULCERATIVE-COLITIS; THERAPY; AZATHIOPRINE; MECHANISMS; EXPRESSION;
   MANAGEMENT; APOPTOSIS
AB Introduction: There is growing evidence that intestinal proteases have a role in the pathogenesis of gastrointestinal inflammatory diseases. Inflammatory bowel disease (IBD), which includes Crohn's disease (CD) and ulcerative colitis (UC), has an additional source of proteases represented by infiltrated and activated inflammatory cells. The aim of our study was to determine proteolytic system activity in patients with CD and UC. We limited the number of proteases tested by determining proteases active in acidic, neutral and alkaline pH.
   Materials and Methods: The study included 40 patients with IBD - 20 CD patients and 20 UC patients. The control group consisted of 20 healthy subjects. Among the 20 CD patients, 17 were treated with aminosalicylates, 14 with azathioprine, and 4 with corticosteroids, while 8 patients were undergoing biological treatment. Among the 20 UC patients, 19 were treated with aminosalicylates, 8 with azathioprine, and 3 with corticosteroids. The total protein concentration was assayed by the Lowry method. The optimal pH was assayed in pH from 2.2 to 12.8, separated by 0.2 intervals. Proteolytic activities were determined against different substrates (gelatine, haemoglobin, ovalbumin, albumin, cytochrome C, and casein), and haemoglobin was the optimal substrate. Protease activities were determined according to Anson method. Determination of the activities of natural inhibitors of acidic, neutral and alkaline proteases is based on the Lee and Lin method.
   Results: Decreases were observed in the activities of acid proteases (pH 5), alkaline proteases (pH 7), and neutral proteases (pH 7.6 and 8.6) in the groups of CD patients in remission in comparison with the active phase. In the group of patients with biologically treated CD patients, acid protease activity (pH 5.0) was lower than in CD patients not receiving biological treatment. Activities of neutral (pH 7.0) and alkaline (pH 7.6 and 8.6) proteases in the plasma of patients with UC in remission were lower in comparison to the active phase. Activities of acid (pH 5.0) and alkaline (8.6) protease inhibitors were higher in CD patients in the active phase in comparison to remission. In UC patients with exacerbation of the disease, the activity of alkaline (pH 8.6) protease inhibitors was increased compared to remission.
   Conclusion: 1. Our research may suggest that the immunomodulatory treatment used in IBD, aimed at reducing the level of leukocytes and reduction of inflammation, may contribute to a reduction in protease activity. 2. The decrease of protease activities in patients with CD and UC in remission may be a marker suggesting the patients' response to the treatment.
C1 [Dudzinska, Ewa] Med Univ Lublin, Chair Publ Hlth, PL-20093 Lublin, Poland.
   [Strachecka, Aneta; Gryzinska, Magdalena] Univ Life Sci Lublin, Inst Biol Basis Anim Prod, Subdept Gen & Mol Genet, PL-20950 Lublin, Poland.
   [Gil-Kulik, Paulina; Kocki, Janusz] Med Univ Lublin, Dept Clin Genet, Chair Med Genet, PL-20080 Lublin, Poland.
   [Bogucki, Jacek] Med Univ, Fac Pharm, Dept Organ Chem, PL-20093 Lublin, Poland.
   [Shemedyuk, Natalya] Stepan Gzhytskyi Natl Univ Vet Med & Biotechnol, Dept Biotechnol & Radiol, UA-79010 Lvov, Ukraine.
C3 Medical University of Lublin; University of Life Sciences in Lublin;
   Medical University of Lublin; Medical University of Lublin; Ministry of
   Education & Science of Ukraine; Stepan Gzhytskyi National University of
   Veterinary Medicine & Biotechnologies Lviv
RP Dudzinska, E (通讯作者)，Med Univ Lublin, Chair Publ Hlth, PL-20093 Lublin, Poland.
EM ewadudzinska@umlub.pl
RI Dudzińska, Ewa/AAO-5248-2020; Gryzinska, Magdalena/T-8123-2018
OI Dudzińska, Ewa/0000-0003-3077-4288; Kocki, Janusz/0000-0002-9541-6353;
   Shemediuk, Natalya/0000-0003-4000-1406; Gryzinska,
   Magdalena/0000-0002-5704-0578; Bogucki, Jacek/0000-0002-8683-545X;
   Gil-Kulik, Paulina/0000-0003-3119-981X; Strachecka,
   Aneta/0000-0003-1313-9880
CR Anson ML, 1938, J GEN PHYSIOL, V22, P79, DOI 10.1085/jgp.22.1.79
   Antalis TM, 2007, NAT CLIN PRACT GASTR, V4, P393, DOI 10.1038/ncpgasthep0846
   Bermúdez-Humarán LG, 2015, MICROB CELL FACT, V14, DOI 10.1186/s12934-015-0198-4
   Biancheri P, 2015, GASTROENTEROLOGY, V149, P1564, DOI 10.1053/j.gastro.2015.07.002
   Bradford K, 2011, WORLD J GASTROENTERO, V17, P4166, DOI 10.3748/wjg.v17.i37.4166
   Carroll IM, 2013, WORLD J GASTROENTERO, V19, P7531, DOI 10.3748/wjg.v19.i43.7531
   Curciarello R, 2020, J INFLAMM RES, V13, P233, DOI 10.2147/JIR.S234710
   Denadai-Souza A, 2018, SCI REP-UK, V8, DOI 10.1038/s41598-018-26282-y
   Doering J, 2004, GUT, V53, P1632, DOI 10.1136/gut.2003.037911
   Dubois-Camacho K, 2017, WORLD J GASTROENTERO, V23, P6628, DOI 10.3748/wjg.v23.i36.6628
   Dudzinska E, 2019, MEDICINA-LITHUANIA, V55, DOI 10.3390/medicina55060231
   Dudzinska E, 2018, BIOMED RES INT, V2018, DOI 10.1155/2018/6914346
   Edgington-Mitchell LE, 2016, AM J PHYSIOL-GASTR L, V310, pG234, DOI 10.1152/ajpgi.00393.2015
   Farady CJ, 2010, CHEMBIOCHEM, V11, P2341, DOI 10.1002/cbic.201000442
   Grzywnowicz K, 2009, APIDOLOGIE, V40, P4, DOI 10.1051/apido:2008057
   Herszényi L, 2014, WORLD J GASTROENTERO, V20, P13246, DOI 10.3748/wjg.v20.i37.13246
   Kato Y, 2005, J BIOL CHEM, V280, P10938, DOI 10.1074/jbc.M411313200
   LEE TM, 1995, PLANT SCI, V106, P43, DOI 10.1016/0168-9452(95)04058-3
   Lipka D, 2008, POSTEP HIG MED DOSW, V62, P328
   Los A, 2018, SENSORS-BASEL, V18, DOI 10.3390/s18051494
   Lügering A, 2006, ANN NY ACAD SCI, V1072, P62, DOI 10.1196/annals.1326.013
   Magnusson MK, 2016, J CROHNS COLITIS, V10, P943, DOI 10.1093/ecco-jcc/jjw051
   Moss AC, 2015, GASTROENTEROL REP, V3, P63, DOI 10.1093/gastro/gou087
   MULDER DJ, 2014, J CROHNS COLITIS, V8, P341, DOI DOI 10.1016/J.CR0HNS.2013.09.00931
   Saeed MA, 2017, INFLAMM BOWEL DIS, V23, P593, DOI 10.1097/MIB.0000000000001045
   Sales-Campos H, 2015, BRAZ J MED BIOL RES, V48, P96, DOI [10.1590/1414-431X20143774, 10.1590/1414-431x20143774]
   SCHACTERLE GR, 1973, ANAL BIOCHEM, V51, P654, DOI 10.1016/0003-2697(73)90523-X
   Steck N, 2012, GUT, V61, P1610, DOI 10.1136/gutjnl-2011-300775
   Stocco G, 2014, WORLD J GASTROENTERO, V20, P3534, DOI 10.3748/wjg.v20.i13.3534
   Strachecka AJ, 2011, CZECH J ANIM SCI, V56, P15, DOI 10.17221/150/2009-CJAS
   Strachecka AJ, 2010, POL J ENVIRON STUD, V19, P855
   Trinder MW, 2009, J GASTROEN HEPATOL, V24, P1252, DOI 10.1111/j.1440-1746.2009.05786.x
   Zhou GX, 2017, J DIGEST DIS, V18, P495, DOI 10.1111/1751-2980.12540
NR 33
TC 1
Z9 1
U1 1
U2 4
PU DOVE MEDICAL PRESS LTD
PI ALBANY
PA PO BOX 300-008, ALBANY, AUCKLAND 0752, NEW ZEALAND
EI 1178-7074
J9 INT J GEN MED
JI Int. J. Gen. Med.
PY 2020
VL 13
BP 1633
EP 1642
DI 10.2147/IJGM.S267036
PG 10
WC Medicine, General & Internal
WE Science Citation Index Expanded (SCI-EXPANDED)
SC General & Internal Medicine
GA PL4BS
UT WOS:000603070000001
PM 33380821
OA Green Published, gold
DA 2024-01-22
ER

PT J
AU Brookes, DSK
   Briody, JN
   Davies, PSW
   Hill, RJ
AF Brookes, Denise S. K.
   Briody, Julie N.
   Davies, Peter S. W.
   Hill, Rebecca J.
TI ABCD: Anthropometry, Body Composition, and Crohn Disease
SO JOURNAL OF PEDIATRIC GASTROENTEROLOGY AND NUTRITION
LA English
DT Article
DE bone mineral density; children; Crohn disease; dual-energy x-ray
   absorptiometry; lean tissue mass
ID INFLAMMATORY-BOWEL-DISEASE; BONE-MINERAL DENSITY; X-RAY ABSORPTIOMETRY;
   QUANTITATIVE COMPUTED-TOMOGRAPHY; YOUNG-ADULTS; PEDIATRIC-PATIENTS;
   MUSCLE MASS; CHILDREN; GROWTH; DENSITOMETRY
AB Background: Young individuals with Crohn disease (CD) are at risk of poor bone mineral density (BMD) and reduced lean tissue mass (LTM). The importance of LTM for maintaining skeletal health, in both incident and established CD, is evidenced. We used dual-energy x-ray absorptiometry assessment to identify areal BMD and LTM in individuals with CD.
   Methods: In 57 patients with CD (15F; 12.99-14.16 years) anthropometric, disease activity, bone age assessment, and total body dual-energy x-ray absorptiometry measurements were acquired. A 4-step algorithm was used to assess simultaneous bone and body composition data: areal BMD and height z scores, and LTM for height and bone mineral content (BMC) for LTM z scores were calculated. Low z score cut-off values were defined as <= 1 standard deviations below the population means.
   Results: The CD cohort showed: low areal BMD z scores (P = 0.00); and low LTM for height (P = 0.00) according to defined cut-off values. BMC appeared to be adapting for the lower amount of LTM. Correcting for bone age eliminated the low areal BMD z scores. As expected, LTM for height and BMC for LTM z scores remained unchanged.
   Conclusions: We present a useful clinical algorithm to show significant LTM for height deficits, regardless of chronological or bone age, in this CD cohort. BMC seemed to adapt to the reduced LTM, indicating clinically "normal" areal BMD for age when considered for height. The ongoing deficits in LTM may, however, create chronic long-term consequences for bone health. Improving LTM should be a focus of clinical treatment in individuals with CD.
C1 [Brookes, Denise S. K.; Davies, Peter S. W.; Hill, Rebecca J.] Univ Queensland, Fac Med & Biol Sci, Childrens Nutr Res Ctr, Brisbane, Qld, Australia.
   [Brookes, Denise S. K.; Davies, Peter S. W.; Hill, Rebecca J.] Univ Queensland, Sch Med, Brisbane, Qld, Australia.
   [Briody, Julie N.] Childrens Hosp Westmead, Sydney, NSW, Australia.
C3 University of Queensland; University of Queensland; NSW Health; The
   Children's Hospital at Westmead; University of Sydney
RP Brookes, DSK (通讯作者)，Univ Queensland, Childrens Nutr Res Ctr, Ctr Childrens Hlth Res, 62 Graham St, S Bank, Qld 4101, Australia.
EM d.brookes@uqconnect.edu.au
RI Hill, Rebecca J/A-6404-2010; Brookes, Denise/ITU-4133-2023; Brookes,
   Denise SK/J-4208-2013
OI Hill, Rebecca J/0000-0002-0478-1620; Brookes,
   Denise/0000-0002-7044-0699; Brookes, Denise SK/0000-0002-7044-0699
FU Reginald Ferguson Research Fellowship in Gastroenterology
FX Dr Hill is supported by the Reginald Ferguson Research Fellowship in
   Gastroenterology. The other authors report no conflicts of interest.
CR Bechtold S, 2001, J CLIN ENDOCR METAB, V86, P5819, DOI 10.1210/jc.86.12.5819
   Bechtold S, 2010, INFLAMM BOWEL DIS, V16, P216, DOI 10.1002/ibd.21021
   Bryant RV, 2015, ALIMENT PHARM THER, V41, P895, DOI 10.1111/apt.13156
   Burnham JM, 2005, AM J CLIN NUTR, V82, P413, DOI 10.1093/ajcn/82.2.413
   Burnham JM, 2004, J BONE MINER RES, V19, P1961, DOI 10.1359/JBMR.040908
   DELRIO LD, 1994, PEDIATR RES, V35, P362, DOI 10.1203/00006450-199403000-00018
   Dubner SE, 2009, GASTROENTEROLOGY, V136, P123, DOI 10.1053/j.gastro.2008.09.072
   Hill RJ, 2009, J PEDIATR GASTR NUTR, V48, P538, DOI 10.1097/MPG.0b013e31818cb4b6
   Högler W, 2003, J PEDIATR-US, V143, P81, DOI 10.1016/S0022-3476(03)00187-2
   Hyams J, 2005, J PEDIATR GASTR NUTR, V41, P416, DOI 10.1097/01.mpg.0000183350.46795.42
   Kalkwarf HJ, 2007, J CLIN ENDOCR METAB, V92, P2087, DOI 10.1210/jc.2006-2553
   Kalkwarf HJ, 2014, J CLIN DENSITOM, V17, P243, DOI 10.1016/j.jocd.2014.01.002
   Kelly TL, 2009, PLOS ONE, V4, DOI 10.1371/journal.pone.0007038
   Kleinman RE, 2004, J PEDIATR GASTR NUTR, V39, P15, DOI 10.1097/00005176-200407000-00005
   KROGER H, 1992, BONE MINER, V17, P75, DOI 10.1016/0169-6009(92)90712-M
   Leonard MB, 2004, BONE, V34, P1044, DOI 10.1016/j.bone.2003.12.003
   LU PW, 1994, J BONE MINER RES, V9, P1451
   MATKOVIC V, 1994, J CLIN INVEST, V93, P799, DOI 10.1172/JCI117034
   Mauro M, 2007, BONE, V40, P1610, DOI 10.1016/j.bone.2007.02.026
   Maynard LM, 1998, AM J CLIN NUTR, V68, P1111, DOI 10.1093/ajcn/68.5.1111
   Ogden CL, 2002, PEDIATRICS, V109, P45, DOI 10.1542/peds.109.1.45
   PONDER SW, 1990, AM J DIS CHILD, V144, P1346, DOI 10.1001/archpedi.1990.02150360072023
   Schneider SM, 2008, INFLAMM BOWEL DIS, V14, P1562, DOI 10.1002/ibd.20504
   Schoenau E, 2002, J BONE MINER RES, V17, P1095, DOI 10.1359/jbmr.2002.17.6.1095
   Sylvester FA, 2007, INFLAMM BOWEL DIS, V13, P42, DOI 10.1002/ibd.20006
   Tanner J. F., 2001, J CONVENTION EXHIBIT, V3, P3, DOI DOI 10.1300/J143V03N03_02
   Thayu M, 2010, GASTROENTEROLOGY, V139, P430, DOI 10.1053/j.gastro.2010.04.044
   Thoyu M, 2007, INFLAMM BOWEL DIS, V13, P1121, DOI 10.1002/ibd.20149
   Tsampalieros A, 2014, OSTEOPOROSIS INT, V25, P1875, DOI 10.1007/s00198-014-2701-x
   Tsampalieros A, 2013, J CLIN ENDOCR METAB, V98, P3438, DOI 10.1210/jc.2013-1631
   van der Sluis IM, 2002, ARCH DIS CHILD, V87, P341, DOI 10.1136/adc.87.4.341
   van Langenberg DR, 2014, J CROHNS COLITIS, V8, P626, DOI 10.1016/j.crohns.2013.11.024
   Werkstetter KJ, 2011, AM J GASTROENTEROL, V106, P988, DOI 10.1038/ajg.2010.495
   Zemel BS, 2010, J CLIN ENDOCR METAB, V95, P1265, DOI 10.1210/jc.2009-2057
NR 34
TC 2
Z9 2
U1 0
U2 6
PU LIPPINCOTT WILLIAMS & WILKINS
PI PHILADELPHIA
PA TWO COMMERCE SQ, 2001 MARKET ST, PHILADELPHIA, PA 19103 USA
SN 0277-2116
EI 1536-4801
J9 J PEDIATR GASTR NUTR
JI J. Pediatr. Gastroenterol. Nutr.
PD JUL
PY 2016
VL 63
IS 1
BP 113
EP 117
DI 10.1097/MPG.0000000000001135
PG 5
WC Gastroenterology & Hepatology; Nutrition & Dietetics; Pediatrics
WE Science Citation Index Expanded (SCI-EXPANDED)
SC Gastroenterology & Hepatology; Nutrition & Dietetics; Pediatrics
GA DP7PX
UT WOS:000378692400033
PM 26859093
DA 2024-01-22
ER

PT J
AU Joshi, P
   Lin, J
   Sura, T
   Limbu, PS
   Melkonian, V
   Bastani, B
   Varma, C
AF Joshi, Parth
   Lin, Joanne
   Sura, Tej
   Limbu, Posan S.
   Melkonian, Vatche
   Bastani, Bahar
   Varma, Chintalapati
TI Kidney Autotransplantation for Treatment of Ureteric Obstruction: A Case
   Report and Brief Review of the Literature
SO CASE REPORTS IN SURGERY
LA English
DT Review
ID RENAL AUTOTRANSPLANTATION; CROHNS-DISEASE; COMPLICATIONS; EXPERIENCE;
   OUTCOMES
AB Autologous kidney transplantation is a relatively rare procedure that has been used as an alternative treatment for a variety of complex genitourinary problems, in particular for the treatment of complex proximal ureteral strictures. In this case report, a 47-year-old male, who had undergone a living donor nephrectomy 14 years earlier, presented with episodes of acute kidney injury on chronic kidney disease. He was found to have a complex proximal ureter stricture of his solitary right kidney. He underwent nephrectomy with subsequent autotransplantation of the kidney into the right iliac fossa. His renal function improved significantly after surgery. Renal autotransplantation may be considered for the management of proximal ureteral obstruction when alternative options are contraindicated.
C1 [Joshi, Parth; Lin, Joanne; Sura, Tej; Limbu, Posan S.; Melkonian, Vatche; Bastani, Bahar; Varma, Chintalapati] St Louis Univ, Sch Med, St Louis, MO 63110 USA.
C3 Saint Louis University
RP Bastani, B (通讯作者)，St Louis Univ, Sch Med, St Louis, MO 63110 USA.
EM parth.joshi@health.slu.edu; joanne.lin@health.slu.edu;
   tej.sura@health.slu.edu; posanlimbu@hotmail.com;
   vatche.melkonian@health.slu.edu; bahar.bastani@health.slu.edu;
   chintalapati.varma@health.slu.edu
OI Bastani, Bahar/0000-0002-2138-4248; Joshi, Parth/0000-0002-4495-5322
CR Alameddine M, 2018, CURR UROL REP, V19, DOI 10.1007/s11934-018-0749-4
   Angelberger S, 2007, INFLAMM BOWEL DIS, V13, P1056, DOI 10.1002/ibd.20130
   Bourgi A, 2018, ADV UROL, V2018, DOI 10.1155/2018/3404587
   Cowan NG, 2015, J UROLOGY, V194, P1357, DOI 10.1016/j.juro.2015.05.088
   Delacroix Scott E Jr, 2010, Clin Colon Rectal Surg, V23, P104, DOI 10.1055/s-0030-1254297
   Ferrara M, 2019, CLIN COLON RECT SURG, V32, P196, DOI 10.1055/s-0038-1677026
   Katabathina V, 2016, RADIOL CLIN N AM, V54, P303, DOI 10.1016/j.rcl.2015.09.009
   Kayler L, 2017, TRANSPLANT DIRECT, V3, DOI 10.1097/TXD.0000000000000680
   MCMICHAEL J, 1963, BRIT MED J, P1724
   Moghadamyeghaneh Z, 2017, AM SURGEON, V83, P162
   NOVICK AC, 1990, J UROLOGY, V143, P452, DOI 10.1016/S0022-5347(17)39988-3
   RAJFER J, 1986, J UROLOGY, V136, P372, DOI 10.1016/S0022-5347(17)44872-5
   Ruiz M, 2017, INT UROL NEPHROL, V49, P1929, DOI 10.1007/s11255-017-1680-1
   SIGEL A, 1977, EUR UROL, V3, P7
   Tran G, 2015, J UROLOGY, V194, P738, DOI 10.1016/j.juro.2015.03.089
   Tseng TY, 2009, CLIN GERIATR MED, V25, P437, DOI 10.1016/j.cger.2009.06.003
   Ueno Y, 2006, EUR J GASTROEN HEPAT, V18, P1015, DOI 10.1097/01.meg.0000224472.59051.7e
   Wolff B, 2011, UROLOGY, V78, P692, DOI 10.1016/j.urology.2011.04.054
   Yellinek S, 2018, J ANUS RECTUM COLON, V2, P71, DOI 10.23922/jarc.2017-052
NR 19
TC 3
Z9 4
U1 0
U2 0
PU HINDAWI LTD
PI LONDON
PA ADAM HOUSE, 3RD FLR, 1 FITZROY SQ, LONDON, W1T 5HF, ENGLAND
SN 2090-6900
EI 2090-6919
J9 CASE REP SURG
JI Case Rep. Surg.
PD JUL 22
PY 2021
VL 2021
AR 6646958
DI 10.1155/2021/6646958
PG 4
WC Surgery
WE Emerging Sources Citation Index (ESCI)
SC Surgery
GA TT2OZ
UT WOS:000680191100001
PM 34336349
OA gold, Green Published
DA 2024-01-22
ER

PT J
AU Garcia-Olmo, D
   Guadalajara, H
   Rubio-Perez, I
   Herreros, MD
   de-la-Quintana, P
   Garcia-Arranz, M
AF Garcia-Olmo, Damian
   Guadalajara, Hector
   Rubio-Perez, Ines
   Herreros, Maria Dolores
   de-la-Quintana, Paloma
   Garcia-Arranz, Mariano
TI Recurrent anal fistulae: Limited surgery supported by stem cells
SO WORLD JOURNAL OF GASTROENTEROLOGY
LA English
DT Article
DE Adipose-derived stem cells; Cell therapy; Compassionate use; Crohn's
   disease; Fistula-in-ano
ID COMPLEX PERIANAL FISTULA; CROHNS-DISEASE; CLINICAL-TRIAL; IN-ANO;
   FOLLOW-UP; TRANSPLANTATION; FISTULECTOMY; THERAPY; REPAIR
AB AIM: To study the results of stem-cell therapy under a Compassionate-use Program for patients with recurrent anal fistulae.
   METHODS: Under controlled circumstances, and approved by European and Spanish laws, a Compassionate-use Program allows the use of stem-cell therapy for patients with very complex anal fistulae. Candidates had previously undergone multiple surgical interventions that had failed to resolve the fistulae, and presented symptomatic recurrence. The intervention consisted of limited surgery (with closure of the internal opening), followed by local implant of stem cells in the fistula-tract wall. Autologous expanded adipose-derived stem cells were the main cell type selected for implant. The first evaluation was performed on the 8th postoperative week; outcome was classified as response or partial response. Evaluation one year after the intervention confirmed if complete healing of the fistula was achieved.
   RESULTS: Ten patients (8 male) with highly recurrent and complex fistulae were treated (mean age: 49 years, range: 28-76 years). Seven cases were non-Crohn's fistulae, and three were Crohn's-associated fistulae. Previous surgical attempts ranged from 3 to 12. Two patients presented with preoperative incontinence (Wexner scores of 12 and 13 points). After the intervention, six patients showed clinical response on the 8th postoperative week, with a complete cessation of suppuration from the fistula. Three patients presented a partial response, with an evident decrease in suppuration. A year later, six patients (60%) remained healed, with complete reepithelization of the external opening. Postoperative Wexner Scores were 0 in six cases. The two patients with previous incontinence improved their scores from 12 to 8 points and from 13 to 5 points. No adverse reactions or complications related to stem-cell therapy were reported during the study period.
   CONCLUSION: Stem cells are safe and useful for treating anal fistulae. Healing can be achieved in severe cases, sparing fecal incontinence risk, and improving previous scoring.
C1 [Garcia-Olmo, Damian; Guadalajara, Hector; Herreros, Maria Dolores; Garcia-Arranz, Mariano] IIS FJD, Hosp Fdn Jimenez Diaz, Madrid 28040, Spain.
   [Garcia-Olmo, Damian; Herreros, Maria Dolores] Univ Hosp Fdn JimenezDiaz, Colorectal Surg Unit, Madrid 28040, Spain.
   [Rubio-Perez, Ines; de-la-Quintana, Paloma] La Paz Univ Hosp, Colorectal Surg Unit, Madrid 28046, Spain.
   [Garcia-Arranz, Mariano] Univ Hosp Fdn Jimenez Diaz, Cell Therapy Lab, Madrid 28040, Spain.
C3 Fundacion Jimenez Diaz; Hospital Universitario La Paz; Fundacion Jimenez
   Diaz
RP Guadalajara, H (通讯作者)，IIS FJD, Hosp Fdn Jimenez Diaz, Reyes Catolicos 2, Madrid 28040, Spain.
EM hector.guadalajara@fjd.es
RI Guadalajara, Hector/HKW-2349-2023; Garcia-Arranz, Mariano/L-7884-2019
OI Guadalajara, Hector/0000-0001-6297-9347; Garcia-Arranz,
   Mariano/0000-0002-6266-9055; Rubio-Perez, Ines/0000-0002-3960-6865;
   Garcia Olmo, Damian/0000-0002-9369-2338
CR Chaparro M, 2013, DIGEST DIS SCI, V58, P3400, DOI 10.1007/s10620-013-2830-7
   Chen LW, 2008, PLOS ONE, V3, DOI 10.1371/journal.pone.0001886
   Cho YB, 2013, CELL TRANSPLANT, V22, P279, DOI 10.3727/096368912X656045
   Ciccocioppo R, 2011, GUT, V60, P788, DOI 10.1136/gut.2010.214841
   de la Portilla F, 2013, INT J COLORECTAL DIS, V28, P313, DOI 10.1007/s00384-012-1581-9
   Dudukgian H, 2011, WORLD J GASTROENTERO, V17, P3292, DOI 10.3748/wjg.v17.i28.3292
   Falanga V, 2007, TISSUE ENG, V13, P1299, DOI 10.1089/ten.2006.0278
   García-Aguilar J, 2000, DIS COLON RECTUM, V43, P1206, DOI 10.1007/BF02237422
   García-Gómez I, 2010, EXPERT OPIN BIOL TH, V10, P1453, DOI 10.1517/14712598.2010.519333
   García-Olmo D, 2005, DIS COLON RECTUM, V48, P1416, DOI 10.1007/s10350-005-0052-6
   García-Olmo D, 2003, INT J COLORECTAL DIS, V18, P451, DOI 10.1007/s00384-003-0490-3
   García-Olmo D, 2010, CASE REP MED, V2010, DOI 10.1155/2010/961758
   Garcia-Olmo D, 2008, EXPERT OPIN BIOL TH, V8, P1417, DOI [10.1517/14712598.8.9.1417, 10.1517/14712598.8.9.1417 ]
   Garcia-Olmo D, 2009, DIS COLON RECTUM, V52, P79, DOI 10.1007/DCR.0b013e3181973487
   Garcia-Olmo D, 2009, INT J COLORECTAL DIS, V24, P27, DOI 10.1007/s00384-008-0559-0
   Guadalajara H, 2012, INT J COLORECTAL DIS, V27, P595, DOI 10.1007/s00384-011-1350-1
   Herreros MD, 2012, DIS COLON RECTUM, V55, P762, DOI 10.1097/DCR.0b013e318255364a
   Lee WY, 2013, STEM CELLS, V31, P2575, DOI 10.1002/stem.1357
   Ortíz H, 2000, BRIT J SURG, V87, P1680, DOI 10.1046/j.1365-2168.2000.01582.x
   Ortiz H, 2008, BRIT J SURG, V95, P484, DOI 10.1002/bjs.6023
   PARKS AG, 1976, BRIT J SURG, V63, P1, DOI 10.1002/bjs.1800630102
   Singer NG, 2011, ANNU REV PATHOL-MECH, V6, P457, DOI 10.1146/annurev-pathol-011110-130230
   Lopez JT, 2011, STEM CELLS DEV, V20, P1113, DOI 10.1089/scd.2010.0277
   Vaizey CJ, 1999, GUT, V44, P77, DOI 10.1136/gut.44.1.77
   Whitfford MH, 2005, DIS COLON RECTUM, V48, P1337, DOI 10.1007/s10350-005-0055-3
   Wu YJ, 2007, STEM CELLS, V25, P2648, DOI 10.1634/stemcells.2007-0226
NR 26
TC 46
Z9 50
U1 0
U2 9
PU BAISHIDENG PUBLISHING GROUP INC
PI PLEASANTON
PA 8226 REGENCY DR, PLEASANTON, CA 94588 USA
SN 1007-9327
EI 2219-2840
J9 WORLD J GASTROENTERO
JI World J. Gastroenterol.
PD MAR 21
PY 2015
VL 21
IS 11
BP 3330
EP 3336
DI 10.3748/wjg.v21.i11.3330
PG 7
WC Gastroenterology & Hepatology
WE Science Citation Index Expanded (SCI-EXPANDED)
SC Gastroenterology & Hepatology
GA CD5YQ
UT WOS:000351165100022
PM 25805941
OA hybrid, Green Published, Green Submitted
DA 2024-01-22
ER

PT J
AU Qin, X
   Wang, P
   Huang, YM
   Li, YS
   Chao, M
   Wang, W
AF Qin, Xiao
   Wang, Peng
   Huang, Yongming
   Li, Yansen
   Chao, Min
   Wang, Wei
TI Adipose-Derived Stem Cells Are an Efficient Treatment for Fistula-in-ano
   of Japanese Rabbit
SO STEM CELLS INTERNATIONAL
LA English
DT Article
ID PERIANAL FISTULA; CROHNS-DISEASE; EFFICACY; CLOSURE; PLUG
AB Fistula-in-ano (FIA, anal fistula) treatment remains a surgical challenge for coloproctologists. Adipose tissue-derived stem cells (ADSCs) are a new frontier in the treatment of FIA. In this study, we established a FIA model of Japanese rabbit and evaluated the effect of four treatments on fistula healing: ADSC transplantation, acellular small intestinal submucosa (ASIS), noncutting seton, and PBS as negative control. High-throughput RNA sequencing was also performed to investigate the anal tissue (normal and ADSC treatment group) expression profile of mRNA. Our data showed that ADSC treatment had the shortest time to promote fistula healing compared to the other treatments, and fistula filled with new adipose tissue and muscle cells without scar. Gene Ontology (GO) analysis of RNA-seq data showed that the differential genes are enriched in system development and animal organ development. Taken together, our findings demonstrate that ADSCs rapidly promote fistula healing through differentiation, a promising stem cell therapy for FIA. The rabbit is an effective animal model for evaluating FIA therapeutic options.
C1 [Qin, Xiao; Wang, Peng; Huang, Yongming; Li, Yansen; Chao, Min] Jining Med Univ, Affiliated Hosp Jining Med Univ, Dept Anorectal Surg, Jining 272029, Shandong, Peoples R China.
   [Wang, Wei] Jining Med Univ, Affiliated Hosp Jining Med Univ, Dept Pathol, Jining 272029, Shandong, Peoples R China.
C3 Jining Medical University; Jining Medical University
RP Chao, M (通讯作者)，Jining Med Univ, Affiliated Hosp Jining Med Univ, Dept Anorectal Surg, Jining 272029, Shandong, Peoples R China.; Wang, W (通讯作者)，Jining Med Univ, Affiliated Hosp Jining Med Univ, Dept Pathol, Jining 272029, Shandong, Peoples R China.
EM cmys333@sina.com; weiwangphd@163.com
RI yang, rui/JHI-3328-2023
OI Huang, Yongming/0000-0002-8180-7708; Huang, Yongming/0000-0002-5955-3457
FU National Natural Science Foundation of China [81802945]; Shandong
   Medical and Health Science and Technology Development Plan Project
   [2016WS0166]
FX This research was supported by the National Natural Science Foundation
   of China (81802945) and the Shandong Medical and Health Science and
   Technology Development Plan Project (2016WS0166).
CR Ba-Bai-Ke-Re MMTJA, 2017, WORLD J GASTROENTERO, V23, P1828, DOI 10.3748/wjg.v23.i10.1828
   Benlice C, 2016, INT J COLORECTAL DIS, V31, P291, DOI 10.1007/s00384-015-2374-8
   Bhatt S, 2017, POL J RADIOL, V82, P516, DOI 10.12659/PJR.901523
   Bor R, 2018, EXPERT OPIN BIOL TH, V18, P737, DOI 10.1080/14712598.2018.1492543
   Maia GTD, 2018, ACTA CIR BRAS, V33, P673, DOI 10.1590/s0102-865020180080000003
   García-Olmo D, 2005, DIS COLON RECTUM, V48, P1416, DOI 10.1007/s10350-005-0052-6
   García-Olmo D, 2003, INT J COLORECTAL DIS, V18, P451, DOI 10.1007/s00384-003-0490-3
   Garcia-Olmo D, 2009, DIS COLON RECTUM, V52, P79, DOI 10.1007/DCR.0b013e3181973487
   Guo Xiu-tian, 2009, Zhong Xi Yi Jie He Xue Bao, V7, P1154, DOI 10.3736/jcim20091212
   Hermann J, 2015, PRZ GASTROENTEROL, V10, P83, DOI 10.5114/pg.2015.49684
   Johnson EK, 2006, DIS COLON RECTUM, V49, P371, DOI 10.1007/s10350-005-0288-1
   Klyushnenkova E, 2005, J BIOMED SCI, V12, P47, DOI 10.1007/s11373-004-8183-7
   Le Blanc K, 2003, EXP HEMATOL, V31, P890, DOI 10.1016/S0301-472X(03)00110-3
   Limura E, 2015, WORLD J GASTROENTERO, V21, P12, DOI 10.3748/wjg.v21.i1.12
   Lin H, 2019, COLORECTAL DIS, V21, P502, DOI 10.1111/codi.14504
   Lobascio P, 2018, TECH COLOPROCTOL, V22, P373, DOI 10.1007/s10151-018-1785-2
   Lombardi RL, 2008, J AM ANIM HOSP ASSOC, V44, P302, DOI 10.5326/0440302
   Martel-Arquette A, 2019, J VET CARDIOL, V21, P49, DOI 10.1016/j.jvc.2018.08.003
   Michelassi F, 2000, SURGERY, V128, P597, DOI 10.1067/msy.2000.108779
   O'Connor L, 2006, DIS COLON RECTUM, V49, P1569, DOI 10.1007/s10350-006-0695-y
   Panés J, 2018, GASTROENTEROLOGY, V154, P1334, DOI 10.1053/j.gastro.2017.12.020
   Panés J, 2016, LANCET, V388, P1281, DOI 10.1016/S0140-6736(16)31203-X
   Rafati M, 2018, IRAN J MED SCI, V43, P473
   SAINIO P, 1984, ANN CHIR GYNAECOL FE, V73, P219
   Schwandner O, 2008, INT J COLORECTAL DIS, V23, P319, DOI 10.1007/s00384-007-0398-4
   Sugrue J, 2017, DIS COLON RECTUM, V60, P1071, DOI 10.1097/DCR.0000000000000885
   WILLIAMS JG, 1991, BRIT J SURG, V78, P1159, DOI 10.1002/bjs.1800781004
   Xue Xiang, 2015, Zhonghua Yi Xue Za Zhi, V95, P3862
   Zanotti C, 2007, INT J COLORECTAL DIS, V22, P1459, DOI 10.1007/s00384-007-0334-7
NR 29
TC 1
Z9 1
U1 1
U2 8
PU HINDAWI LTD
PI LONDON
PA ADAM HOUSE, 3RD FLR, 1 FITZROY SQ, LONDON, W1T 5HF, ENGLAND
SN 1687-966X
EI 1687-9678
J9 STEM CELLS INT
JI Stem Cells Int.
PD OCT 22
PY 2019
VL 2019
AR 6918090
DI 10.1155/2019/6918090
PG 10
WC Cell & Tissue Engineering
WE Science Citation Index Expanded (SCI-EXPANDED)
SC Cell Biology
GA OS4PJ
UT WOS:000590146500001
PM 31781244
OA Green Published, gold
DA 2024-01-22
ER

PT J
AU Khoudari, G
   Mansoor, E
   Click, B
   Alkhayyat, M
   Abou Saleh, M
   Sinh, P
   Katz, J
   Cooper, GS
   Regueiro, M
AF Khoudari, George
   Mansoor, Emad
   Click, Benjamin
   Alkhayyat, Motasem
   Abou Saleh, Mohannad
   Sinh, Preetika
   Katz, Jeffry
   Cooper, Gregory S.
   Regueiro, Miguel
TI Rates of Intestinal Resection and Colectomy in Inflammatory Bowel
   Disease Patients After Initiation of Biologics: A Cohort Study
SO CLINICAL GASTROENTEROLOGY AND HEPATOLOGY
LA English
DT Article
DE Inflammatory Bowel Disease; Biologics; Bowel Resection; Intestinal
   Resection Prevalence Post Biologics; Colectomy Prevalence Post Biologics
ID POPULATION-BASED COHORT; ULCERATIVE-COLITIS; CROHNS-DISEASE;
   CLOSTRIDIUM-DIFFICILE; INFLIXIMAB; OUTCOMES; PREDICTORS; SURGERY;
   TRENDS; HOSPITALIZATIONS
AB BACKGROUND & AIMS: 50% to 80% Crohn's disease (CD) and 10% to 30% ulcerative colitis (UC) patients require surgery over their lifetime. Biologic therapies may alter this natural history, but data on the effect of biologics on surgery rates in this patient population are mixed. We sought to investigate the influence of biologics on surgery prevalence in CD and UC.
   METHODS: We used a commercial database (Explorys Inc, Cleveland, OH), which includes electronic health record data from 26 major integrated US healthcare systems. We identified all patients who were diagnosedwith CD or UC that were treated with any biologics between 2015 and 2020. The primary outcome was to examine the association between biologics therapy and the prevalence of bowel resection. Also, we identified the factors associated with surgery in IBD patients on biologics.
   RESULTS: Of 32,904,480 patients in the database, we identified 140,540 patients with CD and 115,260 patients with UC, of whom 25,840 (18%) and 9,050 (7.8%) patients received biologics, respectively. The prevalence of intestinal resection was significantly lower in biologics-treated CD patients (9.3%) compared to those who did not receive biologics (12.1%) (p <.001). Similarly, biologic-treated UC patients were significantly less likely to undergo colectomy (7.3%) compared to UC patients who did not receive biologic therapy (11.0%) (p <.001). Tobacco use, Clostridium difficile infection, and perianal disease were associated with intestinal resection in CD. Colon neoplasm and Clostridium difficile infection were associated with colectomy in UC.
   CONCLUSIONS: In this study of a large healthcare administrative database, inflammatory bowel disease (IBD) patients treated with biologics were significantly less likely to undergo bowel resection when compared to those who never received biologics. This data suggests that biologics may impact surgical rates in IBD.
C1 [Khoudari, George; Alkhayyat, Motasem] Cleveland Clin Fdn, Dept Hosp Med, 9500 Euclid Ave, Cleveland, OH 44195 USA.
   [Click, Benjamin; Abou Saleh, Mohannad; Regueiro, Miguel] Cleveland Clin Fdn, Dept Gastroenterol Hepatol & Nutr, 9500 Euclid Ave, Cleveland, OH 44195 USA.
   [Mansoor, Emad; Katz, Jeffry; Cooper, Gregory S.] Case Western Reserve Univ, Dept Gastroenterol, Univ Hosp, Cleveland, OH 44106 USA.
   [Sinh, Preetika] Med Coll Wisconsin, Dept Gastroenterol, Milwaukee, WI 53226 USA.
C3 Cleveland Clinic Foundation; Cleveland Clinic Foundation; Case Western
   Reserve University; University Hospitals of Cleveland; Medical College
   of Wisconsin
RP Regueiro, M (通讯作者)，Cleveland Clin, Dept Gastroenterol Hepatol & Nutr, A30,9500 Euclid Ave, Cleveland, OH 44195 USA.
EM regueim@ccf.org
RI Regueiro, Miguel/HPG-5624-2023
OI Regueiro, Miguel/0000-0002-7681-8111; Mansoor, Emad/0000-0002-3297-0533
CR Ahmad A, 2018, BMJ OPEN GASTROENTER, V5, DOI 10.1136/bmjgast-2017-000191
   Akobeng AK, 2009, COCHRANE DB SYST REV, V4
   Ananthakrishnan AN, 2012, ALIMENT PHARM THER, V35, P789, DOI 10.1111/j.1365-2036.2012.05022.x
   [Anonymous], MEDCALCS ODDS RATIO
   [Anonymous], IBM EXPL SOL
   Bautista MC, 2013, DIGEST DIS SCI, V58, P2955, DOI 10.1007/s10620-013-2754-2
   Behm BW, 2008, COCHRANE DB SYST REV, DOI 10.1002/14651858.CD006893
   Bernstein CN, 2012, GUT, V61, P622, DOI 10.1136/gutjnl-2011-301397
   Cannom RR, 2009, AM SURGEON, V75, P976
   Côté-Daigneault J, 2015, UNITED EUR GASTROENT, V3, P419, DOI 10.1177/2050640615590302
   Desai A, 2013, INFLAMM BOWEL DIS, V19, P309, DOI 10.1002/ibd.23026
   Eshuis EJ, 2013, INFLAMM BOWEL DIS, V19, P1622, DOI 10.1097/MIB.0b013e318281f4c4
   Faleck DM, 2019, CLIN GASTROENTEROL H, V17, P2497, DOI 10.1016/j.cgh.2018.12.040
   Ferrante M, 2008, J CROHNS COLITIS, V2, P219, DOI 10.1016/j.crohns.2008.03.004
   Geltzeiler CB, 2015, J GASTROINTEST SURG, V19, P1862, DOI 10.1007/s11605-015-2911-3
   Holko P, 2018, FRONT PHARMACOL, V9, DOI 10.3389/fphar.2018.00621
   Jenkinson PW, 2020, J CROHNS COLITIS, V14, P1241, DOI 10.1093/ecco-jcc/jjaa044
   Jeuring SFG, 2017, AM J GASTROENTEROL, V112, P325, DOI 10.1038/ajg.2016.524
   Jones DW, 2010, ANN SURG, V252, P307, DOI 10.1097/SLA.0b013e3181e61df5
   Kaelber DC, 2012, J AM MED INFORM ASSN, V19, P965, DOI 10.1136/amiajnl-2011-000782
   Kin C, 2017, J GASTROINTEST SURG, V21, P1159, DOI 10.1007/s11605-017-3431-0
   Lakatos PL, 2011, J CROHNS COLITIS, V5, P5, DOI 10.1016/j.crohns.2010.08.004
   Lakatos PL, 2009, WORLD J GASTROENTERO, V15, P3504, DOI 10.3748/wjg.15.3504
   Lal P, 2020, DIGEST DIS SCI, V65, P269, DOI 10.1007/s10620-019-05725-0
   LANGHOLZ E, 1994, GASTROENTEROLOGY, V107, P3, DOI 10.1016/0016-5085(94)90054-X
   Lawson MM, 2006, COCHRANE DB SYST REV, DOI 10.1002/14651858.CD005112.pub2
   Lazarev M, 2010, INFLAMM BOWEL DIS, V16, P830, DOI 10.1002/ibd.21118
   Ljung T, 2004, GUT, V53, P849, DOI 10.1136/gut.2003.018515
   Lopez A, 2015, DIGEST LIVER DIS, V47, P356, DOI 10.1016/j.dld.2015.01.148
   Ma C, 2017, AM J GASTROENTEROL, V112, P1840, DOI 10.1038/ajg.2017.394
   Mandel MD, 2014, DIGEST DIS, V32, P351, DOI 10.1159/000358135
   Moore SE, 2014, DIS COLON RECTUM, V57, P83, DOI 10.1097/DCR.0000000000000003
   Murthy SK, 2020, GUT, V69, P274, DOI 10.1136/gutjnl-2019-318440
   Nadkarni PM, 2010, J AM MED INFORM ASSN, V17, P602, DOI 10.1136/jamia.2009.001057
   Negrón ME, 2016, AM J GASTROENTEROL, V111, P691, DOI 10.1038/ajg.2016.106
   Nguyen GC, 2011, GASTROENTEROLOGY, V141, P90, DOI 10.1053/j.gastro.2011.03.050
   Niewiadomski O, 2015, J GASTROEN HEPATOL, V30, P1346, DOI 10.1111/jgh.12967
   Oussalah A, 2010, AM J GASTROENTEROL, V105, P2617, DOI 10.1038/ajg.2010.345
   Panhwar MS, 2019, INFLAMM BOWEL DIS, V25, P1080, DOI 10.1093/ibd/izy354
   Paramsothy S, 2018, MUCOSAL IMMUNOL, V11, P1558, DOI 10.1038/s41385-018-0050-3
   Park KT, 2014, INFLAMM BOWEL DIS, V20, P1242, DOI 10.1097/MIB.0000000000000061
   Picco MF, 2009, AM J GASTROENTEROL, V104, P2754, DOI 10.1038/ajg.2009.387
   Rizzo G, 2014, WORLD J GASTROENTERO, V20, P4839, DOI 10.3748/wjg.v20.i17.4839
   Rungoe C, 2014, GUT, V63, P1607, DOI 10.1136/gutjnl-2013-305607
   Sheriff MZ, 2020, INFLAMM BOWEL DIS, V26, P291, DOI 10.1093/ibd/izz147
   Uchino M, 2019, SURG TODAY, V49, P1066, DOI 10.1007/s00595-019-01845-2
   Ungaro RC, 2020, GASTROENTEROLOGY, V159, P139, DOI 10.1053/j.gastro.2020.03.039
   Yu H, 2018, ALIMENT PHARM THER, V47, P364, DOI 10.1111/apt.14430
NR 48
TC 20
Z9 20
U1 2
U2 14
PU ELSEVIER SCIENCE INC
PI NEW YORK
PA STE 800, 230 PARK AVE, NEW YORK, NY 10169 USA
SN 1542-3565
EI 1542-7714
J9 CLIN GASTROENTEROL H
JI Clin. Gastroenterol. Hepatol.
PD MAY
PY 2022
VL 20
IS 5
BP E974
EP E983
DI 10.1016/j.cgh.2020.10.008
EA APR 2022
PG 10
WC Gastroenterology & Hepatology
WE Science Citation Index Expanded (SCI-EXPANDED)
SC Gastroenterology & Hepatology
GA 2P6RU
UT WOS:000819866400011
PM 33065311
OA Bronze
DA 2024-01-22
ER

PT J
AU Lopens, S
   Krawczyk, M
   Papp, M
   Milkiewicz, P
   Schierack, P
   Liu, YD
   Wunsch, E
   Conrad, K
   Roggenbuck, D
AF Lopens, Steffi
   Krawczyk, Marcin
   Papp, Maria
   Milkiewicz, Piotr
   Schierack, Peter
   Liu, Yudong
   Wunsch, Ewa
   Conrad, Karsten
   Roggenbuck, Dirk
TI The search for the Holy Grail: autoantigenic targets in primary
   sclerosing cholangitis associated with disease phenotype and neoplasia
SO AUTOIMMUNITY HIGHLIGHTS
LA English
DT Review
DE Primary sclerosing cholangitis; Liver cirrhosis; Cholangiocarcinoma;
   Immunoglobulin A; Inflammatory bowel disease; Crohn's disease;
   Ulcerative colitis; Microbiota; Glycoprotein 2
ID INFLAMMATORY-BOWEL-DISEASE; ZYMOGEN-GRANULE MEMBRANES; GENOME-WIDE
   ASSOCIATION; TUBULIN ISOTYPE 5; CROHNS-DISEASE; ULCERATIVE-COLITIS;
   GLYCOPROTEIN 2; PANCREATIC AUTOANTIBODIES; M-CELLS; EXOCRINE PANCREAS
AB Unlike in other autoimmune liver diseases such as autoimmune hepatitis and primary biliary cholangitis, the role and nature of autoantigenic targets in primary sclerosing cholangitis (PSC), a progressive, chronic, immune-mediated, life threatening, genetically predisposed, cholestatic liver illness, is poorly elucidated. Although anti-neutrophil cytoplasmic antibodies (ANCA) have been associated with the occurrence of PSC, their corresponding targets have not yet been identified entirely. Genome-wide association studies revealed a significant number of immune-related and even disease-modifying susceptibility loci for PSC. However, these loci did not allow discerning a clear autoimmune pattern nor do the therapy options and the male gender preponderance in PSC support a pathogenic role of autoimmune responses. Nevertheless, PSC is characterized by the co-occurrence of inflammatory bowel diseases (IBD) demonstrating autoimmune responses. The identification of novel autoantigenic targets in IBD such as the major zymogen granule membrane glycoprotein 2 (GP2) or the appearance of proteinase 3 (PR3) autoantibodies (autoAbs) have refocused the interest on a putative association of loss of tolerance with the IBD phenotype and consequently with the PSC phenotype. Not surprisingly, the report of an association between GP2 IgA autoAbs and disease severity in patients with PSC gave a new impetus to autoAb research for autoimmune liver diseases. It might usher in a new era of serological research in this field. The mucosal loss of tolerance against the microbiota-sensing GP2 modulating innate and adaptive intestinal immunity and its putative role in the pathogenesis of PSC will be elaborated in this review. Furthermore, other potential PSC-related autoantigenic targets such as the neutrophil PR3 will be discussed. GP2 IgA may represent a group of new pathogenic antibodies, which share characteristics of both type 2 and 3 of antibody-mediated hypersensitive reactions according to Coombs and Gell.
C1 [Lopens, Steffi] Medipan GmbH, Dahlewitz, Germany.
   [Krawczyk, Marcin] Saarland Univ, Saarland Univ Hosp, Dept Med 2, Homburg, Germany.
   [Krawczyk, Marcin; Milkiewicz, Piotr] Med Univ Warsaw, Liver & Internal Med Unit, Warsaw, Poland.
   [Papp, Maria] Univ Debrecen, Fac Med, Dept Internal Med, Div Gastroenterol, Debrecen, Hungary.
   [Schierack, Peter; Roggenbuck, Dirk] Brandenburg Univ Technol Cottbus Senftenberg, Inst Biotechnol, Fac Environm & Nat Sci, Senftenberg, Germany.
   [Liu, Yudong] Peking Univ, Dept Lab Med, Peoples Hosp, Beijing, Peoples R China.
   [Wunsch, Ewa] Pomeranian Med Univ, Translat Med Grp, Szczecin, Poland.
   [Conrad, Karsten] Tech Univ Dresden, Inst Immunol, Dresden, Germany.
   [Roggenbuck, Dirk] Brandenburg Univ Technol Cottbus Senftenberg, Fac Hlth Sci, Univ Pl 1, D-01968 Senftenberg, Germany.
C3 Universitatsklinikum des Saarlandes; Medical University of Warsaw;
   University of Debrecen; Brandenburg University of Technology Cottbus;
   Peking University; Pomeranian Medical University; Technische Universitat
   Dresden; Brandenburg University of Technology Cottbus
RP Roggenbuck, D (通讯作者)，Brandenburg Univ Technol Cottbus Senftenberg, Fac Hlth Sci, Univ Pl 1, D-01968 Senftenberg, Germany.
EM dirk.roggenbuck@b-tu.de
RI Krawczyk, Marcin/AAG-4356-2020; Wunsch, Ewa/A-8487-2015; LIU,
   YUDONG/FZY-8468-2022
OI Krawczyk, Marcin/0000-0002-0113-0777; Wunsch, Ewa/0000-0001-8740-5243;
   LIU, YUDONG/0000-0002-5153-3400
FU Janos Bolyai Research Scholarship of the Hungarian Academy of Sciences
   [BO/00232/17/5, UNKP-19-4]; New National Excellence Program of the
   Ministry for Innovation and Technology
FX MP was supported by the Janos Bolyai Research Scholarship of the
   Hungarian Academy of Sciences (BO/00232/17/5) and UNKP-19-4 New National
   Excellence Program of the Ministry for Innovation and Technology.
CR Adam L, 2018, HEPATOL COMMUN, V2, P1051, DOI 10.1002/hep4.1226
   Ainechi S, 2016, ARCH PATHOL LAB MED, V140, P1285, DOI 10.5858/arpa.2015-0396-RS
   Alberto L, 2006, GASTROENTEROLOGY, V130, P1588, DOI 10.1053/j.gastro.2006.02.004
   Angulo P, 2000, J HEPATOL, V32, P182, DOI 10.1016/S0168-8278(00)80061-6
   Barthet M, 1999, AM J GASTROENTEROL, V94, P2141
   Baumgart DC, 2012, LANCET, V380, P1590, DOI 10.1016/S0140-6736(12)60026-9
   Beaugerie L, 2015, NEW ENGL J MED, V373, P195, DOI 10.1056/NEJMc1505689
   Beretta-Piccoli BT, 2018, J AUTOIMMUN, V95, P144, DOI 10.1016/j.jaut.2018.10.004
   BIANCONE L, 1991, GUT, V32, P504, DOI 10.1136/gut.32.5.504
   Boberg KM, 1996, HEPATOLOGY, V23, P1369, DOI 10.1053/jhep.1996.v23.pm0008675153
   Bogdanos DP, 2012, BMC GASTROENTEROL, V12, DOI 10.1186/1471-230X-12-102
   Bogdanos DP, 2011, AUTOIMMUN REV, V11, P143, DOI 10.1016/j.autrev.2011.09.004
   Bossuyt X, 2017, NAT REV RHEUMATOL, V13, P683, DOI 10.1038/nrrheum.2017.140
   BROBERGER O, 1959, J EXP MED, V110, P657, DOI 10.1084/jem.110.5.657
   BROBERGER O, 1962, J EXP MED, V115, P13, DOI 10.1084/jem.115.1.13
   Cappello M, 2016, CLIN MED INSIGHTS-GA, V9, DOI 10.4137/CGast.S38203
   CHAPMAN RW, 1986, GUT, V27, P86, DOI 10.1136/gut.27.1.86
   Chassaing B, 2011, J CLIN INVEST, V121, P966, DOI 10.1172/JCI44632
   COLOMER V, 1994, EMBO J, V13, P3711, DOI 10.1002/j.1460-2075.1994.tb06680.x
   Conrad K, 2014, ANTIINTESTINAL GOBLE
   Conrad K, 2014, AUTOIMMUN REV, V13, P463, DOI 10.1016/j.autrev.2014.01.028
   Cummings D, 2018, ALIMENT PHARM THER, V48, P1251, DOI 10.1111/apt.15034
   Darfeuille-Michaud A, 2004, GASTROENTEROLOGY, V127, P412, DOI 10.1053/j.gastro.2004.04.061
   De Beéck KO, 2011, GUT, V60, P1601, DOI 10.1136/gut.2010.222646
   Degenhardt F, 2016, INFLAMM BOWEL DIS, V22, P2648, DOI 10.1097/MIB.0000000000000936
   Deng CW, 2017, BMJ OPEN, V7, DOI 10.1136/bmjopen-2016-014843
   Dreux N, 2013, PLOS PATHOG, V9, DOI 10.1371/journal.ppat.1003141
   Dyson JK, 2018, LANCET, V391, P2547, DOI 10.1016/S0140-6736(18)30300-3
   Eaden JA, 2001, GUT, V48, P526, DOI 10.1136/gut.48.4.526
   Farkona S, 2017, CLIN CHEM LAB MED, V55, P1574, DOI 10.1515/cclm-2016-1120
   Folseraas T, 2012, J HEPATOL, V57, P366, DOI 10.1016/j.jhep.2012.03.031
   Frank DN, 2007, P NATL ACAD SCI USA, V104, P13780, DOI 10.1073/pnas.0706625104
   Franke A, 2010, NAT GENET, V42, P1118, DOI 10.1038/ng.717
   FREEDMAN SD, 1993, J CLIN INVEST, V92, P83, DOI 10.1172/JCI116602
   Fricke H, 1999, EUR J CLIN INVEST, V29, P41
   Gell P. G. H., 1963, CLIN ASPECTS IMMUNOL
   Gerlach UA, 2014, JAMA SURG, V149, P1060, DOI 10.1001/jamasurg.2014.1072
   Gkiouras K, 2020, WORLD J GASTROENTERO, V26, P246, DOI 10.3748/wjg.v26.i2.246
   GOISCHKE EM, 1992, Z GASTROENTEROL, V30, P319
   Gommerman JL, 2014, GUT MICROBES, V5, P652, DOI 10.4161/19490976.2014.969977
   Grant AJ, 2001, HEPATOLOGY, V33, P1065, DOI 10.1053/jhep.2001.24231
   Gross S, 2014, J GASTROINTEST LIVER, V23, P127
   Gullberg E, 2006, ANN NY ACAD SCI, V1072, P218, DOI 10.1196/annals.1326.028
   Hase K, 2009, NATURE, V462, P226, DOI 10.1038/nature08529
   Hausdorf G, 2009, CLIN CHIM ACTA, V408, P19, DOI 10.1016/j.cca.2009.06.035
   HAVINGA JR, 1983, EUR J BIOCHEM, V133, P449, DOI 10.1111/j.1432-1033.1983.tb07484.x
   Hölzl MA, 2011, CELL IMMUNOL, V267, P88, DOI 10.1016/j.cellimm.2010.12.001
   Horn MP, 2018, PLOS ONE, V13, DOI 10.1371/journal.pone.0208974
   Jendrek ST, 2017, GUT, V66, P137, DOI 10.1136/gutjnl-2016-311739
   Jess T, 2005, AM J GASTROENTEROL, V100, P2724, DOI 10.1111/j.1572-0241.2005.00287.x
   Ji SG, 2017, NAT GENET, V49, P269, DOI 10.1038/ng.3745
   Joossens M, 2011, GUT, V60, P631, DOI 10.1136/gut.2010.223263
   Joossens S, 2004, INFLAMM BOWEL DIS, V10, P771, DOI 10.1097/00054725-200411000-00012
   Joshi D, 2013, LIVER INT, V33, P53, DOI 10.1111/j.1478-3231.2011.02677.x
   Jostins L, 2012, NATURE, V491, P119, DOI 10.1038/nature11582
   Kanaya T, 2012, NAT IMMUNOL, V13, P729, DOI 10.1038/ni.2352
   Karlsen TH, 2017, J HEPATOL, V67, P1298, DOI 10.1016/j.jhep.2017.07.022
   Karlsen TH, 2011, SEMIN LIVER DIS, V31, P188, DOI 10.1055/s-0031-1276647
   Karrar A, 2007, GASTROENTEROLOGY, V132, P1504, DOI 10.1053/j.gastro.2007.01.039
   Kimura S, 2015, MUCOSAL IMMUNOL, V8, P650, DOI 10.1038/mi.2014.99
   Kimura S, 2016, BIOMED RES-TOKYO, V37, P351, DOI 10.2220/biomedres.37.351
   Klebl FH, 2005, EUR J GASTROEN HEPAT, V17, P73, DOI 10.1097/00042737-200501000-00015
   Kobayashi N, 2019, FRONT IMMUNOL, V10, DOI 10.3389/fimmu.2019.02345
   Kohoutova D, 2014, BMC GASTROENTEROL, V14, DOI 10.1186/s12876-014-0190-1
   Komorowski L, 2013, J CROHNS COLITIS, V7, P780, DOI 10.1016/j.crohns.2012.10.011
   Koutsoumpas A, 2011, J CROHNS COLITIS, V5, P101, DOI 10.1016/j.crohns.2010.10.009
   Kovacs G, 2018, PLOS ONE, V13, DOI 10.1371/journal.pone.0194166
   Laass MW, 2015, PLOS ONE, V10, DOI 10.1371/journal.pone.0128104
   Laass MW, 2014, AUTOIMMUN REV, V13, P467, DOI 10.1016/j.autrev.2014.01.029
   LEBEL D, 1988, BIOCHEM BIOPH RES CO, V154, P818, DOI 10.1016/0006-291X(88)90213-6
   Liaskos C, 2020, CLIN RES HEPATOL GAS, V44, P778, DOI 10.1016/j.clinre.2019.12.013
   Liaskos C, 2015, CLIN RES HEPATOL GAS, V39, P384, DOI 10.1016/j.clinre.2014.12.001
   Liaskos C, 2013, AUTOIMMUNITY, V46, P388, DOI 10.3109/08916934.2013.786047
   Liaskos C, 2013, CLIN DEV IMMUNOL, DOI 10.1155/2013/968041
   Logan I, 2010, AUTOIMMUN REV, V9, pA372, DOI 10.1016/j.autrev.2009.11.008
   Machiels K, 2014, GUT, V63, P1275, DOI 10.1136/gutjnl-2013-304833
   Mahler M, 2013, CLIN CHIM ACTA, V424, P267, DOI 10.1016/j.cca.2013.06.005
   MCQUEEN EG, 1966, J CLIN PATHOL, V19, P392, DOI 10.1136/jcp.19.4.392
   Michaels MA, 2015, INFLAMM BOWEL DIS, V21, P2864, DOI 10.1097/MIB.0000000000000564
   Molodecky NA, 2012, GASTROENTEROLOGY, V142, P46, DOI 10.1053/j.gastro.2011.10.001
   Moussata D, 2011, GUT, V60, P26, DOI 10.1136/gut.2010.213264
   MULDER AHL, 1993, HEPATOLOGY, V17, P411
   NAGURA H, 1983, CLIN EXP IMMUNOL, V54, P671
   Ng SC, 2017, LANCET, V390, P2769, DOI 10.1016/S0140-6736(17)32448-0
   NIELSEN H, 1983, ACTA PATH MICRO IM C, V91, P23
   Ohno H, 2010, GUT MICROBES, V1, P407, DOI 10.4161/gmic.1.6.14078
   OLAISON G, 1991, LANCET, V338, P1401, DOI 10.1016/0140-6736(91)92282-7
   Ordás I, 2012, LANCET, V380, P1606, DOI 10.1016/S0140-6736(12)60150-0
   Papp M, 2015, J CROHNS COLITIS, V9, P659, DOI 10.1093/ecco-jcc/jjv087
   Pavlidis P, 2016, CLIN CHEM LAB MED, V54, P249, DOI 10.1515/cclm-2015-0376
   Pavlidis P, 2015, CLIN CHIM ACTA, V441, P176, DOI 10.1016/j.cca.2014.12.010
   Pereira P, 2017, PLOS ONE, V12, DOI 10.1371/journal.pone.0182924
   PERLMANN P, 1963, J EXP MED, V117, P717, DOI 10.1084/jem.117.5.717
   Preuss BE, 2018, BMC GASTROENTEROL, V18, DOI 10.1186/s12876-018-0787-x
   Rausch P, 2011, P NATL ACAD SCI USA, V108, P19030, DOI 10.1073/pnas.1106408108
   Rieder F, 2010, INFLAMM BOWEL DIS, V16, P263, DOI 10.1002/ibd.21046
   Rigopoulou EI, 2012, AUTOIMMUN REV, V12, P260, DOI 10.1016/j.autrev.2012.04.005
   Röber N, 2017, INFLAMM BOWEL DIS, V23, P1624, DOI 10.1097/MIB.0000000000001159
   Roggenbuck D, 2016, ADV CLIN CHEM, V77, P77, DOI 10.1016/bs.acc.2016.06.002
   Roggenbuck D, 2009, GUT, V58, P1620, DOI 10.1136/gut.2008.162495
   Roggenbuck D, 2015, CLIN CHEM LAB MED, V53, P1349, DOI 10.1515/cclm-2014-0238
   Roggenbuck D, 2015, CLIN CHIM ACTA, V442, P82, DOI 10.1016/j.cca.2015.01.018
   Roggenbuck D, 2014, CLIN CHEM LAB MED, V52, P483, DOI 10.1515/cclm-2013-0801
   Roggenbuck Dirk, 2013, J Crohns Colitis, V7, pe273, DOI 10.1016/j.crohns.2012.12.013
   Roggenbuck D, 2013, ADV CLIN CHEM, V60, P187, DOI 10.1016/B978-0-12-407681-5.00006-4
   RONZIO RA, 1978, BIOCHIM BIOPHYS ACTA, V508, P65, DOI 10.1016/0005-2736(78)90189-X
   Saito H, 2003, GUT, V52, P535, DOI 10.1136/gut.52.4.535
   Salmi M, 1998, INFLAMM BOWEL DIS, V4, P149
   Schierack P, 2015, GUT, V64, DOI 10.1136/gutjnl-2014-307854
   Schmidt K, 2000, J CELL SCI, V113, P2233
   SEIBOLD F, 1991, GUT, V32, P1192, DOI 10.1136/gut.32.10.1192
   Seibold F, 1997, GUT, V40, P481, DOI 10.1136/gut.40.4.481
   Shalapour S, 2017, NATURE, V551, P340, DOI 10.1038/nature24302
   Shivananda S, 1996, GUT, V39, P690, DOI 10.1136/gut.39.5.690
   SNOOK JA, 1989, CLIN EXP IMMUNOL, V76, P30
   Sokol H, 2008, P NATL ACAD SCI USA, V105, P16731, DOI 10.1073/pnas.0804812105
   Sowa M, 2018, FRONT IMMUNOL, V9, DOI 10.3389/fimmu.2018.01959
   Sowa M, 2014, PLOS ONE, V9, DOI 10.1371/journal.pone.0107743
   SPIESS SE, 1992, AM J GASTROENTEROL, V87, P1033
   Stinton LM, 2014, PLOS ONE, V9, DOI 10.1371/journal.pone.0112877
   STOCKER W, 1987, SCAND J GASTROENTERO, V22, P41, DOI 10.3109/00365528709089774
   STOCKER W, 1984, DEUT MED WOCHENSCHR, V109, P1963, DOI 10.1055/s-2008-1069485
   Tabibian JH, 2013, BIOMED RES INT, V2013, DOI 10.1155/2013/389537
   Teegen B, 2009, ANN NY ACAD SCI, V1173, P161, DOI 10.1111/j.1749-6632.2009.04752.x
   Terahara K, 2008, J IMMUNOL, V180, P7840, DOI 10.4049/jimmunol.180.12.7840
   Arias-Loste MT, 2013, CLIN REV ALLERG IMMU, V45, P109, DOI 10.1007/s12016-012-8349-4
   Terjung B, 2005, CLIN REV ALLERG IMMU, V28, P115, DOI 10.1385/CRIAI:28:2:115
   Terjung B, 2001, BEST PRACT RES CL GA, V15, P629, DOI 10.1053/bega.2001.0209
   Terjung B, 2000, GASTROENTEROLOGY, V119, P310, DOI 10.1053/gast.2000.9366
   Terjung B, 2010, GUT, V59, P808, DOI 10.1136/gut.2008.157818
   Tornai T, 2018, SCI REP-UK, V8, DOI 10.1038/s41598-017-18622-1
   van Hoogstraten HJF, 2000, AM J GASTROENTEROL, V95, P2015, DOI 10.1016/S0002-9270(00)01059-5
   Van Kruiningen HJ, 2002, INFLAMM BOWEL DIS, V8, P180, DOI 10.1097/00054725-200205000-00004
   Verdier J, 2015, VISZERALMEDIZIN, V31, P156, DOI 10.1159/000431071
   Vermeulen N, 2011, INFLAMM BOWEL DIS, V17, P1291, DOI 10.1002/ibd.21508
   WALKER JEG, 1978, LANCET, V2, P759
   Watt FE, 2004, QJM-INT J MED, V97, P397, DOI 10.1093/qjmed/hch078
   Webb GJ, 2016, J AUTOIMMUN, V66, P25, DOI 10.1016/j.jaut.2015.08.016
   Weiser M, 2018, GUT, V67, P36, DOI 10.1136/gutjnl-2016-312518
   Weismueller TJ, 2008, J HEPATOL, V48, pS38, DOI 10.1016/j.jhep.2008.01.020
   Weismüller TJ, 2017, GASTROENTEROLOGY, V152, P1975, DOI 10.1053/j.gastro.2017.02.038
   Weismuller TJ, 2008, J HEPATOL, V48, pS99, DOI 10.1016/S0168-8278(08)60245-7
   Werner Lael, 2013, J Crohns Colitis, V7, pe604, DOI 10.1016/j.crohns.2013.06.017
   Werner Lael, 2013, J Crohns Colitis, V7, pe522, DOI 10.1016/j.crohns.2013.03.009
   Werner L, 2012, J IMMUNOL, V189, P2774, DOI 10.4049/jimmunol.1103190
   Willing BP, 2010, GASTROENTEROLOGY, V139, P1844, DOI 10.1053/j.gastro.2010.08.049
   Worthington J, 2005, CLIN REV ALLERG IMMU, V28, P93, DOI 10.1385/CRIAI:28:2:093
   Xu B, 2002, GUT, V51, P120, DOI 10.1136/gut.51.1.120
   Yamamoto T, 2018, INTERNAL MED, V57, P1583, DOI 10.2169/internalmedicine.9724-17
   Ying WZ, 2001, AM J PATHOL, V158, P1859, DOI 10.1016/S0002-9440(10)64142-9
   Yu S, 2004, J BIOL CHEM, V279, P50274, DOI 10.1074/jbc.M410599200
   Yu S, 2009, BMC GASTROENTEROL, V9, DOI 10.1186/1471-230X-9-58
   Zhang SL, 2018, CLIN TRANSL GASTROEN, V9, DOI 10.1038/ctg.2018.1
NR 153
TC 6
Z9 6
U1 1
U2 6
PU SPRINGEROPEN
PI LONDON
PA CAMPUS, 4 CRINAN ST, LONDON, N1 9XW, ENGLAND
SN 2038-0305
EI 2038-3274
J9 AUTOIMMUN HIGHLIGHTS
JI Autoimmun. Highlights
PD MAR 16
PY 2020
VL 11
IS 1
AR 6
DI 10.1186/s13317-020-00129-x
PG 14
WC Immunology
WE Emerging Sources Citation Index (ESCI)
SC Immunology
GA KU7VE
UT WOS:000519919900001
PM 32178720
OA gold, Green Published, Green Accepted
DA 2024-01-22
ER

PT J
AU Whiteley, I
   Gullick, J
AF Whiteley, Ian
   Gullick, Janice
TI The embodied experience of pregnancy with an ileostomy
SO JOURNAL OF CLINICAL NURSING
LA English
DT Article
DE Crohn's disease; familial adenomatous polyposis; ileostomy; inflammatory
   bowel disease; Merleau-Ponty; phenomenology; pregnancy; ulcerative
   colitis
ID INFLAMMATORY-BOWEL-DISEASE; ULCERATIVE-COLITIS; CROHNS-DISEASE;
   PREVALENCE; MANAGEMENT; WOMEN; EPIDEMIOLOGY; REPRODUCTION; PERSPECTIVE;
   POPULATION
AB Aims and objectivesTo understand women's experience of pregnancy with an ileostomy following bowel resection for inflammatory bowel disease or familial adenomatous polyposis.
   BackgroundWhile symptoms of IBD/FAP can be debilitating and life-threatening, ostomy formation can effectively manage symptoms. Research on pregnant women with an ostomy is sparse. While some literature suggests pregnant women with an ostomy can have a normal pregnancy and birth, documented stoma complications include intestinal obstruction, peristomal hernia, retraction, stenosis, laceration, bleeding, prolapse, pouching problems, nausea, vomiting and dehydration.
   DesignHermeneutic phenomenology.
   MethodsAll known women (n=8) who had been pregnant with an ileostomy were recruited from the stomal therapy departments of two teaching hospitals. Single in-depth interviews were digitally recorded and transcribed verbatim. Hermeneutic phenomenological analysis was guided by the philosophy of Merleau-Ponty. Reporting rigour was guided by the consolidated criteria for reporting qualitative research.
   ResultsThere was a lower level of concern among pregnant woman with an ostomy than anticipated. Women described the following: the hell of the disease; the stoma as a lifeline; heading into uncharted waters; wanting to be normal; the shared space of the baby and the diseased abdomen; pregnancy as a dark tunnel; and the unreliable body.
   ConclusionWomen with inflammatory bowel disease frequently experience debilitating symptoms and serious ill health. Ileostomy formation improves symptoms and the sense of feeling normal, facilitating readiness for conception, pregnancy and motherhood. However, women's uncertainty about conception and pregnancy persists due to the scarce information and experiences offered by clinicians, and fears around their unreliable body during pregnancy. Given this uncertainty for both women and their treating clinicians, outcomes should be documented and shared to reassure women of child-bearing age that pregnancy and birth can be safe with a stoma.
   Relevance to practiceWomen and clinicians should aim for disease remission, peer support, ongoing monitoring and involvement of a Stomal Therapy Nurse.
C1 [Whiteley, Ian] Concord Repatriat Gen Hosp, Stomal Therapy, Level 1 West, Sydney, NSW 2139, Australia.
   [Gullick, Janice] Univ Sydney, Sydney Nursing Sch, Camperdown, NSW, Australia.
C3 University of Sydney
RP Whiteley, I (通讯作者)，Concord Repatriat Gen Hosp, Stomal Therapy, Level 1 West, Sydney, NSW 2139, Australia.
EM ian.whiteley@health.nsw.gov.au
RI Gullick, Janice/AAZ-4258-2020
OI Gullick, Janice/0000-0002-9878-5533; Whiteley, Ian/0000-0002-1278-7459
FU Concord Repatriation General Hospital Colorectal Unit Trust Fund
FX Transcription costs were supported through the fund-raising activities
   of the Concord Repatriation General Hospital Colorectal Unit Trust Fund.
CR Abhyankar A, 2013, ALIMENT PHARM THER, V38, P460, DOI 10.1111/apt.12417
   Aho Kevin., 2009, Heidegger's neglect of the body
   [Anonymous], 2014, 4102 0 AUSTR SOC TRE
   [Anonymous], 2004, TRUTH METHOD
   [Anonymous], 2013, IMPR INFL BOW DIS CA
   Aukamp Virginia, 2004, Complement Ther Nurs Midwifery, V10, P5, DOI 10.1016/S1353-6117(03)00077-5
   Betteridge JD, 2013, INFLAMM BOWEL DIS, V19, P1421, DOI 10.1097/MIB.0b013e318281334d
   Blagden S, 2015, GASTROENTEROL NURS, V38, P268, DOI 10.1097/SGA.0000000000000124
   Bokey E., 1985, STOMAL THERAPY GUIDE
   Bortoli A, 2011, ALIMENT PHARM THER, V34, P724, DOI 10.1111/j.1365-2036.2011.04794.x
   Boyd H., 2015, PLOS ONE, V10, P1
   Burisch J, 2013, CURR OPIN GASTROEN, V29, P357, DOI 10.1097/MOG.0b013e32836229fb
   Carolan MC, 2009, J CLIN NURS, V18, P652, DOI 10.1111/j.1365-2702.2008.02480.x
   Cosnes J, 2011, GASTROENTEROLOGY, V140, P1785, DOI 10.1053/j.gastro.2011.01.055
   Crohn's Colitis Australia, 2016, FIN REP 1 AUD ORG PR
   Czuber-Dochan W, 2013, J ADV NURS, V69, P1987, DOI 10.1111/jan.12060
   desWitt L., 2005, J ADV NURS, V55, P2015
   Dozois EJ, 2006, DIS COLON RECTUM, V49, P64, DOI 10.1007/s10350-005-0210-x
   Fletcher PC, 2008, CLIN NURSE SPEC, V22, P184, DOI 10.1097/01.NUR.0000311707.32566.c8
   Fontaine K., 2002, OSTOMY AUSTR, V11, P28
   Fritzell K, 2010, CANCER NURS, V33, pE17, DOI 10.1097/NCC.0b013e3181bb0cf1
   George C., 2012, J STOMAL THERAPY AUS, V32, P12
   Gluck G., 2012, EUROPEAN UROLOGY S, V11, P93, DOI [10. 1016/S1569-9056(13)60052-4, DOI 10.1016/S1569-9056(13)60052-4]
   GOPAL KA, 1985, DIS COLON RECTUM, V28, P912, DOI 10.1007/BF02554305
   Gullick J, 2017, MED HEALTH CARE PHIL, V20, P393, DOI 10.1007/s11019-017-9759-0
   Half E, 2009, ORPHANET J RARE DIS, V4, DOI 10.1186/1750-1172-4-22
   Heidegger M, 1996, BEING TIME
   Hill J, 1997, J ROY SOC MED, V90, P64, DOI 10.1177/014107689709000203
   Hollister Incorporated, 2008, LIF SER PREGN CHILDB
   Hux C., 2010, OSTOMY WOUND MANAG, V56, P47
   Jamieson AE, 2007, CLIN NURSE SPEC, V21, P152, DOI 10.1097/01.NUR.0000270015.97457.9c
   LEONARD VW, 1989, ADV NURS SCI, V11, P40, DOI 10.1097/00012272-198907000-00008
   Lynch T, 2008, GASTROENTEROL NURS, V31, P224, DOI 10.1097/01.SGA.0000324114.01651.65
   Mantzavinos C., 2016, Stanford encyclopedia of philosophy
   Mehta SJ, 2013, ALIMENT PHARM THER, V38, P77, DOI 10.1111/apt.12345
   MERLEAU-PONTY M., 1962, PHENOMENOLOGY PERCEP
   Michael C., 2002, OSTOMY AUSTR, V11, P24
   Molodecky NA, 2012, GASTROENTEROLOGY, V142, P46, DOI 10.1053/j.gastro.2011.10.001
   Nguyen GC, 2016, GASTROENTEROLOGY, V150, P734, DOI 10.1053/j.gastro.2015.12.003
   NICHOLL MC, 1993, AUST NZ J OBSTET GYN, V33, P322, DOI 10.1111/j.1479-828X.1993.tb02099.x
   Palomba S, 2014, WORLD J GASTROENTERO, V20, P7123, DOI 10.3748/wjg.v20.i23.7123
   Parray FQ, 2012, INT J PREVENTIVE MED, V3, P749
   Sammut J, 2015, J CLIN NURS, V24, P2659, DOI 10.1111/jocn.12892
   Schulze H, 2014, ALIMENT PHARM THER, V40, P991, DOI 10.1111/apt.12949
   Seifarth C, 2014, INT J COLORECTAL DIS, V29, P645, DOI 10.1007/s00384-014-1880-4
   Selinger CP, 2012, WORLD J GASTROENTERO, V18, P2600, DOI 10.3748/wjg.v18.i21.2600
   Shand AW, 2016, BJOG-INT J OBSTET GY, V123, P1862, DOI 10.1111/1471-0528.13946
   Sredl D, 2006, J WOUND OSTOMY CONT, V33, P42, DOI 10.1097/00152192-200601000-00005
   Studd C, 2016, J GASTROEN HEPATOL, V31, P81, DOI 10.1111/jgh.13050
   Thomas Sandra P, 2005, Nurs Philos, V6, P63, DOI 10.1111/j.1466-769X.2004.00185.x
   Tong A, 2007, INT J QUAL HEALTH C, V19, P349, DOI 10.1093/intqhc/mzm042
   Tyer-Viola LA, 2014, JOGNN-J OBST GYN NEO, V43, P25, DOI 10.1111/1552-6909.12275
   van der Woude CJ, 2015, J CROHNS COLITIS, V9, P107, DOI 10.1093/ecco-jcc/jju006
   Van Horn C, 1997, J Wound Ostomy Continence Nurs, V24, P151, DOI 10.1016/S1071-5754(97)90061-9
   vanManen M, 1997, QUAL HEALTH RES, V7, P345, DOI 10.1177/104973239700700303
   Wallulis J., 1997, LANGUAGE POSTMODERNI, P270
NR 56
TC 10
Z9 11
U1 1
U2 20
PU WILEY
PI HOBOKEN
PA 111 RIVER ST, HOBOKEN 07030-5774, NJ USA
SN 0962-1067
EI 1365-2702
J9 J CLIN NURS
JI J. Clin. Nurs.
PD NOV
PY 2018
VL 27
IS 21-22
BP 3931
EP 3944
DI 10.1111/jocn.14601
PG 14
WC Nursing
WE Science Citation Index Expanded (SCI-EXPANDED); Social Science Citation Index (SSCI)
SC Nursing
GA GW0MK
UT WOS:000446561500012
PM 29968264
DA 2024-01-22
ER

PT J
AU Cottone, M
   Mocciaro, F
   Modesto, I
AF Cottone, M
   Mocciaro, F
   Modesto, I
TI Infliximab and ulcerative colitis
SO EXPERT OPINION ON BIOLOGICAL THERAPY
LA English
DT Article
DE infliximab; paediatric UC; pouchitis; steroid-dependent UC;
   steroid-refractory UC; ulcerative colitis
ID TUMOR-NECROSIS-FACTOR; COLONY-STIMULATING FACTOR; FACTOR-ALPHA;
   CROHNS-DISEASE; TNF-ALPHA; PEDIATRIC-PATIENTS; FACTOR THERAPY;
   T-LYMPHOCYTES; EFFICACY; APOPTOSIS
AB Tumour necrosis factor (TNF)-alpha is an inflammatory cytokine that plays a main role in the inflammatory process underlying inflammatory bowel disease (IBD). Despite the fact that the cytokine profiles associated with ulcerative colitis (UC) and Crohn's disease (CD) are classically considered different (a Th2 pattern in UC and a Th1 pattern in CD), there are several evidences in vitro and in vivo that TNF-alpha has an important role in UC. For this reason, infliximab, the chimeric monoclonal antibody to TNF-alpha, has been evaluated in the therapy of UC. The drug has been evaluated in different clinical settings both in adults and in children: in moderate-severe steroid-dependent UC, in severe refractory UC as rescue therapy, in active non-steroid-refractory UC, in resistant pouchitis and in maintenance of moderate-severe UC responsive to infliximab. On the basis of the randomised controlled trials (RCTs), it is possible to draw the following conclusions for adults: infliximab seems active in severe steroid-refractory UC, allowing colectomy to be spared even if further controlled trials are needed with a larger sample of patients adopting strict and well-defined inclusion criteria. The drug seems active in inducing remission after 8 weeks in steroid-refractory patients, in patients taking steroids (even if it is not clear at which dosage of steroid dependence the drug is more active) and also in patients failing aminosalicylates therapy. The long-term response of infliximab in comparison to placebo in these subgroups of patients is not clinically impressive even if it is statistically significant. Further trials are warranted in order to establish the role of infliximab in steroid-dependent UC (defined with clear criteria), in maintaining remission after severe UC, in non-steroid-dependent moderate-severe UC and in refractory pouchitis. For children it is not possible to draw the same conclusions, due to a lack of RCTs, despite the encouraging data coming from open studies, mainly in steroid-refractory UC.
C1 Univ Palermo, Ist Med Gen & Pneumol, Palermo, Italy.
C3 University of Palermo
RP Cottone, M (通讯作者)，Univ Palermo, Ist Med Gen & Pneumol, Via Trabucco 180, Palermo, Italy.
EM dickens@tin.it
RI Mocciaro, Filippo/AAC-7257-2022
OI Mocciaro, Filippo/0000-0002-4389-0643; Cottone,
   Mario/0000-0003-1523-7556
CR Actis GC, 2002, DIGEST LIVER DIS, V34, P631, DOI 10.1016/S1590-8658(02)80205-5
   Agnholt J, 2004, EUR J GASTROEN HEPAT, V16, P649, DOI 10.1097/01.meg.0000108344.41221.8b
   Agnholt J, 2001, CYTOKINE, V15, P212, DOI 10.1006/cyto.2001.0919
   Armuzzi A, 2004, Eur Rev Med Pharmacol Sci, V8, P231
   Arnott IDR, 2001, ALIMENT PHARM THERAP, V15, P1639, DOI 10.1046/j.1365-2036.2001.01092.x
   Baert F, 2003, NEW ENGL J MED, V348, P601, DOI 10.1056/NEJMoa020888
   Bermejo F, 2004, REV ESP ENFERM DIG, V96, P94, DOI 10.4321/s1130-01082004000200002
   Biancone L, 2006, GUT, V55, P228, DOI 10.1136/gut.2005.075937
   Black RA, 1997, NATURE, V385, P729, DOI 10.1038/385729a0
   Bouma G, 2003, NAT REV IMMUNOL, V3, P521, DOI 10.1038/nri1132
   BRAEGGER CP, 1992, LANCET, V339, P89, DOI 10.1016/0140-6736(92)90999-J
   Brynskov J, 2002, GUT, V51, P37, DOI 10.1136/gut.51.1.37
   Chey WY, 2001, INFLAMM BOWEL DIS, V7, pS30, DOI 10.1002/ibd.3780070507
   Cohen RD, 1999, AM J GASTROENTEROL, V94, P1587
   Colombel JF, 2004, GASTROENTEROLOGY, V126, P19, DOI 10.1053/j.gastro.2003.10.047
   Cornillie F, 2001, ALIMENT PHARM THERAP, V15, P463, DOI 10.1046/j.1365-2036.2001.00956.x
   Crandall WV, 2003, ALIMENT PHARM THER, V17, P75, DOI 10.1046/j.1365-2036.2003.01411.x
   DINOTO D, 1999, AM ASS PHARM SCI ANN
   Eidelwein AP, 2005, INFLAMM BOWEL DIS, V11, P213, DOI 10.1097/01.MIB.0000160803.44449.a5
   Fogh P, 1999, ANN NY ACAD SCI, V878, P692, DOI 10.1111/j.1749-6632.1999.tb07764.x
   Friesen CA, 2004, J PEDIATR GASTR NUTR, V39, P265, DOI 10.1097/00005176-200409000-00008
   Goetz FW, 2004, DEV COMP IMMUNOL, V28, P487, DOI 10.1016/j.dci.2003.09.008
   Gornet JM, 2003, ALIMENT PHARM THER, V18, P175, DOI 10.1046/j.1365-2036.2003.01686.x
   HADZISELIMOVIC F, 1995, GUT, V37, P260, DOI 10.1136/gut.37.2.260
   Hanauer SB, 2002, LANCET, V359, P1541, DOI 10.1016/S0140-6736(02)08512-4
   Järnerot G, 2005, GASTROENTEROLOGY, V128, P1805, DOI 10.1053/j.gastro.2005.03.003
   Kaser A, 2001, WIEN KLIN WOCHENSCHR, V113, P930
   Kavanaugh A, 2000, J RHEUMATOL, V27, P841
   Kim EY, 2004, J IMMUNOL, V173, P4500, DOI 10.4049/jimmunol.173.7.4500
   Kohn A, 2002, DIGEST LIVER DIS, V34, P626, DOI 10.1016/S1590-8658(02)80204-3
   Korzenik JR, 2005, NEW ENGL J MED, V352, P2193, DOI 10.1056/NEJMoa041109
   Kountouras J, 2005, GASTROENTEROLOGY, V129, P1138, DOI 10.1053/j.gastro.2005.07.047
   LICHTIGER S, 1994, NEW ENGL J MED, V330, P1841, DOI 10.1056/NEJM199406303302601
   Liu ZG, 1996, CELL, V87, P565, DOI 10.1016/S0092-8674(00)81375-6
   Ljung T, 2004, GUT, V53, P849, DOI 10.1136/gut.2003.018515
   Lügering A, 2001, GASTROENTEROLOGY, V121, P1145, DOI 10.1053/gast.2001.28702
   Mamula P, 2004, J PEDIATR GASTR NUTR, V38, P298, DOI 10.1097/00005176-200403000-00013
   Mamula P, 2002, J PEDIATR GASTR NUTR, V34, P307, DOI 10.1097/00005176-200203000-00017
   Mizoguchi E, 2002, GASTROENTEROLOGY, V122, P134, DOI 10.1053/gast.2002.30347
   MURCH SH, 1993, GUT, V34, P1705, DOI 10.1136/gut.34.12.1705
   MURCH SH, 1991, GUT, V32, P913, DOI 10.1136/gut.32.8.913
   Noguchi M, 2001, DIGESTION, V63, P32, DOI 10.1159/000051908
   Ochsenkühn T, 2004, EUR J GASTROEN HEPAT, V16, P1167, DOI 10.1097/00042737-200411000-00014
   PATEL RT, 1995, DIS COLON RECTUM, V38, P831, DOI 10.1007/BF02049839
   PENNICA D, 1984, NATURE, V312, P724, DOI 10.1038/312724a0
   Podolsky DK, 2002, NEW ENGL J MED, V347, P417, DOI 10.1056/NEJMra0804647
   Probert CSJ, 2003, GUT, V52, P998, DOI 10.1136/gut.52.7.998
   Russell GH, 2004, J PEDIATR GASTR NUTR, V39, P166, DOI 10.1097/00005176-200408000-00008
   Rutgeerts P, 1999, GASTROENTEROLOGY, V117, P761, DOI 10.1016/S0016-5085(99)70332-X
   Rutgeerts P, 2005, NEW ENGL J MED, V353, P2462, DOI 10.1056/NEJMoa050516
   SANDBORN WJ, 1994, GASTROENTEROLOGY, V107, P1856, DOI 10.1016/0016-5085(94)90832-X
   Sandborn WJ, 2002, GASTROENTEROLOGY, V123, P395, DOI 10.1053/gast.2002.1230395
   Sands BE, 2004, NEW ENGL J MED, V350, P876, DOI 10.1056/NEJMoa030815
   Sands BE, 2001, INFLAMM BOWEL DIS, V7, P83, DOI 10.1097/00054725-200105000-00001
   SEO M, 1992, AM J GASTROENTEROL, V87, P971
   Serrano MS, 2001, ANN PHARMACOTHER, V35, P823
   Su CY, 2002, AM J GASTROENTEROL, V97, P2577
   Targan SR, 1997, NEW ENGL J MED, V337, P1029, DOI 10.1056/NEJM199710093371502
   ten Hove T, 2002, GUT, V50, P206, DOI 10.1136/gut.50.2.206
   TREEM WR, 1995, DIS COLON RECTUM, V38, P474, DOI 10.1007/BF02148846
   Van Assche G, 2005, CURR OPIN GASTROEN, V21, P443
   Van Deventer SJH, 2001, GASTROENTEROLOGY, V121, P1242
   Viscido A, 2003, ALIMENT PHARM THER, V17, P1263, DOI 10.1046/j.1365-2036.2003.01535.x
   Waetzig GH, 2002, J IMMUNOL, V168, P5342, DOI 10.4049/jimmunol.168.10.5342
   Waetzig GH, 2004, INFLAMM BOWEL DIS, V10, pS38, DOI 10.1097/00054725-200402001-00009
   Watkins PE, 1997, GUT, V40, P628, DOI 10.1136/gut.40.5.628
NR 66
TC 11
Z9 12
U1 0
U2 1
PU TAYLOR & FRANCIS LTD
PI ABINGDON
PA 2-4 PARK SQUARE, MILTON PARK, ABINGDON OR14 4RN, OXON, ENGLAND
SN 1471-2598
EI 1744-7682
J9 EXPERT OPIN BIOL TH
JI Expert Opin. Biol. Ther.
PD APR
PY 2006
VL 6
IS 4
BP 401
EP 408
DI 10.1517/14712598.6.4.401
PG 8
WC Biotechnology & Applied Microbiology; Medicine, Research & Experimental
WE Science Citation Index Expanded (SCI-EXPANDED)
SC Biotechnology & Applied Microbiology; Research & Experimental Medicine
GA 030OU
UT WOS:000236644900007
PM 16548766
DA 2024-01-22
ER

PT J
AU Lee, YN
   Lee, JL
   Yu, CS
   Kim, JB
   Lim, SB
   Park, IJ
   Yoon, YS
   Kim, CW
   Yang, SK
   Ye, BD
   Park, SH
   Kim, JC
AF Lee, Yoo Na
   Lee, Jong Lyul
   Yu, Chang Sik
   Kim, Jong Beom
   Lim, Seok-Byung
   Park, In Ja
   Yoon, Young Sik
   Kim, Chan Wook
   Yang, Suk-Kyun
   Ye, Byong Duk
   Park, Sang Hyoung
   Kim, Jin Cheon
TI Clinicopathological Characteristics and Surgical Outcomes of Crohn
   Disease-Associated Colorectal Malignancy
SO ANNALS OF COLOPROCTOLOGY
LA English
DT Article
DE Crohn disease; Colorectal neoplasms; Surgery; Outcomes
ID INFLAMMATORY-BOWEL-DISEASE; RISK-FACTORS; CANCER; ADENOCARCINOMA;
   DYSPLASIA; RECURRENCE; COLECTOMY; RESECTION; COLITIS
AB Purpose: Carcinoma arising from Crohn disease (CD) is rare, and there is no clear guidance on how to properly screen for at-risk patients and choose appropriate care. This study aimed to evaluate the clinicopathological characteristics, treatment, and oncologic outcomes of CD patients diagnosed with colorectal cancer (CRC).
   Methods: Using medical records, we retrospectively enrolled a single-center cohort of 823 patients who underwent abdominal surgery for CD between January 2006 and December 2015. CD-associated CRC patients included those with adenocarcinoma, lymphoma, or neuroendocrine tumors of the colon and rectum.
   Results: Nineteen patients (2.3%) underwent abdominal surgery to treat CD-associated CRC. The mean duration of CD in the CD-associated CRC group was significantly longer than that in the benign CD group (124.7 +/- 77.7 months vs. 68.9 +/- 60.2 months, P = 0.006). The CD-associated CRC group included a higher proportion of patients with a history of perianal disease (73.7% vs. 50.2%, P = 0.035) and colonic location (47.4% vs. 6.5%, P = 0.001). Among 19 CD-associated CRC patients, 17 (89.5%) were diagnosed with adenocarcinoma, and of the 17 cases, 15 (88.2%) were rectal adenocarcinoma. On multivariable analyses for developing CRC, only colonic location was a risk factor (relative risk, 7.735; 95% confidence interval, 2.862-20.903; P = 0.001).
   Conclusion: Colorectal malignancy is rare among CD patients, even among patients who undergo abdominal surgery. Rectal adenocarcinoma accounted for most of the CRC, and colonic location was a risk factor for developing CRC.
C1 [Lee, Yoo Na; Lee, Jong Lyul; Yu, Chang Sik; Kim, Jong Beom; Lim, Seok-Byung; Park, In Ja; Yoon, Young Sik; Kim, Chan Wook; Kim, Jin Cheon] Univ Ulsan, Coll Med, Asan Med Ctr, Dept Surg, 88 Olymp Ro 43 Gil, Seoul 05505, South Korea.
   [Yang, Suk-Kyun; Ye, Byong Duk; Park, Sang Hyoung] Univ Ulsan, Coll Med, Asan Med Ctr, Dep Gastroenterol, Seoul, South Korea.
C3 University of Ulsan; University of Ulsan; Asan Medical Center
RP Lee, JL (通讯作者)，Univ Ulsan, Coll Med, Asan Med Ctr, Dept Surg, 88 Olymp Ro 43 Gil, Seoul 05505, South Korea.
EM iamleejong@amc.seoul.kr
RI Park, Sang Hyoung/CAH-4735-2022; Ye, Byong Duk/AAF-4955-2020
OI Ye, Byong Duk/0000-0001-6647-6325; LEE, JONG LYUL/0000-0002-5878-8000
CR Basseri RJ, 2012, J CROHNS COLITIS, V6, P824, DOI 10.1016/j.crohns.2012.01.005
   Bernell O, 2000, BRIT J SURG, V87, P1697, DOI 10.1046/j.1365-2168.2000.01589.x
   Bernstein D, 1996, AM J GASTROENTEROL, V91, P434
   Cahill C, 2014, WORLD J GASTROENTERO, V20, P11486, DOI 10.3748/wjg.v20.i33.11486
   CONNELL WR, 1994, GUT, V35, P347, DOI 10.1136/gut.35.3.347
   Devon KM, 2009, DIS COLON RECTUM, V52, P211, DOI 10.1007/DCR.0b013e318197d0ad
   GILLEN CD, 1994, GUT, V35, P651, DOI 10.1136/gut.35.5.651
   GREENSTEIN AJ, 1981, CANCER, V48, P2742, DOI 10.1002/1097-0142(19811215)48:12<2742::AID-CNCR2820481231>3.0.CO;2-P
   Iesalnieks I, 2010, INFLAMM BOWEL DIS, V16, P1643, DOI 10.1002/ibd.21228
   Itzkowitz SH, 2004, AM J PHYSIOL-GASTR L, V287, pG7, DOI 10.1152/ajpgi.00079.2004
   Jess T, 2006, GASTROENTEROLOGY, V130, P1039, DOI 10.1053/j.gastro.2005.12.037
   Kim J, 2017, PATHOL RES PRACT, V213, P250, DOI 10.1016/j.prp.2016.12.003
   Kiran RP, 2012, ANN SURG, V256, P221, DOI 10.1097/SLA.0b013e31825f0709
   Laukoetter MG, 2011, J GASTROINTEST SURG, V15, P576, DOI 10.1007/s11605-010-1402-9
   Le Q, 2013, INFLAMM BOWEL DIS, V19, P30, DOI 10.1002/ibd.22955
   Lee KM, 2014, KOREAN J INTERN MED, V29, P558
   Lewis Robert T, 2010, Gastroenterol Hepatol (N Y), V6, P587
   Maser EA, 2013, INFLAMM BOWEL DIS, V19, P1827, DOI 10.1097/MIB.0b013e318289c166
   Maykel JA, 2006, DIS COLON RECTUM, V49, P950, DOI 10.1007/s10350-006-0555-9
   Mills Steven, 2007, Clin Colon Rectal Surg, V20, P309, DOI 10.1055/s-2007-991030
   Ogawa H, 2013, ANTICANCER RES, V33, P685
   PERSSON PG, 1994, GASTROENTEROLOGY, V107, P1675, DOI 10.1016/0016-5085(94)90807-9
   Scaringi S, 2013, WORLD J SURG, V37, P902, DOI 10.1007/s00268-013-1922-z
   Shwaartz C, 2016, DIS COLON RECTUM, V59, P1168, DOI 10.1097/DCR.0000000000000700
   Sjodahl R I, 2003, Colorectal Dis, V5, P490, DOI 10.1046/j.1463-1318.2003.00510.x
   Sobala A, 2010, J CROHNS COLITIS, V4, P189, DOI 10.1016/j.crohns.2009.11.002
   Strong S, 2015, DIS COLON RECTUM, V58, P1021, DOI 10.1097/DCR.0000000000000450
   Thomas M, 2010, J GASTROINTEST SURG, V14, P66, DOI 10.1007/s11605-009-1061-x
   Tsoi KKF, 2009, CLIN GASTROENTEROL H, V7, P682, DOI 10.1016/j.cgh.2009.02.016
   Ueda T, 2020, J GASTROINTEST CANC, V51, P1, DOI 10.1007/s12029-018-0180-6
   von Roon AC, 2007, DIS COLON RECTUM, V50, P839, DOI 10.1007/s10350-006-0848-z
   WARREN S, 1948, AM J PATHOL, V24, P475
   Yang KM, 2017, WORLD J GASTROENTERO, V23, P7016, DOI 10.3748/wjg.v23.i38.7016
NR 33
TC 3
Z9 3
U1 0
U2 0
PU KOREAN SOC COLOPROCTOLOGY
PI SEOUL
PA 1519 HYUNDAI VENTURE VILL, 713 SUSEO-DONG, GANGNAM-GU, SEOUL, 135-539,
   SOUTH KOREA
SN 2287-9714
EI 2287-9722
J9 ANN COLOPROCTOL
JI Ann. Coloproctol.
PD APR
PY 2021
VL 37
IS 2
BP 101
EP 108
DI 10.3393/ac.2020.11.02
PG 8
WC Gastroenterology & Hepatology; Surgery
WE Emerging Sources Citation Index (ESCI)
SC Gastroenterology & Hepatology; Surgery
GA RZ1FD
UT WOS:000648343200006
PM 33979908
OA Green Published, gold
DA 2024-01-22
ER

PT J
AU Tobon, GJ
   Cañas, C
   Jaller, JJ
   Restrepo, JC
   Anaya, JM
AF Tobon, Gabriel J.
   Canas, Carlos
   Jaller, Juan-Jose
   Restrepo, Juan-Carlos
   Anaya, Juan-Manuel
TI Serious liver disease induced by infliximab
SO CLINICAL RHEUMATOLOGY
LA English
DT Article
DE adverse reactions; autoimmune hepatitis; cholestatic liver disease;
   infliximab; rheumatoid arthritis
ID RHEUMATOID-ARTHRITIS; AUTOIMMUNE HEPATITIS; PSORIATIC-ARTHRITIS;
   THERAPY; ETANERCEPT
AB Infliximab, a chimeric monoclonal antibody that binds the tumor necrosis factor alpha (TNF alpha), is used in the treatment of rheumatoid arthritis (RA) and Crohn's disease (CD). Previous cases of significant secondary liver disease associated with infliximab treatment have been reported in patients with RA, CD, and psoriatic arthritis. Two additional patients with RA who developed a serious liver disease associated with infliximab treatment are reported here. A 39-year old RA patient was admitted with cholestatic liver disease after 8 months of treatment with infliximab. She had no history of hepatic diseases, exposure to hepatotoxic or illicit drugs, or alcohol abuse. A liver biopsy showed severe ductal proliferation with collapse and enucleation of the hepatocytes. Despite aggressive treatment with oral prednisolone, she developed hepatic failure. On the 45th day, a liver transplant was performed. The second patient, a 54-year old RA patient, was diagnosed with autoimmune hepatitis after 12 infliximab infusions. She fulfilled autoimmune hepatitis type 1 criteria. A liver biopsy disclosed an altered lobulillar structure with chronic inflammation and the formation of collagen bands. She was treated with prednisolone and azatioprine and a complete recovery was noted 1 month later. These cases should alert rheumatologists to the possibility of new adverse reactions (liver injury) associated with the use of TNF alpha blockers in an autoimmune setting.
C1 Corp Invest Biol, Cellular Biol & Immunogenet Unit, Medellin, Colombia.
   Univ Antioquia, Grp Gastrohepatol, Medellin, Colombia.
   Hosp Pablo Tobon Uribe, Medellin, Colombia.
   Reumatol Caribe, Barranquilla, Colombia.
   Fdn Clin Valle Lili, Cali, Colombia.
   Univ Pontificia Bolivariana, Clin Univ Bolivariana, Sch Med, Medellin, Colombia.
C3 Universidad de Antioquia; Universidad Pontificia Bolivariana
RP Anaya, JM (通讯作者)，Corp Invest Biol, Cellular Biol & Immunogenet Unit, Cra 72-A 78-B-141, Medellin, Colombia.
EM janaya@cib.org.co
RI Anaya, Juan-Manuel/J-1960-2016; Tobon, Gabriel/ABF-1766-2020
OI Anaya, Juan-Manuel/0000-0002-6444-1249; Universidad del Rosario,
   Biblioteca/0000-0003-3491-9392
CR Bloom BJ, 2000, ARTHRITIS RHEUM, V43, P2606, DOI 10.1002/1529-0131(200011)43:11<2606::AID-ANR31>3.0.CO;2-X
   Debandt M, 2003, CLIN RHEUMATOL, V22, P56, DOI 10.1007/s10067-002-0654-5
   Diamantis I, 2004, AUTOIMMUN REV, V3, P207, DOI 10.1016/j.autrev.2003.09.003
   Diehl AM, 2000, IMMUNOL REV, V174, P160, DOI 10.1034/j.1600-0528.2002.017411.x
   Feletar M, 2004, ANN RHEUM DIS, V63, P156, DOI 10.1136/ard.2003.006775
   Foeldvari I, 2003, ANN RHEUM DIS, V62, P908, DOI 10.1136/ard.62.9.908
   Germano V, 2005, ANN RHEUM DIS, V64, P1519, DOI 10.1136/ard.2004.032821
   Jarrett SJ, 2003, J RHEUMATOL, V30, P2287
   KNIGHT DM, 1993, MOL IMMUNOL, V30, P1443, DOI 10.1016/0161-5890(93)90106-L
   Lipsky PE, 2000, NEW ENGL J MED, V343, P1594, DOI 10.1056/NEJM200011303432202
   Menghini VV, 2001, MAYO CLIN PROC, V76, P84, DOI 10.4065/76.1.84
   Pisetsky DS, 2000, ARTHRITIS RHEUM, V43, P2381, DOI 10.1002/1529-0131(200011)43:11<2381::AID-ANR1>3.0.CO;2-M
   Present DH, 1999, NEW ENGL J MED, V340, P1398, DOI 10.1056/NEJM199905063401804
   Robinson WH, 2001, ARTHRITIS RHEUM-US, V44, P1977, DOI 10.1002/1529-0131(200109)44:9<1977::AID-ART345>3.0.CO;2-6
   Saleem G, 2001, ARTHRITIS RHEUM, V44, P1966, DOI 10.1002/1529-0131(200108)44:8<1966::AID-ART339>3.0.CO;2-3
   Stratigos AJ, 2004, CLIN EXP DERMATOL, V29, P150, DOI 10.1111/j.1365-2230.2004.01471.x
   Vergani D, 2003, AUTOIMMUN REV, V2, P241, DOI 10.1016/S1568-9972(03)00017-X
NR 17
TC 110
Z9 117
U1 0
U2 6
PU SPRINGER
PI NEW YORK
PA 233 SPRING STREET, NEW YORK, NY 10013 USA
SN 0770-3198
J9 CLIN RHEUMATOL
JI Clin. Rheumatol.
PD APR
PY 2007
VL 26
IS 4
BP 578
EP 581
DI 10.1007/s10067-005-0169-y
PG 4
WC Rheumatology
WE Science Citation Index Expanded (SCI-EXPANDED)
SC Rheumatology
GA 142UZ
UT WOS:000244677200021
PM 16547695
DA 2024-01-22
ER

PT J
AU Hermann, J
   Stajgis, P
   Kolodziejczak, B
   Eder, P
   Banasiewicz, T
AF Hermann, Jacek
   Stajgis, Piotr
   Kolodziejczak, Barbara
   Eder, Piotr
   Banasiewicz, Tomasz
TI Treatment of Crohn's anal fistulas guided by magnetic resonance imaging
SO GASTROENTEROLOGY REVIEW-PRZEGLAD GASTROENTEROLOGICZNY
LA English
DT Article
DE anal fistula; Crohn's disease; magnetic resonance imaging
ID INFLIXIMAB; THERAPY; DISEASE
AB Introduction: Clinical evaluation of the Crohn's anal fistulas (CF) closure is inadequate to some extent due to earlier closure of cutaneous openings compared to fistulous tracts. There is a need for a more accurate method of assessment.
   Aim: To compare clinical signs of CF with radiological findings, before and after treatment, to follow complete closure.
   Material and methods: It was a retrospective study of 23 patients suffering from CF admitted to a single specialist centre, who were treated with a combination of surgical and biological therapy. Fistula healing was evaluated with fistula drainage assessment classification (FDA), perianal disease activity index (PDAI), and van Assche magnetic resonance imaging score (MRI) before and 3 months after surgery and induction of the biological treatment.
   Results: Clinical response occurred in 13 (57%) patients 3 months after induction treatment. Complete clinical response was achieved in 8 (35%) patients, whereas partial response occurred in 5 (22%) patients. Persistence of a fistula tract was visualised on MRI in 4 (50%) patients with clinical closure.
   Conclusions: The healing process of CF should be monitored by MRI due to the discrepancy between premature closure of external openings and fistulous tracts. Prolonged biological therapy until complete healing of anal fistulas confirmed on MRI might improve the results of treatment.
C1 [Hermann, Jacek; Banasiewicz, Tomasz] Poznan Univ Med Sci, Dept Gen & Endocrinol Surg & Gastroenterol Oncol, 49 Przybyszewskiego St, PL-60355 Poznan, Poland.
   [Stajgis, Piotr] Poznan Univ Med Sci, Dept Radiol, Poznan, Poland.
   [Kolodziejczak, Barbara] Poznan Univ Med Sci, Dept Comp Sci & Stat, Poznan, Poland.
   [Eder, Piotr] Poznan Univ Med Sci, Dept Gastroenterol Human Nutr & Internal Med, Poznan, Poland.
C3 Poznan University of Medical Sciences; Poznan University of Medical
   Sciences; Poznan University of Medical Sciences; Poznan University of
   Medical Sciences
RP Hermann, J (通讯作者)，Poznan Univ Med Sci, Dept Gen & Endocrinol Surg & Gastroenterol Oncol, 49 Przybyszewskiego St, PL-60355 Poznan, Poland.
EM jacekhermann@gmail.com
RI Kołodziejczak, Barbara/L-6136-2018
OI Kołodziejczak, Barbara/0000-0002-4182-4386; Eder,
   Piotr/0000-0001-9306-5038
CR Chidi VN, 2015, EXPERT REV GASTROENT, V9, P797, DOI 10.1586/17474124.2015.1031110
   Colombel JF, 2009, GUT, V58, P940, DOI 10.1136/gut.2008.159251
   Eitan A, 2009, J GASTROINTEST SURG, V13, P1116, DOI 10.1007/s11605-009-0826-6
   Gionchetti P, 2017, J CROHNS COLITIS, V11, P135, DOI 10.1093/ecco-jcc/jjw169
   IRVINE EJ, 1995, J CLIN GASTROENTEROL, V20, P27
   Karmiris K, 2011, CLIN GASTROENTEROL H, V9, P130, DOI 10.1016/j.cgh.2010.10.022
   Lichtenstein GR, 2005, GASTROENTEROLOGY, V128, P862, DOI 10.1053/j.gastro.2005.01.048
   Ng SC, 2009, AM J GASTROENTEROL, V104, P2973, DOI 10.1038/ajg.2009.509
   PARKS AG, 1976, BRIT J SURG, V63, P1, DOI 10.1002/bjs.1800630102
   Present DH, 1999, NEW ENGL J MED, V340, P1398, DOI 10.1056/NEJM199905063401804
   Sands BE, 2006, ALIMENT PHARM THERAP, V23, P1127, DOI 10.1111/j.1365-2036.2006.02878.x
   Tougeron D, 2009, DIGEST DIS SCI, V54, P1746, DOI 10.1007/s10620-008-0545-y
   Van Assche G, 2003, AM J GASTROENTEROL, V98, P332, DOI 10.1016/S0002-9270(02)05909-9
NR 13
TC 4
Z9 4
U1 1
U2 3
PU TERMEDIA PUBLISHING HOUSE LTD
PI POZNAN
PA KLEEBERGA ST 2, POZNAN, 61-615, POLAND
SN 1895-5770
EI 1897-4317
J9 GASTROENTEROL REV
JI Gastroenterol. Rev.
PY 2019
VL 14
IS 1
BP 55
EP 61
DI 10.5114/pg.2019.83426
PG 7
WC Gastroenterology & Hepatology
WE Emerging Sources Citation Index (ESCI)
SC Gastroenterology & Hepatology
GA HX3JI
UT WOS:000467287800006
PM 30944678
OA Green Published, Green Submitted, gold
DA 2024-01-22
ER

PT J
AU Bovenschen, HJ
   Tjioe, M
   Vermaat, H
   de Hoop, D
   Witteman, BMJ
   Janssens, RWA
   Stoof, TJ
   van de Kerkhof, PCM
AF Bovenschen, HJ
   Tjioe, M
   Vermaat, H
   de Hoop, D
   Witteman, BMJ
   Janssens, RWA
   Stoof, TJ
   van de Kerkhof, PCM
TI Induction of eruptive benign melanocytic naevi by immune suppressive
   agents, including biologicals
SO BRITISH JOURNAL OF DERMATOLOGY
LA English
DT Article
DE biologicals; eruptive benign melanocytic naevi; immune suppression
ID NEVOCYTIC NEVI; IMMUNODEFICIENCY; CHEMOTHERAPY; EXCESS; NAEVI; LEUKEMIA;
   MELANOMA; THERAPY; PATIENT; LESIONS
AB Background Eruptive naevi have been described to potentially arise in immune compromised patients.
   Objectives We describe three patients with eruptive benign melanocytic naevi during a phase of immunosuppressive therapy.
   Methods/diagnosis Two patients with Crohn disease were treated with either azathioprine monotherapy or a combination of azathioprine and infliximab, when eruptive naevi arose particularly at the palms and soles. Our third patient with plaque psoriasis developed eruptive naevi during two episodes of treatment: during a course with the biological agent alefacept and during etanercept therapy.
   Conclusions We conclude that treatment with the recently available biological agents might be associated with the formation of eruptive naevi. Although positive evidence for the occurrence of malignant pigmented lesions is lacking, alertness to the development of eruptive melanocytic naevi during treatment with biological agents is indicated.
C1 Radboud Univ Nijmegen Med Ctr, Dept Dermatol, NL-6500 HB Nijmegen, Netherlands.
   Vrije Univ Amsterdam Med Ctr, Dept Dermatol, Amsterdam, Netherlands.
   Gelderse Vallei Hosp, Dept Gastroenterol, Ede, Netherlands.
   Jeroen Bosch Hosp, Dept Dermatol, Shertogenbosch, Netherlands.
C3 Radboud University Nijmegen; Vrije Universiteit Amsterdam; VU UNIVERSITY
   MEDICAL CENTER; Gelderse Vallei Hospital; Jeroen Bosch Ziekenhuis
RP Bovenschen, HJ (通讯作者)，Radboud Univ Nijmegen Med Ctr, Dept Dermatol, POB 9101, NL-6500 HB Nijmegen, Netherlands.
EM j.bovenschen@derma.umcn.nl
RI van de Kerkhof, P.C.M./H-8059-2014
CR Alaibac M, 2003, J AM ACAD DERMATOL, V49, P1020, DOI 10.1016/S0190-9622(03)02482-4
   Annicchiarico G, 2000, EUR J PEDIAT DERMATO, V10, P81
   BARKER JNWN, 1988, CLIN EXP DERMATOL, V13, P123, DOI 10.1111/j.1365-2230.1988.tb00676.x
   Bauer JW, 2001, J AM ACAD DERMATOL, V44, P577, DOI 10.1067/mjd.2001.112217
   BETLLOCH I, 1991, INT J DERMATOL, V30, P303, DOI 10.1111/j.1365-4362.1991.tb04645.x
   Bogenrieder T, 2002, DERMATOLOGY, V205, P174, DOI 10.1159/000063905
   Bong Ha Wook, 1995, Journal of Dermatology (Tokyo), V22, P292
   Cruz A, 1990, Bol Asoc Med P R, V82, P460
   DEWIT PEJ, 1990, MED PEDIATR ONCOL, V18, P336, DOI 10.1002/mpo.2950180417
   DUVIC M, 1989, ARCH DERMATOL, V125, P397, DOI 10.1001/archderm.125.3.397
   EADY RAJ, 1977, BRIT J DERMATOL, V97, P267, DOI 10.1111/j.1365-2133.1977.tb15182.x
   ELDER DE, 1989, J INVEST DERMATOL S, V92, P297
   Firooz A, 1999, J AM ACAD DERMATOL, V40, P646, DOI 10.1016/S0190-9622(99)70460-3
   GALLAGHER RP, 1990, ARCH DERMATOL, V126, P770, DOI 10.1001/archderm.126.6.770
   GOERZ G, 1978, ARCH DERMATOL, V114, P1400, DOI 10.1001/archderm.1978.01640210079034
   Grob JJ, 1996, J INVEST DERMATOL, V107, P694, DOI 10.1111/1523-1747.ep12365586
   HAPPLE R, 1990, HAUTARZT, V41, P331
   HEYNE K, 1984, EUR J PEDIATR, V142, P70, DOI 10.1007/BF00442597
   HUGHES BR, 1989, BMJ-BRIT MED J, V299, P88, DOI 10.1136/bmj.299.6691.88
   Hutchinson J., 1868, J CUTAN MED DIS SKIN, V1, P170
   IBSEN HHW, 1990, ARCH DERMATOL, V126, P1239, DOI 10.1001/archderm.126.9.1239
   JULLIEN D, 1995, ANN DERMATOL VENER, V122, P540
   Kakrida M, 2005, INT J DERMATOL, V44, P334, DOI 10.1111/j.1365-4632.2005.02086.x
   Katsanos KH, 2003, INFLAMM BOWEL DIS, V9, P279, DOI 10.1097/00054725-200307000-00013
   KIRBY JD, 1978, BRIT J DERMATOL, V99, P575, DOI 10.1111/j.1365-2133.1978.tb02028.x
   KOPF AW, 1977, ARCH DERMATOL, V113, P1080, DOI 10.1001/archderm.113.8.1080
   Lanschuetzer CM, 2003, ACTA DERM-VENEREOL, V83, P332
   Malvehy J, 2004, ARCH DERMATOL, V140, P538, DOI 10.1001/archderm.140.5.538
   MCGREGOR JM, 1991, CLIN EXP DERMATOL, V16, P131, DOI 10.1111/j.1365-2230.1991.tb00325.x
   Oguchi S, 1998, ARCH DERMATOL, V134, P563, DOI 10.1001/archderm.134.5.563
   Onsun N, 1999, J AM ACAD DERMATOL, V40, P866
   Richert S, 1996, J AM ACAD DERMATOL, V35, P326, DOI 10.1016/S0190-9622(96)90661-1
   Shoji T, 1997, J AM ACAD DERMATOL, V37, P337
   SMITH SA, 1986, J AM ACAD DERMATOL, V15, P1155, DOI 10.1016/S0190-9622(86)70286-7
   SOLTANI K, 1984, J CUTAN PATHOL, V11, P296, DOI 10.1111/j.1600-0560.1984.tb00381.x
   SOLTANI K, 1979, J AM ACAD DERMATOL, V1, P503, DOI 10.1016/S0190-9622(79)80092-4
   Ulrich C, 2002, HAUTARZT, V53, P524, DOI 10.1007/s00105-002-0358-4
   Woodhouse J, 2005, J AM ACAD DERMATOL, V52, pS96, DOI 10.1016/j.jaad.2004.08.009
NR 38
TC 86
Z9 89
U1 0
U2 5
PU WILEY
PI HOBOKEN
PA 111 RIVER ST, HOBOKEN 07030-5774, NJ USA
SN 0007-0963
EI 1365-2133
J9 BRIT J DERMATOL
JI Br. J. Dermatol.
PD MAY
PY 2006
VL 154
IS 5
BP 880
EP 884
DI 10.1111/j.1365-2133.2006.07189.x
PG 5
WC Dermatology
WE Science Citation Index Expanded (SCI-EXPANDED)
SC Dermatology
GA 031PQ
UT WOS:000236716900012
PM 16634890
OA Bronze
DA 2024-01-22
ER

PT J
AU Nickoloff, BJ
   Stevens, SR
AF Nickoloff, BJ
   Stevens, SR
TI What have we learned in dermatology from the biologic therapies?
SO JOURNAL OF THE AMERICAN ACADEMY OF DERMATOLOGY
LA English
DT Article
ID RECOMBINANT INTERFERON-GAMMA; FACTOR-ALPHA BLOCKADE;
   PYODERMA-GANGRENOSUM; DOUBLE-BLIND; ATOPIC-DERMATITIS; PLAQUE PSORIASIS;
   CROHN-DISEASE; HIDRADENITIS SUPPURATIVA; INFLIXIMAB TREATMENT; CYTOKINE
   EXPRESSION
AB Recent advances in our basic understanding of immunology, specifically the roles of various cell types involved in immune response and the action of cytokines they produce, has radically changed our understanding of the origin of inflammatory dermatoses, and other autoimmune diseases. Broadened comprehension of the immune response on a molecular level has facilitated the development of biologic therapeutics for the treatment of psoriasis, atopic dermatosis, and other inflammatory conditions. However, despite major advances in development and use of targeted biologics for controlling autoimmune disease, effective cures for these conditions remain to be developed and genetic determinants of predisposition to such diseases remain to be identified. Here, we review the history of our understanding of inflammatory dermatoses, traditional and new treatment approaches, and future directions for research and therapy in this area.
C1 Loyola Univ, Med Ctr, Maywood, IL 60153 USA.
   Amgen Inc, Thousand Oaks, CA USA.
C3 Loyola University Chicago; Amgen
RP Nickoloff, BJ (通讯作者)，Loyola Univ, Skin Dis Res Lab, Cardinal Bernardin Canc Ctr, 2160 S 1st Ave,Bldg 112,Room 301, Maywood, IL 60153 USA.
EM bnickol@lumc.edu
CR Abrams JR, 1999, J CLIN INVEST, V103, P1243, DOI 10.1172/JCI5857
   Abrams JR, 2000, J EXP MED, V192, P681, DOI 10.1084/jem.192.5.681
   Adams DR, 2003, ARCH DERMATOL, V139, P1540, DOI 10.1001/archderm.139.12.1540
   [Anonymous], 1996, Arch Dermatol, V132, P419
   Aringer M, 2004, ARTHRITIS RHEUM-US, V50, P3161, DOI 10.1002/art.20576
   Asadullah K, 2002, CLIN EXP DERMATOL, V27, P578, DOI 10.1046/j.1365-2230.2002.01144.x
   Asadullah K, 2002, ARCH DERMATOL, V138, P1189, DOI 10.1001/archderm.138.9.1189
   Asadullah K, 1999, ARCH DERMATOL, V135, P187, DOI 10.1001/archderm.135.2.187
   Bachelez H, 1998, J AUTOIMMUN, V11, P53, DOI 10.1006/jaut.1997.0175
   Banchereau J, 2004, IMMUNITY, V20, P539, DOI 10.1016/S1074-7613(04)00108-6
   Bangert C, 2003, J INVEST DERMATOL, V121, P1409, DOI 10.1111/j.1523-1747.2003.12623.x
   Batres LA, 2002, J PEDIATR GASTR NUTR, V34, P558, DOI 10.1097/00005176-200205000-00016
   Berookhim B, 2004, CUTIS, V74, P245
   BJERKE JR, 1978, J INVEST DERMATOL, V71, P340, DOI 10.1111/1523-1747.ep12529841
   Borish Larry C., 2003, Journal of Allergy and Clinical Immunology, V111, pS460
   Bromley SK, 2001, ANNU REV IMMUNOL, V19, P375, DOI 10.1146/annurev.immunol.19.1.375
   Casale TB, 2001, JAMA-J AM MED ASSOC, V286, P2956, DOI 10.1001/jama.286.23.2956
   DUVIC M, 1987, ARCH DERMATOL, V123, P1622, DOI 10.1001/archderm.123.12.1622
   ELLIS CN, 1986, JAMA-J AM MED ASSOC, V256, P3110, DOI 10.1001/jama.256.22.3110
   Ellis CN, 2001, NEW ENGL J MED, V345, P248, DOI 10.1056/NEJM200107263450403
   Ellmann MH, 2000, ARTHRITIS RHEUM, V43, pS392
   Farrell AM, 2001, BRIT J DERMATOL, V144, P24, DOI 10.1046/j.1365-2133.2001.03948.x
   Ferry B, 1997, CLIN EXP IMMUNOL, V110, P410, DOI 10.1046/j.1365-2249.1997.4361452.x
   FIERLBECK G, 1990, ARCH DERMATOL, V126, P351, DOI 10.1001/archderm.126.3.351
   FIERLBECK G, 1990, J INVEST DERMATOL, V95, pS138, DOI 10.1111/1523-1747.ep12875040
   FUNK J, 1991, BRIT J DERMATOL, V125, P463, DOI 10.1111/j.1365-2133.1991.tb14774.x
   Ghoreschi K, 2003, NAT MED, V9, P40, DOI 10.1038/nm804
   Gilliet M, 2004, ARCH DERMATOL, V140, P1490, DOI 10.1001/archderm.140.12.1490
   Gordon KB, 2003, JAMA-J AM MED ASSOC, V290, P3073, DOI 10.1001/jama.290.23.3073
   Gottlieb AB, 2004, J AM ACAD DERMATOL, V51, P534, DOI 10.1016/j.jaad.2004.02.021
   Gottlieb AB, 2003, ARCH DERMATOL, V139, P1627, DOI 10.1001/archderm.139.12.1627
   Gottlieb AB, 2003, J AM ACAD DERMATOL, V48, P829, DOI 10.1067/mjd.2003.307
   Gottlieb AB, 2002, ARCH DERMATOL, V138, P591, DOI 10.1001/archderm.138.5.591
   Gottlieb AB, 2000, J AM ACAD DERMATOL, V43, P595, DOI 10.1067/mjd.2000.107945
   GREWE M, 1995, J INVEST DERMATOL, V105, P407, DOI 10.1111/1523-1747.ep12321078
   Haley H, 2004, BRIT J DERMATOL, V150, P146, DOI 10.1111/j.1365-2133.2004.05769.x
   HANIFIN JM, 1993, J AM ACAD DERMATOL, V28, P189, DOI 10.1016/0190-9622(93)70026-P
   Isaacs JD, 1997, CLIN EXP IMMUNOL, V110, P158
   Jacobi A, 2005, J AM ACAD DERMATOL, V52, P522, DOI 10.1016/j.jaad.2004.11.022
   Jemec GBE, 2004, EXPERT OPIN PHARMACO, V5, P1767, DOI 10.1517/14656566.5.8.1767
   Jenne L, 2004, BRIT J DERMATOL, V150, P380, DOI 10.1111/j.1365-2133.2003.05760.x
   Jonasch E, 2001, ONCOLOGIST, V6, P34, DOI 10.1634/theoncologist.6-1-34
   Kauffman CL, 2004, J INVEST DERMATOL, V123, P1037, DOI 10.1111/j.0022-202X.2004.23448.x
   Kirkwood J, 2002, SEMIN ONCOL, V29, P18, DOI 10.1053/sonc.2002.33078
   Kolde G, 1996, DERMATOLOGY, V192, P56, DOI 10.1159/000246316
   Krueger GG, 2002, J AM ACAD DERMATOL, V47, P821, DOI 10.1067/mjd.2002.127247
   Krueger JG, 2000, J AM ACAD DERMATOL, V43, P448, DOI 10.1067/mjd.2000.106515
   Krueger JG, 2005, ANN RHEUM DIS, V64, P30, DOI 10.1136/ard.2004.031120
   Krueger JG, 2002, J AM ACAD DERMATOL, V46, P1, DOI 10.1067/mjd.2002.120568
   Lebwohl B, 2003, J AM ACAD DERMATOL, V49, pS275, DOI 10.1067/S0190-9622(03)01132-0
   Lebwohl M, 2003, NEW ENGL J MED, V349, P2004, DOI 10.1056/NEJMoa030002
   Lebwohl M, 2004, J AM ACAD DERMATOL, V50, P416, DOI 10.1016/j.jaad.2002.12.002
   Lebwohl M, 2003, ARCH DERMATOL, V139, P719, DOI 10.1001/archderm.139.6.719
   Leonardi CL, 2003, NEW ENGL J MED, V349, P2014, DOI 10.1056/NEJMoa030409
   Leung DYM, 2004, J CLIN INVEST, V113, P651, DOI 10.1172/JCI200421060
   LEUNG DYM, 1993, J INVEST DERMATOL, V100, P225, DOI 10.1111/1523-1747.ep12468941
   LIN H, 1993, J EXP MED, V178, P1801, DOI 10.1084/jem.178.5.1801
   Ljung T, 2002, SCAND J GASTROENTERO, V37, P1108, DOI 10.1080/003655202320378338
   Martínez F, 2001, INFLAMM BOWEL DIS, V7, P323, DOI 10.1097/00054725-200111000-00008
   McGowan Joseph Wilson 4th, 2004, J Drugs Dermatol, V3, P441
   Menon Y, 2004, AM J MED SCI, V328, P173, DOI 10.1097/00000441-200409000-00008
   Meyerle Jon H, 2003, J Drugs Dermatol, V2, P413
   Milgrom H, 1999, NEW ENGL J MED, V341, P1966, DOI 10.1056/NEJM199912233412603
   Mimouni D, 2003, BRIT J DERMATOL, V148, P813, DOI 10.1046/j.1365-2133.2003.05294.x
   Mrowietz U, 2000, ARCH DERMATOL, V136, P675, DOI 10.1001/archderm.136.5.675
   Nickoloff BJ, 2000, J DERMATOL SCI, V24, P212, DOI 10.1016/S0923-1811(00)00120-1
   Nickoloff BJ, 2000, EXP DERMATOL, V9, P359, DOI 10.1034/j.1600-0625.2000.009005359.x
   Nickoloff BJ, 2004, J CLIN INVEST, V113, P1664, DOI 10.1172/JCI200422147
   Ozawa Maki, 2004, Current Drug Targets - Inflammation and Allergy, V3, P137, DOI 10.2174/1568010043343868
   Regueiro M, 2003, AM J GASTROENTEROL, V98, P1821, DOI 10.1016/S0002-9270(03)00430-1
   Romero-Gómez M, 2002, EUR J GASTROEN HEPAT, V14, P907, DOI 10.1097/00042737-200208000-00021
   ROSENBERG SA, 1994, JAMA-J AM MED ASSOC, V271, P907, DOI 10.1001/jama.271.12.907
   Sacher C, 2002, J AM ACAD DERMATOL, V46, P113, DOI 10.1067/mjd.2001.119100
   Sano S, 2005, NAT MED, V11, P43, DOI 10.1038/nm1162
   Sayegh MH, 1998, NEW ENGL J MED, V338, P1813, DOI 10.1056/NEJM199806183382506
   Schneider LC, 1998, ANN ALLERG ASTHMA IM, V80, P263, DOI 10.1016/S1081-1206(10)62968-7
   Serio RN, 2003, ANN PHARMACOTHER, V37, P577, DOI 10.1345/aph.1C249
   SHIOHARA T, 1988, ARCH DERMATOL, V124, P1816, DOI 10.1001/archderm.124.12.1816
   Singh M, 2004, CLIN EXP DERMATOL, V29, P196, DOI 10.1111/j.1365-2230.2004.01470.x
   Skov L, 2003, ARCH DERMATOL, V139, P1433, DOI 10.1001/archderm.139.11.1433
   Stadler R, 1998, BLOOD, V92, P3578
   Stevens SR, 1998, ARCH DERMATOL, V134, P799, DOI 10.1001/archderm.134.7.799
   Sullivan TP, 2003, BRIT J DERMATOL, V149, P1046, DOI 10.1111/j.1365-2133.2003.05663.x
   Tan MH, 2001, ARCH DERMATOL, V137, P930
   Trefzer U, 2003, EXPERT OPIN BIOL TH, V3, P733
   Triantafillidis JK, 2002, SCAND J GASTROENTERO, V37, P863, DOI 10.1080/713786537
   Tutrone WD, 2001, CUTIS, V68, P367
   Tutrone WD, 2001, CUTIS, V68, P331
   Ulbricht KU, 2003, ARTHRITIS RHEUM-US, V48, P3542, DOI 10.1002/art.11357
   Villadsen LS, 2003, J CLIN INVEST, V112, P1571, DOI 10.1172/JCI200318986
   Voigtländer C, 2001, ARCH DERMATOL, V137, P1571
   Walsh SRA, 2004, CAN MED ASSOC J, V170, P1933, DOI 10.1503/cmaj.1031335
   Zaccagna A, 2003, EUR J DERMATOL, V13, P258
NR 93
TC 28
Z9 32
U1 0
U2 2
PU MOSBY-ELSEVIER
PI NEW YORK
PA 360 PARK AVENUE SOUTH, NEW YORK, NY 10010-1710 USA
SN 0190-9622
J9 J AM ACAD DERMATOL
JI J. Am. Acad. Dermatol.
PD MAR
PY 2006
VL 54
IS 3
SU 2
BP S143
EP S151
DI 10.1016/j.jaad.2005.10.059
PG 9
WC Dermatology
WE Science Citation Index Expanded (SCI-EXPANDED)
SC Dermatology
GA 023VZ
UT WOS:000236155600016
PM 16488330
DA 2024-01-22
ER

PT J
AU Baker, J
   Brown, K
   Rajendiran, E
   Yip, A
   DeCoffe, D
   Dai, C
   Molcan, E
   Chittick, SA
   Ghosh, S
   Mahmoud, S
   Gibson, DL
AF Baker, J.
   Brown, K.
   Rajendiran, E.
   Yip, A.
   DeCoffe, D.
   Dai, C.
   Molcan, E.
   Chittick, S. A.
   Ghosh, S.
   Mahmoud, S.
   Gibson, D. L.
TI Medicinal lavender modulates the enteric microbiota to protect against
   <i>Citrobacter rodentium</i>-induced colitis
SO AMERICAN JOURNAL OF PHYSIOLOGY-GASTROINTESTINAL AND LIVER PHYSIOLOGY
LA English
DT Article
DE enteric microflora; colonic inflammation; monoterpenes; inflammatory
   bowel disease
ID INFLAMMATORY-BOWEL-DISEASE; EFFACING BACTERIAL PATHOGEN; HOST-DEFENSE;
   ULCERATIVE-COLITIS; CROHNS-DISEASE; ESSENTIAL OIL; ANTIINFLAMMATORY
   ACTIVITY; INFECTIOUS COLITIS; INNATE IMMUNITY; INFLIXIMAB USE
AB Baker J, Brown K, Rajendiran E, Yip A, DeCoffe D, Dai C, Molcan E, Chittick SA, Ghosh S, Mahmoud S, Gibson DL. Medicinal lavender modulates the enteric microbiota to protect against Citrobacter rodentium-induced colitis. Am J Physiol Gastrointest Liver Physiol 303: G825-G836, 2012. First published July 19, 2012; doi:10.1152/ajpgi.00327.2011.-Inflammatory bowel disease, inclusive of Crohn's disease and ulcerative colitis, consists of immunologically mediated disorders involving the microbiota in the gastrointestinal tract. Lavender oil is a traditional medicine used to relieve many gastrointestinal disorders. The goal of this study was to examine the therapeutic effects of the essential oil obtained from a novel lavender cultivar, Lavandula x intermedia cultivar Okanagan lavender (OLEO), in a mouse model of acute colitis caused by Citrobacter rodentium. In colitic mice, oral gavage with OLEO resulted in less severe disease, including decreased morbidity and mortality, reduced intestinal tissue damage, and decreased infiltration of neutrophils and macrophages, with reduced levels of TNF-alpha, IFN-gamma, IL-22, macrophage inflammatory protein-2 alpha, and inducible nitric oxide synthase expression. This was associated with increased levels of regulatory T cell populations compared with untreated colitic mice. Recently, we demonstrated that the composition of the enteric microbiota affects susceptibility to C. rodentium-induced colitis. Here, we found that oral administration of OLEO induced microbiota enriched with members of the phylum Firmicutes, including segmented filamentous bacteria, which are known to protect against the damaging effects of C. rodentium. Additionally, during infection, OLEO treatment promoted the maintenance of microbiota loads, with specific increases in Firmicutes bacteria and decreases in gamma-Proteobacteria. We observed that Firmicutes bacteria were intimately associated with the apical region of the intestinal epithelial cells during infection, suggesting that their protective effect was through contact with the gut wall. Finally, we show that OLEO inhibited C. rodentium growth and adherence to Caco-2 cells, primarily through the activities of 1,8-cineole and borneol. These results indicate that while OLEO promoted Firmicutes populations, it also controlled pathogen load through antimicrobial activity. Overall, our results reveal that OLEO can protect against colitis through the microbial-immunity nexus and that a pharmacological agent, in this case OLEO, alters the normal enteric microbiota.
C1 [Gibson, D. L.] Univ British Columbia Okanagan, Dept Biol, Irving K Barber Sch Arts & Sci, Kelowna, BC V1V 1V7, Canada.
C3 University of British Columbia; University of British Columbia Okanagan
RP Gibson, DL (通讯作者)，Univ British Columbia Okanagan, Dept Biol, Irving K Barber Sch Arts & Sci, ASC 368,3333 Univ Way, Kelowna, BC V1V 1V7, Canada.
EM deanna.gibson@ubc.ca
RI Gibson, Deanna L/CAF-4166-2022
OI Gibson, Deanna L/0000-0003-0052-7550; Brown, Kirsty/0000-0003-1410-4532
FU UBCO; Canadian Foundation for Innovation (CFI); British Columbia
   Knowledge Development Fund (BCKDF); Intestinal Diseases Education
   Awareness Society; Natural Sciences and Engineering Research Council;
   CFI; BCKDF; Investment Agriculture Foundation of British Columbia;
   Canadian Diabetes Association (CDA); CDA; I. K. Barber School of Arts
   and Sciences Undergraduate Research Awards; Canadian Association of
   Gastroenterology Summer Student Scholarships
FX This work was supported by UBCO institutional funding and Canadian
   Foundation for Innovation (CFI), British Columbia Knowledge Development
   Fund (BCKDF), and Intestinal Diseases Education Awareness Society
   funding (to D. L. Gibson). OLEO was developed through financial support
   to S. Mahmoud by UBCO, Natural Sciences and Engineering Research
   Council, CFI, BCKDF, and the Investment Agriculture Foundation of
   British Columbia. S. Ghosh was supported by the Canadian Diabetes
   Association (CDA) and is a CDA Scholar. J. Baker and E. Molcan. were
   funded by I. K. Barber School of Arts and Sciences Undergraduate
   Research Awards, and S. A. Chittick and K. Brown were funded by Canadian
   Association of Gastroenterology Summer Student Scholarships.
CR Alam C, 2010, DIABETES, V59, P2237, DOI 10.2337/db10-0147
   Alexander AD, 2006, MAMM GENOME, V17, P1093, DOI 10.1007/s00335-006-0063-1
   AMANN RI, 1990, J BACTERIOL, V172, P762, DOI 10.1128/jb.172.2.762-770.1990
   Aujla SJ, 2008, NAT MED, V14, P275, DOI 10.1038/nm1710
   Barman M, 2008, INFECT IMMUN, V76, P907, DOI 10.1128/IAI.01432-07
   Barocelli E, 2004, LIFE SCI, V76, P213, DOI 10.1016/j.lfs.2004.08.008
   Bergstrom KSB, 2008, INFECT IMMUN, V76, P796, DOI 10.1128/IAI.00093-07
   Bergstrom KSB, 2010, PLOS PATHOG, V6, DOI 10.1371/journal.ppat.1000902
   Bernstein CN, 2006, AM J GASTROENTEROL, V101, P1559, DOI 10.1111/j.1572-0241.2006.00603.x
   Carvalho Ryan, 2007, Semin Pediatr Surg, V16, P164, DOI 10.1053/j.sempedsurg.2007.04.003
   Cavanagh HMA, 2002, PHYTOTHER RES, V16, P301, DOI 10.1002/ptr.1103
   Mackey AC, 2007, J PEDIATR GASTR NUTR, V44, P265, DOI 10.1097/MPG.0b013e31802f6424
   Cosnes J, 2009, GASTROEN CLIN BIOL, V33, P692, DOI 10.1016/j.gcb.2009.07.001
   Crohn's and Colitis Foundation of Canada, 2008, BURD INFL BOW DIS IB
   Desautels A, 2009, NAT PROD COMMUN, V4, P1533
   Duke J., 2002, HDB MED HERBS, V2nd, DOI DOI 10.1201/9781420040463
   Eckmann L, 2006, ANN NY ACAD SCI, V1072, P28, DOI 10.1196/annals.1326.008
   Fiorucci S, 2002, DIGESTION, V66, P246, DOI 10.1159/000068362
   Frank DN, 2007, P NATL ACAD SCI USA, V104, P13780, DOI 10.1073/pnas.0706625104
   Garrett WS, 2007, CELL, V131, P33, DOI 10.1016/j.cell.2007.08.017
   Ghosh S, 2011, AM J PHYSIOL-GASTR L, V301, pG39, DOI 10.1152/ajpgi.00509.2010
   Gibson DL, 2008, CELL MICROBIOL, V10, P618, DOI 10.1111/j.1462-5822.2007.01071.x
   Gibson DL, 2008, CELL MICROBIOL, V10, P388, DOI 10.1111/j.1462-5822.2007.01052.x
   Gibson DL, 2010, GASTROENTEROLOGY, V139, P1277, DOI 10.1053/j.gastro.2010.06.057
   Gibson Deanna L., 2009, Anti-Inflammatory & Anti-Allergy Agents in Medicinal Chemistry, V8, P228
   Gonçalves NS, 2001, INFECT IMMUN, V69, P6651, DOI 10.1128/IAI.69.11.6651-6659.2001
   Grieve M, 1931, MODERN HERB
   Gruenwald J., 1998, PDR HERBAL MED
   Guri AJ, 2010, CLIN NUTR, V29, P824, DOI 10.1016/j.clnu.2010.02.009
   Hajhashemi V, 2003, J ETHNOPHARMACOL, V89, P67, DOI 10.1016/S0378-8741(03)00234-4
   Harmsen Hermie J.M., 1999, Microbial Ecology in Health and Disease, V11, P3, DOI 10.1080/089106099435862
   Heilig HGHJ, 2002, APPL ENVIRON MICROB, V68, P114, DOI 10.1128/AEM.68.1.114-123.2002
   Ivanov II, 2009, CELL, V139, P485, DOI 10.1016/j.cell.2009.09.033
   Juhas S, 2008, FOLIA BIOL-PRAGUE, V54, P1
   Kang S, 2010, INFLAMM BOWEL DIS, V16, P2034, DOI 10.1002/ibd.21319
   Kappelman MD, 2007, CLIN GASTROENTEROL H, V5, P1424, DOI 10.1016/j.cgh.2007.07.012
   Khan MA, 2006, INFECT IMMUN, V74, P2522, DOI 10.1128/IAI.74.5.2522-2536.2006
   Khan MA, 2008, INFECT IMMUN, V76, P1410, DOI 10.1128/IAI.01141-07
   Kim HM, 1999, J PHARM PHARMACOL, V51, P221, DOI 10.1211/0022357991772178
   Laskin DL, 2011, ANNU REV PHARMACOL, V51, P267, DOI 10.1146/annurev.pharmtox.010909.105812
   Luperchio SA, 2001, MICROBES INFECT, V3, P333, DOI 10.1016/S1286-4579(01)01387-9
   Lupp C, 2007, CELL HOST MICROBE, V2, P204, DOI 10.1016/j.chom.2007.08.002
   Mackey AC, 2009, J PEDIATR GASTR NUTR, V48, P386, DOI 10.1097/MPG.0b013e3181957a11
   Manichanh C, 2006, GUT, V55, P205, DOI 10.1136/gut.2005.073817
   Matsuki T, 2004, APPL ENVIRON MICROB, V70, P7220, DOI 10.1128/AEM.70.12.7220-7228.2004
   Meier H, 1999, SYST APPL MICROBIOL, V22, P186, DOI 10.1016/S0723-2020(99)80065-4
   Murphy CT, 2010, CLIN EXP IMMUNOL, V162, P188, DOI 10.1111/j.1365-2249.2010.04234.x
   Nelson RRS, 1997, J ANTIMICROB CHEMOTH, V40, P305, DOI 10.1093/jac/40.2.305
   Nenci A, 2007, NATURE, V446, P557, DOI 10.1038/nature05698
   O'Hara AM, 2007, THESCIENTIFICWORLDJO, V7, P31, DOI 10.1100/tsw.2007.26
   Ogino H, 2012, J GASTROENTEROL, V47, P366, DOI 10.1007/s00535-011-0502-y
   Packey CD, 2009, CURR OPIN INFECT DIS, V22, P292, DOI 10.1097/QCO.0b013e32832a8a5d
   Peana AT, 2002, PHYTOMEDICINE, V9, P721, DOI 10.1078/094471102321621322
   Peris-Bondia F, PLOS ONE, V6
   Petnicki-Ocwieja T, 2009, P NATL ACAD SCI USA, V106, P15813, DOI 10.1073/pnas.0907722106
   RAMAKRISHNA BS, 1990, DIGEST DIS, V8, P337, DOI 10.1159/000171266
   Santos FA, 2004, FOOD CHEM TOXICOL, V42, P579, DOI 10.1016/j.fct.2003.11.001
   Seksik P, 2003, GUT, V52, P237, DOI 10.1136/gut.52.2.237
   Shiomi H, 2010, INFECT IMMUN, V78, P2653, DOI 10.1128/IAI.01343-09
   Simmons CP, 2002, J IMMUNOL, V168, P1804, DOI 10.4049/jimmunol.168.4.1804
   Sokol H, 2009, INFLAMM BOWEL DIS, V15, P1183, DOI 10.1002/ibd.20903
   Sokol H, 2008, P NATL ACAD SCI USA, V105, P16731, DOI 10.1073/pnas.0804812105
   Sosa S, 2005, PHYTOMEDICINE, V12, P271, DOI 10.1016/j.phymed.2004.02.007
   Takaishi H, 2008, INT J MED MICROBIOL, V298, P463, DOI 10.1016/j.ijmm.2007.07.016
   Tobe T, 2002, CELL MICROBIOL, V4, P29, DOI 10.1046/j.1462-5822.2002.00167.x
   Ungaro R, 2009, AM J PHYSIOL-GASTR L, V296, pG1167, DOI 10.1152/ajpgi.90496.2008
   Vallance BA, 2003, INFECT IMMUN, V71, P3443, DOI 10.1128/IAI.71.6.3443-3453.2003
   Vermeiren J, 2012, FEMS MICROBIOL ECOL, V79, P685, DOI 10.1111/j.1574-6941.2011.01252.x
   WAGNER M, 1993, APPL ENVIRON MICROB, V59, P1520, DOI 10.1128/AEM.59.5.1520-1525.1993
   Wallace JL, 2011, GASTROENTEROLOGY, V141, P1314, DOI 10.1053/j.gastro.2011.06.075
   Walter J, 2001, APPL ENVIRON MICROB, V67, P2578, DOI 10.1128/AEM.67.6.2578-2585.2001
   Zheng Y, 2008, NAT MED, V14, P282, DOI 10.1038/nm1720
NR 72
TC 30
Z9 33
U1 5
U2 34
PU AMER PHYSIOLOGICAL SOC
PI BETHESDA
PA 9650 ROCKVILLE PIKE, BETHESDA, MD 20814 USA
SN 0193-1857
EI 1522-1547
J9 AM J PHYSIOL-GASTR L
JI Am. J. Physiol.-Gastroint. Liver Physiol.
PD OCT
PY 2012
VL 303
IS 7
BP G825
EP G836
DI 10.1152/ajpgi.00327.2011
PG 12
WC Gastroenterology & Hepatology; Physiology
WE Science Citation Index Expanded (SCI-EXPANDED)
SC Gastroenterology & Hepatology; Physiology
GA 016HJ
UT WOS:000309508100006
PM 22821949
DA 2024-01-22
ER

PT J
AU Rogala, AR
   Schoenborn, AA
   Fee, BE
   Cantillana, VA
   Joyce, MJ
   Gharaibeh, RZ
   Roy, S
   Fodor, AA
   Sartor, RB
   Taylor, GA
   Gulati, AS
AF Rogala, Allison R.
   Schoenborn, Alexi A.
   Fee, Brian E.
   Cantillana, Viviana A.
   Joyce, Maria J.
   Gharaibeh, Raad Z.
   Roy, Sayanty
   Fodor, Anthony A.
   Sartor, R. Balfour
   Taylor, Gregory A.
   Gulati, Ajay S.
TI Environmental factors regulate Paneth cell phenotype and host
   susceptibility to intestinal inflammation in Irgm1-deficient mice
SO DISEASE MODELS & MECHANISMS
LA English
DT Article
DE Immunity-related GTPases; Experimental colitis; Inflammatory bowel
   diseases
ID BOWEL-DISEASE; CROHNS-DISEASE; HELICOBACTER INFECTION; GENE ATG16L1;
   AUTOPHAGY; MOUSE; ASSOCIATION; MICROBIOTA; RISK; DIFFERENTIATION
AB Crohn's disease (CD) represents a chronic inflammatory disorder of the intestinal tract. Several susceptibility genes have been linked to CD, though their precise role in the pathogenesis of this disorder remains unclear. Immunity-related GTPase M (IRGM) is an established risk allele in CD. We have shown previously that conventionally raised (CV) mice lacking the IRGM ortholog, Irgm1 exhibit abnormal Paneth cells (PCs) and increased susceptibility to intestinal injury. In the present study, we sought to utilize this model system to determine if environmental conditions impact these phenotypes, as is thought to be the case in human CD. To accomplish this, wild-type and Irgm1(-/-) mice were rederived into specific pathogen-free (SPF) and germ-free (GF) conditions. We next assessed how these differential housing environments influenced intestinal injury patterns, and epithelial cell morphology and function in wild-type and Irgm1(-/-) mice. Remarkably, in contrast to CV mice, SPF Irgm1(-/-) mice showed only a slight increase in susceptibility to dextran sodium sulfate-induced inflammation. SPF Irgm1(-/-) mice also displayed minimal abnormalities in PC number and morphology, and in antimicrobial peptide expression. Goblet cell numbers and epithelial proliferation were also unaffected by Irgm1 in SPF conditions. No microbial differences were observed between wild-type and Irgm1(-/-) mice, but gut bacterial communities differed profoundly between CV and SPF mice. Specifically, Helicobacter sequences were significantly increased in CV mice; however, inoculating SPF Irgm1(-/-) mice with Helicobacter hepaticus was not sufficient to transmit a pro-inflammatory phenotype. In summary, our findings suggest the impact of Irgm1-deficiency on susceptibility to intestinal inflammation and epithelial function is critically dependent on environmental influences. This work establishes the importance of Irgm1(-/-) mice as a model to elucidate host-environment interactions that regulate mucosal homeostasis and intestinal inflammatory responses. Defining such interactions will be essential for developing novel preventative and therapeutic strategies for human CD.
C1 [Rogala, Allison R.; Schoenborn, Alexi A.; Roy, Sayanty; Fodor, Anthony A.; Sartor, R. Balfour; Gulati, Ajay S.] Univ N Carolina, Ctr Gastrointestinal Biol & Dis, Chapel Hill, NC 27599 USA.
   [Rogala, Allison R.; Schoenborn, Alexi A.; Roy, Sayanty; Gulati, Ajay S.] Univ N Carolina, Div Gastroenterol, Dept Pediat, Chapel Hill, NC 27599 USA.
   [Fee, Brian E.; Taylor, Gregory A.] VA Med Ctr, Geriatr Res Educ & Clin Ctr, Durham, NC 27705 USA.
   [Cantillana, Viviana A.; Taylor, Gregory A.] Duke Univ, Med Ctr, Dept Med, Div Geriatr, Durham, NC 27710 USA.
   [Cantillana, Viviana A.; Taylor, Gregory A.] Duke Univ, Med Ctr, Dept Mol Genet & Microbiol, Div Geriatr, Durham, NC 27710 USA.
   [Cantillana, Viviana A.; Taylor, Gregory A.] Duke Univ, Med Ctr, Dept Immunol, Div Geriatr, Durham, NC 27710 USA.
   [Cantillana, Viviana A.; Taylor, Gregory A.] Duke Univ, Med Ctr, Ctr Study Aging & Human Dev, Durham, NC 27710 USA.
   [Joyce, Maria J.] Duke Univ, Med Ctr, Dept Med, Div Infect Dis, Durham, NC 27710 USA.
   [Gharaibeh, Raad Z.; Fodor, Anthony A.] Univ N Carolina, Dept Bioinformat & Genom, Charlotte, NC 28223 USA.
   [Sartor, R. Balfour] Univ N Carolina, Dept Med, Div Gastroenterol & Hepatol, Chapel Hill, NC 27599 USA.
   [Sartor, R. Balfour] Univ N Carolina, Dept Microbiol & Immunol, Chapel Hill, NC 27599 USA.
   [Gulati, Ajay S.] Univ N Carolina, Dept Pathol & Lab Med, Chapel Hill, NC 27599 USA.
C3 University of North Carolina; University of North Carolina Chapel Hill;
   University of North Carolina; University of North Carolina Chapel Hill;
   Geriatric Research Education & Clinical Center; Duke University; Duke
   University; Duke University; Duke University; Duke University;
   University of North Carolina; University of North Carolina Charlotte;
   University of North Carolina; University of North Carolina Chapel Hill;
   University of North Carolina; University of North Carolina Chapel Hill;
   University of North Carolina; University of North Carolina Chapel Hill
RP Gulati, AS (通讯作者)，Univ N Carolina, Ctr Gastrointestinal Biol & Dis, Chapel Hill, NC 27599 USA.; Gulati, AS (通讯作者)，Univ N Carolina, Div Gastroenterol, Dept Pediat, Chapel Hill, NC 27599 USA.; Gulati, AS (通讯作者)，Univ N Carolina, Dept Pathol & Lab Med, Chapel Hill, NC 27599 USA.
EM ajay_gulati@med.unc.edu
RI Ezzell, Histology Research Core Facility/ABF-6317-2021
OI Ezzell, Histology Research Core Facility/0000-0002-5142-4685
FU National Institutes of Health [P30 DK034987, T32 DK007737, R01 AI57831,
   K08 DK095917, R03 DK104005]; U.S. Department of Veterans Affairs
   [BX002369]
FX This work was supported by the National Institutes of Health [P30
   DK034987 and T32 DK007737 to R.B.S., R01 AI57831 to G.A.T., K08 DK095917
   and R03 DK104005 to A.S.G.]; and the U.S. Department of Veterans Affairs
   [BX002369 to G.A.T.].
CR Abraham C, 2009, NEW ENGL J MED, V361, P2066, DOI 10.1056/NEJMra0804647
   Arthur JC, 2014, NAT COMMUN, V5, DOI 10.1038/ncomms5724
   Arthur JC, 2012, SCIENCE, V338, P120, DOI 10.1126/science.1224820
   Baskaran K, 2014, PLOS ONE, V9, DOI 10.1371/journal.pone.0106863
   Beisner J, 2014, AM J PHYSIOL-GASTR L, V307, pG487, DOI 10.1152/ajpgi.00347.2013
   Benjamini Y, 2001, BEHAV BRAIN RES, V125, P279, DOI 10.1016/S0166-4328(01)00297-2
   Bevins CL, 2011, NAT REV MICROBIOL, V9, P356, DOI 10.1038/nrmicro2546
   Bokulich NA, 2013, NAT METHODS, V10, P57, DOI [10.1038/NMETH.2276, 10.1038/nmeth.2276]
   Brinkman BM, 2013, INFLAMM BOWEL DIS, V19, P2560, DOI 10.1097/MIB.0b013e3182a8759a
   Cadwell K, 2008, NATURE, V456, P259, DOI 10.1038/nature07416
   Cadwell K, 2010, CELL, V141, P1135, DOI 10.1016/j.cell.2010.05.009
   Cadwell K, 2009, AUTOPHAGY, V5, P250, DOI 10.4161/auto.5.2.7560
   Caporaso JG, 2010, NAT METHODS, V7, P335, DOI 10.1038/nmeth.f.303
   Chassaing Benoit, 2014, Curr Protoc Immunol, V104, DOI 10.1002/0471142735.im1525s104
   Chauhan S, 2015, MOL CELL, V58, P507, DOI 10.1016/j.molcel.2015.03.020
   Chichlowski M, 2009, COMPARATIVE MED, V59, P10
   Cleynen I, 2013, GUT, V62, P1556, DOI 10.1136/gutjnl-2011-300777
   Collazo CM, 2001, J EXP MED, V194, P181, DOI 10.1084/jem.194.2.181
   Cook LC, 2014, PLOS ONE, V9, DOI 10.1371/journal.pone.0094209
   Denson LA, 2013, INFLAMM BOWEL DIS, V19, P677, DOI 10.1097/MIB.0b013e31828134b3
   Deretic V, 2015, J CLIN INVEST, V125, P75, DOI 10.1172/JCI73945
   Edgar RC, 2011, BIOINFORMATICS, V27, P2194, DOI 10.1093/bioinformatics/btr381
   Ellinghaus D, 2016, NAT GENET, V48, P510, DOI 10.1038/ng.3528
   Erben U, 2014, INT J CLIN EXP PATHO, V7, P4557
   Foltz CJ, 1998, HELICOBACTER, V3, P69, DOI 10.1046/j.1523-5378.1998.08006.x
   Frolkis A, 2013, CAN J GASTROENTEROL, V27, pE18, DOI 10.1155/2013/102859
   Halfvarson J, 2003, GASTROENTEROLOGY, V124, P1767, DOI 10.1016/S0016-5085(03)00385-8
   Henry SC, 2007, J IMMUNOL, V179, P6963, DOI 10.4049/jimmunol.179.10.6963
   Henry SC, 2014, PLOS ONE, V9, DOI 10.1371/journal.pone.0095021
   Hoefkens E, 2013, AUTOPHAGY, V9, P2046, DOI 10.4161/auto.26337
   Ivanov II, 2008, CELL HOST MICROBE, V4, P337, DOI 10.1016/j.chom.2008.09.009
   Khor B, 2011, NATURE, V474, P307, DOI 10.1038/nature10209
   Kim BH, 2012, CELL HOST MICROBE, V12, P432, DOI 10.1016/j.chom.2012.09.007
   Koslowski MJ, 2009, PLOS ONE, V4, DOI 10.1371/journal.pone.0004496
   KUHN R, 1993, CELL, V75, P263, DOI 10.1016/0092-8674(93)80068-P
   Kullberg MC, 1998, INFECT IMMUN, V66, P5157, DOI 10.1128/IAI.66.11.5157-5166.1998
   Leone V, 2013, J GASTROENTEROL, V48, P315, DOI 10.1007/s00535-013-0777-2
   Levine B, 2011, NATURE, V469, P323, DOI 10.1038/nature09782
   Li Y, 2014, GENET MOL RES, V13, P10741, DOI 10.4238/2014.December.18.15
   Liu B, 2013, AM J PHYSIOL-GASTR L, V305, pG573, DOI 10.1152/ajpgi.00071.2013
   Liu JZ, 2015, NAT GENET, V47, P979, DOI 10.1038/ng.3359
   Livingston RS, 2004, COMPARATIVE MED, V54, P301
   Maggio-Price L, 2006, CANCER RES, V66, P828, DOI 10.1158/0008-5472.CAN-05-2448
   McCafferty J, 2013, ISME J, V7, P2116, DOI 10.1038/ismej.2013.106
   Moran JP, 2009, INFLAMM BOWEL DIS, V15, P1022, DOI 10.1002/ibd.20900
   Nagalingam NA, 2013, MICROBIOME, V1, DOI 10.1186/2049-2618-1-15
   Nagalingam NA, 2011, INFLAMM BOWEL DIS, V17, P917, DOI 10.1002/ibd.21462
   Patel KK, 2013, EMBO J, V32, P3130, DOI 10.1038/emboj.2013.233
   Peloquin JM, 2013, ANAEROBE, V24, P102, DOI 10.1016/j.anaerobe.2013.04.006
   Sbrana FV, 2016, STEM CELL REV REP, V12, P621, DOI 10.1007/s12015-016-9690-4
   Shanahan MT, 2014, GUT, V63, P903, DOI 10.1136/gutjnl-2012-304190
   Singh SB, 2006, SCIENCE, V313, P1438, DOI 10.1126/science.1129577
   Singh SB, 2010, NAT CELL BIOL, V12, P1154, DOI 10.1038/ncb2119
   Thoene-Reineke C, 2014, PLOS ONE, V9, DOI 10.1371/journal.pone.0113406
   VanDussen KL, 2014, GASTROENTEROLOGY, V146, P200, DOI 10.1053/j.gastro.2013.09.048
   Ward JM, 1996, LAB ANIM SCI, V46, P15
   Wehkamp J, 2007, J IMMUNOL, V179, P3109, DOI 10.4049/jimmunol.179.5.3109
NR 57
TC 19
Z9 22
U1 0
U2 5
PU COMPANY BIOLOGISTS LTD
PI CAMBRIDGE
PA BIDDER BUILDING, STATION RD, HISTON, CAMBRIDGE CB24 9LF, ENGLAND
SN 1754-8403
EI 1754-8411
J9 DIS MODEL MECH
JI Dis. Model. Mech.
PD FEB
PY 2018
VL 11
IS 2
AR dmm031070
DI 10.1242/dmm.031070
PG 12
WC Cell Biology; Pathology
WE Science Citation Index Expanded (SCI-EXPANDED)
SC Cell Biology; Pathology
GA FX5GL
UT WOS:000426106000002
PM 29361512
OA Green Published, gold
DA 2024-01-22
ER

PT J
AU Csontos, AA
   Molnár, A
   Piri, Z
   Katona, B
   Dakó, S
   Pálfi, E
   Miheller, P
AF Csontos, Agnes Anna
   Molnar, Andrea
   Piri, Zsolt
   Katona, Balazs
   Dako, Sarolta
   Palfi, Erzsebet
   Miheller, Pal
TI The Effect of anti-TNFα Induction Therapy on the Nutritional Status and
   Dietary Intake in Inflammatory Bowel Disease
SO JOURNAL OF GASTROINTESTINAL AND LIVER DISEASES
LA English
DT Article
DE TNF-alpha; body composition; malnutrition; inflammatory bowel diseases;
   nutritional status
ID TUMOR-NECROSIS-FACTOR; BIOELECTRICAL-IMPEDANCE ANALYSIS; EVIDENCE-BASED
   CONSENSUS; CROHNS-DISEASE; RHEUMATOID-ARTHRITIS; INFLIXIMAB THERAPY;
   COLORECTAL-CANCER; BODY-COMPOSITION; SKELETAL-MUSCLE; SARCOPENIA
AB Background & Aims: Patients suffering from inflammatory bowel disease (IBD) are at a high risk of malnutrition and retain an altered body composition. We hypothesized that anti-tumor necrosis factor (anti-TNF) alpha therapy may improve dietary intake and have a beneficial influence on body composition in these patients.
   Methods: Our study involved 40 IBD outpatients (33 Crohn's disease, 7 ulcerative colitis); 24 of these received adalimumab (160/80/40EOW) and 16 were treated with infliximab (5 mg/kg at week 0, 2, 6, and subsequently every 8 weeks). Body composition was measured with bioelectrical impedance analysis, while dietary intake was recorded prior to initiating biologicals and 3 months afterwards. Body composition indexes: fat-free mass index [FFMI], body fat mass index [BFMI]) were calculated in kg/m(2).
   Results: Baseline BMI (kg/m(2)) and muscle parameters increased significantly at the end of the observational period (BMI: 23.81 +/- 7.19 vs. 24.52 +/- 7.34, p<0.001; FFMI: 17.64 +/- 3.00 vs. 18.14 +/- 3.08, p<0.001; at week 0 vs. 12, respectively). However, no significant changes were detected in the fat parameters (BFMI: 6.21 +/- 5.20 vs. 6.44 +/- 5.27, respectively). We found no significant difference between the effects of adalimumab vs. infliximab on body composition (deltaFFMI: 0.55 +/- 0.82 vs. 0.43 +/- 0.69; deltaBFMI: 0.23 +/- 0.85 vs. 0.21 +/- 1.01, respectively). No significant difference was observed in the extent of changes in parameters whether the patients were on corticosteroids (n=15) or not (n=25) at week 0 (deltaFFMI: 0.44 +/- 0.84 vs 0.59 +/- 0.72; deltaBFMI: 0.36 +/- 1.12 vs. 0.09 +/- 0.71, respectively).
   Conclusion: Our findings suggest that muscle parameters improved during the anti-TNF induction therapy, while fat parameters did not change significantly. Thus, induction anti-TNF therapy might have a beneficial effect on body composition.
C1 [Csontos, Agnes Anna; Piri, Zsolt; Katona, Balazs; Miheller, Pal] Semmelweis Univ, Dept Med 2, Szentkiralyi St 46, HU-1088 Budapest, Hungary.
   [Molnar, Andrea] Semmelweis Univ, Sch PhD Studies, Pathol Sci, Hlth Sci Res, HU-1088 Budapest, Hungary.
   [Dako, Sarolta; Palfi, Erzsebet] Semmelweis Univ, Fac Hlth Sci, Dept Dietet & Nutr Sci, HU-1088 Budapest, Hungary.
C3 Semmelweis University; Semmelweis University; Semmelweis University
RP Csontos, AA (通讯作者)，Semmelweis Univ, Dept Med 2, Szentkiralyi St 46, HU-1088 Budapest, Hungary.
EM csontosagnesanna@gmail.com
RI Pálfi, Erzs/JWO-8596-2024
OI Pálfi, Erzs/0000-0001-5006-027X
CR Barret M, 2014, NUTR CANCER, V66, P583, DOI 10.1080/01635581.2014.894103
   Biolo G, 2014, CLIN NUTR, V33, P737, DOI 10.1016/j.clnu.2014.03.007
   BONTA IL, 1991, PHARMACOL RES, V24, P115, DOI 10.1016/1043-6618(91)90027-U
   Bracco D, 1996, J APPL PHYSIOL, V81, P2580, DOI 10.1152/jappl.1996.81.6.2580
   BRAEGGER CP, 1992, LANCET, V339, P89, DOI 10.1016/0140-6736(92)90999-J
   Bultman E, 2012, ALIMENT PHARM THER, V35, P335, DOI 10.1111/j.1365-2036.2011.04946.x
   Cousin S, 2014, INVEST NEW DRUG, V32, P382, DOI 10.1007/s10637-013-0053-6
   Cruz-Jentoft AJ, 2010, AGE AGEING, V39, P412, DOI 10.1093/ageing/afq034
   Di Renzo L, 2011, DERMATOL THER, V24, P446, DOI 10.1111/j.1529-8019.2011.01439.x
   Dignass A, 2010, J CROHNS COLITIS, V4, P28, DOI 10.1016/j.crohns.2009.12.002
   Dignass A, 2012, J CROHNS COLITIS, V6, P965, DOI 10.1016/j.crohns.2012.09.003
   Dignass A, 2012, J CROHNS COLITIS, V6, P991, DOI 10.1016/j.crohns.2012.09.002
   Engvall IL, 2010, ARTHRITIS RES THER, V12, DOI 10.1186/ar3169
   Franssen FME, 2014, J AM MED DIR ASSOC, V15, DOI 10.1016/j.jamda.2014.03.012
   Genton L, 2011, BASICS CLIN NUTR, P53
   Juge-Aubry CE, 2005, BEST PRACT RES CL EN, V19, P547, DOI 10.1016/j.beem.2005.07.009
   Kyle UG, 2004, CLIN NUTR, V23, P1226, DOI 10.1016/j.clnu.2004.06.004
   LENNARDJONES JE, 1989, SCAND J GASTROENTERO, V24, P2, DOI 10.3109/00365528909091339
   Li YP, 2003, FASEB J, V17, P1048, DOI 10.1096/fj.02-0759com
   Lieffers JR, 2012, BRIT J CANCER, V107, P931, DOI 10.1038/bjc.2012.350
   McKinnell LW, 2004, CELL, V119, P907, DOI 10.1016/j.cell.2004.12.007
   Mijac DD, 2010, EUR J INTERN MED, V21, P315, DOI 10.1016/j.ejim.2010.04.012
   MURCH SH, 1993, GUT, V34, P1705, DOI 10.1136/gut.34.12.1705
   Nikolaus S, 2000, LANCET, V356, P1475, DOI 10.1016/S0140-6736(00)02871-3
   Norman K, 2006, WORLD J GASTROENTERO, V12, P3380, DOI 10.3748/wjg.v12.i21.3385
   Patel V, 2014, NUTR CLIN PRACT, V29, P483, DOI 10.1177/0884533614535446
   Pratesi A, 2013, CLIN CASES MINER BON, V10, P11, DOI 10.11138/ccmbm/2013.10.1.011
   Reid MB, 2001, RESP RES, V2, P269, DOI 10.1186/rr67
   Rocha R, 2009, BRIT J NUTR, V101, P676, DOI 10.1017/S0007114508032224
   Sandborn WJ, 2003, BEST PRACT RES CL GA, V17, P105, DOI 10.1053/bega.2002.0345
   Serelis J, 2008, CLIN RHEUMATOL, V27, P795, DOI 10.1007/s10067-008-0855-7
   Silverberg MS, 2005, CAN J GASTROENTEROL, V19, p5A, DOI 10.1155/2005/269076
   Subramaniam K, 2015, ALIMENT PHARM THER, V41, P419, DOI 10.1111/apt.13058
   Torok Katalin, 2003, Orvosi Hetilap, V144, P259
   Van Assche G, 2010, J CROHNS COLITIS, V4, P7, DOI 10.1016/j.crohns.2009.12.003
   Weekes C, 2014, MANUAL DIETETIC PRAC, P317
   Wiese D, 2008, NUTR CLIN PRACT, V23, P551, DOI 10.1177/0884533608323421
NR 37
TC 21
Z9 24
U1 0
U2 6
PU MEDICAL UNIV PRESS
PI CLUJ-NAPOCA
PA 3RD MEDICAL CLINIC, STR CROITORILOR NO 19-21, CLUJ-NAPOCA, 400162,
   ROMANIA
SN 1841-8724
EI 1842-1121
J9 J GASTROINTEST LIVER
JI J. Gastrointest. Liver Dis.
PD MAR
PY 2016
VL 25
IS 1
BP 49
EP 56
PG 8
WC Gastroenterology & Hepatology
WE Science Citation Index Expanded (SCI-EXPANDED)
SC Gastroenterology & Hepatology
GA DI3PC
UT WOS:000373409700008
PM 27014753
OA Bronze
DA 2024-01-22
ER

PT J
AU Khan, N
   Pernes, T
   Weiss, A
   Trivedi, C
   Patel, M
   Medvedeva, E
   Xie, DW
   Yang, YX
AF Khan, Nabeel
   Pernes, Tyler
   Weiss, Alexandra
   Trivedi, Chinmay
   Patel, Manthankumar
   Medvedeva, Elina
   Xie, Dawei
   Yang, Yu-Xiao
TI Efficacy of Vedolizumab in a Nationwide Cohort of Elderly Inflammatory
   Bowel Disease Patients
SO INFLAMMATORY BOWEL DISEASES
LA English
DT Article
DE inflammatory bowel disease; vedolizumab; elderly; efficacy; steroid free
   remission
ID ANTI-TNF THERAPY; CROHNS-DISEASE; MAINTENANCE THERAPY;
   ULCERATIVE-COLITIS; OLMSTED COUNTY; INTEGRIN; SAFETY; ALPHA(4)BETA(7);
   PREVALENCE; ANTAGONISM
AB Background The elderly inflammatory bowel disease (IBD) population has historically been under-represented in clinical trials, and data on the efficacy of biologic medications in elderly IBD patients are generally lacking. Our study aims to evaluate the efficacy of vedolizumab (VDZ) among elderly IBD patients and compare it with younger IBD patients in a nationwide population-based cohort of IBD patients. Methods We conducted a retrospective cohort study of patients within the US national Veterans Affairs Healthcare System (VAHS). Patients were stratified into 2 groups based on age at the time of starting VDZ (60 years of age and older or younger than 60 years of age) with outcomes compared between the 2 groups. The primary outcome was steroid-free remission during the 6- to 12-month period after starting VDZ therapy among those patients who were on steroids when VDZ was started. Results There were 568 patients treated with VDZ, of whom 56.7% had Crohn's disease and 43.3% had ulcerative colitis. Among them, 316 patients were on steroids when VDZ was started. The percentage of patients who were on VDZ and off steroids during the 6- to 12-month period after VDZ initiation was 46.8% and 40.1% for the younger and elderly groups, respectively (P = 0.2374). Rates of hospitalization for an IBD-related reason within 1 year of VDZ start among the whole cohort were nearly identical in the younger and elderly groups (11.2% vs 11.3%, P = 0.9737). Rates of surgery for an IBD-related reason within 1 year of VDZ start were also similar between the young and elderly (3.9% vs 3.9%, P = 0.9851). Conclusions In a nationwide real-world retrospective cohort study of elderly IBD patients, we found that the efficacy of VDZ was similar among younger and older IBD patients and comparable with the published data in clinical trials.
C1 [Khan, Nabeel; Pernes, Tyler; Trivedi, Chinmay; Patel, Manthankumar; Medvedeva, Elina; Yang, Yu-Xiao] Corporal Michael J Crescenz VA Med Ctr, Dept Gastroenterol, Philadelphia, PA USA.
   [Khan, Nabeel; Yang, Yu-Xiao] Univ Penn, Dept Med, Perelman Sch Med, Philadelphia, PA 19104 USA.
   [Weiss, Alexandra] Univ Penn, Perelman Sch Med, Dept Gastroenterol, Philadelphia, PA 19104 USA.
   [Xie, Dawei] Univ Penn, Ctr Clin Epidemiol & Biostat, Perelman Sch Med, Philadelphia, PA 19104 USA.
   [Yang, Yu-Xiao] Univ Penn, Perelman Sch Med, Dept Epidemiol & Biostat, Philadelphia, PA 19104 USA.
C3 University of Pennsylvania; University of Pennsylvania; University of
   Pennsylvania; University of Pennsylvania
RP Khan, N (通讯作者)，3900 Woodland Ave, Philadelphia, PA 19104 USA.
EM nabeelk@pennmedicine.upenn.edu
RI Trivedi, Chinmay/AAL-4614-2021; Yang, Yuxuan/JEZ-4150-2023; yang,
   yx/GZM-0464-2022
OI Trivedi, Chinmay/0000-0003-2545-9275; Yang, Yu-Xiao/0000-0002-3690-9174
FU Takeda Pharmaceutical Company Limited
FX This study was supported by an unrestricted research grant from Takeda
   Pharmaceutical Company Limited. Takeda had no role in the study concept
   and design, acquisition of data, analysis and interpretation of data, or
   preparation of the manuscript.
CR Ananthakrishnan AN, 2009, INFLAMM BOWEL DIS, V15, P182, DOI 10.1002/ibd.20628
   [Anonymous], VHA
   Aw D, 2007, IMMUNOLOGY, V120, P435, DOI 10.1111/j.1365-2567.2007.02555.x
   Colombel JF, 2017, GUT, V66, P839, DOI 10.1136/gutjnl-2015-311079
   Colombel JF, 2004, GASTROENTEROLOGY, V126, P19, DOI 10.1053/j.gastro.2003.10.047
   Cottone M, 2011, CLIN GASTROENTEROL H, V9, P30, DOI 10.1016/j.cgh.2010.09.026
   Desai A, 2013, INFLAMM BOWEL DIS, V19, P309, DOI 10.1002/ibd.23026
   Feagan BG, 2013, NEW ENGL J MED, V369, P699, DOI 10.1056/NEJMoa1215734
   Fedyk ER, 2012, INFLAMM BOWEL DIS, V18, P2107, DOI 10.1002/ibd.22940
   Froslie KF, 2007, GASTROENTEROLOGY, V133, P412, DOI 10.1053/j.gastro.2007.05.051
   Haanstra KG, 2013, J IMMUNOL, V190, P1961, DOI 10.4049/jimmunol.1202490
   Jeuring SFG, 2016, INFLAMM BOWEL DIS, V22, P1425, DOI 10.1097/MIB.0000000000000738
   Juneja M, 2012, DIGEST DIS SCI, V57, P2408, DOI 10.1007/s10620-012-2083-x
   Katz S, 2011, AM J GASTROENTEROL, V106, P1889, DOI 10.1038/ajg.2011.271
   Khan Nabeel, 2020, Inflamm Bowel Dis, V26, P462, DOI 10.1093/ibd/izz065
   Khan N, 2018, CLIN GASTROENTEROL H, V16, P1919, DOI 10.1016/j.cgh.2017.12.052
   Khan N, 2017, DRUG AGING, V34, P859, DOI 10.1007/s40266-017-0498-y
   Lobatón T, 2015, ALIMENT PHARM THER, V42, P441, DOI 10.1111/apt.13294
   Loftus EV, 2000, GUT, V46, P336, DOI 10.1136/gut.46.3.336
   Loftus EV, 1998, GASTROENTEROLOGY, V114, P1161, DOI 10.1016/S0016-5085(98)70421-4
   Sandborn WJ, 2013, NEW ENGL J MED, V369, P711, DOI 10.1056/NEJMoa1215739
   Sands BE, 2019, NEW ENGL J MED, V381, P1215, DOI 10.1056/NEJMoa1905725
   Schreiber S, 2018, J GASTROENTEROL, V53, P1048, DOI 10.1007/s00535-018-1480-0
   Silverberg MS, 2005, CAN J GASTROENTEROL, V19, p5A, DOI 10.1155/2005/269076
   Soler D, 2009, J PHARMACOL EXP THER, V330, P864, DOI 10.1124/jpet.109.153973
   The National Institute of Diabetes and Digestive and Kidney Diseases, 2013, BURDEN DIGESTIVE DIS, V09-6443
   Windsor Joseph W, 2019, Curr Gastroenterol Rep, V21, P40, DOI 10.1007/s11894-019-0705-6
   Yajnik V, 2017, ADV THER, V34, P542, DOI 10.1007/s12325-016-0467-6
NR 28
TC 7
Z9 7
U1 0
U2 3
PU OXFORD UNIV PRESS INC
PI CARY
PA JOURNALS DEPT, 2001 EVANS RD, CARY, NC 27513 USA
SN 1078-0998
EI 1536-4844
J9 INFLAMM BOWEL DIS
JI Inflamm. Bowel Dis.
PD MAY 4
PY 2022
VL 28
IS 5
BP 734
EP 744
DI 10.1093/ibd/izab163
EA JUL 2021
PG 11
WC Gastroenterology & Hepatology
WE Science Citation Index Expanded (SCI-EXPANDED)
SC Gastroenterology & Hepatology
GA 1A1MB
UT WOS:000756421400001
PM 34245261
OA hybrid
DA 2024-01-22
ER

PT J
AU Ye, M
   Joosse, ME
   Liu, L
   Sun, Y
   Dong, Y
   Cai, CC
   Song, ZM
   Zhang, J
   Brant, SR
   Lazarev, M
   Li, XH
AF Ye, Mei
   Joosse, Maria E.
   Liu, Ling
   Sun, Yu
   Dong, Ying
   Cai, Changchun
   Song, Zhenmei
   Zhang, Jennifer
   Brant, Steven R.
   Lazarev, Mark
   Li, Xuhang
TI Deletion of IL-6 Exacerbates Colitis and Induces Systemic Inflammation
   in IL-10-Deficient Mice
SO JOURNAL OF CROHNS & COLITIS
LA English
DT Article
DE Inflammatory bowel disease [IBD]; Crohn's disease [CD]; interleukin 10
   [IL-10]; interleukin 6 [IL-6]; extraintestinal manifestation
ID NITRIC-OXIDE SYNTHASE; REGULATORY T-CELLS; AUTOIMMUNE-DISEASES; ADAPTIVE
   IMMUNITY; EPITHELIAL-CELLS; CROHNS-DISEASE; BOWEL; INTERLEUKIN-6;
   CYTOKINE; EXPRESSION
AB Background and Aims: Interleukin 6 [IL-6] or its receptor is currently a candidate for targeted biological therapy of inflammatory bowel disease [IBD]. Thus, a comprehensive understanding of the consequences of blocking IL-6 is imperative. We investigated this by evaluating the effects of IL-6 deletion on the spontaneous colitis of IL-10-deficient mice [IL-10(-/-)].
   Methods: IL-6/IL-10 double-deficient mice [IL-6(-/-)/IL-10(-/-)] were generated and analysed for intestinal inflammation, general phenotypes and molecular/biochemical changes in the colonic mucosa compared with wild-type and IL-10(-/-) mice.
   Results: Unexpectedly, the IL-6(-/-)/IL-10(-/-) mice showed more pronounced gut inflammation and earlier disease onset than IL-10(-/-) mice, both locally [colon and small bowel] and systemically [splenomegaly, ulcerative dermatitis, leukocytosis, neutrophilia and monocytosis]. IL-6(-/-)/IL-10(-/-) mice exhibited elevations of multiple cytokines [IL-1 beta, IL-4, IL-12, TNF alpha] and chemokines [MCP-1 and MIG], but not IFN-gamma [Th1], IL-17A and IL-17G [Th17], or IL-22 [Th22]. FOXP3 and TGF-beta, two key factors for regulatory T [Treg] cell differentiation, were significantly down-regulated in the colonic mucosa, but not in the thymus or mesenteric lymph nodes, of IL-6(-/-)/IL-10(-/-) mice. CTLA-4 was diminished while iNOS was up-regulated in the colonic mucosa of IL-6(-/-)/IL-10(-/-) mice.
   Conclusion: In IL-10(-/-) mice, complete IL-6 blockade significantly aggravates gut inflammation, at least in part by suppressing Treg/CTLA-4 and promoting the IL-1 beta/Th2 pathway. In addition, the double mutant exhibits signs of severe systemic inflammation. Our data define a new function of IL-6 and suggest that caution should be exercised when targeting IL-6 in IBD patients, particularly those with defects in IL-10 signalling.
C1 [Ye, Mei; Joosse, Maria E.; Liu, Ling; Sun, Yu; Dong, Ying; Cai, Changchun; Song, Zhenmei; Zhang, Jennifer; Brant, Steven R.; Lazarev, Mark; Li, Xuhang] Johns Hopkins Med, Div Gastroenterol, Dept Med, Baltimore, MD USA.
   [Ye, Mei] Wuhan Univ, Zhongnan Hosp, Dept Gastroenterol, Wuhan, Hubei, Peoples R China.
   [Liu, Ling] Sichuan Univ, West China Hosp, Dept Gastroenterol, Chengdu, Sichuan, Peoples R China.
C3 Johns Hopkins University; Johns Hopkins Medicine; Wuhan University;
   Sichuan University
RP Li, XH (通讯作者)，Johns Hopkins Univ, Dept Med, Div Gastroenterol, Sch Med, 720 Rutland Ave,Ross 918, Baltimore, MD 21205 USA.
EM xuhang@jhmi.edu
OI Liu, Ling/0000-0001-6413-708X
FU National Institute of Health [DK077064, P30DK089502]; National Natural
   Science Foundation of China [81270468, 81870391]
FX This work was supported by grants from the National Institute of Health
   [DK077064 and P30DK089502] to X.L. And also supported by grants from the
   National Natural Science Foundation of China [Nos. 81270468, 81870391]
   to M.Y.
CR Ahmed ST, 2000, J IMMUNOL, V165, P5227, DOI 10.4049/jimmunol.165.9.5227
   Alex P, 2010, J IMMUNOL, V184, P3988, DOI 10.4049/jimmunol.0901657
   Alex P, 2009, INFLAMM BOWEL DIS, V15, P341, DOI 10.1002/ibd.20753
   Almana Yousef, 2019, Int J Pediatr Adolesc Med, V6, P1, DOI 10.1016/j.ijpam.2019.02.002
   Andres-Hernando A, 2017, KIDNEY INT, V91, P1057, DOI 10.1016/j.kint.2016.12.014
   Atreya R, 2000, NAT MED, V6, P583, DOI 10.1038/75068
   Bettelli E, 2006, NATURE, V441, P235, DOI 10.1038/nature04753
   Bollrath J, 2009, CANCER CELL, V15, P91, DOI 10.1016/j.ccr.2009.01.002
   Cavicchi M, 1999, GUT, V45, P367, DOI 10.1136/gut.45.3.367
   Chaudhry A, 2011, IMMUNITY, V34, P566, DOI 10.1016/j.immuni.2011.03.018
   Danese S, 2019, GUT, V68, P40, DOI 10.1136/gutjnl-2017-314562
   Dann SM, 2008, J IMMUNOL, V180, P6816, DOI 10.4049/jimmunol.180.10.6816
   Davies JM, 2015, SCAND J GASTROENTERO, V50, P24, DOI 10.3109/00365521.2014.966321
   de Souza HSP, 2016, NAT REV GASTRO HEPAT, V13, P13, DOI [10.1038/nrgastro.2016.186, 10.1038/nrgastro.2015.186]
   DeGruttola AK, 2016, INFLAMM BOWEL DIS, V22, P1137, DOI 10.1097/MIB.0000000000000750
   Dhillon SS, 2014, CLIN TRANSL GASTROEN, V5, DOI 10.1038/ctg.2013.17
   Dienz O, 2009, CLIN IMMUNOL, V130, P27, DOI 10.1016/j.clim.2008.08.018
   Erdman SE, 2009, P NATL ACAD SCI USA, V106, P1027, DOI 10.1073/pnas.0812347106
   Garbers C, 2015, CURR OPIN IMMUNOL, V34, P75, DOI 10.1016/j.coi.2015.02.008
   Geremia A, 2014, AUTOIMMUN REV, V13, P3, DOI 10.1016/j.autrev.2013.06.004
   Giuffrida P, 2019, CELLS-BASEL, V8, DOI 10.3390/cells8050397
   Giuffrida P, 2018, DIGEST DIS SCI, V63, P277, DOI 10.1007/s10620-017-4892-4
   Glehen O, 2003, HEPATO-GASTROENTEROL, V50, P670
   Glocker EO, 2009, NEW ENGL J MED, V361, P2033, DOI 10.1056/NEJMoa0907206
   Grant CR, 2015, AUTOIMMUN REV, V14, P105, DOI 10.1016/j.autrev.2014.10.012
   Grivennikov S, 2009, CANCER CELL, V15, P103, DOI 10.1016/j.ccr.2009.01.001
   Hunter CA, 2015, NAT IMMUNOL, V16, P448, DOI 10.1038/ni.3153
   Ito H, 2005, J GASTROENTEROL, V40, P32, DOI 10.1007/BF02990576
   Ito H, 2002, J GASTROENTEROL, V37, P56, DOI 10.1007/BF03326415
   Jin XL, 2010, GUT, V59, P186, DOI 10.1136/gut.2008.151175
   Jones GW, 2010, J IMMUNOL, V184, P2130, DOI 10.4049/jimmunol.0901528
   Jones SA, 2011, J CLIN INVEST, V121, P3375, DOI 10.1172/JCI57158
   Kawachi S, 2000, AM J PHYSIOL-GASTR L, V278, pG734, DOI 10.1152/ajpgi.2000.278.5.G734
   Kimizuka K, 2004, AM J TRANSPLANT, V4, P482, DOI 10.1111/j.1600-6143.2004.00368.x
   Kimura A, 2010, EUR J IMMUNOL, V40, P1830, DOI 10.1002/eji.201040391
   Kmiec Z, 2017, ADV MED SCI-POLAND, V62, P1, DOI 10.1016/j.advms.2016.09.001
   Kuhn KA, 2014, PLOS ONE, V9, DOI 10.1371/journal.pone.0114195
   Lin ZQ, 2003, J LEUKOCYTE BIOL, V73, P713, DOI 10.1189/jlb.0802397
   Liu L, 2017, J CROHNS COLITIS, V11, P737, DOI 10.1093/ecco-jcc/jjw219
   Liu TC, 2016, ANNU REV PATHOL-MECH, V11, P127, DOI 10.1146/annurev-pathol-012615-044152
   Mangan PR, 2006, NATURE, V441, P231, DOI 10.1038/nature04754
   Mann ER, 2016, GUT, V65, P256, DOI 10.1136/gutjnl-2014-307916
   Matsumoto S, 2010, J IMMUNOL, V184, P1543, DOI 10.4049/jimmunol.0801217
   McGovern DPB, 2015, GASTROENTEROLOGY, V149, P1163, DOI 10.1053/j.gastro.2015.08.001
   Mitsuiki N, 2019, IMMUNOL REV, V287, P33, DOI 10.1111/imr.12721
   Mitsuyama K, 2006, CYTOKINE GROWTH F R, V17, P451, DOI 10.1016/j.cytogfr.2006.09.003
   Mudter J, 2002, PATHOBIOLOGY, V70, P170, DOI 10.1159/000068150
   Neurath MF, 2014, NAT REV IMMUNOL, V14, P329, DOI 10.1038/nri3661
   Parisinos CA, 2018, GASTROENTEROLOGY, V155, P303, DOI 10.1053/j.gastro.2018.05.022
   Powell N, 2015, GASTROENTEROLOGY, V149, P456, DOI 10.1053/j.gastro.2015.04.017
   Reinisch W, 1999, AM J GASTROENTEROL, V94, P2156
   Rincon M, 2012, INT J BIOL SCI, V8, P1281, DOI 10.7150/ijbs.4874
   Rossi JF, 2015, CLIN CANCER RES, V21, P1248, DOI 10.1158/1078-0432.CCR-14-2291
   Rumbo M, 2005, FEBS J, V272, P444, DOI 10.1111/j.1742-4658.2004.04484.x
   Sanchez-Muñoz F, 2008, WORLD J GASTROENTERO, V14, P4280, DOI 10.3748/wjg.14.4280
   Singer II, 1996, GASTROENTEROLOGY, V111, P871, DOI 10.1016/S0016-5085(96)70055-0
   Starr R, 1997, NATURE, V387, P917, DOI 10.1038/43206
   Suschek CV, 2004, CURR MOL MED, V4, P763, DOI 10.2174/1566524043359908
   TILG H, 1994, BLOOD, V83, P113
   Xiao YT, 2016, CYTOKINE, V83, P189, DOI 10.1016/j.cyto.2016.04.012
   Yao X, 2014, PHARMACOL THERAPEUT, V141, P125, DOI 10.1016/j.pharmthera.2013.09.004
NR 61
TC 26
Z9 30
U1 4
U2 24
PU OXFORD UNIV PRESS
PI OXFORD
PA GREAT CLARENDON ST, OXFORD OX2 6DP, ENGLAND
SN 1873-9946
EI 1876-4479
J9 J CROHNS COLITIS
JI J. Crohns Colitis
PD JUN
PY 2020
VL 14
IS 6
BP 831
EP 840
DI 10.1093/ecco-jcc/jjz176
PG 10
WC Gastroenterology & Hepatology
WE Science Citation Index Expanded (SCI-EXPANDED)
SC Gastroenterology & Hepatology
GA NV4FC
UT WOS:000574278700013
PM 31679013
OA Green Published
DA 2024-01-22
ER

PT J
AU Azer, SA
   Azer, S
AF Azer, Samy A.
   Azer, Sarah
TI What can we learn from top-cited articles in inflammatory bowel disease?
   A bibliometric analysis and assessment of the level of evidence
SO BMJ OPEN
LA English
DT Article
DE inflammatory bowel disease (ibd); ulcerative colitis (uc); crohn's
   disease (cd); bibliometric analysis; top-cited articles; quality of
   evidence
ID GENOME-WIDE ASSOCIATION; IMPACT FACTOR JOURNALS; CROHNS-DISEASE;
   ULCERATIVE-COLITIS; COLORECTAL-CANCER; MAINTENANCE THERAPY;
   SUSCEPTIBILITY LOCI; MEDICAL-EDUCATION; ACADEMIC RANK; LONG-TERM
AB Background and objectives Despite increasing number of publications in inflammatory bowel disease (IBD), no bibliometric analysis has been conducted to evaluate the significance of highly cited articles. Our objectives were to identify the top-cited articles in IBD, assessing their characteristics and determining the quality of evidence provided by these articles.
   Design and outcome measures IBD and related terms were used in searching the Web of Science to identify English language articles. The 50 top-cited articles were analysed by year, journal impact factor (JIF), authorship, females in authorship, institute, country and grants received. The level of evidence was determined using the Oxford Centre for Evidence-Based Medicine guidelines.
   Results The number of citations varied from 871 to 3555 with a total of 74 638, and a median 1339.50 (IQR=587). No correlations were found between the number of citations and number of years since publication (r=0.042, p=0.771), JIF (r=0.186, p=0.196), number of authors (r=0.061, p=0.674), females in authorship (r=0.064, p=0.661), number of institutes (r=0.076, p=0.602), number of countries (r=0.101, p=0.483) or number of grants (r=-0.015, p=0.915). The first authors were from the USA (n=24), the UK (n=6), Germany (n=5), France (n=5), Belgium (n=3) and Canada (n=3). The levels of evidence were 12 articles at level 1b, 9 articles at level 3a and 15 articles at level 3b and fewer were at other levels.
   Conclusions Research papers represented 66% of articles. The majority of items have reasonably high levels of evidence, which may have contributed to the higher number of citations. The study also shows a gender gap in authorship in this area.
C1 [Azer, Samy A.] King Saud Univ, Coll Med, Riyadh, Saudi Arabia.
   [Azer, Sarah] Univ Melbourne, St Vincent Hosp, Melbourne, Vic, Australia.
C3 King Saud University; University of Melbourne; St Vincent's Hospital
   Melbourne
RP Azer, SA (通讯作者)，King Saud Univ, Coll Med, Riyadh, Saudi Arabia.
EM azer2000@optusnet.com.au
RI AZER, Professor Samy A/C-8485-2009
OI AZER, Professor Samy A/0000-0001-5638-3256
FU College of Medicine, Research Center Deanship of Scientific Research,
   King Saud University, Riyadh, Saudi Arabia
FX This work was funded by the College of Medicine, Research Center
   Deanship of Scientific Research, King Saud University, Riyadh, Saudi
   Arabia.
CR Abraham C, 2009, NEW ENGL J MED, V361, P2066, DOI 10.1056/NEJMra0804647
   García-Aroca MA, 2017, ANESTH ANALG, V124, P1886, DOI 10.1213/ANE.0000000000002058
   Azer SA, 2016, J POSTGRAD MED, V62, P32, DOI 10.4103/0022-3859.173202
   Azer SA, 2017, J DENT EDUC, V81, P458, DOI 10.21815/JDE.016.011
   Azer SA, 2017, WORLD J GASTROENTERO, V23, P1676, DOI 10.3748/wjg.v23.i9.1676
   Azer SA, 2016, J CONTIN EDUC HEALTH, V36, pS32, DOI 10.1097/CEH.0000000000000085
   Azer SA, 2015, ACAD MED, V90, P1147, DOI 10.1097/ACM.0000000000000780
   Azer SA, 2013, EUR J GASTROEN HEPAT, V25, P271, DOI 10.1097/MEG.0b013e32835b5803
   Baert F, 2003, NEW ENGL J MED, V348, P601, DOI 10.1056/NEJMoa020888
   Barrett JC, 2008, NAT GENET, V40, P955, DOI 10.1038/ng.175
   BEST WR, 1976, GASTROENTEROLOGY, V70, P439
   Börner K, 2004, P NATL ACAD SCI USA, V101, P5266, DOI 10.1073/pnas.0307625100
   Bouma G, 2003, NAT REV IMMUNOL, V3, P521, DOI 10.1038/nri1132
   Cheng KL, 2017, J ORAL MAXIL SURG, V75, P1313, DOI 10.1016/j.joms.2017.03.043
   Colombel JF, 2010, NEW ENGL J MED, V362, P1383, DOI 10.1056/NEJMoa0904492
   Colombel JF, 2007, GASTROENTEROLOGY, V132, P52, DOI 10.1053/j.gastro.2006.11.041
   Connelly TM, 2016, EXPERT REV GASTROENT, V10, P1187, DOI 10.1080/17474124.2016.1216786
   COOPER HS, 1993, LAB INVEST, V69, P238
   Crohn BB, 2000, MT SINAI J MED, V67, P263
   D'Antiga L, 2015, J PEDIATR GASTR NUTR, V61, P176, DOI 10.1097/MPG.0000000000000822
   Diamond SJ, 2016, ACAD MED, V91, P1158, DOI 10.1097/ACM.0000000000001219
   Duerr RH, 2006, SCIENCE, V314, P1461, DOI 10.1126/science.1135245
   Eaden JA, 2001, GUT, V48, P526, DOI 10.1136/gut.48.4.526
   EKBOM A, 1990, NEW ENGL J MED, V323, P1228, DOI 10.1056/NEJM199011013231802
   ELSON CO, 1995, GASTROENTEROLOGY, V109, P1344, DOI 10.1016/0016-5085(95)90599-5
   Falagas ME, 2010, INTERN MED J, V40, P587, DOI 10.1111/j.1445-5994.2010.02247.x
   Fiocchi C, 1998, GASTROENTEROLOGY, V115, P182, DOI 10.1016/S0016-5085(98)70381-6
   Frank DN, 2007, P NATL ACAD SCI USA, V104, P13780, DOI 10.1073/pnas.0706625104
   Franke A, 2010, NAT GENET, V42, P1118, DOI 10.1038/ng.717
   Fujino S, 2003, GUT, V52, P65, DOI 10.1136/gut.52.1.65
   Fuss IJ, 1996, J IMMUNOL, V157, P1261
   Garfield E, 1996, BRIT MED J, V313, P411, DOI 10.1136/bmj.313.7054.411
   GREENSTEIN AJ, 1976, MEDICINE, V55, P401, DOI 10.1097/00005792-197609000-00004
   Hampe J, 2007, NAT GENET, V39, P207, DOI 10.1038/ng1954
   Hanauer SB, 2002, LANCET, V359, P1541, DOI 10.1016/S0140-6736(02)08512-4
   HARVEY RF, 1980, LANCET, V1, P514
   Hugot JP, 2001, NATURE, V411, P599, DOI 10.1038/35079107
   Jagsi R, 2006, NEW ENGL J MED, V355, P281, DOI 10.1056/NEJMsa053910
   Jones AW, 2004, J ANAL TOXICOL, V28, P541, DOI 10.1093/jat/28.7.541
   Jostins L, 2012, NATURE, V491, P119, DOI 10.1038/nature11582
   KUHN R, 1993, CELL, V75, P263, DOI 10.1016/0092-8674(93)80068-P
   Kulkarni AV, 2009, JAMA-J AM MED ASSOC, V302, P1092, DOI 10.1001/jama.2009.1307
   Lauer MS, 2015, CIRC RES, V117, P239, DOI 10.1161/CIRCRESAHA.115.306830
   LICHTIGER S, 1994, NEW ENGL J MED, V330, P1841, DOI 10.1056/NEJM199406303302601
   Loftus EV, 2004, GASTROENTEROLOGY, V126, P1504, DOI 10.1053/j.gastro.2004.01.063
   Long MT, 2015, GASTROINTEST ENDOSC, V81, P1440, DOI 10.1016/j.gie.2015.01.032
   MacMaster FP, 2017, ACAD PSYCHIATR, V41, P452, DOI 10.1007/s40596-016-0656-2
   Manichanh C, 2006, GUT, V55, P205, DOI 10.1136/gut.2005.073817
   Milone Michael T, 2016, Am J Orthop (Belle Mead NJ), V45, pE119
   Molodecky NA, 2012, GASTROENTEROLOGY, V142, P46, DOI 10.1053/j.gastro.2011.10.001
   Mu YP, 2012, NEURAL REGEN RES, V7, P2632, DOI 10.3969/j.issn.1673-5374.2012.33.009
   Nicholson JM, 2012, NATURE, V492, P34, DOI 10.1038/492034a
   Ogura Y, 2001, NATURE, V411, P603, DOI 10.1038/35079114
   OKAYASU I, 1990, GASTROENTEROLOGY, V98, P694, DOI 10.1016/0016-5085(90)90290-H
   Oxford Centre for Evidence-based Medicine, 2009, LEVELS EVIDENCE
   Patsopoulos NA, 2006, BMJ-BRIT MED J, V332, P1061, DOI 10.1136/bmj.38768.420139.80
   Podolsky DK, 2002, NEW ENGL J MED, V347, P417, DOI 10.1056/NEJMra0804647
   Powell AGMT, 2018, WORLD J SURG, V42, P2745, DOI 10.1007/s00268-018-4579-9
   PRESENT DH, 1980, NEW ENGL J MED, V302, P981, DOI 10.1056/NEJM198005013021801
   Present DH, 1999, NEW ENGL J MED, V340, P1398, DOI 10.1056/NEJM199905063401804
   RIDDELL RH, 1983, HUM PATHOL, V14, P931, DOI 10.1016/S0046-8177(83)80175-0
   Rioux JD, 2007, NAT GENET, V39, P596, DOI 10.1038/ng2032
   Royle P, 2013, SYST REV-LONDON, V2, DOI 10.1186/2046-4053-2-74
   Rutgeerts P, 2005, NEW ENGL J MED, V353, P2462, DOI 10.1056/NEJMoa050516
   RUTGEERTS P, 1990, GASTROENTEROLOGY, V99, P956, DOI 10.1016/0016-5085(90)90613-6
   SADLACK B, 1993, CELL, V75, P253, DOI 10.1016/0092-8674(93)80067-O
   Sands BE, 2004, NEW ENGL J MED, V350, P876, DOI 10.1056/NEJMoa030815
   Sartor RB, 2008, GASTROENTEROLOGY, V134, P577, DOI 10.1053/j.gastro.2007.11.059
   Satsangi J, 2006, GUT, V55, P749, DOI 10.1136/gut.2005.082909
   SCHROEDER KW, 1987, NEW ENGL J MED, V317, P1625, DOI 10.1056/NEJM198712243172603
   Shanahan DR, 2016, PEERJ, V4, DOI 10.7717/peerj.1887
   Silverberg MS, 2005, CAN J GASTROENTEROL, V19, p5A, DOI 10.1155/2005/269076
   Sinatra R, 2015, NAT PHYS, V11, P791, DOI 10.1038/nphys3494
   Sokol H, 2008, P NATL ACAD SCI USA, V105, P16731, DOI 10.1073/pnas.0804812105
   SUMMERS RW, 1979, GASTROENTEROLOGY, V77, P847
   Susarla HK, 2017, J DENT EDUC, V81, P427, DOI 10.21815/JDE.016.006
   Swidsinski A, 2002, GASTROENTEROLOGY, V122, P44, DOI 10.1053/gast.2002.30294
   Tanner-Smith EE, 2016, J CLIN EPIDEMIOL, V75, P119, DOI 10.1016/j.jclinepi.2016.01.028
   Targan SR, 1997, NEW ENGL J MED, V337, P1029, DOI 10.1056/NEJM199710093371502
   TRUELOVE SC, 1955, BRIT MED J, V2, P1041, DOI 10.1136/bmj.2.4947.1041
   Van Noorden R, 2014, NATURE, V514, P550, DOI 10.1038/514550a
   VANDULLEMEN HM, 1995, GASTROENTEROLOGY, V109, P129, DOI 10.1016/0016-5085(95)90277-5
   Wilks S., 1859, MED TIMES GAZ, V2, P264
   Wren JD, 2017, NUCLEIC ACIDS RES, V45, P3627, DOI 10.1093/nar/gkx182
   Xavier RJ, 2007, NATURE, V448, P427, DOI 10.1038/nature06005
   Yi FX, 2013, NEURAL REGEN RES, V8, P1431, DOI 10.3969/j.issn.1673-5374.2013.15.011
NR 86
TC 12
Z9 12
U1 0
U2 11
PU BMJ PUBLISHING GROUP
PI LONDON
PA BRITISH MED ASSOC HOUSE, TAVISTOCK SQUARE, LONDON WC1H 9JR, ENGLAND
SN 2044-6055
J9 BMJ OPEN
JI BMJ Open
PD SEP
PY 2018
VL 8
IS 7
AR e021233
DI 10.1136/bmjopen-2017-021233
PG 13
WC Medicine, General & Internal
WE Science Citation Index Expanded (SCI-EXPANDED)
SC General & Internal Medicine
GA GV5YI
UT WOS:000446181900114
PM 30002009
OA Green Published, gold
DA 2024-01-22
ER

PT J
AU Lew, D
   Yoon, SM
   Yan, XF
   Robbins, L
   Haritunians, T
   Liu, ZQ
   Li, DL
   McGovern, DPB
AF Lew, Daniel
   Yoon, Soon Man
   Yan, Xiaofei
   Robbins, Lori
   Haritunians, Talin
   Liu, Zhenqiu
   Li, Dalin
   McGovern, Dermot P. B.
TI Genetic associations with adverse events from anti-tumor necrosis factor
   therapy in inflammatory bowel disease patients
SO WORLD JOURNAL OF GASTROENTEROLOGY
LA English
DT Article
DE Genetic associations; Inflammatory bowel disease; Anti-tumor necrosis
   factor; Adverse events
ID CROHNS-DISEASE; ULCERATIVE-COLITIS; INFLIXIMAB; RISK; MICE; POPULATION;
   CHILDREN; MARKERS; ALPHA; TERM
AB AIM
   To study the type and frequency of adverse events associated with anti-tumor necrosis factor (TNF) therapy and evaluate for any serologic and genetic associations.
   METHODS
   This study was a retrospective review of patients attending the inflammatory bowel disease (IBD) centers at Cedars-Sinai IBD Center from 2005-2016. Adverse events were identified via chart review. IBD serologies were measured by ELISA. DNA samples were genotyped at Cedars-Sinai using Illumina Infinium Immunochipv1 array per manufacturer's protocol. SNPs underwent methodological review and were evaluated using several SNP statistic parameters to ensure optimal allele-calling. Standard and rigorous QC criteria were applied to the genetic data, which was generated using immunochip. Genetic association was assessed by logistic regression after correcting for population structure.
   RESULTS
   Altogether we identified 1258 IBD subjects exposed to anti-TNF agents in whom Immunochip data were available. 269/1258 patients (21%) were found to have adverse events to an anti-TNF-alpha agent that required the therapy to be discontinued. 25% of women compared to 17% of men experienced an adverse event. All adverse events resolved after discontinuing the anti-TNF agent. In total: n = 66 (5%) infusion reactions; n = 49 (4%) allergic/serum sickness reactions; n = 19 (1.5%) lupus-like reactions, n = 52 (4%) rash, n = 18 (1.4%) infections. In Crohn's disease, IgA ASCA (p = 0.04) and IgG-ASCA (p = 0.02) levels were also lower in patients with any adverse events, and anti-I2 level in ulcerative colitis was significantly associated with infusion reactions (p = 0.008). The logistic regression/human annotation and network analyses performed on the Immunochip data implicated the following five signaling pathways: JAK-STAT (Janus Kinase-signal transducer and activator of transcription), measles, IBD, cytokine-cytokine receptor interaction, and toxoplasmosis for any adverse event.
   CONCLUSION
   Our study shows 1 in 5 IBD patients experience an adverse event to anti-TNF therapy with novel serologic, genetic, and pathways associations.
C1 [Lew, Daniel] Cedars Sinai Med Ctr, Dept Med, Los Angeles, CA 90048 USA.
   [Yoon, Soon Man; Yan, Xiaofei; Haritunians, Talin; Liu, Zhenqiu; Li, Dalin; McGovern, Dermot P. B.] Cedars Sinai Med Ctr, F Widjaja Fdn Inflammatory Bowel & Immunobiol Res, Los Angeles, CA 90048 USA.
   [Robbins, Lori] Cedars Sinai Med Ctr, Dept Gastroenterol, Los Angeles, CA 90048 USA.
C3 Cedars Sinai Medical Center; Cedars Sinai Medical Center; Cedars Sinai
   Medical Center
RP McGovern, DPB (通讯作者)，Cedars Sinai Med Ctr, F Widjaja Fdn Inflammatory Bowel & Immunobiol Res, Los Angeles, CA 90048 USA.
EM dermot.mcgovern@cshs.org
RI Haritunians, Talin/AAG-2063-2021; Li, Dalin/F-4266-2011
OI Haritunians, Talin/0000-0002-9005-7750; 
FU NCATS NIH HHS [UL1 TR001881] Funding Source: Medline; NIDDK NIH HHS [P01
   DK046763, U01 DK062413] Funding Source: Medline
CR Ahmad T, 2006, WORLD J GASTROENTERO, V12, P3628, DOI 10.3748/wjg.v12.i23.3628
   [Anonymous], 2002, REM INFL 4 INJ PACK
   Antoni C, 2002, CLIN EXP RHEUMATOL, V20, pS152
   Ashley SE, 2017, CLIN EXP ALLERGY, V47, P1032, DOI 10.1111/cea.12942
   Baert F, 2003, NEW ENGL J MED, V348, P601, DOI 10.1056/NEJMoa020888
   BEGAUD B, 1985, THERAPIE, V40, P111
   Beigel F, 2011, INFLAMM BOWEL DIS, V17, P91, DOI 10.1002/ibd.21362
   Cohen RD, 2012, INFLAMM BOWEL DIS, V18, P10, DOI 10.1002/ibd.21707
   Colombel JF, 2004, GASTROENTEROLOGY, V126, P19, DOI 10.1053/j.gastro.2003.10.047
   Dignass A, 2012, J CROHNS COLITIS, V6, P991, DOI 10.1016/j.crohns.2012.09.002
   Grove ML, 2013, PLOS ONE, V8, DOI 10.1371/journal.pone.0068095
   Haritunians T, 2011, GUT, V60, P1060, DOI 10.1136/gut.2010.227256
   Hulur I, 2015, BMC GENOMICS, V16, DOI 10.1186/s12864-015-1292-z
   Khor B, 2011, NATURE, V474, P307, DOI 10.1038/nature10209
   Kontoyiannis D, 1999, IMMUNITY, V10, P387, DOI 10.1016/S1074-7613(00)80038-2
   Kugathasan S, 2002, AM J GASTROENTEROL, V97, P1408, DOI 10.1016/S0002-9270(02)04140-0
   Kuna AT, 2013, BIOCHEM MEDICA, V23, P28, DOI 10.11613/BM.2013.006
   Lichtenstein L, 2015, J CROHNS COLITIS, V9, P806, DOI 10.1093/ecco-jcc/jjv096
   Liu Y, 2016, J ASTHMA, V53, P567, DOI 10.3109/02770903.2015.1108437
   Mow WS, 2004, GASTROENTEROLOGY, V126, P414, DOI 10.1053/j.gastro.2003.11.015
   Neurath MF, 1997, EUR J IMMUNOL, V27, P1743, DOI 10.1002/eji.1830270722
   Ordás I, 2012, CLIN GASTROENTEROL H, V10, P1079, DOI 10.1016/j.cgh.2012.06.032
   Purcell S, 2007, AM J HUM GENET, V81, P559, DOI 10.1086/519795
   Roussomoustakaki M, 1997, GASTROENTEROLOGY, V112, P1845, DOI 10.1053/gast.1997.v112.pm9178675
   Rutgeerts P, 2005, NEW ENGL J MED, V353, P2462, DOI 10.1056/NEJMoa050516
   Saveanu L, 2005, NAT IMMUNOL, V6, P689, DOI 10.1038/ni1208
   Scheinfeld Noah, 2005, Expert Opin Drug Saf, V4, P637, DOI 10.1517/14740338.4.4.637
   Seto Y, 2003, J IMMUNOL, V170, P1077, DOI 10.4049/jimmunol.170.2.1077
   Siegel CA, 2006, CLIN GASTROENTEROL H, V4, P1017, DOI 10.1016/j.cgh.2006.05.020
   Siegel Corey A, 2009, Therap Adv Gastroenterol, V2, P245, DOI 10.1177/1756283X09336364
   Stokkers PCF, 1999, GUT, V45, P395, DOI 10.1136/gut.45.3.395
   Takahashi S, 2016, SCI REP-UK, V6, DOI 10.1038/srep37531
   Targan SR, 1997, NEW ENGL J MED, V337, P1029, DOI 10.1056/NEJM199710093371502
   Wapenaar MC, 2008, GUT, V57, P463, DOI 10.1136/gut.2007.133132
   Yang SK, 2014, NAT GENET, V46, P1017, DOI 10.1038/ng.3060
   Yoon SM, 2017, INFLAMM BOWEL DIS, V23, P382, DOI 10.1097/MIB.0000000000001150
   Zhang YQ, 2013, CELL CYCLE, V12, P2817, DOI 10.4161/cc.25882
NR 37
TC 6
Z9 7
U1 0
U2 6
PU BAISHIDENG PUBLISHING GROUP INC
PI PLEASANTON
PA 8226 REGENCY DR, PLEASANTON, CA 94588 USA
SN 1007-9327
EI 2219-2840
J9 WORLD J GASTROENTERO
JI World J. Gastroenterol.
PD OCT 28
PY 2017
VL 23
IS 40
BP 7265
EP 7273
DI 10.3748/wjg.v23.i40.7265
PG 9
WC Gastroenterology & Hepatology
WE Science Citation Index Expanded (SCI-EXPANDED)
SC Gastroenterology & Hepatology
GA FK9MH
UT WOS:000413834800007
PM 29142473
OA Green Submitted, Green Published, hybrid
DA 2024-01-22
ER

PT J
AU Krajcovicova, A
   Hlavaty, T
   Killinger, Z
   Miznerova, E
   Toth, J
   Letkovsky, J
   Nevidanska, M
   Cierny, D
   Koller, T
   Zelinkova, Z
   Huorka, M
   Payer, J
AF Krajcovicova, Anna
   Hlavaty, Tibor
   Killinger, Zdenko
   Miznerova, Ema
   Toth, Jozef
   Letkovsky, Juraj
   Nevidanska, Monika
   Cierny, Daniel
   Koller, Tomas
   Zelinkova, Zuzana
   Huorka, Martin
   Payer, Juraj
TI Combination therapy with an immunomodulator and anti-INFa agent improves
   bone mineral density in IBD patients
SO JOURNAL OF CROHNS & COLITIS
LA English
DT Article
DE lmmunosuppressive therapy; Crohn's disease; Ulcerative colitis;
   Osteoporosis
ID INFLAMMATORY-BOWEL-DISEASE; CROHNS-DISEASE; RISK-FACTORS; FRACTURE RISK;
   OSTEOPOROSIS; INFLIXIMAB; MANIFESTATIONS; PREVALENCE; MANAGEMENT;
   DIAGNOSIS
AB Objective: There is a high prevalence of low bone mineral density (BMD) among patients with inflammatory bowel disease (IBD) although there is a lack of clinical data on the impact of IBD specific medications and recommended vitamin D (VD) and calcium (Ca) supplements on it.
   Design: The cohort consisted of 150 IBD patients. The average change in BMD at the lumbar spine per year (Delta BMDL/year) was calculated and the impact of clinical characteristics, medications and VD and Ca supplements was analysed.
   Results: The prevalence of osteopenia was 69/150 (46%) and osteoporosis was identified in 15/150 (10%) patients at baseline. The presence of osteoporosis was associated with the disease duration OR = 1.07 per year of disease duration (95% Cl = 1.01-1.14), p = 0.03. The average Delta BMDL/year was 0.010 g/cm(2)/year. Among patients with no IS the Delta BMDL/year was 0.001 +/- 0.010 g/cm(2)/year, with AZA 0.001 +/- 0.013 g/cm(2)/year, with anti-TNF alpha 0.003 +/- 0.006 g/cm(2)/year and with COMBO 0.027 +/- 0.004 g/cm(2)/year; p <0.05 COMBO vs any other subgroup. Delta BMDL/year among patients treated with CS was -0.031 +/- 0.012 g/cm(2)/year versus CS free patients 0.013 +/- 0.004 g/cm(2)/year; p < 0.001. There was no effect of VD/Ca supplementation on BMDL.
   Conclusions: The prevalence of low BMD was 55%. Duration of disease was the only independent predictor of low BMD. The BMDL was reduced by high cumulative dose of CS and improved by combined anti-TNF alpha/AZA therapy. The supplementation with recommended doses of VD and Ca had no effect on BMDL. (C) 2014 European Crohn's and Colitis Organisation. Published by Elsevier B.V. All rights reserved.
C1 [Krajcovicova, Anna; Hlavaty, Tibor; Miznerova, Ema; Toth, Jozef; Letkovsky, Juraj; Nevidanska, Monika; Koller, Tomas; Zelinkova, Zuzana; Huorka, Martin] Univ Hosp Bratislava, Gastroenterol & Hepatol Unit, SK-82606 Bratislava, Slovakia.
   [Killinger, Zdenko; Cierny, Daniel; Payer, Juraj] Univ Hosp Bratislava, Osteoctr, SK-82606 Bratislava, Slovakia.
C3 Slovak Medical University Bratislava; Slovak Medical University
   Bratislava
RP Krajcovicova, A (通讯作者)，Univ Hosp Bratislava, Dept Internal Med 5, Gastroenterol Unit, Ruzinovska 6, SK-82606 Bratislava, Slovakia.
EM krajann@hotmail.com
RI Koller, Tomas/C-5680-2015; Payer, Juraj/AAG-1606-2019; Koller,
   Tomas/Q-5003-2019; Toth, Jozef/C-9087-2018; Hlavaty, Tibor/A-3825-2013
OI Koller, Tomas/0000-0001-7418-0073; Koller, Tomas/0000-0001-7418-0073;
   Hlavaty, Tibor/0000-0003-2555-9081
FU Ministry of Health of Slovak Republic [2007/19-UK-02]; Slovak Grant
   Agency APVV [APVV-0672-11]
FX This work was supported by the Ministry of Health of Slovak Republic
   (2007/19-UK-02) and by the Slovak Grant Agency APVV (APVV-0672-11).
CR Abreu MT, 2006, J CLIN GASTROENTEROL, V40, P55, DOI 10.1097/01.mcg.0000190762.80615.d4
   Bernstein CN, 2000, ANN INTERN MED, V133, P795, DOI 10.7326/0003-4819-133-10-200011210-00012
   Bernstein CN, 2003, GASTROENTEROLOGY, V124, P795, DOI 10.1053/gast.2003.50106
   Bernstein M, 2005, AM J GASTROENTEROL, V100, P2031, DOI 10.1111/j.1572-0241.2005.50219.x
   Boubaker J, 2003, GASTROEN CLIN BIOL, V27, P901
   Boyce Brendan F, 2007, Curr Osteoporos Rep, V5, P98
   Caprilli R, 2006, GUT, V55, DOI 10.1136/gut.2005.081950c
   Colombel JF, 2010, NEW ENGL J MED, V362, P1383, DOI 10.1056/NEJMoa0904492
   Ezzat Y, 2010, INT J RHEUM DIS, V13, P259, DOI 10.1111/j.1756-185X.2010.01542.x
   Frei P, 2006, DIGESTION, V73, P40, DOI 10.1159/000092013
   Geraci A, 2011, ENDOCRINOL STUD, V1, pe3
   Ghishan FK, 2011, AM J PHYSIOL-GASTR L, V300, pG191, DOI 10.1152/ajpgi.00496.2010
   Habtezion A, 2002, INFLAMM BOWEL DIS, V8, P87, DOI 10.1097/00054725-200203000-00003
   Hofbauer LC, 2009, MOL ENDOCRINOL, V23, P1525, DOI 10.1210/me.2009-0069
   Jorgensen SP, 2010, ALIMENT PHARM THER, V32, P377, DOI 10.1111/j.1365-2036.2010.04355.x
   Kanis JA, 2013, OSTEOPOROSIS INT, V24, P23, DOI 10.1007/s00198-012-2074-y
   KANIS JA, 1994, OSTEOPOROSIS INT, V4, P368, DOI 10.1007/BF01622200
   Katz Seymour, 2010, Gastroenterol Hepatol (N Y), V6, P506
   Khan N, 2013, J CLIN ENDOCR METAB, V98, P2368, DOI 10.1210/jc.2013-1332
   Kimble RB, 1997, J BONE MINER RES, V12, P935, DOI 10.1359/jbmr.1997.12.6.935
   Larsen S, 2010, ANN MED, V42, P97, DOI 10.3109/07853890903559724
   Leventis P, 2009, SCAND J RHEUMATOL, V38, P149, DOI 10.1080/03009740802419081
   Loftus EV, 2002, GASTROENTEROLOGY, V123, P468, DOI 10.1053/gast.2002.34779
   Melek J, 2014, CLIN GASTROENTEROL H, V12, P32, DOI 10.1016/j.cgh.2013.08.024
   Miznerova E, 2012, BRATISL LEK LISTY, V114, P439
   Paganelli M, 2007, INFLAMM BOWEL DIS, V13, P416, DOI 10.1002/ibd.20039
   Reffitt DM, 2003, EUR J GASTROEN HEPAT, V15, P1267, DOI 10.1097/00042737-200312000-00003
   Schoon EJ, 2000, SCAND J GASTROENTERO, V35, P43
   Silverberg MS, 2005, CAN J GASTROENTEROL, V19, p5A, DOI 10.1155/2005/269076
   Rodríguez-Reyna TS, 2009, WORLD J GASTROENTERO, V15, P5517, DOI 10.3748/wjg.15.5517
   Van Assche G, 2010, J CROHNS COLITIS, V4, P63, DOI 10.1016/j.crohns.2009.09.009
NR 31
TC 20
Z9 22
U1 1
U2 7
PU OXFORD UNIV PRESS
PI OXFORD
PA GREAT CLARENDON ST, OXFORD OX2 6DP, ENGLAND
SN 1873-9946
EI 1876-4479
J9 J CROHNS COLITIS
JI J. Crohns Colitis
PD DEC 1
PY 2014
VL 8
IS 12
BP 1693
EP 1701
DI 10.1016/j.crohns.2014.08.004
PG 9
WC Gastroenterology & Hepatology
WE Science Citation Index Expanded (SCI-EXPANDED)
SC Gastroenterology & Hepatology
GA AX6FX
UT WOS:000347019600015
PM 25175812
OA Bronze
[truncated: 3,447,884 more chars]
