# Supplementary material for: Worldwide research trends in Crohn’s disease treatment over the past 2 decades: a bibliometric analysis
Source: Front Pharmacol. 2024 Oct 8;15:1441785. doi: 10.3389/fphar.2024.1441785 (PMC11493645; doi:10.3389/fphar.2024.1441785)
Supplement: Supplementary file 2 [file DataSheet2.zip › raw data 2/download_29.txt]

FN Clarivate Analytics Web of Science
VR 1.0
PT J
AU Frountzas, M
   Karanikki, E
   Toutouza, O
   Sotirakis, D
   Schizas, D
   Theofilis, P
   Tousoulis, D
   Toutouzas, KG
AF Frountzas, Maximos
   Karanikki, Eva
   Toutouza, Orsalia
   Sotirakis, Demosthenis
   Schizas, Dimitrios
   Theofilis, Panagiotis
   Tousoulis, Dimitris
   Toutouzas, Konstantinos G.
TI Exploring the Impact of Cyanidin-3-Glucoside on Inflammatory Bowel
   Diseases: Investigating New Mechanisms for Emerging Interventions
SO INTERNATIONAL JOURNAL OF MOLECULAR SCIENCES
LA English
DT Review
DE C3G; anthocyanin; IBD; ulcerative colitis; Crohn's disease
ID NF-KAPPA-B; INTESTINAL EPITHELIAL-CELLS; ANTIBIOTIC-ASSOCIATED DIARRHEA;
   ULCERATIVE-COLITIS; OXIDATIVE STRESS; FLAVONOID INTAKE; GUT MICROBIOTA;
   CYANIDIN 3-GLUCOSIDE; INSULIN-RESISTANCE; GENE-EXPRESSION
AB Cyanidin-3-O-glucoside (C3G), the most widely distributed anthocyanin (ACN) in edible fruits, has been proposed for several bioactivities, including anti-inflammatory, neuro-protective, antimicrobial, anti-viral, anti-thrombotic and epigenetic actions. However, habitual intake of ACNs and C3G may vary widely among populations, regions, and seasons, among individuals with different education and financial status. The main point of C3G absorption occurs in the small and large bowel. Therefore, it has been supposed that the treating properties of C3G might affect inflammatory bowel diseases (IBD), such as ulcerative colitis (UC) and Crohn's disease (CD). IBDs develop through complex inflammatory pathways and sometimes may be resistant to conventional treatment strategies. C3G presents antioxidative, anti-inflammatory, cytoprotective, and antimicrobial effects useful for IBD management. In particular, different studies have demonstrated that C3G inhibits NF-?B pathway activation. In addition, C3G activates the Nrf2 pathway. On the other hand, it modulates the expression of antioxidant enzymes and cytoprotective proteins, such as NAD(P)H, superoxide dismutase, heme-oxygenase (HO-1), thioredoxin, quinone reductase-oxide 1 (NQO1), catalase, glutathione S-transferase and glutathione peroxidase. Interferon I and II pathways are downregulated by C3G inhibiting interferon-mediating inflammatory cascades. Moreover, C3G reduces reactive species and pro-inflammatory cytokines, such as C reactive protein, interferon-?, tumor necrosis factor-a, interleukin (IL)-5, IL-9, IL-10, IL-12p70, and IL-17A in UC and CD patients. Finally, C3G modulates gut microbiota by inducing an increase in beneficial gut bacteria and increasing microbial abundances, thus mitigating dysbiosis. Thus, C3G presents activities that may have potential therapeutic and protective actions against IBD. Still, in the future, clinical trials should be designed to investigate the bioavailability of C3G in IBD patients and the proper therapeutic doses through different sources, aiming to the standardization of the exact clinical outcome and efficacy of C3G.
C1 [Frountzas, Maximos; Sotirakis, Demosthenis; Toutouzas, Konstantinos G.] Natl & Kapodistrian Univ Athens, Hippocration Gen Hosp, Sch Med, Propaedeut Dept Surg 1, Athens 11527, Greece.
   [Karanikki, Eva] Hippocration Gen Hosp, Dept Clin Nutr, Athens 11527, Greece.
   [Toutouza, Orsalia] Imperial Coll London, Sch Med, London SW7 2AZ, England.
   [Schizas, Dimitrios] Natl & Kapodistrian Univ Athens, Laikon Gen Hosp, Sch Med, Dept Surg 1, Athens 11527, Greece.
   [Theofilis, Panagiotis; Tousoulis, Dimitris] Univ Athens, Hippocration Gen Hosp, Cardiol Dept 1, Med Sch, Athens 11527, Greece.
C3 Athens Medical School; National & Kapodistrian University of Athens;
   Imperial College London; National & Kapodistrian University of Athens;
   Laiko General Hospital; Athens Medical School; National & Kapodistrian
   University of Athens
RP Toutouzas, KG (通讯作者)，Natl & Kapodistrian Univ Athens, Hippocration Gen Hosp, Sch Med, Propaedeut Dept Surg 1, Athens 11527, Greece.
EM karanikki.eva@gmail.com; tousur@hotmail.com
OI Sotirakis, Dimosthenis/0009-0006-0702-8577; Theofilis,
   Panagiotis/0000-0001-9260-6306; Schizas, Dimitrios/0000-0002-7046-0112
CR Acquaviva R, 2003, CELL BIOL TOXICOL, V19, P243, DOI 10.1023/B:CBTO.0000003974.27349.4e
   Aggeletopoulou I, 2023, AM J PATHOL, V193, P656, DOI 10.1016/j.ajpath.2023.02.004
   Ajiboye TO, 2017, MICROBIOLOGYOPEN, V6, DOI 10.1002/mbo3.472
   Akkarachiyasit S, 2010, INT J MOL SCI, V11, P3387, DOI 10.3390/ijms11093387
   Aloud BM, 2018, FOOD FUNCT, V9, P3466, DOI [10.1039/c8fo00730f, 10.1039/C8FO00730F]
   Andresen L, 2005, GUT, V54, P503, DOI 10.1136/gut.2003.034165
   Arisawa T, 2008, HEPATO-GASTROENTEROL, V55, P394
   Asano K, 2015, NAT COMMUN, V6, DOI 10.1038/ncomms8802
   Bashllari R, 2023, ARCH PHYSIOL BIOCHEM, V129, P379, DOI 10.1080/13813455.2020.1828480
   Baumgart DC, 2007, LANCET, V369, P1627, DOI 10.1016/S0140-6736(07)60750-8
   Bernotti S, 2003, AM J PHYSIOL-GASTR L, V285, pG898, DOI 10.1152/ajpgi.00042.2003
   Björk C, 2016, NUTR METAB, V13, DOI 10.1186/s12986-016-0064-3
   Brennan K, 2019, FEBS J, V286, P523, DOI 10.1111/febs.14727
   Burri E, 2020, DIGESTION, V101, P2, DOI 10.1159/000504092
   Butterworth JR, 2009, DIGEST LIVER DIS, V41, P338, DOI 10.1016/j.dld.2009.01.011
   Cahyana Y, 2013, FOOD CHEM, V141, P2278, DOI 10.1016/j.foodchem.2013.05.026
   Carroll Matthew W, 2019, J Can Assoc Gastroenterol, V2, pS49, DOI 10.1093/jcag/gwy056
   Castilho PA, 2021, FOOD FUNCT, V12, P2644, DOI [10.1039/d0fo02927k, 10.1039/D0FO02927K]
   Chen M., 2018, INTERVENTIONAL INFLA
   Chen Y, 2023, BIOMED PHARMACOTHER, V157, DOI 10.1016/j.biopha.2022.114081
   Cheng Z, 2023, CRIT REV FOOD SCI, V63, P1629, DOI 10.1080/10408398.2021.1966381
   Cheynier V.G.C., 2012, Handbook of analysis of active compounds in functional foods, V1st, P379
   Chouraki V, 2011, ALIMENT PHARM THER, V33, P1133, DOI 10.1111/j.1365-2036.2011.04628.x
   Cosnes J, 2011, GASTROENTEROLOGY, V140, P1785, DOI 10.1053/j.gastro.2011.01.055
   Cremonini E, 2017, FOOD FUNCT, V8, P2915, DOI [10.1039/c7fo00625j, 10.1039/C7FO00625J]
   Cromer WE, 2011, WORLD J GASTROENTERO, V17, P578, DOI 10.3748/wjg.v17.i5.578
   Czank C, 2013, AM J CLIN NUTR, V97, P995, DOI 10.3945/ajcn.112.049247
   Dai C, 2023, INT IMMUNOPHARMACOL, V114, DOI 10.1016/j.intimp.2022.109545
   Daveri E, 2018, REDOX BIOL, V18, P16, DOI 10.1016/j.redox.2018.05.012
   Davinelli S, 2015, J AM COLL NUTR, V34, P28, DOI 10.1080/07315724.2015.1080108
   Debnath T, 2012, FOOD SCI BIOTECHNOL, V21, P1235, DOI 10.1007/s10068-012-0162-6
   Dereli BO, 2023, FOOD CHEM, V413, DOI 10.1016/j.foodchem.2023.135672
   Dheer R, 2016, INFECT IMMUN, V84, P798, DOI 10.1128/IAI.01374-15
   Dinkova-Kostova AT, 2008, MOL NUTR FOOD RES, V52, pS128, DOI 10.1002/mnfr.200700195
   Dixon LJ, 2015, INFLAMM BOWEL DIS, V21, P912, DOI 10.1097/MIB.0000000000000289
   Dvornikova KA, 2023, INT J MOL SCI, V24, DOI 10.3390/ijms24032425
   Edirisinghe I, 2011, BRIT J NUTR, V106, P913, DOI 10.1017/S0007114511001176
   Elinav E, 2011, CELL, V145, P745, DOI 10.1016/j.cell.2011.04.022
   Fang J, 2014, J AGR FOOD CHEM, V62, P3904, DOI 10.1021/jf405356b
   Fang ZZ, 2022, OXID MED CELL LONGEV, V2022, DOI 10.1155/2022/7340881
   Farzaei MH, 2014, J CHEM-NY, V2014, DOI 10.1155/2014/425965
   Felgines C, 2006, BRIT J NUTR, V95, P898, DOI 10.1079/BJN20061728
   Felgines C, 2010, BRIT J NUTR, V103, P1738, DOI 10.1017/S0007114510000061
   Feng J, 2019, J AGR FOOD CHEM, V67, P10432, DOI 10.1021/acs.jafc.9b04778
   Fernandes A, 2014, LANGMUIR, V30, P8516, DOI 10.1021/la501879w
   Fernandes I, 2013, FOOD CHEM, V141, P2923, DOI 10.1016/j.foodchem.2013.05.033
   Ferrari D, 2017, MEDIAT INFLAMM, V2017, DOI 10.1155/2017/3454023
   Ferrari D, 2016, TOXICOL LETT, V264, P51, DOI 10.1016/j.toxlet.2016.10.014
   Fiore E, 2019, MICROBIOL SPECTR, V7, DOI 10.1128/microbiolspec.GPP3-0053-2018
   Flamini R, 2015, J ANAL METHODS CHEM, V2015, DOI 10.1155/2015/350259
   Flynn S, 2019, SURG CLIN N AM, V99, P1051, DOI 10.1016/j.suc.2019.08.001
   Fratantonio D, 2015, TOXICOL LETT, V239, P152, DOI 10.1016/j.toxlet.2015.09.020
   Gan YR, 2020, J MED FOOD, V23, P90, DOI 10.1089/jmf.2019.4524
   Gowd V, 2019, FOOD RES INT, V120, P523, DOI 10.1016/j.foodres.2018.11.001
   Grosso G, 2017, EUR J NUTR, V56, P1409, DOI 10.1007/s00394-016-1187-z
   Guo HH, 2012, J NUTR BIOCHEM, V23, P349, DOI 10.1016/j.jnutbio.2010.12.013
   Guo M, 2019, FOOD FUNCT, V10, P6873, DOI 10.1039/c9fo00296k
   Halliwell B, 1996, ANNU REV NUTR, V16, P33, DOI 10.1146/annurev.nu.16.070196.000341
   Hansen Jonathan J, 2015, Curr Treat Options Gastroenterol, V13, P105, DOI 10.1007/s11938-014-0042-7
   Hanske L, 2013, BRIT J NUTR, V109, P1433, DOI 10.1017/S0007114512003376
   Hassellund SS, 2013, J HUM HYPERTENS, V27, P100, DOI 10.1038/jhh.2012.4
   Hayden MS, 2014, SEMIN IMMUNOL, V26, P253, DOI 10.1016/j.smim.2014.05.004
   Hempel S, 2012, JAMA-J AM MED ASSOC, V307, P1959, DOI 10.1001/jama.2012.3507
   Hidalgo J, 2014, Panminerva Med, V56, P1
   Hiemstra IH, 2014, IMMUNOLOGY, V142, P269, DOI 10.1111/imm.12251
   Higashiyama M, 2023, DIGESTION, V104, P74, DOI 10.1159/000527422
   Huang KM, 2022, AGRICULTURE-BASEL, V12, DOI 10.3390/agriculture12101719
   Johnson TO, 2023, WORLD J GASTROENTERO, V29, P310, DOI 10.3748/wjg.v29.i2.310
   Joshi R, 2005, FREE RADICAL RES, V39, P1163, DOI 10.1080/10715760500177880
   Jun S, 2016, BRIT J NUTR, V115, P480, DOI 10.1017/S0007114515004006
   Junt T, 2007, NATURE, V450, P110, DOI 10.1038/nature06287
   Kannan N, 2013, INT IMMUNOPHARMACOL, V16, P57, DOI 10.1016/j.intimp.2013.03.008
   Keppler K, 2005, BIOORGAN MED CHEM, V13, P5195, DOI 10.1016/j.bmc.2005.05.003
   Kim J, 2010, MUTAT RES-FUND MOL M, V690, P12, DOI 10.1016/j.mrfmmm.2009.09.007
   Knobloch TJ, 2016, CANCER PREV RES, V9, P159, DOI 10.1158/1940-6207.CAPR-15-0187
   Kosinska-Cagnazzo A, 2015, FOOD CHEM, V170, P288, DOI 10.1016/j.foodchem.2014.08.070
   Kuka M, 2014, ANN NY ACAD SCI, V1319, P38, DOI 10.1111/nyas.12387
   Kwee JK, 2016, ANTI-CANCER AGENT ME, V16, P832, DOI 10.2174/1871520616666151116124549
   Lakatos PL, 2008, EXPERT OPIN PHARMACO, V9, P741, DOI 10.1517/14656566.9.5.741
   Lakatos PL, 2006, WORLD J GASTROENTERO, V12, P6102, DOI 10.3748/wjg.v12.i38.6102
   Lane ER, 2017, J INFLAMM RES, V10, P63, DOI 10.2147/JIR.S116088
   Langhorst J, 2005, INFLAMM BOWEL DIS, V11, P287, DOI 10.1097/01.MIB.0000160771.71328.6c
   Lee JM, 2004, J BIOCHEM MOL BIOL, V37, P139
   Lee SG, 2014, J NUTR BIOCHEM, V25, P404, DOI 10.1016/j.jnutbio.2013.12.001
   Lee S, 2018, J NUTR, V148, P209, DOI 10.1093/jn/nxx027
   Lee YK, 2010, SCIENCE, V330, P1768, DOI 10.1126/science.1195568
   Leone V, 2013, J GASTROENTEROL, V48, P315, DOI 10.1007/s00535-013-0777-2
   Li QT, 2017, FRONT IMMUNOL, V8, DOI 10.3389/fimmu.2017.00669
   Liso M, 2022, ANTIOXIDANTS-BASEL, V11, DOI 10.3390/antiox11010138
   Liu JK., 2012, Clinical gastrointestinal endoscopy, V2, P243, DOI [10.1016/B978-1-4377-1529-3.00021-X, DOI 10.1016/B978-1-4377-1529-3.00021-X]
   Liu T, 2017, SIGNAL TRANSDUCT TAR, V2, DOI 10.1038/sigtrans.2017.23
   Lobo V, 2010, Pharmacogn Rev, V4, P118, DOI 10.4103/0973-7847.70902
   Loftus EV, 2004, GASTROENTEROLOGY, V126, P1504, DOI 10.1053/j.gastro.2004.01.063
   Lucas A, 2007, J NEUROIMMUNOL, V182, P195, DOI 10.1016/j.jneuroim.2006.09.011
   Machado APD, 2021, FOOD RES INT, V140, DOI 10.1016/j.foodres.2020.110018
   Makita S, 2007, J IMMUNOL, V178, P4937, DOI 10.4049/jimmunol.178.8.4937
   Martins ICVS, 2023, EUR J CLIN NUTR, V77, P316, DOI 10.1038/s41430-022-01175-6
   Min SW, 2010, INT IMMUNOPHARMACOL, V10, P959, DOI 10.1016/j.intimp.2010.05.009
   Miyazawa T, 1999, J AGR FOOD CHEM, V47, P1083, DOI 10.1021/jf9809582
   Morais CA, 2016, J NUTR BIOCHEM, V33, P1, DOI 10.1016/j.jnutbio.2015.11.008
   Myers JN, 2014, INFLAMM BOWEL DIS, V20, P1530, DOI 10.1097/MIB.0000000000000144
   Neveu V, 2010, DATABASE-OXFORD, DOI 10.1093/database/bap024
   Nishitani Y, 2004, SYST APPL MICROBIOL, V27, P109, DOI 10.1078/072320204322971033
   Niv Y, 2018, J CLIN GASTROENTEROL, V52, P45, DOI 10.1097/MCG.0000000000000720
   Olivas-Aguirre FJ, 2016, MOLECULES, V21, DOI 10.3390/molecules21091264
   Oliveira A, 2015, FOOD FUNCT, V6, P3444, DOI [10.1039/c5fo00799b, 10.1039/C5FO00799B]
   Onwude DI, 2020, PROCESSES, V8, DOI 10.3390/pr8111431
   Pasparakis M, 2008, MUCOSAL IMMUNOL, V1, pS54, DOI 10.1038/mi.2008.53
   Pereira SR, 2017, PLOS ONE, V12, DOI 10.1371/journal.pone.0174116
   Pérez-Torres I, 2021, INT J MOL SCI, V22, DOI 10.3390/ijms22041786
   Peterson JJ, 2015, NUTR REV, V73, P553, DOI 10.1093/nutrit/nuv008
   Phan ADT, 2015, FOOD CHEM, V171, P388, DOI 10.1016/j.foodchem.2014.08.118
   Piechota-Polanczyk A, 2014, N-S ARCH PHARMACOL, V387, P605, DOI 10.1007/s00210-014-0985-1
   Pimpao RC, 2015, BRIT J NUTR, V113, P454, DOI 10.1017/S0007114514003511
   Rahman S, 2021, INFLAMMOPHARMACOLOGY, V29, P907, DOI 10.1007/s10787-021-00799-7
   Ravishankar B, 2014, P NATL ACAD SCI USA, V111, P4215, DOI 10.1073/pnas.1320924111
   Rinttilä T, 2004, J APPL MICROBIOL, V97, P1166, DOI 10.1111/j.1365-2672.2004.02409.x
   Rodriguez-Mateos A, 2014, ARCH TOXICOL, V88, P1803, DOI 10.1007/s00204-014-1330-7
   Rogler G, 1998, GASTROENTEROLOGY, V115, P357, DOI 10.1016/S0016-5085(98)70202-1
   Rogler G, 2021, GASTROENTEROLOGY, V161, P1118, DOI 10.1053/j.gastro.2021.07.042
   Sabzevary-Ghahfarokhi M, 2018, PATHOL RES PRACT, V214, P1149, DOI 10.1016/j.prp.2018.06.001
   Saez A, 2023, INT J MOL SCI, V24, DOI 10.3390/ijms24021526
   Sakuraba A, 2009, GASTROENTEROLOGY, V137, P1736, DOI 10.1053/j.gastro.2009.07.049
   Sanmarco LM, 2022, NATURE, V611, P801, DOI 10.1038/s41586-022-05308-6
   Santino A, 2017, CURR PHARM DESIGN, V23, P2344, DOI 10.2174/1381612823666170207145420
   Saunderson SC, 2014, BLOOD, V123, P208, DOI 10.1182/blood-2013-03-489732
   SCHROEDER KW, 1987, NEW ENGL J MED, V317, P1625, DOI 10.1056/NEJM198712243172603
   Sebastian RS, 2015, J NUTR, V145, P1239, DOI 10.3945/jn.115.213025
   Serra D, 2016, CHEM-BIOL INTERACT, V260, P102, DOI 10.1016/j.cbi.2016.11.003
   Serra D, 2013, PLOS ONE, V8, DOI 10.1371/journal.pone.0073001
   Shan X, 2021, OXID MED CELL LONGEV, V2021, DOI 10.1155/2021/8880141
   Sheng F, 2014, J AGR FOOD CHEM, V62, P6813, DOI 10.1021/jf500705s
   Shi JH, 2014, LUMINESCENCE, V29, P522, DOI 10.1002/bio.2579
   Shishir MRI, 2021, FOOD RES INT, V149, DOI 10.1016/j.foodres.2021.110712
   Sies H, 1997, EXP PHYSIOL, V82, P291, DOI 10.1113/expphysiol.1997.sp004024
   Singh S, 2010, FREE RADICAL RES, V44, P1267, DOI 10.3109/10715762.2010.507670
   Sivasinprasasn S, 2016, CHEM-BIOL INTERACT, V260, P67, DOI 10.1016/j.cbi.2016.10.022
   Speciale A, 2022, MOLECULES, V27, DOI 10.3390/molecules27175368
   Speciale A, 2020, CURR MED CHEM, V27, P1955, DOI 10.2174/0929867325666181112093336
   Speciale A, 2013, MOL NUTR FOOD RES, V57, P1979, DOI 10.1002/mnfr.201300102
   Stachel I, 2014, J BIOL CHEM, V289, P1917, DOI 10.1074/jbc.M113.490920
   State M, 2023, BIOMEDICINES, V11, DOI 10.3390/biomedicines11020544
   Sun Q, 2021, MEDIAT INFLAMM, V2021, DOI 10.1155/2021/6259381
   Szwajgier D, 2010, ACTA SCI POLON-TECHN, V9, P45
   Tan C, 2022, FOOD FUNCT, DOI [10.1039/D1FO03376J, 10.1039/d1fo03376j]
   Tan C, 2021, J FUNCT FOODS, V86, DOI 10.1016/j.jff.2021.104709
   Tang L, 2016, FOOD CHEM, V196, P550, DOI 10.1016/j.foodchem.2015.09.089
   Tang L, 2014, J LUMIN, V153, P54, DOI 10.1016/j.jlumin.2014.03.004
   Thia KT, 2008, AM J GASTROENTEROL, V103, P3167, DOI 10.1111/j.1572-0241.2008.02158.x
   Thipart K, 2023, INT MICROBIOL, V26, P423, DOI 10.1007/s10123-022-00309-x
   Travis SPL, 2013, GASTROENTEROLOGY, V145, P987, DOI 10.1053/j.gastro.2013.07.024
   Triebel S, 2012, J AGR FOOD CHEM, V60, P8902, DOI 10.1021/jf3028842
   Tsuda T, 2005, BBA-MOL CELL BIOL L, V1733, P137, DOI 10.1016/j.bbalip.2004.12.014
   Tsuda T, 2006, BIOCHEM PHARMACOL, V71, P1184, DOI 10.1016/j.bcp.2005.12.042
   Turpin W, 2018, INFLAMM BOWEL DIS, V24, P1133, DOI 10.1093/ibd/izy085
   Urias-Lugo DA, 2015, PLANT FOOD HUM NUTR, V70, P193, DOI 10.1007/s11130-015-0479-4
   Valdés L, 2015, FOOD FUNCT, V6, P2424, DOI [10.1039/c5fo00322a, 10.1039/C5FO00322A]
   Vogiatzoglou A, 2015, PLOS ONE, V10, DOI 10.1371/journal.pone.0128132
   Wang C, 2019, BMC MICROBIOL, V19, DOI 10.1186/s12866-019-1610-8
   Wang D, 2017, INFLAMMATION, V40, P1191, DOI 10.1007/s10753-017-0562-0
   Wang K, 2019, FOOD FUNCT, V10, P3828, DOI [10.1039/C9FO00460B, 10.1039/c9fo00460b]
   Wang K, 2018, MOL NUTR FOOD RES, V62, DOI 10.1002/mnfr.201800080
   Wang LS, 2011, CLIN CANCER RES, V17, P598, DOI 10.1158/1078-0432.CCR-10-1260
   Wang YS, 2022, FRONT NUTR, V9, DOI 10.3389/fnut.2022.970530
   Wang ZH, 2020, BIOFACTORS, V46, P803, DOI 10.1002/biof.1660
   Wen X, 2021, WORLD J GASTROENTERO, V27, P2834, DOI 10.3748/wjg.v27.i21.2834
   Woodward GM, 2011, MOL NUTR FOOD RES, V55, P378, DOI 10.1002/mnfr.201000355
   Wu SS, 2018, MOLECULES, V23, DOI 10.3390/molecules23123213
   Wu XL, 2005, J AGR FOOD CHEM, V53, P2589, DOI 10.1021/jf048068b
   Wullaert A, 2011, CELL RES, V21, P146, DOI 10.1038/cr.2010.175
   Xia Y, 2019, INFLAMM BOWEL DIS, V25, P1510, DOI 10.1093/ibd/izz090
   Yu YYR, 2017, SEMIN PEDIATR SURG, V26, P349, DOI 10.1053/j.sempedsurg.2017.10.003
   Zaidi D, 2018, FRONT PEDIATR, V6, DOI 10.3389/fped.2018.00317
   Zamora-Ros R, 2010, J AM DIET ASSOC, V110, P390, DOI 10.1016/j.jada.2009.11.024
   Zhang C, 2015, J FOOD SCI, V80, pH889, DOI 10.1111/1750-3841.12823
   Zhang GC, 2022, NUTRIENTS, V14, DOI 10.3390/nu14142875
   Zhao SQ, 2017, J MOL ENDOCRINOL, V58, P1, DOI 10.1530/JME-16-0054
   Zhao XQ, 2015, J PLANT RES, V128, P687, DOI 10.1007/s10265-015-0717-8
   Zheng F, 2021, J FOOD BIOCHEM, V45, DOI 10.1111/jfbc.13943
   Zhu Y, 2013, NUTR METAB CARDIOVAS, V23, P843, DOI 10.1016/j.numecd.2012.06.005
   Zhu YN, 2011, CLIN CHEM, V57, P1524, DOI 10.1373/clinchem.2011.167361
   Ziberna L, 2012, FREE RADICAL BIO MED, V52, P1750, DOI 10.1016/j.freeradbiomed.2012.02.027
NR 182
TC 2
Z9 2
U1 16
U2 20
PU MDPI
PI BASEL
PA ST ALBAN-ANLAGE 66, CH-4052 BASEL, SWITZERLAND
SN 1661-6596
EI 1422-0067
J9 INT J MOL SCI
JI Int. J. Mol. Sci.
PD MAY 28
PY 2023
VL 24
IS 11
AR 9399
DI 10.3390/ijms24119399
PG 25
WC Biochemistry & Molecular Biology; Chemistry, Multidisciplinary
WE Science Citation Index Expanded (SCI-EXPANDED)
SC Biochemistry & Molecular Biology; Chemistry
GA I8PX5
UT WOS:001005360500001
PM 37298350
OA gold, Green Published
DA 2024-01-22
ER

PT J
AU Chu, KF
   Moran, CJ
   Wu, KM
   Kaplan, JL
   Savarino, JR
   Board, T
   Israel, EJ
   Winter, HS
   Gee, MS
AF Chu, Katrina F.
   Moran, Christopher J.
   Wu, Kaiming
   Kaplan, Jess L.
   Savarino, Jeffrey R.
   Board, Tamsin
   Israel, Esther J.
   Winter, Harland S.
   Gee, Michael S.
TI Performance of Surveillance MR Enterography (MRE) in Asymptomatic
   Children and Adolescents With Crohn's Disease
SO JOURNAL OF MAGNETIC RESONANCE IMAGING
LA English
DT Article
DE Crohn's disease; magnetic resonance enterography; pediatric;
   surveillance; asymptomatic; biomarkers; remission; recurrence
ID INFLAMMATORY-BOWEL-DISEASE; MAGNETIC-RESONANCE ENTEROGRAPHY; THERAPY;
   DWI
AB Background MR enterography (MRE) is the primary modality for evaluating small bowel disease in pediatric Crohn's patients. Standard clinical practice includes imaging patients at diagnosis and during symptomatic recurrence. The role for MRE in surveillance of asymptomatic Crohn's patients has not yet been established. Purpose To determine whether MRE imaging features are associated with clinical recurrence. Study Type Retrospective. Populations Pediatric Crohn's patients who underwent MRE while asymptomatic, defined by pediatric gastroenterologists using a physician global assessment; 35 MREs were identified. Field Strength/Sequence 1.5T including T-2-weighted single-shot fast spin echo, balanced steady-state free precession, diffusion-weighted, and contrast-enhanced multiphase T-1-weighted gradient recalled echo sequences. Assessment MREs were reviewed by three radiologists independently for mural thickening, T-2-weighted hyperintensity, diffusion restriction, hyperenhancement, vasa recta engorgement, and overall assessment of disease activity. Two pediatric gastroenterologists reviewed patient medical records for 6 months following MRE to evaluate for recurrence, defined as Crohn's-related treatment escalation, surgery, or hospitalization. Statistical Tests Fisher's exact test, Wald chi-square test, and model selection by Akaike information criterion minimization were used to assess statistical significance of MRE imaging features. Results Of 35 MREs identified, seven cases demonstrated clinical recurrence at 6 months (20%); 28 cases remained in remission (80%). Imaging features of active disease were present in 86% of patients with recurrence compared to 29% of patients in remission (P = 0.01). Wall thickening, T-2-weighted hyperintensity, hyperenhancement, and diffusion restriction were significantly associated with recurrence. Multivariate regression analysis determined diffusion restriction to be the best predictor of recurrence within 6 months (P = 0.001, area under the curve 0.786). Data Conclusion MRE performed on young asymptomatic Crohn's patients can identify patients who have a high probability of developing clinical recurrence in a 6-month period, indicating a potential role for surveillance imaging to assess for subclinical active disease. Technical Efficacy Stage 5 J. Magn. Reson. Imaging 2019;50:1955-1963.
C1 [Chu, Katrina F.; Wu, Kaiming; Gee, Michael S.] Massachusetts Gen Hosp, Dept Radiol, Boston, MA USA.
   [Moran, Christopher J.; Kaplan, Jess L.; Savarino, Jeffrey R.; Board, Tamsin; Israel, Esther J.; Winter, Harland S.] Massachusetts Gen Hosp, Dept Pediat Gastroenterol, Boston, MA 02114 USA.
C3 Harvard University; Massachusetts General Hospital; Harvard University;
   Massachusetts General Hospital
RP Gee, MS (通讯作者)，Massachusetts Gen Hosp, Div Pediat Radiol, 55 Fruit St,Ellison 237, Boston, MA 02114 USA.
EM msgee@partners.org
CR Baldassano RN, 1999, GASTROENTEROL CLIN N, V28, P445, DOI 10.1016/S0889-8553(05)70064-9
   Ballinger AB, 2003, PEDIATR RES, V53, P205, DOI [10.1203/00006450-200302000-00002, 10.1203/01.PDR.0000047510.65483.C9]
   Casanova MJ, 2017, AM J GASTROENTEROL, V112, P120, DOI 10.1038/ajg.2016.569
   Choi SH, 2016, INFLAMM BOWEL DIS, V22, P669, DOI 10.1097/MIB.0000000000000607
   Cohen BL, 2017, BMJ-BRIT MED J, V357, DOI 10.1136/bmj.j2505
   Desmond AN, 2008, GUT, V57, P1524, DOI 10.1136/gut.2008.151415
   Dillman JR, 2011, PEDIATR RADIOL, V41, P1552, DOI 10.1007/s00247-011-2186-0
   Gale HI, 2017, PEDIATR RADIOL, V47, P1321, DOI 10.1007/s00247-017-3876-z
   Geboes K, 2002, GUT, V50, P37
   Gee MS, 2011, AM J ROENTGENOL, V197, P224, DOI 10.2214/AJR.10.5970
   GRIFFITHS AM, 1993, GUT, V34, P939, DOI 10.1136/gut.34.7.939
   KANOF ME, 1988, GASTROENTEROLOGY, V95, P1523, DOI 10.1016/S0016-5085(88)80072-6
   Kugathasan S, 2003, J PEDIATR-US, V143, P525, DOI 10.1067/S0022-3476(03)00444-X
   Laghi A, 2003, GUT, V52, P393, DOI 10.1136/gut.52.3.393
   Loftus EV, 2004, GASTROENTEROLOGY, V126, P1504, DOI 10.1053/j.gastro.2004.01.063
   Malaty HM, 2010, J PEDIATR GASTR NUTR, V50, P27, DOI 10.1097/MPG.0b013e3181b99baa
   Moy MP, 2016, AM J ROENTGENOL, V207, P896, DOI 10.2214/AJR.16.16079
   Moy MP, 2016, GASTROENT RES PRACT, V2016, DOI 10.1155/2016/8168695
   Nuti F, 2016, J CROHNS COLITIS, V10, P5, DOI 10.1093/ecco-jcc/jjv126
   OLAISON G, 1992, GUT, V33, P331, DOI 10.1136/gut.33.3.331
   Ordás I, 2014, GASTROENTEROLOGY, V146, P374, DOI 10.1053/j.gastro.2013.10.055
   Park SH, 2016, AM J ROENTGENOL, V207, P40, DOI 10.2214/AJR.15.15862
   Pomerri F, 2017, EUR RADIOL, V27, P1044, DOI 10.1007/s00330-016-4443-y
   Ream JM, 2013, PEDIATR RADIOL, V43, P1077, DOI 10.1007/s00247-013-2712-3
   Rozenfeld MN, 2018, PEDIATR RADIOL, V48, P1188, DOI 10.1007/s00247-018-4165-1
   Sawczenko A, 2001, LANCET, V357, P1093, DOI 10.1016/S0140-6736(00)04309-9
   Shikhare G, 2010, J GASTROENTEROL, V45, P673, DOI 10.1007/s00535-010-0241-5
   Silverstein J, 2012, J PEDIATR GASTR NUTR, V55, P173, DOI 10.1097/MPG.0b013e318249595d
   Yu JS, 2001, RADIOGRAPHICS, V21, P451, DOI 10.1148/radiographics.21.2.g01mr02451
NR 29
TC 3
Z9 4
U1 1
U2 5
PU WILEY
PI HOBOKEN
PA 111 RIVER ST, HOBOKEN 07030-5774, NJ USA
SN 1053-1807
EI 1522-2586
J9 J MAGN RESON IMAGING
JI J. Magn. Reson. Imaging
PD DEC
PY 2019
VL 50
IS 6
BP 1955
EP 1963
DI 10.1002/jmri.26811
PG 9
WC Radiology, Nuclear Medicine & Medical Imaging
WE Science Citation Index Expanded (SCI-EXPANDED)
SC Radiology, Nuclear Medicine & Medical Imaging
GA JN0OA
UT WOS:000496602700027
PM 31145502
DA 2024-01-22
ER

PT J
AU Grant, A
   MacIntyre, B
   Kappelman, MD
   Otley, AR
AF Grant, Amy
   MacIntyre, Bradley
   Kappelman, Michael D.
   Otley, Anthony R.
TI A New Domain Structure for the IMPACT-III Health-related Quality of life
   Tool for Pediatric Inflammatory Bowel Disease
SO JOURNAL OF PEDIATRIC GASTROENTEROLOGY AND NUTRITION
LA English
DT Article
DE Crohn disease; disease activity; domains; health-related quality of
   life; IMPACT-III; ulcerative colitis
ID CROHNS-DISEASE; PSYCHOMETRIC PROPERTIES; ACTIVITY INDEX; VALID MEASURE;
   CHILDREN; THERAPY; QUESTIONNAIRE; ADOLESCENTS; INFLIXIMAB; INDUCTION
AB Background: The IMPACT-III measures health-related quality of life (HRQOL) in pediatric patients with Inflammatory Bowel Disease (IBD). The original IMPACT domain structure was developed based on expert opinion and was not psychometrically validated. This study developed a new domain structure based on the current IMPACT version.
   Methods: Baseline data from 3 prospectively collected datasets of children and adolescents with IBD was used. Exploratory, then confirmatory factor analyses were carried out to develop a new domain structure. Internal consistency (Cronbach alpha) and construct validity with PROMIS measures (Pearson correlations, and Independent Mann-Whitney U-tests) were examined.
   Results: Data from the IBD Partners dataset alone (n = 374; 47% girls, mean age = 13.4 +/- 2.5 years, median disease duration = 2.5 years, 75% were in remission, with a range of self-reported disease activity) was used to validate the new 4-domain IMPACT-III model. The final domain structure was parsimonious, with factor loadings for individual items ranging from 0.39 to 0.80, and internal consistency for domains from 0.75 to 0.95. The new IMPACT-III domains include: General well-being, Social Functioning, Emotional functioning, and Body Image. IMPACT-III total and domain scores were significantly lower (all P < 0.001) for participants with high (>50) versus low (<50) PROMIS anxiety, depression, fatigue, and pain Tscores; conversely IMPACT-III scores were higher for participants with higher peer-relations PROMIS T-scores.
   Conclusions: This valid and reliable IMPACT-III domain structure should be used to capture pediatric self-reported HRQOL, which will help to understand the management of IBD from the perspective of patients.
C1 [Grant, Amy; MacIntyre, Bradley; Otley, Anthony R.] IWK Hlth Ctr, Maritime Intestinal Res Alliance MIRA, Halifax, NS, Canada.
   [Kappelman, Michael D.] Univ N Carolina, Chapel Hill, NC 27515 USA.
   [Otley, Anthony R.] Dalhousie Univ, Dept Pediat, Halifax, NS, Canada.
C3 Dalhousie University; University of North Carolina; University of North
   Carolina Chapel Hill; Dalhousie University
RP Otley, AR (通讯作者)，5850-5980 Univ Ave,POB 9700, Halifax, NS B3K 6R8, Canada.
EM arotley@dal.ca
OI Otley, Anthony/0000-0002-7371-9302
FU Crohn's and Colitis Foundation
FX This work was supported by a grant provided by the Crohn's and Colitis
   Foundation.
CR Abdovic S, 2013, J CROHNS COLITIS, V7, P908, DOI 10.1016/j.crohns.2012.12.010
   Cushman GK, 2020, J PEDIATR GASTR NUTR, V70, P205, DOI 10.1097/MPG.0000000000002540
   Eiser C, 1997, ARCH DIS CHILD, V77, P350, DOI 10.1136/adc.77.4.350
   Flora DB, 2004, PSYCHOL METHODS, V9, P466, DOI 10.1037/1082-989X.9.4.466
   Food and Drug Administration HHS., 2009, FED REG, V74
   Griffiths, 1995, Adolesc Med, V6, P351
   Hu LT, 1999, STRUCT EQU MODELING, V6, P1, DOI 10.1080/10705519909540118
   Hyams J, 2007, GASTROENTEROLOGY, V132, P863, DOI 10.1053/j.gastro.2006.12.003
   Hyams J, 2012, CLIN GASTROENTEROL H, V10, P391, DOI 10.1016/j.cgh.2011.11.026
   HYAMS JS, 1991, J PEDIATR GASTR NUTR, V12, P439, DOI 10.1097/00005176-199105000-00005
   Irwin DE, 2010, QUAL LIFE RES, V19, P595, DOI 10.1007/s11136-010-9619-3
   Irwin DE, 2010, QUAL LIFE RES, V19, P585, DOI 10.1007/s11136-010-9618-4
   Jenney MEM, 1997, ARCH DIS CHILD, V77, P347, DOI 10.1136/adc.77.4.347
   Ferrando PJ, 2017, PSICOTHEMA, V29, P236, DOI 10.7334/psicothema2016.304
   Kappelman MD, 2011, INFLAMM BOWEL DIS, V17, P112, DOI 10.1002/ibd.21452
   Lai JS, 2013, QUAL LIFE RES, V22, P2417, DOI 10.1007/s11136-013-0357-1
   Lee D, 2015, INFLAMM BOWEL DIS, V21, P1786, DOI 10.1097/MIB.0000000000000426
   Loonen HJ, 2001, J PEDIATR GASTR NUTR, V32, P523, DOI 10.1097/00005176-200105000-00006
   Mackner LM, 2005, AM J GASTROENTEROL, V100, P1386, DOI 10.1111/j.1572-0241.2005.41428.x
   Otley A, 2002, J PEDIATR GASTR NUTR, V35, P557, DOI 10.1097/00005176-200210000-00018
   Otley AR, 2001, J PEDIAT GASTROENTER, V35, P557
   Otley AR., 2006, J Pediatr Gastroenterol Nutr, V43, pS49, DOI 10.1097/01.mpg.0000256260.38116.4a
   PANTELL RH, 1987, J CHRON DIS, V40, pS99, DOI 10.1016/S0021-9681(87)80039-5
   Perrin JM, 2008, J PEDIATR GASTR NUTR, V46, P164, DOI 10.1097/MPG.0b013e31812f7f4e
   Rabbett H, 1996, J PEDIATR GASTR NUTR, V23, P528, DOI 10.1097/00005176-199612000-00003
   Randell RL, 2014, INFLAMM BOWEL DIS, V20, P541, DOI 10.1097/01.MIB.0000441348.32570.34
   Testa MA, 1996, NEW ENGL J MED, V334, P835, DOI 10.1056/NEJM199603283341306
   Turner D, 2009, INFLAMM BOWEL DIS, V15, P1218, DOI 10.1002/ibd.20867
   Varni JW, 2014, QUAL LIFE RES, V23, P1233, DOI 10.1007/s11136-013-0544-0
   Varni JW, 2010, J PAIN, V11, P1109, DOI 10.1016/j.jpain.2010.02.005
   Varni JW, 1999, MED CARE, V37, P126, DOI 10.1097/00005650-199902000-00003
   VERHULST FC, 1994, J ABNORM CHILD PSYCH, V22, P531, DOI 10.1007/BF02168936
   Wallander JL, 2001, J CLIN PSYCHOL, V57, P571, DOI 10.1002/jclp.1029
   WILSON IB, 1995, JAMA-J AM MED ASSOC, V273, P59, DOI 10.1001/jama.273.1.59
NR 34
TC 9
Z9 9
U1 0
U2 4
PU LIPPINCOTT WILLIAMS & WILKINS
PI PHILADELPHIA
PA TWO COMMERCE SQ, 2001 MARKET ST, PHILADELPHIA, PA 19103 USA
SN 0277-2116
EI 1536-4801
J9 J PEDIATR GASTR NUTR
JI J. Pediatr. Gastroenterol. Nutr.
PD OCT
PY 2020
VL 71
IS 4
BP 494
EP 500
DI 10.1097/MPG.0000000000002824
PG 7
WC Gastroenterology & Hepatology; Nutrition & Dietetics; Pediatrics
WE Science Citation Index Expanded (SCI-EXPANDED); Social Science Citation Index (SSCI)
SC Gastroenterology & Hepatology; Nutrition & Dietetics; Pediatrics
GA OR9YY
UT WOS:000589822800031
PM 32960540
OA Bronze
DA 2024-01-22
ER

PT J
AU Jossen, J
   Kiernan, BD
   Pittman, N
   Dubinsky, MC
AF Jossen, Jacqueline
   Kiernan, Bridget D.
   Pittman, Nanci
   Dubinsky, Marla C.
TI Anti-tumor Necrosis Factor-alpha Exposure Impacts Vedolizumab Mucosal
   Healing Rates in Pediatric Inflammatory Bowel Disease
SO JOURNAL OF PEDIATRIC GASTROENTEROLOGY AND NUTRITION
LA English
DT Article
DE inflammatory bowel disease; mucosal healing; pediatrics; vedolizumab
ID MAINTENANCE THERAPY; ULCERATIVE-COLITIS; CROHNS-DISEASE; MULTICENTER
   EXPERIENCE; RISK-FACTOR; INDUCTION; INFLIXIMAB; NEOPLASIA
AB Background: Vedolizumab (VDZ) is effective for treating both adult and pediatric onset inflammatory bowel disease (IBD). Clinical outcomes, however, have been reported to be superior in patients naive to anti-tumor necrosis factor (TNF). With the growing interest in endoscopic endpoints, we aimed to describe rates of mucosal healing in pediatric patients being treated with VDZ and examine the influence of anti-TNF on outcomes. Methods: We conducted a retrospective review of all IBD patients <= 21 years of age who initiated VDZ and underwent endoscopy. Primary outcome was mucosal healing (composite of endoscopic [SES-CD] and Mayo score UC) and histological remission [Nancy index-UC and Crohn disease (CD) histologic activity]. Descriptive statistics summarized the data. Comparisons were made for endpoints based on anti-TNF exposure using univariate testing. Results: Sixty-eight patients were included in the final analysis; 35 with UC and 33 with CD. Thirty-two patients (22 UC and 10 CD) were anti-TNF-naive and 36 patients (13 UC and 23 CD) were anti-TNF-exposed. The median duration on VDZ before endoscopic assessment was 49 (IQR 32-73) weeks. A total of 38% (25/66) of patients met the primary outcome of mucosal healing and did not differ between anti-TNF-naive or anti-TNF-exposed. Endoscopic remission was achieved by 51% with significantly more anti-TNF naive patients reaching this endpoint (66% vs 40%,P = 0.03). Histologic remission was achieved by 42% of patients with a nonsignificant trend towards improved histologic remission rates in anti-TNF-naive patients (52% vs 33%,P = 0.13). Conclusions: VDZ is associated with mucosal healing in pediatric IBD. Anti-TNF exposure significantly impacted endoscopic remission, but not histologic remission in children on VDZ.
C1 Mt Sinai Hosp, Dept Pediat, New York, NY 10029 USA.
   Susan & Leonard Feinstein Inflammatory Bowel Dis, New York, NY USA.
C3 Icahn School of Medicine at Mount Sinai
RP Jossen, J (通讯作者)，Mt Sinai Hosp, 1 Gustave L Levy Pl,Box 1656, New York, NY 10029 USA.
EM Jacqueline.jossen@mssm.edu
OI Dowd Kiernan, Bridget/0000-0002-5260-8750
CR Arijs I, 2018, GUT, V67, P43, DOI 10.1136/gutjnl-2016-312293
   Biancheri P, 2013, INFLAMM BOWEL DIS, V19, P259, DOI 10.1097/MIB.0b013e31828100a4
   Chaparro M, 2018, ALIMENT PHARM THER, V48, P839, DOI 10.1111/apt.14930
   Colombel JF, 2010, NEW ENGL J MED, V362, P1383, DOI 10.1056/NEJMoa0904492
   Conrad MA, 2016, INFLAMM BOWEL DIS, V22, P2425, DOI 10.1097/MIB.0000000000000918
   Danese S, 2018, OP023 PHASE 3B OPEN
   Dulai PS, 2016, AM J GASTROENTEROL, V111, P1147, DOI 10.1038/ajg.2016.236
   Feagan BG, 2017, CLIN GASTROENTEROL H, V15, P229, DOI 10.1016/j.cgh.2016.08.044
   Feagan BG, 2013, NEW ENGL J MED, V369, P699, DOI 10.1056/NEJMoa1215734
   Geboes K, 2005, CURR MED RES OPIN, V21, P1741, DOI 10.1185/030079905X65457
   Gupta RB, 2007, GASTROENTEROLOGY, V133, P1099, DOI 10.1053/j.gastro.2007.08.001
   Kotze PG, 2018, ALIMENT PHARM THER, V48, P626, DOI 10.1111/apt.14919
   Ledder O, 2017, J CROHNS COLITIS, V11, P1230, DOI 10.1093/ecco-jcc/jjx082
   Marchal-Bressenot A, 2017, GUT, V66, P43, DOI 10.1136/gutjnl-2015-310187
   Mojtahed A, 2014, INFLAMM BOWEL DIS, V20, P2092, DOI 10.1097/MIB.0000000000000155
   Narula N, 2018, AM J GASTROENTEROL, V113, P1345, DOI 10.1038/s41395-018-0162-0
   Noman M, 2017, J CROHNS COLITIS, V11, P1085, DOI 10.1093/ecco-jcc/jjx048
   Pai RK, 2018, VIRCHOWS ARCH, V472, P99, DOI 10.1007/s00428-017-2156-5
   Rubin DT, 2013, CLIN GASTROENTEROL H, V11, P1601, DOI 10.1016/j.cgh.2013.06.023
   Rutter MD, 2004, GUT, V53, P1813, DOI 10.1136/gut.2003.038505
   Sandborn WJ, 2013, NEW ENGL J MED, V369, P711, DOI 10.1056/NEJMoa1215739
   Sands BE, 2017, INFLAMM BOWEL DIS, V23, P97, DOI 10.1097/MIB.0000000000000979
   Sands BE, 2014, GASTROENTEROLOGY, V147, P618, DOI 10.1053/j.gastro.2014.05.008
   Schneider AM, 2018, BMC GASTROENTEROL, V18, DOI 10.1186/s12876-018-0868-x
   Schnitzler F, 2009, INFLAMM BOWEL DIS, V15, P1295, DOI 10.1002/ibd.20927
   Singh N, 2016, INFLAMM BOWEL DIS, V22, P2121, DOI 10.1097/MIB.0000000000000865
   Stallmach A, 2016, ALIMENT PHARM THER, V44, P1199, DOI 10.1111/apt.13813
NR 27
TC 12
Z9 12
U1 0
U2 6
PU LIPPINCOTT WILLIAMS & WILKINS
PI PHILADELPHIA
PA TWO COMMERCE SQ, 2001 MARKET ST, PHILADELPHIA, PA 19103 USA
SN 0277-2116
EI 1536-4801
J9 J PEDIATR GASTR NUTR
JI J. Pediatr. Gastroenterol. Nutr.
PD MAR
PY 2020
VL 70
IS 3
BP 304
EP 309
DI 10.1097/MPG.0000000000002556
PG 6
WC Gastroenterology & Hepatology; Nutrition & Dietetics; Pediatrics
WE Science Citation Index Expanded (SCI-EXPANDED)
SC Gastroenterology & Hepatology; Nutrition & Dietetics; Pediatrics
GA NC6ZJ
UT WOS:000561365200013
PM 31738290
DA 2024-01-22
ER

PT J
AU Dressman, J
AF Dressman, Jennifer
TI Comparative Dissolution of Budesonide from Four Commercially Available
   Products for Oral Administration: Implications for Interchangeablity
SO DISSOLUTION TECHNOLOGIES
LA English
DT Article
DE Budesonide; oral products; dissolution; release profile;
   interchangeability
ID RELEASE
AB Budesonide is a corticosteroid regularly used in oral formulations to treat various inflammatory diseases in the gastrointestinal tract, such as Crohn's disease and ulcerative colitis. Budesonide has also been formulated to be effective against immunoglobulin A (IgA)-related nephropathy. This study aimed to compare the release of budesonide from four oral formulations under discriminating dissolution conditions to ascertain if they are interchangeable. Each product had a unique dissolution profile along with differences in indications, doses, and dosing conditions. As such, there is no basis for considering the tested products to be pharmaceutically or therapeutically interchangeable.
C1 [Dressman, Jennifer] Fraunhofer Inst Translat Med & Pharmacol, Frankfurt, Germany.
RP Dressman, J (通讯作者)，Fraunhofer Inst Translat Med & Pharmacol, Frankfurt, Germany.
EM Jennifer.Dressman@itmp.fraunhofer.de
FU Calliditas Therapeutics (Sweden)
FX This study was funded by Calliditas Therapeutics (Sweden) .
CR [Anonymous], 2022, Draft Guidance on Budesonide (4 mg delayed-release capsule)
   [Anonymous], 2018, CPMP/EWP/239/95 Rev. 1, Corr.1
   [Anonymous], Cortiment 9 mg, prolonged release tablets; Summary of Product Characteristics
   [Anonymous], 2014, Draft Guidance on Budesonide (9 mg extended-release tablet)
   [Anonymous], Draft Guidance on Budesonide (3 mg delayed-release capsule)
   [Anonymous], Budenofalk 3mg gastro-resistant capsules; Summary of Product Characteristics
   [Anonymous], 2022, Assessment Report; Kinpeygo. EMA/570757/2022
   [Anonymous], 1995, Immediate-Release Solid Oral Dosage Forms, Scale-Up and Postapproval Changes: Chemistry, Manufacturing, and Controls, In Vitro Dissolution Testing, and In Vivo Bioequivalence Documentation
   [Anonymous], 2018, The United States Pharmacopeia and National Formulary USP 41-NF 36
   Barratt J, 2020, KIDNEY INT REP, V5, P1620, DOI 10.1016/j.ekir.2020.08.009
   Decentralised Procedure, UK/H/2778/001/DC
   Entocort CR 3 mg Capsules, Summary of Product Characteristics
   Full Prescribing Information, ENTOCORT EC (budesonide) Capsules
   Full Prescribing Information, Tarpeyo (budesonide) delayed release capsules
   Klein S, 2005, J PHARM PHARMACOL, V57, P709, DOI 10.1211/0022357056172
   Markopoulos C, 2015, EUR J PHARM BIOPHARM, V93, P173, DOI 10.1016/j.ejpb.2015.03.009
   Nardelli S, 2017, THER ADV GASTROENTER, V10, P545, DOI 10.1177/1756283X17709974
   OZTURK SS, 1988, PHARMACEUT RES, V5, P550, DOI 10.1023/A:1015937912504
   SUPAC-MR, 1997, Modified Release Solid Oral Dosage Forms, ScaleUp and Postapproval Changes: Chemistry, Manufacturing, and Controls, In Vitro Dissolution Testing, and In Vivo Bioequivalence Documentation
   Wilson CG, 2000, DRUGS PHARM SCI, V106, P1
   Wilson CG, 2010, DRUGS PHARM SCI, V193, P41
NR 21
TC 0
Z9 0
U1 0
U2 0
PU DISSOLUTION TECHNOLOGIES, INC
PI HOCKESSIN
PA 9 YORKRIDGE TRAIL, HOCKESSIN, DE 19707-9633 USA
SN 1521-298X
EI 2376-869X
J9 DISSOLUT TECHNOL
JI Dissolut. Technol.
PD NOV
PY 2023
VL 30
IS 4
BP 224
EP 229
DI 10.14227/DT300423P224
PG 6
WC Chemistry, Medicinal; Pharmacology & Pharmacy
WE Science Citation Index Expanded (SCI-EXPANDED)
SC Pharmacology & Pharmacy
GA DE8L6
UT WOS:001130444500006
OA Bronze
DA 2024-01-22
ER

PT J
AU Monif, GRG
AF Monif, Gilles R. G.
TI Is ulcerative colitis a disease of a dysfunctional microbiota?
SO MEDICAL HYPOTHESES
LA English
DT Article
DE Ulcerative colitis; Indeterminate colitis; Microbiota; Bacterial
   interference
ID INFLAMMATORY-BOWEL-DISEASE; CLINICAL-SIGNIFICANCE; APPENDECTOMY;
   TRANSPLANTATION; INFECTION; APPENDIX; BARRIER
AB Using the gross pathology literature and the prior decoupling of Crohn's disease from inflammatory bowel disease, IDI's White Paper puts into question the current understanding of what ulcerative colitis is and how it can be therapeutically addressed. The pathology literature, when coupled with the ability of fecal enema therapy to achieve a remission rate significantly superior to those documented for biologics, puts focus on the dominant role of the gastrointestinal microbiota in both disease induction and its recovery. The concept of endogenous enterotoxogenesis is introduced.
C1 [Monif, Gilles R. G.] Infect Dis Inc, 17121 Lakewood Dr, Bellevue, NE 68123 USA.
RP Monif, GRG (通讯作者)，Infect Dis Inc, 17121 Lakewood Dr, Bellevue, NE 68123 USA.
EM gmonif@aol.com
CR Andersson RE, 2001, NEW ENGL J MED, V344, P808, DOI 10.1056/NEJM200103153441104
   BENNET JD, 1989, LANCET, V1, P164
   BERK T, 1985, AM J GASTROENTEROL, V80, P355
   CARSON HJ, 1997, INFECT DIS OBSTET GY, V5, P305
   DAVISON AM, 1990, HISTOPATHOLOGY, V16, P93, DOI 10.1111/j.1365-2559.1990.tb01069.x
   Duggan AE, 1998, GUT, V43, P494, DOI 10.1136/gut.43.4.494
   Kelly CR, 2019, JAMA-J AM MED ASSOC, V321, P151, DOI 10.1001/jama.2018.20397
   Kishore J, 2004, J MED MICROBIOL, V53, P1155, DOI 10.1099/jmm.0.45629-0
   Kostic AD, 2014, GASTROENTEROLOGY, V146, P1489, DOI 10.1053/j.gastro.2014.02.009
   Larsen B, 2001, CLIN INFECT DIS, V32, pE69, DOI 10.1086/318710
   Matsumoto T, 2002, GASTROINTEST ENDOSC
   Merga Y, 2014, DIGEST DIS, V32, P475, DOI 10.1159/000358156
   Mitomi H, 1997, DIGEST DIS SCI, V42, P684, DOI 10.1023/A:1018836218391
   Moayyedi P, 2015, GASTROENTEROLOGY, V149, P102, DOI 10.1053/j.gastro.2015.04.001
   Monif GRG, 2018, CLIN MED INSIGHTS-GA, V11, DOI 10.1177/1179552218815169
   Monif GRG, 2015, MED HYPOTHESES, V85, P878, DOI 10.1016/j.mehy.2015.09.019
   Mutinga ML, 2004, INFLAMM BOWEL DIS, V10, P215, DOI 10.1097/00054725-200405000-00006
   Nagalingam NA, 2012, INFLAMM BOWEL DIS, V18, P968, DOI 10.1002/ibd.21866
   Odze R, 2003, MODERN PATHOL, V16, P347, DOI 10.1097/01.MP.0000064746.82024.D1
   Odze RD, 2004, J CLIN GASTROENTEROL, V38, pS36, DOI 10.1097/01.mcg.0000127686.69276.5b
   Okawa K, 1998, AM J GASTROENTEROL, V93, P2405, DOI 10.1016/S0002-9270(98)00576-0
   POLIT SA, 1993, J AM GERIATR SOC, V41, P1155
   Pongsakdi C, 1995, INFECT DIS OBSTET GY, V1995, P91
   Rutgeerts P, 1994, GASTROENTEROLOGY, V113, P377
   Sandler RS, 1998, LANCET, V352, P1797, DOI 10.1016/S0140-6736(05)79883-4
   Sasaki M, 1996, J GASTROENTEROL, V31, P585, DOI 10.1007/BF02355062
   SLADEN GE, 1984, DIS COLON RECTUM, V27, P513, DOI 10.1007/BF02555508
   Terashima S, 2001, J CLIN GASTROENTEROL, V32, P172, DOI 10.1097/00004836-200102000-00018
   Tilg H, 2004, GUT, V53, P1399, DOI 10.1136/gut.2003.035287
   Turner D, 2014, J CROHNS COLITIS, V8, P1464, DOI 10.1016/j.crohns.2014.05.010
   Valdez R, 2000, AM J SURG PATHOL, V24, P1407, DOI 10.1097/00000478-200010000-00011
   Vindigni SM, 2016, THER ADV GASTROENTER, V9, P606, DOI 10.1177/1756283X16644242
   Yantiss RK, 2006, HISTOPATHOLOGY, V48, P116, DOI 10.1111/j.1365-2559.2005.02248.x
NR 33
TC 5
Z9 5
U1 3
U2 7
PU CHURCHILL LIVINGSTONE
PI EDINBURGH
PA JOURNAL PRODUCTION DEPT, ROBERT STEVENSON HOUSE, 1-3 BAXTERS PLACE,
   LEITH WALK, EDINBURGH EH1 3AF, MIDLOTHIAN, SCOTLAND
SN 0306-9877
EI 1532-2777
J9 MED HYPOTHESES
JI Med. Hypotheses
PD OCT
PY 2019
VL 131
AR 109300
DI 10.1016/j.mehy.2019.109300
PG 3
WC Medicine, Research & Experimental
WE Science Citation Index Expanded (SCI-EXPANDED)
SC Research & Experimental Medicine
GA IW0IS
UT WOS:000484646200017
PM 31443761
DA 2024-01-22
ER

PT J
AU Ungaro, RC
   Yzet, C
   Bossuyt, P
   Baert, FJ
   Vanasek, T
   D'Haens, GR
   Joustra, VW
   Panaccione, R
   Novacek, G
   Reinisch, W
   Armuzzi, A
   Golovchenko, O
   Prymak, O
   Goldis, A
   Travis, SP
   Hébuterne, X
   Ferrante, M
   Rogler, G
   Fumery, M
   Danese, S
   Rydzewska, G
   Pariente, B
   Hertervig, E
   Stanciu, C
   Serrero, M
   Diculescu, M
   Peyrin-Biroulet, L
   Laharie, D
   Wright, JP
   Gomollón, F
   Gubonina, I
   Schreiber, S
   Motoya, S
   Hellström, PM
   Halfvarson, J
   Butler, JW
   Petersson, J
   Petralia, F
   Colombel, JF
AF Ungaro, Ryan C.
   Yzet, Clara
   Bossuyt, Peter
   Baert, Filip J.
   Vanasek, Thomas
   D'Haens, Geert R.
   Joustra, Vincent Wilhelmus
   Panaccione, Remo
   Novacek, Gottfried
   Reinisch, Walter
   Armuzzi, Alessandro
   Golovchenko, Oleksandr
   Prymak, Olga
   Goldis, Adrian
   Travis, Simon P.
   Hebuterne, Xavier
   Ferrante, Marc
   Rogler, Gerhard
   Fumery, Mathurin
   Danese, Silvio
   Rydzewska, Grazyna
   Pariente, Benjamin
   Hertervig, Erik
   Stanciu, Carol
   Serrero, Melanie
   Diculescu, Mircea
   Peyrin-Biroulet, Laurent
   Laharie, David
   Wright, John P.
   Gomollon, Fernando
   Gubonina, Irina
   Schreiber, Stefan
   Motoya, Satoshi
   Hellstrom, Per M.
   Halfvarson, Jonas
   Butler, James W.
   Petersson, Joel
   Petralia, Francesca
   Colombel, Jean-Frederic
TI Deep Remission at 1 Year Prevents Progression of Early Crohn's Disease
SO GASTROENTEROLOGY
LA English
DT Article
DE Adalimumab; CDEIS; IBD; Inflammatory Bowel Diseases
ID LONG-TERM OUTCOMES; TRIAL; IMMUNOMODULATOR; RATES
AB BACKGROUND & AIMS: We investigated the effects of inducing deep remission in patients with early Crohn's disease (CD). METHODS: We collected follow-up data from 122 patients (mean age, 31.2 +/- 11.3 y) with early, moderate to severe CD (median duration, 0.2 years; interquartile range, 0.1-0.5) who participated in the Effect of Tight Control Management on CD (CALM) study, at 31 sites, representing 50% of the original CALM patient population. Fifty percent of patients (n = 61) were randomly assigned to a tight control strategy (increased therapy based on fecal level of calprotectin, serum level of C-reactive protein, and symptoms), and 50% were assigned to conventional management. We categorized patients as those who were vs were not in deep remission (CD endoscopic index of severity scores below 4, with no deep ulcerations or steroid treatment, for 8 or more weeks) at the end of the follow-up period (median, 3.02 years; range, 0.05-6.26 years). The primary outcome was a composite of major adverse outcomes that indicate CD progression during the follow-up period: new internal fistulas or abscesses, strictures, perianal fistulas or abscesses, or hospitalization or surgery for CD. Kaplan-Meier and penalized Cox regression with bootstrapping were used to compare composite rates between patients who achieved or did not achieve remission at the end of the follow-up period. RESULTS: Major adverse outcomes were reported for 34 patients (27.9%) during the follow-up period. Significantly fewer patients in deep remission at the end of the CALM study had major adverse outcomes during the follow-up period (P =.01). When we adjusted for potential confounders, deep remission (adjusted hazard ratio, 0.19; 95% confidence interval, 0.070.31) was significantly associated with a lower risk of major adverse outcome. CONCLUSIONS: In an analysis of follow-up data from the CALM study, we associated induction of deep remission in early, moderate to severe CD with decreased risk of disease progression over a median time of 3 years, regardless of tight control or conventional management strategy.
C1 [Ungaro, Ryan C.; Colombel, Jean-Frederic] Icahn Sch Med Mt Sinai, Div Gastroenterol, New York, NY 10029 USA.
   [Yzet, Clara; Fumery, Mathurin] Amiens Univ Hosp, Dept Gastroenterol, Amiens, France.
   [Bossuyt, Peter] Imelda Gen Hosp, Dept Gastroenterol, Imelda Gastroenterol Clin Res Ctr, Bonheiden, Belgium.
   [Baert, Filip J.] AZ Delta Roeselare, Roeselare, Belgium.
   [Vanasek, Thomas] Univ Hosp Hradec Kralove, Dept Internal Med 2, Hradec Kralove, Czech Republic.
   [D'Haens, Geert R.; Joustra, Vincent Wilhelmus] Univ Amsterdam, Acad Med Ctr, Dept Gastroenterol & Hepatol, Amsterdam, Netherlands.
   [Panaccione, Remo] Univ Calgary, Inflammatory Bowel Dis Unit, Calgary, AB, Canada.
   [Novacek, Gottfried; Reinisch, Walter] Med Univ Vienna, Div Gastroenterol & Hepatol, Vienna, Austria.
   [Armuzzi, Alessandro] Univ Cattolica Sacro Cuore, Inflammatory Bowel Dis Unit, Fdn Policlin Univ A Gemelli IRCCS, Rome, Italy.
   [Golovchenko, Oleksandr; Prymak, Olga] Hlth Clin LLC, Med Clin Invest Ctr, Med Ctr, Vinnytsia, Ukraine.
   [Goldis, Adrian] Univ Med Si Farmacie, Timisoara, Romania.
   [Travis, Simon P.] Univ Oxford, Nuffield Dept Expt Med, Translat Gastroenterol Unit, Oxford, England.
   [Hebuterne, Xavier] Univ Nice Sophia Antipolis, CHU Nice, Gastroenterol & Clin Nutr Dept, Nice, France.
   [Ferrante, Marc] Univ Hosp Leuven, Leuven, Belgium.
   [Rogler, Gerhard] Univ Hosp Zurich, Dept Gastroenterol & Hepatol, Zurich, Switzerland.
   [Danese, Silvio] Humanitas Univ, Ist Clin Humanitas, Milan, Italy.
   [Rydzewska, Grazyna] Minist Interior & Adm Warsaw, Cent Clin Hosp, Warsaw, Poland.
   [Pariente, Benjamin] Lille Univ, Claude Huriez Hosp, Lille, France.
   [Hertervig, Erik] Skane Univ Hosp, Lund, Sweden.
   [Stanciu, Carol] Grigore T Popa Univ Med & Pharm, Iasi, Romania.
   [Serrero, Melanie] Univ Mediterranean, North Hosp, Hepatogastroenterol Dept, Marseille, France.
   [Diculescu, Mircea] Univ Med & Pharm Carol Davila, Bucharest, Romania.
   [Peyrin-Biroulet, Laurent] Hop Brabois, Hepato Gastroenterol, Nancy, France.
   [Laharie, David] Hop Haut Leveque, Serv Hepatogastroenterol & Oncol Digest, Bordeaux, France.
   [Wright, John P.] Kingsbury Hosp, Cape Town, South Africa.
   [Gomollon, Fernando] Hosp Clin Zaragoza, IIS Aragon, Zaragoza, Spain.
   [Gubonina, Irina] Mil Med Acad, St Petersburg, Russia.
   [Schreiber, Stefan] Univ Kiel, Dept Internal Med 1, Kiel, Germany.
   [Motoya, Satoshi] Sapporo Kosei Gen Hosp, Inflammatory Bowel Dis Ctr, Sapporo, Hokkaido, Japan.
   [Hellstrom, Per M.] Uppsala Univ Hosp, Uppsala, Sweden.
   [Halfvarson, Jonas] Orebro Univ, Fac Med & Hlth, Dept Gastroenterol, Orebro, Sweden.
   [Butler, James W.; Petersson, Joel] AbbVie Inc, N Chicago, IL USA.
   [Petralia, Francesca] Icahn Sch Med Mt Sinai, Dept Genet & Genom Sci, New York, NY 10029 USA.
   [Petralia, Francesca] Icahn Sch Med Mt Sinai, Icahn Inst Data Sci & Genom Technol, New York, NY 10029 USA.
C3 Icahn School of Medicine at Mount Sinai; Universite de Picardie Jules
   Verne (UPJV); CHU Amiens; Imeldaziekenhuis; University Hospital Hradec
   Kralove; University of Amsterdam; Academic Medical Center Amsterdam;
   University of Calgary; Medical University of Vienna; Catholic University
   of the Sacred Heart; IRCCS Policlinico Gemelli; University of Oxford;
   CHU Nice; Universite Cote d'Azur; KU Leuven; University Hospital Leuven;
   University of Zurich; University Zurich Hospital; IRCCS Humanitas
   Research Hospital; Humanitas University; Universite de Lille - ISITE;
   CHU Lille; Universite de Lille; Lund University; Skane University
   Hospital; Grigore T Popa University of Medicine & Pharmacy;
   Aix-Marseille Universite; Assistance Publique-Hopitaux de Marseille;
   Carol Davila University of Medicine & Pharmacy; CHU de Nancy; CHU
   Bordeaux; University of Kiel; Sapporo Kosei General Hospital; Uppsala
   University; Uppsala University Hospital; Orebro University; AbbVie;
   Icahn School of Medicine at Mount Sinai; Icahn School of Medicine at
   Mount Sinai
RP Colombel, JF (通讯作者)，Icahn Sch Med Mt Sinai, Div Gastroenterol, New York, NY 10029 USA.
EM jean-frederic.colombel@mssm.edu
RI Armuzzi, Alessandro/AIC-5188-2022; Bossuyt, Peter/AAP-3119-2020; YZET,
   Clara/AIB-9512-2022; Diculescu, Mihai Mircea/AAL-2992-2021; Danese,
   Silvio/ABH-9571-2020; Halfvarson, Jonas/AAU-4687-2020; Armuzzi,
   Alessandro/JJC-6224-2023; Panaccione, Remo/ABC-1140-2021
OI Armuzzi, Alessandro/0000-0003-1572-0118; Bossuyt,
   Peter/0000-0003-4027-7365; Danese, Silvio/0000-0001-7341-1351;
   Panaccione, Remo/0000-0002-5247-940X; Rydzewska,
   Grazyna/0000-0002-1267-7620; peyrin-biroulet,
   laurent/0000-0003-2536-6618; Halfvarson, Jonas/0000-0003-0122-7234;
   Gubonina, Irina/0000-0002-6302-7767; Travis, Simon/0000-0002-2690-4361
FU AbbVie, Inc.; Crohn's and Colitis Foundation; National Institutes of
   Health K23 Career Development Award [K23KD111995-01A1]
FX The CALM clinical trial was funded by AbbVie, Inc. The long-term
   follow-up study design, data collection, and analyses were done without
   funding, independent of AbbVie, Inc. Ryan C. Ungaro is supported by a
   Career Development Award from the Crohn's and Colitis Foundation and a
   National Institutes of Health K23 Career Development Award
   (K23KD111995-01A1).
CR Berg DR, 2019, INFLAMM BOWEL DIS, V25, P1896, DOI 10.1093/ibd/izz059
   Burisch J, 2019, GUT, V68, P423, DOI 10.1136/gutjnl-2017-315568
   Choy EHS, 2008, ANN RHEUM DIS, V67, P656, DOI 10.1136/ard.2007.076299
   Colombel JF, 2015, ALIMENT PHARM THER, V41, P734, DOI 10.1111/apt.13139
   Colombel JF, 2017, LANCET, V390, P2779, DOI 10.1016/S0140-6736(17)32641-7
   Cosnes J, 2012, GUT, V61, P1140, DOI 10.1136/gutjnl-2011-301971
   Ma C, 2017, AM J GASTROENTEROL, V112, P1840, DOI 10.1038/ajg.2017.394
   Malarcher CA, 2017, MMWR-MORBID MORTAL W, V66, P377, DOI 10.15585/mmwr.mm6614a1
   Markusse IM, 2016, ANN INTERN MED, V164, P523, DOI 10.7326/M15-0919
   Panaccione R, 2019, J CROHNS COLITIS, V13, P725, DOI 10.1093/ecco-jcc/jjy223
   Peyrin-Biroulet L, 2015, AM J GASTROENTEROL, V110, P1324, DOI 10.1038/ajg.2015.233
   Rubin DT, 2012, INFLAMM BOWEL DIS, V18, P2225, DOI 10.1002/ibd.22925
   Safroneeva E, 2015, ALIMENT PHARM THER, V42, P977, DOI 10.1111/apt.13363
   Schreiber S, 2010, AM J GASTROENTEROL, V105, P1574, DOI 10.1038/ajg.2010.78
   Shah SC, 2016, ALIMENT PHARM THER, V43, P317, DOI 10.1111/apt.13475
   Torres J, 2017, LANCET, V389, P1741, DOI 10.1016/S0140-6736(16)31711-1
   Walters TD, 2014, GASTROENTEROLOGY, V146, P383, DOI 10.1053/j.gastro.2013.10.027
NR 17
TC 101
Z9 104
U1 0
U2 3
PU W B SAUNDERS CO-ELSEVIER INC
PI PHILADELPHIA
PA 1600 JOHN F KENNEDY BOULEVARD, STE 1800, PHILADELPHIA, PA 19103-2899 USA
SN 0016-5085
EI 1528-0012
J9 GASTROENTEROLOGY
JI Gastroenterology
PD JUL
PY 2020
VL 159
IS 1
BP 139
EP 147
DI 10.1053/j.gastro.2020.03.039
PG 9
WC Gastroenterology & Hepatology
WE Science Citation Index Expanded (SCI-EXPANDED)
SC Gastroenterology & Hepatology
GA MN3ZD
UT WOS:000550781800020
PM 32224129
OA Green Published, Bronze, Green Accepted
DA 2024-01-22
ER

PT J
AU Tyndall, A
   van Laar, JM
AF Tyndall, Alan
   van Laar, Jacob M.
TI Stem cell transplantation and mesenchymal cells to treat autoimmune
   diseases
SO PRESSE MEDICALE
LA English
DT Article
ID SYSTEMIC-LUPUS-ERYTHEMATOSUS; LEFT-VENTRICULAR FUNCTION; ACUTE
   MYOCARDIAL-INFARCTION; INFLAMMATORY-BOWEL-DISEASE; CONNECTIVE-TISSUE
   DISEASE; MARROW MONONUCLEAR-CELLS; HEMATOPOIETIC STEM;
   MULTIPLE-SCLEROSIS; CLINICAL-TRIAL; STROMAL CELLS
AB Since the start of the international stem cell transplantation project in 1997, over 2000 patients have received a haematopoietic stem cell transplant (HSCT), mostly autologous, as treatment for a severe autoimmune disease, the majority being multiple sclerosis (MS), systemic sclerosis (SSc) and Crohn's disease. There was an overall 85% 5/year survival and 43% progression-free survival. Around 30% of patients in all disease subgroups had a complete response, often durable despite full immune reconstitution. In many cases, e.g. systemic sclerosis, morphological improvement such as reduction of skin collagen and normalization of microvasculature was documented, beyond any predicted known effects of intense immunosuppression alone. It is hoped that the results of the three running large prospective randomized controlled trials will allow modification of the protocols to reduce the high transplant-related mortality which relates to regimen intensity, age of patient, and comorbidity. Mesenchymal stromal cells (MSC), often incorrectly called stem cells, have been the intense focus of in vitro studies and animal models of rheumatic and other diseases over more than a decade. Despite multiple plausible mechanisms of action and a plethora of positive in vivo animal studies, few randomised controlled clinical trials have demonstrated meaningful clinical benefit in any condition so far. This could be due to confusion in cell product terminology, complexity of clinical study design and execution or agreement on meaningful outcome measures. Within the rheumatic diseases, SLE and rheumatoid arthritis (RA) have received most attention. Uncontrolled multiple trial data from over 300 SLE patients have been published from one centre suggesting a positive outcome; one single centre comparative study in 172 RA was positive. In addition, small numbers of patients with Crohn's disease, multiple sclerosis, primary Sjogren's disease, polymyositis/dermatomyositis and type II diabetes mellitus have received MSC therapeutically. The possible reasons for this apparent mismatch between expectation and clinical reality will be discussed.
C1 [Tyndall, Alan] Univ Basel, Dept Rheumatol, 4 Petersgraben, CH-4031 Basel, Switzerland.
   [van Laar, Jacob M.] Univ Med Ctr Utrecht, Dept Rheumatol & Clin Immunol, Utrecht, Netherlands.
C3 University of Basel; Utrecht University; Utrecht University Medical
   Center
RP Tyndall, A (通讯作者)，Univ Basel, Dept Rheumatol, 4 Petersgraben, CH-4031 Basel, Switzerland.
EM alan.tyndall@usb.ch
FU ReumaFonds [LLP-9] Funding Source: researchfish
CR Abbott A, 2014, NATURE, V505, P139, DOI 10.1038/505139a
   Alexander T, 2009, BLOOD, V113, P214, DOI 10.1182/blood-2008-07-168286
   Aschwanden M, 2008, ANN RHEUM DIS, V67, P1057, DOI 10.1136/ard.2007.082008
   Bartholomew A, 2002, EXP HEMATOL, V30, P42, DOI 10.1016/S0301-472X(01)00769-X
   Bartoloni E, 2011, ARTHRIT CARE RES, V63, P178, DOI 10.1002/acr.20322
   Bocelli-Tyndall C, 2015, ANN RHEUM DIS, V74, P260, DOI 10.1136/annrheumdis-2013-204235
   Burt RK, 2011, LANCET, V378, P498, DOI 10.1016/S0140-6736(11)60982-3
   Carrion F, 2010, LUPUS, V19, P317, DOI 10.1177/0961203309348983
   Christopeit M, 2008, LEUKEMIA, V22, P1062, DOI 10.1038/sj.leu.2404996
   Ciccocioppo R, 2011, GUT, V60, P788, DOI 10.1136/gut.2010.214841
   Connick P, 2012, LANCET NEUROL, V11, P150, DOI 10.1016/S1474-4422(11)70305-2
   Daikeler T, 2009, BONE MARROW TRANSPL, V44, P27, DOI 10.1038/bmt.2008.424
   Daikeler T, 2007, BEST PRACT RES CL HA, V20, P349, DOI 10.1016/j.beha.2006.09.008
   Djouad F, 2005, ARTHRITIS RHEUM-US, V52, P1595, DOI 10.1002/art.21012
   Duijvestein M, 2010, GUT, V59, P1662, DOI 10.1136/gut.2010.215152
   Farge D, 2010, HAEMATOL-HEMATOL J, V95, P284, DOI 10.3324/haematol.2009.013458
   Fleming JN, 2008, PLOS ONE, V3, DOI 10.1371/journal.pone.0001452
   Garcia-Olmo D, 2009, DIS COLON RECTUM, V52, P79, DOI 10.1007/DCR.0b013e3181973487
   Granel B, 2014, ANN RHEUM DIS, DOI 10.1136/annrheumdis-2014-205681
   Gratwohl A, 2005, BONE MARROW TRANSPL, V35, P869, DOI 10.1038/sj.bmt.1704892
   Gu F, 2014, CLIN RHEUMATOL, V33, P1611, DOI 10.1007/s10067-014-2754-4
   Guiducci S, 2010, ANN INTERN MED, V153, P650, DOI 10.7326/0003-4819-153-10-201011160-00007
   Hawkey CJ, 2012, DIGEST DIS, V30, P134, DOI 10.1159/000342740
   Huang LN, 2015, INT J BIOL SCI, V11, P238, DOI 10.7150/ijbs.10725
   Jiang Ranhua, 2011, Front Med, V5, P94, DOI 10.1007/s11684-011-0116-z
   Kaloyannidis P, 2004, BONE MARROW TRANSPL, V34, P187, DOI 10.1038/sj.bmt.1704550
   Keyszer G, 2011, ARTHRITIS RHEUM-US, V63, P2540, DOI 10.1002/art.30431
   Koç ON, 2000, J CLIN ONCOL, V18, P307, DOI 10.1200/JCO.2000.18.2.307
   Le Blanc K, 2004, SCAND J IMMUNOL, V60, P307, DOI 10.1111/j.0300-9475.2004.01483.x
   Le Blanc K, 2004, LANCET, V363, P1439, DOI 10.1016/S0140-6736(04)16104-7
   Li X., 2012, BONE MARROW TRANSPLA
   Liang J, 2009, MULT SCLER J, V15, P644, DOI 10.1177/1352458509104590
   Liang J, 2012, GUT, V61, P468, DOI 10.1136/gutjnl-2011-300083
   Liang J, 2012, CLIN RHEUMATOL, V31, P157, DOI 10.1007/s10067-011-1816-0
   Liang J, 2010, ANN RHEUM DIS, V69, P1423, DOI 10.1136/ard.2009.123463
   Mancardi GL, 2015, NEUROLOGY, V84, P981, DOI 10.1212/WNL.0000000000001329
   Mohyeddin Bonab Mandana, 2007, Iran J Immunol, V4, P50
   Muraro PA, 2005, J EXP MED, V201, P805, DOI 10.1084/jem.20041679
   Nash RA, 2007, BLOOD, V110, P1388, DOI 10.1182/blood-2007-02-072389
   Nevskaya T, 2009, RHEUMATOLOGY, V48, P61, DOI 10.1093/rheumatology/ken407
   Pasquini MC, 2012, BIOL BLOOD MARROW TR, V18, P1471, DOI 10.1016/j.bbmt.2012.06.003
   Perin EC, 2012, JAMA-J AM MED ASSOC, V307, P1717, DOI 10.1001/jama.2012.418
   Ra JC, 2011, J TRANSL MED, V9, DOI 10.1186/1479-5876-9-181
   Riordan NH, 2009, J TRANSL MED, V7, DOI 10.1186/1479-5876-7-29
   Sada PR, 2015, RHEUMATOLOGY, V54, P219, DOI 10.1093/rheumatology/keu417
   Scuderi N, 2013, CELL TRANSPLANT, V22, P779, DOI 10.3727/096368912X639017
   Shi DY, 2012, CLIN RHEUMATOL, V31, P841, DOI 10.1007/s10067-012-1943-2
   Snowden JA, 2012, BONE MARROW TRANSPL, V47, P770, DOI 10.1038/bmt.2011.185
   Sun LY, 2010, ARTHRITIS RHEUM-US, V62, P2467, DOI 10.1002/art.27548
   Tamm M, 1996, ANN RHEUM DIS, V55, P779, DOI 10.1136/ard.55.10.779
   Tan JM, 2012, JAMA-J AM MED ASSOC, V307, P1169, DOI 10.1001/jama.2012.316
   Traggiai E, 2008, STEM CELLS, V26, P562, DOI 10.1634/stemcells.2007-0528
   Traverse JH, 2012, JAMA-J AM MED ASSOC, V308, P2380, DOI 10.1001/jama.2012.28726
   Traverse JH, 2011, JAMA-J AM MED ASSOC, V306, P2110, DOI 10.1001/jama.2011.1670
   Tyndall A, 2009, BONE MARROW TRANSPL, V43, P821, DOI 10.1038/bmt.2009.63
   Tyndall A, 1996, ANN RHEUM DIS, V55, P149, DOI 10.1136/ard.55.3.149
   Tyndall A, 2011, NAT REV RHEUMATOL
   Tyndall A, 2014, NAT REV RHEUMATOL, V10, P117, DOI 10.1038/nrrheum.2013.166
   van Laar JM, 2006, RHEUMATOLOGY, V45, P1187, DOI 10.1093/rheumatology/kel158
   van Laar JM, 2014, JAMA-J AM MED ASSOC, V311, P2490, DOI 10.1001/jama.2014.6368
   van Wijk F, 2008, AUTOIMMUNITY, V41, P585, DOI 10.1080/08916930802200182
   Varma H S, 2010, J Indian Med Assoc, V108, P583
   Wang, 2012, ALLOGENEIC MESENCHYM
   Wang DD, 2014, ARTHRITIS RES THER, V16, DOI 10.1186/ar4520
   Wang DD, 2012, CLIN DEV IMMUNOL, DOI 10.1155/2012/273291
   Wang DD, 2011, ANN RHEUM DIS, V70, P1285, DOI 10.1136/ard.2010.141804
   Wang LM, 2013, STEM CELLS DEV, V22, P3192, DOI 10.1089/scd.2013.0023
   Wang P, 2014, CELL TRANSPLANT, V23, P1293, DOI 10.3727/096368913X667727
   Wong KL, 2013, ARTHROSCOPY, V29, P2020, DOI 10.1016/j.arthro.2013.09.074
   Wulffraat N M, 2000, Curr Rheumatol Rep, V2, P316, DOI 10.1007/s11926-000-0069-8
   Xin HQ, 2014, FRONT CELL NEUROSCI, V8, DOI 10.3389/fncel.2014.00377
   Xu JJ, 2012, BLOOD, V120, P3142, DOI 10.1182/blood-2011-11-391144
   Yamout B, 2010, J NEUROIMMUNOL, V227, P185, DOI 10.1016/j.jneuroim.2010.07.013
NR 73
TC 16
Z9 21
U1 0
U2 30
PU MASSON EDITEUR
PI MOULINEAUX CEDEX 9
PA 21 STREET CAMILLE DESMOULINS, ISSY, 92789 MOULINEAUX CEDEX 9, FRANCE
SN 0755-4982
EI 2213-0276
J9 PRESSE MED
JI Presse Med.
PD JUN
PY 2016
VL 45
IS 6
BP E159
EP E169
DI 10.1016/j.lpm.2016.05.002
PN 2
PG 11
WC Medicine, General & Internal
WE Science Citation Index Expanded (SCI-EXPANDED)
SC General & Internal Medicine
GA DP1GM
UT WOS:000378238500002
PM 27256975
DA 2024-01-22
ER

PT J
AU Holm, TL
   Tornehave, D
   Sondergaard, H
   Kvist, PH
   Sondergaard, BC
   Hansen, L
   Hermit, MB
   Holgersen, K
   Vergo, S
   Frederiksen, KS
   Haase, C
   Lundsgaard, D
AF Holm, Thomas Lindebo
   Tornehave, Ditte
   Sondergaard, Henrik
   Kvist, Peter Helding
   Sondergaard, Bodil-Cecilie
   Hansen, Lene
   Hermit, Mette Brunsgaard
   Holgersen, Kristine
   Vergo, Sandra
   Frederiksen, Klaus Stensgaard
   Haase, Claus
   Lundsgaard, Dorthe
TI Evaluating IL-21 as a Potential Therapeutic Target in Crohn's Disease
SO GASTROENTEROLOGY RESEARCH AND PRACTICE
LA English
DT Article
ID COMMON GAMMA-CHAIN; T-CELLS; TH17 CELLS; DOWN-REGULATION;
   INTERLEUKIN-21; RECEPTOR; COLITIS; PROLIFERATION; EXPRESSION; MODEL
AB Background and Aim. Interleukin-21 (IL-21) is primarily a T cell-derived cytokine; it is upregulated in patients with Crohn's Disease (CD) and could be a potential new therapeutic target in CD. Methods. In human material, IL-21 and IL-21R expression was investigated by in situ hybridization (ISH) and immunohistochemistry (IHC) in noninflammatory bowel disease (non-IBD) controls and patients with CD. The pathologic role of IL-21 was examined in murine models of T cell-dependent and T cell-independent colitis, either with a neutralizing monoclonal antibody against IL-21 or with the transfer of CD4(+)CD45RB(high)IL-21R(-/-) T cells. Colonic pathology was examined by endoscopy, histopathology, IHC, ELISA, and Luminex. Results. In the human intestine, IL-21 and IL-21R mRNA and protein-expressing cells were observed in the mucosa, in lymphoid aggregates of submucosa in non-IBD controls, and in lymphoid aggregates of muscularis externa in patients with CD. IL-21 expression was most abundant in germinal centers (GCs) of the lymphoid aggregates, and IL-21R expression assessed semiquantitatively, was significantly higher in patients with CD compared to non-IBD controls. Following prophylactic and interventive anti-IL-21 mAb treatment in the adoptive transfer (AdTr) model, clinical and pathological parameters were significantly reduced. The most persistent finding was a reduction in colonic infiltrating neutrophils. As well, Rag2(-/-) mice receiving CD4(+)CD45RB(high)IL-21R(-/-) T cells developed less severe colitis compared to Rag2(-/-) mice receiving CD4(+)CD45RB(high)IL-21R(+/+) T cells. No effect of reduced IL-21 signalling was observed in T cell-independent colitis. Conclusion. Our study shows that patients with CD have significant expression of IL-21 and IL-21R in the gut. As well, we show that neutralization of IL-21 in experimental T cell-driven colitis is associated with a reduction in clinical and pathological findings. This amelioration seems to be associated with a reduction in colon-infiltrating neutrophils.
C1 [Holm, Thomas Lindebo; Tornehave, Ditte; Sondergaard, Henrik; Kvist, Peter Helding; Sondergaard, Bodil-Cecilie; Hansen, Lene; Hermit, Mette Brunsgaard; Vergo, Sandra; Frederiksen, Klaus Stensgaard; Haase, Claus; Lundsgaard, Dorthe] Novo Nordisk AS, Global Res, Malov, Denmark.
   [Holgersen, Kristine] Novo Nordisk LIFE In Vivo Pharmacol Ctr, Frederiksberg, Denmark.
C3 Novo Nordisk; Novo Nordisk
RP Holm, TL (通讯作者)，Novo Nordisk AS, Global Res, Malov, Denmark.
EM thlh@novonordisk.com
OI Lindebo Holm, Thomas/0000-0002-8837-7130; Holgersen,
   Kristine/0000-0002-3141-5685
CR [Anonymous], 2014, ISRN Inflammation
   Asao H, 2001, J IMMUNOL, V167, P1, DOI 10.4049/jimmunol.167.1.1
   Baumgart DC, 2012, LANCET, V380, P1590, DOI 10.1016/S0140-6736(12)60026-9
   Becker C, 2006, NAT PROTOC, V1, P2900, DOI 10.1038/nprot.2006.446
   Brandtzaeg P, 2008, MUCOSAL IMMUNOL, V1, P31, DOI 10.1038/mi.2007.9
   Bubier JA, 2007, ANN NY ACAD SCI, V1110, P590, DOI 10.1196/annals.1423.063
   Caruso R, 2007, GASTROENTEROLOGY, V132, P166, DOI 10.1053/j.gastro.2006.09.053
   Coquet JM, 2007, J IMMUNOL, V178, P2827, DOI 10.4049/jimmunol.178.5.2827
   Coskun M, 2012, BBA-MOL BASIS DIS, V1822, P843, DOI 10.1016/j.bbadis.2012.01.012
   Côté-Daigneault J, 2015, UNITED EUR GASTROENT, V3, P419, DOI 10.1177/2050640615590302
   Croce M, 2015, J IMMUNOL RES, V2015, DOI 10.1155/2015/696578
   Erman B, 2015, HAEMATOLOGICA, V100, pE216, DOI 10.3324/haematol.2014.120980
   Fantini MC, 2008, MUCOSAL IMMUNOL, V1, P110, DOI 10.1038/mi.2007.17
   Fantini MC, 2007, EUR J IMMUNOL, V37, P3155, DOI 10.1002/eji.200737766
   Fina D., 2008, GASTROENTEROLOGY, V134
   Habib T, 2002, BIOCHEMISTRY-US, V41, P8725, DOI 10.1021/bi0202023
   Herber D, 2007, J IMMUNOL, V178, P3822, DOI 10.4049/jimmunol.178.6.3822
   Holgersen K, 2015, J CROHNS COLITIS, V9, P492, DOI 10.1093/ecco-jcc/jjv050
   Holgersen K, 2014, INT IMMUNOPHARMACOL, V21, P137, DOI 10.1016/j.intimp.2014.04.017
   Holgersen K, 2014, J CROHNS COLITIS, V8, P147, DOI 10.1016/j.crohns.2013.08.002
   Holm TL, 2012, INT J INFLAMM, V2012, DOI 10.1155/2012/412178
   Hovhannisyan Z, 2011, GASTROENTEROLOGY, V140, P957, DOI 10.1053/j.gastro.2010.12.002
   Hundorfean G, 2012, INFLAMM BOWEL DIS, V18, P180, DOI 10.1002/ibd.21677
   Jiang WY, 2014, INFLAMM RES, V63, P943, DOI 10.1007/s00011-014-0768-7
   Kjellev S, 2006, INT IMMUNOPHARMACOL, V6, P1341, DOI 10.1016/j.intimp.2006.04.017
   Kleinschek MA, 2009, J EXP MED, V206, P525, DOI 10.1084/jem.20081712
   Korn T, 2007, NATURE, V448, P484, DOI 10.1038/nature05970
   Kristensen P., 2017, J HISTOCHEM CYTOCHEM, V39, P341
   Leonard WJ, 2005, NAT REV IMMUNOL, V5, P688, DOI 10.1038/nri1688
   Liu C, 2013, CLIN EXP IMMUNOL, V173, P102, DOI 10.1111/cei.12084
   Liu ZJ, 2009, INFLAMM BOWEL DIS, V15, P1133, DOI 10.1002/ibd.20923
   Lüthje K, 2012, NAT IMMUNOL, V13, P491, DOI 10.1038/ni.2261
   Monteleone G, 2006, GUT, V55, P1774, DOI 10.1136/gut.2006.093187
   Monteleone G, 2005, GASTROENTEROLOGY, V128, P687, DOI 10.1053/j.gastro.2004.12.042
   Monteleone G, 2011, CURR OPIN PHARMACOL, V11, P640, DOI 10.1016/j.coph.2011.09.013
   Nevalainen T., 2016, LAB ANIM, V36, P373
   Ordás I, 2012, LANCET, V380, P1606, DOI 10.1016/S0140-6736(12)60150-0
   Pallone F, 2010, EXPERT REV CLIN IMMU, V6, P537, DOI 10.1586/ECI.10.44
   Parrish-Novak J, 2000, NATURE, V408, P57, DOI 10.1038/35040504
   Peluso I, 2007, J IMMUNOL, V178, P732, DOI 10.4049/jimmunol.178.2.732
   Poholek C., 2012, J IMMUNOL, V188
   Poholek C, 2013, J IMMUNOL, V190
   Recher M, 2011, BLOOD, V118, P6824, DOI 10.1182/blood-2011-06-362533
   Salzer E, 2014, J ALLERGY CLIN IMMUN, V133, P1651, DOI 10.1016/j.jaci.2014.02.034
   Sarra M, 2010, INFLAMM BOWEL DIS, V16, P1332, DOI 10.1002/ibd.21238
   Sartor RB, 2006, NAT CLIN PRACT GASTR, V3, P390, DOI 10.1038/ncpgasthep0528
   Schmitz I, 2013, PLOS PATHOG, V9, DOI 10.1371/journal.ppat.1003362
   Seidelin JB, 2015, J GASTROENTEROL, V50, P180, DOI 10.1007/s00535-014-0982-7
   Spolski R, 2014, NAT REV DRUG DISCOV, V13, P381, DOI 10.1038/nrd4296
   Stepensky P, 2015, HAEMATOLOGICA, V100, pE72, DOI 10.3324/haematol.2014.112508
   Stockinger B, 2007, SEMIN IMMUNOL, V19, P353, DOI 10.1016/j.smim.2007.10.008
   Stolfi C, 2011, J EXP MED, V208, P2279, DOI 10.1084/jem.20111106
   Suto A, 2008, J EXP MED, V205, P1369, DOI 10.1084/jem.20072057
   Tangye SG, 2015, CURR OPIN IMMUNOL, V34, P107, DOI 10.1016/j.coi.2015.02.010
   Troncone E, 2013, INT REV IMMUNOL, V32, P526, DOI 10.3109/08830185.2013.823421
   van Leeuwen MA, 2013, MUCOSAL IMMUNOL, V6, P1202, DOI 10.1038/mi.2013.19
   Wallace KL, 2014, WORLD J GASTROENTERO, V20, P6, DOI 10.3748/wjg.v20.i1.6
   Wang ZL, 2015, IMMUNOL INVEST, V44, P665, DOI 10.3109/08820139.2015.1074246
   Willesen MG, 1999, NEUROENDOCRINOLOGY, V70, P306, DOI 10.1159/000054491
   Yeh CY, 2016, BIOMATERIALS, V99, P1, DOI 10.1016/j.biomaterials.2016.05.015
   Yeste A, 2014, NAT COMMUN, V5, DOI 10.1038/ncomms4753
   Young DA, 2007, ARTHRITIS RHEUM, V56, P1152, DOI 10.1002/art.22452
   Yu J, 2015, MOL MED REP, V11, P1049, DOI 10.3892/mmr.2014.2824
   Yu LJ, 2015, MEDIAT INFLAMM, V2015, DOI 10.1155/2015/793764
NR 64
TC 18
Z9 20
U1 0
U2 2
PU HINDAWI LTD
PI LONDON
PA ADAM HOUSE, 3RD FLR, 1 FITZROY SQ, LONDON, W1T 5HF, ENGLAND
SN 1687-6121
EI 1687-630X
J9 GASTROENT RES PRACT
JI Gastroenterol. Res. Pract.
PY 2018
VL 2018
AR 5962624
DI 10.1155/2018/5962624
PG 22
WC Gastroenterology & Hepatology
WE Science Citation Index Expanded (SCI-EXPANDED)
SC Gastroenterology & Hepatology
GA GD9YM
UT WOS:000430869100001
PM 29849593
OA Green Published, Green Submitted, gold
DA 2024-01-22
ER

PT J
AU Klaus, J
   Haenle, MM
   Schröter, C
   Adler, G
   von Boyen, G
   Reinshagen, M
   von Tirpitz, C
AF Klaus, Jochen
   Haenle, M. M.
   Schroeter, C.
   Adler, G.
   von Boyen, G.
   Reinshagen, M.
   von Tirpitz, C.
TI A Single Dose of Intravenous Zoledronate Prevents Glucocorticoid
   Therapy-Associated Bone Loss in Acute Flare of Crohn's Disease, a
   Randomized Controlled Trial
SO AMERICAN JOURNAL OF GASTROENTEROLOGY
LA English
DT Article
ID INFLAMMATORY-BOWEL-DISEASE; MINERAL DENSITY; VITAMIN-D; DOUBLE-BLIND;
   PAMIDRONATE TREATMENT; INDUCED OSTEOPOROSIS; FRACTURE RISK;
   DRUG-THERAPY; ACID; RISEDRONATE
AB OBJECTIVES: To assess the effectiveness and safety of zoledronate (ZOL) in preventing glucocorticoid therapy-associated bone loss in patients with acute flare of Crohn's disease (CD) in a randomized, double-blind, placebo-controlled trial.
   METHODS: Forty CD patients starting a glucocorticoid therapy (60 mg prednisolone per day) for acute flare (CD activity index (CDAI) > 220) were randomized to compare the effect of ZOL (4 mg intravenous, n = 20) or placebo (n = 20) on change in lumbar bone mineral density (BMD). All patients received calcium citrate (800 mg) and colecalciferol (1,000 IU) daily. Dual energy X-ray absorptiometry (DXA) of the lumbar spine (L1-L4) was performed at baseline and day 90. Follow-up examinations at day 1/7/14/30 and 90 included laboratory tests and adverse event/serious adverse events reports.
   RESULTS: Thirty-six patients were available for per-protocol analysis. With placebo (n = 18), a decrease in BMD was seen (T-score: -0.98 +/- 0.8, day 0 and -1.25 +/- 0.77, day 90, P = 0.06), with ZOL (n = 18) BMD increased (-1.15 +/- 1.02, day 0 and -0.74 +/- 1.09, day 90, P = 0.03). The change in BMD under placebo (-0.26 +/- 0.21) vs. ZOL (+ 0.41 +/- 0.19) was highly significant (P = 0.006). In all, 14 out of 18 patients with ZOL had an increase in BMD (+ 0.64 +/- 0.48), 12 of 18 with placebo a decrease (-0.50 +/- 0.39). Changes of clinical findings and laboratory results of inflammation (leukocytes, platelets, and C-reactive protein) were the same in-and between-groups throughout the study. With ZOL, serum bone degradation marker beta-Cross-Laps decreased. Study medication was safe and well tolerated.
   CONCLUSIONS: ZOL is effective in preventing glucocorticoid therapy-induced bone loss in patients with acute flare of CD and should be considered whenever a glucocorticoid therapy is started in CD patients.
C1 [Klaus, Jochen; Haenle, M. M.; Schroeter, C.; Adler, G.; von Boyen, G.] Univ Ulm, Dept Internal Med 1, Ulm, Germany.
   [Reinshagen, M.] Stadt Klinikum Braunschweig, Dept Internal Med 1, Braunschweig, Germany.
   [von Tirpitz, C.] Kreisklin Biberach, Med Klin, Biberach, Germany.
C3 Ulm University
RP Klaus, J (通讯作者)，Univ Klinikum Ulm, Zentrum Innere Med, Innere Med Klin 1, Albert Einstein Allee 23, D-89081 Ulm, Germany.
EM jochen.klaus@uniklinik-ulm.de
FU Department of Internal Medicine of the Ulm University Hospital, Germany
FX Financial support: The study was supported by an independent grant of
   the Department of Internal Medicine of the Ulm University Hospital,
   Germany.
CR ABITBOL V, 1995, GASTROENTEROLOGY, V108, P417, DOI 10.1016/0016-5085(95)90068-3
   Abitbol V, 2007, CLIN GASTROENTEROL H, V5, P1184, DOI 10.1016/j.cgh.2007.05.016
   [Anonymous], 1994, World Health Organ Tech Rep Ser, V843, P1
   Bartram SA, 2003, ALIMENT PHARM THER, V18, P1121, DOI 10.1111/j.1365-2036.2003.01794.x
   Bartram SA, 2006, WORLD J GASTROENTERO, V12, P5680, DOI 10.3748/wjg.v12.i35.5680
   Bernstein CN, 2000, ANN INTERN MED, V133, P795, DOI 10.7326/0003-4819-133-10-200011210-00012
   BERNSTEIN CN, 1995, J BONE MINER RES, V10, P250
   Bernstein CN, 2003, EUR J GASTROEN HEPAT, V15, P857, DOI 10.1097/00042737-200308000-00004
   Bernstein CN, 2003, GASTROENTEROLOGY, V124, P795, DOI 10.1053/gast.2003.50106
   BEST WR, 1976, GASTROENTEROLOGY, V70, P439
   Bjarnason I, 1997, GUT, V40, P228, DOI 10.1136/gut.40.2.228
   Black DM, 2007, NEW ENGL J MED, V356, P1809, DOI 10.1056/NEJMoa067312
   Chan B, 2006, J CLIN ENDOCR METAB, V91, P2017, DOI 10.1210/jc.2005-2548
   CLEMENTS D, 1993, GUT, V34, P1543, DOI 10.1136/gut.34.11.1543
   COMPSTON JE, 1987, GUT, V28, P410, DOI 10.1136/gut.28.4.410
   Cosman F, 2009, ENDOCR PRACT, V15, P483, DOI 10.4158/EP08306.ORR1
   Haderslev KV, 2000, GASTROENTEROLOGY, V119, P639, DOI 10.1053/gast.2000.16518
   Henderson S, 2006, AM J GASTROENTEROL, V101, P119, DOI 10.1111/j.1572-0241.2006.00372.x
   Jahnsen J, 1997, GUT, V40, P313, DOI 10.1136/gut.40.3.313
   Klaus J, 2002, GUT, V51, P654, DOI 10.1136/gut.51.5.654
   Klaus J, 2008, BMC GASTROENTEROL, V8, DOI 10.1186/1471-230X-8-48
   Kriel MH, 2010, OSTEOPOROSIS INT, V21, P507, DOI 10.1007/s00198-009-0960-8
   Leslie WD, 2008, AM J GASTROENTEROL, V103, P1451, DOI 10.1111/j.1572-0241.2007.01753.x
   Lewiecki EM, 2009, CORE EVID, V4, P13
   Lyles KW, 2007, NEW ENGL J MED, V357, P1799, DOI 10.1056/NEJMoa074941
   Munns CFJ, 2004, J BONE MINER RES, V19, P1742, DOI 10.1359/JBMR.040711
   Oostlander AE, 2011, GASTROENTEROLOGY, V140, P116, DOI 10.1053/j.gastro.2010.09.007
   Reid DM, 2009, LANCET, V373, P1253, DOI 10.1016/S0140-6736(09)60250-6
   Reid IR, 2002, NEW ENGL J MED, V346, P653, DOI 10.1056/NEJMoa011807
   Schoon EJ, 2005, CLIN GASTROENTEROL H, V3, P113, DOI 10.1016/S1542-3565(04)00662-7
   Schulte CMS, 2000, GASTROENTEROLOGY, V119, P909, DOI 10.1053/gast.2000.18158
   Siffledeen JS, 2005, CLIN GASTROENTEROL H, V3, P122, DOI 10.1016/S1542-3565(04)00663-9
   Siffledeen JS, 2004, INFLAMM BOWEL DIS, V10, P220, DOI 10.1097/00054725-200405000-00007
   SILVENNOINEN JA, 1995, GUT, V37, P71, DOI 10.1136/gut.37.1.71
   Tilg H, 2008, GUT, V57, P684, DOI 10.1136/gut.2006.117382
   Todhunter CE, 2005, GUT, V54, P1579, DOI 10.1136/gut.2005.064212
   van Staa TP, 2002, OSTEOPOROSIS INT, V13, P777, DOI 10.1007/s001980200108
   Van Staa TP, 2003, GASTROENTEROLOGY, V125, P1591, DOI 10.1053/j.gastro.2003.09.027
   Vestergaard P, 2000, GUT, V46, P176, DOI 10.1136/gut.46.2.176
   VOGELSANG H, 1995, EUR J GASTROEN HEPAT, V7, P609
   von Tirpitz C, 2003, EUR J GASTROEN HEPAT, V15, P1165, DOI 10.1097/00042737-200311000-00003
   Von Tirpitz Ch., 1999, Zeitschrift fuer Gastroenterologie, V37, P5
   Watts NB, 2008, J CLIN DENSITOM, V11, P473, DOI 10.1016/j.jocd.2008.04.003
   Weycker D, 2007, OSTEOPOROSIS INT, V18, P271, DOI 10.1007/s00198-006-0230-y
   Weycker D, 2006, OSTEOPOROSIS INT, V17, P1645, DOI 10.1007/s00198-006-0179-x
NR 45
TC 13
Z9 15
U1 0
U2 7
PU LIPPINCOTT WILLIAMS & WILKINS
PI PHILADELPHIA
PA TWO COMMERCE SQ, 2001 MARKET ST, PHILADELPHIA, PA 19103 USA
SN 0002-9270
EI 1572-0241
J9 AM J GASTROENTEROL
JI Am. J. Gastroenterol.
PD APR
PY 2011
VL 106
IS 4
BP 786
EP 793
DI 10.1038/ajg.2011.59
PG 8
WC Gastroenterology & Hepatology
WE Science Citation Index Expanded (SCI-EXPANDED)
SC Gastroenterology & Hepatology
GA 746GZ
UT WOS:000289232900023
PM 21386830
DA 2024-01-22
ER

PT J
AU Galluzzo, M
   D'Adamio, S
   Bianchi, L
   Talamonti, M
AF Galluzzo, Marco
   D'Adamio, Simone
   Bianchi, Luca
   Talamonti, Marina
TI Psoriasis in pregnancy: case series and literature review of data
   concerning exposure during pregnancy to ustekinumab
SO JOURNAL OF DERMATOLOGICAL TREATMENT
LA English
DT Review
DE Psoriasis; ustekinumab; pregnancy; biologics; anti IL-12/23
ID CROHNS-DISEASE; THERAPY; OUTCOMES; PATIENT
AB Psoriasis tends to improve for approximately half of patients during pregnancy, but an equal number of patients report no change or worsening during this period, when lots of medications, like biologics, are not indicated. The aim of our study was to review data of patient that had been pregnant during ustekinumab treatment, analyzing data of our data set between September 2010 and February 2018. We found data of three patients that had been pregnant during ustekinumab treatment. All three patients successfully completed the pregnancy without complications. One of the three patients was pregnant even twice during treatment with ustekinumab, with also a successful birth of two perfectly healthy twins. Biologic agents approved for the treatment of moderate-to-severe psoriasis are currently classified as pregnancy category B, even if, particularly for ustekinumab, there are several case reports regarding exposure during pregnancy in humans related to a healthy pregnancy, both for women and children. Although further studies are required to find real indication of biological treatment in pregnant patients, according to our and to the reviewed experience, ustekinumab does not interfere with gestation.
C1 [Galluzzo, Marco; D'Adamio, Simone; Bianchi, Luca; Talamonti, Marina] Univ Roma Tor Vergata, Div Dermatol, Dept Med Sistemi, Viale Oxford 81, I-00133 Rome, Italy.
C3 University of Rome Tor Vergata
RP Galluzzo, M (通讯作者)，Univ Roma Tor Vergata, Div Dermatol, Dept Med Sistemi, Viale Oxford 81, I-00133 Rome, Italy.
EM marco.galluzzo83@gmail.com
RI Talamonti, Marina/L-6190-2016; Galluzzo, Marco/O-1920-2017
OI Talamonti, Marina/0000-0002-3070-4071; Galluzzo,
   Marco/0000-0002-3424-5175; BIANCHI, LUCA/0000-0001-8697-6896
CR Addis A, 2000, DRUG SAFETY, V23, P245, DOI 10.2165/00002018-200023030-00006
   Alsenaid A, 2016, J EUR ACAD DERMATOL, V30, P488, DOI 10.1111/jdv.12872
   Androulakis I, 2015, WORLD J GASTROENTERO, V21, P13205, DOI 10.3748/wjg.v21.i47.13205
   Andrulonis R, 2012, J DRUGS DERMATOL, V11, P1240
   Bobotsis R, 2016, BRIT J DERMATOL, V175, P464, DOI 10.1111/bjd.14547
   Bogas M, 2011, ACTA REUMATOL PORT, V36, P219
   Boothby LA, 2001, ANN PHARMACOTHER, V35, P1485
   Chambers CD, 2012, BIRTH DEFECTS RES A, V94, P607, DOI 10.1002/bdra.23033
   Chaudrey Khadija H, 2015, Curr Treat Options Gastroenterol, V13, P77, DOI 10.1007/s11938-014-0037-4
   Cortes X, 2017, J CLIN PHARM THER, V42, P234, DOI 10.1111/jcpt.12492
   Doering PL, 2002, AM J OBSTET GYNECOL, V187, P333, DOI 10.1067/mob.2002.125740
   Fotiadou C, 2012, J DERMATOL CASE REP, V6, P105, DOI 10.3315/jdcr.2012.1116
   Fujikawa K, 2016, INTERNAL MED, V55, P1375, DOI 10.2169/internalmedicine.55.6590
   Galli-Novak E, 2016, J EUR ACAD DERMATOL, V30, pE191, DOI 10.1111/jdv.13499
   Lund T, 2017, DERMATOL THER, V30, DOI 10.1111/dth.12454
   Martin PL, 2010, BIRTH DEFECTS RES B, V89, P351, DOI 10.1002/bdrb.20250
   Murase JE, 2005, ARCH DERMATOL, V141, P601, DOI 10.1001/archderm.141.5.601
   Porter Martina L, 2017, Int J Womens Dermatol, V3, P21, DOI 10.1016/j.ijwd.2016.12.003
   Rocha K, 2015, DERMATOLOGY, V231, P103, DOI 10.1159/000380880
   Rowan CR, 2018, J CROHNS COLITIS, V12, P376, DOI 10.1093/ecco-jcc/jjx141
   Ruiz V, 2014, ACTAS DERMO-SIFILOGR, V105, P734, DOI 10.1016/j.ad.2013.06.004
   Sheeran C, 2014, AUSTRALAS J DERMATOL, V55, P235, DOI 10.1111/ajd.12214
   Talamonti M, 2016, DERMATOLOGY, V232, P648, DOI 10.1159/000453661
   U.S. Food and Drug Administration, 2014, PREGNANCY LACTATION
   Venturin C, 2017, BMC GASTROENTEROL, V17, DOI 10.1186/s12876-017-0633-6
   Weber-Schoendorfer C, 2015, BRIT J CLIN PHARMACO, V80, P727, DOI 10.1111/bcp.12642
NR 26
TC 36
Z9 39
U1 0
U2 3
PU TAYLOR & FRANCIS LTD
PI ABINGDON
PA 2-4 PARK SQUARE, MILTON PARK, ABINGDON OR14 4RN, OXON, ENGLAND
SN 0954-6634
EI 1471-1753
J9 J DERMATOL TREAT
JI J. Dermatol. Treat.
PD JAN 2
PY 2019
VL 30
IS 1
BP 40
EP 44
DI 10.1080/09546634.2018.1468066
PG 5
WC Dermatology
WE Science Citation Index Expanded (SCI-EXPANDED)
SC Dermatology
GA HN4PD
UT WOS:000460165100006
PM 29676599
DA 2024-01-22
ER

PT J
AU Mathur, A
   McLean, MH
   Cao, H
   Vickers, MA
AF Mathur, Abhinav
   McLean, Mairi H.
   Cao, Huan
   Vickers, Mark A.
TI Hyposplenism and Gastrointestinal Diseases: Significance and Mechanisms
SO DIGESTIVE DISEASES
LA English
DT Review
DE Hyposplenism; Spleen; Coeliac disease; Inflammatory bowel disease
ID MEMORY B-CELLS; INFLAMMATORY-BOWEL-DISEASE; ADULT CELIAC-DISEASE;
   INVASIVE PNEUMOCOCCAL DISEASE; IMPAIRED SPLENIC FUNCTION;
   CROHNS-DISEASE; FUNCTIONAL ASPLENIA; INCREASED RISK; IGM-MEMORY;
   INFECTION
AB Background: Functional hyposplenism is a recognized complication of several gastroenterological disorders, including coeliac and inflammatory bowel diseases, and is believed to contribute to the increased infection risk seen in these disorders. Summary: The mechanisms of hyposplenism are poorly understood. In this article, we review possible mechanisms underlying development of functional hyposplenism and discuss implications for its management. Key Messages: Identifying functional hyposplenism is important, as it may permit earlier recognition and treatment of serious infections through patient education and vaccination.
C1 [Mathur, Abhinav; Cao, Huan; Vickers, Mark A.] Univ Aberdeen, Inst Med Sci, Infect Immun & Inflammat, Aberdeen, Scotland.
   [McLean, Mairi H.] Univ Dundee, Sch Med, Div Mol & Cellular Med, Dundee, Scotland.
C3 University of Aberdeen; University of Dundee
RP Mathur, A (通讯作者)，Univ Aberdeen, Inst Med Sci, Infect Immun & Inflammat, Aberdeen, Scotland.
EM abhinav.mathur@nhs.scot
RI Vickers, Mark/HRC-2694-2023
OI Vickers, Mark/0000-0002-3154-1040; McLean, Mairi/0000-0002-7443-2653;
   Mathur, Abhinav/0000-0002-6952-5927
FU Wellcome Trust [0934847/Z/10/Z]
FX This work was funded in part by the Wellcome Trust (Grant No.
   0934847/Z/10/Z).
CR Arnott A, 2018, CLIN INFECT DIS, V67, P557, DOI 10.1093/cid/ciy141
   Balmer P, 2004, INFECT IMMUN, V72, P332, DOI 10.1128/IAI.72.1.332-337.2004
   Bisharat N, 2001, J INFECTION, V43, P182, DOI 10.1053/jinf.2001.0904
   Cailotto C, 2014, PLOS ONE, V9, DOI 10.1371/journal.pone.0087785
   Cameron PU, 2011, PLOS ONE, V6, DOI 10.1371/journal.pone.0023164
   Capolunghi F, 2008, J IMMUNOL, V180, P800, DOI 10.4049/jimmunol.180.2.800
   Carsetti R, 2020, FRONT IMMUNOL, V10, DOI 10.3389/fimmu.2019.02937
   Coppo P, 2006, EUR J INTERN MED, V17, P580, DOI 10.1016/j.ejim.2006.07.008
   CORAZZA GR, 1983, GUT, V24, P228, DOI 10.1136/gut.24.3.228
   CORAZZA GR, 1982, GUT, V23, P415, DOI 10.1136/gut.23.5.415
   CORAZZA GR, 1990, CLIN LAB HAEMATOL, V12, P269
   CORAZZA GR, 1981, CLIN SCI, V60, P109, DOI 10.1042/cs0600109
   Corazza GR, 1999, AM J GASTROENTEROL, V94, P391
   Crary SE, 2009, BLOOD, V114, P2861, DOI 10.1182/blood-2009-04-210112
   Cushing Kelly C, 2016, Gastroenterology, V151, P365, DOI 10.1053/j.gastro.2016.06.027
   Davies JM, 2011, BRIT J HAEMATOL, V155, P308, DOI 10.1111/j.1365-2141.2011.08843.x
   de Porto APNA, 2010, EUR J CLIN MICROBIOL, V29, P1465, DOI 10.1007/s10096-010-1049-1
   Di Sabatino A, 2006, CLIN GASTROENTEROL H, V4, P179, DOI 10.1016/S1542-3565(05)00982-1
   Di Sabatino A, 2005, AM J GASTROENTEROL, V100, P1788, DOI 10.1111/j.1572-0241.2005.41939.x
   Di Sabatino A, 2008, INFLAMM BOWEL DIS, V14, P591, DOI 10.1002/ibd.20374
   Di Sabatino A, 2007, J ALLERGY CLIN IMMUN, V120, P1461, DOI 10.1016/j.jaci.2007.07.054
   Di Sabatino A, 2018, CLIN INFECT DIS, V67, P562, DOI 10.1093/cid/ciy147
   Di Sabatino A, 2018, J ALLER CL IMM-PRACT, V6, P1056, DOI 10.1016/j.jaip.2017.10.017
   Di Sabatino A, 2013, WORLD J GASTROENTERO, V19, P2313, DOI 10.3748/wjg.v19.i15.2313
   Di Sabatino A, 2012, BLOOD, V119, P2458, DOI 10.1182/blood-2011-10-385559
   Di Sabatino A, 2011, LANCET, V378, P86, DOI 10.1016/S0140-6736(10)61493-6
   DOE WF, 1973, LANCET, V1, P402
   DOUGLAS AP, 1976, DIGESTION, V14, P29, DOI 10.1159/000197797
   Engwerda CR, 2002, AM J PATHOL, V161, P429, DOI 10.1016/S0002-9440(10)64199-5
   FERGUSON A, 1982, BRIT MED J, V285, P1375, DOI 10.1136/bmj.285.6352.1375
   FISH JC, 1970, SURGERY, V67, P658
   FOSTER KJ, 1982, GUT, V23, P630, DOI 10.1136/gut.23.7.630
   FOSTER PN, 1985, GUT, V26, P861, DOI 10.1136/gut.26.8.861
   Francino MP, 2016, FRONT MICROBIOL, V6, DOI 10.3389/fmicb.2015.01543
   Freeman HJ, 1996, CAN J GASTROENTEROL, V10, P443, DOI 10.1155/1996/230189
   Freeman HJ, 2010, WORLD J GASTROENTERO, V16, P2991, DOI 10.3748/wjg.v16.i24.2991
   Giuffrida P, 2020, INTERN EMERG MED, V15, P225, DOI 10.1007/s11739-019-02129-w
   Goren I, 2020, UNITED EUR GASTROENT, V8, P195, DOI 10.1177/2050640619874524
   GREEN JB, 1986, J TRAUMA, V26, P999, DOI 10.1097/00005373-198611000-00007
   HAENEY MR, 1978, POSTGRAD MED J, V54, P45, DOI 10.1136/pgmj.54.627.45
   Kantso B, 2015, AM J GASTROENTEROL, V110, P1582, DOI 10.1038/ajg.2015.284
   Kantso B, 2015, VACCINE, V33, P5464, DOI 10.1016/j.vaccine.2015.08.011
   Keenan RD, 1999, BRIT J HAEMATOL, V105, P509, DOI 10.1111/j.1365-2141.1999.01373.x
   Khailova L, 2017, CLIN NUTR, V36, P1549, DOI 10.1016/j.clnu.2016.09.025
   Kirchgesner J, 2018, GASTROENTEROLOGY, V155, P337, DOI 10.1053/j.gastro.2018.04.012
   König J, 2016, CLIN TRANSL GASTROEN, V7, DOI 10.1038/ctg.2016.54
   Kristinsson SY, 2014, HAEMATOLOGICA, V99, P392, DOI 10.3324/haematol.2013.092460
   Kruetzmann S, 2003, J EXP MED, V197, P939, DOI 10.1084/jem.20022020
   Lamb CA, 2019, GUT, V68, pS1, DOI 10.1136/gutjnl-2019-318484
   Lammers AJJ, 2012, AM J HEMATOL, V87, P484, DOI 10.1002/ajh.23154
   Lebwohl B, 2018, LANCET, V391, P70, DOI 10.1016/S0140-6736(17)31796-8
   Lenti MV, 2020, FRONT IMMUNOL, V11, DOI 10.3389/fimmu.2020.00485
   Lewis SM, 2019, SCI IMMUNOL, V4, DOI 10.1126/sciimmunol.aau6085
   Lichtenstein GR, 2006, CLIN GASTROENTEROL H, V4, P621, DOI 10.1016/j.cgh.2006.03.002
   LOCKWOOD CM, 1979, NEW ENGL J MED, V300, P524, DOI 10.1056/NEJM197903083001003
   Ludvigsson JF, 2008, GUT, V57, P1074, DOI 10.1136/gut.2007.133868
   Ludvigsson JF, 2014, GUT, V63, P1210, DOI 10.1136/gutjnl-2013-306578
   Ludvigsson JF, 2013, GUT, V62, P43, DOI 10.1136/gutjnl-2011-301346
   Mårild K, 2013, BMC GASTROENTEROL, V13, DOI 10.1186/1471-230X-13-109
   MARSH GW, 1970, BRIT J HAEMATOL, V19, P445, DOI 10.1111/j.1365-2141.1970.tb06972.x
   Mbanwi AN, 2017, EUR J IMMUNOL, V47, P94, DOI 10.1002/eji.201646666
   MCCARTHY CF, 1966, GUT, V7, P140, DOI 10.1136/gut.7.2.140
   McCurdy JD, 2020, INFLAMM BOWEL DIS, V26, P1761, DOI 10.1093/ibd/izaa002
   MULLER AF, 1993, Q J MED, V86, P333
   Nakagami Y, 2020, INT J HEMATOL, V112, P544, DOI 10.1007/s12185-020-02925-7
   Noh KW, 2003, AM J GASTROENTEROL, V98, P2289, DOI [10.1016/S0002-9270(03)00707-X, 10.1111/j.1572-0241.2003.07701.x]
   OGRADY JG, 1984, GASTROENTEROLOGY, V87, P1326
   PALMER KR, 1983, GUT, V24, P384, DOI 10.1136/gut.24.5.384
   PALMER KR, 1981, Q J MED, V50, P463
   PEARSON HA, 1969, NEW ENGL J MED, V281, P923, DOI 10.1056/NEJM196910232811703
   Pebody RG, 2008, EPIDEMIOL INFECT, V136, P360, DOI 10.1017/S0950268807008436
   PEREIRA JLR, 1987, DIS COLON RECTUM, V30, P403, DOI 10.1007/BF02556485
   Rankine-Mullings AE, 2017, COCHRANE DB SYST REV, DOI 10.1002/14651858.CD003427.pub4
   Rosado MM, 2018, IMMUNOL LETT, V199, P1, DOI 10.1016/j.imlet.2018.04.010
   Rosado MM, 2013, EUR J IMMUNOL, V43, P2659, DOI 10.1002/eji.201343577
   RYAN FP, 1974, LANCET, V2, P318
   RYAN FP, 1978, GUT, V19, P50, DOI 10.1136/gut.19.1.50
   Sheriff MZ, 2020, INFLAMM BOWEL DIS, V26, P291, DOI 10.1093/ibd/izz147
   Simons M, 2018, AM J MED, V131, P83, DOI 10.1016/j.amjmed.2017.07.021
   SUAREZ RM, 1947, ANN INTERN MED, V26, P643, DOI 10.7326/0003-4819-26-5-643
   Subran B, 2010, PRESSE MED, V39, P726, DOI 10.1016/j.lpm.2009.12.006
   Theochari NA, 2018, SCAND J GASTROENTERO, V53, P1, DOI 10.1080/00365521.2017.1386711
   Thomas HJ, 2008, EUR J GASTROEN HEPAT, V20, P624, DOI 10.1097/MEG.0b013e3282f45764
   Thomsen RW, 2009, ANN INTERN MED, V151, P546, DOI 10.7326/0003-4819-151-8-200910200-00008
   Tjernberg AR, 2017, EPIDEMIOL INFECT, V145, P1203, DOI 10.1017/S0950268816003204
   TREWBY PN, 1981, GUT, V22, P628, DOI 10.1136/gut.22.8.628
   Valdes Ana M, 2018, BMJ, V361, pk2179, DOI 10.1136/bmj.k2179
   Walters JRF, 2008, GUT, V57, P1034, DOI 10.1136/gut.2008.151571
   Wang FQ, 2012, DIGEST DIS SCI, V57, P2856, DOI 10.1007/s10620-012-2242-0
   WARDROP CAJ, 1975, LANCET, V2, P4
   Weiberg D, 2018, PLOS ONE, V13, DOI 10.1371/journal.pone.0205247
   Wilkins BS, 2002, BRIT J HAEMATOL, V117, P265, DOI 10.1046/j.1365-2141.2002.03425.x
   WILLIAMS BD, 1979, LANCET, V1, P1311
NR 93
TC 4
Z9 4
U1 1
U2 1
PU KARGER
PI BASEL
PA ALLSCHWILERSTRASSE 10, CH-4009 BASEL, SWITZERLAND
SN 0257-2753
EI 1421-9875
J9 DIGEST DIS
JI Dig. Dis.
PY 2022
VL 40
IS 3
BP 290
EP 298
DI 10.1159/000517338
EA MAY 2021
PG 9
WC Gastroenterology & Hepatology
WE Science Citation Index Expanded (SCI-EXPANDED)
SC Gastroenterology & Hepatology
GA 3D9JA
UT WOS:000699973300001
PM 34034254
OA Green Published, hybrid
DA 2024-01-22
ER

PT J
AU Kelsen, JR
   Russo, P
   Sullivan, KE
AF Kelsen, Judith R.
   Russo, Pierre
   Sullivan, Kathleen E.
TI Early-Onset Inflammatory Bowel Disease
SO IMMUNOLOGY AND ALLERGY CLINICS OF NORTH AMERICA
LA English
DT Article
DE VEO-IBD; Primary immunodeficiencies; Inflammation; Monogenic
ID GENOME-WIDE ASSOCIATION; CROHNS-DISEASE; GENE-EXPRESSION;
   EXTRAINTESTINAL MANIFESTATIONS; COMBINED IMMUNODEFICIENCY; INDETERMINATE
   COLITIS; ULCERATIVE-COLITIS; INFECTIOUS COLITIS; FIRST ATTACKS;
   SUSCEPTIBILITY
AB The epidemiology of inflammatory bowel disease has changed over the past 4 decades. The incidence is rising dramatically and the age of onset has become younger. This changing landscape of inflammatory bowel disease reflects the new recognition that the youngest children with inflammatory bowel disease are enriched in cases with underlying primary immunodeficiency and monogenic causes. The management of these cases can be quite different, with specific genetic etiologies supporting unique interventions and some requiring hematopoietic cell transplantation for effective treatment.
C1 [Kelsen, Judith R.] Div Gastroenterol Hepatol & Nutr, 3401 Civ Ctr Blvd, Philadelphia, PA 19104 USA.
   [Russo, Pierre] Childrens Hosp Philadelphia, Dept Pathol, Div Allergy Immunol, ARC 1216-I,3615 Civ Ctr Blvd, Philadelphia, PA 19104 USA.
   [Sullivan, Kathleen E.] Childrens Hosp Philadelphia, Div Allergy Immunol, 3615 Civ Ctr Blvd, Philadelphia, PA 19104 USA.
C3 University of Pennsylvania; Pennsylvania Medicine; Childrens Hospital of
   Philadelphia; University of Pennsylvania; Pennsylvania Medicine;
   Childrens Hospital of Philadelphia
RP Sullivan, KE (通讯作者)，Childrens Hosp Philadelphia, Div Allergy Immunol, 3615 Civ Ctr Blvd, Philadelphia, PA 19104 USA.
EM sullivank@email.chop.edu
FU NIDDK NIH HHS [K23 DK100461] Funding Source: Medline
CR Ahmad T, 2003, CURR OPIN GASTROEN, V19, P327, DOI 10.1097/00001574-200307000-00002
   Amre DK, 2009, AM J GASTROENTEROL, V104, P2824, DOI 10.1038/ajg.2009.430
   Ashton JJ, 2018, ARCH DIS CHILD, V103, P307, DOI 10.1136/archdischild-2017-313955
   Bacchetta R, 2013, FRONT IMMUNOL, V4, DOI 10.3389/fimmu.2013.00077
   Bach JF, 2002, NEW ENGL J MED, V347, P911, DOI 10.1056/NEJMra020100
   Benchimol EI, 2017, AM J GASTROENTEROL, V112, P1120, DOI 10.1038/ajg.2017.97
   Benchimol EI, 2014, GASTROENTEROLOGY, V147, P803, DOI 10.1053/j.gastro.2014.06.023
   Carvalho RS, 2006, INFLAMM BOWEL DIS, V12, P258, DOI 10.1097/01.MIB.0000215093.62245.b9
   Chapel H, 2008, BLOOD, V112, P277, DOI 10.1182/blood-2007-11-124545
   Chassaing B, 2015, NATURE, V519, P92, DOI 10.1038/nature14232
   Costello CM, 2005, PLOS MED, V2, P771, DOI 10.1371/journal.pmed.0020199
   Cummings JF, 2005, INFLAMM BOWEL DIS, V11, P56
   Dieckgraefe BK, 2000, PHYSIOL GENOMICS, V4, P1
   Dooley TP, 2004, INFLAMM BOWEL DIS, V10, P1, DOI 10.1097/00054725-200401000-00001
   Duerr RH, 2002, GASTROENTEROL CLIN N, V31, P63, DOI 10.1016/S0889-8553(01)00005-X
   Duerr RH, 2006, SCIENCE, V314, P1461, DOI 10.1126/science.1135245
   Economou M, 2004, AM J GASTROENTEROL, V99, P2393, DOI 10.1111/j.1572-0241.2004.40304.x
   Feakins RM, 2013, J CLIN PATHOL, V66, P1005, DOI 10.1136/jclinpath-2013-201885
   Fischer A, 2017, J ALLERGY CLIN IMMUN, V140, P1388, DOI 10.1016/j.jaci.2016.12.978
   Geboes K, 2009, J CLIN PATHOL, V62, P201, DOI 10.1136/jcp.2008.059311
   Glocker EO, 2009, NEW ENGL J MED, V361, P2033, DOI 10.1056/NEJMoa0907206
   Goyette P, 2015, NAT GENET, V47, P172, DOI 10.1038/ng.3176
   Greuter T, 2017, J PEDIATR GASTR NUTR, V65, P200, DOI 10.1097/MPG.0000000000001455
   Gupta N, 2008, AM J GASTROENTEROL, V103, P2092, DOI 10.1111/j.1572-0241.2008.02000.x
   Halfvarson J, 2017, NAT MICROBIOL, V2, DOI 10.1038/nmicrobiol.2017.4
   Hampe J, 2007, NAT GENET, V39, P207, DOI 10.1038/ng1954
   Henderson P, 2011, INFLAMM BOWEL DIS, V17, P346, DOI 10.1002/ibd.21283
   Henriksen M, 2006, SCAND J GASTROENTERO, V41, P1037, DOI 10.1080/00365520600554527
   Heyman MB, 2005, J PEDIATR-US, V146, P35, DOI 10.1016/j.jpeds.2004.08.043
   Holgersen K, 2015, J CROHNS COLITIS, V9, P492, DOI 10.1093/ecco-jcc/jjv050
   Imielinski M, 2009, NAT GENET, V41, P1335, DOI 10.1038/ng.489
   Jenkins D, 1997, J CLIN PATHOL, V50, P580, DOI 10.1136/jcp.50.7.580
   Jose FA, 2008, J PEDIATR GASTR NUTR, V46, P124, DOI 10.1097/MPG.0b013e318093f4b0
   Jose FA, 2009, INFLAMM BOWEL DIS, V15, P63, DOI 10.1002/ibd.20604
   Jyonouchi S, 2011, PEDIAT ALLERG IMM-UK, V22, P313, DOI 10.1111/j.1399-3038.2010.01136.x
   Kelsen JR, 2015, GASTROENTEROLOGY, V149, P1415, DOI 10.1053/j.gastro.2015.07.006
   Koh TJ, 2011, EXPERT REV MOL MED, V13, DOI 10.1017/S1462399411001943
   Kugathasan S, 2008, NAT GENET, V40, P1211, DOI 10.1038/ng.203
   Laharie D, 2001, GASTROENTEROLOGY, V120, P816, DOI 10.1053/gast.2001.22574
   LAURITSEN K, 1986, GASTROENTEROLOGY, V91, P837, DOI 10.1016/0016-5085(86)90684-0
   Lawrance IC, 2001, HUM MOL GENET, V10, P445, DOI 10.1093/hmg/10.5.445
   Leonard SA, 2012, CURR OPIN PEDIATR, V24, P739, DOI 10.1097/MOP.0b013e3283599ca1
   Lesage S, 2002, AM J HUM GENET, V70, P845, DOI 10.1086/339432
   Levine AP, 2016, GASTROENTEROLOGY, V151, P698, DOI 10.1053/j.gastro.2016.06.040
   Levine A, 2007, INFLAMM BOWEL DIS, V13, P1509, DOI 10.1002/ibd.20244
   Li J, 2004, HUM MOL GENET, V13, P1715, DOI 10.1093/hmg/ddh182
   Lowichik A, 1996, MODERN PATHOL, V9, P110
   Mackowiak PA, 2000, CLIN INFECT DIS, V31, pS154, DOI 10.1086/317510
   Mane SK, 2014, CURR OPIN ALLERGY CL, V14, P217, DOI 10.1097/ACI.0000000000000052
   Meeths M, 2010, BLOOD, V116, P2635, DOI 10.1182/blood-2010-05-282541
   Ng SC, 2017, LANCET, V390, P2769, DOI 10.1016/S0140-6736(17)32448-0
   Nowak-Wegrzyn A, 2009, CURR OPIN ALLERGY CL, V9, P371, DOI 10.1097/ACI.0b013e32832d6315
   Oliva-Hemker M, 2015, J PEDIAT, V167
   Orchard TR, 2002, GASTROENTEROLOGY, V123, P714, DOI 10.1053/gast.2002.35396
   Orholm M, 2000, SCAND J GASTROENTERO, V35, P1075
   Ostrowski J, 2016, SCI REP-UK, V6, DOI 10.1038/srep39831
   Peloquin JM, 2016, JCI INSIGHT, V1, DOI 10.1172/jci.insight.87899
   Prenzel F, 2009, J CROHNS COLITIS, V3, P277, DOI 10.1016/j.crohns.2009.07.001
   Rioux JD, 2007, NAT GENET, V39, P596, DOI 10.1038/ng2032
   SCHUMACHER G, 1994, SCAND J GASTROENTERO, V29, P318, DOI 10.3109/00365529409094843
   SCHUMACHER G, 1994, SCAND J GASTROENTERO, V29, P265, DOI 10.3109/00365529409090475
   Schwerd T, 2018, MUCOSAL IMMUNOL, V11, P562, DOI 10.1038/mi.2017.74
   Sicherer SH, 2000, J PEDIATR GASTR NUTR, V30, pS45, DOI 10.1097/00005176-200001001-00007
   Silva LCR, 2010, IMMUNOTHERAPY-UK, V2, P817, DOI 10.2217/IMT.10.67
   Silverberg MS, 2003, INFLAMM BOWEL DIS, V9, P1, DOI 10.1097/00054725-200301000-00001
   Speckmann C, 2017, J ALLERGY CLIN IMMUN, V139, P1302, DOI 10.1016/j.jaci.2016.07.040
   Stokkers PCF, 1999, GUT, V45, P395, DOI 10.1136/gut.45.3.395
   SURAWICZ CM, 1984, GASTROENTEROLOGY, V86, P104
   Tanaka M, 1999, SCAND J GASTROENTERO, V34, P55
   Thompson NP, 1996, BRIT MED J, V312, P95
   TYSK C, 1988, GUT, V29, P990, DOI 10.1136/gut.29.7.990
   Uhlig HH, 2014, GASTROENTEROLOGY, V147, P990, DOI 10.1053/j.gastro.2014.07.023
   Uzel G, 2010, CLIN INFECT DIS, V51, P1429, DOI 10.1086/657308
   Zhernakova A, 2009, NAT REV GENET, V10, P43, DOI 10.1038/nrg2489
NR 74
TC 52
Z9 57
U1 0
U2 25
PU W B SAUNDERS CO-ELSEVIER INC
PI PHILADELPHIA
PA 1600 JOHN F KENNEDY BOULEVARD, STE 1800, PHILADELPHIA, PA 19103-2899 USA
SN 0889-8561
EI 1557-8607
J9 IMMUNOL ALLERGY CLIN
JI Immunol. Allerg. Clin. North Am.
PD FEB
PY 2019
VL 39
IS 1
BP 63
EP +
DI 10.1016/j.iac.2018.08.008
PG 18
WC Allergy; Immunology
WE Science Citation Index Expanded (SCI-EXPANDED)
SC Allergy; Immunology
GA HG0UB
UT WOS:000454663300007
PM 30466773
OA Green Accepted
DA 2024-01-22
ER

PT J
AU de Azevedo, SV
   Maltez, C
   Lopes, AI
AF de Azevedo, Sara Valerio
   Maltez, Catarina
   Lopes, Ana Isabel
TI Pediatric Crohn's disease, iron deficiency anemia and intravenous iron
   treatment: a follow-up study
SO SCANDINAVIAN JOURNAL OF GASTROENTEROLOGY
LA English
DT Article
DE Pediatric Crohn's disease; intravenous iron; iron deficiency anemia
ID INFLAMMATORY-BOWEL-DISEASE; QUALITY-OF-LIFE; ACTIVITY INDEX; MANAGEMENT;
   CHILDREN; SUCROSE; MULTICENTER; ADOLESCENTS; DIAGNOSIS; SAFETY
AB Background and aims: Increasing evidence in adults demonstrates efficacy and safety of IV iron in inflammatory Bowel disease (IBD) associated iron deficiency anemia; however, evidence in pediatric patients is yet scarce and no previous study has included a long follow-up. This study aimed to evaluate safety and efficacy of IV iron (primary end point), and the need of re-treatment (secondary end point), in this setting.
   Methods: Prospective recruitment (40 months); PCDAI determined before and after treatment; anemia defined according to WHO criteria; IV iron treatment included iron sucrose and ferric carboxymaltose. Primary and secondary endpoints included hemoglobin, serum ferritin, transferrin saturation at baseline and 4-6 weeks after treatment; and the need of re-treatment during the median follow-up period (18 months), respectively.
   Results: Nineteen patients (median age: 15.5 years) with remissive/mild disease were included. At recruitment, the median hemoglobin was 10.5 g/dl, (median s-ferritin: 20.1 ug/l, median transferrin saturation; 6%) and 4-6 weeks after treatment was 12.7 g/dl. Median hemoglobin according to age groups before vs. after treatment: <12 years: 11 vs. 12.0 g/dl; females >= 12 years: 9.9 vs. 12.6 g/dl; and males >= 12 years: 11.1 vs. 13.3 g/dl. Patients with remissive vs. mild disease had median Hb of 10.5 g/dl vs. 10.6 g/dl, and median s-ferritin: 6.8 ug/dl vs. 43.3 ug/dl, respectively). Nine patients were treated with iron sucrose (median dose 672.6 mg/dl) and 10 patients with ferric carboxymaltose (median dose 811.5 mg/dl). No major adverse reactions occurred. Six patients needed re-treatment after a median 15.5 months period.
   Conclusions: Our prospective study, concerning pediatric IBD anemia patients with remission/mild disease and a significant follow-up, emphasizes efficacy and safety of IV-iron and the importance of long-term follow-up of iron status.
   Summary: In pediatric IBD iron anemia, the evidence supporting the efficacy and safety of IV-iron is scare. This prospective study aims to evaluate the safety and efficacy (short and long term) of IV-iron in these patients. Nineteen pediatric CD patients were evaluated before and after IV iron treatment (40-month period). The median Hb before and after IV iron was 10.5 and 12.7 g/dl, respectively. No major adverse reactions were documented. Six patients needed re-treatment (median period of 15.5 months). This study further demonstrates the efficacy and safety of IV iron. It reinforces the importance of long-term follow-up of the iron status in pediatric CD patients.
C1 [de Azevedo, Sara Valerio; Maltez, Catarina; Lopes, Ana Isabel] Lisbon Acad, Med Ctr, Fac Med Lisbon,Santa Maria Univ Hosp, Dept Pediat,Pediat Gastroenterol Unit, Ave Egas Moniz 1649-028, Lisbon, Portugal.
C3 Universidade de Lisboa; Hospital Santa Maria
RP de Azevedo, SV (通讯作者)，Lisbon Acad, Med Ctr, Fac Med Lisbon,Santa Maria Univ Hosp, Dept Pediat,Pediat Gastroenterol Unit, Ave Egas Moniz 1649-028, Lisbon, Portugal.
EM saravazevedo@gmail.com
RI Lopes, Ana/IUQ-3414-2023; lopes, ana isabel/R-2042-2017
OI /0000-0002-9575-2592
CR Auerbach M, 2010, HEMATOL-AM SOC HEMAT, P338, DOI 10.1182/asheducation-2010.1.338
   Avni T, 2013, PLOS ONE, V8, DOI 10.1371/journal.pone.0075540
   Dignass AU, 2015, J CROHNS COLITIS, V9, P211, DOI 10.1093/ecco-jcc/jju009
   Erichsen K, 2005, SCAND J GASTROENTERO, V40, P1058, DOI 10.1080/00365520510023198
   GANZONI AM, 1970, SCHWEIZ MED WSCHR, V100, P301
   Gasche C, 2007, INFLAMM BOWEL DIS, V13, P1545, DOI 10.1002/ibd.20285
   Gisbert JP, 2009, INFLAMM BOWEL DIS, V15, P1485, DOI 10.1002/ibd.20925
   Goldberg ND, 2013, CLIN EXP GASTROENTER, V6, P61, DOI 10.2147/CEG.S43493
   Goodhand JR, 2012, INFLAMM BOWEL DIS, V18, P513, DOI 10.1002/ibd.21740
   HYAMS JS, 1991, J PEDIATR GASTR NUTR, V12, P439, DOI 10.1097/00005176-199105000-00005
   Kulnigg S, 2008, AM J GASTROENTEROL, V103, P1182, DOI 10.1111/j.1572-0241.2007.01744.x
   Laass MW, 2014, BMC GASTROENTEROL, V14, DOI 10.1186/1471-230X-14-184
   Lee TW, 2012, J CROHNS COLITIS, V6, P267, DOI 10.1016/j.crohns.2011.09.010
   Levine A, 2011, INFLAMM BOWEL DIS, V17, P1314, DOI 10.1002/ibd.21493
   Lindgren S, 2009, SCAND J GASTROENTERO, V44, P838, DOI 10.1080/00365520902839667
   Ott C, 2012, GASTROENT RES PRACT, V2012, DOI 10.1155/2012/595970
   Pels LPM, 2010, J PEDIATR GASTR NUTR, V51, P708, DOI 10.1097/MPG.0b013e3181da4d8b
   Pizzi LT, 2006, INFLAMM BOWEL DIS, V12, P47, DOI 10.1097/01.MIB.0000191670.04605.e7
   Reinisch W, 2013, J CROHNS COLITIS, V7, P429, DOI 10.1016/j.crohns.2012.07.031
   Schröder O, 2005, AM J GASTROENTEROL, V100, P2503, DOI 10.1111/j.1572-0241.2005.00250.x
   Turner D, 2012, INFLAMM BOWEL DIS, V18, P55, DOI 10.1002/ibd.21649
   Wells CW, 2006, INFLAMM BOWEL DIS, V12, P123, DOI 10.1097/01.MIB.0000196646.64615.db
   Wiskin AE, 2012, J CROHNS COLITIS, V6, P687, DOI 10.1016/j.crohns.2011.12.001
   World Health Organization, 2011, WHONMHNHDMNM111
NR 24
TC 12
Z9 13
U1 1
U2 13
PU TAYLOR & FRANCIS LTD
PI ABINGDON
PA 2-4 PARK SQUARE, MILTON PARK, ABINGDON OR14 4RN, OXON, ENGLAND
SN 0036-5521
EI 1502-7708
J9 SCAND J GASTROENTERO
JI Scand. J. Gastroenterol.
PY 2017
VL 52
IS 1
BP 29
EP 33
DI 10.1080/00365521.2016.1224381
PG 5
WC Gastroenterology & Hepatology
WE Science Citation Index Expanded (SCI-EXPANDED)
SC Gastroenterology & Hepatology
GA EI4TP
UT WOS:000392486600007
PM 27576956
DA 2024-01-22
ER

PT J
AU Ferretti, F
   Cannatelli, R
   Monico, MC
   Maconi, G
   Ardizzone, S
AF Ferretti, Francesca
   Cannatelli, Rosanna
   Monico, Maria Camilla
   Maconi, Giovanni
   Ardizzone, Sandro
TI An Update on Current Pharmacotherapeutic Options for the Treatment of
   Ulcerative Colitis
SO JOURNAL OF CLINICAL MEDICINE
LA English
DT Review
DE 5-aminosalicylic acid; azathioprine; biologic therapy; corticosteroids;
   inflammatory bowel disease; small molecule; tofacitinib; ulcerative
   colitis
ID INFLAMMATORY-BOWEL-DISEASE; EVIDENCE-BASED CONSENSUS; ORAL BECLOMETASONE
   DIPROPIONATE; RANDOMIZED CLINICAL-TRIAL; MAINTENANCE THERAPY;
   CROHNS-DISEASE; DOUBLE-BLIND; RISK-FACTORS; BECLOMETHASONE DIPROPIONATE;
   5-AMINOSALICYLIC ACID
AB The main goals of Ulcerative Colitis (UC) treatment are to both induce and maintain the clinical and endoscopic remission of disease, reduce the incidence of complications such as dysplasia and colorectal carcinoma and improve quality of life. Although a curative medical treatment for UC has not yet been found, new therapeutic strategies addressing specific pathogenetic mechanisms of disease are emerging. Notwithstanding these novel therapies, non-biological conventional drugs remain a mainstay of treatment. The aim of this review is to summarize current therapeutic strategies used as treatment for ulcerative colitis and to briefly focus on emerging therapeutic strategies, including novel biologic therapies and small molecules. To date, multiple therapeutic approaches can be adopted in UC and the range of available compounds is constantly increasing. In this era, the realization of well-designed comparative clinical trials, as well as the definition of specific therapeutic models, would be strongly suggested in order to achieve personalized management for UC patients.
C1 [Ferretti, Francesca; Cannatelli, Rosanna; Monico, Maria Camilla; Maconi, Giovanni; Ardizzone, Sandro] Luigi Sacco Univ Hosp, Dept Biomed & Clin Sci, ASST Fatebenefratelli Sacco, Gastroenterol Unit, I-20157 Milan, Italy.
C3 University of Milan; Luigi Sacco Hospital
RP Ferretti, F (通讯作者)，Luigi Sacco Univ Hosp, Dept Biomed & Clin Sci, ASST Fatebenefratelli Sacco, Gastroenterol Unit, I-20157 Milan, Italy.
EM ferretti.francesca@asst-fbf-sacco.it;
   cannatelli.rosanna@asst-fbf-sacco.it; monicomariacamilla@gmail.com;
   maconi.giovanni@asst-fbf-sacco.it; ardizzone.sandro@asst-fbf-sacco.it
RI Maconi, Giovanni/V-7836-2017; Ferretti, Francesca/K-1096-2018
OI Maconi, Giovanni/0000-0003-0810-4026; Ferretti,
   Francesca/0000-0002-6445-0954; Cannatelli, Rosanna/0000-0001-8378-0724
FU Janssen-Cilag; Roche; Pfizer
FX G.M. received lecture fees from Janssen-Cilag, Roche, Gilead, Abbvie,
   AlfaSigma. SA served as a speaker, consultant and/or advisory board
   member for the following organisations: AbbVie, MSD, Takeda, Janssen,
   Pfizer, Sandoz, Enthera.
CR Abraham B, 2020, FRONTLINE GASTROENTE, V11, P62, DOI 10.1136/flgastro-2018-101057
   Amiot A, 2019, ALIMENT PHARM THER, V50, P40, DOI 10.1111/apt.15294
   Annese V, 2015, J CROHNS COLITIS, V9, P945, DOI 10.1093/ecco-jcc/jjv141
   [Anonymous], 2013, Gastroenterol Hepatol (N Y), V9, P317
   [Anonymous], 2013, REMICADE INFL
   [Anonymous], 2015, SIMPONI GOL
   [Anonymous], 2015, HUMIRA AD
   Ardizzone S, 2006, GUT, V55, P47, DOI 10.1136/gut.2005.068809
   Babouri A, 2014, J CROHNS COLITIS, V8, P161, DOI 10.1016/j.crohns.2013.08.004
   Barberio B, 2021, DIGEST DIS, V39, P16, DOI 10.1159/000508865
   Barnes EL, 2020, INFLAMM BOWEL DIS, V26, P1225, DOI 10.1093/ibd/izz247
   Baumgart DC, 2006, AM J GASTROENTEROL, V101, P1048, DOI 10.1111/j.1572-0241.2006.00524.x
   Ben-Horin S, 2011, ALIMENT PHARM THER, V33, P987, DOI 10.1111/j.1365-2036.2011.04612.x
   Benitez JM, 2014, DIGEST DIS, V32, P328, DOI 10.1159/000358132
   Berg DR, 2019, INFLAMM BOWEL DIS, V25, P1896, DOI 10.1093/ibd/izz059
   Biancone L, 2008, J CROHNS COLITIS, V2, P63, DOI 10.1016/j.crohns.2007.12.001
   Bonovas S, 2017, ALIMENT PHARM THER, V45, P1179, DOI 10.1111/apt.14023
   Bonovas S, 2022, DIGEST LIVER DIS, V54, P440, DOI 10.1016/j.dld.2022.01.127
   Bonovas S, 2018, BEST PRACT RES CL GA, V32-33, P43, DOI 10.1016/j.bpg.2018.05.005
   Burmester GR, 2020, ADV THER, V37, P364, DOI 10.1007/s12325-019-01145-8
   Campieri M, 2003, ALIMENT PHARM THER, V17, P1471, DOI 10.1046/j.1365-2036.2003.01609.x
   Card T, 2020, ALIMENT PHARM THER, V51, P149, DOI 10.1111/apt.15538
   Chalhoub JM, 2017, INFLAMM BOWEL DIS, V23, P316, DOI 10.1097/MIB.0000000000001203
   Chaparro M, 2012, ALIMENT PHARM THER, V35, P971, DOI 10.1111/j.1365-2036.2012.05057.x
   Chaparro M, 2021, J CROHNS COLITIS, V15, P1846, DOI 10.1093/ecco-jcc/jjab070
   Chaparro M, 2013, INFLAMM BOWEL DIS, V19, P1404, DOI 10.1097/MIB.0b013e318281f28f
   Chhaya V, 2016, ALIMENT PHARM THER, V44, P482, DOI 10.1111/apt.13700
   Choi CHR, 2019, GUT, V68, P414, DOI 10.1136/gutjnl-2017-314190
   Cholapranee A, 2017, ALIMENT PHARM THER, V45, P1291, DOI 10.1111/apt.14030
   clinicaltrials.gov, STUD EV LONG TERM EF
   clinicaltrials.gov, STUD ASS EFF SAF RIS
   clinicaltrials.gov, STUD EFF SAF ETR TRE
   Colombel JF, 2017, GUT, V66, P839, DOI 10.1136/gutjnl-2015-311079
   Colombel JF, 2014, AM J GASTROENTEROL, V109, P1771, DOI 10.1038/ajg.2014.242
   Croft A, 2013, ALIMENT PHARM THER, V38, P294, DOI 10.1111/apt.12375
   D'Haens G, 2001, GASTROENTEROLOGY, V120, P1323, DOI 10.1053/gast.2001.23983
   D'Haens GR, 2017, ALIMENT PHARM THER, V46, P292, DOI 10.1111/apt.14164
   D'Inca R, 2008, ALIMENT PHARM THER, V27, P166, DOI 10.1111/j.1365-2036.2007.03555.x
   Danese S, 2008, DIGEST LIVER DIS, V40, pS225, DOI 10.1016/S1590-8658(08)60530-7
   Danese S, 2022, LANCET GASTROENTEROL, V7, P118, DOI 10.1016/S2468-1253(21)00294-6
   Dassopoulos T, 2015, GASTROENTEROLOGY, V149, P238, DOI 10.1053/j.gastro.2015.05.036
   Dayharsh GA, 2002, GASTROENTEROLOGY, V122, P72, DOI 10.1053/gast.2002.30328
   De Cassan C, 2012, DIGEST DIS, V30, P368, DOI 10.1159/000338128
   Doherty G, 2018, J CROHNS COLITIS, V12, P17, DOI 10.1093/ecco-jcc/jjx101
   Dubinsky MC, 2002, GASTROENTEROLOGY, V122, P904, DOI 10.1053/gast.2002.32420
   Eriksson C, 2019, GUT, V68, P623, DOI 10.1136/gutjnl-2017-315521
   FDA, FDA approves Boxed Warning about increased risk of blood clots and death with higher dose of arthritis and ulcerative colitis medicine tofacitinib (Xeljanz, Xeljanz XR)
   Feagan BG, 2016, NEW ENGL J MED, V375, P1946, DOI 10.1056/NEJMoa1602773
   Feagan BG, 2021, LANCET, V397, P2372, DOI 10.1016/S0140-6736(21)00666-8
   Feagan BG, 2018, LANCET GASTROENTEROL, V3, P671, DOI 10.1016/S2468-1253(18)30233-4
   Feagan BG, 2013, NEW ENGL J MED, V369, P699, DOI 10.1056/NEJMoa1215734
   Feuerstein JD, 2014, MAYO CLIN PROC, V89, P1553, DOI 10.1016/j.mayocp.2014.07.002
   Fiorino G, 2019, DIGEST LIVER DIS, V51, P632, DOI 10.1016/j.dld.2019.02.004
   Flourié B, 2013, ALIMENT PHARM THER, V37, P767, DOI 10.1111/apt.12266
   Fumery M, 2021, ALIMENT PHARM THER, V54, P944, DOI 10.1111/apt.16544
   Gionchetti P, 2017, DIGEST LIVER DIS, V49, P604, DOI 10.1016/j.dld.2017.01.161
   Gisbert JP, 2009, ALIMENT PHARM THER, V30, P126, DOI 10.1111/j.1365-2036.2009.04023.x
   Gisbert JP, 2007, AM J GASTROENTEROL, V102, P1518, DOI 10.1111/j.1572-0241.2007.01187.x
   Gisbert JP, 2007, INFLAMM BOWEL DIS, V13, P629, DOI 10.1002/ibd.20099
   Veloz MFG, 2019, THER ADV GASTROENTER, V12, DOI 10.1177/1756284819858052
   GUMASTE V, 1992, GUT, V33, P938, DOI 10.1136/gut.33.7.938
   Hanauer SB, 2002, LANCET, V359, P1541, DOI 10.1016/S0140-6736(02)08512-4
   Harbord M, 2017, J CROHNS COLITIS, V11, P769, DOI 10.1093/ecco-jcc/jjx009
   Hazenberg HMJL, 2018, INFLAMM BOWEL DIS, V24, P510, DOI 10.1093/ibd/izx062
   Hefti MM, 2009, DIS COLON RECTUM, V52, P193, DOI 10.1007/DCR.0b013e31819ad456
   Hemperly A, 2018, CLIN PHARMACOKINET, V57, P929, DOI 10.1007/s40262-017-0627-0
   Herfarth Hans, 2022, Inflamm Intest Dis, V7, P28, DOI 10.1159/000518865
   Hibi T, 2009, DIGEST LIVER DIS, V41, P570, DOI 10.1016/j.dld.2008.11.020
   Hu MY, 2008, EXPERT OPIN PHARMACO, V9, P1049, DOI 10.1517/14656566.9.6.1049
   Iacucci M, 2010, CAN J GASTROENTEROL, V24, P127, DOI 10.1155/2010/586092
   Iannone LF, 2020, PLOS ONE, V15, DOI 10.1371/journal.pone.0241575
   Inman RD, 2008, ARTHRITIS RHEUM-US, V58, P3402, DOI 10.1002/art.23969
   Jia XM, 2020, MEDICINE, V99, DOI 10.1097/MD.0000000000022894
   Kane S, 2003, AM J MED, V114, P39, DOI 10.1016/S0002-9343(02)01383-9
   Kane SV, 2006, ALIMENT PHARM THER, V23, P577, DOI 10.1111/j.1365-2036.2006.02809.x
   Kawalec P, 2016, ARCH MED SCI, V12, P1097, DOI 10.5114/aoms.2016.58682
   Ko CW, 2019, GASTROENTEROLOGY, V156, P748, DOI 10.1053/j.gastro.2018.12.009
   Kobayashi T, 2018, J GASTROENTEROL, V53, P387, DOI 10.1007/s00535-017-1356-8
   Kotlyar DS, 2015, CLIN GASTROENTEROL H, V13, P847, DOI 10.1016/j.cgh.2014.05.015
   Kruis W, 2015, DIGESTION, V92, P39, DOI 10.1159/000431149
   Kucharzik T, 2021, J CROHNS COLITIS, V15, P879, DOI 10.1093/ecco-jcc/jjab052
   Kuriyama M, 2006, DIS COLON RECTUM, V49, P1307, DOI 10.1007/s10350-006-0574-6
   Laharie D, 2012, LANCET, V380, P1909, DOI 10.1016/S0140-6736(12)61084-8
   Lee TW, 2011, ALIMENT PHARM THER, V34, P181, DOI 10.1111/j.1365-2036.2011.04699.x
   Levine DS, 2002, AM J GASTROENTEROL, V97, P1398, DOI 10.1016/S0002-9270(02)04137-0
   Lewis JD, 2018, AM J GASTROENTEROL, V113, P405, DOI 10.1038/ajg.2017.479
   Lichtenstein GR, 2011, ALIMENT PHARM THER, V33, P672, DOI 10.1111/j.1365-2036.2010.04575.x
   Lichtenstein L, 2015, J CROHNS COLITIS, V9, P806, DOI 10.1093/ecco-jcc/jjv096
   LICHTIGER S, 1994, NEW ENGL J MED, V330, P1841, DOI 10.1056/NEJM199406303302601
   Liu DR, 2013, ALLERGY ASTHMA CL IM, V9, DOI 10.1186/1710-1492-9-30
   Loftus CG, 2004, GASTROENTEROL CLIN N, V33, P141, DOI 10.1016/j.gtc.2004.02.001
   Lopez A, 2015, DIGEST LIVER DIS, V47, P356, DOI 10.1016/j.dld.2015.01.148
   Luan ZJ, 2016, J DIGEST DIS, V17, P652, DOI 10.1111/1751-2980.12386
   Lukas M, 2020, J CROHNS COLITIS, V14, P915, DOI 10.1093/ecco-jcc/jjaa001
   Ma C, 2016, CAN J GASTROENTEROL, V2016, DOI 10.1155/2016/2079582
   Magro F., 3 EUROPEAN EVIDENCE
   Marshall JK, 1997, GUT, V40, P775, DOI 10.1136/gut.40.6.775
   Marshall JK, 2012, COCHRANE DB SYST REV, DOI 10.1002/14651858.CD004118.pub2
   Mehta F, 2016, AM J MANAG CARE, V22, pS51
   Meserve J, 2019, CLIN GASTROENTEROL H, V17, P1533, DOI 10.1016/j.cgh.2018.09.035
   Michielan A, 2015, DIGEST LIVER DIS, V47, P372, DOI 10.1016/j.dld.2015.01.152
   Mir SAV, 2014, J CLIN GASTROENTEROL, V48, P248, DOI 10.1097/MCG.0b013e31829f2e06
   Mitra D, 2012, BMC GASTROENTEROL, V12, DOI 10.1186/1471-230X-12-132
   Mogensen DV, 2018, J CROHNS COLITIS, V12, P298, DOI 10.1093/ecco-jcc/jjx149
   Moody GA, 1996, EUR J GASTROEN HEPAT, V8, P1179, DOI 10.1097/00042737-199612000-00009
   Moreau B, 2017, THER ADV GASTROENTER, V10, P819, DOI 10.1177/1756283X17733657
   Mulder CJJ, 1996, EUR J GASTROEN HEPAT, V8, P549, DOI 10.1097/00042737-199606000-00010
   Murray Alistair, 2020, Cochrane Database Syst Rev, V8, pCD000544, DOI 10.1002/14651858.CD000544.pub5
   Murthy SK, 2015, INFLAMM BOWEL DIS, V21, P2090, DOI 10.1097/MIB.0000000000000474
   Ochsenkühn T, 2020, UNITED EUR GASTROENT, V8, P91, DOI 10.1177/2050640619895361
   Ogata H, 2006, GUT, V55, P1255, DOI 10.1136/gut.2005.081794
   Olivera PA, 2020, GASTROENTEROLOGY, V158, P1554, DOI 10.1053/j.gastro.2020.01.001
   Oresland T, 2015, J CROHNS COLITIS, V9, P4, DOI 10.1016/j.crohns.2014.08.012
   Oussalah A, 2010, AM J GASTROENTEROL, V105, P2617, DOI 10.1038/ajg.2010.345
   Panaccione R, 2014, GASTROENTEROLOGY, V146, P392, DOI 10.1053/j.gastro.2013.10.052
   Panés J, 2019, J CROHNS COLITIS, V13, P139, DOI 10.1093/ecco-jcc/jjy135
   Paramsothy S, 2017, J CROHNS COLITIS, V11, P1180, DOI 10.1093/ecco-jcc/jjx063
   Peyrin-Biroulet L, 2015, AM J GASTROENTEROL, V110, P1324, DOI 10.1038/ajg.2015.233
   Peyrin-Biroulet L, 2019, CLIN GASTROENTEROL H, V17, P838, DOI 10.1016/j.cgh.2018.06.026
   Prefontaine E, 2009, COCHRANE DB SYST REV, DOI 10.1002/14651858.CD000067.pub2
   Pruitt R, 2002, AM J GASTROENTEROL, V97, P3078
   Qiu XY, 2017, ONCOTARGET, V8, P1031, DOI 10.18632/oncotarget.13715
   Raine T, 2022, J CROHNS COLITIS, V16, P2, DOI 10.1093/ecco-jcc/jjab178
   Regueiro M, 2006, INFLAMM BOWEL DIS, V12, P979, DOI 10.1097/01.mib.0000231495.92013.5e
   Reinisch W, 2011, GUT, V60, P780, DOI 10.1136/gut.2010.221127
   Rizzello F, 2002, ALIMENT PHARM THERAP, V16, P1109, DOI 10.1046/j.1365-2036.2002.01298.x
   Roblin X, 2011, AM J GASTROENTEROL, V106, P2001, DOI 10.1038/ajg.2011.202
   Rocchi A, 2012, CAN J GASTROENTEROL, V26, P811, DOI 10.1155/2012/984575
   Romberg-Camps MJL, 2009, AM J GASTROENTEROL, V104, P371, DOI 10.1038/ajg.2008.38
   Rubin DT, 2017, J CROHNS COLITIS, V11, P785, DOI 10.1093/ecco-jcc/jjx032
   Rutgeerts P, 2005, NEW ENGL J MED, V353, P2462, DOI 10.1056/NEJMoa050516
   Rutgeerts PJ, 2013, GUT, V62, P1122, DOI 10.1136/gutjnl-2011-301769
   Ryan C, 2018, AM J CLIN DERMATOL, V19, P437, DOI 10.1007/s40257-017-0341-6
   Sáez-González E, 2017, DIGEST DIS SCI, V62, P1417, DOI 10.1007/s10620-017-4577-z
   Sandborn WJ, 2021, NEW ENGL J MED, V385, P1280, DOI 10.1056/NEJMoa2033617
   Sandborn WJ, 2022, CLIN GASTROENTEROL H, V20, P1821, DOI 10.1016/j.cgh.2020.10.038
   Sandborn WJ, 2020, GASTROENTEROLOGY, V158, P2139, DOI 10.1053/j.gastro.2020.02.030
   Sandborn WJ, 2020, GASTROENTEROLOGY, V158, P537, DOI 10.1053/j.gastro.2019.08.043
   Sandborn WJ, 2020, GASTROENTEROLOGY, V158, P562, DOI 10.1053/j.gastro.2019.08.027
   Sandborn WJ, 2009, GASTROENTEROLOGY, V137, P1250, DOI 10.1053/j.gastro.2009.06.061
   Sandborn WJ, 2019, CLIN GASTROENTEROL H, V17, P1541, DOI 10.1016/j.cgh.2018.11.035
   Sandborn WJ, 2017, NEW ENGL J MED, V376, P1723, DOI 10.1056/NEJMoa1606910
   Sandborn WJ, 2016, CURR MED RES OPIN, V32, P1233, DOI 10.1185/03007995.2016.1168290
   Sandborn WJ, 2014, GASTROENTEROLOGY, V146, P85, DOI 10.1053/j.gastro.2013.05.048
   Sandborn WJ, 2014, GASTROENTEROLOGY, V146, P96, DOI 10.1053/j.gastro.2013.06.010
   Sandborn WJ, 2012, GASTROENTEROLOGY, V143, P1218, DOI 10.1053/j.gastro.2012.08.003
   Sandborn WJ, 2012, NEW ENGL J MED, V367, P616, DOI 10.1056/NEJMoa1112168
   Sandborn WJ, 2010, GASTROENTEROLOGY, V138, P1286, DOI 10.1053/j.gastro.2009.12.054
   Sands BE, 2019, NEW ENGL J MED, V381, P1201, DOI 10.1056/NEJMoa1900750
   Sands BE, 2004, NEW ENGL J MED, V350, P876, DOI 10.1056/NEJMoa030815
   Sands BE, 2020, ALIMENT PHARM THER, V51, P271, DOI 10.1111/apt.15555
   Sands BE, 2019, NEW ENGL J MED, V381, P1215, DOI 10.1056/NEJMoa1905725
   Seagrove AC, 2014, BMJ OPEN, V4, DOI 10.1136/bmjopen-2014-005091
   Selinger CP, 2019, ALIMENT PHARM THER, V50, P1009, DOI 10.1111/apt.15497
   Severs M, 2017, J CROHNS COLITIS, V11, P289, DOI 10.1093/ecco-jcc/jjw153
   Shah SC, 2016, CLIN GASTROENTEROL H, V14, P1245, DOI 10.1016/j.cgh.2016.01.015
   Shale MJ, 2003, ALIMENT PHARM THER, V18, P191, DOI 10.1046/j.1365-2036.2003.01648.x
   Sherlock ME, 2015, COCHRANE DB SYST REV, DOI 10.1002/14651858.CD007698.pub3
   Singh H, 2011, GASTROENTEROLOGY, V141, P1612, DOI 10.1053/j.gastro.2011.07.039
   Singh S, 2019, GASTROENTEROLOGY, V156, P769, DOI 10.1053/j.gastro.2018.12.008
   Sjöberg M, 2012, INFLAMM BOWEL DIS, V18, P212, DOI 10.1002/ibd.21680
   Solberg IC, 2009, SCAND J GASTROENTERO, V44, P431, DOI 10.1080/00365520802600961
   Stefanich EG, 2011, BRIT J PHARMACOL, V162, P1855, DOI 10.1111/j.1476-5381.2011.01205.x
   Targownik LE, 2012, AM J GASTROENTEROL, V107, P1228, DOI 10.1038/ajg.2012.127
   Taxonera C, 2019, CURR MED RES OPIN, V35, P1297, DOI 10.1080/03007995.2019.1579557
   Torres J, 2012, INFLAMM BOWEL DIS, V18, P1356, DOI 10.1002/ibd.22839
   Travis SPL, 2014, GUT, V63, P433, DOI 10.1136/gutjnl-2012-304258
   TRUELOVE SC, 1974, LANCET, V1, P1067
   Turner D, 2007, CLIN GASTROENTEROL H, V5, P103, DOI 10.1016/j.cgh.2006.09.033
   Tursi A, 2018, MEDICINE, V97, DOI 10.1097/MD.0000000000011897
   Van Assche G, 2015, AM J GASTROENTEROL, V110, P708, DOI 10.1038/ajg.2015.114
   vanBodegraven AA, 1996, ALIMENT PHARM THERAP, V10, P327, DOI 10.1111/j.0953-0673.1996.00327.x
   Vavricka SR, 2014, CURR DRUG TARGETS, V15, P1064, DOI 10.2174/1389450115666140908125453
   Vermeire S, 2021, J CROHNS COLITIS, V15, P950, DOI 10.1093/ecco-jcc/jjab016
   Vermeire S, 2014, LANCET, V384, P309, DOI 10.1016/S0140-6736(14)60661-9
   Vulliemoz M, 2020, DIGESTION, V101, P16, DOI 10.1159/000506898
   Wang YJ, 2016, COCHRANE DB SYST REV, DOI 10.1002/14651858.CD000544.pub4
   Wils P, 2018, ALIMENT PHARM THER, V47, P588, DOI 10.1111/apt.14487
   Wyant T, 2016, J CROHNS COLITIS, V10, P1437, DOI 10.1093/ecco-jcc/jjw092
   Xeljanz, XELJ IS MED TREAT AD
   Yang SK, 2014, NAT GENET, V46, P1017, DOI 10.1038/ng.3060
   Yarur AJ, 2015, CLIN GASTROENTEROL H, V13, P1118, DOI 10.1016/j.cgh.2014.12.026
   Yokoyama Y, 2014, J CROHNS COLITIS, V8, P981, DOI 10.1016/j.crohns.2014.01.027
   Zabala W, 2013, PHARMACOGENOMICS, V14, P631, DOI [10.2217/PGS.13.38, 10.2217/pgs.13.38]
   Zallot C, 2012, DIGEST DIS, V30, P67, DOI 10.1159/000342608
   Zhou HY, 2021, IMMUNOL INVEST, V50, P323, DOI 10.1080/08820139.2020.1714650
NR 186
TC 17
Z9 17
U1 7
U2 27
PU MDPI
PI BASEL
PA ST ALBAN-ANLAGE 66, CH-4052 BASEL, SWITZERLAND
EI 2077-0383
J9 J CLIN MED
JI J. Clin. Med.
PD MAY
PY 2022
VL 11
IS 9
AR 2302
DI 10.3390/jcm11092302
PG 26
WC Medicine, General & Internal
WE Science Citation Index Expanded (SCI-EXPANDED)
SC General & Internal Medicine
GA 1F8EH
UT WOS:000795394800001
PM 35566428
OA gold, Green Published
DA 2024-01-22
ER

PT J
AU Heidt, J
   Langers, AMJ
   van der Meer, FJM
   Brouwer, RE
AF Heidt, J.
   Langers, A. M. J.
   van der Meer, F. J. M.
   Brouwer, R. E.
TI Thalidomide as treatment for digestive tract angiodysplasias
SO NETHERLANDS JOURNAL OF MEDICINE
LA English
DT Article
DE angiodysplasias; gastrointestinal bleeding; thalidomide
ID REFRACTORY MULTIPLE-MYELOMA; AORTIC-STENOSIS; GASTROINTESTINAL
   ANGIODYSPLASIA; CROHNS-DISEASE; CONGENITAL ABNORMALITIES; VASCULAR
   MALFORMATIONS; CLINICAL-TRIAL; DOUBLE-BLIND; THERAPY; LENALIDOMIDE
AB An 80-year-old man with von Willebrand's disease was admitted with severe melaena. Despite suppletion with von Willebrand concentrate he continued to be dependent on blood transfusions. Endoscopic examination did not show a bleeding focus. Video capsule endoscopy showed active bleeding from angiodysplasias in the proximal section of the small intestine. Ultimately, treatment with thalidomide was initiated at a dose of 100 mg/day. Soon after starting treatment his stools became normal and his haemoglobin level stabilised. No bleeding problems occurred for II months, after which the thalidomide treatment was stopped because of the potential side effects. Two months later he again developed melaena and treatment with thalidomide was restarted with a successful outcome. Trying to lower the dose to 50 mg resulted in rebleeding after three months with stabilisation after increasing the dose to 100 mg again. Monotherapy with thalidomide improves the clinical picture but may not be sufficient in the long term. Additional therapy, such as argon plasma coagulation or the use of the novel drug lenalidomide, might be necessary.
C1 MCH Antoniushove, Dept Internal Med, NL-2260 AK Leidschendam, Netherlands.
   Leiden Univ, Med Ctr, Dept Gastroenterol, Leiden, Netherlands.
   Leiden Univ, Med Ctr, Dept Haematol, Leiden, Netherlands.
C3 Leiden University; Leiden University Medical Center (LUMC); Leiden
   University - Excl LUMC; Leiden University - Excl LUMC; Leiden
   University; Leiden University Medical Center (LUMC)
RP Heidt, J (通讯作者)，MCH Antoniushove, Dept Internal Med, POB 411, NL-2260 AK Leidschendam, Netherlands.
EM J.Heidt@mchaaglanden.nl
RI Langers, Alexandra/AAV-9371-2020
OI Langers, Alexandra/0000-0003-1627-4324
CR Bauditz J, 2004, GUT, V53, P609, DOI 10.1136/gut.2003.029710
   Bauditz J, 2002, GUT, V50, P196, DOI 10.1136/gut.50.2.196
   BHUTANI MS, 1995, GASTROINTEST ENDOSC, V42, P398, DOI 10.1016/S0016-5107(95)70038-2
   Chaudhry V, 2002, NEUROLOGY, V59, P1872, DOI 10.1212/01.WNL.0000037480.59194.85
   DAMATO RJ, 1994, P NATL ACAD SCI USA, V91, P4082, DOI 10.1073/pnas.91.9.4082
   Drenth J P, 2000, Ned Tijdschr Geneeskd, V144, P2237
   Ehrenpreis ED, 1999, GASTROENTEROLOGY, V117, P1271, DOI 10.1016/S0016-5085(99)70276-3
   Fine HA, 2000, J CLIN ONCOL, V18, P708, DOI 10.1200/JCO.2000.18.4.708
   Franks ME, 2004, LANCET, V363, P1802, DOI 10.1016/S0140-6736(04)16308-3
   Gordon FH, 2001, BEST PRACT RES CL GA, V15, P41, DOI 10.1053/bega.2000.0155
   Hamuryudan V, 1998, ANN INTERN MED, V128, P443, DOI 10.7326/0003-4819-128-6-199803150-00004
   Harris AL, 2002, NAT REV CANCER, V2, P38, DOI 10.1038/nrc704
   HEYDE EC, 1958, NEW ENGL J MED, V259, P196
   Hirri HM, 2006, HAEMOPHILIA, V12, P285, DOI 10.1111/j.1365-2516.2006.01210.x
   Jacobson JM, 1997, NEW ENGL J MED, V336, P1487, DOI 10.1056/NEJM199705223362103
   Junquera F, 1999, AM J GASTROENTEROL, V94, P1070
   Junquera F, 2001, GASTROENTEROLOGY, V121, P1073, DOI 10.1053/gast.2001.28650
   LENZ W, 1988, TERATOLOGY, V38, P203, DOI 10.1002/tera.1420380303
   LENZ W, 1962, LANCET, V1, P45
   LEWIS BS, 1991, GUT, V32, P763, DOI 10.1136/gut.32.7.763
   Li XP, 2003, ANTICANCER RES, V23, P2481
   LOVE JW, 1980, NEW ENGL J MED, V302, P968
   Maier SK, 2006, ANN PHARMACOTHER, V40, P286, DOI 10.1345/aph.1G170
   MCBRIDE WG, 1961, LANCET, V2, P1358
   Molloy FM, 2001, MUSCLE NERVE, V24, P1050, DOI 10.1002/mus.1109
   Noach L A, 1989, Ned Tijdschr Geneeskd, V133, P1696
   Raje N, 1999, NEW ENGL J MED, V341, P1606, DOI 10.1056/NEJM199911183412110
   Rajkumar SV, 2005, BLOOD, V106, P4050, DOI 10.1182/blood-2005-07-2817
   ReyesTeran G, 1996, AIDS, V10, P1501, DOI 10.1097/00002030-199611000-00007
   SHESKIN J, 1965, CLIN PHARMACOL THER, V6, P303
   Shurafa M, 2003, AM J GASTROENTEROL, V98, P221
   Singhal S, 1999, NEW ENGL J MED, V341, P1565, DOI 10.1056/NEJM199911183412102
   VANCUTSEM E, 1990, LANCET, V335, P953, DOI 10.1016/0140-6736(90)91010-8
   Vasiliauskas EA, 1999, GASTROENTEROLOGY, V117, P1278, DOI 10.1016/S0016-5085(99)70277-5
   WARKENTIN TE, 1992, LANCET, V340, P35, DOI 10.1016/0140-6736(92)92434-H
   Warkentin TE, 2002, NEW ENGL J MED, V347, P858, DOI 10.1056/NEJM200209123471122
   WOOD PMD, 1990, LEUKEMIA RES, V14, P395, DOI 10.1016/0145-2126(90)90024-4
   Wu K L, 2002, Ned Tijdschr Geneeskd, V146, P1445
NR 38
TC 25
Z9 29
U1 0
U2 0
PU VAN ZUIDEN COMMUNICATIONS
PI ALPHEN AAN DE RIJN
PA HENRY DUNANTWEG 40A, 2402 NR ALPHEN AAN DE RIJN, NETHERLANDS
SN 0300-2977
J9 NETH J MED
JI Neth. J. Med.
PD DEC
PY 2006
VL 64
IS 11
BP 425
EP 428
PG 4
WC Medicine, General & Internal
WE Science Citation Index Expanded (SCI-EXPANDED)
SC General & Internal Medicine
GA 178IB
UT WOS:000247213300008
PM 17179574
DA 2024-01-22
ER

PT J
AU Marafini, I
   Di Fusco, D
   Dinallo, V
   Franzè, E
   Stolfi, C
   Sica, G
   Monteleone, G
   Monteleone, I
AF Marafini, Irene
   Di Fusco, Davide
   Dinallo, Vincenzo
   Franze, Eleonora
   Stolfi, Carmine
   Sica, Giuseppe
   Monteleone, Giovanni
   Monteleone, Ivan
TI NPD-0414-2 and NPD-0414-24, Two Chemical Entities Designed as Aryl
   Hydrocarbon Receptor (AhR) Ligands, Inhibit Gut Inflammatory Signals
SO FRONTIERS IN PHARMACOLOGY
LA English
DT Article
DE AhR; Ficz; IBD; Crohn's disease; ulcerative colitis; Il-22; IFN-gamma;
   TNBS
ID BOWEL-DISEASE; EFFICACY; CELLS
AB Defects in counterregulatory mechanisms contribute to amplify the detrimental inflammatory response leading to the pathologic process occurring in the gut of patients with Crohn's disease (CD) and ulcerative colitis (UC), the major inflammatory bowel diseases (IBDs), in human beings. One such mechanism involves aryl hydrocarbon receptor (AhR), a transcription factor activated by natural and synthetic ligands, which induces the production of interleukin (IL)-22 and down-regulates inflammatory signals. In IBD, AhR expression is down-regulated and its activation by natural ligands promotes clinical and endoscopic benefit. Since the use of AhR natural ligands can associate with serious adverse events, we developed new chemical ligands of AhR and assessed their regulatory effects. Among these derivatives, we selected the compounds NPD-0414-2 and NPD-0414-24, as they displayed the more pronounced capacity to induce IL-22. Peripheral blood mononuclear cells and lamina propria mononuclear cells (LPMC) were isolated from CD and UC patients. Cells were treated in vitro with Ficz, AhR ligands, and AhR antagonist and then cytokines' expression was evaluated by real-time PCR and flow cytometry. After the induction of TNBS colitis, Ficz and AhR ligands were injected intra-peritoneally to wild type and AhR knock-out mice. After 4 days, mice were sacrificed and colonic tissues were collected for histologic examination and real-time PCR analysis. Treatment of IBD LPMC with NPD-0414-2 and NPD-0414-24 reduced IFN-gamma and increased IL-22 transcripts, and these effects were abrogated by CH223191, a specific inhibitor of AhR interaction with its ligands. Mice given NPD-0414-2 and NPD-0414-24 developed a significantly less severe form of TNBS colitis and exhibited reduced expression of IFN-gamma and increased expression of IL-22. The therapeutic effect of NPD-0414-2 and NPD-0414-24 on the ongoing colitis was abrogated in AhR-deficient mice. Collectively, these data show that NPD-0414-2 and NPD-0414-24 exert Ahr-dependent regulatory effects in the gut.
C1 [Marafini, Irene; Di Fusco, Davide; Dinallo, Vincenzo; Franze, Eleonora; Stolfi, Carmine; Monteleone, Giovanni] Univ Tor Vergata, Dept Syst Med, Gastroenterol, Rome, Italy.
   [Sica, Giuseppe] Univ Tor Vergata, Dept Surg, Rome, Italy.
   [Monteleone, Ivan] Univ Tor Vergata, Dept Biomed & Prevent, Rome, Italy.
C3 University of Rome Tor Vergata; University of Rome Tor Vergata;
   University of Rome Tor Vergata
RP Monteleone, I (通讯作者)，Univ Tor Vergata, Dept Biomed & Prevent, Rome, Italy.
EM ivan.monteleone@uniroma2.it
RI Di Fusco, Davide/IUQ-7390-2023; marafini, irene/AHD-5205-2022;
   Monteleone, Ivan/AEW-2892-2022; Stolfi, Carmine/J-4524-2019; Dinallo,
   Vincenzo/AAC-8756-2020; Monteleone, Giovanni/AAE-1418-2021
OI Di Fusco, Davide/0000-0002-8908-9237; Dinallo,
   Vincenzo/0000-0001-8671-8213; Stolfi, Carmine/0000-0002-6354-2443;
   Monteleone, Ivan/0000-0002-3212-832X; Franze,
   Eleonora/0000-0003-4343-221X
FU Nogra Pharma Ltd (Dublin, Ireland)
FX This work was supported by Nogra Pharma Ltd (Dublin, Ireland). The
   funders had no role in study design, data collection and analysis,
   decision to publish, or preparation of the manuscript.
CR Apetoh L, 2010, NAT IMMUNOL, V11, P854, DOI 10.1038/ni.1912
   Bradshaw TD, 2009, CLIN TOXICOL, V47, P632, DOI 10.1080/15563650903140423
   Danese S, 2015, NAT REV GASTRO HEPAT, V12, P537, DOI 10.1038/nrgastro.2015.135
   de Souza HSP, 2016, NAT REV GASTRO HEPAT, V13, P13, DOI [10.1038/nrgastro.2016.186, 10.1038/nrgastro.2015.186]
   Gutiérrez-Vázquez C, 2018, IMMUNITY, V48, P19, DOI 10.1016/j.immuni.2017.12.012
   Kaser A, 2010, ANNU REV IMMUNOL, V28, P573, DOI 10.1146/annurev-immunol-030409-101225
   Kewley RJ, 2004, INT J BIOCHEM CELL B, V36, P189, DOI 10.1016/S1357-2725(03)00211-5
   Liu JZ, 2015, NAT GENET, V47, P979, DOI 10.1038/ng.3359
   Liu ZZ, 2018, INT J MOL MED, V41, P1560, DOI 10.3892/ijmm.2017.3341
   Monteleone I, 2012, CURR OPIN GASTROEN, V28, P310, DOI 10.1097/MOG.0b013e328352ad69
   Monteleone I, 2011, GASTROENTEROLOGY, V141, P237, DOI 10.1053/j.gastro.2011.04.007
   Monteleone I, 2010, J IMMUNOL, V184, P2211, DOI 10.4049/jimmunol.0901919
   Murray IA, 2016, SCI REP-UK, V6, DOI 10.1038/srep33969
   Naganuma M, 2018, GASTROENTEROLOGY, V154, P935, DOI 10.1053/j.gastro.2017.11.024
   Neurath MF, 2014, NAT REV IMMUNOL, V14, P329, DOI 10.1038/nri3661
   Sugimoto S, 2016, DIGESTION, V93, P193, DOI 10.1159/000444217
   Torres J, 2017, LANCET, V389, P1741, DOI 10.1016/S0140-6736(16)31711-1
   Ungaro R, 2017, LANCET, V389, P1756, DOI 10.1016/S0140-6736(16)32126-2
   Wirtz S, 2007, NAT PROTOC, V2, P541, DOI 10.1038/nprot.2007.41
NR 19
TC 18
Z9 19
U1 3
U2 9
PU FRONTIERS MEDIA SA
PI LAUSANNE
PA AVENUE DU TRIBUNAL FEDERAL 34, LAUSANNE, CH-1015, SWITZERLAND
SN 1663-9812
J9 FRONT PHARMACOL
JI Front. Pharmacol.
PD APR 12
PY 2019
VL 10
AR 380
DI 10.3389/fphar.2019.00380
PG 9
WC Pharmacology & Pharmacy
WE Science Citation Index Expanded (SCI-EXPANDED)
SC Pharmacology & Pharmacy
GA HT2OG
UT WOS:000464401500001
PM 31031628
OA Green Published, gold
DA 2024-01-22
ER

PT J
AU Camus, M
   Seksik, P
   Bourrier, A
   Nion-Larmurier, I
   Sokol, H
   Baumer, P
   Beaugerie, L
   Cosnes, J
AF Camus, Marine
   Seksik, Philippe
   Bourrier, Anne
   Nion-Larmurier, Isabelle
   Sokol, Harry
   Baumer, Philippe
   Beaugerie, Laurent
   Cosnes, Jacques
TI Long-term Outcome of Patients With Crohn's Disease Who Respond to
   Azathioprine
SO CLINICAL GASTROENTEROLOGY AND HEPATOLOGY
LA English
DT Article
DE IBD; Thiopurine; Prognosis; Immunosuppression
ID INFLAMMATORY-BOWEL-DISEASE; RISK; CLASSIFICATION; REMISSION; RESECTION;
   THERAPY; BLIND
AB BACKGROUND & AIMS: Little is known about the long-term outcomes of patients with Crohn's disease (CD) who have a complete response to therapy with azathioprine. We assessed the long-term effects of azathioprine in responders.
   METHODS: We collected data from the MICISTA registry (a database from the Rothschild and Saint-Antoine Hospitals, Paris, France) on consecutive CD patients treated with azathioprine from 1987 to 1999 who responded to therapy (steroid-free clinical remission at 1 y); they were followed up until 2011 (n = 220; 86 men; median age, 32 y; median follow-up period, 12.6 y). Data were compared with those from 440 matched patients with CD who did not receive immunosuppressants during the same inclusion period (controls).
   RESULTS: The cumulative rate of sustained remission 10 years after treatment with azathioprine was 38%. Among patients exposed to azathioprine during a prospective follow-up period (1995-2011, 1936 patient-years), the percentage of patient-years with active disease (flare or complication during the calendar year) was 17.6%. Compared with the control group, at baseline, responders were more often active smokers with significantly more extensive disease, perianal lesions, and extradigestive manifestations. During follow-up evaluation, responders had a significantly reduced risk of intestinal surgery (adjusted odds ratio, 0.69; 95% confidence interval, 0.52-0.91) and perianal surgery (adjusted odds ratio, 0.36; 95% confidence interval, 0.27-0.46). A significantly higher percentage of responders developed cancers, including nonmelanoma skin cancers, compared with controls (9.5% vs 4.1%; P < .01). Survival rates after 20 years were 92.8% +/- 2.3% of responders vs 97.9% +/- 0.8% of controls (P = .01).
   CONCLUSIONS: Based on a study at a single center, patients with CD who responded to azathioprine had a smaller proportion of patient-years with active disease, and were less likely to be hospitalized or undergo intestinal surgery, than patients with CD who did not receive immunosuppressants. These benefits, however, could be offset by an increased risk of malignancies.
C1 Hop St Antoine, AP HP, Dept Gastroenterol, F-75571 Paris, France.
   Univ Paris 06, Paris, France.
C3 Assistance Publique Hopitaux Paris (APHP); Hopital Universitaire
   Paul-Brousse - APHP; Universite Paris Cite; Hopital Universitaire
   Hotel-Dieu - APHP; Sorbonne Universite; Hopital Universitaire
   Saint-Antoine - APHP; Sorbonne Universite
RP Cosnes, J (通讯作者)，184 Rue Faubourg St Antoine, F-75571 Paris 12, France.
EM jacques.cosnes@sat.aphp.fr
RI Camus, Marine/O-8570-2017; SEKSIK, Philippe/ABE-2962-2020; Sokol,
   Harry/E-2290-2019
OI Camus, Marine/0000-0003-2566-3866; Sokol, Harry/0000-0002-2914-1822;
   SEKSIK, Philippe/0000-0003-3596-9893; Beaugerie,
   Laurent/0000-0002-5012-4146
FU Association Francois Aupetit; Biocodex; Ferring Pharmaceuticals; Merck;
   Abbott
FX Supported by the Association Francois Aupetit, who helped fund the
   Internet version of the MICISTA registry.; These authors disclose the
   following: Philippe Seksik has served as a speaker for Biocodex and
   Merck and has received research funding from Biocodex, Ferring
   Pharmaceuticals, and Merck. Laurent Beaugerie has served as a speaker
   for Abbott, Ferring Pharmaceuticals, and Merck, and has served as an
   advisory board member for and received research funding from Abbott.
   Jacques Cosnes has served as a speaker for Abbott, Merck, and Tilliots
   Pharma, and has served as an advisory board member (International
   Program to develop New Indexes in Crohn's Disease; IPNIC) and received
   research funding from Abbott. The remaining authors disclose no
   conflicts.
CR Armstrong RG, 2010, AM J GASTROENTEROL, V105, P1604, DOI 10.1038/ajg.2009.745
   Beaugerie L, 2009, LANCET, V374, P1617, DOI 10.1016/S0140-6736(09)61302-7
   Blonski W, 2012, GASTROENTEROL CLIN N, V41, P443, DOI 10.1016/j.gtc.2012.01.008
   Bouhnik Y, 1996, LANCET, V347, P215, DOI 10.1016/S0140-6736(96)90402-X
   Colombel JF, 2010, NEW ENGL J MED, V362, P1383, DOI 10.1056/NEJMoa0904492
   COSNES J, 1994, BRIT J SURG, V81, P1627, DOI 10.1002/bjs.1800811122
   Cosnes J, 2005, GUT, V54, P237, DOI 10.1136/gut.2004.045294
   Cosnes J, 2011, ADV THER INFLAMM BOW, V1, P117
   Fraser AG, 2002, GUT, V50, P485, DOI 10.1136/gut.50.4.485
   French H, 2011, DIGEST DIS SCI, V56, P1929, DOI 10.1007/s10620-011-1671-5
   HARVEY RF, 1980, LANCET, V1, P514
   Jharap B, 2010, INFLAMM BOWEL DIS, V16, P1541, DOI 10.1002/ibd.21221
   Lémann M, 2005, GASTROENTEROLOGY, V128, P1812, DOI 10.1053/j.gastro.2005.03.031
   Lewis JD, 2000, GASTROENTEROLOGY, V118, P1018, DOI 10.1016/S0016-5085(00)70353-2
   Masunaga Y, 2007, ANN PHARMACOTHER, V41, P21, DOI 10.1345/aph.1H219
   Peyrin-Biroulet L, 2011, GASTROENTEROLOGY, V141, P1621, DOI 10.1053/j.gastro.2011.06.050
   Prefontaine E, 2010, COCHRANE DB SYST REV, DOI 10.1002/14651858.CD000545.pub3
   PRESENT DH, 1980, NEW ENGL J MED, V302, P981, DOI 10.1056/NEJM198005013021801
   Ramadas AV, 2010, GUT, V59, P1200, DOI 10.1136/gut.2009.202101
   Seksik P, 2009, ALIMENT PHARM THER, V29, P1106, DOI 10.1111/j.1365-2036.2009.03973.x
   Silverberg MS, 2005, CAN J GASTROENTEROL, V19, p5A, DOI 10.1155/2005/269076
   Pinto ALT, 2009, MED SCI MONITOR, V15, pPI19
   Treton X, 2009, CLIN GASTROENTEROL H, V7, P80, DOI 10.1016/j.cgh.2008.08.028
NR 23
TC 54
Z9 56
U1 0
U2 15
PU ELSEVIER SCIENCE INC
PI NEW YORK
PA STE 800, 230 PARK AVE, NEW YORK, NY 10169 USA
SN 1542-3565
EI 1542-7714
J9 CLIN GASTROENTEROL H
JI Clin. Gastroenterol. Hepatol.
PD APR
PY 2013
VL 11
IS 4
BP 389
EP 394
DI 10.1016/j.cgh.2012.10.038
PG 6
WC Gastroenterology & Hepatology
WE Science Citation Index Expanded (SCI-EXPANDED)
SC Gastroenterology & Hepatology
GA 123TK
UT WOS:000317413700014
PM 23142207
DA 2024-01-22
ER

PT J
AU Su, JL
   Chen, TF
   Ji, XY
   Liu, CQ
   Yadav, PK
   Wu, RJ
   Yang, PC
   Liu, ZJ
AF Su, Jingling
   Chen, Tengfei
   Ji, Xin-Ying
   Liu, Changqin
   Yadav, Praveen K.
   Wu, Ruijin
   Yang, Pingchang
   Liu, Zhanju
TI IL-25 Downregulates Th1/Th17 Immune Response in an IL-10-Dependent
   Manner in Inflammatory Bowel Disease
SO INFLAMMATORY BOWEL DISEASES
LA English
DT Article
DE Crohn's disease; IL-25; inflammatory bowel disease; Th1; Th17;
   ulcerative colitis
ID CELL-POPULATION; TH17 CELLS; INTERLEUKIN-25; CROHNS; CYTOKINES;
   INHIBITION; EXPRESSION; COLITIS; BARRIER; FAMILY
AB Background: Interleukin 25 (IL-25) is involved in the initiation of T helper cell (Th)2-mediated immunopathologies. In this study, we investigated the expression of IL-25 in inflammatory bowel disease (IBD) and its role in the induction of CD4(+) T-cell differentiation.
   Methods: Expression of IL-25 in inflamed mucosa of patients with IBD was determined by quantitative real-time polymerase chain reaction, immunohistochemistry, and enzyme-linked immunosorbent assay. The correlation of IL-25 expression with endoscopic disease activities and C-reactive protein was evaluated. Peripheral blood and lamina propria CD4(+) T cells were stimulated with anti-CD3 and anti-CD28 monoclonal antibodies in the presence of IL-25. Transcription factors and cytokines were determined with real-time polymerase chain reaction, flow cytometry, and enzyme-linked immunosorbent assay.
   Results: IL-25 was significantly decreased in the sera and inflamed mucosa of patients with active IBD compared with controls. It was upregulated in the sera of patients with Crohn's disease after treatment with infliximab. The levels of IL-25 in inflamed mucosa and sera were inversely correlated with endoscopic disease activities and C-reactive protein, respectively, in IBD. IL-25 could markedly inhibit IBD CD4(+) T cells to produce tumor necrosis factor, interferon gamma, and IL-17A but promote IL-10 secretion. It suppressed the differentiation of IBD CD4(+) T cells into Th1 and Th17 cells but did not interfere with Th2 cell differentiation. Importantly, blockade of IL-10 secretion by IBD CD4+ T cells markedly attenuated the inhibitory role of IL-25 in modulating both Th1 and Th17 immune responses.
   Conclusions: IL-25 is markedly decreased in IBD and inhibits IBD CD4(+) T-cell activation and differentiation into Th1/Th17 cells in an IL-10-dependent manner, suggesting that it may be a potential therapeutic agent for IBD. (Inflamm Bowel Dis 2013;19:720-728)
C1 [Su, Jingling; Chen, Tengfei; Liu, Changqin; Yadav, Praveen K.; Wu, Ruijin; Liu, Zhanju] Tongji Univ, Shanghai Peoples Hosp 10, Dept Gastroenterol, Shanghai 200072, Peoples R China.
   [Ji, Xin-Ying] Henan Univ, Sch Med, Dept Immunol & Microbiol, Kaifeng, Peoples R China.
   [Yang, Pingchang] McMaster Univ, St Josephs Healthcare, McMaster Brain Body Inst, Dept Pathol & Mol Med, Hamilton, ON, Canada.
C3 Tongji University; Henan University; McMaster University
RP Liu, ZJ (通讯作者)，Tongji Univ, Shanghai Peoples Hosp 10, Dept Gastroenterol, Shanghai 200072, Peoples R China.
EM zhanjuliu@ya-hoo.com
RI Yadav, Praveen/HHN-5289-2022; Yang, Ping-Chang/K-4669-2019; Ji,
   Xin-Ying/AEM-2318-2022
FU National Natural Science Foundation of China [30971358, 81061120521];
   Shanghai Science and Technology Commission [12XD1404000]
FX Supported by grants from the National Natural Science Foundation of
   China (30971358 and 81061120521) and Shanghai Science and Technology
   Commission (12XD1404000).
CR Abraham C, 2011, GASTROENTEROLOGY, V140, P1729, DOI 10.1053/j.gastro.2011.02.012
   Ang YS, 2000, ALIMENT PHARM THERAP, V14, P1015, DOI 10.1046/j.1365-2036.2000.00802.x
   Caruso R, 2009, GASTROENTEROLOGY, V136, P2270, DOI 10.1053/j.gastro.2009.02.049
   Chaudhry A, 2009, SCIENCE, V326, P986, DOI 10.1126/science.1172702
   Corrigan CJ, 2011, P NATL ACAD SCI USA, V108, P1579, DOI 10.1073/pnas.1014241108
   D'Haens GR, 2011, AM J GASTROENTEROL, V106, P199, DOI 10.1038/ajg.2010.392
   Daperno M, 2004, GASTROINTEST ENDOSC, V60, P505, DOI 10.1016/S0016-5107(04)01878-4
   Emamaullee JA, 2009, DIABETES, V58, P1302, DOI 10.2337/db08-1113
   Fallon PG, 2006, J EXP MED, V203, P1105, DOI 10.1084/jem.20051615
   Fina D, 2011, MUCOSAL IMMUNOL, V4, P239, DOI 10.1038/mi.2010.68
   Fort MM, 2001, IMMUNITY, V15, P985, DOI 10.1016/S1074-7613(01)00243-6
   Glocker E, 2012, CELL MOL LIFE SCI, V69, P41, DOI 10.1007/s00018-011-0837-9
   Gregory LG, 2010, AM J RESP CRIT CARE, V182, P143, DOI 10.1164/rccm.200905-0725OC
   Hundorfean G, 2012, INFLAMM BOWEL DIS, V18, P180, DOI 10.1002/ibd.21677
   Ikeda K, 2003, BLOOD, V101, P3594, DOI 10.1182/blood-2002-09-2817
   Jarry A, 2011, GASTROENTEROLOGY, V141, P1887, DOI 10.1053/j.gastro.2011.08.002
   Kleinschek MA, 2007, J EXP MED, V204, P161, DOI 10.1084/jem.20061738
   Lee J, 2001, J BIOL CHEM, V276, P1660, DOI 10.1074/jbc.M008289200
   Li Z, 2010, INFLAMM BOWEL DIS, V16, P1299, DOI 10.1002/ibd.21229
   Liu Z, 2011, CLIN EXP IMMUNOL, V164, P396, DOI 10.1111/j.1365-2249.2011.04382.x
   Liu ZJ, 2012, J BIOL CHEM, V287, P3591, DOI 10.1074/jbc.M111.304949
   Liu ZJ, 2011, J LEUKOCYTE BIOL, V89, P597, DOI 10.1189/jlb.0810456
   Marks DJB, 2010, INFLAMM BOWEL DIS, V16, P1984, DOI 10.1002/ibd.21280
   Nagalingam NA, 2012, INFLAMM BOWEL DIS, V18, P968, DOI 10.1002/ibd.21866
   Ouyang WJ, 2011, ANNU REV IMMUNOL, V29, P71, DOI 10.1146/annurev-immunol-031210-101312
   Owyang AM, 2006, J EXP MED, V203, P843, DOI 10.1084/jem.20051496
   Rizzo A, 2012, INFLAMM BOWEL DIS, V18, P449, DOI 10.1002/ibd.21799
   Saenz SA, 2010, NATURE, V464, P1362, DOI 10.1038/nature08901
   Salim SY, 2011, INFLAMM BOWEL DIS, V17, P362, DOI 10.1002/ibd.21403
   Sandborn WJ, 2008, GASTROENTEROLOGY, V135, P1130, DOI 10.1053/j.gastro.2008.07.014
   Smith AM, 2009, J EXP MED, V206, P1883, DOI 10.1084/jem.20091233
   Sonobe Y, 2009, J BIOL CHEM, V284, P31834, DOI 10.1074/jbc.M109.025940
   Stolfi C, 2011, IMMUNOLOGY, V132, P66, DOI 10.1111/j.1365-2567.2010.03340.x
   Strober W, 2011, GASTROENTEROLOGY, V140, P1756, DOI 10.1053/j.gastro.2011.02.016
   Wang YH, 2007, J EXP MED, V204, P1837, DOI 10.1084/jem.20070406
   Wong CK, 2007, IMMUNOL LETT, V112, P82, DOI 10.1016/j.imlet.2007.07.002
   Zaph C, 2008, J EXP MED, V205, P2191, DOI 10.1084/jem.20080720
NR 37
TC 81
Z9 95
U1 0
U2 36
PU OXFORD UNIV PRESS INC
PI CARY
PA JOURNALS DEPT, 2001 EVANS RD, CARY, NC 27513 USA
SN 1078-0998
EI 1536-4844
J9 INFLAMM BOWEL DIS
JI Inflamm. Bowel Dis.
PD MAR-APR
PY 2013
VL 19
IS 4
BP 720
EP 728
DI 10.1097/MIB.0b013e3182802a76
PG 9
WC Gastroenterology & Hepatology
WE Science Citation Index Expanded (SCI-EXPANDED)
SC Gastroenterology & Hepatology
GA 110NT
UT WOS:000316451600016
PM 23429464
OA Bronze
DA 2024-01-22
ER

PT J
AU Boone, NW
   Liu, L
   Romberg-Camps, MJ
   Duijsens, L
   Houwen, C
   van der Kuy, PHM
   Janknegt, R
   Peeters, R
   Landewe, RBM
   Winkens, B
   van Bodegraven, AA
AF Boone, N. W.
   Liu, L.
   Romberg-Camps, M. J.
   Duijsens, L.
   Houwen, C.
   van der Kuy, P. H. M.
   Janknegt, R.
   Peeters, R.
   Landewe, R. B. M.
   Winkens, B.
   van Bodegraven, A. A.
TI The nocebo effect challenges the non-medical infliximab switch in
   practice
SO EUROPEAN JOURNAL OF CLINICAL PHARMACOLOGY
LA English
DT Article
DE Inflammatory bowel disease; Crohn's disease; Ulcerative colitis;
   Rheumatoid arthritis; Psoriatic arthritis; Ankylosing spondylitis;
   Non-medical switch; Nocebo-effect
ID INFLAMMATORY-BOWEL-DISEASE; BIOSIMILAR CT-P13; ANKYLOSING-SPONDYLITIS;
   ORIGINATOR INFLIXIMAB; CLINICAL-OUTCOMES; DOUBLE-BLIND; ANTIBODIES;
   ARTHRITIS
AB Background In clinical practice, non-medical switching of biological medication may provoke nocebo effects due to unexplained deterioration of therapeutic benefits. Indication extrapolation, idiosyncratic reactions, and interchangeability remain challenged in clinical practice after biosimilar approval by the European Medicines Agency. The principle of "first do no harm" may be challenged in a patient when switching from originator to biosimilar biological.
   Aim To describe the 1-year results of a pragmatic study on infliximab biosimilar implementation in immune-mediated inflammatory disease patients on the basis of shared decision-making under effectiveness and safety monitoring.
   Methods Inflammatory bowel disease and rheumatology patients on infliximab originator were converted to infliximab biosimilar after providing informed consent. Nocebo response patients were monitored after switch back to originator. Linear mixed models were used to analyze continuous endpoints on effectiveness and laboratory outcomes to determine significance (P <= 0.05) of change over time after switching.
   Results After inviting 146 patients, a group of 125 patients enrolled in the project over time, respectively, 73 Crohn's disease, 28 ulcerative colitis, nine rheumatoid arthritis, ten psoriatic arthritis, and five ankylosing spondylitis patients. No statistically significant changes in effectiveness and safety were observed in any of the indications after a median of 4 infusions in 9 months of study. An overall nocebo response of 12.8% was found among the patients during a minimal observation period of 6 months after the transition to biosimilar infliximab. The overall nocebo response rate did not differ between the studied indications.
   Conclusions In inflammatory bowel disease and rheumatological patients, similar effectiveness and safety were demonstrated on the transition into infliximab biosimilar. In our series, patient empowerment and registration of treatment outcomes delineated biosimilar transition, an approach that hypothetically could reduce nocebo response rates which are relevant to account for regarding biosimilar implementation.
C1 [Boone, N. W.; Houwen, C.; Janknegt, R.] Zuyderland Med Ctr, Dept Clin Pharm Pharmacol & Toxicol, POB 5500, NL-6162 BG Heerlen, Sittard Geleen, Netherlands.
   [Liu, L.; Romberg-Camps, M. J.; Duijsens, L.; van Bodegraven, A. A.] Zuyderland Med Ctr, Dept Gastroenterol Geriatr Internal & Intens Care, Heerlen, Sittard Geleen, Netherlands.
   [van der Kuy, P. H. M.] Erasmus MC, Dept Clin Pharm, Rotterdam, Netherlands.
   [Peeters, R.; Landewe, R. B. M.] Zuyderland Med Ctr, Dept Rheumatol, Heerlen, Sittard Geleen, Netherlands.
   [Landewe, R. B. M.] Amsterdam Rheumatol & Immunol Ctr, Amsterdam, Netherlands.
   [Winkens, B.] Maastricht Univ, Care & Publ Hlth Res Inst CAPHRI, Dept Methodol & Stat, Maastricht, Netherlands.
C3 Erasmus University Rotterdam; Erasmus MC; Vrije Universiteit Amsterdam;
   Maastricht University
RP Boone, NW (通讯作者)，Zuyderland Med Ctr, Dept Clin Pharm Pharmacol & Toxicol, POB 5500, NL-6162 BG Heerlen, Sittard Geleen, Netherlands.
EM nwboone@gmail.com
RI van Bodegraven, Ad A/L-3180-2013; Winkens, Bjorn/ABK-8803-2022; Boone,
   Niels Willem/AAE-4050-2020; LANDEWE, ROBERT B.M./ABD-7388-2021; van der
   Kuy, hugo/AAU-1973-2020
OI van Bodegraven, Ad A/0000-0003-2636-303X; Winkens,
   Bjorn/0000-0002-6747-6228; LANDEWE, ROBERT B.M./0000-0002-0577-6620; van
   der Kuy, hugo/0000-0002-7128-8801
FU Abbvie; Amgen; Biogen; Janssen-Cilag; Pfizer; Novartis; Sandoz; Ferring;
   MSD; Samsung; Takeda; TEVA; Tramedico
FX NB has been a consultant or provided paid lectures for Abbvie, Amgen,
   Biogen, Janssen-Cilag, Novartis, Pfizer, and Sandoz.; AAvB has been a
   consultant for medical issues or provided paid lectures for AbbVie,
   Biogen, Ferring, Janssen-Cilag, MSD, Pfizer, Samsung, Takeda, TEVA, and
   Tramedico.
CR [Anonymous], 2015, HANDLEIDING BEHANDEL
   Casteele NV, 2012, ALIMENT PHARM THER, V36, P765, DOI 10.1111/apt.12030
   Eshuis EJ, 2013, INFLAMM BOWEL DIS, V19, P1622, DOI 10.1097/MIB.0b013e318281f4c4
   European Medicines Agency (EMA), INFL SUMM PROD CHAR
   European Medicines Agency (EMA), GUID SIM BIOL MED PR
   European Medicines Agency (EMA), REM SUMM PROD CHAR
   Federatie Medisch Specialisten, STANDP BIOS FED MED
   Glintborg B, 2017, ANN RHEUM DIS, V76, P1426, DOI 10.1136/annrheumdis-2016-210742
   Jones SD, 1996, BRIT J RHEUMATOL, V35, P66
   Jorgensen KK, 2017, LANCET, V389, P2304, DOI 10.1016/S0140-6736(17)30068-5
   Nederlandse Vereniging voor Reumatologie (NVR), 2015, STANDP NVR VERG TNF
   Nikiphorou E, 2015, EXPERT OPIN BIOL TH, V15, P1677, DOI 10.1517/14712598.2015.1103733
   Ordás I, 2012, CLIN GASTROENTEROL H, V10, P1079, DOI 10.1016/j.cgh.2012.06.032
   Park W, 2013, ANN RHEUM DIS, V72, P1605, DOI 10.1136/annrheumdis-2012-203091
   Planès S, 2016, PHARMACOL RES PERSPE, V4, DOI 10.1002/prp2.208
   Severs M, 2017, J CROHNS COLITIS, V11, P289, DOI 10.1093/ecco-jcc/jjw153
   Smits LJT, 2017, DIGEST DIS SCI, V62, P3117, DOI 10.1007/s10620-017-4661-4
   VANDERHEIJDE DMFM, 1993, J RHEUMATOL, V20, P579
   West BT, 2009, EVAL HEALTH PROF, V32, P207, DOI 10.1177/0163278709338554
   Wolbink GJ, 2006, ARTHRITIS RHEUM-US, V54, P711, DOI 10.1002/art.21671
NR 20
TC 80
Z9 83
U1 0
U2 5
PU SPRINGER HEIDELBERG
PI HEIDELBERG
PA TIERGARTENSTRASSE 17, D-69121 HEIDELBERG, GERMANY
SN 0031-6970
EI 1432-1041
J9 EUR J CLIN PHARMACOL
JI Eur. J. Clin. Pharmacol.
PD MAY
PY 2018
VL 74
IS 5
BP 655
EP 661
DI 10.1007/s00228-018-2418-4
PG 7
WC Pharmacology & Pharmacy
WE Science Citation Index Expanded (SCI-EXPANDED)
SC Pharmacology & Pharmacy
GA GC3AH
UT WOS:000429655400013
PM 29368188
OA Green Published, hybrid
DA 2024-01-22
ER

PT J
AU Wang, HG
   Zuo, LG
   Zhao, J
   Dong, JN
   Li, Y
   Gu, LL
   Gong, JF
   Liu, QH
   Zhu, WM
AF Wang, Honggang
   Zuo, Lugen
   Zhao, Jie
   Dong, Jianning
   Li, Yi
   Gu, Lili
   Gong, Jianfeng
   Liu, Qinghong
   Zhu, Weiming
TI Impact of Preoperative Exclusive Enteral Nutrition on Postoperative
   Complications and Recurrence After Bowel Resection in Patients with
   Active Crohn's Disease
SO WORLD JOURNAL OF SURGERY
LA English
DT Article
ID QUALITY-OF-LIFE; PERIOPERATIVE NUTRITION; PARENTERAL-NUTRITION;
   CANCER-PATIENTS; CLINICAL-TRIAL; RISK-FACTORS; SURGERY; THERAPY;
   CORTICOSTEROIDS; REMISSION
AB The impact of preoperative enteral nutrition (EN) on postoperative complications and recurrence in Crohn's disease (CD) has not been investigated to date. The purpose of the present study was to determine the effect of preoperative exclusive EN on postoperative complications and recurrence after bowel resection in patients with active CD.
   Patient data were obtained from a prospectively maintained database. 81 patients who received bowel resection for ileal or ileocolonic CD were studied. Before operation, 42 CD patients received exclusive EN for 4 weeks, and the other patients had no nutritional therapy. All patients were followed up regularly for 2 years after surgery, and ileocolonoscopy was performed every 6 months after bowel resection.
   Patients receiving exclusive EN had a dramatic improvement of nutritional (BMI, albumin, pre-albumin, and Hb) and inflammatory (CRP and CDAI) status compared with baseline after the EN therapy for 4 weeks (P < 0.05). Furthermore, significantly lower incidence of both infectious and non-infectious complications was observed in patients receiving exclusive EN compared with those received no nutritional therapy (P < 0.05). Exclusive EN therapy for 4 weeks significantly reduced endoscopic recurrence rates after resection for CD 6 months after operation. However, during the 2-year follow-up, incidence of clinical recurrence was similar in both groups (P > 0.05).
   Preoperative exclusive EN therapy for 4 weeks reduced postoperative complications, which may be associated with improvement of nutritional and inflammatory status in patients with active CD.
C1 [Wang, Honggang; Liu, Qinghong] Nantong Univ, Taizhou Peoples Hosp, Affiliated Hosp 5, Dept Gen Surg, 210 Yingchun Rd, Taizhou, Jiangsu, Peoples R China.
   [Wang, Honggang; Zuo, Lugen; Zhao, Jie; Dong, Jianning; Li, Yi; Gu, Lili; Gong, Jianfeng; Zhu, Weiming] Nanjing Univ, Jinling Hosp, Dept Gen Surg, Sch Med, 305 East Zhongshan Rd, Nanjing, Jiangsu, Peoples R China.
   [Dong, Jianning] Nanjing Med Univ, Nanjing Hosp 1, Dept Gen Surg, 68 Changle Rd, Nanjing, Jiangsu, Peoples R China.
C3 Nantong University; Nanjing University; Nanjing Medical University
RP Liu, QH (通讯作者)，Nantong Univ, Taizhou Peoples Hosp, Affiliated Hosp 5, Dept Gen Surg, 210 Yingchun Rd, Taizhou, Jiangsu, Peoples R China.; Zhu, WM (通讯作者)，Nanjing Univ, Jinling Hosp, Dept Gen Surg, Sch Med, 305 East Zhongshan Rd, Nanjing, Jiangsu, Peoples R China.
EM drliuqinghong@126.com; zhuwiming@126.com
RI Wratten, Steve D/J-3467-2013; Jia, Lihua/ISU-7832-2023
OI Wratten, Steve D/0000-0002-5168-8277; 
FU National Ministry of Health for the Digestive Disease [201002020];
   National Natural Science Foundation of China [81200263, 81170365];
   Jiangsu Provincial Special Program of Medical Science [BL2012006]
FX This work was supported in part by funding from the National Ministry of
   Health for the Digestive Disease (Grant 201002020), the National Natural
   Science Foundation of China (Grant 81200263 and 81170365), and Jiangsu
   Provincial Special Program of Medical Science (BL2012006).
CR Azzopardi N, 2013, INFLAMM BOWEL DIS, V19, P1173, DOI 10.1097/MIB.0b013e31828075a7
   Baumgart DC, 2012, LANCET, V380, P1590, DOI 10.1016/S0140-6736(12)60026-9
   Blum E, 2009, INFLAMM BOWEL DIS, V15, P463, DOI 10.1002/ibd.20741
   Bozzetti F, 2000, JPEN-PARENTER ENTER, V24, P7, DOI 10.1177/014860710002400107
   Braga M, 2009, CLIN NUTR, V28, P378, DOI 10.1016/j.clnu.2009.04.002
   Broering DC, 2001, DIGEST SURG, V18, P124, DOI 10.1159/000050112
   Casellas F, 2000, AM J GASTROENTEROL, V95, P177
   Day AS, 2013, EXPERT REV CLIN IMMU, V9, P375, DOI [10.1586/ECI.13.12, 10.1586/eci.13.12]
   Doménech E, 2008, INFLAMM BOWEL DIS, V14, P508, DOI 10.1002/ibd.20359
   DONALD RA, 1993, CLIN ENDOCRINOL, V38, P609, DOI 10.1111/j.1365-2265.1993.tb02142.x
   Fichera A, 2005, DIS COLON RECTUM, V48, P963, DOI 10.1007/s10350-004-0906-3
   Günel E, 1998, PEDIATR SURG INT, V14, P199, DOI 10.1007/s003830050486
   Hu D, 2014, J CLIN GASTROENTEROL, V48, P790, DOI 10.1097/MCG.0000000000000041
   Kansal S, 2013, GASTROENT RES PRACT, V2013, DOI 10.1155/2013/482108
   Klek S, 2011, CLIN NUTR, V30, P708, DOI 10.1016/j.clnu.2011.07.007
   Li Y, 2012, J GASTROINTEST SURG, V16, P1539, DOI 10.1007/s11605-012-1902-x
   Lochs H, 2006, CLIN NUTR, V25, P260, DOI 10.1016/j.clnu.2006.01.007
   Mazaki T, 2008, J GASTROINTEST SURG, V12, P739, DOI 10.1007/s11605-007-0362-1
   MICHELASSI F, 1991, ANN SURG, V214, P230, DOI 10.1097/00000658-199109000-00006
   Miller KR, 2013, JPEN-PARENTER ENTER, V37, p39S, DOI 10.1177/0148607113493928
   Neurath MF, 2009, IMMUNITY, V31, P357, DOI 10.1016/j.immuni.2009.08.016
   Nguyen GC, 2014, INFLAMM BOWEL DIS, V20, P301, DOI 10.1097/01.MIB.0000438247.06595.b9
   Onali S, 2009, J GASTROINTEST SURG, V13, P246, DOI 10.1007/s11605-008-0726-1
   Rubio A, 2011, ALIMENT PHARM THER, V33, P1332, DOI 10.1111/j.1365-2036.2011.04662.x
   RUTGEERTS P, 1990, GASTROENTEROLOGY, V99, P956, DOI 10.1016/0016-5085(90)90613-6
   Soo J, 2013, DIGEST DIS SCI, V58, P3584, DOI 10.1007/s10620-013-2855-y
   Wall CL, 2013, WORLD J GASTROENTERO, V19, P7652, DOI 10.3748/wjg.v19.i43.7652
   Wang HG, 2014, BRIT J NUTR, V111, P987, DOI 10.1017/S0007114513003413
   Waterman M, 2013, GUT, V62, P387, DOI 10.1136/gutjnl-2011-301495
   Yamamoto T, 2007, ALIMENT PHARM THER, V25, P67, DOI 10.1111/j.1365-2036.2006.03158.x
   Yamamoto T, 2005, INFLAMM BOWEL DIS, V11, P580, DOI 10.1097/01.MIB.0000161307.58327.96
   Yamamoto T, 2007, INFLAMM BOWEL DIS, V13, P1493, DOI 10.1002/ibd.20238
   Yamamoto T, 2013, INT J COLORECTAL DIS, V28, P335, DOI 10.1007/s00384-012-1587-3
   Zuo LG, 2015, DIS COLON RECTUM, V58, P775, DOI 10.1097/DCR.0000000000000414
NR 34
TC 43
Z9 46
U1 0
U2 12
PU SPRINGER
PI NEW YORK
PA 233 SPRING ST, NEW YORK, NY 10013 USA
SN 0364-2313
EI 1432-2323
J9 WORLD J SURG
JI World J.Surg.
PD AUG
PY 2016
VL 40
IS 8
BP 1993
EP 2000
DI 10.1007/s00268-016-3488-z
PG 8
WC Surgery
WE Science Citation Index Expanded (SCI-EXPANDED)
SC Surgery
GA DR7BC
UT WOS:000380054000024
PM 26940580
DA 2024-01-22
ER

PT J
AU Alqahtani, S
   Coffin, CS
   Burak, K
   Chen, F
   MacGregor, J
   Beck, P
AF Alqahtani, Saleh
   Coffin, Carla S.
   Burak, Kelly
   Chen, Fred
   MacGregor, John
   Beck, Paul
TI Hepatic portal venous gas: A report of two cases and a review of the
   epidemiology, pathogenesis, diagnosis and approach to management
SO CANADIAN JOURNAL OF GASTROENTEROLOGY AND HEPATOLOGY
LA English
DT Article
DE hepatic portal venous gas; inflammatory bowel disease; ischemia
ID PNEUMATOSIS-INTESTINALIS; CLINICAL-SIGNIFICANCE; NECROTIZING
   ENTEROCOLITIS; ENDOSCOPIC SPHINCTEROTOMY; SONOGRAPHIC DEMONSTRATION;
   COMPUTED-TOMOGRAPHY; BLUNT TRAUMA; CT FINDINGS; VEIN GAS; PATIENT
AB BACKGROUND: Hepatic portal venous gas (HPVG) is a rare condition that Occurs when intraluminal gas and/or gas produced by intestinal bacteria enters the portal venous circulation. The most common precipitating factors include ischemia, intra-abdominal abscesses and inflammatory bowel disease. However, HPVG has recently been recognized as a rare complication of endoscopic and radiological procedures. Earlier studies advised immediate Surgical intervention, but according to Current recommendations, in some settings, HPVG can be managed conservatively. The present Study reports two cases of HPVG; one that occurred following colonoscopy in a patient with severe Crohn's disease and one in a patient with graft-versus-host disease.
   METHODS: The epidemiology, pathogenesis, diagnosis and management of HPVG are reviewed. Two case reports are presented, followed by the development of a management algorithm.
   RESULTS: Of the two patients that developed HPVG, one was an Outpatient Unclemoing a colonoscopy for assessment of Crohn's disease activity and the other was an inpatient with graft-versus-host disease. Once the diagnosis of HPVG was made, both patients were managed conservatively with antibiotic therapy and management of their underlying disease.
   CONCLUSIONS: HPVG can occur in the setting of severe gastrointestinal disease states and following endoscopic procedures. It is critical that gastroenterologists are aware of the differential diagnosis, pathogenesis, diagnostic approach and management of HPVG.
C1 Univ Calgary, Hlth Sci Ctr, Div Gastroenterol, Calgary, AB T2N 4N1, Canada.
   Univ Calgary, Gastrointestinal Res Grp, Calgary, AB T2N 1N4, Canada.
   Univ Calgary, Liver Unit, Calgary, AB T2N 1N4, Canada.
   Univ Calgary, Dept Radiol, Calgary, AB T2N 1N4, Canada.
C3 University of Calgary; University of Calgary; University of Calgary;
   University of Calgary
RP Beck, P (通讯作者)，Univ Calgary, Hlth Sci Ctr, Div Gastroenterol, 3330 Hosp Dr NW, Calgary, AB T2N 4N1, Canada.
EM plbeck@ucalgary.ca
OI Alqahtani, Saleh/0000-0003-2017-3526
CR ALPERN MB, 1988, RADIOLOGY, V166, P149, DOI 10.1148/radiology.166.1.3336673
   BARTHET M, 1994, GASTROINTEST ENDOSC, V40, P261, DOI 10.1016/S0016-5107(94)70193-8
   BENSON MD, 1985, CLIN RADIOL, V36, P441, DOI 10.1016/S0009-9260(85)80339-1
   BIRNBERG FA, 1983, J CLIN GASTROENTEROL, V5, P89
   BLIND PJ, 1991, ACTA CHIR-EUR J SURG, V157, P299
   BLOOM RA, 1988, J CLIN GASTROENTEROL, V10, P226, DOI 10.1097/00004836-198804000-00026
   Bradbury MS, 2002, RADIOGRAPHICS, V22, P527, DOI 10.1148/radiographics.22.3.g02ma10527
   BURAS R, 1986, PEDIATRICS, V78, P273
   CAMBRIA RP, 1982, ARCH SURG-CHICAGO, V117, P834
   Celoria G, 1994, Minerva Chir, V49, P371
   CELORIA G, 1990, SOUTHERN MED J, V83, P592, DOI 10.1097/00007611-199005000-00030
   Chan SC, 2005, WORLD J GASTROENTERO, V11, P2953, DOI 10.3748/wjg.v11.i19.2953
   CHEZMAR JL, 1989, AM J ROENTGENOL, V153, P1203, DOI 10.2214/ajr.153.6.1203
   CZECHOWSKI JJ, 1984, FORTSCHR RONTG NEUEN, V140, P349, DOI 10.1055/s-2008-1052989
   DARDIK H, 1971, AM J GASTROENTEROL, V55, P273
   DELAMARRE J, 1991, GASTROINTEST RADIOL, V16, P38, DOI 10.1007/BF01887301
   Faberman RS, 1997, AM J ROENTGENOL, V169, P1535, DOI 10.2214/ajr.169.6.9393159
   Fujii Kyoko, 2003, Nihon Shokakibyo Gakkai Zasshi, V100, P42
   GRUSKAY JA, 1986, J PEDIATR-US, V109, P520, DOI 10.1016/S0022-3476(86)80135-4
   Hayakawa M, 2002, INTENS CARE MED, V28, P1680, DOI 10.1007/s00134-002-1492-2
   HERMAN JB, 1995, AM J GASTROENTEROL, V90, P828
   Horowitz NS, 2002, GYNECOL ONCOL, V86, P79, DOI 10.1006/gyno.2002.6728
   Hou SK, 2004, AM J EMERG MED, V22, P214, DOI 10.1016/j.ajem.2004.02.017
   HUYCKE A, 1985, AM J GASTROENTEROL, V80, P637
   Iannitti DA, 2003, DIGEST SURG, V20, P306, DOI 10.1159/000071756
   JANTSCH H, 1991, CLIN RADIOL, V43, P397, DOI 10.1016/S0009-9260(05)80568-9
   Kalb D, 2003, J TRAUMA, V55, P982, DOI 10.1097/01.TA.0000023168.75603.B5
   KATZ BH, 1986, DIS COLON RECTUM, V29, P49, DOI 10.1007/BF02555288
   KING S, 1992, PEDIATR RADIOL, V22, P577, DOI 10.1007/BF02015354
   Kingsley DD, 2000, J TRAUMA, V49, P951, DOI 10.1097/00005373-200011000-00027
   Kinoshita H, 2001, ARCH SURG-CHICAGO, V136, P1410, DOI 10.1001/archsurg.136.12.1410
   KIRSCH M, 1990, AM J GASTROENTEROL, V85, P1521
   Kurbegov AC, 2001, PEDIATRICS, V108, P402, DOI 10.1542/peds.108.2.402
   Lai CF, 2005, AM J EMERG MED, V23, P177, DOI 10.1016/j.ajem.2004.05.010
   LIEBMAN PR, 1978, ANN SURG, V187, P281, DOI 10.1097/00000658-197803000-00012
   Little Andrew F, 2003, Australas Radiol, V47, P309, DOI 10.1046/j.1440-1673.2003.01184.x
   MERINE D, 1989, J COMPUT ASSIST TOMO, V13, P138, DOI 10.1097/00004728-198901000-00033
   Mognol P, 2005, OBES SURG, V15, P278, DOI 10.1381/0960892053268480
   Molik KA, 2001, J PEDIATR SURG, V36, P1143, DOI 10.1053/jpsu.2001.25732
   Moss M L, 1991, Va Med Q, V118, P233
   Nguyen HN, 1998, HEPATO-GASTROENTEROL, V45, P1767
   Pfaffenbach B, 1996, GASTROINTEST ENDOSC, V43, P515
   QUIRKE TE, 1995, AM SURGEON, V61, P1084
   Rehan VK, 1999, CLIN PEDIATR, V38, P637, DOI 10.1177/000992289903801102
   Rha SE, 2000, RADIOGRAPHICS, V20, P29, DOI 10.1148/radiographics.20.1.g00ja0629
   Sebastià C, 2000, RADIOGRAPHICS, V20, P1213, DOI 10.1148/radiographics.20.5.g00se011213
   See C, 2004, NEW ENGL J MED, V350, pE3, DOI 10.1056/ENEJMicm020289
   SIMMONS TC, 1988, AM J GASTROENTEROL, V83, P326
   SUSMAN N, 1960, AMER J ROENTGENOL RA, V83, P847
   Tan ECTH, 2002, DIGEST SURG, V19, P400, DOI 10.1159/000065819
   van Sandick JW, 2001, DIGEST SURG, V18, P279, DOI 10.1159/000050151
   Wiesner W, 2002, EUR RADIOL, V12, P1432, DOI 10.1007/s00330-001-1159-3
   WOLFE JN, 1955, AMER J ROENTGENOL RA, V74, P486
   Zielkre A, 1998, SURG ENDOSC-ULTRAS, V12, P278, DOI 10.1007/s004649900652
NR 54
TC 44
Z9 45
U1 0
U2 3
PU HINDAWI LTD
PI LONDON
PA ADAM HOUSE, 3RD FLR, 1 FITZROY SQ, LONDON, W1T 5HF, ENGLAND
SN 2291-2797
J9 CAN J GASTROENTEROL
JI Can. J. Gastroenterol. Hepatol.
PD MAY
PY 2007
VL 21
IS 5
BP 309
EP 313
DI 10.1155/2007/934908
PG 5
WC Gastroenterology & Hepatology
WE Science Citation Index Expanded (SCI-EXPANDED)
SC Gastroenterology & Hepatology
GA 172UM
UT WOS:000246830000008
PM 17505567
OA Green Published, Green Submitted, gold
DA 2024-01-22
ER

PT J
AU Griga, T
   Wilkens, C
   Wirkus, N
   Epplen, J
   Schmiegel, W
   Klein, W
AF Griga, Thomas
   Wilkens, Christian
   Wirkus, Natascha
   Epplen, Joerg
   Schmiegel, Wolff
   Klein, Wolfram
TI A polymorphism in the macrophage migration inhibitory factor gene is
   involved in the genetic predisposition of Crohn's disease and associated
   with cumulative steroid doses
SO HEPATO-GASTROENTEROLOGY
LA English
DT Article
DE polymorphism; MIF gene; IBD
ID INFLAMMATORY DISEASE; COLITIS; REGULATOR; CELLS; MIF
AB Background/Aims: Macrophage migration inhibitory factor (MIF) is an important cytokine involved in the regulation of the innate immune system in 1131). Secreted MIF is able to induce the production of pro-inflammatory cytokines and counteracts anti-inflammatory effects of steroids. We evaluated whether the single nucleotide polymorphism (SNP) G/C at position -173 of the MIF gene contributes to the predisposition to IBD and higher amounts of steroid therapy.
   Methodology: We genotyped the SNP G/C at position -173 of the MIF gene in 157 patients with Crohn's disease (CD), 102 patients with ulcerative colitis (UC) and 489 healthy controls. Allele frequencies and cumulative steroid doses were compared.
   Results: C allele and CC genotype frequencies were significantly decreased in CD patients compared to controls (p<0.012 andp<0.022, respectively). No significant differences were found in UC patients compared to controls. Cumulative corticosteroid dose was significantly higher in CD patients with the CC genotype [12300mg/yr (0-40000mg/yr), p<0.0211 compared with the GC genotype [220m/yr (0450mg/yr) and the. GG genotype (310mg/yr (100500mg/yr)]. In contrast, there were no significant differences between the genotypes in UC patients.
   Conclusions: Our data demonstrate the counterregulatory effects of MIF in CD patients and indicate the important role of the SNP G/C at position -173 of the MIF gene for the anti-inflammatory therapy with glucocorticoids.
C1 Univ Hosp Bergmannsheil, Dept Gastroenterol, D-44789 Bochum, Germany.
   Ruhr Univ Bochum, Dept Human Genet, D-4630 Bochum, Germany.
C3 Ruhr University Bochum; Ruhr University Bochum
RP Griga, T (通讯作者)，Univ Hosp Bergmannsheil, Dept Gastroenterol, Buerkle Camp Pl 1, D-44789 Bochum, Germany.
EM thomas.griga@ruhr-uni-bochum.de
OI Epplen, Joerg T./0000-0002-6087-3327
CR Baugh JA, 2002, GENES IMMUN, V3, P170, DOI 10.1038/sj.gene.6363867
   CALANDRA T, 1994, J EXP MED, V179, P1895, DOI 10.1084/jem.179.6.1895
   Calandra T, 2003, NAT REV IMMUNOL, V3, P791, DOI 10.1038/nri1200
   Calandra T, 1998, P NATL ACAD SCI USA, V95, P11383, DOI 10.1073/pnas.95.19.11383
   CALANDRA T, 1995, NATURE, V377, P68, DOI 10.1038/377068a0
   de Jong YP, 2001, NAT IMMUNOL, V2, P1061, DOI 10.1038/ni720
   Donn RP, 2001, ARTHRITIS RHEUM-US, V44, P1782, DOI 10.1002/1529-0131(200108)44:8<1782::AID-ART314>3.0.CO;2-#
   Donnelly SC, 1997, MOL MED TODAY, V3, P502, DOI 10.1016/S1357-4310(97)01133-7
   Hehliö T, 2003, GUT, V52, P558, DOI 10.1136/gut.52.4.558
   Hisamatsu T, 2003, GASTROENTEROLOGY, V124, P993, DOI 10.1053/gast.2003.50153
   Hugot JP, 2001, NATURE, V411, P599, DOI 10.1038/35079107
   LENNARDJONES JE, 1989, SCAND J GASTROENTERO, V24, P2, DOI 10.3109/00365528909091339
   Lolis Elias, 2001, Current Opinion in Pharmacology, V1, P662, DOI 10.1016/S1471-4892(01)00112-6
   Morand EF, 2005, INTERN MED J, V35, P419, DOI 10.1111/j.1445-5994.2005.00853.x
   Nohara H, 2004, J GASTROENTEROL, V39, P242, DOI 10.1007/s00535-003-1284-7
   Ohkawara T, 2005, CLIN EXP IMMUNOL, V140, P241, DOI 10.1111/j.1365-2249.2005.02771.x
   Vermeire S, 2005, GENES IMMUN, V6, P637, DOI 10.1038/sj.gene.6364257
NR 17
TC 33
Z9 33
U1 0
U2 1
PU H G E UPDATE MEDICAL PUBLISHING S A
PI ATHENS
PA PO BOX 17257, ATHENS GR-10024, GREECE
SN 0172-6390
J9 HEPATO-GASTROENTEROL
JI Hepato-Gastroenterol.
PD APR-MAY
PY 2007
VL 54
IS 75
BP 784
EP 786
PG 3
WC Gastroenterology & Hepatology; Surgery
WE Science Citation Index Expanded (SCI-EXPANDED)
SC Gastroenterology & Hepatology; Surgery
GA 175TS
UT WOS:000247037500032
PM 17591062
DA 2024-01-22
ER

PT J
AU Eqbal, A
   Martin, A
   Doecke, JD
   Patrick, D
AF Eqbal, Ali
   Martin, Alicia
   Doecke, James D.
   Patrick, Desmond
TI Low-dose thioguanine guided by therapeutic drug monitoring is a safe and
   effective alternative in inflammatory bowel disease patients intolerant
   to conventional thiopurines
SO INTERNAL MEDICINE JOURNAL
LA English
DT Article
DE thioguanine; thiopurine intolerance; therapeutic drug monitoring;
   inflammatory bowel disease
ID NODULAR REGENERATIVE HYPERPLASIA; CROHNS-DISEASE; MAINTENANCE THERAPY;
   6-THIOGUANINE; AZATHIOPRINE; MANAGEMENT; EFFICACY
AB Background Thioguanine is an alternative thiopurine for inflammatory bowel disease (IBD) patients. Aims To evaluate the short-term efficacy and safety of low-dose therapeutic drug-monitored (TDM) thioguanine. Methods A retrospective evaluation of IBD patients intolerant to conventional thiopurines started on thioguanine from 2017 to 2019 with dosing guided by TDM was conducted. Clinical response was defined for ulcerative colitis (UC) as a reduction of partial Mayo score >= 3 with reduction in rectal bleeding score of at least 1 and a final rectal bleeding subscore of 0-1 at Week 12 of therapy. Crohn disease (CD) response was defined as a reduction of Harvey-Bradshaw index >= 3 (HBI) at Week 12 of therapy. Remission was defined in UC as partial Mayo score of <2 and in CD as HBI score of <5. Results Forty-six patients were included in the study. The median thioguanine dose was 20 mg/day (standard deviation 7.3; range: 10-40 mg/day) with a median 6-thioguanine nucleotide level of 577 pmol/8 x 108 (interquartile range (IQR) IQR 378.5-878.75) for CD and 677.5 pmol/8 x 108 (IQR 523.25-842.25) for UC. The overall clinical response rate was 62% (13/21), intention to treat (ITT). Maintenance of remission was 76% (19/25, ITT). Thirty-seven percent (17/46) of patients experienced an adverse effect. No early cases of nodular regenerative hyperplasia (NRH) were seen. Conclusion Thioguanine was tolerated well in 63% of patients. A clinical response was seen in 62% of patients, and maintenance of remission was high at 76%. No cases of early NRH were seen. Longer-term follow up is required to ensure safety and to assess durability of response.
C1 [Eqbal, Ali; Martin, Alicia; Doecke, James D.; Patrick, Desmond] Sunshine Coast Univ Publ Hosp, Dept Gastroenterol & Hepatol, Sunshine Coast, Australia.
   [Doecke, James D.] Royal Brisbane & Womens Hosp, Australian E Hlth Res Ctr, CSIRO Hlth & Biosecur, Brisbane, Qld, Australia.
C3 Commonwealth Scientific & Industrial Research Organisation (CSIRO);
   Royal Brisbane & Women's Hospital
RP Eqbal, A (通讯作者)，Sunshine Coast Univ Hosp, Dept Gastroenterol & Hepatol, 6 Doherty St, Birtinya, Qld 4575, Australia.
EM ali.eqbal@health.qld.gov.au
RI Doecke, James D/A-5361-2009
OI Doecke, James D/0000-0003-2863-0293; Eqbal, Ali/0000-0001-5448-5873
CR Bayoumy AB, 2020, BMC GASTROENTEROL, V20, DOI 10.1186/s12876-020-01441-6
   Bouhnik Y, 1996, LANCET, V347, P215, DOI 10.1016/S0140-6736(96)90402-X
   CHANDE N, 2015, COCHRANE DB SYST REV
   Chatu S, 2014, AM J GASTROENTEROL, V109, P23, DOI 10.1038/ajg.2013.402
   Colombel JF, 2015, ALIMENT PHARM THER, V41, P734, DOI 10.1111/apt.13139
   de Boer NKH, 2008, DIGEST LIVER DIS, V40, P108, DOI 10.1016/j.dld.2007.10.013
   de Boer NKH, 2007, J CLIN PHARMACOL, V47, P187, DOI 10.1177/0091270006294403
   De Boer NKH, 2005, ALIMENT PHARM THERAP, V22, P447, DOI 10.1111/j.1365-2036.2005.02581.x
   Dervieux T, 1998, CLIN CHEM, V44, P551
   Dubinsky MC, 2003, GASTROENTEROLOGY, V125, P298, DOI 10.1016/S0016-5085(03)00938-7
   Dubinsky MC, 2001, INFLAMM BOWEL DIS, V7, P181, DOI 10.1097/00054725-200108000-00001
   Feagan BG, 2013, NEW ENGL J MED, V369, P699, DOI 10.1056/NEJMoa1215734
   Harbord M, 2017, J CROHNS COLITIS, V11, P769, DOI 10.1093/ecco-jcc/jjx009
   Meijer B, 2016, WORLD J GASTROENTERO, V22, P9012, DOI 10.3748/wjg.v22.i40.9012
   Pavlidis P, 2014, INFLAMM BOWEL DIS, V20, P2239, DOI 10.1097/MIB.0000000000000206
   Schwab M, 2002, PHARMACOGENETICS, V12, P429, DOI 10.1097/00008571-200208000-00003
   Siegel CA, 2005, ALIMENT PHARM THER, V22, P1, DOI 10.1111/j.1365-2036.2005.02520.x
   Simsek M, 2019, ALIMENT PHARM THER, V50, P54, DOI 10.1111/apt.15280
   Taylor KM, 2017, EXPERT REV GASTROENT, V11, P473, DOI 10.1080/17474124.2017.1294062
   Timmer A, 2007, COCHRANE DB SYST REV, DOI 10.1002/14651858.CD000478.pub2
   Toksvang LN, 2019, PLOS ONE, V14, DOI 10.1371/journal.pone.0212157
   Torres J, 2020, J CROHNS COLITIS, V14, P4, DOI 10.1093/ecco-jcc/jjz180
   van Asseldonk, 2012, REV ASS M D BRAS, V58, pS8
   Vasudevan A, 2019, INFLAMM BOWEL DIS, V25, P1462, DOI 10.1093/ibd/izy399
   Vernier-Massouille G, 2007, GUT, V56, P1404, DOI 10.1136/gut.2006.114363
   Ward MG, 2017, UNITED EUR GASTROENT, V5, P563, DOI 10.1177/2050640616663438
   Zech CJ, 2007, EUR RADIOL, V17, P1898, DOI 10.1007/s00330-006-0544-3
NR 27
TC 2
Z9 2
U1 0
U2 3
PU WILEY
PI HOBOKEN
PA 111 RIVER ST, HOBOKEN 07030-5774, NJ USA
SN 1444-0903
EI 1445-5994
J9 INTERN MED J
JI Intern. Med. J.
PD APR
PY 2023
VL 53
IS 4
BP 559
EP 567
DI 10.1111/imj.15639
EA SEP 2022
PG 9
WC Medicine, General & Internal
WE Science Citation Index Expanded (SCI-EXPANDED)
SC General & Internal Medicine
GA E9NR8
UT WOS:000855700200001
PM 34874611
DA 2024-01-22
ER

PT J
AU Meredith, J
   Henderson, P
   Wilson, DC
   Van Limbergen, J
   Wine, E
   Russell, RK
AF Meredith, Joseph
   Henderson, Paul
   Wilson, David C.
   Van Limbergen, Johan
   Wine, Eytan
   Russell, Richard K.
TI Withdrawal of Combination Immunotherapy in Paediatric Inflammatory Bowel
   Disease-An International Survey of Practice
SO JOURNAL OF PEDIATRIC GASTROENTEROLOGY AND NUTRITION
LA English
DT Article
DE anti-tumour necrosis factor; clinical remission; combination
   immunotherapy; paediatric inflammatory bowel disease; thiopurines;
   withdrawal
ID CROHNS-DISEASE; CLINICAL REMISSION; TNF THERAPY; ADALIMUMAB MONOTHERAPY;
   INFLIXIMAB; MAINTENANCE; AZATHIOPRINE; IMMUNOSUPPRESSION;
   DISCONTINUATION; METHOTREXATE
AB Objectives: To assess current practices around the use of combination immunosuppression in paediatric inflammatory bowel disease (PIBD) with a focus on the subsequent withdrawal process. Methods: A web-based, 43-question survey. Results: Surveys were completed by 70 paediatric gastroenterologists (PGs) from 27 nations across Europe, North America, Oceania and Asia from 62 centres covering approximately 15,000 PIBD patients (median of 200 patients [interquartile range (IQR) 130-300] per centre). Routine use of co-immunosuppression was significantly higher with infliximab (IFX) versus adalimumab (ADL) ([61/70, 87.1%] compared with [23/70, 32.9%]; P < 0.01). Thiopurines (azathioprine [AZA] or 6-mercaptopurine) were the preferred option overall for co-immunosuppression. They were favoured with either IFX or ADL (76% and 77%, respectively) and in both ulcerative colitis (UC) and Crohn disease (CD) (84% and 69%) compared with methotrexate (MTX). Immunomodulators were the preferred choice as the initial drug to be withdrawn from the combination therapy rather than anti-tumour necrosis factor-alpha (anti-TNF alpha) therapy (59/67, 88% [P < 0.01]). The most common withdrawal time was after 6-12 months, with this decision usually based on clinical assessment rather than a scheduled withdrawal time (51/67, 76% vs 16/67, 24%). Indicators of mucosal healing and therapeutic drug monitoring results tended to be the most important "clinical factors" in the withdrawal decision (P = 0.05). Conclusion: Most PG's favour initial withdrawal of immunomodulator (usually thiopurines) rather than biologic therapy in the step-down process, usually after 6-12 months based on sustained clinical remission. This survey precedes an in-depth, multicentre study of clinical outcomes of withdrawal of co-immunosuppression in PIBD.
C1 [Meredith, Joseph; Henderson, Paul; Wilson, David C.; Russell, Richard K.] Univ Edinburgh, Dept Paediat Gastroenterol & Nutr, Royal Hosp Sick Children, Edinburgh, Midlothian, Scotland.
   [Meredith, Joseph; Henderson, Paul; Wilson, David C.; Russell, Richard K.] Univ Edinburgh, Coll Med & Vet Med, Child Life & Hlth, Edinburgh, Midlothian, Scotland.
   [Van Limbergen, Johan] Univ Amsterdam, Emma Childrens Hosp, Med Ctr, Amsterdam, Netherlands.
   [Wine, Eytan] Univ Alberta, Dept Pediat, Edmonton Pediat IBD Clin EPIC, Edmonton, AB, Canada.
C3 University of Edinburgh; University of Edinburgh; Emma Children's
   Hospital; University of Amsterdam; University of Alberta
RP Meredith, J (通讯作者)，Royal Hosp Sick Children, Dept Paediat Gastroenterol & Nutr, Edinburgh, Midlothian, Scotland.
EM josephjmeredith@gmail.com
RI Henderson, Paul/F-5106-2012
OI Henderson, Paul/0000-0003-3634-6428; Wine, Eytan/0000-0002-3458-4142;
   Meredith, Joseph/0000-0001-5206-6720
CR Andersen NN, 2014, JAMA-J AM MED ASSOC, V311, P2406, DOI 10.1001/jama.2014.5613
   Assa A, 2019, GASTROENTEROLOGY, V157, P985, DOI 10.1053/j.gastro.2019.06.003
   Baert F, 2010, GASTROENTEROLOGY, V138, P463, DOI 10.1053/j.gastro.2009.09.056
   Beaugerie L, 2009, LANCET, V374, P1617, DOI 10.1016/S0140-6736(09)61302-7
   Billioud V, 2013, J CROHNS COLITIS, V7, P853, DOI 10.1016/j.crohns.2013.01.014
   Borren NZ, 2019, J CROHNS COLITIS, V13, P990, DOI 10.1093/ecco-jcc/jjz020
   Boyapati RK, 2018, COCHRANE DB SYST REV, DOI 10.1002/14651858.CD012540.pub2
   Chalhoub JM, 2017, INFLAMM BOWEL DIS, V23, P316, DOI 10.1097/MIB.0000000000001203
   Chyung S. Y., 2017, Performance Improvement, V56, P15, DOI [10.1002/pfi.21727, DOI 10.1002/PFI.21727]
   Colman RJ, 2015, J CROHNS COLITIS, V9, P312, DOI 10.1093/ecco-jcc/jjv027
   Colombel JF, 2010, NEW ENGL J MED, V362, P1383, DOI 10.1056/NEJMoa0904492
   D'Haens G, 2008, LANCET, V371, P660, DOI 10.1016/S0140-6736(08)60304-9
   Day AS, 2018, J PEDIATR GASTR NUTR, V66, P361, DOI 10.1097/MPG.0000000000001850
   Faleck DM, 2021, CLIN GASTROENTEROL H, V19, P238, DOI 10.1016/j.cgh.2020.06.036
   Farkas K, 2013, SCAND J GASTROENTERO, V48, P1394, DOI 10.3109/00365521.2013.845906
   Feagan BG, 2014, GASTROENTEROLOGY, V146, P681, DOI 10.1053/j.gastro.2013.11.024
   Harris RE., 2020, BMJ OPEN, V10
   Hyams JS, 2017, GASTROENTEROLOGY, V152, P1901, DOI 10.1053/j.gastro.2017.02.004
   KENNEDY NA, 2019, LANCET GASTROENTEROL, V1253, P1
   Kierkus J, 2015, J PEDIATR GASTR NUTR, V60, P580, DOI 10.1097/MPG.0000000000000684
   Krosnick JA, 2010, HANDBOOK OF SURVEY RESEARCH, 2ND EDITION, P263
   Louis E, 2012, GASTROENTEROLOGY, V142, P63, DOI 10.1053/j.gastro.2011.09.034
   Martinelli M, 2020, INFLAMM BOWEL DIS, V26, P1407, DOI 10.1093/ibd/izz264
   Matsumoto T, 2016, J CROHNS COLITIS, V10, P1259, DOI 10.1093/ecco-jcc/jjw152
   Molnár T, 2013, ALIMENT PHARM THER, V37, P225, DOI 10.1111/apt.12160
   Panaccione R, 2014, GASTROENTEROLOGY, V146, P392, DOI 10.1053/j.gastro.2013.10.052
   Pariente B, 2014, ALIMENT PHARM THER, V40, P338, DOI 10.1111/apt.12838
   Park KT, 2014, INFLAMM BOWEL DIS, V20, P946, DOI 10.1097/01.MIB.0000441349.40193.aa
   Rahier JF, 2014, J CROHNS COLITIS, V8, P443, DOI 10.1016/j.crohns.2013.12.013
   Rismo R, 2013, SCAND J GASTROENTERO, V48, P311, DOI 10.3109/00365521.2012.758773
   Roblin X, 2017, ALIMENT PHARM THER, V46, P142, DOI 10.1111/apt.14106
   Schnitzler F, 2009, GUT, V58, P492, DOI 10.1136/gut.2008.155812
   Squires S., 2016, GASTROINTEST NURS, V14, P20, DOI [10.12968/gasn.2016.14.2.20, DOI 10.12968/GASN.2016.14.2.20]
   Steenholdt C, 2012, SCAND J GASTROENTERO, V47, P518, DOI 10.3109/00365521.2012.660541
   Subramaniam K, 2014, INTERN MED J, V44, P287, DOI 10.1111/imj.12363
   Torres J, 2020, J CROHNS COLITIS, V14, P4, DOI 10.1093/ecco-jcc/jjz180
   Turner D, 2018, J PEDIATR GASTR NUTR, V67, P257, DOI 10.1097/MPG.0000000000002035
   Van Assche G, 2008, GASTROENTEROLOGY, V134, P1861, DOI 10.1053/j.gastro.2008.03.004
   van Rheenen PF, 2021, J CROHNS COLITIS, V15, P171, DOI 10.1093/ecco-jcc/jjaa161
   Vasudevan A, 2020, ALIMENT PHARM THER, V52, P1174, DOI 10.1111/apt.16039
   Vermeire S, 2007, GUT, V56, P1226, DOI 10.1136/gut.2006.099978
   Waugh AWG, 2010, ALIMENT PHARM THER, V32, P1129, DOI 10.1111/j.1365-2036.2010.04446.x
   Weinstein-Nakar I, 2018, CLIN GASTROENTEROL H, V16, P1089, DOI 10.1016/j.cgh.2018.01.024
   Wilson DC, 2020, J PEDIATR GASTR NUTR, V70, P758, DOI 10.1097/MPG.0000000000002697
NR 44
TC 3
Z9 3
U1 1
U2 4
PU LIPPINCOTT WILLIAMS & WILKINS
PI PHILADELPHIA
PA TWO COMMERCE SQ, 2001 MARKET ST, PHILADELPHIA, PA 19103 USA
SN 0277-2116
EI 1536-4801
J9 J PEDIATR GASTR NUTR
JI J. Pediatr. Gastroenterol. Nutr.
PD JUL
PY 2021
VL 73
IS 1
BP 54
EP 60
DI 10.1097/MPG.0000000000003098
PG 7
WC Gastroenterology & Hepatology; Nutrition & Dietetics; Pediatrics
WE Science Citation Index Expanded (SCI-EXPANDED)
SC Gastroenterology & Hepatology; Nutrition & Dietetics; Pediatrics
GA SS8YT
UT WOS:000662040300022
PM 33661242
OA Green Submitted
DA 2024-01-22
ER

PT J
AU Kokkinos, A
   Iliopoulos, A
   Greka, P
   Efthymiou, A
   Katsilambros, N
   Sfikakis, PP
AF Kokkinos, A
   Iliopoulos, A
   Greka, P
   Efthymiou, A
   Katsilambros, N
   Sfikakis, PP
TI Successful treatment of refractory adult-onset Still's disease with
   infliximab. A prospective, non-comparative series of four patients
SO CLINICAL RHEUMATOLOGY
LA English
DT Article
DE glucocorticoid; infliximab; methotrexate; Still's disease adult-onset;
   TNF
ID NECROSIS-FACTOR-ALPHA; JUVENILE RHEUMATOID-ARTHRITIS; CROHNS-DISEASE;
   PULSE METHYLPREDNISOLONE; BIOLOGICAL AGENTS; THERAPY; ETANERCEPT;
   EFFICACY
AB In this prospective, non-comparative case series, four patients with severe and highly active adult-onset Still's disease (AOSD), refractory to high doses of corticosteroids (which had been combined with methotrexate in three of them) and methotrexate were treated with infliximab (initial dose 3-5 mg/kg, continuing at intervals depending on the patient's individual disease activity). Resolution of their symptoms, which was evident within few days after the first infusion, and a parallel rapid improvement of the acute inflammatory response indices were observed in all. Concomitant corticosteroid treatment was reduced after the first courses of treatment with infliximab, which was well tolerated, and complete disease remission was sustained during a 5-18-month follow-up period. Although further studies to confirm long-term efficacy and safety in larger numbers of patients are needed, we suggest that administration of infliximab with observation for objective improvement is the treatment of choice in cases of AOSD refractory to conventional treatment.
C1 Univ Athens, Sch Med, Laikon Gen Hosp, Propaedeut Dept Internal Med, GR-11527 Athens, Greece.
   401 Gen Mil Hosp Athens, Dept Rheumatol, Athens, Greece.
C3 Athens Medical School; Laiko General Hospital; National & Kapodistrian
   University of Athens
RP Kokkinos, A (通讯作者)，Univ Athens, Sch Med, Laikon Gen Hosp, Propaedeut Dept Internal Med, 17 Ag Thoma St, GR-11527 Athens, Greece.
EM rjd@otenet.gr
RI Sfikakis, Petros/AAD-7289-2019; Kokkinos, Alexander/ABI-6657-2020;
   Kokkinos, A/K-6345-2019
OI Kokkinos, Alexander/0000-0002-5491-2545; 
CR BECKHAM JC, 1992, J CLIN IMMUNOL, V12, P353, DOI 10.1007/BF00920793
   Bell S, 2000, LANCET, V355, P858, DOI 10.1016/S0140-6736(99)00442-0
   Breban M, 2002, RHEUMATOLOGY, V41, P1280, DOI 10.1093/rheumatology/41.11.1280
   Caramaschi P, 2002, CLIN EXP RHEUMATOL, V20, P113
   Cavagna L, 2001, CLIN EXP RHEUMATOL, V19, P329
   Fautrel B, 2001, J RHEUMATOL, V28, P322
   Fujii T, 2001, RHEUMATOLOGY, V40, P1398, DOI 10.1093/rheumatology/40.12.1398
   Furst DE, 2002, ANN RHEUM DIS, V61, P62
   Furst DE, 2002, ANN RHEUM DIS, V61, P2
   Hanauer SB, 2001, AM J GASTROENTEROL, V96, P635
   Hoshino T, 1998, J RHEUMATOL, V25, P396
   Huffstutter JE, 2002, ARTHRITIS RHEUM-US, V46, pS326
   Husni ME, 2002, ARTHRITIS RHEUM, V46, P1171, DOI 10.1002/art.10231
   Iglesias J, 1999, CHEST, V115, P1738, DOI 10.1378/chest.115.6.1738
   Kavanaugh A, 2000, J RHEUMATOL, V27, P841
   KRAETSCH HG, 2001, ANN RHEUM DIS     S3, V60, P55
   Kumakura S, 1997, J RHEUMATOL, V24, P1645
   Lange U, 2000, Eur J Med Res, V5, P507
   Lovell DJ, 2000, NEW ENGL J MED, V342, P763, DOI 10.1056/NEJM200003163421103
   MANGGE H, 1995, ARTHRITIS RHEUM, V38, P211, DOI 10.1002/art.1780380209
   SATO M, 1993, INTERNAL MED, V32, P730, DOI 10.2169/internalmedicine.32.730
   Sfikakis PP, 2002, ANN RHEUM DIS, V61, P51, DOI 10.1136/ard.61.suppl_2.ii51
   Van Deventer SJH, 2001, GASTROENTEROLOGY, V121, P1242
   VanDeventer SJH, 1997, GUT, V40, P443, DOI 10.1136/gut.40.4.443
   WOUTERS JMGW, 1986, Q J MED, V61, P1055
   YAMAGUCHI M, 1992, J RHEUMATOL, V19, P424
NR 26
TC 65
Z9 72
U1 0
U2 2
PU SPRINGER LONDON LTD
PI LONDON
PA 236 GRAYS INN RD, 6TH FLOOR, LONDON WC1X 8HL, ENGLAND
SN 0770-3198
EI 1434-9949
J9 CLIN RHEUMATOL
JI Clin. Rheumatol.
PD FEB
PY 2004
VL 23
IS 1
BP 45
EP 49
DI 10.1007/s10067-003-0775-5
PG 5
WC Rheumatology
WE Science Citation Index Expanded (SCI-EXPANDED)
SC Rheumatology
GA 773BV
UT WOS:000188878600012
PM 14749983
DA 2024-01-22
ER

PT J
AU Hodgson, R
   Walton, M
   Biswas, M
   Mebrahtu, T
   Woolacott, N
AF Hodgson, Robert
   Walton, Matthew
   Biswas, Mousumi
   Mebrahtu, Teumzghi
   Woolacott, Nerys
TI Ustekinumab for Treating Moderately to Severely Active Crohn's Disease
   after Prior Therapy: An Evidence Review Group Perspective of a NICE
   Single Technology Appraisal
SO PHARMACOECONOMICS
LA English
DT Review
ID MAINTENANCE THERAPY; RANDOMIZED-TRIAL; CLINICAL-COURSE; ADALIMUMAB;
   INDUCTION; INFLIXIMAB; REMISSION; COHORT; ALPHA
AB As part of the single technology appraisal (STA) process, the National Institute for Health and Care Excellence (NICE) invited Janssen to submit evidence on the clinical and cost effectiveness of their drug ustekinumab, an interleukin-12/23 inhibitor, for treating moderate-to-severe active Crohn's disease (CD). The Centre for Reviews and Dissemination (CRD) and Centre for Health Economics (CHE) Technology Appraisal Group at the University of York was commissioned to act as the independent Evidence Review Group (ERG). This article provides a description of the Company's submission, the ERG's critical review of submitted evidence, and the resulting NICE guidance. The main supporting clinical evidence was derived from four well conducted, randomised controlled trials, comparing ustekinumab with placebo in two sub-populations (conventional care failure and anti-TNF alpha failure patients) of adults with moderate-to-severe CD. Three trials assessed treatment induction over 8 weeks, while the fourth recruited successfully induced patients into a maintenance trial for 1 year. These trials showed ustekinumab to be more effective than placebo in terms of its ability to induce and maintain clinical response and remission. In the absence of any direct head-to-head data, the Company conducted a network meta-analysis (NMA), which synthesised induction trial data on ustekinumab and relevant comparators (vedolizumab, adalimumab and infliximab) using placebo data as a common comparator. This analysis found ustekinumab to be of comparable efficacy to previously approved biologics in treatment induction. A 'treatment sequence analysis' compared long-term treatment efficacy, finding ustekinumab to be comparable in maintaining treatment response and remission to the three other biologic therapies. However, the ERG had identified many limitations and potential bias in this analysis, and urged caution when interpreting the results. The Company's economic model estimated ustekinumab to be dominant in both sub-populations compared with conventional care; however, the ERG's preferred base-case estimated an incremental cost-effectiveness ratio of A 109,279 pound in the conventional care failure sub-population, and A 110,967 pound in the anti-TNF alpha failure sub-population when compared with conventional care. However, the ERG identified significant failings in both the model structure and data inputs, which could not be addressed without complete restructuring. The ERG considered that the economic analysis presented by the Company failed to adequately address the decision problem specified in NICE's scope. The NICE Appraisal Committee recommended ustekinumab within its market authorisation, on the grounds of sufficiently similar efficacy and costs to previously recommended biologic therapies. However, the ERG's analyses demonstrated that all currently recommended biologics are unlikely to be cost effective relative to conventional care, raising broader questions regarding the appropriateness of cost-comparison exercises for decision making.
C1 [Hodgson, Robert; Walton, Matthew; Biswas, Mousumi; Mebrahtu, Teumzghi; Woolacott, Nerys] Univ York, CRD, York YO10 5DD, N Yorkshire, England.
C3 University of York - UK
RP Walton, M (通讯作者)，Univ York, CRD, York YO10 5DD, N Yorkshire, England.
EM matthew.walton@york.ac.uk
RI Walton, Matthew James/AAB-4192-2019; Biswas, Dr. Mousumi/IUM-9021-2023
OI Walton, Matthew James/0000-0003-1932-3689; Biswas,
   Mousumi/0000-0001-6781-7400; Mebrahtu, Teumzghi
   Fisseha/0000-0003-4821-2304; Hodgson, Robert/0000-0001-6962-2893
FU National Institute for Health Research (NIHR) Health Technology
   Assessment Programme [16/10/12]
FX This project was funded by the National Institute for Health Research
   (NIHR) Health Technology Assessment Programme (project number 16/10/12).
   This summary of the ERG report was compiled after the Appraisal
   Committee's review and incorporates additional information and comment
   from the authors on the STA process and iterations of the NICE guidance
   not covered by the HTA report. The views and opinions expressed herein
   are those of the authors and do not necessarily reflect those of NICE or
   the Department of Health. This work is Crown copyright (UK).
CR Abrams K, 2003, CONTROLLED CLIN TRIA
   Ananthakrishnan AN, 2015, NAT REV GASTRO HEPAT, V12, P205, DOI 10.1038/nrgastro.2015.34
   [Anonymous], 2015, TECHN APPR GUID TA34
   Bodger K, 2009, ALIMENT PHARM THER, V30, P265, DOI 10.1111/j.1365-2036.2009.04033.x
   Claxton K, 2016, VALUE HEALTH, V19, P885, DOI 10.1016/j.jval.2016.03.2003
   Colombel JF, 2007, GASTROENTEROLOGY, V132, P52, DOI 10.1053/j.gastro.2006.11.041
   Committee for Medicinal Products for Human Use, 2016, SUMM OP STEL
   Feagan BG, 2016, NEW ENGL J MED, V375, P1946, DOI 10.1056/NEJMoa1602773
   Hanauer SB, 2006, GASTROENTEROLOGY, V130, P323, DOI 10.1053/j.gastro.2005.11.030
   Hanauer SB, 2002, LANCET, V359, P1541, DOI 10.1016/S0140-6736(02)08512-4
   Henriksen M, 2007, SCAND J GASTROENTERO, V42, P602, DOI 10.1080/00365520601076124
   Hodgson R, 2017, EVIDENCE REV GROUPS
   Janssen, USTEKINUMAB PR UNPUB
   Janssen Research and Development, 2015, EDMSERI9784751910 JA
   Janssen Research and Development, 2015, PHAS 3 RAND DOUBL BL
   Molodecky NA, 2012, GASTROENTEROLOGY, V142, P46, DOI 10.1053/j.gastro.2011.10.001
   MUNKHOLM P, 1995, SCAND J GASTROENTERO, V30, P699, DOI 10.3109/00365529509096316
   National Institute for Health and Care Excellence (NICE), 2009, TECHN APPR GUID TA18
   National Institute for Health and Care Excellence (NICE), 2014, Guide to the processes of technology appraisal: Selecting technologies
   National Institute for Health and Care Excellence (NICE), 2017, TECHN APPR GUID TA45
   National Institute for Health and Care Excellence (NICE), 2015, VED TREAT MOD SEV AC
   National Institute for Health and Care Excellence (NICE), 2015, TA352 VED TREAT MOD
   National Institute for Health and Care Excellence (NICE), 2016, CROHNS DIS OV
   National Institute for Health and Care Excellence (NICE), 2015, TECHN APPR GUID TA35
   Royal College of Physicians, 2015, NAT CLIN AUD BIOL TH
   Sandborn W, 2016, INFLAMM BOWEL DIS, V22, pS1, DOI 10.1097/MIB.0000000000000720
   Sandborn WJ, 2007, ANN INTERN MED, V146, P829, DOI 10.7326/0003-4819-146-12-200706190-00159
   Sandborn WJ, 2013, NEW ENGL J MED, V369, P711, DOI 10.1056/NEJMoa1215739
   Sandborn WJ, 2012, NEW ENGL J MED, V367, P1519, DOI 10.1056/NEJMoa1203572
   Sands BE, 2014, GASTROENTEROLOGY, V147, P618, DOI 10.1053/j.gastro.2014.05.008
   Solberg IC, 2007, CLIN GASTROENTEROL H, V5, P1430, DOI 10.1016/j.cgh.2007.09.002
   Targan SR, 1997, NEW ENGL J MED, V337, P1029, DOI 10.1056/NEJM199710093371502
   The IBD Standards Group, 2013, IBD STAND STAND HEAL
   Thorlund K, 2015, EXPERT REV GASTROENT, V9, P693, DOI 10.1586/17474124.2015.1024657
   Watanabe M, 2012, J CROHNS COLITIS, V6, P160, DOI 10.1016/j.crohns.2011.07.013
NR 35
TC 5
Z9 6
U1 0
U2 6
PU ADIS INT LTD
PI NORTHCOTE
PA 5 THE WAREHOUSE WAY, NORTHCOTE 0627, AUCKLAND, NEW ZEALAND
SN 1170-7690
EI 1179-2027
J9 PHARMACOECONOMICS
JI Pharmacoeconomics
PD APR
PY 2018
VL 36
IS 4
BP 387
EP 398
DI 10.1007/s40273-017-0593-2
PG 12
WC Economics; Health Care Sciences & Services; Health Policy & Services;
   Pharmacology & Pharmacy
WE Science Citation Index Expanded (SCI-EXPANDED); Social Science Citation Index (SSCI)
SC Business & Economics; Health Care Sciences & Services; Pharmacology &
   Pharmacy
GA FY5UL
UT WOS:000426901000002
PM 29192397
OA Green Accepted
DA 2024-01-22
ER

PT J
AU Altowati, MA
   Shepherd, S
   McGrogan, P
   Russell, RK
   Ahmed, SF
   Wong, SC
AF Altowati, Mabrouka A.
   Shepherd, Sheila
   McGrogan, Paraic
   Russell, Richard K.
   Ahmed, S. Faisal
   Wong, Sze Choong
TI Effects of Recombinant Human Growth Hormone in Children with Crohn's
   Disease on the Muscle-Bone Unit: A Preliminary Study
SO HORMONE RESEARCH IN PAEDIATRICS
LA English
DT Article
DE Bone mineral density; Dual-energy X-ray absorptiometry; Inflammation;
   Procollagen type 1 N-terminal propeptide
ID BODY-COMPOSITION; LINEAR GROWTH
AB Background/Aims: There is limited information on the impact of recombinant human growth hormone (rhGH) on the muscle-bone unit in children with Crohn's disease (CD). In this pilot study, we report on the effects of rhGH on bone formation, dual-energy X-ray absorptiometry (DXA) total body (TB) bone mineral density adjusted for height and lumbar spine (LS) bone mineral apparent density (BMAD), and body composition. Methods: Prospective study of 8 children with CD (6 male), aged 14.8 years (9.0-16.4), who received rhGH for 24 months. Serum procollagen type 1 N-terminal propeptide (P1NP) was measured at baseline and at 6 months. DXA was performed every 6 months. Results: Six months of rhGH led to improvement in P1NP SDS adjusted for bone age from -3.6 (-7.9 to -0.9) to -2.4 (-3.7 to 0.4) (p = 0.01). At baseline, reduction in LS-BMAD and TB lean mass SDS was observed being -1.2 (-3.6 to 0.8) (p = 0.01 vs. zero) and -0.8 (-2.4 to 3.0) (p = 0.11 vs. zero), respectively. No significant changes were seen in DXA bone and muscle parameters over the 24 months. Conclusion: Twenty-four months of therapy with rhGH in CD did not lead to an improvement in DXA BMD and lean mass, despite improvement in P1NP and linear growth. (c) 2018 S. Karger AG, Basel
C1 [Altowati, Mabrouka A.; Shepherd, Sheila; Ahmed, S. Faisal; Wong, Sze Choong] Univ Glasgow, Royal Hosp Children, Dev Endocrinol Res Grp, Glasgow, Lanark, Scotland.
   [McGrogan, Paraic] Sidra Med & Res Ctr, Doha, Qatar.
   [Russell, Richard K.] Royal Hosp Children, Dept Paediat Gastroenterol Hepatol & Nutr, Glasgow, Lanark, Scotland.
C3 University of Glasgow; Sidra Medical & Research Center
RP Wong, SC (通讯作者)，Royal Hosp Children, Dev Endocrinol Res Grp, 1345 Govan Rd, Glasgow G51 4TF, Lanark, Scotland.
EM Jarod.Wong@glasgow.ac.uk
RI Ahmed, Sk. Faisal/AGY-3981-2022
OI Ahmed, Sk. Faisal/0000-0001-9299-1240; Ahmed, S.
   Faisal/0000-0003-0689-5549
FU MRC [MR/N003403/1] Funding Source: UKRI; Medical Research Council
   [MR/N003403/1] Funding Source: Medline
CR [Anonymous], 1983, ASSESSMENT SKELETAL
   Bechtold S, 2005, J CLIN ENDOCR METAB, V90, P3168, DOI 10.1210/jc.2004-1603
   Crofton PM, 2004, CLIN CHEM, V50, P2173, DOI 10.1373/clinchem.2004.039958
   Dobie R, 2018, DIS MODEL MECH, V11, DOI 10.1242/dmm.028456
   Heyman MB, 2008, J PEDIATR-US, V153, P651, DOI 10.1016/j.jpeds.2008.04.064
   Kristensen E, 2010, BONE, V47, P295, DOI 10.1016/j.bone.2010.04.587
   KROGER H, 1992, BONE MINER, V17, P75, DOI 10.1016/0169-6009(92)90712-M
   Laakso S, 2014, J PEDIATR-US, V164, P1436, DOI 10.1016/j.jpeds.2014.01.073
   Mauras N, 2001, HORM RES, V56, P13, DOI 10.1159/000048128
   Rauch F, 2004, BONE, V34, P771, DOI 10.1016/j.bone.2004.01.022
   van der Sluis IM, 2002, ARCH DIS CHILD, V87, P341, DOI 10.1136/adc.87.4.341
   Wong SC, 2011, CLIN ENDOCRINOL, V74, P599, DOI 10.1111/j.1365-2265.2011.03977.x
NR 12
TC 2
Z9 2
U1 0
U2 1
PU KARGER
PI BASEL
PA ALLSCHWILERSTRASSE 10, CH-4009 BASEL, SWITZERLAND
SN 1663-2818
EI 1663-2826
J9 HORM RES PAEDIAT
JI Horm. Res. Paediatr.
PY 2018
VL 90
IS 2
BP 128
EP 131
DI 10.1159/000492398
PG 4
WC Endocrinology & Metabolism; Pediatrics
WE Science Citation Index Expanded (SCI-EXPANDED)
SC Endocrinology & Metabolism; Pediatrics
GA HB5GB
UT WOS:000451086300008
PM 30149380
DA 2024-01-22
ER

PT J
AU Bounthavong, M
   Madkour, N
   Kazerooni, R
AF Bounthavong, Mark
   Madkour, Nermeen
   Kazerooni, Rashid
TI Retrospective cohort study of anti-tumor necrosis factor agent use in a
   Veteran Population
SO PEERJ
LA English
DT Article
DE Tumor necrosis factor; Etanercept; Adalimumab; Certolizumab; Formulary
   management; Cohort study; Rheumatoid arthritis; Crohn's disease;
   Infliximab; Veterans
ID ACTIVE RHEUMATOID-ARTHRITIS; INFLAMMATORY-BOWEL-DISEASE; RECEIVING
   CONCOMITANT METHOTREXATE; RANDOMIZED CONTROLLED-TRIAL; ELECTRONIC
   MEDICAL-RECORDS; MANAGED CARE PROFESSIONALS; FACTOR MONOCLONAL-ANTIBODY;
   TOP-DOWN THERAPY; QUALITY-OF-LIFE; EVERY 4 WEEKS
AB Introduction. Anti-tumor necrosis factor (TNF) agents are effective for several immunologic conditions (rheumatoid arthritis (RA), Crohn's disease (CD), and psoriasis). The purpose of this study was to evaluate the efficacy and safety of anti-TNF agents via chart review.
   Methods. Single-site, retrospective cohort study that evaluated the efficacy and safety of anti-TNF agents in veterans initiated between 2010 and 2011. Primary aim evaluated response at 12 months post-index date. Secondary aims evaluated initial response prior to 12 months post-index date and infection events.
   Results. A majority of patients were prescribed anti-TNF agents for CD (27%) and RA (24%). Patients were initiated on etanercept (41%), adalimumab (40%), and infliximab (18%) between 2010 and 2011. No differences in patient demographics were reported. Response rates were high overall. Sixty-five percent of etanercept patients, 82% of adalimumab patients, and 59% of infliximab patients were either partial or full responders, respectively. Approximately 16%, 11%, and 12% of etanercept, adalimumab, and infliximab were non-responders, respectively. Infections between the groups were non-significant. Etanercept and adalimumab patients had higher but non-significant odds of being a responder relative to infliximab.
   Conclusions. Most patients initiated with anti-TNF agent were responders at 12 months follow-up for all indications in a veteran population.
C1 [Bounthavong, Mark; Madkour, Nermeen; Kazerooni, Rashid] Vet Affairs San Diego Healthcare Syst, San Diego, CA 92103 USA.
C3 US Department of Veterans Affairs; Veterans Health Administration (VHA);
   VA San Diego Healthcare System
RP Bounthavong, M (通讯作者)，Vet Affairs San Diego Healthcare Syst, San Diego, CA 92103 USA.
EM mbounthavong@outlook.com
OI Kazerooni, Rashid/0000-0003-3223-2597; Bounthavong,
   Mark/0000-0002-7343-9458
FU UCB pharmaceuticals [002296]
FX Dr. Bounthavong has received a grant from UCB pharmaceuticals, which is
   the manufacturer of Cimzia (certolizumab pegol). IIS#: 002296. The
   funders had no role in study design, data collection and analysis,
   decision to publish, or preparation of the manuscript.
CR Agarwal SK, 2011, J MANAGE CARE PHARM, V17, pS3, DOI 10.18553/jmcp.2011.17.s9-b.S03
   Agarwal SK, 2011, J MANAGE CARE PHARM, V17, pS14, DOI 10.18553/jmcp.2011.17.s9-b.S14
   Ancuta Codrina, 2009, Rev Med Chir Soc Med Nat Iasi, V113, P710
   Bathon JM, 2000, NEW ENGL J MED, V343, P1586, DOI 10.1056/NEJM200011303432201
   Baumgart DC, 2012, LANCET, V380, P1590, DOI 10.1016/S0140-6736(12)60026-9
   Bodger K, 2002, PHARMACOECONOMICS, V20, P639, DOI 10.2165/00019053-200220100-00001
   Breedveld FC, 2006, ARTHRITIS RHEUM-US, V54, P26, DOI 10.1002/art.21519
   Choy E, 2012, RHEUMATOLOGY, V51, P1226, DOI 10.1093/rheumatology/ker519
   Clair EWS, 2004, ARTHRITIS RHEUM-US, V50, P3432, DOI 10.1002/art.20568
   Colombel JF, 2010, NEW ENGL J MED, V362, P1383, DOI 10.1056/NEJMoa0904492
   Colombel JF, 2007, GASTROENTEROLOGY, V132, P52, DOI 10.1053/j.gastro.2006.11.041
   D'Haens GR, 2009, ACTA CLIN BELG, V64, P540, DOI 10.1179/acb.2009.092
   Emery P, 2010, ARTHRITIS RHEUM-US, V62, P674, DOI 10.1002/art.27268
   Emery P, 2009, ARTHRITIS RHEUM-US, V60, P2272, DOI 10.1002/art.24638
   Feagan BG, 2009, AM J GASTROENTEROL, V104, P1976, DOI 10.1038/ajg.2009.199
   Ford AC, 2013, AM J GASTROENTEROL, V108, P1268, DOI 10.1038/ajg.2013.138
   Ford AC, 2011, AM J GASTROENTEROL, V106, P644, DOI 10.1038/ajg.2011.73
   Gabriel SE, 2009, ARTHRITIS RES THER, V11, DOI 10.1186/ar2669
   Hanauer SB, 2006, GASTROENTEROLOGY, V130, P323, DOI 10.1053/j.gastro.2005.11.030
   Hanauer SB, 2003, BEST PRACT RES CL GA, V17, P131, DOI 10.1053/bega.2003.0361
   Helmick CG, 2008, ARTHRITIS RHEUM-US, V58, P15, DOI 10.1002/art.23177
   Hou JK, 2013, INFLAMM BOWEL DIS, V19, P1059, DOI 10.1097/MIB.0b013e31828028ca
   Kameda H, 2010, MOD RHEUMATOL, V20, P531, DOI 10.1007/s10165-010-0324-4
   Kappelman MD, 2008, GASTROENTEROLOGY, V135, P1907, DOI 10.1053/j.gastro.2008.09.012
   Keystone EC, 2009, ANN RHEUM DIS, V68, P789, DOI 10.1136/ard.2008.099010
   Keystone EC, 2004, ARTHRITIS RHEUM, V50, P1400, DOI 10.1002/art.20217
   Keystone E, 2008, ARTHRITIS RHEUM, V58, P3319, DOI 10.1002/art.23964
   Klareskog L, 2004, LANCET, V363, P675, DOI 10.1016/S0140-6736(04)15640-7
   Lane MA, 2011, MEDICINE, V90, P139, DOI 10.1097/MD.0b013e318211106a
   Lee TA, 2007, J GEN INTERN MED, V22, P403, DOI 10.1007/s11606-007-0277-2
   Liao KP, 2010, ARTHRIT CARE RES, V62, P1120, DOI 10.1002/acr.20184
   Lichtenstein GR, 2009, AM J GASTROENTEROL, V104, P465, DOI 10.1038/ajg.2008.168
   Lin MV, 2010, EXPERT REV GASTROENT, V4, P167, DOI 10.1586/EGH.10.4
   Little R. J., 2019, STAT ANAL MISSING DA, V793
   Loftus CG, 2007, INFLAMM BOWEL DIS, V13, P254, DOI 10.1002/ibd.20029
   Loftus EV, 2002, ALIMENT PHARM THERAP, V16, P51, DOI 10.1046/j.1365-2036.2002.01140.x
   Loomes DE, 2011, CAN J GASTROENTEROL, V25, P497, DOI 10.1155/2011/157604
   Louis E, 2013, J CROHNS COLITIS, V7, P34, DOI 10.1016/j.crohns.2012.02.017
   Love TJ, 2011, SEMIN ARTHRITIS RHEU, V40, P413, DOI 10.1016/j.semarthrit.2010.05.002
   Lundkvist J, 2008, EUR J HEALTH ECON, V8, pS49, DOI 10.1007/s10198-007-0088-8
   Maini R, 1999, LANCET, V354, P1932, DOI 10.1016/S0140-6736(99)05246-0
   Mayberry JF, 2013, ALIMENT PHARM THER, V37, P195, DOI 10.1111/apt.12102
   Moreland LW, 1999, ANN INTERN MED, V130, P478, DOI 10.7326/0003-4819-130-6-199903160-00004
   National Digestive Diseases Information Clearinghouse (NDDIC), 2013, CROHNS DIS
   Nayar P, 2013, J COMMUN HEALTH, V38, P225, DOI 10.1007/s10900-012-9604-6
   Nayar P, 2013, J COMMUN HEALTH, V38, P70, DOI 10.1007/s10900-012-9583-7
   Ng B, 2013, BMJ OPEN, V3, DOI 10.1136/bmjopen-2012-002468
   Nixon RM, 2007, STAT MED, V26, P1237, DOI 10.1002/sim.2624
   Ordás I, 2011, GUT, V60, P1754, DOI 10.1136/gutjnl-2011-300934
   Salas M, 1999, AM J EPIDEMIOL, V149, P981
   Sandborn WJ, 2007, GUT, V56, P1232, DOI 10.1136/gut.2006.106781
   Sandborn WJ, 2007, NEW ENGL J MED, V357, P228, DOI 10.1056/NEJMoa067594
   Segal B, 2008, ORAL SURG ORAL MED O, V106, P778, DOI 10.1016/j.tripleo.2008.07.025
   Singh Jasvinder A, 2012, J Manag Care Pharm, V18, pS1
   Sonnenberg A, 2009, DIGEST DIS SCI, V54, P1740, DOI 10.1007/s10620-009-0764-x
   Staples MP, 2011, RHEUMATOLOGY, V50, P166, DOI 10.1093/rheumatology/keq322
   Tinoco A, 2011, J AM MED INFORM ASSN, V18, P491, DOI 10.1136/amiajnl-2011-000187
   van de Putte BA, 2004, ANN RHEUM DIS, V63, P508, DOI 10.1136/ard.2003.013052
   van der Heijde D, 2006, ARTHRITIS RHEUM-US, V54, P1063, DOI 10.1002/art.21655
   van der Valk ME, 2014, GUT, V63, P72, DOI 10.1136/gutjnl-2012-303376
   Weeks WB, 2002, J RURAL HEALTH, V18, P298, DOI 10.1111/j.1748-0361.2002.tb00890.x
   Weinblatt ME, 1999, NEW ENGL J MED, V340, P253, DOI 10.1056/NEJM199901283400401
   Weinblatt ME, 2003, ARTHRITIS RHEUM-US, V48, P35, DOI 10.1002/art.10697
NR 63
TC 0
Z9 0
U1 0
U2 2
PU PEERJ INC
PI LONDON
PA 341-345 OLD ST, THIRD FLR, LONDON, EC1V 9LL, ENGLAND
SN 2167-8359
J9 PEERJ
JI PeerJ
PD MAY 22
PY 2014
VL 2
AR e385
DI 10.7717/peerj.385
PG 22
WC Multidisciplinary Sciences
WE Science Citation Index Expanded (SCI-EXPANDED); Social Science Citation Index (SSCI)
SC Science & Technology - Other Topics
GA AY5JJ
UT WOS:000347608100002
PM 24883246
OA Green Submitted, Green Published, gold
DA 2024-01-22
ER

PT J
AU Ostromohov, G
   Fibelman, M
   Hirsch, A
   Ron, Y
   Cohen, NA
   Kariv, R
   Deutsch, L
   Kornblum, J
   Anbar, R
   Maharshak, N
   Fliss-Isakov, N
AF Ostromohov, Gaiana
   Fibelman, Morin
   Hirsch, Ayal
   Ron, Yulia
   Cohen, Nathaniel Aviv
   Kariv, Revital
   Deutsch, Liat
   Kornblum, Jasmine
   Anbar, Ronit
   Maharshak, Nitsan
   Fliss-Isakov, Naomi
TI Assessment of patients' understanding of inflammatory bowel diseases:
   Development and validation of a questionnaire
SO UNITED EUROPEAN GASTROENTEROLOGY JOURNAL
LA English
DT Article
DE Crohn's disease; IBD-questionnaires; inflammatory bowel disease (IBD);
   patient education; patient knowledge; patient understanding;
   questionnaire validation; self-reported outcomes; U-IBDQ; ulcerative
   colitis
ID ULCERATIVE-COLITIS; EDUCATION; KNOWLEDGE; QUALITY; INFORMATION;
   MANAGEMENT; MEDICINE; BELIEFS; DOCTOR; CROHNS
AB Background Educating patients regarding thier inflammatory bowel disease (IBD) is important for their empowerment and disease management. We aimed to develop a questionnaire to evaluate patient understanding and knowledge of IBD. Methods We have developed the Understanding IBD Questionnaires (U-IBDQ), consisting of multiple-choice questions in two versions [for Crohn's disease (CD) and ulcerative colitis (UC)]. The questionnaires were tested for content and face validity, readability, responsiveness and reliability. Convergent validity was assessed by correlating the U-IBDQ score with physician's subjective assessment scores. Discriminant validity was assessed by comparison to healthy controls (HC), patients with chronic gastrointestinal (GI) conditions other than IBD, and to GI nurses. Multivariate analysis was performed to determine factors associated with a high level of disease understanding. Results The study population consisted of IBD patients (n = 106), HC (n = 35), chronic GI disease patients (n = 38) and GI nurses (n = 19). Mean U-IBDQ score among IBD patients was 56.5 +/- 21.9, similar for CD and UC patients (P = 0.941), but significantly higher than that of HC and chronic GI disease patients and lower than that of GI nurses (P < 0.001), supporting its discriminant validity. The U-IBDQ score correlated with physician's subjective score (r = 0.747, P < 0.001) and was found to be reliable (intra-class correlation coefficient = 0.867 P < 0.001). Independent factors associated with high U-IBDQ scores included academic education (OR = 1.21, 95% CI 1.10-1.33, P < 0.001), biologic therapy experience (OR = 1.24, 95% CI 1.01-1.53, P = 0.046), and IBD diagnosis at <21 years of age (OR = 2.97, 95% CI 1.05-8.87, P = 0.050). Conclusions The U-IBDQ is a validated, reliable and short, self-reported questionnaire that can be used for assessing understanding of disease pathophysiology and treatment by IBD patients.
C1 [Ostromohov, Gaiana; Fibelman, Morin; Hirsch, Ayal; Ron, Yulia; Cohen, Nathaniel Aviv; Kariv, Revital; Deutsch, Liat; Kornblum, Jasmine; Anbar, Ronit; Maharshak, Nitsan; Fliss-Isakov, Naomi] Tel Aviv Univ, Sackler Sch Med, Tel Aviv, Israel.
   [Hirsch, Ayal] Tel Aviv Med Ctr & Sch Med, Dept Internal Med A, Tel Aviv, Israel.
   [Ron, Yulia; Cohen, Nathaniel Aviv; Kariv, Revital; Deutsch, Liat; Kornblum, Jasmine; Maharshak, Nitsan; Fliss-Isakov, Naomi] Tel Aviv Med Ctr & Sch Med, Dept Gastroenterol & Liver Dis, Weizmann 6, Tel Aviv, Israel.
   [Anbar, Ronit] Tel Aviv Med Ctr & Sch Med, Dept Nutr & Dietet, Tel Aviv, Israel.
C3 Sackler Faculty of Medicine; Sackler Faculty of Medicine; Sackler
   Faculty of Medicine; Sackler Faculty of Medicine
RP Fliss-Isakov, N (通讯作者)，Tel Aviv Med Ctr & Sch Med, Dept Gastroenterol & Liver Dis, Weizmann 6, Tel Aviv, Israel.
EM naomifl@tlvmc.gov.il
RI Kariv, Revital/HLW-2074-2023; Cohen, Nathaniel/HGC-5289-2022; Hirsch,
   Ayal/GWV-5783-2022; Anbar, Ronit/HKF-5861-2023
OI Ostromohov, Gaiana/0000-0001-5128-7169; Cohen, Nathaniel
   Aviv/0000-0001-9252-9208
FU Israeli foundation of Crohn's Disease and Ulcerative Colitis
FX We would like to thank the Israeli foundation of Crohn's Disease and
   Ulcerative Colitis for its support. We thank Sigalit Lahav (IBD nurse at
   the IBD unit), Alona Borochov (social worker and psychotherapist), and
   the participating nurses of the Department of Gastroenterology and Liver
   Diseases, Tel Aviv Medical Center, for their help in questionnaire
   development and validation. We also thank Ester Eshkol for assistance
   with manuscript preparation.
CR Aelbrecht K, 2015, ADV HEALTH SCI EDUC, V20, P873, DOI 10.1007/s10459-014-9569-6
   Arat S, 2016, BMC NURS, V15, DOI 10.1186/s12912-016-0156-4
   Bernstein CN, 2010, INFLAMM BOWEL DIS, V16, P112, DOI 10.1002/ibd.21048
   Bolarinwa Oladimeji Akeem, 2015, Niger Postgrad Med J, V22, P195, DOI 10.4103/1117-1936.173959
   Broekman MMTJ, 2018, EUR J GASTROEN HEPAT, V30, P167, DOI 10.1097/MEG.0000000000001025
   Coenen S, 2017, INFLAMM BOWEL DIS, V23, P318, DOI 10.1097/MIB.0000000000001013
   Danion P, 2018, INFLAMM BOWEL DIS, V24, P943, DOI 10.1093/ibd/izx073
   Eaden JA, 1999, AM J GASTROENTEROL, V94, P3560, DOI 10.1111/j.1572-0241.1999.01536.x
   Elkjaer M, 2010, GUT, V59, P1652, DOI 10.1136/gut.2010.220160
   Fu N, 2017, WORLD J GASTROENTERO, V23, P5405, DOI 10.3748/wjg.v23.i29.5405
   Gautam SK, 2022, CURR DIABETES REV, V18, DOI 10.2174/1573399817666210106104230
   Guan QD, 2019, J IMMUNOL RES, V2019, DOI 10.1155/2019/7247238
   Hagihara A, 2006, SCAND J CARING SCI, V20, P143, DOI 10.1111/j.1471-6712.2006.00420.x
   Jotterand F, 2016, MED HEALTH CARE PHIL, V19, P553, DOI 10.1007/s11019-016-9702-9
   Kaluski D N, 2000, Public Health Rev, V28, P23
   Kamat N, 2018, POSTGRAD MED, V130, P355, DOI 10.1080/00325481.2018.1442978
   Kapasi R, 2020, FRONTLINE GASTROENTE, V11, P178, DOI 10.1136/flgastro-2019-101260
   Kazi AM, 2012, J PAK MED ASSOC, V62, P514
   Keller R, 2020, Z GASTROENTEROL, V58, P224, DOI 10.1055/a-1068-2877
   Kennedy ST, 2019, PEDIATRICS, V144, DOI 10.1542/peds.2019-0558
   Koo TK, 2016, J CHIROPR MED, V15, P155, DOI 10.1016/j.jcm.2016.02.012
   Krauthammer A, 2020, ACTA PAEDIATR, V109, P2119, DOI 10.1111/apa.15211
   Kuhnen A, 2019, SURG CLIN N AM, V99, P1197, DOI 10.1016/j.suc.2019.08.014
   Lesnovska KP, 2014, J CLIN NURS, V23, P1718, DOI 10.1111/jocn.12321
   Liang N, 2019, BIOMED RES INT-UK, V2019, DOI 10.1155/2019/5382130
   Malter L, 2020, INFLAMM BOWEL DIS, V26, P1445, DOI 10.1093/ibd/izaa032
   Park J, 2020, PLOS ONE, V15, DOI 10.1371/journal.pone.0233654
   Pittet V, 2016, PLOS ONE, V11, DOI 10.1371/journal.pone.0150620
   Rattray J, 2007, J CLIN NURS, V16, P234, DOI 10.1111/j.1365-2702.2006.01573.x
   Reusch A, 2016, HEALTH EDUC RES, V31, P782, DOI 10.1093/her/cyw042
   Tavakol M, 2011, INT J MED EDUC, V2, P1, DOI 10.5116/ijme.4d27.32ff
   Tsang S, 2017, SAUDI J ANAESTH, V11, pS80, DOI 10.4103/sja.SJA_203_17
   van der Marel S, 2009, INFLAMM BOWEL DIS, V15, P1891, DOI 10.1002/ibd.20976
   Wang L, 2020, GASTROENT RES PRACT, V2020, DOI 10.1155/2020/6848293
   Waters BM, 2005, CAN J GASTROENTEROL, V19, P235, DOI 10.1155/2005/250504
   Yoon H, 2019, KOREAN J INTERN MED, V34, P81, DOI 10.3904/kjim.2017.104
   Yuan N, 2021, PATIENT PREFER ADHER, V15, P119, DOI 10.2147/PPA.S289398
NR 37
TC 3
Z9 3
U1 1
U2 14
PU JOHN WILEY & SONS LTD
PI CHICHESTER
PA THE ATRIUM, SOUTHERN GATE, CHICHESTER PO19 8SQ, W SUSSEX, ENGLAND
SN 2050-6406
EI 2050-6414
J9 UNITED EUR GASTROENT
JI United European Gastroenterol. J.
PD FEB
PY 2022
VL 10
IS 1
BP 104
EP 114
DI 10.1002/ueg2.12182
EA DEC 2021
PG 11
WC Gastroenterology & Hepatology
WE Science Citation Index Expanded (SCI-EXPANDED); Social Science Citation Index (SSCI)
SC Gastroenterology & Hepatology
GA YW7LG
UT WOS:000733306600001
PM 34939350
OA Green Published
DA 2024-01-22
ER

PT J
AU Faleck, DM
   Winters, A
   Chablaney, S
   Shashi, P
   Meserve, J
   Weiss, A
   Aniwan, S
   Koliani-Pace, JL
   Kochhar, G
   Boland, BS
   Singh, S
   Hirten, R
   Shmidt, E
   Kesar, V
   Lasch, K
   Luo, M
   Bohm, M
   Varma, S
   Fischer, M
   Hudesman, D
   Chang, S
   Lukin, D
   Sultan, K
   Swaminath, A
   Gupta, N
   Siegel, CA
   Shen, B
   Sandborn, WJ
   Kane, S
   Loftus, EV
   Sands, BE
   Colombel, JF
   Dulai, PS
   Ungaro, R
AF Faleck, David M.
   Winters, Adam
   Chablaney, Shreya
   Shashi, Preeti
   Meserve, Joseph
   Weiss, Aaron
   Aniwan, Satimai
   Koliani-Pace, Jenna L.
   Kochhar, Gursimran
   Boland, Brigid S.
   Singh, Siddharth
   Hirten, Robert
   Shmidt, Eugenia
   Kesar, Varun
   Lasch, Karen
   Luo, Michelle
   Bohm, Matthew
   Varma, Sashidhar
   Fischer, Monika
   Hudesman, David
   Chang, Shannon
   Lukin, Dana
   Sultan, Keith
   Swaminath, Arun
   Gupta, Nitin
   Siegel, Corey A.
   Shen, Bo
   Sandborn, William J.
   Kane, Sunanda
   Loftus, Edward V., Jr.
   Sands, Bruce E.
   Colombel, Jean-Frederic
   Dulai, Parambir S.
   Ungaro, Ryan
TI Shorter Disease Duration Is Associated With Higher Rates o f Response to
   Vedolizumab in Patients With Crohn's Disease But Not Ulcerative Colitis
SO CLINICAL GASTROENTEROLOGY AND HEPATOLOGY
LA English
DT Article
DE Inflammatory Bowel Disease; Integrin; Monoclonal Antibody Therapy; Time
ID CONVENTIONAL MANAGEMENT; COLORECTAL NEOPLASIA; THERAPEUTIC GOALS;
   REMISSION RATES; RISK; AZATHIOPRINE; MAINTENANCE; MICROBIOME; FIBROSIS;
   PLACEBO
AB BACKGROUND & AIMS: Patients with Crohn's disease (CD), but not ulcerative colitis (UC), of shorter duration have higher rates of response to tumor necrosis factor (TNF) antagonists than patients with longer disease duration. Little is known about the association between disease duration and response to other biologic agents. We aimed to evaluate response of patients with CD or UC to vedolizumab, stratified by disease duration.
   METHODS: We analyzed data from a retrospective, multicenter, consortium of patients with CD (n = 650) or UC (n = 437) treated with vedolizumab from May 2014 through December 2016. Using time to event analyses, we compared rates of clinical remission, corticosteroid-free remission (CSFR), and endoscopic remission between patients with early-stage (<= years duration) and later-stage (>2 years) CD or UC. We used Cox proportional hazards models to identify factors associated with outcomes.
   RESULTS: Within 6 months initiation of treatment with vedolizumab, significantly higher proportions of patients with early-stage CD, vs later-stage CD, achieved clinical remission (38% vs 23%), CSFR (43% vs 14%), and endoscopic remission (29% vs 13%) (P < .05 for all comparisons). After adjusting for disease-related factors including previous exposure to TNF antagonists, patients with early-stage CD were significantly more likely than patients with later-stage CD to achieve clinical remission (adjusted hazard ratio [aHR], 1.59; 95% CI, 1.02-2.49), CSFR (aHR, 3.39; 95% CI, 1.66-6.92), and endoscopic remission (aHR, 1.90; 95% CI, 1.06-3.39). In contrast, disease duration was not a significant predictor of response among patients with UC.
   CONCLUSIONS: Patients with CD for 2 years or less are significantly more likely to achieve a complete response, CSFR, or endoscopic response to vedolizumab than patients with longer disease duration. Disease duration does not associate with response vedolizumab in patients with UC.
C1 [Faleck, David M.; Winters, Adam; Chablaney, Shreya; Hirten, Robert; Sands, Bruce E.; Colombel, Jean-Frederic; Ungaro, Ryan] Icahn Sch Med Mt Sinai, New York, NY 10029 USA.
   [Shashi, Preeti; Kochhar, Gursimran; Shen, Bo] Cleveland Clin Fdn, 9500 Euclid Ave, Cleveland, OH 44195 USA.
   [Meserve, Joseph; Boland, Brigid S.; Singh, Siddharth; Sandborn, William J.; Dulai, Parambir S.] Univ Calif San Diego, La Jolla, CA 92093 USA.
   [Weiss, Aaron; Lukin, Dana] Montefiore Med Ctr, 111 E 210th St, Bronx, NY 10467 USA.
   [Aniwan, Satimai; Kane, Sunanda; Loftus, Edward V., Jr.] Mayo Clin, Rochester, MN USA.
   [Koliani-Pace, Jenna L.; Siegel, Corey A.] Dartmouth Hitchcock Med Ctr, Lebanon, NH 03766 USA.
   [Shmidt, Eugenia] Univ Minnesota, Minneapolis, MN USA.
   [Kesar, Varun; Swaminath, Arun] Lenox Hill Hosp, New York, NY 10021 USA.
   [Lasch, Karen; Luo, Michelle] Takeda Pharmaceut USA Inc, Deerfield, IL USA.
   [Bohm, Matthew; Varma, Sashidhar; Fischer, Monika] Indiana Univ, Indianapolis, IN 46204 USA.
   [Hudesman, David; Chang, Shannon] NYU, New York, NY USA.
   [Sultan, Keith] North Shore Univ Hosp, Manhasset, NY USA.
   [Gupta, Nitin] Univ Mississippi, Jackson, MS 39216 USA.
C3 Icahn School of Medicine at Mount Sinai; Cleveland Clinic Foundation;
   University of California System; University of California San Diego;
   Yeshiva University; Albert Einstein College of Medicine; Montefiore
   Medical Center; Mayo Clinic; Dartmouth College; University of Minnesota
   System; University of Minnesota Twin Cities; Northwell Health; Takeda
   Pharmaceutical Company Ltd; Takeda Pharmaceuticals USA Inc. (TPUSA);
   Indiana University System; Indiana University-Purdue University
   Indianapolis; New York University; Northwell Health; North Shore
   University Hospital; University of Mississippi
RP Dulai, PS (通讯作者)，Univ Calif San Diego, Div Gastroenterol, 9500 Gilman Dr, La Jolla, CA 92093 USA.; Ungaro, R (通讯作者)，Icahn Sch Med Mt Sinai, Div Gastroenterol, 1 Gustave Levy Pl, New York, NY 10029 USA.
EM pdulai@ucsd.edu; ryan.ungaro@mssm.edu
RI Chang, Shannon/AAI-2480-2020; Kochhar, Gursimran/AAN-2045-2020; Winters,
   Adam/AAF-9676-2021; Dulai, Parambir/AAE-2983-2021; Loftus, Edward
   V/E-8304-2011; Dulai, Parambir/AAF-4408-2020; Sandborn,
   William/ABE-8342-2020; kesar, varun/AAJ-1836-2021; Sagi, Sashidhar
   V/D-3669-2012; kesar, varun/P-3711-2019
OI Loftus, Edward V/0000-0001-7199-6851; Sagi, Sashidhar
   V/0000-0002-5794-7030; kesar, varun/0000-0002-2422-0249; Winters,
   Adam/0000-0002-0550-3999; Lukin, Dana J./0000-0003-4581-2267
FU Takeda Pharmaceuticals U.S.A., Inc.
FX This study was supported in part by Takeda Pharmaceuticals U.S.A., Inc.
   Takeda and Takeda employees had no role in data collection and did not
   have access to patient-level data used for analyses, which were
   performed independently.
CR Allen PB, 2017, ALIMENT PHARM THER, V45, P1058, DOI 10.1111/apt.13995
   Ananthakrishnan AN, 2017, CELL HOST MICROBE, V21, P603, DOI 10.1016/j.chom.2017.04.010
   Baars JE, 2011, AM J GASTROENTEROL, V106, P319, DOI 10.1038/ajg.2010.428
   Bye WA, 2017, ALIMENT PHARM THER, V46, P3, DOI 10.1111/apt.14075
   Choi CR, 2017, GUT
   Christensen B, 2018, INFLAMM BOWEL DIS, V24, P849, DOI 10.1093/ibd/izx067
   Colombel JF, 2015, ALIMENT PHARM THER, V41, P734, DOI 10.1111/apt.13139
   Colombel JF, 2010, NEW ENGL J MED, V362, P1383, DOI 10.1056/NEJMoa0904492
   Colombel JF, 2017, GASTROENTEROLOGY, V152, P351, DOI 10.1053/j.gastro.2016.09.046
   Colombel JF, 2017, GUT, V66, P839, DOI 10.1136/gutjnl-2015-311079
   Cosnes J, 2013, GASTROENTEROLOGY, V145, P758, DOI 10.1053/j.gastro.2013.04.048
   D'Haens G, 2008, LANCET, V371, P660, DOI 10.1016/S0140-6736(08)60304-9
   Danese S, 2017, GUT, V66, P2179, DOI 10.1136/gutjnl-2017-314519
   Dulai PS, 2016, AM J GASTROENTEROL, V111, P1147, DOI 10.1038/ajg.2016.236
   Dulai PS, 2015, GASTROINTEST ENDOSC, V82, P246, DOI 10.1016/j.gie.2015.03.1974
   Flores BM, 2017, GASTROINTEST ENDOSC, V86, P1006, DOI 10.1016/j.gie.2017.07.028
   Gevers D, 2014, CELL HOST MICROBE, V15, P382, DOI 10.1016/j.chom.2014.02.005
   Gordon IO, 2018, ALIMENT PHARM THER, V47, P922, DOI 10.1111/apt.14526
   Gordon IO, 2014, INFLAMM BOWEL DIS, V20, P2198, DOI 10.1097/MIB.0000000000000080
   Gwinnutt JM, 2017, ARTHRITIS RHEUMATOL, V69, P1566, DOI 10.1002/art.40090
   Kugathasan S, 2007, GUT, V56, P1696, DOI 10.1136/gut.2006.116467
   Lega S, 2018, INFLAMM BOWEL DIS, V24, P1670, DOI 10.1093/ibd/izy064
   Ma C, 2016, CAN J GASTROENTEROL, V2016, DOI 10.1155/2016/2079582
   Mandel MD, 2014, DIGEST LIVER DIS, V46, P985, DOI 10.1016/j.dld.2014.07.168
   Panés J, 2013, GASTROENTEROLOGY, V145, P766, DOI 10.1053/j.gastro.2013.06.009
   Pariente B, 2015, GASTROENTEROLOGY, V148, P52, DOI 10.1053/j.gastro.2014.09.015
   Peyrin-Biroulet L, 2015, AM J GASTROENTEROL, V110, P1324, DOI 10.1038/ajg.2015.233
   Saxena AP, 2017, GASTROINTEST ENDOSC, V86, P1012, DOI 10.1016/j.gie.2017.08.029
   Schreiber S, 2013, J CROHNS COLITIS, V7, P213, DOI 10.1016/j.crohns.2012.05.015
   Schreiber S, 2007, GASTROENTEROLOGY, V132, pA509
   Schreiber S, 2010, AM J GASTROENTEROL, V105, P1574, DOI 10.1038/ajg.2010.78
   Thia KT, 2010, GASTROENTEROLOGY, V139, P1147, DOI 10.1053/j.gastro.2010.06.070
   Torres J, 2017, LANCET, V389, P1741, DOI 10.1016/S0140-6736(16)31711-1
   Torres J, 2012, INFLAMM BOWEL DIS, V18, P1356, DOI 10.1002/ibd.22839
   Ungaro R, 2017, LANCET, V389, P1756, DOI 10.1016/S0140-6736(16)32126-2
   Veny M, 2010, ALIMENT PHARM THER, V31, P561, DOI 10.1111/j.1365-2036.2009.04209.x
   von Elm E, 2007, LANCET, V370, P1453, DOI 10.1016/S0140-6736(07)61602-X
   Zorzi F, 2013, PLOS ONE, V8, DOI 10.1371/journal.pone.0054562
NR 38
TC 37
Z9 38
U1 0
U2 4
PU ELSEVIER SCIENCE INC
PI NEW YORK
PA STE 800, 230 PARK AVE, NEW YORK, NY 10169 USA
SN 1542-3565
EI 1542-7714
J9 CLIN GASTROENTEROL H
JI Clin. Gastroenterol. Hepatol.
PD NOV
PY 2019
VL 17
IS 12
BP 2497
EP +
DI 10.1016/j.cgh.2018.12.040
PG 10
WC Gastroenterology & Hepatology
WE Science Citation Index Expanded (SCI-EXPANDED)
SC Gastroenterology & Hepatology
GA JF4IV
UT WOS:000491351900024
PM 30625408
OA Green Accepted, hybrid, Green Published
DA 2024-01-22
ER

PT J
AU Cardinale, CJ
   Abrams, DJ
   Mentch, FD
   Cardinale, JA
   Wang, X
   Kao, CRY
   Sleiman, PMA
   Hakonarson, H
AF Cardinale, Christopher J.
   Abrams, Debra J.
   Mentch, Frank D.
   Cardinale, John A.
   Wang, Xiang
   Kao, Charlly
   Sleiman, Patrick M. A.
   Hakonarson, Hakon
TI Elevated Levels of the Cytokine LIGHT in Pediatric Crohn's Disease
SO JOURNAL OF IMMUNOLOGY
LA English
DT Article
ID INFLAMMATORY-BOWEL-DISEASE; INTESTINAL INFLAMMATION; FACTOR FAMILY;
   RECEPTOR; ASSOCIATION; COLITIS; TNFSF14; MEMBER; LOCI
AB LIGHT (homologous to lymphotoxins, exhibits inducible expression, and competes with HSV glycoprotein D for herpes virus entry mediator, a receptor expressed by T lymphocytes), encoded by the TNFSF14 gene, is a cytokine belonging to the TNF superfamily. On binding to its receptors, herpes virus entry mediator and lymphotoxin b receptor, it activates inflammatory responses. We conducted this study to determine whether plasma LIGHT levels are elevated in Crohn's disease (CD) in a pediatric population with the aim of nominating this cytokine as a therapeutic target. We used a single-molecule immunoassay to determine the circulating levels of free LIGHT in plasma from pediatric patients with CD in our biobank (n = 183), a panel of healthy pediatric (n = 9) or adult (n = 22) reference samples, and pediatric biobank controls (n = 19). We performed correlational analyses between LIGHT levels and the clinical characteristics of the CD cohort, including age, Montreal classification, family history, medical/surgical therapy, and routine blood test parameters. LIGHT levels were greatly elevated in CD, with an average of 305 versus 32.4 pg/ml for controls from the biobank (p < 0.0001). The outside reference samples showed levels of 57 pg/ml in pediatric controls and 55 pg/ml in adults (p < 0.0001). We found a statistically significant correlation between white blood cell count and free LIGHT (p < 0.046). We conclude that free, soluble LIGHT is increased 5-to 10-fold in pediatric CD across an array of disease subtypes and characteristics. The Journal of Immunology, 2023, 210: 590-594.
C1 [Cardinale, Christopher J.; Abrams, Debra J.; Mentch, Frank D.; Cardinale, John A.; Wang, Xiang; Kao, Charlly; Sleiman, Patrick M. A.; Hakonarson, Hakon] Childrens Hosp Philadelphia, Ctr Appl Genom, Philadelphia, PA 19104 USA.
   [Sleiman, Patrick M. A.; Hakonarson, Hakon] Univ Penn, Dept Pediat, Perelman Sch Med, Philadelphia, PA USA.
   [Hakonarson, Hakon] Childrens Hosp Philadelphia, Abramson Bldg, Suite 1216, 3615 Civ Ctr Blvd, Philadelphia, PA 19104 USA.
C3 University of Pennsylvania; Pennsylvania Medicine; Childrens Hospital of
   Philadelphia; University of Pennsylvania; University of Pennsylvania;
   Pennsylvania Medicine; Childrens Hospital of Philadelphia
RP Hakonarson, H (通讯作者)，Childrens Hosp Philadelphia, Abramson Bldg, Suite 1216, 3615 Civ Ctr Blvd, Philadelphia, PA 19104 USA.
EM hakonarson@chop.edu
RI ; Cardinale, Christopher/G-3351-2013
OI Hakonarson, Hakon/0000-0003-2814-7461; Cardinale,
   Christopher/0000-0001-7513-8977
CR An MM, 2005, PHARMACOL RES, V52, P234, DOI 10.1016/j.phrs.2005.03.009
   Andersson E, 2017, PLOS ONE, V12, DOI 10.1371/journal.pone.0186142
   Brunetti G, 2020, INT J MOL SCI, V21, DOI 10.3390/ijms21134739
   Brunetti G, 2018, FRONT IMMUNOL, V9, DOI 10.3389/fimmu.2018.02459
   de Lange KM, 2017, NAT GENET, V49, P256, DOI 10.1038/ng.3760
   Fan HF, 2021, FRONT IMMUNOL, V11, DOI 10.3389/fimmu.2020.614781
   Giles DA, 2018, FRONT IMMUNOL, V9, DOI 10.3389/fimmu.2018.02585
   Halvorsen B, 2016, DIABETOLOGIA, V59, P2134, DOI 10.1007/s00125-016-4036-y
   Herro R, 2018, J EXP MED, V215, P415, DOI 10.1084/jem.20170536
   Hirashima Chikako, 2018, Pregnancy Hypertens, V14, P174, DOI 10.1016/j.preghy.2018.10.004
   Hsu CY, 2019, ARTERIOSCL THROM VAS, V39, P1240, DOI 10.1161/ATVBAHA.118.312166
   Jungbeck M, 2009, IMMUNOLOGY, V128, P451, DOI 10.1111/j.1365-2567.2009.03131.x
   Kaser A, 2010, ANNU REV IMMUNOL, V28, P573, DOI 10.1146/annurev-immunol-030409-101225
   Kinchen J, 2018, CELL, V175, P372, DOI 10.1016/j.cell.2018.08.067
   Krause P, 2014, GASTROENTEROLOGY, V146, P1752, DOI 10.1053/j.gastro.2014.02.010
   Levine A, 2011, INFLAMM BOWEL DIS, V17, P1314, DOI 10.1002/ibd.21493
   Liu JZ, 2015, NAT GENET, V47, P979, DOI 10.1038/ng.3359
   Long SR, 2020, AGING-US, V12, P7112, DOI 10.18632/aging.103065
   Mauri DN, 1998, IMMUNITY, V8, P21, DOI 10.1016/S1074-7613(00)80455-0
   Mavroudis G, 2019, J CROHNS COLITIS, V13, P1450, DOI 10.1093/ecco-jcc/jjz072
   Moraes L, 2020, INFLAMM BOWEL DIS, V26, P874, DOI 10.1093/ibd/izz322
   Oosterlo BC, 2020, FRONT IMMUNOL, V10, DOI 10.3389/fimmu.2019.02939
   Otterdal K, 2008, AM J RESP CRIT CARE, V177, P202, DOI 10.1164/rccm.200703-506OC
   Patsopoulos NA, 2019, SCIENCE, V365, P1417, DOI 10.1126/science.aav7188
   Pitti RM, 1998, NATURE, V396, P699, DOI 10.1038/25387
   Qiao GL, 2017, CANCER RES, V77, P1880, DOI 10.1158/0008-5472.CAN-16-1655
   Qu HQ, 2022, BIOMEDICINES, V10, DOI 10.3390/biomedicines10020264
   Schranz D, 2021, ACTA NEUROL SCAND, V143, P530, DOI 10.1111/ane.13394
   Sedy J, 2015, CSH PERSPECT BIOL, V7, DOI 10.1101/cshperspect.a016279
   Tamada K, 2000, J IMMUNOL, V164, P4105, DOI 10.4049/jimmunol.164.8.4105
   Uhlen M, 2019, SCIENCE, V366, P1471, DOI 10.1126/science.aax9198
   Ungaro RC, 2021, ALIMENT PHARM THER, V53, P281, DOI 10.1111/apt.16136
   Wajant H, 2001, CELL SIGNAL, V13, P389, DOI 10.1016/S0898-6568(01)00160-7
   Wang J, 2005, J IMMUNOL, V174, P8173, DOI 10.4049/jimmunol.174.12.8173
   Wang K, 2010, HUM MOL GENET, V19, P2059, DOI 10.1093/hmg/ddq078
   Xu FS, 2020, GENES GENOM, V42, P1055, DOI 10.1007/s13258-020-00974-0
NR 36
TC 0
Z9 0
U1 1
U2 1
PU AMER ASSOC IMMUNOLOGISTS
PI BETHESDA
PA 9650 ROCKVILLE PIKE, BETHESDA, MD 20814 USA
SN 0022-1767
EI 1550-6606
J9 J IMMUNOL
JI J. Immunol.
PD MAR 1
PY 2023
VL 210
IS 5
BP 590
EP 594
DI 10.4049/jimmunol.2200652
PG 6
WC Immunology
WE Science Citation Index Expanded (SCI-EXPANDED)
SC Immunology
GA O4OY3
UT WOS:001043636300010
PM 36688686
DA 2024-01-22
ER

PT J
AU Grassi, G
   Laino, ME
   Fantini, MC
   Argiolas, GM
   Cherchi, MV
   Nicola, R
   Gerosa, C
   Cerrone, G
   Mannelli, L
   Balestrieri, A
   Suri, JS
   Carriero, A
   Saba, L
AF Grassi, Giovanni
   Laino, Maria Elena
   Fantini, Massimo Claudio
   Argiolas, Giovanni Maria
   Cherchi, Maria Valeria
   Nicola, Refky
   Gerosa, Clara
   Cerrone, Giulia
   Mannelli, Lorenzo
   Balestrieri, Antonella
   Suri, Jasjit S.
   Carriero, Alessandro
   Saba, Luca
TI Advanced imaging and Crohn's disease: An overview of clinical
   application and the added value of artificial intelligence
SO EUROPEAN JOURNAL OF RADIOLOGY
LA English
DT Article
ID MAGNETIC-RESONANCE ENTEROGRAPHY; ENERGY-COMPUTED-TOMOGRAPHY;
   INFLAMMATORY-BOWEL-DISEASE; EVIDENCE-BASED CONSENSUS; CONTRAST-ENHANCED
   MRI; DUAL-ENERGY; CT ENTEROGRAPHY; QUANTITATIVE ASSESSMENT; IODINE
   QUANTIFICATION; ENDOSCOPIC SEVERITY
AB Purpose: The purpose of this narrative review is to describe the clinical applications of advanced computed tomography (CT) and magnetic resonance (MRI) techniques in patients affected by Crohn's disease (CD), giving insights about the added value of artificial intelligence (AI) in this field. Methods: We performed a literature search comparing standardized and advanced imaging techniques for CD diagnosis. Cross-sectional imaging is essential for the identification of lesions, the assessment of active or relapsing disease and the evaluation of complications. Results: The studies reviewed show that new advanced imaging techniques and new MRI sequences could be integrated into standard protocols, to achieve a reliable quantification of CD activity, improve the lesions' characterization and the evaluation of therapy response. These promising tools are: dual-energy CT (DECT) post -processing techniques, diffusion-weighted MRI (DWI-MRI), dynamic contrast-enhanced MRI (DCE-MRI), Magnetization Transfer MRI (MT-MRI) and CINE-MRI. Furthermore, AI solutions show a potential when applied to radiological techniques in these patients. Machine learning (ML) algorithms and radiomic features prove to be useful in improving the diagnostic accuracy of clinicians and in attempting a personalized medicine approach, stratifying patients by predicting their prognosis. Conclusions: Advanced imaging is crucial in the diagnosis, lesions' characterisation and in the estimation of the abdominal involvement in CD. New AI developments are promising tools that could support doctors in the management of CD affected patients.
C1 [Laino, Maria Elena] Azienda Ospedaliero Univ AOU, Dept Radiol, I-09045 Cagliari, Monserrato, Italy.
   [Fantini, Massimo Claudio] IRCSS Human Res Hosp, Artificial Intelligence Ctr, via Manzoni 56, Rozzano, Milano, Italy.
   [Argiolas, Giovanni Maria] Azienda Ospedaliero Univ AOU, Dept Gastroenterol Surg, 554 Monserrato, I-09045 Cagliari, Monserrato, Italy.
   [Nicola, Refky] Dept Radiol, Azienda Ospedaliera Brotzu, Cagliari, Italy.
   [Gerosa, Clara; Cerrone, Giulia] Jacobs Sch Med & Biomed Sci, Roswell Pk Canc Inst, Buffalo, NY USA.
   [Gerosa, Clara; Cerrone, Giulia] Azienda Ospedaliero Univ AOU Cagliari, Univ Hosp San Giovanni, Dept Pathol, I-09045 Cagliari, Italy.
   [Mannelli, Lorenzo] IRCCS, Dept Radiol, SDN, Cagliari, Italy.
   [Suri, Jasjit S.] AtheroPointTM, Diagnost & Monitoring Div, Roseville, CA USA.
   [Suri, Jasjit S.] Global Biomed Technol Inc, Knowledge Engn Ctr, Roseville, CA USA.
   [Suri, Jasjit S.] Idaho State Univ, Dept Elect & Comp Engn, Pocatello, ID USA.
   [Carriero, Alessandro] Univ Piemonte Orientale, Dept Translat Med, Novara, Italy.
   [Laino, Maria Elena] IRCCS, Artificial Intelligence Ctr, Human Clin & Res Ctr, via Manzoni 56, I-20089 Rozzano, MI, Italy.
C3 Roswell Park Comprehensive Cancer Center; Idaho; Idaho State University;
   University of Eastern Piedmont Amedeo Avogadro
RP Laino, ME (通讯作者)，IRCCS, Artificial Intelligence Ctr, Human Clin & Res Ctr, via Manzoni 56, I-20089 Rozzano, MI, Italy.
EM mariaelena.laino@gmail.com
RI Fantini, Massimo Claudio/IPU-0518-2023
CR Adam SZ, 2021, INSIGHTS IMAGING, V12, DOI 10.1186/s13244-021-01082-7
   Adler J, 2012, INFLAMM BOWEL DIS, V18, P849, DOI 10.1002/ibd.21801
   Allen BC, 2014, RADIOL CLIN N AM, V52, P799, DOI 10.1016/j.rcl.2014.02.001
   Allgayer H, 2011, MED ULTRASON, V13, P302
   Allocca M, 2020, CLIN GASTROENTEROL H, V18, P1309, DOI 10.1016/j.cgh.2019.11.052
   Allocca M, 2019, CLIN GASTROENTEROL H, V17, P2397, DOI 10.1016/j.cgh.2019.04.025
   [Anonymous], CROHN DIS MEDLINEPLU
   Atwi NE, 2019, ABDOM RADIOL, V44, P783, DOI 10.1007/s00261-018-1774-y
   Baker ME, 2009, AM J ROENTGENOL, V192, P417, DOI 10.2214/AJR.08.1267
   Barkmeier DT, 2016, PEDIATR RADIOL, V46, P498, DOI 10.1007/s00247-015-3506-6
   Bodily KD, 2006, RADIOLOGY, V238, P505, DOI 10.1148/radiol.2382041159
   Bousorra Houda, 2016, Tunis Med, V94, P385
   Bruining DH, 2018, RADIOLOGY, V286, P776, DOI 10.1148/radiol.2018171737
   Bruining DH, 2015, ABDOM IMAGING, V40, P965, DOI 10.1007/s00261-015-0360-9
   Buisson A, 2015, ALIMENT PHARM THER, V42, P452, DOI 10.1111/apt.13287
   Chang S, 2015, WORLD J GASTROENTERO, V21, P11246, DOI 10.3748/wjg.v21.i40.11246
   Chen JH, 2021, BMC MED IMAGING, V21, DOI 10.1186/s12880-021-00716-y
   Chen P, 2020, FRONT MED-LAUSANNE, V7, DOI 10.3389/fmed.2020.00123
   Chen YY, 2021, J INFLAMM RES, V14, P2731, DOI 10.2147/JIR.S314912
   Choi IY, 2017, KOREAN J RADIOL, V18, P906, DOI 10.3348/kjr.2017.18.6.906
   Choi SH, 2016, INFLAMM BOWEL DIS, V22, P669, DOI 10.1097/MIB.0000000000000607
   Church PC, 2015, ALIMENT PHARM THER, V41, P153, DOI 10.1111/apt.13024
   Cohn HM, 2016, GASTROENTEROLOGY, V150, pS992, DOI 10.1016/S0016-5085(16)33359-5
   Colombel JF, 2006, GUT, V55, P1561, DOI 10.1136/gut.2005.084301
   Cui YF, 2019, EUR RADIOL, V29, P1211, DOI 10.1007/s00330-018-5683-9
   Cullmann JL, 2013, NEUROGASTROENT MOTIL, V25, P749, DOI 10.1111/nmo.12162
   D'Amico F, 2020, J CLIN MED, V9, DOI 10.3390/jcm9061691
   Dane B, 2021, RADIOLOGY, V301, P144, DOI 10.1148/radiol.2021204405
   Dane B, 2020, J COMPUT ASSIST TOMO, V44, P242, DOI 10.1097/RCT.0000000000000986
   de Jonge CS, 2018, BRIT J RADIOL, V91, DOI 10.1259/bjr.20170845
   De Kock I, 2019, ACTA RADIOL, V60, P679, DOI 10.1177/0284185118799508
   Ding HL, 2022, BMC MED IMAGING, V22, DOI 10.1186/s12880-022-00844-z
   Dong Y, 2019, MEDICINE, V98, DOI 10.1097/MD.0000000000017510
   Fang ZN, 2020, EUR RADIOL, V30, P1938, DOI 10.1007/s00330-019-06594-x
   Feng J, 2022, FRONT NUTR, V8, DOI 10.3389/fnut.2021.773040
   Gandhi NS, 2016, RADIOLOGY, V280, P436, DOI 10.1148/radiol.2016151281
   Gollifer RM, 2018, BRIT J RADIOL, V91, DOI 10.1259/bjr.20170914
   Gomollon F, 2017, J CROHNS COLITIS, V11, P3, DOI 10.1093/ecco-jcc/jjw168
   Gordic S, 2016, RADIOLOGY, V280, P78, DOI 10.1148/radiol.2015151560
   Goyal P, 2019, EXPERT REV GASTROENT, V13, P995, DOI 10.1080/17474124.2019.1673730
   Greenup AJ, 2016, INFLAMM BOWEL DIS, V22, P1246, DOI 10.1097/MIB.0000000000000727
   Hagmann P, 2006, RADIOGRAPHICS, V26, pS205, DOI 10.1148/rg.26si065510
   Hahnemann ML, 2015, NEUROGASTROENT MOTIL, V27, P841, DOI 10.1111/nmo.12558
   Hashimoto S, 2013, GASTROENT RES PRACT, V2013, DOI 10.1155/2013/984916
   Hectors SJ, 2019, EUR RADIOL, V29, P993, DOI 10.1007/s00330-018-5627-4
   Hokamp NG, 2019, EUR J RADIOL, V117, P49, DOI 10.1016/j.ejrad.2019.05.019
   Holland R, 2019, Arxiv, DOI [arXiv:1909.00276, 10.48550/arXiv.1909.00276, DOI 10.48550/ARXIV.1909.00276]
   Hordonneau C, 2014, AM J GASTROENTEROL, V109, P89, DOI 10.1038/ajg.2013.385
   Horsthuis K, 2008, RADIOLOGY, V247, P64, DOI 10.1148/radiol.2471070611
   Horvat N, 2018, RADIOLOGY, V287, P833, DOI 10.1148/radiol.2018172300
   Iadanza E, 2020, HEALTH TECHNOL-GER, V10, P1343, DOI 10.1007/s12553-020-00486-7
   Ilangovan R, 2012, BRIT J RADIOL, V85, P876, DOI 10.1259/bjr/27973476
   Isakov O, 2017, INFLAMM BOWEL DIS, V23, P1516, DOI 10.1097/MIB.0000000000001222
   Javaid A, 2022, INFLAMM BOWEL DIS, V28, P819, DOI 10.1093/ibd/izab187
   Kilcoyne A, 2016, WORLD J GASTROENTERO, V22, P917, DOI 10.3748/wjg.v22.i3.917
   Kim H, 2018, INVEST RADIOL, V53, P321, DOI 10.1097/RLI.0000000000000446
   Kim YS, 2018, KOREAN J RADIOL, V19, P1077, DOI 10.3348/kjr.2018.19.6.1077
   Kohli A, 2020, WORLD J GASTROENTERO, V26, DOI 10.3748/wjg.v26.i44.6923
   Kolbe AB, 2016, AM J ROENTGENOL, V206, P994, DOI 10.2214/AJR.15.15260
   Konikoff T, 2021, DIGEST LIVER DIS, V53, P1559, DOI 10.1016/j.dld.2021.06.020
   Krauss B, 2018, RADIOL CLIN N AM, V56, P497, DOI 10.1016/j.rcl.2018.03.008
   Kucharzik T, 2015, DIGEST DIS, V33, P17, DOI 10.1159/000437035
   Kurowski JA, 2018, GASTROENTEROLOGY, V154, pS448
   Lamash Y, 2019, J MAGN RESON IMAGING, V49, P1565, DOI 10.1002/jmri.26330
   Lambin P, 2017, NAT REV CLIN ONCOL, V14, P749, DOI 10.1038/nrclinonc.2017.141
   Lee S, 2020, EUR RADIOL, V30, P3168, DOI 10.1007/s00330-020-06684-1
   Li H, 2021, ANN TRANSL MED, V9, DOI 10.21037/atm-21-1023
   Li J Z, 2019, Zhonghua Wei Chang Wai Ke Za Zhi, V22, P891, DOI 10.3760/cma.j.issn.1671-0274.2019.09.015
   Li XH, 2018, RADIOLOGY, V287, P494, DOI 10.1148/radiol.2017171221
   Li XH, 2021, GASTROENTEROLOGY, V160, P2303, DOI 10.1053/j.gastro.2021.02.027
   Li YR, 2017, ABDOM RADIOL, V42, P312, DOI 10.1007/s00261-016-0842-4
   Lichtenstein GR, 2018, AM J GASTROENTEROL, V113, P481, DOI 10.1038/ajg.2018.27
   Liu WH, 2017, ACAD RADIOL, V24, P1216, DOI 10.1016/j.acra.2017.04.013
   Liu ZY, 2017, CLIN CANCER RES, V23, P7253, DOI 10.1158/1078-0432.CCR-17-1038
   Lu XM, 2019, QUANT IMAG MED SURG, V9, P188, DOI 10.21037/qims.2018.11.12
   Maaser C, 2019, J CROHNS COLITIS, V13, P144, DOI 10.1093/ecco-jcc/jjy113
   Mahapatra Dwarikanath, 2012, Abdominal Imaging. Computational and Clinical Applications. Proceedings of the 4th International Workshop. Held in Conjunction with MICCAI 2012, P97, DOI 10.1007/978-3-642-33612-6_11
   Mahapatra D, 2016, COMPUT METH PROG BIO, V128, P75, DOI 10.1016/j.cmpb.2016.01.014
   Masselli G, 2019, RADIOL MED, V124, P1306, DOI 10.1007/s11547-019-01067-z
   Megibow AJ, 2018, RADIOL CLIN N AM, V56, P507, DOI 10.1016/j.rcl.2018.03.001
   Meng JX, 2022, EUR RADIOL, V32, P8692, DOI 10.1007/s00330-022-08842-z
   Menys A, 2018, RADIOLOGY, V289, P428, DOI 10.1148/radiol.2018180100
   Menys A, 2016, INFLAMM BOWEL DIS, V22, P424, DOI 10.1097/MIB.0000000000000601
   Menys A, 2012, EUR RADIOL, V22, P2494, DOI 10.1007/s00330-012-2514-2
   Mojtahed A, 2018, PEDIATR RADIOL, V48, P1273, DOI 10.1007/s00247-018-4107-y
   Mossotto E, 2017, SCI REP-UK, V7, DOI 10.1038/s41598-017-02606-2
   Moy MP, 2016, AM J ROENTGENOL, V207, P896, DOI 10.2214/AJR.16.16079
   Ng SC, 2017, LANCET, V390, P2769, DOI 10.1016/S0140-6736(17)32448-0
   Noda Y, 2020, EUR J RADIOL, V122, DOI 10.1016/j.ejrad.2019.108746
   Nylund K, 2010, ULTRASOUND Q, V26, P3, DOI 10.1097/RUQ.0b013e3181ce0929
   Ordás I, 2014, GASTROENTEROLOGY, V146, P374, DOI 10.1053/j.gastro.2013.10.055
   Oto A, 2011, J MAGN RESON IMAGING, V33, P615, DOI 10.1002/jmri.22435
   Panes J, 2013, J CROHNS COLITIS, V7, P556, DOI 10.1016/j.crohns.2013.02.020
   Parakh A, 2018, RADIOL CLIN N AM, V56, P601, DOI 10.1016/j.rcl.2018.03.002
   Pariente B, 2015, GASTROENTEROLOGY, V148, P52, DOI 10.1053/j.gastro.2014.09.015
   Patino M, 2016, RADIOGRAPHICS, V36, P1087, DOI 10.1148/rg.2016150220
   Paulsen SR, 2006, RADIOGRAPHICS, V26, P641, DOI 10.1148/rg.263055162
   Pearce MS, 2012, LANCET, V380, P499, DOI 10.1016/S0140-6736(12)60815-0
   Pelaccia T, 2019, CAN MED ASSOC J, V191, pE1332, DOI 10.1503/cmaj.190506
   Pendsé DA, 2017, ABDOM RADIOL, V42, P115, DOI 10.1007/s00261-016-0863-z
   Peng JC, 2016, THER ADV GASTROENTER, V9, P795, DOI 10.1177/1756283X16668309
   Plumb AA, 2015, ALIMENT PHARM THER, V42, P343, DOI 10.1111/apt.13275
   Puylaert CAJ, 2018, ACAD RADIOL, V25, P1038, DOI 10.1016/j.acra.2017.12.024
   Qiu Y, 2014, ALIMENT PHARM THER, V40, P134, DOI 10.1111/apt.12815
   Rimola J, 2015, AM J GASTROENTEROL, V110, P432, DOI 10.1038/ajg.2014.424
   Rimola J, 2011, INFLAMM BOWEL DIS, V17, P1759, DOI 10.1002/ibd.21551
   Roseira J, 2020, UNITED EUR GASTROENT, V8, P1208, DOI 10.1177/2050640620943089
   Rosenfeld G, 2018, AM J ROENTGENOL, V210, pW54, DOI 10.2214/AJR.17.18296
   Rozendorn N, 2018, THER ADV GASTROENTER, V11, DOI 10.1177/1756284818765956
   Sakurai T, 2017, EUR J RADIOL, V89, P242, DOI 10.1016/j.ejrad.2016.10.022
   Samuel S, 2012, CLIN GASTROENTEROL H, V10, P1253, DOI 10.1016/j.cgh.2012.03.026
   Sauer CG, 2016, J PEDIATR GASTR NUTR, V62, P378, DOI 10.1097/MPG.0000000000000976
   Schreiber-Dietrich D, 2015, EXPERT REV GASTROENT, V9, P1313, DOI 10.1586/17474124.2015.1083420
   Sellerer T, 2018, EUR RADIOL, V28, P2745, DOI 10.1007/s00330-017-5238-5
   Seo N, 2016, RADIOLOGY, V278, P762, DOI 10.1148/radiol.2015150809
   Shaban N, 2022, FRONTLINE GASTROENTE, V13, pE28, DOI 10.1136/flgastro-2022-102117
   Stanescu-Siegmund N, 2017, ACTA RADIOL, V58, P264, DOI 10.1177/0284185116648503
   Stidham RW, 2020, INFLAMM BOWEL DIS, V26, P734, DOI 10.1093/ibd/izz196
   Stiller W, 2015, INVEST RADIOL, V50, P703, DOI 10.1097/RLI.0000000000000176
   Sturm A, 2019, J CROHNS COLITIS, V13, P273, DOI 10.1093/ecco-jcc/jjy114
   Tabari A, 2019, J PEDIATR GASTR NUTR, V69, P533, DOI 10.1097/MPG.0000000000002454
   Taylor SA, 2018, LANCET GASTROENTEROL, V3, P548, DOI 10.1016/S2468-1253(18)30161-4
   Thierry ML, 2018, J CROHNS COLITIS, V12, P1180, DOI 10.1093/ecco-jcc/jjy098
   Tielbeek JAW, 2014, EUR RADIOL, V24, P619, DOI 10.1007/s00330-013-3015-7
   Torres J, 2017, LANCET, V389, P1741, DOI 10.1016/S0140-6736(16)31711-1
   Uhrig M, 2016, CANCER IMAGING, V16, DOI 10.1186/s40644-016-0073-5
   Vieujean S, 2020, SCAND J GASTROENTERO, V55, P1041, DOI 10.1080/00365521.2020.1802773
   Campos AMV, 2018, RADIOLOGIA-MADRID, V60, P223, DOI 10.1016/j.rx.2018.01.004
   Waljee AK, 2018, ALIMENT PHARM THER, V47, P763, DOI 10.1111/apt.14510
   Waljee AK, 2019, JAMA NETW OPEN, V2, DOI 10.1001/jamanetworkopen.2019.3721
   Waljee AK, 2018, INFLAMM BOWEL DIS, V24, P1185, DOI 10.1093/ibd/izy031
   Waljee AK, 2018, INFLAMM BOWEL DIS, V24, P45, DOI 10.1093/ibd/izx007
   Waljee AK, 2017, J CROHNS COLITIS, V11, P801, DOI 10.1093/ecco-jcc/jjx014
   Wei Z, 2013, AM J HUM GENET, V92, P1008, DOI 10.1016/j.ajhg.2013.05.002
   Wichmann JL, 2017, EUR RADIOL, V27, P642, DOI 10.1007/s00330-016-4383-6
   Xiao WX, 2021, INT J GEN MED, V14, P7051, DOI 10.2147/IJGM.S331763
   Xin L, 2015, ABDOM IMAGING, V40, P2894, DOI 10.1007/s00261-015-0462-4
   Yang L, 2018, EUR RADIOL, V28, P2058, DOI 10.1007/s00330-017-5146-8
   Yang Q, 2019, ACM T INTEL SYST TEC, V10, DOI 10.1145/3298981
   Yeh BM, 2018, RADIOL CLIN N AM, V56, P805, DOI 10.1016/j.rcl.2018.05.002
   Zhu JG, 2017, MEDICINE, V96, DOI 10.1097/MD.0000000000007759
   Ziech MLW, 2012, EUR J RADIOL, V81, P3019, DOI 10.1016/j.ejrad.2012.03.028
   Ziech MLW, 2013, AM J ROENTGENOL, V200, pW170, DOI 10.2214/AJR.11.8276
NR 143
TC 0
Z9 1
U1 1
U2 6
PU ELSEVIER IRELAND LTD
PI CLARE
PA ELSEVIER HOUSE, BROOKVALE PLAZA, EAST PARK SHANNON, CO, CLARE, 00000,
   IRELAND
SN 0720-048X
EI 1872-7727
J9 EUR J RADIOL
JI Eur. J. Radiol.
PD DEC
PY 2022
VL 157
AR 110551
DI 10.1016/j.ejrad.2022.110551
EA OCT 2022
PG 12
WC Radiology, Nuclear Medicine & Medical Imaging
WE Science Citation Index Expanded (SCI-EXPANDED)
SC Radiology, Nuclear Medicine & Medical Imaging
GA 6E4GU
UT WOS:000883338900008
PM 36279627
DA 2024-01-22
ER

PT J
AU Brinar, M
   Cukovic-Cavka, S
   Bozina, N
   Ravic, KG
   Markos, P
   Ladic, A
   Cota, M
   Krznaric, Z
   Vucelic, B
AF Brinar, Marko
   Cukovic-Cavka, Silvija
   Bozina, Nada
   Ravic, Katja Grubelic
   Markos, Pave
   Ladic, Agata
   Cota, Marijana
   Krznaric, Zeljko
   Vucelic, Boris
TI <i>MDR1</i> polymorphisms are associated with inflammatory bowel disease
   in a cohort of Croatian IBD patients
SO BMC GASTROENTEROLOGY
LA English
DT Article
DE MDR1; Crohn's disease; Ulcerative colitis; IBD
ID MULTIDRUG-RESISTANCE GENE; P-GLYCOPROTEIN; ULCERATIVE-COLITIS; C3435T
   POLYMORPHISM; SUSCEPTIBILITY; EXPRESSION; VARIANTS; ABCB1; BEHAVIOR;
   THERAPY
AB Background: Inflammatory bowel diseases (IBD) are chronic diseases of unknown etiology and pathogenesis in which genetic factors contribute to development of disease. MDR1/ABCB1 is an interesting candidate gene for IBD. The role of two single nucleotide polymorphisms, C3435T and G2677T remains unclear due to contradictory results of current studies. Thus, the aims of this research were to investigate the association of MDR1 polymorphisms, C3435T and G2677T, and IBD.
   Methods: A total of 310 IBD patients, 199 Crohn's disease (CD) patients and 109 ulcerative colitis (UC) patients, and 120 healthy controls were included in the study. All subjects were genotyped for G2677T/A and C3435T polymorphism using RT-PCR. In IBD patients, review of medical records was performed and patients were phenotyped according to the Montreal classification.
   Results: Significantly higher frequency of 2677T allele (p = 0.05; OR 1.46, 95% CI (1.0-2.14)) and of the 3435TT genotype was observed among UC patients compared to controls (p = 0.02; OR 2.12; 95% CI (1.11-4.03). Heterozygous carriers for C3435T were significantly less likely to have CD (p = 0.02; OR 0.58, 95% CI (0.36-0.91)). Haplotype analysis revealed that carriers of 3435T/2677T haplotype had a significantly higher risk of having UC (p = 0.02; OR 1.55; 95% CI (1.06-2.28)).
   Conclusion: MDR1 polymorphisms are associated with both CD and UC with a stronger association with UC.
C1 [Brinar, Marko; Cukovic-Cavka, Silvija; Ravic, Katja Grubelic; Markos, Pave; Ladic, Agata; Krznaric, Zeljko; Vucelic, Boris] Univ Hosp Ctr Zagreb, Div Gastroenterol & Hepatol, Zagreb 10000, Croatia.
   [Bozina, Nada] Univ Hosp Ctr Zagreb, Clin Inst Lab Diag, Zagreb 10000, Croatia.
   [Cota, Marijana] Nuvisan, Zagreb, Croatia.
C3 University of Zagreb; University of Zagreb
RP Brinar, M (通讯作者)，Univ Hosp Ctr Zagreb, Div Gastroenterol & Hepatol, Zagreb 10000, Croatia.
EM marko.brinar@zg.t-com.hr
RI Cukovic-Cavka, Silvija/GVU-7566-2022
CR Andres PG, 1999, GASTROENTEROL CLIN N, V28, P255, DOI 10.1016/S0889-8553(05)70056-X
   Ardizzone S, 2007, INFLAMM BOWEL DIS, V13, P516, DOI 10.1002/ibd.20108
   Arjomand-Nahad F, 2004, ANAL BIOCHEM, V334, P201, DOI 10.1016/j.ab.2004.07.030
   Brant SR, 2003, AM J HUM GENET, V73, P1282, DOI 10.1086/379927
   Chianale J, 1995, BBA-GENE STRUCT EXPR, V1264, P369, DOI 10.1016/0167-4781(95)00179-4
   CORDONCARDO C, 1989, P NATL ACAD SCI USA, V86, P695, DOI 10.1073/pnas.86.2.695
   Croucher PJP, 2003, GASTROENTEROLOGY, V125, P1919, DOI 10.1053/j.gastro.2003.05.016
   EXCOFFIER L, 1995, MOL BIOL EVOL, V12, P921
   Fiedler T, 2007, EUR J CLIN PHARMACOL, V63, P917, DOI 10.1007/s00228-007-0334-0
   Fischer S, 2007, SCAND J GASTROENTERO, V42, P726, DOI 10.1080/00365520601101559
   Fricker G, 1996, BRIT J PHARMACOL, V118, P1841, DOI 10.1111/j.1476-5381.1996.tb15612.x
   Gazouli M, 2004, GASTROENTEROLOGY, V126, P367, DOI 10.1053/j.gastro.2003.08.044
   Glas J, 2004, GASTROENTEROLOGY, V126, P367, DOI 10.1053/j.gastro.2003.08.045
   Ho GT, 2005, GASTROENTEROLOGY, V128, P288, DOI 10.1053/j.gastro.2004.11.019
   Ho GT, 2003, GUT, V52, P759, DOI 10.1136/gut.52.5.759
   Hoffmeyer S, 2000, P NATL ACAD SCI USA, V97, P3473, DOI 10.1073/pnas.050585397
   Huebner C, 2009, INFLAMM BOWEL DIS, V15, P1784, DOI 10.1002/ibd.21019
   JULIANO RL, 1976, BIOCHIM BIOPHYS ACTA, V455, P152, DOI 10.1016/0005-2736(76)90160-7
   Kim RB, 2001, CLIN PHARMACOL THER, V70, P189, DOI 10.1067/mcp.2001.117412
   Kimchi-Sarfaty C, 2002, MOL PHARMACOL, V62, P1, DOI 10.1124/mol.62.1.1
   Lal S, 2006, INFLAMM BOWEL DIS, V12, P1006, DOI 10.1097/01.mib.0000228999.37090.e1
   Langmann T, 2004, GASTROENTEROLOGY, V127, P26, DOI 10.1053/j.gastro.2004.04.019
   MILLER SA, 1988, NUCLEIC ACIDS RES, V16, P1215, DOI 10.1093/nar/16.3.1215
   Nakamura T, 2002, CLIN PHARMACOL THER, V71, P297, DOI 10.1067/mcp.2002.122055
   Onnie CM, 2006, INFLAMM BOWEL DIS, V12, P263, DOI 10.1097/01.MIB.0000209791.98866.ba
   Oostenbrug LE, 2006, SCAND J GASTROENTERO, V41, P1174, DOI 10.1080/00365520600575746
   Oselin K, 2003, FUND CLIN PHARMACOL, V17, P463, DOI 10.1046/j.1472-8206.2003.00163.x
   Palmieri O, 2005, ALIMENT PHARM THER, V22, P1129, DOI 10.1111/j.1365-2036.2005.02701.x
   Panwala CM, 1998, J IMMUNOL, V161, P5733
   Potocnik U, 2004, GENES IMMUN, V5, P530, DOI 10.1038/sj.gene.6364123
   Schwab M, 2003, GASTROENTEROLOGY, V124, P26, DOI 10.1053/gast.2003.50010
   Silverberg MS, 2005, CAN J GASTROENTEROL, V19, p5A, DOI 10.1155/2005/269076
   Tanabe M, 2001, J PHARMACOL EXP THER, V297, P1137
   THIEBAUT F, 1987, P NATL ACAD SCI USA, V84, P7735, DOI 10.1073/pnas.84.21.7735
   Urcelay E, 2006, INFLAMM BOWEL DIS, V12, P33, DOI 10.1097/01.MIB.0000194184.92671.78
   van Heel DA, 2004, HUM MOL GENET, V13, P763, DOI 10.1093/hmg/ddh090
   von Ahsen N, 2001, CLIN CHEM, V47, P1048
   Wang DX, 2005, PHARMACOGENET GENOM, V15, P693, DOI 10.1097/01.fpc.0000178311.02878.83
NR 38
TC 31
Z9 38
U1 0
U2 12
PU BMC
PI LONDON
PA CAMPUS, 4 CRINAN ST, LONDON N1 9XW, ENGLAND
EI 1471-230X
J9 BMC GASTROENTEROL
JI BMC Gastroenterol.
PD MAR 27
PY 2013
VL 13
AR 57
DI 10.1186/1471-230X-13-57
PG 7
WC Gastroenterology & Hepatology
WE Science Citation Index Expanded (SCI-EXPANDED)
SC Gastroenterology & Hepatology
GA 123DS
UT WOS:000317369200001
PM 23537364
OA Green Accepted, Green Published, gold
DA 2024-01-22
ER

PT J
AU Huang, SS
   Li, L
   Ben-Horin, S
   Mao, R
   Lin, SN
   Qiu, Y
   Feng, R
   He, Y
   Chen, BL
   Zeng, ZR
   Chen, MH
   Zhang, SH
AF Huang, Shanshan
   Li, Li
   Ben-Horin, Shomron
   Mao, Ren
   Lin, Sinan
   Qiu, Yun
   Feng, Rui
   He, Yao
   Chen, Baili
   Zeng, Zhirong
   Chen, Minhu
   Zhang, Shenghong
TI Mucosal Healing Is Associated With the Reduced Disabling Disease in
   Crohn's Disease
SO CLINICAL AND TRANSLATIONAL GASTROENTEROLOGY
LA English
DT Article
ID INFLAMMATORY-BOWEL-DISEASE; THERAPY; BUDESONIDE; PREDICTORS; MANAGEMENT;
   MESALAMINE; REMISSION; CONSENSUS; OUTCOMES
AB OBJECTIVES: Mucosal healing (MH) is the goal of the "treat to target" strategy in Crohn's disease (CD), which seeks to prevent disability. However, evidence is limited regarding whether achieving MH can reduce disability in CD. We aimed to estimate the probability of disabling disease and to investigate the association between MH and disabling disease in CD.
   METHODS: This was a retrospective case-control study of 319 consecutive CD patients. The primary outcome was disabling disease occurrence (defined as surgery, hospitalizations, steroid dependency, or disease complications). The secondary endpoint was disabling disease recurrence. The Kaplan-Meier method and Cox proportional hazards model were used to calculate cumulative rates and for multivariate analysis, respectively.
   RESULTS: Of 319 CD patients (median follow-up time: 42.4 months, interquartile range: 24.7-60.0 months), 105 (32.9%) progressed to disabling disease and 20 (6.3%) had the recurrence of disabling disease. The cumulative rates of disabling disease were 11.3%, 30.2%, and 44.9% at 1, 3, and 5 years, respectively, after diagnosis. MH was associated with a significantly lower frequency of surgery, new penetrating event, and new stenosis (P = 0.004, P= 0.001, P= 0.002, respectively). Univariate and multivariate analyses revealed that MH was an independent protective factor of disabling disease occurrence (hazard ratio: 0.166, 95% confidence interval: 0.084-0.329).
   CONCLUSIONS: Disabling disease was common in Chinese CD patients and increased during follow-up. Moreover, MH was significantly associated with a reduced occurrence of disabling disease in CD.
C1 [Huang, Shanshan; Li, Li; Ben-Horin, Shomron; Mao, Ren; Lin, Sinan; Qiu, Yun; Feng, Rui; He, Yao; Chen, Baili; Zeng, Zhirong; Chen, Minhu; Zhang, Shenghong] Sun Yat Sen Univ, Affiliated Hosp 1, Dept Gastroenterol, Guangzhou, Guangdong, Peoples R China.
   [Ben-Horin, Shomron] Tel Aviv Univ, Dept Gastroenterol, Sheba Med Ctr, Tel Aviv, Israel.
   [Ben-Horin, Shomron] Tel Aviv Univ, Sackler Sch Med, Tel Aviv, Israel.
C3 Sun Yat Sen University; Chaim Sheba Medical Center; Tel Aviv University;
   Sackler Faculty of Medicine
RP Zhang, SH (通讯作者)，Sun Yat Sen Univ, Affiliated Hosp 1, Dept Gastroenterol, Guangzhou, Guangdong, Peoples R China.
EM shenghongzhang@163.com
RI huang, shan/JVN-1240-2024; QIU, YUN/HLX-0029-2023
OI QIU, YUN/0000-0002-6836-9037; zhang, shenghong/0000-0002-9088-8781
FU National Natural Science Foundation of China [81870374, 81670498,
   81630018]; Pearl River S&T Nova Program of Guangzhou [201610010126];
   Guangdong Science and Technology [2016A020214006, 2017A030306021];
   Science and Technology Innovation Young Talents of Guangdong Special
   Support Plan [2016TQ03R296]
FX This project was supported by grants from the National Natural Science
   Foundation of China (#81870374, #81670498, #81630018), the Pearl River
   S&T Nova Program of Guangzhou (#201610010126), Guangdong Science and
   Technology (#2016A020214006, #2017A030306021), and Science and
   Technology Innovation Young Talents of Guangdong Special Support Plan
   (2016TQ03R296).
CR Ananthakrishnan AN, 2013, INFLAMM BOWEL DIS, V19, P37, DOI [10.1002/ibd.22951, 10.1097/MIB.0b013e3182902ad9]
   Baert F, 2010, GASTROENTEROLOGY, V138, P463, DOI 10.1053/j.gastro.2009.09.056
   Beaugerie L, 2006, GASTROENTEROLOGY, V130, P650, DOI 10.1053/j.gastro.2005.12.019
   Bossuyt P, 2018, J CROHNS COLITIS, V12, P1245, DOI 10.1093/ecco-jcc/jjy097
   Bouguen G, 2015, CLIN GASTROENTEROL H, V13, P1042, DOI 10.1016/j.cgh.2013.09.006
   Colombel JF, 2017, LANCET, V390, P2779, DOI 10.1016/S0140-6736(17)32641-7
   Cosnes J, 2011, GASTROENTEROLOGY, V140, P1785, DOI 10.1053/j.gastro.2011.01.055
   Coward S, 2017, INFLAMM BOWEL DIS, V23, P461, DOI 10.1097/MIB.0000000000001023
   Darwiche A, 2010, COMMUN ACM, V53, P80, DOI 10.1145/1859204.1859227
   Dias CC, 2017, J CROHNS COLITIS, V11, P445, DOI 10.1093/ecco-jcc/jjw171
   Fernandes SR, 2017, INFLAMM BOWEL DIS, V23, P403, DOI 10.1097/MIB.0000000000001143
   Friedman N, 1997, MACH LEARN, V29, P131, DOI 10.1023/A:1007465528199
   Froslie KF, 2007, GASTROENTEROLOGY, V133, P412, DOI 10.1053/j.gastro.2007.05.051
   Gomollon F, 2017, J CROHNS COLITIS, V11, P3, DOI 10.1093/ecco-jcc/jjw168
   Grover Z, 2016, J CROHNS COLITIS, V10, P1159, DOI 10.1093/ecco-jcc/jjw075
   Hoekman DR, 2018, J CROHNS COLITIS, V12, P517, DOI 10.1093/ecco-jcc/jjy014
   Loly C, 2008, SCAND J GASTROENTERO, V43, P948, DOI 10.1080/00365520801957149
   Maaser C, 2018, J CROHNS COLITIS
   Magro F, 2017, INFLAMM BOWEL DIS, V23, P289, DOI 10.1097/MIB.0000000000001007
   Moja L, 2015, ALIMENT PHARM THER, V41, P1055, DOI 10.1111/apt.13190
   Peyrin-Biroulet L, 2015, AM J GASTROENTEROL, V110, P1324, DOI 10.1038/ajg.2015.233
   Peyrin-Biroulet L, 2010, AM J GASTROENTEROL, V105, P289, DOI 10.1038/ajg.2009.579
   Rutgeerts P, 2012, GASTROENTEROLOGY, V142, P1102, DOI 10.1053/j.gastro.2012.01.035
   Satsangi J, 2006, GUT, V55, P749, DOI 10.1136/gut.2005.082909
   Schnitzler F, 2009, INFLAMM BOWEL DIS, V15, P1295, DOI 10.1002/ibd.20927
   Torres J, 2017, LANCET, V389, P1741, DOI 10.1016/S0140-6736(16)31711-1
   Yang CH, 2011, J DIGEST DIS, V12, P99, DOI 10.1111/j.1751-2980.2011.00484.x
   Yoon JY, 2018, GUT LIVER, V12, P297, DOI 10.5009/gnl17275
NR 28
TC 12
Z9 14
U1 0
U2 4
PU NATURE PUBLISHING GROUP
PI NEW YORK
PA 75 VARICK ST, 9TH FLR, NEW YORK, NY 10013-1917 USA
SN 2155-384X
J9 CLIN TRANSL GASTROEN
JI Clin. Transl. Gastroenterol.
PD MAR 1
PY 2019
VL 10
AR e-00015
DI 10.14309/ctg.0000000000000015
PG 9
WC Gastroenterology & Hepatology
WE Science Citation Index Expanded (SCI-EXPANDED)
SC Gastroenterology & Hepatology
GA HW6DC
UT WOS:000466777300001
PM 30839440
OA Green Published, gold
DA 2024-01-22
ER

PT J
AU Nunes, T
   Etchevers, MJ
   García-Sánchez, V
   Ginard, D
   Martí, E
   Acosta, MBD
   Gomollón, F
   Arroyo, M
   Bastida, G
   Gonzalez, B
   Monfort, D
   García-Planella, E
   Figueroa, C
   Panés, J
   Sans, M
AF Nunes, Tiago
   Josefina Etchevers, Maria
   Garcia-Sanchez, Valle
   Ginard, Daniel
   Marti, Eva
   Barreiro-de Acosta, Manuel
   Gomollon, Fernando
   Arroyo, Maite
   Bastida, Guillermo
   Gonzalez, Benito
   Monfort, David
   Garcia-Planella, Esther
   Figueroa, Carolina
   Panes, Julian
   Sans, Miquel
TI Impact of Smoking Cessation on the Clinical Course of Crohn's Disease
   Under Current Therapeutic Algorithms: A Multicenter Prospective Study
SO AMERICAN JOURNAL OF GASTROENTEROLOGY
LA English
DT Article
ID INFLAMMATORY-BOWEL-DISEASE; CIGARETTE-SMOKING; NONADHERENCE; RISK;
   CONSUMPTION; RECURRENCE; TABACROHN; RELAPSE; HABITS; LIFE
AB OBJECTIVES: Given the importance of tobacco smoking (TS) as the only environmental factor repeatedly linked to the development of Crohn's disease (CD), it is surprising that only a few prospective studies have assessed whether TS is associated with an increased frequency of clinical relapse. Our aim was to evaluate the current impact of TS on disease relapse and the clinical benefit of quitting smoking in the present era of widespread use of anti-TNF drugs and immunosuppressants.
   METHODS: This was a multicenter prospective cohort study, which included 573 CD patients in clinical remission with various smoking habits. All smokers were advised to quit. Patients not exposed to tobacco before inclusion (non-and former smokers), continuing smokers, and quitters were compared regarding differences in disease outcomes during a follow-up of 4 years.
   RESULTS: A total of 148 continuing smokers, 190 nonsmokers, 160 former smokers, and 75 quitters were included. In comparison with nonsmokers, continuing smokers relapsed more frequently with an incidence rate ratio of 1.53 (95% confidence interval (CI): 1.10-2.17). Former smokers and quitters had similar relapse incidences compared with nonsmokers. Smoking was an independent predictor for disease relapse in the multivariate analysis (hazard ratio: 1.58 (95% CI 1.20-2.09). In the time-dependent analysis, continuing smokers had earlier relapse, regardless of anti-TNF or immunosuppressant use.
   CONCLUSIONS: Continuing smokers have more disease relapses, and patients who quit smoking have a similar relapse incidence compared with nonsmokers.
C1 [Nunes, Tiago; Josefina Etchevers, Maria; Figueroa, Carolina; Panes, Julian; Sans, Miquel] Hosp Clin Barcelona, IDIBAPS, CIBERehd, Barcelona, Spain.
   [Garcia-Sanchez, Valle] Hosp Reina Sofi, IMBIC, Cordoba, Spain.
   [Ginard, Daniel; Marti, Eva] Hosp Univ Son Espases, Palma De Mallorca, Spain.
   [Barreiro-de Acosta, Manuel] Hosp Clin Univ, Santiago De Compostela, Spain.
   [Gomollon, Fernando; Arroyo, Maite] Hosp Clin, IIS Aragon, CIBERehd, Zaragoza, Spain.
   [Bastida, Guillermo] Hosp La Fe, CIBERehd, E-46009 Valencia, Spain.
   [Gonzalez, Benito] Hosp Juan Canalejo, La Coruna, Spain.
   [Monfort, David] Consorci Sanitari Terrassa, Terrassa, Spain.
   [Garcia-Planella, Esther] Hosp Santa Creu & Sant Pau, CIBERehd, Barcelona, Spain.
   [Sans, Miquel] Ctr Med Teknon, Barcelona 08009, Spain.
C3 University of Barcelona; Hospital Clinic de Barcelona; IDIBAPS; CIBER -
   Centro de Investigacion Biomedica en Red; CIBEREHD; Hospital
   Universitari Son Espases; Complexo Hospitalario Universitario de
   Santiago de Compostela; CIBER - Centro de Investigacion Biomedica en
   Red; CIBEREHD; Hospital Universitari i Politecnic La Fe; CIBER - Centro
   de Investigacion Biomedica en Red; CIBEREHD; Complejo Hospitalario
   Universitario A Coruna; Hospital of Santa Creu i Sant Pau; CIBER -
   Centro de Investigacion Biomedica en Red; CIBEREHD
RP Sans, M (通讯作者)，Ctr Med Teknon, Dept Digest Dis, Barcelona 08009, Spain.
EM sans@dr.teknon.es
RI Nunes, Tiago/I-6414-2012
OI Nunes, Tiago/0000-0003-2134-4171; Bastida,
   Guillermo/0000-0001-7544-451X; Barreiro de Acosta,
   Manuel/0000-0001-5915-1477; Arroyo Villarino, Maria
   Teresa/0000-0001-8089-4398
CR BENONI C, 1984, SCAND J GASTROENTERO, V19, P824, DOI 10.1080/00365521.1984.12005815
   Brant SR, 2003, INFLAMM BOWEL DIS, V9, P281, DOI 10.1097/00054725-200309000-00001
   BreuerKatschinski BD, 1996, EUR J GASTROEN HEPAT, V8, P225, DOI 10.1097/00042737-199603000-00007
   Cerveny P, 2007, INFLAMM BOWEL DIS, V13, P1244, DOI 10.1002/ibd.20189
   Cosnes J, 1999, ALIMENT PHARM THERAP, V13, P1403
   Cosnes J, 2002, INFLAMM BOWEL DIS, V8, P244, DOI 10.1097/00054725-200207000-00002
   Cosnes J, 1996, GASTROENTEROLOGY, V110, P424, DOI 10.1053/gast.1996.v110.pm8566589
   Cosnes J, 2001, GASTROENTEROLOGY, V120, P1093, DOI 10.1053/gast.2001.23231
   COTTONE M, 1994, GASTROENTEROLOGY, V106, P643, DOI 10.1016/0016-5085(94)90697-1
   COUGHLIN SS, 1990, J CLIN EPIDEMIOL, V43, P87, DOI 10.1016/0895-4356(90)90060-3
   Coward S, 2015, AM J GASTROENTEROL, V110, P368, DOI 10.1038/ajg.2014.300
   Domènech E, 2011, INFLAMM BOWEL DIS, V17, P971, DOI 10.1002/ibd.21456
   DUFFY LC, 1990, AM J PREV MED, V6, P161, DOI 10.1016/S0749-3797(18)31021-3
   Jackson CA, 2010, AM J GASTROENTEROL, V105, P525, DOI 10.1038/ajg.2009.685
   Kennelly RP, 2013, J CROHNS COLITIS, V7, P631, DOI 10.1016/j.crohns.2012.08.019
   King TS, 1997, ALIMENT PHARM THER, V11, P17, DOI 10.1046/j.1365-2036.1997.90262000.x
   LENNARDJONES JE, 1989, SCAND J GASTROENTERO, V24, P2, DOI 10.3109/00365528909091339
   Leung Y, 2012, DIGEST DIS SCI, V57, P1026, DOI 10.1007/s10620-012-2038-2
   LINDBERG E, 1992, GUT, V33, P779, DOI 10.1136/gut.33.6.779
   Mahid SS, 2007, DIGEST DIS SCI, V52, P2897, DOI 10.1007/s10620-006-9624-0
   Mahid SS, 2006, MAYO CLIN PROC, V81, P1462, DOI 10.4065/81.11.1462
   Nahon S, 2011, INFLAMM BOWEL DIS, V17, P1270, DOI 10.1002/ibd.21482
   NORTH CS, 1991, ANN INTERN MED, V114, P381, DOI 10.7326/0003-4819-114-5-381
   Nunes T, 2013, INFLAMM BOWEL DIS, V19, P23, DOI 10.1002/ibd.22959
   Nunes T, 2013, J CROHNS COLITIS, V7, P202, DOI 10.1016/j.crohns.2012.04.011
   Odes HS, 2001, DIGEST DIS SCI, V46, P1717, DOI 10.1023/A:1010609722315
   Picco MF, 2003, AM J GASTROENTEROL, V98, P363, DOI 10.1016/S0002-9270(02)05908-7
   Russel MG, 1996, EUR J GASTROEN HEPAT, V8, P1075, DOI 10.1097/00042737-199611000-00009
   Russel MGVM, 1998, INFLAMM BOWEL DIS, V4, P182, DOI 10.1097/00054725-199808000-00002
   Ryan WR, 2003, J GASTROINTEST SURG, V7, P706, DOI 10.1016/S1091-255X(03)00066-0
   Seksik P, 2009, INFLAMM BOWEL DIS, V15, P734, DOI 10.1002/ibd.20828
   Silverberg MS, 2005, CAN J GASTROENTEROL, V19, p5A, DOI 10.1155/2005/269076
   SOMERVILLE KW, 1984, BRIT MED J, V289, P954, DOI 10.1136/bmj.289.6450.954
   SUTHERLAND LR, 1990, GASTROENTEROLOGY, V98, P1123, DOI 10.1016/0016-5085(90)90324-T
   Timmer A, 1998, GASTROENTEROLOGY, V114, P1143, DOI 10.1016/S0016-5085(98)70419-6
   TOBIN MV, 1987, GASTROENTEROLOGY, V93, P316, DOI 10.1016/0016-5085(87)91021-3
   van der Heide F, 2011, EUR J GASTROEN HEPAT, V23, P255, DOI 10.1097/MEG.0b013e3283435233
   van der Heide F, 2010, J CROHNS COLITIS, V4, P125, DOI 10.1016/j.crohns.2009.09.005
   van der Heide F, 2009, INFLAMM BOWEL DIS, V15, P1199, DOI 10.1002/ibd.20884
   Vermeire S, 2010, CLIN GASTROENTEROL H, V8, P357, DOI 10.1016/j.cgh.2010.01.001
NR 40
TC 42
Z9 44
U1 0
U2 7
PU NATURE PUBLISHING GROUP
PI NEW YORK
PA 75 VARICK ST, 9TH FLR, NEW YORK, NY 10013-1917 USA
SN 0002-9270
EI 1572-0241
J9 AM J GASTROENTEROL
JI Am. J. Gastroenterol.
PD MAR
PY 2016
VL 111
IS 3
BP 411
EP 419
DI 10.1038/ajg.2015.401
PG 9
WC Gastroenterology & Hepatology
WE Science Citation Index Expanded (SCI-EXPANDED)
SC Gastroenterology & Hepatology
GA DL1OB
UT WOS:000375400500024
PM 26856753
DA 2024-01-22
ER

PT J
AU Garrity, JA
   Coleman, AW
   Matteson, EL
   Eggenberger, ER
   Waitzman, DM
AF Garrity, JA
   Coleman, AW
   Matteson, EL
   Eggenberger, ER
   Waitzman, DM
TI Treatment of recalcitrant idiopathic orbital inflammation (chronic
   orbital myositis) with infliximab
SO AMERICAN JOURNAL OF OPHTHALMOLOGY
LA English
DT Article
ID FACTOR ANTAGONIST THERAPY; DISEASE; PSEUDOTUMOR; LYMPHOMA; ASPERGILLOSIS
AB PURPOSE: To report results of treatment with a mono, clonal antibody (infliximab) directed against tumor necrosis factor alpha in seven patients with chronic and difficult-to-control idiopathic orbital inflammation (orbital myositis).
   DESIGN: Observational case series.
   METHODS: Retrospective data were collected from seven patients who had idiopathic orbital inflammation and who were evaluated at three medical centers. All patients were treated with infliximab after the failure of traditional therapy, which included corticosteroids, radiotherapy, or anti, inflammatory chemotherapeutic agents.
   RESULTS: All seven patients had a favorable response to treatment with infliximab. One patient with Behcet disease required supplemental oral corticosteroids. Pain, swelling, and need for concomitant corticosteroids were the primary measures of treatment success. Symptoms of comorbid disease in four patients also improved (Crohn disease in two, Behcet disease in one, and psoriasis in one). There were no untoward effects of treatment after a mean follow-up of 15.7 months (range, 4 to 31 months).
   CONCLUSIONS: Treatment with infliximab appears to offer another therapeutic option in cases of recalcitrant or recurrent idiopathic orbital inflammation in which conventional treatment fails. (C) 2004 by Elsevier Inc. All rights reserved.
C1 Mayo Clin, Dept Ophthalmol, Rochester, MN 55905 USA.
   Mayo Clin, Div Rheumatol, Rochester, MN 55905 USA.
   Michigan State Univ, Dept Ophthalmol, E Lansing, MI 48824 USA.
   Michigan State Univ, Dept Neurol, E Lansing, MI 48824 USA.
   Univ Connecticut, Ctr Hlth, Farmington, CT USA.
C3 Mayo Clinic; Mayo Clinic; Michigan State University; Michigan State
   University; University of Connecticut
RP Garrity, JA (通讯作者)，Mayo Clin, Dept Ophthalmol, 200 1st St SW, Rochester, MN 55905 USA.
EM garrity.james@mayo.edu
RI Coleman, Anthony William/K-2208-2019
CR Aithal GP, 2001, ALIMENT PHARM THERAP, V15, P1101, DOI 10.1046/j.1365-2036.2001.01023.x
   Antoni C, 2002, CLIN EXP RHEUMATOL, V20, pS152
   Bickston SJ, 1999, GASTROENTEROLOGY, V117, P1433, DOI 10.1016/S0016-5085(99)70294-5
   Brown SL, 2002, ARTHRITIS RHEUM-US, V46, P3151, DOI 10.1002/art.10679
   BULLEN CL, 1982, ARCH OPHTHALMOL-CHIC, V100, P1749
   Criscione LG, 2002, CURR OPIN RHEUMATOL, V14, P204, DOI 10.1097/00002281-200205000-00002
   DIVINE RD, 1982, OPHTHALMIC SURG LAS, V13, P483
   DOOLEY DP, 1992, J CLIN NEURO-OPHTHAL, V12, P245
   Foroozan R, 2002, ARCH OPHTHALMOL-CHIC, V120, P985
   HARRIS GJ, 1994, ARCH OPHTHALMOL-CHIC, V112, P380, DOI 10.1001/archopht.1994.01090150110032
   Hutnik CML, 1997, J NEURO-OPHTHALMOL, V17, P257
   KENNERDELL JS, 1984, SURV OPHTHALMOL, V29, P93, DOI 10.1016/0039-6257(84)90166-8
   Kremer JM, 2001, ANN INTERN MED, V134, P695, DOI 10.7326/0003-4819-134-8-200104170-00013
   Lock C, 1999, ANN RHEUM DIS, V58, P121, DOI 10.1136/ard.58.2008.i121
   LUDWIG I, 1983, J CLIN NEURO-OPHTHAL, V3, P41
   Mannor GE, 1997, OPHTHALMOLOGY, V104, P409, DOI 10.1016/S0161-6420(97)30300-5
   MCNICHOLAS MMJ, 1991, CLIN RADIOL, V44, P3, DOI 10.1016/S0009-9260(05)80216-8
   Mohan N, 2001, ARTHRITIS RHEUM-US, V44, P2862, DOI 10.1002/1529-0131(200112)44:12<2862::AID-ART474>3.0.CO;2-W
   Mombaerts I, 1997, OPHTHALMOLOGY, V104, P402, DOI 10.1016/S0161-6420(97)30301-7
   Mombaerts I, 1996, OPHTHALMOLOGY, V103, P521
   Mombaerts I, 1996, SURV OPHTHALMOL, V41, P66, DOI 10.1016/S0039-6257(97)81996-0
   NUGENT RA, 1981, AM J ROENTGENOL, V137, P957, DOI 10.2214/ajr.137.5.957
   Olsen NJ, 2004, NEW ENGL J MED, V350, P2167, DOI 10.1056/NEJMra032906
   Ricart E, 2001, AM J GASTROENTEROL, V96, P722, DOI 10.1111/j.1572-0241.2001.03612.x
   ROOTMAN J, 1994, OPHTHALMOLOGY, V101, P570
   Rutgeerts P, 1999, GASTROENTEROLOGY, V117, P761, DOI 10.1016/S0016-5085(99)70332-X
   Sicotte NL, 2001, NEUROLOGY, V57, P1885, DOI 10.1212/WNL.57.10.1885
   Smitt MC, 1999, SEMIN RADIAT ONCOL, V9, P179, DOI 10.1016/S1053-4296(99)80008-3
   SPOOR TC, 1982, J CLIN NEURO-OPHTHAL, V2, P103
   Taylor PC, 2001, CURR OPIN RHEUMATOL, V13, P164, DOI 10.1097/00002281-200105000-00003
   ten Tusscher MPM, 2003, BRIT MED J, V326, P579, DOI 10.1136/bmj.326.7389.579
   Thorne JE, 2002, SURV OPHTHALMOL, V47, P50, DOI 10.1016/S0039-6257(01)00280-6
   Tokayer A, 2002, J RHEUMATOL, V29, P454
   WEINSTEIN GS, 1983, AM J OPHTHALMOL, V96, P209, DOI 10.1016/S0002-9394(14)77789-X
   WEISSLER MC, 1989, ANN OTO RHINOL LARYN, V98, P496, DOI 10.1177/000348948909800702
   Zurlo A, 1999, TUMORI, V85, P68, DOI 10.1177/030089169908500115
NR 36
TC 89
Z9 94
U1 0
U2 5
PU ELSEVIER SCIENCE INC
PI NEW YORK
PA STE 800, 230 PARK AVE, NEW YORK, NY 10169 USA
SN 0002-9394
EI 1879-1891
J9 AM J OPHTHALMOL
JI Am. J. Ophthalmol.
PD DEC
PY 2004
VL 138
IS 6
BP 925
EP 930
DI 10.1016/j.ajo.2004.06.077
PG 6
WC Ophthalmology
WE Science Citation Index Expanded (SCI-EXPANDED)
SC Ophthalmology
GA 882TC
UT WOS:000225960200003
PM 15629282
DA 2024-01-22
ER

PT J
AU Viladomiu, M
   Kivolowitz, C
   Abdulhamid, A
   Dogan, B
   Victorio, D
   Castellanos, JG
   Woo, V
   Teng, F
   Tran, NL
   Sczesnak, A
   Chai, C
   Kim, M
   Diehl, GE
   Ajami, NJ
   Petrosino, JF
   Zhou, XK
   Schwartzman, S
   Mandl, LA
   Abramowitz, M
   Jacob, V
   Bosworth, B
   Steinlauf, A
   Scherl, EJ
   Wu, HJJ
   Simpson, KW
   Longman, RS
AF Viladomiu, Monica
   Kivolowitz, Charles
   Abdulhamid, Ahmed
   Dogan, Belgin
   Victorio, Daniel
   Castellanos, Jim G.
   Woo, Viola
   Teng, Fei
   Tran, Nhan L.
   Sczesnak, Andrew
   Chai, Christina
   Kim, Myunghoo
   Diehl, Gretchen E.
   Ajami, Nadim J.
   Petrosino, Joseph F.
   Zhou, Xi K.
   Schwartzman, Sergio
   Mandl, Lisa A.
   Abramowitz, Meira
   Jacob, Vinita
   Bosworth, Brian
   Steinlauf, Adam
   Scherl, Ellen J.
   Wu, Hsin-Jung Joyce
   Simpson, Kenneth W.
   Longman, Randy S.
TI IgA-coated <i>E</i>. <i>coli</i> enriched in Crohn's disease
   spondyloarthritis promote T<sub>H</sub>17-dependent inflammation
SO SCIENCE TRANSLATIONAL MEDICINE
LA English
DT Article
ID INVASIVE ESCHERICHIA-COLI; INTESTINAL EPITHELIAL-CELLS; INNATE
   LYMPHOID-CELLS; ANKYLOSING-SPONDYLITIS; BOWEL-DISEASE; AXIAL
   SPONDYLOARTHRITIS; ULCERATIVE-COLITIS; COMMENSAL BACTERIA;
   IMMUNOGLOBULIN-A; GUT INFLAMMATION
AB Peripheral spondyloarthritis (SpA) is a common extraintestinal manifestation in patients with active inflammatory bowel disease (IBD) characterized by inflammatory enthesitis, dactylitis, or synovitis of nonaxial joints. However, a mechanistic understanding of the link between intestinal inflammation and SpA has yet to emerge. We evaluated and functionally characterized the fecal microbiome of IBD patients with or without peripheral SpA. Coupling the sorting of immunoglobulin A (IgA)-coated microbiota with 16S ribosomal RNA-based analysis (IgA-seq) revealed a selective enrichment in IgA-coated Escherichia coli in patients with Crohn's disease-associated SpA (CD-SpA) compared to CD alone. E. coli isolates from CD-SpA-derived IgA-coated bacteria were similar in genotype and phenotype to an adherent-invasive E. coli (AIEC) pathotype. In comparison to non-AIEC E. coli, colonization of germ-free mice with CD-SpA E. coli isolates induced T helper 17 cell (T(H)17) mucosal immunity, which required the virulence-associated metabolic enzyme propanediol dehydratase (pduC). Modeling the increase in mucosal and systemic T(H)17 immunity we observed in CD-SpA patients, colonization of interleukin-10-deficient or K/BxN mice with CD-SpA-derived E. coli lead to more severe colitis or inflammatory arthritis, respectively. Collectively, these data reveal the power of IgA-seq to identify immunoreactive resident pathosymbionts that link mucosal and systemic T(H)17-dependent inflammation and offer microbial and immunophenotype stratification of CD-SpA that may guide medical and biologic therapy.
C1 [Viladomiu, Monica; Kivolowitz, Charles; Abdulhamid, Ahmed; Victorio, Daniel; Castellanos, Jim G.; Woo, Viola; Chai, Christina; Longman, Randy S.] Weill Cornell Med, Jill Roberts Inst Res Inflammatory Bowel Dis IBD, New York, NY 10021 USA.
   [Dogan, Belgin; Simpson, Kenneth W.] Cornell Univ, Coll Vet Med, Ithaca, NY 14853 USA.
   [Teng, Fei; Tran, Nhan L.; Wu, Hsin-Jung Joyce] Univ Arizona, Dept Immunobiol, Tucson, AZ 85719 USA.
   [Sczesnak, Andrew] Univ Calif Berkeley, Dept Bioengn, Berkeley, CA 94709 USA.
   [Kim, Myunghoo; Diehl, Gretchen E.; Ajami, Nadim J.; Petrosino, Joseph F.] Baylor Coll Med, Dept Mol Virol & Microbiol, Alkek Ctr Metagen & Microbiome Res, Houston, TX 77030 USA.
   [Zhou, Xi K.] Weill Cornell Med Coll, Div Biostat & Epidemiol, New York, NY 10065 USA.
   [Schwartzman, Sergio; Mandl, Lisa A.] Hosp Special Surg, New York, NY 10021 USA.
   [Abramowitz, Meira; Jacob, Vinita; Steinlauf, Adam; Scherl, Ellen J.; Longman, Randy S.] Weill Cornell Med, Jill Roberts Ctr IBD, New York, NY 10021 USA.
   [Bosworth, Brian] NYU, Dept Med, Sch Med, New York, NY 10016 USA.
C3 Cornell University; Weill Cornell Medicine; Cornell University;
   University of Arizona; University of California System; University of
   California Berkeley; Baylor College of Medicine; Cornell University;
   Weill Cornell Medicine; Cornell University; Weill Cornell Medicine; New
   York University
RP Longman, RS (通讯作者)，Weill Cornell Med, Jill Roberts Inst Res Inflammatory Bowel Dis IBD, New York, NY 10021 USA.; Longman, RS (通讯作者)，Weill Cornell Med, Jill Roberts Ctr IBD, New York, NY 10021 USA.
EM ral2006@med.cornell.edu
RI Viladomiu, Monica/GNM-6447-2022; Petrosino, Joseph F./AAF-1621-2019
OI Diehl, Gretchen/0000-0002-1841-2842; Bosworth, Brian/0000-0002-9964-9859
FU NIH [K08 DK099381, R56AI107117, RO1AI107117]; Crohn's and Colitis
   Foundation of America [323814]; NSF [1144247]; Southwest Clinic and
   Research Institute Fund; Center for Advanced Digestive Care/Jill Roberts
   Institute for Research in Inflammatory Bowel Disease; Charina Endowment
   Fund; New York Crohn's Disease Foundation
FX This work was supported by grants from the NIH [K08 DK099381 (R.S.L.),
   R56AI107117 (H.-J.J.W.), and RO1AI107117 (H.-J.J.W.)], Crohn's and
   Colitis Foundation of America (# 323814 to B.D. and K.W.S.), NSF
   Research Fellowship (1144247 to A. Sczesnak), the Southwest Clinic and
   Research Institute Fund (H.-J.J.W.), the Center for Advanced Digestive
   Care/Jill Roberts Institute for Research in Inflammatory Bowel Disease
   (R.S.L.), Charina Endowment Fund (R.S.L.), and New York Crohn's Disease
   Foundation (R.S.L.).
CR Asquith MJ, 2016, ARTHRITIS RHEUMATOL, V68, P2151, DOI 10.1002/art.39681
   Atarashi K, 2015, CELL, V163, P367, DOI 10.1016/j.cell.2015.08.058
   Aziz RK, 2008, BMC GENOMICS, V9, DOI 10.1186/1471-2164-9-75
   Bargen JA, 1929, ANN INTERN MED, V3, P335, DOI 10.7326/0003-4819-3-4-335
   Baumgart M, 2007, ISME J, V1, P403, DOI 10.1038/ismej.2007.52
   Braun J, 2011, ANN RHEUM DIS, V70, P896, DOI 10.1136/ard.2011.151027
   Bunker JJ, 2015, IMMUNITY, V43, P541, DOI 10.1016/j.immuni.2015.08.007
   Calin A, 1999, RHEUMATOLOGY, V38, P878, DOI 10.1093/rheumatology/38.9.878
   Chin CS, 2013, NAT METHODS, V10, P563, DOI [10.1038/NMETH.2474, 10.1038/nmeth.2474]
   Ciccia F, 2015, ANN RHEUM DIS, V74, P1739, DOI 10.1136/annrheumdis-2014-206323
   Ciccia F, 2009, ARTHRITIS RHEUM-US, V60, P955, DOI 10.1002/art.24389
   Clegg DO, 1996, ARTHRITIS RHEUM, V39, P2004, DOI 10.1002/art.1780391209
   Costello M.-E., 2014, ARTHRITIS RHEUMATOL, DOI [10.1002/art.38967, DOI 10.1002/ART.38967(2014)]
   COWLING P, 1980, ANN RHEUM DIS, V39, P45, DOI 10.1136/ard.39.1.45
   COWLING P, 1980, ANN RHEUM DIS, V39, P545, DOI 10.1136/ard.39.6.545
   Cox JH, 2012, MUCOSAL IMMUNOL, V5, P99, DOI 10.1038/mi.2011.54
   DeFilippis Ersilia M, 2016, Curr Gastroenterol Rep, V18, P13, DOI 10.1007/s11894-016-0487-z
   Delcher AL, 2007, BIOINFORMATICS, V23, P673, DOI 10.1093/bioinformatics/btm009
   Derrien M, 2017, MICROB PATHOGENESIS, V106, P171, DOI 10.1016/j.micpath.2016.02.005
   Diehl GE, 2013, NATURE, V494, P116, DOI 10.1038/nature11809
   Dogan B, 2014, INFLAMM BOWEL DIS, V20, P1919, DOI 10.1097/MIB.0000000000000183
   Dogan B, 2013, INFLAMM BOWEL DIS, V19, P141, DOI 10.1002/ibd.22971
   Duerr RH, 2006, SCIENCE, V314, P1461, DOI 10.1126/science.1135245
   Erben U, 2014, INT J CLIN EXP PATHO, V7, P4557
   Eun CS, 2014, INFECT IMMUN, V82, P2239, DOI 10.1128/IAI.01513-13
   Frank DN, 2007, P NATL ACAD SCI USA, V104, P13780, DOI 10.1073/pnas.0706625104
   Fung TC, 2016, IMMUNITY, V44, P634, DOI 10.1016/j.immuni.2016.02.019
   Gaboriau-Routhiau V, 2009, IMMUNITY, V31, P677, DOI 10.1016/j.immuni.2009.08.020
   Generini S, 2004, ANN RHEUM DIS, V63, P1664, DOI 10.1136/ard.2003.012450
   Gevers D, 2014, CELL HOST MICROBE, V15, P382, DOI 10.1016/j.chom.2014.02.005
   Grin I, 2011, NUCLEIC ACIDS RES, V39, pW353, DOI 10.1093/nar/gkr364
   Hueber W, 2012, GUT, V61, P1693, DOI 10.1136/gutjnl-2011-301668
   Huttenhower C, 2012, NATURE, V486, P207, DOI 10.1038/nature11234
   Ivanov II, 2009, CELL, V139, P485, DOI 10.1016/j.cell.2009.09.033
   Kau AL, 2015, SCI TRANSL MED, V7, DOI DOI 10.1126/SCITRANSLMED.AAA4877
   Lee YK, 2011, P NATL ACAD SCI USA, V108, P4615, DOI 10.1073/pnas.1000082107
   Li J, 2016, INFLAMM BOWEL DIS, V22, P1779, DOI 10.1097/MIB.0000000000000811
   Lin P, 2014, PLOS ONE, V9, DOI 10.1371/journal.pone.0105684
   Longman R. S., 2015, MED THERAPY ULCERATI
   Longman RS, 2013, COLD SH Q B, V78, P193, DOI 10.1101/sqb.2013.78.020081
   McMurdie PJ, 2013, PLOS ONE, V8, DOI 10.1371/journal.pone.0061217
   MIELANTS H, 1995, J RHEUMATOL, V22, P2266
   Miquel S, 2010, PLOS ONE, V5, DOI 10.1371/journal.pone.0012714
   Mukhopadhya I, 2012, NAT REV GASTRO HEPAT, V9, P219, DOI 10.1038/nrgastro.2012.14
   Newport M, 2007, NAT GENET, V39, P1329, DOI 10.1038/ng.2007.17
   Palm NW, 2014, CELL, V158, P1000, DOI 10.1016/j.cell.2014.08.006
   Peluso R, 2013, CLIN DEV IMMUNOL, DOI 10.1155/2013/631408
   Rashid T, 2012, AUTOIMMUN DIS, V2012, DOI 10.1155/2012/539282
   Rath HC, 1996, J CLIN INVEST, V98, P945, DOI 10.1172/JCI118878
   Rolhion N, 2007, INFLAMM BOWEL DIS, V13, P1277, DOI 10.1002/ibd.20176
   Rudwaleit M, 2011, ANN RHEUM DIS, V70, P25, DOI 10.1136/ard.2010.133645
   Sano T, 2015, CELL, V163, P381, DOI 10.1016/j.cell.2015.08.061
   Scher JU, 2015, ARTHRITIS RHEUMATOL, V67, P128, DOI 10.1002/art.38892
   Scher JU, 2013, ELIFE, V2, DOI 10.7554/eLife.01202
   Scherl E. J., 2012, EUR J GASTROEN HEPAT, V7, P224
   Sefik E, 2015, SCIENCE, V349, P993, DOI 10.1126/science.aaa9420
   Slack E, 2009, SCIENCE, V325, P617, DOI 10.1126/science.1172747
   Sonnenberg GF, 2015, NAT MED, V21, P698, DOI 10.1038/nm.3892
   Tan TG, 2016, P NATL ACAD SCI USA, V113, pE8141, DOI 10.1073/pnas.1617460113
   Taurog JD, 1996, CLIN RHEUMATOL, V15, P22, DOI 10.1007/BF03342640
   Teng F, 2016, IMMUNITY, V44, P875, DOI 10.1016/j.immuni.2016.03.013
   van der Waaij LA, 2004, EUR J GASTROEN HEPAT, V16, P669, DOI 10.1097/01.meg.0000108346.41221.19
   Van Praet L, 2014, ANN RHEUM DIS, V73, P1186, DOI 10.1136/annrheumdis-2013-203854
   Van Praet L, 2013, ANN RHEUM DIS, V72, P414, DOI 10.1136/annrheumdis-2012-202135
   Vignaroli C, 2015, ISME J, V9, P508, DOI 10.1038/ismej.2014.164
   Viladomiu M, 2017, SCI TRANSL MED, V9, DOI 10.1126/scitranslmed.aaf9655
   Willing B, 2009, INFLAMM BOWEL DIS, V15, P653, DOI 10.1002/ibd.20783
   Wu HJ, 2010, IMMUNITY, V32, P815, DOI 10.1016/j.immuni.2010.06.001
   Yassour M, 2016, GENOME MED, V8, DOI 10.1186/s13073-016-0271-6
   Zhang X, 2015, NAT MED, V21, P895, DOI 10.1038/nm.3914
   Zorzi F, 2013, PLOS ONE, V8, DOI 10.1371/journal.pone.0054562
NR 71
TC 212
Z9 230
U1 2
U2 44
PU AMER ASSOC ADVANCEMENT SCIENCE
PI WASHINGTON
PA 1200 NEW YORK AVE, NW, WASHINGTON, DC 20005 USA
SN 1946-6234
EI 1946-6242
J9 SCI TRANSL MED
JI Sci. Transl. Med.
PD FEB 8
PY 2017
VL 9
IS 376
AR eaaf9655
DI 10.1126/scitranslmed.aaf9655
PG 12
WC Cell Biology; Medicine, Research & Experimental
WE Science Citation Index Expanded (SCI-EXPANDED)
SC Cell Biology; Research & Experimental Medicine
GA EL2LE
UT WOS:000394450400001
PM 28179509
OA Green Accepted
HC Y
HP N
DA 2024-01-22
ER

PT J
AU Principi, M
   Day, R
   Marangi, S
   Burattini, O
   De Francesco, V
   Ingrosso, M
   Pisani, A
   Panella, C
   Forbes, A
   Di Leo, A
   Francavilla, A
   Ierardi, E
AF Principi, Mariabeatrice
   Day, Richard
   Marangi, Stefania
   Burattini, Osvaldo
   De Francesco, Vincenzo
   Ingrosso, Marcello
   Pisani, Antonio
   Panella, Carmine
   Forbes, Alastair
   Di Leo, Alfredo
   Francavilla, Antonio
   Ierardi, Enzo
TI Differential immunohistochemical expression of syndecan-1 and tumor
   necrosis factor alpha in colonic mucosa of patients with Crohn's disease
SO IMMUNOPHARMACOLOGY AND IMMUNOTOXICOLOGY
LA English
DT Article
ID INFLAMMATORY-BOWEL-DISEASE; MONOCLONAL-ANTIBODY CA2; POSSIBLE MECHANISM;
   HEPARIN; PATHOGENESIS; THERAPY; INFLIXIMAB; APOPTOSIS; ETIOLOGY;
   ADHESION
AB Tumor necrosis factor alpha (TNF alpha) in intestinal mucosa plays a key role in the inflammation characterizing Crohn's disease (CD). Moreover, adhesion molecule syndecan-1 mediates the maintenance of mucosal integrity and supports tissue repair. Therefore, our aim in this study was to correlate simultaneous expression of TNF alpha and syndecan-1 in patients affected by CD. Biopsies from 10 patients with CD of large bowel and 10 subjects with irritable bowel syndrome (controls) were studied by immunohistochemical detection of both TNF alpha and syndecan-1 on successive serial sections. Overall labeling index (OLI) was indicated by the percentage of positive stromal (i.e., nonepithelial) cells/1000 counted in randomized fields, whereas selected labeling index (SLI) was represented by the simultaneous evaluation of both molecules in a same single selected field of each specimen. TNF alpha and syndecan-1 OLI were significantly higher in CD compared with controls, while SLI showed an inverse relationship between the molecules in CD which was not observed in controls. Epithelial syndecan-1 cytoplasmatic staining of superficial epithelium was associated with loss of basolateral staining in the crypts and high stromal TNF alpha in CD. In conclusion, TNFa and syndecan-1 expression is increased in the intestinal mucosa of patients with CD. However, the expression of the two molecules is inversely related when a single field is considered, these data supporting the possibility of a downregulation exerted by TNFa.
C1 Osped Riuniti Foggia, Gastroenterol Unit, Foggia, Italy.
   St Marks Hosp, IBD Res Grp, London, England.
   Acad Inst, London, England.
   Univ Bari, Gastroenterol Sect, Dept Emergency & Organ Transplantat, Bari, Italy.
   Univ Foggia, Dept Med Sci, Gastroenterol Sect, Foggia, Italy.
C3 Imperial College London; Universita degli Studi di Bari Aldo Moro;
   University of Foggia
RP Ierardi, E (通讯作者)，Univ Foggia, Osped Riuniti, Cattedra Gastroenterol, Viale L Pinto, I-71100 Foggia, Italy.
EM e.ierardi@virgilio.it
RI Ierardi, Enzo/AAI-1598-2020; Day, Richard M/C-5725-2009
OI Ierardi, Enzo/0000-0001-7275-5080; Day, Richard/0000-0002-3124-2294; Di
   Leo, Alfredo/0000-0003-2026-1200; Forbes, Alastair/0000-0001-7416-9843;
   Principi, Mariabeatrice/0000-0003-0545-5656
CR Baert FJ, 1999, GASTROENTEROLOGY, V116, P22, DOI 10.1016/S0016-5085(99)70224-6
   BRAEGGER CP, 1992, LANCET, V339, P89, DOI 10.1016/0140-6736(92)90999-J
   Day R, 1999, LANCET, V354, P62, DOI 10.1016/S0140-6736(98)09267-8
   Day R, 1999, DIGEST DIS SCI, V44, P2508, DOI 10.1023/A:1026647308089
   Day RM, 2003, CYTOKINE, V21, P224, DOI 10.1016/S1043-4666(03)00091-7
   Day RM, 1999, VIRCHOWS ARCH, V434, P121, DOI 10.1007/s004280050315
   Dignass AU, 2001, INFLAMM BOWEL DIS, V7, P68, DOI 10.1097/00054725-200102000-00014
   Dionne S, 1997, DIGEST DIS SCI, V42, P1557, DOI 10.1023/A:1018895500721
   Fiocchi C, 1998, GASTROENTEROLOGY, V115, P182, DOI 10.1016/S0016-5085(98)70381-6
   Folwaczny C, 1999, AM J GASTROENTEROL, V94, P1551
   Haier J, 2001, CLIN EXP METASTAS, V18, P623
   Ierardi E, 2003, IMMUNOPHARM IMMUNOT, V25, P203, DOI 10.1081/IPH-120020470
   Ierardi E, 2001, J CLIN PATHOL, V54, P774, DOI 10.1136/jcp.54.10.774
   Ierardi E, 2001, DIGEST LIVER DIS, V33, P614, DOI 10.1016/S1590-8658(01)80118-3
   Kainulainen V, 1996, J BIOL CHEM, V271, P18759, DOI 10.1074/jbc.271.31.18759
   MACDONALD TT, 1990, CLIN EXP IMMUNOL, V81, P301
   MURCH SH, 1993, GUT, V34, P1705, DOI 10.1136/gut.34.12.1705
   Neurath MF, 2000, CHIRURG, V71, P30
   Papadakis KA, 2000, GASTROENTEROLOGY, V119, P1148, DOI 10.1053/gast.2000.18160
   Perry I, 1999, LAB INVEST, V79, P1489
   Ruemmele Frank M., 1998, Acta Paediatrica Sinica, V39, P1
   Rugtveit J, 1997, GASTROENTEROLOGY, V112, P1493, DOI 10.1016/S0016-5085(97)70030-1
   Rutgeerts P, 1999, GASTROENTEROLOGY, V117, P761, DOI 10.1016/S0016-5085(99)70332-X
   SARTOR RB, 1995, GASTROENTEROL CLIN N, V24, P475
   SAUNDERS S, 1989, J CELL BIOL, V108, P1547, DOI 10.1083/jcb.108.4.1547
   Targan SR, 1997, NEW ENGL J MED, V337, P1029, DOI 10.1056/NEJM199710093371502
   VANDULLEMEN HM, 1995, GASTROENTEROLOGY, V109, P129, DOI 10.1016/0016-5085(95)90277-5
   WYATT J, 1993, LANCET, V341, P1437, DOI 10.1016/0140-6736(93)90882-H
   Yacyshyn BR, 2002, ALIMENT PHARM THER, V16, P1761, DOI 10.1046/j.1365-2036.2002.01341.x
   YAYON A, 1991, CELL, V64, P841, DOI 10.1016/0092-8674(91)90512-W
NR 30
TC 15
Z9 15
U1 0
U2 2
PU TAYLOR & FRANCIS LTD
PI ABINGDON
PA 2-4 PARK SQUARE, MILTON PARK, ABINGDON OR14 4RN, OXON, ENGLAND
SN 0892-3973
EI 1532-2513
J9 IMMUNOPHARM IMMUNOT
JI Immunopharmacol. Immunotoxicol.
PD APR-JUN
PY 2006
VL 28
IS 2
BP 185
EP 195
DI 10.1080/08923970600815048
PG 11
WC Immunology; Pharmacology & Pharmacy; Toxicology
WE Science Citation Index Expanded (SCI-EXPANDED)
SC Immunology; Pharmacology & Pharmacy; Toxicology
GA 070PM
UT WOS:000239535300001
PM 16873088
DA 2024-01-22
ER

PT J
AU Mainenti, PP
   Castiglione, F
   Rispo, A
   Laccetti, E
   Guarino, S
   Romeo, V
   Testa, A
   Pace, L
   Maurea, S
AF Mainenti, Pier Paolo
   Castiglione, Fabiana
   Rispo, Antonio
   Laccetti, Ettore
   Guarino, Salvatore
   Romeo, Valeria
   Testa, Anna
   Pace, Leonardo
   Maurea, Simone
TI MR-enterography in Crohn's disease: what MRE mural parameters are
   associated to one-year therapeutic management outcome?
SO BRITISH JOURNAL OF RADIOLOGY
LA English
DT Article
ID WEIGHTED MAGNETIC-RESONANCE; INFLAMMATORY-BOWEL-DISEASE;
   CLINICAL-COURSE; SURGERY; PREDICTORS; RISK; HISTOPATHOLOGY; VALIDATION;
   ULTRASOUND; STRICTURES
AB Objective: To investigate the association of mural parameters of MR-enterography (MRE) with one-year therapeutic management of Crohn's disease (CD) patients.
   Methods: CD patients, undergone MRE with diffusion-weighted imaging (DWI) and apparent diffusion coefficient (ADC) maps between January 2017 and June 2018, were retrospectively enrolled. Extramural complications represented an exclusion criterion because of their potential influence on the intrinsic characteristic of the bowel wall. Two groups of patients were defined on the base of the therapeutic management adopted at 1-year follow-up: Medical-group and surgical-group. The following MRE parameters were evaluated: wall-thickening, longitudinal-extension, T2-fat-suppression-mural-signal, ulcers, mural-oedema, wall-enhancement-rate/pattern, DWI-scores, ADC-values, strictures.
   Results: 70CD patients were enrolled. 57/70 (81.4%) were included in Medical-group and 13/70 (18.6%) in Surgical-group. ADCmean and strictures resulted to significantly (p < 001) different between the two groups. The ADCmean showed to be significantly associated to conservative management [p < 0.01; OR: 0.0003; 95% CI (0.00-0.13)], while the strictures to surgical management [p < 0.01; OR: 29.7; 95%Cl (4.9-179.7)]. ROC curves for ADCmean showed that AUC was 0.717 [95% CI (0.607-0.810), p < 0.01] with an optimal cut-off value of 1.081 x 10(-3) mm(2) s(-1). A negative predictive value of 90.2% was observed associating ADCmean values > 1.081 x 10(-3) mm(2) s(-1) to conservative therapy. 13/17 (76%) strictures with an ADCmean > 1.081 x 10(-3) mm(2) s(-1) benefited of conservative therapy.
   Conclusion: ADCmean values calculated on DWI-MRE may be associated to 1-year conservative medical therapy in patients with CD without extramural complications.
   Advances in knowledge: ADC maps may be proposed to select CD patients with a lower burden of mural active inflammatory cells and/or fibrosis benefiting of 1-year conservative treatment.
C1 [Mainenti, Pier Paolo] Natl Council Res CNR, Inst Biostruct & Bioimaging, Naples, Italy.
   [Castiglione, Fabiana; Rispo, Antonio; Testa, Anna] Sch Med Federico II Naples, Dept Clin Med & Surg, Gastroenterol, Naples, Italy.
   [Laccetti, Ettore; Guarino, Salvatore; Romeo, Valeria; Maurea, Simone] Univ Naples Federico II, Dept Adv Biomed Sci, Naples, Italy.
   [Pace, Leonardo] Univ Salerno, Dept Med & Surg, Fisciano, Italy.
C3 Consiglio Nazionale delle Ricerche (CNR); Istituto di Biostrutture e
   Bioimmagini (IBB-CNR); University of Naples Federico II; University of
   Naples Federico II; University of Salerno
RP Mainenti, PP (通讯作者)，Natl Council Res CNR, Inst Biostruct & Bioimaging, Naples, Italy.
EM pierpamainenti@hotmail.com
RI Pace, Leonardo/S-6136-2016; Romeo, Valeria/A-4547-2019
OI Pace, Leonardo/0000-0002-5741-543X; CASTIGLIONE,
   FABIANA/0000-0002-1099-442X
CR Beaugerie L, 2006, GASTROENTEROLOGY, V130, P650, DOI 10.1053/j.gastro.2005.12.019
   Bruining DH, 2018, RADIOLOGY, V286, P776, DOI 10.1148/radiol.2018171737
   Buisson A, 2013, ALIMENT PHARM THER, V37, P537, DOI 10.1111/apt.12201
   Campos C, 2017, DIGEST DIS SCI, V62, P1628, DOI 10.1007/s10620-017-4572-4
   Castiglione F, 2004, AM J GASTROENTEROL, V99, P1977, DOI 10.1111/j.1572-0241.2004.40267.x
   Catalano OA, 2016, RADIOLOGY, V278, P792, DOI 10.1148/radiol.2015150566
   Chan WPW, 2018, J GASTROEN HEPATOL, V33, P998, DOI 10.1111/jgh.14119
   Dignass A, 2010, J CROHNS COLITIS, V4, P28, DOI 10.1016/j.crohns.2009.12.002
   Feuerstein JD, 2017, MAYO CLIN PROC, V92, P1088, DOI 10.1016/j.mayocp.2017.04.010
   Fiorino G, 2017, J CROHNS COLITIS, V11, P274, DOI 10.1093/ecco-jcc/jjw185
   Higgins PDR, 2017, DIGEST DIS, V35, P32, DOI 10.1159/000449080
   Hordonneau C, 2014, AM J GASTROENTEROL, V109, P89, DOI 10.1038/ajg.2013.385
   Huh J, 2017, KOREAN J RADIOL, V18, P162, DOI 10.3348/kjr.2017.18.1.162
   Jauregui-Amezaga A, 2015, GUT, V64, P1397, DOI 10.1136/gutjnl-2014-308101
   Kiryu S, 2009, J MAGN RESON IMAGING, V29, P880, DOI 10.1002/jmri.21725
   Kobayashi T, 2018, INTEST RES, V16, P168, DOI 10.5217/ir.2018.16.2.168
   Li XH, 2015, MEDICINE, V94, DOI 10.1097/MD.0000000000001819
   Loly C, 2008, SCAND J GASTROENTERO, V43, P948, DOI 10.1080/00365520801957149
   Oto A, 2011, J MAGN RESON IMAGING, V33, P615, DOI 10.1002/jmri.22435
   Oto A, 2009, ACAD RADIOL, V16, P597, DOI 10.1016/j.acra.2008.11.009
   Oussalah A, 2010, GUT, V59, P1056, DOI 10.1136/gut.2009.197665
   Pendsé DA, 2017, ABDOM RADIOL, V42, P115, DOI 10.1007/s00261-016-0863-z
   Punwani S, 2009, RADIOLOGY, V252, P712, DOI 10.1148/radiol.2523082167
   Rigazio C, 2009, SCAND J GASTROENTERO, V44, P585, DOI 10.1080/00365520802705992
   Rispo A, 2018, J CROHNS COLITIS, V12, P784, DOI 10.1093/ecco-jcc/jjy032
   Romberg-Camps MJL, 2009, AM J GASTROENTEROL, V104, P371, DOI 10.1038/ajg.2008.38
   RUTGEERTS P, 1984, GUT, V25, P665, DOI 10.1136/gut.25.6.665
   Seksik P, 2009, INFLAMM BOWEL DIS, V15, P734, DOI 10.1002/ibd.20828
   Seo N, 2016, RADIOLOGY, V278, P762, DOI 10.1148/radiol.2015150809
   Solberg IC, 2007, CLIN GASTROENTEROL H, V5, P1430, DOI 10.1016/j.cgh.2007.09.002
   Song XM, 2011, DIS COLON RECTUM, V54, P1147, DOI 10.1097/DCR.0b013e318222ddc3
   Tielbeek JAW, 2014, EUR RADIOL, V24, P619, DOI 10.1007/s00330-013-3015-7
   Tolan DJM, 2010, RADIOGRAPHICS, V30, P367, DOI 10.1148/rg.302095028
   Van Assche G, 2010, J CROHNS COLITIS, V4, P7, DOI 10.1016/j.crohns.2009.12.003
   Watson T, 2018, CLIN RADIOL, V73, P574, DOI 10.1016/j.crad.2018.01.015
NR 35
TC 7
Z9 7
U1 0
U2 2
PU BRITISH INST RADIOLOGY
PI LONDON
PA 48-50 ST JOHN ST, LONDON, ENGLAND
SN 0007-1285
EI 1748-880X
J9 BRIT J RADIOL
JI Br. J. Radiol.
PY 2021
VL 94
IS 1118
AR 20200844
DI 10.1259/bjr.20200844
PG 9
WC Radiology, Nuclear Medicine & Medical Imaging
WE Science Citation Index Expanded (SCI-EXPANDED)
SC Radiology, Nuclear Medicine & Medical Imaging
GA PX5OF
UT WOS:000611404100019
PM 33186053
OA Green Published
DA 2024-01-22
ER

PT J
AU Cozijnsen, MA
   Ben Shoham, A
   Kang, B
   Choe, BH
   Choe, YH
   Jongsma, MME
   Russell, RK
   Ruemmele, FM
   Escher, JC
   de Ridder, L
   Koletzko, S
   Martín-de-Carpi, J
   Hyams, J
   Walters, T
   Griffiths, A
   Turner, D
AF Cozijnsen, Martinus A.
   Ben Shoham, Assaf
   Kang, Ben
   Choe, Byung-Ho
   Choe, Yon Ho
   Jongsma, Maria M. E.
   Russell, Richard K.
   Ruemmele, Frank M.
   Escher, Johanna C.
   de Ridder, Lissy
   Koletzko, Sibylle
   Martin-de-Carpi, Javier
   Hyams, Jeffrey
   Walters, Thomas
   Griffiths, Anne
   Turner, Dan
TI Development and Validation of the Mucosal Inflammation Noninvasive Index
   For Pediatric Crohn's Disease
SO CLINICAL GASTROENTEROLOGY AND HEPATOLOGY
LA English
DT Article
DE Pediatric Gastroenterology; IBD; Response to Treatment; Inflammatory
   Bowel Disease
ID FECAL CALPROTECTIN; INDUCTION THERAPY; ENDOSCOPIC SCORE; CHILDREN; CRP;
   BIOMARKERS; REMISSION; CONSENSUS; IMPACT; BLOOD
AB BACKGROUND & AIMS: Mucosal healing (MH) has become a goal of therapy for Crohn's disease (CD), but frequent endoscopies are not feasible. We aimed to develop and validate a non-invasive index to assess mucosal inflammation in children with CD.
   METHODS: We collected data from the multi-center prospective ImageKids study, in which children with CD underwent ileocolonoscopy with magnetic resonance enterography. We investigated the association of pediatric CD activity index (PCDAI) items and laboratory test results with the simple endoscopic score for CD (SESCD). We used these data in a blended mathematical judgmental clinimetric approach to develop a weighted categorized index to identify children with CD who have MH, which we called the MINI index. We validated the index using data from 3 independent patient cohorts. The derivation and validation cohorts included 154 and 168 children, respectively (age 14.1 +/- 2.5 years and 14.2 +/- 3.9 years), of whom 16% and 36% had MH (defined as SESCD<3).
   RESULTS: In multivariable models, the stooling item of the PCDAI, erythrocyte sedimentation rate, and level of fecal calprotectin were associated with SESCD (all P < .05). We added data on level of C-reactive protein to develop the MINI index. MINI scores below 8 identified children with MH with 88% sensitivity and 85% specificity in the derivation cohort and with 84% sensitivity and 87% specificity in the validation cohorts. Ninety percent of the patients in the validation cohort with scores of 8 or more had active mucosal inflammation, yet 78% of patients with scores below 8 had MH. Scores below 6 increase the positive predictive value to 86%.
   CONCLUSIONS: We developed an index to non-invasively assess mucosal inflammation in children with CD. This index, identifies children with MH with high sensitivity and specificity. The added benefit of MINI over measurement of fecal calprotectin was small but significant, especially for patients with concentrations of fecal calprotectin from 100 to 599 mu g/g.
C1 [Cozijnsen, Martinus A.; Jongsma, Maria M. E.; Escher, Johanna C.; de Ridder, Lissy] Erasmus MC Sophia Childrens Hosp, Rotterdam, Netherlands.
   [Ben Shoham, Assaf] Clalit Hlth Serv, Jerusalem, Israel.
   [Kang, Ben; Choe, Byung-Ho] Kyungpook Natl Univ, Childrens Hosp, Sch Med, Daegu, South Korea.
   [Choe, Yon Ho] Sungkyunkwan Univ, Sch Med, Samsung Med Ctr, Seoul, South Korea.
   [Russell, Richard K.] Royal Hosp Children, Glasgow, Lanark, Scotland.
   [Ruemmele, Frank M.] Univ Paris 05, Hop Necker Enfants Malad, APHP, Sorbonne Paris Cite,Serv Gastroenterol, Paris, France.
   [Koletzko, Sibylle] LMU, Dr von Hauner Childrens Hosp, Munich, Germany.
   [Martin-de-Carpi, Javier] Hosp St Joan de Deu, Barcelona, Spain.
   [Hyams, Jeffrey] Connecticut Childrens Med Ctr, Hartford, CT USA.
   [Walters, Thomas; Griffiths, Anne] Hosp Sick Children, Toronto, ON, Canada.
   [Turner, Dan] Hebrew Univ Jerusalem, Shaare Zedek Med Ctr, Jerusalem, Israel.
C3 Erasmus University Rotterdam; Erasmus MC; Clalit Health Services;
   Kyungpook National University; Sungkyunkwan University (SKKU); Samsung
   Medical Center; Universite Paris Cite; Assistance Publique Hopitaux
   Paris (APHP); Hopital Universitaire Necker-Enfants Malades - APHP;
   University of Munich; University of Barcelona; Connecticut Children's
   Medical Center; University of Toronto; Hospital for Sick Children
   (SickKids); Hebrew University of Jerusalem; Shaare Zedek Medical Center
RP Turner, D (通讯作者)，Shaare Zedek Med Ctr, Dept Pediat Gastroenterol, Shmuel Bait St 12, IL-9103102 Jerusalem, Israel.
EM turnerd@szmc.org.il
RI Jongsma, Myrthe/ABU-0485-2022; de Ridder, Lissy/A-1897-2013; Choe,
   Byung-Ho/L-5557-2019
OI Choe, Byung-Ho/0000-0001-9899-9120; de Ridder,
   Lissy/0000-0002-6035-1182; Kang, Ben/0000-0002-8516-9803
FU Abbvie
FX The ImageKids was funded by an educational grant from Abbvie that were
   not involved in conducting the study.
CR Annese V, 2013, J CROHNS COLITIS, V7, P982, DOI 10.1016/j.crohns.2013.09.016
   Aomatsu T, 2011, DIGEST DIS SCI, V56, P2372, DOI 10.1007/s10620-011-1633-y
   Beaton DE, 2005, J BONE JOINT SURG AM, V87A, P1038, DOI 10.2106/JBJS.D.02060
   CELLIER C, 1994, GUT, V35, P231, DOI 10.1136/gut.35.2.231
   Cozijnsen MA, 2016, BMJ OPEN GASTROENTER, V3, DOI 10.1136/bmjgast-2016-000123
   D'Haens G, 2012, INFLAMM BOWEL DIS, V18, P2218, DOI 10.1002/ibd.22917
   Daniluk U, 2019, ADV MED SCI-POLAND, V64, P9, DOI 10.1016/j.advms.2018.08.001
   Daperno M, 2004, GASTROINTEST ENDOSC, V60, P505, DOI 10.1016/S0016-5107(04)01878-4
   FEINSTEIN AR, 1983, ANN INTERN MED, V99, P843, DOI 10.7326/0003-4819-99-6-843
   FEINSTEIN AR, 1994, ANN INTERN MED, V120, P799, DOI 10.7326/0003-4819-120-9-199405010-00012
   Foell D, 2009, GUT, V58, P859, DOI 10.1136/gut.2008.170019
   Jones J, 2008, CLIN GASTROENTEROL H, V6, P1218, DOI 10.1016/j.cgh.2008.06.010
   Kierkus J, 2012, EUR J GASTROEN HEPAT, V24, P495, DOI 10.1097/MEG.0b013e32835159f2
   Kopylov U, 2015, AM J GASTROENTEROL, V110, P1316, DOI 10.1038/ajg.2015.221
   Levine A, 2011, INFLAMM BOWEL DIS, V17, P1314, DOI 10.1002/ibd.21493
   Marx RG, 1999, J CLIN EPIDEMIOL, V52, P105, DOI 10.1016/S0895-4356(98)00148-6
   Meuwis M-A, 2013, J Crohns Colitis, V7, pe678, DOI 10.1016/j.crohns.2013.06.008
   Minderhoud IM, 2015, INFLAMM BOWEL DIS, V21, P2453, DOI 10.1097/MIB.0000000000000507
   MODIGLIANI R, 1990, GASTROENTEROLOGY, V98, P811, DOI 10.1016/0016-5085(90)90002-I
   Reinisch W, 2018, J CROHNS COLITIS, V12, pS11
   Ribera A, 2006, QUAL LIFE RES, V15, P357, DOI 10.1007/s11136-005-2291-3
   Ruemmele FM, 2014, J CROHNS COLITIS, V8, P1179, DOI 10.1016/j.crohns.2014.04.005
   Schoepfer AM, 2010, AM J GASTROENTEROL, V105, P162, DOI 10.1038/ajg.2009.545
   Sipponen T, 2008, ALIMENT PHARM THER, V28, P1221, DOI 10.1111/j.1365-2036.2008.03835.x
   Streiner DL, 2003, J CLIN EPIDEMIOL, V56, P1142, DOI 10.1016/j.jclinepi.2003.08.011
   THOMPSON D, 1992, ANN CLIN BIOCHEM, V29, P123, DOI 10.1177/000456329202900201
   Turner D, 2017, J PEDIATR GASTR NUTR, V64, P254, DOI 10.1097/MPG.0000000000001227
   Turner D, 2012, INFLAMM BOWEL DIS, V18, P55, DOI 10.1002/ibd.21649
   van Rheenen PF, 2012, INFLAMM BOWEL DIS, V18, P2018, DOI 10.1002/ibd.22896
   Vatn MH, 2009, DIGEST DIS, V27, P470, DOI 10.1159/000233285
   Weinstein-Nakar I, 2018, CLIN GASTROENTEROL H, V16, P1089, DOI 10.1016/j.cgh.2018.01.024
   Zubin G, 2015, INFLAMM BOWEL DIS, V21, P1386, DOI 10.1097/MIB.0000000000000388
NR 32
TC 36
Z9 37
U1 1
U2 9
PU ELSEVIER SCIENCE INC
PI NEW YORK
PA STE 800, 230 PARK AVE, NEW YORK, NY 10169 USA
SN 1542-3565
EI 1542-7714
J9 CLIN GASTROENTEROL H
JI Clin. Gastroenterol. Hepatol.
PD JAN
PY 2020
VL 18
IS 1
BP 133
EP +
DI 10.1016/j.cgh.2019.04.012
PG 9
WC Gastroenterology & Hepatology
WE Science Citation Index Expanded (SCI-EXPANDED)
SC Gastroenterology & Hepatology
GA JW1LH
UT WOS:000502819900026
PM 30981008
DA 2024-01-22
ER

PT J
AU Peyrin-Biroulet, L
   Christopher, R
   Behan, D
   Lassen, C
AF Peyrin-Biroulet, Laurent
   Christopher, Ronald
   Behan, Dominic
   Lassen, Cheryl
TI Modulation of sphingosine-1-phosphate in inflammatory bowel disease
SO AUTOIMMUNITY REVIEWS
LA English
DT Review
DE Sphingosine-1-phosphate; Inflammatory bowel diseases; Crohn's disease;
   Ulcerative colitis; Etrasimod; Ozanimod
ID REMITTING MULTIPLE-SCLEROSIS; SPHINGOSINE 1-PHOSPHATE RECEPTORS;
   PROTEIN-COUPLED RECEPTOR; ORAL FINGOLIMOD; DOUBLE-BLIND;
   ULCERATIVE-COLITIS; SMOOTH-MUSCLE; KINASE 1; FTY720; S1P(1)
AB Inflammatory bowel diseases (IBD), including ulcerative colitis and Crohn's disease, involve an inappropriate immune reaction in the digestive tract, causing a variety of disabling symptoms. The advent of monoclonal antibodies (anti-tumor necrosis factor, anti-integrin, anti-interleukin - 23) has revolutionized IBD management. Nevertheless, these agents, with potential for immunogenicity, are associated with high rates of response loss and disease relapse over time. They are also associated with high production costs.
   Sphingosine-1-phosphate (S1P), a membrane-derived lysophospholipid signaling molecule, is implicated in a vast array of physiological and pathophysiological processes, primarily via extracellular activation of S1P1-S1P5 receptors. S1P1, S1P4 and S1P5 are involved in regulation of the immune system, while S1P2 and S1P3 may be associated with cardiovascular, pulmonary, and theoretical cancer-related risks. Targeting S1P receptors for inflammatory conditions has been successful in clinical trials leading to approval of the non-selective S1P modulator, fingolimod, for relapsing forms of multiple sclerosis. However, the association of this non-selective S1P modulator with serious adverse events provides the rationale for developing more selective S1P receptor modulators. Until recently, three S1P modulators with differing selectivity for S1P receptors were in clinical development for IBD: ozanimod (RPC1063), etrasimod (APD334) and amiselimod (MT-1303). The development of amiselimod has been stopped as Biogen are currently focusing on other drugs in its portfolio. Following encouraging results fromthe Phase 2 TOUCHSTONE trial, a Phase 3 trial of the S1Pmodulator ozanimod in patientswith moderate-to-severe ulcerative colitis is ongoing. Etrasimod is also being tested in a phase 2 trial in ulcerative colitis. These pipelinemedications can be administered orally and may avoid the formation of anti-drug antibodies that can lead to treatment failure with injectable biologic therapies for IBD. Data from ongoing clinical trials will establish the relationship between the selectivity of S1P modulators and their safety and efficacy in IBD, as well as their potential place in the clinical armamentarium for IBD. (C) 2017 Published by Elsevier B.V.
C1 [Peyrin-Biroulet, Laurent] Lorraine Univ, Dept Gastroenterol, Allee Morvan, F-54500 Vandoeuvre Les Nancy, France.
   [Peyrin-Biroulet, Laurent] Lorraine Univ, Nancy Univ Hosp, INSERM, U954, Allee Morvan, F-54500 Vandoeuvre Les Nancy, France.
   [Christopher, Ronald; Behan, Dominic] Arena Pharmaceut Inc, 6154 Nancy Ridge Dr, San Diego, CA 92121 USA.
   [Lassen, Cheryl] Arena Pharmaceut GmbH, Bruhlstr 4, CH-4800 Zofingen, Switzerland.
C3 Universite de Lorraine; Institut National de la Sante et de la Recherche
   Medicale (Inserm); CHU de Nancy; Universite de Lorraine; Pfizer; Arena
   Pharmaceuticals, Inc.
RP Peyrin-Biroulet, L (通讯作者)，Lorraine Univ, Dept Gastroenterol, Allee Morvan, F-54500 Vandoeuvre Les Nancy, France.; Peyrin-Biroulet, L (通讯作者)，Lorraine Univ, Nancy Univ Hosp, INSERM, U954, Allee Morvan, F-54500 Vandoeuvre Les Nancy, France.
EM peyrinbiroulet@gmail.com
OI peyrin-biroulet, laurent/0000-0003-2536-6618
FU Arena Pharmaceuticals, Inc.
FX Research for this study was funded by Arena Pharmaceuticals, Inc.
CR Beckham TH, 2013, ONCOGENESIS, V2, DOI 10.1038/oncsis.2013.14
   Blaho VA, 2014, J LIPID RES, V55, P1596, DOI 10.1194/jlr.R046300
   Blankenbach KV, 2016, FRONT PHARMACOL, V7, DOI 10.3389/fphar.2016.00167
   Brinkmann V, 2004, AM J TRANSPLANT, V4, P1019, DOI 10.1111/j.1600-6143.2004.00476.x
   Brossard P, 2013, BRIT J CLIN PHARMACO, V76, P888, DOI 10.1111/bcp.12129
   Calabresi PA, 2014, LANCET NEUROL, V13, P536, DOI 10.1016/S1474-4422(14)70089-4
   Calabresi PA, 2014, LANCET NEUROL, V13, P545, DOI 10.1016/S1474-4422(14)70049-3
   Camm J, 2014, AM HEART J, V168, P632, DOI 10.1016/j.ahj.2014.06.028
   Camprubí-Robles M, 2013, J NEUROSCI, V33, P2582, DOI 10.1523/JNEUROSCI.4479-12.2013
   Cattoretti G, 2009, CANCER RES, V69, P8686, DOI 10.1158/0008-5472.CAN-09-1110
   Chew WS, 2016, PHARMACOL RES, V113, P521, DOI 10.1016/j.phrs.2016.09.025
   Chun J, 2010, CLIN NEUROPHARMACOL, V33, P91, DOI 10.1097/WNF.0b013e3181cbf825
   Cohen JA, 2016, LANCET NEUROL, V15, P373, DOI 10.1016/S1474-4422(16)00018-1
   Cohen JA, 2010, NEW ENGL J MED, V362, P402, DOI 10.1056/NEJMoa0907839
   Daniel C, 2007, MOL IMMUNOL, V44, P3305, DOI 10.1016/j.molimm.2007.02.026
   Egom EEA, 2010, J MOL CELL CARDIOL, V48, P406, DOI 10.1016/j.yjmcc.2009.10.009
   Faulkner M, 2015, EXPERT OPIN DRUG SAF, V14, P1737, DOI 10.1517/14740338.2015.1093620
   Fryer RM, 2012, PLOS ONE, V7, DOI 10.1371/journal.pone.0052985
   Gergely P, 2012, BRIT J PHARMACOL, V167, P1035, DOI 10.1111/j.1476-5381.2012.02061.x
   Hu WH, 2006, AM J PHYSIOL-GASTR L, V291, pG605, DOI 10.1152/ajpgi.00147.2006
   Jaillard C, 2005, J NEUROSCI, V25, P1459, DOI 10.1523/JNEUROSCI.4645-04.2005
   Kappos L, 2016, LANCET NEUROL, V15, P1148, DOI 10.1016/S1474-4422(16)30192-2
   Kappos L, 2010, NEW ENGL J MED, V362, P387, DOI 10.1056/NEJMoa0909494
   Karuppuchamy T, 2016, MUCOSAL IMMUNOL
   Kays JS, 2012, PHYSIOL GENOMICS, V44, P889, DOI 10.1152/physiolgenomics.00053.2012
   Kendig DM, 2013, EUR J PHARMACOL, V720, P355, DOI 10.1016/j.ejphar.2013.10.004
   Kovarik JM, 2004, BRIT J CLIN PHARMACO, V57, P586, DOI 10.1111/j.1365-2125.2003.02065.x
   Mair N, 2011, PLOS ONE, V6, DOI 10.1371/journal.pone.0017268
   Mayol K, 2011, BLOOD, V118, P4863, DOI 10.1182/blood-2011-06-362574
   McGiffert C, 2002, FEBS LETT, V531, P103, DOI 10.1016/S0014-5793(02)03404-X
   Medicines and Healthcare products Regulatory Agency, FING GIL RISKS PROGR
   Meissner A, 2016, MULT SCLER RELAT DIS, V8, P19, DOI 10.1016/j.msard.2016.04.002
   Mosli M, 2014, SAUDI J GASTROENTERO, V20, P81, DOI 10.4103/1319-3767.129473
   Moss AC, 2013, ALIMENT PHARM THER, V38, P1188, DOI 10.1111/apt.12507
   Nielsen OH, 2016, EXPERT OPIN INV DRUG, V25, P709, DOI 10.1517/13543784.2016.1165204
   Novgorodov AS, 2007, FASEB J, V21, P1503, DOI 10.1096/fj.06-7420com
   Ohmori T, 2003, CARDIOVASC RES, V58, P170, DOI 10.1016/S0008-6363(03)00260-8
   Ohotski J, 2012, BRIT J CANCER, V106, P1453, DOI 10.1038/bjc.2012.98
   Ohotski J, 2013, INT J CANCER, V132, P605, DOI 10.1002/ijc.27692
   Olivera P, 2016, GUT
   Olsson T, 2014, J NEUROL NEUROSUR PS, V85, P1198, DOI 10.1136/jnnp-2013-307282
   Park SW, 2012, J AM SOC NEPHROL, V23, P266, DOI 10.1681/ASN.2011050503
   Peach R, AM AC NEUR AAN ANN M
   Peyrin-Biroulet L, 2016, UN EUR GASTR WEEK UE
   Peyrin-Biroulet L, 2016, DIGEST LIVER DIS, V48, P601, DOI 10.1016/j.dld.2016.01.013
   Peyrin-Biroulet L, 2012, GUT, V61, P241, DOI 10.1136/gutjnl-2011-300049
   Sandborn WJ, 2016, NEW ENGL J MED, V374, P1754, DOI 10.1056/NEJMoa1513248
   Sandborn WJ, 2016, UEG J S, V4, pA46
   Sanna MG, 2004, J BIOL CHEM, V279, P13839, DOI 10.1074/jbc.M311743200
   Schreiber S., 2016, ADV INFLAMMATORY BOW
   Schulze T, 2011, FASEB J, V25, P4024, DOI 10.1096/fj.10-179028
   Scott FL, 2016, BRIT J PHARMACOL, V173, P1778, DOI 10.1111/bph.13476
   Selmaj K, 2013, LANCET NEUROL, V12, P756, DOI 10.1016/S1474-4422(13)70102-9
   Sobel K, 2015, MOL PHARMACOL, V87, P916, DOI 10.1124/mol.114.097261
   Sobel K, 2013, J BIOL CHEM, V288, P14839, DOI 10.1074/jbc.M112.426726
   Spiegel S, LYSOPHOSPHOLIPID S1P
   Subei AM, 2015, CNS DRUGS, V29, P565, DOI 10.1007/s40263-015-0261-z
   Tran JQ, 2016, UN EUR GASTR WEEK UE
   Vaclavkova A, 2014, LANCET, V384, P2036, DOI 10.1016/S0140-6736(14)60803-5
   Van Assche G, 2016, DIGEST LIVER DIS, V48, P592, DOI 10.1016/j.dld.2016.01.011
   van der Valk ME, 2014, GUT, V63, P72, DOI 10.1136/gutjnl-2012-303376
   van Doom R, 2012, J NEUROINFLAMM, V9, DOI 10.1186/1742-2094-9-133
   Van Schependom J, 2016, MULT SCLER J, V22, P389, DOI 10.1177/1352458515596458
   Vilardaga JP, 2014, NAT CHEM BIOL, V10, P700, DOI [10.1038/nchembio.1611, 10.1038/NCHEMBIO.1611]
   Walzer T, 2007, NAT IMMUNOL, V8, P1337, DOI 10.1038/ni1523
   Wang WG, 2005, FASEB J, V19, P1731, DOI 10.1096/fj.05-3730fje
   Watson C, 2010, AM J PATHOL, V177, P2205, DOI 10.2353/ajpath.2010.100220
   Wehkamp J, 2016, DTSCH ARZTEBL INT, V113, P72, DOI 10.3238/arztebl.2016.0072
   Wils P, 2016, CLIN GASTROENTEROL H, V14, P242, DOI 10.1016/j.cgh.2015.09.018
   Xu JF, 2014, CLIN PHARM DRUG DEV, V3, P170, DOI 10.1002/cpdd.98
   Yu OM, 2015, MOL PHARMACOL, V88, P171, DOI 10.1124/mol.115.097857
NR 71
TC 97
Z9 103
U1 0
U2 36
PU ELSEVIER SCIENCE BV
PI AMSTERDAM
PA PO BOX 211, 1000 AE AMSTERDAM, NETHERLANDS
SN 1568-9972
EI 1873-0183
J9 AUTOIMMUN REV
JI Autoimmun. Rev.
PD MAY
PY 2017
VL 16
IS 5
BP 495
EP 503
DI 10.1016/j.autrev.2017.03.007
PG 9
WC Immunology
WE Science Citation Index Expanded (SCI-EXPANDED)
SC Immunology
GA ES1IQ
UT WOS:000399281700007
PM 28279838
DA 2024-01-22
ER

PT J
AU Gordon, IO
   Bettenworth, D
   Bokemeyer, A
   Srivastava, A
   Rosty, C
   de Hertogh, G
   Robert, ME
   Valasek, MA
   Mao, R
   Li, JN
   Harpaz, N
   Borralho, P
   Pai, RK
   Odze, R
   Feakins, R
   Parker, CE
   Guizzetti, L
   Nguyen, T
   Shackelton, LM
   Sandborn, WJ
   Jairath, V
   Baker, M
   Bruining, D
   Fletcher, JG
   Feagan, BG
   Pai, RK
   Rieder, F
AF Gordon, Ilyssa O.
   Bettenworth, Dominik
   Bokemeyer, Arne
   Srivastava, Amitabh
   Rosty, Christophe
   de Hertogh, Gert
   Robert, Marie E.
   Valasek, Mark A.
   Mao, Ren
   Li, Jiannan
   Harpaz, Noam
   Borralho, Paula
   Pai, Reetesh K.
   Odze, Robert
   Feakins, Roger
   Parker, Claire E.
   Guizzetti, Leonardo
   Tran Nguyen
   Shackelton, Lisa M.
   Sandborn, William J.
   Jairath, Vipul
   Baker, Mark
   Bruining, David
   Fletcher, Joel G.
   Feagan, Brian G.
   Pai, Rish K.
   Rieder, Florian
CA Stenosis Therapy & Anti-Fibrotic
TI International consensus to standardise histopathological scoring for
   small bowel strictures in Crohn's disease
SO GUT
LA English
DT Article
ID MAGNETIC-RESONANCE ENTEROGRAPHY; COMPUTED-TOMOGRAPHY; MR ENTEROGRAPHY;
   FIBROSIS; INFLAMMATION; MANAGEMENT; VALIDATION; PET/MR
AB Objective Effective medical therapy and validated trial outcomes are lacking for small bowel Crohn's disease (CD) strictures. Histopathology of surgically resected specimens is the gold standard for correlation with imaging techniques. However, no validated histopathological scoring systems are currently available for small bowel stricturing disease. We convened an expert panel to evaluate the appropriateness of histopathology scoring systems and items generated based on panel opinion.
   Design Modified RAND/University of California Los Angeles methodology was used to determine the appropriateness of 313 candidate items related to assessment of CD small bowel strictures.
   Results In this exercise, diagnosis of naive and anastomotic strictures required increased bowel wall thickness, decreased luminal diameter or internal circumference, and fibrosis of the submucosa. Specific definitions for stricture features and technical sampling parameters were also identified. Histopathologically, a stricture was defined as increased thickness of all layers of the bowel wall, fibrosis of the submucosa and bowel wall, and muscularisation of the submucosa. Active mucosal inflammatory disease was defined as neutrophilic inflammation in the lamina propria and any crypt or intact surface epithelium, erosion, ulcer and fistula. Chronic mucosal inflammatory disease was defined as crypt architectural distortion and loss, pyloric gland metaplasia, Paneth cell hyperplasia, basal lymphoplasmacytosis, plasmacytosis and fibrosis, or prominent lymphoid aggregates at the mucosa/submucosa interface. None of the scoring systems used to assess CD strictures were considered appropriate for clinical trials.
   Conclusion Standardised assessment of gross pathology and histopathology of CD small bowel strictures will improve clinical trial efficiency and aid drug development.
C1 [Gordon, Ilyssa O.] Cleveland Clin Fdn, Dept Pathol, Cleveland, OH 44195 USA.
   [Bettenworth, Dominik; Bokemeyer, Arne] Univ Munster, Dept Med Gastroenterol & Hepatol B, Munster, NRW, Germany.
   [Srivastava, Amitabh] Brigham & Womens Hosp, Dept Pathol, 75 Francis St, Boston, MA 02115 USA.
   [Rosty, Christophe] Univ Queensland, Fac Med, Brisbane, Qld, Australia.
   [Rosty, Christophe] Univ Melbourne, Dept Clin Pathol, Parville, Vic, Australia.
   [Rosty, Christophe] Envoi Specialist Pathologists, Brisbane, Qld, Australia.
   [de Hertogh, Gert] KULeuven, Univ Hosp Gasthuisberg, Dept Pathol, Leuven, Belgium.
   [Robert, Marie E.] Yale Univ, Sch Med, Dept Pathol & Med, New Haven, CT USA.
   [Valasek, Mark A.] Univ Calif San Diego, Dept Pathol, La Jolla, CA 92093 USA.
   [Mao, Ren; Rieder, Florian] Sun Yat Sen Univ, Affiliated Hosp 1, Dept Gastroenterol, Guangzhou, Guangdong, Peoples R China.
   [Mao, Ren; Li, Jiannan; Rieder, Florian] Cleveland Clin Fdn, Dept Inflammat & Immun, 9500 Euclid Ave, Cleveland, OH 44195 USA.
   [Mao, Ren] Cleveland Clin Fdn, Dept Gastroenterol Hepatol & Nutr, 9500 Euclid Ave, Cleveland, OH 44195 USA.
   [Harpaz, Noam] Icahn Sch Med Mt Sinai, Dept Pathol Mol & Cell Based Med, New York, NY 10029 USA.
   [Borralho, Paula] Univ Lisbon, Inst Anat Patol, Fac Med, Lisbon, Portugal.
   [Pai, Reetesh K.] Univ Pittsburgh, Dept Pathol, Med Ctr, Pittsburgh, PA USA.
   [Feakins, Roger] Royal London Hosp, Dept Cellular Pathol, London, England.
   [Parker, Claire E.; Guizzetti, Leonardo; Tran Nguyen; Shackelton, Lisa M.; Jairath, Vipul; Feagan, Brian G.] Alimentiv Inc, London, ON, Canada.
   [Sandborn, William J.; Feagan, Brian G.] Univ Calif San Diego, Div Gastroenterol, La Jolla, CA 92093 USA.
   [Jairath, Vipul; Feagan, Brian G.] Western Univ, Dept Med, London, ON, Canada.
   [Jairath, Vipul; Feagan, Brian G.] Western Univ, Dept Biostat & Epidemiol, London, ON, Canada.
   [Baker, Mark] Cleveland Clin Fdn, Sect Abdominal Imaging, 9500 Euclid Ave, Cleveland, OH 44195 USA.
   [Bruining, David] Mayo Clin, Div Gastroenterol & Hepatol, Rochester, MN USA.
   [Fletcher, Joel G.] Mayo Clin, Dept Radiol, Rochester, MN USA.
   [Pai, Rish K.] Mayo Clin, Dept Lab Med & Pathol, Scottsdale, AZ USA.
C3 Cleveland Clinic Foundation; University of Munster; Harvard University;
   Brigham & Women's Hospital; University of Queensland; University of
   Melbourne; KU Leuven; University Hospital Leuven; Yale University;
   University of California System; University of California San Diego; Sun
   Yat Sen University; Cleveland Clinic Foundation; Cleveland Clinic
   Foundation; Icahn School of Medicine at Mount Sinai; Universidade de
   Lisboa; Pennsylvania Commonwealth System of Higher Education (PCSHE);
   University of Pittsburgh; Barts Health NHS Trust; Royal London Hospital;
   University of California System; University of California San Diego;
   Western University (University of Western Ontario); Western University
   (University of Western Ontario); Cleveland Clinic Foundation; Mayo
   Clinic; Mayo Clinic; Mayo Clinic; Mayo Clinic Phoenix
RP Rieder, F (通讯作者)，Cleveland Clin Fdn, Inflammat & Immun NC22, Cleveland, OH 44195 USA.
EM riederf@ccf.org
RI Li, Jiannan/AAD-2792-2022; Feagan, Brian/G-3292-2011; Sandborn,
   William/ABE-8342-2020; Rosty, Christophe/F-1796-2010; Jairath,
   Vipul/GLS-6449-2022; Parker, Claire/JPX-5337-2023; Guizzetti,
   Leonardo/H-9346-2012
OI Rosty, Christophe/0000-0001-7671-2651; Guizzetti,
   Leonardo/0000-0001-5864-8422; Gordon, Ilyssa/0000-0002-1893-7200;
   Borralho Nunes, Paula/0000-0002-8556-2090
FU National Institutes of Health [K08DK110415, P30DK097948, R01DK123233];
   Helmsley Charitable Trust through the Stenosis Therapy and Anti-Fibrotic
   Research (STAR) Consortium; NIDDK [P30 DK120515]
FX All authors approved the final version of the manuscript. This work was
   supported by grants from the National Institutes of Health (K08DK110415,
   P30DK097948 and R01DK123233) to FR and the Helmsley Charitable Trust
   through the Stenosis Therapy and Anti-Fibrotic Research (STAR)
   Consortium to FR, BGF and JGF. WJS is supported in part by the
   NIDDK--funded San Diego Digestive Diseases Research Center (P30
   DK120515).
CR Adler J, 2012, INFLAMM BOWEL DIS, V18, P849, DOI 10.1002/ibd.21801
   Barkmeier DT, 2016, PEDIATR RADIOL, V46, P498, DOI 10.1007/s00247-015-3506-6
   Bemelman WA, 2014, BEST PRACT RES CL GA, V28, P497, DOI 10.1016/j.bpg.2014.04.013
   Bettenworth D, 2018, CLIN GASTROENTEROL H
   Bettenworth D, 2019, GUT, V68, P1115, DOI 10.1136/gutjnl-2018-318081
   Bettenworth D, 2017, INFLAMM BOWEL DIS, V23, P133, DOI 10.1097/MIB.0000000000000988
   Bettenworth D, 2014, FIBROGENESIS TISSUE, V7, DOI 10.1186/1755-1536-7-5
   Bouhnik Y, 2018, GUT, V67, P53, DOI 10.1136/gutjnl-2016-312581
   Brook R., 1994, CLIN PRACTICE GUIDEL, P59
   Bruining DH, 2018, GASTROENTEROLOGY, V154, P1172, DOI 10.1053/j.gastro.2017.11.274
   Catalano OA, 2016, RADIOLOGY, V278, P792, DOI 10.1148/radiol.2015150566
   Chen WQ, 2017, J CROHNS COLITIS, V11, P92, DOI 10.1093/ecco-jcc/jjw126
   Chiorean MV, 2007, AM J GASTROENTEROL, V102, P2541, DOI 10.1111/j.1572-0241.2007.01537.x
   de Sousa HT, 2020, J CROHNS COLITIS, V14, P743, DOI 10.1093/ecco-jcc/jjz178
   Deepak P, 2016, INFLAMM BOWEL DIS, V22, P2280, DOI 10.1097/MIB.0000000000000845
   Díez J, 2002, CIRCULATION, V105, P2512, DOI 10.1161/01.CIR.0000017264.66561.3D
   Dillman JR, 2014, J ULTRAS MED, V33, P2115, DOI 10.7863/ultra.33.12.2115
   El-Agroudy AE, 2003, AM J NEPHROL, V23, P300, DOI 10.1159/000072820
   Ferguson MWJ, 2009, LANCET, V373, P1264, DOI 10.1016/S0140-6736(09)60322-6
   Fitch K, 2001, RAND UCLA APPROPRIAT
   Geboes K, 2000, GUT, V47, P404, DOI 10.1136/gut.47.3.404
   Gordon IO, 2020, GASTROENTEROLOGY, V158, P137, DOI 10.1053/j.gastro.2019.08.033
   Gordon IO., 2019, GASTROENTEROLOGY
   GUYATT GH, 1992, J CLIN EPIDEMIOL, V45, P1341, DOI 10.1016/0895-4356(92)90194-R
   Jensen MD, 2011, SCAND J GASTROENTERO, V46, P1449, DOI 10.3109/00365521.2011.613947
   KIRSHNER B, 1985, J CHRON DIS, V38, P27, DOI 10.1016/0021-9681(85)90005-0
   Lawrance IC, 2009, WORLD J GASTROENTERO, V15, P3367, DOI 10.3748/wjg.15.3367
   Lenze F, 2012, INFLAMM BOWEL DIS, V18, P2252, DOI 10.1002/ibd.22930
   Mao R, 2019, INFLAMM BOWEL DIS, V25, P421, DOI 10.1093/ibd/izy331
   Marchal-Bressenot A, 2017, GUT, V66, P43, DOI 10.1136/gutjnl-2015-310187
   Mosli MH, 2017, GUT, V66, P50, DOI 10.1136/gutjnl-2015-310393
   Noble PW, 2011, LANCET, V377, P1760, DOI 10.1016/S0140-6736(11)60405-4
   Pellino G, 2016, J CROHNS COLITIS, V10, P277, DOI 10.1093/ecco-jcc/jjv207
   Punwani S, 2009, RADIOLOGY, V252, P712, DOI 10.1148/radiol.2523082167
   Quaia E, 2017, ULTRASOUND MED BIOL, V43, P1171, DOI 10.1016/j.ultrasmedbio.2017.01.024
   Rieder F, 2018, ALIMENT PHARM THER, V48, P347, DOI 10.1111/apt.14853
   Rieder F, 2017, GASTROENTEROLOGY, V152, P340, DOI 10.1053/j.gastro.2016.09.047
   Rieder F, 2016, J CROHNS COLITIS, V10, P873, DOI 10.1093/ecco-jcc/jjw055
   Soyer P, 2010, RADIOLOGY, V254, P755, DOI 10.1148/radiol.09091165
   Steward MJ, 2012, EUR J RADIOL, V81, P2080, DOI 10.1016/j.ejrad.2011.07.013
   Wagner M, 2018, J CROHNS COLITIS, V12, P718, DOI 10.1093/ecco-jcc/jjx186
   Wilkens R, 2018, J CROHNS COLITIS, V12, P48, DOI 10.1093/ecco-jcc/jjx111
   Zappa M, 2011, INFLAMM BOWEL DIS, V17, P984, DOI 10.1002/ibd.21414
   Zhang XF, 2018, HUM PATHOL, V79, P42, DOI 10.1016/j.humpath.2018.03.004
NR 44
TC 20
Z9 20
U1 1
U2 8
PU BMJ PUBLISHING GROUP
PI LONDON
PA BRITISH MED ASSOC HOUSE, TAVISTOCK SQUARE, LONDON WC1H 9JR, ENGLAND
SN 0017-5749
EI 1468-3288
J9 GUT
JI Gut
PD MAR
PY 2022
VL 71
IS 3
BP 479
EP 486
DI 10.1136/gutjnl-2021-324374
EA MAY 2021
PG 8
WC Gastroenterology & Hepatology
WE Science Citation Index Expanded (SCI-EXPANDED)
SC Gastroenterology & Hepatology
GA ZF7OG
UT WOS:000728883500001
PM 33952604
OA Green Accepted
DA 2024-01-22
ER

PT J
AU Popov, J
   Farbod, Y
   Chauhan, U
   Kalantar, M
   Hill, L
   Armstrong, D
   Halder, S
   Marshall, JK
   Moayyedi, P
   Kaasalainen, S
AF Popov, Jelena
   Farbod, Yasamin
   Chauhan, Usha
   Kalantar, Mona
   Hill, Lee
   Armstrong, David
   Halder, Smita
   Marshall, John K.
   Moayyedi, Paul
   Kaasalainen, Sharon
TI Patients' Experiences and Challenges in Living with Inflammatory Bowel
   Disease: A Qualitative Approach
SO CLINICAL AND EXPERIMENTAL GASTROENTEROLOGY
LA English
DT Article
DE Crohn's disease; ulcerative colitis; qualitative; patient burden;
   psychosocial; quality of care
ID ANXIETY; HEALTH; PSYCHOTHERAPY; DEPRESSION; EFFICACY; NEEDS
AB Purpose: Inflammatory bowel disease (IBD) significantly impacts patients' quality of life and imposes a considerable psychological, social, and financial burden. While the relationship between disease activity and quality of life is well established, the subjective challenges of living with IBD are more difficult to assess, and suggestions for improving patient experiences are lacking. The aim of this paper was to explore the various challenges patients encounter in living with IBD and to propose suggestions for overcoming them.
   Patients and Methods: This study utilized a qualitative descriptive design with thematic content analysis. Patients were recruited from the Gastroenterology Clinic at McMaster University Medical Centre from December 2014 to April 2015. Data were collected over the course of 5 focus group interviews using a semi-structured interview guide.
   Results: Seventeen patients aged 25 to 77 years old (mean age 43 years, SD 17 years) were interviewed. Fifteen patients were diagnosed with Crohn's disease and 2 patients were diagnosed with ulcerative colitis. Findings were categorized into 18 subthemes which were grouped into 4 broader themes: awareness factor, psychosocial impacts, financial burden, and quality of care.
   Conclusion: IBD is associated with complex personal challenges across various demographics. Identifying and meeting the unique needs of individual patients may be achieved through improving communication between patients and their healthcare providers. Familybased education approaches, individualized psychotherapy with therapists familiar with IBD, awareness initiatives addressed to important stakeholders, and patient involvement in community support groups may improve overall IBD care.
C1 [Popov, Jelena; Farbod, Yasamin; Chauhan, Usha; Kalantar, Mona] Hamilton Hlth Sci, Adult Digest Dis, 1280 Main St West,HSC 3N51H, Hamilton, ON L8S 4K1, Canada.
   [Popov, Jelena; Kalantar, Mona] Univ Coll Cork, Coll Med & Hlth, Cork, Ireland.
   [Hill, Lee] McMaster Univ, Med Ctr, Dept Pediat, Hamilton, ON, Canada.
   [Armstrong, David; Halder, Smita; Marshall, John K.; Moayyedi, Paul] McMaster Univ, Dept Med, Div Gastroenterol, Hamilton, ON, Canada.
   [Armstrong, David; Halder, Smita; Marshall, John K.; Moayyedi, Paul] McMaster Univ, Farncombe Family Digest Hlth Res Inst, Hamilton, ON, Canada.
   [Kaasalainen, Sharon] McMaster Univ, Sch Nursing, Hamilton, ON, Canada.
C3 McMaster University; University College Cork; McMaster University;
   McMaster University; McMaster University; McMaster University
RP Popov, J (通讯作者)，Hamilton Hlth Sci, Adult Digest Dis, 1280 Main St West,HSC 3N51H, Hamilton, ON L8S 4K1, Canada.
EM popovj2@mcmaster.ca
RI chauhan, Ms usha/JWP-0132-2024; Moayyedi, Paul/M-6178-2014; Kaasalainen,
   Sharon/HLP-8051-2023; xu, wei/HHD-2891-2022
OI Moayyedi, Paul/0000-0002-3616-9292; Popov, Jelena/0000-0002-7193-0657;
   Armstrong, David/0000-0003-2487-1479; Marshall, John/0000-0002-0523-9032
FU Hamilton Health Sciences [HPI-12009]; Hamilton Health Sciences
FX This study was supported by the Health Professional Investigator (HPI)
   operating grant from Hamilton Health Sciences (Grant #HPI-12009). Mrs
   Usha Chauhan reports grants from Hamilton Health Sciences, during the
   conduct of the study; personal fees from Pfizer, personal fees from
   Janssen, personal fees from AbbVie, personal fees from Takada, outside
   the submitted work. The authors declare that they have no other
   conflicts of interest.
CR [Anonymous], 1999, Doing Qualitative Research
   Bannaga AS, 2015, CLIN EXP GASTROENTER, V8, P111, DOI 10.2147/CEG.S57982
   BASCH CE, 1987, HEALTH EDUC QUART, V14, P411, DOI 10.1177/109019818701400404
   Beard JA, 2020, CURR OPIN GASTROEN, V36, P310, DOI 10.1097/MOG.0000000000000642
   Bloomfeld RS, 2021, INFLAMM BOWEL DIS, V27, P1170, DOI 10.1093/ibd/izaa267
   Byron C, 2020, J CLIN NURS, V29, P305, DOI 10.1111/jocn.15080
   Cable M, 1988, Int Disabil Stud, V10, P181
   Cooper JM, 2010, INT J NURS STUD, V47, P1500, DOI 10.1016/j.ijnurstu.2010.05.008
   Craven MR, 2019, J CLIN PSYCHOL MED S, V26, P183, DOI 10.1007/s10880-018-9576-5
   Doyle L, 2020, J RES NURS, V25, P443, DOI 10.1177/1744987119880234
   Farrell D, 2016, J CROHNS COLITIS, V10, P315, DOI 10.1093/ecco-jcc/jjv218
   Fourie S, 2018, INT J NURS STUD, V87, P149, DOI 10.1016/j.ijnurstu.2018.07.017
   Guest G, 2006, FIELD METHOD, V18, P59, DOI 10.1177/1525822X05279903
   IBM Corp, 2017, IBM SPSS STAT WIND V
   JANZ NK, 1984, HEALTH EDUC QUART, V11, P1, DOI 10.1177/109019818401100101
   Kaplan GG, 2017, GASTROENTEROLOGY, V152, P313, DOI 10.1053/j.gastro.2016.10.020
   Kemp K, 2013, J CROHNS COLITIS, V7, pE386, DOI 10.1016/j.crohns.2013.03.001
   Kemp K, 2012, WORLD J GASTROENTERO, V18, P6240, DOI 10.3748/wjg.v18.i43.6240
   Kim H, 2017, RES NURS HEALTH, V40, P23, DOI 10.1002/nur.21768
   KITZINGER J, 1995, BRIT MED J, V311, P299, DOI 10.1136/bmj.311.7000.299
   Knowles SR, 2013, INFLAMM BOWEL DIS, V19, P2704, DOI 10.1097/MIB.0b013e318296ae5a
   Lammam C, 2016, INTRO STATE POVERTY
   Marrie RA, 2021, INFLAMM BOWEL DIS, V27, P1285, DOI 10.1093/ibd/izaa349
   McCombie AM, 2013, J CROHNS COLITIS, V7, P935, DOI 10.1016/j.crohns.2013.02.004
   McSweeney J C, 1997, Image J Nurs Sch, V29, P243
   Mikocka-Walus A, 2021, J HEALTH PSYCHOL, V26, P2290, DOI 10.1177/1359105320911427
   Mikocka-Walus A, 2017, INT J BEHAV MED, V24, P127, DOI 10.1007/s12529-016-9580-9
   Mikocka-Walus AA, 2007, INFLAMM BOWEL DIS, V13, P225, DOI 10.1002/ibd.20062
   Neergaard MA, 2009, BMC MED RES METHODOL, V9, DOI 10.1186/1471-2288-9-52
   NVivo, 2012, NVivo (Version 12)
   Nyumba T, 2018, METHODS ECOL EVOL
   Sajadinejad MS, 2012, GASTROENT RES PRACT, V2012, DOI 10.1155/2012/106502
   Sandelowski M, 2010, RES NURS HEALTH, V33, P77, DOI 10.1002/nur.20362
   Schmitz C., 2012, LIMESURVEY OPEN SOUR
   Sewitch MJ, 2001, AM J GASTROENTEROL, V96, P1470
   Sun Y, 2019, FRONT PEDIATR, V7, DOI 10.3389/fped.2019.00432
   Vutcovici Maria, 2021, J Can Assoc Gastroenterol, V4, P229, DOI 10.1093/jcag/gwaa044
   Xu XL, 2020, PSYCHOL RES BEHAV MA, V13, P363, DOI 10.2147/PRBM.S221435
   Zhang CK, 2013, INFLAMM BOWEL DIS, V19, P1732, DOI 10.1097/MIB.0b013e318281f395
NR 39
TC 6
Z9 6
U1 2
U2 11
PU DOVE MEDICAL PRESS LTD
PI ALBANY
PA PO BOX 300-008, ALBANY, AUCKLAND 0752, NEW ZEALAND
SN 1178-7023
J9 CLIN EXP GASTROENTER
JI Clin. Exp. Gastroenterol.
PY 2021
VL 14
BP 123
EP 131
DI 10.2147/CEG.S303688
PG 9
WC Gastroenterology & Hepatology
WE Emerging Sources Citation Index (ESCI)
SC Gastroenterology & Hepatology
GA RU1PO
UT WOS:000644923100001
PM 33953591
OA gold, Green Published
DA 2024-01-22
ER

PT J
AU Rimola, J
   Planell, N
   Rodríguez, S
   Delgado, S
   Ordás, I
   Ramírez-Morros, A
   Ayuso, C
   Aceituno, M
   Ricart, E
   Jauregui-Amezaga, A
   Panés, J
   Cuatrecasas, M
AF Rimola, Jordi
   Planell, Nuria
   Rodriguez, Sonia
   Delgado, Salvadora
   Ordas, Ingrid
   Ramiez-Morros, Anna
   Ayuso, Carmen
   Aceituno, Montse
   Ricart, Elena
   Jauregui-Amezaga, Aranzazu
   Panes, Julian
   Cuatrecasas, Miriam
TI Characterization of Inflammation and Fibrosis in Crohn's Disease Lesions
   by Magnetic Resonance Imaging
SO AMERICAN JOURNAL OF GASTROENTEROLOGY
LA English
DT Article
ID COMPUTED-TOMOGRAPHY; MR; ENTEROGRAPHY; VALIDATION; CT
AB OBJECTIVES: Measurement of the component of fibrosis in Crohn's disease (CD) may have important therapeutic implications. The aim of this study was to characterize the Magnetic Resonance Imaging (MRI) findings that are differentially associated with the presence of fibrosis and those associated with inflammatory activity, using the pathological analysis of surgically resected intestinal lesions as reference standard.
   METHODS: MRI studies with identical imaging protocol of 41 CD patients who underwent elective bowel resection within 4 months before surgery were reviewed. MRI evaluated wall thickening, edema, ulcers, signal intensity at submucosa at 70 s and 7 min after gadolinium injection, stenosis, and pattern of enhancement in each phase of the dynamic study and changes on this pattern over time. Pathological inflammatory and fibrosis scores were classified into three grades of severity.
   RESULTS: In all, 44 segments from 41 patients were analyzed. The pathological intensity of inflammation was associated with the following MRI parameters: hypersignal on T2 (P=0.02), mucosal enhancement (P=0.03), ulcerations (P=0.01), and blurred margins (P=0.05). The degree of fibrosis correlated with the percentage of enhancement gain (P<0.01), the pattern of enhancement at 7 min (P<0.01), and the presence of stenosis (P=0.05). Using percentage of enhancement gain, MRI is able to discriminate between mild-moderate and severe fibrosis deposition with a sensitivity of 0.94 and a specificity of 0.89.
   CONCLUSIONS: MRI is accurate for detecting the presence of severe fibrosis in CD lesions on the basis of the enhancement pattern.
C1 [Rimola, Jordi; Rodriguez, Sonia] Univ Barcelona, IDIBAPS, Hosp Clin Barcelona, Dept Radiol, E-08036 Barcelona, Spain.
   [Planell, Nuria] CIBERehd, Bioinformat Platform, Barcelona, Spain.
   [Planell, Nuria; Delgado, Salvadora; Ordas, Ingrid; Ramiez-Morros, Anna; Ayuso, Carmen; Ricart, Elena; Jauregui-Amezaga, Aranzazu; Panes, Julian] Ctr Invest Biomed Red Enfermedades Hepat & Digest, Barcelona, Spain.
   [Delgado, Salvadora] Univ Barcelona, IDIBAPS, Hosp Clin Barcelona, Dept Gastrointestinal Surg, E-08036 Barcelona, Spain.
   [Ordas, Ingrid; Ramiez-Morros, Anna; Aceituno, Montse; Ricart, Elena; Jauregui-Amezaga, Aranzazu; Panes, Julian] Univ Barcelona, IDIBAPS, Hosp Clin Barcelona, Dept Gastroenterol, E-08036 Barcelona, Spain.
   [Cuatrecasas, Miriam] Univ Barcelona, IDIBAPS, Hosp Clin Barcelona, Dept Pathol CDB, E-08036 Barcelona, Spain.
   [Cuatrecasas, Miriam] Univ Barcelona, IDIBAPS, Biobank Clin, Tumour Bank, E-08036 Barcelona, Spain.
C3 University of Barcelona; Hospital Clinic de Barcelona; IDIBAPS; CIBER -
   Centro de Investigacion Biomedica en Red; CIBEREHD; CIBER - Centro de
   Investigacion Biomedica en Red; CIBEREHD; University of Barcelona;
   Hospital Clinic de Barcelona; IDIBAPS; University of Barcelona; Hospital
   Clinic de Barcelona; IDIBAPS; University of Barcelona; Hospital Clinic
   de Barcelona; IDIBAPS; University of Barcelona; Hospital Clinic de
   Barcelona; IDIBAPS
RP Rimola, J (通讯作者)，Univ Barcelona, IDIBAPS, Hosp Clin Barcelona, Dept Radiol, Villarroel 170, E-08036 Barcelona, Spain.
EM jrimola@clinic.cat
RI Cuatrecasas, Miriam/C-9156-2019; Ayuso, Carmen/A-4843-2019; Planell,
   Núria/H-6807-2015; Panes, Julian/H-5991-2015
OI Cuatrecasas, Miriam/0000-0003-3063-0110; Ayuso,
   Carmen/0000-0002-9242-7065; Planell, Núria/0000-0001-7550-2433;
   Aceituno, Montserrat/0000-0003-0352-9527; Jauregui Amezaga,
   Aranzazu/0000-0002-9887-8692; Ordas, Ingrid/0000-0001-7632-0340; Panes,
   Julian/0000-0002-4971-6902
FU Fondo de Investigacion Sanitaria (FIS), Instituto de Salud Carlos III
   [PI10/01170]; Ministerio de Economia y Competitividad of Spain
   [2012-33560]; Banc de Tumors-Biobanc Hospital Clinic-IDIBAPS; Xarxa de
   Bancs de Tumors de Catalunya (XBTC)
FX Financial support: This work is supported in part by Fondo de
   Investigacion Sanitaria (FIS), Instituto de Salud Carlos III
   (PI10/01170) to J.R., and grant 2012-33560 from Ministerio de Economia y
   Competitividad of Spain to J.P. This work is also supported in part by
   the Banc de Tumors-Biobanc Hospital Clinic-IDIBAPS and Xarxa de Bancs de
   Tumors de Catalunya (XBTC).
CR Adler J, 2012, INFLAMM BOWEL DIS, V18, P849, DOI 10.1002/ibd.21801
   Adler J, 2011, RADIOLOGY, V259, P127, DOI 10.1148/radiol.10091648
   Al-Hawary M, 2012, CURR OPIN GASTROEN, V28, P334, DOI 10.1097/MOG.0b013e3283540705
   BRAHME F, 1970, GUT, V11, P928, DOI 10.1136/gut.11.11.928
   Chiorean MV, 2007, AM J GASTROENTEROL, V102, P2541, DOI 10.1111/j.1572-0241.2007.01537.x
   Fornasa F, 2011, J CLIN IMAG SCI, V1, DOI 10.4103/2156-7514.82339
   Gramlich Terry, 2007, Semin Pediatr Surg, V16, P154, DOI 10.1053/j.sempedsurg.2007.04.005
   Horsthuis K, 2008, RADIOLOGY, V247, P64, DOI 10.1148/radiol.2471070611
   Lawrance IC, 2009, WORLD J GASTROENTERO, V15, P3367, DOI 10.3748/wjg.15.3367
   Ochsenkühn T, 2004, SCAND J GASTROENTERO, V39, P953, DOI 10.1080/00365520410003218
   Ordovas KG, 2011, RADIOLOGY, V261, P358, DOI 10.1148/radiol.11091882
   Oussalah A, 2010, GUT, V59, P1056, DOI 10.1136/gut.2009.197665
   Panes J, 2013, J CROHNS COLITIS, V7, P556, DOI 10.1016/j.crohns.2013.02.020
   Panés J, 2011, ALIMENT PHARM THER, V34, P125, DOI 10.1111/j.1365-2036.2011.04710.x
   Pazahr S, 2013, MAGN RESON MATER PHY, V26, P291, DOI 10.1007/s10334-012-0355-2
   Punwani S, 2009, RADIOLOGY, V252, P712, DOI 10.1148/radiol.2523082167
   R Core Team, R LANG ENV STAT COMP
   Rimola J, 2009, GUT, V58, P1113, DOI 10.1136/gut.2008.167957
   Rimola J, 2011, INFLAMM BOWEL DIS, V17, P1759, DOI 10.1002/ibd.21551
   Rimola J, 2009, HEPATOLOGY, V50, P791, DOI 10.1002/hep.23071
   Steward MJ, 2012, EUR J RADIOL, V81, P2080, DOI 10.1016/j.ejrad.2011.07.013
   Taylor SA, 2009, RADIOLOGY, V251, P369, DOI 10.1148/radiol.2512081292
   Tielbeek JAW, 2014, EUR RADIOL, V24, P619, DOI 10.1007/s00330-013-3015-7
   Zappa M, 2011, INFLAMM BOWEL DIS, V17, P984, DOI 10.1002/ibd.21414
NR 24
TC 172
Z9 178
U1 0
U2 23
PU LIPPINCOTT WILLIAMS & WILKINS
PI PHILADELPHIA
PA TWO COMMERCE SQ, 2001 MARKET ST, PHILADELPHIA, PA 19103 USA
SN 0002-9270
EI 1572-0241
J9 AM J GASTROENTEROL
JI Am. J. Gastroenterol.
PD MAR
PY 2015
VL 110
IS 3
BP 432
EP 440
DI 10.1038/ajg.2014.424
PG 9
WC Gastroenterology & Hepatology
WE Science Citation Index Expanded (SCI-EXPANDED)
SC Gastroenterology & Hepatology
GA CE6AF
UT WOS:000351917100010
PM 25623654
DA 2024-01-22
ER

PT J
AU Li, Q
   Lee, CH
   Peters, LA
   Mastropaolo, LA
   Thoeni, C
   Elkadri, A
   Schwerd, T
   Zhu, J
   Zhang, B
   Zhao, YZ
   Hao, K
   Dinarzo, A
   Hoffman, G
   Kidd, BA
   Murchie, R
   Al Adham, Z
   Guo, CH
   Kotlarz, D
   Cutz, E
   Walters, TD
   Shouval, DS
   Curran, M
   Dobrin, R
   Brodmerkel, C
   Snapper, SB
   Klein, C
   Brumell, JH
   Hu, MJ
   Nanan, R
   Snanter-Nanan, B
   Wong, M
   Le Deist, F
   Haddad, E
   Roifman, CM
   Deslandres, C
   Griffiths, AM
   Gaskin, KJ
   Uhlig, HH
   Schadt, EE
   Muise, AM
AF Li, Qi
   Lee, Cheng Hiang
   Peters, Lauren A.
   Mastropaolo, Lucas A.
   Thoeni, Cornelia
   Elkadri, Abdul
   Schwerd, Tobias
   Zhu, Jun
   Zhang, Bin
   Zhao, Yongzhong
   Hao, Ke
   Dinarzo, Antonio
   Hoffman, Gabriel
   Kidd, Brian A.
   Murchie, Ryan
   Al Adham, Ziad
   Guo, Conghui
   Kotlarz, Daniel
   Cutz, Ernest
   Walters, Thomas D.
   Shouval, Dror S.
   Curran, Mark
   Dobrin, Radu
   Brodmerkel, Carrie
   Snapper, Scott B.
   Klein, Christoph
   Brumell, John H.
   Hu, Mingjing
   Nanan, Ralph
   Snanter-Nanan, Brigitte
   Wong, Melanie
   Le Deist, Francoise
   Haddad, Elie
   Roifman, Chaim M.
   Deslandres, Colette
   Griffiths, Anne M.
   Gaskin, Kevin J.
   Uhlig, Holm H.
   Schadt, Eric E.
   Muise, Aleixo M.
TI Variants in <i>TRIM22</i> That Affect NOD2 Signaling Are Associated With
   Very-Early-Onset Inflammatory Bowel Disease
SO GASTROENTEROLOGY
LA English
DT Article
DE VEOIBD; NF-kB; Antiviral and Antibacterial Networks
ID OXIDASE COMPLEX; LIGASE ACTIVITY; XIAP; SUSCEPTIBILITY; IDENTIFICATION;
   MUTATIONS; DOMAIN; EXPRESSION; PROTEIN; GENE
AB BACKGROUND & AIMS: Severe forms of inflammatory bowel disease (IBD) that develop in very young children can be caused by variants in a single gene. We performed whole-exome sequence (WES) analysis to identify genetic factors that might cause granulomatous colitis and severe perianal disease, with recurrent bacterial and viral infections, in an infant of consanguineous parents. METHODS: We performed targeted WES analysis of DNA collected from the patient and her parents. We validated our findings by a similar analysis of DNA from 150 patients with very-early-onset IBD not associated with known genetic factors analyzed in Toronto, Oxford, and Munich. We compared gene expression signatures in inflamed vs noninflamed intestinal and rectal tissues collected from patients with treatment-resistant Crohn's disease who participated in a trial of ustekinumab. We performed functional studies of identified variants in primary cells from patients and cell culture. RESULTS: We identified a homozygous variant in the tripartite motif containing 22 gene (TRIM22) of the patient, as well as in 2 patients with a disease similar phenotype. Functional studies showed that the variant disrupted the ability of TRIM22 to regulate nucleotide binding oligomerization domain containing 2 (NOD2)-dependent activation of interferon-beta signaling and nuclear factor kappa B. Computational studies demonstrated a correlation between the TRIM22-NOD2 network and signaling pathways and genetic factors associated very early onset and adult-onset IBD. TRIM22 is also associated with antiviral and mycobacterial effectors and markers of inflammation, such as fecal calprotectin, C-reactive protein, and Crohn's disease activity index scores. CONCLUSIONS: In WES and targeted exome sequence analyses of an infant with severe IBD characterized by granulomatous colitis and severe perianal disease, we identified a homozygous variant of TRIM22 that affects the ability of its product to regulate NOD2. Combined computational and functional studies showed that the TRIM22-NOD2 network regulates antiviral and antibacterial signaling pathways that contribute to inflammation. Further study of this network could lead to new disease markers and therapeutic targets for patients with very early and adult-onset IBD.
C1 [Li, Qi; Thoeni, Cornelia; Elkadri, Abdul; Murchie, Ryan; Curran, Mark; Brumell, John H.; Griffiths, Anne M.; Muise, Aleixo M.] Hosp Sick Children, Res Inst, SickKids Inflammatory Bowel Dis Ctr, 555 Univ Ave, Toronto, ON M5G 1X8, Canada.
   [Li, Qi; Thoeni, Cornelia; Elkadri, Abdul; Murchie, Ryan; Al Adham, Ziad; Walters, Thomas D.; Brumell, John H.; Griffiths, Anne M.; Muise, Aleixo M.] Hosp Sick Children, Res Inst, Cell Biol Program, 555 Univ Ave, Toronto, ON M5G 1X8, Canada.
   [Li, Qi; Mastropaolo, Lucas A.; Thoeni, Cornelia; Elkadri, Abdul; Murchie, Ryan; Al Adham, Ziad; Guo, Conghui; Walters, Thomas D.; Griffiths, Anne M.; Muise, Aleixo M.] Univ Toronto, Hosp Sick Children, Dept Pediat, Div Gastroenterol Hepatol & Nutr, Toronto, ON M5G 1X8, Canada.
   [Lee, Cheng Hiang; Hu, Mingjing; Nanan, Ralph; Snanter-Nanan, Brigitte; Gaskin, Kevin J.] Childrens Hosp Westmead, Dept Gastroenterol, Westmead, NSW, Australia.
   [Lee, Cheng Hiang; Hu, Mingjing; Nanan, Ralph; Snanter-Nanan, Brigitte; Gaskin, Kevin J.] Univ Sydney, James Fairfax Inst Paediat Nutr, Sydney, NSW 2006, Australia.
   [Peters, Lauren A.] Icahn Sch Med Mt Sinai, Grad Sch Biomed Sci, New York, NY 10029 USA.
   [Peters, Lauren A.; Zhu, Jun; Zhang, Bin; Zhao, Yongzhong; Hao, Ke; Dinarzo, Antonio; Hoffman, Gabriel; Kidd, Brian A.; Schadt, Eric E.] Icahn Sch Med Mt Sinai, Dept Genet & Genom Sci, New York, NY 10029 USA.
   [Peters, Lauren A.; Zhu, Jun; Zhang, Bin; Zhao, Yongzhong; Hao, Ke; Dinarzo, Antonio; Hoffman, Gabriel; Kidd, Brian A.; Schadt, Eric E.] Icahn Inst Genom & Multiscale Biol, New York, NY USA.
   [Elkadri, Abdul; Al Adham, Ziad; Brumell, John H.; Muise, Aleixo M.] Univ Toronto, Inst Med Sci, Toronto, ON, Canada.
   [Schwerd, Tobias; Uhlig, Holm H.] Univ Oxford, Nuffield Dept Clin Med, Translat Gastroenterol Unit, Div Expt Med, Oxford, England.
   [Schwerd, Tobias; Uhlig, Holm H.] John Radcliffe Hosp, Dept Pediat, Oxford OX3 9DU, England.
   [Kotlarz, Daniel; Klein, Christoph] Univ Munich, Dr Von Haunerschen Kinderspital, Dept Pediat, Munich, Germany.
   [Cutz, Ernest] Hosp Sick Children, Div Pathol, 555 Univ Ave, Toronto, ON M5G 1X8, Canada.
   [Shouval, Dror S.; Snapper, Scott B.] Harvard Univ, Sch Med, Dept Pediat, Boston Childrens Hosp,Div Pediat Gastroenterol He, Boston, MA 02115 USA.
   [Curran, Mark; Dobrin, Radu; Brodmerkel, Carrie] Janssen R&D LLC, Spring House, PA USA.
   [Snapper, Scott B.] Brigham & Womens Hosp, Dept Med, Div Gastroenterol & Hepatol, 75 Francis St, Boston, MA 02115 USA.
   [Brumell, John H.] Univ Toronto, Mol Genet, Toronto, ON, Canada.
   [Wong, Melanie] Childrens Hosp Westmead, Dept Immunol, Westmead, NSW, Australia.
   [Le Deist, Francoise] Univ Montreal, Dept Microbiol & Immunol, CHU St Justine, Montreal, PQ H3C 3J7, Canada.
   [Le Deist, Francoise] Univ Montreal, Dept Microbiol Infectiol & Immunol, Montreal, PQ, Canada.
   [Haddad, Elie] Univ Montreal, Dept Pediat, CHU St Justine, Dept Microbiol Infectiol & Immunol, Montreal, PQ H3C 3J7, Canada.
   [Roifman, Chaim M.] Univ Toronto, Hosp Sick Children, Dept Pediat, Div Immunol, Toronto, ON M5G 1X8, Canada.
   [Deslandres, Colette] CHU St Justine, Dept Pediat, Div Gastroenterol Hepatol & Nutr, Montreal, PQ, Canada.
C3 University of Toronto; Hospital for Sick Children (SickKids); University
   of Toronto; Hospital for Sick Children (SickKids); University of
   Toronto; Hospital for Sick Children (SickKids); University of Sydney;
   NSW Health; The Children's Hospital at Westmead; Sydney Childrens
   Hospitals Network; University of Sydney; Icahn School of Medicine at
   Mount Sinai; Icahn School of Medicine at Mount Sinai; University of
   Toronto; University of Oxford; University of Oxford; University of
   Munich; University of Toronto; Hospital for Sick Children (SickKids);
   Harvard University; Harvard Medical School; Boston Children's Hospital;
   Johnson & Johnson; Janssen Pharmaceuticals; Harvard University; Brigham
   & Women's Hospital; University of Toronto; NSW Health; The Children's
   Hospital at Westmead; University of Sydney; Sydney Childrens Hospitals
   Network; Universite de Montreal; Centre Hospitalier Universitaire
   Sainte-Justine; Universite de Montreal; Universite de Montreal; Centre
   Hospitalier Universitaire Sainte-Justine; University of Toronto;
   Hospital for Sick Children (SickKids); Universite de Montreal; Centre
   Hospitalier Universitaire Sainte-Justine
RP Muise, AM (通讯作者)，Hosp Sick Children, 555 Univ Ave, Toronto, ON M5G 1X8, Canada.
EM aleixo.muise@utoronto.ca
RI Haddad, Elie/AAQ-4971-2020; Muise, Aleixo/D-6319-2012; Elkadri,
   Abdul/CAJ-1902-2022; Yang, Min/JPY-3791-2023; Kotlarz,
   Daniel/HGA-2077-2022; Deslandres, Colette/AAO-5814-2021
OI Kotlarz, Daniel/0000-0002-4576-6769; Dobrin, Radu/0000-0002-3336-0091; ,
   Lauren/0000-0002-3747-0474; Li, Qi/0000-0002-0105-4030; Haddad,
   Elie/0000-0003-2446-6879; Nanan, Ralph/0000-0002-1749-6378; Uhlig,
   Holm/0000-0002-6111-7355
FU NHGRI NIH HHS [U01 HG008451] Funding Source: Medline; NIAID NIH HHS [R01
   AI050950] Funding Source: Medline
CR Abbott DW, 2007, MOL CELL BIOL, V27, P6012, DOI 10.1128/MCB.00270-07
   Avitzur Y, 2014, GASTROENTEROLOGY, V146, P1028, DOI 10.1053/j.gastro.2014.01.015
   Barr SD, 2008, PLOS PATHOG, V4, DOI 10.1371/journal.ppat.1000007
   Bustamante J, 2014, SEMIN IMMUNOL, V26, P454, DOI 10.1016/j.smim.2014.09.008
   Castanier C, 2012, BMC BIOL, V10, DOI 10.1186/1741-7007-10-44
   Chae JJ, 2006, P NATL ACAD SCI USA, V103, P9982, DOI 10.1073/pnas.0602081103
   Chen Z, 2011, PLOS ONE, V6, DOI 10.1371/journal.pone.0022930
   Damgaard RB, 2013, EMBO MOL MED, V5, P1278, DOI 10.1002/emmm.201303090
   Dhillon SS, 2014, GASTROENTEROLOGY, V147, P680, DOI 10.1053/j.gastro.2014.06.005
   Dhillon SS, 2014, CLIN TRANSL GASTROEN, V5, DOI 10.1038/ctg.2013.17
   Di Pietro A, 2013, J VIROL, V87, P4523, DOI 10.1128/JVI.02548-12
   Duan ZJ, 2008, BIOCHEM BIOPH RES CO, V374, P502, DOI 10.1016/j.bbrc.2008.07.070
   Eldin P, 2009, J GEN VIROL, V90, P536, DOI 10.1099/vir.0.006288-0
   Elkadri A, 2015, CELL MOL GASTROENTER, V1, P381, DOI 10.1016/j.jcmgh.2015.05.001
   Ferguson E, 2015, J CROHNS COLITIS S1, V9, pS188
   Glocker EO, 2009, NEW ENGL J MED, V361, P2033, DOI 10.1056/NEJMoa0907206
   Haberman Y, 2014, J CLIN INVEST, V124, P3617, DOI 10.1172/JCI75436
   Hattlmann Clayton J, 2012, Mol Biol Int, V2012, P153415, DOI 10.1155/2012/153415
   Herr AM, 2009, IMMUNOGENETICS, V61, P271, DOI 10.1007/s00251-009-0357-z
   Ho GT, 2009, AM J GASTROENTEROL, V104, P673, DOI 10.1038/ajg.2008.119
   Hugot JP, 2001, NATURE, V411, P599, DOI 10.1038/35079107
   Janecke AR, 2015, HUM MOL GENET, V24, P6614, DOI 10.1093/hmg/ddv367
   Jefferies C, 2011, NAT REV IMMUNOL, V11, P617, DOI 10.1038/nri3043
   Jostins L, 2012, NATURE, V491, P119, DOI 10.1038/nature11582
   Kawai T, 2011, EMBO MOL MED, V3, P513, DOI 10.1002/emmm.201100160
   Kelly JN, 2014, PLOS ONE, V9, DOI 10.1371/journal.pone.0101436
   Kim YG, 2011, CELL HOST MICROBE, V9, P496, DOI 10.1016/j.chom.2011.05.006
   Krieg A, 2009, P NATL ACAD SCI USA, V106, P14524, DOI 10.1073/pnas.0907131106
   Latour S, 2015, SEMIN CELL DEV BIOL, V39, P115, DOI 10.1016/j.semcdb.2015.01.015
   Leach ST, 2007, SCAND J GASTROENTERO, V42, P1321, DOI 10.1080/00365520701416709
   Lee MN, 2014, SCIENCE, V343, P1119, DOI 10.1126/science.1246980
   Li QT, 2002, NAT REV IMMUNOL, V2, P725, DOI 10.1038/nri910
   MADIGAN D, 1995, INT STAT REV, V63, P215, DOI 10.2307/1403615
   Marsh RA, 2013, BLOOD, V121, P877, DOI 10.1182/blood-2012-06-432500
   Moran CJ, 2013, INFLAMM BOWEL DIS, V19, P115, DOI 10.1002/ibd.22974
   Muise AM, 2012, GUT, V61, P1028, DOI 10.1136/gutjnl-2011-300078
   Muise AM, 2011, GASTROENTEROLOGY, V141, P633, DOI 10.1053/j.gastro.2011.04.057
   Murdoch TB, 2015, CAN J GASTROENTEROL, V29, P202
   Obad S, 2007, LEUKEMIA RES, V31, P995, DOI 10.1016/j.leukres.2006.12.012
   Ogura Y, 2001, NATURE, V411, P603, DOI 10.1038/35079114
   Philpott DJ, 2014, NAT REV IMMUNOL, V14, P9, DOI 10.1038/nri3565
   Rigaud S, 2011, BLOOD, V118, P252, DOI 10.1182/blood-2011-01-328849
   Ryu YS, 2011, J BIOL CHEM, V286, P25729, DOI 10.1074/jbc.M111.241893
   Sabbah A, 2009, NAT IMMUNOL, V10, P1073, DOI 10.1038/ni.1782
   Sandborn WJ, 2012, NEW ENGL J MED, V367, P1519, DOI 10.1056/NEJMoa1203572
   Sandborn WJ, 2012, NEW ENGL J MED, V367, P616, DOI 10.1056/NEJMoa1112168
   Sawyer SL, 2007, PLOS PATHOG, V3, P1918, DOI 10.1371/journal.ppat.0030197
   Schadt EE, 2008, PLOS BIOL, V6, P1020, DOI 10.1371/journal.pbio.0060107
   Shaw MH, 2011, TRENDS IMMUNOL, V32, P73, DOI 10.1016/j.it.2010.12.007
   Strober W, 2011, MUCOSAL IMMUNOL, V4, P484, DOI 10.1038/mi.2011.29
   Tran LM, 2011, BMC SYST BIOL, V5, DOI 10.1186/1752-0509-5-121
   Tusher VG, 2001, P NATL ACAD SCI USA, V98, P5116, DOI 10.1073/pnas.091062498
   Uhlig HH, 2014, GASTROENTEROLOGY, V147, P990, DOI 10.1053/j.gastro.2014.07.023
   Walczak H, 2012, BMC BIOL, V10, DOI 10.1186/1741-7007-10-23
   Wang IM, 2012, MOL SYST BIOL, V8, DOI 10.1038/msb.2012.24
   Westra HJ, 2013, NAT GENET, V45, P1238, DOI 10.1038/ng.2756
   Yang S, 2013, NAT IMMUNOL, V14, P927, DOI 10.1038/ni.2669
   Yang X, 2010, GENOME RES, V20, P1020, DOI 10.1101/gr.103341.109
   Yu SS, 2011, BIOCHEM BIOPH RES CO, V410, P247, DOI 10.1016/j.bbrc.2011.05.124
   Zeissig Y, 2015, GUT, V64, P66, DOI 10.1136/gutjnl-2013-306520
   Zhang B, 2013, CELL, V153, P707, DOI 10.1016/j.cell.2013.03.030
   Zurek B, 2012, PLOS ONE, V7, DOI 10.1371/journal.pone.0041255
   Zurek B, 2012, INNATE IMMUN-LONDON, V18, P100, DOI 10.1177/1753425910394002
NR 63
TC 78
Z9 85
U1 1
U2 21
PU W B SAUNDERS CO-ELSEVIER INC
PI PHILADELPHIA
PA 1600 JOHN F KENNEDY BOULEVARD, STE 1800, PHILADELPHIA, PA 19103-2899 USA
SN 0016-5085
EI 1528-0012
J9 GASTROENTEROLOGY
JI Gastroenterology
PD MAY
PY 2016
VL 150
IS 5
BP 1196
EP 1207
DI 10.1053/j.gastro.2016.01.031
PG 12
WC Gastroenterology & Hepatology
WE Science Citation Index Expanded (SCI-EXPANDED)
SC Gastroenterology & Hepatology
GA DJ8QM
UT WOS:000374477200033
PM 26836588
OA hybrid, Green Accepted
DA 2024-01-22
ER

PT J
AU Malik, S
   Mason, A
   Bakhshi, A
   Young, D
   Bishop, J
   Garrick, V
   McGrogan, P
   Russell, RK
   Ahmed, SF
AF Malik, Salma
   Mason, Avril
   Bakhshi, Andisheh
   Young, David
   Bishop, Jonathan
   Garrick, Victoria
   McGrogan, Paraic
   Russell, Richard K.
   Ahmed, S. Faisal
TI Growth in children receiving contemporary disease specific therapy for
   Crohn's disease
SO ARCHIVES OF DISEASE IN CHILDHOOD
LA English
DT Article
ID INFLAMMATORY-BOWEL-DISEASE; WEIGHT HEIGHT VELOCITY; REFERENCE CURVES;
   ADULT HEIGHT; STANDARDS; ADOLESCENTS; MATURITY; HORMONE; ONSET; BIRTH
AB Introduction It is unclear whether recent therapeutic advances have improved the growth of children with Crohn's disease (CD).
   Aim To assess the frequency of short stature and poor growth and their relationship to disease course and therapy in children with CD.
   Methods The anthropometric and treatment details of 116 children (68 male) with a mean (range) age at diagnosis of 10.8 years (4.9-15.5) and a mean age at maximum follow-up (MF) of 15.4 years (9.4-19.3) were studied retrospectively at diagnosis (T0), at 1 (T1), 2 (T2) and 3 years (T3) after diagnosis and at MF.
   Results At T0, mean height SD score (HtSDS) was -0.5 (-3.3 to 2.6) compared to a mid-parental HtSDS of 0.2 (-2.0 to 01.4) (p=0.002). At T1, T2, T3 and MF, mean HtSDS was -0.6 (-4.8 to 7.8), -0.6 (-2.9 to 2.2), -0.7 (-3.6 to 2.5) and -0.5 (-3.5 to 2.9), respectively. Mean Ht velocity (HV) SDS at T1, T2, T3 and MF was -1.4 (-7.4 to 7.4), -0.6 (-7.5 to 6.1), -0.1 (-6.6 to 7.6) and 0.6 (-4.8 to 7.8), respectively (p<0.05). In final models, HtSDS was associated negatively with the use of prednisolone (p=0.0001), azathioprine (p=0.0001), methotrexate (p=0.0001) and weight SDS (WtSDS) (p=0.0001). HVSDS was associated positively with age (p=0.0001) and WtSDS (p=0.01). Delta HtSDS was associated negatively with use of prednisolone (p<0.02).
   Conclusion Although current therapy for CD is associated with improved rate of growth for the first few years, a substantial proportion of children remain short. This study also highlights the need for consistency in describing growth in children with chronic diseases.
C1 [Malik, Salma; Mason, Avril; Ahmed, S. Faisal] Univ Glasgow, Royal Hosp Sick Children, Bone & Endocrine Res Grp, Dept Child Hlth, Glasgow G3 8SJ, Lanark, Scotland.
   [Malik, Salma; Bishop, Jonathan; Garrick, Victoria; McGrogan, Paraic; Russell, Richard K.] Univ Glasgow, Royal Hosp Sick Children, Dept Paediat Gastroenterol & Nutr, Glasgow G3 8SJ, Lanark, Scotland.
   [Bakhshi, Andisheh] Univ Glasgow, Sch Math & Stat, Glasgow G3 8SJ, Lanark, Scotland.
   [Young, David] Univ Strathclyde, Dept Stat & Modelling Sci, Glasgow, Lanark, Scotland.
C3 University of Glasgow; University of Glasgow; University of Glasgow;
   University of Strathclyde
RP Ahmed, SF (通讯作者)，Univ Glasgow, Royal Hosp Sick Children, Bone & Endocrine Res Grp, Dept Child Hlth, Yorkhill, Glasgow G3 8SJ, Lanark, Scotland.
EM faisal.ahmed@glasgow.ac.uk
RI Young, David John/G-5515-2011; Young, David Reid/HKN-5543-2023; Ahmed,
   Sk. Faisal/AGY-3981-2022; Young, David J/C-2045-2009
OI Young, David John/0000-0001-9947-6655; Ahmed, Sk.
   Faisal/0000-0001-9299-1240; Young, David J/0000-0002-6079-5904; Bakhshi,
   Andisheh/0000-0001-9840-1811; Young, David/0000-0002-3652-0513
FU University of Balochistan Higher Education Commission of Pakistan; NHS
   Research Scotland; Medical Research Council (MRC) [G0800675]; Catherine
   McEwan Foundation; Yorkhill IBD fund; Chief Scientist Office [ETM/137,
   ETM/100] Funding Source: researchfish; Medical Research Council
   [G0600329, G0800675, G0800759] Funding Source: researchfish; MRC
   [G0800759, G0800675, G0600329] Funding Source: UKRI
FX SM is funded by the University of Balochistan Higher Education
   Commission of Pakistan. RKR is supported by an NHS Research Scotland
   career fellowship award and received support from a Medical Research
   Council (MRC) patient research cohorts initiative grant (G0800675) for
   PICTS. The IBD team at Yorkhill, Glasgow is supported by the Catherine
   McEwan Foundation and the Yorkhill IBD fund.
CR Ahmed SF, 2009, HORM RES, V72, P42, DOI 10.1159/000229763
   Bang P, 2011, HORM RES PAEDIAT, V75, P335, DOI 10.1159/000322878
   Cohen P, 2008, J CLIN ENDOCR METAB, V93, P4210, DOI 10.1210/jc.2008-0509
   COLE TJ, 1995, ARCH DIS CHILD, V73, P25, DOI 10.1136/adc.73.1.25
   FREEMAN JV, 1995, ARCH DIS CHILD, V73, P17, DOI 10.1136/adc.73.1.17
   GRIFFITHS AM, 1993, GUT, V34, P939, DOI 10.1136/gut.34.7.939
   GRIFFITHS AM, 1991, GUT, V32, P491, DOI 10.1136/gut.32.5.491
   HILDEBRAND H, 1994, J PEDIATR GASTR NUTR, V18, P165, DOI 10.1097/00005176-199402000-00008
   KANOF ME, 1988, GASTROENTEROLOGY, V95, P1523, DOI 10.1016/S0016-5085(88)80072-6
   KIRSCHNER BS, 1990, ACTA PAEDIATR SCAND, P98
   Kirschner BS., 1990, ACTA PAEDIATR SC   S, V366, P105
   Mack DR, 2007, PEDIATRICS, V119, P1113, DOI 10.1542/peds.2006-1865
   MORRIS NM, 1980, J YOUTH ADOLESCENCE, V9, P271, DOI 10.1007/BF02088471
   PETERSEN AC, 1988, J YOUTH ADOLESCENCE, V17, P117, DOI 10.1007/BF01537962
   Pfefferkorn M, 2009, J PEDIATR GASTR NUTR, V48, P168, DOI 10.1097/MPG.0b013e318175ca7f
   Ranke MB, 2010, J CLIN ENDOCR METAB, V95, P1229, DOI 10.1210/jc.2009-1471
   Satsangi J, 2006, GUT, V55, P749, DOI 10.1136/gut.2005.082909
   Savage MO, 1999, ACTA PAEDIATR, V88, P89, DOI 10.1111/j.1651-2227.1999.tb14360.x
   Sawczenko A, 2003, GUT, V52, P454, DOI 10.1136/gut.52.3.454
   Sawczenko A, 2006, PEDIATRICS, V118, P124, DOI 10.1542/peds.2005-2931
   TANNER JM, 1976, ARCH DIS CHILD, V51, P170, DOI 10.1136/adc.51.3.170
   TANNER JM, 1966, ARCH DIS CHILD, V41, P454, DOI 10.1136/adc.41.219.454
   Vasseur F, 2010, AM J GASTROENTEROL, V105, P1893, DOI 10.1038/ajg.2010.20
   Wong SC, 2006, J PEDIATR GASTR NUTR, V43, P144, DOI 10.1097/01.mpg.0000226374.18494.14
   Wong SC, 2011, CLIN ENDOCRINOL, V74, P599, DOI 10.1111/j.1365-2265.2011.03977.x
NR 25
TC 22
Z9 23
U1 0
U2 1
PU BMJ PUBLISHING GROUP
PI LONDON
PA BRITISH MED ASSOC HOUSE, TAVISTOCK SQUARE, LONDON WC1H 9JR, ENGLAND
SN 0003-9888
EI 1468-2044
J9 ARCH DIS CHILD
JI Arch. Dis. Child.
PD AUG
PY 2012
VL 97
IS 8
BP 698
EP 703
DI 10.1136/archdischild-2011-300771
PG 6
WC Pediatrics
WE Science Citation Index Expanded (SCI-EXPANDED)
SC Pediatrics
GA 983DZ
UT WOS:000307100000005
PM 22685044
DA 2024-01-22
ER

PT J
AU Watts, A
   Bennett, WE
   Molleston, JP
   Gupta, SK
   Croffie, JM
   Waseem, S
   McFerron, BA
   Steiner, SJ
   Kumar, S
   Vanderpool, CP
   Hon, EC
   Bozic, MA
   Subbarao, GC
   Pfefferkorn, MD
AF Watts, Abhishek
   Bennett, William E.
   Molleston, Jean P.
   Gupta, Sandeep K.
   Croffie, Joseph M.
   Waseem, Shamaila
   McFerron, Brian A.
   Steiner, Steven J.
   Kumar, Sanjay
   Vanderpool, Charles P.
   Hon, Emily C.
   Bozic, Molly A.
   Subbarao, Girish C.
   Pfefferkorn, Marian D.
TI Incidence of Low Seroimmunity to Hepatitis B Virus in Children With
   Inflammatory Bowel Disease
SO JOURNAL OF PEDIATRIC GASTROENTEROLOGY AND NUTRITION
LA English
DT Article
DE biologics; corticosteroids; immunomodulators; pediatrics; vaccination
ID CROHNS-DISEASE; UNITED-STATES; RESPONSE RATE; VACCINATION; INFLIXIMAB;
   PROTECTION; INFECTION; IMMUNITY; NEED; IMMUNOGENICITY
AB Objectives: Patients with inflammatory bowel disease (IBD) often receive immunosuppressive therapy, which may make them vulnerable to infections such as hepatitis B. We hypothesized that hepatitis B virus titers are low in the vaccinated pediatric population with IBD. The aims of our study were to identify the incidence of lower titers of hepatitis B surface antibody (HBsAb) and determine which patient factors may be associated with lower HBsAb titers.
   Methods: Patients with diagnosis of IBD, ages 5 to 18 years, were prospectively enrolled. Patients were confirmed to have had a full series of hepatitis B vaccination. Quantitative serum HBsAb titers were measured and logistic regression analysis with independent variables of age, sex, race, disease phenotype, surgery, medications and a dependent variable of adequate HBsAb titers (> 10 mIU/mL) was performed.
   Results: Of the 116 patients enrolled, 57 were boys and 59 were girls. 75 patients had a diagnosis of Crohn disease; 32 had a diagnosis of ulcerative colitis; and 9 patients had been diagnosed as having indeterminate colitis. At the time of the study, 15 patients were taking corticosteroid, 66 on an immunomodulator, and 53 on a biologic. Sixty percent of patients in the 5- to 10-year age group had protective titers versus 22% to 27% in the older groups, P = 0.04. Only 28% of the 116 patients had HBsAb titers of > 10m IU/mL. Twenty percent of the patients taking corticosteroids, 27% taking immunomodulators, and 24% taking biologics were found to be seroimmune.
   Conclusions: Nearly two-thirds of pediatric patients with IBD have low titers against hepatitis B virus. Titers were highest in the younger patients. No patient-specific variable, such as the use of immunosuppressants, appeared to influence these low titers.
C1 [Watts, Abhishek; Bennett, William E.; Molleston, Jean P.; Gupta, Sandeep K.; Croffie, Joseph M.; Waseem, Shamaila; McFerron, Brian A.; Steiner, Steven J.; Kumar, Sanjay; Vanderpool, Charles P.; Hon, Emily C.; Bozic, Molly A.; Subbarao, Girish C.; Pfefferkorn, Marian D.] Indiana Univ Sch Med, Indiana Univ Hlth, Riley Hosp Children, Sect Pediat Gastroenterol Hepatol & Nutr, Indianapolis, IN 46202 USA.
   [Bennett, William E.] Indiana Univ Sch Med, Indiana Univ Hlth, Riley Hosp Children, Sect Pediat & Adolescent Comparat Effectiveness R, Indianapolis, IN 46202 USA.
C3 Indiana University System; Indiana University Bloomington; James
   Whitcomb Riley Hospital Children; Indiana University System; Indiana
   University Bloomington; James Whitcomb Riley Hospital Children
RP Watts, A (通讯作者)，705 Riley Hosp Dr,ROC 4210, Indianapolis, IN 46202 USA.
EM abhishek.watts@gmail.com
RI Kumar, Sanjay/GQA-9782-2022
CR AlFaleh F, 2008, J INFECTION, V57, P404, DOI 10.1016/j.jinf.2008.08.008
   Ali T, 2012, AM J MED SCI, V343, P227, DOI 10.1097/MAJ.0b013e31821ff728
   Altunöz ME, 2012, DIGEST DIS SCI, V57, P1039, DOI 10.1007/s10620-011-1980-8
   [Anonymous], VACCINE
   Austin PC, 2015, J CLIN EPIDEMIOL, V68, P627, DOI 10.1016/j.jclinepi.2014.12.014
   Baker CJ, 2010, ANN INTERN MED, V152, P36, DOI 10.7326/0003-4819-152-1-201001050-00008
   Banatvala J, 2000, LANCET, V355, P561, DOI 10.1016/S0140-6736(99)07239-6
   Belle A, 2015, EUR J GASTROEN HEPAT, V27, P877, DOI 10.1097/MEG.0000000000000370
   Bialek SR, 2008, PEDIATR INFECT DIS J, V27, P881, DOI 10.1097/INF.0b013e31817702ba
   Bruce MG, 2016, J INFECT DIS, V214, P16, DOI 10.1093/infdis/jiv748
   Coates T, 2001, CLIN THER, V23, P392, DOI 10.1016/S0149-2918(01)80044-8
   Cossio-Gil Y, 2015, J GASTROEN HEPATOL, V30, P92, DOI 10.1111/jgh.12712
   Cunningham M, 2011, CLIN DILEMMAS INFLAM, P23
   Debruyn J, 2012, INFLAMM BOWEL DIS, V18, pS74, DOI 10.1097/00054725-201212001-00181
   Esteve M, 2004, GUT, V53, P1363, DOI 10.1136/gut.2004.040675
   Gabbuti A, 2007, VACCINE, V25, P3129, DOI 10.1016/j.vaccine.2007.01.045
   Gilca V, 2013, VACCINE, V31, P448, DOI 10.1016/j.vaccine.2012.11.037
   Gisbert JP, 2012, AM J GASTROENTEROL, V107, P1460, DOI 10.1038/ajg.2012.79
   Gisbert JP, 2011, ALIMENT PHARM THER, V33, P619, DOI 10.1111/j.1365-2036.2010.04570.x
   Gisbert JP, 2013, INFLAMM BOWEL DIS, V19, P554, DOI 10.1097/MIB.0b013e31827febe9
   Hagihara Y, 2014, J CROHNS COLITIS, V8, P223, DOI 10.1016/j.crohns.2013.08.008
   Hou JK, 2010, INFLAMM BOWEL DIS, V16, P925, DOI 10.1002/ibd.21284
   Leuridan E, 2011, CLIN INFECT DIS, V53, P68, DOI 10.1093/cid/cir270
   Lok ASF, 2009, HEPATOLOGY, V50, P661, DOI 10.1002/hep.23190
   Lu Y, 2009, INFLAMM BOWEL DIS, V15, P1417, DOI 10.1002/ibd.20941
   Madonia S, 2007, INFLAMM BOWEL DIS, V13, P508, DOI 10.1002/ibd.20035
   Mast Eric E., 2006, Morbidity and Mortality Weekly Report, V55, P1
   McMahon BJ, 2009, J INFECT DIS, V200, P1390, DOI 10.1086/606119
   Millonig G, 2006, WORLD J GASTROENTERO, V12, P974, DOI 10.3748/wjg.v12.i6.974
   Moses J, 2012, AM J GASTROENTEROL, V107, P133, DOI 10.1038/ajg.2011.295
   Nordgaard-Lassen I, 2012, DAN MED J, V59
   Petersen KM, 2004, PEDIATR INFECT DIS J, V23, P650, DOI 10.1097/01.inf.0000130952.96259.fd
   Rahier JF, 2009, J CROHNS COLITIS, V3, P47, DOI 10.1016/j.crohns.2009.02.010
   Rey D, 2000, VACCINE, V18, P1161, DOI 10.1016/S0264-410X(99)00389-8
   Salinas GF, 2013, ANN RHEUM DIS, V72, P1037, DOI 10.1136/annrheumdis-2011-201270
   Shouval D, 2003, J HEPATOL, V39, pS70, DOI 10.1016/S0168-8278(03)00125-1
   Viget N, 2008, GUT, V57, P549, DOI 10.1136/gut.2006.114660
   Wainwright RB, 1997, J INFECT DIS, V175, P674, DOI 10.1093/infdis/175.3.674
   WHO, 2020, Hepatitis B
NR 39
TC 13
Z9 13
U1 0
U2 1
PU LIPPINCOTT WILLIAMS & WILKINS
PI PHILADELPHIA
PA TWO COMMERCE SQ, 2001 MARKET ST, PHILADELPHIA, PA 19103 USA
SN 0277-2116
EI 1536-4801
J9 J PEDIATR GASTR NUTR
JI J. Pediatr. Gastroenterol. Nutr.
PD NOV
PY 2017
VL 65
IS 5
BP 551
EP 554
DI 10.1097/MPG.0000000000001580
PG 4
WC Gastroenterology & Hepatology; Nutrition & Dietetics; Pediatrics
WE Science Citation Index Expanded (SCI-EXPANDED)
SC Gastroenterology & Hepatology; Nutrition & Dietetics; Pediatrics
GA FP5HM
UT WOS:000417650600024
PM 28333769
DA 2024-01-22
ER

PT J
AU Han, ZM
   Qiao, WG
   Ai, XY
   Li, AM
   Chen, ZY
   Feng, XC
   Zhang, J
   Wan, TM
   Xu, ZM
   Bai, Y
   Li, MS
   Liu, SD
   Zhi, FC
AF Han, Ze-min
   Qiao, Wei-guang
   Ai, Xiu-yun
   Li, Ai-min
   Chen, Zhen-yu
   Feng, Xi-cheng
   Zhang, Jie
   Wan, Tian-mo
   Xu, Zhi-min
   Bai, Yang
   Li, Ming-song
   Liu, Si-de
   Zhi, Fa-chao
TI Impact of capsule endoscopy on prevention of postoperative recurrence of
   Crohn's disease
SO GASTROINTESTINAL ENDOSCOPY
LA English
DT Article
ID SMALL-BOWEL; SURGICAL RESECTION; NATURAL-HISTORY; MANAGEMENT;
   BIOMARKERS; DIAGNOSIS
AB Background and Aims: Capsule endoscopy (CE) can detect lesions outside the scope of ileocolonoscopy in postoperative patients with Crohn's disease (CD). However, the impact of such findings on patient outcomes remains unknown. This study is intended to evaluate the impact of CE findings on clinical management and outcomes in asymptomatic patients with CD without pharmacologic prophylaxis after ileocolonic resection.
   Methods: In this retrospective cohort study, 37 patients (group 1) received ileocolonoscopy together with CE within 1 year after surgery, whereas 46 patients (group 2) only received ileocolonoscopy. Patients with endoscopic recurrence detected by either ileocolonoscopy or CE received pharmacologic therapy with azathioprine or infliximab. One year later, disease activity was re-evaluated.
   Results: In group 1, all patients with ileocolonoscopy-identified recurrence also had CE-identified recurrence. In addition, CE detected endoscopic recurrence in 11 patients missed by ileocolonoscopy. Endoscopic remission identified by ileocolonoscopy was confirmed by CE in 13 patients. One year later, endoscopic remission identified by ileocolonoscopy was maintained in all 24 patients, and none had clinical recurrence. Conversely, in group 2, of those with ileocolonoscopy-identified remission, both ileocolonoscopy-identified recurrence and clinical recurrence occurred in 9 of 31 patients 1 year later. The total clinical recurrence rate was 2.7% (1/37) in group 1 versus 21.7% (10/46) in group 2 (P = .019).
   Conclusions: If endoscopic remission identified by ileocolonoscopy was confirmed by CE, patients could remain free of pharmacologic prophylaxis. If recurrence outside the scope of ileocolonoscopy was detected by CE, initiation of active pharmacologic therapy would be needed.
C1 [Han, Ze-min; Qiao, Wei-guang; Ai, Xiu-yun; Li, Ai-min; Chen, Zhen-yu; Feng, Xi-cheng; Zhang, Jie; Wan, Tian-mo; Xu, Zhi-min; Bai, Yang; Li, Ming-song; Liu, Si-de; Zhi, Fa-chao] Southern Med Univ, Inst Gastroenterol Guangdong Prov, Guangdong Prov Key Lab Gastroenterol, Dept Gastroenterol,Nanfang Hosp, Guangzhou, Guangdong, Peoples R China.
C3 Southern Medical University - China
RP Zhi, FC (通讯作者)，Southern Med Univ, Dept Gastroenterol, Nanfang Hosp, 1838 North Guangzhou Ave, Guangzhou 510515, Guangdong, Peoples R China.
OI Qiao, Weiguang/0000-0001-8423-0724
CR Ananthakrishnan AN, 2011, AM J GASTROENTEROL, V106, P2009, DOI 10.1038/ajg.2011.237
   Beltrán VP, 2007, GASTROINTEST ENDOSC, V66, P533, DOI 10.1016/j.gie.2006.12.059
   Bourreille A, 2006, GUT, V55, P978, DOI 10.1136/gut.2005.081851
   Buisson A, 2012, ALIMENT PHARM THER, V35, P625, DOI 10.1111/j.1365-2036.2012.05002.x
   Buisson A, 2017, INFLAMM BOWEL DIS, V23, P425, DOI 10.1097/MIB.0000000000001140
   Carey EJ, 2007, AM J GASTROENTEROL, V102, P89, DOI 10.1111/j.1572-0241.2006.00941.x
   Cotter J, 2014, J CROHNS COLITIS, V8, P1610, DOI 10.1016/j.crohns.2014.02.018
   De Cruz P, 2015, LANCET, V385, P1406, DOI 10.1016/S0140-6736(14)61908-5
   Enns RA, 2017, GASTROENTEROLOGY, V152, P497, DOI 10.1053/j.gastro.2016.12.032
   Gionchetti P, 2017, J CROHNS COLITIS, V11, P135, DOI 10.1093/ecco-jcc/jjw169
   Hausmann J, 2017, SCAND J GASTROENTERO, V52, P840, DOI 10.1080/00365521.2017.1310289
   Katz JA, 2007, GASTROINTEST ENDOSC, V66, P541, DOI 10.1016/j.gie.2007.02.060
   Kono T, 2014, WORLD J GASTRO ENDOS, V6, P88, DOI 10.4253/wjge.v6.i3.88
   Kopylov U, 2015, AM J GASTROENTEROL, V110, P1316, DOI 10.1038/ajg.2015.221
   Kopylov U, 2015, INFLAMM BOWEL DIS, V21, P93, DOI 10.1097/MIB.0000000000000255
   Lakatos PL, 2012, AM J GASTROENTEROL, V107, P579, DOI 10.1038/ajg.2011.448
   Nemeth A, 2016, ENDOSCOPY, V48, P373, DOI 10.1055/s-0034-1393560
   Nguyen GC, 2017, GASTROENTEROLOGY, V152, P271, DOI 10.1053/j.gastro.2016.10.038
   Niv E, 2014, J CROHNS COLITIS, V8, P1616, DOI 10.1016/j.crohns.2014.03.003
   OLAISON G, 1992, GUT, V33, P331, DOI 10.1136/gut.33.3.331
   Regueiro M, 2017, GASTROENTEROLOGY, V152, P277, DOI 10.1053/j.gastro.2016.10.039
   RUTGEERTS P, 1990, GASTROENTEROLOGY, V99, P956, DOI 10.1016/0016-5085(90)90613-6
   Shukla R, 2018, CLIN GASTROENTEROL H, V16, P7, DOI 10.1016/j.cgh.2017.05.020
   Terdiman JP, 2008, CLIN GASTROENTEROL H, V6, P616, DOI 10.1016/j.cgh.2007.08.020
   Nguyen V, 2016, EXPERT REV GASTROENT, V10, P1257, DOI 10.1080/17474124.2016.1241708
   Yamamoto T, 2009, INFLAMM BOWEL DIS, V15, P1460, DOI 10.1002/ibd.20915
NR 26
TC 20
Z9 21
U1 0
U2 8
PU MOSBY-ELSEVIER
PI NEW YORK
PA 360 PARK AVENUE SOUTH, NEW YORK, NY 10010-1710 USA
SN 0016-5107
EI 1097-6779
J9 GASTROINTEST ENDOSC
JI Gastrointest. Endosc.
PD JUN
PY 2018
VL 87
IS 6
BP 1489
EP 1498
DI 10.1016/j.gie.2018.01.017
PG 10
WC Gastroenterology & Hepatology
WE Science Citation Index Expanded (SCI-EXPANDED)
SC Gastroenterology & Hepatology
GA GG8GL
UT WOS:000432935700019
PM 29355520
DA 2024-01-22
ER

PT J
AU Fiocchi, C
AF Fiocchi, Claudio
TI Towards a 'Cure' for IBD
SO DIGESTIVE DISEASES
LA English
DT Article
DE Crohn's disease; Ulcerative colitis; IBD cure
ID INFLAMMATORY-BOWEL-DISEASE; IMMUNE-RESPONSES; OBESITY; PATHOGENESIS;
   IMMUNOLOGY; PATTERNS
AB To discuss a cure for IBD, one should first define the concept 'a cure'. If it is intended as the general restoration of health, this is already possible, as many current therapies do a good job in inducing long periods of remission in Crohn's disease, and colectomy can technically cure ulcerative colitis. If it is more strictly defined as the complete and permanent elimination of the cause, predisposing and permissive factors, reinstatement of normal microbial ecology and restoration of mucosal immune homeostasis, then a cure for IBD is out of reach, at least for now. Regardless of the definition, major strides have been made in attempting to cure IBD by addressing the key components of its pathogenesis: the environment (exposome), the genetic makeup (genome), the gut microbiota (microbiome) and the immune system (immunome). However, the isolated modulation of each component is insufficient to provide a cure, and different requirements may be needed depending on the stage of the disease and each patient subset. To achieve a cure, one key approach is currently missing: the integration of knowledge from all the pathogenic components. We continue to learn more and more about each component using traditional 'canonical' systems, which allow the accumulation of data without taking into consideration the other components. We are still not studying the 'omes' of IBD, we should be using 'omics' technologies that can generate a more global vision of IBD pathogenesis on which to base novel, multiple pathway-integrated therapies. Copyright (C) 2012 S. Karger AG, Basel
C1 Cleveland Clin Fdn, Dept Gastroenterol & Hepatol, Dept Pathobiol, Lerner Res Inst,Digest Dis Inst, Cleveland, OH 44195 USA.
C3 Cleveland Clinic Foundation
RP Fiocchi, C (通讯作者)，Cleveland Clin Fdn, Dept Gastroenterol & Hepatol, Dept Pathobiol, Lerner Res Inst,Digest Dis Inst, 9500 Euclid Ave, Cleveland, OH 44195 USA.
EM fiocchc@ccf.org
CR Ahima RS, 2011, J CLIN INVEST, V121, P2076, DOI 10.1172/JCI58719
   Barabási AL, 2007, NEW ENGL J MED, V357, P404, DOI 10.1056/NEJMe078114
   Barnes MJ, 2011, SCIENCE, V331, P289, DOI 10.1126/science.1201291
   Cho JH, 2011, GASTROENTEROLOGY, V140, P1704, DOI 10.1053/j.gastro.2011.02.046
   Cohen ML, 2000, NATURE, V406, P762, DOI 10.1038/35021206
   Fiocchi C, 2011, CURR OPIN GASTROEN, V27, P317, DOI 10.1097/MOG.0b013e3283483986
   Franchi L, 2009, NAT IMMUNOL, V10, P241, DOI 10.1038/ni.1703
   Germain RN, 2011, NAT IMMUNOL, V12, P369, DOI 10.1038/ni0511-369
   Gionchetti P, 2001, CURR OPIN GASTROEN, V17, P331, DOI 10.1097/00001574-200107000-00006
   Hviid A, 2011, GUT, V60, P49, DOI 10.1136/gut.2010.219683
   Kugathasan S, 2008, GASTROENTEROLOGY, V135, P1038, DOI 10.1053/j.gastro.2008.08.030
   Ley RE, 2005, P NATL ACAD SCI USA, V102, P11070, DOI 10.1073/pnas.0504978102
   Loftus EV, 2004, GASTROENTEROLOGY, V126, P1504, DOI 10.1053/j.gastro.2004.01.063
   Monteleone I, 2011, GASTROENTEROLOGY, V141, P237, DOI 10.1053/j.gastro.2011.04.007
   Mulder IE, 2009, BMC BIOL, V7, DOI 10.1186/1741-7007-7-79
   Nathan C, 2010, CELL, V140, P871, DOI 10.1016/j.cell.2010.02.029
   Porter DL, 2011, NEW ENGL J MED, V365, P725, DOI 10.1056/NEJMoa1103849
   Rakyan VK, 2011, NAT REV GENET, V12, P529, DOI 10.1038/nrg3000
   Rappaport SM, 2011, J EXPO SCI ENV EPID, V21, P5, DOI 10.1038/jes.2010.50
   Ruder WC, 2011, SCIENCE, V333, P1248, DOI 10.1126/science.1206843
   Schneider MV, 2011, METHODS MOL BIOL, V719, P3, DOI 10.1007/978-1-61779-027-0_1
   Shakespear MR, 2011, TRENDS IMMUNOL, V32, P335, DOI 10.1016/j.it.2011.04.001
   Stevens EA, 2008, NATURE, V453, P46, DOI 10.1038/453046a
   Thompson AI, 2011, INFLAMM BOWEL DIS, V17, P831, DOI 10.1002/ibd.21375
   Turnbaugh PJ, 2006, NATURE, V444, P1027, DOI 10.1038/nature05414
   Wu GD, 2011, SCIENCE, V334, P105, DOI 10.1126/science.1208344
   Xavier RJ, 2007, NATURE, V448, P427, DOI 10.1038/nature06005
   Yan X, 2011, INFLAMM BOWEL DIS, V17, P1513, DOI 10.1002/ibd.21539
   Yazdanbakhsh M, 2002, SCIENCE, V296, P490, DOI 10.1126/science.296.5567.490
NR 29
TC 15
Z9 15
U1 4
U2 20
PU KARGER
PI BASEL
PA ALLSCHWILERSTRASSE 10, CH-4009 BASEL, SWITZERLAND
SN 0257-2753
J9 DIGEST DIS
JI Dig. Dis.
PY 2012
VL 30
IS 4
BP 428
EP 433
DI 10.1159/000338148
PG 6
WC Gastroenterology & Hepatology
WE Science Citation Index Expanded (SCI-EXPANDED)
SC Gastroenterology & Hepatology
GA 974BJ
UT WOS:000306404500021
PM 22796811
DA 2024-01-22
ER

PT J
AU Deng, J
   Zhao, N
   Lv, LP
   Ma, P
   Zhang, YY
   Xu, JB
   Zhou, XP
   Chen, ZA
   Zhang, YY
AF Deng, Jiang
   Zhao, Ning
   Lv, Li-ping
   Ma, Ping
   Zhang, Yang-yang
   Xu, Jin-bo
   Zhou, Xi-peng
   Chen, Zi-an
   Zhang, Yan-yu
TI Integrated analysis of multiple microarray studies to establish
   differential diagnostic models of Crohn's disease and ulcerative colitis
   based on a metalloproteinase-associated module
SO FRONTIERS IN IMMUNOLOGY
LA English
DT Article
DE crohn's disease; ulcerative colitis; robust rank aggregation;
   microarray; metalloproteinases; differential diagnostic models
ID INFLAMMATORY-BOWEL-DISEASE; EVIDENCE-BASED CONSENSUS; MATRIX
   METALLOPROTEINASES; EXTRACELLULAR VESICLES; COLONIC INFLAMMATION;
   ENHANCED EXPRESSION; ANNEXIN A1; INHIBITOR; ONSET; METHOTREXATE
AB BackgroundThe ulcerative colitis (UC) and Crohn's disease (CD) subtypes of inflammatory bowel disease (IBD) are autoimmune diseases influenced by multiple complex factors. The clinical treatment strategies for UC and CD often differ, indicating the importance of improving their discrimination. MethodsTwo methods, robust rank aggregation (RRA) analysis and merging and intersection, were applied to integrate data from multiple IBD cohorts, and the identified differentially expressed genes (DEGs) were used to establish a protein-protein interaction (PPI) network. Molecular complex detection (MCODE) was used to identify important gene sets. Two differential diagnostic models to distinguish CD and UC were established via a least absolute shrinkage and selection operator (LASSO) logistic regression, and model evaluation was performed in both the training and testing groups, including receiver operating characteristic (ROC) curves, calibration plots and decision curve analysis (DCA). The potential value of MMP-associated genes was further verified using different IBD cohorts and clinical samples. ResultsFour datasets (GSE75214, GSE10616, GSE36807, and GSE9686) were included in the analysis. Both data integration methods indicated that the activation of the MMP-associated module was significantly elevated in UC. Two LASSO models based on continuous variable (Model_1) and binary variable (Model_2) MMP-associated genes were established to discriminate CD and UC. The results showed that Model_1 exhibited good discrimination in the training and testing groups. The calibration analysis and DCA showed that Model_1 exhibited good performance in the training group but failed in the testing group. Model_2 exhibited good discrimination, calibration and DCA results in the training and testing groups and exhibited greater diagnostic value. The effects of Model_1 and Model_2 were further verified in a new IBD cohort of GSE179285. The MMP genes exhibited high value as biomarkers for the discrimination of IBD patients using published cohort and immunohistochemistry (IHC) staining data. The MMP-associated gene levels were statistically significantly positively correlated with the levels of the differentially expressed cell types, indicating their potential value in differential diagnosis. The single-cell analysis confirmed that the expression of ANXA1 in UC was higher than that in CD. ConclusionMMP-associated modules are the main differential gene sets between CD and UC. The established Model_2 overcomes batch differences and has good clinical applicability. Subsequent in-depth research investigating how MMPs are involved in the development of different IBD subtypes is necessary.
C1 [Deng, Jiang; Zhao, Ning; Lv, Li-ping; Ma, Ping; Zhang, Yang-yang; Xu, Jin-bo; Zhou, Xi-peng; Zhang, Yan-yu] Inst Hlth Serv & Transfus Med, Beijing, Peoples R China.
   [Deng, Jiang; Zhao, Ning; Lv, Li-ping; Ma, Ping; Zhang, Yang-yang; Xu, Jin-bo; Zhou, Xi-peng; Zhang, Yan-yu] Beijing Key Lab Blood Safety & Supply Technol, Beijing, Peoples R China.
   [Chen, Zi-an] Hebei Med Univ, Hosp 2, Dept Gastroenterol, Shijiazhuang, Hebei, Peoples R China.
   [Chen, Zi-an] Hebei Clin Res Ctr Digest Dis, Hebei Inst Gastroenterol, Hebei Key Lab Gastroenterol, Shijiazhuang, Hebei, Peoples R China.
C3 Hebei Medical University
RP Zhang, YY (通讯作者)，Inst Hlth Serv & Transfus Med, Beijing, Peoples R China.; Zhang, YY (通讯作者)，Beijing Key Lab Blood Safety & Supply Technol, Beijing, Peoples R China.; Chen, ZA (通讯作者)，Hebei Med Univ, Hosp 2, Dept Gastroenterol, Shijiazhuang, Hebei, Peoples R China.; Chen, ZA (通讯作者)，Hebei Clin Res Ctr Digest Dis, Hebei Inst Gastroenterol, Hebei Key Lab Gastroenterol, Shijiazhuang, Hebei, Peoples R China.
EM chenzian@hb2h.com; swgczhyy@126.com
FU National Natural Science Foundation of China; Medical Science Research
   Projects of Hebei Province;  [81902055];  [82200738];  [20220990]
FX Funding This study was funded by the National Natural Science Foundation
   of China (Grant No. 81902055, Grant No. 82200738) and the Medical
   Science Research Projects of Hebei Province (Grant No. 20220990).
CR Abraham BP, 2012, J CLIN GASTROENTEROL, V46, P581, DOI 10.1097/MCG.0b013e318247c32f
   Annese V, 2013, J CROHNS COLITIS, V7, P982, DOI 10.1016/j.crohns.2013.09.016
   Appleby TC, 2017, J BIOL CHEM, V292, P6810, DOI 10.1074/jbc.M116.760579
   Arihiro S, 2001, HISTOPATHOLOGY, V39, P50, DOI 10.1046/j.1365-2559.2001.01142.x
   Bouma G, 2003, NAT REV IMMUNOL, V3, P521, DOI 10.1038/nri1132
   Burisch J, 2014, GUT, V63, P588, DOI 10.1136/gutjnl-2013-304636
   Carey R, 2008, INFLAMM BOWEL DIS, V14, P446, DOI 10.1002/ibd.20342
   Collins GS, 2015, ANN INTERN MED, V162, P55, DOI [10.1186/s12916-014-0241-z, 10.1038/bjc.2014.639, 10.7326/M14-0697, 10.1016/j.jclinepi.2014.11.010, 10.7326/M14-0698, 10.1136/bmj.g7594, 10.1002/bjs.9736, 10.1016/j.eururo.2014.11.025]
   de Souza HSP, 2016, NAT REV GASTRO HEPAT, V13, P13, DOI [10.1038/nrgastro.2016.186, 10.1038/nrgastro.2015.186]
   Derkacz A, 2021, J CLIN MED, V10, DOI 10.3390/jcm10051122
   Di Sebastiano P, 2001, DIGESTION, V63, P234, DOI 10.1159/000051895
   Dignass A, 2010, J CROHNS COLITIS, V4, P28, DOI 10.1016/j.crohns.2009.12.002
   Dignass A, 2012, J CROHNS COLITIS, V6, P991, DOI 10.1016/j.crohns.2012.09.002
   Dobre M, 2018, J IMMUNOL RES, V2018, DOI [10.1155/2018/9208271, 10.1155/2018/9208274]
   Feagan BG, 2000, NEW ENGL J MED, V342, P1627, DOI 10.1056/NEJM200006013422202
   Feakins RM, 2014, HISTOPATHOLOGY, V64, P317, DOI 10.1111/his.12263
   Gill SE, 2016, AM J RESP CELL MOL, V55, P243, DOI 10.1165/rcmb.2015-0193OC
   Gisbert JP, 2011, WORLD J GASTROENTERO, V17, P3467, DOI 10.3748/wjg.v17.i30.3467
   Hendrickson BA, 2002, CLIN MICROBIOL REV, V15, P79, DOI 10.1128/CMR.15.1.79-94.2002
   Henriksen M, 2006, SCAND J GASTROENTERO, V41, P1037, DOI 10.1080/00365520600554527
   Heuschkel RB, 2000, GUT, V47, P57, DOI 10.1136/gut.47.1.57
   James JP, 2020, INT J MOL SCI, V21, DOI 10.3390/ijms21217893
   Jimbo K, 2014, PEDIATR INT, V56, P873, DOI 10.1111/ped.12362
   Kirkegaard T, 2004, GUT, V53, P701, DOI 10.1136/gut.2003.017442
   Kornbluth A, 2004, AM J GASTROENTEROL, V99, P1371, DOI 10.1111/j.1572-0241.2004.40036.x
   Kugathasan S, 2008, NAT GENET, V40, P1211, DOI 10.1038/ng.203
   Laharie D, 2011, ALIMENT PHARM THER, V33, P714, DOI 10.1111/j.1365-2036.2010.04569.x
   Leoni G, 2015, J CLIN INVEST, V125, P1215, DOI 10.1172/JCI76693
   Leoni G, 2013, J CLIN INVEST, V123, P443, DOI 10.1172/JCI65831
   Lim WC, 2010, COCHRANE DB SYST REV, DOI 10.1002/14651858.CD008870
   Louis E, 2000, CLIN EXP IMMUNOL, V120, P241, DOI 10.1046/j.1365-2249.2000.01227.x
   Magro F, 2013, J CROHNS COLITIS, V7, P827, DOI 10.1016/j.crohns.2013.06.001
   Mäkitalo L, 2010, SCAND J GASTROENTERO, V45, P862, DOI 10.3109/00365520903583863
   Manuc M, 2020, J GASTROINTEST LIVER, V29, P159, DOI 10.15403/jgld-576
   Marcello PW, 1997, DIS COLON RECTUM, V40, P263, DOI 10.1007/BF02050413
   Marônek M, 2021, J INFLAMM RES, V14, P1029, DOI 10.2147/JIR.S288280
   Martin GR, 2008, AM J PHYSIOL-GASTR L, V294, pG764, DOI 10.1152/ajpgi.00531.2007
   Matsuno K, 2003, J GASTROENTEROL, V38, P348, DOI 10.1007/s005350300062
   Melmed GY, 2007, CLIN GASTROENTEROL H, V5, P602, DOI 10.1016/j.cgh.2007.02.015
   Meucci G, 1999, EUR J GASTROEN HEPAT, V11, P909, DOI 10.1097/00042737-199908000-00018
   Mitsialis V, 2020, GASTROENTEROLOGY, V159, P591, DOI 10.1053/j.gastro.2020.04.074
   Montero-Meléndez T, 2013, PLOS ONE, V8, DOI 10.1371/journal.pone.0076235
   MYREN J, 1988, SCAND J GASTROENTERO, V23, P11
   Newell KJ, 2002, MOL CARCINOGEN, V34, P59, DOI 10.1002/mc.10049
   Nuij VJAA, 2013, INFLAMM BOWEL DIS, V19, P2215, DOI 10.1097/MIB.0b013e3182961626
   O'Sullivan S, 2020, BIOMOLECULES, V10, DOI 10.3390/biom10050808
   Pender SLF, 1997, J IMMUNOL, V158, P1582
   Perretti M, 2009, NAT REV IMMUNOL, V9, P62, DOI 10.1038/nri2470
   Rath T, 2006, INFLAMM BOWEL DIS, V12, P1025, DOI 10.1097/01.mib.0000234133.97594.04
   Rath T, 2010, SCAND J GASTROENTERO, V45, P1186, DOI 10.3109/00365521.2010.499961
   Rymarz A, 2021, SCI REP-UK, V11, DOI 10.1038/s41598-021-84662-3
   SaarialhoKere UK, 1996, AM J PATHOL, V148, P519
   Saibeni S, 2012, DIGEST LIVER DIS, V44, P123, DOI 10.1016/j.dld.2011.09.015
   Salmela MT, 2004, SCAND J GASTROENTERO, V39, P1095, DOI 10.1080/00365520410003470
   Salmela MT, 2002, GUT, V51, P540, DOI 10.1136/gut.51.4.540
   Sandborn WJ, 2016, ALIMENT PHARM THER, V44, P157, DOI 10.1111/apt.13653
   Sandborn WJ, 2018, J CROHNS COLITIS, V12, P1021, DOI 10.1093/ecco-jcc/jjy049
   Schreiber S, 2018, J CROHNS COLITIS, V12, P1014, DOI 10.1093/ecco-jcc/jjy070
   Seyedian Seyed Saeid, 2019, J Med Life, V12, P113, DOI 10.25122/jml-2018-0075
   Shen QC, 2022, J ADV RES, V37, P221, DOI 10.1016/j.jare.2021.07.002
   Sipos F, 2014, EUR J CANCER PREV, V23, P336, DOI 10.1097/CEJ.0000000000000058
   Smoot ME, 2011, BIOINFORMATICS, V27, P431, DOI 10.1093/bioinformatics/btq675
   Sykes AP, 1999, ALIMENT PHARM THER, V13, P1535
   Tontini GE, 2015, WORLD J GASTROENTERO, V21, P21, DOI 10.3748/wjg.v21.i1.21
   Tun GSZ, 2018, CLIN MED, V18, P231, DOI 10.7861/clinmedicine.18-3-231
   Uzzan M, 2022, NAT MED, V28, P766, DOI 10.1038/s41591-022-01680-y
   Vancamelbeke M, 2017, INFLAMM BOWEL DIS, V23, P1718, DOI 10.1097/MIB.0000000000001246
   Varghese F, 2014, PLOS ONE, V9, DOI 10.1371/journal.pone.0096801
   Vong L, 2012, PLOS ONE, V7, DOI 10.1371/journal.pone.0039244
   Yu GC, 2012, OMICS, V16, P284, DOI 10.1089/omi.2011.0118
   Zhang H, 2021, COMPUT STRUCT BIOTEC, V19, P4603, DOI 10.1016/j.csbj.2021.08.019
NR 71
TC 0
Z9 0
U1 1
U2 5
PU FRONTIERS MEDIA SA
PI LAUSANNE
PA AVENUE DU TRIBUNAL FEDERAL 34, LAUSANNE, CH-1015, SWITZERLAND
SN 1664-3224
J9 FRONT IMMUNOL
JI Front. Immunol.
PD NOV 21
PY 2022
VL 13
AR 1022850
DI 10.3389/fimmu.2022.1022850
PG 20
WC Immunology
WE Science Citation Index Expanded (SCI-EXPANDED)
SC Immunology
GA 6T6TF
UT WOS:000893809500001
PM 36479126
OA Green Published, gold
DA 2024-01-22
ER

PT J
AU Wang, DY
   Ohnuma, S
   Suzuki, H
   Ishida, M
   Ishii, K
   Hirosawa, T
   Hirashima, T
   Murakami, M
   Kobayashi, M
   Kudoh, K
   Haneda, S
   Musha, H
   Naitoh, T
   Unno, M
AF Wang, Dan-Yang
   Ohnuma, Shinobu
   Suzuki, Hideyuki
   Ishida, Masaharu
   Ishii, Kentaro
   Hirosawa, Takashi
   Hirashima, Tomoaki
   Murakami, Megumi
   Kobayashi, Minoru
   Kudoh, Katsuyoshi
   Haneda, Sho
   Musha, Hiroaki
   Naitoh, Takeshi
   Unno, Michiaki
TI Infliximab Inhibits Colitis Associated Cancer in Model Mice by
   Downregulating Genes Associated with Mast Cells and Decreasing Their
   Accumulation
SO CURRENT ISSUES IN MOLECULAR BIOLOGY
LA English
DT Article
DE inflammatory bowel disease; Crohn's disease; ulcerative colitis;
   colitis-associated cancer; TNF-alpha; anti TNF-alpha antibody;
   infliximab; mast cell; azoxymethane (AOM)/dextran sodium sulfate (DSS)
   mouse
ID TUMOR-NECROSIS-FACTOR; INFLAMMATORY-BOWEL-DISEASE; FACTOR-ALPHA; MOUSE
   MODEL; TNF-ALPHA; CARCINOGENESIS; THERAPY; MUCOSA
AB Inflammatory bowel diseases (IBDs), such as Crohn's disease or ulcerative colitis, can be treated with anti TNF-alpha (TNF-a) antibodies (Abs), but they also put patients with IBDs at risk of cancer. We aimed to determine whether the anti TNF-a Ab induces colon cancer development in vitro and in vivo, and to identify the genes involved in colitis-associated cancer. We found that TNF-a (50 ng/mL) inhibited the proliferation, migration, and invasion of HCT8 and COLO205 colon cancer cell lines and that anti TNF-a Ab neutralized TNF-a inhibition in vitro. The effects of anti TNF-a Ab, infliximab (10 mg/kg) were investigated in mouse models of colitis-associated cancer induced by intraperitoneally injected azoxymethane (AOM: 10 mg/kg)/orally administered dextran sodium sulfate (DSS: 2.5%) (AOM/DSS) in vivo. Infliximab significantly attenuated the development of colon cancer in these mice. Microarray analyses and RT-qPCR revealed that mast cell protease 1, mast cell protease 2, and chymase 1 were up-regulated in cancer tissue of AOM/DSS mice; however, those mast cell related genes were downregulated in cancer tissue of AOM/DSS mice with infliximab. These results suggested that mast cells play a pivotal role in the development of cancer associated with colitis in AOM/DSS mice.
C1 [Wang, Dan-Yang; Ohnuma, Shinobu; Suzuki, Hideyuki; Ishida, Masaharu; Ishii, Kentaro; Hirosawa, Takashi; Hirashima, Tomoaki; Murakami, Megumi; Kobayashi, Minoru; Kudoh, Katsuyoshi; Haneda, Sho; Musha, Hiroaki; Naitoh, Takeshi; Unno, Michiaki] Tohoku Univ, Dept Surg, Grad Sch Med, Sendai 9808574, Japan.
C3 Tohoku University
RP Ohnuma, S (通讯作者)，Tohoku Univ, Dept Surg, Grad Sch Med, Sendai 9808574, Japan.
EM sohnuma@surg.med.tohoku.ac.jp
RI ; Naitoh, Takeshi/K-1693-2014
OI Ohnuma, Shinobu/0000-0002-0205-8957; Naitoh, Takeshi/0000-0003-4169-6334
FU JSPS KAKENHI [25861169]
FX This work was supported by JSPS KAKENHI (grant number 25861169).
CR Adegbola SO, 2018, INT J MOL SCI, V19, DOI 10.3390/ijms19082244
   Aggarwal BB, 2003, NAT REV IMMUNOL, V3, P745, DOI 10.1038/nri1184
   Andoh A, 2006, ONCOL REP, V16, P103
   Apostolaki M, 2010, CURR DIR AUTOIMMUN, V11, P1, DOI 10.1159/000289195
   Balkwill F, 2009, NAT REV CANCER, V9, P361, DOI 10.1038/nrc2628
   Bazzoni F, 1996, NEW ENGL J MED, V334, P1717, DOI 10.1056/NEJM199606273342607
   Bhat AA, 2016, EXP CELL RES, V349, P119, DOI 10.1016/j.yexcr.2016.10.005
   Bischoff SC, 1999, GUT, V44, P643, DOI 10.1136/gut.44.5.643
   BRAEGGER CP, 1992, LANCET, V339, P89, DOI 10.1016/0140-6736(92)90999-J
   Brown SL, 2002, ARTHRITIS RHEUM-US, V46, P3151, DOI 10.1002/art.10679
   Chantana Chantana, 2016, Asian Pac J Cancer Prev, V17, P2637
   Chudy-Onwugaje KO, 2019, INFLAMM BOWEL DIS, V25, P820, DOI 10.1093/ibd/izy327
   Costa J, 2013, INFLAMM BOWEL DIS, V19, P2098, DOI 10.1097/MIB.0b013e31829936c2
   de Souza DA, 2015, BIOMED RES INT, V2015, DOI 10.1155/2015/142359
   de Vries HS, 2008, DRUG SAFETY, V31, P1135, DOI 10.2165/0002018-200831120-00009
   Deveci F, 2008, RESPIROLOGY, V13, P488, DOI 10.1111/j.1440-1843.2008.01278.x
   Egberts JH, 2008, CANCER RES, V68, P1443, DOI 10.1158/0008-5472.CAN-07-5704
   Greten FR, 2004, CELL, V118, P285, DOI 10.1016/j.cell.2004.07.013
   Hanauer SB, 2002, LANCET, V359, P1541, DOI 10.1016/S0140-6736(02)08512-4
   Higashiyama M, 2023, DIGESTION, V104, P74, DOI 10.1159/000527422
   Kim YJ, 2010, CANCER PREV RES, V3, P1314, DOI 10.1158/1940-6207.CAPR-09-0272
   Komori J, 2008, HEPATOLOGY, V47, P888, DOI 10.1002/hep.22125
   Misiak-Tloczek A, 2009, APMIS, V117, P558, DOI 10.1111/j.1600-0463.2009.02518.x
   Molodecky NA, 2012, GASTROENTEROLOGY, V142, P46, DOI 10.1053/j.gastro.2011.10.001
   Mukaida N, 2012, EXP CELL RES, V318, P95, DOI 10.1016/j.yexcr.2011.10.012
   Ogawa H, 2013, ANTICANCER RES, V33, P685
   Oguma K, 2008, EMBO J, V27, P1671, DOI 10.1038/emboj.2008.105
   Onizawa M, 2009, AM J PHYSIOL-GASTR L, V296, pG850, DOI 10.1152/ajpgi.00071.2008
   Popivanova BK, 2008, J CLIN INVEST, V118, P560, DOI [10.1172/JC132453, 10.1172/JCI32453]
   Raithel H, 2001, SCAND J GASTROENTERO, V36, P174, DOI 10.1080/003655201750065933
   Raithel M, 1999, SCAND J GASTROENTERO, V34, P496, DOI 10.1080/003655299750026236
   Raval G, 2010, DRUG HEALTHC PATIENT, V2, P241, DOI 10.2147/DHPS.S7829
   Ribatti D, 2001, BRIT J HAEMATOL, V115, P514, DOI 10.1046/j.1365-2141.2001.03202.x
   Ribatti D, 2012, BBA-MOL BASIS DIS, V1822, P2, DOI 10.1016/j.bbadis.2010.11.010
   Sasaki H, 2021, BIOCHEM BIOPH RES CO, V551, P127, DOI 10.1016/j.bbrc.2021.03.025
   Sethi G, 2008, FRONT BIOSCI-LANDMRK, V13, P5094, DOI 10.2741/3066
   Tanaka T, 2003, CANCER SCI, V94, P965, DOI 10.1111/j.1349-7006.2003.tb01386.x
   von Roon AC, 2007, DIS COLON RECTUM, V50, P839, DOI 10.1007/s10350-006-0848-z
   Wang XW, 2012, NUCLEIC ACIDS RES, V40, pD1144, DOI 10.1093/nar/gkr1013
   Waters JP, 2013, J PATHOL, V230, P241, DOI 10.1002/path.4188
   Wershil BK, 2000, AM J PHYSIOL-GASTR L, V278, pG343, DOI 10.1152/ajpgi.2000.278.3.G343
   Wilson JAP, 2008, NEW ENGL J MED, V358, P2733, DOI 10.1056/NEJMcibr0803116
   Yeo M, 2006, PROTEOMICS, V6, P1158, DOI 10.1002/pmic.200500390
NR 43
TC 2
Z9 2
U1 1
U2 2
PU MDPI
PI BASEL
PA ST ALBAN-ANLAGE 66, CH-4052 BASEL, SWITZERLAND
SN 1467-3037
EI 1467-3045
J9 CURR ISSUES MOL BIOL
JI Curr. Issues Mol. Biol.
PD APR
PY 2023
VL 45
IS 4
BP 2895
EP 2907
DI 10.3390/cimb45040189
PG 13
WC Biochemistry & Molecular Biology
WE Science Citation Index Expanded (SCI-EXPANDED)
SC Biochemistry & Molecular Biology
GA F2UU2
UT WOS:000980957500001
PM 37185713
OA gold
DA 2024-01-22
ER

PT J
AU Tolentino, YFM
   Elia, PP
   Fogaça, HS
   Carneiro, AJV
   Zaltman, C
   Moura-Neto, R
   Luiz, RR
   Carvalho, MDC
   de Souza, HS
AF Tolentino, Yolanda F. M.
   Elia, Paula Peruzzi
   Fogaca, Homero Soares
   Carneiro, Antonio Jose V.
   Zaltman, Cyrla
   Moura-Neto, Rodrigo
   Luiz, Ronir Raggio
   Carvalho, Maria da Gloria C.
   de Souza, Heitor S.
TI Common <i>NOD2/CARD15</i> and <i>TLR4</i> Polymorphisms Are Associated
   with Crohn's Disease Phenotypes in Southeastern Brazilians
SO DIGESTIVE DISEASES AND SCIENCES
LA English
DT Article
DE Inflammatory bowel disease; Crohn's disease; NOD2/CARD15 gene; Toll-like
   receptor 4 gene; Single-nucleotide polymorphisms
ID INFLAMMATORY-BOWEL-DISEASE; TOLL-LIKE RECEPTOR-4; SUSCEPTIBILITY LOCI;
   GENE POLYMORPHISMS; NOD2 VARIANTS; POPULATION; MUTATIONS; ASHKENAZI;
   RISK; LIPOPOLYSACCHARIDE
AB To investigate whether variants in NOD2/CARD15 and TLR4 are associated with CD and ulcerative colitis (UC) in a genetically admixed population of Rio de Janeiro, where IBD has continued to rise.
   We recruited 67 consecutive patients with CD, 61 patients with UC, and 86 healthy and ethnically matched individuals as controls. DNA was extracted from buccal brush samples and genotyped by PCR with restriction enzymes for G908R and L1007finsC NOD2/CARD15 single-nucleotide polymorphisms (SNPs) and for T399I and D299G TLR4 SNPs. Clinical data were registered for subsequent analysis with multivariate models.
   NOD2/CARD15 G908R and L1007finsC SNPs were found in one and three patients, respectively, with CD. NOD2/CARD15 G908R and L1007finsC SNPs were not found in any patients with UC, but were found in three and three controls, respectively. With regard to the TLR4 gene, no significant difference was detected among the groups. Overall, none of the SNPs investigated determined a differential risk for a specific diagnosis. Genotype-phenotype associations were found in only CD, where L1007finsC was associated with colonic localization; however, TLR4 T399I SNP was associated with male gender, and D299G SNP was associated with colonic involvement, chronic corticosteroid use, and the need for anti-TNF-alpha therapy.
   Variants of NOD2/CARD15 and TLR4 do not confer susceptibility to IBD, but appear to determine CD phenotypes in this southeastern Brazilian population.
C1 [Tolentino, Yolanda F. M.; Elia, Paula Peruzzi; Fogaca, Homero Soares; Carneiro, Antonio Jose V.; Zaltman, Cyrla; de Souza, Heitor S.] Univ Fed Rio de Janeiro, Hosp Univ Clementino Fraga Filho, Dept Clin Med, Serv Gastroenterol, BR-21941913 Rio De Janeiro, Brazil.
   [Moura-Neto, Rodrigo] Univ Fed Rio de Janeiro, Inst Biol, BR-21941590 Rio De Janeiro, Brazil.
   [Luiz, Ronir Raggio] Univ Fed Rio de Janeiro, IESC, BR-21944970 Rio De Janeiro, Brazil.
   [Carvalho, Maria da Gloria C.] Univ Fed Rio de Janeiro, Hosp Univ Clementino Fraga Filho, Dept Pathol, Lab Patol Mol, BR-21941913 Rio De Janeiro, Brazil.
   [Moura-Neto, Rodrigo] Inst Nacl Metrol Qualidade & Tecnol INMETRO, BR-25250020 Rio De Janeiro, Brazil.
   [de Souza, Heitor S.] DOr Inst Res & Educ IDOR, Rua Diniz Cordeiro 30, BR-22281100 Rio De Janeiro, RJ, Brazil.
C3 Universidade Federal do Rio de Janeiro; Universidade Federal do Rio de
   Janeiro; Universidade Federal do Rio de Janeiro; Universidade Federal do
   Rio de Janeiro; Instituto Nacional de Metrologia, Qualidade e Tecnologia
   (INMETRO); IDOR - Instituto D'Or de Ensino e Pesquisa
RP de Souza, HS (通讯作者)，Univ Fed Rio de Janeiro, Hosp Univ Clementino Fraga Filho, Dept Clin Med, Serv Gastroenterol, BR-21941913 Rio De Janeiro, Brazil.; de Souza, HS (通讯作者)，DOr Inst Res & Educ IDOR, Rua Diniz Cordeiro 30, BR-22281100 Rio De Janeiro, RJ, Brazil.
EM hsouza@hucff.ufrj.br
RI Carvalho, Maria da Glória da Costa/H-1644-2012; Moura-Neto, Rodrigo
   S/F-6770-2012; Zaltman, Cyrla/I-2830-2013; Luiz, Ronir
   Raggio/ABE-2684-2021; de Souza, Heitor Siffert Pereira/G-3297-2012
OI Carvalho, Maria da Glória da Costa/0000-0001-5890-8095; Moura-Neto,
   Rodrigo S/0000-0002-4292-6878; Zaltman, Cyrla/0000-0002-5236-6501; Luiz,
   Ronir Raggio/0000-0002-7784-9905; de Souza, Heitor Siffert
   Pereira/0000-0002-3647-7324
FU Fundacao de Amparo a Pesquisa do Estado do Rio de Janeiro-FAPERJ;
   Conselho Nacional de Desenvolvimento Cientifico e Tecnologico-CNPq
FX This work was supported by grants from Fundacao de Amparo a Pesquisa do
   Estado do Rio de Janeiro-FAPERJ and Conselho Nacional de Desenvolvimento
   Cientifico e Tecnologico-CNPq.
CR Abreu MT, 2002, GASTROENTEROLOGY, V123, P679, DOI 10.1053/gast.2002.35393
   Adams AT, 2014, INFLAMM BOWEL DIS, V20, P1784, DOI 10.1097/MIB.0000000000000179
[truncated: 3,471,634 more chars]
