# Supplementary material for: Worldwide research trends in Crohn’s disease treatment over the past 2 decades: a bibliometric analysis
Source: Front Pharmacol. 2024 Oct 8;15:1441785. doi: 10.3389/fphar.2024.1441785 (PMC11493645; doi:10.3389/fphar.2024.1441785)
Supplement: Supplementary file 2 [file DataSheet2.zip › raw data 2/download_30.txt]

FN Clarivate Analytics Web of Science
VR 1.0
PT J
AU Bauer, N
   Kairey, L
   Schlee, C
   Uecker, C
   Öznur, Ö
   Langhorst, J
AF Bauer, Nina
   Kairey, Lana
   Schlee, Christoph
   Uecker, Christine
   Oeznur, Oezlem
   Langhorst, Jost
TI Use of complementary and alternative medicine (CAM) in patients with
   inflammatory bowel disease (IBD): results from a German nationwide
   survey of 2019 compared to a previous survey of 2002
SO SCANDINAVIAN JOURNAL OF GASTROENTEROLOGY
LA English
DT Article
DE Inflammatory bowel disease; ulcerative colitis; Crohn's disease;
   complementary and alternative medicine; cross-sectional; Germany
ID QUALITY-OF-LIFE; DEPRESSION; PREVALENCE; MEDICATION; ATTITUDES; ANXIETY;
   STRESS
AB Introduction In 2002, 50% of patients with Inflammatory Bowel Disease (IBD) had used complementary and alternative medicine (CAM) in Germany. This survey aimed to examine changes from 2002 to 2019 and predictors of CAM use in 2019. Materials and methods In 2019, a questionnaire was sent randomly to 1000 members of the German Crohn's Colitis Association, the same sampling strategy was chosen 2002. Items assessed included, demographic characteristics, IBD diagnosis and disease history, medication use, patients' symptoms/quality of life, anxiety/depression and use of complementary therapies. Results The 2019 sample only differed slightly in case of gender (55% women) and disease (43% Ulcerative Colitis) from the 2002 sample. In 2019, 54% (227/417) reported having ever used CAM and 75% (396/417) planned to use CAM for their IBD in the future, whereby there was an evidence of a decrease in exclusive CAM use from 2002 (28%; 96/344) to 2019 (16%, 37/277; BF<.01). In logistic regression analyses, ulcerative colitis compared to Crohn's Disease (OR 0.59, p=.005), side effects of standard therapy (OR 1.94, p=.012), the use of corticosteroids (OR 0.54, p=.038) or biologics (OR 1.90, p = .020) and lower quality of life (OR 0.96, p=.002) were associated with CAM use in 2019. Conclusions Every other patient with IBD used CAM and has thus indicated a need for a safe and evidence-based combination of conventional and complementary approaches. This would further support the desired decrease in exclusive -alternative- CAM use.
C1 [Bauer, Nina; Kairey, Lana; Schlee, Christoph; Uecker, Christine; Oeznur, Oezlem; Langhorst, Jost] Sozialstiftung Bamberg, Dept Internal & Integrat Med, Bamberg, Germany.
   [Bauer, Nina; Kairey, Lana; Schlee, Christoph; Uecker, Christine; Oeznur, Oezlem; Langhorst, Jost] Univ Duisburg Essen, Med Fac, Dept Integrat Med, Bamberg, Germany.
   [Schlee, Christoph] Univ Bamberg, Dept Sociol, Bamberg, Germany.
C3 University of Duisburg Essen; Otto Friedrich University Bamberg
RP Langhorst, J (通讯作者)，Sozialstiftung Bamberg, Dept Internal & Integrat Med, Bamberg, Germany.
EM jost.langhorst@sozialstiftung-bamberg.de
OI Bauer, Nina/0009-0003-6137-1585
CR [Anonymous], 2013, FINAL REPORT SUMMARY
   Astin JA, 1998, JAMA-J AM MED ASSOC, V279, P1548, DOI 10.1001/jama.279.19.1548
   Barberio B, 2021, LANCET GASTROENTEROL, V6, P359, DOI 10.1016/S2468-1253(21)00014-5
   Bensoussan M, 2006, GASTROEN CLIN BIOL, V30, P14, DOI 10.1016/S0399-8320(06)73072-X
   Eardley S, 2012, FORSCH KOMPLEMENTMED, V19, P18, DOI 10.1159/000342708
   Elsenbruch S, 2005, PSYCHOTHER PSYCHOSOM, V74, P277, DOI 10.1159/000086318
   Grimshaw J., 2014, Guidelines for Reporting Health Research: A User's Manual, P206, DOI [10.1002/9781118715598.ch, DOI 10.1002/9781118715598.CH, 10.1002/9781118715598.ch20, DOI 10.1002/9781118715598.CH20]
   Hilsden RJ, 2011, INFLAMM BOWEL DIS, V17, P655, DOI 10.1002/ibd.21360
   Joos Stefanie, 2006, BMC Complement Altern Med, V6, P19, DOI 10.1186/1472-6882-6-19
   Knowles SR, 2018, INFLAMM BOWEL DIS, V24, P742, DOI 10.1093/ibd/izx100
   Kroenke K, 2009, PSYCHOSOMATICS, V50, P613, DOI 10.1176/appi.psy.50.6.613
   Kucharzik T., 2020, AKTUALISIERTE S3 LEI
   Langhorst J, 2005, INFLAMM BOWEL DIS, V11, P287, DOI 10.1097/01.MIB.0000160771.71328.6c
   Langhorst J, 2015, J CROHNS COLITIS, V9, P86, DOI 10.1093/ecco-jcc/jju007
   Langhorsta J, 2007, COMPLEMENT THER MED, V15, P30, DOI 10.1016/j.ctim.2006.03.008
   Langhorst J, 2020, J CLIN MED, V9, DOI 10.3390/jcm9103087
   Langhorst J, 2013, INFLAMM BOWEL DIS, V19, P2380, DOI 10.1097/MIB.0b013e3182a192ba
   Langmead L, 2002, INFLAMM BOWEL DIS, V8, P174, DOI 10.1097/00054725-200205000-00003
   Lindberg A, 2013, BMC COMPLEM ALTERN M, V13, DOI 10.1186/1472-6882-13-349
   Mountifield R, 2015, WORLD J GASTROENTERO, V21, P3663, DOI 10.3748/wjg.v21.i12.3663
   National Center for Complementary and Integrative Health, 2018, COMPLEMENTARY ALTERN
   Neufeld T, 2021, Z GASTROENTEROL, V59, P1068, DOI 10.1055/a-1400-2768
   Ng SC, 2017, LANCET, V390, P2769, DOI 10.1016/S0140-6736(17)32448-0
   Opheim R, 2012, J CROHNS COLITIS, V6, P345, DOI 10.1016/j.crohns.2011.09.007
   Quattropani C, 2003, SCAND J GASTROENTERO, V38, P277, DOI 10.1080/00365520310000591
   Rawsthorne P, 1999, AM J GASTROENTEROL, V94, P1298, DOI 10.1016/S0002-9270(99)00136-7
   Rose M, 2000, Z GASTROENTEROL, V38, P277, DOI 10.1055/s-2000-14868
   Stefan AM, 2019, BEHAV RES METHODS, V51, P1042, DOI 10.3758/s13428-018-01189-8
   Torres J, 2019, J CROHNS COLITIS, V13, P673, DOI 10.1093/ecco-jcc/jjz051
   Weizman AV, 2012, ALIMENT PHARM THER, V35, P342, DOI 10.1111/j.1365-2036.2011.04956.x
NR 30
TC 4
Z9 4
U1 0
U2 3
PU TAYLOR & FRANCIS LTD
PI ABINGDON
PA 2-4 PARK SQUARE, MILTON PARK, ABINGDON OR14 4RN, OXON, ENGLAND
SN 0036-5521
EI 1502-7708
J9 SCAND J GASTROENTERO
JI Scand. J. Gastroenterol.
PD OCT 3
PY 2022
VL 57
IS 10
BP 1209
EP 1215
DI 10.1080/00365521.2022.2078667
EA JUN 2022
PG 7
WC Gastroenterology & Hepatology
WE Science Citation Index Expanded (SCI-EXPANDED)
SC Gastroenterology & Hepatology
GA 4Y2NS
UT WOS:000812940800001
PM 35722930
DA 2024-01-22
ER

PT J
AU Bernstein, CN
   Nugent, Z
   Singh, H
AF Bernstein, Charles N.
   Nugent, Zoann
   Singh, Harminder
TI Persistently High Rate of Venous Thromboembolic Disease in Inflammatory
   Bowel Disease: A Population-Based Study
SO AMERICAN JOURNAL OF GASTROENTEROLOGY
LA English
DT Article
ID RISK; TRENDS; THERAPY; EVENTS
AB INTRODUCTION: Venous thromboembolism (VTE) is known to be increased in inflammatory bowel disease (IBD). We aimed to determine whether rates of VTE in IBD have reduced over the past 30 years. METHODS: We used the population-based University of Manitoba IBD Epidemiology Database (1984-2018) to determine the incidence of VTE in IBD and the incidence rate ratio vs matched controls. In persons with IBD with and without VTE, we assessed for variables that were associated with an increased risk of VTE on multivariate logistic regression. RESULTS: The incidence of VTE in the IBD cohort was 7.6% which was significantly greater than in controls (3.3%, P < 0.0001). The overall age-standardized incidence rate of VTE was 433 per 100,000 in IBD and 184 per 100,000 in controls. The incidence of VTE was higher in Crohn's disease (8.4%) than in ulcerative colitis (6.9%, P = 0.0028). The incidence rate ratio in IBD vs controls was 2.36 (95% confidence interval 2.16-2.58). The increased risk was similar in males and females and in Crohn's disease compared with ulcerative colitis. The incidence rate among persons with IBD from 1985 to 2018 decreased very slowly, with annual percent change of -0.7% (P = 0.0003). Hospital admission, high comorbidity, use of antibodies to tumor necrosis factor for less than 3 years up until the time of the VTE, and the combination of steroid and antibodies to tumor necrosis factor increased the risk of VTE. DISCUSSION: Despite advancements in IBD management in the past 30 years, the rates of VTE have only been slowly decreasing and remain significantly increased compared with controls.
C1 [Bernstein, Charles N.; Singh, Harminder] Univ Manitoba, Max Rady Coll Med, Rady Fac Hlth Sci, Dept Internal Med, Winnipeg, MB, Canada.
   [Bernstein, Charles N.; Nugent, Zoann; Singh, Harminder] Univ Manitoba, IBD Clin & Res Ctr, Winnipeg, MB, Canada.
   [Nugent, Zoann] Canc Care Manitoba, Winnipeg, MB, Canada.
C3 University of Manitoba; University of Manitoba
RP Bernstein, CN (通讯作者)，Univ Manitoba, Max Rady Coll Med, Rady Fac Hlth Sci, Dept Internal Med, Winnipeg, MB, Canada.; Bernstein, CN (通讯作者)，Univ Manitoba, IBD Clin & Res Ctr, Winnipeg, MB, Canada.
EM charles.bernstein@umanitoba.ca
RI Singh, Harminder/E-1848-2012
OI Singh, Harminder/0000-0002-0024-5855
CR Agrawal Manasi, 2019, Gastrointest Endosc Clin N Am, V29, P421, DOI 10.1016/j.giec.2019.02.004
   Alotaibi GS, 2016, AM J MED, V129, DOI 10.1016/j.amjmed.2016.01.041
   Ananthakrishnan AN, 2014, CLIN GASTROENTEROL H, V12, P1905, DOI 10.1016/j.cgh.2014.02.034
   Arshad N, 2017, EUR J EPIDEMIOL, V32, P299, DOI 10.1007/s10654-017-0238-y
   Bernstein CN, 2007, AM J GASTROENTEROL, V102, P338, DOI 10.1111/j.1572-0241.2006.00974.x
   Bernstein CN, 2001, THROMB HAEMOSTASIS, V85, P430
   Bernstein CN, 1999, AM J EPIDEMIOL, V149, P916, DOI 10.1093/oxfordjournals.aje.a009735
   Brahmandam A, 2017, J VASC SURG-VENOUS L, V5, P621, DOI 10.1016/j.jvsv.2017.04.006
   Calvet X, 2014, J CROHNS COLITIS, V8, P240, DOI 10.1016/j.crohns.2013.10.010
   Grainge MJ, 2010, LANCET, V375, P657, DOI 10.1016/S0140-6736(09)61963-2
   Higgins PDR, 2015, CLIN GASTROENTEROL H, V13, P316, DOI 10.1016/j.cgh.2014.07.017
   Huang D, 2018, THROMB RES, V166, P80, DOI 10.1016/j.thromres.2018.04.021
   Huang W, 2014, AM J MED, V127, P829, DOI 10.1016/j.amjmed.2014.03.041
   Kappelman MD, 2011, GUT, V60, P937, DOI 10.1136/gut.2010.228585
   Kim HJ, 2000, STAT MED, V19, P335, DOI 10.1002/(SICI)1097-0258(20000215)19:3<335::AID-SIM336>3.3.CO;2-Q
   Martin KA, 2020, J AM HEART ASSOC, V9, DOI 10.1161/JAHA.120.016784
   Nguyen GC, 2008, AM J GASTROENTEROL, V103, P2272, DOI 10.1111/j.1572-0241.2008.02052.x
   Nguyen GC, 2014, GASTROENTEROLOGY, V146, P835, DOI 10.1053/j.gastro.2014.01.042
   Nguyen GC, 2013, AM J GASTROENTEROL, V108, P1486, DOI 10.1038/ajg.2013.220
   Nguyen GC, 2013, INFLAMM BOWEL DIS, V19, P2182, DOI 10.1097/MIB.0b013e31829c01ef
   Novacek G, 2010, GASTROENTEROLOGY, V139, P779, DOI 10.1053/j.gastro.2010.05.026
   Papay P, 2013, J CROHNS COLITIS, V7, P723, DOI 10.1016/j.crohns.2012.10.008
   ROOS LL, 1993, MED CARE, V31, P201, DOI 10.1097/00005650-199303000-00002
   Sandborn WJ, 2017, NEW ENGL J MED, V376, P1723, DOI 10.1056/NEJMoa1606910
   Sneeboer MMS, 2016, THROMB RES, V140, P46, DOI 10.1016/j.thromres.2016.02.010
   Squizzato A, 2019, THROMB HAEMOSTASIS, V119, P2043, DOI 10.1055/s-0039-1697661
   Syeda SK, 2020, ARCH GYNECOL OBSTET, V302, P935, DOI 10.1007/s00404-020-05678-0
   Tully KH, 2020, UROLOGY, V135, P44, DOI 10.1016/j.urology.2019.09.029
   US Food and Drug Administration, 2019, FDA to investigate
   Waljee AK, 2017, BMJ-BRIT MED J, V357, DOI 10.1136/bmj.j1415
   Wändell P, 2019, J THROMB THROMBOLYS, V48, P668, DOI 10.1007/s11239-019-01966-y
   Zhang Z, 2019, CHEST, V155, P342, DOI 10.1016/j.chest.2018.10.040
NR 32
TC 10
Z9 11
U1 0
U2 5
PU LIPPINCOTT WILLIAMS & WILKINS
PI PHILADELPHIA
PA TWO COMMERCE SQ, 2001 MARKET ST, PHILADELPHIA, PA 19103 USA
SN 0002-9270
EI 1572-0241
J9 AM J GASTROENTEROL
JI Am. J. Gastroenterol.
PD JUL 1
PY 2021
VL 116
IS 7
BP 1476
EP 1484
DI 10.14309/ajg.0000000000001237
PG 9
WC Gastroenterology & Hepatology
WE Science Citation Index Expanded (SCI-EXPANDED)
SC Gastroenterology & Hepatology
GA TM5NJ
UT WOS:000675597100020
PM 33767104
DA 2024-01-22
ER

PT J
AU Schnitzler, F
   Friedrich, M
   Angelberger, M
   Diegelmann, J
   Stallhofer, J
   Wolf, C
   Dütschler, J
   Truniger, S
   Olszak, T
   Beigel, F
   Tillack, C
   Lohse, P
   Brand, S
AF Schnitzler, Fabian
   Friedrich, Matthias
   Angelberger, Marianne
   Diegelmann, Julia
   Stallhofer, Johannes
   Wolf, Christiane
   Duetschler, Joel
   Truniger, Samuel
   Olszak, Torsten
   Beigel, Florian
   Tillack, Cornelia
   Lohse, Peter
   Brand, Stephan
TI Development of a uniform, very aggressive disease phenotype in all
   homozygous carriers of the <i>NOD2</i> mutation p.Leu1007fsX1008 with
   Crohn's disease and active smoking status resulting in ileal stenosis
   requiring surgery
SO PLOS ONE
LA English
DT Article
ID ULCERATIVE-COLITIS; FRAMESHIFT MUTATION; SUSCEPTIBILITY LOCI; INSERTION
   MUTATION; CLINICAL-COURSE; GENE-MUTATIONS; ASSOCIATION; RISK; VARIANTS;
   METAANALYSIS
AB Background NOD2variants are the strongest genetic predictors for susceptibility to Crohn's disease (CD). However, the clinical value ofNOD2on an individual patient level remains controversial. We aimed to define the predictive power of the majorNOD2mutations regarding complicated CD in a large single center cohort. Methods 1076 CD patients were prospectively genotyped for the three common CD-associatedNOD2mutations rs2066844, rs2066845, and rs2066847, followed by detailed genotype-phenotype analyses. Results Overall, 434 CD patients (40.3%) carried at least one of the three mainNOD2mutations. A significantly higher minor allele frequency (15.6%) of theNOD2frameshift mutation p.Leu1007fsX1008 (rs2066847) was seen in patients with aggressive disease compared to 8.2% in patients with mild disease (p = 2.6 x 10(-5)). Moreover, a total of 54 CD patients (5.0%) were homozygous for thisNOD2frameshift mutation. 100% of these patients had ileal disease compared to 82% ofNOD2wild-type carriers (p<0.0001). In homozygous carriers of theNOD2frameshift mutation, 87% presented with ileal stenosis, 68.5% had fistulas, and 72.2% required CD-related surgery despite immunosuppressive therapy in 87% of these patients. All homozygous carriers of the 1007fs mutation who were active smokers had ileal stenosis and required CD-related surgery. Conclusion Homozygosity for Leu1007fsX1008 is an excellent biomarker for predicting complicated CD on an individual patient level. Active smoking and homozygosity for this mutation is associated with a 100% risk for developing ileal stenosis requiring CD-related surgery. In these patients, smoking cessation and early initiation of immunosuppressive strategies may be beneficial.
C1 [Schnitzler, Fabian; Angelberger, Marianne; Stallhofer, Johannes; Olszak, Torsten; Beigel, Florian; Tillack, Cornelia; Brand, Stephan] Ludwig Maximilians Univ LMU Munich, Dept Med Grosshadern 2, Munich, Germany.
   [Friedrich, Matthias] Univ Oxford, Kennedy Inst Rheumatol Rheumatol & Musculoskeleta, Nuffield Dept Orthopaed, Oxford, England.
   [Diegelmann, Julia] Ludwig Maximilians Univ Munchen, Dept Prevent Dent & Periodontol, Munich, Germany.
   [Stallhofer, Johannes] Friedrich Schiller Univ, Dept Med 4, Univ Hosp, Jena, Germany.
   [Wolf, Christiane] Max Planck Inst Psychiat, Munich, Germany.
   [Duetschler, Joel; Truniger, Samuel; Brand, Stephan] Kantonsspital St Gallen, Dept Gastroenterol & Hepatol, St Gallen, Switzerland.
   [Lohse, Peter] Inst Lab Med & Human Genet, Singen, Germany.
C3 University of Munich; University of Oxford; University of Munich;
   Friedrich Schiller University of Jena; Max Planck Society; Kantonsspital
   St. Gallen
RP Schnitzler, F; Brand, S (通讯作者)，Ludwig Maximilians Univ LMU Munich, Dept Med Grosshadern 2, Munich, Germany.; Brand, S (通讯作者)，Kantonsspital St Gallen, Dept Gastroenterol & Hepatol, St Gallen, Switzerland.
EM fabian.schnitzler@gmail.com; stephan.brand@kssg.ch
OI Stallhofer, Johannes/0000-0001-8698-6103; Truniger,
   Samuel/0000-0002-5708-0975; Schnitzler, Fabian/0000-0001-8260-8594
FU Deutsche Forschungsgemeinschaft (DFG) [BR 1912/6-1];
   Else-Kroner-Fresenius-Stiftung (Else Kroner-Exzellenzstipendium)
   [2010_EKES.32]; DFG [BE 4490/2-1]; Ludwig-Maximilians-University Munich
   (FoFoLe program); German Research Council (Deutsche
   Forschungsgemeinschaft/DFG) [OL/324-1]
FX S. Brand was supported by grants from the Deutsche
   Forschungsgemeinschaft (DFG) (BR 1912/6-1) and the
   Else-Kroner-Fresenius-Stiftung (Else Kroner-Exzellenzstipendium
   2010_EKES.32). F. Beigel was supported by the DFG (BE 4490/2-1). C.
   Tillack was supported by a grant of the Ludwig-Maximilians-University
   Munich (FoFoLe program). T. Olszak was supported by a grant of the
   German Research Council (Deutsche Forschungsgemeinschaft/DFG, OL/324-1).
CR Annese V, 2005, AM J GASTROENTEROL, V100, P84, DOI 10.1111/j.1572-0241.2005.40705.x
   Barrett JC, 2008, NAT GENET, V40, P955, DOI 10.1038/ng.175
   Berkowitz L, 2019, FRONT IMMUNOL, V10, DOI 10.3389/fimmu.2019.02289
   Brand S, 2013, GUT, V62, P1531, DOI 10.1136/gutjnl-2012-304151
   Chen HY, 2011, DIS COLON RECTUM, V54, P1020, DOI 10.1007/DCR.0b013e31821b94b3
   Chen YY, 2019, INT J COLORECTAL DIS, V34, P2023, DOI 10.1007/s00384-019-03441-9
   Chivese T, 2015, PLOS ONE, V10, DOI 10.1371/journal.pone.0139597
   Cleynen I, 2016, LANCET, V387, P156, DOI 10.1016/S0140-6736(15)00465-1
   Cleynen I, 2013, GUT, V62, P1556, DOI 10.1136/gutjnl-2011-300777
   Cuthbert AP, 2002, GASTROENTEROLOGY, V122, P867, DOI 10.1053/gast.2002.32415
   Franke A, 2010, NAT GENET, V42, P1118, DOI 10.1038/ng.717
   Frazer KA, 2007, NATURE, V449, P851, DOI 10.1038/nature06258
   Gelman A, 2008, ANN APPL STAT, V2, P1360, DOI 10.1214/08-AOAS191
   Glas J, 2010, PLOS ONE, V5, DOI 10.1371/journal.pone.0014466
   Hampe J, 2001, LANCET, V357, P1925, DOI 10.1016/S0140-6736(00)05063-7
   Hirano A, 2013, INFLAMM BOWEL DIS, V19, P526, DOI 10.1097/MIB.0b013e31828075e7
   Hugot JP, 2001, NATURE, V411, P599, DOI 10.1038/35079107
   Hugot JP, 1996, NATURE, V379, P821, DOI 10.1038/379821a0
   Jostins L, 2012, NATURE, V491, P119, DOI 10.1038/nature11582
   Jürgens M, 2010, J GASTROENTEROL, V45, P721, DOI 10.1007/s00535-010-0231-7
   Lakatos PL, 2005, WORLD J GASTROENTERO, V11, P1489
   LENNARDJONES JE, 1989, SCAND J GASTROENTERO, V24, P2, DOI 10.3109/00365528909091339
   Lesage S, 2002, AM J HUM GENET, V70, P845, DOI 10.1086/339432
   Lindoso L, 2018, AM J GASTROENTEROL, V113, P1524, DOI 10.1038/s41395-018-0239-9
   Manolio TA, 2010, NEW ENGL J MED, V363, P166, DOI 10.1056/NEJMra0905980
   McGovern DPB, 2010, NAT GENET, V42, P332, DOI 10.1038/ng.549
   Momozawa Y, 2018, NAT COMMUN, V9, DOI 10.1038/s41467-018-04365-8
   Nunes T, 2016, AM J GASTROENTEROL, V111, P411, DOI 10.1038/ajg.2015.401
   Ogura Y, 2001, NATURE, V411, P603, DOI 10.1038/35079114
   Opstelten JL, 2016, INFLAMM BOWEL DIS, V22, P2070, DOI 10.1097/MIB.0000000000000875
   Parkes GC, 2014, J CROHNS COLITIS, V8, P717, DOI 10.1016/j.crohns.2014.02.002
   Pearson TA, 2008, JAMA-J AM MED ASSOC, V299, P1335, DOI 10.1001/jama.299.11.1335
   Pugazhendhi S, 2013, GENE, V512, P309, DOI 10.1016/j.gene.2012.10.015
   Purcell S, 2007, AM J HUM GENET, V81, P559, DOI 10.1086/519795
   Radlmayr M, 2002, GASTROENTEROLOGY, V122, P2091, DOI 10.1053/gast.2002.34020
   Schnitzler F, 2006, IMMUNOGENETICS, V58, P99, DOI 10.1007/s00251-005-0073-2
   Schnitzler F, 2014, PLOS ONE, V9, DOI 10.1371/journal.pone.0108503
   Schnitzler F, 2012, INFLAMM BOWEL DIS, V18, P395, DOI 10.1002/ibd.21882
   Seiderer J, 2006, SCAND J GASTROENTERO, V41, P1421, DOI 10.1080/00365520600703900
   Seiderer J, 2006, INFLAMM BOWEL DIS, V12, P1114, DOI 10.1097/01.mib.0000235836.32176.5e
   Severs M, 2016, J CROHNS COLITIS, V10, P455, DOI 10.1093/ecco-jcc/jjv238
   Silverberg MS, 2005, CAN J GASTROENTEROL, V19, p5A, DOI 10.1155/2005/269076
   To N, 2016, ALIMENT PHARM THER, V43, P549, DOI 10.1111/apt.13511
   van der Heide F, 2010, AM J GASTROENTEROL, V105, P1165, DOI 10.1038/ajg.2009.659
   Vavassori P, 2004, INFLAMM BOWEL DIS, V10, P116, DOI 10.1097/00054725-200403000-00009
NR 45
TC 5
Z9 8
U1 0
U2 2
PU PUBLIC LIBRARY SCIENCE
PI SAN FRANCISCO
PA 1160 BATTERY STREET, STE 100, SAN FRANCISCO, CA 94111 USA
SN 1932-6203
J9 PLOS ONE
JI PLoS One
PD JUL 27
PY 2020
VL 15
IS 7
AR e0236421
DI 10.1371/journal.pone.0236421
PG 18
WC Multidisciplinary Sciences
WE Science Citation Index Expanded (SCI-EXPANDED)
SC Science & Technology - Other Topics
GA MV9ND
UT WOS:000556674500023
PM 32716958
OA gold, Green Published
DA 2024-01-22
ER

PT J
AU Zhao, L
   Tang, Y
   Lei, N
   Zhou, DD
   Chen, BR
   Gan, T
   Yang, XL
   Zhang, Y
AF Zhao, Li
   Tang, Yu
   Lei, Na
   Zhou, Dandan
   Chen, Bingrun
   Gan, Tao
   Yang, Xiaoli
   Zhang, Yan
TI Clinical features and monocyte/macrophage subsets characterization in
   granulomatous vs non-granulomatous Crohn's disease
SO SCANDINAVIAN JOURNAL OF GASTROENTEROLOGY
LA English
DT Article
DE Granulomas; M1; M2 Macrophages; monocyte subsets; Chron's disease;
   Cytokines
ID DENDRITIC CELLS; MACROPHAGES; MONOCYTES; INFECTION; PHAGOCYTOSIS;
   TUBERCULOSIS; INFLAMMATION; NEUTROPHILS; ACTIVATION; FIBROSIS
AB Aims: Granuloma, mainly composed of macrophages, is a histological feature of Crohn's disease (CD). However, its significance in CD has not been investigated adequately. Our study aims to address this issue by comparing the clinical manifestations and monocyte/macrophage subtypes between granulomatous and non-granulomatous CD. Materials and methods: Demographics, symptoms, endoscopic manifestations, histopathological features, and Montreal classification of patients with and without granulomas were compared. Flow cytometry was used to determine the phagocytosis and subsets of monocytes. ELISA was used to measure the plasma levels of TNF-alpha, IL-6, IL-1 beta, IL-10, CCL22, and TGF-beta 1. Immunohistochemistry was performed to quantify the expression of CD68, CD163 and iNOS. Results: Of the222 CD patients enrolled, granulomas were detected in 90. Compared with non-granulomatous CD patients, those with granulomas had younger age, increased rates of diarrhea and perianal complications, along with higher endoscopic score. Intestinal stenosis and crypt abscess were more frequently observed in granulomatous CD patients. A defective phagocytosis of monocytes was observed in granulomatous CD patients. Meanwhile, higher percentages of intermediate and non-classic monocytes, with a lower percentage of classic monocyte were found in them. Besides, they had higher levels of TGF-beta 1 and IL-10, a lower level of TNF-alpha, an increased ratio of CD163(+)/CD68(+)cells, and a decreased ratio of iNOS(+)/CD68(+) cells. Conclusions: Granulomatous CD patients exhibited different manifestations compared with their non-granulomatous counterparts. More aggressive therapy may be needed in granulomatous CD patients. Furthermore, the heterogeneity of monocyte/macrophage subsets and altered plasma cytokine may underlie the difference between those two groups.
C1 [Zhao, Li; Tang, Yu; Lei, Na; Zhou, Dandan; Chen, Bingrun; Gan, Tao; Yang, Xiaoli; Zhang, Yan] Sichuan Univ, West China Hosp, Dept Gastroenterol, 37 Guoxue Alley, Chengdu, Sichuan, Peoples R China.
C3 Sichuan University
RP Zhang, Y (通讯作者)，Sichuan Univ, West China Hosp, Dept Gastroenterol, 37 Guoxue Alley, Chengdu, Sichuan, Peoples R China.
EM zhaolicg@163.com
OI Zhou, Dandan/0000-0002-4005-3225
CR Bean AGD, 1999, J IMMUNOL, V162, P3504
   Bergeron A, 2003, EUR RESPIR J, V22, P69, DOI 10.1183/09031936.03.00014703
   Cronan MR, 2016, IMMUNITY, V45, P861, DOI 10.1016/j.immuni.2016.09.014
   Flynn JL, 2011, MUCOSAL IMMUNOL, V4, P271, DOI 10.1038/mi.2011.14
   Freeman HJ, 2007, CAN J GASTROENTEROL, V21, P583, DOI 10.1155/2007/917649
   Gomollon F, 2017, J CROHNS COLITIS, V11, P3, DOI 10.1093/ecco-jcc/jjw168
   Gren ST, 2016, INFLAMM BOWEL DIS, V22, P1992, DOI 10.1097/MIB.0000000000000824
   Hanai H, 2008, AM J GASTROENTEROL, V103, P1210, DOI 10.1111/j.1572-0241.2007.01714.x
   Huang ZK, 2015, PLOS ONE, V10, DOI 10.1371/journal.pone.0129744
   Jee MH, 2016, J VIROL, V90, P3044, DOI 10.1128/JVI.02976-15
   Kedzierska K, 2003, J CLIN VIROL, V26, P247, DOI 10.1016/S1386-6532(02)00123-3
   Koch S, 2010, CLIN EXP IMMUNOL, V161, P332, DOI 10.1111/j.1365-2249.2010.04177.x
   Kühl AA, 2015, FRONT IMMUNOL, V6, DOI 10.3389/fimmu.2015.00613
   Levine AP, 2013, DIGEST DIS, V31, P321, DOI 10.1159/000354686
   Li C, 2013, INFLAMM BOWEL DIS, V19, P2829, DOI 10.1097/MIB.0b013e3182a8452e
   Mantovani A, 2004, TRENDS IMMUNOL, V25, P677, DOI 10.1016/j.it.2004.09.015
   Meconi S, 2007, CELL MICROBIOL, V9, P1252, DOI 10.1111/j.1462-5822.2006.00868.x
   Meng XM, 2014, NAT REV NEPHROL, V10, P493, DOI 10.1038/nrneph.2014.114
   Mignogna C, 2016, PATHOL RES PRACT, V212, P491, DOI 10.1016/j.prp.2016.02.020
   Molnár T, 2005, WORLD J GASTROENTERO, V11, P3118, DOI 10.3748/wjg.v11.i20.3118
   NASH S, 1991, J CLIN INVEST, V87, P1474, DOI 10.1172/JCI115156
   Prokop S, 2011, AM J PATHOL, V178, P1279, DOI 10.1016/j.ajpath.2010.11.065
   Prosser A, 2013, PEDIATR RES, V74, P503, DOI 10.1038/pr.2013.145
   SCHMITZMOORMANN P, 1984, PATHOL RES PRACT, V178, P467, DOI 10.1016/S0344-0338(84)80007-2
   Simillis C, 2010, DIS COLON RECTUM, V53, P177, DOI 10.1007/DCR.0b013e3181b7bfb0
   Smith AM, 2015, IMMUNOLOGY, V144, P45, DOI 10.1111/imm.12338
   Steinbach EC, 2014, INFLAMM BOWEL DIS, V20, P166, DOI 10.1097/MIB.0b013e3182a69dca
   Turner K, 2014, INFLAMM BOWEL DIS, V20, P2271, DOI 10.1097/MIB.0000000000000196
   von Stebut E, 2003, BLOOD, V101, P210, DOI 10.1182/blood-2002-03-0921
   Werner JL, 2017, AM J RESP CELL MOL, V56, P121, DOI 10.1165/rcmb.2016-0035OC
   Wong KL, 2012, IMMUNOL RES, V53, P41, DOI 10.1007/s12026-012-8297-3
   Yang JY, 2014, BIOMARK RES, V2, DOI 10.1186/2050-7771-2-1
   Ye ZY, 2015, MEDICINE, V94, DOI 10.1097/MD.0000000000002157
   Ziegler-Heitbrock L, 2010, BLOOD, V116, pE74, DOI 10.1182/blood-2010-02-258558
NR 34
TC 2
Z9 3
U1 1
U2 7
PU TAYLOR & FRANCIS LTD
PI ABINGDON
PA 2-4 PARK SQUARE, MILTON PARK, ABINGDON OR14 4RN, OXON, ENGLAND
SN 0036-5521
EI 1502-7708
J9 SCAND J GASTROENTERO
JI Scand. J. Gastroenterol.
PD APR 2
PY 2020
VL 55
IS 4
BP 442
EP 448
DI 10.1080/00365521.2020.1748222
PG 7
WC Gastroenterology & Hepatology
WE Science Citation Index Expanded (SCI-EXPANDED)
SC Gastroenterology & Hepatology
GA LN3EV
UT WOS:000532826000009
PM 32285715
DA 2024-01-22
ER

PT J
AU Onuki, M
   Watanabe, M
   Ishihara, N
   Suzuki, K
   Takizawa, K
   Hirota, M
   Yamada, T
   Egawa, A
   Shibahara, O
   Nishii, M
   Fujihara, M
   Makishima, M
   Takahashi, D
   Furusawa, Y
   Kakuta, H
   Hase, K
AF Onuki, Masayoshi
   Watanabe, Masaki
   Ishihara, Narumi
   Suzuki, Koichiro
   Takizawa, Kei
   Hirota, Masato
   Yamada, Takahiro
   Egawa, Aiko
   Shibahara, Osamu
   Nishii, Midori
   Fujihara, Michiko
   Makishima, Makoto
   Takahashi, Daisuke
   Furusawa, Yukihiro
   Kakuta, Hiroki
   Hase, Koji
TI A partial agonist for retinoid X receptor mitigates experimental colitis
SO INTERNATIONAL IMMUNOLOGY
LA English
DT Article
DE inflammatory bowel disease; monocytes; Nur77; PPAR; RXR
ID INFLAMMATORY-BOWEL-DISEASE; NF-KAPPA-B; POLYUNSATURATED FATTY-ACIDS;
   DEXTRAN SULFATE SODIUM; NECROSIS-FACTOR-ALPHA; TNF-ALPHA;
   DOCOSAHEXAENOIC ACID; ACTIVATION; EXPRESSION; BEXAROTENE
AB Inflammatory bowel disease (IBD), including ulcerative colitis and Crohn's disease, is an intractable disease of the gastrointestinal tract. Multiple environmental factors, including food ingredients, have been implicated in the development of these diseases. For example, animal fat-rich diets are predisposing factors for ulcerative colitis, whereas n-3 unsaturated fatty acids such as docosahexaenoic acid (DHA) show protective effects in experimental colitis and are negatively correlated with the incidence of ulcerative colitis and Crohn's disease. Given that DHA exhibits agonistic activity on retinoid X receptor (RXR), activation of RXR could be a therapeutic strategy for IBD. However, conventional full RXR agonists are known to show considerable adverse effects. We therefore took advantage of a partial RXR agonist, CBt-PMN, to minimize the adverse effects, and evaluated its efficacy in dextran sodium sulfate-induced colitis. Administration of CBt-PMN efficiently ameliorated the symptoms of colitis. This effect was attributed to the down-regulation of pro-inflammatory cytokines such as Tnf and Il6 in colon-infiltrating monocytes. Down-regulation of pro-inflammatory cytokines by CBt-PMN was also evident in lipopolysaccharide-stimulated bone marrow-derived macrophages (BMDMs). Among many RXR-associated nuclear receptors, activation of peroxisome proliferator-activated receptor (PPAR) and nuclear hormone receptor 77 (Nur77) suppressed cytokine production by BMDMs. These observations suggest that the activation of PPAR/RXR and Nur77/RXR heterodimers by CBt-PMN through the permissive mechanism is responsible for diminishing the monocyte-mediated inflammatory response in the gut. Our data highlight the importance of RXR activation in the regulation of colitis.
   A partial RXR agonist reduces side-effects while ameliorating colitis
C1 [Onuki, Masayoshi; Ishihara, Narumi; Suzuki, Koichiro; Takizawa, Kei; Hirota, Masato; Yamada, Takahiro; Egawa, Aiko; Takahashi, Daisuke; Furusawa, Yukihiro; Hase, Koji] Keio Univ, Fac Pharm, Div Biochem, Minato Ku, 1-5-30 Shibakoen, Tokyo 1058512, Japan.
   [Watanabe, Masaki; Shibahara, Osamu; Nishii, Midori; Fujihara, Michiko; Kakuta, Hiroki] Okayama Univ, Grad Sch Med Dent & Pharmaceut Sci, Div Pharmaceut Sci, Kita Ku, 1-1-1 Tsushima Naka, Okayama 7008530, Japan.
   [Suzuki, Koichiro] Japan Soc Promot Sci, Chiyoda Ku, Kominachi Business Ctr Bldg,5-3-1 Kojimachi, Tokyo 1020083, Japan.
   [Makishima, Makoto] Nihon Univ, Sch Med, Dept Biomed Sci, Div Biochem, Tokyo 1738610, Japan.
   [Hase, Koji] Univ Tokyo IMSUT, Inst Med Sci, Int Res & Dev Ctr Mucosal Vaccines, Tokyo 1088639, Japan.
C3 Keio University; Okayama University; Japan Society for the Promotion of
   Science; Nihon University
RP Hase, K (通讯作者)，Keio Univ, Fac Pharm, Div Biochem, Minato Ku, 1-5-30 Shibakoen, Tokyo 1058512, Japan.; Hase, K (通讯作者)，Univ Tokyo IMSUT, Inst Med Sci, Int Res & Dev Ctr Mucosal Vaccines, Tokyo 1088639, Japan.
EM hase-kj@pha.keio.ac.jp
RI Takahashi, Daisuke/C-3799-2019; Kakuta, Hiroki/X-6328-2018
OI Takahashi, Daisuke/0000-0001-8624-1160; Kakuta,
   Hiroki/0000-0002-3633-8121; Watanabe, Masaki/0000-0003-1061-2679;
   Takahiro, Yamada/0000-0003-2613-5600; Hirota, Masato/0000-0001-8184-3170
FU Health Labour Sciences Research Grant [201209014C]; JSPS KAKENHI
   [17H04089, 17KT0055]; MEXT KAKENHI [16H01369, 26116709]; AMED-Crest;
   Takeda Science Foundation; Cell Science Research Foundation;
   Grants-in-Aid for Scientific Research [17H04089, 26116709, 17KT0055]
   Funding Source: KAKEN
FX This work was supported by a Health Labour Sciences Research Grant
   (201209014C to H.K.); JSPS KAKENHI (17H04089 and 17KT0055 to K.H.); MEXT
   KAKENHI (16H01369 and 26116709 to K.H.); AMED-Crest (K.H.); Takeda
   Science Foundation (K.H.); and The Cell Science Research Foundation
   (K.H.).
CR Molodecky Natalie A, 2010, Gastroenterol Hepatol (N Y), V6, P339
   Bain CC, 2013, MUCOSAL IMMUNOL, V6, P498, DOI 10.1038/mi.2012.89
   Baker OJ, 2008, AM J PHYSIOL-CELL PH, V295, pC1191, DOI 10.1152/ajpcell.00144.2008
   Bonta PI, 2006, ARTERIOSCL THROM VAS, V26, P2288, DOI 10.1161/01.ATV.0000238346.84458.5d
   Chan SSM, 2014, ALIMENT PHARM THER, V39, P834, DOI 10.1111/apt.12670
   Cho JY, 2011, MOL NUTR FOOD RES, V55, P239, DOI 10.1002/mnfr.201000070
   Dawson MI, 2012, BBA-MOL CELL BIOL L, V1821, P21, DOI 10.1016/j.bbalip.2011.09.014
   De Plaen IG, 2006, IMMUNOLOGY, V118, P153, DOI 10.1111/j.1365-2567.2006.02344.x
   Desreumaux P, 2001, J EXP MED, V193, P827, DOI 10.1084/jem.193.7.827
   Diatchenko L, 2005, J LEUKOCYTE BIOL, V78, P1366, DOI 10.1189/jlb.0405211
   Ding XM, 2018, LAB INVEST, V98, P462, DOI 10.1038/s41374-017-0005-4
   Dou XT, 2015, ONCOL LETT, V10, P1259, DOI 10.3892/ol.2015.3397
   Fischer A, 2013, AM J PHYSIOL-GASTR L, V304, pG970, DOI 10.1152/ajpgi.00183.2012
   Fujino S, 2003, GUT, V52, P65, DOI 10.1136/gut.52.1.65
   John S, 2010, EUR J GASTROEN HEPAT, V22, P602, DOI 10.1097/MEG.0b013e3283352d05
   Kakuta H, 2012, ACS MED CHEM LETT, V3, P427, DOI 10.1021/ml300055n
   Katada K, 2008, INFLAMM RES, V57, P84, DOI 10.1007/s00011-007-7098-y
   Katayama K, 2003, GASTROENTEROLOGY, V124, P1315, DOI 10.1016/S0016-5085(03)00262-2
   Lalloyer F, 2006, ARTERIOSCL THROM VAS, V26, P2731, DOI 10.1161/01.ATV.0000248101.93488.84
   Lee YJ, 2017, PLOS ONE, V12, DOI 10.1371/journal.pone.0184300
   Lengqvist J, 2004, MOL CELL PROTEOMICS, V3, P692, DOI 10.1074/mcp.M400003-MCP200
   MANGELSDORF DJ, 1992, GENE DEV, V6, P329, DOI 10.1101/gad.6.3.329
   McFarland K, 2013, ACS CHEM NEUROSCI, V4, P1430, DOI 10.1021/cn400100f
   Ng SC, 2017, LANCET, V390, P2769, DOI 10.1016/S0140-6736(17)32448-0
   Okumura R, 2017, EXP MOL MED, V49, DOI 10.1038/emm.2017.20
   Pileri A, 2013, IMMUNOTHERAPY-UK, V5, P427, DOI [10.2217/imt.13.15, 10.2217/IMT.13.15]
   Reif S, 1997, GUT, V40, P754, DOI 10.1136/gut.40.6.754
   Sadik CD, 2011, TRENDS IMMUNOL, V32, P452, DOI 10.1016/j.it.2011.06.008
   Schreiber S, 2001, GASTROENTEROLOGY, V120, P1339, DOI 10.1053/gast.2001.24015
   Shulman AI, 2004, CELL, V116, P417, DOI 10.1016/S0092-8674(04)00119-9
   Slebioda TJ, 2014, MEDIAT INFLAMM, p1 
   Steinert A, 2017, J IMMUNOL, V199, P2570, DOI 10.4049/jimmunol.1700350
   Su LP, 2013, GASTROENTEROLOGY, V145, P407, DOI 10.1053/j.gastro.2013.04.011
   Suzuki A, 2001, J EXP MED, V193, P471, DOI 10.1084/jem.193.4.471
   Suzuki K, 2018, CELL STRUCT FUNCT, V43, P25, DOI 10.1247/csf.17022
   Takata Y, 2008, P NATL ACAD SCI USA, V105, P4277, DOI 10.1073/pnas.0708647105
   Ungaro F, 2017, GASTROENTEROLOGY, V153, P1363, DOI 10.1053/j.gastro.2017.07.048
   Wagner CE, 2009, J MED CHEM, V52, P5950, DOI 10.1021/jm900496b
   Wang LX, 2003, J IMMUNOL, V171, P3194, DOI 10.4049/jimmunol.171.6.3194
   Weber CR, 2008, LAB INVEST, V88, P1110, DOI 10.1038/labinvest.2008.78
   Xiao YT, 2016, CYTOKINE, V83, P189, DOI 10.1016/j.cyto.2016.04.012
   Yamamoto-Furusho JK, 2007, WORLD J GASTROENTERO, V13, P5594, DOI 10.3748/wjg.v13.i42.5594
   Ye DM, 2006, AM J PHYSIOL-GASTR L, V290, pG496, DOI 10.1152/ajpgi.00318.2005
   Yu RYL, 2005, BLOOD, V105, P1777, DOI 10.1182/blood-2004-08-3171
   Zhao CY, 2014, J IMMUNOL, V193, P879, DOI 10.4049/jimmunol.1303396
   Zigmond E, 2012, IMMUNITY, V37, P1076, DOI 10.1016/j.immuni.2012.08.026
NR 46
TC 15
Z9 16
U1 0
U2 11
PU OXFORD UNIV PRESS
PI OXFORD
PA GREAT CLARENDON ST, OXFORD OX2 6DP, ENGLAND
SN 0953-8178
EI 1460-2377
J9 INT IMMUNOL
JI Int. Immunol.
PD APR
PY 2019
VL 31
IS 4
BP 251
EP 262
DI 10.1093/intimm/dxy089
PG 12
WC Immunology
WE Science Citation Index Expanded (SCI-EXPANDED)
SC Immunology
GA HU0DE
UT WOS:000464940800006
PM 30590577
OA Bronze
DA 2024-01-22
ER

PT J
AU Fonseca-Camarillo, G
   Furuzawa-Carballeda, J
   Granados, J
   Yamamoto-Furusho, JK
AF Fonseca-Camarillo, G.
   Furuzawa-Carballeda, J.
   Granados, J.
   Yamamoto-Furusho, J. K.
TI Expression of interleukin (IL)-19 and IL-24 in inflammatory bowel
   disease patients: a cross-sectional study
SO CLINICAL AND EXPERIMENTAL IMMUNOLOGY
LA English
DT Article
DE Crohn's disease; IL-24; interleukin (IL)-19; ulcerative colitis
ID ULCERATIVE-COLITIS; IL-19; CYTOKINES; THERAPY; CASCADE; FAMILY
AB Interleukin (IL)-19 and IL-24 belong to the IL-20 subfamily, and are involved in host defence against bacteria and fungi, tissue remodelling and wound healing. Nevertheless, no previous studies have explored their expression in Mexican mestizo patients with inflammatory bowel disease (IBD). The aim of the study was to characterize and to enumerate peripheral and tissue IL-19- and IL-24-producing cells, as well as gene expression in patients with IBD with regard to its clinical activity. We studied a total of 77 patients with ulcerative colitis (UC), 36 Crohn's disease (CD) and 33 patients as control group (without endoscopic evidence of intestinal inflammation). Gene expression was measured by real-time-polymerase chain reaction (RT-PCR). Protein expression was detected in biopsies by immunohistochemistry and in freshly isolated peripheral blood mononuclear cells by flow cytometry. IL-19 and IL-24 gene expression was elevated significantly in patients with active IBDversus the inactive disease and non-inflammatory control groups (P<005). However, IL-19- and IL-24-producing cells were only increased in active CDversus active UC and non-inflammatory tissues (P<005). IL-19 was produced conspicuously by circulating B cells and monocytes in patients with inactive disease (P<005). Conversely, IL-24 was noticeably synthesized by peripheral B cells, CD4+ T cells, CD8+ T cells and monocytes in patients with active disease. In conclusion, IL-19- and IL-24-producing cells in active CD patients were increased compared with active UC and non-inflammatory tissues. These cytokines could significantly shape and differentiate inflammatory process, severity and tolerance loss between UC and CD pathophysiology.
C1 [Fonseca-Camarillo, G.; Yamamoto-Furusho, J. K.] Inst Nacl Ciencias Med & Nutr Salvador Zubiran, Inflammatory Bowel Dis Clin, Dept Gastroenterol, Salvador Zubiran, Mexico.
   [Furuzawa-Carballeda, J.] Inst Nacl Ciencias Med & Nutr Salvador Zubiran, Dept Immunol & Rheumatol, Salvador Zubiran, Mexico.
   [Granados, J.] Inst Nacl Ciencias Med & Nutr Salvador Zubiran, Dept Transplantat, Salvador Zubiran, Mexico.
   [Fonseca-Camarillo, G.] Univ Nacl Autonoma Mexico, Mexico City 04510, DF, Mexico.
C3 Instituto Nacional de Ciencias Medicas y Nutricion Salvador Zubiran -
   Mexico; Instituto Nacional de Ciencias Medicas y Nutricion Salvador
   Zubiran - Mexico; Instituto Nacional de Ciencias Medicas y Nutricion
   Salvador Zubiran - Mexico; Universidad Nacional Autonoma de Mexico
RP Yamamoto-Furusho, JK (通讯作者)，Inst Nacl Ciencias Med & Nutr Salvador Zubiran, Inflammatory Bowel Dis Clin, Dept Gastroenterol, Vasco de Quiroga 15,Col Secc 16, Mexico City 14000, DF, Mexico.
EM kazuofurusho@hotmail.com
RI Yamamoto-Furusho, Jesus K./AAQ-4998-2020
OI Yamamoto-Furusho, Jesus K./0000-0002-5247-5812; Furuzawa-Carballeda,
   Janette/0000-0001-5804-7221; Fonseca-Camarillo,
   Gabriela/0000-0002-7489-2596
FU CONACYT (Mexico) [229049]
FX This work was supported by a research grant from CONACYT (Mexico), no.
   229049. We thank Posgrado en Ciencias Biologicas, Universidad Nacional
   Autonoma de Mexico; Av. Ciudad Universitaria 3000, C.P. 04360, Coyoacan,
   Distrito Federal, Mexico.
CR Andoh A, 2009, J IMMUNOL, V183, P687, DOI 10.4049/jimmunol.0804169
   Azuma YT, 2011, J PHARMACOL SCI, V115, P105, DOI 10.1254/jphs.10R02CR
   Azuma YT, 2010, INFLAMM BOWEL DIS, V16, P1017, DOI 10.1002/ibd.21151
   Commins S, 2008, J ALLERGY CLIN IMMUN, V121, P1108, DOI 10.1016/j.jaci.2008.02.026
   Conti P, 2003, IMMUNOL LETT, V88, P171, DOI 10.1016/S0165-2478(03)00087-7
   Ellison S, 2013, ARTERIOSCL THROM VAS, V33, P2316, DOI 10.1161/ATVBAHA.113.301521
   Emdad L, 2009, CANCER BIOL THER, V8, P402, DOI 10.4161/cbt.8.5.7581
   Fickenscher H, 2002, TRENDS IMMUNOL, V23, P89, DOI 10.1016/S1471-4906(01)02149-4
   Fonseca-Camarillo Gabriela, 2013, Current Immunology Reviews, V9, P86
   Gallagher G, 2004, INT IMMUNOPHARMACOL, V4, P615, DOI 10.1016/j.intimp.2004.01.005
   Gallagher G, 2000, GENES IMMUN, V1, P442, DOI 10.1038/sj.gene.6363714
   Gallagher G, 2010, CYTOKINE GROWTH F R, V21, P345, DOI 10.1016/j.cytogfr.2010.08.005
   Ghoreschi K, 2003, NAT MED, V9, P40, DOI 10.1038/nm804
   Henriksen M, 2006, INFLAMM BOWEL DIS, V12, P543, DOI 10.1097/01.MIB.0000225339.91484.fc
   Hsing CH, 2008, CYTOKINE, V44, P221, DOI 10.1016/j.cyto.2008.06.007
   Kotenko SV, 2002, CYTOKINE GROWTH F R, V13, P223, DOI 10.1016/S1359-6101(02)00012-6
   Leng RX, 2011, EXPERT OPIN THER TAR, V15, P119, DOI 10.1517/14728222.2011.534461
   Liao SC, 2004, J IMMUNOL, V173, P6712, DOI 10.4049/jimmunol.173.11.6712
   Liao YC, 2002, J IMMUNOL, V169, P4288, DOI 10.4049/jimmunol.169.8.4288
   Novak JP, 2002, J BIOL CHEM, V277, P47517, DOI 10.1074/jbc.M205114200
   Panneerselvam J, 2013, J MOL SIGNAL, V8, P1
   Pestka S, 2004, ANNU REV IMMUNOL, V22, P929, DOI 10.1146/annurev.immunol.22.012703.104622
   Podolsky DK, 2002, NEW ENGL J MED, V347, P417, DOI 10.1056/NEJMra0804647
   RILEY SA, 1988, GUT, V29, P669, DOI 10.1136/gut.29.5.669
   Sabat R, 2010, CYTOKINE GROWTH F R, V21, P315, DOI 10.1016/j.cytogfr.2010.11.001
   Sahoo Anupama, 2012, Immune Netw, V12, P1, DOI 10.4110/in.2012.12.1.1
   SCHROEDER KW, 1987, NEW ENGL J MED, V317, P1625, DOI 10.1056/NEJM198712243172603
   Simera I, 2010, EUR J CLIN INVEST, V40, P35, DOI 10.1111/j.1365-2362.2009.02234.x
   Wolk K, 2009, EUR J IMMUNOL, V39, P3570, DOI 10.1002/eji.200939687
NR 29
TC 55
Z9 64
U1 0
U2 8
PU WILEY
PI HOBOKEN
PA 111 RIVER ST, HOBOKEN 07030-5774, NJ USA
SN 0009-9104
EI 1365-2249
J9 CLIN EXP IMMUNOL
JI Clin. Exp. Immunol.
PD JUL
PY 2014
VL 177
IS 1
BP 64
EP 75
DI 10.1111/cei.12285
PG 12
WC Immunology
WE Science Citation Index Expanded (SCI-EXPANDED)
SC Immunology
GA AJ3SW
UT WOS:000337588700007
PM 24527982
OA Bronze, Green Published
DA 2024-01-22
ER

PT J
AU Hanzel, J
   Bossuyt, P
   Pittet, V
   Samaan, M
   Tripathi, M
   Czuber-Dochan, W
   Burisch, J
   Leone, S
   Saldaña, R
   Baert, F
   Kopylov, U
   Jäghult, S
   Adamina, M
   Arebi, N
   Gecse, K
AF Hanzel, Jurij
   Bossuyt, Peter
   Pittet, Valerie
   Samaan, Mark
   Tripathi, Monika
   Czuber-Dochan, Wladyslawa
   Burisch, Johan
   Leone, Salvatore
   Saldana, Roberto
   Baert, Filip
   Kopylov, Uri
   Jaghult, Susanna
   Adamina, Michel
   Arebi, Naila
   Gecse, Krisztina
TI Development of a Core Outcome Set for Real-world Data in Inflammatory
   Bowel Disease: A European Crohn's and Colitis Organisation [ECCO]
   Position Paper
SO JOURNAL OF CROHNS & COLITIS
LA English
DT Article
DE Crohn's disease; ulcerative colitis; real-world study
ID ACTIVE ULCERATIVE-COLITIS; MAINTENANCE THERAPY; ENDOSCOPIC INDEX; LEMANN
   INDEX; DOUBLE-BLIND; VALIDATION; INDUCTION; TRIALS; CLASSIFICATION;
   DAMAGE
AB Background and Aims The utility of real-world data is dependent on the quality and homogeneity of reporting. We aimed to develop a core outcome set for real-world studies in adult patients with inflammatory bowel disease [IBD]. Methods Candidate outcomes and outcome measures were identified and categorised in a systematic review. An international panel including patients, dietitians, epidemiologists, gastroenterologists, nurses, pathologists, radiologists, and surgeons participated in a modified Delphi consensus process. A consensus meeting was held to ratify the final core outcome set. Results A total of 26 panellists from 13 countries participated in the consensus process. A total of 271 items [130 outcomes, 141 outcome measures] in nine study domains were included in the first-round survey. Panellists agreed that real-world studies on disease activity should report clinical, endoscopic, and biomarker disease activity. A disease-specific clinical index [Harvey-Bradshaw Index, Partial Mayo Score, Simple Clinical Colitis Activity Index] should be used, rather than physician global assessment. In ulcerative colitis [UC], either the UC Endoscopic Index of Severity or the Mayo Endoscopic Score can be used, but there was no consensus on an endoscopic index for Crohn's disease, nor was there consensus on the use of the presence of ulcers. There was consensus on using faecal calprotectin and C-reactive protein. There was no consensus on the use of histology in real-world studies. Conclusions A core outcome set for real-world studies in IBD has been developed based on international multidisciplinary consensus. Its adoption will facilitate synthesis in the generation of real-world evidence.
C1 [Hanzel, Jurij] Univ Ljubljana, Univ Med Ctr Ljubljana, Dept Gastroenterol, Ljubljana, Slovenia.
   [Bossuyt, Peter] Imelda Gen Hosp, Dept Gastroenterol, Bonheiden, Belgium.
   [Bossuyt, Peter] Imelda Clin Res Ctr, Bonheiden, Belgium.
   [Pittet, Valerie] Univ Lausanne, Ctr Primary Care & Publ Hlth, Dept Epidemiol & Hlth Syst, Lausanne, Switzerland.
   [Samaan, Mark] Guys & St Thomas Hosp, Inflammatory Bowel Dis Unit, London, England.
   [Tripathi, Monika] Cambridge Univ Hosp NHS Fdn Trust, Addenbrookes Hosp, Dept Histopathol, Cambridge Biomed Campus, Cambridge, England.
   [Czuber-Dochan, Wladyslawa] Kings Coll London, Florence Nightingale Fac Nursing Midwifery & Pall, London, England.
   [Burisch, Johan] Univ Copenhagen, Hvidovre Hosp, Dept Gastroenterol, Med Div, Copenhagen, Denmark.
   [Burisch, Johan] Univ Copenhagen, Hvidovre Hosp, Copenhagen Ctr Inflammatory Bowel Dis Children Ad, Copenhagen, Denmark.
   [Leone, Salvatore] European Federat Crohns & Colitis Assoc EFCCAI, Milan, Italy.
   [Saldana, Roberto] Confederat Patients Crohns Dis & Ulcerat Colitis, Madrid, Spain.
   [Baert, Filip] AZ Delta, Dept Gastroenterol, Roeselare, Belgium.
   [Kopylov, Uri] Sheba Med Ctr, Dept Gastroenterol, Tel Hashomer, Israel.
   [Jaghult, Susanna] Karolinska Inst, Sodersjukhuset, Stockholm, Sweden.
   [Adamina, Michel] Cantonal Hosp Winterthur, Dept Surg, Zurich, Switzerland.
   [Adamina, Michel] Univ Basel, Fac Med, Dept Biomed Engn, Allschwil, Switzerland.
   [Arebi, Naila] St Marks Hosp, Dept Inflammatory Bowel Dis, London, England.
   [Gecse, Krisztina] Univ Amsterdam, Dept Gastroenterol & Hepatol, Med Ctr, Amsterdam, Netherlands.
C3 University of Ljubljana; University Medical Centre Ljubljana;
   Imeldaziekenhuis; Imeldaziekenhuis; University of Lausanne; Guy's & St
   Thomas' NHS Foundation Trust; Cambridge University Hospitals NHS
   Foundation Trust; Addenbrooke's Hospital; University of Cambridge;
   University of London; King's College London; University of Copenhagen;
   University of Copenhagen; Chaim Sheba Medical Center; Karolinska
   Institutet; Sodersjukhuset Hospital; University of Basel; University of
   Geneva; Imperial College London; University of Amsterdam
RP Gecse, K (通讯作者)，Univ Amsterdam, Dept Gastroenterol & Hepatol, Med Ctr, Amsterdam, Netherlands.
EM k.b.gecse@amsterdamumc.nl
RI Bossuyt, Peter/AAP-3119-2020; Samaan, Mark/AFD-1263-2022; Pittet,
   Valerie/ADG-1105-2022
OI Bossuyt, Peter/0000-0003-4027-7365; Samaan, Mark/0000-0002-4057-9200;
   Pittet, Valerie/0000-0003-2208-966X; Kopylov, Uri/0000-0002-7156-0588;
   Burisch, Johan/0000-0002-3312-5139
FU European Crohn's and Colitis Organisation [ECCO]
FX The project was initiated and supported by the European Crohn's and
   Colitis Organisation [ECCO].
CR Arlett P, 2022, CLIN PHARMACOL THER, V111, P21, DOI 10.1002/cpt.2479
   Blonde L, 2018, ADV THER, V35, P1763, DOI 10.1007/s12325-018-0805-y
   Bodger K, 2014, GUT, V63, P1092, DOI 10.1136/gutjnl-2013-305600
   Boers M, 2014, J CLIN EPIDEMIOL, V67, P745, DOI 10.1016/j.jclinepi.2013.11.013
   Clara I, 2009, AM J GASTROENTEROL, V104, P1754, DOI 10.1038/ajg.2009.197
   D'Haens G, 2022, LANCET, V399, P2015, DOI 10.1016/S0140-6736(22)00467-6
   Danese Silvio, 2022, Lancet, V399, P2113, DOI 10.1016/S0140-6736(22)00581-5
   Daperno M, 2004, GASTROINTEST ENDOSC, V60, P505, DOI 10.1016/S0016-5107(04)01878-4
   Dindo D, 2004, ANN SURG, V240, P205, DOI 10.1097/01.sla.0000133083.54934.ae
   Dulai PS, 2020, ALIMENT PHARM THER, V51, P1047, DOI 10.1111/apt.15726
   Feagan Brian G, 2021, Lancet, V397, P2372, DOI 10.1016/S0140-6736(21)00666-8
   Ferrante M, 2022, LANCET, V399, P2031, DOI 10.1016/S0140-6736(22)00466-4
   Geyl S, 2021, LANCET GASTROENTEROL, V6, P659, DOI 10.1016/S2468-1253(21)00096-0
   Ghosh S, 2017, INFLAMM BOWEL DIS, V23, P333, DOI 10.1097/MIB.0000000000001033
   Ha C, 2012, CLIN GASTROENTEROL H, V10, P1002, DOI 10.1016/j.cgh.2012.02.004
   HARVEY RF, 1980, LANCET, V1, P514
   Higgins PDR, 2018, J PATIENT-REP OUTCOM, V2, DOI 10.1186/s41687-018-0044-7
   Irvine EJ, 1996, AM J GASTROENTEROL, V91, P1571
   Jones DS, 2015, LANCET, V385, P1502, DOI 10.1016/S0140-6736(15)60742-5
   Kim AH, 2018, J CROHNS COLITIS, V12, P408, DOI 10.1093/ecco-jcc/jjx161
   Kirkham JJ, 2017, PLOS MED, V14, DOI 10.1371/journal.pmed.1002447
   Kirkham JJ, 2016, PLOS MED, V13, DOI 10.1371/journal.pmed.1002148
   Klonoff DC, 2020, J DIABETES SCI TECHN, V14, P345, DOI 10.1177/1932296819832661
   Kobayashi T, 2020, NAT REV DIS PRIMERS, V6, DOI 10.1038/s41572-020-0205-x
   Ma C, 2022, GASTROENTEROLOGY, V163, P950, DOI 10.1053/j.gastro.2022.06.068
   MARY JY, 1989, GUT, V30, P983, DOI 10.1136/gut.30.7.983
   Pariente B, 2021, GASTROENTEROLOGY, V161, P853, DOI 10.1053/j.gastro.2021.05.049
   Pariente B, 2015, GASTROENTEROLOGY, V148, P52, DOI 10.1053/j.gastro.2014.09.015
   Ruemmele FM, 2015, GUT, V64, P438, DOI 10.1136/gutjnl-2014-307008
   Sahnan K, 2019, GUT, V68, P226, DOI 10.1136/gutjnl-2017-315503
   Sandborn WJ, 2021, NEW ENGL J MED, V385, P1280, DOI 10.1056/NEJMoa2033617
   Satsangi J, 2006, GUT, V55, P749, DOI 10.1136/gut.2005.082909
   SCHROEDER KW, 1987, NEW ENGL J MED, V317, P1625, DOI 10.1056/NEJM198712243172603
   Sedano R, 2022, GASTROENTEROLOGY, V162, P338, DOI 10.1053/j.gastro.2021.09.054
   Selinger CP, 2019, ALIMENT PHARM THER, V50, P1009, DOI 10.1111/apt.15497
   Slankamenac K, 2013, ANN SURG, V258, P1, DOI 10.1097/SLA.0b013e318296c732
   Torres J, 2017, LANCET, V389, P1741, DOI 10.1016/S0140-6736(16)31711-1
   Travis SPL, 2013, GASTROENTEROLOGY, V145, P987, DOI 10.1053/j.gastro.2013.07.024
   Turner D, 2021, GASTROENTEROLOGY, V160, P1570, DOI 10.1053/j.gastro.2020.12.031
   Vieujean S, 2022, LANCET HEALTH LONGEV, V3, pE356, DOI 10.1016/S2666-7568(22)00060-5
   Walmsley RS, 1998, GUT, V43, P29, DOI 10.1136/gut.43.1.29
   Williamson PR, 2017, TRIALS, V18, DOI 10.1186/s13063-017-1978-4
   Wong C, 2022, J CROHNS COLITIS, V16, P1511, DOI 10.1093/ecco-jcc/jjac057
NR 43
TC 4
Z9 4
U1 4
U2 6
PU OXFORD UNIV PRESS
PI OXFORD
PA GREAT CLARENDON ST, OXFORD OX2 6DP, ENGLAND
SN 1873-9946
EI 1876-4479
J9 J CROHNS COLITIS
JI J. Crohns Colitis
PD APR 3
PY 2023
VL 17
IS 3
BP 311
EP 317
DI 10.1093/ecco-jcc/jjac136
EA OCT 2022
PG 7
WC Gastroenterology & Hepatology
WE Science Citation Index Expanded (SCI-EXPANDED)
SC Gastroenterology & Hepatology
GA C7AY6
UT WOS:000870349700001
PM 36190188
OA Bronze
DA 2024-01-22
ER

PT J
AU Raman, M
   Ma, C
   Taylor, LM
   Dieleman, LA
   Gkoutos, GV
   Vallance, JK
   McCoy, KD
   Lewis, I
   Jijon, H
   McKay, DM
   Mutch, DM
   Barkema, HW
   Gibson, D
   Rauch, M
   Ghosh, S
AF Raman, Maitreyi
   Ma, Christopher
   Taylor, Lorian M.
   Dieleman, Levinus A.
   Gkoutos, Georgios, V
   Vallance, Jeff K.
   McCoy, Kathy D.
   Lewis, Ian
   Jijon, Humberto
   McKay, Derek M.
   Mutch, David M.
   Barkema, Herman W.
   Gibson, Deanna
   Rauch, Marcus
   Ghosh, Subrata
TI Crohn's disease therapeutic dietary intervention (CD-TDI): study
   protocol for a randomised controlled trial
SO BMJ OPEN GASTROENTEROLOGY
LA English
DT Article
ID INFLAMMATORY-BOWEL-DISEASE; MULTIPLE-PASS METHOD; MISSING DATA;
   ULCERATIVE-COLITIS; ASSOCIATIONS; BELIEFS; RISK; GUT; MANAGEMENT;
   PATTERNS
AB Introduction Dietary patterns that might induce remission in patients with active Crohn's disease (CD) are of interest to patients, but studies are limited in the published literature. We aim to explore the efficacy of the CD therapeutic dietary intervention (CD-TDI), a novel dietary approach developed from best practices and current evidence, to induce clinical and biomarker remission in adult patients with active CD.
   Methods and analysis This study is a 13-week, multicentre, randomised controlled trial in patients with mild-to-moderate active CD at baseline. One hundred and two patients will be block randomised, by sex, 2:1 to the intervention (CD-TDI) or conventional management. Coprimary outcomes are clinical and biomarker remission, defined as a Harvey Bradshaw Index of <5 and a faecal calprotectin of <250 mu g/g, respectively. Secondary outcomes include gut microbiota diversity and composition, faecal short-chain fatty acids, regulatory macrophage function, serum and faecal metabolomics, C reactive protein, peripheral blood mononuclear cell gene expression profiles, quality of life, sedentary time and physical activity at 7 and/or 13 weeks. Predictive models of clinical response to a CD-TDI will be investigated.
   Ethics and dissemination The research protocol was approved by the Conjoint Health Research Ethics Board at the University of Calgary (REB19-0402) and the Health Research Ethics Board-Biomedical Panel at the University of Alberta (Pro00090772). Study findings will be presented at national and international conferences, submitted for publication in abstracts and manuscripts, shared on social media and disseminated through patient-education materials.
C1 [Raman, Maitreyi; Ma, Christopher; Taylor, Lorian M.; Jijon, Humberto] Univ Calgary, Dept Med, Calgary, AB, Canada.
   [Raman, Maitreyi; Ma, Christopher] Univ Calgary, Dept Community Hlth Sci, Calgary, AB, Canada.
   [Dieleman, Levinus A.] Univ Alberta, Dept Dent & Med, Edmonton, AB, Canada.
   [Gkoutos, Georgios, V] Univ Birmingham, Inst Canc & Genom, Birmingham, W Midlands, England.
   [Vallance, Jeff K.] Athabasca Univ, Fac Hlth Disciplines, Athabasca, AB, Canada.
   [McCoy, Kathy D.] Univ Calgary, Dept Physiol & Pharmacol, Calgary, AB, Canada.
   [Lewis, Ian] Univ Calgary, Dept Biol Sci, Calgary, AB, Canada.
   [McKay, Derek M.] Univ Calgary, Calvin Phoebe & Joan Snyder Inst Chron Dis, Dept Physiol & Pharmacol, Calgary, AB, Canada.
   [Mutch, David M.] Univ Guelph, Dept Human Hlth & Nutr Sci, Guelph, ON, Canada.
   [Barkema, Herman W.] Univ Calgary, Dept Prod Anim Hlth, Calgary, AB, Canada.
   [Gibson, Deanna] Univ British Columbia Okanagan, Dept Biol, Kelowna, BC, Canada.
   [Rauch, Marcus] Alpha Biom Ltd, London, England.
   [Ghosh, Subrata] Univ Birmingham, Inst Translat Med, Birmingham, W Midlands, England.
C3 University of Calgary; University of Calgary; University of Alberta;
   University of Birmingham; Athabasca University; University of Calgary;
   University of Calgary; University of Calgary; University of Guelph;
   University of Calgary; University of British Columbia; University of
   British Columbia Okanagan; University of Birmingham
RP Raman, M (通讯作者)，Univ Calgary, Dept Med, Calgary, AB, Canada.; Raman, M (通讯作者)，Univ Calgary, Dept Community Hlth Sci, Calgary, AB, Canada.
EM mkothand@ucalgary.ca
RI McKay, Derek/HCH-3240-2022; Gkoutos, Georgios/AAS-9936-2020; Barkema,
   Herman/B-9583-2008; Ma, Christopher/AAH-4886-2021; Ghosh,
   Subrata/AAC-2676-2021; Gibson, Deanna L/CAF-4166-2022
OI Gkoutos, Georgios/0000-0002-2061-091X; Barkema,
   Herman/0000-0002-9678-8378; Ghosh, Subrata/0000-0002-1713-7797; Gibson,
   Deanna L/0000-0003-0052-7550; Raman, Maitreyi/0000-0002-9129-3632
FU Crohn's & Colitis Foundation, Precision Nutrition in IBD program
   [672607]
FX This work was supported by the Crohn's & Colitis Foundation, Precision
   Nutrition in IBD program, grant number 672607.
CR Alam A, 2018, TISSUE BARRIERS, V6, DOI 10.1080/21688370.2018.1539595
   Albenberg LG, 2014, GASTROENTEROLOGY, V146, P1564, DOI 10.1053/j.gastro.2014.01.058
   Ananthakrishnan AN, 2013, GASTROENTEROLOGY, V145, P970, DOI 10.1053/j.gastro.2013.07.050
   [Anonymous], 2020, WESTGRID COMUPTE CAN
   Beghini F, 2021, ELIFE, V10, DOI 10.7554/eLife.65088
   Bhattacharyya Sumit, 2017, Nutr Healthy Aging, V4, P181, DOI 10.3233/NHA-170023
   Bolger AM, 2014, BIOINFORMATICS, V30, P2114, DOI 10.1093/bioinformatics/btu170
   Chassaing B, 2015, NATURE, V519, P92, DOI 10.1038/nature14232
   Cohen AB, 2013, DIGEST DIS SCI, V58, P1322, DOI 10.1007/s10620-012-2373-3
   Colombel JF, 2017, LANCET, V390, P2779, DOI 10.1016/S0140-6736(17)32641-7
   Conway JM, 2004, J AM DIET ASSOC, V104, P595, DOI 10.1016/j.jada.2004.01.007
   Conway JM, 2003, AM J CLIN NUTR, V77, P1171, DOI 10.1093/ajcn/77.5.1171
   Dignass A, 2012, J CROHNS COLITIS, V6, P991, DOI 10.1016/j.crohns.2012.09.002
   HARVEY RF, 1980, LANCET, V1, P514
   Hedeker D, 1997, PSYCHOL METHODS, V2, P64, DOI 10.1037/1082-989X.2.1.64
   Hou JK, 2011, AM J GASTROENTEROL, V106, P563, DOI 10.1038/ajg.2011.44
   Jayme TS, 2020, SCI ADV, V6, DOI 10.1126/sciadv.aba4376
   Jones J, 2008, CLIN GASTROENTEROL H, V6, P1218, DOI 10.1016/j.cgh.2008.06.010
   Jowett SL, 2004, CLIN NUTR, V23, P161, DOI 10.1016/S0261-5614(03)00132-8
   Levine A, 2021, J CROHNS COLITIS, V15, pS001, DOI 10.1093/ecco-jcc/jjab075.000
   Levine A, 2020, CLIN GASTROENTEROL H, V18, P1381, DOI 10.1016/j.cgh.2020.01.046
   Levine A, 2019, GASTROENTEROLOGY, V157, P440, DOI 10.1053/j.gastro.2019.04.021
   Lewis JD, 2021, GASTROENTEROLOGY, V161, P837, DOI 10.1053/j.gastro.2021.05.047
   Limdi JK, 2016, INFLAMM BOWEL DIS, V22, P164, DOI 10.1097/MIB.0000000000000585
   Little RJ, 2012, NEW ENGL J MED, V367, P1355, DOI 10.1056/NEJMsr1203730
   Liu M, 2006, PHARM STAT, V5, P7, DOI 10.1002/pst.189
   Mager LF, 2020, SCIENCE, V369, P1481, DOI 10.1126/science.abc3421
   Mancini NL, 2021, CELL MOL GASTROENTER, V11, P551, DOI 10.1016/j.jcmgh.2020.09.013
   Naqvi SA, 2021, SCI REP-UK, V11, DOI 10.1038/s41598-020-80924-8
   Opstelten JL, 2019, CLIN NUTR, V38, P1892, DOI 10.1016/j.clnu.2018.06.983
   Opstelten JL, 2016, INFLAMM BOWEL DIS, V22, P1403, DOI 10.1097/MIB.0000000000000798
   Ottery FD, 1996, NUTRITION, V12, pS15, DOI 10.1016/0899-9007(95)00067-4
   Palm NW, 2014, CELL, V158, P1000, DOI 10.1016/j.cell.2014.08.006
   Pimentel H, 2017, NAT METHODS, V14, P687, DOI 10.1038/nmeth.4324
   Prescott D, 2011, AM J PHYSIOL-GASTR L, V301, pG487, DOI 10.1152/ajpgi.00042.2011
   Prestwich A, 2014, HEALTH PSYCHOL REV, V8, P270, DOI 10.1080/17437199.2013.813729
   Roda G, 2016, CLIN TRANSL GASTROEN, V7, DOI 10.1038/ctg.2015.63
   Singh S, 2018, ALIMENT PHARM THER, V48, P394, DOI 10.1111/apt.14852
   Spitzer RL, 2006, ARCH INTERN MED, V166, P1092, DOI 10.1001/archinte.166.10.1092
   Svolos V, 2019, GASTROENTEROLOGY, V156, P1354, DOI 10.1053/j.gastro.2018.12.002
   Vermeire S, 2004, INFLAMM BOWEL DIS, V10, P661, DOI 10.1097/00054725-200409000-00026
   Ware JE, 1996, MED CARE, V34, P220, DOI 10.1097/00005650-199603000-00003
   Wyss M, 2020, FRONT IMMUNOL, V10, DOI 10.3389/fimmu.2019.03107
   Ye JY, 2021, AM J PHYSIOL-GASTR L, V320, pG791, DOI 10.1152/ajpgi.00277.2020
   Zallot C, 2013, INFLAMM BOWEL DIS, V19, P66, DOI 10.1002/ibd.22965
   Zhang ZX, 2020, J CROHNS COLITIS, V14, P1547, DOI 10.1093/ecco-jcc/jjaa084
NR 46
TC 0
Z9 0
U1 2
U2 7
PU BMJ PUBLISHING GROUP
PI LONDON
PA BRITISH MED ASSOC HOUSE, TAVISTOCK SQUARE, LONDON WC1H 9JR, ENGLAND
SN 2054-4774
J9 BMJ OPEN GASTROENTER
JI BMJ Open Gastroenterol.
PD JAN
PY 2022
VL 9
IS 1
AR e000841
DI 10.1136/bmjgast-2021-000841
PG 9
WC Gastroenterology & Hepatology
WE Emerging Sources Citation Index (ESCI)
SC Gastroenterology & Hepatology
GA YK2PR
UT WOS:000745062100001
PM 35046093
OA gold, Green Published
DA 2024-01-22
ER

PT J
AU Alfredsson, J
   Wick, MJ
AF Alfredsson, Johannes
   Wick, Mary Jo
TI Mechanism of fibrosis and stricture formation in Crohn's disease
SO SCANDINAVIAN JOURNAL OF IMMUNOLOGY
LA English
DT Review
DE Crohn&apos; s disease; fibrosis; strictures
ID FIBROBLAST ACTIVATION PROTEIN; GROWTH-FACTOR-BETA;
   INFLAMMATORY-BOWEL-DISEASE; MATRIX METALLOPROTEINASES; COLLAGEN
   EXPRESSION; CELLULAR MECHANISMS; MUCOSAL FIBROBLASTS; INTESTINAL MUSCLE;
   TISSUE; TGF-BETA-1
AB Crohn's disease (CD) is a chronic inflammatory disease of the gastrointestinal tract that leads to substantial suffering for millions of patients. In some patients, the chronic inflammation leads to remodelling of the extracellular matrix and fibrosis. Fibrosis, in combination with expansion of smooth muscle layers, leaves the bowel segment narrowed and stiff resulting in strictures, which often require urgent medical intervention. Although stricture development is associated with inflammation in the affected segment, anti-inflammatory therapies fall far short of treating strictures. At best, current therapies might allow some patients to avoid surgery in a shorter perspective and no anti-fibrotic therapy is yet available. This likely relates to our poor understanding of the mechanism underlying stricture development. Chronic inflammation is a prerequisite, but progression to strictures involves changes in fibroblasts, myofibroblasts and smooth muscle cells in a poorly understood interplay with immune cells and environmental cues. Much of the experimental evidence available is from animal models, cell lines or non-strictured patient tissue. Accordingly, these limitations create the basis for many previously published reviews covering the topic. Although this information has contributed to the understanding of fibrotic mechanisms in general, in the end, data must be validated in strictured tissue from patients. As stricture formation is a serious complication of CD, we endeavoured to summarize findings exclusively performed using strictured tissue from patients. Here, we give an update of the mechanism driving this serious complication in patients, and how the strictured tissue differs from adjacent unaffected tissue and controls.
C1 [Alfredsson, Johannes; Wick, Mary Jo] Univ Gothenburg, Inst Biomed, Dept Microbiol & Immunol, Gothenburg, Sweden.
C3 University of Gothenburg
RP Wick, MJ (通讯作者)，Univ Gothenburg, Dept Microbiol & Immunol, Box 435, S-40530 Gothenburg, Sweden.
EM mary-jo.wick@immuno.gu.se
OI Alfredsson, Johannes/0000-0002-2461-5793; Wick, Mary
   Jo/0000-0003-3195-2904
CR Bailey JR, 2012, PLOS ONE, V7, DOI 10.1371/journal.pone.0052332
   Beddy D, 2006, BRIT J SURG, V93, P1290, DOI 10.1002/bjs.5431
   Beddy D, 2004, BRIT J SURG, V91, P72, DOI 10.1002/bjs.4453
   Biancheri P, 2014, EUR J IMMUNOL, V44, P370, DOI 10.1002/eji.201343524
   Biancheri P, 2013, FIBROGENESIS TISSUE, V6, DOI 10.1186/1755-1536-6-13
   Bonafiglia QA, 2018, AM J PHYSIOL-CELL PH, V315, pC722, DOI 10.1152/ajpcell.00216.2018
   Bouhnik Y, 2018, GUT, V67, P53, DOI 10.1136/gutjnl-2016-312581
   Brenmoehl J, 2007, INT J COLORECTAL DIS, V22, P611, DOI 10.1007/s00384-006-0188-4
   Burke JP, 2010, BRIT J SURG, V97, P892, DOI 10.1002/bjs.6996
   Burke JP, 2011, INFLAMM BOWEL DIS, V17, P1665, DOI 10.1002/ibd.21543
   Busek P, 2018, FRONT BIOSCI-LANDMRK, V23, P1933, DOI 10.2741/4682
   Campanholle G, 2013, AM J PHYSIOL-CELL PH, V304, pC591, DOI 10.1152/ajpcell.00414.2012
   Chen WQ, 2017, J CROHNS COLITIS, V11, P92, DOI 10.1093/ecco-jcc/jjw126
   Cook SA, 2020, ANNU REV MED, V71, P263, DOI 10.1146/annurev-med-041818-011649
   Cosnes J, 2002, INFLAMM BOWEL DIS, V8, P244, DOI 10.1097/00054725-200207000-00002
   de Bruyn JR, 2018, J CROHNS COLITIS, V12, P849, DOI 10.1093/ecco-jcc/jjy036
   de Bruyn M, 2016, CRIT REV BIOCHEM MOL, V51, P295, DOI 10.1080/10409238.2016.1199535
   Di Sabatino A, 2009, GUT, V58, P777, DOI 10.1136/gut.2008.149096
   Flynn RS, 2011, INFLAMM BOWEL DIS, V17, P193, DOI 10.1002/ibd.21351
   Flynn RS, 2010, GASTROENTEROLOGY, V138, P285, DOI 10.1053/j.gastro.2009.09.003
   Franzè E, 2020, J CROHNS COLITIS, V14, P1436, DOI 10.1093/ecco-jcc/jjaa073
   Franzè E, 2020, J CROHNS COLITIS, V14, P406, DOI 10.1093/ecco-jcc/jjz147
   Gelbmann CM, 1999, GUT, V45, P210, DOI 10.1136/gut.45.2.210
   Gordon IO, 2020, GASTROENTEROLOGY, V158, P137, DOI 10.1053/j.gastro.2019.08.033
   Greenhalgh SN, 2015, QJM-INT J MED, V108, P3, DOI 10.1093/qjmed/hcu067
   Haberman Y, 2021, J CROHNS COLITIS, V15, P273, DOI 10.1093/ecco-jcc/jjaa166
   He SY, 2018, AM J PATHOL, V188, P1374, DOI 10.1016/j.ajpath.2018.03.003
   Higuchi Y, 2015, PLOS ONE, V10, DOI 10.1371/journal.pone.0129241
   Hinz B, 2012, AM J PATHOL, V180, P1340, DOI 10.1016/j.ajpath.2012.02.004
   Hofmann C, 2011, INFLAMM BOWEL DIS, V17, P2462, DOI 10.1002/ibd.21647
   Holvoet T, 2017, GASTROENTEROLOGY, V153, P1054, DOI 10.1053/j.gastro.2017.06.013
   Humphreys BD, 2010, AM J PATHOL, V176, P85, DOI 10.2353/ajpath.2010.090517
   Hutter S, 2018, J CROHNS COLITIS, V12, P1348, DOI 10.1093/ecco-jcc/jjy118
   Johnson LA, 2013, INFLAMM BOWEL DIS, V19, P891, DOI 10.1097/MIB.0b013e3182813297
   Jun JI, 2018, J CLIN INVEST, V128, P97, DOI 10.1172/JCI93563
   Kurahara LH, 2015, INFLAMM BOWEL DIS, V21, P496, DOI 10.1097/MIB.0000000000000295
   Latella G, 2020, DIGEST DIS SCI, V65, P1299, DOI 10.1007/s10620-020-06161-1
   Lawrance IC, 2001, INFLAMM BOWEL DIS, V7, P16, DOI 10.1097/00054725-200102000-00003
   Lawrance IC, 2001, INFLAMM BOWEL DIS, V7, P226, DOI 10.1097/00054725-200108000-00008
   Li C, 2020, INFLAMM BOWEL DIS, V26, P809, DOI 10.1093/ibd/izaa015
   Li C, 2015, AM J PHYSIOL-GASTR L, V309, pG888, DOI 10.1152/ajpgi.00414.2014
   Li C, 2015, J IMMUNOL, V194, P3422, DOI 10.4049/jimmunol.1401779
   Li C, 2013, INFLAMM BOWEL DIS, V19, P2829, DOI 10.1097/MIB.0b013e3182a8452e
   Liu MJ, 2019, ARTERIOSCL THROM VAS, V39, P1715, DOI 10.1161/ATVBAHA.119.312131
   Long M, 2009, INFLAMM BOWEL DIS, V15, P212, DOI 10.1002/ibd.20735
   Luna J, 2011, INFLAMM BOWEL DIS, V17, P732, DOI 10.1002/ibd.21411
   Ma C, 2019, BEST PRACT RES CL GA, V38-39, DOI 10.1016/j.bpg.2019.02.005
   Mao R, 2019, INFLAMM BOWEL DIS, V25, P421, DOI 10.1093/ibd/izy331
   Masterson JC, 2015, INFLAMM BOWEL DIS, V21, P2429, DOI 10.1097/MIB.0000000000000512
   Mehta SJ, 2018, J CELL MOL MED, V22, P5617, DOI 10.1111/jcmm.13836
   Meier JKH, 2011, INFLAMM BOWEL DIS, V17, P202, DOI 10.1002/ibd.21344
   Mohan HM, 2020, J DIGEST DIS, V21, P355, DOI 10.1111/1751-2980.12880
   Molodecky NA, 2012, GASTROENTEROLOGY, V142, P46, DOI 10.1053/j.gastro.2011.10.001
   Monteleone I, 2016, EUR J IMMUNOL, V46, P1047, DOI 10.1002/eji.201445228
   Mulsow JJW, 2005, ANN SURG, V242, P880, DOI 10.1097/01.sla.0000189606.58343.cd
   Narula N, 2018, COCHRANE DB SYST REV, DOI 10.1002/14651858.CD000542.pub3
   Nijhuis A, 2017, CELL TISSUE RES, V368, P325, DOI 10.1007/s00441-017-2576-1
   Nijhuis A, 2014, CLIN SCI, V127, P341, DOI 10.1042/CS20140048
   Powell DW, 2011, ANNU REV PHYSIOL, V73, P213, DOI 10.1146/annurev.physiol.70.113006.100646
   Raselli T, 2019, J CROHNS COLITIS, V13, P1186, DOI 10.1093/ecco-jcc/jjz039
   Reenaers C, 2008, SCAND J GASTROENTERO, V43, P1334, DOI 10.1080/00365520802200010
   Rieder Florian, 2016, Inflamm Intest Dis, V1, P41, DOI 10.1159/000445135
   Rieder F, 2016, J CROHNS COLITIS, V10, P873, DOI 10.1093/ecco-jcc/jjw055
   Rimola J, 2020, INTEST RES, V18, P144, DOI 10.5217/ir.2020.00015
   Rockey DC, 2015, NEW ENGL J MED, V372, P1138, DOI 10.1056/NEJMra1300575
   Rovedatti L, 2011, INFLAMM BOWEL DIS, V17, P1251, DOI 10.1002/ibd.21446
   Sadler T, 2016, CLIN EPIGENETICS, V8, DOI 10.1186/s13148-016-0193-6
   Saluja R, 2015, MOL IMMUNOL, V63, P80, DOI 10.1016/j.molimm.2014.06.018
   Satsangi J, 2006, GUT, V55, P749, DOI 10.1136/gut.2005.082909
   Scharl M, 2015, CLIN TRANSL MED, V4, DOI 10.1186/s40169-015-0046-5
   Scheibe K, 2019, GASTROENTEROLOGY, V156, P1082, DOI 10.1053/j.gastro.2018.11.029
   Severi C, 2014, EUR J HISTOCHEM, V58, P307, DOI 10.4081/ejh.2014.2457
   Simková A, 2020, BBA-PROTEINS PROTEOM, V1868, DOI 10.1016/j.bbapap.2020.140409
   STALLMACH A, 1992, GASTROENTEROLOGY, V102, P1920, DOI 10.1016/0016-5085(92)90314-O
   Suekane T, 2010, J GASTROENTEROL, V45, P821, DOI 10.1007/s00535-010-0232-6
   Swaminath A, 2017, ALIMENT PHARM THER, V46, P645, DOI 10.1111/apt.14253
   Torres J, 2017, LANCET, V389, P1741, DOI 10.1016/S0140-6736(16)31711-1
   Truffi M, 2018, INFLAMM BOWEL DIS, V24, P332, DOI 10.1093/ibd/izx008
   Warnaar N, 2006, INFLAMM BOWEL DIS, V12, P863, DOI 10.1097/01.mib.0000231568.43065.ed
   Yim AYFL, 2018, PLOS ONE, V13, DOI 10.1371/journal.pone.0209656
   Yu Y, 2019, WORLD J PEDIATR, V15, P26, DOI 10.1007/s12519-018-0204-0
   Zeisberg M, 2013, AM J PHYSIOL-CELL PH, V304, pC216, DOI 10.1152/ajpcell.00328.2012
   Zhang HJ, 2018, DIGEST DIS SCI, V63, P2898, DOI 10.1007/s10620-018-5234-x
   Zhang XF, 2018, HUM PATHOL, V79, P42, DOI 10.1016/j.humpath.2018.03.004
   Zidar N, 2020, FRONT MED-LAUSANNE, V7, DOI 10.3389/fmed.2020.00167
NR 85
TC 33
Z9 34
U1 1
U2 6
PU WILEY
PI HOBOKEN
PA 111 RIVER ST, HOBOKEN 07030-5774, NJ USA
SN 0300-9475
EI 1365-3083
J9 SCAND J IMMUNOL
JI Scand. J. Immunol.
PD DEC
PY 2020
VL 92
IS 6
AR e12990
DI 10.1111/sji.12990
PG 23
WC Immunology
WE Science Citation Index Expanded (SCI-EXPANDED)
SC Immunology
GA PA6TY
UT WOS:000595766600002
PM 33119150
OA Green Published, hybrid
DA 2024-01-22
ER

PT J
AU Hendler, SA
   Barber, GE
   Okafor, PN
   Chang, MS
   Limsui, D
   Limketkai, BN
AF Hendler, Steven A.
   Barber, Grant E.
   Okafor, Philip N.
   Chang, Matthew S.
   Limsui, David
   Limketkai, Berkeley N.
TI Cytomegalovirus infection is associated with worse outcomes in
   inflammatory bowel disease hospitalizations nationwide
SO INTERNATIONAL JOURNAL OF COLORECTAL DISEASE
LA English
DT Article
DE Inflammatory bowel disease; Ulcerative colitis; Crohn's disease;
   Cytomegalovirus; Anti-TNF
ID COLITIS PRACTICE GUIDELINES; ULCERATIVE-COLITIS; PREVALENCE; THERAPY
AB Background Cytomegalovirus (CMV) infection may complicate ulcerative colitis (UC) or Crohn's disease (CD) hospitalizations. Studies examining this relationship are often single-center examining short time periods. Aims To quantify the prevalence of CMV and its impact on outcomes among UC and CD hospitalizations over time using nationwide administrative databases. Methods The National Inpatient Sample and Nationwide Readmissions Database were analyzed to calculate CMV prevalence per 1000 UC and CD hospitalizations between 1998 and 2014. Univariable and multivariable logistic and linear regression were used to assess CMV's association with outcomes. Separate analyses examined effects from the introduction of anti-TNF therapy in UC in 2005, CD anatomic extent, and Clostridioides difficile infection. Results Among UC, from 1998 to 2014, the prevalence of CMV infection rose from 1.4 to 6.3 per 1000 UC hospitalizations (p < 0.001), although this increase was not statistically significant for the years 2006 to 2014 (p = 0.07). Among CD, prevalence rose from 0.3 to 1.8 per 1000 CD hospitalizations (p < 0.001) from 1998 to 2014. CMV was independently associated with increased inpatient mortality (UC: odds ratio (OR) 2.3, 95% confidence interval (CI) 1.2-4.5; CD: OR 4.6, CI 1.5-13.7), colectomy in UC (OR 2.5, CI 1.9-3.3), and higher length of stay and costs. Conclusion CMV infection's prevalence among UC and CD hospitalizations is rising over time, but may have slowed after 2005 in UC. CMV is independently associated with increased inpatient mortality, length of stay, and hospital charges in UC and CD and with colectomy in UC.
C1 [Hendler, Steven A.] Loyola Univ Med Ctr, Div Gastroenterol, Dept Med, Maywood, IL 60153 USA.
   [Barber, Grant E.; Okafor, Philip N.; Limsui, David] Stanford Univ, Dept Med, Sch Med, Div Gastroenterol & Hepatol, Stanford, CA 94305 USA.
   [Chang, Matthew S.] Kaiser Permanente San Francisco, Dept Gastroenterol, San Francisco, CA USA.
   [Limketkai, Berkeley N.] Univ Calif Los Angeles, UCLA Ctr Inflammatory Bowel Dis, UCLA Vatche & Tamar Manoukian Div Digest Dis, Los Angeles, CA USA.
C3 Loyola University Chicago; Stanford University; Kaiser Permanente;
   University of California System; University of California Los Angeles
RP Hendler, SA (通讯作者)，Loyola Univ Med Ctr, Div Gastroenterol, Dept Med, Maywood, IL 60153 USA.
EM svhendler@gmail.com
RI Barber, Grant/AAP-1840-2021
OI Barber, Grant/0000-0001-8859-8622; Hendler, Steven/0000-0002-7884-5885
CR Garrido E, 2013, WORLD J GASTROENTERO, V19, P17, DOI 10.3748/wjg.v19.i1.17
   Gauss A, 2015, EUR J GASTROEN HEPAT, V27, P712, DOI 10.1097/MEG.0000000000000361
   Grossberg LB, 2018, J CLIN GASTROENTEROL, V52, P241, DOI 10.1097/MCG.0000000000000736
   Hahn G, 1998, P NATL ACAD SCI USA, V95, P3937, DOI 10.1073/pnas.95.7.3937
   Johnson J, 2018, INFLAMM BOWEL DIS, V24, P1539, DOI 10.1093/ibd/izy045
   Kornbluth A, 2004, AM J GASTROENTEROL, V99, P1371, DOI 10.1111/j.1572-0241.2004.40036.x
   Kornbluth A, 1997, AM J GASTROENTEROL, V92, P204
   Lawlor G, 2010, INFLAMM BOWEL DIS, V16, P1620, DOI 10.1002/ibd.21275
   McCurdy JD, 2015, CLIN GASTROENTEROL H, V13, P131, DOI 10.1016/j.cgh.2014.05.026
   Nakase H, 2010, INFLAMM BOWEL DIS, V16, P550, DOI 10.1002/ibd.21047
   POWELL RD, 1961, AM J MED, V30, P334, DOI 10.1016/0002-9343(61)90105-X
   Roblin X, 2012, INFLAMM BOWEL DIS, V18, pE1396, DOI 10.1002/ibd.21907
   Roblin X, 2011, AM J GASTROENTEROL, V106, P2001, DOI 10.1038/ajg.2011.202
   Römkens TEH, 2016, WORLD J GASTROENTERO, V22, P1321, DOI 10.3748/wjg.v22.i3.1321
   Rubin DT, 2019, AM J GASTROENTEROL, V114, P384, DOI 10.14309/ajg.0000000000000152
   Shukla T, 2015, INFLAMM BOWEL DIS, V21, P2718, DOI 10.1097/MIB.0000000000000489
   Vega R, 1999, AM J GASTROENTEROL, V94, P1053, DOI 10.1111/j.1572-0241.1999.01013.x
NR 17
TC 15
Z9 15
U1 0
U2 1
PU SPRINGER
PI NEW YORK
PA ONE NEW YORK PLAZA, SUITE 4600, NEW YORK, NY, UNITED STATES
SN 0179-1958
EI 1432-1262
J9 INT J COLORECTAL DIS
JI Int. J. Colorectal Dis.
PD MAY
PY 2020
VL 35
IS 5
BP 897
EP 903
DI 10.1007/s00384-020-03536-8
EA MAR 2020
PG 7
WC Gastroenterology & Hepatology; Surgery
WE Science Citation Index Expanded (SCI-EXPANDED)
SC Gastroenterology & Hepatology; Surgery
GA LJ0YM
UT WOS:000517700400004
PM 32124046
DA 2024-01-22
ER

PT J
AU Coenen, S
   Weyts, E
   Geens, P
   Vermeire, S
   Ferrante, M
   Vanhaecht, K
   Van Assche, G
AF Coenen, Sofie
   Weyts, Ellen
   Geens, Patricia
   Vermeire, Severine
   Ferrante, Marc
   Vanhaecht, Kris
   Van Assche, Gert
TI Short Health Scale: a valid and reliable measure of quality of life in
   Dutch speaking patients with inflammatory bowel disease
SO SCANDINAVIAN JOURNAL OF GASTROENTEROLOGY
LA English
DT Article
DE Inflammatory bowel disease; Crohn's disease; ulcerative colitis; quality
   of life; Short Health Scale
ID SUBJECTIVE HEALTH; INSTRUMENT; THERAPY; INDEX
AB Objectives: Patient reported outcomes are widely used in today's clinical practice. The Short Health Scale has been proven to be an easy-to-use and reliable measure to evaluate quality of life in patients with inflammatory bowel disease. We aimed to validate this Short Health Scale in Dutch speaking patients.Methods: A total of 157 Crohn's disease and ulcerative colitis patients (46% male, median age 39years) completed the Short Health Scale on a tablet during the outpatient clinic. Validity was assessed by correlating both individual and total Short Health Scale scores with short Inflammatory Bowel Disease Questionnaire dimensions and clinical disease activity. Test-retest reliability was assessed in eight patients in stable remission who completed the Short Health Scale a second time after 4-8weeks.Results: All Short Health Scale items correlated with corresponding short Inflammatory Bowel Disease Questionnaire dimensions (correlation coefficients ranging from -0.403 to -0.833, all p<.01). Short Health Scale scores increased stepwise with increasing clinical disease activity (all p<.001). The results of the Short Health Scale questionnaire remained stable on repeated measurements in patients in remission (r(s) between 0.699 and 0.994, all p<.01 except for well-being).Conclusions: The Short health Scale is a rapid and valid instrument for measuring quality of life in Dutch speaking patients with Inflammatory Bowel Disease. Its simplicity and usability make it a good candidate for routine care and suitable for home-monitoring of patients.
C1 [Coenen, Sofie; Weyts, Ellen; Geens, Patricia; Vermeire, Severine; Ferrante, Marc; Van Assche, Gert] Katholieke Univ Leuven, Univ Hosp Leuven, Dept Gastroenterol & Hepatol, Leuven, Belgium.
   [Coenen, Sofie; Vermeire, Severine; Ferrante, Marc; Van Assche, Gert] Katholieke Univ Leuven, Dept Clin & Expt Med, Translat Res Ctr Gastrointestinal Disorders TARGI, Leuven, Belgium.
   [Vanhaecht, Kris] Katholieke Univ Leuven, Leuven Inst Healthcare Policy, Dept Publ Hlth & Primary Care, Leuven, Belgium.
   [Vanhaecht, Kris] Univ Hosp Leuven, Dept Qual Management, Leuven, Belgium.
C3 KU Leuven; University Hospital Leuven; KU Leuven; KU Leuven; KU Leuven;
   University Hospital Leuven
RP Coenen, S (通讯作者)，Univ Hosp Leuven, Dept Gastroenterol & Hepatol, Herestr 49, B-3000 Leuven, Belgium.
EM sofie.coenen@uzleuven.be
RI Vanhaecht, Kris/ACW-1273-2022
OI Vermeire, Severine/0000-0001-9942-3019
FU Takeda; Pfizer; JJ; Janssen; Mitsubishi Tanabe; Abbvie; Amgen; Tillotts,
   Zeria; Zimmer Biomet; Abbott and Ferring Pharmaceuticals; MSD; PDL
   BioPharma; UCB Pharma; Bristol Mayer Squibb
FX S everine Vermeire reports financial support for research: MSD, AbbVie,
   Takeda, Pfizer, J & J; Lecture fee(s): MSD, AbbVie, Takeda, Ferring,
   Centocor, Hospira, Pfizer, J&J, Genentech/Roche; Consultancy: MSD,
   AbbVie, Takeda, Ferring, Centocor, Hospira, Pfizer, J&J,
   Genentech/Roche, Celgene, Mundipharma, Celltrion, SecondGenome,
   Prometheus, Shire, Prodigest, Gilead, Galapagos, MRM Health. Marc
   Ferrante reports research grants from Janssen, Pfizer, Takeda;
   Consultancy: Abbvie, Boehringer-Ingelheim, Celltrion, Ferring, Janssen,
   Lilly, Mitsubishi Tanabe, MSD, Pfizer, Takeda; Speakers fee: Abbvie,
   Amgen, Biogen, Boehringer-Ingelheim, Chiesi, Falk, Ferring, Janssen,
   Lamepro, Mitsubishi Tanabe, MSD, Pfizer, Takeda, Tramedico, Tillotts,
   Zeria. Kris Vanhaecht reports a research grant from Zimmer Biomet and
   Zorgnet Icuro and receives lecture fees from Zimmer Biomet. Gert Van
   Assche reports financial support for research from Abbott and Ferring
   Pharmaceuticals; lecture fees from Janssen, MSD and Abbott; consultancy
   fees from PDL BioPharma, UCB Pharma, Sanofi-Aventis, Abbott, Abbvie,
   Ferring, Novartis, Biogen Idec, Janssen Biologics, NovoNordisk, Zealand
   Pharma A/S, Millenium/Takeda, Shire, Novartis and Bristol Mayer Squibb.
CR Bodger K, 2014, GUT, V63, P1092, DOI 10.1136/gutjnl-2013-305600
   Casati J, 2000, BIOMED PHARMACOTHER, V54, P388, DOI 10.1016/S0753-3322(01)80006-8
   Cosnes J, 2011, GASTROENTEROLOGY, V140, P1785, DOI 10.1053/j.gastro.2011.01.055
   HARVEY RF, 1980, LANCET, V1, P514
   Hjortswang H, 2006, SCAND J GASTROENTERO, V41, P1196, DOI 10.1080/00365520600610618
   Irvine EJ, 1996, AM J GASTROENTEROL, V91, P1571
   Jelsness-Jorgensen LP, 2012, QUAL LIFE RES, V21, P1671, DOI 10.1007/s11136-011-0081-7
   Jenkinson C, 1997, MED CARE, V35, P1109, DOI 10.1097/00005650-199711000-00003
   Larsen L, 2016, SCAND J GASTROENTERO, V51, P1106, DOI 10.1080/00365521.2016.1174879
   LOVE JR, 1992, J CLIN GASTROENTEROL, V14, P15, DOI 10.1097/00004836-199201000-00005
   McDermott E, 2013, J CROHNS COLITIS, V7, P616, DOI 10.1016/j.crohns.2012.07.030
   Nunnally JC, 1979, PSYCHOMETRIC THEORY
   Park SK, 2017, WORLD J GASTROENTERO, V23, P3530, DOI 10.3748/wjg.v23.i19.3530
   Ruel J, 2014, NAT REV GASTRO HEPAT, V11, P88, DOI 10.1038/nrgastro.2013.240
   Rutgeerts P, 2005, NEW ENGL J MED, V353, P2462, DOI 10.1056/NEJMoa050516
   Sandborn WJ, 2002, GASTROENTEROLOGY, V122, P512, DOI 10.1053/gast.2002.31072
   SCHROEDER KW, 1987, NEW ENGL J MED, V317, P1625, DOI 10.1056/NEJM198712243172603
   Sewitch MJ, 2001, AM J GASTROENTEROL, V96, P1470
   Stjernman H, 2008, INFLAMM BOWEL DIS, V14, P47, DOI 10.1002/ibd.20255
   WARE JE, 1992, MED CARE, V30, P473, DOI 10.1097/00005650-199206000-00002
   Williet N, 2014, CLIN GASTROENTEROL H, V12, P1246, DOI 10.1016/j.cgh.2014.02.016
NR 21
TC 4
Z9 3
U1 0
U2 1
PU TAYLOR & FRANCIS LTD
PI ABINGDON
PA 2-4 PARK SQUARE, MILTON PARK, ABINGDON OR14 4RN, OXON, ENGLAND
SN 0036-5521
EI 1502-7708
J9 SCAND J GASTROENTERO
JI Scand. J. Gastroenterol.
PD MAY 4
PY 2019
VL 54
IS 5
BP 592
EP 596
DI 10.1080/00365521.2019.1616214
PG 5
WC Gastroenterology & Hepatology
WE Science Citation Index Expanded (SCI-EXPANDED)
SC Gastroenterology & Hepatology
GA ID8ZP
UT WOS:000471977500009
PM 31106617
OA Green Submitted
DA 2024-01-22
ER

PT J
AU de Souza, HSP
   Fiocchi, C
AF de Souza, Heitor S. P.
   Fiocchi, Claudio
TI Network Medicine: A Mandatory Next Step for Inflammatory Bowel Disease
SO INFLAMMATORY BOWEL DISEASES
LA English
DT Review
DE inflammatory bowel disease; ulcerative colitis; Crohn's disease; systems
   biology; network medicine
ID ENVIRONMENTAL-FACTORS; THERAPEUTIC TARGETS; PRECISION MEDICINE; COMPLEX
   DISEASES; DRUG DISCOVERY; IMMUNE-SYSTEM; BIG DATA; IBD; PATHWAYS;
   GASTROENTEROLOGY
AB Despite unquestionable progress in the management of inflammatory bowel disease (IBD) and the much improved clinical results achievable today in Crohn's disease (CD) and ulcerative colitis (UC) patients, the overall therapeutic outcome remains far from optimal. The main reason of this partial success is that all current medications only block individual components of a highly complex disease process that results from the integration of multiple and incompletely identified pathogenic components. Thus, if further progress is to be achieved in IBD therapeutics and we want to move from the current success rate to nearly 100%, bold new ideas must be entertained and new approaches put into practice. Both are necessary because in IBD we are dealing with a prototypical complex disease superimposed to the background of the extreme biological diversity of humans in response to injury. An unresolved challenge mandates the adoption of new solutions specifically designed to address the unique features of that challenge. Translated to a disease condition, and IBD in particular, the unresolved challenges of CD and UC demand bold new thinking leading to the conception and implementation of totally innovative therapies. In this article, we propose that one such new thinking is the notion of network medicine for IBD, and that the development of brand new treatments should be based on the identification of the molecular structure of the IBD interactome with the purpose of targeting its controlling elements (central nodes or hubs). This specific targeting of the underlying molecular disease modules will lead to the disruption of the IBD interactome and foster the resolution of intestinal inflammatory process.
C1 [de Souza, Heitor S. P.] Univ Fed Rio de Janeiro, Dept Gastroenterol, BR-21941913 Rio De Janeiro, Brazil.
   [de Souza, Heitor S. P.] Univ Fed Rio de Janeiro, Multidisciplinary Res Lab, BR-21941913 Rio De Janeiro, Brazil.
   [de Souza, Heitor S. P.] DOr Inst Res & Educ, Rua Diniz Cordeiro, BR-22281100 Rio De Janeiro, Brazil.
   [Fiocchi, Claudio] Cleveland Clin, Lerner Res Inst, Dept Pathobiol, 9500 Euclid Ave, Cleveland, OH 44195 USA.
   [Fiocchi, Claudio] Cleveland Clin, Dept Gastroenterol & Hepatol, Inst Digest Dis, Cleveland, OH 44195 USA.
C3 Universidade Federal do Rio de Janeiro; Universidade Federal do Rio de
   Janeiro; IDOR - Instituto D'Or de Ensino e Pesquisa; Cleveland Clinic
   Foundation; Cleveland Clinic Foundation
RP Fiocchi, C (通讯作者)，Cleveland Clin, Lerner Res Inst, Dept Pathobiol, 9500 Euclid Ave, Cleveland, OH 44195 USA.
EM fiocchc@ccf.org
RI de Souza, Heitor Siffert Pereira/G-3297-2012
OI de Souza, Heitor Siffert Pereira/0000-0002-3647-7324
CR Abraham C, 2017, GASTROENTEROLOGY, V152, P374, DOI 10.1053/j.gastro.2016.10.018
   [Anonymous], 2016, ECONOMIST
   Argollo M, 2017, J AUTOIMMUN, V85, P103, DOI 10.1016/j.jaut.2017.07.004
   Barabási AL, 2011, NAT REV GENET, V12, P56, DOI 10.1038/nrg2918
   Bouguen G, 2015, CLIN GASTROENTEROL H, V13, P1042, DOI 10.1016/j.cgh.2013.09.006
   Chang SN, 2017, EXPERT REV CLIN PHAR, V10, P595, DOI 10.1080/17512433.2017.1318062
   Chaussabel D, 2015, NAT IMMUNOL, V16, P435, DOI 10.1038/ni.3151
   Chuang HY, 2010, ANNU REV CELL DEV BI, V26, P721, DOI 10.1146/annurev-cellbio-100109-104122
   de Jong M, 2017, INFLAMM BOWEL DIS, V23, P485, DOI 10.1097/MIB.0000000000001034
   de Souza HSP, 2017, NAT REV GASTRO HEPAT, V14, P739, DOI 10.1038/nrgastro.2017.110
   de Souza HSP, 2016, NAT REV GASTRO HEPAT, V13, P13, DOI [10.1038/nrgastro.2016.186, 10.1038/nrgastro.2015.186]
   Dudley JT, 2010, GASTROENTEROLOGY, V139, P735, DOI 10.1053/j.gastro.2010.07.024
   Fiocchi C, 2015, J GASTROEN HEPATOL, V30, P12, DOI 10.1111/jgh.12751
   Franzosa EA, 2015, P NATL ACAD SCI USA, V112, pE2930, DOI 10.1073/pnas.1423854112
   Ghiassian SD, 2015, PLOS COMPUT BIOL, V11, DOI 10.1371/journal.pcbi.1004120
   Gligorijevic V, 2016, PROTEOMICS, V16, P741, DOI 10.1002/pmic.201500396
   Gustafsson M, 2014, GENOME MED, V6, DOI 10.1186/s13073-014-0082-6
   Hand TW, 2016, TRENDS ENDOCRIN MET, V27, P831, DOI 10.1016/j.tem.2016.08.003
   Hart T, 2016, EXPERT OPIN DRUG DIS, V11, P241, DOI 10.1517/17460441.2016.1135126
   Hsu PD, 2014, CELL, V157, P1262, DOI 10.1016/j.cell.2014.05.010
   Hueber W, 2012, GUT, V61, P1693, DOI 10.1136/gutjnl-2011-301668
   Iyengar R, 2013, EMBO REP, V14, P1039, DOI 10.1038/embor.2013.177
   Jameson JL, 2015, NEW ENGL J MED, V372, P2229, DOI 10.1056/NEJMsb1503104
   Kostic AD, 2014, GASTROENTEROLOGY, V146, P1489, DOI 10.1053/j.gastro.2014.02.009
   Langley RG, 2014, NEW ENGL J MED, V371, P326, DOI 10.1056/NEJMoa1314258
   Leung EL, 2013, BRIEF BIOINFORM, V14, P491, DOI 10.1093/bib/bbs043
   Li Y, 2016, CELL, V167, P1099, DOI 10.1016/j.cell.2016.10.017
   Li Z, 2015, INFLAMM BOWEL DIS, V21, P2418, DOI 10.1097/MIB.0000000000000509
   Loscalzo J., 2017, Network Medicine: Complex Systems in Human Disease and Therapeutics, DOI DOI 10.4159/9780674545533-003
   Mirkov MU, 2017, LANCET GASTROENTEROL, V2, P224, DOI 10.1016/S2468-1253(16)30111-X
   Moayyedi P, 2015, GASTROENTEROLOGY, V149, P102, DOI 10.1053/j.gastro.2015.04.001
   Monteleone G, 2015, NEW ENGL J MED, V372, P1104, DOI 10.1056/NEJMoa1407250
   Morris T, 2010, P NATL ACAD SCI USA, V107, P8842, DOI 10.1073/pnas.1000373107
   Netea MG, 2016, NAT MED, V22, P831, DOI 10.1038/nm.4140
   Obermeyer Z, 2017, NEW ENGL J MED, V377, P1209, DOI 10.1056/NEJMp1705348
   Olivera P, 2017, EXPERT REV CLIN IMMU, V13, P693, DOI 10.1080/1744666X.2017.1291342
   Olson JE, 2014, CLIN GENET, V86, P50, DOI 10.1111/cge.12370
   Peters LA, 2017, NAT GENET, V49, P1437, DOI 10.1038/ng.3947
   Preidis GA, 2009, GASTROENTEROLOGY, V136, P2015, DOI 10.1053/j.gastro.2009.01.072
   Renz H, 2011, NAT IMMUNOL, V12, P273, DOI 10.1038/ni0411-273
   Rieckmann JC, 2017, NAT IMMUNOL, V18, P583, DOI 10.1038/ni.3693
   Rogler G, 2015, INFLAMM BOWEL DIS, V21, P400, DOI 10.1097/MIB.0000000000000229
   Sanchez C, 1999, NUCLEIC ACIDS RES, V27, P89, DOI 10.1093/nar/27.1.89
   Schirmer M, 2016, CELL, V167, P1897, DOI 10.1016/j.cell.2016.11.046
   Sharma A, 2015, HUM MOL GENET, V24, P3005, DOI 10.1093/hmg/ddv001
   Sivakumaran S, 2011, AM J HUM GENET, V89, P607, DOI 10.1016/j.ajhg.2011.10.004
   Stubbington MJT, 2017, SCIENCE, V358, P58, DOI 10.1126/science.aan6828
   SVARTZ M, 1948, Acta Med Scand, V131, P465
   ter Horst R, 2016, CELL, V167, P1111, DOI 10.1016/j.cell.2016.10.018
   Valente TW, 2012, SCIENCE, V337, P49, DOI 10.1126/science.1217330
   Wang PZ, 2016, J IMMUNOL, V197, P665, DOI 10.4049/jimmunol.1502552
   Wild CP, 2005, CANCER EPIDEM BIOMAR, V14, P1847, DOI 10.1158/1055-9965.EPI-05-0456
   Wyvekens N, 2015, CURR PROTOC MOL BIOL, V112
   Yadav V, 2016, TRANSL RES, V176, P38, DOI 10.1016/j.trsl.2016.04.009
   Ye BD, 2016, EXPERT REV CLIN IMMU, V12, P1091, DOI 10.1080/1744666X.2016.1184972
NR 55
TC 16
Z9 17
U1 0
U2 14
PU OXFORD UNIV PRESS INC
PI CARY
PA JOURNALS DEPT, 2001 EVANS RD, CARY, NC 27513 USA
SN 1078-0998
EI 1536-4844
J9 INFLAMM BOWEL DIS
JI Inflamm. Bowel Dis.
PD APR
PY 2018
VL 24
IS 4
BP 671
EP 679
DI 10.1093/ibd/izx111
PG 9
WC Gastroenterology & Hepatology
WE Science Citation Index Expanded (SCI-EXPANDED)
SC Gastroenterology & Hepatology
GA GA7VO
UT WOS:000428546400002
PM 29562278
OA Bronze
DA 2024-01-22
ER

PT J
AU Haisma, SM
   Lijftogt, T
   Kindermann, A
   Damen, G
   de Ridder, L
   Escher, JC
   Mearin, ML
   de Meij, T
   Hendriks, D
   George, E
   Hummel, T
   Norbruis, O
   Rheenen, P
AF Haisma, Sjoukje-Marije
   Lijftogt, Thijs
   Kindermann, Angelika
   Damen, Gerard
   de Ridder, Lissy
   Escher, Johanna C.
   Mearin, M. Luisa
   de Meij, Tim
   Hendriks, Danielle
   George, Elvira
   Hummel, Thalia
   Norbruis, Obbe
   van Rheenen, Patrick
TI Methotrexate for Maintaining Remission in Paediatric Crohn's Patients
   with Prior Failure or Intolerance to Thiopurines: A Multicenter Cohort
   Study
SO JOURNAL OF CROHNS & COLITIS
LA English
DT Article
DE Crohn's disease; methotrexate; immunomodulation; thiopurine;
   inflammatory bowel disease
ID INFLAMMATORY-BOWEL-DISEASE; THERAPY; CALPROTECTIN; CHILDREN; ACID; IBD
AB Background and aims: Methotrexate [MTX] is an immunomodulating drug that can be used to maintain remission in patients with Crohn's disease [CD], but data on efficacy and tolerability in children and teenagers are scarce. We evaluated the long-term efficacy and tolerability of MTX monotherapy after thiopurine therapy in paediatric CD patients.
   Methods: A multicenter cohort of paediatric MTX users who stopped thiopurines due to ineffectiveness or intolerance between 2002 and 2012 were included and followed for at least 12 months. Relapse-free use was defined as steroid and biologics-free clinical remission after the introduction of MTX, and included intentional discontinuation of successful therapy before the end of the observation period.
   Results: A total of 113 patients with CD in remission were followed while on MTX monotherapy, of whom 75 [66%] had failed on thiopurines and 38 [34%] had stopped thiopurines due to side effects. Median age at the introduction of MTX was 14 years [range 7 to 17], and 93% used the subcutaneous route. Kaplan-Meier analysis showed that 52% of the study cohort were still in steroid-and biologics-free remission after 12 months of MTX monotherapy, with a difference that did not reach significance between thiopurine-intolerant and thiopurine-failing patients [p = 0.21, log-rank test].
   Conclusions: The findings of this cohort study suggest that MTX is an effective immunomodulator to maintain remission after stopping thiopurines. MTX maintenance should be considered before stepping up to anti-tumor necrosis factor alpha therapy. MTX is probably somewhat more effective in patients who stopped thiopurines due to side effects than in those who failed on thiopurines.
C1 [Haisma, Sjoukje-Marije; Lijftogt, Thijs; van Rheenen, Patrick] Univ Groningen, Univ Med Ctr Groningen, Dept Pediat Gastroenterol, Groningen, Netherlands.
   [Kindermann, Angelika] Univ Amsterdam, Emmas Childrens Hosp, Amsterdam, Netherlands.
   [Damen, Gerard] Radboud Univ Nijmegen, Med Ctr, Dept Pediat, NL-6525 ED Nijmegen, Netherlands.
   [de Ridder, Lissy; Escher, Johanna C.] Erasmus MC, Sophia Childrens Hosp, Rotterdam, Netherlands.
   [Mearin, M. Luisa] Leiden Univ, Med Ctr, Dept Pediat, Leiden, Netherlands.
   [de Meij, Tim] VU Univ Med Ctr Amsterdam, Amsterdam, Netherlands.
   [Hendriks, Danielle] Juliana Childrens Hosp, Haga Teaching Hosp, The Hague, Netherlands.
   [George, Elvira] Med Ctr Alkmaar, Alkmaar, Netherlands.
   [Hummel, Thalia] Med Spectrum Twente, Enschede, Netherlands.
   [Norbruis, Obbe] Isala, Princess Amalia Dept Pediat, Zwolle, Netherlands.
C3 University of Groningen; Emma Children's Hospital; University of
   Amsterdam; Radboud University Nijmegen; Erasmus University Rotterdam;
   Erasmus MC; Erasmus MC - Sophia Children's Hospital; Leiden University;
   Leiden University Medical Center (LUMC); Leiden University - Excl LUMC;
   Vrije Universiteit Amsterdam; VU UNIVERSITY MEDICAL CENTER; Haga
   Hospital; Medical Center Of Alkmaar; Medical Spectrum Twente
RP Rheenen, P (通讯作者)，Univ Med Ctr Groningen, Dept Pediat Gastroenterol, Internal Code CA31,POB 30001, NL-9700 RB Groningen, Netherlands.
EM p.f.van.rheenen@umcg.nl
RI Damen, G.M./L-4256-2015; de Ridder, Lissy/A-1897-2013
OI /0000-0003-3867-2665; de Ridder, Lissy/0000-0002-6035-1182
CR Alarcon GS, 1996, J RHEUMATOL, V23, P2184
   Boyle B, 2010, J PEDIATR GASTR NUTR, V51, P714, DOI 10.1097/MPG.0b013e3181dd861a
   Buller HA, 1997, NETH J MED, V50, pS8, DOI 10.1016/S0300-2977(96)00064-2
   de Bie CI, 2011, ALIMENT PHARM THER, V33, P243, DOI 10.1111/j.1365-2036.2010.04507.x
   de Ridder Lissy, 2010, Ned Tijdschr Geneeskd, V154, pA1898
   Hashkes Philip J, 2006, Curr Rheumatol Rep, V8, P450, DOI 10.1007/s11926-006-0041-3
   Kempinska A, 2011, J PEDIATR GASTR NUTR, V53, P389, DOI 10.1097/MPG.0b013e31822855e7
   Levine A, 2011, INFLAMM BOWEL DIS, V17, P1314, DOI 10.1002/ibd.21493
   Lin JF, 2014, INFLAMM BOWEL DIS, V20, P1407, DOI 10.1097/MIB.0000000000000057
   Mack DR, 1998, J PEDIATR-US, V132, P830, DOI 10.1016/S0022-3476(98)70313-0
   Meuwissen SGM, 2000, EUR J GASTROEN HEPAT, V12, P13, DOI 10.1097/00042737-200012010-00004
   MORGAN SL, 1994, ANN INTERN MED, V121, P833, DOI 10.7326/0003-4819-121-11-199412010-00002
   Ravikumara M, 2007, J PEDIATR GASTR NUTR, V44, P427, DOI 10.1097/MPG.0b013e3180320689
   Ruemmele FM, 2014, J CROHNS COLITIS
   Shea B, 2000, COCHRANE DB SYST REV, V2
   Sunseri W, 2014, INFLAMM BOWEL DIS, V20, P1341, DOI 10.1097/MIB.0000000000000102
   Turner D, 2014, GUT, DOI [10.1136/gutjnl-2014-307964, DOI 10.1136/GUTJNL-2014-307964.]
   Turner D, 2007, AM J GASTROENTEROL, V102, P2804, DOI 10.1111/j.1572-0241.2007.01474.x
   Uhlen S, 2006, INFLAMM BOWEL DIS, V12, P1053, DOI 10.1097/01.mib.0000235103.47280.bb
   Valentino PL, 2014, INFLAMM BOWEL DIS, V20, P47, DOI 10.1097/01.MIB.0000436953.88522.3e
   van Rheenen P, 2014, INFLAMM BOWEL DIS, V20, P1416, DOI 10.1097/MIB.0000000000000107
   Weiss B, 2009, J PEDIATR GASTR NUTR, V48, P526, DOI 10.1097/MPG.0b013e318196df3e
   Willot S, 2011, INFLAMM BOWEL DIS, V17, P2521, DOI 10.1002/ibd.21653
NR 23
TC 19
Z9 21
U1 0
U2 3
PU OXFORD UNIV PRESS
PI OXFORD
PA GREAT CLARENDON ST, OXFORD OX2 6DP, ENGLAND
SN 1873-9946
EI 1876-4479
J9 J CROHNS COLITIS
JI J. Crohns Colitis
PD APR 1
PY 2015
VL 9
IS 4
BP 305
EP 311
DI 10.1093/ecco-jcc/jjv031
PG 7
WC Gastroenterology & Hepatology
WE Science Citation Index Expanded (SCI-EXPANDED)
SC Gastroenterology & Hepatology
GA CH1XB
UT WOS:000353814900002
PM 25656249
DA 2024-01-22
ER

PT J
AU Pasternak, BA
   D'Mello, S
   Jurickova, II
   Han, XN
   Willson, T
   Flick, L
   Petiniot, L
   Uozumi, N
   Divanovic, S
   Traurnicht, A
   Bonkowski, E
   Kugathasan, S
   Karp, CL
   Denson, LA
AF Pasternak, Brad A.
   D'Mello, Sharon
   Jurickova, Ingrid I.
   Han, Xiaonan
   Willson, Tara
   Flick, Leah
   Petiniot, Lisa
   Uozumi, Naonori
   Divanovic, Senad
   Traurnicht, Anna
   Bonkowski, Erin
   Kugathasan, Subra
   Karp, Christopher L.
   Denson, Lee A.
TI Lipopolysaccharide Exposure Is Linked to Activation of the Acute Phase
   Response and Growth Failure in Pediatric Crohn's Disease and Murine
   Colitis
SO INFLAMMATORY BOWEL DISEASES
LA English
DT Article
DE acute phase response; endotoxin; inflammatory bowel disease; linear
   growth
ID INFLAMMATORY-BOWEL-DISEASE; ANTIBODY-RESPONSES; BINDING PROTEIN;
   CHILDREN; COMMENSAL; CORE; MICE; SUSCEPTIBILITY; ENDOTOXEMIA; EXPRESSION
AB Background: Systemic exposure to lipopolysaccharide (LPS) has been linked to clinical disease activity in adults with inflammatory bowel disease (IBD). We hypothesized that markers of LPS exposure and the acute phase response (APR) would be increased in pediatric IBD patients with growth failure, and that LPS signaling would be required for induction of the APR in murine colitis.
   Methods: Serum markers of LPS exposure, endotoxin core IgA antibody (EndoCAb), and the APR, LPS binding protein (LBP) were quantified in pediatric IBD patients and controls. LBP and cytokine production were determined after administration of trinitrobenzene sulfonic acid (TNBS) enemas to mice with genetic deletion of Toll-Like receptor 4 (TLR4), and wildtype (WT) controls.
   Results: Serum EndoCAb and LBP were significantly elevated in patients with Crohn's disease (CD), compared to disease controls with ulcerative colitis (UC) and healthy controls (P < 0.001). This was independent of disease activity or location. CD patients with elevated serum EndoCAb and LBP exhibited linear growth failure which persisted during therapy. Serum LBP increased in WT mice following TNBS administration, in conjunction with increased serum TNF-alpha, IL-6, and IL-10, and expansion of regulatory T-cell numbers. Both the APR and expansion of foxp3+ T cells were abrogated in TLR4-deficient mice, in conjunction with a reduction in acute weight loss.
   Conclusions: LPS exposure and a persistent APR are associated with growth failure in pediatric CD. LPS signaling is required for the APR in murine colitis. Therapies targeting this pathway may benefit the subset of patients with refractory growth failure.
C1 [Pasternak, Brad A.] Phoenix Childrens Hosp, Dept Pediat Gastroenterol, Phoenix, AZ USA.
   [D'Mello, Sharon; Jurickova, Ingrid I.; Han, Xiaonan; Willson, Tara; Traurnicht, Anna; Bonkowski, Erin; Denson, Lee A.] Cincinnati Childrens Hosp, Med Ctr, Div Pediat Gastroenterol, Cincinnati, OH USA.
   [D'Mello, Sharon; Jurickova, Ingrid I.; Han, Xiaonan; Willson, Tara; Flick, Leah; Petiniot, Lisa; Uozumi, Naonori; Divanovic, Senad; Traurnicht, Anna; Bonkowski, Erin; Karp, Christopher L.; Denson, Lee A.] Univ Cincinnati, Coll Med, Cincinnati, OH USA.
   [Flick, Leah; Petiniot, Lisa; Uozumi, Naonori; Divanovic, Senad; Karp, Christopher L.] Cincinnati Childrens Hosp, Med Ctr, Div Mol Immunol, Cincinnati, OH USA.
   [Kugathasan, Subra] Emory Univ, Sch Med, Dept Pediat, Atlanta, GA USA.
C3 Phoenix Children's Hospital; Cincinnati Children's Hospital Medical
   Center; University System of Ohio; University of Cincinnati; Cincinnati
   Children's Hospital Medical Center; University System of Ohio;
   University of Cincinnati; Emory University
RP Denson, LA (通讯作者)，MLC 2010,3333 Burnet Ave, Cincinnati, OH 45229 USA.
EM lee.denson@cchmc.org
RI Uozumi, Nobuyuki/AAG-3252-2019
OI Han, Xiaonan/0000-0001-5368-6489; Karp, Christopher/0000-0002-0832-2659
FU NICHD [K12-HD00850]; NIH [R01 AI075159, R01 DK058259]; Crohn's and
   Colitis Foundation of America; Cincinnati Children's Hospital Research
   Foundation Digestive Health Center Integrative Morphology Core [P30
   DK0789392]
FX Conflict of Interest Disclosure: The authors do not have any conflict of
   interest to declare; they do not have any financial interests or
   affiliations with institutions, organizations, or companies that are
   mentioned in the article or whose products or services are discussed.
   Supported by the Pediatric Scientist Development Program, NICHD Grant
   Award K12-HD00850 (to B.P., NIH grant R01 AI075159 (to C.K.). NIH grant
   R01 DK058259 (to L.D.), the Crohn's and Colitis Foundation of America
   (to L.D.), and the Cincinnati Children's Hospital Research Foundation
   Digestive Health Center Integrative Morphology Core (PHS Grant P30
   DK0789392).
CR Berin MC, 2006, ALLERGY, V61, P64, DOI 10.1111/j.1398-9995.2006.01012.x
   Boirivant M, 2008, GASTROENTEROLOGY, V135, P1612, DOI 10.1053/j.gastro.2008.07.028
   Brenchley JM, 2006, NAT MED, V12, P1365, DOI 10.1038/nm1511
   Browning BL, 2007, AM J GASTROENTEROL, V102, P2504, DOI 10.1111/j.1572-0241.2007.01463.x
   Currie CG, 2001, J MED MICROBIOL, V50, P345, DOI 10.1099/0022-1317-50-4-345
   Difedele LM, 2005, GASTROENTEROLOGY, V128, P1278, DOI 10.1053/j.gastro.2005.02.003
   Dubinsky MC, 2008, CLIN GASTROENTEROL H, V6, P1105, DOI 10.1016/j.cgh.2008.04.032
   Finkelman FD, 1999, INT IMMUNOL, V11, P1811, DOI 10.1093/intimm/11.11.1811
   Fukata M, 2005, AM J PHYSIOL-GASTR L, V288, pG1055, DOI 10.1152/ajpgi.00328.2004
   Fukata M, 2008, J IMMUNOL, V180, P1886, DOI 10.4049/jimmunol.180.3.1886
   GARDINER KR, 1995, GUT, V36, P897, DOI 10.1136/gut.36.6.897
   Gomariz RP, 2005, J LEUKOCYTE BIOL, V78, P491, DOI 10.1189/jlb.1004564
   GRIFFITHS AM, 1993, GUT, V34, P939, DOI 10.1136/gut.34.7.939
   HamiltonDavies C, 1996, VOX SANG, V71, P165, DOI 10.1046/j.1423-0410.1996.7130165.x
   Han XN, 2006, AM J PATHOL, V169, P1999, DOI 10.2353/ajpath.2006.060186
   HOLLANDER D, 1986, ANN INTERN MED, V105, P883, DOI 10.7326/0003-4819-105-6-883
   Kim SC, 2005, GASTROENTEROLOGY, V128, P891, DOI 10.1053/j.gastro.2005.02.009
   KRONBORG G, 1992, J CLIN MICROBIOL, V30, P1848, DOI 10.1128/JCM.30.7.1848-1855.1992
   Moretti EW, 2006, ARCH SURG-CHICAGO, V141, P637, DOI 10.1001/archsurg.141.7.637
   NEURATH MF, 1995, J EXP MED, V182, P1281, DOI 10.1084/jem.182.5.1281
   Ogura Y, 2001, NATURE, V411, P603, DOI 10.1038/35079114
   Packey CD, 2008, J INTERN MED, V263, P597, DOI 10.1111/j.1365-2796.2008.01962.x
   Parkes M, 2007, NAT GENET, V39, P830, DOI 10.1038/ng2061
   Rojo OP, 2007, INFLAMM BOWEL DIS, V13, P269, DOI 10.1002/ibd.20019
   Rakoff-Nahoum S, 2004, CELL, V118, P229, DOI 10.1016/j.cell.2004.07.002
   Satsangi J, 2006, GUT, V55, P749, DOI 10.1136/gut.2005.082909
   Stephens RCM, 2006, INTENS CARE MED, V32, P286, DOI 10.1007/s00134-005-0019-z
   Szebeni B, 2008, CLIN EXP IMMUNOL, V151, P34, DOI 10.1111/j.1365-2249.2007.03531.x
   Velde AAT, 2007, INFLAMM BOWEL DIS, V13, P325, DOI 10.1002/ibd.20079
   Velde AAT, 2006, INFLAMM BOWEL DIS, V12, P995, DOI 10.1097/01.mib.0000227817.54969.5e
   Wang XD, 2008, MOL ENDOCRINOL, V22, P1427, DOI 10.1210/me.2007-0561
   WELLMANN W, 1986, GUT, V27, P814, DOI 10.1136/gut.27.7.814
   Zweigner J, 2006, MICROBES INFECT, V8, P946, DOI 10.1016/j.micinf.2005.10.006
NR 33
TC 69
Z9 77
U1 0
U2 6
PU LIPPINCOTT WILLIAMS & WILKINS
PI PHILADELPHIA
PA TWO COMMERCE SQ, 2001 MARKET ST, PHILADELPHIA, PA 19103 USA
SN 1078-0998
EI 1536-4844
J9 INFLAMM BOWEL DIS
JI Inflamm. Bowel Dis.
PD MAY
PY 2010
VL 16
IS 5
BP 856
EP 869
DI 10.1002/ibd.21132
PG 14
WC Gastroenterology & Hepatology
WE Science Citation Index Expanded (SCI-EXPANDED)
SC Gastroenterology & Hepatology
GA 592ND
UT WOS:000277385200023
PM 19924809
OA Green Accepted, Bronze
DA 2024-01-22
ER

PT J
AU Krarup, AL
   Larsen, L
   Nayeb, AB
   Grontved, S
   Paaske, SJ
   Esbjorn, M
   Fallingborg, J
   Nielsen, GL
   Allin, K
   Jess, T
   Olesen, AE
AF Krarup, Anne Lund
   Larsen, Lone
   Nayeb, Alev Buyukuslu
   Grontved, Simon
   Paaske, Soren Johnsen
   Esbjorn, Mette
   Fallingborg, Jan
   Nielsen, Gunnar Lauge
   Allin, Kristine
   Jess, Tine
   Olesen, Anne Estrup
TI Less prevalent use of biologics for inflammatory bowel disease in
   patients from Non-Academic hospitals - a Danish register-based study of
   a region with 580,000 citizens
SO SCANDINAVIAN JOURNAL OF GASTROENTEROLOGY
LA English
DT Article
DE "biological products"; Crohn's disease; ulcerative colitis; inflammatory
   bowel disease; biological; therapy; rural; academic; non-academic
ID ULCERATIVE-COLITIS; CONSENSUS
AB Introduction Biologic therapy is widely used for inflammatory bowel disease (IBD) and may decrease surgery rates. However, it remains uncertain if there is unwarranted geographic variation in access to biologic therapy. The aim of the study was to explore if all patients had equal access to biologic therapy in the North Denmark Region. Methods A cross-sectional register-based study of use of biologics, hospital contacts and surgery among all IBD patients having a hospital contact in the geographically well-defined North Denmark Region during 2016-2018. ICD-10 diagnosis codes, hospital contacts and procedure codes were retrieved from the region's hospital registry. The population is served by an Academic Hospital and two Non-Academic Hospitals constituting three referral areas (according to postal codes). Results In total, 2371 patients with ulcerative colitis (UC) and 1383 patients with Crohn's disease (CD) had a hospital contact in the region during 2016-2018. Compared to patients from the Academic Hospital, patients from the Non-Academic Hospitals experienced a lower incidence of biologic therapy for UC IRR 0.786 (0.621: 0.994), as well as for CD IRR 0.912 (0.781: 1.065). The incidence of bowel related hospital contacts were higher in patients from Non-Academic hospitals for both UC IRR 1.318 (1.207: 1.438) and CD IRR 1.165 (0.915: 1.483). Conclusions Patients with IBD living in a referral area to a Non-Academic Hospital in the North Denmark Region are less likely to receive biologics. This was associated with an increased prevalence of IBD related surgical procedures.
C1 [Krarup, Anne Lund] Aalborg Univ Hosp, Dept Emergency Med, Aalborg, Denmark.
   [Krarup, Anne Lund] Aalborg Univ Hosp, Ctr Trauma, Aalborg, Denmark.
   [Krarup, Anne Lund] Aalborg Univ, Fac Med, Aalborg, Denmark.
   [Larsen, Lone; Nayeb, Alev Buyukuslu; Esbjorn, Mette] Aalborg Univ Hosp, Dept Gastroenterol & Hepatol, Aalborg, Denmark.
   [Larsen, Lone; Allin, Kristine; Jess, Tine] Aalborg Univ, Fac Med, Ctr Mol Predict Inflammatory Bowel Dis, Dept Clin Med, Copenhagen, Denmark.
   [Grontved, Simon] Reg North Psychiat, Aalborg, Denmark.
   [Grontved, Simon; Paaske, Soren Johnsen] Aalborg Univ, Danish Ctr Clin Hlth Serv Res, Aalborg, Denmark.
   [Esbjorn, Mette; Fallingborg, Jan] North Denmark Reg Hosp, Dept Med, Hjorring, Denmark.
   [Nielsen, Gunnar Lauge] Aalborg Univ, Fac Med, Dept Clin Med, Aalborg, Denmark.
   [Olesen, Anne Estrup] Aalborg Univ, Dept Clin Pharmacol, Aalborg, Denmark.
C3 Aalborg University; Aalborg University Hospital; Aalborg University;
   Aalborg University Hospital; Aalborg University; Aalborg University;
   Aalborg University Hospital; Aalborg University; Aalborg University;
   Aalborg University; Aalborg University
RP Krarup, AL (通讯作者)，Dept Acute Med & Trauma Care, Hobrovej 18-20, DK-9000 Aalborg, Denmark.
EM apslk@rn.dk
RI Allin, Kristine Højgaard/ABG-3463-2021; Olesen, Anne Estrup/B-3127-2016
OI Krarup, Anne Petas Swane Lund/0000-0002-2228-7132; Olesen, Anne
   Estrup/0000-0001-9365-1918; Larsen, Lone/0000-0003-4067-2381; Allin,
   Kristine Hojgaard/0000-0002-6880-5759
FU North Denmark Regional Hospital, Denmark
FX Funding was provided by Marie Pedersen and Jensine Heibergs Grant, North
   Denmark Regional Hospital, Denmark.
CR Alulis S, 2020, SCAND J GASTROENTERO, V55, P265, DOI 10.1080/00365521.2020.1726445
   [Anonymous], DANISH NATL GUIDELIN
   Berg DR, 2019, INFLAMM BOWEL DIS, V25, P1896, DOI 10.1093/ibd/izz059
   Diderichsen, 2012, ULIGHED SUNDHED
   Fonager K, 1996, SCAND J GASTROENTERO, V31, P154, DOI 10.3109/00365529609031980
   Harbord M, 2017, J CROHNS COLITIS, V11, P769, DOI 10.1093/ecco-jcc/jjx009
   Kaplan GG, 2017, GASTROENTEROLOGY, V152, P313, DOI 10.1053/j.gastro.2016.10.020
   Larsen L, 2018, INFLAMM BOWEL DIS, V24, P433, DOI 10.1093/ibd/izx038
   Meijer M, 2012, SOC SCI MED, V74, P1204, DOI 10.1016/j.socscimed.2011.11.034
   Nguyen GC, 2006, CLIN GASTROENTEROL H, V4, P1507, DOI 10.1016/j.cgh.2006.09.026
   Perera Sue, 2018, J Health Econ Outcomes Res, V6, P96, DOI 10.36469/9791
   Raine T, 2021, BIODRUGS, V35, P187, DOI 10.1007/s40259-020-00464-5
   Rencz F, 2015, WORLD J GASTROENTERO, V21, P1728, DOI 10.3748/wjg.v21.i6.1728
   Schmidt M, 2015, CLIN EPIDEMIOL, V7, P449, DOI 10.2147/CLEP.S91125
   StataCorp, STAT STAT SOFTW REL
   Torres J, 2020, J CROHNS COLITIS, V14, P4, DOI 10.1093/ecco-jcc/jjz180
   Wong DJ, 2019, GASTROENTEROL REP, V7, P77, DOI 10.1093/gastro/goz004
NR 17
TC 1
Z9 1
U1 0
U2 0
PU TAYLOR & FRANCIS LTD
PI ABINGDON
PA 2-4 PARK SQUARE, MILTON PARK, ABINGDON OR14 4RN, OXON, ENGLAND
SN 0036-5521
EI 1502-7708
J9 SCAND J GASTROENTERO
JI Scand. J. Gastroenterol.
PD MAY 4
PY 2023
VL 58
IS 5
BP 477
EP 482
DI 10.1080/00365521.2022.2143726
EA NOV 2022
PG 6
WC Gastroenterology & Hepatology
WE Science Citation Index Expanded (SCI-EXPANDED)
SC Gastroenterology & Hepatology
GA E0TO7
UT WOS:000881338500001
PM 36356318
DA 2024-01-22
ER

PT J
AU Fábián, A
   Rutka, M
   Ferenci, T
   Bor, R
   Bálint, A
   Farkas, K
   Milassin, A
   Szántó, K
   Lénárt, Z
   Nagy, F
   Szepes, Z
   Molnár, T
AF Fabian, Anna
   Rutka, Mariann
   Ferenci, Tamas
   Bor, Renata
   Balint, Anita
   Farkas, Klaudia
   Milassin, Agnes
   Szanto, Kata
   Lenart, Zsuzsanna
   Nagy, Ferenc
   Szepes, Zoltan
   Molnar, Tamas
TI The Use of Complementary and Alternative Medicine Is Less Frequent in
   Patients with Inflammatory Bowel Disease Than in Patients with Other
   Chronic Gastrointestinal Disorders
SO GASTROENTEROLOGY RESEARCH AND PRACTICE
LA English
DT Article
ID QUALITY-OF-LIFE; ULCERATIVE-COLITIS; THERAPY; STRESS; RISK
AB Background and Aims. Complementary and alternative medicine (CAM) is commonly used among patients with inflammatory bowel diseases (IBD), but evidence about its real-life use is limited. We aimed to assess and compare CAM use in outpatients with IBD and other gastrointestinal diseases. Materials and Methods. The use of herbs and botanicals, lifestyle modifications and mind/body therapies, patient satisfaction, and continuous use of conventional medicine were assessed with an anonymous questionnaire at a tertiary IBD unit in Hungary. 396 IBD patients (207 with Crohn's disease, 185 with ulcerative colitis, and 4 with indeterminate colitis) and 164 patients with gastric acid-related diseases, premalignant and malignant colorectal diseases, lactose intolerance, celiac disease, dysbacteriosis, and so on were included. Results. IBD patients reported significantly lower usage of herbs than did controls (25% versus 42%, p < 0 001). More than 90% of responding IBD patients continued conventional medication besides herbal remedies (83% in unaltered doses). IBD patients were more likely to implement lifestyle modifications (77% versus 63%, p = 0 0011), but not body/mind therapies (20% versus 15%, p = 0 1516). Younger age was a significant predictor of lifestyle modifications (p = 0 0246). Conclusions. CAM use (especially that of herbal remedies) in IBD is less frequent than that in other gastrointestinal diseases. It is more a complementary than an alternative to conventional medicine in IBD. There is no significant difference between CAM use in patients with Crohn's disease and that in patients with ulcerative colitis, although the latter tend to choose herbs; the benefit of which is supported by scientific evidence. This study is registered at the Medical Research Council, Hungary.
C1 [Fabian, Anna; Rutka, Mariann; Bor, Renata; Balint, Anita; Farkas, Klaudia; Milassin, Agnes; Szanto, Kata; Lenart, Zsuzsanna; Nagy, Ferenc; Szepes, Zoltan; Molnar, Tamas] Univ Szeged, Dept Med 1, Koranyi Fasor 8-10, H-6720 Szeged, Hungary.
   [Ferenci, Tamas] Obuda Univ, John von Neumann Fac Informat, Becsi Ut 96b, H-1034 Budapest, Hungary.
C3 Szeged University; Obuda University
RP Molnár, T (通讯作者)，Univ Szeged, Dept Med 1, Koranyi Fasor 8-10, H-6720 Szeged, Hungary.
EM molnar.tamas@med.u-szeged.hu
RI Bor, Renata/AEF-0515-2022; Molnár, Tamás/GMX-4334-2022; Ferenci,
   Tamás/H-4682-2012
OI Bor, Renata/0000-0001-9393-5240; Ferenci, Tamás/0000-0001-6791-3080;
   Fabian, Anna/0000-0002-0824-7476
FU National Research, Development and Innovation Office [119809, 125377];
   Ministry of Human Capacities [UNKP-17-4];  [EFOP-3.6.2-16-2017-00006]
FX This work was supported by the research grants of the National Research,
   Development and Innovation Office (Grant nos. 119809 and 125377), by the
   UNKP-17-4 New National Excellence Program of the Ministry of Human
   Capacities and by the EFOP-3.6.2-16-2017-00006.
CR Abdualmjid RJ, 2013, J PHARM PHARM SCI, V16, P376, DOI 10.18433/J36G6X
   Bastida G, 2011, WORLD J GASTROENTERO, V17, P2740, DOI [10.3748/wjg.v17.i22.2740, 10.3748/wjg.v17.i22.2734]
   Becker H. M., 2015, CANADIAN J GASTROENT, V29
   Bensoussan M, 2006, GASTROEN CLIN BIOL, V30, P14, DOI 10.1016/S0399-8320(06)73072-X
   Bernstein CN, 2010, AM J GASTROENTEROL, V105, P1994, DOI 10.1038/ajg.2010.140
   Berrill JW, 2014, J CROHNS COLITIS, V8, P945, DOI 10.1016/j.crohns.2014.01.018
   Bilski J, 2014, BIOMED RES INT, V2014, DOI 10.1155/2014/429031
   Dossett ML, 2014, AM J GASTROENTEROL, V109, P1705, DOI 10.1038/ajg.2014.108
   Elsenbruch S, 2005, PSYCHOTHER PSYCHOSOM, V74, P277, DOI 10.1159/000086318
   Fischer FH, 2014, BMC COMPLEM ALTERN M, V14, DOI 10.1186/1472-6882-14-46
   Harrell, 2017, RMS REGRESSION MODEL
   Harrell FE, 2015, SPRINGER SER STAT, DOI 10.1007/978-3-319-19425-7
   Hilsden RJ, 1998, AM J GASTROENTEROL, V93, P697
   Hilsden RJ, 2003, AM J GASTROENTEROL, V98, P1563, DOI 10.1016/S0002-9270(03)00301-0
   Hou JK, 2011, AM J GASTROENTEROL, V106, P563, DOI 10.1038/ajg.2011.44
   Ishaque S, 2009, BMC COMPLEM ALTERN M, V9, DOI 10.1186/1472-6882-9-32
   Jedel S, 2014, DIGESTION, V89, P142, DOI 10.1159/000356316
   Koning M, 2013, INFLAMM BOWEL DIS, V19, P767, DOI 10.1097/MIB.0b013e31827f27c8
   Langhorst J, 2015, J CROHNS COLITIS, V9, P86, DOI 10.1093/ecco-jcc/jju007
   Langhorst J, 2007, SCAND J GASTROENTERO, V42, P734, DOI 10.1080/00365520601101682
   Levenstein S, 2000, AM J GASTROENTEROL, V95, P1213, DOI 10.1111/j.1572-0241.2000.02012.x
   Nguyen GC, 2016, INFLAMM BOWEL DIS, V22, P1412, DOI 10.1097/MIB.0000000000000773
   Nousiainen P, 2014, BMC COMPLEM ALTERN M, V14, DOI 10.1186/1472-6882-14-124
   Pizzi LT, 2006, INFLAMM BOWEL DIS, V12, P47, DOI 10.1097/01.MIB.0000191670.04605.e7
   Portela F, 2017, DIGEST LIVER DIS, V49, P388, DOI 10.1016/j.dld.2016.12.031
   Raats M. M., 1991, Food Quality and Preference, V3, P89, DOI 10.1016/0950-3293(91)90028-D
   Rawsthorne P, 1999, AM J GASTROENTEROL, V94, P1298, DOI 10.1016/S0002-9270(99)00136-7
   Rosenfeld G, 2012, AM J GASTROENTEROL, V107, P1407, DOI 10.1038/ajg.2012.190
   Sebepos-Rogers GM, 2017, GASTROENTEROL CLIN N, V46, P809, DOI 10.1016/j.gtc.2017.08.009
   Triantafyllidi A, 2015, ANN GASTROENTEROL, V28, P210
   Zallot C, 2013, INFLAMM BOWEL DIS, V19, P66, DOI 10.1002/ibd.22965
NR 31
TC 3
Z9 3
U1 0
U2 1
PU HINDAWI LTD
PI LONDON
PA ADAM HOUSE, 3RD FLR, 1 FITZROY SQ, LONDON, W1T 5HF, ENGLAND
SN 1687-6121
EI 1687-630X
J9 GASTROENT RES PRACT
JI Gastroenterol. Res. Pract.
PY 2018
VL 2018
AR 9137805
DI 10.1155/2018/9137805
PG 8
WC Gastroenterology & Hepatology
WE Science Citation Index Expanded (SCI-EXPANDED)
SC Gastroenterology & Hepatology
GA GD1OC
UT WOS:000430268600001
PM 29849602
OA Green Published, gold, Green Submitted
DA 2024-01-22
ER

PT J
AU Liu, XJ
   Yu, R
   Zhu, LR
   Hou, XH
   Zou, KF
AF Liu, Xiaojing
   Yu, Ran
   Zhu, Liangru
   Hou, Xiaohua
   Zou, Kaifang
TI Bidirectional Regulation of Circadian Disturbance and Inflammation in
   Inflammatory Bowel Disease
SO INFLAMMATORY BOWEL DISEASES
LA English
DT Article
DE circadian gene; inflammatory bowel disease; immune; chronotherapy
ID CLOCK-CONTROLLED GENES; MEDIATED TRANSCRIPTION; IMMUNE-SYSTEM;
   EXPRESSION; RHYTHMS; MACROPHAGES; SUPPRESSES; MAMMALS; HEALTH; ALPHA
AB Background: Tight crosstalk between the circadian and immune systems has been reported in several inflammatory diseases. We hypothesized that circadian timekeeping was perturbed in inflammatory bowel disease (IBD), and that the bidirectional regulation of circadian disturbance and inflammation may be involved in the pathogenesis of IBD.
   Methods: Patients with ulcerative colitis (51) and Crohn's disease (39) and 42 healthy controls were recruited and their circadian gene expression levels evaluated. Dextran sodium sulfate/2,4,6-trinitrobenzene sulfonic acid (TNBS)-induced colitis mouse models, and lipopolysaccharide-stimulated macrophages, were examined to detect the influence of inflammation on circadian gene expression, both in vivo and in vitro. Light/dark shift and time-restricted feeding models were also used to evaluate the influence of circadian disturbance on a mouse colitis model.
   Results: We found that (1) almost all circadian genes were reduced in both intestinal biopsies and the peripheral blood mononuclear cells of patients with IBD, especially in patients with ulcerative colitis. Nearly all circadian genes of biopsy tissues showed negative correlations with a Mayo score or a simplified endoscopic activity score for Crohn's disease. Circadian genes of peripheral blood mononuclear cells correlated well with erythrocyte sedimentation rate and C-reactive protein levels in IBD. (2) Exposure to dextran sodium sulfate/2,4,6-trinitrobenzene sulfonic acid and lipopolysaccharide-induced marked changes in circadian gene expression profiles. (3) A phase shift exacerbated colitis in mice, with the increased secretion of proinflammatory cytokines and activation of inflammatory-related signaling pathways.
   Conclusions: Our results suggested that inflammation and circadian genes showed complex bidirectional regulations that were relevant to IBD. Consequently, the circadian clock seems to be a potential target for IBD therapy.
C1 [Liu, Xiaojing; Zhu, Liangru; Hou, Xiaohua; Zou, Kaifang] Huazhong Univ Sci & Technol, Tongji Med Coll, Union Hosp, Div Gastroenterol, 1277 Jiefang Ave, Wuhan 430022, Hubei, Peoples R China.
   [Yu, Ran] Huazhong Univ Sci & Technol, Tongji Med Coll, Union Hosp, Dept Stomatol, Wuhan, Hubei, Peoples R China.
C3 Huazhong University of Science & Technology; Huazhong University of
   Science & Technology
RP Zou, KF (通讯作者)，Huazhong Univ Sci & Technol, Tongji Med Coll, Union Hosp, Div Gastroenterol, 1277 Jiefang Ave, Wuhan 430022, Hubei, Peoples R China.
EM zkf504@163.com
RI Hou, Xiaohua/J-3044-2016; xin, li/JCO-3925-2023
OI Hou, Xiaohua/0000-0002-7427-2901; 
FU National Science Foundation of China [81170361]
FX Supported by the National Science Foundation of China (No. 81170361).
CR Arjona A, 2004, J IMMUNOL, V172, P2811, DOI 10.4049/jimmunol.172.5.2811
   Balsalobre A, 1998, CELL, V93, P929, DOI 10.1016/S0092-8674(00)81199-X
   Baron KG, 2014, INT REV PSYCHIATR, V26, P139, DOI 10.3109/09540261.2014.911149
   Bechtold DA, 2010, TRENDS PHARMACOL SCI, V31, P191, DOI 10.1016/j.tips.2010.01.002
   Bollinger T, 2014, SWISS MED WKLY, V144, DOI 10.4414/smw.2014.13984
   Carter SJ, 2016, J LEUKOCYTE BIOL, V99, P549, DOI 10.1189/jlb.3RU1015-451R
   Castanon-Cervantes O, 2010, J IMMUNOL, V185, P5796, DOI 10.4049/jimmunol.1001026
   Cavadini G, 2007, P NATL ACAD SCI USA, V104, P12843, DOI 10.1073/pnas.0701466104
   Curtis AM, 2014, IMMUNITY, V40, P178, DOI 10.1016/j.immuni.2014.02.002
   D'Haens G, 2007, GASTROENTEROLOGY, V132, P763, DOI 10.1053/j.gastro.2006.12.038
   Daperno M, 2004, GASTROINTEST ENDOSC, V60, P505, DOI 10.1016/S0016-5107(04)01878-4
   Gery S, 2010, CELL CYCLE, V9, P1097, DOI 10.4161/cc.9.6.11046
   Golombek DA, 2010, PHYSIOL REV, V90, P1063, DOI 10.1152/physrev.00009.2009
   Guo B, 2015, OSTEOARTHR CARTILAGE, V23, P1981, DOI 10.1016/j.joca.2015.02.020
   Haimovich B, 2010, CRIT CARE MED, V38, P751, DOI 10.1097/CCM.0b013e3181cd131c
   HARDIN PE, 1990, NATURE, V343, P536, DOI 10.1038/343536a0
   Kaplan GG, 2014, NAT REV GASTRO HEPAT, V11, P708, DOI 10.1038/nrgastro.2014.182
   Keller M, 2009, P NATL ACAD SCI USA, V106, P21407, DOI 10.1073/pnas.0906361106
   Labrecque N, 2015, J BIOL RHYTHM, V30, P277, DOI 10.1177/0748730415577723
   Lech K, 2016, J BIOL RHYTHM, V31, P68, DOI 10.1177/0748730415611761
   Logan RW, 2012, MOL CELL ENDOCRINOL, V349, P82, DOI 10.1016/j.mce.2011.06.039
   LOROS JJ, 1991, MOL CELL BIOL, V11, P558, DOI 10.1128/MCB.11.1.558
   Maury E, 2014, DIABETES METAB, V40, P338, DOI 10.1016/j.diabet.2013.12.005
   Nakagawa H, 2010, P JPN ACAD B-PHYS, V86, P391, DOI 10.2183/pjab.86.391
   Palmieri O, 2015, CHRONOBIOL INT, V32, P903, DOI 10.3109/07420528.2015.1050726
   Parekh PJ, 2015, AM J GASTROENTEROL, V110, P484, DOI 10.1038/ajg.2014.247
   Ranjbaran Z, 2007, J GASTROEN HEPATOL, V22, P1748, DOI 10.1111/j.1440-1746.2006.04820.x
   Ray A, 2010, J VIS EXP
   Roenneberg T, 2016, CURR BIOL, V26, pR432, DOI 10.1016/j.cub.2016.04.011
   Rogler G, 2015, INFLAMM BOWEL DIS, V21, P400, DOI 10.1097/MIB.0000000000000229
   Sato S, 2014, J IMMUNOL, V192, P407, DOI 10.4049/jimmunol.1301982
   Scheiermann C, 2013, NAT REV IMMUNOL, V13, P190, DOI 10.1038/nri3386
   Schibler U, 2003, J BIOL RHYTHM, V18, P250, DOI 10.1177/0748730403018003007
   Silver AC, 2012, BRAIN BEHAV IMMUN, V26, P407, DOI 10.1016/j.bbi.2011.10.001
   Spengler ML, 2012, P NATL ACAD SCI USA, V109, pE2457, DOI 10.1073/pnas.1206274109
   Yu XF, 2013, SCIENCE, V342, P727, DOI 10.1126/science.1243884
   Zhang R, 2014, P NATL ACAD SCI USA, V111, P16219, DOI 10.1073/pnas.1408886111
NR 37
TC 49
Z9 55
U1 1
U2 16
PU LIPPINCOTT WILLIAMS & WILKINS
PI PHILADELPHIA
PA TWO COMMERCE SQ, 2001 MARKET ST, PHILADELPHIA, PA 19103 USA
SN 1078-0998
EI 1536-4844
J9 INFLAMM BOWEL DIS
JI Inflamm. Bowel Dis.
PD OCT
PY 2017
VL 23
IS 10
BP 1741
EP 1751
DI 10.1097/MIB.0000000000001265
PG 11
WC Gastroenterology & Hepatology
WE Science Citation Index Expanded (SCI-EXPANDED)
SC Gastroenterology & Hepatology
GA FJ1BA
UT WOS:000412445300014
PM 28902123
OA Bronze
DA 2024-01-22
ER

PT J
AU Li, Y
   Zuo, LG
   Zhu, WM
   Gong, JF
   Zhang, W
   Gu, LL
   Guo, Z
   Cao, L
   Li, N
   Li, JS
AF Li, Yi
   Zuo, Lugen
   Zhu, Weiming
   Gong, Jianfeng
   Zhang, Wei
   Gu, Lili
   Guo, Zhen
   Cao, Lei
   Li, Ning
   Li, Jieshou
TI Role of Exclusive Enteral Nutrition in the Preoperative Optimization of
   Patients With Crohn's Disease Following Immunosuppressive Therapy
SO MEDICINE
LA English
DT Article
ID POSTOPERATIVE SEPTIC COMPLICATIONS; INFLAMMATORY-BOWEL-DISEASE; NECROSIS
   FACTOR THERAPY; QUALITY-OF-LIFE; RISK-FACTORS; PARENTERAL-NUTRITION;
   SURGERY; RECURRENCE; INFLIXIMAB; AZATHIOPRINE
AB We conducted a study to evaluate the impact of the exclusive enteral nutrition (EEN) on perioperative outcome in Crohn's disease (CD) patients following immunosuppressive therapy.
   Patients with CD followed at a referral center between January 2001 and March 2014 who underwent abdominal surgery were identified. Patients were divided into 4 groups: patients not exposed to immunosuppressive agents in the previous 8 weeks before surgery (group 1); patients received immunosuppressive medications without preoperative drug-free interval (group 2); patients had preoperative immunosuppressants- free interval (group 3); patients treated with adding EEN to preoperative immunosuppressants-free interval regimen (group 4). Urgent operation requirement, stoma creation, postoperative complications, readmission, and reoperation were compared in patients among groups.
   Overall, 708 abdominal surgeries performed in 498 CD patients were identified. Three hundred seventy-six (53.11%) surgeries performed in those receiving preoperative immunosuppressive medications. Compared with other groups, group 2 had increased postoperative complications, more frequent urgent operation, and higher rate of stoma creation. Patients in group 4 were found to have better outcome including lower rate of stoma creation (P < 0.05), and decreased incidence of postoperative complications (P < 0.05) compared with group 2 and group 3. Additionally, decreased urgent operation requirement (P < 0.05) and extended preoperative drug-free interval (P < 0.001) were observed in the group 4 than those in the group 3.
   Preoperative optimization of CD following immunosuppressive therapy by EEN prolongs the immunosuppressants-free interval, reduces the risk of urgent surgery and reoperation, and most importantly, decreases complications after abdominal surgery.
C1 [Li, Yi; Zuo, Lugen; Zhu, Weiming; Gong, Jianfeng; Zhang, Wei; Gu, Lili; Guo, Zhen; Cao, Lei; Li, Ning; Li, Jieshou] Nanjing Univ, Sch Med, Jinling Hosp, Dept Gen Surg, Nanjing 210002, Jiangsu, Peoples R China.
C3 Nanjing University
RP Zhu, WM (通讯作者)，Nanjing Univ, Sch Med, Jinling Hosp, Dept Gen Surg, 305 East Zhongshan Rd, Nanjing 210002, Jiangsu, Peoples R China.
EM zhuwmjlh@163.com
RI Jia, Lihua/ISU-7832-2023; Li, jie/GXG-4583-2022; Zhen, Guo/N-1508-2019
OI Zhen, Guo/0000-0002-1541-421X
FU National Natural Science Foundation of China [81200263, 81170365];
   National Ministry of Health for the Digestive Disease [201002020]
FX National Natural Science Foundation of China (Grant No. 81200263 and
   81170365); National Ministry of Health for the Digestive Disease (Grant
   No. 201002020).
CR Afzal NA, 2004, ALIMENT PHARM THER, V20, P167, DOI 10.1111/j.1365-2036.2004.02002.x
   Ali UA, 2014, DIS COLON RECTUM, V57, P663, DOI 10.1097/DCR.0000000000000099
   Appau KA, 2008, J GASTROINTEST SURG, V12, P1738, DOI 10.1007/s11605-008-0646-0
   Aratari A, 2007, ALIMENT PHARM THER, V26, P1303, DOI 10.1111/j.1365-2036.2007.03515.x
   ASZODI A, 1984, AM SURGEON, V50, P546
   Baumgart DC, 2007, LANCET, V369, P1641, DOI 10.1016/S0140-6736(07)60751-X
   Bernell O, 2000, ANN SURG, V231, P38, DOI 10.1097/00000658-200001000-00006
   CHAN GLC, 1990, J CLIN PHARMACOL, V30, P358, DOI 10.1002/j.1552-4604.1990.tb03606.x
   Colombel JF, 2004, AM J GASTROENTEROL, V99, P878, DOI 10.1111/j.1572-0241.2004.04148.x
   Cosnes J, 2005, GUT, V54, P237, DOI 10.1136/gut.2004.045294
   Day AS, 2006, J GASTROEN HEPATOL, V21, P1609, DOI 10.1111/j.1440-1746.2006.04294.x
   Dupont B, 2008, MOL NUTR FOOD RES, V52, P875, DOI 10.1002/mnfr.200800093
   Efron Jonathan E, 2007, Clin Colon Rectal Surg, V20, P303, DOI 10.1055/s-2007-991029
   Feng Y, 2014, CLIN NUTR, V33, P850, DOI 10.1016/j.clnu.2013.10.009
   Gao X, 2012, SCAND J GASTROENTERO, V47, P1181, DOI 10.3109/00365521.2012.668931
   GOUMA DJ, 1988, SURGERY, V103, P648
   Guo Z, 2013, NUTR CLIN PRACT, V28, P499, DOI 10.1177/0884533613487218
   HEIMANN TM, 1985, ANN SURG, V201, P494, DOI 10.1097/00000658-198504000-00015
   HESP FLEM, 1984, DIS COLON RECTUM, V27, P462, DOI 10.1007/BF02555541
   Hu D, 2014, J CLIN GASTROENTEROL, V48, P790, DOI 10.1097/MCG.0000000000000041
   Jacobson S, 2012, SCAND J GASTROENTERO, V47, P170, DOI 10.3109/00365521.2011.648954
   Li G, 2014, EUR J CLIN NUTR, V68, P441, DOI 10.1038/ejcn.2014.16
   Li Y, 2014, INFLAMM BOWEL DIS, V20, P1568, DOI 10.1097/MIB.0000000000000114
   Lichtenstein GR, 2009, AM J GASTROENTEROL, V104, P465, DOI 10.1038/ajg.2008.168
   Ljung T, 2004, GUT, V53, P849, DOI 10.1136/gut.2003.018515
   Lombardo F, 2013, PLOS ONE, V8, DOI 10.1371/journal.pone.0063675
   Podolsky DK, 2002, NEW ENGL J MED, V347, P417, DOI 10.1056/NEJMra0804647
   RUTGEERTS P, 1984, GUT, V25, P665, DOI 10.1136/gut.25.6.665
   RUTGEERTS P, 1990, GASTROENTEROLOGY, V99, P956, DOI 10.1016/0016-5085(90)90613-6
   Sandborn WJ, 1999, INFLAMM BOWEL DIS, V5, P119, DOI 10.1097/00054725-199905000-00008
   Sandborn WJ, 1999, GASTROENTEROLOGY, V117, P527, DOI 10.1016/S0016-5085(99)70445-2
   Serradori T, 2013, BRIT J SURG, V100, P1089, DOI 10.1002/bjs.9152
   SHIVANANDA S, 1989, GUT, V30, P990, DOI 10.1136/gut.30.7.990
   SLATER G, 1978, ANN SURG, V188, P706
   STEFFES C, 1992, ARCH SURG-CHICAGO, V127, P1210
   Syed A, 2013, AM J GASTROENTEROL, V108, P583, DOI 10.1038/ajg.2012.464
   TARTTER PI, 1988, AM J SURG, V155, P43, DOI 10.1016/S0002-9610(88)80256-3
   Wall CL, 2013, WORLD J GASTROENTERO, V19, P7652, DOI 10.3748/wjg.v19.i43.7652
   White EC, 2012, DIS COLON RECTUM, V55, P563, DOI 10.1097/DCR.0b013e3182468961
   Yamamoto T, 1999, AM J SURG, V178, P240, DOI 10.1016/S0002-9610(99)00165-8
   Yamamoto T, 2000, DIS COLON RECTUM, V43, P1141, DOI 10.1007/BF02236563
   Zerbib P, 2010, ALIMENT PHARM THER, V32, P459, DOI 10.1111/j.1365-2036.2010.04369.x
NR 42
TC 46
Z9 53
U1 0
U2 14
PU LIPPINCOTT WILLIAMS & WILKINS
PI PHILADELPHIA
PA TWO COMMERCE SQ, 2001 MARKET ST, PHILADELPHIA, PA 19103 USA
SN 0025-7974
EI 1536-5964
J9 MEDICINE
JI Medicine (Baltimore)
PD FEB
PY 2015
VL 94
IS 5
AR e478
DI 10.1097/MD.0000000000000478
PG 9
WC Medicine, General & Internal
WE Science Citation Index Expanded (SCI-EXPANDED)
SC General & Internal Medicine
GA CA6DZ
UT WOS:000349000400015
PM 25654387
OA Green Published, gold
DA 2024-01-22
ER

PT J
AU Cunningham, MF
   Docherty, NG
   Coffey, JC
   Burke, JP
   O'Connell, PR
AF Cunningham, Michael F.
   Docherty, Neil G.
   Coffey, J. Calvin
   Burke, John P.
   O'Connell, P. Ronan
TI Postsurgical Recurrence of Ileal Crohn's Disease: An Update on Risk
   Factors and Intervention Points to a Central Role for Impaired
   Host-Microflora Homeostasis
SO WORLD JOURNAL OF SURGERY
LA English
DT Article
ID TO-END ANASTOMOSIS; INFLAMMATORY-BOWEL-DISEASE; GENOME-WIDE ASSOCIATION;
   NICOTINIC ACETYLCHOLINE-RECEPTOR; POSTOPERATIVE RECURRENCE; LONG-TERM;
   ILEOCOLONIC RESECTION; SURGICAL-MANAGEMENT; DOUBLE-BLIND; ILEOCECAL
   RESECTION
AB Background A pressing need exists to identify factors that predispose to recurrence after terminal ileal resection for Crohn's disease (CD) and to determine effective prophylactic strategies. This review presents an up-to-date summary of the literature in the field and points to a role for bacterial overproliferation in recurrence.
   Methods The literature (Med line, Embase, and the Cochrane Library, 1971-2009) on Heal CD and postoperative recurrence was searched, and 528 relevant articles were identified and reviewed.
   Results Smoking is a key independent risk factor for recurrence. NOD2/CARD15 polymorphisms and penetrating phenotype are associated with aggressive disease and higher reoperation rates. Age at diagnosis, disease duration, gender, and family history are inconsistent predictors of recurrence. Prophylactic 5-aminosalicylic acid therapy and nitromidazole antibiotics are beneficial. Combination therapies with immunosuppressants are also effective. Anti-TNF alpha-based regimens show benefit but the evidence base is small. Corticosteroid, interleukin-10, and probiotic therapies are not effective. Wider, stapled anastomotic configurations are associated with reduced recurrence rates. Strictureplasty and laparoscopic approaches have similar long-term recurrence rates to open resection techniques. Length of resection and presence of microscopic disease at resection margins do not influence recurrence. A lack of consensus exists regarding whether the presence of granulomas or plexitis affects outcome.
   Conclusions Current evidence points to defects in mucosal immunity and intestinal dysbiosis of either innate (NOD2/CARD15) or induced (smoking) origin in postoperative CD recurrence. Prophylactic strategies should aim to limit dysbiosis (antibiotics, side-to-side anastomoses) or prevent downstream chronic inflammatory sequelae (anti-inflammatory, immunosuppressive, and immunomodulatory therapy).
C1 [Cunningham, Michael F.; Coffey, J. Calvin; Burke, John P.; O'Connell, P. Ronan] St Vincents Univ Hosp, Professorial Surg Unit, Dublin 4, Ireland.
   [Cunningham, Michael F.; Coffey, J. Calvin; Burke, John P.; O'Connell, P. Ronan] Univ Coll Dublin, UCD Sch Med & Med Sci, Dublin 2, Ireland.
   [Docherty, Neil G.] Trinity Coll Dublin, Dept Physiol, Sch Med, Dublin, Ireland.
C3 University College Dublin; Saint Vincent's University Hospital;
   University College Dublin; Trinity College Dublin
RP O'Connell, PR (通讯作者)，St Vincents Univ Hosp, Professorial Surg Unit, Elm Pk, Dublin 4, Ireland.
EM ronan.oconnell@ucd.ie
RI O'Connell, Patrick Ronan/H-6583-2019
OI O'Connell, Patrick Ronan/0000-0002-1846-5629; Docherty,
   Neil/0000-0002-0961-2607
FU The Mater College for Education and Research
FX MFC was supported by a grant from The Mater College for Education and
   Research.
CR Alvarez-Lobos M, 2005, ANN SURG, V242, P693, DOI 10.1097/01.sla.0000186173.14696.ea
   ANDREWS HA, 1991, BRIT J SURG, V78, P679, DOI 10.1002/bjs.1800780614
   ANGERSON WJ, 1993, GUT, V34, P1531, DOI 10.1136/gut.34.11.1531
   Anseline PF, 1997, BRIT J SURG, V84, P78
   Ardizzone S, 2004, GASTROENTEROLOGY, V127, P730, DOI 10.1053/j.gastro.2004.06.051
   Arora S, 1999, HEPATO-GASTROENTEROL, V46, P1724
   Barrett JC, 2008, NAT GENET, V40, P955, DOI 10.1038/ng.175
   Barthel HR, 2005, J GASTROEN HEPATOL, V20, P1464, DOI 10.1111/j.1440-1746.2005.03848.x
   Basu D, 2005, AM J GASTROENTEROL, V100, P2254, DOI 10.1111/j.1572-0241.2005.00233.x
   Behm BW, 2008, COCHRANE DB SYST REV, DOI 10.1002/14651858.CD006893
   BERGMAN L, 1977, SCAND J GASTROENTERO, V12, P937, DOI 10.3109/00365527709181353
   Bernell O, 2000, ANN SURG, V231, P38, DOI 10.1097/00000658-200001000-00006
   Bevins CL, 2009, GUT, V58, P882
   Bevins CL, 2009, GUT
   Biancone L, 2006, GASTROINTEST ENDOSC, V63, P486, DOI 10.1016/j.gie.2005.08.047
   Borley NR, 1997, BRIT J SURG, V84, P1493, DOI 10.1002/bjs.1800841104
   Botti F, 2003, Ann Ital Chir, V74, P627
   Bruewer M, 2003, WORLD J SURG, V27, P1306, DOI 10.1007/s00268-003-6972-1
   Büning C, 2004, ALIMENT PHARM THER, V19, P1073, DOI 10.1111/j.1365-2036.2004.01967.x
   Camma C, 1997, GASTROENTEROLOGY, V113, P1465, DOI 10.1053/gast.1997.v113.pm9352848
   Caprilli R, 2006, GUT, V55, DOI 10.1136/gut.2005.081950c
   Caprilli R, 2003, ALIMENT PHARM THER, V17, P517, DOI 10.1046/j.1365-2036.2003.01462.x
   Caprilli R, 1996, DIS COLON RECTUM, V39, P335, DOI 10.1007/BF02049478
   Chamberlin W, 2001, ALIMENT PHARM THER, V15, P337, DOI 10.1046/j.1365-2036.2001.00933.x
   CHAMBERS TJ, 1979, GUT, V20, P269, DOI 10.1136/gut.20.4.269
   CHARDAVOYNE R, 1986, DIS COLON RECTUM, V29, P495
   Cohen RD, 2002, ALIMENT PHARM THER, V16, P1603, DOI 10.1046/j.1365-2036.2002.01323.x
   Colombel JF, 2001, GUT, V49, P42, DOI 10.1136/gut.49.1.42
   Conte MP, 2006, GUT, V55, P1760, DOI 10.1136/gut.2005.078824
   Cottone M, 2003, ALIMENT PHARM THER, V17, P38, DOI 10.1046/j.1365-2036.17.s2.12.x
   Cullen G, 2007, INFLAMM BOWEL DIS, V13, P1369, DOI 10.1002/ibd.20220
   Cunningham MF, 2010, WORLD J SURG, V34, P1615, DOI 10.1007/s00268-010-0504-6
   D'Haens GR, 2008, GASTROENTEROLOGY, V135, P1123, DOI 10.1053/j.gastro.2008.07.010
   de Jonge WJ, 2007, BRIT J PHARMACOL, V151, P915, DOI 10.1038/sj.bjp.0707264
   DHaens G, 1997, GASTROENTEROLOGY, V112, P1475, DOI 10.1016/S0016-5085(97)70027-1
   EWE K, 1989, DIGESTION, V42, P224, DOI 10.1159/000199850
   Ewe K, 1999, EUR J GASTROEN HEPAT, V11, P277, DOI 10.1097/00042737-199903000-00011
   FASTH S, 1980, ACTA CHIR SCAND, V146, P519
   Fazio VW, 1996, ANN SURG, V224, P563, DOI 10.1097/00000658-199610000-00014
   Ferrante M, 2006, GASTROENTEROLOGY, V130, P1595, DOI 10.1053/j.gastro.2006.02.025
   Gardiner KR, 1996, INT J COLORECTAL DIS, V11, P180, DOI 10.1007/s003840050039
   Gasche C, 2000, INFLAMM BOWEL DIS, V6, P8, DOI 10.1097/00054725-200002000-00002
   Gersemann M, 2008, WORLD J GASTROENTERO, V14, P5499, DOI 10.3748/wjg.14.5499
   GISBERT JP, 2008, WORLD J GASTROENTERO, V14, P5540
   GLASS RE, 1976, GUT, V17, P75, DOI 10.1136/gut.17.1.75
   GREENSTEIN AJ, 1975, NEW ENGL J MED, V293, P685, DOI 10.1056/NEJM197510022931403
   Guo X, 1999, GASTROENTEROLOGY, V117, P884, DOI 10.1016/S0016-5085(99)70347-1
   Guslandi M, 2000, DIGEST DIS SCI, V45, P1462, DOI 10.1023/A:1005588911207
   Hampe J, 2007, NAT GENET, V39, P207, DOI 10.1038/ng1954
   Hanauer SB, 2004, GASTROENTEROLOGY, V127, P723, DOI 10.1053/j.gastro.2004.06.002
   Hatoum OA, 2003, GASTROENTEROLOGY, V125, P58, DOI 10.1016/S0016-5085(03)00699-1
   Hellers G, 1999, GASTROENTEROLOGY, V116, P294, DOI 10.1016/S0016-5085(99)70125-3
   Heresbach D, 2004, EUR J GASTROEN HEPAT, V16, P657, DOI 10.1097/01.meg.0000108337.41221.08
   Hildebrandt U, 1999, DIS COLON RECTUM, V42, P1480, DOI 10.1007/BF02235052
   Hugot JP, 2001, NATURE, V411, P599, DOI 10.1038/35079107
   HULTEN L, 1988, WORLD J SURG, V12, P180, DOI 10.1007/BF01658051
   Ikeuchi H, 2000, DIGEST SURG, V17, P493, DOI 10.1159/000051946
   Irving PM, 2007, ALIMENT PHARM THER, V26, P313, DOI 10.1111/j.1365-2036.2007.03379.x
   Jilani Nadeem Z, 2008, J Pediatr Gastroenterol Nutr, V46, P226, DOI 10.1097/MPG.0b013e318156e139
   JILANI NZ, 2008, GASTROENTEROLOGY, V132, P52
   Kikuchi H, 2008, NEUROSCI LETT, V432, P217, DOI 10.1016/j.neulet.2007.12.027
   KRAUSE U, 1985, SCAND J GASTROENTERO, V20, P516, DOI 10.3109/00365528509089690
   Kurer MA, 2007, COLORECTAL DIS, V9, P567, DOI 10.1111/j.1463-1318.2006.01202.x
   KYLE J, 1971, BRIT J SURG, V58, P735, DOI 10.1002/bjs.1800581006
   LINDBERG E, 1992, GUT, V33, P779, DOI 10.1136/gut.33.6.779
   LINDHAGEN T, 1984, SCAND J GASTROENTERO, V19, P194, DOI 10.1080/00365521.1984.12005709
   LINDHAGEN T, 1983, SCAND J GASTROENTERO, V18, P1037, DOI 10.3109/00365528309181837
   Lochs H, 2000, GASTROENTEROLOGY, V118, P264, DOI 10.1016/S0016-5085(00)70208-3
   Löfberg R, 2003, ALIMENT PHARM THER, V17, P18, DOI 10.1046/j.1365-2036.17.s2.22.x
   Louis E, 2001, GUT, V49, P777, DOI 10.1136/gut.49.6.777
   Marteau P, 2006, GUT, V55, P842, DOI 10.1136/gut.2005.076604
   MARTIN G, 1994, ANN CHIR, V48, P685
   MCDONALD PJ, 1989, DIS COLON RECTUM, V32, P117, DOI 10.1007/BF02553823
   McLeod RS, 2009, DIS COLON RECTUM, V52, P919, DOI 10.1007/DCR.0b013e3181a4fa58
   MCLEOD RS, 1990, HEPATO-GASTROENTEROL, V37, P63
   Medina C, 1998, REV ESP ENFERM DIG, V90, P775
   MEKHJIAN HS, 1979, GASTROENTEROLOGY, V77, P907
   Mirow L, 2008, ZBL CHIR, V133, P182, DOI 10.1055/s-2008-1004743
   MORSON BC, 1968, P ROY SOC MED, V61, P79, DOI 10.1177/003591576806100124
   Muñoz-Juárez M, 2001, DIS COLON RECTUM, V44, P20, DOI 10.1007/BF02234814
   Neut C, 2002, AM J GASTROENTEROL, V97, P939, DOI 10.1111/j.1572-0241.2002.05613.x
   Newman B, 2004, AM J GASTROENTEROL, V99, P306, DOI 10.1111/j.1572-0241.2004.04038.x
   Ng SC, 2009, INFLAMM BOWEL DIS, V15, P1499, DOI 10.1002/ibd.20932
   Nos P, 2000, Gastroenterol Hepatol, V23, P374
   NYGAARD K, 1977, SCAND J GASTROENTERO, V12, P577, DOI 10.3109/00365527709181336
   Ogura Y, 2001, NATURE, V411, P603, DOI 10.1038/35079114
   OZUNER G, 1995, DIS COLON RECTUM, V38, P297, DOI 10.1007/BF02055607
   Pitcher MCL, 2000, GUT, V46, P64, DOI 10.1136/gut.46.1.64
   Poggioli G, 1996, INT J COLORECTAL DIS, V11, P294, DOI 10.1007/s003840050065
   Post S, 1996, ANN SURG, V223, P253, DOI 10.1097/00000658-199603000-00005
   POST S, 1991, ANN SURG, V213, P37, DOI 10.1097/00000658-199101000-00007
   Prantera C, 2002, GUT, V51, P405, DOI 10.1136/gut.51.3.405
   Punchard N A, 1992, Mediators Inflamm, V1, P151, DOI 10.1155/S0962935192000243
   Raelson JV, 2007, P NATL ACAD SCI USA, V104, P14747, DOI 10.1073/pnas.0706645104
   Reese G, 2008, INT J COLORECTAL DIS, V23, P1213, DOI 10.1007/s00384-008-0542-9
   Regueiro M, 2009, GASTROENTEROLOGY, V136, P441, DOI 10.1053/j.gastro.2008.10.051
   Rigby RJ, 2009, GUT, V58, P1104, DOI 10.1136/gut.2008.157636
   Roses RE, 2008, WORLD J GASTROENTERO, V14, P408, DOI 10.3748/wjg.14.408
   Rutgeerts P, 2005, GASTROENTEROLOGY, V128, P856, DOI 10.1053/j.gastro.2005.01.010
   RUTGEERTS P, 1995, GASTROENTEROLOGY, V108, P1617, DOI 10.1016/0016-5085(95)90121-3
   RUTGEERTS P, 1984, GUT, V25, P665, DOI 10.1136/gut.25.6.665
   RUTGEERTS P, 1990, GASTROENTEROLOGY, V99, P956, DOI 10.1016/0016-5085(90)90613-6
   RUTGEERTS P, 1991, LANCET, V338, P771, DOI 10.1016/0140-6736(91)90663-A
   Ryan WR, 2004, AM J SURG, V187, P219, DOI 10.1016/j.amjsurg.2003.11.007
   Sachar DB, 2009, INFLAMM BOWEL DIS, V15, P1071, DOI 10.1002/ibd.20872
   SACHAR DB, 1990, SCAND J GASTROENTERO, V25, P35, DOI 10.3109/00365529009091907
   Salucci V, 2008, INFLAMM BOWEL DIS, V14, P812, DOI 10.1002/ibd.20390
   Scarpa M, 2008, J GASTROINTEST SURG, V12, P1981, DOI 10.1007/s11605-008-0641-5
   Scarpa M, 2007, INT J COLORECTAL DIS, V22, P1061, DOI 10.1007/s00384-007-0329-4
   Scarpa Marco, 2003, Acta Biomed, V74 Suppl 2, P80
   Schreiber S, 2007, NEW ENGL J MED, V357, P239, DOI 10.1056/NEJMoa062897
   Shanahan F, 2000, INFLAMM BOWEL DIS, V6, P107, DOI 10.1097/00054725-200005000-00007
   Shatari T, 2004, Colorectal Dis, V6, P438, DOI 10.1111/j.1463-1318.2004.00664.x
   SHIVANANDA S, 1989, GUT, V30, P990, DOI 10.1136/gut.30.7.990
   Sica GS, 2008, J GASTROINTEST SURG, V12, P1094, DOI 10.1007/s11605-007-0394-6
   Simillis C, 2008, AM J GASTROENTEROL, V103, P196, DOI 10.1111/j.1572-0241.2007.01548.x
   Simillis C, 2007, DIS COLON RECTUM, V50, P1674, DOI 10.1007/s10350-007-9011-8
   Sorrentino D, 2007, ARCH INTERN MED, V167, P1804, DOI 10.1001/archinte.167.16.1804
   Sorrentino D, 2006, EUR J GASTROEN HEPAT, V18, P457, DOI 10.1097/00042737-200604000-00025
   Stocchi L, 2008, SURGERY, V144, P622, DOI 10.1016/j.surg.2008.06.016
   Tan JJY, 2007, DIS COLON RECTUM, V50, P576, DOI 10.1007/s10350-006-0855-0
   Tersigni R, 2003, HEPATO-GASTROENTEROL, V50, P1422
   THOMSON ABR, 1990, ALIMENT PHARM THERAP, V4, P55
   Tilney HS, 2006, SURG ENDOSC, V20, P1036, DOI 10.1007/s00464-005-0500-3
   Timmer A, 1998, GASTROENTEROLOGY, V114, P1143, DOI 10.1016/S0016-5085(98)70419-6
   Tonelli F, 2004, DIS COLON RECTUM, V47, P494, DOI 10.1007/s10350-003-0084-8
   Toracchio S, 2008, SCAND J GASTROENTERO, V43, P1108, DOI 10.1080/00365520802116455
   Turner D, 2007, COCHRANE DB SYST REV, DOI 10.1002/14651858.CD006320.pub2
   TYSK C, 1988, GUT, V29, P990, DOI 10.1136/gut.29.7.990
   Unkart JT, 2008, DIS COLON RECTUM, V51, P1211, DOI 10.1007/s10350-008-9348-7
   Van Gossum A, 2007, INFLAMM BOWEL DIS, V13, P135, DOI 10.1002/ibd.20063
   WAKEFIELD AJ, 1989, LANCET, V2, P1057
   Weersma RK, 2009, AM J GASTROENTEROL, V104, P630, DOI 10.1038/ajg.2008.112
   Weston LA, 1996, DIS COLON RECTUM, V39, P841, DOI 10.1007/BF02053980
   WHELAN G, 1985, GASTROENTEROLOGY, V88, P1826, DOI 10.1016/0016-5085(85)90007-1
   Wolff BG, 2001, BRIT J SURG, V88, P771, DOI 10.1046/j.0007-1323.2001.01776.x
   Wolff BG, 1998, WORLD J SURG, V22, P364, DOI 10.1007/s002689900398
   Yamamato T, 1999, SCAND J GASTROENTERO, V34, P708
   Yamamoto S, 2009, MICROBES INFECT, V11, P912, DOI 10.1016/j.micinf.2009.06.005
   Yamamoto T, 2007, ALIMENT PHARM THER, V25, P67, DOI 10.1111/j.1365-2036.2006.03158.x
   Yamamoto T, 1999, BRIT J SURG, V86, P1069, DOI 10.1046/j.1365-2168.1999.01189.x
   Yamamoto T, 2000, BRIT J SURG, V87, P398, DOI 10.1046/j.1365-2168.2000.01443.x
   Yamamoto T, 1999, WORLD J SURG, V23, P1055, DOI 10.1007/s002689900623
   Yamamoto T, 2001, SURGERY, V129, P96, DOI 10.1067/msy.2001.109497
   Yamamoto T, 2005, WORLD J GASTROENTERO, V11, P3971, DOI 10.3748/wjg.v11.i26.3971
   Yoshikawa H, 2006, CLIN EXP IMMUNOL, V146, P116, DOI 10.1111/j.1365-2249.2006.03169.x
NR 146
TC 30
Z9 31
U1 0
U2 7
PU SPRINGER
PI NEW YORK
PA ONE NEW YORK PLAZA, SUITE 4600, NEW YORK, NY, UNITED STATES
SN 0364-2313
EI 1432-2323
J9 WORLD J SURG
JI World J.Surg.
PD JUL
PY 2010
VL 34
IS 7
BP 1615
EP 1628
DI 10.1007/s00268-010-0504-6
PG 14
WC Surgery
WE Science Citation Index Expanded (SCI-EXPANDED)
SC Surgery
GA 615AP
UT WOS:000279103400032
PM 20195604
DA 2024-01-22
ER

PT J
AU Atug, O
   Tahan, V
   Eren, F
   Tiftikci, A
   Imeryuz, N
   Hamzaoglu, HO
   Tozun, N
AF Atug, Ozlen
   Tahan, Veysel
   Eren, Fatih
   Tiftikci, Arzu
   Imeryuz, Nese
   Hamzaoglu, Hulya Over
   Tozun, Nurdan
TI Pro12Ala Polymorphism in the Peroxisome Proliferator-Activated
   Receptor-gamma (PPARγ) Gene in Inflammatory Bowel Disease
SO JOURNAL OF GASTROINTESTINAL AND LIVER DISEASES
LA English
DT Article
DE PPAR gamma; Pro12Ala polymorphism; Crohn's disease; ulcerative colitis
ID ROSIGLITAZONE; RESISTANCE; THERAPY; COLITIS; TARGET
AB Background & Aims. Peroxisorne proliferator-activated receptor-gamma (PPAR-gamma) has recently been implicated as an endogenous regulator of cellular proliferation and inflammation. Impaired expression of PPAR-gamma in colonic epithelial cells in ulcerative colitis (UC) and increased expression in hypertrophic mesenteric adipose tissue in Crohn's disease (CD) have been reported. Furthermore, PPAR-gamma ligands have been shown to inhibit tissue injury associated with immune activation in UC. Any mutation in PPAR-gamma gene may be responsible for the increase in inflammatory mediators and hence the perpetuation of inflammation in inflammatory bowel disease (IBD) patients. One common polymorphism in PPAR-gamma gene is proline to alanine substitution (Pro12Ala) which results from a CCA to GCA missense substitution in codon 12 of exon 2 of the PPAR-gamma gene. In this study, we aimed to explore Pro12Ala polymorphism in PPAR-gamma gene in IBD in Turkish patients. Methods. 69 patients with CD, 45 with UC and 100 controls of similar age and sex were studied. Genomic DNA was isolated from peripheral blood leucocytes and mutagenically separated-polymerase chain reaction (PCR) analyses were performed to determine the Pro12Ala polymorphism of the PPAR-gamma gene. Results. We observed no significant differences in the frequency of the Pro12Ala polymorphism in the PPAR-gamma gene among subjects with CD, UC and controls (15.9%, 15.5% and 13%, respectively, p>0.05). Conclusion. These results Suggest that Pro12Ala polymorphism in the PPAR-gamma gene relates neither to the risk of the development of inflammatory bowel disease nor to the clinical Subtypes of CD in the Turkish Population.
C1 [Atug, Ozlen; Tahan, Veysel; Imeryuz, Nese; Hamzaoglu, Hulya Over; Tozun, Nurdan] Marmara Univ, Sch Med, Dept Gastroenterol, Istanbul, Turkey.
   [Eren, Fatih] Marmara Univ, Inst Gastroenterol, Istanbul, Turkey.
C3 Marmara University; Marmara University
RP Atug, O (通讯作者)，Marmara Univ, Sch Med, Dept Gastroenterol, Istanbul, Turkey.
EM ozlenatug@hotmail.com
RI Tahan, Veysel/K-4806-2019; eren, fatih/AAS-6286-2020; Tozun, Nurdan
   Ayse/D-6984-2015; Atug, Ozlen/JWA-5722-2024
OI Tahan, Veysel/0000-0001-6796-9359; eren, fatih/0000-0001-8126-2413;
   Tozun, Nurdan Ayse/0000-0001-6487-2551; 
CR Bouma G, 2003, NAT REV IMMUNOL, V3, P521, DOI 10.1038/nri1132
   Cho JH, 2007, GASTROENTEROLOGY, V133, P1327, DOI 10.1053/j.gastro.2007.08.032
   Debril MB, 2001, J MOL MED, V79, P30, DOI 10.1007/s001090000145
   Desreumaux P, 2001, J EXP MED, V193, P827, DOI 10.1084/jem.193.7.827
   Desreumaux P, 1999, GASTROENTEROLOGY, V117, P73, DOI 10.1016/S0016-5085(99)70552-4
   Dubuquoy L, 2000, GASTROEN CLIN BIOL, V24, P719
   Dubuquoy L, 2003, GASTROENTEROLOGY, V124, P1265, DOI 10.1016/S0016-5085(03)00271-3
   Erdogan M, 2007, DIABETES RES CLIN PR, V78, P355, DOI 10.1016/j.diabres.2007.06.005
   Fiocchi C, 1998, GASTROENTEROLOGY, V115, P182, DOI 10.1016/S0016-5085(98)70381-6
   Frederiksen L, 2002, J CLIN ENDOCR METAB, V87, P3989, DOI 10.1210/jc.87.8.3989
   Gupta RA, 2002, AM J PHYSIOL-GASTR L, V283, pG266, DOI 10.1152/ajpgi.00486.2001
   Hara K, 2000, BIOCHEM BIOPH RES CO, V271, P212, DOI 10.1006/bbrc.2000.2605
   Katayama K, 2003, GASTROENTEROLOGY, V124, P1315, DOI 10.1016/S0016-5085(03)00262-2
   Kersten S, 2000, NATURE, V405, P421, DOI 10.1038/35013000
   Lewis JD, 2008, GASTROENTEROLOGY, V134, P688, DOI 10.1053/j.gastro.2007.12.012
   Lewis JD, 2001, AM J GASTROENTEROL, V96, P3323
   Mori H, 2001, DIABETES, V50, P891, DOI 10.2337/diabetes.50.4.891
   Neuschwander-Tetri BA, 2003, HEPATOLOGY, V38, P1008, DOI 10.1053/jhep.2003.50420
   Pollex RL, 2007, J DIABETES COMPLICAT, V21, P166, DOI 10.1016/j.jdiacomp.2006.02.006
   RUBIN PH, 1999, INFLAMM BOWEL DIS, P315
   Straus DS, 2000, P NATL ACAD SCI USA, V97, P4844, DOI 10.1073/pnas.97.9.4844
   Su CG, 1999, J CLIN INVEST, V104, P383, DOI 10.1172/JCI7145
   Sugawara K, 2005, GASTROENTEROLOGY, V128, P351, DOI 10.1053/j.gastro.2004.11.001
   Swarbrick MM, 2001, EUR J ENDOCRINOL, V144, P277, DOI 10.1530/eje.0.1440277
   Tahan V, 2007, DIGEST DIS SCI, V52, P3465, DOI 10.1007/s10620-007-9756-x
   Takagi T, 2002, REDOX REP, V7, P283, DOI 10.1179/135100002125000802
   Vigouroux C, 1998, DIABETES, V47, P490, DOI 10.2337/diabetes.47.3.490
NR 27
TC 14
Z9 15
U1 0
U2 4
PU MEDICAL UNIV PRESS
PI CLUJ-NAPOCA
PA 3RD MEDICAL CLINIC, STR CROITORILOR NO 19-21, CLUJ-NAPOCA, 400162,
   ROMANIA
SN 1841-8724
EI 1842-1121
J9 J GASTROINTEST LIVER
JI J. Gastrointest. Liver Dis.
PD DEC
PY 2008
VL 17
IS 4
BP 433
EP 437
PG 5
WC Gastroenterology & Hepatology
WE Science Citation Index Expanded (SCI-EXPANDED)
SC Gastroenterology & Hepatology
GA 389RH
UT WOS:000262111700011
PM 19104705
DA 2024-01-22
ER

PT J
AU Shah, A
   Crawford, D
   Burger, D
   Martin, N
   Walker, M
   Talley, NJ
   Tallis, C
   Jones, M
   Stuart, K
   Keely, S
   Lewindon, P
   Macdonald, GA
   Morrison, M
   Holtmann, GJ
AF Shah, Ayesha
   Crawford, Darrel
   Burger, Daniel
   Martin, Neal
   Walker, Marjorie
   Talley, Nicholas J.
   Tallis, Caroline
   Jones, Michael
   Stuart, Katherine
   Keely, Simon
   Lewindon, Peter
   Macdonald, Graeme A.
   Morrison, Mark
   Holtmann, Gerald J.
TI Effects of Antibiotic Therapy in Primary Sclerosing Cholangitis with and
   without Inflammatory Bowel Disease: A Systematic Review and
   Meta-Analysis
SO SEMINARS IN LIVER DISEASE
LA English
DT Review
DE vancomycin; antibiotics; primary sclerosing cholangitis; inflammatory
   bowel disease; ulcerative colitis; Crohn's disease; microbiome
ID DOSE URSODEOXYCHOLIC ACID; ORAL VANCOMYCIN; NATURAL-HISTORY;
   ALKALINE-PHOSPHATASE; PROGNOSTIC-FACTORS; GUT MICROBIOTA;
   CLINICAL-TRIAL; RAT MODELS; LIVER; MINOCYCLINE
AB The authors conducted a systematic review and meta-analysis to assess the effect of antibiotic therapy in primary sclerosing cholangitis (PSC). Effect of antibiotic therapy on Mayo PSC Risk Score (MRS), serum alkaline phosphatase (ALP), total serum bilirubin (TSB), and adverse events (AEs) rates were calculated and expressed as standardized difference of means or proportions. Five studies including 124 PSC patients who received antibiotics were included. Overall, antibiotic treatment was associated with a statistically significant reduction in ALP, MRS, and TSB by 33.2, 36.1, and 28.8%, respectively. ALP reduction was greatest for vancomycin (65.6%, p < 0.002) and smallest with metronidazole (22.7%, p = 0.18). Overall, 8.9% (95% confidence interval: 3.9-13.9) of patients had AEs severe enough to discontinue antibiotic therapy. In PSC patients, antibiotic treatment results in a significant improvement in markers of cholestasis and MRS. Antibiotics, particularly vancomycin, may have a positive effect on PSC either via direct effects on the microbiome or via host-mediated mechanisms.
C1 [Shah, Ayesha; Crawford, Darrel; Burger, Daniel; Martin, Neal; Tallis, Caroline; Stuart, Katherine; Lewindon, Peter; Macdonald, Graeme A.; Holtmann, Gerald J.] Univ Queensland, Fac Med, Brisbane, Qld, Australia.
   [Shah, Ayesha; Burger, Daniel; Martin, Neal; Tallis, Caroline; Stuart, Katherine; Macdonald, Graeme A.; Holtmann, Gerald J.] Princess Alexandra Hosp, Dept Gastroenterol & Hepatol, Brisbane, Qld 4102, Australia.
   [Shah, Ayesha; Holtmann, Gerald J.] Princess Alexandra Hosp, Translat Res Inst, Brisbane, Qld, Australia.
   [Crawford, Darrel] Gallipoli Res Fdn, Brisbane, Qld, Australia.
   [Walker, Marjorie; Talley, Nicholas J.; Keely, Simon] Univ Newcastle, Fac Hlth & Med, Newcastle, NSW, Australia.
   [Jones, Michael] Macquarie Univ, Dept Psychol, Sydney, NSW, Australia.
   [Lewindon, Peter] Lady Cilento Childrens Hosp, South Brisbane, Qld, Australia.
   [Morrison, Mark] Univ Queensland, Diamantina Inst, Dept Microbial Biol & Metagen, Brisbane, Qld, Australia.
C3 University of Queensland; University of Newcastle; Macquarie University;
   University of Queensland
RP Holtmann, GJ (通讯作者)，Princess Alexandra Hosp, Dept Gastroenterol & Hepatol, Brisbane, Qld 4102, Australia.; Holtmann, GJ (通讯作者)，Univ Queensland, Ipswich Rd, Woolloongabba, Qld 4102, Australia.
EM g.holtmann@uq.edu.au
RI Holtmann, G.J./I-5341-2014; KEELY, SIMON/JGD-6664-2023; Jones,
   Michael/A-9013-2013; Keely, Simon/AAV-9973-2020; Macdonald, Graeme
   A/K-4167-2013; Macdonald, Graeme/HJG-7924-2022; Morrison,
   Mark/C-9707-2013
OI Holtmann, G.J./0000-0002-0206-2358; Jones, Michael/0000-0003-0565-4938;
   Keely, Simon/0000-0002-1248-9590; Macdonald, Graeme
   A/0000-0003-0929-110X; Morrison, Mark/0000-0001-9257-9133
CR Abarbanel DN, 2013, J CLIN IMMUNOL, V33, P397, DOI 10.1007/s10875-012-9801-1
   Ajouz H, 2014, WORLD J SURG ONCOL, V12, DOI 10.1186/1477-7819-12-164
   Ali AH, 2015, INTRACTABLE RARE DIS, V4, P1, DOI 10.5582/irdr.2014.01018
   [Anonymous], GUT
   Bambha K, 2003, GASTROENTEROLOGY, V125, P1364, DOI 10.1016/j.gastro.2003.07.011
   Begley M, 2006, APPL ENVIRON MICROB, V72, P1729, DOI 10.1128/AEM.72.3.1729-1738.2006
   Boner AL, 2007, INT J IMMUNOPATH PH, V20, P847, DOI 10.1177/039463200702000423
   Boonstra K, 2013, HEPATOLOGY, V58, P2045, DOI 10.1002/hep.26565
   Boonstra K, 2012, J HEPATOL, V56, P1181, DOI 10.1016/j.jhep.2011.10.025
   Broome U, 1996, GUT, V38, P610, DOI 10.1136/gut.38.4.610
   Buness C, 2016, PEDIATR GASTROENTERO, V19, P210, DOI 10.5223/pghn.2016.19.3.210
   Chapman R, 2010, HEPATOLOGY, V51, P660, DOI 10.1002/hep.23294
   Cheung AC, 2017, CURR OPIN GASTROEN, V33, P149, DOI 10.1097/MOG.0000000000000352
   Cox KL, 1998, J PEDIATR GASTR NUTR, V27, P580, DOI 10.1097/00005176-199811000-00015
   Davies YK, 2008, J PEDIATR GASTR NUTR, V47, P61, DOI 10.1097/MPG.0b013e31816fee95
   Davies YK, 2013, CASE REP TRANSPLANT, V2013, DOI [10.1155/2013/314292, DOI 10.1155/2013/314292]
   DERSIMONIAN R, 1986, CONTROL CLIN TRIALS, V7, P177, DOI 10.1016/0197-2456(86)90046-2
   Eaton JE, 2013, GASTROENTEROLOGY, V145, P521, DOI 10.1053/j.gastro.2013.06.052
   Färkkilä M, 2004, HEPATOLOGY, V40, P1379, DOI 10.1002/hep.20457
   FARRANT JM, 1991, GASTROENTEROLOGY, V100, P1710, DOI 10.1016/0016-5085(91)90673-9
   FAUSA O, 1991, SEMIN LIVER DIS, V11, P31, DOI 10.1055/s-2008-1040420
   Gasbarrini A, 2009, ALIMENT PHARM THER, V29, P1, DOI 10.1111/j.1365-2036.2009.03951.x
   Higgins JPT, 2002, STAT MED, V21, P1539, DOI 10.1002/sim.1186
   Hilscher M, 2016, ANN HEPATOL, V15, P246, DOI 10.5604/16652681.1193721
   HOBSON CH, 1988, GASTROENTEROLOGY, V94, P1006, DOI 10.1016/0016-5085(88)90560-4
   Karlsen TH, 2016, GUT, V65, P1579, DOI 10.1136/gutjnl-2016-312137
   Kim WR, 2000, MAYO CLIN PROC, V75, P688
   Kitahara M, 2004, MICROBIOL IMMUNOL, V48, P367, DOI 10.1111/j.1348-0421.2004.tb03526.x
   KONO K, 1988, GASTROENTEROLOGY, V94, P787, DOI 10.1016/0016-5085(88)90255-7
   Kozaiwa K, 1998, J GASTROEN HEPATOL, V13, P825, DOI 10.1111/j.1440-1746.1998.tb00740.x
   Ledeboer A, 2005, PAIN, V115, P71, DOI 10.1016/j.pain.2005.02.009
   LEE YM, 1995, NEW ENGL J MED, V332, P924, DOI 10.1056/NEJM199504063321406
   LICHTMAN SN, 1992, J CLIN INVEST, V90, P1313, DOI 10.1172/JCI115996
   Lindor KD, 2015, AM J GASTROENTEROL, V110, P646, DOI 10.1038/ajg.2015.112
   Lindor KD, 2009, HEPATOLOGY, V50, P808, DOI 10.1002/hep.23082
   Loftus EV, 1997, INFLAMM BOWEL DIS, V3, P288, DOI 10.1002/ibd.3780030408
   LOWBEER TS, 1978, LANCET, V2, P1063
   Moher D, 2009, PLOS MED, V6, DOI [10.1371/journal.pmed.1000097, 10.1016/j.ijsu.2010.07.299, 10.1136/bmj.i4086, 10.1016/j.ijsu.2010.02.007, 10.1136/bmj.b2535, 10.1186/2046-4053-4-1, 10.1136/bmj.b2700]
   OLSSON R, 1991, GASTROENTEROLOGY, V100, P1319
   Rahimpour S, 2016, J GASTROINTEST LIVER, V25, P457, DOI 10.15403/jgld.2014.1121.254.rah
   RANKIN JG, 1959, LANCET, V2, P1110
   Rupp C, 2014, ALIMENT PHARM THER, V40, P1292, DOI 10.1111/apt.12979
   Sewell KL, 1996, CELL IMMUNOL, V167, P195, DOI 10.1006/cimm.1996.0027
   Silveira MG, 2008, J HEPATOL, V48, P692, DOI 10.1016/j.jhep.2008.02.002
   Silveira MG, 2009, AM J GASTROENTEROL, V104, P83, DOI 10.1038/ajg.2008.14
   Stanich PP, 2011, DIGEST LIVER DIS, V43, P309, DOI 10.1016/j.dld.2010.12.008
   Stroup DF, 2000, JAMA-J AM MED ASSOC, V283, P2008, DOI 10.1001/jama.283.15.2008
   Tabibian JH, 2013, ALIMENT PHARM THER, V37, P604, DOI 10.1111/apt.12232
   Tabibian James H, 2018, Gastroenterol Hepatol (N Y), V14, P293
   Tabibian JH, 2017, AM J THER, V24, pE56, DOI 10.1097/MJT.0000000000000102
   Tabibian JH, 2014, LAB INVEST, V94, P1126, DOI 10.1038/labinvest.2014.94
   Tabibian JH, 2014, HEPATOLOGY, V59, P2263, DOI 10.1002/hep.26993
   Tada S, 2006, J GASTROENTEROL, V41, P388, DOI 10.1007/s00535-005-1758-x
   Torres J, 2018, UNITED EUR GASTROENT, V6, P112, DOI 10.1177/2050640617708953
   Toy E, 2011, BMC GASTROENTEROL, V11, DOI 10.1186/1471-230X-11-83
   VANDENBOGERT C, 1982, CLIN EXP IMMUNOL, V50, P327
   Visseren T, 2017, BEST PRACT RES CL GA, V31, P187, DOI 10.1016/j.bpg.2017.04.004
   Vrieze A, 2014, J HEPATOL, V60, P824, DOI 10.1016/j.jhep.2013.11.034
   WIESNER RH, 1989, HEPATOLOGY, V10, P430, DOI 10.1002/hep.1840100406
NR 59
TC 43
Z9 46
U1 2
U2 15
PU THIEME MEDICAL PUBL INC
PI NEW YORK
PA 333 SEVENTH AVE, NEW YORK, NY 10001 USA
SN 0272-8087
EI 1098-8971
J9 SEMIN LIVER DIS
JI Semin. Liver Dis.
PD NOV
PY 2019
VL 39
IS 4
BP 432
EP 441
DI 10.1055/s-0039-1688501
PG 10
WC Gastroenterology & Hepatology
WE Science Citation Index Expanded (SCI-EXPANDED)
SC Gastroenterology & Hepatology
GA JE5QU
UT WOS:000490747800004
PM 31315136
OA Bronze
DA 2024-01-22
ER

PT J
AU Farrukh, A
   Mayberry, JF
AF Farrukh, Affifa
   Mayberry, John F.
TI Surveillance for colorectal cancer and chemoprevention in ulcerative and
   Crohn's colitis: The need for clinical strategies to increase
   effectiveness
SO JGH OPEN
LA English
DT Review
DE aminosalicylates; colitis; colonoscopy; Crohn's; endoscopists;
   histologists
ID INFLAMMATORY-BOWEL-DISEASE; DYSPLASIA; RISK; SUPPLEMENTATION;
   COLONOSCOPY; PREVALENCE; NEOPLASIA
AB This review considers why current strategies for surveillance and the prevention of colorectal cancer as a long-term complication are ineffective. The role of endoscopists, pathologists, and patients are investigated. Colorectal cancer is linked to poor compliance with therapy, and attention may be better directed at improving adherence to treatment than strengthening current surveillance programs. Clearly, 5-ASA compounds, particularly mesalazine, are the most appropriate agents to choose, but there may also be a place for the daily intake of folic acid. Currently, the evidence in support of ursodeoxycholic acid is mixed, and it cannot be recommended, in general, to patients for the prophylaxis of colorectal cancer risk. An alternative approach through better concordance with medications is considered. The situation in Crohn's colitis is less clear. Although the risk of colorectal cancer mirrors that in ulcerative colitis, there are no published community-based studies that exclusively assess the effects of surveillance on the early detection of cancer, and the benefits of 5-ASA compounds in treatment seem less certain than in ulcerative colitis. In addition, there have been no assessments of the effects of any medications on cancer risk in Crohn's disease.
C1 [Farrukh, Affifa; Mayberry, John F.] Univ Hosp Leicester NHS Trust, Dept Digest Dis, Leicester, Leics, England.
C3 University of Leicester; University Hospitals of Leicester NHS Trust
RP Mayberry, JF (通讯作者)，Univ Hosp Leicester NHS Trust, Dept Digest Dis, Leicester, Leics, England.
EM john.mayberry@uhl-tr.nhs.uk
RI Mayberry, John/AAP-2392-2020
OI Farrukh, Affifa/0000-0003-2579-0160; Mayberry, John/0000-0002-4117-8740
CR [Anonymous], COL SURV PREV COL CA
   Bye WA, 2017, COCHRANE DB SYST REV, DOI 10.1002/14651858.CD000279.pub4
   Canavan C, 2006, ALIMENT PHARM THER, V23, P1097, DOI 10.1111/j.1365-2036.2006.02854.x
   Cole EB, 2018, CLIN COLORECTAL CANC, V17, pE289, DOI 10.1016/j.clcc.2018.01.002
   Collins RD, 2006, COCHRANE DB SYST REV, DOI [10.1002/14651858.CD000279, DOI 10.1002/14651858.CD000279]
   Crohn UB, 1925, AM J MED SCI, V170, P220
   Eaden J, 2000, ALIMENT PHARM THERAP, V14, P145
   Eaden J, 2001, J PATHOL, V194, P152, DOI 10.1002/path.876
   Eaden JA, 2000, GASTROINTEST ENDOSC, V51, P123, DOI 10.1016/S0016-5107(00)70405-6
   Eaden JA, 2001, GUT, V48, P526, DOI 10.1136/gut.48.4.526
   Ekbom A, 2003, CAN J GASTROENTEROL, V17, P122, DOI 10.1155/2003/149259
   Eluri S, 2017, DIGEST DIS SCI, V62, P3586, DOI 10.1007/s10620-017-4652-5
   Friedman S, 2008, CLIN GASTROENTEROL H, V6, P993, DOI 10.1016/j.cgh.2008.03.019
   JONES HW, 1988, GUT, V29, P325, DOI 10.1136/gut.29.3.325
   Lashner BA, 1997, GASTROENTEROLOGY, V112, P29, DOI 10.1016/S0016-5085(97)70215-4
   LASHNER BA, 1989, GASTROENTEROLOGY, V97, P255, DOI 10.1016/0016-5085(89)90058-9
   Low A, 2010, WORLD J GASTROENTERO, V16, P578, DOI 10.3748/wjg.v16.i5.578
   Moody GA, 1996, EUR J GASTROEN HEPAT, V8, P1179, DOI 10.1097/00042737-199612000-00009
   Mooiweer E, 2015, AM J GASTROENTEROL, V110, P1014, DOI 10.1038/ajg.2015.63
   Moshkovska T, 2007, WORLD J GASTROENTERO, V13, P4310, DOI 10.3748/wjg.v13.i32.4310
   Pickhardt PJ, 2004, ANN INTERN MED, V141, P352, DOI 10.7326/0003-4819-141-5-200409070-00009
   Robinson RJ, 1996, ENDOSCOPY, V28, P761, DOI 10.1055/s-2007-1005601
   Stange EF, 2006, ALIMENT PHARM THERAP, V24, P64, DOI 10.1111/j.1365-2036.2006.03063.x
   Stone MA, 2003, EUR J GASTROEN HEPAT, V15, P1275, DOI 10.1097/00042737-200312000-00004
   Tung BY, 2001, ANN INTERN MED, V134, P89, DOI 10.7326/0003-4819-134-2-200101160-00008
   Zhao LN, 2014, PLOS ONE, V9, DOI 10.1371/journal.pone.0094208
NR 26
TC 2
Z9 3
U1 0
U2 1
PU WILEY
PI HOBOKEN
PA 111 RIVER ST, HOBOKEN 07030-5774, NJ USA
SN 2397-9070
J9 JGH OPEN
JI JGH Open
PD OCT
PY 2019
VL 3
IS 5
BP 370
EP 373
DI 10.1002/jgh3.12173
PG 4
WC Gastroenterology & Hepatology
WE Emerging Sources Citation Index (ESCI)
SC Gastroenterology & Hepatology
GA JD5AX
UT WOS:000489993300004
PM 31633040
OA gold, Green Published
DA 2024-01-22
ER

PT J
AU Yao, K
   Gagnon, S
   Akhyani, N
   Williams, E
   Fotheringham, J
   Frohman, E
   Stuve, O
   Monson, N
   Racke, MK
   Jacobson, S
AF Yao, Karen
   Gagnon, Susan
   Akhyani, Nahid
   Williams, Elizabeth
   Fotheringham, Julie
   Frohman, Elliot
   Stuve, Olaf
   Monson, Nancy
   Racke, Michael K.
   Jacobson, Steven
TI Reactivation of Human Herpesvirus-6 in Natalizumab Treated Multiple
   Sclerosis Patients
SO PLOS ONE
LA English
DT Article
ID PROGRESSIVE MULTIFOCAL LEUKOENCEPHALOPATHY; JC VIRUS;
   HUMAN-HERPESVIRUS-6; INFECTION; VARIANT; HHV-6; ASSOCIATION; PREVALENCE;
   THERAPY; BRAIN
AB The alpha(4) integrin antagonist natalizumab was shown to be effective in patients with immune-mediated disorders but was unexpectedly associated with JC polyomavirus associated progressive multifocal leukoencephalopathy (PML) in two multiple sclerosis (MS) and one Crohn's disease patients. Impaired immune surveillance due to natalizumab treatment may have contributed to the JCV reactivation. As HHV-6 has been suggested to play a role in MS, we asked whether this virus could also have been reactivated during natalizumab therapy. Matched sera and CSF from a limited set of MS patients treated with and without natalizumab were examined for evidence of HHV-6. In addition, we also superinfected a persistent JC virus infected glial cell with HHV-6A to determine if JC virus can be increased. Elevated serum HHV6 IgG and HHV-6A DNA was detected in the CSF of a subset of patients but not controls. We confirmed that superinfection with HHV-6 of a JC virus infected glial cells increased expression of JCV. These results support the hypothesis that treatment with natalizumab may be associated with reduced immune surveillance resulting in reactivation of viruses associated with MS pathogenesis.
C1 [Yao, Karen; Gagnon, Susan; Akhyani, Nahid; Williams, Elizabeth; Fotheringham, Julie; Jacobson, Steven] NIH, Viral Immunol Sect, Bethesda, MD 20892 USA.
   [Frohman, Elliot; Stuve, Olaf; Monson, Nancy; Racke, Michael K.] Univ Texas, SW Med Ctr, Ctr Immunol, Dept Neurol, Dallas, TX USA.
   [Yao, Karen] Johns Hopkins Univ, Dept Biol, Baltimore, MD USA.
C3 National Institutes of Health (NIH) - USA; University of Texas System;
   University of Texas Southwestern Medical Center Dallas; University of
   Texas Dallas; Johns Hopkins University
RP Yao, K (通讯作者)，NIH, Viral Immunol Sect, Bldg 10, Bethesda, MD 20892 USA.
EM jacobsons@ninds.nih.gov
RI Calabrese, Massimiliano/I-6195-2012
FU National Institutes of Health, National Institute of Neurological
   Disorders and Stroke
FX This study was funded by the National Institutes of Health, National
   Institute of Neurological Disorders and Stroke.
CR Ablashi DV, 1998, MULT SCLER, V4, P490, DOI 10.1177/135245859800400606
   Ahlqvist J, 2005, J NEUROVIROL, V11, P384, DOI 10.1080/13550280591002379
   Akhyani N, 2000, J INFECT DIS, V182, P1321, DOI 10.1086/315893
   Alvarez-Lafuente R, 2006, BRAIN PATHOL, V16, P20, DOI 10.1111/j.1750-3639.2006.tb00558.x
   Alvarez-Lafuente R, 2004, ARCH NEUROL-CHICAGO, V61, P1523, DOI 10.1001/archneur.61.10.1523
   Alvarez-Lafuente R, 2002, ACTA NEUROL SCAND, V105, P95, DOI 10.1034/j.1600-0404.2002.1o050.x
   Andre-Garnier E, 2004, J GEN VIROL, V85, P3333, DOI 10.1099/vir.0.80319-0
   Bennett JL, 2006, NEUROL RES, V28, P291, DOI 10.1179/016164106X98189
   Berger JR, 2005, NEW ENGL J MED, V353, P414, DOI 10.1056/NEJMe058122
   Birnbaum T, 2005, CLIN INFECT DIS, V40, P887, DOI 10.1086/427943
   BROWN P, 1975, AM J EPIDEMIOL, V102, P331, DOI 10.1093/oxfordjournals.aje.a112169
   Cermelli C, 2003, J INFECT DIS, V187, P1377, DOI 10.1086/368166
   Cermelli C, 2000, VIRAL IMMUNOL, V13, P255, DOI 10.1089/08828240050144590
   CHALLONER PB, 1995, P NATL ACAD SCI USA, V92, P7440, DOI 10.1073/pnas.92.16.7440
   Dewhurst Stephen, 2004, Herpes, V11 Suppl 2, p105A
   Dominguez G, 1999, J VIROL, V73, P8040, DOI 10.1128/JVI.73.10.8040-8052.1999
   Donati D, 2003, NEUROLOGY, V61, P1405, DOI 10.1212/01.WNL.0000094357.10782.F9
   Donati D, 2005, J VIROL, V79, P9439, DOI 10.1128/JVI.79.15.9439-9448.2005
   Fotheringham J, 2007, J INFECT DIS, V195, P450, DOI 10.1086/510757
   FRENKEL N, 1994, BONE MARROW TRANSPL, V14, P839
   Gentile Giuseppe, 2000, Herpes, V7, P24
   Gilden DH, 2005, LANCET NEUROL, V4, P195, DOI 10.1016/S1474-4422(05)01017-3
   HOUFF SA, 1989, AIDS, V3, P843, DOI 10.1097/00002030-198912000-00010
   Isaacson E, 2005, CLIN INFECT DIS, V40, P890, DOI 10.1086/427944
   Jacobson S, 1998, J NEUROVIROL, V4, P471, DOI 10.3109/13550289809113491
   Khalili K, 2007, NEUROLOGY, V68, P985, DOI 10.1212/01.wnl.0000257832.38943.2b
   Kleinschmidt-DeMasters BK, 2005, NEW ENGL J MED, V353, P369, DOI 10.1056/NEJMoa051782
   Kroon FP, 1997, CLIN INFECT DIS, V25, P600, DOI 10.1086/513750
   Lassmann H, 2007, BRAIN PATHOL, V17, P210, DOI 10.1111/j.1750-3639.2007.00064.x
   Luppi M, 1999, J VIROL, V73, P754, DOI 10.1128/JVI.73.1.754-759.1999
   Maeda Y, 2000, LEUKEMIA LYMPHOMA, V39, P229, DOI 10.3109/10428190009065823
   MAJOR EO, 1985, P NATL ACAD SCI USA, V82, P1257, DOI 10.1073/pnas.82.4.1257
   McDonald WI, 2001, ANN NEUROL, V50, P121, DOI 10.1002/ana.1032
   McFarland HF, 2006, ARCH NEUROL-CHICAGO, V63, P1366, DOI 10.1001/archneur.63.10.1366
   Mock DJ, 1999, J NEUROVIROL, V5, P363, DOI 10.3109/13550289909029477
   Ongrádi J, 1999, J NEUROVIROL, V5, P529, DOI 10.3109/13550289909045382
   Opsahl ML, 2005, BRAIN, V128, P516, DOI 10.1093/brain/awh390
   Polman CH, 2006, NEW ENGL J MED, V354, P899, DOI 10.1056/NEJMoa044397
   Ransohoff RM, 2005, NAT NEUROSCI, V8, P1275, DOI 10.1038/nn1005-1275
   Rice GPA, 2005, NEUROLOGY, V64, P1336, DOI 10.1212/01.WNL.0000158329.30470.D0
   Rudick RA, 2006, NEW ENGL J MED, V354, P911, DOI 10.1056/NEJMoa044396
   Ryschkewitsch C, 2004, J VIROL METHODS, V121, P217, DOI 10.1016/j.jviromet.2004.06.021
   SECCHIERO P, 1995, J INFECT DIS, V171, P273, DOI 10.1093/infdis/171.2.273
   Soldan SS, 2000, ANN NEUROL, V47, P306, DOI 10.1002/1531-8249(200003)47:3<306::AID-ANA5>3.3.CO;2-1
   Soldan SS, 1997, NAT MED, V3, P1394, DOI 10.1038/nm1297-1394
   Steinman L, 2005, NAT REV DRUG DISCOV, V4, P510, DOI 10.1038/nrd1752
   Stüve O, 2006, ANN NEUROL, V59, P743, DOI 10.1002/ana.20858
   Stüve O, 2006, ARCH NEUROL-CHICAGO, V63, P1383, DOI 10.1001/archneur.63.10.1383
   Tishon A, 1996, NAT MED, V2, P1250, DOI 10.1038/nm1196-1250
   Van Assche G, 2005, NEW ENGL J MED, V353, P362, DOI 10.1056/NEJMoa051586
   Villoslada P, 2003, NEUROLOGY, V60, P1944, DOI 10.1212/01.WNL.0000069461.53733.F7
   Winklhofer KF, 2000, VIROLOGY, V275, P323, DOI 10.1006/viro.2000.0503
   YAMANISHI K, 1988, LANCET, V1, P1065
   YEDNOCK TA, 1992, NATURE, V356, P63, DOI 10.1038/356063a0
   Yousry TA, 2006, NEW ENGL J MED, V354, P924, DOI 10.1056/NEJMoa054693
NR 55
TC 45
Z9 51
U1 0
U2 0
PU PUBLIC LIBRARY SCIENCE
PI SAN FRANCISCO
PA 1160 BATTERY STREET, STE 100, SAN FRANCISCO, CA 94111 USA
SN 1932-6203
J9 PLOS ONE
JI PLoS One
PD APR 30
PY 2008
VL 3
IS 4
AR e2028
DI 10.1371/journal.pone.0002028
PG 8
WC Multidisciplinary Sciences
WE Science Citation Index Expanded (SCI-EXPANDED)
SC Science & Technology - Other Topics
GA 381YR
UT WOS:000261572300002
PM 18446218
OA Green Submitted, gold, Green Published
DA 2024-01-22
ER

PT J
AU Hoffman, JM
   Sideri, A
   Ruiz, JJ
   Stavrakis, D
   Shih, DQ
   Turner, JR
   Pothoulakis, C
   Karagiannides, I
AF Hoffman, Jill M.
   Sideri, Aristea
   Ruiz, Jonathan J.
   Stavrakis, Dimitris
   Shih, David Q.
   Turner, Jerrold R.
   Pothoulakis, Charalabos
   Karagiannides, Iordanes
TI Mesenteric Adipose-derived Stromal Cells From Crohn's Disease Patients
   Induce Protective Effects in Colonic Epithelial Cells and Mice With
   Colitis
SO CELLULAR AND MOLECULAR GASTROENTEROLOGY AND HEPATOLOGY
LA English
DT Article
DE Mesenteric Adipose Tissue; Inflammatory Bowel Disease; Preadipocytes;
   Intestinal Epithelium
ID IRRITABLE-BOWEL-SYNDROME; BOVINE LACTOFERRIN SUPPLEMENTATION; MUCOSAL
   BIOPSY SUPERNATANTS; ENDOCRINE ORGAN; CLINICAL-COURSE;
   ENDOTHELIAL-CELLS; MOLECULAR-CLONING; FECAL LACTOFERRIN; MURINE COLITIS;
   STEM-CELLS
AB Mesenteric adipose tissue hyperplasia is a hallmark of Crohn's disease (CD). Recently, we showed that mesenteric adipose-derived stromal cells (ADSCs) from CD, ulcerative colitis, and control patients synthesize and release adipokines in a disease-dependent manner. Here we examined the expression profiles of CD and control patient-derived mesenteric ADSCs and studied the effects of their extracellular mediators on colonocyte signaling in vitro and experimental colitis in vivo. ADSCs were isolated from mesenteric fat of control and CD patients. Microarray profiling and network analysis were performed in ADSCs and human colonocytes treated with conditioned media from cultured ADSCs. Mice with acute colitis received daily injections of conditioned media from patient-derived ADSCs, vehicle, or apolactoferrin. Proliferative responses were evaluated in conditioned media-treated colonocytes and mouse colonic epithelium. Total protein was isolated from cultured colonocytes after treatment with apolactoferrin for Western blot analysis of phosphorylated intracellular signaling kinases. Microarray profiling revealed differential mRNA expression in CD patient-derived ADSCs compared with controls, including lactoferrin. Administration of CD patient-derived medium or apolactoferrin increased colonocyte proliferation compared with controls. Conditioned media from CD patient-derived ADSCs or apolactoferrin attenuated colitis severity in mice and enhanced colonocyte proliferation in vivo. ADSCs from control and CD patients show disease-dependent inflammatory responses and alter colonic epithelial cell signaling in vitro and in vivo. Furthermore, we demonstrate lactoferrin production by adipose tissue, specifically mesenteric ADSCs. We suggest that mesenteric ADSC-derived lactoferrin may mediate protective effects and participate in the pathophysiology of CD by promoting colonocyte proliferation and the resolution of inflammation.
C1 [Hoffman, Jill M.; Sideri, Aristea; Ruiz, Jonathan J.; Stavrakis, Dimitris; Pothoulakis, Charalabos; Karagiannides, Iordanes] Univ Calif Los Angeles, David Geffen Sch Med, Div Digest Dis, Ctr Inflammatory Bowel Dis, 675 Charles E Young Dr South,MRL Bldg 1220, Los Angeles, CA 90095 USA.
   [Shih, David Q.] Cedars Sinai Med Ctr, Inflammatory Bowel & Immunobiol Res Inst, Los Angeles, CA 90048 USA.
   [Turner, Jerrold R.] Harvard Med Sch, Brigham & Womens Hosp, Dept Pathol, Boston, MA USA.
   [Turner, Jerrold R.] Harvard Med Sch, Brigham & Womens Hosp, Dept Med, Boston, MA USA.
C3 University of California System; University of California Los Angeles;
   University of California Los Angeles Medical Center; David Geffen School
   of Medicine at UCLA; Cedars Sinai Medical Center; Harvard University;
   Brigham & Women's Hospital; Harvard Medical School; Harvard University;
   Brigham & Women's Hospital; Harvard Medical School
RP Hoffman, JM; Karagiannides, I (通讯作者)，Univ Calif Los Angeles, David Geffen Sch Med, Div Digest Dis, Ctr Inflammatory Bowel Dis, 675 Charles E Young Dr South,MRL Bldg 1220, Los Angeles, CA 90095 USA.
EM jillhoffman@mednet.ucla.edu; ikaragiannidis71@gmail.com
RI Sideri, Aristea/O-8730-2016; Turner, Jerrold/H-1502-2019
OI Sideri, Aristea/0000-0003-0961-1038; Turner, Jerrold/0000-0003-0627-9455
FU Broad Medical Research Program [IBD-0390]; NIDDK Ruth L. Kirschstein
   National Research Service Award Postdoctoral Fellowship [F32 DK102322];
   Neuroendocrine Assay Core [P50 DK064539]; Models of Gastrointestinal
   Function and Disease Core [P30 DK041301]; AGA-Broad Student Research
   Fellowship; Blinder Center for Crohn's Disease Research; Eli and Edythe
   Broad Chair; NIH/NIDDK [DK047343]
FX Supported by the Broad Medical Research Program (IK; IBD-0390), an NIDDK
   Ruth L. Kirschstein National Research Service Award Postdoctoral
   Fellowship (JMH; F32 DK102322), the Neuroendocrine Assay Core (CP; P50
   DK064539), the Models of Gastrointestinal Function and Disease Core (CP;
   P30 DK041301), an AGA-Broad Student Research Fellowship (JJR), the
   Blinder Center for Crohn's Disease Research (JMH, AS), the Eli and
   Edythe Broad Chair (CP), and NIH/NIDDK grant DK047343 (CP).
CR Ahima RS, 2000, TRENDS ENDOCRIN MET, V11, P327, DOI 10.1016/S1043-2760(00)00301-5
   Atienza JM, 2006, ASSAY DRUG DEV TECHN, V4, P597, DOI 10.1089/adt.2006.4.597
   Balestra B, 2012, NEUROGASTROENT MOTIL, V24, P1118, DOI 10.1111/nmo.12000
   Barbara G, 2007, GASTROENTEROLOGY, V132, P26, DOI 10.1053/j.gastro.2006.11.039
   Blain A, 2002, CLIN NUTR, V21, P51, DOI 10.1054/clnu.2001.0503
   Blais A, 2014, BIOMETALS, V27, P857, DOI 10.1007/s10534-014-9779-7
   Borkowska A, 2015, ACTA BIOCHIM POL, V62, P541, DOI 10.18388/abp.2015_982
   Buhner S, 2012, NEUROGASTROENT MOTIL, V24, P1134, DOI 10.1111/nmo.12011
   Buhner S, 2014, EXP PHYSIOL, V99, P1299, DOI 10.1113/expphysiol.2014.080036
   Buhner S, 2009, GASTROENTEROLOGY, V137, P1425, DOI 10.1053/j.gastro.2009.07.005
   Cao AT, 2012, J IMMUNOL, V189, P4666, DOI 10.4049/jimmunol.1200955
   Cenac N, 2007, J CLIN INVEST, V117, P636, DOI 10.1172/JCI29255
   COOPER HS, 1993, LAB INVEST, V69, P238
   CROSS DAE, 1995, NATURE, V378, P785, DOI 10.1038/378785a0
   Desreumaux P, 1999, GASTROENTEROLOGY, V117, P73, DOI 10.1016/S0016-5085(99)70552-4
   Fantuzzi G, 2005, J ALLERGY CLIN IMMUN, V115, P911, DOI 10.1016/j.jaci.2005.02.023
   Fink C, 2012, INFLAMM BOWEL DIS, V18, P1550, DOI 10.1002/ibd.22893
   Gimble JM, 2013, ORGANOGENESIS, V9, P3, DOI 10.4161/org.24279
   Han KY, 2009, BIOCHEM BIOPH RES CO, V382, P124, DOI 10.1016/j.bbrc.2009.02.149
   Hass DJ, 2006, CLIN GASTROENTEROL H, V4, P482, DOI 10.1016/j.cgh.2005.12.015
   Hotamisligil GS, 2008, NAT REV IMMUNOL, V8, P923, DOI 10.1038/nri2449
   Hueber W, 2012, GUT, V61, P1693, DOI 10.1136/gutjnl-2011-301668
   Hwang J, 2005, CYTOKINE, V30, P254, DOI 10.1016/j.cyto.2005.01.018
   Im E, 2009, AM J PHYSIOL-GASTR L, V297, pG999, DOI 10.1152/ajpgi.00204.2009
   Jiang RL, 2011, J CELL PHYSIOL, V226, P3022, DOI 10.1002/jcp.22650
   Kanwar JR, 2016, J DAIRY SCI, V99, P2488, DOI 10.3168/jds.2015-10122
   Karagiannides I, 2001, AM J PHYSIOL-REG I, V280, pR1772, DOI 10.1152/ajpregu.2001.280.6.R1772
   Karagiannides L, 2006, P NATL ACAD SCI USA, V103, P5207, DOI 10.1073/pnas.0600821103
   Kershaw EE, 2004, J CLIN ENDOCR METAB, V89, P2548, DOI 10.1210/jc.2004-0395
   KIRKLAND JL, 1990, AM J PHYSIOL, V258, pC206, DOI 10.1152/ajpcell.1990.258.2.C206
   Koon HW, 2009, P NATL ACAD SCI USA, V106, P8766, DOI 10.1073/pnas.0903499106
   Langhorst J, 2016, J CROHNS COLITIS, V10, P786, DOI 10.1093/ecco-jcc/jjw044
   Limame R, 2012, PLOS ONE, V7, DOI 10.1371/journal.pone.0046536
   Ma XJM, 2009, NAT REV MOL CELL BIO, V10, P307, DOI 10.1038/nrm2672
   MacLeod AS, 2013, J CLIN INVEST, V123, P4364, DOI 10.1172/JCI70064
   MacManus CF, 2017, J CROHNS COLITIS, V11, P1101, DOI 10.1093/ecco-jcc/jjx056
   Manzoni P, 2014, EARLY HUM DEV, V90, pS60, DOI 10.1016/S0378-3782(14)70020-9
   Manzoni P, 2009, JAMA-J AM MED ASSOC, V302, P1421, DOI 10.1001/jama.2009.1403
   Mathis D, 2013, CELL METAB, V17, P851, DOI 10.1016/j.cmet.2013.05.008
   Mazo M, 2012, CELL TRANSPLANT, V21, P2723, DOI 10.3727/096368912X638847
   Neurath MF, 2014, MUCOSAL IMMUNOL, V7, P6, DOI 10.1038/mi.2013.73
   Odegaard JI, 2008, NAT CLIN PRACT ENDOC, V4, P619, DOI 10.1038/ncpendmet0976
   Ogawa A, 2004, CLIN IMMUNOL, V110, P55, DOI 10.1016/j.clim.2003.09.013
   Oie E, 2013, LIPIDS, V48, P139, DOI 10.1007/s11745-012-3749-z
   Ono T, 2011, BRIT J NUTR, V105, P200, DOI 10.1017/S0007114510003259
   Pantanetti P, 2004, CLIN EXP HYPERTENS, V26, P387, DOI 10.1081/CEH-120034142
   PIERCE A, 1991, EUR J BIOCHEM, V196, P177, DOI 10.1111/j.1432-1033.1991.tb15801.x
   Rajala MW, 2003, ENDOCRINOLOGY, V144, P3765, DOI 10.1210/en.2003-0580
   Rovedatti L, 2009, GUT, V58, P1629, DOI 10.1136/gut.2009.182170
   Schäffler A, 2005, NAT CLIN PRACT GASTR, V2, P273, DOI 10.1038/ncpgasthep0186
   SHEEHAN AL, 1992, BRIT J SURG, V79, P955, DOI 10.1002/bjs.1800790934
   Sideri A, 2015, CELL MOL GASTROENTER, V1, P420, DOI 10.1016/j.jcmgh.2015.03.003
   Sideri A, 2015, AM J PHYSIOL-GASTR L, V308, pG591, DOI 10.1152/ajpgi.00269.2014
   Suzuki YA, 2001, BIOCHEMISTRY-US, V40, P15771, DOI 10.1021/bi0155899
   Ungaro R, 2009, AM J PHYSIOL-GASTR L, V296, pG1167, DOI 10.1152/ajpgi.90496.2008
   VANDULLEMEN HM, 1995, GASTROENTEROLOGY, V109, P129, DOI 10.1016/0016-5085(95)90277-5
   Wright EK, 2016, INFLAMM BOWEL DIS, V22, P1086, DOI 10.1097/MIB.0000000000000671
   Yagi Motohiko, 2008, J Oral Sci, V50, P419
   You D, 2015, STEM CELL TRANSL MED, V4, P351, DOI 10.5966/sctm.2014-0161
   Zhang J, 2015, MOL NEUROBIOL, V52, P1527, DOI 10.1007/s12035-014-8939-7
   Zong X, 2016, BIOCHEM PHARMACOL, V104, P74, DOI 10.1016/j.bcp.2016.01.009
   Zulian A, 2012, GUT, V61, P86, DOI 10.1136/gutjnl-2011-300391
NR 62
TC 11
Z9 11
U1 1
U2 5
PU ELSEVIER INC
PI SAN DIEGO
PA 525 B STREET, STE 1900, SAN DIEGO, CA 92101-4495 USA
SN 2352-345X
J9 CELL MOL GASTROENTER
JI Cell. Mol. Gastroenterol. Hepatol.
PY 2018
VL 6
IS 1
BP 1
EP 16
DI 10.1016/j.jcmgh.2018.02.001
PG 16
WC Gastroenterology & Hepatology
WE Science Citation Index Expanded (SCI-EXPANDED)
SC Gastroenterology & Hepatology
GA GK7FV
UT WOS:000436363400001
PM 29928668
OA gold, Green Published
DA 2024-01-22
ER

PT J
AU Dudzinska, E
   Gryzinska, M
   Ognik, K
   Gil-Kulik, P
   Kocki, J
AF Dudzinska, Ewa
   Gryzinska, Magdalena
   Ognik, Katarzyna
   Gil-Kulik, Paulina
   Kocki, Janusz
TI Oxidative Stress and Effect of Treatment on the Oxidation Product
   Decomposition Processes in IBD
SO OXIDATIVE MEDICINE AND CELLULAR LONGEVITY
LA English
DT Article
ID INFLAMMATORY-BOWEL-DISEASE; ANTIOXIDANT DEFENSE; AZATHIOPRINE; COLITIS;
   MARKERS
AB Oxidative stress plays an important role in IBD because chronic intestinal inflammation is associated with the overproduction of reactive oxygen species (ROS) leading to oxidative stress, which has been implicated in IBD. Many lines of evidence suggest that IBD is associated with an imbalance between ROS and antioxidant activity which generates oxidative stress as the result of either ROS overproduction or a decrease in antioxidant activity. Our study was to evaluate the influence of oxidative stress and antioxidants on the course of the disease and treatment of IBD patients. Our results show that an increase of LOON levels positively correlates with an increase in MDA levels; therefore, MDA may be a marker indicating lipid peroxidation. Also, being the decomposition product of oxidation processes, MDA may be applied as a useful biomarker for identifying the effect of endogenous oxidative stress in Crohn's disease patients. The anti-inflammatory efficacy of AZA drugs may be the result of a reduction of the amount of lipid peroxides in the intestinal mucosa cells in CD patients and facilitate mucosal healing.
C1 [Dudzinska, Ewa] Med Univ Lublin, Chair Publ Hlth, PL-20093 Lublin, Poland.
   [Gryzinska, Magdalena] Univ Life Sci Lublin, Subdept Gen & Mol Genet, Inst Biol Basis Anim Prod, PL-20950 Lublin, Poland.
   [Ognik, Katarzyna] Univ Life Sci Lublin, Dept Biochem & Toxicol, PL-20950 Lublin, Poland.
   [Gil-Kulik, Paulina; Kocki, Janusz] Med Univ Lublin, Dept Clin Genet, Chair Med Genet, PL-20080 Lublin, Poland.
C3 Medical University of Lublin; University of Life Sciences in Lublin;
   University of Life Sciences in Lublin; Medical University of Lublin
RP Dudzinska, E (通讯作者)，Med Univ Lublin, Chair Publ Hlth, PL-20093 Lublin, Poland.
EM ewadudzinska@umlub.pl
RI Ognik, Katarzyna/T-9316-2018; Gryzińska, Magdalena/T-8123-2018;
   Dudzińska, Ewa/AAO-5248-2020
OI Ognik, Katarzyna/0000-0003-4393-4092; Gryzińska,
   Magdalena/0000-0002-5704-0578; Dudzińska, Ewa/0000-0003-3077-4288;
   Gil-Kulik, Paulina/0000-0003-3119-981X; Kocki,
   Janusz/0000-0002-9541-6353
CR Agouridis AP, 2011, ANN GASTROENTEROL, V24, P181
   Alzoghaibi MA, 2013, WORLD J GASTROENTERO, V19, P6540, DOI 10.3748/wjg.v19.i39.6540
   Axelrad JE, 2016, WORLD J GASTROENTERO, V22, P10103, DOI 10.3748/wjg.v22.i46.10103
   Balmus IM, 2016, SAUDI J GASTROENTERO, V22, P3, DOI 10.4103/1319-3767.173753
   Barranco-Ruiz Y, 2017, J PHYSIOL BIOCHEM, V73, P37, DOI 10.1007/s13105-016-0522-4
   Bisping G, 2001, CLIN EXP IMMUNOL, V123, P15, DOI 10.1046/j.1365-2249.2001.01443.x
   Bou-Fersen AM, 2008, MED PRIN PRACT, V17, P190, DOI 10.1159/000117791
   Bouzid D, 2013, SAUDI J GASTROENTERO, V19, P131, DOI 10.4103/1319-3767.111956
   Chen XP, 2017, NPJ AGING MECH DIS, V3, DOI 10.1038/s41514-017-0019-6
   Dudzinska E, 2018, MED WETER, V74, P228, DOI 10.21521/mw.6048
   Esmaelzadeh A., 2016, INT J CLIN MED, V7, P334
   Hadi LA, 2016, MEDIAT INFLAMM, V2016, DOI 10.1155/2016/3827684
   Hengstermann S, 2008, CLIN NUTR, V27, P571, DOI 10.1016/j.clnu.2008.01.007
   Jacob KD, 2013, MECH AGEING DEV, V134, P139, DOI 10.1016/j.mad.2013.02.008
   Marreiro DD, 2017, ANTIOXIDANTS-BASEL, V6, DOI 10.3390/antiox6020024
   Mohammadi E, 2017, BIOL TRACE ELEM RES, V177, P235, DOI 10.1007/s12011-016-0891-0
   Moret-Tatay I, 2016, OXID MED CELL LONGEV, V2016, DOI 10.1155/2016/2325162
   Moura FA, 2015, REDOX BIOL, V6, P617, DOI 10.1016/j.redox.2015.10.006
   Pastori D, 2016, J AM HEART ASSOC, V5, DOI 10.1161/JAHA.116.003682
   Pereira C, 2016, J CROHNS COLITIS, V10, P1316, DOI 10.1093/ecco-jcc/jjw088
   Pereira SR, 2017, PLOS ONE, V12, DOI 10.1371/journal.pone.0174116
   Piechota-Polanczyk A, 2014, N-S ARCH PHARMACOL, V387, P605, DOI 10.1007/s00210-014-0985-1
   Pinto MAS, 2013, J CROHNS COLITIS, V7, pE358, DOI 10.1016/j.crohns.2013.02.010
   Rana SV, 2014, INDIAN J MED RES, V139, P568
   Schwanke RC, 2016, EUR J PHARMACOL, V785, P156, DOI 10.1016/j.ejphar.2015.08.050
   Siva S, 2017, INFLAMM BOWEL DIS, V23, P152, DOI 10.1097/MIB.0000000000000989
   Sood R, 2015, J CROHNS COLITIS, V9, P191, DOI 10.1093/ecco-jcc/jju010
   Stocco G, 2014, WORLD J GASTROENTERO, V20, P3534, DOI 10.3748/wjg.v20.i13.3534
   Thomas NO, 2016, REDOX BIOL, V10, P45, DOI 10.1016/j.redox.2016.09.010
   Tian T, 2017, OXID MED CELL LONGEV, V2017, DOI 10.1155/2017/4535194
   Vermeire S, 2004, INFLAMM BOWEL DIS, V10, P661, DOI 10.1097/00054725-200409000-00026
   Vezza T, 2016, NUTRIENTS, V8, DOI 10.3390/nu8040211
   Yeo J, 2017, INTEST RES, V15, P529, DOI 10.5217/ir.2017.15.4.529
   Zundler S, 2015, CLIN EXP RHEUMATOL, V33, pS19
NR 34
TC 59
Z9 62
U1 2
U2 23
PU HINDAWI LTD
PI LONDON
PA ADAM HOUSE, 3RD FLR, 1 FITZROY SQ, LONDON, W1T 5HF, ENGLAND
SN 1942-0900
EI 1942-0994
J9 OXID MED CELL LONGEV
JI Oxidative Med. Cell. Longev.
PY 2018
VL 2018
AR 7918261
DI 10.1155/2018/7918261
PG 7
WC Cell Biology
WE Science Citation Index Expanded (SCI-EXPANDED)
SC Cell Biology
GA GN1NH
UT WOS:000438758100001
PM 30057685
OA Green Submitted, gold, Green Published
DA 2024-01-22
ER

PT J
AU Lightner, AL
   Buhulaigah, H
   Zaghiyan, K
   Holubar, SD
   Steele, SR
   Jia, X
   McMichael, J
   Vaidya, P
   Fleshner, PR
AF Lightner, Amy L.
   Buhulaigah, Hassan
   Zaghiyan, Karen
   Holubar, Stefan D.
   Steele, Scott R.
   Jia, Xue
   McMichael, John
   Vaidya, Prashansha
   Fleshner, Phillip R.
TI Is Intestinal Diversion an Effective Treatment for Distal Crohn's
   Disease?
SO INFLAMMATORY BOWEL DISEASES
LA English
DT Article
DE fecal diversion; ileostomy; Crohn's proctocolitis; Crohn's perianal
   fistulizing disease
ID FECAL DIVERSION; PERIANAL FISTULAS; LOOP ILEOSTOMY; ANAL FISTULAS;
   MANAGEMENT; INFLIXIMAB; INDUCTION
AB Background Fecal diversion with an ileostomy is selectively used in cases of medically refractory Crohn's proctocolitis or advanced perianal disease. The aim of this study was to evaluate clinical improvement after fecal diversion in Crohn's disease (CD) and factors associated with clinical improvement. Methods A retrospective chart review of adult CD patients undergoing ileostomy formation for distal disease between 2000 and 2019 at 2 CD referral centers was conducted. The primary outcome was the rate of clinical improvement with diversion that allowed for successful restoration of intestinal continuity. Secondary outcomes included the rate of clinical and endoscopic improvement after fecal diversion, ileostomy morbidity, need for subsequent total proctocolectomy and end ileostomy, and factors associated with a clinical response to fecal diversion. Results A total of 132 patients with a median age of 36 years (interquartile range, 25-49) were included. Mean duration of disease was 16.2 years (10.4) years. Indication for surgery was medically refractory proctocolitis with perianal disease (n = 59; 45%), perianal disease alone (n = 24; 18%), colitis (n = 37; 28%), proctitis (n = 4; 3%), proctocolitis alone (n = 4; 3%), and ileitis with perianal disease (n = 4; 3%). Medications used before surgery included corticosteroids (n = 59; 45%), immunomodulators (n = 55; 42%) and biologics (n = 82; 62%). The clinical and endoscopic response to diversion was 43.2% (n = 57) and 23.9% (n = 16). At a median follow-up of 35.3 months (interquartile range, 10.6-74.5), 25 patients (19%) had improved and had ileostomy reversal, but 86 (65%) did not improve, with 50 (38%) undergoing total proctocolectomy for persistent symptoms. There were no significant predictors of clinical improvement. Conclusions The use of a "temporary" ileostomy is largely ineffective in achieving clinical response.
C1 [Lightner, Amy L.; Holubar, Stefan D.; Steele, Scott R.; McMichael, John; Vaidya, Prashansha] Cleveland Clin, Dept Colorectal Surg, Digest Dis Surg Inst, Cleveland, OH 44195 USA.
   [Buhulaigah, Hassan; Zaghiyan, Karen; Fleshner, Phillip R.] Cedars Sinai Med Ctr, Div Colon & Rectal Surg, Los Angeles, CA 90048 USA.
   [Jia, Xue] Cleveland Clin, Dept Qualitat Hlth Sci, Cleveland, OH 44195 USA.
C3 Cleveland Clinic Foundation; Cedars Sinai Medical Center; Cleveland
   Clinic Foundation
RP Lightner, AL (通讯作者)，Cleveland Clin, Digest Dis Inst, 9500 Euclid Ave, Cleveland, OH 44195 USA.
EM Lightna@ccf.org
RI Holubar, Stefan D./I-3798-2019; Vaidya, Prashansha/IUP-1758-2023
OI Holubar, Stefan D./0000-0002-2549-9042; 
CR Bafford AC, 2017, DIGEST DIS SCI, V62, P2079, DOI 10.1007/s10620-017-4618-7
   BURMAN JH, 1971, GUT, V12, P11, DOI 10.1136/gut.12.1.11
   Edwards CM, 2000, BRIT J SURG, V87, P1063, DOI 10.1046/j.1365-2168.2000.01467.x
   Geltzeiler CB, 2015, J GASTROINTEST SURG, V19, P1862, DOI 10.1007/s11605-015-2911-3
   Gingold DS, 2014, ANN SURG, V260, P1057, DOI 10.1097/SLA.0000000000000479
   Gu J, 2015, COLORECTAL DIS, V17, P66, DOI 10.1111/codi.12796
   HELLERS G, 1980, GUT, V21, P525, DOI 10.1136/gut.21.6.525
   Hong MKH, 2011, COLORECTAL DIS, V13, P171, DOI 10.1111/j.1463-1318.2009.02092.x
   Kasparek MS, 2007, DIS COLON RECTUM, V50, P2067, DOI 10.1007/s10350-007-9006-5
   LEE E, 1975, ANN ROY COLL SURG, V56, P94
   MCILRATH DC, 1971, ARCH SURG-CHICAGO, V103, P308
   Mennigen R, 2015, GASTROENT RES PRACT, V2015, DOI 10.1155/2015/286315
   Mueller MH, 2007, J GASTROINTEST SURG, V11, P529, DOI 10.1007/s11605-006-0029-3
   OBERHELM.HA, 1968, AM J SURG, V115, P231, DOI 10.1016/0002-9610(68)90034-2
   Present DH, 1999, NEW ENGL J MED, V340, P1398, DOI 10.1056/NEJM199905063401804
   Regimbeau J M, 2001, Colorectal Dis, V3, P232, DOI 10.1046/j.1463-1318.2001.00250.x
   Rehg KL, 2009, AM SURGEON, V75, P715
   Russell TA, 2018, DIS COLON RECTUM, V61, P214, DOI 10.1097/DCR.0000000000000985
   Rutgeerts P, 2005, NEW ENGL J MED, V353, P2462, DOI 10.1056/NEJMoa050516
   Schwartz DA, 2002, GASTROENTEROLOGY, V122, P875, DOI 10.1053/gast.2002.32362
   Singh S, 2015, ALIMENT PHARM THER, V42, P783, DOI 10.1111/apt.13356
   Soltani A, 2010, DIS COLON RECTUM, V53, P486, DOI 10.1007/DCR.0b013e3181ce8b01
   Steele SR, 2011, DIS COLON RECTUM, V54, P1465, DOI 10.1097/DCR.0b013e31823122b3
   Thia KT, 2009, INFLAMM BOWEL DIS, V15, P17, DOI 10.1002/ibd.20608
   van der Hagen SJ, 2005, DIS COLON RECTUM, V48, P758, DOI 10.1007/s10350-004-0828-0
   WINSLET MC, 1993, DIS COLON RECTUM, V36, P757, DOI 10.1007/BF02048367
   WOLFF BG, 1985, DIS COLON RECTUM, V28, P709, DOI 10.1007/BF02560279
   ZELAS P, 1980, ANN SURG, V191, P164, DOI 10.1097/00000658-198002000-00006
NR 28
TC 5
Z9 5
U1 0
U2 0
PU OXFORD UNIV PRESS INC
PI CARY
PA JOURNALS DEPT, 2001 EVANS RD, CARY, NC 27513 USA
SN 1078-0998
EI 1536-4844
J9 INFLAMM BOWEL DIS
JI Inflamm. Bowel Dis.
PD MAR 30
PY 2022
VL 28
IS 4
BP 547
EP 552
DI 10.1093/ibd/izab126
EA JUN 2021
PG 6
WC Gastroenterology & Hepatology
WE Science Citation Index Expanded (SCI-EXPANDED)
SC Gastroenterology & Hepatology
GA 0E6GA
UT WOS:000755809000001
PM 34076248
DA 2024-01-22
ER

PT J
AU O'Sullivan, F
   Raftery, T
   van Weele, M
   van Geffen, J
   McNamara, D
   O'Morain, C
   Mahmud, N
   Kelly, D
   Healy, M
   O'Sullivan, M
   Zgaga, L
AF O'Sullivan, Fiona
   Raftery, Tara
   van Weele, Michiel
   van Geffen, Jos
   McNamara, Deirdre
   O'Morain, Colm
   Mahmud, Nasir
   Kelly, Dervla
   Healy, Martin
   O'Sullivan, Maria
   Zgaga, Lina
TI Sunshine is an Important Determinant of Vitamin D Status Even Among
   High-dose Supplement Users: Secondary Analysis of a Randomized
   Controlled Trial in Crohn's Disease Patients
SO PHOTOCHEMISTRY AND PHOTOBIOLOGY
LA English
DT Article
ID SERUM 25-HYDROXYVITAMIN D; BAND UV-B; SUNLIGHT EXPOSURE; AMBIENT
   ULTRAVIOLET; HUMAN-SKIN; RADIATION; WHITE; PREDICTORS; ADULTS
AB Sunshine is considered to be the most important source of vitamin D. Due to an increased risk of skin cancer, sun avoidance is advised, but this directly contributes to the high prevalence of vitamin D deficiency. The simple solution is to advise vitamin D supplementation. The aim of this study was to examine the absolute and relative contribution of sunshine and supplementation to vitamin status. This study was a secondary analysis of an RCT of 92 Crohn's disease patients in remission (49% female, median age = 44). Participants were randomized to 2000 IU day(-1) of vitamin D3 or placebo for 1 year, with 25-hydroxyvitamin D (25(OH)D) being measured at baseline and every 4 months. Based on participant's place of residence, daily ambient UVB dose at wavelengths that can induce vitamin D synthesis (D-UVB) was obtained. Cumulative and weighted ambient D-UVB (cw-D-UVB) exposure prior to each blood draw was calculated for each participant. Linear regression analysis and multilevel modeling were used to examine the association between UVB exposure, supplementation and 25(OH)D concentration. There was considerable annual variation in D-UVB, cw-D-UVB and 25(OH)D. Both supplementation and cw-D-UVB were found to be strongly associated with 25(OH)D: in multilevel model, an increase of approximately 6 nmol L-1 for every 100 kJ m(-2) in cw-D-UVB was found, among those receiving placebo and supplementation (P < 0.0001). Treatment was associated with increase of 23 nmol L-1 (P < 0.0001). Sunshine is an important determinant of 25(OH)D concentration, even in those who are taking high-dose vitamin D supplements and reside at a higher mid-latitude location.
C1 [O'Sullivan, Fiona; Kelly, Dervla; Zgaga, Lina] Trinity Coll Dublin, Inst Populat Hlth, Dept Publ Hlth & Primary Care, Dublin, Ireland.
   [Raftery, Tara; Mahmud, Nasir; O'Sullivan, Maria] Trinity Coll Dublin, Dept Clin Med, Trinity Ctr Hlth Sci, Dublin, Ireland.
   [van Weele, Michiel; van Geffen, Jos] Royal Netherlands Meteorol Inst KNMI, De Bilt, Netherlands.
   [McNamara, Deirdre; O'Morain, Colm] Trinity Coll Dublin, Dept Gastroenterol, Trinity Ctr Hlth Sci, Dublin, Ireland.
   [Healy, Martin] Trinity Coll Dublin, St Jamess Hosp, Dept Biochem, Dublin, Ireland.
C3 Trinity College Dublin; Trinity College Dublin; Royal Netherlands
   Meteorological Institute; Trinity College Dublin; Trinity College Dublin
RP Zgaga, L (通讯作者)，Trinity Coll Dublin, Inst Populat Hlth, Dept Publ Hlth & Primary Care, Dublin, Ireland.
EM zgagal@tcd.ie
RI Kelly, Dervla/S-9236-2019; Zgaga, Lina/Q-9415-2018
OI Kelly, Dervla/0000-0001-9836-5400; Zgaga, Lina/0000-0003-4089-9703;
   O'Sullivan, Maria/0000-0002-1152-979X
FU FP7-PEOPLE-2013-CIG SOGVID [631041]; Irish Research Council (IRC)
   postgraduate award
FX F. O'Sullivan is funded via FP7-PEOPLE-2013-CIG SOGVID, project number
   631041, T. Raftery was funded by an Irish Research Council (IRC)
   postgraduate award.
CR Andersen R, 2005, EUR J CLIN NUTR, V59, P533, DOI 10.1038/sj.ejcn.1602108
   Bogh MKB, 2010, J INVEST DERMATOL, V130, P546, DOI 10.1038/jid.2009.323
   Bouillon R., 2006, ACTION SPECTRUM PROD, V612, P481
   British Association of Dermatologists CRU Diabetes UK the Multiple Sclerosis Society the National Heart Forum the National Osteoporosis Society and the Primary Care Dermatology Society, 2010, CONS VIT D POS STAT
   Brooks SPJ, 2017, J AOAC INT, V100, P1345, DOI 10.5740/jaoacint.17-0250
   Callegari ET, 2017, BRIT J NUTR, V118, P263, DOI 10.1017/S0007114517002021
   Chel V, 2008, OSTEOPOROSIS INT, V19, P663, DOI 10.1007/s00198-007-0465-2
   Engelsen O, 2010, NUTRIENTS, V2, P482, DOI 10.3390/nu2050482
   Farrar MD, 2011, AM J CLIN NUTR, V94, P1219, DOI 10.3945/ajcn.111.019976
   Hansen Louise, 2016, Nutrients, V8, DOI 10.3390/nu8050266
   Hill T, 2005, EUR J CLIN NUTR, V59, P404, DOI 10.1038/sj.ejcn.1602088
   Holick MF, 2015, J INTERN MED, V277, P90, DOI 10.1111/joim.12308
   HOLICK MF, 1980, SCIENCE, V210, P203, DOI 10.1126/science.6251551
   HOLICK MF, 1995, AM J CLIN NUTR, V61, p638S, DOI 10.1093/ajcn/61.3.638S
   Holick MF, 2008, J CLIN ENDOCR METAB, V93, P677, DOI 10.1210/jc.2007-2308
   Holick MF, 2007, NEW ENGL J MED, V357, P266, DOI 10.1056/NEJMra070553
   HSE, 2012, STAY SAF SUN RED YOU
   Institute of Medicine (US) Standing Committee on the Scientific Evaluation of Dietary Reference Intakes, 1997, DIETARY REFERENCE IN
   Jones G, 2008, AM J CLIN NUTR, V88, p582S, DOI 10.1093/ajcn/88.2.582S
   Kelly D, 2016, BRIT J DERMATOL, V174, P1068, DOI 10.1111/bjd.14296
   Kift R, 2013, BRIT J DERMATOL, V169, P1272, DOI 10.1111/bjd.12518
   Kimlin MG, 2007, J PHOTOCH PHOTOBIO B, V86, P234, DOI 10.1016/j.jphotobiol.2006.10.004
   Laird E, 2018, J GERONTOL A-BIOL, V73, P519, DOI 10.1093/gerona/glx168
   Legat FJ, 2003, ARCH DERMATOL, V139, P223, DOI 10.1001/archderm.139.2.223
   Linos E, 2012, CANCER CAUSE CONTROL, V23, P133, DOI 10.1007/s10552-011-9862-0
   LUBIN D, 1991, J APPL METEOROL, V30, P478, DOI 10.1175/1520-0450(1991)030<0478:TUREOT>2.0.CO;2
   MACLAUGHLIN J, 1985, J CLIN INVEST, V76, P1536, DOI 10.1172/JCI112134
   Magee PJ, 2013, INT J SPORT NUTR EXE, V23, P441, DOI 10.1123/ijsnem.23.5.441
   Mazahery H, 2015, EUR J CLIN NUTR, V69, P367, DOI 10.1038/ejcn.2014.264
   McCarroll K, 2015, AGE AGEING, V44, P847, DOI 10.1093/ageing/afv090
   NHS, GET VIT D SUNL
   O'Sullivan F, 2017, J NUTR, V147, P858, DOI 10.3945/jn.116.244079
   O'Sullivan Maria R. T., 2014, VITAMIN D SUPPLEMENT
   Pinheiro J., 2017, LINEAR NONLINEAR MIX, V3
   Pittaway JK, 2013, PLOS ONE, V8, DOI 10.1371/journal.pone.0059063
   Raftery T, 2015, UNITED EUR GASTROENT, V3, P294, DOI 10.1177/2050640615572176
   Raftery T, 2015, P NUTR SOC, V74, P56, DOI 10.1017/S0029665114001591
   Rhodes LE, 2010, J INVEST DERMATOL, V130, P1411, DOI 10.1038/jid.2009.417
   Robberecht E, 2011, EUR J CLIN NUTR, V65, P574, DOI 10.1038/ejcn.2010.280
   Romero-Ortuno R, 2011, AGE AGEING, V40, P168, DOI 10.1093/ageing/afq138
   Ross AC, 2011, J CLIN ENDOCR METAB, V96, P53, DOI 10.1210/jc.2010-2704
   Ryan C, 2010, ARCH DERMATOL, V146, P836, DOI 10.1001/archdermatol.2010.195
   Sayers A, 2009, INT J EPIDEMIOL, V38, P1681, DOI 10.1093/ije/dyp237
   Theodoratou E, 2014, BMJ-BRIT MED J, V348, DOI 10.1136/bmj.g2035
   Webb AR, 2010, BRIT J DERMATOL, V163, P1050, DOI 10.1111/j.1365-2133.2010.09975.x
   Webb AR, 2018, NUTRIENTS, V10, DOI 10.3390/nu10040457
   WEBB AR, 1988, ANNU REV NUTR, V8, P375, DOI 10.1146/annurev.nu.08.070188.002111
   Whiting SJ, 2015, NUTRIENTS, V7, P2311, DOI 10.3390/nu7042311
   Whitton C, 2011, BRIT J NUTR, V106, P1899, DOI 10.1017/S0007114511002340
   WHO, KNOWN HLTH EFF UV AR
   Zittermann A, 2014, EUR J NUTR, V53, P367, DOI 10.1007/s00394-013-0634-3
NR 51
TC 16
Z9 16
U1 0
U2 5
PU WILEY
PI HOBOKEN
PA 111 RIVER ST, HOBOKEN 07030-5774, NJ USA
SN 0031-8655
EI 1751-1097
J9 PHOTOCHEM PHOTOBIOL
JI Photochem. Photobiol.
PD JUL
PY 2019
VL 95
IS 4
BP 1060
EP 1067
DI 10.1111/php.13086
PG 8
WC Biochemistry & Molecular Biology; Biophysics
WE Science Citation Index Expanded (SCI-EXPANDED)
SC Biochemistry & Molecular Biology; Biophysics
GA IK4FI
UT WOS:000476542100017
PM 30649836
DA 2024-01-22
ER

PT J
AU Andersen, V
   Pedersen, AK
   Möller, S
   Green, A
AF Andersen, Vibeke
   Pedersen, Andreas Kristian
   Moeller, Soeren
   Green, Anders
TI Chronic Inflammatory Diseases - Diabetes Mellitus, Rheumatoid Arthritis,
   Coeliac Disease, Crohn's Disease, and Ulcerative Colitis Among the
   Offspring of Affected Parents: A Danish Population-Based Registry Study
SO CLINICAL EPIDEMIOLOGY
LA English
DT Article
DE parents' disease; population study; chronic inflammatory disease;
   inflammatory bowel diseases; rheumatoid arthritis; coeliac disease;
   diabetes mellitus
ID BOWEL-DISEASE; FAMILIAL AGGREGATION; AUTOIMMUNE-DISEASES; GLOBAL BURDEN;
   RISK-FACTORS; EARLY-LIFE; COAGGREGATION; ASSOCIATIONS; ISLET; IBD
AB Background: Chronic inflammatory diseases (CIDs) may share aetiological factors across diseases. We used registry data to evaluate the risk of developing five common childhood CIDs dependent on the parents' disease status.
   Methods: We performed a national population-based registry study by linking data from the national Danish health registers from January 1973 to March 2016 to evaluate any potential associations between parents' disease and development of CIDs among the offspring. Results were adjusted for parental age at birth, the decade of birth, gender of the child, and type of birth. A cohort of 2,699,449 liveborn children was established for investigating the primary outcome measures: diabetes mellitus (DM), rheumatoid arthritis (RA), coeliac disease, Crohn's disease (CD), and ulcerative colitis (UC) and all diseases combined (CID).
   Results: Children with one CID affected parent (Hazard ratio (BR), 95% confidence interval (95% CI)=1.75 (1.72-1.79, p<0.001)), one multiple CID affected parent (HR=2.23 (2.112.34), p<0.001), and both parents affected (HR=3.10 (2.98-3.22), p<0.001) were at higher risk than children without CID affected parents. Children with DM, RA, and COE affected parents were at increased risk of three specific diseases (DM, RA and COE), whereas children with CD and UC affected parents were at increased risk of two specific diseases (CD and UC).
   Conclusion: Children with CID affected parents were at increased risk of the same CID as their parents as well as other specific CIDs dependent on the parents' CID. Future studies should address the aetiology underlying these findings to support the development of new strategies for prevention, treatment, and cure.
C1 [Andersen, Vibeke; Pedersen, Andreas Kristian] Univ Hosp Southern Denmark, Focused Res Unit Mol Diagnost & Clin Res, Kresten Philipsens Vej 15, DK-6200 Aabenraa, Abenra, Denmark.
   [Andersen, Vibeke] Univ Southern Denmark, Inst Reg Res, IRS Ctr Sonderjylland, Odense, Denmark.
   [Andersen, Vibeke] Univ Southern Denmark, Inst Mol Med, Odense, Denmark.
   [Moeller, Soeren; Green, Anders] Odense Univ Hosp, Dept Clin Res, Open Patient Data Explorat Network OPEN, Odense, Denmark.
   [Moeller, Soeren; Green, Anders] Univ Southern Denmark, Odense, Denmark.
C3 University of Southern Denmark; Odense University Hospital; University
   of Southern Denmark; University of Southern Denmark; University of
   Southern Denmark; Odense University Hospital; University of Southern
   Denmark
RP Andersen, V (通讯作者)，Univ Hosp Southern Denmark, Focused Res Unit Mol Diagnost & Clin Res, Kresten Philipsens Vej 15, DK-6200 Aabenraa, Abenra, Denmark.
EM va@rsyd.dk
RI Möller, Sören/X-8738-2019
OI Möller, Sören/0000-0003-0858-4269; Green, Anders/0000-0002-5059-3655;
   Andersen, Vibeke/0000-0002-0127-2863
FU Danish Rheumatism Association [Gigtforeningen R104 A2195-B760]
FX This study was funded by The Danish Rheumatism Association
   (Gigtforeningen R104 A2195-B760, V Andersen). The funders did not
   influence the conduct of the study, analysis, interpretation of the
   data, the writing of this report, or the decision to publish, and have
   no financial relationships with any organisations that might have an
   interest in the submitted work in the previous three years; nor other
   relationships or activities that could appear to have influenced the
   submitted work.
CR Andersen JS, 2011, SCAND J PUBLIC HEALT, V39, P34, DOI 10.1177/1403494810394718
   Andersen V, 2020, CLIN EPIDEMIOL, V12, P287, DOI 10.2147/CLEP.S229056
   Bao YCK, 2019, J DIABETES, V11, P273, DOI 10.1111/1753-0407.12856
   Baumgart DC, 2012, LANCET, V380, P1590, DOI 10.1016/S0140-6736(12)60026-9
   Beyerlein A, 2013, JAMA PEDIATR, V167, P800, DOI 10.1001/jamapediatrics.2013.158
   Bliddal M, 2018, EUR J EPIDEMIOL, V33, P27, DOI 10.1007/s10654-018-0356-1
   Cross M, 2014, ANN RHEUM DIS, V73, P1316, DOI 10.1136/annrheumdis-2013-204627
   Elfström P, 2014, ALIMENT PHARM THER, V40, P1123, DOI 10.1111/apt.12973
   Ellinghaus D, 2016, NAT GENET, V48, P510, DOI 10.1038/ng.3528
   Gregg EW, 2014, LANCET DIABETES ENDO, V2, P867, DOI 10.1016/S2213-8587(14)70161-5
   Halling ML, 2017, WORLD J GASTROENTERO, V23, P6137, DOI 10.3748/wjg.v23.i33.6137
   Jiang P, 2015, CLIN EXP RHEUMATOL, V33, P115
   Kahn SE, 2014, LANCET, V383, P1068, DOI 10.1016/S0140-6736(13)62154-6
   Kaplan GG, 2015, NAT REV GASTRO HEPAT, V12, P720, DOI 10.1038/nrgastro.2015.150
   Kemppainen KM, 2017, JAMA PEDIATR, V171, P1217, DOI 10.1001/jamapediatrics.2017.2905
   Kuo CF, 2018, CLIN EPIDEMIOL, V10, P1447, DOI 10.2147/CLEP.S172207
   Kuo CF, 2017, RHEUMATOLOGY, V56, P928, DOI 10.1093/rheumatology/kew500
   Lees CW, 2011, GUT, V60, P1739, DOI 10.1136/gut.2009.199679
   Leonard MM, 2017, JAMA-J AM MED ASSOC, V318, P647, DOI 10.1001/jama.2017.9730
   Lettre G, 2008, HUM MOL GENET, V17, pR116, DOI 10.1093/hmg/ddn246
   Lynge E, 2011, SCAND J PUBLIC HEALT, V39, P30, DOI 10.1177/1403494811401482
   Moller FT, 2015, AM J GASTROENTEROL, V110, P564, DOI 10.1038/ajg.2015.50
   Myléus A, 2012, BMC PEDIATR, V12, DOI 10.1186/1471-2431-12-194
   Namatovu F, 2014, BMC GASTROENTEROL, V14, DOI 10.1186/1471-230X-14-59
   Ng SC, 2017, LANCET, V390, P2769, DOI 10.1016/S0140-6736(17)32448-0
   Pedersen CB, 2011, SCAND J PUBLIC HEALT, V39, P22, DOI 10.1177/1403494810387965
   Rom AL, 2016, ANN RHEUM DIS, V75, P1831, DOI 10.1136/annrheumdis-2015-208072
   Schmidt M, 2015, CLIN EPIDEMIOL, V7, P449, DOI 10.2147/CLEP.S91125
   Schultze JL, 2018, IMMUNITY, V48, P608, DOI 10.1016/j.immuni.2018.03.022
   Smolen JS, 2016, LANCET, V388, P2023, DOI 10.1016/S0140-6736(16)30173-8
   Stensrud MJ, 2020, JAMA-J AM MED ASSOC, V323, P1401, DOI 10.1001/jama.2020.1267
   Ungaro R, 2017, LANCET, V389, P1756, DOI 10.1016/S0140-6736(16)32126-2
   van der Sloot KWJ, 2017, INFLAMM BOWEL DIS, V23, P1499, DOI 10.1097/MIB.0000000000001217
NR 33
TC 4
Z9 4
U1 0
U2 1
PU DOVE MEDICAL PRESS LTD
PI ALBANY
PA PO BOX 300-008, ALBANY, AUCKLAND 0752, NEW ZEALAND
SN 1179-1349
J9 CLIN EPIDEMIOL
JI Clin. Epidemiol.
PY 2021
VL 13
BP 13
EP 20
DI 10.2147/CLEP.S286623
PG 8
WC Public, Environmental & Occupational Health
WE Science Citation Index Expanded (SCI-EXPANDED)
SC Public, Environmental & Occupational Health
GA PQ4LR
UT WOS:000606517300001
PM 33442298
OA Green Published, gold
DA 2024-01-22
ER

PT J
AU Rogler, G
AF Rogler, Gerhard
TI Chronic ulcerative colitis and colorectal cancer
SO CANCER LETTERS
LA English
DT Review
DE Ulcerative colitis; Colorectal cancer; Cancer risk; Crohn's disease;
   Inflammation-associated cancer; Dysplasia
ID INFLAMMATORY-BOWEL-DISEASE; LOW-GRADE DYSPLASIA; MICROSATELLITE
   INSTABILITY; DNA METHYLATION; COLONOSCOPIC SURVEILLANCE; CLINICAL
   CHARACTERISTICS; INTESTINAL INFLAMMATION; SCLEROSING CHOLANGITIS;
   NEOPLASTIC PROGRESSION; INCREASING INCIDENCE
AB One of the most important consequences of chronically active ulcerative colitis (UC) or Crohn's disease (CD) - the two major forms of inflammatory bowel disease (IBD) - is the development of colorectal cancer (CRC). An increased risk for the occurrence of CRC in up to 30% of affected patients after 35 years of UC has been reported. Recent evidence from population based studies indicates a lower risk. Nevertheless the incidence is still significantly increased as compared to individuals without chronic colitis. Colitis-associated CRC (CAC) does not display the adenoma-carcinoma sequence which is typical for sporadic CRC and the pathophysiology appears to be different. Chronic inflammation and the increased turnover of epithelial cells contribute to the development of low- and high-grade dysplasia which may further transform into CAC. Reactive oxygen species (ROS) generated by the inflammatory infiltrate are thought to contribute to the generation of dysplastic lesions. In sporadic CRC the sequence of mutations that finally lead to malignancy involves early activation of Wnt/beta-catenin pathway (in 90% of cases) including mutations in adenomatous polyposis coli (APC) tumor suppressor gene, its regulating kinase GSK3 beta and beta-catenin itself. beta-catenin mutations are rarer in CAC and mutations in APC occur rather late during the disease progression, whereas there are earlier mutations in p53 and K-ras. Recent data indicate that the intestinal microbiome and its interaction with a functionally impaired mucosal barrier may also play a role in CAC development. CACs frequently show aggressive growth and early metastases. The treatment of CAC in patients with colitis always includes proctocolectomy with ileoanal anastomosis as meta- or synchronic lesions are frequent. (C) 2013 Elsevier Ireland Ltd. All rights reserved.
C1 Univ Zurich Hosp, Dept Visceral Med, Div Gastroenterol & Hepatol, CH-8091 Zurich, Switzerland.
C3 University of Zurich; University Zurich Hospital
RP Rogler, G (通讯作者)，Univ Zurich Hosp, Dept Visceral Med, Div Gastroenterol & Hepatol, Ramistr 100, CH-8091 Zurich, Switzerland.
EM gerhard.rogler@usz.ch
RI Brandi, Giovanni/AAD-6327-2021; Rogler, Gerhard/O-5308-2015
OI Brandi, Giovanni/0000-0003-0013-2858; Rogler,
   Gerhard/0000-0002-1733-9188
CR Actis Giovanni C., 2010, Inflammation & Allergy Drug Targets, V9, P6
   Adamiak T, 2013, INFLAMM BOWEL DIS, V19, P1218, DOI 10.1097/MIB.0b013e318280b13e
   Allen PB, 2010, INFLAMM BOWEL DIS, V16, P1978, DOI 10.1002/ibd.21227
   [Anonymous], CLIN GASTROENTEROL H
   [Anonymous], INT J CANC
   Arthur JC, 2013, GUT MICROBES, V4, P253, DOI 10.4161/gmic.24220
   Arthur JC, 2012, SCIENCE, V338, P120, DOI 10.1126/science.1224820
   Averboukh F, 2011, COLORECTAL DIS, V13, P1230, DOI 10.1111/j.1463-1318.2011.02639.x
   Basseri RJ, 2012, J CROHNS COLITIS, V6, P824, DOI 10.1016/j.crohns.2012.01.005
   Beaugerie L, 2013, GASTROENTEROLOGY, V145, P166, DOI 10.1053/j.gastro.2013.03.044
   Bernstein CN, 2011, AM J GASTROENTEROL, V106, P731, DOI 10.1038/ajg.2011.50
   Biancone L, 2008, J CROHNS COLITIS, V2, P63, DOI 10.1016/j.crohns.2007.12.001
   Brentnall TA, 1996, GASTROENTEROLOGY, V110, P331, DOI 10.1053/gast.1996.v110.pm8566577
   BRENTNALL TA, 1994, GASTROENTEROLOGY, V107, P369, DOI 10.1016/0016-5085(94)90161-9
   BROSTROM O, 1987, SCAND J GASTROENTERO, V22, P1193, DOI 10.3109/00365528708996463
   Burisch J, 2014, GUT, V63, P588, DOI 10.1136/gutjnl-2013-304636
   BURMER GC, 1992, GASTROENTEROLOGY, V103, P1602, DOI 10.1016/0016-5085(92)91184-6
   Cairns SR, 2010, GUT, V59, P666, DOI 10.1136/gut.2009.179804
   Chaparro Maria, 2013, J Crohns Colitis, V7, pe61, DOI 10.1016/j.crohns.2012.04.005
   Chen YX, 2013, J DIGEST DIS, V14, P157, DOI 10.1111/1751-2980.12043
   Chiba T, 2012, GASTROENTEROLOGY, V143, P550, DOI 10.1053/j.gastro.2012.07.009
   COLLINS RH, 1987, NEW ENGL J MED, V316, P1654, DOI 10.1056/NEJM198706253162609
   Cooks T, 2013, CANCER CELL, V23, P634, DOI 10.1016/j.ccr.2013.03.022
   Cottliar A, 2000, AM J GASTROENTEROL, V95, P2301
   D'Incà R, 2004, INFLAMM BOWEL DIS, V10, P23, DOI 10.1097/00054725-200401000-00003
   Delaunoit T, 2006, CLIN GASTROENTEROL H, V4, P335, DOI 10.1016/j.cgh.2005.12.035
   Eaden J, 2003, ALIMENT PHARM THER, V18, P15, DOI 10.1046/j.1365-2036.18.s2.3.x
   Eaden JA, 2001, GUT, V48, P526, DOI 10.1136/gut.48.4.526
   Efthymiou M, 2011, INFLAMM BOWEL DIS, V17, P1800, DOI 10.1002/ibd.21540
   Fleisher AS, 2000, CANCER RES, V60, P4864
   Fujiwara I, 2008, DIS COLON RECTUM, V51, P1387, DOI 10.1007/s10350-008-9212-9
   Galandiuk S, 2012, GASTROENTEROLOGY, V142, P855, DOI 10.1053/j.gastro.2011.12.004
   Goldstone R., 2011, INFLAMM BOWEL DIS
   Goldstone R, 2011, GASTROINTEST ENDOSC, V74, P1087, DOI 10.1016/j.gie.2011.06.028
   Grivennikov SI, 2013, SEMIN IMMUNOPATHOL, V35, P229, DOI 10.1007/s00281-012-0352-6
   Grivennikov SI, 2012, NATURE, V491, P254, DOI 10.1038/nature11465
   Grossmann J, 2002, APOPTOSIS, V7, P247, DOI 10.1023/A:1015312119693
   Gupta RB, 2007, GASTROENTEROLOGY, V133, P1099, DOI 10.1053/j.gastro.2007.08.001
   GYDE SN, 1988, GUT, V29, P206, DOI 10.1136/gut.29.2.206
   Hartnett L, 2012, CARCINOGENESIS, V33, P723, DOI 10.1093/carcin/bgs006
   Hata K, 2003, BRIT J CANCER, V89, P1232, DOI 10.1038/sj.bjc.6601247
   Hirschfield GM, 2013, LANCET
   Hofmann C, 2007, GASTROENTEROLOGY, V132, P587, DOI 10.1053/j.gastro.2006.11.017
   Hofseth LJ, 2003, J CLIN INVEST, V112, P1887, DOI 10.1172/JCI200319757
   Hsieh CJ, 1998, CANCER RES, V58, P3942
   Hussain SP, 2003, NAT REV CANCER, V3, P276, DOI 10.1038/nrc1046
   Hussain SP, 2000, CANCER RES, V60, P3333
   Ikehata A, 2007, J GASTROENTEROL, V42, P854, DOI 10.1007/s00535-007-2102-4
   Inoue T, 2007, ONCOL REP, V18, P1457
   Jensen AB, 2006, AM J GASTROENTEROL, V101, P1283, DOI 10.1111/j.1572-0241.2006.00520.x
   Jess T., 2012, CLIN GASTROENTEROL H
   Jobin C, 2012, NAT REV GASTRO HEPAT, V9, P694, DOI 10.1038/nrgastro.2012.220
   Karlsen TH, 2013, J HEPATOL
   Katsurano M, 2012, ONCOGENE, V31, P342, DOI 10.1038/onc.2011.241
   Kavanagh D.O., 2013, TECH COLOPROCTOL
   Kekilli M, 2010, SCAND J GASTROENTERO, V45, P434, DOI 10.3109/00365520903540830
   Kim TO, 2013, INT J MOL MED, V31, P1255, DOI 10.3892/ijmm.2013.1317
   Kiran RP, 2012, ANN SURG, V256, P221, DOI 10.1097/SLA.0b013e31825f0709
   Kiran RP, 2013, ANN SURG
   Koizumi K, 2012, INT J ONCOL, V40, P983, DOI 10.3892/ijo.2011.1283
   Korelitz BI, 2009, NAT CLIN PRACT GASTR, V6, P144, DOI 10.1038/ncpgasthep1362
   Lashner BA, 2003, AM J GASTROENTEROL, V98, P1423, DOI 10.1016/S0002-9270(03)00422-2
   LASHNER BA, 1995, AM J GASTROENTEROL, V90, P377
   LAVERY IC, 1982, ANN SURG, V195, P508, DOI 10.1097/00000658-198204000-00021
   Lichtenstein GR, 2010, INFLAMM BOWEL DIS, V16, P338, DOI 10.1002/ibd.20997
   LOFBERG R, 1990, GASTROENTEROLOGY, V99, P1021
   Loftus EV, 2006, GASTROENTEROL CLIN N, V35, P517, DOI 10.1016/j.gtc.2006.07.005
   Lovig T, 2007, SCAND J GASTROENTERO, V42, P586, DOI 10.1080/00365520601013747
   Lyakhovich A, 2010, ALIMENT PHARM THER, V31, P202, DOI 10.1111/j.1365-2036.2009.04195.x
   Malmborg P, 2013, J PEDIATR GASTR NUTR, V57, P29, DOI 10.1097/MPG.0b013e31828f21b4
   Manninen P., 2013, J CROHNS COLITIS
   Marnett LJ, 2000, CARCINOGENESIS, V21, P361, DOI 10.1093/carcin/21.3.361
   Martín-de-Carpi J, 2013, INFLAMM BOWEL DIS, V19, P73, DOI 10.1002/ibd.22980
   Matula S, 2005, CLIN GASTROENTEROL H, V3, P1015, DOI 10.1016/S1542-3565(05)00738-X
   McKenzie SJ, 1996, J CLIN INVEST, V98, P136, DOI 10.1172/JCI118757
   Mehta SJ, 2013, ALIMENT PHARM THER, V38, P77, DOI 10.1111/apt.12345
   Moriyama T, 2007, DIS COLON RECTUM, V50, P1384, DOI 10.1007/10350-007-0302-x
   Muller K.E., 2013, J PEDIAT GASTROENTER
   Navaneethan U., 2012, J CROHNS COLITIS
   Ng SC, 2013, GASTROENTEROLOGY, V145, P158, DOI 10.1053/j.gastro.2013.04.007
   Pack SC, 2013, INT J COLORECTAL DIS, V28, P139, DOI 10.1007/s00384-012-1566-8
   Pekow JR, 2010, INFLAMM BOWEL DIS, V16, P1352, DOI 10.1002/ibd.21184
   PORSCHEN R, 1992, Z GASTROENTEROL, V30, P585
   REDSTON MS, 1995, GASTROENTEROLOGY, V108, P383, DOI 10.1016/0016-5085(95)90064-0
   Rosman-Urbach M, 2004, DIS COLON RECTUM, V47, P304, DOI 10.1007/s10350-003-0048-z
   Rubenstein JH, 2009, AM J GASTROENTEROL, V104, P2222, DOI 10.1038/ajg.2009.264
   Rubin DT, 2006, CLIN GASTROENTEROL H, V4, P1346, DOI 10.1016/j.cgh.2006.08.014
   Rutter M.D., 2013, CLIN GASTROENTEROL H
   Rutter MD, 2006, GASTROENTEROLOGY, V130, P1030, DOI 10.1053/j.gastro.2005.12.035
   Sartor RB, 2006, NAT CLIN PRACT GASTR, V3, P390, DOI 10.1038/ncpgasthep0528
   Sartor RB, 2006, ADV EXP MED BIOL, V579, P35
   Sato Y, 2008, ENDOSCOPY, V40, pE71, DOI 10.1055/s-2007-995494
   Seidelin JB, 2013, ADV CLIN CHEM, V59, P101, DOI 10.1016/B978-0-12-405211-6.00004-8
   Singh S, 2013, CLIN GASTROENTEROL H
   Söderlund S, 2009, GASTROENTEROLOGY, V136, P1561, DOI 10.1053/j.gastro.2009.01.064
   SUGITA A, 1993, ANN SURG, V218, P189, DOI 10.1097/00000658-199308000-00011
   TARMIN L, 1995, CANCER RES, V55, P2035
   Terg Ruben, 2008, Acta Gastroenterologica Latinoamericana, V38, P26
   Thorsteinsdottir S, 2011, NAT REV GASTRO HEPAT, V8, P395, DOI 10.1038/nrgastro.2011.96
   Ullman TA, 2011, GASTROENTEROLOGY, V140, P1807, DOI 10.1053/j.gastro.2011.01.057
   Ustyugova IV, 2012, MOL CANCER RES, V10, P760, DOI 10.1158/1541-7786.MCR-11-0556
   Velayos FS, 2006, GASTROENTEROLOGY, V130, P1941, DOI 10.1053/j.gastro.2006.03.028
   Watanabe T, 2011, ENDOSCOPY, V43, P374, DOI 10.1055/s-0030-1256304
   Watanabe T, 2011, INFLAMM BOWEL DIS, V17, P802, DOI 10.1002/ibd.21365
   Watanabe T, 2011, J GASTROENTEROL, V46, P11, DOI 10.1007/s00535-010-0327-0
   Willenbucher RF, 1999, AM J PATHOL, V154, P1825, DOI 10.1016/S0002-9440(10)65438-7
   Winther KV, 2004, CLIN GASTROENTEROL H, V2, P1088, DOI 10.1016/S1542-3565(04)00543-9
   Wohl P, 2013, WORLD J GASTROENTERO, V19, P2234, DOI 10.3748/wjg.v19.i14.2234
   YIN J, 1993, GASTROENTEROLOGY, V104, P1633, DOI 10.1016/0016-5085(93)90639-T
   Yoshimi K, 2013, AM J PATHOL, V182, P1263, DOI 10.1016/j.ajpath.2012.12.005
   Zeng ZR, 2013, J GASTROEN HEPATOL, V28, P1148, DOI 10.1111/jgh.12164
   Zhao J., 2013, INFLAMM BOWEL DIS
   Zisman TL, 2012, INFLAMM BOWEL DIS, V18, P2240, DOI 10.1002/ibd.22912
NR 113
TC 239
Z9 260
U1 13
U2 87
PU ELSEVIER IRELAND LTD
PI CLARE
PA ELSEVIER HOUSE, BROOKVALE PLAZA, EAST PARK SHANNON, CO, CLARE, 00000,
   IRELAND
SN 0304-3835
EI 1872-7980
J9 CANCER LETT
JI Cancer Lett.
PD APR 10
PY 2014
VL 345
IS 2
SI SI
BP 235
EP 241
DI 10.1016/j.canlet.2013.07.032
PG 7
WC Oncology
WE Science Citation Index Expanded (SCI-EXPANDED)
SC Oncology
GA AE5AK
UT WOS:000334000000015
PM 23941831
OA Green Accepted
HC Y
HP N
DA 2024-01-22
ER

PT J
AU Henckaerts, L
   Van Steen, K
   Verstreken, I
   Cleynen, I
   Franke, A
   Schreiber, S
   Rutgeerts, P
   Vermeire, S
AF Henckaerts, Liesbet
   Van Steen, Kristel
   Verstreken, Isabel
   Cleynen, Isabelle
   Franke, Andre
   Schreiber, Stefan
   Rutgeerts, Paul
   Vermeire, Severine
TI Genetic Risk Profiling and Prediction of Disease Course in Crohn's
   Disease Patients
SO CLINICAL GASTROENTEROLOGY AND HEPATOLOGY
LA English
DT Article
ID INFLAMMATORY-BOWEL-DISEASE; GENOME-WIDE ASSOCIATION;
   MULTIFACTOR-DIMENSIONALITY REDUCTION; SUSCEPTIBILITY LOCI;
   ULCERATIVE-COLITIS; VARIANTS; EXPRESSION; AUTOPHAGY; RESPONSES; NOD2
AB BACKGROUND & AIMS: Clinical presentation at diagnosis and disease course of Crohn's disease (CD) are heterogeneous and variable over time. Early introduction of immunomodulators and/or biologicals might be justified in patients at risk for disease progression, so it is important to identify these patients as soon as possible. We examined the influence of recently discovered CD-associated susceptibility loci on changes in disease behavior and evaluated whether a genetic risk model for disease progression could be generated. METHODS: Complete medical data were available for 875 CD patients (median follow-up time, 14 years; interquartile range, 7-22). Fifty CD-associated polymorphisms were genotyped. Kaplan-Meier Survival analyses, multiple logistic regression, and generalized multifactor dimensionality reduction analyses (GMDR) were performed, correcting for follow-up time. RESULTS: Homozygosity for the rs1363670 G-allele in a gene encoding a hypothetical protein near the IL12B gene was independently associated with stricturing disease behavior (odds ratio [OR], 5.48; 95% confidence interval [CI], 1.60-18.83; P = .007) and with shorter time to strictures (P = .01), especially in patients with ileal involvement (P = .0002). Male patients carrying at least one rs12704036 T-allele in a gene desert had the shortest time to non-perianal fistula (P < .0001). The presence of a C-allele at the CDKAL1 single nucleotide polymorphism rs6908425 and the absence of NOD2 variants were independently associated with development of perianal fistula (OR, 8.86; 95% CI, 1.13-69.78; P = .04 and OF, 0.56; 95% CI, 0.38-0.83; P = .004, respectively), particularly when colonic involvement and active smoking were present. CONCLUSIONS: CD-associated polymorphisms play a role in disease progression and might be useful in identifying patients who could benefit from an early top-down treatment approach.
C1 [Henckaerts, Liesbet; Cleynen, Isabelle; Rutgeerts, Paul; Vermeire, Severine] Catholic Univ, Dept Med, Gastroenterol Sect, Leuven, Belgium.
   [Van Steen, Kristel] Univ Liege, Inst Montefiore, Dept Elect Engn & Comp Sci Bioinformat, B-4000 Liege, Belgium.
   [Van Steen, Kristel] StepGen Cvba, Merelbeke, Belgium.
   [Van Steen, Kristel] Catholic Univ, Dept Human Genet, Leuven, Belgium.
   [Verstreken, Isabel] Catholic Univ, Dept Lab Med, Leuven, Belgium.
   [Franke, Andre; Schreiber, Stefan] Univ Kiel, Inst Clin Mol Biol, Univ Hosp Schleswig Holstein, Kiel, Germany.
   [Schreiber, Stefan] Univ Kiel, Dept Gen Internal Med, Univ Hosp Schleswig Holstein, Kiel, Germany.
C3 KU Leuven; University Hospital Leuven; University of Liege; KU Leuven;
   University Hospital Leuven; KU Leuven; University Hospital Leuven;
   University of Kiel; Schleswig Holstein University Hospital; University
   of Kiel; Schleswig Holstein University Hospital
RP Henckaerts, L (通讯作者)，Herestr 49, B-3000 Leuven, Belgium.
EM liesbet.henckaerts@uzieuven.be
RI Henckaerts, Liesbet/AAB-5706-2021; Franke, Andre/B-2151-2010
OI Franke, Andre/0000-0003-1530-5811; Van Steen,
   Kristel/0000-0001-9868-5033; Vermeire, Severine/0000-0001-9942-3019;
   Henckaerts, Liesbet/0000-0003-2880-1400
FU German Ministry of Education and Research (BMBF); National Genome
   Research Network (NGFN); DFG
FX L. Henckaerts Is a doctoral fellow and S. Vermeire is a clinical
   researcher of the Fund for Scientific Research (FWO), Flanders, Belgium.
   A. Franke was supported by the German Ministry of Education and Research
   (BMBF) through the National Genome Research Network (NGFN) and received
   infrastructure support through the DFG excellence cluster "Inflammation
   at Interfaces."
CR Alvarez-Lobos M, 2005, ANN SURG, V242, P693, DOI 10.1097/01.sla.0000186173.14696.ea
   Annese V, 2005, AM J GASTROENTEROL, V100, P84, DOI 10.1111/j.1572-0241.2005.40705.x
   Arihiro S, 2002, PATHOL INT, V52, P367, DOI 10.1046/j.1440-1827.2002.01365.x
   Barrett JC, 2008, NAT GENET, V40, P955, DOI 10.1038/ng.175
   Beaugerie L, 2006, GASTROENTEROLOGY, V130, P650, DOI 10.1053/j.gastro.2005.12.019
   Burton PR, 2007, NATURE, V447, P661, DOI 10.1038/nature05911
   Cadwell K, 2008, NATURE, V456, P259, DOI 10.1038/nature07416
   Cho JH, 2008, NAT REV IMMUNOL, V8, P458, DOI 10.1038/nri2340
   D'Haens G, 2008, LANCET, V371, P660, DOI 10.1016/S0140-6736(08)60304-9
   Dubinsky MC, 2006, AM J GASTROENTEROL, V101, P360, DOI 10.1111/j.1572-0241.2006.00456.x
   Duerr RH, 2006, SCIENCE, V314, P1461, DOI 10.1126/science.1135245
   Esters N, 2004, AM J GASTROENTEROL, V99, P299, DOI 10.1111/j.1572-0241.2004.04040.x
   Ferrante M, 2007, GUT, V56, P1394, DOI 10.1136/gut.2006.108043
   Franchimont D, 2004, GUT, V53, P987, DOI 10.1136/gut.2003.030205
   Hampe J, 2007, NAT GENET, V39, P207, DOI 10.1038/ng1954
   Kobayashi KS, 2005, SCIENCE, V307, P731, DOI 10.1126/science.1104911
   LENNARDJONES JE, 1989, SCAND J GASTROENTERO, V24, P2, DOI 10.3109/00365528909091339
   Libioulle C, 2007, PLOS GENET, V3, DOI 10.1371/journal.pgen.0030058
   LOLY C, 2008, SCAND J GASTROENTERO, V4, P1
   Lou XY, 2007, AM J HUM GENET, V80, P1125, DOI 10.1086/518312
   Luz Calle M., 2008, MB MDR MODEL BASED M
   Maeda S, 2005, SCIENCE, V307, P734, DOI 10.1126/science.1103685
   Mow WS, 2004, GASTROENTEROLOGY, V126, P414, DOI 10.1053/j.gastro.2003.11.015
   Pabst O, 1999, DEVELOPMENT, V126, P2215
   Pabst O, 2000, EMBO J, V19, P2015, DOI 10.1093/emboj/19.9.2015
   Papp M, 2007, INFLAMM BOWEL DIS, V13, P984, DOI 10.1002/ibd.20146
   Parkes M, 2007, NAT GENET, V39, P830, DOI 10.1038/ng2061
   Peltekova VD, 2004, NAT GENET, V36, P471, DOI 10.1038/ng1339
   Podolsky DK, 2002, NEW ENGL J MED, V347, P417, DOI 10.1056/NEJMra0804647
   Rioux JD, 2001, NAT GENET, V29, P223, DOI 10.1038/ng1001-223
   Rioux JD, 2007, NAT GENET, V39, P596, DOI 10.1038/ng2032
   Ritchie MD, 2001, AM J HUM GENET, V69, P138, DOI 10.1086/321276
   Ritchie MD, 2003, GENET EPIDEMIOL, V24, P150, DOI 10.1002/gepi.10218
   Seiderer J, 2006, INFLAMM BOWEL DIS, V12, P1114, DOI 10.1097/01.mib.0000235836.32176.5e
   Silverberg MS, 2005, CAN J GASTROENTEROL, V19, p5A, DOI 10.1155/2005/269076
   Tobler Andreas R, 2005, J Biomol Tech, V16, P398
   Török HP, 2005, DIGESTION, V72, P119, DOI 10.1159/000088366
   Vermeire S, 2007, ALIMENT PHARM THER, V25, P3, DOI 10.1111/j.1365-2036.2006.03134.x
   Vermeire S, 2005, GASTROENTEROLOGY, V129, P1845, DOI 10.1053/j.gastro.2005.10.006
   Walker LJ, 2004, CLIN EXP IMMUNOL, V135, P490, DOI 10.1111/j.1365-2249.2003.02392.x
   Watanabe T, 2004, NAT IMMUNOL, V5, P800, DOI 10.1038/ni1092
NR 41
TC 110
Z9 122
U1 0
U2 7
PU ELSEVIER SCIENCE INC
PI NEW YORK
PA 360 PARK AVE SOUTH, NEW YORK, NY 10010-1710 USA
SN 1542-3565
EI 1542-7714
J9 CLIN GASTROENTEROL H
JI Clin. Gastroenterol. Hepatol.
PD SEP
PY 2009
VL 7
IS 9
BP 972
EP 980
DI 10.1016/j.cgh.2009.05.001
PG 9
WC Gastroenterology & Hepatology
WE Science Citation Index Expanded (SCI-EXPANDED)
SC Gastroenterology & Hepatology
GA 502GJ
UT WOS:000270443700014
PM 19422935
OA Bronze
DA 2024-01-22
ER

PT J
AU Rosandich, PA
   Kelley, JT
   Conn, DL
AF Rosandich, PA
   Kelley, JT
   Conn, DL
TI Perioperative management of patients with rheumatoid arthritis in the
   era of biologic response modifiers
SO CURRENT OPINION IN RHEUMATOLOGY
LA English
DT Review
DE Crohn disease; interleukin; tumor necrosis factor; CD20; wound healing
ID TUMOR-NECROSIS-FACTOR; ELECTIVE ORTHOPEDIC-SURGERY; RAT
   GRANULATION-TISSUE; FACTOR-ALPHA; METHOTREXATE THERAPY; POSTOPERATIVE
   COMPLICATIONS; INFECTIOUS COMPLICATIONS; INTERLEUKIN-1; INSUFFICIENCY;
   MORTALITY
AB Purpose of review This article provides guidelines for the perioperative management of the most commonly used antirheumatic drugs being used to treat patients with rheumatoid arthritis, with an emphasis on the relatively new addition of biologic response modifiers.
   Recent findings Few clinical data exist examining the perioperative management of the biologic drugs, which include the inhibitors of tumor necrosis factor-a (etanercept, infliximab, and adalimumab), the interleukin-1 receptor antagonist anakinra, and to a much lesser extent the CD20 inhibitor rituximab. The only human data available in that regard is based on the use of the tumor necrosis factor-a inhibitor infliximab in surgical patients with Crohn disease. Although quite limited, that data appeared favorable in finding that infliximab did not result in an increased risk of postoperative complications in that setting.
   Summary Perioperative guidelines have never been well established for a majority of the traditional antirheumatic drugs in use today. Recommendations for the perioperative use of nonsteroidal antinflammatory drugs and glucocorticoids have the most evidence-based support. Data for the use of methotrexate are also available from which to generate reasonable guidelines; however, for the remaining antirheumatic drugs in current use, the available data cannot support any clear evidence-based recommendations. To provide reasonable guidelines for the use of the biologics, perhaps the best we can do is to extrapolate from the very limited data coming from the concurrent use of infliximab in patients with Crohn disease who have undergone surgery. Beyond that, we are left with animal and tissue culture data from which any recommendations would be rather tenuous.
C1 Emory Univ, Sch Med, Div Rheumatol, Dept Med, Atlanta, GA 30303 USA.
C3 Emory University
RP Conn, DL (通讯作者)，Emory Univ, Sch Med, Div Rheumatol, Dept Med, 49 Butler St SE, Atlanta, GA 30303 USA.
EM dconn@emory.edu
CR Annane D, 2002, JAMA-J AM MED ASSOC, V288, P862, DOI 10.1001/jama.288.7.862
   Bacon P. A., 2002, Autoimmunity Reviews, V1, P338, DOI 10.1016/S1568-9972(02)00100-3
   BRIDGES SL, 1991, J RHEUMATOL, V18, P984
   BRZEZINSKI A, 2002, DIGESTIVE DIS W 0519
   Carpenter MT, 1996, ORTHOPEDICS, V19, P207
   *CENT MED, 2003, CENT MED INF REM INF
   COLOMBEL JF, 2003, DIGESTIVE DIS W 0518
   Cooney R, 1997, J TRAUMA, V42, P415, DOI 10.1097/00005373-199703000-00008
   Cooper MS, 2003, NEW ENGL J MED, V348, P727, DOI 10.1056/NEJMra020529
   Coursin DB, 2002, JAMA-J AM MED ASSOC, V287, P236, DOI 10.1001/jama.287.2.236
   Coxon A, 2002, ARTHRITIS RHEUM, V46, P2604, DOI 10.1002/art.10546
   FRASER CG, 1952, JAMA-J AM MED ASSOC, V149, P1542, DOI 10.1001/jama.1952.72930340001009
   Fu XB, 1996, J TRAUMA, V40, pS140, DOI 10.1097/00005373-199603001-00030
   Goodson N, 2002, CURR OPIN RHEUMATOL, V14, P115, DOI 10.1097/00002281-200203000-00007
   Grennan DM, 2001, ANN RHEUM DIS, V60, P214, DOI 10.1136/ard.60.3.214
   GutierrezUrena S, 1996, ARTHRITIS RHEUM, V39, P272, DOI 10.1002/art.1780390214
   HOWLAND WL, 1988, ARTHRITIS RHEUM, V31, P1586, DOI 10.1002/art.1780311222
   Jenkins JK, 2002, AM J MED SCI, V323, P197, DOI 10.1097/00000441-200204000-00006
   KASDAN ML, 1993, ORTHOPEDICS, V16, P1233
   KELLEY JT, 2002, B RHEUMDIS, P51
   KREMER JM, 1987, AM J MED, V82, P781, DOI 10.1016/0002-9343(87)90015-5
   Lamberts SWJ, 1997, NEW ENGL J MED, V337, P1285, DOI 10.1056/NEJM199710303371807
   LEWIS L, 1953, ANN INTERN MED, V39, P116, DOI 10.7326/0003-4819-39-1-116
   Maish G, 1998, J SURG RES, V78, P108, DOI 10.1006/jsre.1998.5315
   Maish GO, 1999, J TRAUMA, V47, P533, DOI 10.1097/00005373-199909000-00018
   MALONEY DG, 1994, BLOOD, V84, P2457
   MARCHAL L, 2003, DIGESTIVE DIS W 0518
   MOONEY DP, 1990, ANN SURG, V211, P124, DOI 10.1097/00000658-199002000-00002
   Mori R, 2002, FASEB J, V16, P963, DOI 10.1096/fj.01-0776com
   PERHALA RS, 1991, ARTHRITIS RHEUM, V34, P146, DOI 10.1002/art.1780340204
   Rapala K, 1997, EUR J SURG, V163, P207
   RAPALA K, 1991, EUR SURG RES, V23, P261, DOI 10.1159/000129163
   Rapala KT, 1996, EXPERIENTIA, V52, P70, DOI 10.1007/BF01922419
   Rozman B, 2002, CLIN PHARMACOKINET, V41, P421, DOI 10.2165/00003088-200241060-00003
   SALEM M, 1994, ANN SURG, V219, P416, DOI 10.1097/00000658-199404000-00013
   SALOMON GD, 1991, ANN SURG, V214, P175, DOI 10.1097/00000658-199108000-00012
   SANY J, 1993, J RHEUMATOL, V20, P1129
   SCHAFER AI, 1995, J CLIN PHARMACOL, V35, P209, DOI 10.1002/j.1552-4604.1995.tb04050.x
   Shaw M, 1999, RHEUM DIS CLIN N AM, V25, P623, DOI 10.1016/S0889-857X(05)70089-2
   Solomon DH, 2003, CIRCULATION, V107, P1303, DOI 10.1161/01.CIR.0000054612.26458.B2
   Wluka A, 2002, ANN RHEUM DIS, V61, P86, DOI 10.1136/ard.61.1.86
   Wluka A, 2000, J RHEUMATOL, V27, P1864
NR 42
TC 37
Z9 40
U1 0
U2 2
PU LIPPINCOTT WILLIAMS & WILKINS
PI PHILADELPHIA
PA 530 WALNUT ST, PHILADELPHIA, PA 19106-3621 USA
SN 1040-8711
EI 1531-6963
J9 CURR OPIN RHEUMATOL
JI Curr. Opin. Rheumatol.
PD MAY
PY 2004
VL 16
IS 3
BP 192
EP 198
DI 10.1097/00002281-200405000-00005
PG 7
WC Rheumatology
WE Science Citation Index Expanded (SCI-EXPANDED)
SC Rheumatology
GA 815OO
UT WOS:000221051800004
PM 15103244
DA 2024-01-22
ER

PT J
AU White, IR
   Kleinstein, SE
   Praet, C
   Chamberlain, C
   McHale, D
   Maia, JM
   Xie, PX
   Goldstein, DB
   Urban, TJ
   Shea, PR
AF White, Ian R.
   Kleinstein, Sarah E.
   Praet, Christophe
   Chamberlain, Chris
   McHale, Duncan
   Maia, Jessica M.
   Xie, Pingxing
   Goldstein, David B.
   Urban, Thomas J.
   Shea, Patrick R.
TI A genome-wide screen for variants influencing certolizumab pegol
   response in a moderate to severe rheumatoid arthritis population
SO PLOS ONE
LA English
DT Article
ID ANTITUMOR NECROSIS FACTOR; TNF-ALPHA-308 G/A POLYMORPHISM; ANTI-TNF
   THERAPY; CONCOMITANT METHOTREXATE; MONOCLONAL-ANTIBODY;
   GENETIC-VARIANTS; BIOLOGIC AGENTS; RARE VARIANTS; F-SPONDIN; ASSOCIATION
AB Certolizumab pegol (CZP) is a PEGylated Fc-free tumor necrosis factor (TNF) inhibitor antibody approved for use in the treatment of rheumatoid arthritis (RA), Crohn's disease, psoriatic arthritis, axial spondyloarthritis and psoriasis. In a clinical trial of patients with severe RA, CZP improved disease symptoms in approximately half of patients. However, variability in CZP efficacy remains a problem for clinicians, thus, the aim of this study was to identify genetic variants predictive of CZP response. We performed a genome-wide association study (GWAS) of 302 RA patients treated with CZP in the REALISTIC trial to identify common single nucleotide polymorphisms (SNPs) associated with treatment response. Whole-exome sequencing was also performed for 74 CZP extreme responders and non-responders within the same population, as well as 1546 population controls. No common SNPs or rare functional variants were significantly associated with CZP response, though a non-significant enrichment in the RA-implicated KCNK5 gene was observed. Two SNPs near spondin-1 and semaphorin-4G approached genome-wide significance. The results of the current study did not provide an unambiguous predictor of CZP response.
C1 [White, Ian R.; Chamberlain, Chris; McHale, Duncan] UCB Celltech, Expt Med & Diagnost, Slough, Berks, England.
   [Kleinstein, Sarah E.; Maia, Jessica M.; Xie, Pingxing; Goldstein, David B.; Shea, Patrick R.] Columbia Univ, Inst Genom Med, New York, NY 10027 USA.
   [Kleinstein, Sarah E.] Duke Univ, Dept Mol Genet & Microbiol, Med Ctr, Durham, NC USA.
   [Praet, Christophe] UCB Pharma, Braine Lalleud, Belgium.
   [Xie, Pingxing] McGill Univ, Fac Med, Montreal, PQ, Canada.
   [Urban, Thomas J.] Univ N Carolina, Eshelman Sch Pharm, Chapel Hill, NC 27515 USA.
C3 Celltech Group Ltd; Columbia University; Duke University; UCB Pharma SA;
   McGill University; University of North Carolina; University of North
   Carolina Chapel Hill
RP Shea, PR (通讯作者)，Columbia Univ, Inst Genom Med, New York, NY 10027 USA.
EM ps2878@cumc.columbia.edu
CR Acosta-Colman I, 2013, PHARMACOGENOMICS, V14, P727, DOI [10.2217/PGS.13.60, 10.2217/pgs.13.60]
   Aterido A, 2019, FRONT IMMUNOL, V10, DOI 10.3389/fimmu.2019.01459
   Attur MG, 2009, FASEB J, V23, P79, DOI 10.1096/fj.08-114363
   Balsa A, 2018, RHEUMATOLOGY, V57, P688, DOI 10.1093/rheumatology/kex474
   Barton A, 2009, ARTHRIT CARE RES, V61, P1441, DOI 10.1002/art.24672
   Bittner S, 2011, ARTHRITIS RES THER, V13, DOI 10.1186/ar3245
   Bodmer W, 2008, NAT GENET, V40, P695, DOI 10.1038/ng.f.136
   Bowes JD, 2009, PHARMACOGENET GENOM, V19, P319, DOI 10.1097/FPC.0b013e328328d51f
   Cuchacovich M, 2006, SCAND J RHEUMATOL, V35, P435, DOI 10.1080/03009740600904284
   Cui J, 2013, PLOS GENET, V9, DOI 10.1371/journal.pgen.1003394
   Delaneau O, 2012, NAT METHODS, V9, P179, DOI [10.1038/NMETH.1785, 10.1038/nmeth.1785]
   DePristo MA, 2011, NAT GENET, V43, P491, DOI 10.1038/ng.806
   Ferreiro-Iglesias A, 2019, PLOS ONE, V14, DOI 10.1371/journal.pone.0213073
   Guan YF, 2019, ARTHRITIS RHEUMATOL, V71, P1987, DOI 10.1002/art.41056
   Ho A, 2004, P NATL ACAD SCI USA, V101, P2548, DOI 10.1073/pnas.0308655100
   Honne K, 2016, ARTHRITIS RES THER, V18, DOI 10.1186/s13075-016-0920-6
   Howie BN, 2009, PLOS GENET, V5, DOI 10.1371/journal.pgen.1000529
   Julià A, 2016, PHARMACOGENOMICS J, V16, P147, DOI 10.1038/tpj.2015.31
   Kanehisa M, 2012, NUCLEIC ACIDS RES, V40, pD109, DOI 10.1093/nar/gkr988
   Krintel SB, 2012, PHARMACOGENET GENOM, V22, P577, DOI 10.1097/FPC.0b013e3283544043
   Lee YH, 2006, RHEUMATOL INT, V27, P157, DOI 10.1007/s00296-006-0175-7
   Li BS, 2008, AM J HUM GENET, V83, P311, DOI 10.1016/j.ajhg.2008.06.024
   Li H, 2009, BIOINFORMATICS, V25, P1094, DOI [10.1093/bioinformatics/btp324, 10.1093/bioinformatics/btp100]
   Lipsky PE, 2000, NEW ENGL J MED, V343, P1594, DOI 10.1056/NEJM200011303432202
   Liu CY, 2008, MOL MED, V14, P575, DOI 10.2119/2008-00056.Liu
   Lopez-Rodriguez R, 2018, PLOS ONE, V13, DOI 10.1371/journal.pone.0196793
   Maier V, 2011, MOL CELL NEUROSCI, V46, P419, DOI 10.1016/j.mcn.2010.11.005
   Maini R, 1999, LANCET, V354, P1932, DOI 10.1016/S0140-6736(99)05246-0
   Márquez A, 2014, ARTHRITIS RES THER, V16, DOI 10.1186/ar4504
   Massey J, 2018, PHARMACOGENOMICS J, V18, P657, DOI 10.1038/s41397-018-0040-6
   McKenna A, 2010, GENOME RES, V20, P1297, DOI 10.1101/gr.107524.110
   Meuth SG, 2008, J BIOL CHEM, V283, P14559, DOI 10.1074/jbc.M800637200
   Mirkov MU, 2015, ANN RHEUM DIS, V74, P2183, DOI 10.1136/annrheumdis-2014-205541
   Mirkov MU, 2013, ANN RHEUM DIS, V72, P1375, DOI 10.1136/annrheumdis-2012-202405
   Mok CC, 2016, EXPERT OPIN BIOL TH, V16, P201, DOI 10.1517/14712598.2016.1118457
   O'Rielly DD, 2009, PHARMACOGENOMICS J, V9, P161, DOI 10.1038/tpj.2009.7
   Pavy S, 2010, ANN RHEUM DIS, V69, P1022, DOI 10.1136/ard.2009.117622
   Plant D, 2011, ARTHRITIS RHEUM-US, V63, P645, DOI 10.1002/art.30130
   Price AL, 2006, NAT GENET, V38, P904, DOI 10.1038/ng1847
   Purcell S, 2007, AM J HUM GENET, V81, P559, DOI 10.1086/519795
   Raychaudhuri S, 2010, CURR OPIN RHEUMATOL, V22, P109, DOI 10.1097/BOR.0b013e328336474d
   San Koo B, 2021, ARTHRITIS RES THER, V23, DOI 10.1186/s13075-021-02567-y
   Silman AJ., 2001, EPIDEMIOLOGY RHEUMAT, V12
   Singh JA, 2012, ARTHRIT CARE RES, V64, P625, DOI 10.1002/acr.21641
   Suarez-Gestal M, 2010, ARTHRITIS RES THER, V12, DOI 10.1186/ar2990
   Suzuki K, 2008, NAT IMMUNOL, V9, P17, DOI 10.1038/ni1553
   Takamatsu H, 2012, TRENDS IMMUNOL, V33, P127, DOI 10.1016/j.it.2012.01.008
   Weinblatt ME, 2003, ARTHRITIS RHEUM-US, V48, P35, DOI 10.1002/art.10697
   Weinblatt ME, 2012, RHEUMATOLOGY, V51, P2204, DOI 10.1093/rheumatology/kes150
   Woolf AD, 2003, B WORLD HEALTH ORGAN, V81, P646
NR 50
TC 2
Z9 2
U1 0
U2 3
PU PUBLIC LIBRARY SCIENCE
PI SAN FRANCISCO
PA 1160 BATTERY STREET, STE 100, SAN FRANCISCO, CA 94111 USA
SN 1932-6203
J9 PLOS ONE
JI PLoS One
PY 2022
VL 17
IS 4
AR e0261165
DI 10.1371/journal.pone.0261165
PG 20
WC Multidisciplinary Sciences
WE Science Citation Index Expanded (SCI-EXPANDED)
SC Science & Technology - Other Topics
GA 0Y6SQ
UT WOS:000790519000032
PM 35413058
OA gold, Green Published
DA 2024-01-22
ER

PT J
AU Sidhu, SD
   Joseph, S
   Dunn, E
   Cuffari, C
AF Sidhu, Sarah D.
   Joseph, Shelly
   Dunn, Emily
   Cuffari, Carmen
TI The Utility of Contrast Enhanced Ultrasound and Elastography in the
   Early Detection of Fibro-Stenotic Ileal Strictures in Children with
   Crohn's Disease
SO PEDIATRIC GASTROENTEROLOGY HEPATOLOGY & NUTRITION
LA English
DT Article
DE Ultrasonography; Inflammatory bowel disease; Fibrostenotic; Pediatrics
ID SAFETY; AGENT
AB Purpose: Crohn's disease (CD) is a chronic, idiopathic bowel disorder that can progress to partial or complete bowel obstruction. At present, there are no reliable diagnostic tests that can readily distinguish between acute inflammatory, purely fibrotic and mixed inflammatory and fibrotic. Our aim is to study the utility of contrast enhanced ultrasound (CEUS) in combination with shear wave elastography (SWE) to differentiate fibrotic from inflammatory strictures in children with obstructive CD of the terminal ileum. Methods: Twenty-five (19 male) children between 2016-2021 with CD of the terminal ileum were recruited into the study. Among these patients, 22 had CEUS kinetic measurements of tissue perfusion, including wash-in slope (dB/sec), peak intensity (dB), time to peak intensity (sec), area under the curve (AUC) (dB sec), and SWE. In total, 11 patients required surgery due to bowel obstruction. Histopathologic analysis was performed by a pathologist who was blinded to the CEUS and SWE test results. Results: Patients that underwent surgical resection had significantly higher mean area under the curve on CEUS compared to patients responsive to medical therapy (p=0.03). The AUC also correlated with the degree of hypertrophy and the percent fibrosis of the muscularis propria, as determined by histopathologic grading (p<0.01). There was no difference in the mean elastography measurements between these two patient groups. Conclusion: CEUS is a useful radiological technique that can help identify pediatric patients with medically refractory obstructive fibrotic strictures of the terminal ileum that should be considered for early surgical resection.
C1 [Sidhu, Sarah D.] Tampa Gen Hosp, Pediat Gastroenterol Hepatol & Nutr Florida, Temple Terrace, FL USA.
   [Joseph, Shelly] Johns Hopkins Sch Med, Div Pediat Gastroenterol Hepatol & Nutr, Baltimore, MD USA.
   [Dunn, Emily] Johns Hopkins Univ Hosp, Dept Pediat Radiol, Baltimore, MD USA.
   [Cuffari, Carmen] Childrens Natl Hosp, Div Pediat Gastroenterol & Nutr, 111 Michigan Ave NW, Washington, DC 20010 USA.
C3 Tampa General Hospital; Johns Hopkins University; Johns Hopkins
   Medicine; Johns Hopkins University; Johns Hopkins Medicine; Children's
   National Health System
RP Cuffari, C (通讯作者)，Childrens Natl Hosp, Div Pediat Gastroenterol & Nutr, 111 Michigan Ave NW, Washington, DC 20010 USA.
EM ccuffari2@cnmc.org
FU NICHD
FX Johns Hopkins Institutional Training Grant for Pediatricians, funded by
   NICHD.
CR Cuffari Carmen, 2009, Gastroenterol Hepatol (N Y), V5, P775
   Darbari A, 2004, INFLAMM BOWEL DIS, V10, P67, DOI 10.1097/00054725-200403000-00001
   Darge K, 2013, PEDIATR RADIOL, V43, P1063, DOI 10.1007/s00247-013-2746-6
   Freeman HJ, 2014, WORLD J GASTROENTERO, V20, P31, DOI 10.3748/wjg.v20.i1.31
   Hwang M, 2010, ULTRASOUND Q, V26, P75, DOI 10.1097/RUQ.0b013e3181df96de
   Jacene HA, 2009, J NUCL MED, V50, P1751, DOI 10.2967/jnumed.109.065466
   Kljucevsek D, 2016, RADIOL ONCOL, V50, P347, DOI 10.1515/raon-2015-0042
   Kugathasan S, 2017, LANCET, V389, P1710, DOI 10.1016/S0140-6736(17)30317-3
   Li JN, 2019, TRANSL RES, V209, P39, DOI 10.1016/j.trsl.2019.03.005
   McMahon CJ, 2005, PEDIATR CARDIOL, V26, P413, DOI 10.1007/s00246-004-0795-1
   Medellin A, 2018, ABDOM RADIOL, V43, P918, DOI 10.1007/s00261-017-1399-6
   Migaleddu V, 2009, GASTROENTEROLOGY, V137, P43, DOI 10.1053/j.gastro.2009.03.062
   Ntoulia A, 2018, ABDOM RADIOL, V43, P948, DOI 10.1007/s00261-017-1315-0
   Piskunowicz M, 2015, ULTRASOUND MED BIOL, V41, P1095, DOI 10.1016/j.ultrasmedbio.2014.11.003
   Quaia E, 2017, ULTRASOUND MED BIOL, V43, P1171, DOI 10.1016/j.ultrasmedbio.2017.01.024
   Rafailidis V, 2017, BRIT J RADIOL, V90, DOI 10.1259/bjr.20160556
   Rieder F, 2013, GUT, V62, P1072, DOI 10.1136/gutjnl-2012-304353
   Ripollés T, 2013, J CROHNS COLITIS, V7, P120, DOI 10.1016/j.crohns.2012.03.002
   Sauer CG, 2009, GASTROENTEROL CLIN N, V38, P611, DOI 10.1016/j.gtc.2009.07.010
   Serafin Z, 2016, J CROHNS COLITIS, V10, P354, DOI 10.1093/ecco-jcc/jjv196
   Sidhu PS, 2017, ULTRASCHALL MED, V38, P33, DOI 10.1055/s-0042-110394
   US Food and Drug Administration, 2016, LUM FULL PRESCR INF
   Walker WA, 2008, WALKERS PEDIAT GASTR, V5th, P519
NR 23
TC 0
Z9 0
U1 0
U2 0
PU KOREAN SOC PEDIATRIC GASTROENTEROLOGY & NUTRITION
PI SEOUL
PA 301 DONGSUNG-DONG 25-I, JONGNO-GU, SEOUL, 301 DONGSUNG, SOUTH KOREA
SN 2234-8646
EI 2234-8840
J9 PEDIATR GASTROENTERO
JI Pediatr. Gastroenterol. Hepatol. Nutr.
PD JUL
PY 2023
VL 26
IS 4
BP 193
EP 200
DI 10.5223/pghn.2023.26.4.193
PG 8
WC Pediatrics
WE Emerging Sources Citation Index (ESCI)
SC Pediatrics
GA M7LW5
UT WOS:001032005300003
PM 37485027
OA gold, Green Published
DA 2024-01-22
ER

PT J
AU Guedes, TP
   Silva, J
   Neves, S
   Falcao, D
   Costa, P
   Lago, P
   Pedroto, I
   Salgado, M
AF Guedes, Tiago Pereira
   Silva, Joana
   Neves, Sara
   Falcao, Daniela
   Costa, Paula
   Lago, Paula
   Pedroto, Isabel
   Salgado, Marta
TI Positioning <i>Aeromonas</i> Infection in Inflammatory Bowel Disease: A
   Retrospective Analysis
SO GE PORTUGUESE JOURNAL OF GASTROENTEROLOGY
LA English
DT Article
DE Aeromonas; Inflammatory bowel disease; Crohn's disease; Ulcerative
   colitis; GI infections; Immunology; Microbiology and inflammatory bowel
   disease
ID MICROBIOTA; HYDROPHILA; DIARRHEA; COLITIS
AB Background and Aim: Aeromonas are Gram-negative rods known to cause a spectrum of diseases. Inflammatory bowel disease (IBD) is an idiopathic complex condition resulting from interaction of multiple factors. Aeromonas infection in association with IBD is still largely unknown. We aim to look for the significance of Aeromonas infection and for significant differences between IBD and non-IBD patients. Methods: A retrospective observational analysis was performed of all patients positive for Aeromonas in stool cultures, during a 10-year period, from a tertiary and university hospital. Results: Fifty patients were included, 56% male with a mean age of 42.1 years. Thirty-eight (76%) were non-IBD and 12 (24%) IBD patients. IBD patients were more frequently under immunosuppressors. Two patients were asymptomatic and 44% developed mild, 44% moderate, and 16.7% severe infection. The main strains isolated were Aeromonas hydrophila/caviae. Bacterial co-isolation was found in 4 non-IBD and histological findings of cytomegalovirus in 2 IBD patients. Non-IBD patients presented more frequently with fever and IBD patients with bloody diarrhea and abdominal pain. There was higher tendency for severe infection rate in IBD patients with higher antimicrobial therapy use. Steroids were exclusively used in the IBD group. From IBD, 4 patients had the diagnosis of ulcerative colitis and 9 of Crohn's disease with colonic involvement. Of these patients, 5 received IBD diagnosis after the acute episode of Aeromonas infection. Conclusions: Clinical presentation of Aeromonas infection differs between IBD and non-IBD patients. Non-IBD patients had milder severity of infection with less use of antibiotics. Aeromonas infection seems to greatly contribute to IBD manifestation.
C1 [Guedes, Tiago Pereira; Silva, Joana; Falcao, Daniela; Lago, Paula; Pedroto, Isabel; Salgado, Marta] CHU Porto, Dept Gastroenterol, Porto, Portugal.
   [Neves, Sara] CHU Porto, Dept Infect Dis, Porto, Portugal.
   [Costa, Paula] CHU Porto, Dept Microbiol, Porto, Portugal.
RP Guedes, TP (通讯作者)，CHU Porto, Dept Gastroenterol, Porto, Portugal.
EM tiagoapguedes@gmail.com
OI Salgado, Marta/0000-0003-2088-7932; Barbosa Neves,
   Sara/0000-0002-5369-4873
CR Ahishali E, 2007, EUR J INTERN MED, V18, P430, DOI 10.1016/j.ejim.2006.12.008
   Baliellas Comellas C, 1991, Rev Esp Enferm Dig, V79, P442
   Barnich N, 2007, J CLIN INVEST, V117, P1566, DOI 10.1172/JCI30504
   Baumgart DC, 2007, LANCET, V369, P1627, DOI 10.1016/S0140-6736(07)60750-8
   Bhowmick UD, 2018, POL J MICROBIOL, V67, P137, DOI 10.21307/pjm-2018-020
   Castaño-Rodríguez N, 2017, GUT, V66, P235, DOI 10.1136/gutjnl-2015-310545
   de Souza HSP, 2017, NAT REV GASTRO HEPAT, V14, P739, DOI 10.1038/nrgastro.2017.110
   Earle CD, 1997, REV ESP ENFERM DIG, V89, P48
   Elorza A, 2020, GASTROENT HEPAT-BARC, V43, P614, DOI 10.1016/j.gastrohep.2020.04.014
   EUCAST, Clinical Breakpoints and Dosing of Antibiotics
   Fernández-Bravo A, 2020, MICROORGANISMS, V8, DOI 10.3390/microorganisms8010129
   Igbinosa IH, 2012, SCI WORLD J, DOI 10.1100/2012/625023
   Janda JM, 2010, CLIN MICROBIOL REV, V23, P35, DOI 10.1128/CMR.00039-09
   Ko WC, 2000, J INFECTION, V40, P267, DOI 10.1053/jinf.2000.0654
   Lobatón T, 2016, INFLAMM BOWEL DIS, V22, P1755, DOI 10.1097/MIB.0000000000000788
   Lobatón T, 2015, INFLAMM BOWEL DIS, V21, P71, DOI 10.1097/MIB.0000000000000247
   MORGAN DR, 1985, INFECT IMMUN, V50, P62, DOI 10.1128/IAI.50.1.62-65.1985
   Nishikawa J, 2009, SCAND J GASTROENTERO, V44, P180, DOI 10.1080/00365520802433231
   Orel R, 2014, WORLD J GASTROENTERO, V20, P11505, DOI 10.3748/wjg.v20.i33.11505
   Sinclair HA, 2016, DIAGN MICR INFEC DIS, V85, P98, DOI 10.1016/j.diagmicrobio.2016.02.005
   Tomas J M, 2012, ISRN Microbiol, V2012, P256261, DOI 10.5402/2012/256261
   von Graevenitz A, 2007, INFECTION, V35, P59, DOI 10.1007/s15010-007-6243-4
   WILLOUGHBY JMT, 1989, GUT, V30, P686, DOI 10.1136/gut.30.5.686
   Zhou YY, 2019, BMC INFECT DIS, V19, DOI 10.1186/s12879-019-3766-0
NR 24
TC 3
Z9 3
U1 0
U2 0
PU KARGER
PI BASEL
PA ALLSCHWILERSTRASSE 10, CH-4009 BASEL, SWITZERLAND
SN 2341-4545
EI 2387-1954
J9 GE PORT J GASTROENT
JI GE Port. J. Gastroenterol.
PD JAN
PY 2023
VL 30
IS 1
BP 20
EP 28
DI 10.1159/000520272
EA NOV 2021
PG 9
WC Gastroenterology & Hepatology
WE Emerging Sources Citation Index (ESCI)
SC Gastroenterology & Hepatology
GA 8K4EX
UT WOS:000741814900001
PM 36743987
OA Green Published, gold
DA 2024-01-22
ER

PT J
AU Alkhayyat, M
   Abureesh, M
   Gill, A
   Khoudari, G
   Abou Saleh, M
   Mansoor, E
   Regueiro, M
AF Alkhayyat, Motasem
   Abureesh, Mohammad
   Gill, Arshpal
   Khoudari, George
   Abou Saleh, Mohannad
   Mansoor, Emad
   Regueiro, Miguel
TI Lower Rates of Colorectal Cancer in Patients With Inflammatory Bowel
   Disease Using Anti-TNF Therapy
SO INFLAMMATORY BOWEL DISEASES
LA English
DT Article
DE inflammatory bowel disease; colorectal cancer; anti-tumor necrosis
   factor; biologics; immunomodulators
ID ULCERATIVE-COLITIS; DECLINING RISK; UNITED-STATES; PREVALENCE;
   METAANALYSIS; NEOPLASIA; ALPHA; 5-AMINOSALICYLATE; CARCINOGENESIS;
   EPIDEMIOLOGY
AB Background: Chronic inflammation is a key factor for the development of colorectal cancer (CRC) among patients with inflammatory bowel disease (IBD). Despite the increased use of biologic agents in patients with IBD, their impact on colorectal carcinogenesis remains unclear. With the use of a large database, we sought to describe the effect of biologics on CRC among patients with IBD.
   Methods: We evaluated a multicenter database (Explorys) consisting of electronic medical records from several U.S. hospitals between 1999 and 2020. A cohort of patients with a diagnosis of IBD was identified. We performed a multivariate analysis to adjust for multiple factors including medical and surgical therapies.
   Results: There were a total of 62,007,510 patients in the database between 1999 and 2020. Amongst those, 225,090 (0.36%) individuals had Crohn's disease and 188,420 (0.30%) had ulcerative colitis. After adjusting for confounding factors using multivariate analysis, patients with IBD were more likely to develop CRC. Among the IBD cohort, patients treated with anti-TNF agents were less likely to develop CRC; patients with Crohn's disease: odds ratio, 0.69; 95% confidence interval, 0.66-0.73; P < 0.0001 vs patients with ulcerative colitis: odds ratio, 0.78; 95% confidence interval, 0.73-0.83; P < 0.0001.
   Conclusions: Patients with IBD who were treated with anti-tumor necrosis factor agents were less likely to develop CRC. Prospective studies are needed to evaluate whether anti-tumor necrosis factor drugs provide a chemoprotective effect in patients with IBD by inflammation control and mucosal healing.
C1 [Alkhayyat, Motasem] Cleveland Clin Fdn, Dept Internal Med, 9500 Euclid Ave, Cleveland, OH 44195 USA.
   [Abureesh, Mohammad; Gill, Arshpal] Staten Isl Univ Hosp, Dept Internal Med, 475 Seaview Ave, Staten Isl, NY USA.
   [Khoudari, George] Cleveland Clin Fdn, Dept Hosp Med, 9500 Euclid Ave, Cleveland, OH 44195 USA.
   [Abou Saleh, Mohannad; Regueiro, Miguel] Cleveland Clin Fdn, Dept Gastroenterol Hepatol & Nutr, 9500 Euclid Ave, Cleveland, OH 44195 USA.
   [Mansoor, Emad] Case Western Reserve Univ, Dept Gastroenterol & Liver Dis, Univ Hosp, 11100 Euclid Ave, Cleveland, OH USA.
C3 Cleveland Clinic Foundation; Northwell Health; Cleveland Clinic
   Foundation; Cleveland Clinic Foundation; Case Western Reserve
   University; University Hospitals of Cleveland
RP Regueiro, M (通讯作者)，Cleveland Clin Fdn, Gastroenterol Hepatol & Nutr Dept, Digest Dis & Surg Inst, 9500 Euclid Ave, Cleveland, OH 44195 USA.
EM regueim@ccf.org
RI Regueiro, Miguel/HPG-5624-2023
OI Regueiro, Miguel/0000-0002-7681-8111; Mansoor, Emad/0000-0002-3297-0533
CR Abou Saleh M, 2019, DIGEST DIS SCI, V64, P1328, DOI 10.1007/s10620-018-5402-z
   Akinyemiju T, 2016, BMC CANCER, V16, DOI 10.1186/s12885-016-2738-7
   Al Bakir I, 2018, FRONT IMMUNOL, V9, DOI 10.3389/fimmu.2018.02368
   Al-Kindi SG, 2016, MAYO CLIN PROC, V91, P81, DOI 10.1016/j.mayocp.2015.09.009
   Altaii H, 2017, HEPATOLOGY, V65, P1421, DOI 10.1002/hep.28920
   Amiot A, 2015, THER ADV GASTROENTER, V8, P66, DOI 10.1177/1756283X14558193
   Andersen NN, 2014, JAMA-J AM MED ASSOC, V311, P2406, DOI 10.1001/jama.2014.5613
   Axelrad JE, 2016, WORLD J GASTROENTERO, V22, P4794, DOI 10.3748/wjg.v22.i20.4794
   Baars JE, 2011, AM J GASTROENTEROL, V106, P319, DOI 10.1038/ajg.2010.428
   Ballou S, 2018, ALIMENT PHARM THER, V47, P913, DOI 10.1111/apt.14551
   Bernstein CN, 2011, AM J GASTROENTEROL, V106, P731, DOI 10.1038/ajg.2011.50
   Biancone L, 2006, GUT, V55, P228, DOI 10.1136/gut.2005.075937
   Burisch J, 2015, SCAND J GASTROENTERO, V50, P942, DOI 10.3109/00365521.2015.1014407
   Carrat F, 2017, ALIMENT PHARM THER, V45, P533, DOI 10.1111/apt.13897
   Castaño-Milla C, 2014, ALIMENT PHARM THER, V39, P645, DOI 10.1111/apt.12651
   Chapman Christopher G, 2014, Gastrointest Endosc Clin N Am, V24, P353, DOI 10.1016/j.giec.2014.03.008
   Choi CHR, 2019, GUT, V68, P414, DOI 10.1136/gutjnl-2017-314190
   Dahlhamer JM, 2016, MMWR-MORBID MORTAL W, V65, P1166, DOI 10.15585/mmwr.mm6542a3
   Din H, 2020, INFLAMM BOWEL DIS, V26, P1436, DOI 10.1093/ibd/izz305
   Dyson JK, 2012, WORLD J GASTROENTERO, V18, P3839, DOI 10.3748/wjg.v18.i29.3839
   Eaden JA, 2001, GUT, V48, P526, DOI 10.1136/gut.48.4.526
   Fidder H, 2009, GUT, V58, P501, DOI 10.1136/gut.2008.163642
   Garg SK, 2016, CURR OPIN GASTROEN, V32, P274, DOI 10.1097/MOG.0000000000000286
   Huh G, 2019, PLOS ONE, V14, DOI 10.1371/journal.pone.0210703
   IBM Corporation, IBM EXPL PLATF LIB Y
   Itzkowitz SH, 2004, AM J PHYSIOL-GASTR L, V287, pG7, DOI 10.1152/ajpgi.00079.2004
   Jess T, 2007, AM J GASTROENTEROL, V102, P829, DOI 10.1111/j.1572-0241.2007.01070.x
   Kaelber DC, 2012, J AM MED INFORM ASSN, V19, P965, DOI 10.1136/amiajnl-2011-000782
   Kang EA, 2019, J CLIN MED, V8, DOI 10.3390/jcm8030343
   Kim ER, 2014, WORLD J GASTROENTERO, V20, P9872, DOI 10.3748/wjg.v20.i29.9872
   Kim YJ, 2010, CANCER PREV RES, V3, P1314, DOI 10.1158/1940-6207.CAPR-09-0272
   Lakatos PL, 2008, WORLD J GASTROENTERO, V14, P3937, DOI 10.3748/wjg.14.3937
   Lal P, 2020, DIGEST DIS SCI, V65, P269, DOI 10.1007/s10620-019-05725-0
   Lewis JD, 2014, NESTLE NUTR WORKS SE, V79, P1, DOI 10.1159/000360664
   Lindström L, 2011, DIS COLON RECTUM, V54, P1392, DOI 10.1097/DCR.0b013e31822bbcc1
   Loftus Edward V Jr, 2016, Gastroenterol Hepatol (N Y), V12, P704
   Lutgens MWMD, 2013, INFLAMM BOWEL DIS, V19, P789, DOI 10.1097/MIB.0b013e31828029c0
   Mahadevan U, 2014, GASTROENTEROLOGY, V146, pS170
   Mansoor E, 2017, CLIN GASTROENTEROL H, V15, P1733, DOI 10.1016/j.cgh.2017.05.050
   Matula S, 2005, CLIN GASTROENTEROL H, V3, P1015, DOI 10.1016/S1542-3565(05)00738-X
   Mills Steven, 2007, Clin Colon Rectal Surg, V20, P309, DOI 10.1055/s-2007-991030
   Mirsky Matthew M, 2016, Int J MS Care, V18, P305, DOI 10.7224/1537-2073.2016-056
   Nadkarni PM, 2010, J AM MED INFORM ASSN, V17, P602, DOI 10.1136/jamia.2009.001057
   Nelson SJ, 2011, J AM MED INFORM ASSN, V18, P441, DOI 10.1136/amiajnl-2011-000116
   Ng SC, 2017, LANCET, V390, P2769, DOI 10.1016/S0140-6736(17)32448-0
   Nguyen GC, 2014, J CROHNS COLITIS, V8, P288, DOI 10.1016/j.crohns.2013.09.001
   Nielsen OH, 2013, NEW ENGL J MED, V369, P754, DOI 10.1056/NEJMct1209614
   Noman M, 2017, J CROHNS COLITIS, V11, P1085, DOI 10.1093/ecco-jcc/jjx048
   Pfefferle KJ, 2014, J ARTHROPLASTY, V29, P2036, DOI 10.1016/j.arth.2014.05.001
   Popivanova BK, 2008, J CLIN INVEST, V118, P560, DOI [10.1172/JC132453, 10.1172/JCI32453]
   Ramos GP, 2019, MAYO CLIN PROC, V94, P155, DOI 10.1016/j.mayocp.2018.09.013
   Román ALS, 2011, WORLD J GASTROENTERO, V17, P2723, DOI 10.3748/wjg.v17.i22.2723
   Satchi M, 2013, INFLAMM BOWEL DIS, V19, P785, DOI 10.1097/MIB.0b013e318289664c
   Sebastian S, 2014, J CROHNS COLITIS, V8, P5, DOI 10.1016/j.crohns.2013.04.008
   Söderlund S, 2010, GASTROENTEROLOGY, V138, P1697, DOI 10.1053/j.gastro.2010.02.007
   Tang J, 2010, DIGEST DIS SCI, V55, P1696, DOI 10.1007/s10620-009-0942-x
   Team E, 2016, EXPLORYS
   Terdiman JP, 2007, INFLAMM BOWEL DIS, V13, P367, DOI 10.1002/ibd.20074
   US National Library of Medicine Unified Medical Language System (UMLS), SYST NOM MED CLIN TE
   Velayos FS, 2006, GASTROENTEROLOGY, V130, P1941, DOI 10.1053/j.gastro.2006.03.028
   Velayos FS, 2005, AM J GASTROENTEROL, V100, P1345, DOI 10.1111/j.1572-0241.2005.41442.x
   Zhu ZH, 2018, J CROHNS COLITIS, V12, P546, DOI 10.1093/ecco-jcc/jjy006
NR 62
TC 28
Z9 28
U1 0
U2 6
PU OXFORD UNIV PRESS INC
PI CARY
PA JOURNALS DEPT, 2001 EVANS RD, CARY, NC 27513 USA
SN 1078-0998
EI 1536-4844
J9 INFLAMM BOWEL DIS
JI Inflamm. Bowel Dis.
PD JUL
PY 2021
VL 27
IS 7
BP 1052
EP 1060
DI 10.1093/ibd/izaa252
PG 9
WC Gastroenterology & Hepatology
WE Science Citation Index Expanded (SCI-EXPANDED); Social Science Citation Index (SSCI)
SC Gastroenterology & Hepatology
GA TF8AI
UT WOS:000670937700014
PM 33051651
DA 2024-01-22
ER

PT J
AU Patnaude, L
   Mayo, M
   Mario, R
   Wu, XM
   Knight, H
   Creamer, K
   Wilson, S
   Pivorunas, V
   Karman, J
   Phillips, L
   Dunstan, R
   Kamath, RV
   McRae, B
   Terrillon, S
AF Patnaude, Lori
   Mayo, Martha
   Mario, Regina
   Wu, Xiaoming
   Knight, Heather
   Creamer, Kelly
   Wilson, Sarah
   Pivorunas, Valerie
   Karman, Jozsef
   Phillips, Lucy
   Dunstan, Robert
   Kamath, Rajesh, V
   McRae, Bradford
   Terrillon, Sonia
TI Mechanisms and regulation of IL-22-mediated intestinal epithelial
   homeostasis and repair
SO LIFE SCIENCES
LA English
DT Article
DE IBD; Ulcerative colitis; Crohn's disease; Colonoid; Interleukin 22
AB Aims: Ulcerative colitis and Crohn's disease, collectively known as inflammatory bowel disease (IBD), are chronic inflammatory disorders of the intestine for which key elements in disease initiation and perpetuation are defects in epithelial barrier integrity. Achieving mucosal healing is essential to ameliorate disease outcome and so new therapies leading to epithelial homeostasis and repair are under investigation. This study was designed to determine the mechanisms by which IL-22 regulates intestinal epithelial cell function.
   Main methods: Human intestinal organoids and resections, as well as mice were used to evaluate the effect of IL-22 on stem cell expansion, proliferation and expression of mucus components. IL-22 effect on barrier function was assessed in polarized T-84 cell monolayers. Butyrate co-treatments and organoid co-cultures with immune cells were performed to monitor the impact of microbial-derived metabolites and inflammatory environments on IL-22 responses.
   Key findings: IL-22 led to epithelial stem cell expansion, proliferation, barrier dysfunction and anti-microbial peptide production in human and mouse models evaluated. IL-22 also altered the mucus layer by inducing an increase in membrane mucus but a decrease in secreted mucus and goblet cell content. IL-22 had the same effect on anti-microbial peptides and membrane mucus in both healthy and IBD human samples. In contrast, this IL-22-associated epithelial phenotype was different when treatments were performed in presence of butyrate and organoids co-cultured with immune cells.
   Significance: Our data indicate that IL-22 promotes epithelial regeneration, innate defense and membrane mucus production, strongly supporting the potential clinical utility of IL-22 as a mucosal healing therapy in IBD.
C1 [Patnaude, Lori; Mayo, Martha; Mario, Regina; Wu, Xiaoming; Knight, Heather; Creamer, Kelly; Pivorunas, Valerie; Phillips, Lucy; Dunstan, Robert; Kamath, Rajesh, V; McRae, Bradford; Terrillon, Sonia] AbbVie Biores Ctr, 100 Res Dr, Worcester, MA 01605 USA.
   [Wilson, Sarah; Karman, Jozsef] AbbVie, Cambridge Res Ctr, 200 Sidney St, Cambridge, MA 02139 USA.
C3 AbbVie; AbbVie
RP Terrillon, S (通讯作者)，AbbVie Biores Ctr, Immunol Pharmacol, 100 Res Dr, Worcester, MA 01605 USA.
EM sonia.terrillon@abbvie.com
OI Wilson, Sarah/0000-0002-0838-6847
FU AbbVie
FX All authors are employees of AbbVie. The design, study conduct, and
   financial support for this research were provided by AbbVie. AbbVie
   participated in the interpretation of data, review, and approval of the
   publication.
CR Bachmann M, 2017, BIOFACTORS, V43, P283, DOI 10.1002/biof.1341
   Begue B, 2011, AM J GASTROENTEROL, V106, P1544, DOI 10.1038/ajg.2011.112
   Chen ZJ, 2019, FRONT CELL DEV BIOL, V7, DOI 10.3389/fcell.2019.00235
   Coorens M, 2019, J BIOL CHEM, V294, P6027, DOI 10.1074/jbc.RA118.007290
   de Souza HSP, 2016, NAT REV GASTRO HEPAT, V13, P13, DOI [10.1038/nrgastro.2016.186, 10.1038/nrgastro.2015.186]
   Eamin EE, 2013, J NUTR, V143, P1872, DOI 10.3945/jn.113.179549
   Fan SL, 2019, MOL BIOL CELL, V30, P566, DOI 10.1091/mbc.E18-08-0531
   FINNIE IA, 1995, GUT, V36, P93, DOI 10.1136/gut.36.1.93
   Fukui H, 2011, INFLAMM BOWEL DIS, V17, P1177, DOI 10.1002/ibd.21473
   Hanash AM, 2012, IMMUNITY, V37, P339, DOI 10.1016/j.immuni.2012.05.028
   Jiang RQ, 2013, BMC CANCER, V13, DOI 10.1186/1471-2407-13-59
   Jung TH, 2015, NUTR RES PRACT, V9, P343, DOI 10.4162/nrp.2015.9.4.343
   Kamanaka M, 2011, J EXP MED, V208, P1027, DOI 10.1084/jem.20102149
   Lee WJ, 2014, NAT CHEM BIOL, V10, P416, DOI 10.1038/nchembio.1535
   Lin Y, 2017, MICROB CELL FACT, V16, DOI 10.1186/s12934-017-0762-1
   Lindemans CA, 2015, NATURE, V528, P560, DOI 10.1038/nature16460
   Martini E, 2017, CELL MOL GASTROENTER, V4, P33, DOI 10.1016/j.jcmgh.2017.03.007
   Muñoz M, 2009, J EXP MED, V206, P3047, DOI 10.1084/jem.20090900
   Murano T, 2014, BIOCHEM BIOPH RES CO, V443, P840, DOI 10.1016/j.bbrc.2013.12.061
   Neurath MF, 2012, GUT, V61, P1619, DOI 10.1136/gutjnl-2012-302830
   Venegas DP, 2019, FRONT IMMUNOL, V10, DOI 10.3389/fimmu.2019.00277
   Parks OB, 2016, FRONT CELL DEV BIOL, V3, DOI 10.3389/fcell.2015.00085
   Peng LY, 2007, PEDIATR RES, V61, P37, DOI 10.1203/01.pdr.0000250014.92242.f3
   Peng LY, 2009, J NUTR, V139, P1619, DOI 10.3945/jn.109.104638
   Rothenberg ME, 2019, CLIN PHARMACOL THER, V105, P177, DOI 10.1002/cpt.1164
   Rudloff I, 2020, TRANSL RES, V216, P1, DOI 10.1016/j.trsl.2019.10.004
   Sato T, 1999, CLIN EXP IMMUNOL, V115, P301, DOI 10.1046/j.1365-2249.1999.00784.x
   Sato T, 2009, NATURE, V459, P262, DOI 10.1038/nature07935
   Sekikawa A, 2010, LAB INVEST, V90, P496, DOI 10.1038/labinvest.2009.147
   Stefanich EG, 2018, BIOCHEM PHARMACOL, V152, P224, DOI 10.1016/j.bcp.2018.03.031
   Sugimoto K, 2008, J CLIN INVEST, V118, P534, DOI [10.1172/JC133194, 10.1172/JCI33194]
   Tang KY, 2019, CELL MOL IMMUNOL, V16, P473, DOI 10.1038/s41423-018-0029-8
   Treede I, 2009, BMC GASTROENTEROL, V9, DOI 10.1186/1471-230X-9-53
   Tsai PY, 2017, CELL HOST MICROBE, V21, P671, DOI 10.1016/j.chom.2017.05.009
   Tsuchida Chikatsugu, 2017, Biochem Biophys Rep, V12, P198, DOI 10.1016/j.bbrep.2017.10.003
   Vallee S, 2004, EXP CELL RES, V297, P165, DOI 10.1016/j.yexcr.2004.03.007
   VanDussen KL, 2015, GUT, V64, P911, DOI 10.1136/gutjnl-2013-306651
   Wang YY, 2017, J IMMUNOL, V199, P3316, DOI 10.4049/jimmunol.1700152
   Wittkopf N, 2014, J GASTROENTEROL, V49, P375, DOI 10.1007/s00535-013-0929-4
   Zha JM, 2019, CELL MOL GASTROENTER, V7, P255, DOI 10.1016/j.jcmgh.2018.09.006
   Zhang XY, 2019, INT J MOL MED, V43, P1657, DOI 10.3892/ijmm.2019.4092
   Zwarycz B, 2019, CELL MOL GASTROENTER, V7, P1, DOI 10.1016/j.jcmgh.2018.06.008
NR 42
TC 33
Z9 36
U1 1
U2 28
PU PERGAMON-ELSEVIER SCIENCE LTD
PI OXFORD
PA THE BOULEVARD, LANGFORD LANE, KIDLINGTON, OXFORD OX5 1GB, ENGLAND
SN 0024-3205
EI 1879-0631
J9 LIFE SCI
JI Life Sci.
PD APR 15
PY 2021
VL 271
AR 119195
DI 10.1016/j.lfs.2021.119195
EA FEB 2021
PG 12
WC Medicine, Research & Experimental; Pharmacology & Pharmacy
WE Science Citation Index Expanded (SCI-EXPANDED)
SC Research & Experimental Medicine; Pharmacology & Pharmacy
GA QT5AN
UT WOS:000626600400031
PM 33581125
OA hybrid
DA 2024-01-22
ER

PT J
AU Xu, Y
   Xu, F
   Li, WJ
   Li, MT
   Dong, SQ
   Zhang, YP
   Norman, GL
   Zhao, Q
   Liu, L
AF Xu, Yan
   Xu, Fei
   Li, Wenjie
   Li, Mengting
   Dong, Shouquan
   Zhang, Yupeng
   Norman, Gary L.
   Zhao, Qiu
   Liu, Lan
TI The diagnostic role and clinical association of serum proteinase 3
   anti-neutrophil cytoplasmic antibodies in Chinese patients with
   inflammatory bowel disease
SO SCANDINAVIAN JOURNAL OF GASTROENTEROLOGY
LA English
DT Article
DE Inflammatory bowel disease; ulcerative colitis; Crohn's disease;
   PR3-ANCA; diagnostic
ID ACTIVE ULCERATIVE-COLITIS; ANCA; AUTOANTIBODIES; PREVALENCE; PR3-ANCA;
   VASCULITIS; THERAPY; LACTOFERRIN; MANAGEMENT; BIOMARKER
AB Background and aim:Accurate differentiation of patients with ulcerative colitis (UC) or Crohn's disease (CD) is important for appropriate therapy and prognosis. This study was designed to explore the utility of proteinase 3 anti-neutrophil cytoplasmic antibodies (PR3-ANCA) in the diagnosis of Chinese patients with inflammatory bowel disease (IBD). Methods:Blood samples were collected from 216 Chinese patients, including 175 IBD and 41 colorectal polyps (disease control). Clinical characteristics were extracted from electronic medical records. Results:Serum PR3-ANCA were increased in UC patients compared to those with CD or colorectal polyps (p < .0001). PR3-ANCA was negative in colorectal polyps and there was no significant difference between CD and colorectal polyps (p > .05). Using the cut-off value of 20 chemiluminescent units (CU) provided by manufacturer, the positive rate of PR3-ANCA was higher in UC than CD (41.7% vs. 1.1%;p < .0001). Receiver operating characteristic (ROC) analysis demonstrated an area under the curve (AUC) of 0.89 (95% CI: 0.84-0.95;p < .0001) for differentiating UC from CD and suggested an optimized cutoff of 7.3 CU which improved sensitivity from 41.7% to 57.1%, while maintaining a specificity of 98.9%. PR3-ANCA in severe UC patients were higher than those with moderate UC (p < .05), no difference was found between those in remission or with mild or moderate activity (p > .05). Conclusions:Serum PR3-ANCA is a potentially useful clinical biomarker in Chinese patients with IBD. A modified cut-off value of 7.3 CU improves the performance for distinguishing UC from CD.
C1 [Xu, Yan; Xu, Fei; Li, Wenjie; Li, Mengting; Dong, Shouquan; Zhang, Yupeng; Zhao, Qiu; Liu, Lan] Wuhan Univ, Dept Gastroenterol Hepatol, Zhongnan Hosp, Wuhan, Peoples R China.
   [Xu, Yan; Xu, Fei; Li, Wenjie; Li, Mengting; Dong, Shouquan; Zhang, Yupeng; Zhao, Qiu; Liu, Lan] Hubei Clin Ctr, Wuhan, Peoples R China.
   [Xu, Yan; Xu, Fei; Li, Wenjie; Li, Mengting; Dong, Shouquan; Zhang, Yupeng; Zhao, Qiu; Liu, Lan] Key Lab Intestinal & Colorectal Dis, Wuhan, Peoples R China.
   [Norman, Gary L.] INOVA Diagnost, San Diego, CA USA.
C3 Wuhan University; Inova Diagnostics, Inc.
RP Zhao, Q; Liu, L (通讯作者)，Wuhan Univ, Zhongnan Hosp, Hubei Clin Ctr, Dept Gastroenterol, Wuhan 430071, Hubei, Peoples R China.; Zhao, Q; Liu, L (通讯作者)，Wuhan Univ, Key Lab Intestinal & Colorectal Dis, Zhongnan Hosp, Wuhan 430071, Hubei, Peoples R China.
EM qiuzhao@whu.edu.cn; lliugi@whu.edu.cn
RI Li, Wenjie/AAC-2500-2021
OI Li, Wenjie/0000-0002-1244-7657
FU Zhongnan Hospital of Wuhan University Science, Technology and Innovation
   Seed Fund [cxpy2017033]
FX This study was supported by Zhongnan Hospital of Wuhan University
   Science, Technology and Innovation Seed Fund (grant number cxpy2017033).
   The funding bodies had no role in the study design, the collection,
   analysis of data, interpretation of result or the writing of the article
   and the decision to submit it for publication.
CR Abad E, 1997, J AUTOIMMUN, V10, P175, DOI 10.1006/jaut.1996.0114
   Abu-Freha N, 2018, BMC GASTROENTEROL, V18, DOI 10.1186/s12876-018-0884-x
   AITOLA P, 1995, J CLIN PATHOL, V48, P645, DOI 10.1136/jcp.48.7.645
   BORIES D, 1989, CELL, V59, P959, DOI 10.1016/0092-8674(89)90752-6
   Borregaard N, 1997, BLOOD, V89, P3503, DOI 10.1182/blood.V89.10.3503.3503_3503_3521
   Çalhan T, 2010, ENDOCRINE, V38, P199, DOI 10.1007/s12020-010-9373-x
   CAMBRIDGE G, 1992, GUT, V33, P668, DOI 10.1136/gut.33.5.668
   CASTELLINO F, 1995, EUR J GASTROEN HEPAT, V7, P859
   Chen YH, 2014, J NEPHROL, V27, P159, DOI 10.1007/s40620-014-0063-2
   COLOMBEL JF, 1992, GASTROEN CLIN BIOL, V16, P656
   Coster A, 2017, ANN DERMATOL VENER, V144, P368, DOI 10.1016/j.annder.2017.01.018
   Dobric S, 2012, CLIN CHEM LAB MED, V50, P503, DOI 10.1515/CCLM.2011.797
   Elzouki AN, 1999, INFLAMM BOWEL DIS, V5, P246, DOI 10.1097/00054725-199911000-00002
   Farmer M, 2000, AM J GASTROENTEROL, V95, P3184
   Gomollon F, 2017, J CROHNS COLITIS, V11, P3, DOI 10.1093/ecco-jcc/jjw168
   Hamada K, 2018, AM J GASTROENTEROL, V113, pS26
   HERTERVIG E, 1995, SCAND J GASTROENTERO, V30, P693, DOI 10.3109/00365529509096315
   Hirono H, 2018, AM J CASE REP, V19, P623, DOI 10.12659/AJCR.909644
   Hoff N, 2014, SWISS MED WKLY, V144, p20S
   Horn MP, 2018, PLOS ONE, V13, DOI 10.1371/journal.pone.0208974
   Humbert S, 2015, RHEUMATOLOGY, V54, P1970, DOI 10.1093/rheumatology/kev199
   JENNE DE, 1994, AM J RESP CRIT CARE, V150, pS147, DOI 10.1164/ajrccm/150.6_Pt_2.S147
   Kaser A, 2010, ANNU REV IMMUNOL, V28, P573, DOI 10.1146/annurev-immunol-030409-101225
   Kirito Y, 2017, BMJ CASE REPORTS, V2017, P1757
   Lewis JD, 2011, GASTROENTEROLOGY, V140, P1817, DOI 10.1053/j.gastro.2010.11.058
   Li J, 2016, J CROHNS COLITIS, V10, pS185
   Liu X, 1999, Zhonghua Nei Ke Za Zhi, V38, P451
   Locht H, 2000, ANN RHEUM DIS, V59, P898, DOI 10.1136/ard.59.11.898
   Magro F, 2017, J CROHNS COLITIS, V11, P649, DOI 10.1093/ecco-jcc/jjx008
   Mahler M, 2012, CLIN CHIM ACTA, V413, P719, DOI 10.1016/j.cca.2012.01.004
   MAHLER M, 2011, CLIN EXP IMMUNOL S1, V164, P90
   Mahler M, 2018, CLIN CHEM LAB MED, V56, pE27, DOI 10.1515/cclm-2017-0346
   Mahler M, 2013, CLIN CHIM ACTA, V424, P267, DOI 10.1016/j.cca.2013.06.005
   Mowat C, 2011, GUT, V60, P571, DOI 10.1136/gut.2010.224154
   Ooi C. J., 2000, Annals Academy of Medicine Singapore, V29, P704
   PEEN E, 1993, GUT, V34, P56, DOI 10.1136/gut.34.1.56
   Peter AM, 2016, J PEDIAT GASTR NUTR, V62, P321
   Pham CTN, 2006, NAT REV IMMUNOL, V6, P541, DOI 10.1038/nri1841
   Rojas G, 1996, REV MED CHILE, V124, P449
   RUMP JA, 1990, IMMUNOBIOLOGY, V181, P406, DOI 10.1016/S0171-2985(11)80509-7
   RUMP JA, 1992, IMMUN INFEKT, V20, P16
   Satsangi J, 2006, GUT, V55, P749, DOI 10.1136/gut.2005.082909
   SCHROEDER KW, 1987, NEW ENGL J MED, V317, P1625, DOI 10.1056/NEJM198712243172603
   Silverberg MS, 2005, CAN J GASTROENTEROL, V19, p5A, DOI 10.1155/2005/269076
   Singh K, 2014, CASE REP DENT, V2014, DOI 10.1155/2014/625784
   Sono M, 2017, J CROHNS COLITIS, V11, pS225
   Stinton L, 2013, AM J GASTROENTEROL, V108, pS523, DOI 10.14309/00000434-201310001-01732
   Taddei C, 1999, EUR J GASTROEN HEPAT, V11, P1293, DOI 10.1097/00042737-199911000-00019
   Takedatsu H, 2018, J GASTROEN HEPATOL, V33, P1603, DOI 10.1111/jgh.14140
   TemmesfeldWollbrueck B, 1997, GUT, V40, P550, DOI 10.1136/gut.40.4.550
   Arias-Loste MT, 2013, CLIN REV ALLERG IMMU, V45, P109, DOI 10.1007/s12016-012-8349-4
   Tetikkurt C, 2012, MULTIDISCIP RESP MED, V7, DOI 10.1186/2049-6958-7-14
   Van Biervliet S, 2013, J PEDIATR GASTR NUTR, V57, P489, DOI 10.1097/MPG.0b013e31829d4e9e
   Vaszar LT, 2014, AM J SURG PATHOL, V38, P354, DOI 10.1097/PAS.0000000000000135
   Walmsley RS, 1997, GUT, V40, P105, DOI 10.1136/gut.40.1.105
   Xu J, 2008, WORLD J GASTROENTERO, V14, P7012, DOI 10.3748/wjg.14.7012
   Yang P, 1996, INFLAMM BOWEL DIS, V2, P173, DOI 10.1002/ibd.3780020304
NR 57
TC 7
Z9 7
U1 0
U2 9
PU TAYLOR & FRANCIS LTD
PI ABINGDON
PA 2-4 PARK SQUARE, MILTON PARK, ABINGDON OR14 4RN, OXON, ENGLAND
SN 0036-5521
EI 1502-7708
J9 SCAND J GASTROENTERO
JI Scand. J. Gastroenterol.
PD JUL 2
PY 2020
VL 55
IS 7
BP 806
EP 813
DI 10.1080/00365521.2020.1781926
EA JUN 2020
PG 8
WC Gastroenterology & Hepatology
WE Science Citation Index Expanded (SCI-EXPANDED)
SC Gastroenterology & Hepatology
GA MU3PO
UT WOS:000547714700001
PM 32568566
OA Green Submitted
DA 2024-01-22
ER

PT J
AU Tannenbaum, R
   Strunk, A
   Garg, A
AF Tannenbaum, Rachel
   Strunk, Andrew
   Garg, Amit
TI Overall and subgroup prevalence of pyoderma gangrenosum among patients
   with hidradenitis suppurativa: A population-based analysis in the United
   States
SO JOURNAL OF THE AMERICAN ACADEMY OF DERMATOLOGY
LA English
DT Article
DE acne; ankylosing spondylitis; conglobata; Crohn's disease; Explorys;
   hidradenitis suppurativa; PADH; PAPASH; PASS; pyoderma gangrenosum;
   pyogenic arthritis
ID INFLIXIMAB; ACNE; THERAPY; DISEASE
AB Background: Hidradenitis suppurativa (HS) and pyoderma gangrenosum (PG) are reported to coexist, although the prevalence of PG among patients with HS has not been systematically evaluated.
   Objective: To evaluate PG prevalence among patients with HS.
   Methods: Cross-sectional analysis of adults with PG among patients with HS and patients without HS through use of electronic health records data from a population-based sample of 55 million patients.
   Results: The prevalence of PG among 68,232 patients with HS was 0.18% (125 of 68,232), compared with 0.01% (1835 of 31,435,166) among those without HS (P < .0001). Prevalence was markedly higher among patients with HS and Crohn's disease (CD) (3.68%) than among patients with HS but without CD (0.12%). The odds of having PG were 21.14 (95% confidence interval [CI], 17.51-25.51) times greater among patients with HS than among those without HS. Patients with HS with CD had 12.38 (95% CI, 9.15-16.74) times the odds of having PG than did patients without HS but with CD. Among patients without CD, compared with patients without HS, those with HS had 26.51 (95% CI, 21.07-33.36) times the odds of having PG.
   Limitations: We could not establish HS phenotype among those having coexistent PG, nor could we distinguish syndromic from nonsyndromic cases.
   Conclusion: Patients with HS have an increased prevalence of PG, regardless of CD status. Painful ulcerations among patients with HS warrant additional evaluation for PG.
C1 [Tannenbaum, Rachel; Strunk, Andrew; Garg, Amit] Hofstra Northwell, Donald & Barbara Zucker Sch Med, Dept Dermatol, New Hyde Pk, NY USA.
C3 Northwell Health
RP Garg, A (通讯作者)，Hofstra Northwell, Donald & Barbara Zucker Sch Med, 1991 Marcus Ave,Suite 300, New Hyde Pk, NY 11042 USA.
EM amgarg@northwell.edu
RI Garg, Amit/JEO-9043-2023
OI Garg, Amit/0000-0003-0886-6856; Tannenbaum, Rachel/0000-0002-1365-894X
FU AbbVie
FX Supported in part by an education grant from AbbVie. The sponsor had no
   role in the design and conduct of the study; collection, management,
   analysis and interpretation of data; preparation, review, or approval of
   the manuscript; or the decision to submit the manuscript for
   publication.
CR Ah-Weng A, 2005, CLIN EXP DERMATOL, V30, P669, DOI 10.1111/j.1365-2230.2005.01897.x
   Argüelles-Arias F, 2013, DIGEST DIS SCI, V58, P2949, DOI 10.1007/s10620-013-2762-2
   Ashchyan HJ, 2018, JAMA DERMATOL, V154, P409, DOI 10.1001/jamadermatol.2017.5978
   Bennett ML, 2000, MEDICINE, V79, P37, DOI 10.1097/00005792-200001000-00004
   Binus AM, 2011, BRIT J DERMATOL, V165, P1244, DOI 10.1111/j.1365-2133.2011.10565.x
   Braun-Falco M, 2012, J AM ACAD DERMATOL, V66, P409, DOI 10.1016/j.jaad.2010.12.025
   Brooklyn TN, 2006, GUT, V55, P505, DOI 10.1136/gut.2005.074815
   BUCKLEY DA, 1995, J ROY SOC MED, V88, pP289
   Deckers IE, 2017, J AM ACAD DERMATOL, V76, P49, DOI 10.1016/j.jaad.2016.08.031
   Foraker RE, 2010, BMC PUBLIC HEALTH, V10, DOI 10.1186/1471-2458-10-632
   Garg A, 2018, JAMA DERMATOL, V154, P814, DOI 10.1001/jamadermatol.2018.0878
   Garg A, 2017, JAMA DERMATOL, V153, P760, DOI 10.1001/jamadermatol.2017.0201
   Garg A, 2017, J AM ACAD DERMATOL, V77, P118, DOI 10.1016/j.jaad.2017.02.005
   Hsiao JL, 2010, ARCH DERMATOL, V146, P1265, DOI 10.1001/archdermatol.2010.328
   Hubbard VG, 2005, BRIT J DERMATOL, V152, P1059, DOI 10.1111/J.1365-2133.2005.06467.x
   IBM, DAT CUR PROC WATS HL
   Kimball AB, 2016, NEW ENGL J MED, V375, P422, DOI 10.1056/NEJMoa1504370
   Lee JH, 2018, J EUR ACAD DERMATOL, V32, P1784, DOI 10.1111/jdv.15071
   Lockwood SJ, 2018, BRIT J DERMATOL, V179, P216, DOI 10.1111/bjd.16446
   McDonald CJ, 2003, CLIN CHEM, V49, P624, DOI 10.1373/49.4.624
   Moschella SL, 2007, INT J DERMATOL, V46, P1287, DOI 10.1111/j.1365-4632.2007.03293.x
   Nelson SJ, 2011, J AM MED INFORM ASSN, V18, P441, DOI 10.1136/amiajnl-2011-000116
   POWELL FC, 1985, Q J MED, V55, P173
   RAYNOR A, 1980, J AM ACAD DERMATOL, V2, P396, DOI 10.1016/S0190-9622(80)80363-X
   ROSNER IA, 1982, ANN INTERN MED, V97, P520, DOI 10.7326/0003-4819-97-4-520
   Saracino A, 2011, AUSTRALAS J DERMATOL, V52, P218, DOI 10.1111/j.1440-0960.2011.00750.x
   Shen JJ, 2001, HEALTH SERV RES, V36, P711
   Shenefelt PD, 1996, CUTIS, V57, P315
   Starnes TW, 2014, BLOOD, V123, P2703, DOI 10.1182/blood-2013-07-516948
   Steinhoff JP, 2002, JCR-J CLIN RHEUMATOL, V8, P13, DOI 10.1097/00124743-200202000-00005
   Strunk A, 2017, DERMATOLOGY, V233, P53, DOI 10.1159/000468148
   U.S. National, SYST NOM MED CLINICA
   Von den Driesch P, 1997, BRIT J DERMATOL, V137, P1000, DOI 10.1046/j.1365-2133.1997.20022083.x
   Zouboulis CC, 2019, J AM ACAD DERMATOL, V80, P60, DOI 10.1016/j.jaad.2018.05.040
NR 34
TC 10
Z9 10
U1 0
U2 3
PU MOSBY-ELSEVIER
PI NEW YORK
PA 360 PARK AVENUE SOUTH, NEW YORK, NY 10010-1710 USA
SN 0190-9622
J9 J AM ACAD DERMATOL
JI J. Am. Acad. Dermatol.
PD JUN
PY 2019
VL 80
IS 6
BP 1533
EP 1537
DI 10.1016/j.jaad.2019.02.004
PG 5
WC Dermatology
WE Science Citation Index Expanded (SCI-EXPANDED)
SC Dermatology
GA HY3NO
UT WOS:000468033500036
PM 30738122
DA 2024-01-22
ER

PT J
AU Lewis, JD
   Abreu, MT
AF Lewis, James D.
   Abreu, Maria T.
TI Diet as a Trigger or Therapy for Inflammatory Bowel Diseases
SO GASTROENTEROLOGY
LA English
DT Article
DE Inflammatory Bowel Disease; Diet; Short-Chain Fatty Acids; Microbiome
ID VITAMIN-D-RECEPTOR; POLYUNSATURATED FATTY-ACIDS; SODIUM-INDUCED COLITIS;
   BUTYRATE-PRODUCING BACTERIA; SULFATE-REDUCING BACTERIA; ARYL-HYDROCARBON
   RECEPTOR; ALPHA-LINOLENIC ACID; FUNCTIONAL GASTROINTESTINAL SYMPTOMS;
   MICROVASCULAR ENDOTHELIAL-CELLS; HEALTHY 1ST-DEGREE RELATIVES
AB The most common question asked by patients with inflammatory bowel disease (IBD) is, "Doctor, what should I eat?" Findings from epidemiology studies have indicated that diets high in animal fat and low in fruits and vegetables are the most common pattern associated with an increased risk of IBD. Low levels of vitamin D also appear to be a risk factor for IBD. In murine models, diets high in fat, especially saturated animal fats, also increase inflammation, whereas supplementation with omega 3 long-chain fatty acids protect against intestinal inflammation. Unfortunately, omega 3 supplements have not been shown to decrease the risk of relapse in patients with Crohn's disease. Dietary intervention studies have shown that enteral therapy, with defined formula diets, helps children with Crohn's disease and reduces inflammation and dysbiosis. Although fiber supplements have not been shown definitively to benefit patients with IBD, soluble fiber is the best way to generate short-chain fatty acids such as butyrate, which has anti-inflammatory effects. Addition of vitamin D and curcumin has been shown to increase the efficacy of IBD therapy. There is compelling evidence from animal models that emulsifiers in processed foods increase risk for IBD. We discuss current knowledge about popular diets, including the specific carbohydrate diet and diet low in fermentable oligo-, di-, and monosaccharides and polyols. We present findings from clinical and basic science studies to help gastroenterologists navigate diet as it relates to the management of IBD.
C1 [Lewis, James D.] Univ Penn, Ctr Clin Epidemiol & Biostat, Perelman Sch Med, 3400 Civ Ctr Blvd, Philadelphia, PA 19104 USA.
   [Abreu, Maria T.] Univ Miami, Miller Sch Med, Crohns & Colitis Ctr, Dept Med,Dept Microbiol & Immunol, Miami, FL 33136 USA.
C3 University of Pennsylvania; University of Miami
RP Lewis, JD (通讯作者)，Univ Penn, Ctr Clin Epidemiol & Biostat, Perelman Sch Med, 3400 Civ Ctr Blvd, Philadelphia, PA 19104 USA.; Lewis, JD (通讯作者)，Crohns & Colitis Ctr, Dept Microbiol & Immunol, Dept Med, 1600 NW 10th Ave 1140, Miami, FL 33136 USA.
EM lewisjd@mail.med.upenn.edu; Mabreu1@med.miami.edu
RI Sands, Bruce/R-7887-2019
OI Sands, Bruce/0000-0001-5762-5042; Abreu, Maria T./0000-0002-7294-0574
FU National Institute of Diabetes and Digestive and Kidney Diseases
   [K24-DK078228, 2R01DK099076]; Crohn's and Colitis Foundation of America
   Microbiome Consortium grant; Patient-Centered Outcomes Research
   Institute; Broad Foundation; Micky and Madeleine Arison Family
   Foundation Crohn's and Colitis Discovery Laboratory at the University of
   Miami Miller School of Medicine
FX Supported by the National Institute of Diabetes and Digestive and Kidney
   Diseases (K24-DK078228), a Crohn's and Colitis Foundation of America
   Microbiome Consortium grant, and the Patient-Centered Outcomes Research
   Institute (J.D.L.); also supported by the National Institute of Diabetes
   and Digestive and Kidney Diseases (2R01DK099076), the Broad Foundation,
   and the Micky and Madeleine Arison Family Foundation Crohn's and Colitis
   Discovery Laboratory at the University of Miami Miller School of
   Medicine (M.T.A.).
CR Aggarwal BB, 2013, BRIT J PHARMACOL, V169, P1672, DOI 10.1111/bph.12131
   Aminov RI, 2006, APPL ENVIRON MICROB, V72, P6371, DOI 10.1128/AEM.00701-06
   Ananthakrishnan AN, 2015, INFLAMM BOWEL DIS, V21, P2311, DOI 10.1097/MIB.0000000000000501
   Ananthakrishnan AN, 2014, GUT, V63, P776, DOI 10.1136/gutjnl-2013-305304
   Ananthakrishnan AN, 2013, GASTROENTEROLOGY, V145, P970, DOI 10.1053/j.gastro.2013.07.050
   Ananthakrishnan AN, 2012, GASTROENTEROLOGY, V142, P482, DOI 10.1053/j.gastro.2011.11.040
   [Anonymous], 1994, Breaking the vicious cycle
   Assa A, 2015, INFLAMM BOWEL DIS, V21, P297, DOI 10.1097/MIB.0000000000000282
   Attene-Ramos MS, 2007, MOL CANCER RES, V5, P455, DOI 10.1158/1541-7786.MCR-06-0439
   Attene-Ramos MS, 2010, ENVIRON MOL MUTAGEN, V51, P304, DOI 10.1002/em.20546
   Attene-Ramos MS, 2006, MOL CANCER RES, V4, P9, DOI 10.1158/1541-7786.MCR-05-0126
   Babidge W, 1998, MOL CELL BIOCHEM, V181, P117, DOI 10.1023/A:1006838231432
   Bäckhed F, 2015, CELL HOST MICROBE, V17, P690, DOI [10.1016/j.chom.2015.04.004, 10.1016/j.chom.2015.05.012]
   Barcenilla A, 2000, APPL ENVIRON MICROB, V66, P1654, DOI 10.1128/AEM.66.4.1654-1661.2000
   Barclay AR, 2009, J PEDIATR-US, V155, P421, DOI 10.1016/j.jpeds.2009.03.017
   Bartel G, 2008, INFLAMM BOWEL DIS, V14, P374, DOI 10.1002/ibd.20295
   Bassaganya-Riera J, 2011, J NUTR, V141, P1318, DOI 10.3945/jn.111.139022
   Benjamin JL, 2011, GUT, V60, P923, DOI 10.1136/gut.2010.232025
   Bereswill S, 2010, PLOS ONE, V5, DOI 10.1371/journal.pone.0015099
   Bernstein CN, 2016, CLIN GASTROENTEROL H, V14, P50, DOI 10.1016/j.cgh.2015.08.005
   Billerey-Larmonier C, 2008, INFLAMM BOWEL DIS, V14, P780, DOI 10.1002/ibd.20348
   Binion DG, 2008, GUT, V57, P1509, DOI 10.1136/gut.2008.152496
   Binion DG, 2009, AM J PHYSIOL-GASTR L, V297, pG259, DOI 10.1152/ajpgi.00087.2009
   Borniquel S, 2012, J NUTR, V142, P2135, DOI 10.3945/jn.112.163931
   Borrelli O, 2006, CLIN GASTROENTEROL H, V4, P744, DOI 10.1016/j.cgh.2006.03.010
   Brotherton CS, 2016, CLIN GASTROENTEROL H, V14, P1130, DOI 10.1016/j.cgh.2015.12.029
   Brown AJ, 2003, J BIOL CHEM, V278, P11312, DOI 10.1074/jbc.M211609200
   Calder PC, 2005, BIOCHEM SOC T, V33, P423, DOI 10.1042/BST0330423
   Cantorna MT, 2000, J NUTR, V130, P2648, DOI 10.1093/jn/130.11.2648
   Capitán-Cañadas F, 2016, EUR J NUTR, V55, P1445, DOI 10.1007/s00394-015-0962-6
   Caprilli R, 2006, GUT, V55, DOI 10.1136/gut.2005.081950c
   Carrier J, 2002, J NUTR, V132, P3146, DOI 10.1093/jn/131.10.3146
   Charlebois A, 2016, CRIT REV FOOD SCI, V56, P1370, DOI 10.1080/10408398.2012.760515
   Chassaing B, 2015, NATURE, V519, P92, DOI 10.1038/nature14232
   Chen YZ, 2014, INFLAMM BOWEL DIS, V20, P1910, DOI 10.1097/MIB.0000000000000158
   Chiba M, 2010, WORLD J GASTROENTERO, V16, P2484, DOI 10.3748/wjg.v16.i20.2484
   Chng SH, 2016, SCI REP-UK, V6, DOI 10.1038/srep23820
   Claesson MJ, 2012, NATURE, V488, P178, DOI 10.1038/nature11319
   Coffey JC, 2009, GASTROENTEROLOGY, V137, P2181, DOI 10.1053/j.gastro.2009.06.073
   Cohen AB, 2013, DIGEST DIS SCI, V58, P1322, DOI 10.1007/s10620-012-2373-3
   Cohen SA, 2014, J PEDIATR GASTR NUTR, V59, P516, DOI 10.1097/MPG.0000000000000449
   Crohn's and Colitis Foundation of America, 2013, DIET NUTR INFL BOW D
   CUMMINGS JH, 1991, J APPL BACTERIOL, V70, P443, DOI 10.1111/j.1365-2672.1991.tb02739.x
   Damas OM, 2013, AM J GASTROENTEROL, V108, P231, DOI 10.1038/ajg.2012.393
   Daniel C, 2006, J PHARMACOL EXP THER, V319, P622, DOI 10.1124/jpet.106.107599
   David LA, 2014, NATURE, V505, P559, DOI 10.1038/nature12820
   Davies JM, 2014, PLOS ONE, V9, DOI 10.1371/journal.pone.0114352
   De Silva AD, 2005, ALIMENT PHARM THER, V22, P1097, DOI 10.1111/j.1365-2036.2005.02700.x
   de Silva PSA, 2010, GASTROENTEROLOGY, V139, P1912, DOI 10.1053/j.gastro.2010.07.065
   Devkota S, 2012, NATURE, V487, P104, DOI 10.1038/nature11225
   Dheer R, 2016, INFECT IMMUN, V84, P798, DOI 10.1128/IAI.01374-15
   Dogan B, 2014, INFLAMM BOWEL DIS, V20, P1919, DOI 10.1097/MIB.0000000000000183
   Dotan I, 2013, J CROHNS COLITIS, V7, P542, DOI 10.1016/j.crohns.2012.08.012
   Du J, 2015, INFLAMM BOWEL DIS, V21, P2495, DOI 10.1097/MIB.0000000000000526
   EATON SB, 1985, NEW ENGL J MED, V312, P283, DOI 10.1056/NEJM198501313120505
   Edmond LM, 2003, INFLAMM BOWEL DIS, V9, P10, DOI 10.1097/00054725-200301000-00002
   Elinav E, 2011, CELL, V145, P745, DOI 10.1016/j.cell.2011.04.022
   Epstein J, 2010, BRIT J NUTR, V103, P824, DOI 10.1017/S0007114509992510
   Feagan BG, 2008, JAMA-J AM MED ASSOC, V299, P1690, DOI 10.1001/jama.299.14.1690
   Ferreira P, 2010, CLIN NUTR, V29, P819, DOI 10.1016/j.clnu.2010.06.008
   Ferrucci L, 2006, J CLIN ENDOCR METAB, V91, P439, DOI 10.1210/jc.2005-1303
   Fiorucci S, 2007, BRIT J PHARMACOL, V150, P996, DOI 10.1038/sj.bjp.0707193
   Fite A, 2004, GUT, V53, P523, DOI 10.1136/gut.2003.031245
   FLORIN T, 1991, GUT, V32, P766, DOI 10.1136/gut.32.7.766
   Forbes A, 2011, JPEN-PARENTER ENTER, V35, P571, DOI 10.1177/0148607111413599
   Frank DN, 2007, P NATL ACAD SCI USA, V104, P13780, DOI 10.1073/pnas.0706625104
   Ganapathy V, 2013, CURR OPIN PHARMACOL, V13, P869, DOI 10.1016/j.coph.2013.08.006
   Garg M, 2013, INFLAMM BOWEL DIS, V19, P2634, DOI 10.1097/01.MIB.0000436957.77533.b2
   Gearry RB, 2009, J CROHNS COLITIS, V3, P8, DOI 10.1016/j.crohns.2008.09.004
   Gevers D, 2014, CELL HOST MICROBE, V15, P382, DOI 10.1016/j.chom.2014.02.005
   Ghosh S, 2013, PLOS ONE, V8, DOI 10.1371/journal.pone.0055468
   GIBSON GR, 1991, FEMS MICROBIOL ECOL, V86, P103, DOI 10.1111/j.1574-6968.1991.tb04799.x
   Gibson PR, 2015, GASTROENTEROLOGY, V148, P1158, DOI 10.1053/j.gastro.2015.02.005
   Gibson PR, 2010, J GASTROEN HEPATOL, V25, P252, DOI 10.1111/j.1440-1746.2009.06149.x
   Golan MA, 2015, DIGEST DIS SCI, V60, P1941, DOI 10.1007/s10620-015-3634-8
   GONZALEZHUIX F, 1993, AM J GASTROENTEROL, V88, P227
   Grabitske HA, 2008, J AM DIET ASSOC, V108, P1677, DOI 10.1016/j.jada.2008.07.010
   Grover Z, 2014, J GASTROENTEROL, V49, P638, DOI 10.1007/s00535-013-0815-0
   Gruber L, 2013, PLOS ONE, V8, DOI 10.1371/journal.pone.0071661
   Guerreiro CS, 2009, AM J GASTROENTEROL, V104, P2241, DOI 10.1038/ajg.2009.313
   Gunasekeera V, 2016, DIGEST DIS SCI, V61, P1148, DOI 10.1007/s10620-015-3987-z
   Hague A, 1997, GASTROENTEROLOGY, V112, P1036, DOI 10.1053/gast.1997.v112.agast971036
   Halmos EP, 2016, CLIN TRANSL GASTROEN, V7, DOI 10.1038/ctg.2016.22
   Halmos EP, 2015, GUT, V64, P93, DOI 10.1136/gutjnl-2014-307264
   Hanai H, 2006, CLIN GASTROENTEROL H, V4, P1502, DOI 10.1016/j.cgh.2006.08.008
   Hart AR, 2008, DIGESTION, V77, P57, DOI 10.1159/000121412
   Hartman C, 2016, J PEDIATR GASTR NUTR, V63, P437, DOI 10.1097/MPG.0000000000001170
   Hoentjen F, 2005, INFLAMM BOWEL DIS, V11, P977, DOI 10.1097/01.MIB.0000183421.02316.d5
   Hold GL, 2003, APPL ENVIRON MICROB, V69, P4320, DOI 10.1128/AEM.69.7.4320-4324.2003
   Holt PR, 2016, CLIN GASTROENTEROL H, V14, P168, DOI 10.1016/j.cgh.2015.08.036
   Hou JK, 2014, CLIN GASTROENTEROL H, V12, P1592, DOI 10.1016/j.cgh.2013.09.063
   Huda-Faujan N, 2010, Open Biochem J, V4, P53, DOI 10.2174/1874091X01004010053
   Hwang DH, 2016, EUR J PHARMACOL, V785, P24, DOI 10.1016/j.ejphar.2016.04.024
   Ibrahim A, 2012, NUTRITION, V28, P799, DOI 10.1016/j.nut.2011.10.008
   Jaeger C, 2016, ENVIRON HEALTH INSIG, V10, P133, DOI 10.4137/EHI.S38343
   Jakobsson HE, 2014, GUT, V63, P559, DOI 10.1136/gutjnl-2012-303249
   Jin DP, 2015, CLIN THER, V37, P996, DOI 10.1016/j.clinthera.2015.04.004
   JONES VA, 1985, LANCET, V2, P177
   Joo E, 2013, NUTRITION, V29, P549, DOI 10.1016/j.nut.2012.09.007
   Jorgensen SP, 2010, ALIMENT PHARM THER, V32, P377, DOI 10.1111/j.1365-2036.2010.04355.x
   Jowett SL, 2004, GUT, V53, P1479, DOI 10.1136/gut.2003.024828
   Kevans D, 2016, J CROHNS COLITIS, V10, P209, DOI 10.1093/ecco-jcc/jjv197
   Kevans D, 2015, INFLAMM BOWEL DIS, V21, P879, DOI 10.1097/MIB.0000000000000323
   Kim S, 2014, BMB REP, V47, P173, DOI 10.5483/BMBRep.2014.47.3.272
   Koleva P, 2014, PLOS ONE, V9, DOI 10.1371/journal.pone.0111717
   Koleva PT, 2012, BRIT J NUTR, V108, P1633, DOI 10.1017/S0007114511007203
   Kong J, 2008, AM J PHYSIOL-GASTR L, V294, pG208, DOI 10.1152/ajpgi.00398.2007
   Kono H, 2010, TRANSL RES, V156, P282, DOI 10.1016/j.trsl.2010.07.012
   Lang A, 2015, CLIN GASTROENTEROL H, V13, P1444, DOI 10.1016/j.cgh.2015.02.019
   Laue H, 1997, APPL ENVIRON MICROB, V63, P2016, DOI 10.1128/AEM.63.5.2016-2021.1997
   Laue H, 2000, EUR J BIOCHEM, V267, P6841, DOI 10.1046/j.1432-1327.2000.01782.x
   Le Leu R, 2013, DIGEST DIS SCI, V58, P3475, DOI 10.1007/s10620-013-2844-1
   Le Poul E, 2003, J BIOL CHEM, V278, P25481, DOI 10.1074/jbc.M301403200
   Lee D, 2015, INFLAMM BOWEL DIS, V21, P1786, DOI 10.1097/MIB.0000000000000426
   Lee JY, 2010, NUTR REV, V68, P38, DOI 10.1111/j.1753-4887.2009.00259.x
   Lee T., 2016, GUT
   Levine J, 1998, AM J GASTROENTEROL, V93, P83, DOI 10.1111/j.1572-0241.1998.083_c.x
   Lewis JD, 2015, CELL HOST MICROBE, V18, P489, DOI 10.1016/j.chom.2015.09.008
   Li YC, 2015, J STEROID BIOCHEM, V148, P179, DOI 10.1016/j.jsbmb.2015.01.011
   Lim ES, 2015, NAT MED, V21, P1228, DOI 10.1038/nm.3950
   Limdi JK, 2016, INFLAMM BOWEL DIS, V22, P164, DOI 10.1097/MIB.0000000000000585
   Liu JZ, 2015, NAT GENET, V47, P979, DOI 10.1038/ng.3359
   Liu WC, 2013, J CLIN INVEST, V123, P3983, DOI 10.1172/JCI65842
   Lochs H, 2006, CLIN NUTR, V25, P260, DOI 10.1016/j.clnu.2006.01.007
   Loubinoux J, 2002, FEMS MICROBIOL ECOL, V40, P107, DOI 10.1111/j.1574-6941.2002.tb00942.x
   Louis P, 2014, NAT REV MICROBIOL, V12, P661, DOI 10.1038/nrmicro3344
   Louis P, 2009, FEMS MICROBIOL LETT, V294, P1, DOI 10.1111/j.1574-6968.2009.01514.x
   Ma X, 2008, CLIN EXP IMMUNOL, V151, P130, DOI 10.1111/j.1365-2249.2007.03530.x
   Macfarlane S, 2003, P NUTR SOC, V62, P67, DOI 10.1079/PNS2002207
   Macia L, 2015, NAT COMMUN, V6, DOI 10.1038/ncomms7734
   Magee EA, 2000, AM J CLIN NUTR, V72, P1488
   Magee EA, 2005, NUTR J, V4, DOI 10.1186/1475-2891-4-7
   Mahid SS, 2006, MAYO CLIN PROC, V81, P1462, DOI 10.4065/81.11.1462
   Maslowski KM, 2009, NATURE, V461, P1282, DOI 10.1038/nature08530
   Matsunaga H, 2009, CLIN EXP IMMUNOL, V158, P325, DOI 10.1111/j.1365-2249.2009.04020.x
   Mbodji K, 2013, J NUTR BIOCHEM, V24, P700, DOI 10.1016/j.jnutbio.2012.03.022
   McBain AJ, 1997, SCAND J GASTROENTERO, V32, P32, DOI 10.1080/00365521.1997.11720715
   McFadden RMT, 2015, INFLAMM BOWEL DIS, V21, P2483, DOI 10.1097/MIB.0000000000000522
   Meckel K, 2016, AM J CLIN NUTR, V104, P113, DOI 10.3945/ajcn.115.123786
   Medani M, 2011, INFLAMM BOWEL DIS, V17, P1620, DOI 10.1002/ibd.21528
   Midura-Kiela MT, 2012, AM J PHYSIOL-GASTR L, V302, pG85, DOI 10.1152/ajpgi.00275.2011
   Millen BE, 2016, ADV NUTR, V7, P438, DOI 10.3945/an.116.012120
   Moore J, 1998, DIGEST DIS SCI, V43, P162, DOI 10.1023/A:1018848709769
   Mouli VP, 2014, ALIMENT PHARM THER, V39, P125, DOI 10.1111/apt.12553
   Nerich V, 2011, ALIMENT PHARM THER, V33, P940, DOI 10.1111/j.1365-2036.2011.04601.x
   Nguyen DL, 2015, THER ADV GASTROENTER, V8, P168, DOI 10.1177/1756283X15578607
   Nickerson KP, 2012, PLOS ONE, V7, DOI 10.1371/journal.pone.0052132
   Nones K, 2009, BRIT J NUTR, V101, P169, DOI 10.1017/S0007114508009847
   Obih C, 2016, NUTRITION, V32, P418, DOI 10.1016/j.nut.2015.08.025
   Olendzki BC, 2014, NUTR J, V13, DOI 10.1186/1475-2891-13-5
   Olsen KS, 2014, SCAND J PUBLIC HEALT, V42, P814, DOI 10.1177/1403494814550519
   Ooi JH, 2013, J NUTR, V143, P1679, DOI 10.3945/jn.113.180794
   Paik J, 2013, J NUTR, V143, P1240, DOI 10.3945/jn.113.174615
   Papada E, 2014, BRIT J NUTR, V111, P1213, DOI 10.1017/S0007114513003632
   Parish C., 2015, PRACT GASTROENTEROL, V143, P50
   Patel B, 2002, INFLAMM BOWEL DIS, V8, P340, DOI 10.1097/00054725-200209000-00005
   Pitcher MCL, 2000, GUT, V46, P64, DOI 10.1136/gut.46.1.64
   Pitcher MCL, 1996, GUT, V39, P1, DOI 10.1136/gut.39.1.1
   Pituch-Zdanowska A, 2015, PRZ GASTROENTEROL, V10, P135, DOI 10.5114/pg.2015.52753
   Planer JD, 2016, NATURE, V534, P263, DOI 10.1038/nature17940
   Prince AC, 2016, INFLAMM BOWEL DIS, V22, P1129, DOI 10.1097/MIB.0000000000000708
   Quan S, 2011, GASTROENTEROLOGY, V140, pS730
   Racine A, 2016, INFLAMM BOWEL DIS, V22, P345, DOI 10.1097/MIB.0000000000000638
   Rajendran N, 2011, COLORECTAL DIS, V13, P1009, DOI 10.1111/j.1463-1318.2010.02373.x
   Reifen R, 2004, J GASTROENTEROL, V39, P514, DOI 10.1007/s00535-003-1336-z
   Reifen R, 2000, DIGEST DIS SCI, V45, P394, DOI 10.1023/A:1005437331967
   Reifen R, 2015, J NUTR BIOCHEM, V26, P1632, DOI 10.1016/j.jnutbio.2015.08.006
   Rey FE, 2013, P NATL ACAD SCI USA, V110, P13582, DOI 10.1073/pnas.1312524110
   RIORDAN AM, 1993, LANCET, V342, P1131, DOI 10.1016/0140-6736(93)92121-9
   Ritzhaupt A, 1998, J PHYSIOL-LONDON, V507, P819, DOI 10.1111/j.1469-7793.1998.819bs.x
   ROEDIGER WEW, 1993, GASTROENTEROLOGY, V104, P802, DOI 10.1016/0016-5085(93)91016-B
   Round JL, 2009, NAT REV IMMUNOL, V9, P313, DOI 10.1038/nri2515
   Rumi G, 2004, DIGEST DIS SCI, V49, P1466, DOI 10.1023/B:DDAS.0000042248.48819.ad
   Ryz NR, 2015, AM J PHYSIOL-GASTR L, V309, pG730, DOI 10.1152/ajpgi.00006.2015
   Salh B, 2003, AM J PHYSIOL-GASTR L, V285, pG235, DOI 10.1152/ajpgi.00449.2002
   San Yeoh B, 2016, AM J PATHOL, V186, P912, DOI 10.1016/j.ajpath.2015.12.004
   Sánchez-Fidalgo S, 2013, J NUTR BIOCHEM, V24, P1401, DOI 10.1016/j.jnutbio.2012.11.008
   Sandhu BK, 2010, J PEDIATR GASTR NUTR, V50, pS1, DOI 10.1097/MPG.0b013e3181c92c53
   Scarminio V, 2012, NUTR RES, V32, P202, DOI 10.1016/j.nutres.2012.01.002
   Schepens MAA, 2011, NUTRITION, V27, P590, DOI 10.1016/j.nut.2010.05.002
   SCHEPPACH W, 1992, GASTROENTEROLOGY, V103, P51, DOI 10.1016/0016-5085(92)91094-K
   Schwiertz A, 2000, APPL ENVIRON MICROB, V66, P375, DOI 10.1128/AEM.66.1.375-382.2000
   Sigall-Boneh R, 2014, INFLAMM BOWEL DIS, V20, P1353, DOI 10.1097/MIB.0000000000000110
   Simpson HL, 2014, DIGEST DIS, V32, P18, DOI 10.1159/000367821
   Steinhart AH, 1996, ALIMENT PHARM THER, V10, P729, DOI 10.1046/j.1365-2036.1996.d01-509.x
   Sugimoto K, 2002, GASTROENTEROLOGY, V123, P1912, DOI 10.1053/gast.2002.37050
   Sun J, 2016, AUTOPHAGY, V12, P1057, DOI 10.1080/15548627.2015.1072670
   Suskind DL, 2014, J PEDIATR GASTR NUTR, V58, P87, DOI 10.1097/MPG.0000000000000103
   Suzuki T, 2008, BRIT J NUTR, V100, P297, DOI 10.1017/S0007114508888733
   Takagi S, 2006, ALIMENT PHARM THERAP, V24, P1333, DOI 10.1111/j.1365-2036.2006.03120.x
   Takashima T, 2014, J NUTR BIOCHEM, V25, P186, DOI 10.1016/j.jnutbio.2013.10.005
   Tanaka M, 2007, GASTROENTEROL NURS, V30, P202, DOI 10.1097/01.SGA.0000278169.35930.f8
   Tanaka M, 2016, GASTROENTEROL NURS, V39, P42, DOI 10.1097/SGA.0000000000000201
   Tjonneland A, 2009, GUT, V58, P1606, DOI 10.1136/gut.2008.169078
   Topcu-Tarladacalisir Y, 2013, J MED FOOD, V16, P296, DOI 10.1089/jmf.2012.2550
   TRUELOVE SC, 1961, BMJ-BRIT MED J, V1, P154, DOI 10.1136/bmj.1.5220.154
   Tsertsvadze A, 2015, HEALTH TECHNOL ASSES, V19, P1, DOI 10.3310/hta19260
   Turpin W, 2016, GASTROENTEROLOGY, V150, pS21, DOI 10.1016/S0016-5085(16)30197-4
   Tyagi A, 2014, PROSTAG LEUKOTR ESS, V91, P289, DOI 10.1016/j.plefa.2014.09.003
   Tyagi A, 2012, BRIT J NUTR, V108, P1612, DOI 10.1017/S0007114511007197
   Ukil A, 2003, BRIT J PHARMACOL, V139, P209, DOI 10.1038/sj.bjp.0705241
   van der Logt EMJ, 2013, J NUTR BIOCHEM, V24, P1159, DOI 10.1016/j.jnutbio.2012.09.001
   Vannice G, 2014, J ACAD NUTR DIET, V114, P136, DOI 10.1016/j.jand.2013.11.001
   VERNIA P, 1995, ALIMENT PHARM THERAP, V9, P309
   Videla S, 2001, AM J GASTROENTEROL, V96, P1486, DOI 10.1111/j.1572-0241.2001.03802.x
   Vinolo MAR, 2011, NUTRIENTS, V3, P858, DOI 10.3390/nu3100858
   Wagner SJ, 2013, INFLAMM BOWEL DIS, V19, P1285, DOI 10.1097/MIB.0b013e318281f573
   Walker AW, 2005, APPL ENVIRON MICROB, V71, P3692, DOI 10.1128/AEM.71.7.3692-3700.2005
   Wallace JL, 2009, GASTROENTEROLOGY, V137, P569, DOI 10.1053/j.gastro.2009.04.012
   Wedlake L, 2014, INFLAMM BOWEL DIS, V20, P576, DOI 10.1097/01.MIB.0000437984.92565.31
   Weiss G, 2011, GUT, V60, P287, DOI 10.1136/gut.2010.229047
   Werner T, 2011, GUT, V60, P325, DOI 10.1136/gut.2010.216929
   Wong C, 2016, INT J MOL SCI, V17, DOI 10.3390/ijms17060919
   World Gastroentrology Organisation, 2015, WORLD GASTR ORG GLOB
   Wu GD, 2016, GUT, V65, P63, DOI 10.1136/gutjnl-2014-308209
   Wu GD, 2011, SCIENCE, V334, P105, DOI 10.1126/science.1208344
   Wu SP, 2015, AM J PHYSIOL-GASTR L, V309, pG341, DOI 10.1152/ajpgi.00105.2015
   Wu SP, 2015, GUT, V64, P1082, DOI 10.1136/gutjnl-2014-307436
   Yatsunenko T, 2012, NATURE, V486, P222, DOI 10.1038/nature11053
   Zachos M, 2007, COCHRANE DB SYST REV, DOI 10.1002/14651858.CD000542.pub2
   Zallot C, 2013, INFLAMM BOWEL DIS, V19, P66, DOI 10.1002/ibd.22965
   Zelante T, 2013, IMMUNITY, V39, P372, DOI 10.1016/j.immuni.2013.08.003
   Zhao P, 2012, BMC GASTROENTEROL, V12, DOI 10.1186/1471-230X-12-1
   Zhernakova A, 2016, SCIENCE, V352, P565, DOI 10.1126/science.aad3369
NR 224
TC 217
Z9 237
U1 12
U2 233
PU W B SAUNDERS CO-ELSEVIER INC
PI PHILADELPHIA
PA 1600 JOHN F KENNEDY BOULEVARD, STE 1800, PHILADELPHIA, PA 19103-2899 USA
SN 0016-5085
EI 1528-0012
J9 GASTROENTEROLOGY
JI Gastroenterology
PD FEB
PY 2017
VL 152
IS 2
SI SI
BP 398
EP +
DI 10.1053/j.gastro.2016.10.019
PG 23
WC Gastroenterology & Hepatology
WE Science Citation Index Expanded (SCI-EXPANDED)
SC Gastroenterology & Hepatology
GA EG3PI
UT WOS:000390956800010
PM 27793606
HC Y
HP N
DA 2024-01-22
ER

PT J
AU Dreux, N
   Denizot, J
   Martinez-Medina, M
   Mellmann, A
   Billig, M
   Kisiela, D
   Chattopadhyay, S
   Sokurenko, E
   Neut, C
   Gower-Rousseau, C
   Colombel, JF
   Bonnet, R
   Darfeuille-Michaud, A
   Barnich, N
AF Dreux, Nicolas
   Denizot, Jeremy
   Martinez-Medina, Margarita
   Mellmann, Alexander
   Billig, Maria
   Kisiela, Dagmara
   Chattopadhyay, Sujay
   Sokurenko, Evgeni
   Neut, Christel
   Gower-Rousseau, Corinne
   Colombel, Jean-Frederic
   Bonnet, Richard
   Darfeuille-Michaud, Arlette
   Barnich, Nicolas
TI Point Mutations in FimH Adhesin of Crohn's Disease-Associated
   Adherent-Invasive <i>Escherichia coli</i> Enhance Intestinal
   Inflammatory Response
SO PLOS PATHOGENS
LA English
DT Article
ID URINARY-TRACT-INFECTION; ENTERICA SEROVAR TYPHIMURIUM; BOWEL-DISEASE;
   ILEAL MUCOSA; PHYLOGENETIC GROUP; TYPE-1 FIMBRIAE; E. COLI; ADAPTIVE
   EVOLUTION; EPITHELIAL-CELLS; STRUCTURAL BASIS
AB Adherent-invasive Escherichia coli (AIEC) are abnormally predominant on Crohn's disease (CD) ileal mucosa. AIEC reference strain LF82 adheres to ileal enterocytes via the common type 1 pili adhesin FimH and recognizes CEACAM6 receptors abnormally expressed on CD ileal epithelial cells. The fimH genes of 45 AIEC and 47 non-AIEC strains were sequenced. The phylogenetic tree based on fimH DNA sequences indicated that AIEC strains predominantly express FimH with amino acid mutations of a recent evolutionary origin - a typical signature of pathoadaptive changes of bacterial pathogens. Point mutations in FimH, some of a unique AIEC-associated nature, confer AIEC bacteria a significantly higher ability to adhere to CEACAM-expressing T84 intestinal epithelial cells. Moreover, in the LF82 strain, the replacement of fimH(LF82) (expressing FimH with an AIEC-associated mutation) with fimH(K12) (expressing FimH of commensal E. coli K12) decreased the ability of bacteria to persist and to induce severe colitis and gut inflammation in infected CEABAC10 transgenic mice expressing human CEACAM receptors. Our results highlight a mechanism of AIEC virulence evolution that involves selection of amino acid mutations in the common bacterial traits, such as FimH protein, and leads to the development of chronic inflammatory bowel disease (IBD) in a genetically susceptible host. The analysis of fimH SNPs may be a useful method to predict the potential virulence of E. coli isolated from IBD patients for diagnostic or epidemiological studies and to identify new strategies for therapeutic intervention to block the interaction between AIEC and gut mucosa in the early stages of IBD.
C1 [Dreux, Nicolas; Denizot, Jeremy; Martinez-Medina, Margarita; Bonnet, Richard; Darfeuille-Michaud, Arlette; Barnich, Nicolas] Univ Auvergne, M2iSH, Inserm UMR1071, USC INRA 2018, Clermont Ferrand, France.
   [Mellmann, Alexander] Univ Hosp Munster, Inst Hyg, Munster, Germany.
   [Billig, Maria; Kisiela, Dagmara; Chattopadhyay, Sujay; Sokurenko, Evgeni] Univ Washington, Sch Med, Dept Microbiol, Seattle, WA 98195 USA.
   [Neut, Christel; Gower-Rousseau, Corinne; Colombel, Jean-Frederic] Univ Lille 2, Inserm U995, Hop Claude Huriez, Lille, France.
   [Bonnet, Richard; Darfeuille-Michaud, Arlette] CHU, Serv Bacteriol, Clermont Ferrand, France.
   [Darfeuille-Michaud, Arlette; Barnich, Nicolas] Inst Univ Technol, Aubiere, France.
C3 Universite Clermont Auvergne (UCA); INRAE; Institut National de la Sante
   et de la Recherche Medicale (Inserm); University of Munster; University
   of Washington; University of Washington Seattle; Universite de Lille -
   ISITE; CHU Lille; Universite de Lille; Institut National de la Sante et
   de la Recherche Medicale (Inserm); CHU Clermont Ferrand
RP Dreux, N (通讯作者)，Univ Auvergne, M2iSH, Inserm UMR1071, USC INRA 2018, Clermont Ferrand, France.
EM nicolas.barnich@u-clermont1.fr
RI Neut, Christel/AAA-5153-2021; Bonnet, Richard/C-8544-2015; Medina,
   Margarita Martinez/A-8871-2016; Neut, Christel/S-2521-2018;
   Martinez-Medina, Margarita/Z-5601-2019; Chattopadhyay,
   Sujay/AAA-5772-2022; Gower-Rousseau, Corinne/I-2553-2018
OI Medina, Margarita Martinez/0000-0003-0177-3307; Neut,
   Christel/0000-0002-2036-6152; Martinez-Medina,
   Margarita/0000-0003-0177-3307; Chattopadhyay, Sujay/0000-0003-1785-2683;
   Gower-Rousseau, Corinne/0000-0002-3925-5364; Denizot,
   Jeremy/0000-0003-0078-8996; Mellmann, Alexander/0000-0002-0649-5185;
   Barnich, Nicolas/0000-0001-9465-7844
FU INSERM [UMR1071]; INRA [USC-2018]; Association F. Aupetit (AFA);
   European Commission; ANR in the frame of ERA-NET PathoGenomics; ERA-NET
   PathoGenomics [0315443]; Francois Aupetit Association; Lion's Club of
   Northwestern France; Ferring Laboratories; Societe Nationale Francaise
   de Gastroenterologie; Lille University Hospital
FX This study was supported by INSERM (UMR1071), INRA (USC-2018) and by
   grants from the Association F. Aupetit (AFA), European Commission
   through FP7 IBDase project and from ANR in the frame of ERA-NET
   PathoGenomics and by the ERA-NET PathoGenomics no. 0315443. The funders
   had no role in study design, data collection and analysis, decision to
   publish, or preparation of the manuscript.; We thank Dr. Abdelkrim
   Alloui for animal care (Animal facilities, Clermont-Ferrand, France) and
   Claude Darcha for histological grading (Anatomie et cytologie
   pathologiques, CHU, Clermont-Ferrand, France). EPIMAD is organized under
   an agreement between the Institut National de la Sante et de la
   Recherche Medicale (INSERM) and the Institut National de Veille
   Sanitaire (InVS) and is also supported by the Francois Aupetit
   Association, Lion's Club of Northwestern France, Ferring Laboratories,
   the Societe Nationale Francaise de Gastroenterologie and Lille
   University Hospital. We thank Jeffrey Watts for help in revision of the
   English manuscript.
CR Abdallah KS, 2011, INT J MOL EPIDEMIOL, V2, P339
   Aprikian P, 2007, J BIOL CHEM, V282, P23437, DOI 10.1074/jbc.M702037200
   Barnich N, 2003, MOL MICROBIOL, V48, P781, DOI 10.1046/j.1365-2958.2003.03468.x
   Barnich N, 2007, J CLIN INVEST, V117, P1566, DOI 10.1172/JCI30504
   Boudeau J, 2001, MOL MICROBIOL, V39, P1272, DOI 10.1046/j.1365-2958.2001.02315.x
   Boudeau J, 1999, INFECT IMMUN, V67, P4499, DOI 10.1128/IAI.67.9.4499-4509.1999
   Bryan A, 2006, INFECT IMMUN, V74, P1072, DOI 10.1128/IAI.74.2.1072-1083.2006
   Carvalho FA, 2009, J EXP MED, V206, P2179, DOI 10.1084/jem.20090741
   Chassaing B, 2013, ENVIRON MICROBIOL, V15, P355, DOI 10.1111/j.1462-2920.2012.02824.x
   Chattopadhyay S, 2007, BMC BIOINFORMATICS, V8, DOI 10.1186/1471-2105-8-187
   Chaveroche MK, 2000, NUCLEIC ACIDS RES, V28, DOI 10.1093/nar/28.22.e97
   Chen SL, 2009, P NATL ACAD SCI USA, V106, P22439, DOI 10.1073/pnas.0902179106
   Clermont O, 2000, APPL ENVIRON MICROB, V66, P4555, DOI 10.1128/AEM.66.10.4555-4558.2000
   Cusumano CK, 2011, SCI TRANSL MED, V3, DOI 10.1126/scitranslmed.3003021
   Darfeuille-Michaud A, 1998, GASTROENTEROLOGY, V115, P1405, DOI 10.1016/S0016-5085(98)70019-8
   Darfeuille-Michaud A, 2004, GASTROENTEROLOGY, V127, P412, DOI 10.1053/j.gastro.2004.04.061
   Datsenko KA, 2000, P NATL ACAD SCI USA, V97, P6640, DOI 10.1073/pnas.120163297
   Eaves-Pyles T, 2008, INT J MED MICROBIOL, V298, P397, DOI 10.1016/j.ijmm.2007.05.011
   Giraud A, 2001, SCIENCE, V291, P2606, DOI 10.1126/science.1056421
   Guiton PS, 2012, ANTIMICROB AGENTS CH, V56, P4738, DOI 10.1128/AAC.00447-12
   Hannan TJ, 2012, FEMS MICROBIOL REV, V36, P616, DOI 10.1111/j.1574-6976.2012.00339.x
   Holden N, 2007, MICROBIOL-SGM, V153, P4138, DOI 10.1099/mic.0.2007/010363-0
   Hommais F, 2003, INFECT IMMUN, V71, P3619, DOI 10.1128/IAI.71.6.3619-3622.2003
   Hung CS, 2002, MOL MICROBIOL, V44, P903, DOI 10.1046/j.1365-2958.2002.02915.x
   Iebba V, 2012, INFECT IMMUN, V80, P1408, DOI 10.1128/IAI.06181-11
   Kaper JB, 2004, NAT REV MICROBIOL, V2, P123, DOI 10.1038/nrmicro818
   Kaser A, 2010, ANNU REV IMMUNOL, V28, P573, DOI 10.1146/annurev-immunol-030409-101225
   Kisiela DI, 2011, J BIOL CHEM, V286, P38136, DOI 10.1074/jbc.M111.237511
   Kotlowski R, 2007, GUT, V56, P669, DOI 10.1136/gut.2006.099796
   Kulasekara HD, 1999, MOL MICROBIOL, V31, P1171, DOI 10.1046/j.1365-2958.1999.01257.x
   Langermann S, 2000, J INFECT DIS, V181, P774, DOI 10.1086/315258
   Larsson A, 2005, J MED CHEM, V48, P935, DOI 10.1021/jm040818l
   Le Trong I, 2010, J STRUCT BIOL, V172, P380, DOI 10.1016/j.jsb.2010.06.002
   Le Trong I, 2010, CELL, V141, P645, DOI 10.1016/j.cell.2010.03.038
   Martin HM, 2004, GASTROENTEROLOGY, V127, P80, DOI 10.1053/j.gastro.2004.03.054
   Martinez-Medina M, 2009, INFLAMM BOWEL DIS, V15, P872, DOI 10.1002/ibd.20860
   Miquel S, 2010, PLOS ONE, V5, DOI 10.1371/journal.pone.0012714
   Moulin-Schouleur M, 2007, J CLIN MICROBIOL, V45, P3366, DOI 10.1128/JCM.00037-07
   Munera D, 2007, MOL MICROBIOL, V64, P333, DOI 10.1111/j.1365-2958.2007.05657.x
   Mysorekar IU, 2002, J BIOL CHEM, V277, P7412, DOI 10.1074/jbc.M110560200
   Nilsson LM, 2006, APPL ENVIRON MICROB, V72, P3005, DOI 10.1128/AEM.72.4.3005-3010.2006
   Poggio TV, 2006, CAN J MICROBIOL, V52, P1093, DOI 10.1139/W06-065
   Pouttu R, 1999, MOL MICROBIOL, V31, P1747, DOI 10.1046/j.1365-2958.1999.01311.x
   Ronald LS, 2008, P NATL ACAD SCI USA, V105, P10937, DOI 10.1073/pnas.0803158105
   Sasaki M, 2007, LAB INVEST, V87, P1042, DOI 10.1038/labinvest.3700661
   Sepehri S, 2009, INFLAMM BOWEL DIS, V15, P1737, DOI 10.1002/ibd.20966
   Sokurenko EV, 1997, J BIOL CHEM, V272, P17880, DOI 10.1074/jbc.272.28.17880
   SOKURENKO EV, 1995, J BACTERIOL, V177, P3680, DOI 10.1128/jb.177.13.3680-3686.1995
   Sokurenko EV, 1998, P NATL ACAD SCI USA, V95, P8922, DOI 10.1073/pnas.95.15.8922
   Stecher B, 2007, PLOS BIOL, V5, P2177, DOI 10.1371/journal.pbio.0050244
   Svensson A, 2001, CHEMBIOCHEM, V2, P915, DOI 10.1002/1439-7633(20011203)2:12<915::AID-CBIC915>3.3.CO;2-D
   Tchesnokova V, 2008, J BIOL CHEM, V283, P7823, DOI 10.1074/jbc.M707804200
   Thankavel K, 1997, J CLIN INVEST, V100, P1123, DOI 10.1172/JCI119623
   Thomas WE, 2004, MOL MICROBIOL, V53, P1545, DOI 10.1111/j.1365-2958.2004.04226.x
   Thomas WE, 2002, CELL, V109, P913, DOI 10.1016/S0092-8674(02)00796-1
   Weissman SJ, 2007, INFECT IMMUN, V75, P3548, DOI 10.1128/IAI.01963-06
   Wirth T, 2006, MOL MICROBIOL, V60, P1136, DOI 10.1111/j.1365-2958.2006.05172.x
   Xavier RJ, 2007, NATURE, V448, P427, DOI 10.1038/nature06005
NR 58
TC 117
Z9 143
U1 0
U2 31
PU PUBLIC LIBRARY SCIENCE
PI SAN FRANCISCO
PA 1160 BATTERY STREET, STE 100, SAN FRANCISCO, CA 94111 USA
SN 1553-7366
EI 1553-7374
J9 PLOS PATHOG
JI PLoS Pathog.
PD JAN
PY 2013
VL 9
IS 1
AR e1003141
DI 10.1371/journal.ppat.1003141
PG 17
WC Microbiology; Parasitology; Virology
WE Science Citation Index Expanded (SCI-EXPANDED)
SC Microbiology; Parasitology; Virology
GA 083LG
UT WOS:000314464600046
PM 23358328
OA Green Published, gold, Green Submitted
DA 2024-01-22
ER

PT J
AU Lin, KK
   Velayos, F
   Fisher, E
   Terdiman, JP
AF Lin, Kirk K.
   Velayos, Fernando
   Fisher, Elena
   Terdiman, Jonathan P.
TI Durability of Infliximab Dose Intensification in Crohn's Disease
SO DIGESTIVE DISEASES AND SCIENCES
LA English
DT Article
DE Infliximab; Dose intensification; Response; Durability
ID INFLAMMATORY-BOWEL-DISEASE; RHEUMATOID-ARTHRITIS; CLINICAL-RESPONSE;
   EFFICACY; ANTIBODIES; THERAPY; ESCALATION; SAFETY; TRIAL; COST
AB Dose intensification is a common approach to treat Crohn's disease (CD) patients who lose response to infliximab maintenance therapy. Few studies have reported upon its long-term efficacy or predictors of response.
   The goal of this study is to investigate durability and predictors of response to dose intensification-including method of dose intensification, combination immunomodulator therapy, and premedication with intravenous hydrocortisone.
   We performed a retrospective study of dose-intensified CD patients at our institution. Dose intensification was defined as an increase in dose from 5 to 10 mg/kg, an increase in frequency of infusions from every 8 weeks to every 6 weeks or less, or both an increase in dose and frequency.
   Thirty CD patients (mean age, 39.9 years) met study criteria and underwent dose intensification. Ten (33.3%) patients remained on dose intensification at the end of our study or returned to their former infliximab dose or schedule (median follow-up, 41 months). Fourteen patients (46.7%) eventually lost response to dose intensification, but dose intensification extended infliximab therapy by a median duration of 9 months. Six patients (20%) didn't respond to dose intensification. Neither method of dose intensification, combination immunomodulator therapy, nor premedication with intravenous hydrocortisone predicted initial or durable response to dose intensification. However, analysis of predictors was limited by the small sample size of our study.
   The majority of CD patients respond to dose intensification, and a substantial portion will experience durable response such that infliximab therapy is successfully extended by one or more years.
C1 [Lin, Kirk K.] Univ Calif San Francisco, Ctr Colitis & Crohns Dis, San Francisco, CA 94115 USA.
   [Lin, Kirk K.; Velayos, Fernando; Fisher, Elena; Terdiman, Jonathan P.] Univ Calif San Francisco, Div Gastroenterol, Dept Internal Med, San Francisco, CA 94115 USA.
C3 University of California System; University of California San Francisco;
   University of California System; University of California San Francisco
RP Lin, KK (通讯作者)，Univ Calif San Francisco, Ctr Colitis & Crohns Dis, 2230 Post St,Suite 610, San Francisco, CA 94115 USA.
EM kirk.lin@ucsf.edu; fernando.velayos@ucsf.edu; elena.rodriguez@ucsf.edu;
   jonathan.terdiman@ucsf.edu
CR Afif W, 2010, AM J GASTROENTEROL, V105, P1133, DOI 10.1038/ajg.2010.9
   Allez M, 2009, ALIMENT PHARM THER, V31, P92, DOI 10.1111/j.1365-2036.2009.04130.x
   Baert F, 2003, NEW ENGL J MED, V348, P601, DOI 10.1056/NEJMoa020888
   Chaparro M, 2008, GASTROENTEROLOGY, V134, pA664
   Colombel JF, 2010, NEW ENGL J MED, V362, P1383, DOI 10.1056/NEJMoa0904492
   D'Haens GR, 2011, AM J GASTROENTEROL, V106, P199, DOI 10.1038/ajg.2010.392
   Edrees AF, 2005, CLIN EXP RHEUMATOL, V23, P469
   Farrell RJ, 2003, GASTROENTEROLOGY, V124, P917, DOI 10.1053/gast.2003.50145
   Feagan BG, 2000, AM J GASTROENTEROL, V95, P1955
   Gisbert JP, 2009, AM J GASTROENTEROL, V104, P760, DOI 10.1038/ajg.2008.88
   Hanauer SB, 2002, LANCET, V359, P1541, DOI 10.1016/S0140-6736(02)08512-4
   Haraoui B, 2006, J RHEUMATOL, V33, P31
   Kaplan GG, 2007, ALIMENT PHARM THER, V26, P1509, DOI 10.1111/j.1365-2036.2007.03548.x
   Kopylov U, 2011, ALIMENT PHARM THER, V33, P349, DOI 10.1111/j.1365-2036.2010.04523.x
   Madhusudan G, 2009, CLIN GASTROENTEROL H, V7, P48
   Magro F, 2008, INFLAMM BOWEL DIS, V14, P432, DOI 10.1002/ibd.20314
   Maser EA, 2006, CLIN GASTROENTEROL H, V4, P1248, DOI 10.1016/j.cgh.2006.06.025
   Moss AC, 2008, ALIMENT PHARM THER, V28, P221, DOI 10.1111/j.1365-2036.2008.03734.x
   Odes S, 2008, WORLD J GASTROENTERO, V14, P6641, DOI 10.3748/wjg.14.6641
   Panaccione Remo, 2010, Therap Adv Gastroenterol, V3, P179, DOI 10.1177/1756283X09357579
   Rahman MU, 2007, ANN RHEUM DIS, V66, P1233, DOI 10.1136/ard.2006.065995
   Regueiro M, 2007, INFLAMM BOWEL DIS, V13, P1093, DOI 10.1002/ibd.20177
   Rudolph SJ, 2008, DIGEST DIS SCI, V53, P1033, DOI 10.1007/s10620-007-9969-z
   Schnitzler F, 2009, GUT, V58, P492, DOI 10.1136/gut.2008.155812
   Ternant D, 2008, THER DRUG MONIT, V30, P523, DOI 10.1097/FTD.0b013e318180e300
NR 25
TC 19
Z9 19
U1 0
U2 1
PU SPRINGER
PI DORDRECHT
PA VAN GODEWIJCKSTRAAT 30, 3311 GZ DORDRECHT, NETHERLANDS
SN 0163-2116
J9 DIGEST DIS SCI
JI Dig. Dis. Sci.
PD APR
PY 2012
VL 57
IS 4
BP 1013
EP 1019
DI 10.1007/s10620-011-1969-3
PG 7
WC Gastroenterology & Hepatology
WE Science Citation Index Expanded (SCI-EXPANDED)
SC Gastroenterology & Hepatology
GA 912XV
UT WOS:000301835600027
PM 22089254
DA 2024-01-22
ER

PT J
AU Loftus, EV
   Guérin, A
   Yu, AP
   Wu, EQ
   Yang, M
   Chao, JD
   Mulani, PM
AF Loftus, Edward V., Jr.
   Guerin, Annie
   Yu, Andrew P.
   Wu, Eric Q.
   Yang, Mei
   Chao, Jingdong
   Mulani, Parvez M.
TI Increased Risks of Developing Anxiety and Depression in Young Patients
   With Crohn's Disease
SO AMERICAN JOURNAL OF GASTROENTEROLOGY
LA English
DT Article
ID INFLAMMATORY-BOWEL-DISEASE; QUALITY-OF-LIFE; PSYCHIATRIC-DISORDERS;
   ULCERATIVE-COLITIS; OLMSTED COUNTY; MENTAL-HEALTH; UNITED-STATES;
   ADOLESCENTS; PREVALENCE; CHILDREN
AB OBJECTIVES: Crohn's disease (CD) is associated with substantial psychosocial burden and increased risks for mental health disorders. This retrospective cohort study compared the risks of developing anxiety disorders and depression and incidences of psychotropic medication use between young CD patients and matched CD-free controls.
   METHODS: Medical claims, prescription drug claims, enrollment, and demographic data for patients < 18 years diagnosed with CD were obtained from the MarketScan database (1 January 2000-30 June 2006). Each CD patient was matched with five CD-free controls based on exact age, sex, and months of health plan enrollment. Incidence rates and risks of developing anxiety disorders and depression and psychotropic medication use in the 6 months after the index date were compared, as were risks of developing persistent anxiety or depression (receiving medical services related to a diagnosis of anxiety or depression or psychotropic therapy for > 1 year).
   RESULTS: After adjustment for patient characteristics, the risks of developing anxiety disorders (hazard ratio (HR) [95% confidence interval (CI)] = 2.28 [1.65-3.17]) and depression (HR [95% CI] = 1.74 [1.35-2.25]) after CD diagnosis were significantly greater for the CD cohort (N = 2,144) than for CD-free controls (N = 10,720). Patients with CD also had greater risks of developing persistent anxiety and persistent depression (HR [95% CI] = 4.35 [2.22-8.50] and 2.75 [1.73-4.38], respectively).
   CONCLUSIONS: Compared with matched CD-free controls, young patients with CD had significantly greater risks of developing anxiety disorders and depression, were more likely to receive psychotropic treatments, and had significantly greater risks of developing persistent anxiety and depression.
C1 [Loftus, Edward V., Jr.] Mayo Clin, Div Gastroenterol & Hepatol, Rochester, MN 55905 USA.
   [Guerin, Annie] Anal Grp, Montreal, PQ, Canada.
   [Yu, Andrew P.; Wu, Eric Q.] Anal Grp, Boston, MA USA.
   [Yang, Mei; Chao, Jingdong; Mulani, Parvez M.] Abbott Labs, Abbott Pk, IL 60064 USA.
C3 Mayo Clinic; Analysis Group Inc.; Abbott Laboratories
RP Loftus, EV (通讯作者)，Mayo Clin, Div Gastroenterol & Hepatol, 200 1st St SW, Rochester, MN 55905 USA.
EM loftus.edward@mayo.edu
RI Loftus, Edward V/E-8304-2011
OI Loftus, Edward V/0000-0001-7199-6851
FU Abbott Laboratories; Abbott; UCB; ActoGeniX; Otsuka America
FX This research was funded by Abbott Laboratories. Data were analyzed by
   Analysis Group Cathryn M. Carter, MS (Arbor Communications, Ann Arbor,
   MI), and Michael A. Nissen, ELS (formerly of Abbott Laboratories, Abbott
   Park, IL), provided editorial support in the development and revision of
   the manuscript. This support was funded by Abbott.; E.V.L. has received
   grant/research support from Abbott and UCB and has received research
   support from ActoGeniX and Otsuka America.
CR Addolorato G, 1997, SCAND J GASTROENTERO, V32, P1013, DOI 10.3109/00365529709011218
   Addolorato G, 2008, INT J CLIN PRACT, V62, P1063, DOI 10.1111/j.1742-1241.2008.01763.x
   Bernstein CN, 2010, AM J GASTROENTEROL, V105, P1994, DOI 10.1038/ajg.2010.140
   Brandi MT, 2009, MED SCI MONITOR, V15, pPH101
   Brown ES, 2009, ANN NY ACAD SCI, V1179, P41, DOI 10.1111/j.1749-6632.2009.04981.x
   Copeland WE, 2009, ARCH GEN PSYCHIAT, V66, P764, DOI 10.1001/archgenpsychiatry.2009.85
   de Carpi Javier Martin, 2009, Gastroenterol Hepatol, V32 Suppl 2, P25, DOI 10.1016/S0210-5705(09)72602-0
   DEYO RA, 1992, J CLIN EPIDEMIOL, V45, P613, DOI 10.1016/0895-4356(92)90133-8
   Engstrom I, 1999, J PEDIATR GASTR NUTR, V28, pS28, DOI 10.1097/00005176-199904001-00004
   ENGSTROM I, 1992, J CHILD PSYCHOL PSYC, V33, P563, DOI 10.1111/j.1469-7610.1992.tb00891.x
   Fuller-Thomson E, 2006, INFLAMM BOWEL DIS, V12, P697, DOI 10.1097/00054725-200608000-00005
   Goodwin RD, 2004, PSYCHOL MED, V34, P1465, DOI 10.1017/S0033291704002739
   Graff LA, 2006, CLIN GASTROENTEROL H, V4, P1491, DOI 10.1016/j.cgh.2006.09.027
   Greenley RN, 2010, J PEDIATR PSYCHOL, V35, P857, DOI 10.1093/jpepsy/jsp120
   Greydanus D, 2010, DEV MED CHILD NEUROL, V52, P1083, DOI 10.1111/j.1469-8749.2010.03771.x
   Herrinton LJ, 2008, AM J GASTROENTEROL, V103, P1998, DOI 10.1111/j.1572-0241.2008.01960.x
   Iglesias M, 2009, REV ESP ENFERM DIG, V101, P249, DOI 10.4321/s1130-01082009000400003
   Juan J, 2003, DIGEST LIVER DIS, V35, P853, DOI 10.1016/j.dld.2003.07.002
   Kappelman MD, 2007, CLIN GASTROENTEROL H, V5, P1424, DOI 10.1016/j.cgh.2007.07.012
   Karwowski CA, 2009, INFLAMM BOWEL DIS, V15, P1755, DOI 10.1002/ibd.20919
   Kim-Cohen J, 2003, ARCH GEN PSYCHIAT, V60, P709, DOI 10.1001/archpsyc.60.7.709
   King RA, 2003, CHILD ADOL PSYCH CL, V12, P537, DOI 10.1016/S1056-4993(03)00007-5
   Kurina LM, 2001, J EPIDEMIOL COMMUN H, V55, P716, DOI 10.1136/jech.55.10.716
   Kurtz BP, 2010, CHILD ADOL PSYCH CL, V19, P401, DOI 10.1016/j.chc.2010.01.009
   Lane D, 2002, BRIT J HEALTH PSYCH, V7, P11, DOI 10.1348/135910702169321
   Lix LM, 2008, INFLAMM BOWEL DIS, V14, P1575, DOI 10.1002/ibd.20511
   Loftus CG, 2007, INFLAMM BOWEL DIS, V13, P254, DOI 10.1002/ibd.20029
   Loftus EV, 2002, ALIMENT PHARM THERAP, V16, P51, DOI 10.1046/j.1365-2036.2002.01140.x
   Loftus EV, 1998, GASTROENTEROLOGY, V114, P1161, DOI 10.1016/S0016-5085(98)70421-4
   Marcus SB, 2009, CLIN GASTROENTEROL H, V7, P554, DOI 10.1016/j.cgh.2009.01.022
   Mason A, 2011, HORM RES PAEDIAT, V75, P8, DOI 10.1159/000315902
   Maunder RG, 2008, CURR MOL MED, V8, P247, DOI 10.2174/156652408784533832
   MCCRANIE EW, 1992, COGNITIVE THER RES, V16, P699, DOI 10.1007/BF01175408
   Mikocka-Walus AA, 2007, INFLAMM BOWEL DIS, V13, P225, DOI 10.1002/ibd.20062
   Mojtabai Ramin, 2002, Ment Health Serv Res, V4, P109, DOI 10.1023/A:1015204401225
   Peters TE, 2010, CHILD ADOL PSYCH CL, V19, P319, DOI 10.1016/j.chc.2010.01.006
   Peterson KD, 2008, GASTROENTEROL NURS, V31, P235, DOI 10.1097/01.SGA.0000324117.86403.8e
   Petrak F, 2001, SCAND J GASTROENTERO, V36, P375, DOI 10.1080/003655201300051171
   Pine DS, 1999, AM J PSYCHIAT, V156, P133, DOI 10.1176/ajp.156.1.133
   Pine DS, 1998, ARCH GEN PSYCHIAT, V55, P56, DOI 10.1001/archpsyc.55.1.56
   Strine TW, 2008, PSYCHIAT SERV, V59, P1383, DOI 10.1176/appi.ps.59.12.1383
   Szigethy E, 2004, J PEDIATR GASTR NUTR, V39, P395, DOI 10.1097/00005176-200410000-00017
   Szigethy E, 2009, INFLAMM BOWEL DIS, V15, P69, DOI 10.1002/ibd.20693
   Walker JR, 2008, AM J GASTROENTEROL, V103, P1989, DOI 10.1111/j.1572-0241.2008.01980.x
   Zima BT, 1999, AM J PUBLIC HEALTH, V89, P1732, DOI 10.2105/AJPH.89.11.1732
NR 45
TC 95
Z9 103
U1 0
U2 12
PU NATURE PUBLISHING GROUP
PI NEW YORK
PA 75 VARICK ST, 9TH FLR, NEW YORK, NY 10013-1917 USA
SN 0002-9270
J9 AM J GASTROENTEROL
JI Am. J. Gastroenterol.
PD SEP
PY 2011
VL 106
IS 9
BP 1670
EP 1677
DI 10.1038/ajg.2011.142
PG 8
WC Gastroenterology & Hepatology
WE Science Citation Index Expanded (SCI-EXPANDED); Social Science Citation Index (SSCI)
SC Gastroenterology & Hepatology
GA 817PG
UT WOS:000294685700011
PM 21537359
OA hybrid
DA 2024-01-22
ER

PT J
AU Farrell, RA
   Marta, M
   Gaeguta, AJ
   Souslova, V
   Giovannoni, G
   Creeke, PI
AF Farrell, Rachel A.
   Marta, Monica
   Gaeguta, Adriana J.
   Souslova, Veronika
   Giovannoni, Gavin
   Creeke, Paul I.
TI Development of resistance to biologic therapies with reference to IFN-β
SO RHEUMATOLOGY
LA English
DT Article
DE biotherapeutic; immunogenicity; interferon-beta; neutralizing
   antibodies; anti-drug antibodies; multiple sclerosis; tolerance
ID MULTIPLE-SCLEROSIS PATIENTS; IMMUNE TOLERANCE INDUCTION; HUMAN
   INTERFERON-BETA; NEUTRALIZING ANTIBODIES REDUCE; ENZYME-REPLACEMENT
   THERAPY; MS PATIENTS; HEMOPHILIA-A; GLATIRAMER ACETATE;
   CONTROLLED-TRIAL; CROHNS-DISEASE
AB All biotherapeutics have the potential to generate anti-drug antibodies (ADAs) in patients. The main factors leading to an immune response are thought to be product, treatment and patient related. In this review, reasons for the formation of ADAs, and particularly neutralizing antibodies (NAbs), are considered, with a focus on IFN-beta as a well-studied example. The time course for the production of NAbs, the measurement of NAbs, the defining of IFN-beta responders and non-responders, the implications for disease progression in patients, and future methods for avoiding the production of ADAs and of tolerizing patients are considered.
C1 [Farrell, Rachel A.; Marta, Monica; Gaeguta, Adriana J.; Souslova, Veronika; Giovannoni, Gavin; Creeke, Paul I.] Queen Mary Univ London, Barts & London Sch Med & Dent, Neuroimmunol Unit, Ctr Neurosci & Trauma,Blizard Inst, London E1 2AT, England.
   [Farrell, Rachel A.] Natl Hosp Neurol & Neurosurg, Dept Therapies & Rehabil, London, England.
   [Farrell, Rachel A.] UCL Inst Neurol, Dept Neuroinflammat, London, England.
C3 University of London; Queen Mary University London; University of
   London; University College London; UCL Medical School; University
   College London Hospitals NHS Foundation Trust; University of London;
   University College London
RP Creeke, PI (通讯作者)，Queen Mary Univ London, Barts & London Sch Med & Dent, Neuroimmunol Unit, Ctr Neurosci & Trauma,Blizard Inst, London E1 2AT, England.
EM p.i.creeke@qmul.ac.uk
RI Marta, Monica/H-3376-2019; Marta, Monica/H-5804-2019
OI Marta, Monica/0000-0002-5464-9070; Marta, Monica/0000-0002-5464-9070;
   Farrell, Rachel A/0000-0002-2767-3382
FU EU; Barts and The London Charity [699-984]; Teva-Aventis; Merz
   Pharmaceuticals; Bayer-Schering; Biogen Idec; Five Prime Therapeutics;
   Genzyme; Ironwood Pharmaceuticals; Merck Serono; Novartis; Roche;
   Sanofi-Aventis; UCB Pharma; Vertex Pharmaceuticals; GW Pharmaceuticals;
   Merz
FX Funding: This work was supported by an EU Framework 6 grant (NABINMS)
   and by a grant from the Barts and The London Charity (ref. 699-984).;
   Disclosure statement: R. A. F. has received lecture fees from
   Teva-Aventis. R. A. F. has not gained any remuneration from the use of
   the IFN-beta NAb assay that was developed with G. G. P. I. C. has
   received an educational grant from Teva-Aventis and grant support from
   Merz Pharmaceuticals. G. G. has received consulting fees for
   participating on advisory boards in relation to clinical trial design,
   trial steering committees, and data and safety monitoring committees
   from Bayer-Schering, Biogen Idec, Five Prime Therapeutics, Genzyme,
   Ironwood Pharmaceuticals, Merck Serono, Novartis, Roche, Sanofi-Aventis,
   Teva-Aventis, UCB Pharma and Vertex Pharmaceuticals; lecture fees from
   Bayer-Schering, Biogen Idec, Genzyme, Merck Serono and Vertex
   Pharmaceuticals; and grant support from Bayer-Schering, Biogen Idec, GW
   Pharmaceuticals, Ironwood Pharmaceuticals, Merck Serono, Merz, Novartis
   and Teva-Aventis. G. G. has not gained any remuneration from the use of
   the IFN-beta NAb assay (which was developed by G. G. and R. A. F.);
   however, Queen Mary University of London is looking to exploit this
   technology. All other authors have declared no conflicts of interest.
CR Alconcel SNS, 2011, POLYM CHEM-UK, V2, P1442, DOI 10.1039/c1py00034a
   Astermark J, 2011, THROMB RES, V127, pS6, DOI 10.1016/j.thromres.2010.10.006
   Bendtzen K, 2006, ARTHRITIS RHEUM-US, V54, P3782, DOI 10.1002/art.22214
   Bertolotto A, 2007, J IMMUNOL METHODS, V321, P19, DOI 10.1016/j.jim.2006.12.012
   Bertolotto A, 2003, NEUROLOGY, V60, P634, DOI 10.1212/01.WNL.0000046662.03894.C5
   Borden EC, 2007, NAT REV DRUG DISCOV, V6, P975, DOI 10.1038/nrd2422
   Buck D, 2011, ARCH NEUROL-CHICAGO, V68, P480, DOI 10.1001/archneurol.2011.65
   Camacho-Halili M, 2011, MULT SCLER, V17, P250, DOI 10.1177/1352458510388966
   Colombel JF, 2010, NEW ENGL J MED, V362, P1383, DOI 10.1056/NEJMoa0904492
   CONRADT HS, 1987, J BIOL CHEM, V262, P14600
   Cook SD, 2001, NEUROLOGY, V57, P1080, DOI 10.1212/WNL.57.6.1080
   Deisenhammer F, 1999, NEUROLOGY, V52, P1239, DOI 10.1212/WNL.52.6.1239
   Deisenhammer F, 2000, NEUROLOGY, V54, P2055, DOI 10.1212/WNL.54.11.2055
   Douillard-Guilloux G, 2009, J GENE MED, V11, P279, DOI 10.1002/jgm.1305
   DUQUETTE P, 1993, NEUROLOGY, V43, P655, DOI 10.1212/wnl.43.4.655
   Duquette P, 1996, NEUROLOGY, V47, P889
   Enevold C, 2010, MULT SCLER J, V16, P942, DOI 10.1177/1352458510373264
   Farrell R, 2008, MULT SCLER, V14, P212, DOI 10.1177/1352458507082066
   Farrell RA, 2011, MULT SCLER J, V17, P1333, DOI 10.1177/1352458511412654
   Farrell RA, 2007, MULT SCLER, V13, P567, DOI 10.1177/1352458506073522
   Farrell RJ, 2003, GASTROENTEROLOGY, V124, P917, DOI 10.1053/gast.2003.50145
   Finn JD, 2010, BLOOD, V116, P5842, DOI 10.1182/blood-2010-06-288001
   Fisniku LK, 2008, BRAIN, V131, P808, DOI 10.1093/brain/awm329
   Francis GS, 2005, NEUROLOGY, V65, P48, DOI 10.1212/01.wnl.0000171748.48188.5b
   Gilli F, 2006, MULT SCLER J, V12, P47, DOI 10.1191/135248506ms1245oa
   Gilli F, 2005, J NEUROIMMUNOL, V158, P195, DOI 10.1016/j.jneuroim.2004.08.006
   Gilmore CP, 2006, BRAIN PATHOL, V16, P202, DOI 10.1111/j.1750-3639.2006.00018.x
   Giovannoni G, 2007, CLIN THER, V29, P1128, DOI 10.1016/j.clinthera.2007.06.002
   Gneiss C, 2008, MULT SCLER, V14, P830, DOI 10.1177/1352458508089228
   Goertsches RH, 2010, PHARMACOGENOMICS, V11, P147, DOI 10.2217/PGS.09.152
   Goodin DS, 2007, NEUROLOGY, V68, P977, DOI 10.1212/01.wnl.0000258545.73854.cf
   Grossberg SE, 2001, J INTERF CYTOK RES, V21, P743, DOI 10.1089/107999001753124471
   Grossberg SE, 2001, J INTERF CYTOK RES, V21, P729, DOI 10.1089/107999001753124462
   Hartung HP, 2007, J NEUROL, V254, P827, DOI 10.1007/s00415-006-0486-3
   Hartung HP, 2004, J NEUROL, V251, P40, DOI 10.1007/s00415-004-1207-4
   Hecker M, 2012, PHARMACOGENOMICS J, V12, P134, DOI 10.1038/tpj.2010.77
   Hesse D, 2009, NEUROLOGY, V73, P372, DOI 10.1212/WNL.0b013e3181b04c98
   Hohlfeid R, 2004, P NATL ACAD SCI USA, V101, P14599, DOI 10.1073/pnas.0404874101
   Hu CH, 2011, P NATL ACAD SCI USA, V108, P2082, DOI 10.1073/pnas.1015571108
   Hussien Y, 2001, J NEUROIMMUNOL, V121, P102, DOI 10.1016/S0165-5728(01)00432-5
   Jacobs LD, 2000, NEW ENGL J MED, V343, P898, DOI 10.1056/NEJM200009283431301
   Jacobs LD, 1996, ANN NEUROL, V39, P285, DOI 10.1002/ana.410390304
   Jevsevar S, 2010, BIOTECHNOL J, V5, P113, DOI 10.1002/biot.200900218
   Joseph A, 2008, CLIN EXP IMMUNOL, V152, P138, DOI 10.1111/j.1365-2249.2008.03602.x
   Joshi S, 2010, CYTOKINE, V52, P123, DOI 10.1016/j.cyto.2010.03.019
   Kappos L, 2005, NEUROLOGY, V65, P40, DOI 10.1212/01.wnl.0000171747.59767.5c
   Kappos L, 2007, LANCET, V370, P389, DOI 10.1016/S0140-6736(07)61194-5
   Knop K, 2010, ANGEW CHEM INT EDIT, V49, P6288, DOI 10.1002/anie.200902672
   Koch MW, 2007, NEUROLOGY, V68, P1163, DOI 10.1212/01.wnl.0000261131.23708.1c
   Kumar S, 2011, PHARM RES-DORDR, V28, P949, DOI 10.1007/s11095-011-0414-9
   Kutzelnigg A, 2005, BRAIN, V128, P2705, DOI 10.1093/brain/awh641
   Kutzelnigg A, 2007, BRAIN PATHOL, V17, P38, DOI 10.1111/j.1750-3639.2006.00041.x
   Lam R, 2008, J IMMUNOL METHODS, V336, P113, DOI 10.1016/j.jim.2008.03.014
   Leppert D, 1996, ANN NEUROL, V40, P846, DOI 10.1002/ana.410400606
   Lin L, 1998, DEV BIOL STAND, V96, P97
   Malucchi S, 2004, NEUROLOGY, V62, P2031, DOI 10.1212/01.WNL.0000129265.73259.9E
   Malucchi S, 2011, J NEUROL, V258, P895, DOI 10.1007/s00415-010-5844-5
   Meager A, 2011, J INTERF CYTOK RES, V31, P383, DOI 10.1089/jir.2010.0113
   Millonig A, 2009, MULT SCLER J, V15, P977, DOI 10.1177/1352458509105384
   Mix E, 2008, J NEUROL, V255, P7, DOI 10.1007/s00415-008-6003-0
   Munschauer FE, 1997, CLIN THER, V19, P883, DOI 10.1016/S0149-2918(97)80042-2
   O'Connor P, 2003, CLIN THER, V25, P2865, DOI 10.1016/S0149-2918(03)80339-9
   Pachner Andrew, 2003, Mol Diagn, V7, P17, DOI 10.2165/00066982-200307010-00004
   Pachner AR, 2009, NEUROLOGY, V73, P1493, DOI 10.1212/WNL.0b013e3181bf98db
   Pachner AR, 2003, NEUROLOGY, V61, pS24, DOI 10.1212/01.WNL.0000092361.04511.D0
   Panitch H, 2002, NEUROLOGY, V59, P1496, DOI 10.1212/01.WNL.0000034080.43681.DA
   Peterson JW, 2001, ANN NEUROL, V50, P389, DOI 10.1002/ana.1123
   Platanias LC, 2005, NAT REV IMMUNOL, V5, P375, DOI 10.1038/nri1604
   Polman CH, 2010, LANCET NEUROL, V9, P740, DOI 10.1016/S1474-4422(10)70103-4
   Pryce G, 2005, J NEUROIMMUNOL, V165, P41, DOI 10.1016/j.jneuroim.2005.04.009
   Ross C, 2000, ANN NEUROL, V48, P706, DOI 10.1002/1531-8249(200011)48:5<706::AID-ANA3>3.3.CO;2-M
   Rudick RA, 1998, NEUROLOGY, V50, P1266, DOI 10.1212/WNL.50.5.1266
   Runkel L, 1998, PHARM RES-DORDR, V15, P641, DOI 10.1023/A:1011974512425
   Sayre LM, 2008, CHEM RES TOXICOL, V21, P172, DOI 10.1021/tx700210j
   Scagnolari C, 2007, J NEUROL, V254, P597, DOI 10.1007/s00415-006-0332-7
   SCHERNTHANER G, 1993, DIABETES CARE, V16, P155, DOI 10.2337/diacare.16.3.155
   Serrano-Fernández P, 2010, AUTOIMMUNITY, V43, P172, DOI 10.3109/08916930903219040
   Sharief MK, 2001, J NEUROIMMUNOL, V120, P199, DOI 10.1016/S0165-5728(01)00422-2
   Singh SK, 2010, J PHARM SCI-US, V99, P3302, DOI 10.1002/jps.22097
   Singh SK, 2011, J PHARM SCI-US, V100, P354, DOI 10.1002/jps.22276
   Somerfield J, 2010, J IMMUNOL, V185, P763, DOI 10.4049/jimmunol.1000422
   Sominanda A, 2008, J NEUROL NEUROSUR PS, V79, P57, DOI 10.1136/jnnp.2007.122549
   Sorensen PS, 2005, EUR J NEUROL, V12, P817, DOI 10.1111/j.1468-1331.2005.01386.x
   Sospedra M, 2005, ANNU REV IMMUNOL, V23, P683, DOI 10.1146/annurev.immunol.23.021704.115707
   Steenholdt C, 2011, ALIMENT PHARM THER, V34, P51, DOI 10.1111/j.1365-2036.2011.04682.x
   Stiefel M, 2010, HAMOSTASEOLOGIE, V30, pS119
   Sun BD, 2010, MOL THER, V18, P353, DOI 10.1038/mt.2009.195
   Ter Avest PC, 2010, HAEMOPHILIA, V16, P71, DOI 10.1111/j.1365-2516.2010.02225.x
   Trapp BD, 1998, NEW ENGL J MED, V338, P278, DOI 10.1056/NEJM199801293380502
   UZE G, 1994, J MOL BIOL, V243, P245, DOI 10.1006/jmbi.1994.1651
   Vallittu AM, 2002, NEUROLOGY, V58, P1786, DOI 10.1212/WNL.58.12.1786
   van Baarsen LGM, 2008, PLOS ONE, V3, DOI 10.1371/journal.pone.0001927
   van Sechel AC, 1999, J IMMUNOL, V162, P129
   Wandinger KP, 2003, LANCET, V361, P2036, DOI 10.1016/S0140-6736(03)13641-0
   Weber F, 2012, PHARMACOGENOMICS J, V12, P238, DOI 10.1038/tpj.2011.14
   World Health Organization, 1985, WHO TECHN REP SER, V724
   Yong VW, 1998, NEUROLOGY, V51, P682
   Yong VW, 2002, NEUROLOGY, V59, P802, DOI 10.1212/WNL.59.6.802
   Zhang AH, 2011, BLOOD, V117, P2223, DOI 10.1182/blood-2010-06-293324
NR 99
TC 19
Z9 20
U1 0
U2 1
PU OXFORD UNIV PRESS
PI OXFORD
PA GREAT CLARENDON ST, OXFORD OX2 6DP, ENGLAND
SN 1462-0324
EI 1462-0332
J9 RHEUMATOLOGY
JI RHEUMATOLOGY
PD APR
PY 2012
VL 51
IS 4
BP 590
EP 599
DI 10.1093/rheumatology/ker445
PG 10
WC Rheumatology
WE Science Citation Index Expanded (SCI-EXPANDED)
SC Rheumatology
GA 915IH
UT WOS:000302017200004
PM 22258390
OA Bronze
DA 2024-01-22
ER

PT J
AU Kani, HT
   Kani, AS
   Dural, U
   Basgoze, E
   Aksu, C
   Kahraman, MM
   Alahdab, YO
   Atug, O
   Kuscu, K
   Imeryuz, N
AF Kani, Haluk Tarik
   Kani, Ayse Sakalli
   Dural, Uzay
   Basgoze, Emre
   Aksu, Cagri
   Kahraman, Merve Meric
   Alahdab, Yesim Ozen
   Atug, Ozlen
   Kuscu, Kemal
   Imeryuz, Nese
TI The Effect of Dream Anxiety on Sleep Quality in Inflammatory Bowel
   Diseases
SO DIGESTIVE DISEASES
LA English
DT Article
DE Ulcerative colitis; Inflammatory bowel disease; Anxiety; Crohn's
   disease; Depression; Dream anxiety
ID ULCERATIVE-COLITIS; FAMILY CAREGIVERS; NIGHTMARES; DISORDERS; THERAPY;
   INDEX; DISTURBANCES; COMORBIDITY; DEPRESSION; SYMPTOMS
AB Introduction:Declining sleep quality is a well-known issue in inflammatory bowel disease (IBD), but dream characteristics of patients with IBD and their role in sleep quality are unknown. In this study, we aimed to examine whether and how patients with ulcerative colitis (UC) and Crohn's disease (CD) differ on sleep quality, sleepiness level, and dream anxiety (DA) level compared to healthy controls (HC), controlling for their depressive and anxious tendencies.Methods:Patients and HCs were enrolled prospectively into the study. The Van DA Scale, Pittsburg Sleep Quality Index, Epworth Sleepiness Scale, Beck Depression Index, and State-Trait Anxiety Inventories were used to assess DA, sleep quality, sleepiness, depression, and anxiety, respectively.Results:Patients with IBD had significantly lower depression (p= 0.004), state anxiety (p= 0.0001), trait anxiety (p= 0.004), and DA (p= 0.0001) than HCs. Although no statistically significant difference in sleep quality was found (p= 0.99), daytime sleepiness was more common in HCs than in IBD patients (p = 0.0001). No statistically significant difference was seen in depression, state anxiety, trait anxiety, DA, sleep quality, and daytime sleepiness between patients with CD and those with UC. No correlation was found between disease activity indices and psychological parameters.Conclusion:In contrast to previous studies, this study found lower anxiety and depression levels in patients with IBD than in HCs. Moreover, DA score was higher in HCs. For the first time, we revealed that DA may be one of the factors leading to sleep disturbance in patients with IBD.
C1 [Kani, Haluk Tarik; Alahdab, Yesim Ozen; Atug, Ozlen; Imeryuz, Nese] Marmara Univ, Sch Med, Dept Gastroenterol, Istanbul, Turkey.
   [Kani, Ayse Sakalli; Kuscu, Kemal] Marmara Univ, Sch Med, Dept Psychiat, Istanbul, Turkey.
   [Dural, Uzay] Istanbul Medeniyet Univ, Dept Psychol, Istanbul, Turkey.
   [Basgoze, Emre] Marmara Univ, Sch Med, Dept Internal Med, Istanbul, Turkey.
   [Aksu, Cagri; Kahraman, Merve Meric] Marmara Univ, Sch Med, Istanbul, Turkey.
C3 Marmara University; Marmara University; Istanbul Medeniyet University;
   Marmara University; Marmara University
RP Kani, HT (通讯作者)，Marmara Univ, Sch Med, Dept Gastroenterol, Tip Fak, Basibuyuk Yolu 9-2, TR-34854 Maltepe Istanbul, Turkey.
EM drhtkani@gmail.com
RI Sakallı Kani, Ayse/GXG-5336-2022; DURAL, UZAY/ABH-2703-2021; Atug,
   Ozlen/JWA-5722-2024; Kani, Haluk Tarik/AAD-4908-2019
OI Sakallı Kani, Ayse/0000-0002-7391-8221; DURAL, UZAY/0000-0003-1578-6686;
   Kani, Haluk Tarik/0000-0003-0042-9256; Kahraman, Merve
   Meric/0000-0002-0646-9024
CR Agargun MY., 1999, SLEEP HYPNOSIS, V1, P204
   Agargun MY., 1996, TURK PSIKIYATR DERG, V7, P107, DOI DOI 10.5606/ARCHRHEUMATOL.2018.6376
   Ali T, 2014, INFLAMM BOWEL DIS, V20, P1986, DOI 10.1097/MIB.0000000000000108
   *AM AC SLEEP M, 2005, INT CLASS SLEEP DIS
   Angelopoulos NV, 1996, EUR J PSYCHIAT, V10, P87
   Atug Ö, 2016, TURK J GASTROENTEROL, V27, P143, DOI 10.5152/tjg.2016.16011
   Aydemir O, 2000, PSIKIYATRIDE KULLANI, V1, P121
   BECK AT, 1961, ARCH GEN PSYCHIAT, V4, P561, DOI 10.1001/archpsyc.1961.01710120031004
   Besiroglu L, 2005, PSYCHIAT RES, V133, P285, DOI 10.1016/j.psychres.2004.12.001
   BUYSSE DJ, 1991, SLEEP, V14, P331
   BUYSSE DJ, 1989, PSYCHIAT RES, V28, P193, DOI 10.1016/0165-1781(89)90047-4
   Çelik G, 2012, GEN HOSP PSYCHIAT, V34, P518, DOI 10.1016/j.genhosppsych.2012.01.013
   Cetin O, 2017, J MATERN-FETAL NEO M, V30, P2510, DOI 10.1080/14767058.2016.1254185
   Doneh Barile, 2015, Occup Med (Lond), V65, P508, DOI 10.1093/occmed/kqv042
   Graff LA, 2011, INFLAMM BOWEL DIS, V17, P1882, DOI 10.1002/ibd.21580
   Härter MC, 2003, EUR ARCH PSY CLIN N, V253, P313, DOI 10.1007/s00406-003-0449-y
   Hearson B, 2007, INT J PALLIAT NURS, V13, P495, DOI 10.12968/ijpn.2007.13.10.27493
   Hisli N., 1989, TURKISH J PSYCHOL, V7, P3
   Hood MM, 2018, INT J BEHAV MED, V25, P517, DOI 10.1007/s12529-018-9745-9
   Horst S, 2015, DIGEST DIS SCI, V60, P465, DOI 10.1007/s10620-014-3375-0
   Izci B, 2008, SLEEP BREATH, V12, P161, DOI 10.1007/s11325-007-0145-7
   Kani AS, 2016, SLEEP BIOL RHYTHMS, V14, P23, DOI 10.1007/s41105-015-0001-2
   Levin R, 2007, PSYCHOL BULL, V133, P482, DOI 10.1037/0033-2909.133.3.482
   Li S, 2013, SLEEP MED, V14, pe182
   Madrid-Valero JJ, 2017, GAC SANIT, V31, P18, DOI 10.1016/j.gaceta.2016.05.013
   McCurry SM, 2015, CURR OPIN PSYCHIATR, V28, P497, DOI 10.1097/YCO.0000000000000205
   Michalopoulos G, 2018, ANN GASTROENTEROL, V31, P211, DOI 10.20524/aog.2018.0227
   Mikocka-Walus AA, 2007, INFLAMM BOWEL DIS, V13, P225, DOI 10.1002/ibd.20062
   Minderhoud IM, 2007, WORLD J GASTROENTERO, V13, P2089, DOI 10.3748/wjg.v13.i14.2089
   Mume CO, 2009, EUR J PSYCHIAT, V23, P177, DOI 10.4321/s0213-61632009000300006
   Munezawa T, 2011, SLEEP MED, V12, P56, DOI 10.1016/j.sleep.2010.04.015
   Oner N, 1985, DURUMLUK SUREKLI KAY
   Palagini L, 2014, LUPUS, V23, P115, DOI 10.1177/0961203313518623
   Palant A, 2019, BMJ OPEN, V9, DOI 10.1136/bmjopen-2018-022642
   Ranjbaran Z, 2007, J GASTROEN HEPATOL, V22, P1748, DOI 10.1111/j.1440-1746.2006.04820.x
   Robert G, 2014, SLEEP, V37, P409, DOI 10.5665/sleep.3426
   Roberts J, 2006, PERS INDIV DIFFER, V41, P733, DOI 10.1016/j.paid.2006.03.010
   Rosenberg R, 2019, SLEEP MED, V56, P80, DOI 10.1016/j.sleep.2019.01.014
   Sandman N, 2013, SLEEP, V36, P1041, DOI 10.5665/sleep.2806
   SCHROEDER KW, 1987, NEW ENGL J MED, V317, P1625, DOI 10.1056/NEJM198712243172603
   Selvi Y., 2017, SLEEP HYPN, V19, P10, DOI [10.5350/Sleep.Hypn.2016.18.0115, DOI 10.5350/SLEEP.HYPN.2016.18.0115]
   Silverberg MS, 2005, CAN J GASTROENTEROL, V19, p5A, DOI 10.1155/2005/269076
   SobolewskaWlodarczyk A, 2018, J PHYSL PHARM, V69
   Spoormaker VI, 2006, SLEEP MED REV, V10, P19, DOI 10.1016/j.smrv.2005.06.001
   Thünker J, 2012, BEHAV RES THER, V50, P558, DOI 10.1016/j.brat.2012.05.006
   VANHEES PAM, 1980, GUT, V21, P279, DOI 10.1136/gut.21.4.279
   Westhovens R, 2014, J RHEUMATOL, V41, P31, DOI 10.3899/jrheum.130430
   Yazla E, 2015, RENAL FAILURE, V37, P814, DOI 10.3109/0886022X.2015.1024562
NR 48
TC 2
Z9 2
U1 2
U2 3
PU KARGER
PI BASEL
PA ALLSCHWILERSTRASSE 10, CH-4009 BASEL, SWITZERLAND
SN 0257-2753
EI 1421-9875
J9 DIGEST DIS
JI Dig. Dis.
PD SEP
PY 2020
VL 38
IS 5
BP 380
EP 389
DI 10.1159/000504748
PG 10
WC Gastroenterology & Hepatology
WE Science Citation Index Expanded (SCI-EXPANDED); Social Science Citation Index (SSCI)
SC Gastroenterology & Hepatology
GA NJ1IR
UT WOS:000565796200004
PM 31821999
DA 2024-01-22
ER

PT J
AU Foligné, B
   Plé, C
   Titécat, M
   Dendooven, A
   Pagny, A
   Daniel, C
   Singer, E
   Pottier, M
   Bertin, B
   Neut, C
   Deplanque, D
   Dubuquoy, L
   Desreumaux, P
   Capron, M
   Standaert, A
AF Foligne, Benoit
   Ple, Coline
   Titecat, Marie
   Dendooven, Arnaud
   Pagny, Aurelien
   Daniel, Catherine
   Singer, Elisabeth
   Pottier, Muriel
   Bertin, Benjamin
   Neut, Christel
   Deplanque, Dominique
   Dubuquoy, Laurent
   Desreumaux, Pierre
   Capron, Monique
   Standaert, Annie
TI Contribution of the Gut Microbiota in P28GST-Mediated Anti-Inflammatory
   Effects: Experimental and Clinical Insights
SO CELLS
LA English
DT Article
DE helminth protein; immunization; inflammatory bowel diseases; fecal
   microbiota; fecal transplantation; mice; humans
ID EXPERIMENTAL COLITIS; INFECTION; IMMUNITY; INFLAMMATION; PROTECTS;
   ANTIGENS; ALTER
AB An original immuno-regulatory strategy against inflammatory bowel diseases based on the use of 28 kDa glutathione S-transferase (P28GST), a unique schistosome protein, was recently proposed. Improvement of intestinal inflammation occurs through restoration of the immunological balance between pro-inflammatory T-helper 1 (Th1) responses and both T-helper 2 (Th2) and regulatory responses. However, detailed mechanisms explaining how P28GST prevents colitis and promotes gut homeostasis remain unknown. Considering the complex interplay between the adaptive and innate immune system and the intestinal microbiota, we raised the question of the possible role of the microbial ecosystem in the anti-inflammatory effects mediated by the helminth-derived P28GST protein. We first analyzed, by 16S rRNA sequencing, the bacterial profiles of mice fecal microbiota at several time points of the P28GST-immunomodulation period prior to trinitrobenzene sulfonic acid (TNBS)-colitis. The influence of gut microbiota in the P28GST-mediated anti-inflammatory effects was then assessed by fecal microbiota transplantation experiments from P28GST-immunized mice to either conventional or microbiota depleted naive recipient mice. Finally, the experimental data were supplemented by the temporal fecal microbiota compositions of P28GST-treated Crohn's disease patients from a pilot clinical study (NCT02281916). The P28GST administration slightly modulated the diversity and composition of mouse fecal microbiota while it significantly reduced experimental colitis in mice. Fecal microbiota transplantation experiments failed to restore the P28GST-induced anti-inflammatory effects. In Crohn's disease patients, P28GST also induced slight changes in their overall fecal bacterial composition. Collectively, these results provide key elements in both the anti-inflammatory mechanisms and the safe therapeutic use of immunomodulation with such promising helminth-derived molecules.
C1 [Foligne, Benoit; Titecat, Marie; Dendooven, Arnaud; Pagny, Aurelien; Singer, Elisabeth; Pottier, Muriel; Bertin, Benjamin; Neut, Christel; Dubuquoy, Laurent; Desreumaux, Pierre; Capron, Monique; Standaert, Annie] Univ Lille, CHU Lille, INSERM, LIRC,U995, F-59000 Lille, France.
   [Ple, Coline; Daniel, Catherine] Univ Lille, CHU Lille, CNRS, Inst Pasteur Lille,U1019,UMR 8204,CIIL,Inserm, F-59000 Lille, France.
   [Deplanque, Dominique] Univ Lille, CHU Lille, INSERM, Ctr Invest Clin,CIC 1403, F-59000 Lille, France.
   [Desreumaux, Pierre] CHU Lille, Serv Malad Appareil Digestif & Nutr, F-59000 Lille, France.
C3 Institut National de la Sante et de la Recherche Medicale (Inserm);
   Universite de Lille - ISITE; Universite de Lille; CHU Lille; Centre
   National de la Recherche Scientifique (CNRS); CNRS - National Institute
   for Biology (INSB); Le Reseau International des Instituts Pasteur
   (RIIP); Universite de Lille - ISITE; Institut Pasteur Lille; CHU Lille;
   Universite de Lille; Institut National de la Sante et de la Recherche
   Medicale (Inserm); Universite de Lille - ISITE; CHU Lille; Institut
   National de la Sante et de la Recherche Medicale (Inserm); Universite de
   Lille; Universite de Lille - ISITE; CHU Lille
RP Standaert, A (通讯作者)，Univ Lille, CHU Lille, INSERM, LIRC,U995, F-59000 Lille, France.
EM benoit.foligne@univ-lille.fr; coline.ple@ibl.cnrs.fr;
   marie.titecat@chru-lille.fr; arnaud.dendooven@gmail.com;
   pagny.aurelien@gmail.com; catherine.daniel@ibl.cnrs.fr;
   elisabeth.singer@univ-lille.fr; muriel.pottier@univ-lille.fr;
   benjamin.bertin@univ-lille.fr; christelneut@nordnet.fr;
   Dominique.DEPLANQUE@CHRU-LILLE.FR; laurent.dubuquoy@inserm.fr;
   pdesreumaux@hotmail.com; monique.capron@univ-lille.fr;
   annie.standaert@univ-lille.fr
RI Dubuquoy, Laurent/N-1623-2019; Pagny, Aurélien/S-9890-2019; Neut,
   Christel/AAA-5153-2021; Standaert, Annie/R-5826-2018; Deplanque,
   Dominique/E-4901-2015; Capron, monique/Z-2207-2019; daniel,
   catherine/C-3051-2012; Dubuquoy, laurent/J-4978-2015; Standaert,
   Annie/AAD-8209-2020; Dendooven, Arnaud/Z-2434-2019; Neut,
   Christel/S-2521-2018; Bertin, Benjamin/M-8300-2016; Foligne,
   Benoit/B-2754-2014
OI Pagny, Aurélien/0000-0002-5585-8368; Standaert,
   Annie/0000-0002-7752-3964; Deplanque, Dominique/0000-0002-4995-584X;
   Capron, monique/0000-0001-5625-5158; daniel,
   catherine/0000-0002-5299-2799; Dubuquoy, laurent/0000-0003-3596-5497;
   Standaert, Annie/0000-0002-7752-3964; Neut,
   Christel/0000-0002-2036-6152; Bertin, Benjamin/0000-0002-9160-3717;
   Foligne, Benoit/0000-0001-9263-9706
FU Institut National de la Sante et de la Recherche (Inserm); Lille
   University [SF3I]; French National Research Agency via ACROHNEM
   [ANR-11-RPIB-0021]; North Pas-de-Calais Regional Council; Lille
   University Hospital (CHU de Lille) [2013-02]; Biotech Society
   "Par'Immune"; DigestScience Foundation; FHU IMMINeNT; Agence Nationale
   de la Recherche (ANR) [ANR-11-RPIB-0021] Funding Source: Agence
   Nationale de la Recherche (ANR)
FX This work was supported by the Institut National de la Sante et de la
   Recherche (Inserm); Lille University via the SF3I grant (Imitation); the
   French National Research Agency via a grant from ACROHNEM (grant number
   ANR-11-RPIB-0021); the North Pas-de-Calais Regional Council and the
   Lille University Hospital (CHU de Lille) as a sponsor of the Acrohnem
   clinical trial (identification 2013-02). We also thank the Biotech
   Society "Par'Immune" for financial support in the clinical microbiota
   analysis. The funders had no role in the study design, data collection
   and analysis or preparation of the manuscript. Additionally, we
   acknowledge the supports of the DigestScience Foundation and the FHU
   IMMINeNT.
CR Blander JM, 2017, NAT IMMUNOL, V18, P851, DOI 10.1038/ni.3780
   Breton J, 2016, SCI REP-UK, V6, DOI 10.1038/srep19200
   Broadhurst MJ, 2012, PLOS PATHOG, V8, DOI 10.1371/journal.ppat.1003000
   Brosschot TP, 2018, MUCOSAL IMMUNOL, V11, P1039, DOI 10.1038/s41385-018-0008-5
   Caporaso JG, 2010, NAT METHODS, V7, P335, DOI 10.1038/nmeth.f.303
   Chassaing B, 2017, GUT, V66, P1414, DOI 10.1136/gutjnl-2016-313099
   Cooper P, 2013, PLOS ONE, V8, DOI 10.1371/journal.pone.0076573
   Czarnewski P, 2017, FRONT CELL INFECT MI, V7, DOI 10.3389/fcimb.2017.00142
   Doonan J, 2019, NAT COMMUN, V10, DOI 10.1038/s41467-019-09361-0
   Driss V, 2016, MUCOSAL IMMUNOL, V9, P322, DOI 10.1038/mi.2015.62
   Edgar RC, 2010, BIOINFORMATICS, V26, P2460, DOI 10.1093/bioinformatics/btq461
   Ferrere G, 2017, J HEPATOL, V66, P806, DOI 10.1016/j.jhep.2016.11.008
   Foligne B, 2007, GASTROENTEROLOGY, V133, P862, DOI 10.1053/j.gastro.2007.06.018
   Giacomin P, 2016, SCI REP-UK, V6, DOI 10.1038/srep36797
   Giacomin P, 2015, PHILOS T R SOC B, V370, DOI 10.1098/rstb.2014.0296
   Gieseck RL, 2018, NAT REV IMMUNOL, V18, P62, DOI 10.1038/nri.2017.90
   Hays Michael P, 2016, BMC Res Notes, V9, P401, DOI 10.1186/s13104-016-2208-y
   Hervé M, 2003, EUR J IMMUNOL, V33, P2764, DOI 10.1002/eji.200324143
   Heylen M, 2015, INFLAMM BOWEL DIS, V21, P48, DOI 10.1097/MIB.0000000000000246
   Heylen M, 2014, PLOS ONE, V9, DOI 10.1371/journal.pone.0110002
   Holm JB, 2015, PLOS ONE, V10, DOI 10.1371/journal.pone.0125495
   Houlden A, 2015, PLOS ONE, V10, DOI 10.1371/journal.pone.0125945
   Huang FJ, 2016, IMMUNOLOGY, V149, P238, DOI 10.1111/imm.12636
   Khan N, 2016, FRONT IMMUNOL, V7, DOI 10.3389/fimmu.2016.00529
   Lee SC, 2014, PLOS NEGLECT TROP D, V8, DOI 10.1371/journal.pntd.0002880
   Lex JR, 2017, EXPERT REV VACCINES, V16, P1171, DOI 10.1080/14760584.2017.1393336
   Li A, 2014, SCI REP-UK, V4, DOI 10.1038/srep07417
   Lundberg R, 2017, SCI REP-UK, V7, DOI 10.1038/srep42245
   Lynn DJ, 2018, J LEUKOCYTE BIOL, V103, P225, DOI 10.1189/jlb.5MR0617-216R
   Maier L, 2018, NATURE, V555, P623, DOI 10.1038/nature25979
   Marzorati M, 2017, MOL NUTR FOOD RES, V61, DOI 10.1002/mnfr.201600150
   Matisz CE, 2015, EUR J IMMUNOL, V45, P3126, DOI 10.1002/eji.201545579
   Matziouridou C, 2018, MUCOSAL IMMUNOL, V11, P774, DOI 10.1038/mi.2017.106
   Myers-Morales Tanya, 2013, F1000Res, V2, P177, DOI 10.12688/f1000research.2-177.v1
   Noor Z, 2017, MBIO, V8, DOI [10.1128/mBio.02329-16, 10.1128/mbio.02329-16]
   Parfrey LW, 2017, PLOS ONE, V12, DOI 10.1371/journal.pone.0182205
   Ramanan D, 2016, SCIENCE, V352, P608, DOI 10.1126/science.aaf3229
   Reynolds LA, 2014, GUT MICROBES, V5, P522, DOI 10.4161/gmic.32155
   Riveau G, 2012, PLOS NEGLECT TROP D, V6, DOI 10.1371/journal.pntd.0001704
   Rook GAW, 1998, IMMUNOL TODAY, V19, P113, DOI 10.1016/S0167-5699(97)01204-8
   Sarazin A, 2018, PLOS ONE, V13, DOI 10.1371/journal.pone.0209681
   Schuijt TJ, 2016, GUT, V65, P575, DOI 10.1136/gutjnl-2015-309728
   Sivan A, 2015, SCIENCE, V350, P1084, DOI 10.1126/science.aac4255
   Smallwood TB, 2017, FRONT IMMUNOL, V8, DOI 10.3389/fimmu.2017.00453
   Smith P, 2007, J IMMUNOL, V178, P4557, DOI 10.4049/jimmunol.178.7.4557
   Sorobetea D, 2018, MUCOSAL IMMUNOL, V11, P304, DOI 10.1038/mi.2017.113
   STRACHAN DP, 1989, BRIT MED J, V299, P1259, DOI 10.1136/bmj.299.6710.1259
   Su C, 2018, MUCOSAL IMMUNOL, V11, P144, DOI 10.1038/mi.2017.20
   Trompette A, 2014, NAT MED, V20, P159, DOI 10.1038/nm.3444
   Valdezi Y, 2014, TRENDS IMMUNOL, V35, P526, DOI 10.1016/j.it.2014.07.003
   Vétizou M, 2015, SCIENCE, V350, P1079, DOI 10.1126/science.aad1329
   Viaud S, 2013, SCIENCE, V342, P971, DOI 10.1126/science.1240537
   Walk ST, 2010, INFLAMM BOWEL DIS, V16, P1841, DOI 10.1002/ibd.21299
   Wang Q, 2007, APPL ENVIRON MICROB, V73, P5261, DOI 10.1128/AEM.00062-07
   Wang SS, 2016, PARASITE VECTOR, V9, DOI 10.1186/s13071-015-1288-1
   Wu ZY, 2017, FRONT MICROBIOL, V8, DOI 10.3389/fmicb.2017.02164
   Zaiss MM, 2015, IMMUNITY, V43, P998, DOI 10.1016/j.immuni.2015.09.012
NR 57
TC 9
Z9 9
U1 1
U2 7
PU MDPI
PI BASEL
PA ST ALBAN-ANLAGE 66, CH-4052 BASEL, SWITZERLAND
EI 2073-4409
J9 CELLS-BASEL
JI Cells
PD JUN
PY 2019
VL 8
IS 6
AR 577
DI 10.3390/cells8060577
PG 20
WC Cell Biology
WE Science Citation Index Expanded (SCI-EXPANDED)
SC Cell Biology
GA II6MY
UT WOS:000475309200065
PM 31212833
OA Green Published, gold, Green Submitted
DA 2024-01-22
ER

PT J
AU Thompson, JS
   Weseman, RA
   Mercer, DF
   Rochling, FA
   Vargas, LM
   Grant, WJ
   Langnas, AN
AF Thompson, Jon S.
   Weseman, Rebecca A.
   Mercer, David F.
   Rochling, Fedja A.
   Vargas, Luciano M.
   Grant, Wendy J.
   Langnas, Alan N.
TI Risk of Intestinal Malignancy in Patients With Short Bowel Syndrome
SO JOURNAL OF PARENTERAL AND ENTERAL NUTRITION
LA English
DT Article
DE short bowel syndrome; colon cancer; intestinal adaptation
ID COLORECTAL-CANCER; JEJUNOILEAL BYPASS; COLON-CANCER; FOLLOW-UP;
   ADAPTATION; CARCINOGENESIS; RESECTION; AZOXYMETHANE; ADENOCARCINOMA;
   RECIPIENTS
AB Background: Postresection intestinal adaptation is an augmented self-renewal process that might increase the risk of malignant transformation in the intestine. Furthermore, patients with short bowel syndrome (SBS) have other characteristics that might increase this risk. Our aim was to determine the incidence of new intestinal malignancy in SBS patients. Methods: We reviewed the records of 500 adult SBS patients identified from 1982-2013. There were 199 men and 301 women ranging in age from 19-91 years. Follow-up from the time of diagnosis of SBS ranged from 12-484 months. A total of 186 (37%) patients were followed >5 years. Results: The cause of SBS was postoperative in 35% of patients, malignancy/radiation in 19%, mesenteric vascular disease in 17%, Crohn's disease in 16%, and other in 13%. Twenty-eight (6%) patients received growth stimulatory medications. Fifteen percent of patients had a prior total colectomy. Twenty-eight (6%) patients underwent intestinal transplantation, and 115 (23%) patients had a previous abdominal malignancy, including colorectal cancer in 43 patients. Thirty-six (7%) received radiation therapy. Recurrent colon cancer was found in 2 patients, one at a stoma and the other with lung metastases. New colon cancer was found in 1 patient (0.2%), a 62-year-old woman with long-standing Crohn's disease. Conclusion: The incidence of colon cancer in this heterogenous group of patients with SBS was similar to that of the normal population. This suggests that the risk of developing a new colon cancer in patients with SBS is not increased.
C1 [Thompson, Jon S.; Weseman, Rebecca A.; Mercer, David F.; Vargas, Luciano M.; Grant, Wendy J.; Langnas, Alan N.] Univ Nebraska Med Ctr, Dept Surg, 983280 Nebraska Med Ctr, Omaha, NE 68198 USA.
   [Rochling, Fedja A.] Univ Nebraska Med Ctr, Dept Internal Med, Omaha, NE 68198 USA.
C3 University of Nebraska System; University of Nebraska Medical Center;
   University of Nebraska System; University of Nebraska Medical Center
RP Thompson, JS (通讯作者)，Univ Nebraska Med Ctr, Dept Surg, 983280 Nebraska Med Ctr, Omaha, NE 68198 USA.
EM jthompso@unmc.edu
CR Aigner F, 2007, TRANSPL INT, V20, P497, DOI 10.1111/j.1432-2277.2007.00469.x
   Bernal NP, 2005, J PEDIATR SURG, V40, P1025, DOI 10.1016/j.jpedsurg.2005.03.021
   BRISTOL JB, 1984, BRIT J SURG, V71, P123, DOI 10.1002/bjs.1800710216
   Buchman AL, 2003, GASTROENTEROLOGY, V124, P1111, DOI 10.1053/gast.2003.50139
   Burton JR, 2003, GASTROINTEST ENDOSC, V57, P982, DOI 10.1016/S0016-5107(03)70057-1
   Davis K, 2008, SOUTH MED J, V101, P772, DOI 10.1097/SMJ.0b013e31817a8ba5
   DECOSSE JJ, 1969, ANN SURG, V170, P369, DOI 10.1097/00000658-196909010-00006
   Derogar M, 2013, ANN SURG, V258, P983, DOI 10.1097/SLA.0b013e318288463a
   Dyson JK, 2012, WORLD J GASTROENTERO, V18, P3839, DOI 10.3748/wjg.v18.i29.3839
   Elriz K, 2013, INFLAMM BOWEL DIS, V19, P1823, DOI 10.1097/MIB.0b013e31828c84f2
   Galandiuk S, 2012, GASTROENTEROLOGY, V142, P855, DOI 10.1053/j.gastro.2011.12.004
   Holecek M, 2013, JPEN-PARENTER ENTER, V37, P607, DOI 10.1177/0148607112460682
   Iakoubov R, 2009, ENDOCRINOLOGY, V150, P4033, DOI 10.1210/en.2009-0295
   Koehler JA, 2011, ENDOCRINOLOGY, V152, P3362, DOI 10.1210/en.2011-1201
   Kunkel D, 2011, NEUROGASTROENT MOTIL, V23, P739, DOI 10.1111/j.1365-2982.2011.01723.x
   Manninen Pia, 2013, J Crohns Colitis, V7, pe551, DOI 10.1016/j.crohns.2013.04.003
   Markowitz SD, 2009, NEW ENGL J MED, V361, P2449, DOI 10.1056/NEJMra0804588
   MCFARLAND RJ, 1987, BRIT J SURG, V74, P21, DOI 10.1002/bjs.1800740106
   Merchea A, 2014, J GASTROINTEST SURG, V18, P599, DOI 10.1007/s11605-013-2402-3
   Messing B, 1999, GASTROENTEROLOGY, V117, P1043, DOI 10.1016/S0016-5085(99)70388-4
   Mulder SA, 2012, DIS COLON RECTUM, V55, P522, DOI 10.1097/DCR.0b013e318249db00
   Radtke F, 2005, SCIENCE, V307, P1904, DOI 10.1126/science.1104815
   RAINEY JB, 1984, BRIT J SURG, V71, P197, DOI 10.1002/bjs.1800710309
   Siegel RL, 2012, CANCER EPIDEM BIOMAR, V21, P411, DOI 10.1158/1055-9965.EPI-11-1020
   Sukhotnik I, 2014, PEDIATR SURG INT, V30, P173, DOI 10.1007/s00383-013-3447-9
   SYLVAN A, 1992, DIS COLON RECTUM, V35, P245, DOI 10.1007/BF02051016
   Tacke J, 2000, JPEN-PARENTER ENTER, V24, P140, DOI 10.1177/0148607100024003140
   Tappenden KA, 2013, J CLIN GASTROENTEROL, V47, P602, DOI 10.1097/MCG.0b013e3182828f57
   Vangoitsenhoven R, 2012, ENDOCR-RELAT CANCER, V19, pF77, DOI 10.1530/ERC-12-0111
   VOSS S, 1984, WESTERN J MED, V141, P686
   Wang L, 2007, AM J PHYSIOL-GASTR L, V292, pG1559, DOI 10.1152/ajpgi.00567.2006
   WILLIAMSON RCN, 1982, GUT, V23, P316, DOI 10.1136/gut.23.4.316
   WILLIAMSON RCN, 1978, CANCER RES, V38, P3212
   WILLIAMSON RCN, 1979, GASTROENTEROLOGY, V76, P1386
   Yamaji Y, 2008, AM J GASTROENTEROL, V103, P2061, DOI 10.1111/j.1572-0241.2008.01936.x
   Yoruk Gazi, 2004, Turk J Gastroenterol, V15, P268
NR 36
TC 3
Z9 3
U1 0
U2 1
PU SAGE PUBLICATIONS INC
PI THOUSAND OAKS
PA 2455 TELLER RD, THOUSAND OAKS, CA 91320 USA
SN 0148-6071
EI 1941-2444
J9 JPEN-PARENTER ENTER
JI J. Parenter. Enter. Nutr.
PD MAY
PY 2017
VL 41
IS 4
BP 562
EP 565
DI 10.1177/0148607115609587
PG 4
WC Nutrition & Dietetics
WE Science Citation Index Expanded (SCI-EXPANDED)
SC Nutrition & Dietetics
GA ET5BA
UT WOS:000400297600007
PM 26419925
DA 2024-01-22
ER

PT J
AU Zorzi, F
   Monteleone, I
   Sarra, M
   Calabrese, E
   Marafini, I
   Cretella, M
   Sedda, S
   Biancone, L
   Pallone, F
   Monteleone, G
AF Zorzi, Francesca
   Monteleone, Ivan
   Sarra, Massimiliano
   Calabrese, Emma
   Marafini, Irene
   Cretella, Micaela
   Sedda, Silvia
   Biancone, Livia
   Pallone, Francesco
   Monteleone, Giovanni
TI Distinct Profiles of Effector Cytokines Mark the Different Phases of
   Crohn's Disease
SO PLOS ONE
LA English
DT Article
ID INFLAMMATORY-BOWEL-DISEASE; EXPERIMENTAL COLITIS; TGF-BETA; CELLS;
   INTERLEUKIN-12; SMAD7; GAMMA; RECURRENCE; TGF-BETA-1
AB Objective: Crohn's Disease (CD)-associated inflammation is supposed to be driven by T helper (Th)1/Th17 cell-derived cytokines, even though there is evidence that the mucosal profile of cytokine may vary with the evolution of the disease. We aimed at comparing the pattern of effector cytokines in early and established lesions of CD.
   Design: Mucosal samples were taken from the neo-terminal ileum of CD patients undergoing ileocolonic resection, with (early lesions) or without post-operative recurrence, and terminal ileum of CD patients with long-standing disease undergoing intestinal resection (established lesions). Inflammatory cell infiltrate was examined by immunofluorescence and cytokine expression was analysed by real-time PCR, flow-cytometry and ELISA.
   Results: Before the appearance of endoscopic lesions, the mucosa of the neo-terminal ileum contained high number of T cells and macrophages, elevated levels of Th1-related cytokines and TNF-alpha and slightly increased IL-17A expression. Transition from this stage to endoscopic recurrence was marked by abundance of Th1 cytokines, marked increase in IL-17A, and induction of IL-6 and IL-23, two cytokines involved in the control of Th17 cell responses. In samples with established lesions, there was a mixed Th1/Th17 response with no TNF-alpha induction. Expression of IL-4 and IL-5 was up-regulated in both early and established lesions even though the fraction of IL-4-producing cells was lower than that of cells producing either interferon-gamma or IL-17A.
   Conclusions: Distinct mucosal profiles of cytokines are produced during the different phases of CD. A better understanding of the cytokines temporally regulated in CD tissue could help optimize therapeutic interventions in CD.
C1 [Zorzi, Francesca; Monteleone, Ivan; Sarra, Massimiliano; Calabrese, Emma; Marafini, Irene; Cretella, Micaela; Sedda, Silvia; Biancone, Livia; Pallone, Francesco; Monteleone, Giovanni] Univ Roma Tor Vergata, Dept Syst Med, Rome, Italy.
C3 University of Rome Tor Vergata
RP Monteleone, G (通讯作者)，Univ Roma Tor Vergata, Dept Syst Med, Rome, Italy.
EM Gi.monteleone@med.uniroma2.it
RI Monteleone, Giovanni/AAE-1418-2021; Monteleone, Ivan/AEW-2892-2022;
   Calabrese, Emma/AHD-4752-2022
OI Monteleone, Ivan/0000-0002-3212-832X
FU "Fondazione Umberto Di MarioOnlus'' (Rome, Italy); Giuliani SpA, Milan,
   Italy
FX This work was supported by "Fondazione Umberto Di MarioOnlus'' (Rome,
   Italy) and Giuliani SpA, Milan, Italy. The funders had no role in study
   design, data collection and analysis, decision to publish, or
   preparation of the manuscript.; The authors state that this work was
   supported by "Fondazione Umberto Di Mario Onlus'' (Rome, Italy) and
   Giuliani SpA, Milan, Italy. This does not alter the authors' adherence
   to all PLOS ONE policies on sharing data and materials.
CR Annunziato F, 2007, J EXP MED, V204, P1849, DOI 10.1084/jem.20070663
   Biank V, 2007, INFLAMM BOWEL DIS, V13, P1430, DOI 10.1002/ibd.20213
   Desreumaux P, 1997, GASTROENTEROLOGY, V113, P118, DOI 10.1016/S0016-5085(97)70116-1
   Fichtner-Feigl S, 2007, J IMMUNOL, V178, P5859, DOI 10.4049/jimmunol.178.9.5859
   Fuss IJ, 1996, J IMMUNOL, V157, P1261
   Hueber W, 2012, GUT, V61, P1693, DOI 10.1136/gutjnl-2011-301668
   Kaser A, 2010, ANNU REV IMMUNOL, V28, P573, DOI 10.1146/annurev-immunol-030409-101225
   Kugathasan S, 2007, GUT, V56, P1696, DOI 10.1136/gut.2006.116467
   MacDonald TT, 2005, SCIENCE, V307, P1920, DOI 10.1126/science.1106442
   McLeod RS, 1997, GASTROENTEROLOGY, V113, P1823, DOI 10.1016/S0016-5085(97)70001-5
   Monteleone G, 2008, MUCOSAL IMMUNOL, V1, pS50, DOI 10.1038/mi.2008.55
   Monteleone G, 2001, J CLIN INVEST, V108, P601, DOI 10.1172/JCI200112821
   Monteleone G, 2004, TRENDS IMMUNOL, V25, P513, DOI 10.1016/j.it.2004.07.008
   Monteleone G, 1999, J IMMUNOL, V163, P143
   Monteleone G, 1997, GASTROENTEROLOGY, V112, P1169, DOI 10.1016/S0016-5085(97)70128-8
   Monteleone G, 1998, GUT, V43, P620, DOI 10.1136/gut.43.5.620
   Monteleone G, 2010, CLIN SCI, V118, P707, DOI 10.1042/CS20100027
   Monteleone I, 2011, ANN MED, V43, P172, DOI 10.3109/07853890.2010.531758
   NEURATH MF, 1995, J EXP MED, V182, P1281, DOI 10.1084/jem.182.5.1281
   Neurath MF, 2002, J EXP MED, V195, P1129, DOI 10.1084/jem.20011956
   OLAISON G, 1992, GUT, V33, P331, DOI 10.1136/gut.33.3.331
   Ouyang WJ, 2008, IMMUNITY, V28, P454, DOI 10.1016/j.immuni.2008.03.004
   Park H, 2005, NAT IMMUNOL, V6, P1133, DOI 10.1038/ni1261
   Regueiro M, 2009, GASTROENTEROLOGY, V136, P441, DOI 10.1053/j.gastro.2008.10.051
   Reinisch W, 2006, GUT, V55, P1138, DOI 10.1136/gut.2005.079434
   Reinisch W, 2012, INFLAMM BOWEL DIS, V16, P233
   Renna S, 2008, GASTROENTEROLOGY, V135, P1500, DOI 10.1053/j.gastro.2008.07.066
   Rovedatti L, 2009, GUT, V58, P1629, DOI 10.1136/gut.2009.182170
   RUTGEERTS P, 1990, GASTROENTEROLOGY, V99, P956, DOI 10.1016/0016-5085(90)90613-6
   Sarra M, 2010, INFLAMM BOWEL DIS, V16, P1808, DOI 10.1002/ibd.21248
   Sarra M, 2010, INFLAMM BOWEL DIS, V16, P1332, DOI 10.1002/ibd.21238
   Schmitt N, 2009, IMMUNITY, V31, P158, DOI 10.1016/j.immuni.2009.04.016
   Spencer DM, 2002, GASTROENTEROLOGY, V122, P94, DOI 10.1053/gast.2002.30308
   Strober W, 2007, J CLIN INVEST, V117, P514, DOI 10.1172/JCI30587
   Veldhoen M, 2006, IMMUNITY, V24, P179, DOI 10.1016/j.immuni.2006.01.001
   Volpe E, 2008, NAT IMMUNOL, V9, P650, DOI 10.1038/ni.1613
   Zhou LA, 2007, NAT IMMUNOL, V8, P967, DOI 10.1038/ni1488
NR 37
TC 74
Z9 76
U1 0
U2 6
PU PUBLIC LIBRARY SCIENCE
PI SAN FRANCISCO
PA 1160 BATTERY STREET, STE 100, SAN FRANCISCO, CA 94111 USA
SN 1932-6203
J9 PLOS ONE
JI PLoS One
PD JAN 17
PY 2013
VL 8
IS 1
AR e54562
DI 10.1371/journal.pone.0054562
PG 10
WC Multidisciplinary Sciences
WE Science Citation Index Expanded (SCI-EXPANDED)
SC Science & Technology - Other Topics
GA 073JI
UT WOS:000313738900078
PM 23349929
OA Green Published, gold, Green Submitted
DA 2024-01-22
ER

PT J
AU Wolf, JM
   Achkar, JP
   Lashner, BA
   Delaney, CP
   Petras, RE
   Goldblum, JR
   Connor, JT
   Remzi, FH
   Fazio, VW
AF Wolf, JM
   Achkar, JP
   Lashner, BA
   Delaney, CP
   Petras, RE
   Goldblum, JR
   Connor, JT
   Remzi, FH
   Fazio, VW
TI Afferent limb ulcers predict Crohn's disease in patients with ileal
   pouch-anal anastomosis
SO GASTROENTEROLOGY
LA English
DT Article
ID INFLAMMATORY-BOWEL-DISEASE; RECURRENCE; COLITIS; COMPLICATIONS;
   DIAGNOSIS; SMOKING
AB Background & Aims: Some patients who undergo ileal pouch-anal anastomosis (IPAA) surgery for ulcerative colitis (UC) or indeterminate colitis are subsequently diagnosed with Crohn's disease (CID). Making the diagnosis of CID in patients with IPAA can be difficult, but it is important for prognostic and therapeutic purposes. The aim of this study was to identify diagnostic features of CD in patients with IPAA. Methods: We evaluated 87 patients who had undergone IPAA for inflammatory bowel disease. Patients were classified as having UC (n = 28), CID (n = 27), or indeterminate colitis (n = 32) based on review of the original colectomy pathology and the postoperative clinical course. Each patient underwent a pouch endoscopy with biopsies of the pouch and afferent limb. Both the endoscopist and pathologist were blinded to the patient's diagnosis. Results: Afferent limb ulcers (ALUs) were seen on endoscopy in 1.2 of 27 patients with CD (45%) and 4 of 28 patients with UC (14%) (P = 0.019). After excluding patients who had taken nonsteroidal anti-inflammatory drugs (NSAIDs) within the past month, ALUs were found in 7 of :18 patients with CID (39%) and 0 of 17 patients with UL (P = 0.010). Controlling for NSAID use and smoking, the odds ratio for ALUs indicating CID was 4.67 (P = 0.03). In the UC population, ALUs were seen in 4 of 11 patients (36%) who had taken NSAIDs in the past month and 0 of 17 patients who had not taken NSAIDs (P = 0.016). Conclusions: ALUs seen on endoscopy are suggestive of CID in patients with inflammatory bowel disease who are not taking NSAIDs.
C1 Cleveland Clin Fdn, Ctr Inflammatory Bowel Dis, Dept Gastroenterol, Cleveland, OH 44195 USA.
   Cleveland Clin Fdn, Ctr Inflammatory Bowel Dis, Dept Colorectal Surg, Cleveland, OH 44195 USA.
   Cleveland Clin Fdn, Ctr Inflammatory Bowel Dis, Dept Pathol Anat, Cleveland, OH 44195 USA.
   Cleveland Clin Fdn, Ctr Inflammatory Bowel Dis, Dept Biostat, Cleveland, OH 44195 USA.
C3 Cleveland Clinic Foundation; Cleveland Clinic Foundation; Cleveland
   Clinic Foundation; Cleveland Clinic Foundation
RP Achkar, JP (通讯作者)，Cleveland Clin Fdn, Ctr Inflammatory Bowel Dis, Dept Gastroenterol, 9500 Euclid Ave,Desk A30, Cleveland, OH 44195 USA.
EM achkarj@ccf.org
RI Remzi, Feza/AAE-6584-2022
CR Achkar JP, 2000, AM J GASTROENTEROL, V95, P1139
   BJARNASON I, 1993, GASTROENTEROLOGY, V104, P1832, DOI 10.1016/0016-5085(93)90667-2
   CHANG S, 2000, DIS COLON RECTUM, V43, P1487
   Farmer M, 2000, AM J GASTROENTEROL, V95, P3184
   GOLDMAN H, 1992, PATHOLOGY GASTROINTE, P643
   Goldstein NS, 1997, AM J SURG PATHOL, V21, P1343, DOI 10.1097/00000478-199711000-00009
   HYMAN NH, 1991, DIS COLON RECTUM, V34, P653, DOI 10.1007/BF02050345
   KOLTUN WA, 1991, DIS COLON RECTUM, V34, P857, DOI 10.1007/BF02049696
   Lengeling RW, 2003, CLIN GASTROENTEROL H, V1, P160, DOI 10.1053/jcgh.2003.50024
   LINDBERG E, 1992, GUT, V33, P779, DOI 10.1136/gut.33.6.779
   LOHMULLER JL, 1990, ANN SURG, V211, P622
   Mahadevan U, 2003, GASTROENTEROLOGY, V124, P1636, DOI 10.1016/S0016-5085(03)00325-1
   PETRAS R, 2001, ADV THER INFLAMM BOW, V48, P229
   Peyrègne V, 2000, INT J COLORECTAL DIS, V15, P49, DOI 10.1007/s003840050007
   Sagar PM, 1996, DIS COLON RECTUM, V39, P893, DOI 10.1007/BF02053988
   SALEMANS JMJI, 1995, SCAND J GASTROENTERO, V30, P3, DOI 10.3109/00365529509090295
   SANDBORN WJ, 1994, GASTROENTEROLOGY, V107, P1856, DOI 10.1016/0016-5085(94)90832-X
   SMEDH K, 1992, SCAND J GASTROENTERO, V27, P691, DOI 10.3109/00365529209000141
   SUBRAMANI K, 1993, GUT, V34, P1539, DOI 10.1136/gut.34.11.1539
   Yamamoto T, 2000, BRIT J SURG, V87, P398, DOI 10.1046/j.1365-2168.2000.01443.x
NR 20
TC 60
Z9 62
U1 0
U2 2
PU W B SAUNDERS CO-ELSEVIER INC
PI PHILADELPHIA
PA 1600 JOHN F KENNEDY BOULEVARD, STE 1800, PHILADELPHIA, PA 19103-2899 USA
SN 0016-5085
EI 1528-0012
J9 GASTROENTEROLOGY
JI Gastroenterology
PD JUN
PY 2004
VL 126
IS 7
BP 1686
EP 1691
DI 10.1053/j.gastro.2004.02.019
PG 6
WC Gastroenterology & Hepatology
WE Science Citation Index Expanded (SCI-EXPANDED)
SC Gastroenterology & Hepatology
GA 827GS
UT WOS:000221888300012
PM 15188163
OA Bronze
DA 2024-01-22
ER

PT J
AU Stakenborg, N
   Boeckxstaens, GE
AF Stakenborg, Nathalie
   Boeckxstaens, Guy E.
TI Bioelectronics in the brain-gut axis: focus on inflammatory bowel
   disease (IBD)
SO INTERNATIONAL IMMUNOLOGY
LA English
DT Review
DE enteric nervous system; macrophages; vagus nerve
ID VAGUS NERVE-STIMULATION; NICOTINIC ACETYLCHOLINE-RECEPTOR; CHOLINERGIC
   ANTIINFLAMMATORY PATHWAY; HEART-RATE-VARIABILITY; GENE-RELATED PEPTIDE;
   CYTOKINE PRODUCTION; VAGAL INNERVATION; DENDRITIC CELLS; INDUCED
   COLITIS; CROHNS-DISEASE
AB Accumulating evidence shows that intestinal homeostasis is mediated by cross-talk between the nervous system, enteric neurons and immune cells, together forming specialized neuroimmune units at distinct anatomical locations within the gut. In this review, we will particularly discuss how the intrinsic and extrinsic neuronal circuitry regulates macrophage function and phenotype in the gut during homeostasis and aberrant inflammation, such as observed in inflammatory bowel disease (IBD). Furthermore, we will provide an overview of basic and translational IBD research using these neuronal circuits as a novel therapeutic tool. Finally, we will highlight the different challenges ahead to make bioelectronic neuromodulation a standard treatment for intestinal immune-mediated diseases.
C1 [Stakenborg, Nathalie; Boeckxstaens, Guy E.] Univ Leuven, Ctr Intestinal Neuroimmune Interact, Translat Res Ctr GI Disorders TARGID, Dept Chron Dis Metab & Ageing, Herestr 49,O&N1 Bus 701, B-3000 Leuven, Belgium.
C3 KU Leuven
RP Boeckxstaens, GE (通讯作者)，Univ Leuven, Ctr Intestinal Neuroimmune Interact, Translat Res Ctr GI Disorders TARGID, Dept Chron Dis Metab & Ageing, Herestr 49,O&N1 Bus 701, B-3000 Leuven, Belgium.
EM Guy.Boeckxstaens@kuleuven.be
RI Boeckxstaens, Guy/AAP-2502-2020
FU European Research Council (ERC) [ERC-340101-Cholstim]; Flanders Fund for
   Innovation by Science and Technology (IWT-TBM) [110699]; Research
   Foundation-Flanders (FWO) [G.0566.12N, G.0890.18N]; FWO [12V3619N]
FX This work was supported by the European Research Council (ERC) Advanced
   Grant (ERC-340101-Cholstim) to G.E.B. G.E.B. is also supported by
   Flanders Fund for Innovation by Science and Technology (IWT-TBM;
   110699), and Research Foundation-Flanders (FWO) grants (G.0566.12N and
   G.0890.18N). N.S. (12V3619N) is supported by a postdoctoral research
   fellowship of FWO.
CR Abe C, 2017, NAT NEUROSCI, V20, P700, DOI 10.1038/nn.4526
   ABRASS CK, 1985, J IMMUNOL, V135, P1338
   Addorisio Meghan E, 2019, Bioelectron Med, V5, P4, DOI 10.1186/s42234-019-0020-4
   AlSharari SD, 2017, NICOTINE TOB RES, V19, P460, DOI 10.1093/ntr/ntw245
   Asano K, 2015, NAT COMMUN, V6, DOI 10.1038/ncomms8802
   Bain CC, 2013, MUCOSAL IMMUNOL, V6, P498, DOI 10.1038/mi.2012.89
   Bain CC, 2014, NAT IMMUNOL, V15, P929, DOI 10.1038/ni.2967
   Bassi GS, 2017, BRAIN BEHAV IMMUN, V64, P330, DOI 10.1016/j.bbi.2017.04.003
   Becker F, 2016, INFLAMM BOWEL DIS, V22, P1326, DOI 10.1097/MIB.0000000000000731
   BELLINGER DL, 1992, INT J IMMUNOPHARMACO, V14, P329, DOI 10.1016/0192-0561(92)90162-E
   BERTHOUD HR, 1991, AM J PHYSIOL, V260, pR200, DOI 10.1152/ajpregu.1991.260.1.R200
   BERTHOUD HR, 1990, J COMP NEUROL, V301, P65, DOI 10.1002/cne.903010107
   Bonaz B, 2016, NEUROGASTROENT MOTIL, V28, P948, DOI 10.1111/nmo.12792
   Bonaz B, 2017, FRONT IMMUNOL, V8, DOI 10.3389/fimmu.2017.01452
   Borovikova LV, 2000, NATURE, V405, P458, DOI 10.1038/35013070
   Borovikova LV, 2000, AUTON NEUROSCI-BASIC, V85, P141, DOI 10.1016/S1566-0702(00)00233-2
   Bosmans G, 2019, ALLERGY, V74, P1748, DOI 10.1111/all.13790
   Brégeon J, 2015, J CLIN GASTROENTEROL, V49, P853, DOI 10.1097/MCG.0000000000000331
   Brock C, 2017, NEUROGASTROENT MOTIL, V29, DOI 10.1111/nmo.12999
   Brown DR, 2008, FEMS IMMUNOL MED MIC, V52, P29, DOI 10.1111/j.1574-695X.2007.00348.x
   Cailotto C, 2012, NEUROGASTROENT MOTIL, V24, P191, DOI 10.1111/j.1365-2982.2011.01824.x
   Clarençon D, 2014, BRAIN STIMUL, V7, P914, DOI 10.1016/j.brs.2014.08.001
   de Jonge WJ, 2005, NAT IMMUNOL, V6, P844, DOI 10.1038/ni1229
   De Schepper S, 2018, CELL, V175, P400, DOI 10.1016/j.cell.2018.07.048
   De Schepper S, 2018, CELL IMMUNOL, V330, P142, DOI 10.1016/j.cellimm.2017.12.009
   de Souza HSP, 2016, NAT REV GASTRO HEPAT, V13, P13, DOI [10.1038/nrgastro.2016.186, 10.1038/nrgastro.2015.186]
   Delmas J, 1933, ANATOMIE MEDICO CHIR
   DHaens G, 2016, UNITED EUROPEAN GAST, V2, pS397
   Dhawan S, 2016, AM J PHYSIOL-GASTR L, V311, pG920, DOI 10.1152/ajpgi.00114.2016
   Di Giovangiulio M, 2016, MOL MED, V22, P464, DOI 10.2119/molmed.2016.00062
   Di Giovangiulio M, 2015, FRONT IMMUNOL, V6, DOI 10.3389/fimmu.2015.00590
   Elenkov IJ, 2000, PHARMACOL REV, V52, P595
   EYSSELEIN VE, 1992, ANN NY ACAD SCI, V657, P319, DOI 10.1111/j.1749-6632.1992.tb22779.x
   Farmer AD, 2020, ALIMENT PHARM THER, V52, P988, DOI 10.1111/apt.15869
   FELTEN DL, 1985, J IMMUNOL, V135, pS755
   Froh M, 2002, AM J PHYSIOL-GASTR L, V283, pG856, DOI 10.1152/ajpgi.00503.2001
   Frokjær JB, 2016, NEUROGASTROENT MOTIL, V28, P592, DOI 10.1111/nmo.12760
   FURNESS JB, 1970, HISTOCHEMISTRY, V21, P295, DOI 10.1007/BF00280899
   Gabanyi I, 2016, CELL, V164, P378, DOI 10.1016/j.cell.2015.12.023
   Ghia JE, 2006, GASTROENTEROLOGY, V131, P1122, DOI 10.1053/j.gastro.2006.08.016
   Ghia JE, 2007, AM J PHYSIOL-GASTR L, V293, pG711, DOI 10.1152/ajpgi.00240.2007
   Ghia JE, 2007, AM J PHYSIOL-GASTR L, V293, pG560, DOI 10.1152/ajpgi.00098.2007
   Ghia JE, 2009, GASTROENTEROLOGY, V136, P2280, DOI 10.1053/j.gastro.2009.02.069
   Godinho-Silva C, 2019, ANNU REV IMMUNOL, V37, P19, DOI 10.1146/annurev-immunol-042718-041812
   Goehler LE, 2005, BRAIN BEHAV IMMUN, V19, P334, DOI 10.1016/j.bbi.2004.09.002
   Grainger JR, 2013, NAT MED, V19, P713, DOI 10.1038/nm.3189
   Guemes Gonzalez Amparo, 2020, Bioelectron Med, V6, P11, DOI 10.1186/s42234-020-00046-4
   Guo J, 2019, NEUROGASTROENT MOTIL, V31, DOI 10.1111/nmo.13676
   Hadis U, 2011, IMMUNITY, V34, P237, DOI 10.1016/j.immuni.2011.01.016
   Hansen MK, 2001, AM J PHYSIOL-REG I, V280, pR929
   Hayashi S, 2014, AM J PHYSIOL-GASTR L, V307, pG968, DOI 10.1152/ajpgi.00346.2013
   Ho TW, 2014, NEUROLOGY, V83, P958, DOI 10.1212/WNL.0000000000000771
   HOLZER P, 1988, NEUROSCIENCE, V24, P739, DOI 10.1016/0306-4522(88)90064-4
   Huston JM, 2011, J INTERN MED, V269, P45, DOI 10.1111/j.1365-2796.2010.02321.x
   JACKSON RG, 1949, ANAT REC, V103, P1, DOI 10.1002/ar.1091030102
   Jacobson K, 1997, GASTROENTEROLOGY, V112, P156, DOI 10.1016/S0016-5085(97)70230-0
   Ji H, 2014, MUCOSAL IMMUNOL, V7, P335, DOI 10.1038/mi.2013.52
   Jin HF, 2019, NEUROGASTROENT MOTIL, V31, DOI 10.1111/nmo.13615
   Jin HF, 2017, AM J PHYSIOL-GASTR L, V313, pG192, DOI 10.1152/ajpgi.00254.2016
   Kibleur A, 2018, CLIN NEUROPHYSIOL, V129, P1041, DOI 10.1016/j.clinph.2018.02.127
   Kimura H, 2019, SCI REP-UK, V9, DOI 10.1038/s41598-019-41698-w
   Koopman FA, 2016, P NATL ACAD SCI USA, V113, P8284, DOI 10.1073/pnas.1605635113
   LAMBRECHT N, 1993, GASTROENTEROLOGY, V104, P1371, DOI 10.1016/0016-5085(93)90345-D
   Lerman I, 2016, NEUROMODULATION, V19, P283, DOI 10.1111/ner.12398
   Levine YA, 2014, PLOS ONE, V9, DOI 10.1371/journal.pone.0104530
   LINDGREN S, 1991, SCAND J GASTROENTERO, V26, P361, DOI 10.3109/00365529108996495
   Marques-da-Silva C, 2011, IMMUNOBIOLOGY, V216, P1, DOI 10.1016/j.imbio.2010.03.010
   Martelli D, 2016, EXP PHYSIOL, V101, P1245, DOI 10.1113/EP085559
   Martelli D, 2014, AUTON NEUROSCI-BASIC, V182, P65, DOI 10.1016/j.autneu.2013.12.007
   Matteoli G, 2014, GUT, V63, P938, DOI 10.1136/gutjnl-2013-304676
   Mazelin L, 1998, J AUTONOM NERV SYST, V73, P38, DOI 10.1016/S0165-1838(98)00113-1
   McCrea ED, 1924, J ANAT, V59, P18
   Meregnani J, 2011, AUTON NEUROSCI-BASIC, V160, P82, DOI 10.1016/j.autneu.2010.10.007
   Meroni E, 2019, ACTA PHYSIOL, V225, DOI 10.1111/apha.13163
   Meroni E, 2018, PLOS ONE, V13, DOI 10.1371/journal.pone.0197487
   Miceli PC, 2003, AUTON NEUROSCI-BASIC, V105, P16, DOI 10.1016/S1566-0702(03)00023-7
   Motagally MA, 2009, AM J PHYSIOL-GASTR L, V296, pG1077, DOI 10.1152/ajpgi.00006.2009
   Muller PA, 2014, CELL, V158, P300, DOI 10.1016/j.cell.2014.04.050
   Munyaka P, 2014, PLOS ONE, V9, DOI 10.1371/journal.pone.0109272
   Na YR, 2019, NAT REV GASTRO HEPAT, V16, P531, DOI 10.1038/s41575-019-0172-4
   Nemethova A, 2013, PLOS ONE, V8, DOI 10.1371/journal.pone.0079264
   Neurath MF, 2014, NAT REV IMMUNOL, V14, P329, DOI 10.1038/nri3661
   Nishino K, 2018, J GASTROENTEROL, V53, P95, DOI 10.1007/s00535-017-1384-4
   Nunes NS, 2019, EBIOMEDICINE, V45, P495, DOI 10.1016/j.ebiom.2019.06.033
   O'Mahony C, 2009, AM J PHYSIOL-REG I, V297, pR1118, DOI 10.1152/ajpregu.90904.2008
   Olofsson PS, 2017, J INTERN MED, V282, P3, DOI 10.1111/joim.12624
   Park SJ, 2013, YONSEI MED J, V54, P845, DOI 10.3349/ymj.2013.54.4.845
   Pasricha TS, 2020, PHYSIOL REP, V8, DOI 10.14814/phy2.14294
   Pavlov VA, 2009, BRAIN BEHAV IMMUN, V23, P41, DOI 10.1016/j.bbi.2008.06.011
   Payne SC, 2019, FRONT NEUROSCI-SWITZ, V13, DOI 10.3389/fnins.2019.00418
   Payne SC, 2019, NAT REV GASTRO HEPAT, V16, P89, DOI 10.1038/s41575-018-0078-6
   Pellissier S, 2014, PLOS ONE, V9, DOI 10.1371/journal.pone.0105328
   Peuker ET, 2002, CLIN ANAT, V15, P35, DOI 10.1002/ca.1089
   Platt AM, 2010, J IMMUNOL, V184, P6843, DOI 10.4049/jimmunol.0903987
   Qin Z, 2017, J MOL MED, V95, P221, DOI 10.1007/s00109-016-1473-5
   REINSHAGEN M, 1994, GASTROENTEROLOGY, V106, P1208, DOI 10.1016/0016-5085(94)90011-6
   Rosas-Ballina M, 2008, P NATL ACAD SCI USA, V105, P11008, DOI 10.1073/pnas.0803237105
   Rosas-Ballina M, 2011, SCIENCE, V334, P98, DOI 10.1126/science.1209985
   Rugtveit J, 1997, GASTROENTEROLOGY, V112, P1493, DOI 10.1016/S0016-5085(97)70030-1
   Sanders VM, 1997, J IMMUNOL, V158, P4200
   Shanks N, 1998, ANN NY ACAD SCI, V840, P599, DOI 10.1111/j.1749-6632.1998.tb09599.x
   Shifrin H, 2013, PLOS ONE, V8, DOI 10.1371/journal.pone.0057668
   Singh SP, 2020, DIGEST DIS SCI, V65, P141, DOI 10.1007/s10620-019-05838-6
   Sinniger V, 2020, NEUROGASTROENT MOTIL, V32, DOI 10.1111/nmo.13911
   Snoek SA, 2010, BRIT J PHARMACOL, V160, P322, DOI 10.1111/j.1476-5381.2010.00699.x
   Stakenborg N, 2017, NEUROGASTROENT MOTIL, V29, DOI 10.1111/nmo.13075
   Stakenborg N, 2020, CURR OPIN NEUROBIOL, V62, P68, DOI 10.1016/j.conb.2019.11.020
   Stakenborg N, 2020, NEUROGASTROENT MOTIL, V32, DOI 10.1111/nmo.13889
   Stakenborg N, 2019, GUT, V68, P1406, DOI 10.1136/gutjnl-2018-317263
   Straub RH, 2008, GUT, V57, P911, DOI 10.1136/gut.2007.125401
   Straub RH, 2006, GUT, V55, P1640, DOI 10.1136/gut.2006.091322
   Straub RH, 2004, TRENDS PHARMACOL SCI, V25, P640, DOI 10.1016/j.tips.2004.10.007
   Sullivan DP, 2018, MUCOSAL IMMUNOL, V11, P1571, DOI 10.1038/s41385-018-0069-5
   Sun P, 2013, PLOS ONE, V8, DOI 10.1371/journal.pone.0069424
   Tamoutounour S, 2013, IMMUNITY, V39, P925, DOI 10.1016/j.immuni.2013.10.004
   Tamoutounour S, 2012, EUR J IMMUNOL, V42, P3150, DOI 10.1002/eji.201242847
   Teratani T, 2020, NATURE, V585, P591, DOI 10.1038/s41586-020-2425-3
   Thiesen S, 2014, J LEUKOCYTE BIOL, V95, P531, DOI 10.1189/jlb.0113021
   Tu L, 2020, NEUROGASTROENT MOTIL, V32, DOI 10.1111/nmo.13916
   Tu L, 2020, AM J PHYSIOL-GASTR L, V318, pG624, DOI 10.1152/ajpgi.00330.2019
   Verstockt B, 2018, J GASTROENTEROL, V53, P585, DOI 10.1007/s00535-018-1449-z
   Waldburger JM, 2008, ARTHRITIS RHEUM-US, V58, P2919, DOI 10.1002/art.23807
   Wang H, 2003, NATURE, V421, P384, DOI 10.1038/nature01339
   Wazea SA, 2018, SCI REP-UK, V8, DOI 10.1038/s41598-018-23359-6
   Willemze RA, 2018, NEUROGASTROENT MOTIL, V30, DOI 10.1111/nmo.13163
   Willemze RA, 2019, AM J PHYSIOL-GASTR L, V317, pG557, DOI 10.1152/ajpgi.00067.2019
   Willemze RA, 2018, EUR J GASTROEN HEPAT, V30, P161, DOI 10.1097/MEG.0000000000001016
   Wolthuis AM, 2016, INT J COLORECTAL DIS, V31, P211, DOI 10.1007/s00384-015-2435-z
   Ylikoski J, 2017, ACTA OTO-LARYNGOL, V137, P426, DOI 10.1080/00016489.2016.1269197
   Yoo BB, 2017, IMMUNITY, V46, P910, DOI 10.1016/j.immuni.2017.05.011
   Zigmond E, 2014, IMMUNITY, V40, P720, DOI 10.1016/j.immuni.2014.03.012
   Zigmond E, 2012, IMMUNITY, V37, P1076, DOI 10.1016/j.immuni.2012.08.026
NR 132
TC 5
Z9 5
U1 4
U2 14
PU OXFORD UNIV PRESS
PI OXFORD
PA GREAT CLARENDON ST, OXFORD OX2 6DP, ENGLAND
SN 0953-8178
EI 1460-2377
J9 INT IMMUNOL
JI Int. Immunol.
PD JUN
PY 2021
VL 33
IS 6
SI SI
BP 337
EP 348
DI 10.1093/intimm/dxab014
EA MAR 2021
PG 12
WC Immunology
WE Science Citation Index Expanded (SCI-EXPANDED)
SC Immunology
GA XL5JK
UT WOS:000728180700005
PM 33788920
OA hybrid, Green Published
DA 2024-01-22
ER

PT J
AU Dvornikova, KA
   Platonova, ON
   Bystrova, EY
AF Dvornikova, Kristina A.
   Platonova, Olga N.
   Bystrova, Elena Y.
TI Hypoxia and Intestinal Inflammation: Common Molecular Mechanisms and
   Signaling Pathways
SO INTERNATIONAL JOURNAL OF MOLECULAR SCIENCES
LA English
DT Review
DE hypoxia; HIF-1 alpha; HIF-2 alpha; innate immunity; adaptive immunity;
   inflammatory bowel disease; ulcerative colitis; Crohn's disease;
   inflammation
ID INDUCIBLE FACTOR 2-ALPHA; NF-KAPPA-B; HYDROXYLASE INHIBITION; DEPENDENT
   REGULATION; DENDRITIC CELLS; INNATE IMMUNITY; HOST-DEFENSE; T-CELLS;
   INDUCTION; OXYGEN
AB The gastrointestinal tract (GI) has a unique oxygenation profile. It should be noted that the state of hypoxia can be characteristic of both normal and pathological conditions. Hypoxia-inducible factors (HIF) play a key role in mediating the response to hypoxia, and they are tightly regulated by a group of enzymes called HIF prolyl hydroxylases (PHD). In this review, we discuss the involvement of inflammation hypoxia and signaling pathways in the pathogenesis of inflammatory bowel disease (IBD) and elaborate in detail on the role of HIF in multiple immune reactions during intestinal inflammation. We emphasize the critical influence of tissue microenvironment and highlight the existence of overlapping functions and immune responses mediated by the same molecular mechanisms. Finally, we also provide an update on the development of corresponding therapeutic approaches that would be useful for treatment or prophylaxis of inflammatory bowel disease.
C1 [Dvornikova, Kristina A.; Platonova, Olga N.; Bystrova, Elena Y.] IP Pavlov Inst Physiol RAS, St Petersburg 199034, Russia.
C3 Russian Academy of Sciences; St. Petersburg Scientific Centre of the
   Russian Academy of Sciences; Pavlov Institute of Physiology Russian
   Academy of Sciences
RP Bystrova, EY (通讯作者)，IP Pavlov Inst Physiol RAS, St Petersburg 199034, Russia.
EM bystrovaey@infran.ru
RI Bystrova, Elena/C-2307-2011; Dvornikova, Kristina/AAC-8421-2022
OI Dvornikova, Kristina/0000-0002-1372-9824; Bystrova,
   Elena/0000-0003-1196-7535; Platonova, Ol'ga/0000-0002-4845-2511
CR Agrawal M, 2022, NAT REV GASTRO HEPAT, V19, P399, DOI 10.1038/s41575-022-00593-y
   Ali MN, 2018, ACTA HISTOCHEM CYTOC, V51, P33, DOI 10.1267/ahc.17033
   Allaire JM, 2018, TRENDS IMMUNOL, V39, P677, DOI 10.1016/j.it.2018.04.002
   Bäcker V, 2017, PLOS ONE, V12, DOI 10.1371/journal.pone.0190074
   Bagadia P, 2019, ANNU REV CELL DEV BI, V35, P381, DOI 10.1146/annurev-cellbio-100818-125403
   Barbi J, 2013, IMMUNOL REV, V252, P52, DOI 10.1111/imr.12029
   Benjamin JL, 2013, CELL HOST MICROBE, V13, P723, DOI 10.1016/j.chom.2013.05.004
   Bin Hafeez A, 2021, INT J MOL SCI, V22, DOI 10.3390/ijms222111691
   Binion David G, 2012, Gastroenterol Hepatol (N Y), V8, P615
   Birchenough GMH, 2015, MUCOSAL IMMUNOL, V8, P712, DOI 10.1038/mi.2015.32
   Bosnjak B, 2022, IMMUNOL REV, V306, P137, DOI 10.1111/imr.13050
   Brown E, 2018, J PHYSIOL-LONDON, V596, P2985, DOI 10.1113/JP274350
   Burke KE, 2021, NAT REV DIS PRIMERS, V7, DOI 10.1038/s41572-021-00273-2
   Burrows N, 2017, EXP CELL RES, V356, P197, DOI 10.1016/j.yexcr.2017.03.019
   Campbell EL, 2014, IMMUNITY, V40, P66, DOI 10.1016/j.immuni.2013.11.020
   Chan MC, 2016, MOL ASPECTS MED, V47-48, P54, DOI 10.1016/j.mam.2016.01.001
   Chen Y, 2015, J BIOL CHEM, V290, P20580, DOI 10.1074/jbc.M115.653584
   Chen ZH, 2020, J MED MICROBIOL, V69, P748, DOI 10.1099/jmm.0.001181
   Cho SH, 2016, NATURE, V537, P234, DOI 10.1038/nature19334
   Choudhry H, 2018, CELL METAB, V27, P281, DOI 10.1016/j.cmet.2017.10.005
   Colamatteo A, 2020, FRONT IMMUNOL, V10, DOI 10.3389/fimmu.2019.03136
   Colgan SP, 2020, ANNU REV IMMUNOL, V38, P341, DOI 10.1146/annurev-immunol-100819-121537
   Colgan SP, 2016, ANNU REV PATHOL-MECH, V11, P77, DOI 10.1146/annurev-pathol-012615-044231
   Corcoran SE, 2016, J CLIN INVEST, V126, P3699, DOI 10.1172/JCI84431
   Cosin-Roger J, 2017, NAT COMMUN, V8, DOI 10.1038/s41467-017-00213-3
   Curtis VF, 2015, FASEB J, V29, P208, DOI 10.1096/fj.14-259663
   D'Ignazio L, 2020, INT J MOL SCI, V21, DOI 10.3390/ijms21083000
   Dai WB, 2022, CHIN MED-UK, V17, DOI 10.1186/s13020-022-00611-w
   Dengler VL, 2014, CRIT REV BIOCHEM MOL, V49, P1, DOI 10.3109/10409238.2013.838205
   Domblides C, 2018, CELLS-BASEL, V7, DOI 10.3390/cells7070068
   Dong SH, 2022, J EXP CLIN CANC RES, V41, DOI 10.1186/s13046-021-02229-6
   Du X, 2021, FRONT CELL DEV BIOL, V9, DOI 10.3389/fcell.2021.651317
   Endo K, 2020, INT J MOL SCI, V21, DOI 10.3390/ijms21010038
   Engevik MA, 2019, MBIO, V10, DOI 10.1128/mBio.01087-19
   Fellows R, 2018, NAT COMMUN, V9, DOI 10.1038/s41467-017-02651-5
   Feng ZH, 2018, P NATL ACAD SCI USA, V115, P13240, DOI 10.1073/pnas.1810897115
   Fitzgerald KA, 2020, CELL, V180, P1044, DOI 10.1016/j.cell.2020.02.041
   Flück K, 2016, MUCOSAL IMMUNOL, V9, P379, DOI 10.1038/mi.2015.67
   Gevers D, 2014, CELL HOST MICROBE, V15, P382, DOI 10.1016/j.chom.2014.02.005
   Gonzalez FJ, 2018, NAT REV ENDOCRINOL, V15, P21, DOI 10.1038/s41574-018-0096-z
   Gupta R, 2014, CLIN EXP GASTROENTER, V7, P13, DOI 10.2147/CEG.S51923
   Halligan DN, 2019, AM J PHYSIOL-GASTR L, V317, pG90, DOI 10.1152/ajpgi.00049.2019
   Hams E, 2011, SHOCK, V36, P295, DOI 10.1097/SHK.0b013e318225ad7e
   Heir P, 2016, METHODS MOL BIOL, V1458, P87, DOI 10.1007/978-1-4939-3801-8_7
   Jasper H, 2020, ANNU REV PHYSIOL, V82, P203, DOI 10.1146/annurev-physiol-021119-034359
   Kalantar-Zadeh K, 2019, NAT REV GASTRO HEPAT, V16, P733, DOI 10.1038/s41575-019-0193-z
   Keely S, 2014, MUCOSAL IMMUNOL, V7, P114, DOI 10.1038/mi.2013.29
   Kerber EL, 2020, INT J MOL SCI, V21, DOI 10.3390/ijms21228551
   Kofla-Dlubacz A, 2022, INT J MOL SCI, V23, DOI 10.3390/ijms232012445
   Konjar S, 2021, INT J MOL SCI, V22, DOI 10.3390/ijms22179170
   Korbecki J, 2021, INT J MOL SCI, V22, DOI 10.3390/ijms221910701
   Krzywinska E, 2018, BIOMEDICINES, V6, DOI 10.3390/biomedicines6020056
   Lee JH, 2015, IMMUNITY, V42, P1062, DOI 10.1016/j.immuni.2015.05.016
   Lee JY, 2022, SCIENCE, V377, P44, DOI 10.1126/science.abp9960
   Lee M, 2021, GASTROENTEROLOGY, V160, P524, DOI 10.1053/j.gastro.2020.09.056
   Lercher A, 2020, IMMUNITY, V53, P496, DOI 10.1016/j.immuni.2020.08.012
   Lerner A, 2017, NUTR REV, V75, P1046, DOI 10.1093/nutrit/nux054
   Li Q, 2018, IMMUNITY, V48, P258, DOI 10.1016/j.immuni.2017.12.013
   Loftus RM, 2016, J BIOL CHEM, V291, P1, DOI 10.1074/jbc.R115.693903
   Louis NA, 2006, J CELL BIOCHEM, V99, P1616, DOI 10.1002/jcb.20947
   Mao LM, 2018, FRONT IMMUNOL, V9, DOI 10.3389/fimmu.2018.02566
   Mao LM, 2018, J CLIN INVEST, V128, P1793, DOI 10.1172/JCI98642
   Martínez-Reyes I, 2016, MOL CELL, V61, P199, DOI 10.1016/j.molcel.2015.12.002
   Mastrogiannaki M, 2013, BLOOD, V122, P885, DOI 10.1182/blood-2012-11-427765
   McKernan Declan P, 2022, Handb Exp Pharmacol, V276, P291, DOI 10.1007/164_2021_563
   McKernan DP, 2014, GUT, V63, P1207, DOI 10.1136/gutjnl-2013-305929
   Meir M, 2019, J CLIN INVEST, V129, P2824, DOI 10.1172/JCI120261
   Meir M, 2015, AM J PHYSIOL-GASTR L, V309, pG613, DOI 10.1152/ajpgi.00357.2014
   Meng XY, 2018, NAT COMMUN, V9, DOI 10.1038/s41467-017-02683-x
   Milajerdi A, 2020, TRIALS, V21, DOI 10.1186/s13063-020-4108-7
   Mills EL, 2016, EUR J IMMUNOL, V46, P13, DOI 10.1002/eji.201445427
   Mirsepasi-Lauridsen HC, 2018, FRONT MED-LAUSANNE, V5, DOI 10.3389/fmed.2018.00304
   Mirsepasi-Lauridsen HC, 2016, CLIN TRANSL GASTROEN, V7, DOI 10.1038/ctg.2016.3
   Mukherjee T, 2019, ARCH BIOCHEM BIOPHYS, V670, P69, DOI 10.1016/j.abb.2018.12.022
   Nissilä E, 2017, CLIN EXP IMMUNOL, V190, P394, DOI 10.1111/cei.13040
   Odenwald MA, 2017, NAT REV GASTRO HEPAT, V14, P9, DOI 10.1038/nrgastro.2016.169
   Olivares-Villagómez D, 2018, TRENDS IMMUNOL, V39, P264, DOI 10.1016/j.it.2017.11.003
   Ortiz-Prado E, 2019, AM J BLOOD RES, V9, P1
   Palazon A, 2017, CANCER CELL, V32, P669, DOI 10.1016/j.ccell.2017.10.003
   Palsson-McDermott EM, 2015, CELL METAB, V21, P65, DOI [10.1016/j.cmet.2015.01.017, 10.1016/j.cmet.2014.12.005]
   Pazmandi J, 2019, IMMUNOL REV, V287, P162, DOI 10.1111/imr.12726
   Pelaseyed T, 2014, IMMUNOL REV, V260, P8, DOI 10.1111/imr.12182
   Pigneur B, 2019, J CROHNS COLITIS, V13, P846, DOI 10.1093/ecco-jcc/jjy207
   Ramakrishnan SK, 2016, ANNU REV PHYSIOL, V78, P301, DOI 10.1146/annurev-physiol-021115-105202
   Reyman M, 2019, NAT COMMUN, V10, DOI 10.1038/s41467-019-13014-7
   Rivera-Chávez F, 2017, FREE RADICAL BIO MED, V105, P93, DOI 10.1016/j.freeradbiomed.2016.09.022
   Roda G, 2020, NAT REV DIS PRIMERS, V6, DOI 10.1038/s41572-020-0156-2
   Saeedi BJ, 2015, MOL BIOL CELL, V26, P2252, DOI 10.1091/mbc.E14-07-1194
   Scheuermann TH, 2013, NAT CHEM BIOL, V9, P271, DOI [10.1038/NCHEMBIO.1185, 10.1038/nchembio.1185]
   Scholz CC, 2013, P NATL ACAD SCI USA, V110, P18490, DOI 10.1073/pnas.1309718110
   Schwartz AJ, 2019, J CLIN INVEST, V129, P336, DOI 10.1172/JCI122359
   Schwerd T, 2018, MUCOSAL IMMUNOL, V11, P562, DOI 10.1038/mi.2017.74
   Shehade H, 2015, J IMMUNOL, V195, P1372, DOI 10.4049/jimmunol.1402552
   Shi LZ, 2011, J EXP MED, V208, P1367, DOI 10.1084/jem.20110278
   Shin DH, 2014, J IMMUNOL, V193, P4924, DOI 10.4049/jimmunol.1301829
   Singhal R, 2020, J BIOL CHEM, V295, P10493, DOI 10.1074/jbc.REV120.011188
   Sommer F, 2017, NAT REV MICROBIOL, V15, P630, DOI 10.1038/nrmicro.2017.58
   Steiner CA, 2022, AM J PHYSIOL-CELL PH, V323, pC866, DOI 10.1152/ajpcell.00227.2022
   Strober W, 2011, MUCOSAL IMMUNOL, V4, P484, DOI 10.1038/mi.2011.29
   Sukumar M, 2013, J CLIN INVEST, V123, P4479, DOI 10.1172/JCI69589
   Sun LH, 2019, FRONT IMMUNOL, V10, DOI 10.3389/fimmu.2019.00806
   Sun M, 2017, CLIN EXP IMMUNOL, V187, P428, DOI 10.1111/cei.12896
   Tambuwala MM, 2015, J CONTROL RELEASE, V217, P221, DOI 10.1016/j.jconrel.2015.09.022
   Tambuwala MM, 2010, GASTROENTEROLOGY, V139, P2093, DOI 10.1053/j.gastro.2010.06.068
   Taniguchi CM, 2014, SCI TRANSL MED, V6, DOI 10.1126/scitranslmed.3008523
   Tannahill GM, 2013, NATURE, V496, P238, DOI 10.1038/nature11986
   Tavernier SJ, 2017, J LEUKOCYTE BIOL, V102, P1115, DOI 10.1189/jlb.3A0916-405R
   Taylor CT, 2018, CELL MOL GASTROENTER, V5, P61, DOI 10.1016/j.jcmgh.2017.09.005
   Taylor CT, 2016, J CLIN INVEST, V126, P3716, DOI 10.1172/JCI84433
   Thompson AAR, 2014, BLOOD, V123, P366, DOI 10.1182/blood-2013-05-500207
   Triner D, 2017, MOL CELL BIOL, V37, DOI 10.1128/MCB.00481-16
   Turner D, 2020, INFLAMM BOWEL DIS, V26, P1733, DOI 10.1093/ibd/izz298
   Van Welden S, 2017, J PATHOL, V241, P547, DOI 10.1002/path.4861
   Van Welden S, 2013, J INFLAMM-LOND, V10, DOI 10.1186/1476-9255-10-36
   Volkova YL, 2022, ANTIOXID REDOX SIGN, V37, P913, DOI 10.1089/ars.2022.0003
   Wagner J, 2013, MED MICROBIOL IMMUN, V202, P267, DOI 10.1007/s00430-013-0290-5
   Wah-Suárez MI, 2022, GASTROENT HEPAT-BARC, V45, P626, DOI 10.1016/j.gastrohep.2021.08.008
   Walmsley SR, 2011, J CLIN INVEST, V121, P1053, DOI 10.1172/JCI43273
   Watts ER, 2019, TRENDS MOL MED, V25, P33, DOI 10.1016/j.molmed.2018.10.006
   Wobben R, 2013, BIOL CHEM, V394, P495, DOI 10.1515/hsz-2012-0320
   Xie C, 2017, NAT MED, V23, P1298, DOI 10.1038/nm.4412
   Xie LW, 2014, MOL CELL BIOL, V34, P3013, DOI 10.1128/MCB.00324-14
   Xue X, 2013, GASTROENTEROLOGY, V145, P831, DOI 10.1053/j.gastro.2013.07.010
   Yan JB, 2020, J IMMUNOL RES, V2020, DOI 10.1155/2020/8813558
   Yang C, 2021, CHIN J NAT MEDICINES, V19, P521, DOI 10.1016/S1875-5364(21)60051-1
   Yin JH, 2022, CELL BIOL INT, V46, P46, DOI 10.1002/cbin.11712
   Zhang JJ, 2016, J AM SOC NEPHROL, V27, P92, DOI 10.1681/ASN.2014121248
   Zhao YJ, 2018, ACTA BIOCH BIOPH SIN, V50, P621, DOI 10.1093/abbs/gmy055
   Zhen Y, 2019, FRONT IMMUNOL, V10, DOI 10.3389/fimmu.2019.00276
   Zhou C, 2020, J MOL MED, V98, P1189, DOI 10.1007/s00109-020-01947-2
   Zhu L, 2017, GASTROENTEROL RES, V10, P65, DOI 10.14740/gr740w
NR 131
TC 4
Z9 4
U1 4
U2 16
PU MDPI
PI BASEL
PA ST ALBAN-ANLAGE 66, CH-4052 BASEL, SWITZERLAND
EI 1422-0067
J9 INT J MOL SCI
JI Int. J. Mol. Sci.
PD FEB
PY 2023
VL 24
IS 3
AR 2425
DI 10.3390/ijms24032425
PG 22
WC Biochemistry & Molecular Biology; Chemistry, Multidisciplinary
WE Science Citation Index Expanded (SCI-EXPANDED)
SC Biochemistry & Molecular Biology; Chemistry
GA 9C9DP
UT WOS:000935709300001
PM 36768744
OA Green Published, gold
DA 2024-01-22
ER

PT J
AU Foppiani, L
AF Foppiani, Luca
TI Adrenal Insufficiency Secondary to Septic Shock in a Male Patient with
   Iatrogenic Cushing's Syndrome: 2 sides of the Same Coin?
SO CLINICAL MEDICINE INSIGHTS-ENDOCRINOLOGY AND DIABETES
LA English
DT Article
DE Iatrogenic Cushing's disease; septic shock; adrenal insufficiency
ID CRITICAL ILLNESS; SOCIETY
AB Cushing's syndrome causes increased morbidity and mortality due to cardiovascular and infectious diseases. Exogenous Cushing's syndrome can render the adrenal glands unable to cope with severe infections and may result in Addisonian crisis, which can be fatal if not properly diagnosed and treated. During hospitalization for disease exacerbation, a man on chronic glucocorticoid therapy for Crohn's disease and Cushingoid features developed polymicrobial septic shock together with hypotension that was unresponsive to fluids. On suspicion of relative adrenal insufficiency (cortisol levels were "inadequately" normal), intravenous hydrocortisone was started; norepinephrine was also required to normalize blood pressure. Following clinical improvement, oral cortisone acetate was started. On discharge, he was instructed on how to manage stressful events by increasing oral glucocorticoid treatment or starting a parenteral formulation, if required. Chronic glucocorticoid therapy can cause severe side-effects; in addition, hypoadrenalism can occur in critical illnesses (eg, severe infections). Prompt recognition and proper therapy of this condition can be life-saving.
C1 [Foppiani, Luca] Galliera Hosp, Internal Med, Mura DeIle Cappuccine 14, I-16128 Genoa, Italy.
C3 Ente Ospedaliero Ospedali Galliera
RP Foppiani, L (通讯作者)，Galliera Hosp, Internal Med, Mura DeIle Cappuccine 14, I-16128 Genoa, Italy.
EM luca.foppiani@galliera.it
CR Annane D, 2017, CRIT CARE MED, V45, P2089, DOI 10.1097/CCM.0000000000002724
   Arafah BM, 2006, J CLIN ENDOCR METAB, V91, P3725, DOI 10.1210/jc.2006-0674
   Broersen LHA, 2015, J CLIN ENDOCR METAB, V100, P2171, DOI 10.1210/jc.2015-1218
   Epperla N, 2015, SPRINGERPLUS, V4, DOI 10.1186/s40064-015-1218-x
   Fleseriu M, 2016, J CLIN ENDOCR METAB, V101, P3888, DOI 10.1210/jc.2016-2118
   Hasenmajer V, 2020, TRENDS ENDOCRIN MET, V31, P655, DOI 10.1016/j.tem.2020.04.004
   Ho JT, 2006, J CLIN ENDOCR METAB, V91, P105, DOI 10.1210/jc.2005-0265
   Krasowski MD, 2014, BMC CLIN PATHOL, V14, DOI 10.1186/1472-6890-14-33
   Martin-Grace J, 2020, CLIN CHIM ACTA, V505, P78, DOI 10.1016/j.cca.2020.01.029
   Mesotten D, 2008, NAT CLIN PRACT ENDOC, V4, P496, DOI 10.1038/ncpendmet0921
   Newell-Price J, 2006, LANCET, V367, P1605, DOI 10.1016/S0140-6736(06)68699-6
   Pivonello R, 2016, LANCET DIABETES ENDO, V4, P611, DOI 10.1016/S2213-8587(16)00086-3
   Vandewalle J, 2020, FRONT IMMUNOL, V11, DOI 10.3389/fimmu.2020.01318
NR 13
TC 0
Z9 0
U1 0
U2 1
PU SAGE PUBLICATIONS LTD
PI LONDON
PA 1 OLIVERS YARD, 55 CITY ROAD, LONDON EC1Y 1SP, ENGLAND
SN 1179-5514
J9 CLIN MED INSIGHTS-EN
JI Clin. Med. Insights-Endocrinol. Diabetes
PD JUN
PY 2021
VL 14
AR 11795514211026615
DI 10.1177/11795514211026615
PG 4
WC Endocrinology & Metabolism
WE Emerging Sources Citation Index (ESCI)
SC Endocrinology & Metabolism
GA UE8UD
UT WOS:000688156700001
PM 34220206
OA Green Published, gold
DA 2024-01-22
ER

PT J
AU Bezzio, C
   Andreozzi, P
   Casini, V
   Manes, G
   Saibeni, S
AF Bezzio, Cristina
   Andreozzi, Paolo
   Casini, Valentina
   Manes, Gianpiero
   Saibeni, Simone
TI Endoscopy for patients affected by inflammatory bowel disease: bowel
   preparation and sedation
SO EXPERT REVIEW OF GASTROENTEROLOGY & HEPATOLOGY
LA English
DT Review
DE Ulcerative colitis; crohn's disease; inflammatory bowel disease;
   endoscopy; bowel preparation; sedation
ID POLYETHYLENE-GLYCOL; GASTROINTESTINAL ENDOSCOPY; OUTPATIENT COLONOSCOPY;
   UNSEDATED COLONOSCOPY; EFFICACY; QUALITY; SPLIT; IMPACT; METAANALYSIS;
   PERFORMANCE
AB Introduction: Endoscopy has a key role in the management of inflammatory bowel disease (IBD). It is helpful in the diagnosis, in case of relapse, refractoriness, before therapeutic changes, after surgery as well as in the assessment of mucosal healing and in the surveillance of colo-rectal cancer. IBD patients are intended to undergo several times the examination during their lifespan. Bowel preparation and sedation highly contribute to high-quality colonoscopy.
   Areas covered: Few studies addressed preparation and sedation in the field of IBD. In this review, we focused our attention on the available evidences about bowel preparation and sedation in patients with IBD.
   Expert commentary: In recent years, the goal of medical treatment in IBD is shifting from clinical improvement in symptoms towards mucosal healing. High-quality endoscopy will gain even more importance in the management of IBD. It is important to locate the most effective preparation and the best sedation in patient with IBD to perform a high-quality endoscopy.
C1 [Bezzio, Cristina; Andreozzi, Paolo; Manes, Gianpiero; Saibeni, Simone] ASST Rhodense, Rho Hosp, Gastroenterol Unit, Garbagnate Milanese, MI, Italy.
   [Casini, Valentina] Bolognini Hosp, Endoscopy Unit, Seriate, Italy.
RP Bezzio, C (通讯作者)，ASST Rhodense, Osped Rho, Unit Gastroenterol, Corso Europa 250, I-20017 Rho, MI, Italy.
EM cbezzio@asst-rhodense.it
RI Saibeni, Simone/AAA-3663-2019; Andreozzi, Paolo/M-4404-2015
OI Saibeni, Simone/0000-0001-5677-2534; Andreozzi,
   Paolo/0000-0002-4604-0126
CR Annese V, 2013, J CROHNS COLITIS, V7, P982, DOI 10.1016/j.crohns.2013.09.016
   Aronchick CA, 2000, GASTROINTEST ENDOSC, V52, P346, DOI 10.1067/mge.2000.108480
   Bessissow Talat, 2013, J Crohns Colitis, V7, pe580, DOI 10.1016/j.crohns.2013.04.011
   Bucci C, 2014, GASTROINTEST ENDOSC, V80, P566, DOI 10.1016/j.gie.2014.05.320
   Buisson A, 2017, INFLAMM BOWEL DIS, V23, P425, DOI 10.1097/MIB.0000000000001140
   Cheng CL, 2017, DIGEST DIS SCI, V62, P345, DOI 10.1007/s10620-016-4343-7
   Choi JS, 2013, SURG ENDOSC, V27, P2209, DOI 10.1007/s00464-012-2741-2
   Clark BT, 2014, AM J GASTROENTEROL, V109, P1714, DOI 10.1038/ajg.2014.232
   Cohen LB, 2007, GASTROENTEROLOGY, V133, P675, DOI 10.1053/j.gastro.2007.06.002
   Dave Maneesh, 2012, Gastroenterol Hepatol (N Y), V8, P29
   Denters MJ, 2013, EUR J GASTROEN HEPAT, V25, P964, DOI 10.1097/MEG.0b013e328361dcd3
   Dik VK, 2015, GASTROINTEST ENDOSC, V81, P665, DOI 10.1016/j.gie.2014.09.066
   Falt P, 2015, J CROHNS COLITIS, V9, P720, DOI 10.1093/ecco-jcc/jjv093
   Friedman S, 2013, INFLAMM BOWEL DIS, V19, P534, DOI 10.1097/MIB.0b013e3182802a3c
   Froehlich F, 2005, GASTROINTEST ENDOSC, V61, P378, DOI 10.1016/S0016-5107(04)02776-2
   Hassan C, 2013, ENDOSCOPY, V45, P142, DOI 10.1055/s-0032-1326186
   Hassan C, 2012, CLIN GASTROENTEROL H, V10, P501, DOI 10.1016/j.cgh.2011.12.037
   Hsieh YH, 2011, J GASTROEN HEPATOL, V26, P1559, DOI 10.1111/j.1440-1746.2011.06786.x
   Kilgore TW, 2011, GASTROINTEST ENDOSC, V73, P1240, DOI 10.1016/j.gie.2011.02.007
   Lawrance IC, 2011, ENDOSCOPY, V43, P412, DOI 10.1055/s-0030-1256193
   Lim SW, 2012, SURG ENDOSC, V26, P1554, DOI 10.1007/s00464-011-2068-4
   Lutgens MWMD, 2009, BRIT J CANCER, V101, P1671, DOI 10.1038/sj.bjc.6605359
   Manes G, 2015, INFLAMM BOWEL DIS, V21, P2137, DOI 10.1097/MIB.0000000000000463
   Menees S, 2007, INFLAMM BOWEL DIS, V13, P12, DOI 10.1002/ibd.20049
   Mowat C, 2011, GUT, V60, P571, DOI 10.1136/gut.2010.224154
   Ogawa T, 2015, DIGEST ENDOSC, V27, P99, DOI 10.1111/den.12323
   Paggi S, 2012, GASTROINTEST ENDOSC, V75, P392, DOI 10.1016/j.gie.2011.09.015
   Radaelli F, 2008, AM J GASTROENTEROL, V103, P1122, DOI 10.1111/j.1572-0241.2007.01778.x
   Rex DK, 2014, CLIN GASTROENTEROL H, V12, P458, DOI 10.1016/j.cgh.2013.11.003
   Saltzman JR, 2015, GASTROINTEST ENDOSC, V81, P781, DOI 10.1016/j.gie.2014.09.048
   Shingina A, 2016, WORLD J GASTRO ENDOS, V8, P770, DOI 10.4253/wjge.v8.i20.770
   Terheggen G, 2008, ENDOSCOPY, V40, P656, DOI 10.1055/s-2008-1077445
[truncated: 3,495,981 more chars]
