# Supplementary material for: Worldwide research trends in Crohn’s disease treatment over the past 2 decades: a bibliometric analysis
Source: Front Pharmacol. 2024 Oct 8;15:1441785. doi: 10.3389/fphar.2024.1441785 (PMC11493645; doi:10.3389/fphar.2024.1441785)
Supplement: Supplementary file 2 [file DataSheet2.zip › raw data 2/download_31.txt]

FN Clarivate Analytics Web of Science
VR 1.0
PT J
AU Klimko, A
   Tieranu, CG
   Curte, AM
   Preda, CM
   Tieranu, I
   Olteanu, AO
   Ionescu, EM
AF Klimko, Artsiom
   Tieranu, Cristian George
   Curte, Ana-Maria
   Preda, Carmen Monica
   Tieranu, Ioana
   Olteanu, Andrei Ovidiu
   Ionescu, Elena Mirela
TI Clostridioides Difficile Enteritis: Case Report and Literature Review
SO ANTIBIOTICS-BASEL
LA English
DT Article
DE Clostridioides difficile; enteritis; ileostomy; dehydration
ID SMALL-BOWEL ENTERITIS; TOTAL PROCTOCOLECTOMY; PSEUDOMEMBRANOUS
   ENTERITIS; INFECTION; RARE; COLITIS; MANIFESTATIONS; COMPLICATION;
   ANTIBIOTICS; POUCHITIS
AB Background: Clostridioides Difficile is a well-known pathogen causing diarrhea of various degrees of severity through associated infectious colitis. However, there have been reports of infectious enteritis mainly in patients with ileostomy, causing dehydration through high-output volume; Case presentation: We report the case of a 46-year-old male patient, malnourished, who presented with high-output ileostomy following a recent hospitalization where he had suffered an ileo-colic resection with ileal and transverse colon double ostomy, for stricturing Crohn's disease. Clostridioides Difficile toxin A was identified in the ileal output confirming the diagnosis of acute enteritis. Treatment with oral Vancomycin was initiated with rapid reduction of the ileostomy output volume; Conclusion: We report a case of Clostridioides Difficile enteral infection as a cause for high-output ileostomy, successfully treated with oral Vancomycin. We also review the existing literature data regarding this specific localized infection.
C1 [Klimko, Artsiom] Carol Davila Univ Med & Pharm, Div Physiol & Neurosci, Bucharest 050747, Romania.
   [Tieranu, Cristian George; Preda, Carmen Monica; Olteanu, Andrei Ovidiu; Ionescu, Elena Mirela] Carol Davila Univ Med & Pharm, Dept Gastroenterol, Bucharest 020021, Romania.
   [Tieranu, Cristian George; Olteanu, Andrei Ovidiu; Ionescu, Elena Mirela] Elias Emergency Univ Hosp, Dept Gastroenterol, Bucharest 011461, Romania.
   [Curte, Ana-Maria] Elias Emergency Univ Hosp, Dept Pathol, Bucharest 011461, Romania.
   [Preda, Carmen Monica] Fundeni Clin Inst, Dept Gastroenterol, Bucharest 022328, Romania.
   [Tieranu, Ioana] Carol Davila Univ Med & Pharm, Dept Pediat, Bucharest 020021, Romania.
C3 Carol Davila University of Medicine & Pharmacy; Carol Davila University
   of Medicine & Pharmacy; Institutul Clinic Fundeni; Carol Davila
   University of Medicine & Pharmacy
RP Tieranu, CG (通讯作者)，Carol Davila Univ Med & Pharm, Dept Gastroenterol, Bucharest 020021, Romania.; Tieranu, CG (通讯作者)，Elias Emergency Univ Hosp, Dept Gastroenterol, Bucharest 011461, Romania.
EM artsiom.klimko@stud.umfcd.ro; cristian.tieranu@umfcd.ro;
   anma.pop@gmail.com; carmenmonica.preda@gmail.com;
   Ioana.tieranu1@drd.umfcd.ro; dr.olteanuandrei@gmail.com;
   mirela.ionescu@umfcd.ro
RI Tieranu, Cristian/G-5283-2016
OI Tieranu, Cristian/0000-0001-5348-0341; Curte,
   Anamaria/0000-0003-2523-8587
CR Abid H, 2019, CUREUS J MED SCIENCE, V11, DOI 10.7759/cureus.4162
   Aujla AK, 2019, CUREUS J MED SCIENCE, V11, DOI 10.7759/cureus.4519
   Balsells E, 2019, J GLOB HEALTH, V9, DOI 10.7189/jogh.09.010407
   Beal E, 2015, CASE REP SURG, V2015, DOI 10.1155/2015/957257
   Boland E, 2008, GASTROENT RES PRACT, V2008, DOI 10.1155/2008/985658
   Brown KA, 2013, ANTIMICROB AGENTS CH, V57, P2326, DOI 10.1128/AAC.02176-12
   Causey MW, 2009, AM SURGEON, V75, P1203
   Deshpande A, 2013, J ANTIMICROB CHEMOTH, V68, P1951, DOI 10.1093/jac/dkt129
   Dineen SP, 2013, WORLD J GASTRO SURG, V5, P37, DOI 10.4240/wjgs.v5.i3.37
   El Muhtaseb MSH, 2008, ANZ J SURG, V78, P416, DOI 10.1111/j.1445-2197.2008.04494.x
   Follmar KE, 2008, SURG INFECT, V9, P195, DOI 10.1089/sur.2006.089
   Freiler JF, 2001, CLIN INFECT DIS, V33, P1429, DOI 10.1086/322675
   Gagandeep D, 2010, AM J GASTROENTEROL, V105, P962, DOI 10.1038/ajg.2009.680
   Hariri S, 2011, CLIN RES HEPATOL GAS, V35, P142, DOI 10.1016/j.clinre.2010.10.004
   Hayetian FD, 2006, ARCH SURG-CHICAGO, V141, P97, DOI 10.1001/archsurg.141.1.97
   Holmer C, 2011, INT J COLORECTAL DIS, V26, P245, DOI 10.1007/s00384-010-1001-y
   Ionescu EM, 2021, MEDICINA-LITHUANIA, V57, DOI 10.3390/medicina57070705
   Jacobs A, 2001, MEDICINE, V80, P88, DOI 10.1097/00005792-200103000-00002
   Khan Mohid S, 2010, BMJ Case Rep, V2010, DOI 10.1136/bcr.02.2010.2728
   Khan SA, 2016, CUREUS J MED SCIENCE, V8, DOI 10.7759/cureus.563
   Kim KA, 2007, DIS COLON RECTUM, V50, P920, DOI 10.1007/s10350-006-0784-y
   Kralovich KA, 1997, DIS COLON RECTUM, V40, P622, DOI 10.1007/BF02055391
   KUNTZ DP, 1993, DIGEST DIS SCI, V38, P1942, DOI 10.1007/BF01296124
   Kurtz LE, 2010, J CLIN GASTROENTEROL, V44, P76, DOI 10.1097/MCG.0b013e3181a7481b
   LAMONT JT, 1980, LANCET, V1, P381
   Lavallée C, 2009, CLIN MICROBIOL INFEC, V15, P1093, DOI 10.1111/j.1469-0691.2009.03004.x
   Lundeen SJ, 2007, J GASTROINTEST SURG, V11, P138, DOI 10.1007/s11605-006-0022-x
   Malkan AD, 2010, SURG INFECT, V11, P333, DOI 10.1089/sur.2008.099
   Mann SD, 2003, DIS COLON RECTUM, V46, P267, DOI 10.1007/s10350-004-6533-1
   MILLER DL, 1989, ARCH SURG-CHICAGO, V124, P1082
   Nasser H, 2019, CRIT CARE MED, V47
   O'Connell N, 2009, INFLAMM BOWEL DIS, V15, P801, DOI 10.1002/ibd.20758
   Park SW, 2021, PEDIATR GASTROENTERO, V24, P81, DOI 10.5223/pghn.2021.24.1.81
   Peacock Oliver, 2009, BMJ Case Rep, V2009, DOI 10.1136/bcr.10.2008.1165
   Martínez AR, 2011, GASTROENT HEPAT-BARC, V34, P539, DOI 10.1016/j.gastrohep.2011.03.005
   Seril DN, 2014, INFLAMM BOWEL DIS, V20, P2450, DOI 10.1097/MIB.0000000000000164
   Shen B, 2009, NAT REV GASTRO HEPAT, V6, P492, DOI 10.1038/nrgastro.2009.105
   SHORTLAND JR, 1983, J CLIN PATHOL, V36, P1184, DOI 10.1136/jcp.36.10.1184
   Siddiqui Juveria, 2018, BMJ Case Rep, V2018, DOI 10.1136/bcr-2017-222209
   Tarasiuk-Rusek Aneta, 2016, BMJ Case Rep, V2016, DOI 10.1136/bcr-2015-214319
   Thai H, 2014, SURG INFECT, V15, P821, DOI 10.1089/sur.2013.026
   Thomas K, 2011, COLORECTAL DIS, V13, pE156, DOI 10.1111/j.1463-1318.2010.02315.x
   Tjandra JJ, 2001, ANZ J SURG, V71, P500, DOI 10.1046/j.1440-1622.2001.02083.x
   TSUTAOKA B, 1994, CLIN INFECT DIS, V18, P982, DOI 10.1093/clinids/18.6.982
   Ulrich RJ, 2019, OPEN FORUM INFECT DI, V6, DOI 10.1093/ofid/ofz409
   Velez DR, 2020, CASE REP SURG, V2020, DOI 10.1155/2020/9794823
   Vesoulis Z, 2000, DIS COLON RECTUM, V43, P551, DOI 10.1007/BF02237205
   Wee B, 2009, BRIT J RADIOL, V82, P890, DOI 10.1259/bjr/57970083
   Wiggelinkhuizen Miranda, 2011, Ned Tijdschr Geneeskd, V155, pA2414
   Williams RN, 2009, J CLIN PATHOL, V62, P951, DOI 10.1136/jcp.2008.062901
   Wood MJ, 2008, J GASTROINTEST SURG, V12, P350, DOI 10.1007/s11605-007-0440-4
   Yafi FA, 2008, TECH COLOPROCTOL, V12, P73
   Yee HF, 1996, J CLIN GASTROENTEROL, V22, P45, DOI 10.1097/00004836-199601000-00013
NR 53
TC 3
Z9 3
U1 0
U2 5
PU MDPI
PI BASEL
PA ST ALBAN-ANLAGE 66, CH-4052 BASEL, SWITZERLAND
SN 2079-6382
J9 ANTIBIOTICS-BASEL
JI Antibiotics-Basel
PD FEB
PY 2022
VL 11
IS 2
AR 206
DI 10.3390/antibiotics11020206
PG 11
WC Infectious Diseases; Pharmacology & Pharmacy
WE Science Citation Index Expanded (SCI-EXPANDED)
SC Infectious Diseases; Pharmacology & Pharmacy
GA ZR2EF
UT WOS:000767602400001
PM 35203809
OA gold, Green Published
DA 2024-01-22
ER

PT J
AU El Nokrashy, A
   Lightman, S
   Tomkins-Netzer, O
AF El Nokrashy, Amgad
   Lightman, Sue
   Tomkins-Netzer, Oren
TI Efficacy of Infliximab in Disease Control of Refractory Orbital Myositis
SO OCULAR IMMUNOLOGY AND INFLAMMATION
LA English
DT Article
DE Orbital myositis; corticosteroids; immunomodulatory therapy; infliximab;
   biologics
ID NECROSIS-FACTOR-ALPHA; TNF-ALPHA; CROHNS-DISEASE; INFLAMMATION; THERAPY;
   DERMATOMYOSITIS; PSEUDOTUMOR; DIAGNOSIS; FEATURES
AB Purpose: Orbital myositis is a common cause of orbital inflammation with localized involvement of the extra ocular muscles. This study aimed to assess the value of infliximab in controlling orbital myositis and reducing its relapse rate. Methods: We conducted a retrospective review of the medical records of all consecutive patients with orbital myositis treated with infliximab between 2007 and 2016. We examined change in corticosteroid and immunomodulatory doses as well as relapse rates following treatment with infliximab. Results: The study included seven patients with an average follow up of 19 +/- 13.4 months. The mean dose of systemic corticosteroid was reduced from 28.57 +/- 14.35 mg/day at the time of infliximab initiation to 7.00 +/- 6.83 mg/day at final follow-up (p = .003). Long-term remission was achieved in 85.7% (n = 6). Conclusion: This study supports the role of infliximab in treating refractory orbital myositis and this was associated with clinical improvement, decreasing relapse rate with dose reduction of conventional treatment.
C1 [El Nokrashy, Amgad] Mansoura Univ, Ophthalmol Dept, Mansoura, Egypt.
   [Lightman, Sue; Tomkins-Netzer, Oren] Moorfields Eye Hosp, London, England.
   [Lightman, Sue; Tomkins-Netzer, Oren] UCL, Inst Ophthalmol, London, England.
   [Tomkins-Netzer, Oren] Technion, Dept Ophthalmol, Lady Davis Carmel Med Ctr, Haifa, Israel.
C3 Egyptian Knowledge Bank (EKB); Mansoura University; University of
   London; University College London; Moorfields Eye Hospital NHS
   Foundation Trust; University of London; University College London;
   Technion Israel Institute of Technology; Clalit Health Services; Carmel
   Medical Center
RP El Nokrashy, A (通讯作者)，Mansoura Univ, PO 35516, Mansoura, Egypt.
EM amgad.ali@mans.edu.eg
OI Tomkins-Netzer, Oren/0000-0002-1015-1641; Ali, Amgad/0000-0001-6604-7133
CR Adams AB, 2005, J RHEUMATOL, V32, P1374
   Bradley JR, 2008, J PATHOL, V214, P149, DOI 10.1002/path.2287
   Costa RMS, 2009, CURR ALLERGY ASTHM R, V9, P316, DOI 10.1007/s11882-009-0045-y
   Criscione LG, 2002, CURR OPIN RHEUMATOL, V14, P204, DOI 10.1097/00002281-200205000-00002
   Culver EL, 2008, J CROHNS COLITIS, V2, P337, DOI 10.1016/j.crohns.2008.06.002
   DONALDSON SS, 1980, INT J RADIAT ONCOL, V6, P79, DOI 10.1016/0360-3016(80)90207-2
   Garrity JA, 2004, AM J OPHTHALMOL, V138, P925, DOI 10.1016/j.ajo.2004.06.077
   Gordon LK, 2006, EYE, V20, P1196, DOI 10.1038/sj.eye.6702383
   Harris GJ, 2006, OPHTHAL PLAST RECONS, V22, P79, DOI 10.1097/01.iop.0000203734.52333.93
   Hengstman GJD, 2004, EUR NEUROL, V52, P61, DOI 10.1159/000079547
   Hernández-Garfella ML, 2011, J CROHNS COLITIS, V5, P265, DOI 10.1016/j.crohns.2011.02.010
   Kempen JH, 2010, AM J OPHTHALMOL, V149, P550, DOI 10.1016/j.ajo.2009.11.019
   Lindstedt EW, 2005, BRIT J OPHTHALMOL, V89, P533, DOI 10.1136/bjo.2003.037192
   Mombaerts I, 1997, OPHTHALMOLOGY, V104, P402, DOI 10.1016/S0161-6420(97)30301-7
   Olsen NJ, 2004, NEW ENGL J MED, V350, P2167, DOI 10.1056/NEJMra032906
   Pakdaman MN, 2014, WORLD J RADIOL, V6, P106, DOI 10.4329/wjr.v6.i4.106
   Ricart E, 2001, AM J GASTROENTEROL, V96, P722, DOI 10.1111/j.1572-0241.2001.03612.x
   Sahlin S, 2009, ACTA OPHTHALMOL, V87, P906, DOI 10.1111/j.1755-3768.2008.01320.x
   Schoser BGH, 2007, CLIN OPHTHALMOL, V1, P37, DOI 10.1002/9780470693681.ch3
   Scott Ingrid U., 1997, Current Opinion in Rheumatology, V9, P504, DOI 10.1097/00002281-199711000-00005
   Selva-O'Callaghan A, 2004, RHEUMATOLOGY, V43, P1196, DOI 10.1093/rheumatology/keh285
   Sicotte NL, 2001, NEUROLOGY, V57, P1885, DOI 10.1212/WNL.57.10.1885
   Sikora JP, 2001, ARCH IMMUNOL THER EX, V49, P155
   SLAVIN ML, 1982, ARCH OPHTHALMOL-CHIC, V100, P1261, DOI 10.1001/archopht.1982.01030040239005
   Smith JR, 2001, BRIT J OPHTHALMOL, V85, P1220, DOI 10.1136/bjo.85.10.1220
   Smitt MC, 1999, SEMIN RADIAT ONCOL, V9, P179, DOI 10.1016/S1053-4296(99)80008-3
   Taddio A, 2016, EXPERT REV CLIN IMMU, V12, P641, DOI 10.1586/1744666X.2016.1146132
   Taylor PC, 2001, CURR OPIN RHEUMATOL, V13, P164, DOI 10.1097/00002281-200105000-00003
   Tomkins-Netzer O, 2014, OPHTHALMOLOGY, V121, P2387, DOI 10.1016/j.ophtha.2014.07.007
   TROKEL SL, 1979, AM J OPHTHALMOL, V87, P503, DOI 10.1016/0002-9394(79)90239-3
   TROKEL SL, 1981, OPHTHALMOLOGY, V88, P553
   Vermeire S, 2007, GUT, V56, P1226, DOI 10.1136/gut.2006.099978
   Yan JH, 2014, J CRANIOFAC SURG, V25, P884, DOI 10.1097/SCS.0000000000000510
   Yuen SJA, 2003, ARCH OPHTHALMOL-CHIC, V121, P491, DOI 10.1001/archopht.121.4.491
   Zurlo A, 1999, TUMORI, V85, P68, DOI 10.1177/030089169908500115
NR 35
TC 0
Z9 0
U1 0
U2 0
PU TAYLOR & FRANCIS INC
PI PHILADELPHIA
PA 530 WALNUT STREET, STE 850, PHILADELPHIA, PA 19106 USA
SN 0927-3948
EI 1744-5078
J9 OCUL IMMUNOL INFLAMM
JI Ocul. Immunol. Inflamm.
PY 2023
VL 31
IS 1
BP 153
EP 157
DI 10.1080/09273948.2021.2001663
EA NOV 2021
PG 5
WC Ophthalmology
WE Science Citation Index Expanded (SCI-EXPANDED)
SC Ophthalmology
GA 8E9BU
UT WOS:000719214800001
PM 34781805
DA 2024-01-22
ER

PT J
AU Murphy, K
   Waldo, O
   Lohrmann, GM
   Tazelaar, HD
   Jokerst, CE
   Mookadam, F
AF Murphy, Katie
   Waldo, Oral
   Lohrmann, Graham M.
   Tazelaar, Henry D.
   Jokerst, Clinton E.
   Mookadam, Farouk
TI Eosinophilia and Ulcerative Colitis Associated with Eosinophilic
   Myocarditis
SO TEXAS HEART INSTITUTE JOURNAL
LA English
DT Article
DE Acute disease; colitis, ulcerative/complications/therapy;
   eosinophilia/diagnosis/pathology/therapy; heart diseases/etiology;
   immunosuppressive agents/therapeutic use; inflammatory bowel
   diseases/complications/drug therapy;
   myocarditis/diagnosis/etiology/therapy; treatment outcome; ventricular
   dysfunction, left
ID INFLAMMATORY-BOWEL-DISEASE; CROHNS-DISEASE; INCREASED RISK; MESALAZINE
   TREATMENT; MANIFESTATIONS; PERICARDITIS; DIAGNOSIS; PATIENT; COHORT
AB Reactive eosinophilia is associated with inflammatory bowel disease, but its association with eosinophilic myocarditis is rare. We report a case of a 42-year-old man who presented with hypovolemic shock secondary to diarrhea and recently diagnosed nonischemic cardiomyopathy (left ventricular ejection fraction, 0.29). Laboratory evaluation revealed marked peripheral eosinophilia. Cardiac magnetic resonance imaging showed evidence of subacute-to-chronic myocarditis, and endomyocardial biopsy results were consistent with eosinophilic myocarditis. Colonic biopsy specimens revealed ulcerative colitis and no eosinophils. Hematologic evaluation was negative for an alternative cause of eosinophilia. The patient was given corticosteroids; his diarrhea resolved, but there was no short-term improvement in his ejection fraction, so an implantable cardioverter-defibrillator was placed. Follow-up at one year showed that the patient's left ventricular ejection fraction had improved to 0.42.
C1 [Murphy, Katie] Mayo Clin, Dept Internal Med, 13400 E Shea Blvd, Scottsdale, AZ 85259 USA.
   [Jokerst, Clinton E.] Mayo Clin, Dept Radiol, Scottsdale, AZ 85259 USA.
   [Waldo, Oral; Lohrmann, Graham M.; Mookadam, Farouk] Mayo Clin, Div Cardiol, Scottsdale, AZ 85259 USA.
   [Tazelaar, Henry D.] Mayo Clin, Div Anat Pathol, Scottsdale, AZ 85259 USA.
C3 Mayo Clinic; Mayo Clinic Phoenix; Mayo Clinic; Mayo Clinic Phoenix; Mayo
   Clinic; Mayo Clinic Phoenix; Mayo Clinic; Mayo Clinic Phoenix
RP Murphy, K (通讯作者)，Mayo Clin, Dept Internal Med, 13400 E Shea Blvd, Scottsdale, AZ 85259 USA.
EM murphy.katie@mayo.edu
CR Blum A, 2009, ISR MED ASSOC J, V11, P764
   Braga CG, 2013, REV PORT CARDIOL, V32, P717, DOI 10.1016/j.repc.2012.12.018
   Bragagni G, 2007, J GASTROEN HEPATOL, V22, P18, DOI 10.1111/j.1440-1746.2006.04384.x
   Close H, 2015, PLOS ONE, V10, DOI 10.1371/journal.pone.0139745
   Gotlib J, 2015, AM J HEMATOL, V90, P1078, DOI 10.1002/ajh.24196
   Gruenhagen B, 2014, BMJ CASE REP, V2014
   Jukic LV, 2006, ACTA GASTRO-ENT BELG, V69, P390
   Kariyawasam HH, 2006, SEMIN RESP CRIT CARE, V27, P117, DOI 10.1055/s-2006-939514
   Kiyomatsu H, 2015, INTERNAL MED, V54, P1605, DOI 10.2169/internalmedicine.54.4316
   Koneru S, 2013, BMJ CASE REP, V2013
   Kristensen SL, 2014, CIRC-HEART FAIL, V7, P717, DOI 10.1161/CIRCHEARTFAILURE.114.001152
   Lee Terry, 2013, Gastroenterology, V145, P1486
   Li HY, 2015, BMC CARDIOVASC DISOR, V15, DOI 10.1186/s12872-015-0003-7
   Liu YY, 2012, TURK J GASTROENTEROL, V23, P304, DOI 10.4318/tjg.2012.0357
   Nishtar SS, 2008, EMERG MED J, V25, P314, DOI 10.1136/emj.2007.054643
   Osterman MT, 2011, CLIN GASTROENTEROL H, V9, P875, DOI 10.1016/j.cgh.2011.06.032
   PARRILLO JE, 1979, AM J MED, V67, P572, DOI 10.1016/0002-9343(79)90227-4
   Rungoe C, 2013, GUT, V62, P689, DOI 10.1136/gutjnl-2012-303285
   Sabatini T, 2013, INFLAMM BOWEL DIS, V19, pE46, DOI 10.1002/ibd.22985
   Seidman M.A., 2016, CARDIOVASC PATHOL, P341, DOI [10.1016/B978-0-12-420219-1.00009-4, DOI 10.1016/B978-0-12-420219-1.00009-4]
   Singh S, 2015, NAT REV GASTRO HEPAT, V12, P26, DOI 10.1038/nrgastro.2014.202
   Stasinopoulou P, 2007, INT J COLORECTAL DIS, V22, P1123, DOI 10.1007/s00384-007-0327-6
   Stelts S, 2008, ANN PHARMACOTHER, V42, P904, DOI 10.1345/aph.1K288
   Theocharidou E, 2014, CLIN GASTROENTEROL H, V12, P2134, DOI 10.1016/j.cgh.2014.04.004
   Usta Y, 2009, J CLIN GASTROENTEROL, V43, P382, DOI 10.1097/MCG.0b013e31816533a1
   Varnavas VC, 2014, EUR J MED RES, V19, DOI 10.1186/2047-783X-19-11
   Yarur AJ, 2011, AM J GASTROENTEROL, V106, P741, DOI 10.1038/ajg.2011.63
NR 27
TC 3
Z9 3
U1 1
U2 2
PU TEXAS HEART INST
PI HOUSTON
PA PO BOX 20345, HOUSTON, TX 77225-0345 USA
SN 1526-6702
J9 TEX HEART I J
JI Tex. Heart Inst. J.
PD JUN
PY 2017
VL 44
IS 3
BP 219
EP 222
DI 10.14503/THIJ-16-5859
PG 4
WC Cardiac & Cardiovascular Systems
WE Science Citation Index Expanded (SCI-EXPANDED)
SC Cardiovascular System & Cardiology
GA EZ5XO
UT WOS:000404793200013
PM 28761405
OA gold, Green Published
DA 2024-01-22
ER

PT J
AU Pouliot, Y
   Gauthier, SF
AF Pouliot, Yves
   Gauthier, Sylvie F.
TI Milk growth factors as health products: Some technological aspects
SO INTERNATIONAL DAIRY JOURNAL
LA English
DT Review
DE growth factors; milk; colostrum; whey; fractionation; health
ID ORAL POLYMERIC DIET; BOVINE-MILK; FACTOR EXTRACT; BASIC-PROTEIN; CHEESE
   WHEY; BONE-RESORPTION; CROHNS-DISEASE; FACTOR-BETA; COLOSTRUM;
   PURIFICATION
AB Bovine milk and colostrum contain growth factors such as insulin-like growth factor IGF-I, IGF-II, transforming growth factor TGF-beta 1, TGF-beta 2, epidermal growth factor EGF, basic fibroblast growth factor bFGF and platelet-derived growth factor PDGF. A number of methodologies for the extraction of milk growth factors from milk, colostrum or whey have been developed. Cation-exchange chromatography has been widely used because of the basic nature of the growth factors. Also, microfiltration has been used for the concentration of some growth factors from colostrum, while ultrafiltration was successful only in separating IGF-I from IGF-II in whey. Growth factor extracts from milk, colostrum or whey have been used as therapeutic preparations for wound healing and in the treatment of inflammatory gut disorders. More recent applications are related to bone tissue regeneration and treatment of inflammatory skin diseases such as psoriasis. (c) 2006 Elsevier Ltd. All rights reserved.
C1 Univ Laval, Grp STELA, Inst Nutraceut & Aliments Fonct, Ste Foy, PQ G1K 7P4, Canada.
C3 Laval University
RP Pouliot, Y (通讯作者)，Univ Laval, Grp STELA, Inst Nutraceut & Aliments Fonct, Ste Foy, PQ G1K 7P4, Canada.
EM Yves.Pouliot@aln.ulaval.ca
RI Pouliot, Yves/AAD-5836-2020
OI Pouliot, Yves/0000-0002-8873-7394
CR BALLARD FJ, 1999, Patent No. 5866418
   Belford DA, 1997, J ENDOCRINOL, V154, P45, DOI 10.1677/joe.0.1540045
   BELFORD DA, 2001, Patent No. 6194208
   BRIGSTOCK DR, 1990, BIOCHEM J, V266, P273, DOI 10.1042/bj2660273
   CAPIAUMONT J, 1995, IN VITRO CELL DEV-AN, V31, P412, DOI 10.1007/BF02634248
   Capiaumont J, 1996, IN VITRO CELL DEV-AN, V32, P8
   Clarke J, 2002, ORAL ONCOL, V38, P478, DOI 10.1016/S1368-8375(01)00107-5
   COX D, 1989, Patent No. 0313515
   COX DA, 1991, EUR J BIOCHEM, V197, P353, DOI 10.1111/j.1432-1033.1991.tb15918.x
   DAMERDJI O, 1988, Biotechnology Techniques, V2, P253, DOI 10.1007/BF01875538
   DEROUICHE AF, 1990, LAIT, V70, P313
   Elfstrand L, 2002, INT DAIRY J, V12, P879, DOI 10.1016/S0958-6946(02)00089-4
   Farrell HM, 2004, J DAIRY SCI, V87, P1641, DOI 10.3168/jds.S0022-0302(04)73319-6
   Fell JME, 1999, NES NUTR WS, V2, P187
   Fell JME, 2000, ALIMENT PHARM THERAP, V14, P281
   FRANCIS GL, 1995, J DAIRY SCI, V78, P1209, DOI 10.3168/jds.S0022-0302(95)76740-6
   Gauthier SF, 2006, LAIT, V86, P99, DOI 10.1051/lait:2005048
   GROSVENOR CE, 1993, ENDOCR REV, V14, P710, DOI 10.1210/edrv-14-6-710
   Hossner KL, 2000, BIOTECHNOL APPL BIOC, V32, P161, DOI 10.1042/BA20000056
   Howarth GS, 1996, J NUTR, V126, P2519, DOI 10.1093/jn/126.10.2519
   HUGGETT AC, 1993, Patent No. 0527283
   JIN Y, 1991, J PROTEIN CHEM, V10, P565, DOI 10.1007/BF01025484
   JOHNSON WS, 1998, Patent No. 9811910
   JOHNSON WS, 1998, Patent No. 9811904
   JUNKER L, 2002, Patent No. 6492327
   KIVITS MGC, 2001, Patent No. 0125276
   LEFRANCMILOT C, 1996, Patent No. 0722952
   Lionetti P, 2005, JPEN-PARENTER ENTER, V29, pS173, DOI 10.1177/01486071050290S4S173
   MAUBOIS JL, 2003, Patent No. 03006500
   NABET P, 1991, LAIT, V71, P225
   Oz HS, 2004, J AM COLL NUTR, V23, P220, DOI 10.1080/07315724.2004.10719364
   Pakkanen R, 1997, INT DAIRY J, V7, P285, DOI 10.1016/S0958-6946(97)00022-8
   Penttila IA, 2001, J DAIRY RES, V68, P587, DOI 10.1017/S0022029901005180
   Piot M, 2004, LAIT, V84, P333, DOI 10.1051/lait:2004011
   Playford RJ, 2000, AM J CLIN NUTR, V72, P5
   POULIN Y, 2006, IN PRESS J CUTANEOUS
   QUINQUE B, 1992, Patent No. 9200014
   Rayner TE, 2000, AM J PHYSIOL-REG I, V278, pR1651, DOI 10.1152/ajpregu.2000.278.6.R1651
   Regester GO, 2003, AUST J DAIRY TECHNOL, V58, P104
   Rogers ML, 1996, J ENDOCRINOL, V151, P77, DOI 10.1677/joe.0.1510077
   SMITHERS GW, 2004, ADV FRACTIONATION SE, P16
   Takada Y, 1997, INT DAIRY J, V7, P821, DOI 10.1016/S0958-6946(97)00073-3
   Taylor VL, 2001, IN VITRO CELL DEV-AN, V37, P310, DOI 10.1007/BF02577547
   Toba Y, 2000, BONE, V27, P403, DOI 10.1016/S8756-3282(00)00332-X
   Toba Y, 2001, BIOSCI BIOTECH BIOCH, V65, P1353, DOI 10.1271/bbb.65.1353
   TOKUYAMA Y, 1993, J DAIRY RES, V60, P99, DOI 10.1017/S0022029900027382
   Tran CD, 2003, AM J CLIN NUTR, V77, P1296, DOI 10.1093/ajcn/77.5.1296
   VANDENEIJNDENVANRAAIJ AJM, 1988, BIOCHEM BIOPH RES CO, V157, P16, DOI 10.1016/S0006-291X(88)80004-4
   VANDENEIJNDENVANRAAIJ AJM, 1989, BIOCHEM J, V257, P375, DOI 10.1042/bj2570375
   Yamamura J, 2002, BIOSCI BIOTECH BIOCH, V66, P702, DOI 10.1271/bbb.66.702
NR 50
TC 54
Z9 64
U1 1
U2 23
PU ELSEVIER SCI LTD
PI OXFORD
PA THE BOULEVARD, LANGFORD LANE, KIDLINGTON, OXFORD OX5 1GB, OXON, ENGLAND
SN 0958-6946
EI 1879-0143
J9 INT DAIRY J
JI Int. Dairy J.
PD NOV
PY 2006
VL 16
IS 11
BP 1415
EP 1420
DI 10.1016/j.idairyj.2006.06.006
PG 6
WC Food Science & Technology
WE Science Citation Index Expanded (SCI-EXPANDED)
SC Food Science & Technology
GA 089NN
UT WOS:000240887500021
DA 2024-01-22
ER

PT J
AU Penagini, F
   Cococcioni, L
   Pozzi, E
   Dilillo, D
   Rendo, G
   Mantegazza, C
   Zuccotti, GV
AF Penagini, Francesca
   Cococcioni, Lucia
   Pozzi, Elena
   Dilillo, Dario
   Rendo, Giulia
   Mantegazza, Cecilia
   Zuccotti, Gian Vincenzo
TI Biological therapy in pediatric age
SO PHARMACOLOGICAL RESEARCH
LA English
DT Review
DE Inflammatory bowel disease; Pediatrics; Anti-Tnf alpha agents;
   Infliximab; Adalimumab; Biosimilar biological therapy
ID INFLAMMATORY-BOWEL-DISEASE; SEVERE ULCERATIVE-COLITIS; LONG-TERM
   EFFICACY; ANTI-TNF THERAPY; MAINTENANCE INFLIXIMAB THERAPY; SEVERE
   CROHNS-DISEASE; DOSE INTENSIFICATION; COMBINATION THERAPY; TROUGH
   LEVELS; VEDOLIZUMAB THERAPY
AB Biological therapies, especially blocking tumor necrosis factor-alpha (TNF alpha) agents have radically changed the therapeutic approach and disease course of pediatric inflammatory bowel disease (IBD). In particular, drugs such as infliximab (IFX) and adalimumab (ADA) have been demonstrated to be effective in inducing and maintaining corticosteroid-free remission in both adult and pediatric patients with Crohns Disease (CD) and Ulcerative colitis (UC). Biosimilar biological (BioS) therapy is increasingly being used in pediatric age even though most knowledge on the safety and efficacy of these agents is based on IFX in adult IBD data. Studies show high rates of clinical response and remission in both IFX naive patients and in patients switched from originator to BioS with similar risks of adverse events (AEs) as those reported with IFX originator. In the present review indications, efficacy and AEs of biological therapy in pediatric IBD will be discussed, as well as the role of other biological agents such as Golimumab, Vedolizumab and Ustekinumab, the role of BioS biological therapy and utility of therapeutic drug monitoring in clinical practice.
C1 [Penagini, Francesca; Cococcioni, Lucia; Pozzi, Elena; Dilillo, Dario; Rendo, Giulia; Mantegazza, Cecilia; Zuccotti, Gian Vincenzo] Univ Milan, V Buzzi Childrens Hosp, Pediat Dept, ASST FBF SACCO, Via Castelvetro 32, I-20154 Milan, Italy.
C3 University of Milan
RP Penagini, F (通讯作者)，Univ Milan, V Buzzi Childrens Hosp, Pediat Dept, ASST FBF SACCO, Via Castelvetro 32, I-20154 Milan, Italy.
EM francesca.penagini@asst-fbf-sacco.it;
   lucia.cococcioni@asst-fbf-sacco.it; elena.pozzi@asst-fbf-sacco.it;
   dario.dilillo@asst-fbf-sacco.it; giulia.rendo@unimi.it;
   cecilia.mantegazza@asst-fbf-sacco.it; gianvincenzo.zuccotti@unimi.it
RI Mantegazza, Cecilia/GYA-0679-2022
CR Aardoom MA, 2019, INT J MOL SCI, V20, DOI 10.3390/ijms20102529
   Aardoom MA, 2018, INFLAMM BOWEL DIS, V24, P732, DOI 10.1093/ibd/izx104
   Adedokun OJ, 2017, J CROHNS COLITIS, V11, P35, DOI 10.1093/ecco-jcc/jjw133
   Afif W, 2010, AM J GASTROENTEROL, V105, P1133, DOI 10.1038/ajg.2010.9
   Afzal NA, 2010, ACTA PAEDIATR, V99, P1042, DOI 10.1111/j.1651-2227.2010.01731.x
   Ahmad T, 2016, ALIMENT PHARM THER, V43, P910, DOI 10.1111/apt.13547
   Aloi M, 2018, J PEDIATR GASTR NUTR, V66, P920, DOI 10.1097/MPG.0000000000001883
   Aloi M, 2015, DIGEST LIVER DIS, V47, P455, DOI 10.1016/j.dld.2015.01.156
   Aloi Marina, 2013, J Crohns Colitis, V7, pe509, DOI 10.1016/j.crohns.2013.03.007
   Alvisi P, 2019, EXPERT REV GASTROENT, V13, P957, DOI 10.1080/17474124.2019.1663173
   Alvisi P, 2019, BIOL-TARGETS THER, V13, P13, DOI 10.2147/BTT.S183088
   Assa A, 2019, GASTROENTEROLOGY, V157, P985, DOI 10.1053/j.gastro.2019.06.003
   Assa A, 2013, J CROHNS COLITIS, V7, P369, DOI 10.1016/j.crohns.2012.03.006
   Baert F, 2003, NEW ENGL J MED, V348, P601, DOI 10.1056/NEJMoa020888
   Baldassano R, 2003, AM J GASTROENTEROL, V98, P833, DOI 10.1016/S0002-9270(03)00007-8
   Bar-Yoseph H, 2018, ALIMENT PHARM THER, V47, P212, DOI 10.1111/apt.14410
   Barabino A, 2002, DIGEST LIVER DIS, V34, P44, DOI 10.1016/S1590-8658(02)80058-5
   Battat R, 2019, DRUG SAFETY, V42, P617, DOI 10.1007/s40264-018-00783-1
   Battat R, 2017, CLIN GASTROENTEROL H, V15, P1427, DOI 10.1016/j.cgh.2017.03.032
   Ben Kang,, 2016, J CROHNS COLITIS, V10, P1279, DOI 10.1093/ecco-jcc/jjw086
   Ben-Horin S, 2011, ALIMENT PHARM THER, V33, P987, DOI 10.1111/j.1365-2036.2011.04612.x
   Ben-Horin S, 2014, AUTOIMMUN REV, V13, P24, DOI 10.1016/j.autrev.2013.06.002
   Ben-Horin S, 2013, CLIN GASTROENTEROL H, V11, P444, DOI 10.1016/j.cgh.2012.10.020
   Benson JM, 2011, MABS-AUSTIN, V3, P535, DOI 10.4161/mabs.3.6.17815
   Benson JM, 2011, NAT BIOTECHNOL, V29, P615, DOI 10.1038/nbt.1903
   Billioud V, 2011, AM J GASTROENTEROL, V106, P674, DOI 10.1038/ajg.2011.60
   Bloemendaal FM, 2017, GASTROENTEROLOGY, V153, P1351, DOI 10.1053/j.gastro.2017.07.021
   Bots S, 2018, INFLAMM BOWEL DIS, V24, P539, DOI 10.1093/ibd/izx065
   Brandse JF, 2017, INFLAMM BOWEL DIS, V23, P650, DOI 10.1097/MIB.0000000000001043
   Brandse JF, 2015, GASTROENTEROLOGY, V149, P350, DOI 10.1053/j.gastro.2015.04.016
   Bressler B, 2015, GASTROENTEROLOGY, V148, P1035, DOI 10.1053/j.gastro.2015.03.001
   Brodszky V, 2016, EXPERT REV PHARM OUT, V16, P119, DOI 10.1586/14737167.2015.1067142
   Candon S, 2006, CLIN IMMUNOL, V118, P11, DOI 10.1016/j.clim.2005.07.010
   Cantini F, 2017, SEMIN ARTHRITIS RHEU, V47, P183, DOI 10.1016/j.semarthrit.2017.03.008
   Casteele NV, 2017, GASTROENTEROLOGY, V153, P835, DOI 10.1053/j.gastro.2017.07.031
   Cezard JP, 2003, J PEDIATR GASTR NUTR, V36, P632, DOI 10.1097/00005176-200305000-00007
   Chanchlani N, 2018, J PEDIATR GASTR NUTR, V67, P513, DOI 10.1097/MPG.0000000000002011
   Chavannes M, 2019, J CROHNS COLITIS, V13, P578, DOI 10.1093/ecco-jcc/jjy206
   Chi LY, 2018, INFLAMM BOWEL DIS, V24, P1344, DOI 10.1093/ibd/izy010
   Choshen T.D. Sapir, 2016, J PEDIAT GASTROEN S1, V62, P13
   Choy MC, 2018, J GASTROEN HEPATOL, V33, P1347, DOI 10.1111/jgh.14072
   Church PC, 2019, J CROHNS COLITIS, V13, P982, DOI 10.1093/ecco-jcc/jjz019
   Church PC, 2014, INFLAMM BOWEL DIS, V20, P1177, DOI 10.1097/MIB.0000000000000083
   Colombel JF, 2010, NEW ENGL J MED, V362, P1383, DOI 10.1056/NEJMoa0904492
   Colombel JF, 2007, GASTROENTEROLOGY, V132, P52, DOI 10.1053/j.gastro.2006.11.041
   Colombel JF, 2019, CLIN GASTROENTEROL H, V17, P1525, DOI 10.1016/j.cgh.2018.09.033
   Conrad MA, 2016, INFLAMM BOWEL DIS, V22, P2425, DOI 10.1097/MIB.0000000000000918
   Cozijnsen M, 2015, J PEDIATR GASTR NUTR, V60, P205, DOI 10.1097/MPG.0000000000000589
   Crandall W, 2009, J PEDIATR GASTR NUTR, V49, P183, DOI 10.1097/MPG.0b013e3181a70f21
   Crandall WV, 2003, ALIMENT PHARM THER, V17, P75, DOI 10.1046/j.1365-2036.2003.01411.x
   Crombé V, 2011, INFLAMM BOWEL DIS, V17, P2144, DOI 10.1002/ibd.21615
   D'Haens G, 2004, INFLAMM BOWEL DIS, V10, P479, DOI 10.1097/00054725-200407000-00024
   D'Haens G, 2018, GASTROENTEROLOGY, V154, P1343, DOI 10.1053/j.gastro.2018.01.004
   Dayan JR, 2019, J PEDIATR GASTR NUTR, V69, P61, DOI 10.1097/MPG.0000000000002362
   de Bie CI, 2011, ALIMENT PHARM THER, V33, P243, DOI 10.1111/j.1365-2036.2010.04507.x
   de Bie CI, 2012, INFLAMM BOWEL DIS, V18, P985, DOI 10.1002/ibd.21871
   de Ridder L, 2019, J PEDIATR GASTR NUTR, V68, P144, DOI 10.1097/MPG.0000000000002141
   de Ridder L, 2015, J PEDIATR GASTR NUTR, V61, P503, DOI 10.1097/MPG.0000000000000903
   Deepak P, 2013, AM J GASTROENTEROL, V108, P99, DOI 10.1038/ajg.2012.334
   Ding NS, 2016, ALIMENT PHARM THER, V43, P30, DOI 10.1111/apt.13445
   Doherty G, 2018, J CROHNS COLITIS, V12, P17, DOI 10.1093/ecco-jcc/jjx101
   Dulai PS, 2014, CLIN GASTROENTEROL H, V12, P1443, DOI 10.1016/j.cgh.2014.01.021
   Dulai PS, 2013, INFLAMM BOWEL DIS, V19, P2927, DOI 10.1097/MIB.0b013e31829aad16
   Dupont-Lucas C, 2014, ALIMENT PHARM THER, V40, P917, DOI 10.1111/apt.12928
   Eidelwein A.P., 2005, INFLAMM BOWEL DIS, DOI [10.1097/J.5496, DOI 10.1097/J.5496]
   El-Matary W, 2019, INFLAMM BOWEL DIS, V25, P150, DOI 10.1093/ibd/izy217
   Ezzedine K, 2019, J DERMATOL, V46, P322, DOI 10.1111/1346-8138.14816
   Faubion WA, 2017, INFLAMM BOWEL DIS, V23, P453, DOI 10.1097/MIB.0000000000001021
   Feagan BG, 2016, NEW ENGL J MED, V375, P1946, DOI 10.1056/NEJMoa1602773
   Feagan BG, 2014, GASTROENTEROLOGY, V146, P681, DOI 10.1053/j.gastro.2013.11.024
   Feuerstein JD, 2017, GASTROENTEROLOGY, V153, P827, DOI 10.1053/j.gastro.2017.07.032
   Fleisher M, 2018, DIGEST DIS SCI, V63, P825, DOI 10.1007/s10620-018-4971-1
   Fumery M, 2016, ALIMENT PHARM THER, V43, P346, DOI 10.1111/apt.13478
   Fumery M, 2015, J PEDIATR GASTR NUTR, V60, P744, DOI 10.1097/MPG.0000000000000713
   Fuss IJ, 1999, GASTROENTEROLOGY, V117, P1078, DOI 10.1016/S0016-5085(99)70392-6
   Gervais L, 2018, J PEDIATR GASTR NUTR, V67, P745, DOI 10.1097/MPG.0000000000002091
   Gibson DJ, 2015, GASTROENTEROLOGY, V149, P1989, DOI 10.1053/j.gastro.2015.07.071
   Gibson DJ, 2015, CLIN GASTROENTEROL H, V13, P330, DOI 10.1016/j.cgh.2014.07.041
   Gisbert JP, 2015, ALIMENT PHARM THER, V42, P391, DOI 10.1111/apt.13276
   Gisbert JP, 2009, AM J GASTROENTEROL, V104, P760, DOI 10.1038/ajg.2008.88
   Gower-Rousseau C, 2009, AM J GASTROENTEROL, V104, P2080, DOI 10.1038/ajg.2009.177
   Grossi V., 2015, CLIN GASTROENTEROL H, DOI [10.1016/j.cgh.2015.04.010, DOI 10.1016/J.CGH.2015.04.010.]
   Grover Z., 2014, J CROHNS COLITIS, DOI [10.1016/j.crohns.2013.12.017., DOI 10.1016/J.CROHNS.2013.12.017.]
   Hamalainen A., 2012, CLIN EXP RHEUMATOL
   Hindryckx P, 2017, ALIMENT PHARM THER, V45, P617, DOI 10.1111/apt.13913
   Hyams J.S., 2012, GASTROENTEROLOGY, DOI [10.1053/j.gastro.2012.04.046, DOI 10.1053/J.GASTRO.2012.04.046.]
   Hyams J, 2007, GASTROENTEROLOGY, V132, P863, DOI 10.1053/j.gastro.2006.12.003
   Hyams J, 2012, CLIN GASTROENTEROL H, V10, P391, DOI 10.1016/j.cgh.2011.11.026
   Hyams JS, 2019, ALIMENT PHARM THER, V49, P155, DOI 10.1111/apt.15054
   Hyams JS, 2017, INFLAMM BOWEL DIS, V23, P2227, DOI 10.1097/MIB.0000000000001262
   Hyams JS, 2010, AM J GASTROENTEROL, V105, P1430, DOI 10.1038/ajg.2009.759
   Hyams JS, 2000, J PEDIATR-US, V137, P192, DOI 10.1067/mpd.2000.107161
   Iwanczak BM, 2017, ADV CLIN EXP MED, V26, P57, DOI 10.17219/acem/42197
   Jacobstein D.A., 2005, INFLAMM BOWEL DIS, DOI [10.1097/01.MIB.0000158166, DOI 10.1097/01.MIB.0000158166]
   Jha A, 2015, ADV THER, V32, P742, DOI 10.1007/s12325-015-0233-1
   Jorgensen KK, 2017, LANCET, V389, P2304, DOI 10.1016/S0140-6736(17)30068-5
   Kang B, 2018, INFLAMM BOWEL DIS, V24, P607, DOI 10.1093/ibd/izx047
   Kansen HM, 2017, J PEDIATR GASTR NUTR, V65, P425, DOI 10.1097/MPG.0000000000001551
   Kaushik SB, 2019, J AM ACAD DERMATOL, V80, P43, DOI 10.1016/j.jaad.2018.06.056
   Kelsen JR, 2014, J PEDIATR GASTR NUTR, V59, P758, DOI 10.1097/MPG.0000000000000533
   Kirchgesner J, 2018, GASTROENTEROLOGY, V155, P337, DOI 10.1053/j.gastro.2018.04.012
   Kolho KL, 2007, ACTA PAEDIATR, V96, P128, DOI 10.1111/j.1651-2227.2007.00042.x
   Komaki Y, 2017, ALIMENT PHARM THER, V45, P1043, DOI 10.1111/apt.13990
   Lahdenne P, 2010, ARTHRIT CARE RES, V62, P785, DOI 10.1002/acr.20246
   Langley RG, 2015, BRIT J DERMATOL, V172, P1371, DOI 10.1111/bjd.13469
   Ledder O, 2017, J CROHNS COLITIS, V11, P1230, DOI 10.1093/ecco-jcc/jjx082
   Lee LYW, 2012, EUR J GASTROEN HEPAT, V24, P1078, DOI 10.1097/MEG.0b013e32835558cf
   Lega S, 2019, INFLAMM BOWEL DIS, V25, P134, DOI 10.1093/ibd/izy203
   Li K, 2019, GASTROENTEROLOGY, V157, P1019, DOI 10.1053/j.gastro.2019.06.037
   Lichtenstein GR, 2014, AM J GASTROENTEROL, V109, P212, DOI 10.1038/ajg.2013.441
   Lichtenstein GR, 2013, THER ADV GASTROENTER, V6, P269, DOI 10.1177/1756283X13479826
   Lyles JL, 2021, INFLAMM BOWEL DIS, V27, P482, DOI 10.1093/ibd/izaa102
   MacDonald JK, 2016, COCHRANE DB SYST REV, DOI 10.1002/14651858.CD007572.pub3
   Mackey AC, 2009, J PEDIATR GASTR NUTR, V48, P386, DOI 10.1097/MPG.0b013e3181957a11
   Malik S, 2012, J CROHNS COLITIS, V6, P337, DOI 10.1016/j.crohns.2011.09.004
   Malik S, 2011, J PEDIATR GASTR NUTR, V52, P31, DOI 10.1097/MPG.0b013e3181edd797
   Mamula P, 2004, J PEDIATR GASTR NUTR, V38, P298, DOI 10.1097/00005176-200403000-00013
   Navas-López VM, 2013, REV ESP ENFERM DIG, V105, P579, DOI 10.4321/s1130-01082013001000002
   Martín-de-Carpi J, 2010, J CROHNS COLITIS, V4, P594, DOI 10.1016/j.crohns.2010.04.002
   Martineau C, 2017, ALIMENT PHARM THER, V46, P1077, DOI 10.1111/apt.14371
   Matar M, 2020, INFLAMM BOWEL DIS, V26, P1627, DOI 10.1093/ibd/izz294
   Mazor Y, 2014, ALIMENT PHARM THER, V40, P620, DOI 10.1111/apt.12869
   Merras-Salmio L, 2016, J PEDIATR GASTR NUTR, V63, P344, DOI 10.1097/MPG.0000000000001165
   Miele E, 2004, J PEDIATR GASTR NUTR, V38, P502, DOI 10.1097/00005176-200405000-00008
   Mitrev N, 2017, ALIMENT PHARM THER, V46, P1037, DOI 10.1111/apt.14368
   Mshvildadze M, 2010, EARLY HUM DEV, V86, pS67, DOI 10.1016/j.earlhumdev.2010.01.018
   Nanda KS, 2013, AM J GASTROENTEROL, V108, P40, DOI 10.1038/ajg.2012.363
   Naviglio S, 2019, J PEDIATR GASTR NUTR, V68, P37, DOI 10.1097/MPG.0000000000002112
   NEURATH MF, 1995, J EXP MED, V182, P1281, DOI 10.1084/jem.182.5.1281
   Nobile S, 2014, EUR J GASTROEN HEPAT, V26, P458, DOI 10.1097/MEG.0000000000000045
   Noe JD, 2008, INFLAMM BOWEL DIS, V14, P1683, DOI 10.1002/ibd.20534
   Olén O, 2017, BMJ-BRIT MED J, V358, DOI 10.1136/bmj.j3951
   Olén O, 2019, GASTROENTEROLOGY, V156, P614, DOI 10.1053/j.gastro.2018.10.028
   Osterman MT, 2014, GASTROENTEROLOGY, V146, P941, DOI 10.1053/j.gastro.2013.12.025
   Pasternak B, 2013, AM J EPIDEMIOL, V177, P1296, DOI 10.1093/aje/kws375
   Paul S., 2016, GASTROENTEROLOGY, DOI [10.1016/s0016-5085(16)31427-5, DOI 10.1016/S0016-5085(16)31427-5]
   Peyrin-Biroulet L, 2016, J CROHNS COLITIS, V10, P516, DOI 10.1093/ecco-jcc/jjw008
   Pouillon L, 2018, CLIN GASTROENTEROL H, V16, P1276, DOI 10.1016/j.cgh.2017.11.046
   Radin M, 2017, BIODRUGS, V31, P37, DOI 10.1007/s40259-016-0206-1
   Rahier J F, 2009, J Crohns Colitis, V3, P47, DOI 10.1016/j.crohns.2009.02.010
   Reinisch W, 2017, AM J GASTROENTEROL, V112, pS384, DOI 10.14309/00000434-201710001-00694
   Richmond L, 2018, ARCH DIS CHILD, V103, P89, DOI 10.1136/archdischild-2017-313404
   Rinawi F, 2016, J PEDIATR GASTR NUTR, V62, pE34, DOI 10.1097/MPG.0000000000000503
   Rosen MJ, 2015, ALIMENT PHARM THER, V41, P1094, DOI 10.1111/apt.13175
   Rosenbach Y, 2010, DIGEST DIS SCI, V55, P747, DOI 10.1007/s10620-009-0791-7
   Rosh JR, 2009, AM J GASTROENTEROL, V104, P3042, DOI 10.1038/ajg.2009.493
   Ruemmele FM, 2014, J CROHNS COLITIS, V8, P1179, DOI 10.1016/j.crohns.2014.04.005
   Ruemmele FM, 2009, INFLAMM BOWEL DIS, V15, P388, DOI 10.1002/ibd.20788
   Russell RK, 2011, ALIMENT PHARM THER, V33, P946, DOI 10.1111/j.1365-2036.2011.04603.x
   Russell RK, 2013, INFLAMM BOWEL DIS, V19, P1434, DOI 10.1097/MIB.0b013e31828133d6
   Rutgeerts P, 2018, GASTROENTEROLOGY, V155, P1045, DOI 10.1053/j.gastro.2018.06.035
   Sandborn WJ, 2018, ALIMENT PHARM THER, V48, P65, DOI 10.1111/apt.14794
   Sandborn WJ, 2014, GASTROENTEROLOGY, V146, P85, DOI 10.1053/j.gastro.2013.05.048
   Sandborn WJ, 2014, GASTROENTEROLOGY, V146, P96, DOI 10.1053/j.gastro.2013.06.010
   Sands BE, 2019, NEW ENGL J MED, V381, P1201, DOI 10.1056/NEJMoa1900750
   Sands BE, 2017, INFLAMM BOWEL DIS, V23, P97, DOI 10.1097/MIB.0000000000000979
   Schneider AM, 2018, BMC GASTROENTEROL, V18, DOI 10.1186/s12876-018-0868-x
   Schreiber S, 2007, NEW ENGL J MED, V357, P239, DOI 10.1056/NEJMoa062897
   Schulze H, 2018, SCAND J GASTROENTERO, V53, P670, DOI 10.1080/00365521.2018.1452974
   Shah ED, 2020, ALIMENT PHARM THER, V51, P527, DOI 10.1111/apt.15637
   Shah SC, 2018, INFLAMM BOWEL DIS, V24, P651, DOI 10.1093/ibd/izx039
   Sharma S, 2015, INFLAMM BOWEL DIS, V21, P783, DOI 10.1097/MIB.0000000000000327
   Shealy D, 2010, MABS-AUSTIN, V2, P428, DOI 10.4161/mabs.12304
   Shelton E, 2015, INFLAMM BOWEL DIS, V21, P2879, DOI 10.1097/MIB.0000000000000561
   Sieczkowska J, 2016, J CROHNS COLITIS, V10, P127, DOI 10.1093/ecco-jcc/jjv233
   Sieczkowska-Golub J, 2017, J PEDIATR GASTR NUTR, V65, P285, DOI 10.1097/MPG.0000000000001643
   Simoens S, 2017, PHARMACOECONOMICS, V35, P1047, DOI 10.1007/s40273-017-0529-x
   Singh D, 2015, 2015 IEEE 2ND WORLD FORUM ON INTERNET OF THINGS (WF-IOT), P321, DOI 10.1109/WF-IoT.2015.7389074
   Singh N, 2016, INFLAMM BOWEL DIS, V22, P2121, DOI 10.1097/MIB.0000000000000865
   Singh N, 2014, INFLAMM BOWEL DIS, V20, P1708, DOI 10.1097/MIB.0000000000000137
   Singh S, 2018, ALIMENT PHARM THER, V47, P162, DOI 10.1111/apt.14422
   Soler D, 2009, J PHARMACOL EXP THER, V330, P864, DOI 10.1124/jpet.109.153973
   Steenholdt C, 2014, GUT, V63, P919, DOI 10.1136/gutjnl-2013-305279
   Stidham RW, 2014, ALIMENT PHARM THER, V39, P1433, DOI 10.1111/apt.12773
   Strik AS, 2017, ALIMENT PHARM THER, V45, P1128, DOI 10.1111/apt.13994
   Teitelbaum JE, 2007, J PEDIATR GASTR NUTR, V44, P279, DOI 10.1097/01.mpg.0000237933.38223.da
   Tighe D, 2017, WORLD J GASTROENTERO, V23, P414, DOI 10.3748/wjg.v23.i3.414
   Toruner M, 2008, GASTROENTEROLOGY, V134, P929, DOI 10.1053/j.gastro.2008.01.012
   Turner D, 2018, J PEDIATR GASTR NUTR, V67, P257, DOI 10.1097/MPG.0000000000002035
   Turner D, 2016, J PEDIATR GASTR NUTR, V62, P183, DOI 10.1097/MPG.0000000000001024
   Turner D, 2011, INFLAMM BOWEL DIS, V17, P440, DOI 10.1002/ibd.21383
   Turner D, 2010, GASTROENTEROLOGY, V138, P2282, DOI 10.1053/j.gastro.2010.02.047
   Ungar B, 2016, ALIMENT PHARM THER, V43, P1293, DOI 10.1111/apt.13631
   Ungar B, 2018, J PEDIATR GASTR NUTR, V67, P507, DOI 10.1097/MPG.0000000000002051
   Ungaro RC, 2019, J CROHNS COLITIS, V13, P963, DOI 10.1093/ecco-jcc/jjz041
   Vahabnezhad E, 2014, INFLAMM BOWEL DIS, V20, P606, DOI 10.1097/MIB.0000000000000003
   van Hoeve K, 2019, THER DRUG MONIT, V41, P317, DOI 10.1097/FTD.0000000000000601
   van Schaik T, 2014, J CROHNS COLITIS, V8, pS250, DOI 10.1016/S1873-9946(14)60561-4
   Vande Casteele N, 2015, GASTROENTEROLOGY, V148, P1320, DOI 10.1053/j.gastro.2015.02.031
   Vermeire S, 2007, GUT, V56, P1226, DOI 10.1136/gut.2006.099978
   Viola F, 2009, AM J GASTROENTEROL, V104, P2566, DOI 10.1038/ajg.2009.372
   Volonaki E, 2015, EUR J GASTROEN HEPAT, V27, P1425, DOI 10.1097/MEG.0000000000000470
   Vos ACW, 2012, INFLAMM BOWEL DIS, V18, P401, DOI 10.1002/ibd.21818
   Vos ACW, 2011, GASTROENTEROLOGY, V140, P221, DOI 10.1053/j.gastro.2010.10.008
   Walters TD, 2007, INFLAMM BOWEL DIS, V13, P424, DOI 10.1002/ibd.20069
   Wang K, 2009, AM J HUM GENET, V84, P399, DOI 10.1016/j.ajhg.2009.01.026
   Wang SL, 2012, J IMMUNOL METHODS, V382, P177, DOI 10.1016/j.jim.2012.06.002
   Weise M, 2011, NAT BIOTECHNOL, V29, P690, DOI 10.1038/nbt.1936
   Wildenberg ME, 2017, MUCOSAL IMMUNOL, V10, P352, DOI 10.1038/mi.2016.65
   Wyneski MJ, 2008, J PEDIATR GASTR NUTR, V47, P19, DOI 10.1097/MPG.0b013e318174e886
   Xu Y, 2019, J CLIN PHARMACOL, V59, P590, DOI 10.1002/jcph.1353
   Yarur AJ, 2016, GUT, V65, P249, DOI 10.1136/gutjnl-2014-308099
   Zimmerman LA, 2018, J PEDIATR SURG, V53, P1330, DOI 10.1016/j.jpedsurg.2017.12.001
NR 203
TC 8
Z9 8
U1 1
U2 2
PU ACADEMIC PRESS LTD- ELSEVIER SCIENCE LTD
PI LONDON
PA 24-28 OVAL RD, LONDON NW1 7DX, ENGLAND
SN 1043-6618
EI 1096-1186
J9 PHARMACOL RES
JI Pharmacol. Res.
PD NOV
PY 2020
VL 161
AR 105120
DI 10.1016/j.phrs.2020.105120
PG 16
WC Pharmacology & Pharmacy
WE Science Citation Index Expanded (SCI-EXPANDED)
SC Pharmacology & Pharmacy
GA PI3JG
UT WOS:000600990100022
PM 32783974
DA 2024-01-22
ER

PT J
AU Ridola, L
   Zullo, A
   Laganà, B
   Lorenzetti, R
   Migliore, A
   Pica, R
   Diamanti, AP
   Gigliucci, G
   Scolieri, P
   Bruzzese, V
AF Ridola, Lorenzo
   Zullo, Angelo
   Lagana, Bruno
   Lorenzetti, Roberto
   Migliore, Alberto
   Pica, Roberta
   Diamanti, Andrea Picchianti
   Gigliucci, Gianfranco
   Scolieri, Palma
   Bruzzese, Vincenzo
TI Hepatitis B (HBV) reactivation in patients receiving biologic therapy
   for chronic inflammatory diseases in clinical practice
SO ANNALI DELL ISTITUTO SUPERIORE DI SANITA
LA English
DT Review
DE hepatitis virus B reactivation; ulcerative colitis; Crohn disease;
   rheumatoid arthritis; spondyloarthritis; biologic therapy
ID VIRUS REACTIVATION; ANTI-HBC; PREVENTION; VACCINE; TNF
AB Introduction and aim. Biologic treatment - particularly with the anti-TNF molecules - is frequently used in clinical practice to treat the severe form for both chronic rheumatic diseases and inflammatory bowel diseases. The immunosuppression induced by biologic therapies increases the risk of infections, including tuberculosis, as well as hepatitis B virus (HBV) reactivation may occur in inactive carriers or occult HBV infection (OBI) subjects during biologic therapy. This study aimed to update data on HBV prevalence and reactivation in patients receiving biologic therapy for either chronic rheumatic diseases or IBD, and to describe their management in clinical practice. Materials and methods. This study was performed in 6 Italian centers (3 Rheumatology Units and 3 Gastroenterology Units). Clinical, biochemical and virological data, as well as follow up information, were recorded and analyzed. Results. 984 patients were considered, including 817 with rheumatic disease and 167 with IBD. A total of 43 showed HBV infection (38 OBI and 5 carriers) accounting for a prevalence of 4%. Among OBI patients, 1 (2.6%) case of HBV reactivation occurred in a male patient with Crohn disease. Among the 5 HBV carriers, two patients (1 with spondyloarthritis and 1 with rheumatoid arthritis) did not received HBV antiviral therapy, and both experienced flare of hepatitis at 47 and 49 months following biologic therapy starting. Discussion. Data of our study highlight that guidelines on management of HBV patients treated with biologic therapies should be still implemented in clinical practice when considering that, although infrequent, HBV reactivation could be potentially life threatening.
C1 [Ridola, Lorenzo] Sapienza Univ Roma, Dipartimento Med Traslaz & Precis, Viale Univ 37, I-00185 Rome, Italy.
   [Zullo, Angelo; Lorenzetti, Roberto] Osped Nuovo Regina Margherita, Unita Gastroenterol & Endoscopia Digest, Rome, Italy.
   [Lagana, Bruno; Diamanti, Andrea Picchianti] Sapienza Univ Roma, AOU S Andrea, Dipartimento Med Clin & Mol, Rome, Italy.
   [Migliore, Alberto; Gigliucci, Gianfranco] Osped San Pietro Fatebenefratelli, Unita Reumatol, Rome, Italy.
   [Pica, Roberta] Osped Sandro Pertini, Unita Gastroenterol Terr, Rome, Italy.
   [Scolieri, Palma; Bruzzese, Vincenzo] Osped Nuovo Regina Margherita, UOC Med & Rete Reumatol, Rome, Italy.
C3 Sapienza University Rome; Poliambulatorio Nuovo Regina Margherita;
   Sapienza University Rome; Ospedale Sandro Pertini; Poliambulatorio Nuovo
   Regina Margherita
RP Ridola, L (通讯作者)，Sapienza Univ Roma, Dipartimento Med Traslaz & Precis, Viale Univ 37, I-00185 Rome, Italy.
EM lorenzo.ridola@uniroma1.it
OI pica, roberta/0000-0002-1097-9430; Ridola, Lorenzo/0000-0002-8596-2609
CR Calabrese LH, 2006, ANN RHEUM DIS, V65, P983, DOI 10.1136/ard.2005.043257
   European Assoc Study Liver, 2017, J HEPATOL, V67, P370, DOI 10.1016/j.jhep.2017.03.021
   Furer V, 2019, RMD OPEN, V5, DOI 10.1136/rmdopen-2019-001041
   Furer V, 2020, ANN RHEUM DIS, V79, P39, DOI 10.1136/annrheumdis-2019-215882
   Gandhi RT, 2005, J INFECT DIS, V191, P1435, DOI 10.1086/429302
   Gessoni G, 2014, BLOOD TRANSFUS-ITALY, V12, pS63, DOI 10.2450/2013.0227-12
   Hoofnagle JH, 2009, HEPATOLOGY, V49, pS156, DOI 10.1002/hep.22945
   Hwang JP, 2014, NAT REV GASTRO HEPAT, V11, P209, DOI 10.1038/nrgastro.2013.216
   Loras C, 2014, J CROHNS COLITIS, V8, P1529, DOI 10.1016/j.crohns.2014.06.009
   Lorenzetti R, 2014, ANN MED, V46, P547, DOI 10.3109/07853890.2014.941919
   Morisco F, 2013, J VIRAL HEPATITIS, V20, P200, DOI 10.1111/j.1365-2893.2012.01643.x
   Papa A, 2013, J CROHNS COLITIS, V7, P113, DOI 10.1016/j.crohns.2012.03.001
   Pattullo V, 2016, CLIN MOL HEPATOL, V22, P219, DOI 10.3350/cmh.2016.0024
   Pérez-Alvarez R, 2011, MEDICINE, V90, P359, DOI 10.1097/MD.0b013e3182380a76
   Perrillo RP, 2015, GASTROENTEROLOGY, V148, P221, DOI 10.1053/j.gastro.2014.10.038
   Reddy KR, 2015, GASTROENTEROLOGY, V148, P215, DOI 10.1053/j.gastro.2014.10.039
   Stine JG, 2010, ARTHRIT CARE RES, V62, P704, DOI 10.1002/acr.20209
   Terrault NA, 2018, HEPATOLOGY, V67, P1560, DOI 10.1002/hep.29800
   Yao J, 2016, HUM VACC IMMUNOTHER, V12, P1847, DOI 10.1080/21645515.2016.1139256
   Zanella A, 2019, VIRUSES-BASEL, V11, P88
NR 20
TC 3
Z9 3
U1 1
U2 1
PU PENSIERO SCIENTIFICO EDITORE
PI ROME
PA VIA SAN GIOVANNI VALDARNO 8, ROME, ITALY
SN 0021-2571
J9 ANN I SUPER SANITA
JI Ann. Ist. Super. Sanita
PY 2021
VL 57
IS 3
BP 244
EP 248
DI 10.4415/ANN_21_03_08
PG 5
WC Public, Environmental & Occupational Health
WE Science Citation Index Expanded (SCI-EXPANDED)
SC Public, Environmental & Occupational Health
GA WA5RM
UT WOS:000702942400007
PM 34554119
DA 2024-01-22
ER

PT J
AU Zundler, S
   Wiendl, M
   Neurath, MF
AF Zundler, Sebastian
   Wiendl, Maximilian
   Neurath, Markus F.
TI Anti-trafficking agents in the treatment of inflammatory bowel disease
SO CURRENT OPINION IN GASTROENTEROLOGY
LA English
DT Review
DE etrolizumab; gut homing; ontamalimab; trafficking; vedolizumab
ID INTERCELLULAR-ADHESION MOLECULE-1; INDUCTION THERAPY; DOUBLE-BLIND;
   ANTISENSE INHIBITOR; ULCERATIVE-COLITIS; CROHNS-DISEASE; ANTIADHESION
   THERAPIES; MAINTENANCE THERAPY; T-CELLS; VEDOLIZUMAB
AB Purpose of review To describe the latest developments in the field of anti-trafficking agents (ATAs), a class of therapeutics with growing importance in the field of inflammatory bowel diseases (IBDs) that specifically inhibit steps of immune cell trafficking. Recent findings Several translational and clinical studies have further shaped the knowledge about the mechanisms and effects of the anti-alpha 4 beta 7 integrin antibody vedolizumab. In parallel, new ATAs like the anti-beta 7 integrin antibody etrolizumab and the anti-MAdCAM-1 antibody ontamalimab are investigated in phase III clinical trials and might soon increase the therapeutic armamentarium in IBD. ATAs have unique mechanisms of action and can meanwhile be considered an indispensable column of IBD therapy. Further efforts are necessary to elucidate complex mechanistic aspects, to exactly define their role in relation to other therapeutic approaches and to identify novel treatment targets as well as biomarkers for personalized medicine.
C1 [Zundler, Sebastian; Wiendl, Maximilian; Neurath, Markus F.] Friedrich Alexander Univ FAU Erlangen Nurnberg, Dept Med 1, Kussmaul Campus Med Res & Translat Res Ctr, Erlangen, Germany.
C3 University of Erlangen Nuremberg
RP Neurath, MF (通讯作者)，Friedrich Alexander Univ Erlangen Nurnberg, Dept Med 1, Med, Ulmenweg 18, D-91054 Erlangen, Germany.
EM markus.neurath@uk-erlangen.de
FU Interdisciplinary Center for Clinical Research (IZKF); German Research
   Council (DFG) [TRR241]; DFG [ZU 377/3-1]; Ernst Jung Stiftung for
   Science and Research; Else Kroner-Fresenius Stiftung; Fritz Bender
   Stiftung; Litwin IBD pioneers program of the CCFA; German Crohn's and
   Colitis Organization (DCCV); ELAN program of the University
   Erlangen-Nuremberg; DFG topic program on Microbiota; DFG Collaborative
   Research Centers [643, 796, 1181]; German Research Foundation [TRR241,
   ZU377/3-1]; Emerging Field Initiative
FX The research of S.Z. and M.F.N. was supported by the Interdisciplinary
   Center for Clinical Research (IZKF), the transregional collaborative
   research unit TRR241 of the German Research Council (DFG), the research
   grant ZU 377/3-1 of the DFG, the Ernst Jung Stiftung for Science and
   Research, the Else Kroner-Fresenius Stiftung, the Fritz Bender Stiftung,
   the Litwin IBD pioneers program of the CCFA, the German Crohn's and
   Colitis Organization (DCCV), the ELAN program of the University
   Erlangen-Nuremberg, the DFG topic program on Microbiota, the Emerging
   Field Initiative and the DFG Collaborative Research Centers 643, 796 and
   1181.; The study was funded by German Research Foundation (ZU377/3-1,
   TRR241).
CR Aron JH, 2009, SEMIN IMMUNOPATHOL, V31, P383, DOI 10.1007/s00281-009-0154-7
   Arthos J, 2018, CURR HIV-AIDS REP, V15, P127, DOI 10.1007/s11904-018-0382-3
   Belarif L, 2019, J CLIN INVEST, V129, P1910, DOI 10.1172/JCI121668
   Binder MT, 2018, INFLAMM BOWEL DIS, V24, P1237, DOI 10.1093/ibd/izy077
   Bishu S, 2019, J CROHNS COLITIS, V13, P905, DOI 10.1093/ecco-jcc/jjz010
   Briskin M, 1997, AM J PATHOL, V151, P97
   Byrareddy SN, 2016, SCIENCE, V354, P197, DOI 10.1126/science.aag1276
   Byrareddy SN, 2014, NAT MED, V20, P1397, DOI 10.1038/nm.3715
   Caron B, 2019, J CROHNS COLITIS, V13, P1239, DOI 10.1093/ecco-jcc/jjz088
   CEPEK KL, 1994, NATURE, V372, P190, DOI 10.1038/372190a0
   Colombel JF, 2017, GUT, V66, P839, DOI 10.1136/gutjnl-2015-311079
   D'Haens G, 2019, J CROHNS COLITIS S1, V13, pS005
   Danese S, 2018, J CROHNS COLITIS, V12, pS678, DOI 10.1093/ecco-jcc/jjx107
   de Souza HSP, 2017, NAT REV GASTRO HEPAT, V14, P739, DOI 10.1038/nrgastro.2017.110
   Dignass AU, 2019, SCAND J GASTROENTERO, V54, P178, DOI 10.1080/00365521.2019.1569124
   Feagan BG, 2015, ALIMENT PHARM THER, V42, P1170, DOI 10.1111/apt.13398
   Feagan BG, 2013, NEW ENGL J MED, V369, P699, DOI 10.1056/NEJMoa1215734
   Ferrante M, 2017, J CROHNS COLITIS, V11, P1353, DOI 10.1093/ecco-jcc/jjx095
   Fischer A, 2016, GUT, V65, P1642, DOI 10.1136/gutjnl-2015-310022
   Gebhardt T, 2009, NAT IMMUNOL, V10, P524, DOI 10.1038/ni.1718
   Greuter T, 2016, UNITED EUR GASTROENT, V4, P97, DOI 10.1177/2050640615593681
   Habtezion A, 2016, GASTROENTEROLOGY, V150, P340, DOI 10.1053/j.gastro.2015.10.046
   Hesterberg PE, 1996, GASTROENTEROLOGY, V111, P1373, DOI 10.1053/gast.1996.v111.pm8898653
   Ichikawa R, 2018, J CROHNS COLITIS, V12, P1191, DOI 10.1093/ecco-jcc/jjy084
   Kim C, 2011, ANNU REV CELL DEV BI, V27, P321, DOI 10.1146/annurev-cellbio-100109-104104
   Kothary N, 2011, J AM ACAD DERMATOL, V65, P546, DOI 10.1016/j.jaad.2010.05.033
   Ley K, 2007, NAT REV IMMUNOL, V7, P678, DOI 10.1038/nri2156
   Li K, 2017, FRONT NEUROSCI-SWITZ, V11, DOI 10.3389/fnins.2017.00540
   Lichnog C, 2019, FRONT PHARMACOL, V10, DOI 10.3389/fphar.2019.00039
   Lightner AL, 2017, J CROHNS COLITIS, V11, P185, DOI 10.1093/ecco-jcc/jjw147
   Ling LJ, 2019, AIDS, V33, pF1, DOI 10.1097/QAD.0000000000002149
   Lobatón T, 2014, ALIMENT PHARM THER, V39, P579, DOI 10.1111/apt.12639
   Löwenberg M, 2019, GASTROENTEROLOGY, V157, P997, DOI 10.1053/j.gastro.2019.05.067
   Lynch KD, 2020, CLIN GASTROENTEROL H, V18, P179, DOI 10.1016/j.cgh.2019.05.013
   Mackay LK, 2016, SCIENCE, V352, P459, DOI 10.1126/science.aad2035
   Masopust D, 2010, J EXP MED, V207, P553, DOI 10.1084/jem.20090858
   Miner P, 2004, ALIMENT PHARM THER, V19, P281, DOI 10.1111/j.1365-2036.2004.01863.x
   Moens A, 2019, J CROHNS COLITIS, V13, P12, DOI 10.1093/ecco-jcc/jjy142
   Nelson SML, 2018, COCHRANE DB SYST REV, DOI 10.1002/14651858.CD006097.pub3
   Neurath M, 2017, NAT REV GASTRO HEPAT, V14, P688, DOI 10.1038/nrgastro.2017.138
   Park EJ, 2019, BLOOD ADV, V3, P1, DOI 10.1182/bloodadvances.2018024877
   Pérez-Jeldres T, 2019, FRONT PHARMACOL, V10, DOI 10.3389/fphar.2019.00212
   Reinisch W, 2019, J CROHNS COLITIS S1, V13, pS056
   Sandborn WJ, 2019, GASTROENTEROLOGY, V156, P946, DOI 10.1053/j.gastro.2018.11.035
   Sandborn WJ, 2018, GUT, V67, P1824, DOI 10.1136/gutjnl-2016-313457
   Sandborn WJ, 2017, J CROHNS COLITIS, V11, P811, DOI 10.1093/ecco-jcc/jjx005
   Sandborn WJ, 2016, NEW ENGL J MED, V374, P1754, DOI 10.1056/NEJMoa1513248
   Sandborn WJ, 2013, NEW ENGL J MED, V369, P711, DOI 10.1056/NEJMoa1215739
   Schleier L, 2019, GUT, P2019
   Schreiber S, 2019, J CROHNS COLITIS, V13, pS612, DOI 10.1093/ecco-jcc/jjz046.001
   Selinger C, 2018, GUT, V67, pA53, DOI 10.1136/gutjnl-2018-BSGAbstracts.106
   Shitrit ABG, 2019, AM J GASTROENTEROL, V114, P1172, DOI 10.14309/ajg.0000000000000186
   Sivro A, 2018, SCI TRANSL MED, V10, DOI 10.1126/scitranslmed.aam6354
   Sneller MC, 2019, SCI TRANSL MED, V11, DOI 10.1126/scitranslmed.aax3447
   Soler D, 2009, J PHARMACOL EXP THER, V330, P864, DOI 10.1124/jpet.109.153973
   Uzzan M, 2018, SCI TRANSL MED, V10, DOI 10.1126/scitranslmed.aau4711
   Van Deventer SJH, 2006, ALIMENT PHARM THERAP, V23, P1415, DOI 10.1111/j.1365-2036.2006.02910.x
   Vermeire S, 2017, LANCET, V390, P135, DOI 10.1016/S0140-6736(17)30930-3
   Vermeire S, 2014, LANCET, V384, P309, DOI 10.1016/S0140-6736(14)60661-9
   Wyant T, 2016, J CROHNS COLITIS, V10, P1437, DOI 10.1093/ecco-jcc/jjw092
   Yacyshyn B, 2007, CLIN GASTROENTEROL H, V5, P215, DOI 10.1016/j.cgh.2006.11.001
   Yoshimura N, 2015, GASTROENTEROLOGY, V149, P1775, DOI 10.1053/j.gastro.2015.08.044
   Zeissig S, 2019, GUT, V68, P25, DOI 10.1136/gutjnl-2018-316023
   Zhou HY, 2019, J CROHNS COLITIS, V13, P702, DOI 10.1093/ecco-jcc/jjy217
   Zundler S, 2019, GUT, V68, P1688, DOI 10.1136/gutjnl-2018-317977
   Zundler S, 2019, NAT IMMUNOL, V20, P288, DOI 10.1038/s41590-018-0298-5
   Zundler S, 2017, GASTROENTEROLOGY, V153, P898, DOI 10.1053/j.gastro.2017.07.022
   Zundler S, 2017, FRONT IMMUNOL, V8, DOI 10.3389/fimmu.2017.00891
   Zundler S, 2017, INFLAMM BOWEL DIS, V23, P617, DOI 10.1097/MIB.0000000000001067
   Zundler S, 2017, GUT, V66, P1936, DOI 10.1136/gutjnl-2016-312439
   Zundler S, 2017, INFLAMM BOWEL DIS, V23, P379, DOI 10.1097/MIB.0000000000001029
NR 71
TC 2
Z9 2
U1 0
U2 3
PU LIPPINCOTT WILLIAMS & WILKINS
PI PHILADELPHIA
PA TWO COMMERCE SQ, 2001 MARKET ST, PHILADELPHIA, PA 19103 USA
SN 0267-1379
EI 1531-7056
J9 CURR OPIN GASTROEN
JI Curr. Opin. Gastroenterol.
PD NOV
PY 2019
VL 35
IS 6
BP 499
EP 506
DI 10.1097/MOG.0000000000000579
PG 8
WC Gastroenterology & Hepatology
WE Science Citation Index Expanded (SCI-EXPANDED)
SC Gastroenterology & Hepatology
GA KC6UF
UT WOS:000507309600004
PM 31567498
DA 2024-01-22
ER

PT J
AU Hermida, JS
   Six, I
   Jarry, G
AF Hermida, Jean-Sylvain
   Six, Isabelle
   Jarry, Genevieve
TI Drug-induced pericarditis mimicking Brugada syndrome
SO EUROPACE
LA English
DT Article
DE Brugada syndrome; mesalazine; ST-segment elevation; pericarditis
ID ST-SEGMENT ELEVATION
AB Brugada syndrome (BS) is associated with sudden cardiac death in patients with a structurally normal heart. The ECG pattern of BS has also been described in patients with myocardial abnormalities. Cardiac hypersensitivity and myopericarditis have been reported during tong-term treatment with mesalazine. We report the case of a man, treated with mesalazine for Crohn's disease who developed drug-induced pericarditis. The ECG showed a coved ST-segment elevation in the right precordial leads V1-V3, a pattern mimicking BS. The ECG normalized in a few days after mesalazine withdrawal and the follow-up was uneventful. The ECG remained normal. Two ajmaline tests were both negative and ruled out the diagnosis of BS. This observation illustrates that a coved ST-segment elevation in the right precordial leads should not be, systematically, regarded as a marker of a specific syndrome, but may also reflect a common electrical manifestation of abnormalities in the right ventricle or pericardium.
C1 Amiens Picardie Univ Hosp, Dept Cardiol, Serv Cardiol A, Grp Hosp Sud, F-80054 Amiens 1, France.
C3 Universite de Picardie Jules Verne (UPJV); CHU Amiens
RP Hermida, JS (通讯作者)，Amiens Picardie Univ Hosp, Dept Cardiol, Serv Cardiol A, Grp Hosp Sud, Ave Rene Laennec, F-80054 Amiens 1, France.
EM hermida.jean-sylvain@chu-amiens.fr
RI Hermida, Jean-Sylvain/AAM-6023-2020
CR AGNHOLT J, 1989, LANCET, V1, P1135
   Frustaci A, 2005, CIRCULATION, V112, P3680, DOI 10.1161/CIRCULATIONAHA.105.520999
   Hermida JS, 2004, AM J CARDIOL, V94, P230, DOI 10.1016/j.amjcard.2004.03.072
   KRISTENSEN KS, 1990, LANCET, V335, P605, DOI 10.1016/0140-6736(90)90387-K
   Kurisu S, 2006, PACE, V29, P201, DOI 10.1111/j.1540-8159.2006.00318.x
   Yan GX, 1999, CIRCULATION, V100, P1660, DOI 10.1161/01.CIR.100.15.1660
NR 6
TC 8
Z9 10
U1 0
U2 1
PU OXFORD UNIV PRESS
PI OXFORD
PA GREAT CLARENDON ST, OXFORD OX2 6DP, ENGLAND
SN 1099-5129
J9 EUROPACE
JI Europace
PD JAN
PY 2007
VL 9
IS 1
BP 66
EP 68
DI 10.1093/europace/eul140
PG 3
WC Cardiac & Cardiovascular Systems
WE Science Citation Index Expanded (SCI-EXPANDED)
SC Cardiovascular System & Cardiology
GA 136RO
UT WOS:000244242000015
PM 17224428
OA Bronze
DA 2024-01-22
ER

PT J
AU Leleu-Chavain, N
   Body-Malapel, M
   Spencer, J
   Chavatte, P
   Desreumaux, P
   Millet, R
AF Leleu-Chavain, N.
   Body-Malapel, M.
   Spencer, J.
   Chavatte, P.
   Desreumaux, P.
   Millet, R.
TI Recent Advances in the Development of Selective CB<sub>2</sub> Agonists
   as Promising Anti-Inflammatory Agents
SO CURRENT MEDICINAL CHEMISTRY
LA English
DT Review
DE cannabinoids; CB2 receptors; CB2 agonists; inflammation;
   anti-inflammatory agents; central nervous system inflammation; chronic
   inflammatory diseases; IBD; Crohn's disease; ulcerative colitis;
   ischemia/reperfusion injury; aminoalkylindoles; tricyclic pyrazoles;
   morpholines; quinolones
ID AMYOTROPHIC-LATERAL-SCLEROSIS; CANNABINOID RECEPTOR AGONIST;
   EXPERIMENTAL AUTOIMMUNE ENCEPHALOMYELITIS; ACID AMIDE HYDROLASE;
   MULTIPLE-SCLEROSIS; BIOLOGICAL EVALUATION; TRICYCLIC PYRAZOLES; DISEASE
   PROGRESSION; MOUSE MODEL; PHARMACOLOGICAL CHARACTERIZATION
AB The high distribution of CB2 receptors in immune cells suggests their important role in the control of inflammation. Growing evidence offers this receptor as an attractive therapeutic target: CB2 selective agonists are able to modulate inflammation without triggering psychotropic effects. This review will summarize the literature on the implication of CB2 in inflammation and CB2 selective agonists with anti-inflammatory activity.
C1 [Leleu-Chavain, N.; Chavatte, P.; Millet, R.] Univ Lille Nord France, Inst Chim Pharmaceut Albert Lespagnol, EA 4481, IFR114, F-59006 Lille, France.
   [Body-Malapel, M.; Desreumaux, P.] Univ Lille Nord France, INSERM, U995, Unite Physiopathol Malad Inflammatoires Digest, F-59045 Lille, France.
   [Spencer, J.] Univ Sussex, Dept Chem, Sch Life Sci, Brighton BN1 9QJ, E Sussex, England.
C3 Universite de Lille - ISITE; Universite de Lille; Universite de Lille -
   ISITE; Universite de Lille; Institut National de la Sante et de la
   Recherche Medicale (Inserm); University of Sussex
RP Millet, R (通讯作者)，Univ Lille Nord France, Inst Chim Pharmaceut Albert Lespagnol, EA 4481, IFR114, 3 Rue Pr Laguesse,BP 83, F-59006 Lille, France.
EM Regis.millet@univ-lille2.fr
RI spencer, john/C-2156-2008; SPENCER, John/P-5492-2019; Body-Malapel,
   Mathilde/K-9981-2018; Leleu-Chavain, Natascha/R-8546-2017; Desreumaux,
   Pierre F/R-6877-2018; CHAVATTE, Philippe/J-9935-2017; MILLET,
   Régis/H-7511-2018
OI spencer, john/0000-0001-5231-8836; SPENCER, John/0000-0001-5231-8836;
   Body-Malapel, Mathilde/0000-0003-3392-4229; Leleu-Chavain,
   Natascha/0000-0002-3904-4815; Desreumaux, Pierre F/0000-0002-6127-5281;
   CHAVATTE, Philippe/0000-0001-9620-7564; MILLET,
   Régis/0000-0001-7100-6002
FU ANR emergence [ANR-09-EBIO-007: CAB-MICI]; PRIM (Pole de Recherche
   Interdisciplinaire pour le Medicament)
FX We are grateful for the financial support from ANR emergence
   (ANR-09-EBIO-007: CAB-MICI) and PRIM (Pole de Recherche
   Interdisciplinaire pour le Medicament).
CR ADAMS MD, 1977, EXPERIENTIA, V33, P1204, DOI 10.1007/BF01922330
   [Anonymous], 2010, Cannabinoids, DOI DOI 10.1007/978-3-319-56645-0_
   Arévalo-Martin A, 2003, J NEUROSCI, V23, P2511
   Ashton JC, 2006, NEUROSCI LETT, V396, P113, DOI 10.1016/j.neulet.2005.11.038
   Ashton JC, 2007, CURR NEUROPHARMACOL, V5, P73, DOI 10.2174/157015907780866884
   Aung MM, 2000, DRUG ALCOHOL DEPEN, V60, P133, DOI 10.1016/S0376-8716(99)00152-0
   Baker D, 2006, TRENDS PHARMACOL SCI, V27, P1, DOI 10.1016/j.tips.2005.11.003
   Baker D, 2000, NATURE, V404, P84, DOI 10.1038/35003583
   Balkwill F, 2001, LANCET, V357, P539, DOI 10.1016/S0140-6736(00)04046-0
   Barth F., 2001, Preparation and formulation of tricyclic heterocycles containing a pyrazole-3-carboxamide subunit for pharmaceutical use as cannabinoid receptor antagonists, Patent No. [0132663, WO 01 32,663]
   Bátkai S, 2007, FASEB J, V21, P1788, DOI 10.1096/fj.06-7451com
   Begg M, 2005, PHARMACOL THERAPEUT, V106, P133, DOI 10.1016/j.pharmthera.2004.11.005
   BELL MR, 1991, J MED CHEM, V34, P1099, DOI 10.1021/jm00107a034
   Benito C, 2008, BRIT J PHARMACOL, V153, P277, DOI 10.1038/sj.bjp.0707505
   Benito C, 2003, J NEUROSCI, V23, P11136
   Benito C, 2007, J NEUROSCI, V27, P2396, DOI 10.1523/JNEUROSCI.4814-06.2007
   Berdyshev EV, 2000, CHEM PHYS LIPIDS, V108, P169, DOI 10.1016/S0009-3084(00)00195-X
   Berrendero F, 2001, SYNAPSE, V41, P195, DOI 10.1002/syn.1075
   Bifulco M, 2007, ONCOL REP, V17, P813
   Bilsland LG, 2006, FASEB J, V20, P1003, DOI 10.1096/fj.05-4743fje
   Body-Malapel M, 2008, GASTROENTEROLOGY, V134, pA107
   Bruijn LI, 2004, ANNU REV NEUROSCI, V27, P723, DOI 10.1146/annurev.neuro.27.070203.144244
   Buckley  NE, 2000, EUR J PHARMACOL, V396, P141, DOI 10.1016/S0014-2999(00)00211-9
   Cabral G. A., 2008, Endocrine Metabolic & Immune Disorders-Drug Targets, V8, P159, DOI 10.2174/187153008785700118
   Cabral GA, 2005, HANDB EXP PHARMACOL, V168, P385
   Cabral GA, 2009, EXPERT REV MOL MED, V11, DOI 10.1017/S1462399409000957
   Choi G, 2005, BBA-BIOMEMBRANES, V1668, P1, DOI 10.1016/j.bbamem.2004.10.011
   Choi G, 2002, J PEPT RES, V60, P169, DOI 10.1034/j.1399-3011.2002.21012.x
   Cichero E, 2011, EUR J MED CHEM, V46, P4489, DOI 10.1016/j.ejmech.2011.07.023
   COMPTON DR, 1992, J PHARMACOL EXP THER, V263, P1118
   Consroe P, 1997, EUR NEUROL, V38, P44, DOI 10.1159/000112901
   Cravatt BF, 2004, J NEUROBIOL, V61, P149, DOI 10.1002/neu.20080
   Croxford JL, 2005, J NEUROIMMUNOL, V166, P3, DOI 10.1016/j.jneuroim.2005.04.023
   DAMBRA TE, 1992, J MED CHEM, V35, P124, DOI 10.1021/jm00079a016
   DEVANE WA, 1988, MOL PHARMACOL, V34, P605
   DEVANE WA, 1992, SCIENCE, V258, P1946, DOI 10.1126/science.1470919
   Di Marzo V, 2000, J NEUROCHEM, V75, P2434, DOI 10.1046/j.1471-4159.2000.0752434.x
   Di Marzo V, 2005, HANDB EXP PHARMACOL, V168, P147
   Di Marzo V, 2006, GUT, V55, P1373, DOI 10.1136/gut.2005.090472
   Drugs.com, KEY NEUR PHARM REP P
   EDERY H, 1971, ANN NY ACAD SCI, V191, P40, DOI 10.1111/j.1749-6632.1971.tb13985.x
   Ehrhart J, 2005, J NEUROINFLAMM, V2, DOI 10.1186/1742-2094-2-29
   EISSENSTAT MA, 1995, J MED CHEM, V38, P3094, DOI 10.1021/jm00016a013
   El Bakali J, 2010, J MED CHEM, V53, P7918, DOI 10.1021/jm100286k
   Elson CO, 2005, IMMUNOL REV, V206, P260, DOI 10.1111/j.0105-2896.2005.00291.x
   Facchinetti F, 2003, GLIA, V41, P161, DOI 10.1002/glia.10177
   Fan CG, 1999, J MOL MED, V77, P577, DOI 10.1007/s001099900029
   Farquhar-Smith WP, 2002, PAIN REV, V9, P41, DOI 10.1191/0968130202pr188ra
   FELDER CC, 1995, MOL PHARMACOL, V48, P443
   Feldmann M, 1996, ANNU REV IMMUNOL, V14, P397, DOI 10.1146/annurev.immunol.14.1.397
   Fong TM, 2009, INT J OBESITY, V33, P947, DOI 10.1038/ijo.2009.132
   GALIEGUE S, 1995, EUR J BIOCHEM, V232, P54, DOI 10.1111/j.1432-1033.1995.tb20780.x
   GAONI Y, 1964, J AM CHEM SOC, V86, P1646, DOI 10.1021/ja01062a046
   Gareau Y, 1996, BIOORG MED CHEM LETT, V6, P189, DOI 10.1016/0960-894X(95)00573-C
   George KL, 2008, J CELL PHYSIOL, V214, P714, DOI 10.1002/jcp.21263
   Germain N, 2002, INT IMMUNOPHARMACOL, V2, P537, DOI 10.1016/S1567-5769(01)00200-4
   Ghosh S, 2006, MOL IMMUNOL, V43, P2169, DOI 10.1016/j.molimm.2006.01.005
   Giblin GMP, 2007, J MED CHEM, V50, P2597, DOI 10.1021/jm061195+
   Gong JP, 2006, BRAIN RES, V1071, P10, DOI 10.1016/j.brainres.2005.11.035
   Gorantla S, 2010, J NEUROIMMUNE PHARM, V5, P456, DOI 10.1007/s11481-010-9225-8
   Gordon Paul H, 2005, Curr Neurol Neurosci Rep, V5, P48, DOI 10.1007/s11910-005-0023-2
   Gorter RW, 2005, NEUROLOGY, V64, P917, DOI 10.1212/01.WNL.0000152845.09088.28
   Gratzke C., 2010, EUR UROL SUPPL, V8, P271
   Grotenhermen F., 2006, Cannabinoids, V1, P10
   Guindon J, 2008, BRIT J PHARMACOL, V153, P319, DOI 10.1038/sj.bjp.0707531
   Gurney ME, 1997, J NEUROL, V244, pS15, DOI 10.1007/BF03160575
   Hajduk PJ, 2000, J MED CHEM, V43, P3443, DOI 10.1021/jm000164q
   Hájos N, 2001, NEUROSCIENCE, V106, P1, DOI 10.1016/S0306-4522(01)00287-1
   Hansson GK, 2005, NEW ENGL J MED, V352, P1685, DOI 10.1056/NEJMra043430
   Hanus L, 1999, P NATL ACAD SCI USA, V96, P14228, DOI 10.1073/pnas.96.25.14228
   Hillard CJ, 2003, BRIT J PHARMACOL, V140, P802, DOI 10.1038/sj.bjp.0705468
   Ho WSV, 2003, BRIT J PHARMACOL, V138, P1320, DOI 10.1038/sj/bjp.0705160
   Horváth B, 2012, BRIT J PHARMACOL, V165, P2462, DOI 10.1111/j.1476-5381.2011.01381.x
   Howlett AC, 2002, PHARMACOL REV, V54, P161, DOI 10.1124/pr.54.2.161
   Howlett AC, 2005, HANDB EXP PHARMACOL, V168, P53
   Hoyer FF, 2011, J MOL CELL CARDIOL, V51, P1007, DOI 10.1016/j.yjmcc.2011.08.008
   Huffman JW, 2005, MINI-REV MED CHEM, V5, P641, DOI 10.2174/1389557054368844
   Huffman JW, 1999, BIOORGAN MED CHEM, V7, P2905, DOI 10.1016/S0968-0896(99)00219-9
   Huffman JW, 1996, J MED CHEM, V39, P3875, DOI 10.1021/jm960394y
   HUFFMAN JW, 1994, BIOORG MED CHEM LETT, V4, P563, DOI 10.1016/S0960-894X(01)80155-4
   Hürlimann D, 2004, HERZ, V29, P760, DOI 10.1007/s00059-004-2636-7
   Husted Thomas L, 2005, Curr Opin Investig Drugs, V6, P508
   Hynes J, 2002, BIOORG MED CHEM LETT, V12, P2399, DOI 10.1016/S0960-894X(02)00466-3
   Ibrahim MM, 2003, P NATL ACAD SCI USA, V100, P10529, DOI 10.1073/pnas.1834309100
   Ihenetu K, 2003, EUR J PHARMACOL, V458, P207, DOI 10.1016/S0014-2999(02)02698-5
   Ince PG, 1996, ACTA NEUROPATHOL, V92, P395, DOI 10.1007/s004010050535
   Jaeschke H, 2003, GASTROENTEROLOGY, V125, P1246, DOI 10.1016/S0016-5085(03)01209-5
   Járai Z, 1999, P NATL ACAD SCI USA, V96, P14136, DOI 10.1073/pnas.96.24.14136
   Johns DG, 2007, BRIT J PHARMACOL, V152, P825, DOI 10.1038/sj.bjp.0707419
   Johnson M.R., 1983, U.S. Patent, Patent No. [4,371,720, 4371720]
   Jonsson KO, 2006, LIFE SCI, V78, P598, DOI 10.1016/j.lfs.2005.05.059
   Jordà MA, 2002, BLOOD, V99, P2786
   Kaplan BLF, 2003, J PHARMACOL EXP THER, V306, P1077, DOI 10.1124/jpet.103.051961
   Karsak M, 2007, SCIENCE, V316, P1494, DOI 10.1126/science.1142265
   Kim K, 2006, EUR J PHARMACOL, V542, P100, DOI 10.1016/j.ejphar.2006.05.025
   Kimball ES, 2006, AM J PHYSIOL-GASTR L, V291, pG364, DOI 10.1152/ajpgi.00407.2005
   Kinsey SG, 2011, NEUROPHARMACOLOGY, V60, P244, DOI 10.1016/j.neuropharm.2010.09.004
   Klegeris A, 2003, BRIT J PHARMACOL, V139, P775, DOI 10.1038/sj.bjp.0705304
   Klein TW, 2000, P SOC EXP BIOL MED, V225, P1, DOI 10.1046/j.1525-1373.2000.22501.x
   Klein TW, 2005, NAT REV IMMUNOL, V5, P400, DOI 10.1038/nri1602
   Kreitzer FR, 2009, PHARMACOL THERAPEUT, V122, P83, DOI 10.1016/j.pharmthera.2009.01.005
   Kunos G, 2009, TRENDS PHARMACOL SCI, V30, P1, DOI 10.1016/j.tips.2008.10.001
   Kupiec-Weglinski JW, 2005, TRANSPL P, V37, P1653, DOI 10.1016/j.transproceed.2005.03.134
   Lastres-Becker I, 2005, NEUROBIOL DIS, V19, P96, DOI 10.1016/j.nbd.2004.11.009
   Latek D, 2011, J MOL MODEL, V17, P2353, DOI 10.1007/s00894-011-0986-7
   Lee DM, 2001, LANCET, V358, P903, DOI 10.1016/S0140-6736(01)06075-5
   Leung C., 2004, CB 1/CB 2 receptor ligands and their use in the treatment of pain, Patent No. [WO/2004/060882, 2004060882]
   Lusis AJ, 2000, NATURE, V407, P233, DOI 10.1038/35025203
   LYMAN WD, 1989, J NEUROIMMUNOL, V23, P73, DOI 10.1016/0165-5728(89)90075-1
   Mackie K, 2008, J NEUROENDOCRINOL, V20, P10, DOI 10.1111/j.1365-2826.2008.01671.x
   Mackie K, 2006, ANNU REV PHARMACOL, V46, P101, DOI 10.1146/annurev.pharmtox.46.120604.141254
   Makriyannis A., 2001, PCT Patent Appl, Patent No. [02060447, WO 02/060447 A1]
   Malan TP, 2001, PAIN, V93, P239, DOI 10.1016/S0304-3959(01)00321-9
   Malfait AM, 2000, P NATL ACAD SCI USA, V97, P9561, DOI 10.1073/pnas.160105897
   Marchalant Y, 2007, NEUROSCIENCE, V144, P1516, DOI 10.1016/j.neuroscience.2006.11.016
   Maresz K, 2007, NAT MED, V13, P492, DOI 10.1038/nm1561
   MARTIN BR, 1991, PHARMACOL BIOCHEM BE, V40, P471, DOI 10.1016/0091-3057(91)90349-7
   Martino G, 2002, LANCET NEUROL, V1, P499, DOI 10.1016/S1474-4422(02)00223-5
   Massa F, 2004, J CLIN INVEST, V113, P1202, DOI 10.1172/JCI200419465
   MATSUDA LA, 1990, NATURE, V346, P561, DOI 10.1038/346561a0
   McGeer PL, 2001, ADV NEUROL, V86, P83
   McGeer PL, 2002, MUSCLE NERVE, V26, P459, DOI 10.1002/mus.10191
   MECHOULAM R, 1995, BIOCHEM PHARMACOL, V50, P83, DOI 10.1016/0006-2952(95)00109-D
   MECHOULAM R, 1988, EXPERIENTIA, V44, P762, DOI 10.1007/BF01959156
   Mestre L, 2009, MOL CELL NEUROSCI, V40, P258, DOI 10.1016/j.mcn.2008.10.015
   Millet R., 2010, Int. Patent, Patent No. [PCT/IB2010/001433, 2010001433]
   Millet R., 2009, Eur. Patent, Patent No. [EP-092903377.2-1211, 09290337721211]
   Molina-Holgado F, 2003, J NEUROSCI, V23, P6470
   Molina-Holgado F, 2002, J NEUROSCI RES, V67, P829, DOI 10.1002/jnr.10165
   Monory K, 2002, BIOCHEM BIOPH RES CO, V292, P231, DOI 10.1006/bbrc.2002.6635
   Montecucco F, 2008, AM J PHYSIOL-HEART C, V294, pH1145, DOI 10.1152/ajpheart.01328.2007
   Mukhopadhyay S, 2006, J NEUROIMMUNOL, V181, P82, DOI 10.1016/j.jneuroim.2006.08.002
   MUNRO S, 1993, NATURE, V365, P61, DOI 10.1038/365061a0
   Murineddu G, 2005, J MED CHEM, V48, P7351, DOI 10.1021/jm050317f
   Murineddu G, 2005, BIOORGAN MED CHEM, V13, P3309, DOI 10.1016/j.bmc.2005.02.032
   Murineddu G, 2006, J MED CHEM, V49, P7502, DOI 10.1021/jm060920d
   Mussinu JM, 2003, BIOORGAN MED CHEM, V11, P251, DOI 10.1016/S0968-0896(02)00319-X
   Nelson PT, 2002, ANN MED, V34, P491, DOI 10.1080/078538902321117698
   Ofek O, 2006, P NATL ACAD SCI USA, V103, P696, DOI 10.1073/pnas.0504187103
   Offertáler L, 2003, MOL PHARMACOL, V63, P699, DOI 10.1124/mol.63.3.699
   Oka S, 2006, EUR J PHARMACOL, V538, P154, DOI 10.1016/j.ejphar.2006.03.021
   Onaivi ES, 2008, ANN NY ACAD SCI, V1139, P412, DOI 10.1196/annals.1432.056
   Pacher P, 2005, HANDB EXP PHARMACOL, V168, P599
   Pacher P, 2006, PHARMACOL REV, V58, P87, DOI 10.1124/pr.58.1.6
   Pacher P, 2005, NEUROPHARMACOLOGY, V48, P1130, DOI 10.1016/j.neuropharm.2004.12.005
   Pacher P, 2006, PHARMACOL REV, V58, P389, DOI 10.1124/pr.58.3.2
   Palczewski K, 2000, SCIENCE, V289, P739, DOI 10.1126/science.289.5480.739
   Parker J, 2008, RHEUMATOL INT, V28, P631, DOI 10.1007/s00296-007-0489-0
   PBRHome, GLENM COMPL PHAS INF
   Pertwee RG, 2005, AAPS J, V7, pE625, DOI 10.1208/aapsj070364
   Pertwee RG, 2005, HANDB EXP PHARMACOL, V168, P1
   Pertwee RG, 2002, PHARMACOL THERAPEUT, V95, P165, DOI 10.1016/S0163-7258(02)00255-3
   PERTWEE RG, 1995, EUR J PHARMACOL, V284, P241, DOI 10.1016/0014-2999(95)00318-F
   Pharmos, CB2 SEL PROGR CANN
   Podolsky DK, 2002, NEW ENGL J MED, V347, P417, DOI 10.1056/NEJMra0804647
   Price DA, 2009, EUR J NEUROSCI, V29, P2177, DOI 10.1111/j.1460-9568.2009.06764.x
   Rajesh M, 2007, J LEUKOCYTE BIOL, V82, P1382, DOI 10.1189/jlb.0307180
   Raman C, 2004, AMYOTROPH LATERAL SC, V5, P33, DOI 10.1080/14660820310016813
   Ramírez BG, 2005, J NEUROSCI, V25, P1904, DOI 10.1523/JNEUROSCI.4540-04.2005
   Randall MD, 2004, BRIT J PHARMACOL, V142, P20, DOI 10.1038/sj.bjp.0705725
   REGGIO PH, 1993, J MED CHEM, V36, P1761, DOI 10.1021/jm00064a010
   Ryberg E, 2007, BRIT J PHARMACOL, V152, P1092, DOI 10.1038/sj.bjp.0707460
   Salo OMH, 2004, J MED CHEM, V47, P3048, DOI 10.1021/jm031052c
   Sánchez AJ, 2006, BIOCHEM PHARMACOL, V72, P1697, DOI 10.1016/j.bcp.2006.08.018
   Sapp E, 2001, J NEUROPATH EXP NEUR, V60, P161, DOI 10.1093/jnen/60.2.161
   Sheng WS, 2005, GLIA, V49, P211, DOI 10.1002/glia.20108
   Shim JY, 2010, CURR TOP MED CHEM, V10, P779, DOI 10.2174/156802610791164210
   Shire D, 1996, BBA-GENE STRUCT EXPR, V1307, P132, DOI 10.1016/0167-4781(96)00047-4
   Shoemaker JL, 2007, J NEUROCHEM, V101, P87, DOI 10.1111/j.1471-4159.2006.04346.x
   Showalter VM, 1996, J PHARMACOL EXP THER, V278, P989
   Smith Paul F, 2005, Curr Opin Investig Drugs, V6, P680
   Smith SR, 2000, J PHARMACOL EXP THER, V293, P136
   Smith SR, 2001, EUR J PHARMACOL, V425, P73, DOI 10.1016/S0014-2999(01)01142-6
   Steffens S, 2005, NATURE, V434, P782, DOI 10.1038/nature03389
   Stella N, 2009, NEUROPHARMACOLOGY, V56, P244, DOI 10.1016/j.neuropharm.2008.07.037
   Stern E, 2006, J MED CHEM, V49, P70, DOI 10.1021/jm050467q
   Stern E, 2007, J MED CHEM, V50, P5471, DOI 10.1021/jm070387h
   Storr MA, 2009, INFLAMM BOWEL DIS, V15, P1678, DOI 10.1002/ibd.20960
   Strong M, 2003, AMYOTROPH LATERAL SC, V4, P136, DOI 10.1080/14660820310011250
   SUGIURA T, 1995, BIOCHEM BIOPH RES CO, V215, P89, DOI 10.1006/bbrc.1995.2437
   Sun H, 2004, TETRAHEDRON LETT, V45, P615, DOI 10.1016/j.tetlet.2003.10.176
   Szabo Gabor, 2005, Current Vascular Pharmacology, V3, P215, DOI 10.2174/1570161054368599
   Thakur GA, 2009, EXPERT OPIN THER PAT, V19, P1647, DOI 10.1517/13543770903436505
   Thuru X, 2007, GASTROENTEROLOGY, V132, pA228
   Tiburu EK, 2009, BBA-BIOMEMBRANES, V1788, P1159, DOI 10.1016/j.bbamem.2009.02.002
   Traynor BJ, 2003, J NEUROL, V250, P473, DOI 10.1007/s00415-003-1026-z
   Tuccinardi T, 2006, J MED CHEM, V49, P984, DOI 10.1021/jm050875u
   Turner MR, 2004, NEUROBIOL DIS, V15, P601, DOI 10.1016/j.nbd.2003.12.012
   Van Sickle MD, 2005, SCIENCE, V310, P329, DOI 10.1126/science.1115740
   Vaughan CW, 2005, HANDB EXP PHARMACOL, V168, P367
   Wagner JA, 1999, HYPERTENSION, V33, P429, DOI 10.1161/01.HYP.33.1.429
   Walter L, 2004, BRIT J PHARMACOL, V141, P775, DOI 10.1038/sj.bjp.0705667
   Weydt P, 2005, NEUROREPORT, V16, P527, DOI 10.1097/00001756-200504250-00001
   Weydt P, 2005, AMYOTROPH LATERAL SC, V6, P182, DOI 10.1080/14660820510030149
   Wiley JL, 1998, J PHARMACOL EXP THER, V285, P995
   WIRGUIN I, 1994, IMMUNOPHARMACOLOGY, V28, P209, DOI 10.1016/0162-3109(94)90056-6
   Wright K, 2005, GASTROENTEROLOGY, V129, P437, DOI 10.1053/j.gastro.2005.05.026
   Wrobleski ST, 2003, J MED CHEM, V46, P2110, DOI 10.1021/jm020329q
   Xie XQ, 2005, J BIOL CHEM, V280, P3605, DOI 10.1074/jbc.M410294200
   Yao BB, 2006, BRIT J PHARMACOL, V149, P145, DOI 10.1038/sj.bjp.0706838
   Yiangou Y, 2006, BMC NEUROL, V6, DOI 10.1186/1471-2377-6-12
   Zajicek J, 2003, LANCET, V362, P1517, DOI 10.1016/S0140-6736(03)14738-1
   Zajicek JP, 2005, J NEUROL NEUROSUR PS, V76, P1664, DOI 10.1136/jnnp.2005.070136
   Zhang YX, 2008, PROTEIN EXPRES PURIF, V59, P249, DOI 10.1016/j.pep.2008.02.005
   Zhao J, 2006, PROTEIN PEPTIDE LETT, V13, P335, DOI 10.2174/092986606775974483
   Zheng HA, 2006, BIOPOLYMERS, V83, P46, DOI 10.1002/bip.20526
   Zimmer A, 1999, P NATL ACAD SCI USA, V96, P5780, DOI 10.1073/pnas.96.10.5780
   Zindell R, 2009, BIOORG MED CHEM LETT, V19, P1604, DOI 10.1016/j.bmcl.2009.02.033
   Ziring DA, 2007, GASTROENTEROLOGY, V132, pA232
   Zurier RB, 2003, BIOCHEM PHARMACOL, V65, P649, DOI 10.1016/S0006-2952(02)01604-0
NR 210
TC 30
Z9 35
U1 0
U2 26
PU BENTHAM SCIENCE PUBL LTD
PI SHARJAH
PA EXECUTIVE STE Y-2, PO BOX 7917, SAIF ZONE, 1200 BR SHARJAH, U ARAB
   EMIRATES
SN 0929-8673
EI 1875-533X
J9 CURR MED CHEM
JI Curr. Med. Chem.
PD JUL
PY 2012
VL 19
IS 21
BP 3457
EP 3474
DI 10.2174/092986712801323207
PG 18
WC Biochemistry & Molecular Biology; Chemistry, Medicinal; Pharmacology &
   Pharmacy
WE Science Citation Index Expanded (SCI-EXPANDED)
SC Biochemistry & Molecular Biology; Pharmacology & Pharmacy
GA 967ZM
UT WOS:000305946800001
PM 22709008
DA 2024-01-22
ER

PT J
AU Neurath, L
   D'Amico, F
   Danese, S
AF Neurath, Laura
   D'Amico, Ferdinando
   Danese, Silvio
TI Emerging drugs for the treatment of moderately to severely active
   ulcerative colitis: review of phase II and III clinical trials
SO EXPERT OPINION ON EMERGING DRUGS
LA English
DT Review
DE Inflammatory bowel disease; ulcerative colitis; treatment; phase II and
   phase III trials
ID INFLAMMATORY-BOWEL-DISEASE; JANUS KINASE INHIBITOR; TO-SEVERE;
   MAINTENANCE THERAPY; CROHNS-DISEASE; DOUBLE-BLIND; BIOLOGICAL THERAPY;
   INDUCTION THERAPY; ANTI-TNF; VEDOLIZUMAB
AB IntroductionCurrent therapeutic options for patients with ulcerative colitis comprise monoclonal antibodies against tumor necrosis factor (TNF), alpha4/beta7 integrin, and interleukin (IL)12/23 as well as small molecules such as tofacitinib, upadacitinib, ozanimod, and filgotinib. However, many patients fail to respond to these agents or have loss of response over time. Therefore, there is a large unmet clinical need for new therapeutic agents.Areas coveredHere, we review recent phase 2/3 studies in active ulcerative colitis and discuss preliminary data on the efficacy (clinical, endoscopic, and histologic remission) and safety of novel drugs including Janus kinase (JAK) inhibitors, IL23 blockers, integrin inhibitors, and S1P1R modulators.Expert opinionWe highlight the potential impact of these agents for the future therapeutic landscape of this disease with special emphasis on clinical impact, unmet needs, safety aspects, and advanced combination therapy.
C1 [Neurath, Laura; D'Amico, Ferdinando; Danese, Silvio] IRCCS Osped San Raffaele, Gastroenterol & Endoscopy, Milan, Italy.
   [Neurath, Laura; D'Amico, Ferdinando; Danese, Silvio] Univ Vita Salute San Raffaele, Milan, Italy.
   [D'Amico, Ferdinando] Humanitas Univ, Dept Biomed Sci, Pieve Emanuele, Italy.
   [Danese, Silvio] IRCCS Osped San Raffaele, Gastroenterol & Endoscopy, Via Olgettina 60, Milan, Italy.
   [Danese, Silvio] Univ Vita Salute San Raffaele, Via Olgettina 60, Milan, Italy.
C3 Vita-Salute San Raffaele University; IRCCS Ospedale San Raffaele;
   Vita-Salute San Raffaele University; Humanitas University; Vita-Salute
   San Raffaele University; IRCCS Ospedale San Raffaele; Vita-Salute San
   Raffaele University
RP Danese, S (通讯作者)，IRCCS Osped San Raffaele, Gastroenterol & Endoscopy, Via Olgettina 60, Milan, Italy.; Danese, S (通讯作者)，Univ Vita Salute San Raffaele, Via Olgettina 60, Milan, Italy.
EM laura.ne21@yahoo.de
CR Afif W, 2010, MED CLIN N AM, V94, P115, DOI 10.1016/j.mcna.2009.08.016
   Al Khoury A, 2022, DIGEST DIS SCI, V67, P1956, DOI 10.1007/s10620-021-07025-y
   Al-Horani R, 2022, NAT REV DRUG DISCOV, V21, P15, DOI 10.1038/d41573-021-00194-5
   Ananthakrishnan AN, 2018, NAT REV GASTRO HEPAT, V15, P39, DOI 10.1038/nrgastro.2017.136
   Atreya R, 2020, LANCET GASTROENTEROL, V5, P1063, DOI 10.1016/S2468-1253(20)30301-0
   Attauabi M, 2022, DIGEST LIVER DIS, V54, P1168, DOI 10.1016/j.dld.2021.11.014
   Attauabi M, 2021, SCAND J GASTROENTERO, V56, P1040, DOI 10.1080/00365521.2021.1946588
   Atzeni F, 2022, EXPERT REV CLIN IMMU, V18, P233, DOI 10.1080/1744666X.2022.2039630
   Baert F, 2010, GASTROENTEROLOGY, V138, P463, DOI 10.1053/j.gastro.2009.09.056
   Barré A, 2018, ALIMENT PHARM THER, V47, P896, DOI 10.1111/apt.14550
   Battat R, 2019, AM J GASTROENTEROL, V114, P733, DOI 10.14309/ajg.0000000000000111
   Baumgart DC, 2012, LANCET, V380, P1590, DOI 10.1016/S0140-6736(12)60026-9
   Bewtra M, 2013, PATIENT, V6, P241, DOI 10.1007/s40271-013-0031-2
   Bhattacharya A, 2020, GASTROENTEROL CLIN N, V49, P717, DOI 10.1016/j.gtc.2020.08.002
   Bickston SJ, 2014, COCHRANE DB SYST REV, DOI 10.1002/14651858.CD007571.pub2
   Burr NE, 2022, GUT, V71, P1976, DOI 10.1136/gutjnl-2021-326390
   Cayatte C, 2012, CLIN TRANSL GASTROEN, V3, DOI 10.1038/ctg.2012.2
   Chateau T, 2019, J CROHNS COLITIS, V13, P1569, DOI 10.1093/ecco-jcc/jjz095
   Chen BL, 2022, GASTROENTEROLOGY, V163, P1555, DOI 10.1053/j.gastro.2022.08.007
   Colombel JF, 2011, GASTROENTEROLOGY, V141, P1194, DOI 10.1053/j.gastro.2011.06.054
   Colombel JF, 2022, CLIN GASTROENTEROL H, V20, P116, DOI 10.1016/j.cgh.2020.10.004
   D'Amico F, 2022, J CROHNS COLITIS, V16, P835, DOI 10.1093/ecco-jcc/jjab206
   Danese S, 2013, ALIMENT PHARM THER, V37, P855, DOI 10.1111/apt.12284
   Danese Silvio, 2022, Lancet, V399, P2113, DOI 10.1016/S0140-6736(22)00581-5
   Danese S, 2022, GASTROENTEROLOGY, V162, pS226
   Danese S, 2021, CLIN GASTROENTEROL H, V19, P2324, DOI 10.1016/j.cgh.2021.06.011
   Danese S, 2019, CURR MED CHEM, V26, P280, DOI 10.2174/0929867325666180514100204
   Danese S, 2017, J CROHNS COLITIS, V11, P26, DOI 10.1093/ecco-jcc/jjw198
   Danese S, 2017, NAT REV GASTRO HEPAT, V14, P22, DOI 10.1038/nrgastro.2016.155
   Danese S, 2012, GUT, V61, P918, DOI 10.1136/gutjnl-2011-300904
   Danese S, 2012, INFLAMM BOWEL DIS, V18, P793, DOI 10.1002/ibd.21773
   Danese S, 2011, NEW ENGL J MED, V365, P1713, DOI 10.1056/NEJMra1102942
   de Chambrun GP, 2010, NAT REV GASTRO HEPAT, V7, P15, DOI 10.1038/nrgastro.2009.203
   Declerck P, 2015, CURR MED RES OPIN, V31, P2325, DOI 10.1185/03007995.2015.1098601
   Degagné E, 2014, CLIN EXP GASTROENTER, V7, P205, DOI 10.2147/CEG.S43453
   Dignass A., EFFICACY SAFETY GUSE
   Dowdell AS, 2021, PHARMACEUTICALS-BASE, V14, DOI 10.3390/ph14080708
   Feagan Brian G, 2021, Lancet, V397, P2372, DOI 10.1016/S0140-6736(21)00666-8
   Feagan BG, 2013, NEW ENGL J MED, V369, P699, DOI 10.1056/NEJMoa1215734
   Fiorino G, 2014, AUTOIMMUN REV, V13, P751, DOI 10.1016/j.autrev.2014.02.004
   Fiorino G, 2011, CURR DRUG TARGETS, V12, P1433, DOI 10.2174/138945011796818225
   Garnock-Jones KP, 2015, BIODRUGS, V29, P57, DOI 10.1007/s40259-014-0113-2
   Gledhill T, 2013, BIOL-TARGETS THER, V7, P123, DOI 10.2147/BTT.S30416
   globenewswire, NEWS RELEASE 2022 05
   Hanzel J, 2022, EXPERT REV CLIN IMMU, V18, P513, DOI 10.1080/1744666X.2022.2069562
   Hibi T, 2019, INTEST RES, V17, P375, DOI 10.5217/ir.2018.00141
   Joossens M, 2011, GUT, V60, P631, DOI 10.1136/gut.2010.223263
   Jovani M, 2013, CURR DRUG TARGETS, V14, P1433, DOI 10.2174/13894501113146660206
   Kaakoush NO, 2012, J CLIN MICROBIOL, V50, P3258, DOI 10.1128/JCM.01396-12
   Katsanos KH, 2019, CLIN IMMUNOL, V206, P9, DOI 10.1016/j.clim.2018.03.004
   Lam MCW, 2014, IMMUNOTHERAPY-UK, V6, P963, DOI [10.2217/IMT.14.66, 10.2217/imt.14.66]
   Magro Fernando, 2017, J Crohns Colitis, V11, P649, DOI 10.1093/ecco-jcc/jjx008
   Matsuoka K, 2022, LANCET GASTROENTEROL, V7, P648, DOI 10.1016/S2468-1253(22)00022-X
   Mayer L, 2014, GUT, V63, P442, DOI 10.1136/gutjnl-2012-303424
   Moon W, 2016, ALIMENT PHARM THER, V43, P863, DOI 10.1111/apt.13559
   Moorman CD, 2021, FRONT IMMUNOL, V12, DOI 10.3389/fimmu.2021.657768
   Neurath MF, 2012, GUT, V61, P1619, DOI 10.1136/gutjnl-2012-302830
   Panaccione R, 2014, GASTROENTEROLOGY, V146, P392, DOI 10.1053/j.gastro.2013.10.052
   Parigi TL, 2022, LANCET GASTROENTEROL, V7, P390, DOI 10.1016/S2468-1253(22)00085-1
   Parkes M, 2012, DIGEST DIS, V30, P78, DOI 10.1159/000341130
   Parmentier JM, 2018, BMC RHEUMATOL, V2, DOI 10.1186/s41927-018-0031-x
   Petric Z, 2022, PHARMACEUTICS, V14, DOI 10.3390/pharmaceutics14091766
   Peyrin-Biroulet L, 2022, LANCET GASTROENTEROL, V7, P128, DOI 10.1016/S2468-1253(21)00298-3
   Peyrin-Biroulet L, 2011, INFLAMM BOWEL DIS, V17, P471, DOI 10.1002/ibd.21417
   Radeke Heinfried H, 2020, Inflamm Intest Dis, V5, P180, DOI 10.1159/000509393
   Rajca S, 2014, INFLAMM BOWEL DIS, V20, P978, DOI 10.1097/MIB.0000000000000036
   Rietdijk ST, 2014, EXPERT REV CLIN PHAR, V7, P423, DOI 10.1586/17512433.2014.911084
   Roda G, 2016, CLIN TRANSL GASTROEN, V7, DOI 10.1038/ctg.2015.63
   Sandborn W., 2022, J CROHNS COLITIS, V20, pS1030
   Sandborn WJ, 2022, GASTROENTEROLOGY, V162, P1650, DOI 10.1053/j.gastro.2022.01.047
   Sandborn WJ, 2021, GASTROENTEROLOGY, V161, P1853, DOI 10.1053/j.gastro.2021.08.045
   Sandborn WJ, 2021, NEW ENGL J MED, V385, P1280, DOI 10.1056/NEJMoa2033617
   Sandborn WJ, 2022, CLIN GASTROENTEROL H, V20, P105, DOI 10.1016/j.cgh.2020.09.028
   Sandborn WJ, 2020, GASTROENTEROLOGY, V158, P2139, DOI 10.1053/j.gastro.2020.02.030
   Sandborn WJ, 2020, GASTROENTEROLOGY, V158, P550, DOI 10.1053/j.gastro.2019.10.035
   Sandborn WJ, 2020, GASTROENTEROLOGY, V158, P537, DOI 10.1053/j.gastro.2019.08.043
   Sandborn WJ, 2019, GASTROENTEROLOGY, V156, P946, DOI 10.1053/j.gastro.2018.11.035
   Sandborn WJ, 2018, J CROHNS COLITIS, V12, P1021, DOI 10.1093/ecco-jcc/jjy049
   Sandborn WJ, 2016, NEW ENGL J MED, V374, P1754, DOI 10.1056/NEJMoa1513248
   Sandborn WJ, 2014, CLIN GASTROENTEROL H, V12, P1485, DOI 10.1016/j.cgh.2014.01.029
   Sandborn WJ, 2014, GASTROENTEROLOGY, V146, P85, DOI 10.1053/j.gastro.2013.05.048
   Sandborn WJ, 2014, GASTROENTEROLOGY, V146, P96, DOI 10.1053/j.gastro.2013.06.010
   Sandborn WJ, 2012, NEW ENGL J MED, V367, P616, DOI 10.1056/NEJMoa1112168
   Sands BE, 2022, J CROHNS COLITIS, V16, pI042
   Sands BE, 2019, NEW ENGL J MED, V381, P1201, DOI 10.1056/NEJMoa1900750
   Sands BE, 2022, GASTROENTEROLOGY, V162, P495, DOI 10.1053/j.gastro.2021.10.050
   Sands BE, 2019, NEW ENGL J MED, V381, P1215, DOI 10.1056/NEJMoa1905725
   Shivaji UN, 2019, ALIMENT PHARM THER, V49, P664, DOI 10.1111/apt.15097
   style.yahoo, ABIVAX VER FFENTLICH
   Tew GW, 2016, GASTROENTEROLOGY, V150, P477, DOI 10.1053/j.gastro.2015.10.041
   Vermeire S, 2021, J CROHNS COLITIS, V15, P950, DOI 10.1093/ecco-jcc/jjab016
   Vermeire S, 2021, GASTROENTEROLOGY, V160, P2595, DOI 10.1053/j.gastro.2021.02.054
   Vermeire S, 2017, LANCET, V389, P266, DOI 10.1016/S0140-6736(16)32537-5
   Vermeire S, 2014, LANCET, V384, P309, DOI 10.1016/S0140-6736(14)60661-9
   Weisshof R, 2019, DIGEST DIS SCI, V64, P1945, DOI 10.1007/s10620-019-05492-y
   wwwprnewswirecom, NEWS RELEASES THERAV
   Wyant T, 2015, GUT, V64, P77, DOI 10.1136/gutjnl-2014-307127
   Yoshimura N, 2015, GASTROENTEROLOGY, V149, P1775, DOI 10.1053/j.gastro.2015.08.044
NR 98
TC 3
Z9 3
U1 2
U2 6
PU TAYLOR & FRANCIS LTD
PI ABINGDON
PA 2-4 PARK SQUARE, MILTON PARK, ABINGDON OR14 4RN, OXON, ENGLAND
SN 1472-8214
EI 1744-7623
J9 EXPERT OPIN EMERG DR
JI Expert Opin Emerg. Drugs
PD JAN 2
PY 2023
VL 28
IS 1
BP 27
EP 42
DI 10.1080/14728214.2023.2186399
EA MAR 2023
PG 16
WC Pharmacology & Pharmacy
WE Science Citation Index Expanded (SCI-EXPANDED)
SC Pharmacology & Pharmacy
GA C3PC5
UT WOS:000945429000001
PM 36876333
DA 2024-01-22
ER

PT J
AU Papa, A
   Papa, V
   Lopetuso, LR
   Gasbarrini, A
   Tursi, A
AF Papa, Alfredo
   Papa, Valerio
   Lopetuso, Loris Riccardo
   Gasbarrini, Antonio
   Tursi, Antonio
TI Covid-19 and the management of patients with inflammatory bowel disease:
   a practical decalogue for the post-pandemic phase
SO THERAPEUTIC ADVANCES IN GASTROENTEROLOGY
LA English
DT Review
DE COVID-19; endoscopy; inflammatory bowel disease; medical treatment;
   surgery
ID CROHNS-DISEASE; GASTROINTESTINAL INFECTION; OUTCOMES; THERAPY
AB The coronavirus disease 2019 (COVID-19) pandemic caused by severe acute respiratory syndrome coronavirus 2 (SARS-CoV-2) has raised several concerns for patients with chronic immune-mediated diseases, including inflammatory bowel disease (IBD). As the outbreak appears to be in the descending phase, at least in some part of the world, as in most European countries, guidance is urgently needed to provide optimal care for our IBD patients in order to gradually and safely reduce the gap in care that has been accumulated in the months of lockdown and to face all the backlogs. Therefore, we have provided a decalogue of practical recommendations for gastroenterologists to manage patients with IBD in the post-peak phase of the COVID-19 pandemic. They include all the aspects of IBD care, not only pharmacological ones but also endoscopy, surgery, psychological treatment, telemedicine, diagnostics and educational tasks provided by doctors and patient associations.
C1 [Tursi, Antonio] ASL BAT, Territorial Gastroenterol Serv, Via Torino 49, I-76123 Andria, BT, Italy.
   [Papa, Alfredo; Lopetuso, Loris Riccardo; Gasbarrini, Antonio] Policlin Univ A Gemelli IRCCS Fdn, Dept Med & Surg Sci, Div Internal Med & Gastroenterol, Rome, Italy.
   [Papa, Alfredo; Papa, Valerio; Gasbarrini, Antonio] Catholic Univ, Rome, Italy.
   [Papa, Valerio] Policlin Univ A Gemelli IRCCS Fdn, Dept Digest Surg, Rome, Italy.
   [Lopetuso, Loris Riccardo] G dAnnunzio Univ Chieti Pescara, Dept Med & Ageing Sci, Chieti, Italy.
   [Lopetuso, Loris Riccardo] G dAnnunzio Univ Chieti Pescara, Ctr Adv Studies & Technol CAST, Chieti, Italy.
C3 Catholic University of the Sacred Heart; IRCCS Policlinico Gemelli; G
   d'Annunzio University of Chieti-Pescara; G d'Annunzio University of
   Chieti-Pescara
RP Tursi, A (通讯作者)，ASL BAT, Territorial Gastroenterol Serv, Via Torino 49, I-76123 Andria, BT, Italy.
EM antotursi@tiscali.it
RI Gasbarrini, Antonio/AAB-8487-2019
OI Gasbarrini, Antonio/0000-0003-4863-6924; Gasbarrini,
   Antonio/0000-0002-6230-1779; PAPA, Valerio/0000-0002-3709-8924; Tursi,
   Antonio/0000-0001-5767-5541
CR Al-Ani AH, 2020, ALIMENT PHARM THER, V52, P54, DOI 10.1111/apt.15779
   American College of Surgeons, COVID 19 EL CAS TRIA
   An P, 2020, LANCET GASTROENTEROL, V5, P525, DOI 10.1016/S2468-1253(20)30121-7
   Bezzio C, 2020, GUT, V69, P1213, DOI 10.1136/gutjnl-2020-321411
   Bollegala N, 2019, INFLAMM BOWEL DIS, V25, P1313, DOI 10.1093/ibd/izy392
   Brenner EJ., SECURE-IBD Database
   Carvalho A, 2020, AM J GASTROENTEROL, V115, P942, DOI 10.14309/ajg.0000000000000667
   Chen J, 2020, GASTROENTEROLOGY, DOI 10.1053/j.gastro.2020.05.087
   Cholankeril G, 2020, GASTROENTEROLOGY, V159, P775, DOI 10.1053/j.gastro.2020.04.008
   COVID Surg Collaborative, 2020, BRIT J SURG, V107, P1440, DOI [10.1002/bjs.11746, DOI 10.1002/BJS.11746]
   D'Amico F, 2020, LANCET GASTROENTEROL, V5, P631, DOI 10.1016/S2468-1253(20)30151-5
   Danese S, 2020, NAT REV GASTRO HEPAT, V17, P441, DOI 10.1038/s41575-020-0322-8
   Di Saverio S, 2020, COLORECTAL DIS, V22, P625, DOI 10.1111/codi.15056
   Di Saverio S, 2020, J TRAUMA ACUTE CARE, V88, P715, DOI 10.1097/TA.0000000000002727
   European Crohn's and Colitis Organization, ECCO INF COVID 19
   Feagan BG, 2008, GASTROENTEROLOGY, V135, P1493, DOI 10.1053/j.gastro.2008.07.069
   Fraquelli M, 2020, DIGEST LIVER DIS, V52, P9, DOI 10.1016/j.dld.2019.10.004
   Furfaro F, 2020, NAT REV GASTROENTERO, DOI 10.1038/s41575-020-0319-3
   González-Moret R, 2020, SCI REP-UK, V10, DOI 10.1038/s41598-020-63168-4
   Guidi L, 2014, DIGEST LIVER DIS, V46, P974, DOI 10.1016/j.dld.2014.07.013
   Gupta S, 2020, GASTROINTEST ENDOSC, V92, P735, DOI 10.1016/j.gie.2020.04.050
   Heaven D, 2019, NATURE, V566, P141, DOI 10.1038/d41586-019-00447-9
   Iacucci M, 2020, LANCET GASTROENTEROL, V5, P598, DOI 10.1016/S2468-1253(20)30119-9
   International Organization for the study of Inflammatory Bowel Disease, IOIBD UPD COVID 19 P
   Jacobs J, 2020, INFLAMM BOWEL DIS, V26, pE64, DOI 10.1093/ibd/izaa093
   Jin X, 2020, GUT, V69, P1002, DOI 10.1136/gutjnl-2020-320926
   Kennedy NA, 2020, GUT, V69, P984, DOI 10.1136/gutjnl-2020-321244
   Khan N, 2020, GASTROENTEROLOGY, V159, P1545, DOI 10.1053/j.gastro.2020.05.065
   Lees CW, 2020, GASTROENTEROLOGY, V159, P805, DOI 10.1053/j.gastro.2020.05.063
   Lichtenstein GR, 2012, AM J GASTROENTEROL, V107, P1409, DOI 10.1038/ajg.2012.218
   Lichtenstein GR, 2005, GASTROENTEROLOGY, V128, P862, DOI 10.1053/j.gastro.2005.01.048
   Lopetuso Loris Riccardo, 2020, Endosc Int Open, V8, pE980, DOI 10.1055/a-1183-3073
   Ma C, 2016, INFLAMM BOWEL DIS, V22, P870, DOI 10.1097/MIB.0000000000000679
   Manes G, 2020, DIGEST LIVER DIS, V52, P823, DOI 10.1016/j.dld.2020.05.042
   Martinelli M, 2020, INFLAMM BOWEL DIS, V26, pE95, DOI 10.1093/ibd/izaa136
   Mazza S, 2020, GUT, V69, P1148, DOI 10.1136/gutjnl-2020-321183
   Mosli M, 2020, SAUDI J GASTROENTERO, V26, P263, DOI 10.4103/sjg.SJG_220_20
   Nam KH, 2019, NEUROSPINE, V16, P705, DOI 10.14245/ns.1938388.194
   Occhipinti V, 2020, INFLAMM BOWEL DIS, V26, P793, DOI 10.1093/ibd/izaa084
   Peng X, 2020, INT J ORAL SCI, V12, DOI 10.1038/s41368-020-0075-9
   Perkel JM, 2017, NATURE, V547, P125, DOI 10.1038/547125a
   Peyrin-Biroulet L, 2015, AM J GASTROENTEROL, V110, P1324, DOI 10.1038/ajg.2015.233
   Renna ME, 2018, DEPRESS ANXIETY, V35, P1081, DOI 10.1002/da.22790
   Rouillard S, 2020, GASTROENTEROLOGY, DOI 10.1053/j.gastro.2020.05.047
   Rusk N, 2016, NAT METHODS, V13, P35, DOI 10.1038/nmeth.3707
   Scaldaferri F, 2020, UNITED EUR GASTROENT, V8, P775, DOI 10.1177/2050640620929133
   Sebastian S, 2020, J CROHNS COLITIS, DOI 10.1093/ecco-jcc/jjaa120
   Shilo S, 2020, NAT MED, V26, P29, DOI 10.1038/s41591-019-0727-5
   Taylor S, 2020, J ANXIETY DISORD, V72, DOI 10.1016/j.janxdis.2020.102231
   Ting DSW, 2018, NAT MED, V24, P539, DOI 10.1038/s41591-018-0029-3
   Tursi A, 2020, INFLAMM BOWEL DIS, V26, pE73, DOI 10.1093/ibd/izaa114
   Tursi A, 2020, GUT, V69, P1364, DOI 10.1136/gutjnl-2020-321240
   Vago DR, 2012, FRONT HUM NEUROSCI, V6, DOI 10.3389/fnhum.2012.00296
   Wang Dawei, 2020, JAMA, V323, P1061, DOI 10.1001/jama.2020.1585
   WHO-World Health Organization, Advice for the public
   World Health Organization, Coronaviruse situation reports
   Xiao Fei, 2020, Gastroenterology, V158, P1831, DOI 10.1053/j.gastro.2020.02.055
NR 57
TC 5
Z9 5
U1 0
U2 2
PU SAGE PUBLICATIONS LTD
PI LONDON
PA 1 OLIVERS YARD, 55 CITY ROAD, LONDON EC1Y 1SP, ENGLAND
SN 1756-283X
EI 1756-2848
J9 THER ADV GASTROENTER
JI Ther. Adv. Gastroenterol.
PD OCT
PY 2020
VL 13
AR 1756284820968747
DI 10.1177/1756284820968747
PG 10
WC Gastroenterology & Hepatology
WE Science Citation Index Expanded (SCI-EXPANDED)
SC Gastroenterology & Hepatology
GA OP4DD
UT WOS:000588030100001
PM 33149764
OA gold, Green Published
DA 2024-01-22
ER

PT J
AU Davies, M
   Dodd, S
   Coultate, M
   Ross, A
   Pears, G
   Gnaneswaran, B
   Tzivinikos, C
   Konidari, A
   Cheng, J
   Auth, MKH
   Cameron, F
   Tamhne, S
   Renji, E
   Nair, M
   Bailliee, C
   Collins, P
   Smith, PJ
   Subramanian, S
AF Davies, Mike
   Dodd, Susanna
   Coultate, Morwenna
   Ross, Andrew
   Pears, George
   Gnaneswaran, Bruno
   Tzivinikos, Christos
   Konidari, Anastasia
   Cheng, Jeng
   Auth, Marcus K. H.
   Cameron, Fiona
   Tamhne, Sarang
   Renji, Elizabeth
   Nair, Manjula
   Bailliee, Colin
   Collins, Paul
   Smith, Philip J.
   Subramanian, Sreedhar
TI From Paris to Montreal: disease regression is common during long term
   follow-up of paediatric Crohn's disease
SO SCANDINAVIAN JOURNAL OF GASTROENTEROLOGY
LA English
DT Article
DE Crohn's disease; paediatrics; phenotype; biologics; evolution
ID INFLAMMATORY-BOWEL-DISEASE; NATURAL-HISTORY; CLINICAL CHARACTERISTICS;
   PHENOTYPIC CHARACTERISTICS; ULCERATIVE-COLITIS; OLMSTED COUNTY; ONSET;
   CHILDHOOD; CHILDREN; SURGERY
AB Introduction: Paediatric Crohn's disease (PCD) often presents with extensive and a frequent pan-enteric phenotype at onset. However, its long term evolution into adulthood, especially since the widespread use of biological agents, is not well characterised. We conducted a single centre cohort study of all PCD patients transitioned to adult care to assess the long term disease evolution in the era of biologic therapy. Methods: We conducted a retrospective observational, study of all PCD patients who were subsequently transferred to the care of an adult gastroenterology unit and had a minimum follow up of 2 years. We examined the case notes for evolution of disease location and behaviour. Disease location and behaviour was characterised using Paris classification at diagnosis and Montreal classification at last follow-up. In addition, we examined variables associated with complicated disease behaviour and the need for CD related intestinal resection. Results: In total, 132 patients were included with a median age at diagnosis of 13 (IQR 11-14) and a median follow up of 11 years (range 4-14). At diagnosis, 23 (17.4%), 39 (29.6%) and 70 (53%) patients had ileal, colonic and ileocolonic disease respectively. In addition, 31 (23.5%) patients had L4a or L4b disease at diagnosis (proximal or distal to the ligament of treitz respectively) and 13 patients (9.8%) had both whilst 27 (20.4%) patients had perianal disease. At diagnosis, 27 (20.4%) patients had complicated disease behaviour but 83 (62.9)% of patients had an extensive 'pan-enteric' phenotype. Of these patients only 55 (66.3%) retained the pan-enteric phenotype at last follow-up (p = .0002). Disease extension was noted in 25 (18.9%) of patients and regression was noted in 47 (35.6%) of patients, whereas upper GI disease was noted in significantly fewer patients at last follow-up (21, 15.9%) (p = .0001). More patients had complicated disease behaviour (46 patients, 34.9%, p = .0018) at last follow-up. There was a high exposure to both thiopurines 121 (91.7%) and biologics 84 (63.6%). The cumulative probability (95% CI) of surgery was 0.05 (0.02, 0.11) at 1 year, 0.17 (0.11, 0.24) at 3 years and 0.22 (0.15, 0.30) at 5 years. Neither disease location nor behaviour were associated with the need for intestinal resectional surgery. Conclusions: Over the course of an extended follow-up period, there appeared to be changes in both disease location and behaviour in PCD. Interestingly, a significant proportion of patients had disease involution which may be related to a high rate of exposure to thiopurines and biologics. We were unable to identify any variables associated with complicated disease course or the need for intestinal surgery.
C1 [Davies, Mike; Coultate, Morwenna; Ross, Andrew; Pears, George; Gnaneswaran, Bruno; Collins, Paul; Smith, Philip J.; Subramanian, Sreedhar] Royal Liverpool, Dept Gastroenterol, Prescot St, Liverpool, Merseyside, England.
   [Davies, Mike; Coultate, Morwenna; Ross, Andrew; Pears, George; Gnaneswaran, Bruno; Collins, Paul; Smith, Philip J.; Subramanian, Sreedhar] Broadgreen Univ Hosp NHS Trust, Prescot St, Liverpool, Merseyside, England.
   [Dodd, Susanna] Univ Liverpool, Dept Biostat, Liverpool, Merseyside, England.
   [Tzivinikos, Christos; Konidari, Anastasia; Cheng, Jeng; Auth, Marcus K. H.; Cameron, Fiona; Tamhne, Sarang; Renji, Elizabeth; Nair, Manjula] Alder Hey Childrens NHS Fdn Trust, Pediat Gastroenterol Hepatol & Nutr, Liverpool, Merseyside, England.
   [Auth, Marcus K. H.; Subramanian, Sreedhar] Univ Liverpool, Dept Cellular & Mol Physiol, Liverpool, Merseyside, England.
   [Bailliee, Colin] Alder Hey Childrens NHS Fdn Trust, Dept Surg, Liverpool, Merseyside, England.
C3 University of Liverpool; Alder Hey Children's NHS Foundation Trust;
   University of Liverpool; Alder Hey Children's NHS Foundation Trust
RP Subramanian, S (通讯作者)，Royal Liverpool, Dept Gastroenterol, Prescot St, Liverpool, Merseyside, England.; Subramanian, S (通讯作者)，Broadgreen Univ Hosp NHS Trust, Prescot St, Liverpool, Merseyside, England.; Subramanian, S (通讯作者)，Univ Liverpool, Prescot St, Liverpool, Merseyside, England.
EM sreedhar.subramanian@rlbuht.nhs.uk
RI Konidari, Anastasia/HMW-0013-2023
OI Konidari, Anastasia/0000-0001-8946-1353
FU MRC [G0902022] Funding Source: UKRI
CR Abraham BP, 2012, J CLIN GASTROENTEROL, V46, P581, DOI 10.1097/MCG.0b013e318247c32f
   Adamiak T, 2013, INFLAMM BOWEL DIS, V19, P1218, DOI 10.1097/MIB.0b013e318280b13e
   Aloi M, 2013, DIGEST LIVER DIS, V45, P464, DOI 10.1016/j.dld.2013.01.020
   Ashton JJ, 2018, ARCH DIS CHILD, V103, P1093, DOI 10.1136/archdischild-2018-315038
   Benchimol EI, 2017, AM J GASTROENTEROL, V112, P1120, DOI 10.1038/ajg.2017.97
   Benchimol EI, 2014, GASTROENTEROLOGY, V147, P803, DOI 10.1053/j.gastro.2014.06.023
   Benchimol EI, 2011, INFLAMM BOWEL DIS, V17, P2153, DOI 10.1002/ibd.21591
   Blackburn SC, 2014, ARCH DIS CHILD, V99, P420, DOI 10.1136/archdischild-2013-305214
   de Bie CI, 2013, INFLAMM BOWEL DIS, V19, P378, DOI 10.1002/ibd.23008
   Fumery M, 2019, DIGEST LIVER DIS, V51, P496, DOI 10.1016/j.dld.2018.11.033
   Henderson P, 2012, ARCH DIS CHILD, V97, P585, DOI 10.1136/archdischild-2012-302018
   Hope B, 2012, ARCH DIS CHILD, V97, P590, DOI 10.1136/archdischild-2011-300651
   Irvine EJ, 2001, SCAND J GASTROENTERO, V36, P2, DOI 10.1080/00365520150218002
   Jeuring SFG, 2017, AM J GASTROENTEROL, V112, P325, DOI 10.1038/ajg.2016.524
   Kim HJ, 2017, J CROHNS COLITIS, V11, P157, DOI 10.1093/ecco-jcc/jjw146
   Kugathasan S, 2003, J PEDIATR-US, V143, P525, DOI 10.1067/S0022-3476(03)00444-X
   Kugathasan S, 2017, LANCET, V389, P1710, DOI 10.1016/S0140-6736(17)30317-3
   Langholz E, 1997, SCAND J GASTROENTERO, V32, P139, DOI 10.3109/00365529709000184
   Larsen MD, 2016, J CROHNS COLITIS, V10, P650, DOI 10.1093/ecco-jcc/jjw017
   Leonor R, 2007, INT J COLORECTAL DIS, V22, P1037, DOI 10.1007/s00384-007-0281-3
   Levine A, 2011, INFLAMM BOWEL DIS, V17, P1314, DOI 10.1002/ibd.21493
   Levine A, 2009, DIGEST DIS, V27, P212, DOI 10.1159/000228552
   Malmborg P, 2015, INFLAMM BOWEL DIS, V21, P1098, DOI 10.1097/MIB.0000000000000356
   Peyrin-Biroulet L, 2011, GUT, V60, P930, DOI 10.1136/gut.2010.227884
   Pigneur B, 2010, INFLAMM BOWEL DIS, V16, P953, DOI 10.1002/ibd.21152
   Rinawi F, 2016, DIGEST LIVER DIS, V48, P1444, DOI 10.1016/j.dld.2016.08.118
   Safroneeva E, 2015, ALIMENT PHARM THER, V42, P977, DOI 10.1111/apt.13363
   Satsangi J, 2006, GUT, V55, P749, DOI 10.1136/gut.2005.082909
   Schwartz DA, 2002, GASTROENTEROLOGY, V122, P875, DOI 10.1053/gast.2002.32362
   Shivashankar R, 2017, CLIN GASTROENTEROL H, V15, P857, DOI 10.1016/j.cgh.2016.10.039
   Urlep D, 2014, J PEDIATR GASTR NUTR, V58, P325, DOI 10.1097/MPG.0000000000000207
   Van Limbergent J, 2008, GASTROENTEROLOGY, V135, P1114, DOI 10.1053/j.gastro.2008.06.081
   Vernier-Massouille G, 2008, GASTROENTEROLOGY, V135, P1106, DOI 10.1053/j.gastro.2008.06.079
NR 33
TC 0
Z9 0
U1 0
U2 6
PU TAYLOR & FRANCIS LTD
PI ABINGDON
PA 2-4 PARK SQUARE, MILTON PARK, ABINGDON OR14 4RN, OXON, ENGLAND
SN 0036-5521
EI 1502-7708
J9 SCAND J GASTROENTERO
JI Scand. J. Gastroenterol.
PD FEB 1
PY 2020
VL 55
IS 2
BP 148
EP 153
DI 10.1080/00365521.2019.1710765
EA JAN 2020
PG 6
WC Gastroenterology & Hepatology
WE Science Citation Index Expanded (SCI-EXPANDED)
SC Gastroenterology & Hepatology
GA KQ0CS
UT WOS:000506641500001
PM 31928099
DA 2024-01-22
ER

PT J
AU Yun, SM
   Kim, SH
   Kim, EH
AF Yun, Sun-Mi
   Kim, Seok-Ho
   Kim, Eun-Hee
TI The Molecular Mechanism of Transforming Growth Factor-β Signaling for
   Intestinal Fibrosis: A Mini-Review
SO FRONTIERS IN PHARMACOLOGY
LA English
DT Review
DE transforming growth factor-beta; inflammatory bowel disease; intestinal
   fibrosis; epithelial-to-mesenchymal transition;
   endothelial-to-mesenchymal transition; extracellular matrix
ID INFLAMMATORY-BOWEL-DISEASE; EPITHELIAL-MESENCHYMAL TRANSITION; TGF-BETA;
   ANTISENSE OLIGONUCLEOTIDE; SYNTHETIC PEPTIDE; CROHNS-DISEASE; MOUSE
   MODEL; TARGETED DISRUPTION; PULMONARY-FIBROSIS; NATURAL-HISTORY
AB Inflammatory bowel disease is known as the most chronic inflammatory disorder in colon, which subsequently progresses to intestinal obstruction and fistula formation. Many studies to date for the treatment of IBD have been focused on inflammation. However, most of the anti-inflammatory agents do not have anti-fibrotic effects and could not relieve intestinal stricture in IBD patients. Because preventing or reversing intestinal fibrosis in IBD is a major therapeutic target, we analyzed the papers focusing on TGF-beta signaling in intestinal fibrosis. TGF-beta is a good candidate to treat the intestinal fibrosis in IBD which involves TGF-beta signaling pathway, EMT, EndMT, ECM, and other regulators. Understanding the mechanism involved in TGF-beta signaling will contribute to the treatment and diagnosis of intestinal fibrosis occurring in IBD as well as the understanding of the molecular mechanisms underlying the pathogenesis.
C1 [Yun, Sun-Mi; Kim, Seok-Ho; Kim, Eun-Hee] CHA Univ, Coll Pharm, Seongnam, South Korea.
   [Yun, Sun-Mi; Kim, Seok-Ho; Kim, Eun-Hee] CHA Univ, Inst Pharmaceut Sci, Seongnam, South Korea.
C3 Pochon Cha University; Pochon Cha University
RP Kim, SH; Kim, EH (通讯作者)，CHA Univ, Coll Pharm, Seongnam, South Korea.
EM ksh3410@cha.ac.kr; ehkim@cha.ac.kr
RI Kim, Seok-Ho/K-8252-2019
OI Kim, Seok-Ho/0000-0002-2494-751X
FU National Research Foundation of Korea (NRF) - Korea Government (Ministry
   of Education) [2015R1D1A1A059949]
FX This work was supported by the National Research Foundation of Korea
   (NRF) grant funded by the Korea Government (Ministry of Education) (No.
   2015R1D1A1A059949).
CR Asano Y, 2017, INFLAMM REGEN, V37, DOI 10.1186/s41232-017-0047-4
   Babyatsky MW, 1996, GASTROENTEROLOGY, V110, P975, DOI 10.1053/gast.1996.v110.pm8613031
   Badea I, 2009, RHEUMATOLOGY, V48, P213, DOI 10.1093/rheumatology/ken405
   Bakin AV, 2002, J CELL SCI, V115, P3193
   Baltanás A, 2013, ANTIOXID REDOX SIGN, V19, P1607, DOI 10.1089/ars.2012.4653
   Bamba S, 2003, J GASTROENTEROL, V38, P548, DOI 10.1007/s00535-002-1101-8
   Barrientos S, 2008, WOUND REPAIR REGEN, V16, P585, DOI 10.1111/j.1524-475X.2008.00410.x
   Belmadani S, 2007, AM J PATHOL, V171, P777, DOI 10.2353/ajpath.2007.070056
   Biancheri P, 2013, FIBROGENESIS TISSUE, V6, DOI 10.1186/1755-1536-6-13
   Boirivant M, 2006, GASTROENTEROLOGY, V131, P1786, DOI 10.1053/j.gastro.2006.09.016
   Burke JP, 2011, INFLAMM BOWEL DIS, V17, P1665, DOI 10.1002/ibd.21543
   Caprilli R, 2012, J CROHNS COLITIS, V6, P621, DOI 10.1016/j.crohns.2012.02.009
   Chen Y, 2009, EXP TOXICOL PATHOL, V61, P59, DOI 10.1016/j.etp.2008.04.010
   Clouthier DE, 1997, J CLIN INVEST, V100, P2697, DOI 10.1172/JCI119815
   Cosnes J, 2005, GUT, V54, P237, DOI 10.1136/gut.2004.045294
   Cosnes J, 2011, GASTROENTEROLOGY, V140, P1785, DOI 10.1053/j.gastro.2011.01.055
   DESMOULIERE A, 1995, EXP NEPHROL, V3, P134
   Dheda K, 2004, CLIN RHEUMATOL, V23, P306, DOI 10.1007/s10067-004-0906-7
   Di Gregorio J, 2017, PLOS ONE, V12, DOI 10.1371/journal.pone.0171093
   Dignass A, 2010, J CROHNS COLITIS, V4, P28, DOI 10.1016/j.crohns.2009.12.002
   Ezzie ME, 2011, AM J RESP CELL MOL, V44, P556, DOI 10.1165/rcmb.2009-0019OC
   Fan JM, 2001, AM J KIDNEY DIS, V37, P820, DOI 10.1016/S0272-6386(01)80132-3
   Feng WW, 2009, EXP MOL PATHOL, V87, P212, DOI 10.1016/j.yexmp.2009.06.001
   Fichtner-Feigl S, 2008, MUCOSAL IMMUNOL, V1, pS24, DOI 10.1038/mi.2008.41
   Fichtner-Feigl S, 2006, NAT MED, V12, P99, DOI 10.1038/nm1332
   Fiocchi C, 2011, AM J PHYSIOL-GASTR L, V300, pG677, DOI 10.1152/ajpgi.00104.2011
   Flier SN, 2010, J BIOL CHEM, V285, P20202, DOI 10.1074/jbc.M110.102012
   Fuschiotti P, 2011, CYTOKINE, V56, P544, DOI 10.1016/j.cyto.2011.08.030
   GRAHAM MF, 1995, GASTROENTEROLOGY, V109, P1454, DOI 10.1016/0016-5085(95)90630-4
   Grehn F, 2007, OPHTHALMOLOGY, V114, P1831, DOI 10.1016/j.ophtha.2007.06.028
   Grotendorst Gary R., 1997, Cytokine and Growth Factor Reviews, V8, P171, DOI 10.1016/S1359-6101(97)00010-5
   GURUJEYALAKSHMI G, 1995, EXP LUNG RES, V21, P791, DOI 10.3109/01902149509050842
   Hahm K, 2007, AM J PATHOL, V170, P110, DOI 10.2353/ajpath.2007.060158
   Hawinkels LJAC, 2011, GROWTH FACTORS, V29, P140, DOI 10.3109/08977194.2011.595411
   Heller F, 2002, IMMUNITY, V17, P629, DOI 10.1016/S1074-7613(02)00453-3
   Holvoet T, 2017, GASTROENTEROLOGY, V153, P1054, DOI 10.1053/j.gastro.2017.06.013
   Inazaki K, 2004, KIDNEY INT, V66, P597, DOI 10.1111/j.1523-1755.2004.00779.x
   Kalluri R, 2003, J CLIN INVEST, V112, P1776, DOI 10.1172/JCI200320530
   Katuri V, 2006, ONCOGENE, V25, P1871, DOI 10.1038/sj.onc.1209211
   Kolodsick JE, 2004, J IMMUNOL, V172, P4068, DOI 10.4049/jimmunol.172.7.4068
   Krieg T, 2007, ARTHRITIS RES THER, V9, DOI 10.1186/ar2188
   KULKARNI AB, 1993, P NATL ACAD SCI USA, V90, P770, DOI 10.1073/pnas.90.2.770
   Kulkarni AA, 2011, PLOS ONE, V6, DOI 10.1371/journal.pone.0015909
   Kumar RK, 2002, CLIN EXP ALLERGY, V32, P1104, DOI 10.1046/j.1365-2222.2002.01420.x
   Kuperman DA, 2002, NAT MED, V8, P885, DOI 10.1038/nm734
   Laan M, 1999, J IMMUNOL, V162, P2347
   Lakos G, 2004, AM J PATHOL, V165, P203, DOI 10.1016/S0002-9440(10)63289-0
   Lamouille S, 2014, NAT REV MOL CELL BIO, V15, P178, DOI 10.1038/nrm3758
   Latella G, 2013, EUR REV MED PHARMACO, V17, P1283
   Latella G, 2009, EUR J CLIN INVEST, V39, P145, DOI 10.1111/j.1365-2362.2008.02076.x
   Latella G, 2014, J CROHNS COLITIS, V8, P1147, DOI 10.1016/j.crohns.2014.03.008
   Latella G, 2012, WORLD J GASTROENTERO, V18, P3790, DOI 10.3748/wjg.v18.i29.3790
   Latella G, 2011, J CROHNS COLITIS, V5, P1, DOI 10.1016/j.crohns.2010.11.003
   Lawler J, 2000, CURR OPIN CELL BIOL, V12, P634, DOI 10.1016/S0955-0674(00)00143-5
   Lee JH, 2001, AM J RESP CELL MOL, V25, P474, DOI 10.1165/ajrcmb.25.4.4522
   Lee J, 2016, AM J PHYSIOL-CELL PH, V310, pC436, DOI 10.1152/ajpcell.00423.2014
   Leeb SN, 2003, GASTROENTEROLOGY, V125, P1341, DOI 10.1016/j.gastro.2003.07.004
   Li JH, 2004, AM J PATHOL, V164, P1389, DOI 10.1016/S0002-9440(10)63225-7
   Liu FY, 2007, CHINESE MED J-PEKING, V120, P231, DOI 10.1097/00029330-200702010-00012
   Luna J, 2011, AM J PHYSIOL-GASTR L, V300, pG703, DOI 10.1152/ajpgi.00504.2010
   Maloy KJ, 2008, J INTERN MED, V263, P584, DOI 10.1111/j.1365-2796.2008.01950.x
   Mascarenhas J, 2014, LEUKEMIA LYMPHOMA, V55, P450, DOI 10.3109/10428194.2013.805329
   Massagué J, 2005, GENE DEV, V19, P2783, DOI 10.1101/gad.1350705
   Mead AL, 2003, INVEST OPHTH VIS SCI, V44, P3394, DOI 10.1167/iovs.02-0978
   Mifflin RC, 2011, AM J PHYSIOL-GASTR L, V300, pG684, DOI 10.1152/ajpgi.00474.2010
   Monteleone G, 2015, NEW ENGL J MED, V372, P1104, DOI 10.1056/NEJMoa1407250
   Monteleone G, 2012, MOL THER, V20, P870, DOI 10.1038/mt.2011.290
   Morishita Y, 2014, SCI REP-UK, V4, DOI 10.1038/srep06424
   MURPHYULLRICH JE, 1985, BLOOD, V66, P1098
   Murray LA, 2008, INT J BIOCHEM CELL B, V40, P2174, DOI 10.1016/j.biocel.2008.02.016
   Nomura M, 1998, NATURE, V393, P786, DOI 10.1038/31693
   Odegaard JI, 2007, NATURE, V447, P1116, DOI 10.1038/nature05894
   Oh MH, 2011, J IMMUNOL, V186, P7232, DOI 10.4049/jimmunol.1100504
   Petersen M, 2008, KIDNEY INT, V73, P705, DOI 10.1038/sj.ki.5002717
   Piera-Velazquez S, 2011, AM J PATHOL, V179, P1074, DOI 10.1016/j.ajpath.2011.06.001
   Pucilowska JB, 2000, AM J PHYSIOL-GASTR L, V279, pG653
   Punekar S, 2008, PATHOBIOLOGY, V75, P9, DOI 10.1159/000113790
   Rastaldi MP, 2006, J NEPHROL, V19, P407
   Rice LM, 2015, J CLIN INVEST, V125, P2795, DOI 10.1172/JCI77958
   Ricote M, 1998, NATURE, V391, P79, DOI 10.1038/34178
   Rieder F, 2016, J CROHNS COLITIS, V10, P873, DOI 10.1093/ecco-jcc/jjw055
   Rieder F, 2009, NAT REV GASTRO HEPAT, V6, P228, DOI 10.1038/nrgastro.2009.31
   Rieder F, 2008, J CROHNS COLITIS, V2, P279, DOI 10.1016/j.crohns.2008.05.009
   Roberts AB, 2003, ANN NY ACAD SCI, V995, P1, DOI 10.1111/j.1749-6632.2003.tb03205.x
   Rogliani Paola, 2008, Ther Adv Respir Dis, V2, P75, DOI 10.1177/1753465808089363
   Rousseaux Christel, 2006, Journal de la Societe de Biologie, V200, P121, DOI 10.1051/jbio:2006015
   Sadler T, 2013, INFLAMM BOWEL DIS, V19, P1354, DOI 10.1097/MIB.0b013e318281f37a
   Sato M, 2003, J CLIN INVEST, V112, P1486, DOI 10.1172/JCI200319270
   Scharl M, 2015, CLIN TRANSL MED, V4, DOI 10.1186/s40169-015-0046-5
   Schultze-Mosgau S, 2006, INT J RADIAT ONCOL, V64, P280, DOI 10.1016/j.ijrobp.2005.09.006
   Siassi M, 2007, INT J COLORECTAL DIS, V22, P319, DOI 10.1007/s00384-006-0150-5
   Sime PJ, 1997, J CLIN INVEST, V100, P768, DOI 10.1172/JCI119590
   Sorrentino D, 2006, INT J COLORECTAL DIS, V21, P276, DOI 10.1007/s00384-005-0739-0
   Speca S, 2012, WORLD J GASTROENTERO, V18, P3635, DOI 10.3748/wjg.v18.i28.3635
   Spinelli A, 2010, CURR DRUG TARGETS, V11, P242, DOI 10.2174/138945010790309984
   Sweetwyne MT, 2012, MATRIX BIOL, V31, P178, DOI 10.1016/j.matbio.2012.01.006
   Trachtman H, 2011, KIDNEY INT, V79, P1236, DOI 10.1038/ki.2011.33
   Ulloa L, 1999, NATURE, V397, P710, DOI 10.1038/17826
   Vaglio A, 2007, RHEUM DIS CLIN N AM, V33, P803, DOI 10.1016/j.rdc.2007.07.013
   Valatas V, 2017, ANN GASTROENTEROL, V30, P393, DOI 10.20524/aog.2017.0146
   Vallance BA, 2005, AM J PHYSIOL-GASTR L, V289, pG116, DOI 10.1152/ajpgi.00051.2005
   Van Assche G, 2010, J CROHNS COLITIS, V4, P63, DOI 10.1016/j.crohns.2009.09.009
   van Meeteren LA, 2012, CELL TISSUE RES, V347, P177, DOI 10.1007/s00441-011-1222-6
   Varga J, 2008, CURR OPIN RHEUMATOL, V20, P720, DOI 10.1097/BOR.0b013e32830e48e8
   Vermeire S, 2015, NEW ENGL J MED, V372, P1166, DOI 10.1056/NEJMe1415053
   Wang D, 2011, KIDNEY INT, V80, P1159, DOI 10.1038/ki.2011.255
   Wang LY, 2011, INT J MOL MED, V27, P385, DOI 10.3892/ijmm.2011.594
   Warnatz K, 2005, ANN RHEUM DIS, V64, P828, DOI 10.1136/ard.2004.029793
   Willis BC, 2007, AM J PHYSIOL-LUNG C, V293, pL525, DOI 10.1152/ajplung.00163.2007
   Wilson MS, 2010, J EXP MED, V207, P535, DOI 10.1084/jem.20092121
   Wynn TA, 2008, J PATHOL, V214, P199, DOI 10.1002/path.2277
   Wynn TA, 2007, J CLIN INVEST, V117, P524, DOI 10.1172/JCI31487
   Xavier S, 2015, J AM SOC NEPHROL, V26, P817, DOI 10.1681/ASN.2013101137
   Yehualaeshet T, 2000, AM J RESP CELL MOL, V23, P204, DOI 10.1165/ajrcmb.23.2.4089
   Zanninelli G, 2006, WORLD J GASTROENTERO, V12, P1211, DOI 10.3748/wjg.v12.i8.1211
   Zeisberg M, 2003, NAT MED, V9, P964, DOI 10.1038/nm888
   Zeisberg M, 2008, FRONT BIOSCI, V13, P6991
   Zhang GY, 2009, ARCH DERMATOL RES, V301, P515, DOI 10.1007/s00403-009-0959-1
   Zhao JS, 2002, AM J PHYSIOL-LUNG C, V282, pL585, DOI 10.1152/ajplung.00151.2001
NR 119
TC 57
Z9 62
U1 2
U2 18
PU FRONTIERS MEDIA SA
PI LAUSANNE
PA AVENUE DU TRIBUNAL FEDERAL 34, LAUSANNE, CH-1015, SWITZERLAND
EI 1663-9812
J9 FRONT PHARMACOL
JI Front. Pharmacol.
PD FEB 27
PY 2019
VL 10
AR 162
DI 10.3389/fphar.2019.00162
PG 9
WC Pharmacology & Pharmacy
WE Science Citation Index Expanded (SCI-EXPANDED)
SC Pharmacology & Pharmacy
GA HM9MN
UT WOS:000459809100003
PM 30873033
OA gold, Green Published
DA 2024-01-22
ER

PT J
AU Levine, A
   Boneh, RS
   Wine, E
AF Levine, Arie
   Boneh, Rotem Sigall
   Wine, Eytan
TI Evolving role of diet in the pathogenesis and treatment of inflammatory
   bowel diseases
SO GUT
LA English
DT Article
ID EXCLUSIVE ENTERAL NUTRITION; PEDIATRIC CROHNS-DISEASE; INCREASED
   INTESTINAL PERMEABILITY; TIGHT JUNCTION PERMEABILITY; CONCOMITANT
   ELEMENTAL DIET; REGULATORY T-CELLS; ULCERATIVE-COLITIS;
   ESCHERICHIA-COLI; GUT MICROBIOTA; GENETIC ARCHITECTURE
AB Recent advances in basic and clinical science over the last 3 years have dramatically altered our appreciation of the role of diet in inflammatory bowel diseases (IBD). The marked increase in incidence of these diseases along with the important role of non-genetic susceptibility among patients with IBD has highlighted that these diseases have a strong environmental component. Progress in the field of microbiome and IBD has demonstrated that microbiome appears to play an important role in pathogenesis, and that diet may in turn impact the composition and functionality of the microbiome. Uncontrolled clinical studies have demonstrated that various dietary therapies such as exclusive enteral nutrition and newly developed exclusion diets might be potent tools for induction of remission at disease onset, for patients failing biologic therapy, as a treatment for disease complications and in reducing the need for surgery. We review these advances from bench to bedside, along with the need for better clinical trials to support these interventions.
C1 [Levine, Arie; Boneh, Rotem Sigall] Edith Wolfson Med Ctr, Pediat Gastroenterol & Nutr Unit, Holon, Israel.
   [Levine, Arie; Boneh, Rotem Sigall] Tel Aviv Univ, Tel Aviv, Israel.
   [Wine, Eytan] Univ Alberta, Dept Pediat, Edmonton, AB, Canada.
C3 Tel Aviv University; University of Alberta
RP Levine, A (通讯作者)，Wolfson Med Ctr, Paediat Gastroenterol & Nutr Unit, IL-58100 Holon, Israel.
EM arie.levine.dr@gmail.com
OI Wine, Eytan/0000-0002-3458-4142
FU Nestle; Azrieli Foundation
FX This study was funded by grants from Nestle and the Azrieli Foundation.
CR Agus A, 2016, SCI REP-UK, V6, DOI 10.1038/srep19032
   Alipour M, 2016, J CROHNS COLITIS, V10, P462, DOI 10.1093/ecco-jcc/jjv223
   Ananthakrishnan AN, 2013, GASTROENTEROLOGY, V145, P970, DOI 10.1053/j.gastro.2013.07.050
   Bassaganya-Riera J, 2011, J NUTR, V141, P1318, DOI 10.3945/jn.111.139022
   Bergmann MM, 2017, EUR J CLIN NUTR, V71, P512, DOI 10.1038/ejcn.2016.271
   Boneh RS, 2017, J CROHNS COLITIS, V11, P1205, DOI 10.1093/ecco-jcc/jjx071
   Bording-Jorgensen M, 2017, CELL PHYSIOL BIOCHEM, V41, P193, DOI 10.1159/000455988
   Borrelli O, 2006, CLIN GASTROENTEROL H, V4, P744, DOI 10.1016/j.cgh.2006.03.010
   Buchanan E, 2009, ALIMENT PHARM THER, V30, P501, DOI 10.1111/j.1365-2036.2009.04067.x
   Buhner S, 2006, GUT, V55, P342, DOI 10.1136/gut.2005.065557
   Chan SSM, 2014, INFLAMM BOWEL DIS, V20, P2013, DOI 10.1097/MIB.0000000000000168
   Chassaing B, 2017, GUT, V66, P1414, DOI 10.1136/gutjnl-2016-313099
   Chassaing B, 2015, NATURE, V519, P92, DOI 10.1038/nature14232
   Choi HJ, 2012, TOXICOL LETT, V211, P289, DOI 10.1016/j.toxlet.2012.04.012
   Cohen SA, 2014, J PEDIATR GASTR NUTR, V59, P516, DOI 10.1097/MPG.0000000000000449
   Cohen-Dolev N, 2018, J CROHNS COLITIS, V12, P306, DOI 10.1093/ecco-jcc/jjx150
   Connors J, 2017, J CROHNS COLITIS, V11, P1063, DOI 10.1093/ecco-jcc/jjx060
   Costea I, 2014, GASTROENTEROLOGY, V146, P929, DOI 10.1053/j.gastro.2013.12.034
   D'Souza S, 2008, INFLAMM BOWEL DIS, V14, P367, DOI 10.1002/ibd.20333
   Darfeuille-Michaud A, 2004, GASTROENTEROLOGY, V127, P412, DOI 10.1053/j.gastro.2004.04.061
   David LA, 2014, NATURE, V505, P559, DOI 10.1038/nature12820
   Desai MS, 2016, CELL, V167, P1339, DOI 10.1016/j.cell.2016.10.043
   Devkota S, 2012, NATURE, V487, P104, DOI 10.1038/nature11225
   Ejsing-Duun M, 2008, SCAND J IMMUNOL, V67, P553, DOI 10.1111/j.1365-3083.2008.02104.x
   Fahoum L, 2017, MOL NUTR FOOD RES, V61, DOI 10.1002/mnfr.201600545
   Fernández-Bañares F, 1999, AM J GASTROENTEROL, V94, P427, DOI 10.1111/j.1572-0241.1999.872_a.x
   Forsyth CB, 2017, ALCOHOL CLIN EXP RES, V41, P2100, DOI 10.1111/acer.13519
   Furusawa Y, 2013, NATURE, V504, P446, DOI 10.1038/nature12721
   Gassull MA, 2002, GUT, V51, P164, DOI 10.1136/gut.51.2.164
   Gerasimidis K, 2014, INFLAMM BOWEL DIS, V20, P861, DOI 10.1097/MIB.0000000000000023
   Gevers D, 2017, CELL HOST MICROBE, V21, P301, DOI 10.1016/j.chom.2017.02.012
   Gevers D, 2014, CELL HOST MICROBE, V15, P382, DOI 10.1016/j.chom.2014.02.005
   Grover Z, 2016, J CROHNS COLITIS, V10, P1159, DOI 10.1093/ecco-jcc/jjw075
   Grover Z, 2014, J GASTROENTEROL, V49, P638, DOI 10.1007/s00535-013-0815-0
   Gruber L, 2013, PLOS ONE, V8, DOI 10.1371/journal.pone.0071661
   Guo Z, 2013, NUTR CLIN PRACT, V28, P499, DOI 10.1177/0884533613487218
   Halmos EP, 2016, CLIN TRANSL GASTROEN, V7, DOI 10.1038/ctg.2016.22
   Hanai H, 2012, DIGEST LIVER DIS, V44, P649, DOI 10.1016/j.dld.2012.03.007
   Heerasing N, 2017, ALIMENT PHARM THER, V45, P660, DOI 10.1111/apt.13934
   Hollon J, 2015, NUTRIENTS, V7, P1565, DOI 10.3390/nu7031565
   Holmes AJ, 2017, CELL METAB, V25, P140, DOI 10.1016/j.cmet.2016.10.021
   Hou JK, 2011, AM J GASTROENTEROL, V106, P563, DOI 10.1038/ajg.2011.44
   Hu D, 2014, J CLIN GASTROENTEROL, V48, P790, DOI 10.1097/MCG.0000000000000041
   Huang HL, 2017, NATURE, V547, P173, DOI 10.1038/nature22969
   Hugot JP, 2001, NATURE, V411, P599, DOI 10.1038/35079107
   Islam KBMS, 2011, GASTROENTEROLOGY, V141, P1773, DOI 10.1053/j.gastro.2011.07.046
   James SL, 2015, GUT, V64, P562, DOI 10.1136/gutjnl-2014-307198
   Jantchou P, 2010, AM J GASTROENTEROL, V105, P2195, DOI 10.1038/ajg.2010.192
   Johansson MEV, 2014, GUT, V63, P281, DOI 10.1136/gutjnl-2012-303207
   Johnson T, 2006, GUT, V55, P356, DOI 10.1136/gut.2004.062554
   Jostins L, 2012, NATURE, V491, P119, DOI 10.1038/nature11582
   Jowett SL, 2004, GUT, V53, P1479, DOI 10.1136/gut.2003.024828
   Junker Y, 2012, J EXP MED, V209, P2395, DOI 10.1084/jem.20102660
   Kamata N, 2015, DIGEST DIS SCI, V60, P1382, DOI 10.1007/s10620-014-3493-8
   Kevans D, 2015, INFLAMM BOWEL DIS, V21, P879, DOI 10.1097/MIB.0000000000000323
   Khalil NA, 2014, INT J FOOD SCI NUTR, V65, P79, DOI 10.3109/09637486.2013.825700
   Kiesslich R, 2012, GUT, V61, P1146, DOI 10.1136/gutjnl-2011-300695
   Kleessen B, 2002, SCAND J GASTROENTERO, V37, P1034, DOI 10.1080/003655202320378220
   Lai KP, 2016, ENVIRON POLLUT, V218, P923, DOI 10.1016/j.envpol.2016.08.039
   Lammers KM, 2008, GASTROENTEROLOGY, V135, P194, DOI 10.1053/j.gastro.2008.03.023
   Lee D, 2015, INFLAMM BOWEL DIS, V21, P1786, DOI 10.1097/MIB.0000000000000426
   Levine A, 2014, INFLAMM BOWEL DIS, V20, P278, DOI 10.1097/01.MIB.0000437735.11953.68
   Levine A, 2013, INFLAMM BOWEL DIS, V19, P1322, DOI 10.1097/MIB.0b013e3182802acc
   Li G, 2014, EUR J CLIN NUTR, V68, P441, DOI 10.1038/ejcn.2014.16
   Liu Y, 2015, MEDICINE, V94, DOI 10.1097/MD.0000000000002033
   LOCHS H, 1991, GASTROENTEROLOGY, V101, P881, DOI 10.1016/0016-5085(91)90711-S
   Loftus EV, 2004, GASTROENTEROLOGY, V126, P1504, DOI 10.1053/j.gastro.2004.01.063
   Ludvigsson JF, 2004, ACTA PAEDIATR, V93, P327, DOI 10.1080/08035250310008050
   Luo Y, 2017, NAT GENET, V49, P186, DOI 10.1038/ng.3761
   Ma X, 2008, CLIN EXP IMMUNOL, V151, P130, DOI 10.1111/j.1365-2249.2007.03530.x
   Machiels K, 2017, GUT, V66, P79, DOI 10.1136/gutjnl-2015-309398
   MALCHOW H, 1990, SCAND J GASTROENTERO, V25, P235, DOI 10.1080/00365521.1990.12067097
   Silveira ALM, 2017, EUR J NUTR, V56, P179, DOI 10.1007/s00394-015-1068-x
   Martinez-Medina M, 2014, GUT, V63, P116, DOI 10.1136/gutjnl-2012-304119
   Mazzarella G, 2017, J CELL PHYSIOL, V232, P2860, DOI 10.1002/jcp.25717
   McCole DF, 2014, INFLAMM BOWEL DIS, V20, P1829, DOI 10.1097/MIB.0000000000000090
   Miyazato S, 2016, BIOSCI MICROB FOOD H, V35, P1, DOI 10.12938/bmfh.2015-009
   Moubarac JC, 2014, CAN J DIET PRACT RES, V75, P15, DOI 10.3148/75.1.2014.15
   Munyaka PM, 2016, FRONT MICROBIOL, V7, DOI 10.3389/fmicb.2016.00462
   Nickerson KP, 2015, GUT MICROBES, V6, P78, DOI 10.1080/19490976.2015.1005477
   Nickerson KP, 2014, PLOS ONE, V9, DOI 10.1371/journal.pone.0101789
   Nickerson KP, 2012, PLOS ONE, V7, DOI 10.1371/journal.pone.0052132
   Niewiadomski O, 2016, INTERN MED J, V46, P669, DOI 10.1111/imj.13094
   Ogura Y, 2001, NATURE, V411, P603, DOI 10.1038/35079114
   Pascal V, 2017, GUT, V66, P813, DOI 10.1136/gutjnl-2016-313235
   Peters LA, 2017, NAT GENET, V49, P1437, DOI 10.1038/ng.3947
   Prince AC, 2016, INFLAMM BOWEL DIS, V22, P1129, DOI 10.1097/MIB.0000000000000708
   Racine A, 2016, INFLAMM BOWEL DIS, V22, P345, DOI 10.1097/MIB.0000000000000638
   Roberts CL, 2013, J CROHNS COLITIS, V7, P338, DOI 10.1016/j.crohns.2013.01.004
   Roberts CL, 2010, GUT, V59, P1331, DOI 10.1136/gut.2009.195370
   Rubio A, 2011, ALIMENT PHARM THER, V33, P1332, DOI 10.1111/j.1365-2036.2011.04662.x
   Ruemmele FM, 2014, J CROHNS COLITIS, V8, P1179, DOI 10.1016/j.crohns.2014.04.005
   Ruiz PA, 2017, GUT, V66, P1216, DOI 10.1136/gutjnl-2015-310297
   Sartor RB, 2017, GASTROENTEROLOGY, V152, P327, DOI 10.1053/j.gastro.2016.10.012
   Schulman JM, 2017, CAN J GASTROENTEROL, V2017, DOI [10.1155/2017/5873158, 10.1155/2017/873158]
   Shoda R, 1996, AM J CLIN NUTR, V63, P741, DOI 10.1093/ajcn/63.5.741
   Sigall-Boneh R, 2014, INFLAMM BOWEL DIS, V20, P1353, DOI 10.1097/MIB.0000000000000110
   Söderholm JD, 2002, GUT, V50, P307, DOI 10.1136/gut.50.3.307
   Söderholm JD, 1998, DIGEST DIS SCI, V43, P1547, DOI 10.1023/A:1018823100761
   Sugita N, 2018, J GASTROEN HEPATOL, V33, P631, DOI 10.1111/jgh.13969
   Suzuki T, 2010, NUTR METAB, V7, DOI 10.1186/1743-7075-7-19
   Swidsinski A, 2009, INFLAMM BOWEL DIS, V15, P359, DOI 10.1002/ibd.20763
   Takagi S, 2006, ALIMENT PHARM THERAP, V24, P1333, DOI 10.1111/j.1365-2036.2006.03120.x
   Teshima CW, 2017, CLIN GASTROENTEROL H, V15, P1413, DOI 10.1016/j.cgh.2017.02.028
   Hung TV, 2016, J NUTR, V146, P1970, DOI 10.3945/jn.116.232538
   Tubbs AL, 2017, J IMMUNOL, V199, P1051, DOI 10.4049/jimmunol.1700356
   Van Limbergen J, 2015, CAN J GASTROENTEROL, V29, P351, DOI 10.1155/2015/509497
   Vogelsang H, 2008, INFLAMM BOWEL DIS, V14, pS162, DOI 10.1002/ibd.20617
   Vrakas S, 2017, PLOS ONE, V12, DOI 10.1371/journal.pone.0170034
   Wagner SJ, 2013, INFLAMM BOWEL DIS, V19, P1285, DOI 10.1097/MIB.0b013e318281f573
   Wahbeh GT, 2017, J PEDIATR GASTR NUTR, V65, P289, DOI 10.1097/MPG.0000000000001619
   Wang HG, 2016, J CROHNS COLITIS, V10, P1076, DOI 10.1093/ecco-jcc/jjw065
   Wang HG, 2016, WORLD J SURG, V40, P1993, DOI 10.1007/s00268-016-3488-z
   Wedlake L, 2014, INFLAMM BOWEL DIS, V20, P576, DOI 10.1097/01.MIB.0000437984.92565.31
   Wilschanski M, 1996, GUT, V38, P543, DOI 10.1136/gut.38.4.543
   Xu L, 2017, ALIMENT PHARM THER, V46, P780, DOI 10.1111/apt.14291
   Yamamoto T, 2013, INT J COLORECTAL DIS, V28, P335, DOI 10.1007/s00384-012-1587-3
   Yamamoto T, 2010, EUR J GASTROEN HEPAT, V22, P1, DOI 10.1097/MEG.0b013e32832c788c
   Yan D, 2014, EUR J CLIN NUTR, V68, P959, DOI 10.1038/ejcn.2014.31
   Ye MB, 2010, J AGR FOOD CHEM, V58, P11281, DOI 10.1021/jf103262s
   Zaidi D, 2017, J PEDIATR GASTR NUTR, V65, P306, DOI 10.1097/MPG.0000000000001495
   Zaidi D, 2016, J PEDIATR GASTR NUTR, V63, P644, DOI 10.1097/MPG.0000000000001182
   Zevallos VF, 2017, GASTROENTEROLOGY, V152, P1100, DOI 10.1053/j.gastro.2016.12.006
   Zhan YL, 2018, CLIN NUTR, V37, P123, DOI 10.1016/j.clnu.2017.05.019
   Zheng XB, 2017, REV ESP ENFERM DIG, V109, P834, DOI 10.17235/reed.2017.5116/2017
NR 125
TC 206
Z9 219
U1 13
U2 95
PU BMJ PUBLISHING GROUP
PI LONDON
PA BRITISH MED ASSOC HOUSE, TAVISTOCK SQUARE, LONDON WC1H 9JR, ENGLAND
SN 0017-5749
EI 1468-3288
J9 GUT
JI Gut
PD SEP
PY 2018
VL 67
IS 9
BP 1726
EP +
DI 10.1136/gutjnl-2017-315866
PG 13
WC Gastroenterology & Hepatology
WE Science Citation Index Expanded (SCI-EXPANDED)
SC Gastroenterology & Hepatology
GA GU2DT
UT WOS:000445080300019
PM 29777041
HC Y
HP N
DA 2024-01-22
ER

PT J
AU Wong, M
AF Wong, Michael
TI Tumors Generate Excitement: The Role of Glutamate in Tumor-Related
   Epilepsy
SO EPILEPSY CURRENTS
LA English
DT Article
ID SEIZURE; GLIOMAS; BRAIN
AB Epileptic seizures are a common and poorly understood comorbidity for individuals with primary brain tumors. To investigate peritumoral seizure etiology, we implanted human-derived glioma cells into severe combined immunodeficient mice. Within 14-18 d, glioma-bearing mice developed spontaneous and recurring abnormal electroen-cephalogram events consistent with progressive epileptic activity. Acute brain slices from these mice showed marked glutamate release from the tumor mediated by the system x(c)(-) cystine-glutamate transporter (encoded by S/c7a11). Biophysical and optical recordings showed glutamatergic epileptiform hyperexcitability that spread into adjacent brain tissue. We inhibited glutamate release from the tumor and the ensuing hyperexcitability by sulfasalazine (SAS), a US Food and Drug Administration-approved drug that blocks system x(c)(-). We found that acute administration of SAS at concentrations equivalent to those used to treat Crohn's disease in humans reduced epileptic event frequency in tumor-bearing mice compared with untreated controls. SAS should be considered as an adjuvant treatment to amelio-rate peritumoral seizures associated with glioma in humans.
CR Aronica E, 2001, EPILEPSY RES, V43, P179, DOI 10.1016/S0920-1211(00)00208-4
   Chang EF, 2008, J NEUROSURG, V108, P227, DOI 10.3171/JNS/2008/108/2/0227
   DURING MJ, 1993, LANCET, V341, P1607
   Köhling R, 2006, NEUROBIOL DIS, V22, P64, DOI 10.1016/j.nbd.2005.10.001
   Marcus HJ, 2010, J NEURO-ONCOL, V97, P11, DOI 10.1007/s11060-009-9990-5
   Patt S, 2000, NEUROBIOL DIS, V7, P260, DOI 10.1006/nbdi.2000.0288
   van Breemen MSM, 2007, LANCET NEUROL, V6, P421, DOI 10.1016/S1474-4422(07)70103-5
   van Breemen MSM, 2009, J NEUROL, V256, P1519, DOI 10.1007/s00415-009-5156-9
   Ye ZC, 1999, CANCER RES, V59, P4383
   You G, 2012, SEIZURE-EUR J EPILEP, V21, P153, DOI 10.1016/j.seizure.2011.12.016
NR 10
TC 1
Z9 1
U1 0
U2 4
PU AMER EPILEPSY SOCIETY
PI WEST HARTFORD
PA 342 NORTH MAIN STREET, WEST HARTFORD, CT 06117-2507 USA
SN 1535-7597
J9 EPILEPSY CURR
JI Epilepsy Curr.
PD SEP-OCT
PY 2012
VL 12
IS 5
BP 174
EP 175
DI 10.5698/1535-7511-12.5.174
PG 2
WC Clinical Neurology
WE Science Citation Index Expanded (SCI-EXPANDED)
SC Neurosciences & Neurology
GA 082PL
UT WOS:000314404300004
PM 23118600
OA Green Published, Bronze
DA 2024-01-22
ER

PT J
AU Eser, A
   Primas, C
   Reinisch, W
AF Eser, Alexander
   Primas, Christian
   Reinisch, Walter
TI Drug monitoring of biologics in inflammatory bowel disease
SO CURRENT OPINION IN GASTROENTEROLOGY
LA English
DT Review
DE antidrug antibodies; anti-TNF-agents; inflammatory bowel disease;
   pharmacokinetics; therapeutic drug monitoring
ID CROHNS-DISEASE; CLINICAL-RESPONSE; INFLIXIMAB PHARMACOKINETICS;
   MONOCLONAL-ANTIBODIES; MAINTENANCE TREATMENT; ANTIDRUG ANTIBODIES;
   THERAPY; SERUM; BIOAVAILABILITY; IMMUNOGENICITY
AB Purpose of reviewThe monoclonal antibodies currently used for the treatment of inflammatory bowel disease (IBD) have been thoroughly studied with regard to efficacy and safety. Their pharmacokinetics and the considerable inter-individual variability of clearance and immunogenicity have attracted a great deal of attention recently. Knowledge about their properties carries the potential to optimize efficacy and durability of therapeutics that is a mainstay in the medical management of IBD.
   Recent findingsBased on population-based pharmacokinetics models, factors impacting the clearance of infliximab have been identified, antidrug antibodies (ADA) being one of them. Trough levels have been shown to correlate with clinical response and steroid-free remission. Initial insights have recently been gained into the individual course of ADA with a potential impact on future therapeutic strategies.
   SummaryWe briefly review the current state of the literature and propose an algorithm for the use of serum trough levels and ADA as basis for monitoring of biologics in patients with IBD.
C1 [Eser, Alexander; Primas, Christian; Reinisch, Walter] Med Univ Vienna, Dept Internal Med 3, Div Gastroenterol & Hepatol, Vienna, Austria.
C3 Medical University of Vienna
RP Reinisch, W (通讯作者)，Waehringer Guertel 18-20, A-1090 Vienna, Austria.
EM walter.reinisch@meduniwien.ac.at
OI Primas, Christian/0000-0001-7632-6742
CR Afif W, 2010, AM J GASTROENTEROL, V105, P1133, DOI 10.1038/ajg.2010.9
   Ainsworth MA, 2008, AM J GASTROENTEROL, V103, P944, DOI 10.1111/j.1572-0241.2007.01638.x
   Ben-Horin S, 2013, CLIN GASTROENTEROL H, V11, P444, DOI 10.1016/j.cgh.2012.10.020
   Ben-Horin S, 2011, GUT, V60, P41, DOI 10.1136/gut.2009.201533
   Bendtzen K, 2006, ARTHRITIS RHEUM-US, V54, P3782, DOI 10.1002/art.22214
   Bendtzen K, 2009, SCAND J GASTROENTERO, V44, P774, DOI 10.1080/00365520802699278
   Casteelen N, 2012, GASTROENTEROLOGY, V142, P211
   Chapman AP, 2002, ADV DRUG DELIVER REV, V54, P531, DOI 10.1016/S0169-409X(02)00026-1
   Clair EWS, 2002, ARTHRITIS RHEUM, V46, P1451, DOI 10.1002/art.10302
   Colombel JF, 2010, NEW ENGL J MED, V362, P1383, DOI 10.1056/NEJMoa0904492
   da Costa MC, 2003, NEPHROL DIAL TRANSPL, V18, P2262, DOI 10.1093/ndt/gfg343
   Danese S, 2011, ALIMENT PHARM THER, V34, P1, DOI 10.1111/j.1365-2036.2011.04679.x
   de Vries MK, 2007, ANN RHEUM DIS, V66, P1252, DOI 10.1136/ard.2007.072397
   Dirks NL, 2010, CLIN PHARMACOKINET, V49, P633, DOI 10.2165/11535960-000000000-00000
   EMEA, 2013, CIMZ PROD INF
   Farrell RJ, 2003, GASTROENTEROLOGY, V124, P917, DOI 10.1053/gast.2003.50145
   Fasanmade A, 2002, GASTROENTEROLOGY, V122, pA617
   Fasanmade AA, 2010, INT J CLIN PHARM TH, V48, P297
   Fasanmade AA, 2009, EUR J CLIN PHARMACOL, V65, P1211, DOI 10.1007/s00228-009-0718-4
   Feagan BG, 2012, GASTROENTEROLOGY, V142, pS114
   Feagan BG, 2010, GASTROENTEROLOGY, V138, pS167
   Gisbert JP, 2009, AM J GASTROENTEROL, V104, P760, DOI 10.1038/ajg.2008.88
   Hanauer SB, 2004, CLIN GASTROENTEROL H, V2, P542, DOI 10.1016/S1542-3565(04)00238-1
   Karmiris K, 2009, GASTROENTEROLOGY, V137, P1628, DOI 10.1053/j.gastro.2009.07.062
   Kevans D, 2012, GASTROENTEROLOGY, V142, pS384
   Klotz U, 2007, CLIN PHARMACOKINET, V46, P645, DOI 10.2165/00003088-200746080-00002
   Mahadevan U, 2013, CLIN GASTROENTEROL H, V11, P286, DOI 10.1016/j.cgh.2012.11.011
   Maser EA, 2006, CLIN GASTROENTEROL H, V4, P1248, DOI 10.1016/j.cgh.2006.06.025
   NOVICK AC, 1986, TRANSPLANTATION, V42, P154, DOI 10.1097/00007890-198608000-00010
   Ordás I, 2012, CLIN PHARMACOL THER, V91, P635, DOI 10.1038/clpt.2011.328
   Reinisch W, 2012, GASTROENTEROLOGY, V142, pS114
   Robinson A., 2010, J CROHNS COLITIS, V4, P73
   Roopenian DC, 2003, J IMMUNOL, V170, P3528, DOI 10.4049/jimmunol.170.7.3528
   Sandborn WJ, 2007, GUT, V56, P1232, DOI 10.1136/gut.2006.106781
   Schreiber S, 2005, GASTROENTEROLOGY, V129, P807, DOI 10.1053/j.gastro.2005.06.064
   Seow CH, 2010, GUT, V59, P49, DOI 10.1136/gut.2009.183095
   Steenholdt C, 2012, INFLAMM BOWEL DIS, V18, P2209, DOI 10.1002/ibd.22910
   Steenholdt C, 2011, SCAND J GASTROENTERO, V46, P310, DOI 10.3109/00365521.2010.536254
   Ternant D, 2005, EXPERT OPIN BIOL TH, V5, pS37, DOI 10.1517/14712598.5.1.S37
   Vincent FB, 2013, ANN RHEUM DIS, V72, P165, DOI 10.1136/annrheumdis-2012-202545
NR 40
TC 15
Z9 17
U1 0
U2 10
PU LIPPINCOTT WILLIAMS & WILKINS
PI PHILADELPHIA
PA TWO COMMERCE SQ, 2001 MARKET ST, PHILADELPHIA, PA 19103 USA
SN 0267-1379
EI 1531-7056
J9 CURR OPIN GASTROEN
JI Curr. Opin. Gastroenterol.
PD JUL
PY 2013
VL 29
IS 4
BP 391
EP 396
DI 10.1097/MOG.0b013e328361f7f6
PG 6
WC Gastroenterology & Hepatology
WE Science Citation Index Expanded (SCI-EXPANDED)
SC Gastroenterology & Hepatology
GA 247CP
UT WOS:000326592000008
PM 23703367
DA 2024-01-22
ER

PT J
AU Tsai, L
   Ma, C
   Dulai, PS
   Prokop, LJ
   Eisenstein, S
   Ramamoorthy, SL
   Feagan, BG
   Jairath, V
   Sandborn, WJ
   Singh, S
AF Tsai, Lester
   Ma, Christopher
   Dulai, Parambir S.
   Prokop, Larry J.
   Eisenstein, Samuel
   Ramamoorthy, Sonia L.
   Feagan, Brian G.
   Jairath, Vipul
   Sandborn, William J.
   Singh, Siddharth
TI Contemporary Risk of Surgery in Patients With Ulcerative Colitis and
   Crohn's Disease: A Meta-Analysis of Population-Based Cohorts
SO CLINICAL GASTROENTEROLOGY AND HEPATOLOGY
LA English
DT Review
DE Natural History; Disease Modification; Inflammatory Bowel Diseases;
   Resection; Tumor Necrosis Factor
ID INFLAMMATORY-BOWEL-DISEASE; TERM-FOLLOW-UP; 1ST INTESTINAL RESECTION;
   NATURAL-HISTORY; THIOPURINE TREATMENT; MEDICAL-MANAGEMENT; INCEPTION
   COHORT; WESTERN HUNGARY; CLINICAL-COURSE; SURGICAL RATES
AB BACKGROUND & AIMS: We conducted a systematic review with meta-analysis to estimate rates and trends of colectomy in patients with ulcerative colitis (UC), and of primary and re-resection in patients with Crohn's disease (CD), focusing on contemporary risks.
   METHODS: Through a systematic review until September 3, 2019, we identified population-based cohort studies that reported patient-level cumulative risk of surgery in patients with UC and CD. We evaluated overall and contemporary risk (after 2000) of surgery and analyzed time trends through mixed-effects meta-regression.
   RESULTS: In patients with UC (26 studies), the overall 1-, 5-, and 10-year risks of colectomy was 4.0% (95% CI, 3.3-5.0), 8.8% (95% CI, 7.7-10.0), and 13.3% (95% CI, 11.3-15.5), respectively, with a decrease in risk over time (P < .001). Corresponding contemporary risks were 2.8% (95% CI, 2.0-3.9), 7.0% (95% CI, 5.7-8.6), and 9.6% (95% CI, 6.3-14.2), respectively. In patients with CD (22 studies), the overall 1-, 5-, and 10-year risk of surgery was 18.7% (95% CI, 15.0-23.0), 28.0% (95% CI, 24.0-32.4), and 39.5% (95% CI, 33.3-46.2), respectively, with a decrease in risk over time (P < .001). Corresponding contemporary risks were 12.3% (95% CI, 10.8-14.0), 18.0% (95% CI, 15.4-21.0), and 26.2% (95% CI, 23.4-29.4), respectively. In a meta-analysis of 8 studies in patients with CD with prior resection, the cumulative risk of a second resection at 5 and 10 years after the first resection was 17.7% (95% CI, 13.5-22.9) and 31.3% (95% CI, 24.1-39.6), respectively.
   CONCLUSIONS: Patient-level risks of surgery have decreased significantly over time, with a 5-year cumulative risk of surgery of 7.0% in UC and 18.0% in CD in contemporary cohorts. This decrease may be related to early detection and/or better treatment.
C1 [Tsai, Lester; Dulai, Parambir S.; Sandborn, William J.; Singh, Siddharth] Univ Calif San Diego, Dept Med, Div Gastroenterol, La Jolla, CA 92093 USA.
   [Singh, Siddharth] Univ Calif San Diego, Dept Med, Div Biomed Informat, La Jolla, CA 92093 USA.
   [Eisenstein, Samuel; Ramamoorthy, Sonia L.] Univ Calif San Diego, Dept Surg, Div Colorectal Surg, La Jolla, CA 92093 USA.
   [Ma, Christopher] Univ Calgary, Div Gastroenterol, Calgary, AB, Canada.
   [Prokop, Larry J.] Mayo Clin, Knowledge & Evaluat Res Unit, Rochester, MN USA.
   [Feagan, Brian G.; Jairath, Vipul] Univ Western Ontario, Div Gastroenterol, London, ON, Canada.
C3 University of California System; University of California San Diego;
   University of California System; University of California San Diego;
   University of California System; University of California San Diego;
   University of Calgary; Mayo Clinic; Western University (University of
   Western Ontario)
RP Singh, S (通讯作者)，Univ Calif San Diego, Div Gastroenterol, 9452 Med Ctr Dr,ACTRI 1W501, La Jolla, CA 92093 USA.
EM sis040@ucsd.edu
RI Sandborn, William/ABE-8342-2020; Dulai, Parambir/AAE-2983-2021; Feagan,
   Brian/G-3292-2011; Jairath, Vipul/GLS-6449-2022; Ma,
   Christopher/AAH-4886-2021
FU American Gastroenterological Association Career Development Award;
   National Institute of Diabetes and Digestive and Kidney Diseases [P30
   DK120515]; National Institutes of Health/National Institute of Diabetes
   and Digestive and Kidney Diseases [K23DK117058]; American College of
   Gastroenterology Junior Faculty Development Award [144271]; Crohn's and
   Colitis Foundation Career Development Award [404614]
FX Supported by an American Gastroenterological Association Career
   Develop-ment Award (P.S.D.) , a National Institute of Diabetes and
   Digestive and Kidney Diseases-funded San Diego Digestive Diseases
   Research Center (P30 DK120515) (W.J.S.) , National Institutes of
   Health/National Institute of Diabetes and Digestive and Kidney Diseases
   (K23DK117058) , an American College of Gastroenterology Junior Faculty
   Development Award (144271) , and a Crohn's and Colitis Foundation Career
   Development Award (404614) (S.S.) .
CR Barnes EL, 2019, GASTROENTEROLOGY, V156, pS155
   Beelen EMJ, 2021, ANN SURG, V273, P557, DOI 10.1097/SLA.0000000000003395
   Benchimol E, 2011, INFLAMM BOWEL DIS, V17, pS6, DOI 10.1097/00054725-201112002-00014
   Benchimol EI, 2011, INFLAMM BOWEL DIS, V17, P2153, DOI 10.1002/ibd.21591
   Bernell O, 2000, ANN SURG, V231, P38, DOI 10.1097/00000658-200001000-00006
   Boualit M, 2013, INFLAMM BOWEL DIS, V19, P7, DOI 10.1002/ibd.23004
   Burr NE, 2019, CLIN GASTROENTEROL H, V17, P2042, DOI 10.1016/j.cgh.2018.12.022
   Charpentier C, 2014, GUT, V63, P423, DOI 10.1136/gutjnl-2012-303864
   Chatu S, 2014, AM J GASTROENTEROL, V109, P409, DOI 10.1038/ajg.2013.462
   Chhaya V, 2015, ALIMENT PHARM THER, V41, P87, DOI 10.1111/apt.13017
   Chow DKL, 2009, AM J GASTROENTEROL, V104, P647, DOI 10.1038/ajg.2008.74
   Colombel JF, 2017, LANCET, V390, P2779, DOI 10.1016/S0140-6736(17)32641-7
   Coward S, 2019, GASTROENTEROLOGY, V156, P1345, DOI 10.1053/j.gastro.2019.01.002
   DERSIMONIAN R, 1986, CONTROL CLIN TRIALS, V7, P177, DOI 10.1016/0197-2456(86)90046-2
   Eriksson C, 2017, ALIMENT PHARM THER, V46, P748, DOI 10.1111/apt.14268
   Frolkis AD, 2013, GASTROENTEROLOGY, V145, P996, DOI 10.1053/j.gastro.2013.07.041
   Gheorghe C, 2004, EUR J GASTROEN HEPAT, V16, P1153, DOI 10.1097/00042737-200411000-00012
   Gower-Rousseau C, 2014, J CROHNS COLITIS, V8, pS32, DOI 10.1016/S1873-9946(14)60062-3
   Guasch M, 2018, J CROHNS COLITIS, V12, pS301
   Hata K, 2019, AM J GASTROENTEROL, V114, P483, DOI 10.14309/ajg.0000000000000117
   Higgins JPT, 2003, BMJ-BRIT MED J, V327, P557, DOI 10.1136/bmj.327.7414.557
   Jeuring S, 2015, J CROHNS COLITIS, V9, pS210
   Kayal M, 2019, INT J COLORECTAL DIS, V34, P1771, DOI 10.1007/s00384-019-03375-2
   Khanna R, 2015, LANCET, V386, P1825, DOI 10.1016/S0140-6736(15)00068-9
   King JA, 2019, LANCET GASTROENTEROL, V4, P287, DOI 10.1016/S2468-1253(19)30013-5
   Lakatos L, 2011, INFLAMM BOWEL DIS, V17, P2558, DOI 10.1002/ibd.21607
   Lakatos PL, 2012, AM J GASTROENTEROL, V107, P579, DOI 10.1038/ajg.2011.448
   Langholz E, 1997, SCAND J GASTROENTERO, V32, P139, DOI 10.3109/00365529709000184
   LEIJONMARCK CE, 1990, GUT, V31, P329, DOI 10.1136/gut.31.3.329
   Lirhus SS, 2018, SCAND J GASTROENTERO, V53, P952, DOI 10.1080/00365521.2018.1495258
   Lund K, 2019, J CROHNS COLITIS, V13, pS442, DOI 10.1093/ecco-jcc/jjy222.772
   Ma C, 2017, AM J GASTROENTEROL, V112, P1840, DOI 10.1038/ajg.2017.394
   Malaty HM, 2013, CLIN EXP GASTROENTER, V6, P77, DOI 10.2147/CEG.S40259
   Moher D, 2009, PLOS MED, V6, DOI [10.1371/journal.pmed.1000097, 10.1016/j.ijsu.2010.07.299, 10.1136/bmj.i4086, 10.1016/j.ijsu.2010.02.007, 10.1136/bmj.b2535, 10.1186/2046-4053-4-1, 10.1136/bmj.b2700]
   Murthy SK, 2020, GUT, V69, P274, DOI 10.1136/gutjnl-2019-318440
   Ng SC, 2017, LANCET, V390, P2769, DOI 10.1016/S0140-6736(17)32448-0
   Nguyen GC, 2017, INFLAMM BOWEL DIS, V23, P218, DOI 10.1097/MIB.0000000000000993
   Nguyen GC, 2012, AM J GASTROENTEROL, V107, P1522, DOI 10.1038/ajg.2012.235
   Nguyen NH, 2020, CLIN GASTROENTEROL H, V18, P1939, DOI 10.1016/j.cgh.2019.08.042
   Niewiadomski O, 2015, J GASTROEN HEPATOL, V30, P1346, DOI 10.1111/jgh.12967
   Nordenvall C, 2018, J CROHNS COLITIS, V12, P157, DOI 10.1093/ecco-jcc/jjx132
   OKEEFE EA, 1989, S AFR MED J, V76, P139
   OKEEFE EA, 1989, S AFR MED J, V76, P142
   Pandey A, 2015, INFLAMM BOWEL DIS, V21, P2625, DOI 10.1097/MIB.0000000000000525
   Parragi L, 2018, J CROHNS COLITIS, V12, P811, DOI 10.1093/ecco-jcc/jjy040
   Peneau A, 2012, GASTROENTEROLOGY, V142, pS25
   Peyrin-Biroulet L, 2012, AM J GASTROENTEROL, V107, P1693, DOI 10.1038/ajg.2012.298
   PROBERT CSJ, 1993, EUR J GASTROEN HEPAT, V5, P17
   Rabilloud ML, 2016, J CROHNS COLITIS, V10, pS192
   Rahman A, 2019, ALIMENT PHARM THER, V50, P1086, DOI 10.1111/apt.15511
   Ramadas AV, 2010, GUT, V59, P1200, DOI 10.1136/gut.2009.202101
   Rönnblom A, 2016, SCAND J GASTROENTERO, V51, P1339, DOI 10.1080/00365521.2016.1200141
   Rungoe C, 2014, GUT, V63, P1607, DOI 10.1136/gutjnl-2013-305607
   Samuel S, 2013, INFLAMM BOWEL DIS, V19, P1858, DOI 10.1097/MIB.0b013e31828c84c5
   Shinagawa T, 2019, CLIN GASTROENTEROL H, V20, P20
   Solberg IC, 2007, CLIN GASTROENTEROL H, V5, P1430, DOI 10.1016/j.cgh.2007.09.002
   Solberg IC, 2009, SCAND J GASTROENTERO, V44, P431, DOI 10.1080/00365520802600961
   Spizzo P, 2016, J GASTROEN HEPATOL, V31, P147
   Sterne JAC, 2001, BMJ-BRIT MED J, V323, P101, DOI 10.1136/bmj.323.7304.101
   Targownik LE, 2012, AM J GASTROENTEROL, V107, P1228, DOI 10.1038/ajg.2012.127
   Torres J, 2017, LANCET, V389, P1741, DOI 10.1016/S0140-6736(16)31711-1
   Ungaro R, 2017, LANCET, V389, P1756, DOI 10.1016/S0140-6736(16)32126-2
   Vester-Andersen MK, 2014, J CROHNS COLITIS, V8, P1675, DOI 10.1016/j.crohns.2014.07.010
   Zhulina Y, 2016, SCAND J GASTROENTERO, V51, P304, DOI 10.3109/00365521.2015.1093167
NR 64
TC 89
Z9 91
U1 2
U2 5
PU ELSEVIER SCIENCE INC
PI NEW YORK
PA STE 800, 230 PARK AVE, NEW YORK, NY 10169 USA
SN 1542-3565
EI 1542-7714
J9 CLIN GASTROENTEROL H
JI Clin. Gastroenterol. Hepatol.
PD OCT
PY 2021
VL 19
IS 10
BP 2031
EP +
DI 10.1016/j.cgh.2020.10.039
EA SEP 2021
PG 26
WC Gastroenterology & Hepatology
WE Science Citation Index Expanded (SCI-EXPANDED)
SC Gastroenterology & Hepatology
GA YI9OR
UT WOS:000744170900015
PM 33127595
OA Green Submitted, Green Accepted
HC Y
HP N
DA 2024-01-22
ER

PT J
AU Egan, C
   Doherty, GA
AF Egan, Ciara
   Doherty, Glen A.
TI Why do we need to improve monitoring of patients with inflammatory bowel
   disease (IBD) on biologic treatment?
SO EXPERT OPINION ON BIOLOGICAL THERAPY
LA English
DT Review
DE Inflammatory bowel disease; therapeutic drug monitoring; treat to
   target; patient-reported outcome measures
ID COLITIS ENDOSCOPIC INDEX; ADALIMUMAB DRUG LEVELS; ULCERATIVE-COLITIS;
   CROHNS-DISEASE; MAINTENANCE THERAPY; COMBINATION THERAPY; FECAL
   CALPROTECTIN; SEVERITY UCEIS; INCREASED RISK; INFLIXIMAB
AB Introduction: Treatment goals for IBD patients traditionally focused on symptom control. It is increasingly recognized that many patients have continued disease activity without symptoms. Subclinical inflammation increases the risk of disease flares and long-term complications. A consensus is therefore emerging on the need to treat beyond symptoms and to define clear treatment targets for IBD patients receiving biologic medicines. Areas covered: We review validated tools used in IBD for monitoring clinical and endoscopic response to therapy. We discuss the value of using non-invasive tests in assessing disease activity. We summarise the latest guidelines in IBD treatment and review recommendations regarding therapeutic drug monitoring. We examine the role of monitoring for and prevention of avoidable complications of treatment. Expert Opinion: The goals of treatment in IBD are to achieve both clinical remission and mucosal healing. Whether we adopt a top-down or more conventional treatment strategy there is now an imperative to monitor patients using a combination of endoscopic and biochemical markers to assess the degree of continuing inflammation and establish early disease control. TDM has facilitated huge improvement in the ability to personalize delivery of biologics. This has allowed for early detection and prevention of loss of response.
C1 [Egan, Ciara] Univ Coll Dublin, Ctr Colorectal Dis, St Vincents Univ Hosp, Dublin, Ireland.
   [Egan, Ciara] Univ Coll Dublin, Sch Med, Dublin, Ireland.
   [Egan, Ciara] St Vincents Univ Hosp, Gastroenterol, Ctr Colorectal Dis, Dublin, Ireland.
   [Doherty, Glen A.] Univ Coll Dublin, Sch Med, Ctr Colorectal Dis, St Vincents Univ Hosp, Dublin, Ireland.
C3 University College Dublin; Saint Vincent's University Hospital;
   University College Dublin; University College Dublin; Saint Vincent's
   University Hospital; University College Dublin; Saint Vincent's
   University Hospital
RP Doherty, GA (通讯作者)，Univ Coll Dublin, Sch Med, Ctr Colorectal Dis, St Vincents Univ Hosp, Dublin, Ireland.
EM glen.doherty@ucd.ie
OI Doherty, Glen/0000-0003-4384-5049
CR Adedokun OJ, 2014, GASTROENTEROLOGY, V147, P1296, DOI 10.1053/j.gastro.2014.08.035
   Allegretti JR, 2015, INFLAMM BOWEL DIS, V21, P1089, DOI 10.1097/MIB.0000000000000338
   [Anonymous], 2017, Obstet Gynecol, V129, P1, DOI 10.1097/AOG.0000000000002111
   Ardizzone S, 2006, GUT, V55, P47, DOI 10.1136/gut.2005.068809
   Arias MT, 2015, CLIN GASTROENTEROL H, V13, P531, DOI 10.1016/j.cgh.2014.07.055
   Baert F, 2003, NEW ENGL J MED, V348, P601, DOI 10.1056/NEJMoa020888
   Baert F, 2010, GASTROENTEROLOGY, V138, pe10
   Beaugerie L, 2009, LANCET, V374, P1617, DOI 10.1016/S0140-6736(09)61302-7
   Ben Musa R, 2014, WORLD J GASTROENTERO, V20, P15358, DOI 10.3748/wjg.v20.i41.15358
   Ben-Horin S, 2011, ALIMENT PHARM THER, V33, P987, DOI 10.1111/j.1365-2036.2011.04612.x
   Bodger K, 2014, GUT, V63, P1092, DOI 10.1136/gutjnl-2013-305600
   Bortlik M, 2013, J CROHNS COLITIS, V7, P736, DOI 10.1016/j.crohns.2012.10.019
   Bouguen G, 2015, CLIN GASTROENTEROL H, V13, P1042, DOI 10.1016/j.cgh.2013.09.006
   Casellas F, 1999, DIGEST DIS, V17, P208, DOI 10.1159/000016938
   Cheung WY, 2000, J CLIN EPIDEMIOL, V53, P297, DOI 10.1016/S0895-4356(99)00152-3
   Cholapranee A, 2017, ALIMENT PHARM THER, V45, P1291, DOI 10.1111/apt.14030
   Clowry J, 2017, J EUR ACAD DERMATOL, V31, P978, DOI 10.1111/jdv.14105
   Colombel JF, 2015, ALIMENT PHARM THER, V41, P734, DOI 10.1111/apt.13139
   Colombel JF, 2011, GASTROENTEROLOGY, V141, P1194, DOI 10.1053/j.gastro.2011.06.054
   Colombel JF, 2010, NEW ENGL J MED, V362, P1383, DOI 10.1056/NEJMoa0904492
   Colombel JF, 2017, LANCET, V390, P2779, DOI 10.1016/S0140-6736(17)32641-7
   Colombel JF, 2017, GASTROENTEROLOGY, V152, P351, DOI 10.1053/j.gastro.2016.09.046
   Colombel JF, 2014, CLIN GASTROENTEROL H, V12, P414, DOI 10.1016/j.cgh.2013.06.019
   Corte C, 2015, J CROHNS COLITIS, V9, P376, DOI 10.1093/ecco-jcc/jjv047
   Cullen G, 2012, GUT, V61, P385, DOI 10.1136/gutjnl-2011-300256
   D'Haens G, 2008, LANCET, V371, P660, DOI 10.1016/S0140-6736(08)60304-9
   Daperno M, 2004, GASTROINTEST ENDOSC, V60, P505, DOI 10.1016/S0016-5107(04)01878-4
   de Jong DC, 2018, INFLAMM BOWEL DIS, P10
   Deepak P, 2013, AM J GASTROENTEROL, V108, P99, DOI 10.1038/ajg.2012.334
   Dulai PS, 2014, GUT, V63, P1843, DOI 10.1136/gutjnl-2014-307126
   Fasanmade AA, 2011, CLIN THER, V33, P946, DOI 10.1016/j.clinthera.2011.06.002
   Fasanmade AA, 2009, EUR J CLIN PHARMACOL, V65, P1211, DOI 10.1007/s00228-009-0718-4
   Feagan BG, 2016, NEW ENGL J MED, V375, P1946, DOI 10.1056/NEJMoa1602773
   Feagan BG, 2013, NEW ENGL J MED, V369, P699, DOI 10.1056/NEJMoa1215734
   Ferrante M, 2013, GASTROENTEROLOGY, V145, P978, DOI 10.1053/j.gastro.2013.08.010
   Feuerstein JD, 2017, GASTROENTEROLOGY, V153, P827, DOI 10.1053/j.gastro.2017.07.032
   Froslie KF, 2007, GASTROENTEROLOGY, V133, P412, DOI 10.1053/j.gastro.2007.05.051
   Gibson DJ, 2015, CLIN GASTROENTEROL H, V13, P330, DOI 10.1016/j.cgh.2014.07.041
   Gisbert JP, 2009, AM J GASTROENTEROL, V104, P760, DOI 10.1038/ajg.2008.88
   GUYATT G, 1989, GASTROENTEROLOGY, V96, P804, DOI 10.1016/0016-5085(89)90905-0
   Harzallah I, 2017, THER ADV GASTROENTER, V10, P89, DOI 10.1177/1756283X16676194
   Hoivik ML, 2013, GUT, V62, P368, DOI 10.1136/gutjnl-2012-302311
   Hoseyni H, 2018, J CLIN PHARMACOL, V58, P864, DOI 10.1002/jcph.1084
   Jauregui-Amezaga A, 2017, J CROHNS COLITIS, V11, P305, DOI 10.1093/ecco-jcc/jjw154
   Kandiel A, 2005, GUT, V54, P1121, DOI 10.1136/gut.2004.049460
   Karmiris K, 2009, GASTROENTEROLOGY, V137, P1628, DOI 10.1053/j.gastro.2009.07.062
   Kotlyar DS, 2011, CLIN GASTROENTEROL H, V9, P36, DOI 10.1016/j.cgh.2010.09.016
   Maaser C, 2018, J CROHNS COLITIS
   MARY JY, 1989, GUT, V30, P983, DOI 10.1136/gut.30.7.983
   Mazor Y, 2014, ALIMENT PHARM THER, V40, P620, DOI 10.1111/apt.12869
   Moore C, 2016, J CROHNS COLITIS, V10, P619, DOI 10.1093/ecco-jcc/jjw007
   Mosli MH, 2015, AM J GASTROENTEROL, V110, P802, DOI 10.1038/ajg.2015.120
   Neurath MF, 2012, GUT, V61, P1619, DOI 10.1136/gutjnl-2012-302830
   Papamichael K, 2016, J CROHNS COLITIS, V10, P507, DOI 10.1093/ecco-jcc/jjw041
   Park S, 2016, AM J GASTROENTEROL, V111, P1692, DOI 10.1038/ajg.2016.418
   Peyrin-Biroulet L, 2015, AM J GASTROENTEROL, V110, P1324, DOI 10.1038/ajg.2015.233
   Rahier JF, 2014, J CROHNS COLITIS, V8, P443, DOI 10.1016/j.crohns.2013.12.013
   Reinisch W, 2015, CLIN GASTROENTEROL H, V13, P539, DOI 10.1016/j.cgh.2014.09.031
   Riviere P, 2018, CLIN GASTROENTEROL H
   Roblin X, 2014, CLIN GASTROENTEROL H, V12, P80, DOI 10.1016/j.cgh.2013.07.010
   Rowan CR, 2018, ALIMENT PHARM THER, V48, P333, DOI 10.1111/apt.14834
   Rungoe C, 2015, CLIN GASTROENTEROL H, V13, P693, DOI 10.1016/j.cgh.2014.07.036
   Rutgeerts P, 2006, GASTROINTEST ENDOSC, V63, P433, DOI 10.1016/j.gie.2005.08.011
   RUTGEERTS P, 1990, GASTROENTEROLOGY, V99, P956, DOI 10.1016/0016-5085(90)90613-6
   Sandborn WJ, 2013, ALIMENT PHARM THER, V37, P204, DOI 10.1111/apt.12145
   Sandborn WJ, 2014, J CROHNS COLITIS, V8, P927, DOI 10.1016/j.crohns.2014.02.021
   Sandborn WJ, 2014, GASTROENTEROLOGY, V146, P96, DOI 10.1053/j.gastro.2013.06.010
   Sandborn WJ, 2013, NEW ENGL J MED, V369, P711, DOI 10.1056/NEJMoa1215739
   Schnitzler F, 2009, INFLAMM BOWEL DIS, V15, P1295, DOI 10.1002/ibd.20927
   Shah SC, 2016, ALIMENT PHARM THER, V43, P317, DOI 10.1111/apt.13475
   Sheridan J, 2018, BMJ OPEN GASTROENTER, V5, DOI 10.1136/bmjgast-2017-000174
   Sipponen T, 2010, INFLAMM BOWEL DIS, V16, P2131, DOI 10.1002/ibd.21300
   Travis SPL, 2012, GUT, V61, P535, DOI 10.1136/gutjnl-2011-300486
   Travis SPL, 1996, GUT, V38, P905, DOI 10.1136/gut.38.6.905
   Ungar B, 2016, CLIN GASTROENTEROL H, V14, P550, DOI 10.1016/j.cgh.2015.10.025
   US FDA, 2009, PAT REP OUTC MEAS US
   Vande Casteele N, 2018, ALIMENT PHARM THER, V47, P229, DOI 10.1111/apt.14421
   Vande Casteele N, 2017, GASTROENTEROLOGY, V153, P835
   Vande Casteele N, 2015, GASTROENTEROLOGY, V148, P1320, DOI 10.1053/j.gastro.2015.02.031
   Vermeire S, 2018, THER ADV GASTROENTER, V11, DOI 10.1177/1756283X17750355
   Ward MG, 2018, THER ADV GASTROENTER, V11, DOI 10.1177/1756284818772786
   Warman A, 2015, EUR J GASTROEN HEPAT, V27, P242, DOI 10.1097/MEG.0000000000000279
   Weldring T, 2013, HEALTH SERV INSIGHTS, V6, P61, DOI 10.4137/HSI.S11093
   Xie TB, 2018, GASTROENTEROL REP, V6, P38, DOI 10.1093/gastro/gox016
   Yanai H, 2015, CLIN GASTROENTEROL H, V13, P522, DOI 10.1016/j.cgh.2014.07.029
   Zenlea T, 2016, AM J GASTROENTEROL, V111, P685, DOI 10.1038/ajg.2016.50
   Zittan E, 2016, J CROHNS COLITIS, V10, P510, DOI 10.1093/ecco-jcc/jjw014
   Zittan E, 2016, INFLAMM BOWEL DIS, V22, P623, DOI 10.1097/MIB.0000000000000652
NR 88
TC 4
Z9 4
U1 0
U2 3
PU TAYLOR & FRANCIS LTD
PI ABINGDON
PA 2-4 PARK SQUARE, MILTON PARK, ABINGDON OR14 4RN, OXON, ENGLAND
SN 1471-2598
EI 1744-7682
J9 EXPERT OPIN BIOL TH
JI Expert Opin. Biol. Ther.
PD SEP 2
PY 2019
VL 19
IS 9
BP 907
EP 918
DI 10.1080/14712598.2019.1615050
EA MAY 2019
PG 12
WC Biotechnology & Applied Microbiology; Medicine, Research & Experimental
WE Science Citation Index Expanded (SCI-EXPANDED)
SC Biotechnology & Applied Microbiology; Research & Experimental Medicine
GA IP8JH
UT WOS:000469708600001
PM 31046477
DA 2024-01-22
ER

PT J
AU Gill, H
   Trinh, D
   Anderson, DJ
   Li, N
   Madenberg, D
AF Gill, Harpreet
   Trinh, Dylan
   Anderson, Danyon J.
   Li, Nathan
   Madenberg, Devin
TI Cocaine and Levamisole Induced Vasculitis
SO CUREUS JOURNAL OF MEDICAL SCIENCE
LA English
DT Article
DE levamisole-induced vasculitis; cocaine levamisole-induced vascuiltis;
   anca-associated vasculitis; levamisole; cocaine
AB Levamisole adulterated cocaine is a rare cause of anti-neutrophil cytoplasmic antibody (ANCA) associated vasculitis. It is increasingly diagnosed because of raised awareness; however, it is still underdiagnosed in part because of its rarity and patients not reporting cocaine use. Here we report a case of levamisole-induced vasculitis. We present a 48-year-old non-Hispanic white male with a past medical history significant for Crohn's Disease and pneumonia who presented with acute bilateral ear pain and rash. His urinary drug screen was positive, which prompted suspicion of contamination and potential levamisole adulterated cocaine-associated vasculitis. A punch biopsy showed evidence of leukocytoclastic vasculitis and multiple fibrin thrombi further supporting contamination with levamisole. We believe this case highlights the importance of using patient history in guiding diagnostic testing in the setting of acute vasculitis. Once the history of illicit substance use was confirmed, our differential diagnosis and considerations for treatment significantly changed.
C1 [Gill, Harpreet] Med Coll Wisconsin, Hosp Med, Wauwatosa, WI USA.
   [Trinh, Dylan; Anderson, Danyon J.; Li, Nathan] Med Coll Wisconsin, Sch Med, Wauwatosa, WI 53226 USA.
   [Madenberg, Devin] Med Coll Wisconsin, Internal Med, Wauwatosa, WI USA.
C3 Medical College of Wisconsin; Medical College of Wisconsin; Medical
   College of Wisconsin
RP Anderson, DJ (通讯作者)，Med Coll Wisconsin, Sch Med, Wauwatosa, WI 53226 USA.
EM danderson18@cmc.edu
OI Li, Nathan/0000-0002-4918-0060
CR Abdul-Karim Raghad, 2013, Proc (Bayl Univ Med Cent), V26, P163
   Berti A, 2017, ARTHRITIS RHEUMATOL, V69, P2338, DOI 10.1002/art.40313
   Erhardt A, 2000, J HEPATOL, V33, P677, DOI 10.1034/j.1600-0641.2000.033004677.x
   Hofmaier T, 2014, NEUROCHEM INT, V73, P32, DOI 10.1016/j.neuint.2013.11.010
   Jin QY, 2018, J COMMUNITY HOSP INT, V8, P339, DOI 10.1080/20009666.2018.1536242
   SEGAL AW, 1977, BMJ-BRIT MED J, V2, P555, DOI 10.1136/bmj.2.6086.555
   Solomon Nadia, 2017, Acad Forensic Pathol, V7, P469, DOI 10.23907/2017.039
   Watts RA, 2018, BEST PRACT RES CL RH, V32, P3, DOI 10.1016/j.berh.2018.10.003
NR 8
TC 1
Z9 1
U1 0
U2 4
PU SPRINGERNATURE
PI LONDON
PA CAMPUS, 4 CRINAN ST, LONDON, N1 9XW, ENGLAND
EI 2168-8184
J9 CUREUS J MED SCIENCE
JI Cureus J Med Sci
PD AUG 15
PY 2021
VL 13
IS 8
AR e17192
DI 10.7759/cureus.17192
PG 5
WC Medicine, General & Internal
WE Emerging Sources Citation Index (ESCI)
SC General & Internal Medicine
GA UA6MJ
UT WOS:000685274000012
PM 34548986
OA Green Published, gold
DA 2024-01-22
ER

PT J
AU Lo, LK
   Hung, CM
   Chen, YF
   Ko, WC
   Tsai, TF
   Chu, CY
AF Lo, Li-Kai
   Hung, Chih-Ming
   Chen, Yu-Fu
   Ko, Wang-Cheng
   Tsai, Tsen-Fang
   Chu, Chia-Yu
TI Azathioprine-Induced Severe Bone Marrow Toxicity - A Report of 3 Cases
SO DERMATOLOGICA SINICA
LA English
DT Article
DE Azathioprine; Bone marrow toxicity; Pancytopenia; Granulocyte
   colony-stimulating factor
ID INFLAMMATORY-BOWEL-DISEASE; ERYTHROCYTE THIOPURINE METHYLTRANSFERASE;
   S-METHYLTRANSFERASE; CROHNS-DISEASE; THERAPY; MYELOSUPPRESSION;
   6-MERCAPTOPURINE; PHARMACOGENETICS; POLYMORPHISM; DERMATOLOGY
AB Dermatologists have been using azathioprine as a "steroid sparing agent" for the treatment of various dermatoses including photodermatoses, immunobullous diseases, psoriasis and eczematous diseases. However, in Taiwan, the currently approved indications of azathioprine include only adjunct therapy of renal transplant, systemic lupus erythematosus, severe rheumatoid arthritis, and leukemia. Owing to the off-label nature of azathiopine use in most dermatological practice, clinical vigilance must be taken. We herein report 3 cases of severe bone marrow toxicity after the use of azathioprine and discuss the pathogenesis and Suggestive management of this rare complication. The first patient had prolonged pancytopenia lasting for 3 months despite immediate azathioprine withdrawal and 2 consecutive doses of granulocyte colony-stimulating factor. The full blood count or the other two patients had returned to normal one week after treatment. The result of genotyping of three patients to detect most prevalent mutant allele (TPMT*3C) was negative. (Dermatol Sinica 27: 44-51, 2009)
C1 [Lo, Li-Kai; Hung, Chih-Ming; Chen, Yu-Fu; Ko, Wang-Cheng; Tsai, Tsen-Fang; Chu, Chia-Yu] Natl Taiwan Univ Hosp, Dept Dermatol, Taipei 100, Taiwan.
   [Tsai, Tsen-Fang; Chu, Chia-Yu] Natl Taiwan Univ Hosp, Show Chwan Mem Hosp, Taipei 100, Taiwan.
C3 National Taiwan University; National Taiwan University Hospital;
   National Taiwan University; National Taiwan University Hospital; Show
   Chwan Memorial Hospital
RP Tsai, TF (通讯作者)，Natl Taiwan Univ Hosp, Dept Dermatol, 7 Chun Shan S Rd, Taipei 100, Taiwan.
EM tftsai@yahoo.com
RI Chu, Chen-Chung/B-2159-2010
OI CHU, CHIA-YU/0000-0002-9370-3279; TSAI, TSEN-FANG/0000-0002-1498-1474
CR ABERER W, 1987, J AM ACAD DERMATOL, V16, P527, DOI 10.1016/S0190-9622(87)70069-3
   [Anonymous], 2006, Common Terminology Criteria for Adverse Events v3.0 (CTCAE)
   [Anonymous], COCHRANE DATABASE SY, DOI 10.1002/14651858.CD000545
   Ansari A, 2002, ALIMENT PHARM THER, V16, P1743, DOI 10.1046/j.1365-2036.2002.01353.x
   Anstey AV, 2004, BRIT J DERMATOL, V151, P1123, DOI 10.1111/j.1365-2133.2004.06323.x
   Carey PJ, 2003, DRUG SAFETY, V26, P691, DOI 10.2165/00002018-200326100-00003
   Colombel JF, 2000, GASTROENTEROLOGY, V118, P1025, DOI 10.1016/S0016-5085(00)70354-4
   CONNELL WR, 1993, GUT, V34, P1081, DOI 10.1136/gut.34.8.1081
   Derijks LJJ, 2006, ALIMENT PHARM THER, V24, P715, DOI 10.1111/j.1365-2036.2006.02980.x
   Dubinsky MC, 2000, GASTROENTEROLOGY, V118, P705, DOI 10.1016/S0016-5085(00)70140-5
   Dutz JP, 1998, DERMATOL CLIN, V16, P235, DOI 10.1016/S0733-8635(05)70006-1
   Fargher EA, 2007, J CLIN PHARM THER, V32, P187, DOI 10.1111/j.1365-2710.2007.00805.x
   Holme SA, 2002, QJM-INT J MED, V95, P439, DOI 10.1093/qjmed/95.7.439
   Konstantopoulou M, 2005, BRIT MED J, V330, P350, DOI 10.1136/bmj.330.7487.350
   LENNARD L, 1989, CLIN PHARMACOL THER, V46, P149, DOI 10.1038/clpt.1989.119
   Lennard L, 2002, GUT, V51, P143, DOI 10.1136/gut.51.2.143
   Lowry PW, 2001, GUT, V49, P656, DOI 10.1136/gut.49.5.656
   Lu HF, 2006, J CLIN PHARM THER, V31, P93, DOI 10.1111/j.1365-2710.2006.00707.x
   Marinaki AM, 2004, PHARMACOGENETICS, V14, P181, DOI 10.1097/00008571-200403000-00006
   MURRAY JE, 1963, NEW ENGL J MED, V268, P1315, DOI 10.1056/NEJM196306132682401
   Smith TJ, 2006, J CLIN ONCOL, V24, P3187, DOI 10.1200/JCO.2006.06.4451
   WEINSHILBOUM RM, 1980, AM J HUM GENET, V32, P651
   Winter JW, 2007, ALIMENT PHARM THER, V25, P1069, DOI 10.1111/j.1365-2036.2007.03301.x
NR 23
TC 4
Z9 4
U1 0
U2 0
PU ELSEVIER TAIWAN
PI TAIPEI
PA RM N-412, 4F, CHIA HSIN BUILDING 11, NO 96, ZHONG SHAN N ROAD SEC 2,
   TAIPEI, 10449, TAIWAN
SN 1027-8117
EI 2223-330X
J9 DERMATOL SIN
JI Dermatol. Sin.
PD MAR
PY 2009
VL 27
IS 1
BP 44
EP 51
PG 8
WC Dermatology
WE Science Citation Index Expanded (SCI-EXPANDED)
SC Dermatology
GA 417KU
UT WOS:000264075700005
DA 2024-01-22
ER

PT J
AU Vernero, M
   Di Leo, I
   Givone, M
   Adriani, A
   Bergamaschi, A
   Fanelli, M
   Astegiano, M
AF Vernero, Marta
   Di Leo, Ilaria
   Givone, Matteo
   Adriani, Alessandro
   Bergamaschi, Alessandro
   Fanelli, Mauro
   Astegiano, Marco
TI Role of Compositum Zeolite® in management of inflammatory bowel disease:
   a pilot study
SO MINERVA GASTROENTEROLOGICA E DIETOLOGICA
LA English
DT Article
DE Inflammatory bowel disease; Zeolites; Inflammation
AB BACKGROUND: Zeolites are crystalline mineral aluminosilicate compounds with microporous structures of tetrahedrons and huge porosity. In the gut, these silicates act as adsorbents, ion-exchangers, catalysts, detergents or antidiarrheic agents. In addition to its well-known antioxidant effect, a new potential advantage of Zeolite could be the microbiome modulation. In this scenery, we aimed to investigate the effect of this compound on inflammation among inflammatory bowel disease patients, assessing both clinical activity and inflammatory markers.
   METHODS: This was an open one branch pilot study involving 20 IBD patients, both affected with Crohn's disease and ulcerative colitis affering to San Giovanni Antica Sede Hospital, Citta della Salute e della Scienza in Turin. Each patient was given Compositum Zeolite (R) 6 g/die for 56 days; follow-up time was 60 days from the end of Zeolite therapy. Primary outcomes of the study were to evaluate the improvement of the quality of life (Partial Mayo score or Harvey Bradshaw Index) and the compliance to therapy, while secondary outcome was the reduction of calprotectin value.
   RESULTS: Of the twenty patients enrolled, 4 did not attend the scheduled check-up visit and 2 reported non-adherence to the therapy with Compositum Zeolite (R) so these 6 patients were considered as drop out and their data were not included in statistical analysis. So, compliance rate was 70%, that is similar to general adherence to therapy in our setting. Regarding Ulcerative Colitis patients, at the moment of enrolment mean Mayo Partial Score (MPS) was 3.09 (CI: 1.76-4.41) while after 8 weeks of Compositum Zeolite (R) supplementation the mean MPS was 2.72 (CI: 1.45-4.00) (P=0.57) and after 60 days of follow-up mean MPS was 1.9 (CI: 0.85-2.97) (P=0.24). As Crohn's disease patients are concerned, HBI Score at enrolment was 5.3 (CI: 3.38-7.29) while mean score after 8 week of therapy was 4 (CI: 2.85-5.15) (P=0.042) and after 60 days of follow-up mean score was 3.1 (CI: 1.48-4.87) (P=0.18). Mean calprotectin value at enrolment was 925.64 (CI: 451.83-1399.45). while after 2 months of Compositum Zeolite (R) addon therapy was 952.72 (CI: 492.73-1412.73); P value 0.93. After 2 months of follow-up mean value was 724.45 (CI: 240.15-1208.73) P value 0.3.
   CONCLUSIONS: Compositum Zeolite (R) has a compliance rate similar to the other prescribed therapies and is a good addon therapy to improve activity indexes, mainly in Crohn's disease. It also seems to improve inflammatory indexes, even if maybe dose or time of therapy were insufficient to reach a full negativization of these parameters.
C1 [Vernero, Marta] Univ Pavia, Dept Gen Med 1, IRCCS San Matteo Polyclin, Pavia, Italy.
   [Di Leo, Ilaria; Givone, Matteo; Astegiano, Marco] Citta Salute & Sci, Molinette Hosp, Dept Gastroenterol U, Turin, Italy.
   [Adriani, Alessandro] Univ Turin, Dept Gastroenterol U, Turin, Italy.
   [Bergamaschi, Alessandro] Teresa Lezzi Ctr, Milan, Italy.
   [Fanelli, Mauro] Geomedical Srl, Viterbo, Italy.
C3 IRCCS Fondazione San Matteo; University of Pavia; A.O.U. Citta della
   Salute e della Scienza di Torino; AOU San Giovanni Battista-Molinette;
   University of Turin
RP Vernero, M (通讯作者)，Univ Pavia, Dept Gen Med 1, IRCCS San Matteo Polyclin, Pavia, Italy.
EM martavernero01@universitadipavia.it
RI Vernero, Marta/ABB-5858-2020
OI Vernero, Marta/0000-0002-6904-7638
CR Atitlán-Gil A, 2017, REV INVEST CLIN, V69, P146
   Dogliotti G, 2012, J CLIN BIOCHEM NUTR, V50, P195, DOI 10.3164/jcbn.11-63
   Khodaverdi E, 2016, CHEM BIOL DRUG DES, V87, P849, DOI 10.1111/cbdd.12716
   Lamprecht M, 2015, J INT SOC SPORT NUTR, V12, DOI 10.1186/s12970-015-0101-z
   Pasquino R, 2016, COLLOID SURFACE B, V146, P938, DOI 10.1016/j.colsurfb.2016.07.039
   Ribaldone DG, 2018, SCAND J GASTROENTERO, V53, P141, DOI 10.1080/00365521.2017.1405070
   Sabbioni A, 2016, FRONT MICROBIOL, V7, DOI 10.3389/fmicb.2016.01491
NR 7
TC 0
Z9 0
U1 0
U2 3
PU EDIZIONI MINERVA MEDICA
PI TURIN
PA CORSO BRAMANTE 83-85 INT JOURNALS DEPT., 10126 TURIN, ITALY
SN 0026-4776
EI 1827-1642
J9 MINERVA GASTROENTERO
JI Minerva Gastroenterol. Dietol.
PD JUN
PY 2020
VL 66
IS 2
BP 113
EP 116
DI 10.23736/S1121-421X.20.02682-3
PG 4
WC Gastroenterology & Hepatology
WE Science Citation Index Expanded (SCI-EXPANDED)
SC Gastroenterology & Hepatology
GA LY8SC
UT WOS:000540797500007
PM 32518220
DA 2024-01-22
ER

PT J
AU Ilan, Y
AF Ilan, Yaron
TI Oral immune therapy: targeting the systemic immune system via the gut
   immune system for the treatment of inflammatory bowel disease
SO CLINICAL & TRANSLATIONAL IMMUNOLOGY
LA English
DT Review
ID REGULATORY T-CELLS; ALLEVIATES INSULIN-RESISTANCE; INTESTINAL DENDRITIC
   CELLS; COLON-EXTRACTED PROTEINS; CD3-SPECIFIC ANTIBODY; CROHNS-DISEASE;
   TOLERANCE INDUCTION; EXPERIMENTAL COLITIS; LYMPHOID-TISSUE;
   ULCERATIVE-COLITIS
AB Inflammatory bowel diseases (IBD) are associated with an altered systemic immune response leading to inflammation-mediated damage to the gut and other organs. Oral immune therapy is a method of systemic immune modulation via alteration of the gut immune system. It uses the inherit ability of the innate system of the gut to redirect the systemic innate and adaptive immune responses. Oral immune therapy is an attractive clinical approach to treat autoimmune and inflammatory disorders. It can induce immune modulation without immune suppression, has minimal toxicity and is easily administered. Targeting the systemic immune system via the gut immune system can serve as an attractive novel therapeutic method for IBD. This review summarizes the current data and discusses several examples of oral immune therapeutic methods for using the gut immune system to generate signals to reset systemic immunity as a treatment for IBD.
C1 [Ilan, Yaron] Hebrew Univ Jerusalem, Hadassah Med Ctr, Dept Med, Gastroenterol Unit, POB 1200, IL-91120 Jerusalem, Israel.
   [Ilan, Yaron] Hebrew Univ Jerusalem, Hadassah Med Ctr, Dept Med, Liver Unit, IL-91120 Jerusalem, Israel.
C3 Hebrew University of Jerusalem; Hadassah University Medical Center;
   Hebrew University of Jerusalem; Hadassah University Medical Center
RP Ilan, Y (通讯作者)，Hebrew Univ Jerusalem, Hadassah Med Ctr, Dept Med, Gastroenterol Unit, POB 1200, IL-91120 Jerusalem, Israel.; Ilan, Y (通讯作者)，Hebrew Univ Jerusalem, Hadassah Med Ctr, Dept Med, Liver Unit, IL-91120 Jerusalem, Israel.
EM ilan@hadassah.org.il
FU Roman-Epstein Research Foundation
FX This work was supported in part by a grant from The Roman-Epstein
   Research Foundation (YI).
CR Adar T, 2012, CLIN EXP IMMUNOL, V167, P252, DOI 10.1111/j.1365-2249.2011.04511.x
   Ai TL, 2014, IMMUNOL REV, V259, P60, DOI 10.1111/imr.12171
   Almeida J, 2006, WORLD J GASTROENTERO, V12, P1493, DOI 10.3748/wjg.v12.i10.1493
   Amin J, 2015, INFLAMM BOWEL DIS, V21, P445, DOI 10.1097/MIB.0000000000000197
   Armuzzi A, 2014, INT J IMMUNOPATH PH, V27, P11, DOI 10.1177/03946320140270S102
   Bain CC, 2014, CELL IMMUNOL, V291, P41, DOI 10.1016/j.cellimm.2014.03.012
   Bain CC, 2014, IMMUNOL REV, V260, P102, DOI 10.1111/imr.12192
   Bollrath J, 2013, SEMIN IMMUNOL, V25, P352, DOI 10.1016/j.smim.2013.09.002
   Brandtzaeg P, 2004, TRENDS IMMUNOL, V25, P570, DOI 10.1016/j.it.2004.09.005
   Brucklacher-Waldert V, 2014, FRONT IMMUNOL, V5, DOI 10.3389/fimmu.2014.00488
   Cader MZ, 2013, GUT, V62, P1653, DOI 10.1136/gutjnl-2012-303955
   Castro-Sánchez P, 2013, BRIT J NUTR, V109, pS3, DOI 10.1017/S0007114512005223
   Cerovic V, 2014, TRENDS IMMUNOL, V35, P270, DOI 10.1016/j.it.2014.04.003
   Chassaing B, 2014, HEPATOLOGY, V59, P328, DOI 10.1002/hep.26494
   Chatenoud L, 2003, NAT REV IMMUNOL, V3, P123, DOI 10.1038/nri1000
   Chatenoud Lucienne, 2012, Rev Diabet Stud, V9, P372, DOI 10.1900/RDS.2012.9.372
   Colman RJ, 2014, J CROHNS COLITIS, V8, P1569, DOI 10.1016/j.crohns.2014.08.006
   Dalal SR, 2014, J CLIN INVEST, V124, P4190, DOI 10.1172/JCI72330
   Dean Y, 2012, SWISS MED WKLY, V142, DOI 10.4414/smw.2012.13711
   Dupaul-Chicoine J, 2013, INFLAMM BOWEL DIS, V19, P2227, DOI 10.1097/MIB.0b013e31828dcac7
   Faria AMC, 2005, IMMUNOL REV, V206, P232, DOI 10.1111/j.0105-2896.2005.00280.x
   Faria AMC, 2006, CLIN DEV IMMUNOL, V13, P143, DOI 10.1080/17402520600876804
   Feng T, 2011, MUCOSAL IMMUNOL, V4, P15, DOI 10.1038/mi.2010.60
   Foersch S, 2013, DIGEST DIS, V31, P317, DOI 10.1159/000354685
   Forster K, 2012, GASTROENTEROLOGY, V143, P1298, DOI 10.1053/j.gastro.2012.07.019
   Galvez J., 2014, ISRN INFLAMM, V2014
   Ghishan FK, 2014, INFLAMM BOWEL DIS, V20, P1099, DOI 10.1097/MIB.0000000000000029
   Gibson DJ, 2013, INFLAMM BOWEL DIS, V19, P2716, DOI 10.1097/MIB.0b013e31829ed7df
   Gilissen LPL, 2012, J CROHNS COLITIS, V6, P698, DOI 10.1016/j.crohns.2011.12.003
   Goel RM, 2015, THER ADV CHRONIC DIS, V6, P138, DOI 10.1177/2040622315579063
   Gotsman I, 2001, J PHARMACOL EXP THER, V297, P926
   Guy-Grand D, 2003, J EXP MED, V197, P333, DOI 10.1084/jem.20021639
   Hanauer SB, 2004, GASTROENTEROLOGY, V127, P723, DOI 10.1053/j.gastro.2004.06.002
   Hardenberg G, 2011, SEMIN IMMUNOL, V23, P130, DOI 10.1016/j.smim.2011.01.012
   Ilan Y, 2000, AM J GASTROENTEROL, V95, P966
   Ilan Y, 2010, P NATL ACAD SCI USA, V107, P9765, DOI 10.1073/pnas.0908771107
   Ilan Y, 2010, J CLIN IMMUNOL, V30, P167, DOI 10.1007/s10875-009-9323-7
   Ilan Y, 2009, IMMUNOL CELL BIOL, V87, P514, DOI 10.1038/icb.2009.42
   Ilan Y, 2009, HUM IMMUNOL, V70, P768, DOI 10.1016/j.humimm.2009.06.018
   Ishikawa H, 2007, DIABETES, V56, P2103, DOI 10.2337/db06-1632
   Israeli E, 2015, CLIN EXP IMMUNOL, V181, P362, DOI 10.1111/cei.12640
   Israeli E, 2004, LIVER INT, V24, P295, DOI 10.1111/j.1478-3231.2004.0935.x
   Israeli ED, 2015, J GASTROEN HEPATOL, V2, P12
   Israeli E, 2005, WORLD J GASTROENTERO, V11, P3105, DOI 10.3748/wjg.v11.i20.3105
   Israeli E, 2015, WORLD J GASTROENTERO, V21, P5685, DOI 10.3748/wjg.v21.i18.5685
   Izcue A, 2009, ANNU REV IMMUNOL, V27, P313, DOI 10.1146/annurev.immunol.021908.132657
   Kamada N, 2014, GASTROENTEROLOGY, V146, P1477, DOI 10.1053/j.gastro.2014.01.060
   Kim YJ, 2015, INTEST RES, V13, P105, DOI 10.5217/ir.2015.13.2.105
   Klapproth JMA, 2010, INFLAMM BOWEL DIS, V16, P2173, DOI 10.1002/ibd.21332
   Koboziev I, 2014, FREE RADICAL BIO MED, V68, P122, DOI 10.1016/j.freeradbiomed.2013.11.008
   Kuhn KA, 2013, SEMIN IMMUNOL, V25, P364, DOI 10.1016/j.smim.2013.10.002
   Kurashima Y, 2013, EUR J IMMUNOL, V43, P3108, DOI 10.1002/eji.201343782
   Lalazar G, 2015, J CLIN IMMUNOL, V35, P399, DOI 10.1007/s10875-015-0160-6
   Lalazar GZE, 2009, HEPATOLOGY, V50, p200A
   Lee SH, 2015, INTEST RES, V13, P11, DOI 10.5217/ir.2015.13.1.11
   Lefrançois L, 2006, ANNU REV IMMUNOL, V24, P681, DOI 10.1146/annurev.immunol.24.021605.090650
   Liao CM, 2013, INFLAMM BOWEL DIS, V19, P1330, DOI 10.1097/MIB.0b013e318280b1e3
   Lopetuso LR, 2013, GUT PATHOG, V5, DOI 10.1186/1757-4749-5-23
   Ma HD, 2015, AUTOIMMUN REV, V14, P183, DOI 10.1016/j.autrev.2014.10.013
   MacDonald TT, 2012, DIGEST DIS, V30, P392, DOI 10.1159/000338136
   Magnusson MK, 2011, EUR J MICROBIOL IMMU, V1, P19, DOI 10.1556/EuJMI.1.2011.1.5
   Magrone T, 2013, CURR PHARM DESIGN, V19, P1329
   Maloy KJ, 2011, NATURE, V474, P298, DOI 10.1038/nature10208
   Mann ER, 2013, IMMUNOL LETT, V150, P30, DOI 10.1016/j.imlet.2013.01.007
   Margalit M, 2005, AM J PHYSIOL-GASTR L, V289, pG917, DOI 10.1152/ajpgi.00105.2005
   Margalit M, 2006, AM J GASTROENTEROL, V101, P561, DOI 10.1111/j.1572-0241.2006.00441.x
   Margalit M, 2006, J PHARMACOL EXP THER, V319, P105, DOI 10.1124/jpet.106.104950
   Markowitz J, 2000, GASTROENTEROLOGY, V119, P895, DOI 10.1053/gast.2000.18144
   Maté-Jiménez J, 2000, EUR J GASTROEN HEPAT, V12, P1227, DOI 10.1097/00042737-200012110-00010
   Mayne CG, 2013, INFLAMM BOWEL DIS, V19, P1772, DOI 10.1097/MIB.0b013e318281f5a3
   Merga Y, 2014, DIGEST DIS, V32, P475, DOI 10.1159/000358156
   Middendorp S, 2009, MUCOSAL IMMUNOL, V2, P393, DOI 10.1038/mi.2009.99
   Mizrahi M, 2010, HEPATOLOGY, V52, p632A
   Mizrahi M, 2009, CURR PHARM DESIGN, V15, P1191, DOI 10.2174/138161209787846784
   Monteiro M, 2014, CRIT REV IMMUNOL, V34, P81, DOI 10.1615/CritRevImmunol.2014010088
   Moss AC, 2015, GASTROENTEROL REP, V3, P63, DOI 10.1093/gastro/gou087
   Navaneethan U, 2014, GASTROENTEROL REP, V2, P193, DOI 10.1093/gastro/gou036
   Ng SC, 2010, INFLAMM BOWEL DIS, V16, P1787, DOI 10.1002/ibd.21247
   Ng SC, 2009, INFLAMM BOWEL DIS, V15, P300, DOI 10.1002/ibd.20602
   Nguyen DL, 2015, THER ADV CHRONIC DIS, V6, P147, DOI 10.1177/2040622315579621
   Ochi H, 2008, J NEUROL SCI, V274, P9, DOI 10.1016/j.jns.2008.07.027
   Ochi H, 2006, NAT MED, V12, P627, DOI 10.1038/nm1408
   Odenwald MA, 2013, CLIN GASTROENTEROL H, V11, P1075, DOI 10.1016/j.cgh.2013.07.001
   Olivieri I, 2014, NAT REV RHEUMATOL, V10, P531, DOI 10.1038/nrrheum.2014.106
   Pabst O, 2006, J IMMUNOL, V177, P6824, DOI 10.4049/jimmunol.177.10.6824
   Pabst O, 2013, INT IMMUNOL, V25, P139, DOI 10.1093/intimm/dxs113
   Pabst R, 2006, ADV EXP MED BIOL, V579, P1
   Pelaseyed T, 2014, IMMUNOL REV, V260, P8, DOI 10.1111/imr.12182
   Pesenacker AM, 2015, EUR J IMMUNOL, V45, P333, DOI 10.1002/eji.201344205
   Andrade MER, 2015, CLIN NUTR, V34, P1080, DOI 10.1016/j.clnu.2015.01.012
   RADIN NS, 1988, BIOCHEM PHARMACOL, V37, P2879, DOI 10.1016/0006-2952(88)90271-7
   Ramakrishna B S, 2009, Trop Gastroenterol, V30, P76
   Randall-Demllo S, 2013, FRONT IMMUNOL, V4, DOI 10.3389/fimmu.2013.00301
   Rescigno M, 2014, IMMUNOL REV, V260, P118, DOI 10.1111/imr.12181
   Rescigno M, 2009, J CLIN INVEST, V119, P2441, DOI 10.1172/JCI39134
   Robert S, 2014, DIABETES, V63, P2876, DOI 10.2337/db13-1236
   Rottiers P, 2009, INT REV IMMUNOL, V28, P465, DOI 10.3109/08830180903197498
   Rutella S, 2011, WORLD J GASTROENTERO, V17, P3761, DOI 10.3748/wjg.v17.i33.3761
   Scott LJ, 2014, DRUGS, V74, P1379, DOI 10.1007/s40265-014-0258-9
   Seidel D, 2014, HEPATOLOGY, V59, P601, DOI 10.1002/hep.26702
   Shaaltiel Y, 2014, GASTROENTEROLOGY, V146, pS901
   Shalev I, 2011, SEMIN IMMUNOL, V23, P282, DOI 10.1016/j.smim.2011.04.003
   Shapiro JM, 2015, CLIN GASTROENTEROL H, V13, P842, DOI 10.1016/j.cgh.2015.02.028
   Shlomai A, 2001, J PATHOL, V195, P498, DOI 10.1002/path.974
   Siggers RH, 2011, CELL MOL LIFE SCI, V68, P3623, DOI 10.1007/s00018-011-0821-4
   Sinagra E, 2013, J BIOL REG HOMEOS AG, V27, P919
   Strober W, 2013, TRENDS IMMUNOL, V34, P423, DOI 10.1016/j.it.2013.07.001
   Szabo G, 2010, DIGEST DIS, V28, P737, DOI 10.1159/000324281
   Tawfik A, 2014, WORLD J GASTROENTERO, V20, P8751, DOI 10.3748/wjg.v20.i27.8751
   Trop S, 1999, HEPATOLOGY, V29, P746, DOI 10.1002/hep.510290334
   Van Den Brande JMH, 2003, GASTROENTEROLOGY, V124, P1774, DOI 10.1016/S0016-5085(03)00382-2
   Vandenbroucke K, 2010, MUCOSAL IMMUNOL, V3, P49, DOI 10.1038/mi.2009.116
   VANDERHEIJDEN PJ, 1987, IMMUNOLOGY, V62, P551
   Varkas G, 2013, Z RHEUMATOL, V72, P524, DOI 10.1007/s00393-012-1114-5
   Visschers RGJ, 2013, CURR OPIN CLIN NUTR, V16, P576, DOI 10.1097/MCO.0b013e32836410a4
   Vossenkämper A, 2014, GASTROENTEROLOGY, V147, P172, DOI 10.1053/j.gastro.2014.03.049
   Wallace KL, 2014, WORLD J GASTROENTERO, V20, P6, DOI 10.3748/wjg.v20.i1.6
   Wang XM, 2013, ADV DRUG DELIVER REV, V65, P759, DOI 10.1016/j.addr.2012.10.013
   Waters OR, 2011, CURR DRUG TARGETS, V12, P1364
   Weiner HL, 2011, IMMUNOL REV, V241, P241, DOI 10.1111/j.1600-065X.2011.01017.x
   Wittkopf N, 2014, J GASTROENTEROL, V49, P375, DOI 10.1007/s00535-013-0929-4
   Wu HY, 2009, LUPUS, V18, P586, DOI 10.1177/0961203308100511
   Wu HY, 2008, J IMMUNOL, V181, P6038, DOI 10.4049/jimmunol.181.9.6038
   Xu XR, 2014, WORLD J GASTROENTERO, V20, P3255, DOI 10.3748/wjg.v20.i12.3255
   Ya'acov AB, 2015, BMC GASTROENTEROL, V15, P154
   Yu QT, 2008, CLIN IMMUNOL, V127, P322, DOI 10.1016/j.clim.2008.02.009
   Zeissig S, 2014, FEBS LETT, V588, P4188, DOI 10.1016/j.febslet.2014.06.042
   Zeissig S, 2013, CURR OPIN IMMUNOL, V25, P690, DOI 10.1016/j.coi.2013.09.012
   Zigmond E, 2007, GUT, V56, P82, DOI 10.1136/gut.2006.095497
   Zigmond H, 2014, J INFLAMM RES, V7, P151, DOI 10.2147/JIR.S50508
   Zigmond E, 2009, AM J PHYSIOL-ENDOC M, V296, pE72, DOI 10.1152/ajpendo.90634.2008
NR 131
TC 34
Z9 37
U1 0
U2 13
PU WILEY
PI HOBOKEN
PA 111 RIVER ST, HOBOKEN 07030-5774, NJ USA
EI 2050-0068
J9 CLIN TRANSL IMMUNOL
JI Clin. Transl. Immunol.
PD JAN
PY 2016
VL 5
AR e60
DI 10.1038/cti.2015.47
PG 11
WC Immunology
WE Science Citation Index Expanded (SCI-EXPANDED)
SC Immunology
GA DQ6NQ
UT WOS:000379322300002
PM 26900473
OA Green Published, gold
DA 2024-01-22
ER

PT J
AU van Hoeve, K
   Dreesen, E
   Hoffman, I
   Van Assche, G
   Ferrante, M
   Gils, A
   Vermeire, S
AF van Hoeve, Karen
   Dreesen, Erwin
   Hoffman, Ilse
   Van Assche, Gert
   Ferrante, Marc
   Gils, Ann
   Vermeire, Severine
TI Adequate Infliximab Exposure During Induction Predicts Remission in
   Paediatric Patients With Inflammatory Bowel Disease
SO JOURNAL OF PEDIATRIC GASTROENTEROLOGY AND NUTRITION
LA English
DT Article
DE children; inflammatory bowel disease; infliximab; outcome; therapeutic
   drug monitoring
ID COLITIS ACTIVITY INDEX; ANTI-TNF THERAPY; CROHNS-DISEASE; TROUGH LEVELS;
   MAINTENANCE THERAPY; SUSTAINED RESPONSE; CLINICAL-USE; CHILDREN;
   ANTIBODIES; EXPERIENCE
AB Objectives: Therapeutic drug monitoring has been proposed as a useful tool in the management of infliximab (IFX) treated patients with inflammatory bowel disease. The aim of this retrospective study was to determine whether IFX trough levels after induction therapy are predictive for outcome at week 52.
   Methods: All pediatric patients with inflammatory bowel disease receiving maintenance IFX at our centre, with IFX trough level available at their first maintenance infusion and a follow-up of at least 52 weeks were included. IFX induction regimens could be intensified at the discretion of the treating physician. All children received proactive drug monitoring during maintenance with dose adaptation aiming to target a therapeutic window of 3 to 7 mu g/mL.
   Results: We included 35 children (23 with Crohn disease and 12 with ulcerative colitis). Median IFX trough levels just before the first maintenance infusion were significantly higher in children achieving clinical (4.6 mu g/mL [2.7-11.8] vs 1.5 mu g/mL[0.9-3.0]), biological (4.6 mu g/mL[2.5-10.3] vs 2.6 mu g/mL[0.3-3.2]) and combined clinical/biological remission (6.0 mu g/mL [3.2-12.0] vs 2.6 mu g/mL [1.1-3.2]) at week 52 compared to children not meeting these criteria (all P <= 0.002). Binary logistic regression identified these trough levels as the only predictor for the same outcomes with an odds ratio (95% confidence interval) of 2.083 (1.085-3.998), 2.203 (1.101-4.408), and 2.264 (1.096-4.680), respectively (all P < 0.05).
   Conclusions: Adequate IFX exposure during induction therapy is associated with better clinical and/or biological remission at week 52. Postinduction IFX trough levels were the only predictor for clinical and/or biological remission at week 52.
C1 [van Hoeve, Karen; Hoffman, Ilse] Univ Hosp Leuven, Dept Paediat Gastroenterol & Hepatol & Nutr, Leuven, Belgium.
   [van Hoeve, Karen; Van Assche, Gert; Ferrante, Marc; Vermeire, Severine] Katholieke Univ Leuven, TARGID, Dept Chron Dis Metab & Ageing CHROMETA, Leuven, Belgium.
   [Dreesen, Erwin; Gils, Ann] Katholieke Univ Leuven, Lab Therapeut & Diagnost Antibodies, Dept Pharmaceut & Pharmacol Sci, Leuven, Belgium.
   [Van Assche, Gert; Ferrante, Marc; Vermeire, Severine] Katholieke Univ Leuven, Dept Gastroenterol & Hepatol, Univ Hosp Leuven, Leuven, Belgium.
C3 KU Leuven; University Hospital Leuven; KU Leuven; KU Leuven; KU Leuven;
   University Hospital Leuven
RP Vermeire, S (通讯作者)，Univ Hosp Leuven, Dept Gastroenterol & Hepatol, Herestr 49, B-3000 Leuven, Belgium.
EM severine.vermeire@uzleuven.be
RI Dreesen, Erwin/P-2706-2017
OI Dreesen, Erwin/0000-0002-0785-2930; van Hoeve,
   Karen/0000-0002-9882-8273; Vermeire, Severine/0000-0001-9942-3019;
   Hoffman, Ilse/0000-0002-2541-4117
CR Adedokun OJ, 2013, INFLAMM BOWEL DIS, V19, P2753, DOI 10.1097/01.MIB.0000435438.84365.f7
   Billiet T, 2016, ALIMENT PHARM THER, V44, P673, DOI 10.1111/apt.13754
   Bodini G, 2018, DIGEST LIVER DIS, V50, P452, DOI 10.1016/j.dld.2017.11.008
   Bolia R, 2018, J PEDIATR GASTR NUTR, V66, P637, DOI 10.1097/MPG.0000000000001742
   Bortlik M, 2013, J CROHNS COLITIS, V7, P736, DOI 10.1016/j.crohns.2012.10.019
   Burgess CJ, 2018, ARCH DIS CHILD
   Carman Nicholas, 2018, Curr Gastroenterol Rep, V20, P18, DOI 10.1007/s11894-018-0623-z
   Chi LY, 2018, INFLAMM BOWEL DIS, V24, P1344, DOI 10.1093/ibd/izy010
   Choi SY, 2017, GUT LIVER, V11, P55, DOI 10.5009/gnl16041
   Corica D, 2017, J CLIN GASTROENTEROL, V51, P100, DOI 10.1097/MCG.0000000000000696
   Cornillie F, 2014, GUT, V63, P1721, DOI 10.1136/gutjnl-2012-304094
   Deora V, 2017, ACTA PAEDIATR, V106, P1863, DOI 10.1111/apa.14008
   Fasanmade AA, 2011, CLIN THER, V33, P946, DOI 10.1016/j.clinthera.2011.06.002
   Gasparetto M, 2016, BMC GASTROENTEROL, V16, DOI 10.1186/s12876-016-0455-y
   Gils A, 2017, DIGEST DIS, V35, P61, DOI 10.1159/000449085
   Gonczi L, 2017, J CROHNS COLITIS, V11, P697, DOI 10.1093/ecco-jcc/jjw203
   Grover Z, 2014, J CROHNS COLITIS, V8, P739, DOI 10.1016/j.crohns.2013.12.017
   Hofmekler T, 2017, J PEDIATR GASTR NUTR, V64, P580, DOI 10.1097/MPG.0000000000001302
   Hyams J, 2007, GASTROENTEROLOGY, V132, P863, DOI 10.1053/j.gastro.2006.12.003
   Hyams J, 2012, CLIN GASTROENTEROL H, V10, P391, DOI 10.1016/j.cgh.2011.11.026
   HYAMS JS, 1991, J PEDIATR GASTR NUTR, V12, P439, DOI 10.1097/00005176-199105000-00005
   Kelsen JR, 2014, J PEDIATR GASTR NUTR, V59, P758, DOI 10.1097/MPG.0000000000000533
   Kolho KL, 2014, SCAND J GASTROENTERO, V49, P434, DOI 10.3109/00365521.2014.886719
   Levine A, 2011, INFLAMM BOWEL DIS, V17, P1314, DOI 10.1002/ibd.21493
   Liefferinckx C, 2017, INFLAMM BOWEL DIS, V23, P371, DOI 10.1097/MIB.0000000000001120
   Ling J, 2018, DIGEST DIS SCI, V63, P1003, DOI 10.1007/s10620-018-4969-8
   Merras-Salmio L, 2017, J PEDIATR GASTR NUTR, V64, P272, DOI 10.1097/MPG.0000000000001258
   Nobile S, 2014, EUR J GASTROEN HEPAT, V26, P458, DOI 10.1097/MEG.0000000000000045
   Ohem J, 2017, DIGEST DIS, V36, P40, DOI 10.1159/000477962
   Oussalah A, 2010, AM J GASTROENTEROL, V105, P2617, DOI 10.1038/ajg.2010.345
   Papamichael K, 2015, INFLAMM BOWEL DIS, V21, P182, DOI 10.1097/MIB.0000000000000202
   Roblin X, 2015, J CROHNS COLITIS, V9, P525, DOI 10.1093/ecco-jcc/jjv061
   Rolandsdotter H, 2017, INT J MOL SCI, V18, DOI 10.3390/ijms18030575
   Ruemmele FM, 2014, J CROHNS COLITIS, V8, P1179, DOI 10.1016/j.crohns.2014.04.005
   Schnitzler F, 2009, INFLAMM BOWEL DIS, V15, P1295, DOI 10.1002/ibd.20927
   Shapiro JM, 2016, J PEDIATR GASTR NUTR, V62, P867, DOI 10.1097/MPG.0000000000001034
   Singh N, 2014, INFLAMM BOWEL DIS, V20, P1708, DOI 10.1097/MIB.0000000000000137
   Stein R, 2016, INFLAMM BOWEL DIS, V22, P1370, DOI 10.1097/MIB.0000000000000769
   Turner D, 2007, GASTROENTEROLOGY, V133, P423, DOI 10.1053/j.gastro.2007.05.029
   Turner D, 2013, DIGEST DIS SCI, V58, P604, DOI 10.1007/s10620-012-2504-x
   Turner D, 2012, J PEDIATR GASTR NUTR, V55, P340, DOI 10.1097/MPG.0b013e3182662233
   Turner D, 2010, AM J GASTROENTEROL, V105, P2085, DOI 10.1038/ajg.2010.143
   Turner D, 2009, INFLAMM BOWEL DIS, V15, P1218, DOI 10.1002/ibd.20867
   Vahabnezhad E, 2014, INFLAMM BOWEL DIS, V20, P606, DOI 10.1097/MIB.0000000000000003
   van Hoeve K, 2018, J CROHNS COLITIS, V12, P1316, DOI 10.1093/ecco-jcc/jjy111
   van Hoeve K, 2018, EXPERT OPIN DRUG SAF, V17, P185, DOI 10.1080/14740338.2018.1413090
   Van Stappen T, 2015, INFLAMM BOWEL DIS, V21, P2172, DOI 10.1097/MIB.0000000000000434
   Vande Casteele N, 2015, GASTROENTEROLOGY, V148, P1320, DOI 10.1053/j.gastro.2015.02.031
   Vande Casteele N, 2013, AM J GASTROENTEROL, V108, P962, DOI 10.1038/ajg.2013.12
   Yarur AJ, 2016, GUT, V65, P249, DOI 10.1136/gutjnl-2014-308099
NR 50
TC 32
Z9 32
U1 0
U2 0
PU LIPPINCOTT WILLIAMS & WILKINS
PI PHILADELPHIA
PA TWO COMMERCE SQ, 2001 MARKET ST, PHILADELPHIA, PA 19103 USA
SN 0277-2116
EI 1536-4801
J9 J PEDIATR GASTR NUTR
JI J. Pediatr. Gastroenterol. Nutr.
PD JUN
PY 2019
VL 68
IS 6
BP 847
EP 853
DI 10.1097/MPG.0000000000002265
PG 7
WC Gastroenterology & Hepatology; Nutrition & Dietetics; Pediatrics
WE Science Citation Index Expanded (SCI-EXPANDED)
SC Gastroenterology & Hepatology; Nutrition & Dietetics; Pediatrics
GA IQ4BC
UT WOS:000480695000025
PM 30633108
OA Bronze
DA 2024-01-22
ER

PT J
AU Govani, SM
   Lipson, R
   Noureldin, M
   Wiitala, W
   Higgins, PDR
   Saini, SD
   Pugh, JA
   Velligan, DI
   Stidham, RW
   Waljee, AK
AF Govani, Shail M.
   Lipson, Rachel
   Noureldin, Mohamed
   Wiitala, Wyndy
   Higgins, Peter D. R.
   Saini, Sameer D.
   Pugh, Jacqueline A.
   Velligan, Dawn I.
   Stidham, Ryan W.
   Waljee, Akbar K.
TI Adalimumab Persistence for Inflammatory Bowel Disease in Veteran and
   Insured Cohorts
SO AMERICAN JOURNAL OF MANAGED CARE
LA English
DT Article
ID CROHNS-DISEASE; ULCERATIVE-COLITIS; INCREASED RISK; NARCOTIC USE;
   INFLIXIMAB; CARE; MAINTENANCE; PREVALENCE; COMBINATION; THERAPY
AB OBJECTIVES: Identify predictors of persistence with adalimumab (ADAI among veterans and privately insured patients with inflammatory bowel disease (IBDI in the United States.
   STUDY DESIGN: Retrospective cohort study.
   METHODS: Patients with IBD taking ADA as their first biologic were identified from the Veterans Health Administration IVHAI database from 2009 to 2013 and the Truven Health MarketScan database from 2009 to 2012 with a 12 -month follow-up. Persistence was defined as continued use 1 year after initiation. Adherence was assessed by calculating a medication possession ratio, which was dichotomized as greater than 0.86 or less than or equal to 0.86. Multivariable logistic regression was used to evaluate predictors of persistence.
   RESULTS: There were 1030 patients in the VHA population compared with 3264 patients in the privately insured (MarketScan) cohort. In MarketScan, 1800 patients 155%1 remained on ADA compared with 755 (73%1 in the VHA cohort. In multivariable analysis, male sex (odds ratio [OR], 1.38; 95% CI, 1.16-1.63; P<.011, Crohn disease (OR, 1.27; 95% CI, 1.02-1.57; P=.031, greater adherence (OR, 1.83; 95% CI, 1.45-2.30; P<.011, and dose escalation [OR, 1.82; 95% CI, 1.42-2.33; P<.011 were associated with higher ADA persistence in the MarketScan cohort; narcotic use IOR, 0.71; 95% CI, 0.58-0.88; P<.011 and hospitalization or new steroid use after initiation 10R, 0.04; 95% CI, 0.03-0.05; P<.011 were associated with lower persistence. In the VHA cohort, only a hospitalization or new steroid use (OR, 0.50; 95% CI, 0.36-0.70; P<.01) was associated with lower persistence.
   CONCLUSIONS: Despite being older and having more comorbidities, patients in the VHA, which is an integrated healthcare system, appear to be more likely to remain on ADA at 1 year than patients in the MarketScan database. Further studies of system differences are needed to understand the reasons behind this discrepancy.
C1 [Govani, Shail M.; Pugh, Jacqueline A.] South Texas Vet Hlth Care Syst, 7400 Merton Minter Blvd,Mail Code 111D, San Antonio, TX 78229 USA.
   [Govani, Shail M.; Pugh, Jacqueline A.] UT Hlth San Antonio, Dept Internal Med, San Antonio, TX USA.
   [Velligan, Dawn I.] UT Hlth San Antonio, Dept Psychiat, San Antonio, TX USA.
   [Govani, Shail M.; Noureldin, Mohamed; Higgins, Peter D. R.; Saini, Sameer D.; Stidham, Ryan W.; Waljee, Akbar K.] Univ Michigan, Dept Internal Med, Ann Arbor, MI 48109 USA.
   [Lipson, Rachel; Wiitala, Wyndy; Saini, Sameer D.; Waljee, Akbar K.] Ctr Clin Management Res, Ann Arbor, MI USA.
C3 US Department of Veterans Affairs; Veterans Health Administration (VHA);
   Audie L. Murphy Memorial Veterans Hospital; University of Texas System;
   University of Texas Health Science Center at San Antonio; University of
   Texas System; University of Texas Health Science Center at San Antonio;
   University of Michigan System; University of Michigan
RP Govani, SM (通讯作者)，South Texas Vet Hlth Care Syst, 7400 Merton Minter Blvd,Mail Code 111D, San Antonio, TX 78229 USA.
EM shail.govani@va.gov
RI Higgins, Peter D.R./A-3511-2009; Waljee, Akbar/G-2067-2010; Noureldin,
   Mohamed/HIZ-8215-2022; Pugh, Jacqueline/I-6199-2013
OI Higgins, Peter D.R./0000-0003-1602-4341; Waljee,
   Akbar/0000-0003-1964-8790; Noureldin, Mohamed/0009-0001-2628-6401; Pugh,
   Jacqueline/0000-0003-4933-141X
FU NIDDK NIH HHS [K23 DK101687] Funding Source: Medline
CR Asch SM, 2004, ANN INTERN MED, V141, P938, DOI 10.7326/0003-4819-141-12-200412210-00010
   CHARLSON ME, 1987, J CHRON DIS, V40, P373, DOI 10.1016/0021-9681(87)90171-8
   Colombel JF, 2010, NEW ENGL J MED, V362, P1383, DOI 10.1056/NEJMoa0904492
   Colombel JF, 2007, GASTROENTEROLOGY, V132, P52, DOI 10.1053/j.gastro.2006.11.041
   Crocker JA, 2014, INFLAMM BOWEL DIS, V20, P2234, DOI 10.1097/MIB.0000000000000194
   Feagins LA, 2017, INFLAMM BOWEL DIS, V23, P434, DOI 10.1097/MIB.0000000000001145
   Gendelman O, 2018, BRIT J CLIN PHARMACO, V84, P786, DOI 10.1111/bcp.13494
   Gisbert JP, 2009, AM J GASTROENTEROL, V104, P760, DOI 10.1038/ajg.2008.88
   Govani SM, 2018, AM J GASTROENTEROL, V113, P276, DOI 10.1038/ajg.2017.438
   Hanauer SB, 2004, CLIN GASTROENTEROL H, V2, P542, DOI 10.1016/S1542-3565(04)00238-1
   Hou JK, 2014, DIGEST DIS SCI, V59, P2406, DOI 10.1007/s10620-014-3174-7
   Li Y, 2016, JAMA SURG, V151, P726, DOI 10.1001/jamasurg.2015.5558
   Limsrivilai J, 2017, CLIN GASTROENTEROL H, V15, P385, DOI 10.1016/j.cgh.2016.09.012
   Liu YF, 2010, ADV THER, V27, P523, DOI 10.1007/s12325-010-0050-5
   Loftus CG, 2007, INFLAMM BOWEL DIS, V13, P254, DOI 10.1002/ibd.20029
   Long MD, 2013, ALIMENT PHARM THER, V37, P420, DOI 10.1111/apt.12182
   Long MD, 2010, CLIN GASTROENTEROL H, V8, P268, DOI 10.1016/j.cgh.2009.11.024
   Mahlich J, 2016, PATIENT PREFER ADHER, V10, P1509, DOI 10.2147/PPA.S110147
   Moore AY, 2010, CLIN COSMET INVESTI, V3, P49
   Narula N, 2017, INFLAMM BOWEL DIS, V23, P868, DOI 10.1097/MIB.0000000000001084
   Rubin David T, 2017, J Manag Care Spec Pharm, V23, P859, DOI 10.18553/jmcp.2017.16272
   Sokol H, 2010, GUT, V59, P1363, DOI 10.1136/gut.2010.212712
   Tang BX, 2008, CLIN THER, V30, P1375, DOI 10.1016/S0149-2918(08)80063-X
   Targownik LE, 2017, INFLAMM BOWEL DIS, V23, P409, DOI 10.1097/MIB.0000000000001025
   Targownik LE, 2014, AM J GASTROENTEROL, V109, P1613, DOI 10.1038/ajg.2014.230
   Thakur ER, 2016, GASTROENTEROLOGY, V150, pS567, DOI 10.1016/S0016-5085(16)31941-2
   Vermeire S, 2007, GUT, V56, P1226, DOI 10.1136/gut.2006.099978
   Waljee AK, 2018, PLOS ONE, V13, DOI 10.1371/journal.pone.0197341
   Yarur Andres J, 2011, Gastroenterol Hepatol (N Y), V7, P652
NR 29
TC 7
Z9 7
U1 0
U2 0
PU MANAGED CARE & HEALTHCARE COMMUNICATIONS LLC
PI PLAINSBORO
PA 666 PLAINSBORO RD, STE 300, PLAINSBORO, NJ 08536 USA
SN 1088-0224
J9 AM J MANAG CARE
JI Am. J. Manag. Care
PD DEC
PY 2018
VL 24
IS 12
BP E374
EP +
PG 9
WC Health Care Sciences & Services; Health Policy & Services; Medicine,
   General & Internal
WE Science Citation Index Expanded (SCI-EXPANDED); Social Science Citation Index (SSCI)
SC Health Care Sciences & Services; General & Internal Medicine
GA HG3GE
UT WOS:000454860000002
PM 30586485
DA 2024-01-22
ER

PT J
AU Oakes, TMM
   Skljarevski, V
   Zhang, Q
   Kielbasa, W
   Hodsdon, ME
   Detke, HC
   Camporeale, A
   Saper, JR
AF Oakes, Tina Marie Myers
   Skljarevski, Vladimir
   Zhang, Qi
   Kielbasa, William
   Hodsdon, Michael E.
   Detke, Holland C.
   Camporeale, Angelo
   Saper, Joel R.
TI Safety of galcanezumab in patients with episodic migraine: A randomized
   placebo-controlled dose-ranging Phase 2b study
SO CEPHALALGIA
LA English
DT Article
DE Galcanezumab; episodic migraine; calcitonin gene-related peptide; phase
   2b study; safety; LY2951742
ID GENE-RELATED PEPTIDE; DOUBLE-BLIND; THERAPEUTIC ANTIBODIES; PREVENTIVE
   TREATMENT; MONOCLONAL-ANTIBODY; EFFICACY; CGRP; BURDEN
AB Background Safety findings from a Phase 2b study of galcanezumab, a humanized monoclonal antibody against calcitonin gene-related peptide, for prevention of migraine (NCT02163993) are reported here.
   Methods Patients aged 18-65 years with episodic migraine were evaluated in this multicenter, double-blind, randomized study. After randomization, 410 patients were administered 5, 50, 120 or 300mg of galcanezumab or placebo subcutaneously once every 4 weeks for 12 weeks, followed by a post-treatment off-drug period lasting 12 weeks.
   Results Treatment-emergent adverse events (TEAEs) were primarily rated as mild to moderate. Serious adverse events reported in galcanezumab dose groups were appendicitis, Crohn's disease, suicidal ideation, and congenital ankyloglossia in an infant of a paternal pregnancy; each of these were reported by one patient. Adverse events leading to discontinuation with galcanezumab treatment were abdominal pain, visual impairment, and upper limb fracture, each reported by one patient. Treatment-emergent injection-site reactions were reported significantly more frequently (p=0.013) with galcanezumab (13.9%) than with placebo (5.8%). Injection-site pain was the most common injection-site reaction (galcanezumab 11.4%; placebo 2.9%, p=0.004). Upper respiratory tract infection (galcanezumab 10.0%; placebo 8.8%) and nasopharyngitis (galcanezumab 7.0%; placebo 2.2%) also occurred more frequently with galcanezumab treatment. Potential hypersensitivity events were reported at similar frequencies in galcanezumab (3.3%) and placebo (5.1%) groups. Incidence of treatment-emergent anti-drug antibodies in galcanezumab dose groups (4.6% of patients during treatment period) did not appear to have any meaningful effects on safety, the pharmacokinetics of galcanezumab, or its ability to bind to the target ligand.
   Conclusion The results from this 3-month Phase 2b study support the initiation of larger Phase 3 trials of longer duration.
C1 [Oakes, Tina Marie Myers; Skljarevski, Vladimir; Zhang, Qi; Kielbasa, William; Hodsdon, Michael E.; Detke, Holland C.] Eli Lilly & Co, 893 S Delaware St, Indianapolis, IN 46285 USA.
   [Camporeale, Angelo] Eli Lilly Italia, Sesto Fiorentino, Italy.
   [Saper, Joel R.] Michigan Headache & Neurol Inst, Ann Arbor, MI USA.
C3 Eli Lilly; Eli Lilly
RP Oakes, TMM (通讯作者)，Eli Lilly & Co, 893 S Delaware St, Indianapolis, IN 46285 USA.
EM t_oakes@lilly.com
FU Eli Lilly and Company, Indianapolis, USA
FX This study was supported by Eli Lilly and Company, Indianapolis, IN
   46285, USA.
CR Bes A, 2013, CEPHALALGIA, V33, P629, DOI 10.1177/0333102413485658
   Bigal ME, 2015, LANCET NEUROL, V14, P1081, DOI 10.1016/S1474-4422(15)00249-5
   Bigal ME, 2015, BRIT J CLIN PHARMACO, V79, P886, DOI 10.1111/bcp.12591
   Bigal ME, 2014, CNS DRUGS, V28, P389, DOI 10.1007/s40263-014-0156-4
   Burch RC, 2015, HEADACHE, V55, P21, DOI 10.1111/head.12482
   Davda JP, 2010, MABS-AUSTIN, V2, P576, DOI 10.4161/mabs.2.5.12833
   Dodick DW, 2014, LANCET NEUROL, V13, P885, DOI 10.1016/S1474-4422(14)70128-0
   Goadsby PJ, 2010, LANCET NEUROL, V9, P285, DOI 10.1016/S1474-4422(10)70005-3
   GOADSBY PJ, 1990, ANN NEUROL, V28, P183, DOI 10.1002/ana.410280213
   Ho TW, 2014, NEUROLOGY, V83, P958, DOI 10.1212/WNL.0000000000000771
   Ho TW, 2010, NAT REV NEUROL, V6, P573, DOI 10.1038/nrneurol.2010.127
   Hong PW, 2017, CLIN NEUROL NEUROSUR, V154, P74, DOI 10.1016/j.clineuro.2017.01.009
   Leonardi Matilde, 2005, J Headache Pain, V6, P429, DOI 10.1007/s10194-005-0252-4
   Loder EW, 2011, HEADACHE, V51, P1336, DOI 10.1111/j.1526-4610.2011.01986.x
   Russell FA, 2014, PHYSIOL REV, V94, P1099, DOI 10.1152/physrev.00034.2013
   Skljarevski V, 2018, JAMA NEUROL, V75, P187, DOI 10.1001/jamaneurol.2017.3859
   Sun H, 2016, LANCET NEUROL, V15, P382, DOI 10.1016/S1474-4422(16)00019-3
   Tso AR, 2017, CURR TREAT OPTION NE, V19, DOI 10.1007/s11940-017-0463-4
   Villalón CM, 2009, PHARMACOL THERAPEUT, V124, P309, DOI 10.1016/j.pharmthera.2009.09.003
   Vos T, 2012, LANCET, V380, P2163, DOI 10.1016/S0140-6736(12)61729-2
NR 20
TC 38
Z9 39
U1 0
U2 7
PU SAGE PUBLICATIONS LTD
PI LONDON
PA 1 OLIVERS YARD, 55 CITY ROAD, LONDON EC1Y 1SP, ENGLAND
SN 0333-1024
EI 1468-2982
J9 CEPHALALGIA
JI Cephalalgia
PD MAY
PY 2018
VL 38
IS 6
BP 1015
EP 1025
DI 10.1177/0333102417747230
PG 11
WC Clinical Neurology; Neurosciences
WE Science Citation Index Expanded (SCI-EXPANDED)
SC Neurosciences & Neurology
GA GF6AT
UT WOS:000432049800001
PM 29310444
DA 2024-01-22
ER

PT J
AU Robert, ME
   Skacel, M
   Ullman, T
   Bernstein, CN
   Easley, K
   Goldblum, JR
AF Robert, ME
   Skacel, M
   Ullman, T
   Bernstein, CN
   Easley, K
   Goldblum, JR
TI Patterns of colonic involvement at initial presentation in ulcerative
   colitis - A retrospective study of 46 newly diagnosed cases
SO AMERICAN JOURNAL OF CLINICAL PATHOLOGY
LA English
DT Article
DE ulcerative colitis; Crohn disease; rectal sparing; pathology; colonic
   mucosal biopsies
ID INFLAMMATORY-BOWEL-DISEASE; SELF-LIMITED COLITIS; BIOPSY DIAGNOSIS;
   HISTOPATHOLOGY; PATCHINESS; HISTOLOGY; FEATURES; CHILDREN
AB Studies have shown that rectal sparing and patchiness develop in treated and longstanding ulcerative colitis (UC), necking the distinction tom Crohn colitis increasingly difficult after treatment is initiated. However, no histologic studies of the incidence of rectal sparing in adults at UC onset have been performed. Colectomy specimens from 46 patients with classic UC histologic features and no Crohn disease features were identified. Biopsy specimens obtained before medical therapy were retrieved and examined blindly by 2 pathologists, along with appropriate control samples. Slides were scored for chronicity (crypt branching, subcryptal plasma cells, lamina propria plasma cells) and activity (cryptitis, crypt abscesses, epithelial injury). In 28 cases, only rectal biopsy specimens were taken; for 16, rectal and at least 1 proximal biopsy specimen were taken. All cases showed rectal involvement; none had rectal sparing at initial biopsy. Of 16 cases with rectal and more proximal biopsy specimens, 5 (31 %) showed relative rectal sparing (lower scores in rectum than in more proximal sites). In 16 cases with rectal and more proximal biopsy specimens, chronicity and activity scores were higher in the rectum than in more proximal sites (P = .01; chronicity and activity). The mean overall chronicity score decreased in a linear manner from rectum to cecum. The rectum is involved and shows evidence of chronicity and activity at disease onset in UC, using colectomy as the gold standard for diagnosis. Because rectal sparing at UC onset has been reported, a prospective study using uniform biopsy protocols is needed to establish the true incidence of rectal sparing at presentation.
C1 Yale Univ, Sch Med, Dept Pathol, New Haven, CT 06520 USA.
   Cleveland Clin Fdn, Dept Anat Pathol, Cleveland, OH 44195 USA.
   Mt Sinai New York Univ Hlth, Dept Med, New York, NY USA.
   Univ Manitoba, Dept Med, Winnipeg, MB, Canada.
   Emory Univ, Dept Biostat, Atlanta, GA 30322 USA.
C3 Yale University; Cleveland Clinic Foundation; Icahn School of Medicine
   at Mount Sinai; University of Manitoba; Emory University
RP Robert, ME (通讯作者)，Yale Univ, Sch Med, Dept Pathol, 310 Cedar St,POB 208023, New Haven, CT 06520 USA.
RI Easley, Kirk A/K-6910-2015
OI Easley, Kirk A/0000-0003-4419-2617
CR BERNSTEIN CN, 1995, GASTROINTEST ENDOSC, V42, P232, DOI 10.1016/S0016-5107(95)70097-8
   BURNHAM WR, 1980, GUT, V21, pA460
   DHaens G, 1997, AM J GASTROENTEROL, V92, P1275
   Glickman J, 2002, MODERN PATHOL, V15, p127A
   Jenkins D, 1997, J CLIN PATHOL, V50, P93, DOI 10.1136/jcp.50.2.93
   Kim B, 1999, AM J GASTROENTEROL, V94, P3258, DOI 10.1111/j.1572-0241.1999.01533.x
   Kleer CG, 1998, AM J SURG PATHOL, V22, P983, DOI 10.1097/00000478-199808000-00008
   Levine TS, 1996, J CLIN PATHOL, V49, P319, DOI 10.1136/jcp.49.4.319
   LEWIN KJ, 1989, GASTROINTESTINAL PAT, P838
   MARKOWITZ J, 1993, AM J GASTROENTEROL, V88, P2034
   Moum B, 1997, GASTROENTEROLOGY, V112, pA1046
   NOSTRANT TT, 1987, GASTROENTEROLOGY, V92, P318, DOI 10.1016/0016-5085(87)90124-7
   ODZE R, 1993, AM J SURG PATHOL, V17, P869, DOI 10.1097/00000478-199309000-00002
   OSHITANI N, 1989, DIGESTION, V42, P39, DOI 10.1159/000199823
   Robert ME, 2004, AM J SURG PATHOL, V28, P183, DOI 10.1097/00000478-200402000-00005
   SCHUMACHER G, 1994, SCAND J GASTROENTERO, V29, P318, DOI 10.3109/00365529409094843
   SPILIADIS CA, 1987, DIS COLON RECTUM, V30, P334, DOI 10.1007/BF02555449
   SURAWICZ CM, 1994, GASTROENTEROLOGY, V107, P755, DOI 10.1016/0016-5085(94)90124-4
   Tanaka M, 1999, SCAND J GASTROENTERO, V34, P55
   Targan SR, 1997, NEW ENGL J MED, V337, P1029, DOI 10.1056/NEJM199710093371502
   Washington K, 2002, AM J SURG PATHOL, V26, P1441, DOI 10.1097/00000478-200211000-00006
   WHITEHEAD R, 1990, MUCOSAL BIOPSY GASTR
   ZEGER SL, 1986, BIOMETRICS, V42, P121, DOI 10.2307/2531248
NR 23
TC 43
Z9 47
U1 0
U2 0
PU OXFORD UNIV PRESS INC
PI CARY
PA JOURNALS DEPT, 2001 EVANS RD, CARY, NC 27513 USA
SN 0002-9173
EI 1943-7722
J9 AM J CLIN PATHOL
JI Am. J. Clin. Pathol.
PD JUL
PY 2004
VL 122
IS 1
BP 94
EP 99
DI 10.1309/XLXKJ84C3JCW3RCH
PG 6
WC Pathology
WE Science Citation Index Expanded (SCI-EXPANDED)
SC Pathology
GA 833HE
UT WOS:000222326900013
PM 15272536
OA Bronze
DA 2024-01-22
ER

PT J
AU Witte, ME
   Klaase, JM
   Gerritsen, JJGM
   Kummer, EW
AF Witte, M. E.
   Klaase, J. M.
   Gerritsen, J. J. G. M.
   Kummer, E. W.
TI Fibrin glue treatment for simple and complex anal fistulas
SO HEPATO-GASTROENTEROLOGY
LA English
DT Article
DE anal fistulas; fibrin glue; tissucol
ID IN-ANO; TRIAL
AB Background/Aims: Surgical management of anal fistulas is associated with considerable morbidity, mainly related to anal sphincter injury. However, treatment with fibrin glue is a safe and simple method associated with less discomfort and complications. A prospective trial was conducted at our institute to evaluate the use of fibrin glue (Tissucol, Baxter, The Netherlands) for simple and complex anal fistulas.
   Methodology: From November 2001 until March 2004, 34 patients (22 male, 12 female, median age 40 years) were treated with Tissucol. Twenty-three (67%) fistulas were classified as simple (subcutaneous, intersphincteric and transsphincteric) and 11 (33%) as complex (suprasphincteric, extrasphincteric and/or associated with Crohn's disease, ulcerative colitis or HIV).
   Results: Twenty-six patients were treated once, 5 patients were treated twice, 2 patients were treated 3 times and 1 patient underwent 4 Tissucol treatments. After a median follow-up of 7 months, 13 of 23 simple fistulas (56%) and 6 out of 11 complex fistulas (54%) healed, accounting for an overall closure rate of 55%. Complications occurred in two patients, who both developed a perineal abscess after glue instillation.
   Conclusions: Fibrin glue treatment is safe and effective in 55% of the patients with anal fistulas. It is a good alternative to conventional surgery.
C1 Med Spectrum Twente, Dept Surg, NL-7500 KA Enschede, Netherlands.
C3 Medical Spectrum Twente
RP Klaase, JM (通讯作者)，Med Spectrum Twente, Dept Surg, Haaksbergerstr 55, NL-7500 KA Enschede, Netherlands.
EM j.klaase@ziekenhuis-mst.nl
CR ABEL ME, 1993, DIS COLON RECTUM, V36, P447, DOI 10.1007/BF02050009
   Aitola P, 1999, ANN CHIR GYNAECOL FE, V88, P136
   Buchanan GN, 2003, DIS COLON RECTUM, V46, P1167, DOI 10.1007/s10350-004-6708-9
   Cintron JR, 1999, DIS COLON RECTUM, V42, P607, DOI 10.1007/BF02234135
   FRY RD, 1997, MAINGOTS ABDOMINAL O, V2, P1447
   Lindsey I, 2002, DIS COLON RECTUM, V45, P1608, DOI 10.1007/s10350-004-7247-0
   PARKS AG, 1976, BRIT J SURG, V63, P1, DOI 10.1002/bjs.1800630102
   Patrlj L, 2000, DIGEST SURG, V17, P77, DOI 10.1159/000018804
   Sentovich SA, 2003, DIS COLON RECTUM, V46, P498, DOI 10.1007/s10350-004-6589-y
   Sentovich SM, 2001, J GASTROINTEST SURG, V5, P158, DOI 10.1016/S1091-255X(01)80028-7
   Venkatesh KS, 1999, DIS COLON RECTUM, V42, P1136, DOI 10.1007/BF02238564
   Zmora O, 2003, DIS COLON RECTUM, V46, P584, DOI 10.1007/s10350-004-6612-3
NR 12
TC 20
Z9 22
U1 0
U2 2
PU H G E UPDATE MEDICAL PUBLISHING S A
PI ATHENS
PA PO BOX 17257, ATHENS GR-10024, GREECE
SN 0172-6390
J9 HEPATO-GASTROENTEROL
JI Hepato-Gastroenterol.
PD JUN
PY 2007
VL 54
IS 76
BP 1071
EP 1073
PG 3
WC Gastroenterology & Hepatology; Surgery
WE Science Citation Index Expanded (SCI-EXPANDED)
SC Gastroenterology & Hepatology; Surgery
GA 183JC
UT WOS:000247568100021
PM 17629041
DA 2024-01-22
ER

PT J
AU Elewaut, D
   Van den Bosch, F
   Verbruggen, G
   de Keyser, F
   Vander Cruyssen, B
   Mielants, H
AF Elewaut, Dirk
   Van den Bosch, Filip
   Verbruggen, Gust
   de Keyser, Filip
   Vander Cruyssen, Bert
   Mielants, Herman
TI Clinical observations programme in SpA: disease parameters, treatment
   options and practical management issues
SO RHEUMATOLOGY INTERNATIONAL
LA English
DT Review
DE Spondyloarthritides; Tumour necrosis factor-alpha; TNF alpha;
   Inflammatory bowel disease; Psoriasis; Uveitis; Biologics
ID ACTIVE ANKYLOSING-SPONDYLITIS; INFLAMMATORY-BOWEL-DISEASE;
   ANTITUMOR-NECROSIS-FACTOR; PLACEBO-CONTROLLED TRIAL; OPEN-LABEL TRIAL;
   ACUTE ANTERIOR UVEITIS; TNF-ALPHA ANTIBODY; PSORIATIC-ARTHRITIS;
   CROHNS-DISEASE; DOUBLE-BLIND
AB Spondyloarthritides (SpAs) are a cluster of chronic inflammatory rheumatic diseases that typically involve inflammation of axial and peripheral joint or tendon and ligament insertions, distinct radiographic changes and diverse extra-articular features. Conventional treatments relieve the signs and symptoms but do not prevent disease progression. TNF alpha inhibitors provide clinicians with the potential to treat the underlying pathology and to alter disease progression. By targeting the underlying inflammatory mechanisms, TNF alpha blockade can treat any extra-articular manifestations of SpA.
C1 [Elewaut, Dirk; Van den Bosch, Filip; Verbruggen, Gust; de Keyser, Filip; Vander Cruyssen, Bert; Mielants, Herman] Ghent Univ Hosp, Dept Rheumatol, B-9000 Ghent, Belgium.
C3 Ghent University; Ghent University Hospital
RP Elewaut, D (通讯作者)，Ghent Univ Hosp, Dept Rheumatol, Pintelaan 185, B-9000 Ghent, Belgium.
EM dirk.elewaut@ugent.be
RI Elewaut, Dirk/K-6831-2014
OI Elewaut, Dirk/0000-0002-7468-974X
CR Anderson JJ, 2001, ARTHRITIS RHEUM-US, V44, P1876, DOI 10.1002/1529-0131(200108)44:8<1876::AID-ART326>3.0.CO;2-F
   Antoni C, 2005, ANN RHEUM DIS, V64, P1150, DOI 10.1136/ard.2004.032268
   Baeten D, 2003, ANN RHEUM DIS, V62, P829, DOI 10.1136/ard.62.9.829
   Baraliakos X, 2005, ARTHRITIS RES THER, V7, pR439, DOI 10.1186/ar1693
   Bellow M, 2000, ANN RHEUM DIS, V59, P135, DOI 10.1136/ard.59.2.135
   Boyer GS, 1999, J RHEUMATOL, V26, P1537
   Braun J, 2008, ANN RHEUM DIS, V67, P340, DOI 10.1136/ard.2007.075879
   Braun J, 2003, ARTHRITIS RHEUM-US, V48, P2224, DOI 10.1002/art.11104
   Braun J, 2007, ARTHRIT RHEUM-ARTHR, V57, P639, DOI 10.1002/art.22669
   Braun J, 2005, RHEUMATOLOGY, V44, P670, DOI 10.1093/rheumatology/keh584
   Braun J, 1998, ARTHRITIS RHEUM-US, V41, P58, DOI 10.1002/1529-0131(199801)41:1<58::AID-ART8>3.0.CO;2-G
   BRAUN J, 1995, ARTHRITIS RHEUM, V38, P499, DOI 10.1002/art.1780380407
   Brown MA, 1997, ARTHRITIS RHEUM, V40, P1823, DOI 10.1002/art.1780401015
   Butler DM, 1995, EUR CYTOKINE NETW, V6, P225
   Calin A, 1999, LANCET, V354, P1687, DOI 10.1016/S0140-6736(99)03219-5
   Carmona L, 2005, ARTHRITIS RHEUM-US, V52, P1766, DOI 10.1002/art.21043
   Clegg DO, 1996, ARTHRITIS RHEUM, V39, P2004, DOI 10.1002/art.1780391209
   de Vlam K, 2000, J RHEUMATOL, V27, P2860
   Demetter P, 2000, ANN RHEUM DIS, V59, P211, DOI 10.1136/ard.59.3.211
   Dixon WG, 2006, ARTHRITIS RHEUM-US, V54, P2368, DOI 10.1002/art.21978
   DOUGADOS M, 1991, ARTHRITIS RHEUM, V34, P1218, DOI 10.1002/art.1780341003
   Dougados M, 2002, ANN RHEUM DIS, V61, P40
   DOUGADOS M, 1995, ARTHRITIS RHEUM, V38, P618, DOI 10.1002/art.1780380507
   Elewaut D, 1999, J IMMUNOL, V163, P1457
   Furst DE, 2002, ANN RHEUM DIS, V61, P2
   Gardam MA, 2003, LANCET INFECT DIS, V3, P148, DOI 10.1016/S1473-3099(03)00545-0
   GARRETT S, 1994, J RHEUMATOL, V21, P2286
   GRAN JT, 1985, ANN RHEUM DIS, V44, P359, DOI 10.1136/ard.44.6.359
   Haibel H, 2007, ANN RHEUM DIS, V66, P419, DOI 10.1136/ard.2006.054098
   Haibel H, 2005, ANN RHEUM DIS, V64, P124, DOI 10.1136/ard.2003.019174
   Haibel H, 2005, ANN RHEUM DIS, V64, P296, DOI 10.1136/ard.2004.023176
   Hampe J, 2001, LANCET, V357, P1925, DOI 10.1016/S0140-6736(00)05063-7
   Hugot JP, 2001, NATURE, V411, P599, DOI 10.1038/35079107
   HYLA JF, 1976, J RHEUMATOL, V3, P196
   JACOBS JC, 1982, J PEDIATR-US, V100, P521, DOI 10.1016/S0022-3476(82)80746-4
   Kaltwasser JP, 2004, ARTHRITIS RHEUM-US, V50, P1939, DOI 10.1002/art.20253
   Keane J, 2001, NEW ENGL J MED, V345, P1098, DOI 10.1056/NEJMoa011110
   Khan MA, 2002, ANN INTERN MED, V136, P896, DOI 10.7326/0003-4819-136-12-200206180-00011
   Kontoyiannis D, 1999, IMMUNITY, V10, P387, DOI 10.1016/S1074-7613(00)80038-2
   Laloux L, 2001, ANN RHEUM DIS, V60, P316, DOI 10.1136/ard.60.4.316
   Laukens D, 2005, ANN RHEUM DIS, V64, P930, DOI 10.1136/ard.2004.028837
   Laval SH, 2001, AM J HUM GENET, V68, P918, DOI 10.1086/319509
   Lyons JL, 1997, ARCH OPHTHALMOL-CHIC, V115, P61, DOI 10.1001/archopht.1997.01100150063010
   Manguso E, 2004, AM J GASTROENTEROL, V99, P327, DOI 10.1111/j.1572-0241.2004.04039.x
   MAPSTONE R, 1975, BRIT J OPHTHALMOL, V59, P270, DOI 10.1136/bjo.59.5.270
   Martinez-Borra J, 2000, HUM IMMUNOL, V61, P131, DOI 10.1016/S0198-8859(99)00145-7
   Marzo-Ortega H, 2003, ANN RHEUM DIS, V62, P74, DOI 10.1136/ard.62.1.74
   Mease PJ, 2004, ARTHRITIS RHEUM-US, V50, P2264, DOI 10.1002/art.20335
   MIELANTS H, 1995, J RHEUMATOL, V22, P2279
   MIELANTS H, 1995, J RHEUMATOL, V22, P2273
   MOLL JMH, 1974, MEDICINE, V53, P343, DOI 10.1097/00005792-197409000-00002
   Moos V, 1999, J RHEUMATOL, V26, P870
   Nair RP, 2000, AM J HUM GENET, V66, P1833, DOI 10.1086/302932
   Newport M, 2007, NAT GENET, V39, P1329, DOI 10.1038/ng.2007.17
   Ogura Y, 2001, NATURE, V411, P603, DOI 10.1038/35079114
   Paiva ES, 2000, ANN RHEUM DIS, V59, P67, DOI 10.1136/ard.59.1.67
   ROSENBAUM JT, 1989, J RHEUMATOL, V16, P792
   ROTHOVA A, 1987, AM J OPHTHALMOL, V103, P137, DOI 10.1016/S0002-9394(14)74218-7
   Rudwaleit M, 2006, ARTHRITIS RHEUM, V54, P569, DOI 10.1002/art.21619
   Said-Nahal R, 2000, ARTHRITIS RHEUM-US, V43, P1356, DOI 10.1002/1529-0131(200006)43:6<1356::AID-ANR20>3.0.CO;2-Y
   Saraux A, 1999, J RHEUMATOL, V26, P2622
   Sieper J, 2006, BEST PRACT RES CL RH, V20, P401, DOI 10.1016/j.berh.2006.02.001
   Spoorenberg A, 1999, J RHEUMATOL, V26, P961
   Steer S, 2003, J RHEUMATOL, V30, P518
   TAUROG JD, 1994, J EXP MED, V180, P2359, DOI 10.1084/jem.180.6.2359
   Toussirot E, 1998, DRUGS, V56, P225, DOI 10.2165/00003495-199856020-00006
   Turkcapar N, 2006, RHEUMATOL INT, V26, P663, DOI 10.1007/s00296-005-0044-9
   Van den Bosch F, 2000, LANCET, V356, P1821, DOI 10.1016/S0140-6736(00)03239-6
   Van den Bosch F, 2005, ANN RHEUM DIS, V64, P330
   Van den Bosch F, 2002, ARTHRITIS RHEUM, V46, P755, DOI 10.1002/art.511
   van Denderen JC, 2005, ANN RHEUM DIS, V64, P1761, DOI 10.1136/ard.2005.036491
   Van der Heijde D, 2007, ANN RHEUM DIS, V66, P85
   van der Heijde D, 2005, ARTHRITIS RHEUM-US, V52, P582, DOI 10.1002/art.20852
   van der Heijde DM, 2006, ANN RHEUM DIS, V65, P81
   van Tubergen A, 2003, ANN RHEUM DIS, V62, P215, DOI 10.1136/ard.62.3.215
   vanderHeijde D, 1997, J RHEUMATOL, V24, P2225
   Verbruggen G, 1996, ARTHRITIS RHEUM, V39, P308, DOI 10.1002/art.1780390221
   Verbruggen G, 2006, RHEUMATOLOGY, V45, P129, DOI 10.1093/rheumatology/kei171
   Verbruggen G, 2007, CURR OPIN RHEUMATOL, V19, P265, DOI 10.1097/BOR.0b013e3280be58ff
   Wanders A, 2005, ARTHRITIS RHEUM-US, V52, P1756, DOI 10.1002/art.21054
   Wang J, 2003, OSTEOARTHR CARTILAGE, V11, P801, DOI 10.1016/S1063-4584(03)00168-7
   Wang J, 2003, ARTHRITIS RHEUM-US, V48, P1281, DOI 10.1002/art.11061
   WILLKENS RF, 1984, ARTHRITIS RHEUM-US, V27, P376, DOI 10.1002/art.1780270403
   Zochling J, 2006, ANN RHEUM DIS, V65, P442, DOI 10.1136/ard.2005.041137
NR 84
TC 2
Z9 2
U1 0
U2 0
PU SPRINGER HEIDELBERG
PI HEIDELBERG
PA TIERGARTENSTRASSE 17, D-69121 HEIDELBERG, GERMANY
SN 0172-8172
EI 1437-160X
J9 RHEUMATOL INT
JI Rheumatol. Int.
PD JAN
PY 2009
VL 29
IS 3
BP 239
EP 250
DI 10.1007/s00296-008-0714-5
PG 12
WC Rheumatology
WE Science Citation Index Expanded (SCI-EXPANDED)
SC Rheumatology
GA 384NQ
UT WOS:000261751900002
PM 18818924
DA 2024-01-22
ER

PT J
AU Gionchetti, P
   Rizzello, F
   Poggioli, G
   Pierangeli, F
   Laureti, S
   Morselli, C
   Tambasco, R
   Calabrese, C
   Campieri, M
AF Gionchetti, P.
   Rizzello, F.
   Poggioli, G.
   Pierangeli, F.
   Laureti, S.
   Morselli, C.
   Tambasco, R.
   Calabrese, C.
   Campieri, M.
TI Oral budesonide in the treatment of chronic refractory pouchitis
SO ALIMENTARY PHARMACOLOGY & THERAPEUTICS
LA English
DT Article
ID INFLAMMATORY-BOWEL-DISEASE; ACTIVE CROHNS-DISEASE; ANAL ANASTOMOSIS;
   ULCERATIVE-COLITIS; DOUBLE-BLIND; RESTORATIVE PROCTOCOLECTOMY;
   UNREMITTING POUCHITIS; CONTROLLED TRIAL; PELVIC POUCH; RISK-FACTORS
AB Background Pouchitis is the major long-term complication after ileal-pouch nal anastomosis for ulcerative colitis. Ten to 15% of patients develop a chronic pouchitis, either treatment responsive or treatment refractory.
   Aim To evaluate the efficacy of oral budesonide in inducing remission and improving quality of life in patients with chronic refractory pouchitis.
   Methods Twenty consecutive patients with active pouchitis, not responding after 1 month of antibiotic treatment were treated with budesonide controlled ileal release 9 mg/day for 8 weeks. Symptomatic, endoscopic and histological evaluations were undertaken before and after treatment according to Pouchitis Disease Activity Index. Remission was defined as a combination of Pouchitis Disease Activity Index clinical score of <= 2, endoscopic score of <= 1 and total Pouchitis Disease Activity Index score of <= 4. The quality of life was assessed with the Inflammatory Bowel Disease Questionnaire.
   Results Fifteen of 20 patients (75%) achieved remission. The median total Pouchitis Disease Activity Index scores before and after therapy were, respectively, 14 ( range 9 - 16) and 3 (range 2 - 10) (P < 0.001). The median Inflammatory Bowel Disease Questionnaire score also significantly improved from 105 (range 77 - 175) to 180 ( range 85 - 220) ( P < 0.001).
   Conclusion Eight-week treatment with oral budesonide appears effective in inducing remission in patients with active pouchitis refractory to antibiotic treatment in this open-label study.
C1 Univ Bologna, Policlin S Orsola, Dept Gastroenterol & Internal Med, I-40138 Bologna, Italy.
   Univ Bologna, Dept Clin Surg, Bologna, Italy.
C3 IRCCS Azienda Ospedaliero-Universitaria di Bologna; University of
   Bologna; University of Bologna
RP Gionchetti, P (通讯作者)，Univ Bologna, Policlin S Orsola, Dept Gastroenterol & Internal Med, Via Massarenti 9, I-40138 Bologna, Italy.
EM paolo@med.unibo.it
RI poggioli, gilberto/AAC-7599-2022; laureti, silvio/G-9449-2011
OI laureti, silvio/0000-0002-4262-7624; GIONCHETTI,
   PAOLO/0000-0001-9479-5307; Rizzello, Fernando/0000-0002-7949-5362;
   Calabrese, Carlo/0000-0003-3657-4463; Campieri,
   Massimo/0000-0001-8782-4245
CR Chopra A, 2006, INFLAMM BOWEL DIS, V12, P29, DOI 10.1097/01.MIB.0000192323.82426.83
   Fazio VW, 1999, ANN SURG, V230, P575, DOI 10.1097/00000658-199910000-00013
   Gionchetti P, 2000, GASTROENTEROLOGY, V119, P305, DOI 10.1053/gast.2000.9370
   Gionchetti P, 1999, ALIMENT PHARM THERAP, V13, P713, DOI 10.1046/j.1365-2036.1999.00553.x
   GREENBERG GR, 1994, NEW ENGL J MED, V331, P836, DOI 10.1056/NEJM199409293311303
   GUYATT G, 1989, GASTROENTEROLOGY, V96, P804, DOI 10.1016/0016-5085(89)90905-0
   MADDEN MV, 1994, DIGEST DIS SCI, V39, P1193, DOI 10.1007/BF02093783
   Meagher AP, 1998, BRIT J SURG, V85, P800
   Mimura T, 2002, ALIMENT PHARM THER, V16, P909, DOI 10.1046/j.1365-2036.2002.01203.x
   Miner P, 2004, ALIMENT PHARM THER, V19, P281, DOI 10.1111/j.1365-2036.2004.01863.x
   Pardi DS, 2006, ALIMENT PHARM THER, V23, P1087, DOI 10.1111/j.1365-2036.2006.02884.x
   Penna C, 1996, GUT, V38, P234, DOI 10.1136/gut.38.2.234
   RUTGEERTS P, 1994, NEW ENGL J MED, V331, P842, DOI 10.1056/NEJM199409293311304
   Sambuelli A, 2002, ALIMENT PHARM THER, V16, P27, DOI 10.1046/j.1365-2036.2002.01139.x
   SANDBORN WJ, 1994, MAYO CLIN PROC, V69, P409, DOI 10.1016/S0025-6196(12)61634-6
   SANDBORN WJ, 1994, GASTROENTEROLOGY, V107, P1856, DOI 10.1016/0016-5085(94)90832-X
   Sandborn WJ, 1997, TRENDS IN INFLAMMATORY BOWEL DISEASE THERAPY 1996, P51
   Shen B, 2001, INFLAMM BOWEL DIS, V7, P301, DOI 10.1097/00054725-200111000-00004
   SHEPHERD NA, 1989, INT J COLORECTAL DIS, V4, P205
   SHEPHERD NA, 1987, J CLIN PATHOL, V40, P601, DOI 10.1136/jcp.40.6.601
   Simchuk EJ, 2000, WORLD J SURG, V24, P851, DOI 10.1007/s002680010136
   Stahlberg D, 1996, DIS COLON RECTUM, V39, P1012, DOI 10.1007/BF02054692
   SVANINGER G, 1993, SCAND J GASTROENTERO, V28, P695, DOI 10.3109/00365529309098275
   TYTGAT GNJ, 1988, INT J COLORECTAL DIS, V3, P226, DOI 10.1007/BF01660720
NR 24
TC 94
Z9 98
U1 0
U2 2
PU WILEY
PI HOBOKEN
PA 111 RIVER ST, HOBOKEN 07030-5774, NJ USA
SN 0269-2813
EI 1365-2036
J9 ALIMENT PHARM THER
JI Aliment. Pharmacol. Ther.
PD MAY 15
PY 2007
VL 25
IS 10
BP 1231
EP 1236
DI 10.1111/j.1365-2036.2007.03306.x
PG 6
WC Gastroenterology & Hepatology; Pharmacology & Pharmacy
WE Science Citation Index Expanded (SCI-EXPANDED)
SC Gastroenterology & Hepatology; Pharmacology & Pharmacy
GA 160JX
UT WOS:000245937800010
PM 17451569
OA Bronze
DA 2024-01-22
ER

PT J
AU Martins, CD
   Caon, AER
   Facanali, CBG
   Sobrado, CW
   Nahas, SC
   Pereira, RMR
   Margalit-Yehuda, R
   Kopylov, U
   Queiroz, NSF
AF de Almeida Martins, Camilla
   Caon, Ana Elisa Rabe
   Facanali, Carolina Bortolozzo Graciolli
   Sobrado, Carlos Walter
   Nahas, Sergio Carlos
   Pereira, Rosa Maria Rodrigues
   Margalit-Yehuda, Reuma
   Kopylov, Uri
   Queiroz, Natalia Sousa Freitas
TI Coexistence of Takayasu's Arteritis in Patients with Inflammatory Bowel
   Diseases
SO GASTROENTEROLOGY RESEARCH AND PRACTICE
LA English
DT Article
AB Background. Takayasu's arteritis (TA) and inflammatory bowel disease (IBD) are chronic inflammatory granulomatous disorders that have rarely been concomitantly reported in case reports and small case series. Objective. We report a series of seven cases of TA and IBD association in two referral centers with a comprehensive review of literature. Methods. We analyzed retrospectively the electronic medical charts of TA-IBD patients at the University Hospital of Sao Paulo, Brazil, and at the Sheba Medical Center at Tel Aviv University, Israel. Results. Overall, five patients had Crohn's disease (DC) and two had ulcerative colitis (UC), and they were mostly female and non-Asian. All patients developed IBD first and, subsequently, TA. Two underwent colectomy and one ileocecectomy due to IBD activity, while three required cardiovascular surgery due to TA activity. Most patients are currently in clinical remission of both diseases with conventional drug treatment. Conclusion. Although the coexistence of TA and IBD is uncommon, both seem to be strongly associated through pathophysiological pathways.
C1 [de Almeida Martins, Camilla; Caon, Ana Elisa Rabe; Facanali, Carolina Bortolozzo Graciolli; Sobrado, Carlos Walter; Nahas, Sergio Carlos; Queiroz, Natalia Sousa Freitas] Univ Sao Paulo, Sch Med, Dept Gastroenterol, Sao Paulo, Brazil.
   [de Almeida Martins, Camilla; Caon, Ana Elisa Rabe; Facanali, Carolina Bortolozzo Graciolli; Sobrado, Carlos Walter; Nahas, Sergio Carlos; Queiroz, Natalia Sousa Freitas] Univ Sao Paulo, Sch Med, Div Colorectal Surg, Sao Paulo, Brazil.
   [Pereira, Rosa Maria Rodrigues] Univ Sao Paulo, Dept Rheumatol, Sch Med, Sao Paulo, Brazil.
   [Margalit-Yehuda, Reuma; Kopylov, Uri] Tel Aviv Univ, Gastroenterol Inst, Sackler Sch Med, Sheba Med Ctr Tel Hashomer, Tel Aviv, Israel.
C3 Universidade de Sao Paulo; Universidade de Sao Paulo; Universidade de
   Sao Paulo; Sackler Faculty of Medicine; Chaim Sheba Medical Center
RP Queiroz, NSF (通讯作者)，Univ Sao Paulo, Sch Med, Dept Gastroenterol, Sao Paulo, Brazil.; Queiroz, NSF (通讯作者)，Univ Sao Paulo, Sch Med, Div Colorectal Surg, Sao Paulo, Brazil.
EM cmlamartins16@gmail.com; anacaon@hotmail.com; cbgraciolli@hotmail.com;
   cwsobrado@hotmail.com; sergionahas@uol.com.br; rosamariarp@yahoo.com;
   reuma.margalit@sheba.health.gov.il; ukopylov@gmail.com;
   natalia.freitas@hc.fm.usp.br
RI Pereira, Rosa M R/C-5192-2012
OI Pereira, Rosa M R/0000-0002-3723-5028; de Almeida Martins,
   Camilla/0000-0002-9854-3067; Kopylov, Uri/0000-0002-7156-0588; FREITAS
   QUEIROZ, NATALIA SOUSA/0000-0003-2857-0825
CR Akiyama S, 2017, J GASTROEN HEPATOL, V32, P1011, DOI 10.1111/jgh.13640
   Al Farrant M, 2008, WORLD J GASTROENTERO, V14, P4087, DOI 10.3748/wjg.14.4087
   AREND WP, 1990, ARTHRITIS RHEUM, V33, P1129
   Esatoglu SN, 2020, CLIN EXP RHEUMATOL, V38, pS61
   Espinoza JL, 2018, PATHOGENS, V7, DOI 10.3390/pathogens7030073
   Hata A, 1996, INT J CARDIOL, V54, pS155, DOI 10.1016/S0167-5273(96)02813-6
   Hellmich B, 2020, ANN RHEUM DIS, V79, P19, DOI 10.1136/annrheumdis-2019-215672
   Johnston SL, 2002, J CLIN PATHOL, V55, P481, DOI 10.1136/jcp.55.7.481
   Kilic L, 2016, INT J RHEUM DIS, V19, P814, DOI 10.1111/1756-185X.12837
   Konopka Clóvis, 2009, J. vasc. bras., V8, P355
   Kusunoki R, 2011, INTERNAL MED, V50, P1581, DOI 10.2169/internalmedicine.50.5406
   Minami N, 2013, CLIN J GASTROENTEROL, V6, P226, DOI 10.1007/s12328-013-0387-9
   Morita Y, 1996, INTERNAL MED, V35, P574, DOI 10.2169/internalmedicine.35.574
   Numano Fujio, 1997, Current Opinion in Rheumatology, V9, P12, DOI 10.1097/00002281-199701000-00003
   Oshitani Nobuhide, 2005, Nihon Rinsho, V63, P874
   Reny JL, 2003, ANN MED INTERNE, V154, P85
   Sato S, 2020, RHEUMATOLOGY, V59, P1773, DOI 10.1093/rheumatology/kez580
   Setty N, 2017, J Rare Dis Res Treat, V2, P63, DOI [10.29245/2572-9411/2017/2.1048, DOI 10.29245/2572-9411/2017/2.1048]
   Shizuma T, 2016, BIOMED RES INT, V2016, DOI 10.1155/2016/5187061
   Singh Namrata, 2014, Case Rep Rheumatol, V2014, P246852, DOI 10.1155/2014/246852
   Strober W, 2011, GASTROENTEROLOGY, V140, P1756, DOI 10.1053/j.gastro.2011.02.016
   Sy A, 2016, SEMIN ARTHRITIS RHEU, V45, P475, DOI 10.1016/j.semarthrit.2015.07.006
   Terao C, 2015, ARTHRITIS RHEUMATOL, V67, P2226, DOI 10.1002/art.39157
   YASSINGER S, 1976, GASTROENTEROLOGY, V71, P844
NR 24
TC 5
Z9 5
U1 1
U2 4
PU HINDAWI LTD
PI LONDON
PA ADAM HOUSE, 3RD FLR, 1 FITZROY SQ, LONDON, W1T 5HF, ENGLAND
SN 1687-6121
EI 1687-630X
J9 GASTROENT RES PRACT
JI Gastroenterol. Res. Pract.
PD FEB 12
PY 2021
VL 2021
AR 8831867
DI 10.1155/2021/8831867
PG 5
WC Gastroenterology & Hepatology
WE Science Citation Index Expanded (SCI-EXPANDED)
SC Gastroenterology & Hepatology
GA QL3ER
UT WOS:000620963700001
PM 33628228
OA gold, Green Published
DA 2024-01-22
ER

PT J
AU Tian, MH
   Chang, CW
   Wu, PS
   Chen, MJ
AF Tian, Ming-Hung
   Chang, Chen-Wang
   Wu, Pao-Shu
   Chen, Ming-Jen
TI Diagnosis of syphilitic proctitis mimicking ulcerative colitis-A case
   report
SO ADVANCES IN DIGESTIVE MEDICINE
LA English
DT Article
DE Crohn's disease; inflammatory bowel disease; proctitis; syphilis
ID SECONDARY SYPHILIS
AB Syphilis is a chronic bacterial infection caused by Treponema pallidum. Syphilitic lesions may coexist with other sexually transmitted diseases, and their endoscopic features often overlap with those of inflammatory bowel disease, other infection types, and nonsteroidal anti-inflammatory drug enteropathy. Thus, correctly diagnosing these lesions may be difficult, increasing the risk of inappropriate treatment. Here, we report a case of syphilitic proctitis that presented with diffuse rectal ulceration mimicking ulcerative colitis. A 24-year-old man presented with diffuse ulceration, observed during colonoscopy, in the region between his anus and rectum. The ulceration mimicked that associated with inflammatory bowel disease. The patient was successfully treated with intramuscular injections of benzylpenicillin (2.4 MU)/week for 3 weeks, resulting in improvements in proctitis. Syphilitic proctitis is rarely reported but is being recognized more frequently because of the increased incidence of syphilis among men who have sex with men. Therefore, clinicians should consider the possibility of syphilitic proctitis in high-risk patients.
C1 [Tian, Ming-Hung; Chang, Chen-Wang; Chen, Ming-Jen] MacKay Mem Hosp, Dept Internal Med, Div Gastroenterol & Hepatol, 92 Sect 2, Taipei 10449, Taiwan.
   [Chang, Chen-Wang; Chen, Ming-Jen] MacKay Jr Coll Med Nursing & Management, Dept Nursing, Taipei, Taiwan.
   [Chang, Chen-Wang; Chen, Ming-Jen] MacKay Med Coll, Dept Med, New Taipei, Taiwan.
   [Wu, Pao-Shu] MacKay Mem Hosp, Dept Pathol, Taipei, Taiwan.
C3 Mackay Memorial Hospital; Mackay Junior College of Medicine, Nursing &
   Management; Mackay Medical College; Mackay Memorial Hospital
RP Chen, MJ (通讯作者)，MacKay Mem Hosp, Dept Internal Med, Div Gastroenterol & Hepatol, 92 Sect 2, Taipei 10449, Taiwan.
EM mingjen.ch@msa.hinet.net
OI Ming-Hung, Tian/0000-0003-2207-4302
CR Adachi E, 2011, J CLIN MICROBIOL, V49, P4394, DOI 10.1128/JCM.01240-11
   Gianfaldoni Serena, 2017, Open Access Maced J Med Sci, V5, P551, DOI 10.3889/oamjms.2017.125
   Hamlyn E, 2006, POSTGRAD MED J, V82, P733, DOI 10.1136/pmj.2006.048488
   Hoang MP, 2004, J CUTAN PATHOL, V31, P595, DOI 10.1111/j.0303-6987.2004.00236.x
   Hoentjen F, 2012, DIGEST DIS SCI, V57, P269, DOI 10.1007/s10620-011-1935-0
   Hook EW, 2017, LANCET, V389, P1550, DOI 10.1016/S0140-6736(16)32411-4
   Sigle GW, 2015, CLIN COLON RECT SURG, V28, P70, DOI 10.1055/s-0035-1547334
   Teitelman M, 2008, CLIN GASTROENTEROL H, V6, pXXVI, DOI 10.1016/j.cgh.2007.12.031
   Yang Juliana F, 2016, Proc (Bayl Univ Med Cent), V29, P327
   Zhao Wen-Tao, 2010, World J Gastrointest Pathophysiol, V1, P112, DOI 10.4291/wjgp.v1.i3.112
NR 10
TC 3
Z9 3
U1 1
U2 1
PU WILEY
PI HOBOKEN
PA 111 RIVER ST, HOBOKEN 07030-5774, NJ USA
SN 2351-9797
EI 2351-9800
J9 ADV DIG MED
JI Adv. Dig. Med.
PD JUN
PY 2020
VL 7
IS 2
BP 102
EP 105
DI 10.1002/aid2.13165
EA NOV 2019
PG 4
WC Gastroenterology & Hepatology
WE Emerging Sources Citation Index (ESCI)
SC Gastroenterology & Hepatology
GA ME7XO
UT WOS:000498910800001
OA Bronze
DA 2024-01-22
ER

PT J
AU Khanna, R
   Preiss, JC
   MacDonald, JK
   Timmer, A
AF Khanna, Reena
   Preiss, Jan C.
   MacDonald, John K.
   Timmer, Antje
TI Anti-IL-12/23p40 antibodies for induction of remission in Crohn's
   disease
SO COCHRANE DATABASE OF SYSTEMATIC REVIEWS
LA English
DT Review
ID HUMAN MONOCLONAL-ANTIBODY; INFLAMMATORY-BOWEL-DISEASE;
   PLACEBO-CONTROLLED PHASE2B; LONG-TERM SAFETY; DOUBLE-BLIND; USTEKINUMAB
   INDUCTION; EXPERIMENTAL COLITIS; PSORIATIC-ARTHRITIS; MAINTENANCE
   THERAPY; CERTOLIZUMAB PEGOL
AB Background
   Ustekinumab (CNTO 1275) and briakinumab (ABT-874) are monoclonal antibodies that target the standard p40 subunit of the cytokines interleukin-12 and interleukin-23 (IL-12/23p40), which are involved in the pathogenesis of Crohn's disease.
   Objectives
   The objectives of this review were to assess the efficacy and safety of anti-IL-12/23p40 antibodies for induction of remission in Crohn's disease.
   Search methods
   The following databases were searched from inception to September 16, 2014: PubMed, MEDLINE, EMBASE, and the Cochrane Library (CENTRAL). References and conference abstracts were searched to identify additional studies.
   Selection criteria
   Randomized controlled trials (RCTs) trials in which monoclonal antibodies against IL-12/23p40 were compared to placebo or another active comparator in patients with active Crohn's disease were included.
   Data collection and analysis
   Two authors independently screened studies for inclusion and extracted data. Methodological quality was assessed using the Cochrane risk of bias tool. The primary outcome was failure to induce clinical remission, defined as a Crohn's disease activity index (CDAI) of < 150 points. Secondary outcomes included failure to induce clinical improvement, serious adverse events, and withdrawals due to adverse events. Clinical improvement was defined as decreases of >= 70 or >= 100 points in the CDAI from baseline. We calculated the risk ratio (RR) and 95% confidence intervals (95% CI) for each outcome. A fixed-effect model was used to pool data. Data were analyzed on an intention-to-treat basis. The overall quality of the evidence supporting the outcomes was evaluated using the GRADE criteria.
   Main results
   Four randomized controlled trials (n = 955 patients) met the inclusion criteria. A low risk of bias was assigned to all studies. The two briakinumab trials were not pooled due to differences in doses and time points for analysis. In both studies there was no statistically significant difference in remission rates. One study (n = 79) compared doses of 1 mg/kg and 3 mg/kg to placebo. In the briakinumab group 70% (44/63) of patients failed to enter clinical remission at 6 or 9 weeks compared to 81% (13/16) of placebo patients (RR 0.86, 95% CI 0.65 to 1.14). Subgroup analysis revealed no significant differences by dose. The other briakinumab study (n = 230) compared intravenous doses of 200 mg, 400 mg and 700 mg with placebo. Eighty-four per cent (154/184) of briakinumab patients failed to enter clinical remission at six weeks compared to 91% (42/46) of placebo patients (RR 0.92, 95% CI 0.83 to 1.03). Subgroup analysis revealed no significant differences by dose. GRADE analyses of the briakinumab studies rated the overall quality of the evidence for the outcome clinical remission as low due. Based on the results of these two studies the manufacturers of briakinumab stopped production of this medication. The two ustekinumab studies (630 patients) were pooled despite differences in intravenous doses (i. e. 1mg/kg, 3 mg/kg, 4.5 mg/kg, and 6 mg/kg), however the subcutaneous dose group was not included in the analysis, as it was unclear if subcutaneous was equivalent to intravenous dosing. There was no statistically significant difference in remission rates. At week six, 85% (356/420) of ustekinumab patients failed to enter remission compared to 89% (142/159) of placebo patients (RR 0.94, 95% CI 0.88 to 1.01). Subgroup analysis showed no statistically significant difference by dose. There were statistically significant differences in clinical improvement between ustekinumab and placebo-treated patients. In the ustekinumab group, 55% (230/420) of patients failed to improve clinically (i. e. 70-point decline in CDAI score), compared to 72% (115/159) of placebo patients (RR 0.75, 95% CI 0.66 to 0.86). Subgroup analysis revealed significant differences compared to placebo for the 1 mg/kg, 4.5 mg/kg and 6 mg/kg dosage subgroups. Similarly for a 100-point decline in CDAI, 62%(262/420) of patients in the ustekinumab group failed to improve clinically compared to 78% (124/159) of placebo patients (RR 0.79, 95% CI 0.71 to 0.89). Subgroup analysis showed a significant difference compared to placebo for the 4.5 mg/kg dose group. GRADE analyses of the ustekinumab studies rated the overall quality of the evidence for the outcomes clinical remission and clinical response as moderate. There were no statistically significant differences in the incidence of adverse events, serious adverse events or withdrawal due to adverse events. Sixty-seven per cent (316/473) of ustekinumab patients developed at least one adverse event compared to 73% (135/184) of placebo patients (RR 0.92, 95% CI 0.83 to 1.03). A GRADE analysis indicated that the overall quality of the evidence for this outcome was high. Six per cent (29/473) of ustekinumab patients had a serious adverse event compared to 8% (14/184) of placebo patients (RR 0.81, 95% CI 0.44 to 1.49). A GRADE analysis indicated that the overall quality of the evidence for this outcome was low. The most common adverse events in briakinumab patients were injection site reactions and infections. Infections were the most common adverse event in ustekinumab patients.
   Worsening of Crohn's disease and serious infections were the most common serious adverse events.
   Authors' conclusions
   Although we are uncertain about the efficacy of ustekinumab for induction of remission, moderate quality evidence suggests that ustekinumab may be effective for induction of clinical improvement in patients with moderate to severe CD. Due to small numbers of patients in dose subgroups the optimal dosage of ustekinumab is unclear. Briakinumab and ustekinumab appear to be safe. Due to sparse data we were unable to determine the risk of serious adverse events. Further studies are required to determine the efficacy and safety of ustekinumab in patients with moderate to severe CD. The results of three phase III trials that are currently underway will provide important new information.
C1 [Khanna, Reena; MacDonald, John K.] Robarts Res Inst, Robarts Clin Trials, London, ON N6A 5C1, Canada.
   [Preiss, Jan C.] Charite, Med Klin 1, D-13353 Berlin, Germany.
   [Timmer, Antje] Carl von Ossietzky Univ Oldenburg, Dept Hlth Serv Res, D-26111 Oldenburg, Germany.
C3 Western University (University of Western Ontario); Free University of
   Berlin; Humboldt University of Berlin; Charite Universitatsmedizin
   Berlin; Carl von Ossietzky Universitat Oldenburg
RP Timmer, A (通讯作者)，Carl von Ossietzky Univ Oldenburg, Dept Hlth Serv Res, D-26111 Oldenburg, Germany.
EM antje.timmer@uni-oldenburg.de
RI Preiß, Jan C/I-1356-2018; Khanna, Reena/H-5626-2013; Preiß,
   Jan/N-4976-2019; Timmer, Antje/N-8056-2015
OI Preiß, Jan C/0000-0002-0901-1422; Preiß, Jan/0000-0002-0901-1422;
   Timmer, Antje/0000-0001-9579-0516
FU Charite - Universitatsmedizin Berlin, Germany
FX Internal sources; Charite - Universitatsmedizin Berlin, Germany.
CR Akobeng A K, 2004, Cochrane Database Syst Rev, pCD003574
   [Anonymous], 2011, COCHRANE DATABASE SY, DOI DOI 10.1002/14651858.CD008794.PUB2
   Benson JM, 2011, NAT BIOTECHNOL, V29, P615, DOI 10.1038/nbt.1903
   Burmester GR, 2013, ANN RHEUM DIS, V72, P517, DOI 10.1136/annrheumdis-2011-201244
   Chande N, 2013, COCHRANE DB SYST REV, DOI 10.1002/14651858.CD000545.pub4
   Cingoz O., 2011, MONOCLONAL ANTIBODI, V1, P216
   Colombel JF, 2010, NEW ENGL J MED, V362, P1383, DOI 10.1056/NEJMoa0904492
   Colombel JF, 2007, GASTROENTEROLOGY, V132, P52, DOI 10.1053/j.gastro.2006.11.041
   Colombel JF, 2004, GASTROENTEROLOGY, V126, P19, DOI 10.1053/j.gastro.2003.10.047
   Danese S, 2011, ALIMENT PHARM THER, V34, P1, DOI 10.1111/j.1365-2036.2011.04679.x
   Duvallet E, 2011, ANN MED, V43, P503, DOI 10.3109/07853890.2011.577093
   Fasanmade AA, 2008, GASTROENTEROLOGY, V134, pA490
   Faubion WA, 2001, GASTROENTEROLOGY, V121, P255, DOI 10.1053/gast.2001.26279
   Feagan B, 2012, J CROHNS COLITIS S1, V6, pS129
   Feagan B, 2011, AM J GASTROENTEROL, V106, pS463, DOI 10.14309/00000434-201110002-01227
   Ford AC, 2011, AM J GASTROENTEROL, V106, P590, DOI 10.1038/ajg.2011.70
   Fuss IJ, 1999, GASTROENTEROLOGY, V117, P1078, DOI 10.1016/S0016-5085(99)70392-6
   Gasink C, 2013, GASTROENTEROLOGY, V144, pS231
   Gottlieb A, 2009, LANCET, V373, P633, DOI 10.1016/S0140-6736(09)60140-9
   Gottlieb AB, 2014, J DRUGS DERMATOL, V13, P1441
   Guyatt GH, 2008, BRIT MED J, V336, P924, DOI 10.1136/bmj.39489.470347.AD
   Hanauer SB, 2006, GASTROENTEROLOGY, V130, P323, DOI 10.1053/j.gastro.2005.11.030
   Hanauer SB, 2002, LANCET, V359, P1541, DOI 10.1016/S0140-6736(02)08512-4
   Higgins J, 2012, COCHRANE DB SYST REV, DOI 10.1002/14651858.ED000049
   Hudesman D, 2013, INFLAMM BOWEL DIS, V19, P644, DOI 10.1097/MIB.0b013e318280ebbd
   Khanna R, 2013, IMMUNOTHERAPY-UK, V5, P803, DOI [10.2217/imt.13.81, 10.2217/IMT.13.81]
   Lawson MM, 2006, COCHRANE DB SYST REV, DOI 10.1002/14651858.CD005112.pub2
   Loke YK, 2007, BMC MED RES METHODOL, V7, DOI 10.1186/1471-2288-7-32
   Mannon PJ, 2004, NEW ENGL J MED, V351, P2069, DOI 10.1056/NEJMoa033402
   McDonald JWD, 2012, COCHRANE DB SYST REV, DOI 10.1002/14651858.CD003459.pub3
   MODIGLIANI R, 1990, GASTROENTEROLOGY, V98, P811, DOI 10.1016/0016-5085(90)90002-I
   Molodecky NA, 2012, GASTROENTEROLOGY, V142, P46, DOI 10.1053/j.gastro.2011.10.001
   NEURATH MF, 1995, J EXP MED, V182, P1281, DOI 10.1084/jem.182.5.1281
   Niederreiter L, 2013, CURR DRUG TARGETS, V14, P1379, DOI 10.2174/13894501113146660229
   Panaccione R, 2010, AM J GASTROENTEROL, V105, pS457, DOI 10.14309/00000434-201010001-01245
   Papp KA, 2013, BRIT J DERMATOL, V168, P844, DOI 10.1111/bjd.12214
   Papp KA, 2008, LANCET, V371, P1675, DOI 10.1016/S0140-6736(08)60726-6
   Peluso I, 2006, WORLD J GASTROENTERO, V12, P5606, DOI 10.3748/wjg.v12.i35.5606
   Raj LS, 2010, FRONTLINE GASTROENTE, V1, P44, DOI 10.1136/fg.2009.000174
   Reich K, 2011, NEW ENGL J MED, V365, P1586, DOI 10.1056/NEJMoa1010858
   RUTGEERTS P, 1994, NEW ENGL J MED, V331, P842, DOI 10.1056/NEJM199409293311304
   Sandborn W, 2008, INFLAMMATORY BOWE S1, V14, pS10
   Sandborn WJ, 2008, GASTROENTEROLOGY, V135, P1130, DOI 10.1053/j.gastro.2008.07.014
   Sandborn WJ, 2007, GASTROENTEROLOGY, V132, pA51
   Sandborn WJ, 2007, NEW ENGL J MED, V357, P228, DOI 10.1056/NEJMoa067594
   Sandborn WJ, 2012, NEW ENGL J MED, V367, P1519, DOI 10.1056/NEJMoa1203572
   Sandborn WJ, 2011, GASTROENTEROLOGY, V140, pS109
   Sands BE, 2011, INFLAMM BOWEL DIS, V17, pS24, DOI 10.1097/00054725-201112002-00076
   Sands BE, 2010, INFLAMM BOWEL DIS, V16, P1209, DOI 10.1002/ibd.21159
   Schreiber S, 2007, NEW ENGL J MED, V357, P239, DOI 10.1056/NEJMoa062897
   Schunemann HJ, 2011, COCHRANE HDB SYSTEMA
   Singh S, 2014, MAYO CLIN PROC, V89, P1621, DOI 10.1016/j.mayocp.2014.08.019
   Solberg IC, 2007, CLIN GASTROENTEROL H, V5, P1430, DOI 10.1016/j.cgh.2007.09.002
   Summers RW, 1979, GASTROENTEROLOGY 2, V77, P847
   Targan SR, 1997, NEW ENGL J MED, V337, P1029, DOI 10.1056/NEJM199710093371502
   The Cochrane Collaboration, 2008, REV MAN REVMAN 5 0
   Toedter G, 2011, GASTROENTEROLOGY, V140, pS264
   Toedter GP, 2009, AM J GASTROENTEROL, V104, P2768, DOI 10.1038/ajg.2009.454
   Watanabe T, 2004, NAT IMMUNOL, V5, P800, DOI 10.1038/ni1092
   Yang YX, 2002, AM J GASTROENTEROL, V97, P803
NR 60
TC 18
Z9 21
U1 0
U2 4
PU WILEY
PI HOBOKEN
PA 111 RIVER ST, HOBOKEN 07030-5774, NJ USA
SN 1469-493X
EI 1361-6137
J9 COCHRANE DB SYST REV
JI Cochrane Database Syst Rev.
PY 2015
IS 5
AR CD007572
DI 10.1002/14651858.CD007572.pub2
PG 50
WC Medicine, General & Internal
WE Science Citation Index Expanded (SCI-EXPANDED)
SC General & Internal Medicine
GA CK1UR
UT WOS:000355993600022
PM 25942580
DA 2024-01-22
ER

PT J
AU Collnot, EM
   Ali, H
   Lehr, CM
AF Collnot, Eva-Maria
   Ali, Hussain
   Lehr, Claus-Michael
TI Nano- and microparticulate drug carriers for targeting of the inflamed
   intestinal mucosa
SO JOURNAL OF CONTROLLED RELEASE
LA English
DT Review
DE Nanomedicine; Crohn's disease; Ulcerative colitis; Nanoparticle; Oral
ID INFLAMMATORY-BOWEL-DISEASE; LIPID NANOPARTICLES SLN(R); COLON-SPECIFIC
   DELIVERY; NECROSIS-FACTOR-ALPHA; EXPERIMENTAL COLITIS; 5-AMINOSALICYLIC
   ACID; BIODEGRADABLE NANOPARTICLES; LOADED NANOPARTICLES; BARRIER
   DYSFUNCTION; PROTEIN INSTABILITY
AB Conventional treatment of inflammatory bowel disease (IBD) is based on the daily administration of high doses of immune-suppressant or anti-inflammatory drugs, often complicated by serious adverse effects. Thus, a carrier system that delivers the drug specifically to the inflamed intestinal regions and shows prolonged drug release would be desirable. The advent of TNF-alpha antibodies and other biopharmaceuticals as potent and specific immune modulators in recent years has broadened the treatment options in IBD, but further increases the necessity for adequate drug delivery, as integrity and bioactivity of the biological active have to be ensured.
   Exploiting the pathophysiological idiosyncrasies of IBD such as increased mucus production, changes in the structure of the intestinal epithelium and invasion of activated macrophages, different colloidal drug carrier systems have been designed to passively or actively target the site of inflammation. This review introduces different micro-or nanoparticulate drug delivery systems for oral application in IBD therapy for the delivery of small molecular compounds and next generation therapeutics from the group of biological (i.e. peptide and nucleotide based) drugs. Crown Copyright (C) 2012 Published by Elsevier B.V. All rights reserved.
C1 [Collnot, Eva-Maria; Lehr, Claus-Michael] Univ Saarland, Dept Drug Delivery DDEL, Helmholtz Inst Pharmaceut Res Saarland HIPS, D-66123 Saarbrucken, Germany.
C3 Saarland University; Helmholtz Association
RP Collnot, EM (通讯作者)，Univ Saarland, Dept Drug Delivery DDEL, Helmholtz Inst Pharmaceut Res Saarland HIPS, Campus A 4 1, D-66123 Saarbrucken, Germany.
EM eva-maria.collnot@helmholtz-hzi.de
RI Lehr, Claus-Michael/AAU-8117-2020
OI Lehr, Claus-Michael/0000-0002-5864-8462
CR ADKIN DA, 1993, J CONTROL RELEASE, V23, P147, DOI 10.1016/0168-3659(93)90040-C
   Al-Sadi RM, 2007, J IMMUNOL, V178, P4641, DOI 10.4049/jimmunol.178.7.4641
   ALLISON MC, 1988, GUT, V29, P1531, DOI 10.1136/gut.29.11.1531
   Annese V, 1997, SCAND J GASTROENTERO, V32, P1107, DOI 10.3109/00365529709002989
   Aouadi M, 2009, NATURE, V458, P1180, DOI 10.1038/nature07774
   AZADKHAN AK, 1977, LANCET, V2, P892
   Batrakova EV, 2011, EXPERT OPIN DRUG DEL, V8, P415, DOI 10.1517/17425247.2011.559457
   Bekerman T, 2004, J PHARM SCI-US, V93, P1264, DOI 10.1002/jps.20057
   Bhavsar MD, 2008, GENE THER, V15, P1200, DOI 10.1038/gt.2008.67
   Bhol KC, 2007, DIGEST DIS SCI, V52, P2732, DOI 10.1007/s10620-006-9738-4
   Bilati U, 2005, EUR J PHARM BIOPHARM, V59, P375, DOI 10.1016/j.ejpb.2004.10.006
   Blasi L, 2010, ACTA BIOMATER, V6, P2148, DOI 10.1016/j.actbio.2009.12.031
   Campieri M, 2002, GUT, V50, P43
   Carlson M, 1999, AM J GASTROENTEROL, V94, P1876
   Carrette O, 1995, DIGEST DIS SCI, V40, P2641, DOI 10.1007/BF02220454
   Chourasia MK, 2004, DRUG DELIV, V11, P129, DOI 10.1080/10717540490280778
   Crcarevska MS, 2009, J DRUG TARGET, V17, P788, DOI 10.3109/10611860903161310
   Crcarevska MS, 2008, EUR J PHARM BIOPHARM, V68, P565, DOI 10.1016/j.ejpb.2007.06.007
   Das S, 2011, AAPS PHARMSCITECH, V12, P62, DOI 10.1208/s12249-010-9563-0
   DAVIS SS, 1986, GUT, V27, P886, DOI 10.1136/gut.27.8.886
   Dretzke J, 2011, HEALTH TECHNOL ASSES, V15, P1, DOI 10.3310/hta15060
   Dubey R, 2010, J DRUG TARGET, V18, P589, DOI 10.3109/10611860903572933
   DUTHIE HL, 1964, GASTROENTEROLOGY, V47, P525
   DVORAK AM, 1980, HUM PATHOL, V11, P561
   EASTWOOD MA, 1975, CLIN GASTROENTEROL, V4, P85
   Edsbäcker S, 2004, CLIN PHARMACOKINET, V43, P803, DOI 10.2165/00003088-200443120-00003
   EDSBACKER S, 1983, DRUG METAB DISPOS, V11, P590
   Ehehalt R, 2010, BBA-MOL CELL BIOL L, V1801, P983, DOI 10.1016/j.bbalip.2010.05.014
   Engel MA, 2010, J GASTROENTEROL, V45, P571, DOI 10.1007/s00535-010-0219-3
   FALLINGBORG J, 1993, DIGEST DIS SCI, V38, P1989, DOI 10.1007/BF01297074
   Finn WF, 1999, RENAL FAILURE, V21, P319, DOI 10.3109/08860229909085094
   Fiocchi C, 1998, GASTROENTEROLOGY, V115, P182, DOI 10.1016/S0016-5085(98)70381-6
   Ford AC, 2011, AM J GASTROENTEROL, V106, P590, DOI 10.1038/ajg.2011.70
   Fukata N, 2011, J DRUG TARGET, V19, P458, DOI 10.3109/1061186X.2010.511224
   Gazzaniga Andrea, 2006, Expert Opin Drug Deliv, V3, P583, DOI 10.1517/17425247.3.5.583
   Ghosh Subrata, 2010, Therap Adv Gastroenterol, V3, P239, DOI 10.1177/1756283X10373176
   Gibson PR, 2005, GUT, V54, P900, DOI 10.1136/gut.2004.058453
   Gong RM, 2011, CARBOHYD POLYM, V85, P869, DOI 10.1016/j.carbpol.2011.04.011
   Greenstein RJ, 2007, PLOS ONE, V2, DOI 10.1371/journal.pone.0000516
   HARDY JG, 1985, J PHARM PHARMACOL, V37, P874, DOI 10.1111/j.2042-7158.1985.tb04992.x
   Harel E, 2011, PLOS ONE, V6, DOI 10.1371/journal.pone.0024202
   Head Kathleen A, 2003, Altern Med Rev, V8, P247
   Hebden JM, 2000, ALIMENT PHARM THER, V14, P155
   Hoffmann JC, 2002, PATHOBIOLOGY, V70, P121, DOI 10.1159/000068143
   Hollander D, 1999, Curr Gastroenterol Rep, V1, P410, DOI 10.1007/s11894-999-0023-5
   Jiskoot W., 2011, J PHARM SCI
   Jubeh TT, 2006, J DRUG TARGET, V14, P155, DOI 10.1080/10611860600648429
   Jubeh TT, 2004, PHARM RES-DORDR, V21, P447, DOI 10.1023/B:PHAM.0000019298.29561.cd
   KARARLI TT, 1995, BIOPHARM DRUG DISPOS, V16, P351, DOI 10.1002/bdd.2510160502
   Khor B, 2011, NATURE, V474, P307, DOI 10.1038/nature10209
   Klotz U, 2005, ADV DRUG DELIVER REV, V57, P267, DOI 10.1016/j.addr.2004.08.007
   Kojouharoff G, 1997, CLIN EXP IMMUNOL, V107, P353, DOI 10.1111/j.1365-2249.1997.291-ce1184.x
   Koren E, 2011, IUBMB LIFE, V63, P586, DOI 10.1002/iub.496
   Koutroubakis I, 1996, HEPATO-GASTROENTEROL, V43, P381
   Kriegel C., 2011, J CONTROL RELEASE
   Krishnamachari Y, 2007, INT J PHARM, V338, P238, DOI 10.1016/j.ijpharm.2007.02.015
   Lakatos PL, 2006, WORLD J GASTROENTERO, V12, P6102, DOI 10.3748/wjg.v12.i38.6102
   Lamprecht A, 2000, J CONTROL RELEASE, V69, P445, DOI 10.1016/S0168-3659(00)00331-X
   Lamprecht A, 2005, J PHARMACOL EXP THER, V315, P196, DOI 10.1124/jpet.105.088146
   Lamprecht A, 2005, J CONTROL RELEASE, V104, P337, DOI 10.1016/j.jconrel.2005.02.011
   Lamprecht A, 2005, PHARM RES-DORDR, V22, P193, DOI 10.1007/s11095-004-1186-2
   Lamprecht A, 2004, EUR J PHARM BIOPHARM, V58, P37, DOI 10.1016/j.ejpb.2004.01.003
   Lamprecht A, 2001, J PHARMACOL EXP THER, V299, P775
   Lamprecht A, 2001, PHARM RES-DORDR, V18, P788, DOI 10.1023/A:1011032328064
   Lamprecht A, 2001, J CONTROL RELEASE, V71, P297, DOI 10.1016/S0168-3659(01)00230-9
   Lamprecht A, 2010, NAT REV GASTRO HEPAT, V7, P311, DOI 10.1038/nrgastro.2010.66
   Laroui H, 2011, BIOMATERIALS, V32, P1218, DOI 10.1016/j.biomaterials.2010.09.062
   Laroui H, 2010, GASTROENTEROLOGY, V138, P843, DOI 10.1053/j.gastro.2009.11.003
   Leonard F, 2010, MOL PHARMACEUT, V7, P2103, DOI 10.1021/mp1000795
   Lichtenstein GR, 2006, GASTROENTEROLOGY, V130, P940, DOI 10.1053/j.gastro.2006.01.048
   Ma TY, 2005, AM J PHYSIOL-GASTR L, V288, pG422, DOI 10.1152/ajpgi.00412.2004
   Mahajan N, 2011, ADV SCI LETT, V4, P349, DOI 10.1166/asl.2011.1247
   Makhof A, 2009, EUR J PHARM BIOPHARM, V72, P1, DOI 10.1016/j.ejpb.2008.12.013
   McConnell EL, 2008, INT J PHARMACEUT, V364, P213, DOI 10.1016/j.ijpharm.2008.05.012
   McGuckin MA, 2009, INFLAMM BOWEL DIS, V15, P100, DOI 10.1002/ibd.20539
   Meissner Y, 2008, J PHARM SCI-US, V97, P2878, DOI 10.1002/jps.21216
   Meissner Y, 2006, INT J PHARMACEUT, V316, P138, DOI 10.1016/j.ijpharm.2006.01.032
   Miroliaee AE, 2011, TOXICOL MECH METHOD, V21, P200, DOI 10.3109/15376516.2010.547887
   Mladenovska K, 2007, INT J PHARMACEUT, V342, P124, DOI 10.1016/j.ijpharm.2007.05.028
   Muchow M, 2008, DRUG DEV IND PHARM, V34, P1394, DOI 10.1080/03639040802130061 
   Müller RH, 2008, EUR J PHARM BIOPHARM, V68, P535, DOI 10.1016/j.ejpb.2007.07.006
   Müller RH, 2006, INT J PHARMACEUT, V317, P82, DOI 10.1016/j.ijpharm.2006.02.045
   Muller RH, 2004, J BIOTECHNOL, V113, P151, DOI 10.1016/j.jbiotec.2004.06.007
   MUNKHOLM P, 1994, GUT, V35, P360, DOI 10.1136/gut.35.3.360
   Mura C, 2011, INT J PHARMACEUT, V416, P145, DOI 10.1016/j.ijpharm.2011.06.025
   Murthy S., 1999, IN VIVO MODELS INFLA
   Myers KJ, 2003, J PHARMACOL EXP THER, V304, P411, DOI 10.1124/jpet.102.040329
   Naganuma M, 2011, J GASTROENTEROL, V46, P129, DOI 10.1007/s00535-010-0352-z
   Nakase H, 2002, J PHARMACOL EXP THER, V301, P59, DOI 10.1124/jpet.301.1.59
   Nakase H, 2000, J PHARMACOL EXP THER, V292, P15
   Ng SC, 2007, INFLAMM BOWEL DIS, V13, P129, DOI 10.1002/ibd.20052
   Nugent SG, 2001, GUT, V48, P571, DOI 10.1136/gut.48.4.571
   Ogata H, 2006, GUT, V55, P1255, DOI 10.1136/gut.2005.081794
   Ogura Y, 2001, NATURE, V411, P603, DOI 10.1038/35079114
   Ogura Y, 2001, J BIOL CHEM, V276, P4812, DOI 10.1074/jbc.M008072200
   Onishi H, 2008, INT J PHARM, V358, P296, DOI 10.1016/j.ijpharm.2008.02.015
   Peer D, 2008, SCIENCE, V319, P627, DOI 10.1126/science.1149859
   Penkler L. J., 2003, PHARM CYCLOSPORIN FO
   Pertuit D, 2007, J CONTROL RELEASE, V123, P211, DOI 10.1016/j.jconrel.2007.08.008
   Peterson CGB, 2002, AM J GASTROENTEROL, V97, P1755
   Philpott JR, 2008, EXPERT OPIN BIOL TH, V8, P1627, DOI [10.1517/14712598.8.10.1627, 10.1517/14712598.8.10.1627 ]
   Podolsky DK, 2002, NEW ENGL J MED, V347, P417, DOI 10.1056/NEJMra0804647
   Press AG, 1998, ALIMENT PHARM THER, V12, P673
   Ramasundara M, 2009, J GASTROEN HEPATOL, V24, P202, DOI 10.1111/j.1440-1746.2008.05772.x
   Ramshankar Y.V., 2008, CLIN RES REGUL AFF, V25, P213, DOI DOI 10.1080/10601330802600893
   Rodriguez M, 2001, J PHARM PHARMACOL, V53, P1207, DOI 10.1211/0022357011776658
   RUBINSTEIN A, 1994, PHARM RES-DORDR, V11, P794, DOI 10.1023/A:1018961204325
   Saadatzadeh A., 2011, FUNDAM CLIN PHARM
   Sasaki Y, 1997, AM J GASTROENTEROL, V92, P114
   SELDENRIJK CA, 1989, GUT, V30, P484
   Serpe L, 2010, EUR J PHARM SCI, V39, P428, DOI 10.1016/j.ejps.2010.01.013
   Simone E, 2009, CELL TISSUE RES, V335, P283, DOI 10.1007/s00441-008-0676-7
   Sinha VR, 2001, PHARMACEUT RES, V18, P557, DOI 10.1023/A:1011033121528
   Steidler L, 2003, NAT BIOTECHNOL, V21, P785, DOI 10.1038/nbt840
   Steidler L, 2000, SCIENCE, V289, P1352, DOI 10.1126/science.289.5483.1352
   Stein J, 1998, AM J PHYSIOL-GASTR L, V274, pG203, DOI 10.1152/ajpgi.1998.274.1.G203
   Strober W., 2002, IMMUNOLOGY MUCOSAL M, P495
   Tabata Y, 1996, VACCINE, V14, P1677, DOI 10.1016/S0264-410X(96)00149-1
   Tahara K, 2011, BIOMATERIALS, V32, P870, DOI 10.1016/j.biomaterials.2010.09.034
   van de Weert M, 2000, PHARM RES-DORDR, V17, P1159, DOI 10.1023/A:1026498209874
   Vandenbroucke K, 2010, MUCOSAL IMMUNOL, V3, P49, DOI 10.1038/mi.2009.116
   WACHTEL H, 1983, J PHARM PHARMACOL, V35, P440, DOI 10.1111/j.2042-7158.1983.tb04318.x
   Wilson DS, 2010, NAT MATER, V9, P923, DOI [10.1038/NMAT2859, 10.1038/nmat2859]
   Wirtz S, 2007, ADV DRUG DELIVER REV, V59, P1073, DOI 10.1016/j.addr.2007.07.003
   Yuen KH, 2010, INT J PHARMACEUT, V395, P9, DOI 10.1016/j.ijpharm.2010.04.045
   Zeissig S, 2007, GUT, V56, P61, DOI 10.1136/gut.2006.094375
   Zhou SY, 1999, DRUG METAB DISPOS, V27, P479
   Zhu GZ, 2000, NAT BIOTECHNOL, V18, P52, DOI 10.1038/71916
   Zuo LS, 2010, GUT, V59, P470, DOI 10.1136/gut.2009.184556
NR 129
TC 183
Z9 197
U1 4
U2 202
PU ELSEVIER SCIENCE BV
PI AMSTERDAM
PA PO BOX 211, 1000 AE AMSTERDAM, NETHERLANDS
SN 0168-3659
EI 1873-4995
J9 J CONTROL RELEASE
JI J. Control. Release
PD JUL 20
PY 2012
VL 161
IS 2
BP 235
EP 246
DI 10.1016/j.jconrel.2012.01.028
PG 12
WC Chemistry, Multidisciplinary; Pharmacology & Pharmacy
WE Science Citation Index Expanded (SCI-EXPANDED)
SC Chemistry; Pharmacology & Pharmacy
GA 965TN
UT WOS:000305790300009
PM 22306429
DA 2024-01-22
ER

PT J
AU Najeeb, H
   Yasmin, F
   Surani, S
AF Najeeb, Hala
   Yasmin, Farah
   Surani, Salim
TI Emerging role of biosimilars in the clinical care of inflammatory bowel
   disease patients
SO WORLD JOURNAL OF CLINICAL CASES
LA English
DT Review
DE Inflammatory bowel disease; Biosimilars; Anti-tumor necrosis factor;
   Infliximab; Adalimumab; Ulcerative colitis; Chrons disease
ID ACTIVE RHEUMATOID-ARTHRITIS; DOUBLE-BLIND; PARALLEL-GROUP; INNOVATOR
   INFLIXIMAB; POSITION STATEMENT; PHASE-III; SAFETY; EFFICACY; CT-P13;
   ADALIMUMAB
AB The increasing incidence of inflammatory bowel disease (IBD) globally has redirected the healthcare system's focus towards safe and affordable pharmacological interventions. The inception of anti-tumor necrosis factor-alpha (TNF-alpha) had resulted in a trend shift from surgical interventions. However, as the patents of approved anti-TNF-alpha drugs expire, biological copies of the many approved products are in the pipeline. The most commonly used biosimilar for IBD has been infliximab, followed by Adalimumab biosimilars which have been approved in major countries across the world. Although biosimilars are approved on the basis of similarity of their reference product, the lack of real-world evidence of its safety in ulcerative colitis and Crohn's disease patients has contributed to physicians' hesitancy. However, biosimilars are expected to reduce treatment costs and provide economic benefits.
C1 [Najeeb, Hala; Yasmin, Farah] Dow Univ Hlth Sci, Dept Internal Med, Karachi 74200, Pakistan.
   [Surani, Salim] Texas A&M Univ, Dept Med, College Stn, TX 77843 USA.
   [Surani, Salim] Mayo Clin, Dept Anesthesiol, Rochester, MN 55905 USA.
   [Surani, Salim] Texas A&M Univ, Dept Med, 400 Bizzell St, College Stn, TX 77843 USA.
C3 Dow University of Health Sciences; Texas A&M University System; Texas
   A&M University College Station; Mayo Clinic; Texas A&M University
   System; Texas A&M University College Station
RP Surani, S (通讯作者)，Texas A&M Univ, Dept Med, 400 Bizzell St, College Stn, TX 77843 USA.
EM srsurani@hotmail.com
CR AJMC Center ofBiosimilars, SURV UN NEEDS FIN TU
   Alatab S, 2020, LANCET GASTROENTEROL, V5, P17, DOI 10.1016/S2468-1253(19)30333-4
   Argüelles-Arias F, 2013, REV ESP ENFERM DIG, V105, P37, DOI 10.4321/S1130-01082013000100006
   Ben-Horin S, 2016, CLIN GASTROENTEROL H, V14, P1685, DOI 10.1016/j.cgh.2016.05.023
   Boone NW, 2018, EUR J CLIN PHARMACOL, V74, P655, DOI 10.1007/s00228-018-2418-4
   Chen AJ, 2020, JAMA INTERN MED, V180, P1255, DOI 10.1001/jamainternmed.2020.3188
   Cingolani L, 2021, SCI REP-UK, V11, DOI 10.1038/s41598-021-89790-4
   Danese S, 2017, J CROHNS COLITIS, V11, P26, DOI 10.1093/ecco-jcc/jjw198
   Danese S, 2017, NAT REV GASTRO HEPAT, V14, P22, DOI 10.1038/nrgastro.2016.155
   Durez P, 2007, ARTHRITIS RHEUM-US, V56, P3919, DOI 10.1002/art.23055
   Entrepreneurship andSMEs, 2017, IMP BIOS COMP PRIC V
   Fleischmann R, 2020, RHEUMATOL THER, V7, P35, DOI 10.1007/s40744-019-00190-7
   Food andDrugAdministration, BIOSIMILARS
   gabionline, BIOSIMILARS OFINFLIX
   Gecse KB, 2016, DRUGS, V76, P1413, DOI 10.1007/s40265-016-0638-4
   Gherghescu I, 2021, PHARMACEUTICS, V13, DOI 10.3390/pharmaceutics13010048
   Gomollón F, 2015, CURR OPIN GASTROEN, V31, P290, DOI 10.1097/MOG.0000000000000184
   Jorgensen KK, 2017, LANCET, V389, P2304, DOI 10.1016/S0140-6736(17)30068-5
   Kim Y, 2020, FRONT PHARMACOL, V11, DOI 10.3389/fphar.2020.00970
   Komaki Y, 2017, ALIMENT PHARM THER, V45, P1043, DOI 10.1111/apt.13990
   Lee SH, 2018, INTEST RES, V16, P26, DOI 10.5217/ir.2018.16.1.26
   M'Koma AE, 2013, CLIN MED INSIGHTS-GA, V6, P33, DOI 10.4137/CGast.S12731
   Massimi D, 2021, THER ADV GASTROENTER, V14, DOI 10.1177/17562848211023384
   Matsuno H, 2019, MOD RHEUMATOL, V29, P919, DOI 10.1080/14397595.2018.1533063
   Mordor, 2021, DISINFECTANT ROBOT M
   Papp K, 2017, BRIT J DERMATOL, V177, P1562, DOI 10.1111/bjd.15857
   Park W, 2013, ANN RHEUM DIS, V72, P1605, DOI 10.1136/annrheumdis-2012-203091
   Perse M., 2019, BIOLOGICAL THERAPY I
   Pithadia AB, 2011, PHARMACOL REP, V63, P629, DOI 10.1016/S1734-1140(11)70575-8
   Precedence ResearchinGlobeNewsWire, BIOS MARK SIZ SURP U
   Ramos GP, 2019, MAYO CLIN PROC, V94, P155, DOI 10.1016/j.mayocp.2018.09.013
   Rawla P, 2018, J INFLAMM RES, V11, P215, DOI 10.2147/JIR.S165330
   Rudrapatna VA, 2019, PRACT GASTROENTEROL, V43, P84
   Simoens S, 2011, CLINICOECONOMIC OUTC, V3, P29, DOI 10.2147/CEOR.S12494
   Solitano V, 2020, EXPERT REV CLIN IMMU, V16, P1019, DOI 10.1080/1744666X.2021.1826311
   Taylor KM, 2011, NAT REV GASTRO HEPAT, V8, P646, DOI 10.1038/nrgastro.2011.172
   Trystram N, 2021, ALIMENT PHARM THER, V53, P887, DOI 10.1111/apt.16312
   van der Valk ME, 2014, GUT, V63, P72, DOI 10.1136/gutjnl-2012-303376
   van Hoeve K, 2019, THER DRUG MONIT, V41, P317, DOI 10.1097/FTD.0000000000000601
   Weinblatt ME, 2018, ARTHRITIS RHEUMATOL, V70, P40, DOI 10.1002/art.40336
   Wynne C, 2016, EXPERT OPIN INV DRUG, V25, P1361, DOI 10.1080/13543784.2016.1255724
   Yazdany J, 2020, ARTHRITIS RHEUMATOL, V72, P870, DOI 10.1002/art.41203
   Yoo DH, 2013, ANN RHEUM DIS, V72, P1613, DOI 10.1136/annrheumdis-2012-203090
NR 43
TC 0
Z9 0
U1 0
U2 2
PU BAISHIDENG PUBLISHING GROUP INC
PI PLEASANTON
PA 7041 Koll Center Parkway, Suite 160, PLEASANTON, CA, UNITED STATES
SN 2307-8960
J9 WORLD J CLIN CASES
JI World J. Clin. Cases
PD MAY 16
PY 2022
VL 10
IS 14
DI 10.12998/wjcc.v10.i14.4327
PG 8
WC Medicine, General & Internal
WE Science Citation Index Expanded (SCI-EXPANDED)
SC General & Internal Medicine
GA 1T8MZ
UT WOS:000804981300001
PM 35663066
OA gold, Green Published
DA 2024-01-22
ER

PT J
AU Madre, C
   Masic, M
   Prlenda-Touilleux, D
   Brueckner, A
   Koletzko, S
   Fabre, A
   Viala, J
   Lima, R
   Enaud, R
   Lemale, J
   Kolho, KL
   Bergoin, C
   Martinez-Vinson, C
   Dugelay, E
   Alvisi, P
   Aloi, M
   Miele, E
   Duclaux-Loras, R
   Nachury, M
   Languepin, J
   Willot, S
   Dupont-Lucas, C
   Mosca, A
   Tzivinikos, C
   Shamasneh, I
   Kolacek, S
   Hugot, JP
AF Madre, Chrystele
   Masic, Mario
   Prlenda-Touilleux, Daniela
   Brueckner, Annecarin
   Koletzko, Sibylle
   Fabre, Alexandre
   Viala, Jerome
   Lima, Rosa
   Enaud, Raphael
   Lemale, Julie
   Kolho, Kaija-Leena
   Bergoin, Charlotte
   Martinez-Vinson, Christine
   Dugelay, Emmanuelle
   Alvisi, Patrizia
   Aloi, Marina
   Miele, Erasmo
   Duclaux-Loras, Remi
   Nachury, Maria
   Languepin, Jane
   Willot, Stephanie
   Dupont-Lucas, Claire
   Mosca, Alexis
   Tzivinikos, Christos
   Shamasneh, Ibrahim
   Kolacek, Sanja
   Hugot, Jean-Pierre
CA Pediat GETAID Grp
   ESPGHAN IBD Porto Grp
TI A European Survey on Digestive Perianastomotic Ulcerations, a Rare
   Crohn-like Disorder Occurring in Children and Young Adults
SO JOURNAL OF PEDIATRIC GASTROENTEROLOGY AND NUTRITION
LA English
DT Article
DE abdominal surgery; Crohn disease; digestive perianastomotic ulcerations;
   enteral nutrition; gut inflammation; Hirschsprung disease; ileocaecal
   valve; intestinal resection; necrotizing enterocolitis; short bowel
   syndrome
ID INFLAMMATORY-BOWEL-DISEASE; ANASTOMOTIC ULCERS; RESECTION; COMPLICATION;
   ANEMIA
AB Objectives: Digestive perianastomotic ulcerations (DPAU) resembling Crohn disease lesions are long-term complications of intestinal resections, occurring in children and young adults. They are known to be uncommon, severe and difficult to treat. Methods: In the absence of recommendations, we performed a large European survey among the members of the ESPGHAN working group on inflammatory bowel disease (IBD) in order to collect the experience of expert pediatric gastroenterologists on DPAU. Results: Fifty-one patients (29 boys and 22 girls) were identified from 19 centers in 8 countries. Most patients were followed after necrotizing enterocolitis (n = 20) or Hirschsprung disease (n = 11). The anastomosis was performed at a median age (interquartile range) of 6 [1-23] months, and first symptoms occurred 39 [22-106] months after surgery. Anemia was the most prevalent symptom followed by diarrhea, abdominal pain, bloating, and failure to thrive. Hypoalbuminemia, elevated CRP, and fecal calprotectin were common. Deep ulcerations were found in 59% of patients usually proximally to the anastomosis (68%). During a median follow-up of 40 [19-67] months, treatments reported to be the most effective included exclusive enteral nutrition (31/35, 88%), redo anastomosis (18/22, 82%), and alternate antibiotic treatment (37/64, 58%). Conclusions: Unfortunately, persistence of symptoms, failure to thrive, and abnormal laboratory tests at last follow-up in most of patients show the burden of DPAU lacking optimal therapy and incomplete understanding of the pathophysiology.
C1 [Madre, Chrystele] Hop Robert Debre, AP HP, Dept Pediat Surg, Paris, France.
   [Masic, Mario; Kolacek, Sanja] Univ Zagreb, Med Sch, Childrens Hosp, Zagreb, Croatia.
   [Prlenda-Touilleux, Daniela] Ctr Spitalier Univ St Etienne, St Etienne, France.
   [Brueckner, Annecarin; Koletzko, Sibylle] Ludwig Maximilians Univ Munchen, Univ Hosp, Dr von Hauner Childrens Hosp, Div Gastroenterol & Hepatol, Munich, Germany.
   [Koletzko, Sibylle] Univ Warmia & Mazury, Coll Med, Sch Med, Dept Paediat, Olsztyn, Poland.
   [Fabre, Alexandre] Hop Enfants La Timone, Serv Pediat Multidisciplinaire, Marseille, France.
   [Fabre, Alexandre] Aix Marseille Univ, INSERM, MMG, Marseille, France.
   [Viala, Jerome; Martinez-Vinson, Christine; Dugelay, Emmanuelle; Mosca, Alexis; Hugot, Jean-Pierre] Hop Robert Debre, AP HP, Dept Pediat Gastroenterol & Nutr, Paris, France.
   [Viala, Jerome; Hugot, Jean-Pierre] Univ Paris, Paris, France.
   [Viala, Jerome] INSERM, UMR1149, Paris, France.
   [Lima, Rosa] Ctr Hosp Porto, Unidade Gastrenterol Pediat, Porto, Portugal.
   [Enaud, Raphael] Bordeaux Univ Hosp, Paediat Gastroenterol Unit, CIC 1401, Bordeaux, France.
   [Lemale, Julie] Hop Trousseau, AP HP, Dept Pediat Gastroenterol & Nutr, Paris, France.
   [Kolho, Kaija-Leena] Univ Helsinki, Childrens Hosp, Helsinki, Finland.
   [Bergoin, Charlotte] Ctr Hosp Lyon Sud, Pierre Benite, France.
   [Alvisi, Patrizia] Osped Maggiore Carlo Alberto Pizzardi Bologna, Pediat Gastroenterol Unit, Bologna, Italy.
   [Aloi, Marina] Sapienza Univ Umberto Hosp, Rome, Italy.
   [Miele, Erasmo] Univ Naples Federico II, Sect Pediat, Dept Translat Med Sci, Naples, Italy.
   [Duclaux-Loras, Remi] Hosp Civils Lyon, Dept Pediat, Lyon, France.
   [Nachury, Maria] Univ Lille, INSERM, CHU Lille, U1286 INFINITE,Inst Translat Res Inflammat, Lille, France.
   [Languepin, Jane] CHU Limoges, Dept Pediat, Limoges, France.
   [Willot, Stephanie] CHU Clocheville, Dept Pediat, Tours, France.
   [Dupont-Lucas, Claire] Univ Normandie, Dept Pediatrics, UNICAEN, CHU Caen Normandie, Caen, France.
   [Dupont-Lucas, Claire] Univ Rouen, INSERM, UMR 1073, Rouen, France.
   [Tzivinikos, Christos] Al Jalila Childrens Specialty Hosp, Dubai, U Arab Emirates.
   [Shamasneh, Ibrahim] Shaare Zedek Med Ctr, Jerusalem, Israel.
C3 Assistance Publique Hopitaux Paris (APHP); Universite Paris Cite;
   Hopital Universitaire Robert-Debre - APHP; Hopital Universitaire
   Paul-Brousse - APHP; Hopital Universitaire Hotel-Dieu - APHP; University
   of Zagreb; University of Munich; University of Warmia & Mazury;
   Aix-Marseille Universite; Assistance Publique-Hopitaux de Marseille;
   Aix-Marseille Universite; Institut National de la Sante et de la
   Recherche Medicale (Inserm); Assistance Publique Hopitaux Paris (APHP);
   Universite Paris Cite; Hopital Universitaire Robert-Debre - APHP;
   Hopital Universitaire Paul-Brousse - APHP; Hopital Universitaire
   Hotel-Dieu - APHP; Universite Paris Cite; Institut National de la Sante
   et de la Recherche Medicale (Inserm); Universite Paris Cite; Universite
   de Bordeaux; CHU Bordeaux; Assistance Publique Hopitaux Paris (APHP);
   Hopital Universitaire Paul-Brousse - APHP; Universite Paris Cite;
   Hopital Universitaire Hotel-Dieu - APHP; Sorbonne Universite; Hopital
   Universitaire Armand-Trousseau - APHP; University of Helsinki; CHU Lyon;
   AUSL di Bologna; University of Naples Federico II; CHU Lyon; Universite
   de Lille - ISITE; Universite de Lille; Institut National de la Sante et
   de la Recherche Medicale (Inserm); CHU Lille; CHU Limoges; CHU Tours;
   Universite de Caen Normandie; CHU de Caen NORMANDIE; Institut National
   de la Sante et de la Recherche Medicale (Inserm); Universite de Rouen
   Normandie; Hebrew University of Jerusalem; Shaare Zedek Medical Center
RP Hugot, JP (通讯作者)，Hop Robert Debre, AP HP, Dept Pediat Gastroenterol & Nutr, Paris, France.
EM pierre.hugot@aphp.fr
RI Aloi, Marina/K-2496-2016; Miele, Erasmo/A-1906-2010; FABRE, Alexandre
   JM/M-3457-2016; Hugot, Jean-Pierre/F-6594-2012; Nachury,
   Maria/M-4399-2018
OI Aloi, Marina/0000-0001-7404-4004; FABRE, Alexandre
   JM/0000-0001-5155-6437; Nachury, Maria/0000-0001-9583-8946; Masic,
   Mario/0000-0002-3059-3690; alvisi, patrizia/0000-0003-2770-1379
FU Unit for Clinical Research, Hopital Robert Debre, Assistance
   Publique-Hopitaux de Paris; French reference center for rare digestive
   diseases (MARDIs)
FX This work was supported by the Unit for Clinical Research, Hopital
   Robert Debre, Assistance Publique-Hopitaux de Paris and the French
   reference center for rare digestive diseases (MARDIs).
CR Bass LM, 2015, J PEDIATR GASTR NUTR, V61, P215, DOI 10.1097/MPG.0000000000000778
   Charbit-Henrion F, 2014, J PEDIATR GASTR NUTR, V59, P531, DOI 10.1097/MPG.0000000000000472
   Chari ST, 2000, AM J GASTROENTEROL, V95, P1239
   COUPER RTL, 1989, J PEDIATR GASTR NUTR, V9, P454, DOI 10.1097/00005176-198911000-00011
   Freeman JJ, 2015, PEDIATR SURG INT, V31, P77, DOI 10.1007/s00383-014-3633-4
   Frémond ML, 2014, J CROHNS COLITIS, V8, P1624, DOI 10.1016/j.crohns.2014.06.011
   Fusaro F, 2018, J PEDIATR SURG, V53, P483, DOI 10.1016/j.jpedsurg.2017.05.030
   HAMILTON AH, 1992, ARCH DIS CHILD, V67, P1385, DOI 10.1136/adc.67.11.1385
   MARY JY, 1989, GUT, V30, P983, DOI 10.1136/gut.30.7.983
   Nakamura H, 2018, PEDIATR SURG INT, V34, P149, DOI 10.1007/s00383-017-4182-4
   PARASHAR K, 1988, J PEDIATR SURG, V23, P226, DOI 10.1016/S0022-3468(88)80727-9
   PATERSON CA, 1993, CAN J SURG, V36, P162
   SONDHEIMER JM, 1995, J PEDIATR-US, V127, P225, DOI 10.1016/S0022-3476(95)70299-7
NR 13
TC 7
Z9 7
U1 0
U2 0
PU LIPPINCOTT WILLIAMS & WILKINS
PI PHILADELPHIA
PA TWO COMMERCE SQ, 2001 MARKET ST, PHILADELPHIA, PA 19103 USA
SN 0277-2116
EI 1536-4801
J9 J PEDIATR GASTR NUTR
JI J. Pediatr. Gastroenterol. Nutr.
PD SEP
PY 2021
VL 73
IS 3
BP 333
EP 337
DI 10.1097/MPG.0000000000003200
PG 5
WC Gastroenterology & Hepatology; Nutrition & Dietetics; Pediatrics
WE Science Citation Index Expanded (SCI-EXPANDED)
SC Gastroenterology & Hepatology; Nutrition & Dietetics; Pediatrics
GA TX4LP
UT WOS:000683060000017
PM 34117192
OA Bronze, Green Submitted
DA 2024-01-22
ER

PT J
AU Al-Zanbagi, AB
   Shariff, MK
AF Al-Zanbagi, Adnan B.
   Shariff, M. K.
TI Gastrointestinal tuberculosis: A systematic review of epidemiology,
   presentation, diagnosis and treatment
SO SAUDI JOURNAL OF GASTROENTEROLOGY
LA English
DT Review
DE Abdominal tuberculosis; clinical features; diagnosis; extrapulmonary
   tuberculosis; gastrointestinal tuberculosis; pathogenesis; risk factors;
   treatment; tuberculosis
ID TUMOR-NECROSIS-FACTOR; DIFFERENTIATING CROHNS-DISEASE;
   POLYMERASE-CHAIN-REACTION; INTESTINAL TUBERCULOSIS; ABDOMINAL
   TUBERCULOSIS; EXTRAPULMONARY TUBERCULOSIS; MYCOBACTERIUM-TUBERCULOSIS;
   DRUG-RESISTANCE; HISTOLOGICAL DIFFERENTIATIONS; TRANSPLANT RECIPIENTS
AB Tuberculosis (TB) once considered a disease of the developing world is infrequent in the developing world too. Its worldwide prevalence with a huge impact on the healthcare system both in economic and health terms has prompted the World Health Organization to make it a top priority infectious disease. Tuberculous infection of the pulmonary system is the most common form of this disease, however, extrapulmonary TB is being increasingly recognized and more often seen in immunocompromised situations. Gastrointestinal TB is a leading extrapulmonary TB manifestation that can defy diagnosis. Overlap of symptoms with other gastrointestinal diseases and limited accuracy of diagnostic tests demands more awareness of this disease. Untreated gastrointestinal TB can cause significant morbidity leading to prolonged hospitalization and surgery. Prompt diagnosis with early initiation of therapy can avoid this. This timely review discusses the epidemiology, risk factors, pathogenesis, clinical presentation, current diagnostic tools and therapy.
C1 [Al-Zanbagi, Adnan B.; Shariff, M. K.] King Abdullah Med City, Dept Gastroenterol & Hepatol, Mecca, Saudi Arabia.
C3 King Abdullah Medical City
RP Shariff, MK (通讯作者)，King Abdullah Med City, POB 57657, Makkah Al Mukaramah 21955, Saudi Arabia.
EM Shariff.M@kamc.med.sa
OI Shariff, Mohammed Kareem/0000-0001-9561-5830
CR Aggarwal P, 2017, DIGEST DIS SCI, V62, P2847, DOI 10.1007/s10620-017-4727-3
   Aguado JM, 1997, TRANSPLANTATION, V63, P1278, DOI 10.1097/00007890-199705150-00015
   Al Muneef M, 2001, SCAND J GASTROENTERO, V36, P528, DOI 10.1080/003655201750153412
   Alvares JF, 2005, ENDOSCOPY, V37, P351, DOI 10.1055/s-2005-861116
   Amarapurkar DN, 2008, WORLD J GASTROENTERO, V14, P741, DOI 10.3748/wjg.14.741
   [Anonymous], 2003, AM J RESP CRIT CARE, V167, P603
   [Anonymous], 2010, TREATM TUB GUID
   Arora V. K., 2006, Indian Journal of Tuberculosis, V53, P77
   Bae JH, 2017, INFLAMM BOWEL DIS, V23, P1614, DOI 10.1097/MIB.0000000000001162
   Bellam BL, 2019, THER ADV INFECT DIS, V6, DOI 10.1177/2049936119863939
   Chalya PL, 2013, BMC INFECT DIS, V13, DOI 10.1186/1471-2334-13-270
   Cheng W, 2019, TROP MED INT HEALTH, V24, P81, DOI 10.1111/tmi.13169
   Cherian J J, 2017, Indian J Tuberc, V64, P104, DOI 10.1016/j.ijtb.2016.11.028
   Chien K, 2018, INT J TUBERC LUNG D, V22, P681, DOI 10.5588/ijtld.17.0685
   Cho JK, 2018, BMC INFECT DIS, V18, DOI 10.1186/s12879-018-3635-2
   Choi EH, 2016, MICROBIOL SPECTR, V4, DOI 10.1128/microbiolspec.TNMI7-0014-2016
   Choi YS, 2015, J CROHNS COLITIS, V9, P1132, DOI 10.1093/ecco-jcc/jjv164
   Chow KM, 2003, AM J SURG, V185, P567, DOI 10.1016/S0002-9610(03)00079-5
   Click ES, 2012, CLIN INFECT DIS, V54, P211, DOI 10.1093/cid/cir788
   Cömert FB, 2006, DIGEST DIS SCI, V51, P1039, DOI 10.1007/s10620-006-8002-2
   Dahale AS, 2018, JGH OPEN, V2, P34, DOI 10.1002/jgh3.12043
   Dalal A, 2019, ENDOSC INT OPEN, V7, pE1248, DOI 10.1055/a-0957-2754
   Dasgupta Alakananda, 2009, J Lab Physicians, V1, P56, DOI 10.4103/0974-2727.59700
   Desai P, 2019, CASE REP INFECT DIS, V2019, DOI 10.1155/2019/6537437
   Deshpande SS, 2019, ABDOM RADIOL, V44, P11, DOI 10.1007/s00261-018-1700-3
   Ertas IE, 2014, AUST NZ J OBSTET GYN, V54, P166, DOI 10.1111/ajo.12191
   Gan HY, 2016, J CLIN GASTROENTEROL, V50, P470, DOI 10.1097/MCG.0000000000000514
   Gan HT, 2002, AM J GASTROENTEROL, V97, P1446, DOI 10.1111/j.1572-0241.2002.05686.x
   Garcia de Viedma D, 2005, J INFECT DIS, V192, P2059, DOI 10.1086/498245
   Geo Senil K, 2005, Indian J Gastroenterol, V24, P227
   Gounden S, 2018, SOUTH AFR J INFECT D, V33, P57, DOI 10.1080/23120053.2017.1403207
   Gras J, 2018, TRANSPL INFECT DIS, V20, DOI 10.1111/tid.12943
   Gupta P, 2019, J MED IMAG RADIAT ON, V63, P329, DOI 10.1111/1754-9485.12874
   Hallur V, 2013, DIAGN MICR INFEC DIS, V76, P51, DOI 10.1016/j.diagmicrobio.2013.02.022
   He Y, 2019, AM J GASTROENTEROL, V114, P490, DOI 10.14309/ajg.0000000000000064
   Holty JEC, 2009, LIVER TRANSPLANT, V15, P894, DOI 10.1002/lt.21709
   Jin T, 2017, SAUDI J GASTROENTERO, V23, P3, DOI 10.4103/1319-3767.199135
   Jin XJ, 2010, WORLD J GASTROENTERO, V16, P2496, DOI 10.3748/wjg.v16.i20.2496
   Joshi M A, 1998, Trop Gastroenterol, V19, P168
   Jullien S, 2016, COCHRANE DB SYST REV, V11
   Jung Y, 2016, AM J GASTROENTEROL, V111, P1156, DOI 10.1038/ajg.2016.212
   Keane J, 2001, NEW ENGL J MED, V345, P1098, DOI 10.1056/NEJMoa011110
   Kedia S, 2019, WORLD J GASTROENTERO, V25, P418, DOI 10.3748/wjg.v25.i4.418
   Kentley J, 2017, TROP MED INT HEALTH, V22, P994, DOI 10.1111/tmi.12908
   Khan AH, 2019, BMC INFECT DIS, V19, DOI 10.1186/s12879-019-4312-9
   Khan MS, 2019, WORLD J GASTRO SURG, V11, P373, DOI 10.4240/wjgs.v11.i9.373
   Khan R, 2006, WORLD J GASTROENTERO, V12, P6371, DOI 10.3748/wjg.v12.i39.6371
   Kruijshaar ME, 2009, THORAX, V64, P1090, DOI 10.1136/thx.2009.118133
   Kumar S, 2017, INTEST RES, V15, P187, DOI 10.5217/ir.2017.15.2.187
   Lee WK, 2012, CLIN RADIOL, V67, P596, DOI 10.1016/j.crad.2011.11.003
   Lee YJ, 2006, ENDOSCOPY, V38, P592, DOI 10.1055/s-2006-924996
   Li XF, 2011, DIGEST DIS SCI, V56, P188, DOI 10.1007/s10620-010-1231-4
   Limsrivilai J, 2017, AM J GASTROENTEROL, V112, P415, DOI 10.1038/ajg.2016.529
   Lin PY, 2009, INT J COLORECTAL DIS, V24, P1175, DOI 10.1007/s00384-009-0721-3
   Liu YY, 2014, SAUDI J GASTROENTERO, V20, P241, DOI 10.4103/1319-3767.136979
   Lowbridge C, 2020, BMC INFECT DIS, V20, DOI 10.1186/s12879-020-04983-y
   Luquin N, 2014, BMJ CASE REP, V2014
   Lv MN, 2020, BMC GASTROENTEROL, V20, DOI 10.1186/s12876-020-01242-x
   Makharia GK, 2010, AM J GASTROENTEROL, V105, P642, DOI 10.1038/ajg.2009.585
   Malik S, 2019, JGH OPEN, V3, P32, DOI 10.1002/jgh3.12100
   Malikowski Thomas, 2018, J Clin Tuberc Other Mycobact Dis, V12, P1, DOI 10.1016/j.jctube.2018.04.003
   Mamo JP, 2013, QJM-INT J MED, V106, P347, DOI 10.1093/qjmed/hct003
   Mandavdhare HS, 2019, JGH OPEN, V3, P201, DOI 10.1002/jgh3.12136
   Michalopoulos Antonis, 2011, J Med Case Rep, V5, P128, DOI 10.1186/1752-1947-5-128
   Misra SP, 2004, ENDOSCOPY, V36, P1099, DOI 10.1055/s-2004-826046
   Moule MG, 2020, FRONT CELL INFECT MI, V10, DOI 10.3389/fcimb.2020.00065
   Mouli VP, 2017, ALIMENT PHARM THER, V45, P27, DOI 10.1111/apt.13840
   Mukewar S, 2012, CLIN TRANSL GASTROEN, V3, DOI 10.1038/ctg.2012.19
   Naing C, 2013, LUNG, V191, P27, DOI 10.1007/s00408-012-9440-6
   Navarra SV, 2014, INT J RHEUM DIS, V17, P291, DOI 10.1111/1756-185X.12188
   Nayagam JS, 2016, WORLD J CLIN CASES, V4, P207, DOI 10.12998/wjcc.v4.i8.207
   Ogbomo H, 2020, ACG CASE REP J, V7, DOI 10.14309/crj.0000000000000323
   Pai M, 2016, NAT REV DIS PRIMERS, V2, DOI 10.1038/nrdp.2016.76
   Pang Y, 2019, EMERG INFECT DIS, V25, P457, DOI 10.3201/eid2503.180572
   Patel B, 2018, CLIN EXP GASTROENTER, V11, P97, DOI 10.2147/CEG.S154235
   Pereira JM, 2005, EUR J RADIOL, V55, P173, DOI 10.1016/j.ejrad.2005.04.015
   Peto HM, 2009, CLIN INFECT DIS, V49, P1350, DOI 10.1086/605559
   Pongpornsup Sopa, 2013, Journal of the Medical Association of Thailand, V96, P1175
   Pulimood AB, 2008, AM J CLIN PATHOL, V129, P846, DOI 10.1309/DKKECWQWMG4J23E3
   Puri R, 2012, DIS ESOPHAGUS, V25, P102, DOI 10.1111/j.1442-2050.2011.01223.x
   Qian X, 2018, EMERG MICROBES INFEC, V7, DOI 10.1038/s41426-018-0106-1
   Ramesh J, 2008, QJM-INT J MED, V101, P189, DOI 10.1093/qjmed/hcm125
   Rana SS, 2013, ANN GASTROENTEROL, V26, P141
   Rao YG, 2004, CAN J SURG, V47, P364
   Reid MJA, 2019, LANCET, V393, P1331, DOI 10.1016/S0140-6736(19)30024-8
   Riquelme A, 2006, J CLIN GASTROENTEROL, V40, P705, DOI 10.1097/00004836-200609000-00009
   Samant H, 2014, INDIAN J GASTROENTER, V33, P414, DOI 10.1007/s12664-014-0467-x
   Sanai FM, 2005, ALIMENT PHARM THER, V22, P685, DOI 10.1111/j.1365-2036.2005.02645.x
   Sandgren A, 2013, EUROSURVEILLANCE, V18, P8
   Schwartz NG, 2020, MMWR-MORBID MORTAL W, V69, P286, DOI 10.15585/mmwr.mm6911a3
   Shao H, 2012, EUR J RADIOL, V81, P2513, DOI 10.1016/j.ejrad.2011.11.004
   Sharma JB, 2010, ARCH GYNECOL OBSTET, V282, P643, DOI 10.1007/s00404-009-1295-6
   Sharma K, 2013, J GLOB INFECT DIS, V5, P49, DOI 10.4103/0974-777X.112272
   Sharma V, 2018, ALIMENT PHARM THER, V47, P859, DOI 10.1111/apt.14495
   Sharma V, 2018, DIGEST LIVER DIS, V50, P559, DOI 10.1016/j.dld.2017.12.008
   Sheer Todd A, 2003, Curr Gastroenterol Rep, V5, P273, DOI 10.1007/s11894-003-0063-1
   Shivakoti R, 2017, INFECTION, V45, P11, DOI 10.1007/s15010-016-0960-5
   Singh A, 2019, J CLIN TUBER OTH MYC, V15, DOI 10.1016/j.jctube.2019.100097
   Singh H, 2018, SURG INFECT, V19, P640, DOI 10.1089/sur.2018.077
   Singhal A, 2005, EUR J GASTROEN HEPAT, V17, P967, DOI 10.1097/00042737-200509000-00013
   Sonambekar A, 2017, JGH OPEN, V1, P22, DOI 10.1002/jgh3.12003
   Soni H, 2019, INFECTION, V47, P387, DOI 10.1007/s15010-018-1235-0
   Sotgiu G, 2017, PLOS ONE, V12, DOI 10.1371/journal.pone.0186499
   Subramanian AK, 2019, CLIN TRANSPLANT, V33, DOI 10.1111/ctr.13513
   Tahseen S, 2020, PLOS ONE, V15, DOI 10.1371/journal.pone.0232134
   Tai WC, 2010, COLORECTAL DIS, V12, pE114, DOI 10.1111/j.1463-1318.2009.02057.x
   Tan KK, 2009, J GASTROINTEST SURG, V13, P142, DOI 10.1007/s11605-008-0669-6
   Tanoglu A, 2020, EUR J CLIN MICROBIOL, V39, P493, DOI 10.1007/s10096-019-03749-y
   Tao L, 2014, DIAGN MICR INFEC DIS, V79, P102, DOI 10.1016/j.diagmicrobio.2013.12.010
   Tong H, 2017, ONCOTARGET, V8, P78068, DOI 10.18632/oncotarget.17355
   Tripathi Prachi B, 2009, Trop Gastroenterol, V30, P35
   Tsuboi A, 2019, GASTROENT RES PRACT, V2019, DOI 10.1155/2019/1262595
   Tubach F, 2009, ARTHRITIS RHEUM-US, V60, P1884, DOI 10.1002/art.24632
   UDGIRKAR Suhas, 2019, Arq. Gastroenterol., V56, P178, DOI [10.1590/S0004-2803.201900000-35, 10.1590/s0004-2803.201900000-35]
   Udgirkar S, 2018, CLIN MED INSIGHTS-GA, V11, DOI 10.1177/1179552218790566
   United Nations, 2018, UN HIGH LEV M FIGHT
   Urabinahatti KA, 2016, INT SURG J, V3, DOI [10.18203/2349-2902.isj20162737, DOI 10.18203/2349-2902.ISJ20162737]
   Uygur-Bayramiçli O, 2003, WORLD J GASTROENTERO, V9, P1098
   Vaid U, 2017, MICROBIOL SPECTR, V5, DOI 10.1128/microbiolspec.TNMI7-0006-2016
   Van Hoving DJ, 2019, COCHRANE DB SYST REV, DOI 10.1002/14651858.CD012777.pub2
   Ye BD, 2012, INT J TUBERC LUNG D, V16, P799, DOI 10.5588/ijtld.11.0252
   Yu HS, 2012, DIGESTION, V85, P202, DOI 10.1159/000335431
   Zhu QQ, 2014, WORLD J GASTROENTERO, V20, P4446, DOI 10.3748/wjg.v20.i15.4446
   Zhu R, 2020, BMC GASTROENTEROL, V20, DOI 10.1186/s12876-020-1175-x
   Zürcher K, 2019, J INT AIDS SOC, V22, DOI 10.1002/jia2.25392
NR 125
TC 21
Z9 21
U1 4
U2 12
PU WOLTERS KLUWER MEDKNOW PUBLICATIONS
PI MUMBAI
PA WOLTERS KLUWER INDIA PVT LTD , A-202, 2ND FLR, QUBE, C T S  NO 1498A-2
   VILLAGE MAROL, ANDHERI EAST, MUMBAI, Maharashtra, INDIA
SN 1319-3767
EI 1998-4049
J9 SAUDI J GASTROENTERO
JI Saudi J. Gastroenterol.
PD SEP-OCT
PY 2021
VL 27
IS 5
BP 261
EP 274
DI 10.4103/sjg.sjg_148_21
PG 14
WC Gastroenterology & Hepatology
WE Science Citation Index Expanded (SCI-EXPANDED)
SC Gastroenterology & Hepatology
GA WO8FV
UT WOS:000712684200002
PM 34213424
OA Green Published, gold
DA 2024-01-22
ER

PT J
AU Jerger, L
   Hyams, JS
AF Jerger, Logan
   Hyams, Jeffrey S.
TI Special considerations for biologic medications in pediatric ulcerative
   colitis
SO EXPERT OPINION ON BIOLOGICAL THERAPY
LA English
DT Review
DE Adalimumab; biologic; golimumab; infliximab; Inflammatory Bowel Disease
   (IBD); ulcerative colitis; vedolizumab; children
ID INFLAMMATORY BOWEL DISEASES; POUCH-ANAL ANASTOMOSIS; SUBCUTANEOUS
   GOLIMUMAB; CROHNS-DISEASE; MAINTENANCE THERAPY; INFLIXIMAB THERAPY;
   CLINICAL-RESPONSE; INCREASED RISK; CHILDREN; INDUCTION
AB Introduction: More extensive disease, high rates of corticosteroid refractory and dependent disease, and the potential impact of disease on growth and development differentiate inflammatory bowel disease in children from adults. This is particularly evident in ulcerative colitis where pancolitis predominates, success of mesalamine alone in achieving remission is less than 50%, and there is a high need for immunomodulator or biologic therapies. Areas Covered: This review describes the use of infliximab, adalimumab, golimumab, and vedolizumab in the treatment of children with ulcerative colitis but is limited in scope due to the paucity of controlled clinical trials. A search of existing literature with keywords of these specific biological therapies as well as 'pediatric', 'ulcerative colitis,' and 'inflammatory bowel disease' was used to complete this review. Expert Opinion: Therapeutic drug monitoring has become standard of care when assessing dosing and changes in therapy and will play a role in future treatment planning.
C1 [Jerger, Logan; Hyams, Jeffrey S.] Univ Connecticut, Sch Med, Div Digest Dis Hepatol & Nutr, Connecticut Childrens Med Ctr, Hartford, CT 06112 USA.
C3 Connecticut Children's Medical Center; University of Connecticut
RP Hyams, JS (通讯作者)，Connecticut Childrens Med Ctr, Div Digest Dis Hepatol & Nutr, 282 Washington St, Hartford, CT 06106 USA.
EM jhyams@connecticutchildrens.org
CR Adedokun OJ, 2014, GASTROENTEROLOGY, V147, P1296, DOI 10.1053/j.gastro.2014.08.035
   Adedokun OJ, 2013, INFLAMM BOWEL DIS, V19, P2753, DOI 10.1097/01.MIB.0000435438.84365.f7
   Aloi M, 2018, J PEDIATR GASTR NUTR, V66, P920, DOI 10.1097/MPG.0000000000001883
   Aloi Marina, 2013, J Crohns Colitis, V7, pe509, DOI 10.1016/j.crohns.2013.03.007
   Ananthakrishnan AN, 2013, INFLAMM BOWEL DIS, V19, P37, DOI [10.1002/ibd.22951, 10.1097/MIB.0b013e3182902ad9]
   BENCHIMOL EI, 2011, J PEDIATR-US, V158, P960, DOI DOI 10.1016/J.JPEDS.2010.11.039
   Benchimol EI, 2011, INFLAMM BOWEL DIS, V17, P423, DOI 10.1002/ibd.21349
   Brandse JF, 2015, GASTROENTEROLOGY, V149, P350, DOI 10.1053/j.gastro.2015.04.016
   Chang KH, 2013, INT J COLORECTAL DIS, V28, P287, DOI 10.1007/s00384-012-1602-8
   Choi SY, 2017, GUT LIVER, V11, P55, DOI 10.5009/gnl16041
   Cholapranee A, 2017, ALIMENT PHARM THER, V45, P1291, DOI 10.1111/apt.14030
   Church PC, 2019, J CROHNS COLITIS, V13, P982, DOI 10.1093/ecco-jcc/jjz019
   Conrad MA, 2016, INFLAMM BOWEL DIS, V22, P2425, DOI 10.1097/MIB.0000000000000918
   Dotan I, 2014, INFLAMM BOWEL DIS, V20, P2247, DOI 10.1097/MIB.0000000000000212
   Falaiye TO, 2014, J PEDIATR GASTR NUTR, V58, P213, DOI 10.1097/MPG.0b013e3182a98df2
   Fanjiang G, 2007, J PEDIATR GASTR NUTR, V44, P312, DOI 10.1097/MPG.0b013e31802e98d4
   Feagan BG, 2013, NEW ENGL J MED, V369, P699, DOI 10.1056/NEJMoa1215734
   Gasparetto M, 2018, J PEDIATR GASTR NUTR, V67, P217, DOI 10.1097/MPG.0000000000001941
   Geerling BJ, 2000, AM J GASTROENTEROL, V95, P1008, DOI 10.1111/j.1572-0241.2000.01942.x
   Herrlinger KR, 2010, ALIMENT PHARM THER, V31, P1036, DOI 10.1111/j.1365-2036.2010.04267.x
   Hindryckx P, 2017, ALIMENT PHARM THER, V45, P617, DOI 10.1111/apt.13913
   Hofmekler T, 2017, J PEDIATR GASTR NUTR, V64, P580, DOI 10.1097/MPG.0000000000001302
   Hviid A, 2011, GUT, V60, P49, DOI 10.1136/gut.2010.219683
   Hyams J, 2006, CLIN GASTROENTEROL H, V4, P1118, DOI 10.1016/j.cgh.2006.04.008
   Hyams J, 2012, CLIN GASTROENTEROL H, V10, P391, DOI 10.1016/j.cgh.2011.11.026
   Hyams JS, 2019, LANCET, V393, P1708, DOI 10.1016/S0140-6736(18)32592-3
   Hyams JS, 2017, INFLAMM BOWEL DIS, V23, P2227, DOI 10.1097/MIB.0000000000001262
   Hyams JS, 2017, GASTROENTEROLOGY, V152, P1901, DOI 10.1053/j.gastro.2017.02.004
   Jakobsen C, 2011, ALIMENT PHARM THER, V34, P1217, DOI 10.1111/j.1365-2036.2011.04857.x
   Kaplan GG, 2015, NAT REV GASTRO HEPAT, V12, P720, DOI 10.1038/nrgastro.2015.150
   Kappelman MD, 2013, DIGEST DIS SCI, V58, P519, DOI 10.1007/s10620-012-2371-5
   Kennedy R, 2012, J PEDIATR SURG, V47, P199, DOI 10.1016/j.jpedsurg.2011.10.042
   Kotlyar DS, 2011, CLIN GASTROENTEROL H, V9, P36, DOI 10.1016/j.cgh.2010.09.016
   Langholz E, 1997, SCAND J GASTROENTERO, V32, P139, DOI 10.3109/00365529709000184
   Molodecky NA, 2012, GASTROENTEROLOGY, V142, P46, DOI 10.1053/j.gastro.2011.10.001
   Mor IJ, 2008, DIS COLON RECTUM, V51, P1202, DOI 10.1007/s10350-008-9364-7
   Nattiv R, 2012, WORLD J GASTROENTERO, V18, P1229, DOI 10.3748/wjg.v18.i11.1229
   Naviglio S, 2019, J PEDIATR GASTR NUTR, V68, P37, DOI 10.1097/MPG.0000000000002112
   Roberts CL, 2013, J CROHNS COLITIS, V7, P338, DOI 10.1016/j.crohns.2013.01.004
   Rutgeerts P, 2007, GUT, V56, P453, DOI 10.1136/gut.2005.088732
   Sandborn WJ, 2014, GASTROENTEROLOGY, V146, P85, DOI 10.1053/j.gastro.2013.05.048
   Sandborn WJ, 2014, GASTROENTEROLOGY, V146, P96, DOI 10.1053/j.gastro.2013.06.010
   Sarikaya I, 1999, CLIN NUCL MED, V24, P243, DOI 10.1097/00003072-199904000-00005
   Schechter A, 2015, GUT, V64, P580, DOI 10.1136/gutjnl-2014-306999
   Schluender SJ, 2007, DIS COLON RECTUM, V50, P1747, DOI 10.1007/s10350-007-9008-3
   Schneider AM, 2018, BMC GASTROENTEROL, V18, DOI 10.1186/s12876-018-0868-x
   Seow CH, 2010, GUT, V59, P49, DOI 10.1136/gut.2009.183095
   Shah SC, 2016, CLIN GASTROENTEROL H, V14, P1245, DOI 10.1016/j.cgh.2016.01.015
   Singh N, 2016, INFLAMM BOWEL DIS, V22, P2121, DOI 10.1097/MIB.0000000000000865
   Steiner SJ, 2018, GASTROENTEROLOGY, V154, pS668
   Turner D, 2013, CLIN GASTROENTEROL H, V11, P1460, DOI 10.1016/j.cgh.2013.04.049
   Turner D, 2012, J PEDIATR GASTR NUTR, V55, P340, DOI 10.1097/MPG.0b013e3182662233
   Turner D, 2010, GASTROENTEROLOGY, V138, P2282, DOI 10.1053/j.gastro.2010.02.047
   Ungar B, 2017, ALIMENT PHARM THER, V45, P276, DOI 10.1111/apt.13862
   Ungar B, 2016, ALIMENT PHARM THER, V43, P1293, DOI 10.1111/apt.13631
   Ungar B, 2014, GUT, V63, P1258, DOI 10.1136/gutjnl-2013-305259
   Vande Casteele N, 2015, GASTROENTEROLOGY, V148, P1320, DOI 10.1053/j.gastro.2015.02.031
   Vermeire S, 2007, GUT, V56, P1226, DOI 10.1136/gut.2006.099978
   Volonaki E, 2015, EUR J GASTROEN HEPAT, V27, P1425, DOI 10.1097/MEG.0000000000000470
   Whaley KG, 2019, INFLAMM BOWEL DIS, V25, P56, DOI 10.1093/ibd/izy208
   Xu Y, 2019, J CLIN PHARMACOL, V59, P590, DOI 10.1002/jcph.1353
NR 61
TC 2
Z9 2
U1 0
U2 3
PU TAYLOR & FRANCIS LTD
PI ABINGDON
PA 2-4 PARK SQUARE, MILTON PARK, ABINGDON OR14 4RN, OXON, ENGLAND
SN 1471-2598
EI 1744-7682
J9 EXPERT OPIN BIOL TH
JI Expert Opin. Biol. Ther.
PD APR 2
PY 2020
VL 20
IS 4
SI SI
BP 429
EP 435
DI 10.1080/14712598.2020.1685492
EA OCT 2019
PG 7
WC Biotechnology & Applied Microbiology; Medicine, Research & Experimental
WE Science Citation Index Expanded (SCI-EXPANDED)
SC Biotechnology & Applied Microbiology; Research & Experimental Medicine
GA KS7PN
UT WOS:000493223900001
PM 31652087
DA 2024-01-22
ER

PT J
AU Kelesidis, T
   Salhotra, A
   Fleisher, J
   Uslan, DZ
AF Kelesidis, Theodoros
   Salhotra, Amandeep
   Fleisher, Jorge
   Uslan, Daniel Z.
TI <i>Listeria</i> endocarditis in a patient with psoriatic arthritis on
   infliximab: Are biologic agents as treatment for inflammatory arthritis
   increasing the incidence of <i>Listeria</i> infections?
SO JOURNAL OF INFECTION
LA English
DT Article
DE Listeria; Infliximab; Endocarditis
ID NECROSIS-FACTOR-ALPHA; RANDOMIZED CONTROLLED-TRIALS; CROHNS-DISEASE;
   MONOCYTOGENES INFECTION; RHEUMATOID-ARTHRITIS; IMPACT-2 TRIAL; FACTOR
   THERAPY; MENINGITIS; COMPLICATION; MICE
AB The use of anti-tumor necrosis factor agents such as infliximab as treatment modalities of inflammatory joint diseases has widely spread over the past few years. However, increasing numbers of reports of infectious complications during TNF-a blockade have also highlighted the fact that an increased rate of sometimes life-threatening complications may be the price paid for superior therapeutic efficacy. We report the first case report of Listeria endocarditis associated with infliximab use and the second published case of Listeria infection associated with infliximab in patients with psoriatic arthritis. We also summarize the literature regarding the association of Listeria infection with use of infliximab. Further studies are needed to elucidate the contribution of anti-TNF-a therapy to development of listeriosis. Physicians should be aware of the possibility of Listeria infection in individuals receiving anti-TNF therapy. (C) 2010 The British Infection Society. Published by Elsevier Ltd. All rights reserved.
C1 [Kelesidis, Theodoros; Uslan, Daniel Z.] Univ Calif Los Angeles, David Geffen Sch Med, Div Infect Dis, Dept Med, Los Angeles, CA 90095 USA.
   [Kelesidis, Theodoros; Salhotra, Amandeep; Fleisher, Jorge] Tufts Univ, Dept Med, Sch Med, Boston, MA 02135 USA.
C3 University of California System; University of California Los Angeles;
   University of California Los Angeles Medical Center; David Geffen School
   of Medicine at UCLA; Tufts University
RP Kelesidis, T (通讯作者)，Univ Calif Los Angeles, David Geffen Sch Med, Div Infect Dis, Dept Med, 10833 Conte Ave,CHS 37-121, Los Angeles, CA 90095 USA.
EM tkelesidis@mednet.ucla.edu
RI Uslan, Daniel/GON-6012-2022; Kelesidis, Theodoros/AAE-1961-2020
OI Kelesidis, Theodoros/0000-0002-8463-3811
FU NCATS NIH HHS [UL1 TR000124, UL1 TR001881] Funding Source: Medline
CR Antoni C, 2005, ANN RHEUM DIS, V64, P1150, DOI 10.1136/ard.2004.032268
   Antoni CE, 2005, ARTHRITIS RHEUM, V52, P1227, DOI 10.1002/art.20967
   Antoni CE, 2008, J RHEUMATOL, V35, P869
   Aparicio AG, 2003, ARTHRITIS RHEUM, V48, P1764, DOI 10.1002/art.11019
   Bitar AP, 2008, J BACTERIOL, V190, P107, DOI 10.1128/JB.00852-07
   Bongartz T, 2006, JAMA-J AM MED ASSOC, V295, P2275, DOI 10.1001/jama.295.19.2275
   Bowie VL, 2004, ANN PHARMACOTHER, V38, P58, DOI 10.1345/aph.1D151
   CABADES OF, 2005, REV CLIN ESP, V205, P250
   Cordiali-Fei Paola, 2006, J Autoimmune Dis, V3, P5
   Dederichs F, 2006, Z GASTROENTEROL, V44, P657, DOI 10.1055/s-2006-926670
   DELAFUENTE PB, 2005, MED CLIN-BARCELONA, V124, P398
   Edelson BT, 2000, CURR OPIN IMMUNOL, V12, P425, DOI 10.1016/S0952-7915(00)00112-6
   Elkington PTG, 2005, CLIN EXP IMMUNOL, V142, P12, DOI 10.1111/j.1365-2249.2005.02840.X
   Furst DE, 2006, ANN RHEUM DIS, V65, P2, DOI 10.1136/ard.2006.061937
   GIUNTA G, 1992, NETH J MED, V40, P197
   Glück T, 2002, ARTHRITIS RHEUM, V46, P2255, DOI 10.1002/art.10374
   Guerrero MLF, 2004, INT J INFECT DIS, V8, P97, DOI 10.1016/j.ijid.2003.06.002
   Hanauer SB, 2002, LANCET, V359, P1541, DOI 10.1016/S0140-6736(02)08512-4
   Izbéki F, 2008, INFLAMM BOWEL DIS, V14, P429, DOI 10.1002/ibd.20286
   Joosten A A, 2003, Ned Tijdschr Geneeskd, V147, P1470
   Kamath BM, 2002, J PEDIATR GASTR NUTR, V34, P410, DOI 10.1097/00005176-200204000-00018
   Kavanaugh A, 2007, ANN RHEUM DIS, V66, P498, DOI 10.1136/ard.2006.058339
   Kesteman T, 2007, CLIN RHEUMATOL, V26, P2173, DOI 10.1007/s10067-007-0660-8
   Keulen E T P, 2003, Ned Tijdschr Geneeskd, V147, P2145
   Kroesen S, 2003, RHEUMATOLOGY, V42, P617, DOI 10.1093/rheumatology/keg263
   Listing J, 2005, ARTHRITIS RHEUM-US, V52, P3403, DOI 10.1002/art.21386
   Ljung T, 2004, GUT, V53, P849, DOI 10.1136/gut.2003.018515
   Mizuki M, 2002, INFECT IMMUN, V70, P4805, DOI 10.1128/IAI.70.9.4805-4811.2002
   Moreland LW, 2001, J RHEUMATOL, V28, P1238
   Morelli J, 2000, AM J GASTROENTEROL, V95, P841, DOI 10.1111/j.1572-0241.2000.01872.x
   NARANJO CA, 1981, CLIN PHARMACOL THER, V30, P239, DOI 10.1038/clpt.1981.154
   Osuna Molina R, 2006, REV ESP ENFERM DIG, V98, P60
   PFEFFER K, 1993, CELL, V73, P457, DOI 10.1016/0092-8674(93)90134-C
   Ramanampamonjy RM, 2006, GASTROEN CLIN BIOL, V30, P157, DOI 10.1016/S0399-8320(06)73138-4
   ROTHE J, 1993, NATURE, V364, P798, DOI 10.1038/364798a0
   Saad AA, 2008, J RHEUMATOL, V35, P883
   Salliot C, 2007, RHEUMATOLOGY, V46, P327, DOI 10.1093/rheumatology/kel236
   Schlüter D, 2000, MICROBES INFECT, V2, P1285, DOI 10.1016/S1286-4579(00)01282-X
   Slifman NR, 2003, ARTHRITIS RHEUM, V48, P319, DOI 10.1002/art.10758
   Soderlin Maria, 2005, Lakartidningen, V102, P3794
   Southwick FS, 1996, NEW ENGL J MED, V334, P770, DOI 10.1056/NEJM199603213341206
   STAMM AM, 1990, REV INFECT DIS, V12, P820
   Tweezer-Zaks N, 2003, ISRAEL MED ASSOC J, V5, P829
   van de Putte BA, 2004, ANN RHEUM DIS, V63, P508, DOI 10.1136/ard.2003.013052
   Wallis RS, 2004, CLIN INFECT DIS, V38, P1261, DOI 10.1086/383317
   Williams Geoffrey, 2005, Can J Infect Dis Med Microbiol, V16, P289
   Yamamoto Motohisa, 2006, Nihon Rinsho Meneki Gakkai Kaishi, V29, P160
NR 47
TC 19
Z9 20
U1 0
U2 4
PU W B SAUNDERS CO LTD
PI LONDON
PA 32 JAMESTOWN RD, LONDON NW1 7BY, ENGLAND
SN 0163-4453
EI 1532-2742
J9 J INFECTION
JI J. Infect.
PD MAY
PY 2010
VL 60
IS 5
BP 386
EP 396
DI 10.1016/j.jinf.2010.02.009
PG 11
WC Infectious Diseases
WE Science Citation Index Expanded (SCI-EXPANDED)
SC Infectious Diseases
GA 590DD
UT WOS:000277203300011
PM 20176052
OA Green Accepted
DA 2024-01-22
ER

PT J
AU Belmiro, CLR
   Castelo-Branco, MTL
   Melim, LMC
   Schanaider, A
   Elia, C
   Madi, K
   Pavao, MSG
   de Souza, HSP
AF Belmiro, Celso L. R.
   Castelo-Branco, Morgana T. L.
   Melim, Leandra M. C.
   Schanaider, Alberto
   Elia, Celeste
   Madi, Kalil
   Pavao, Mauro S. G.
   de Souza, Heitor S. P.
TI Unfractionated Heparin and New Heparin Analogues from Ascidians
   (Chordate-Tunicate) Ameliorate Colitis in Rats
SO JOURNAL OF BIOLOGICAL CHEMISTRY
LA English
DT Article
ID INFLAMMATORY-BOWEL-DISEASE; TUMOR-NECROSIS-FACTOR; FACTOR-KAPPA-B;
   CROHNS-DISEASE; FACTOR-ALPHA; ULCERATIVE-COLITIS; MOLECULAR-WEIGHT;
   ANTICOAGULANT ACTIVITY; INCREASED EXPRESSION; MAINTENANCE THERAPY
AB The anti-inflammatory effect of mammalian heparin analogues, named dermatan sulfate and heparin, isolated from the ascidian Styela plicata was accessed in a TNBS-induced colitis model in rats. Subcutaneous administration of the invertebrate compounds during a 7-day period drastically reduced inflammation as observed by the normalization of the macroscopic and histological characteristics of the colon. At the molecular level, a decrease in the production of TNF-alpha, TGF-beta, and VEGF was observed, as well as a reduction of NF-kappa B and MAPK kinase activation. At the cellular level, the heparin analogues attenuated lymphocyte and macrophage recruitment and epithelial cell apoptosis. Adrastic reduction in collagen-mediated fibrosis was also observed. No hemorrhagic events were observed after glycan treatment. These results strongly indicate the potential therapeutic use of these compounds for the treatment of colonic inflammation with a lower risk of hemorrhage when compared with mammalian heparin.
C1 [Belmiro, Celso L. R.; Melim, Leandra M. C.; Pavao, Mauro S. G.] Univ Fed Rio de Janeiro, Hosp Univ Clementino Fraga Filho, Lab Tecido Conjunt, BR-21941913 Rio De Janeiro, Brazil.
   [Belmiro, Celso L. R.; Melim, Leandra M. C.; Pavao, Mauro S. G.] Univ Fed Rio de Janeiro, Inst Bioquim Med, BR-21941913 Rio De Janeiro, Brazil.
   [Castelo-Branco, Morgana T. L.] Univ Fed Rio de Janeiro, Inst Ciencias Biomed, Dept Histol & Embryol, BR-21941590 Rio de Janeiro, Brazil.
   [Schanaider, Alberto] Univ Fed Rio de Janeiro, HUCFF, Dept Cirurgia Expt, BR-21941590 Rio de Janeiro, Brazil.
   [Elia, Celeste; Madi, Kalil; de Souza, Heitor S. P.] Univ Fed Rio de Janeiro, HUCFF, Dept Clin Med, BR-21941913 Rio de Janeiro, Brazil.
C3 Universidade Federal do Rio de Janeiro; Universidade Federal do Rio de
   Janeiro; Universidade Federal do Rio de Janeiro; Universidade Federal do
   Rio de Janeiro; Universidade Federal do Rio de Janeiro
RP de Souza, HSP (通讯作者)，Univ Fed Rio de Janeiro, Hosp Univ Clementino Fraga Filho, Lab Multidisciplinar Pesquisa Sub Solo, Ilha Fundao, Rua Prof Rodolpho Paulo Rocco 255, BR-21941913 Rio de Janeiro, Brazil.
EM hsouza@hucff.ufrj.br
RI de Souza, Heitor Siffert Pereira/G-3297-2012; Pavao, Mauro Sergio
   Goncalves/B-1979-2010
OI de Souza, Heitor Siffert Pereira/0000-0002-3647-7324; Pavao, Mauro
   Sergio Goncalves/0000-0002-1336-4271
FU Conselho Nacional de Desenvolvimento Cientifico e Tecnologico (CNPq);
   Fundacao de Amparo 'a Pesquisa do Estado do Rio de Janeiro (FAPERJ);
   Fundacao JoseBonifacio (FUJB); Mizutani Foundation for Glycoscience
FX This work was supported by Conselho Nacional de Desenvolvimento
   Cientifico e Tecnologico (CNPq), Fundacao de Amparo 'a Pesquisa do
   Estado do Rio de Janeiro (FAPERJ), Fundacao JoseBonifacio (FUJB),
   Mizutani Foundation for Glycoscience (to M.S.G.P.).
CR Andoh A, 2005, AM J GASTROENTEROL, V100, P2042, DOI 10.1111/j.1572-0241.2005.50381.x
   Ang YS, 2000, ALIMENT PHARM THERAP, V14, P1015, DOI 10.1046/j.1365-2036.2000.00802.x
   Atreya I, 2008, J INTERN MED, V263, P591, DOI 10.1111/j.1365-2796.2008.01953.x
   Babyatsky MW, 1996, GASTROENTEROLOGY, V110, P975, DOI 10.1053/gast.1996.v110.pm8613031
   Baumgart DC, 2007, LANCET, V369, P1641, DOI 10.1016/S0140-6736(07)60751-X
   Beddy DJ, 2004, J AM COLL SURGEONS, V199, P234, DOI 10.1016/j.jamcollsurg.2004.02.028
   Begue B, 2006, GASTROENTEROLOGY, V130, P1962, DOI 10.1053/j.gastro.2006.03.022
   Belmiro CLR, 2005, INT J COLORECTAL DIS, V20, P295, DOI 10.1007/s00384-004-0677-2
   BITTER T, 1962, ANAL BIOCHEM, V4, P330, DOI 10.1016/0003-2697(62)90095-7
   BRAEGGER CP, 1992, LANCET, V339, P89, DOI 10.1016/0140-6736(92)90999-J
   Brass DM, 2007, AM J PHYSIOL-LUNG C, V293, pL77, DOI 10.1152/ajplung.00282.2006
   Cardilo-Reis L, 2006, BRAZ J MED BIOL RES, V39, P1409, DOI 10.1590/S0100-879X2006001100004
   Dempsey LA, 2000, TRENDS BIOCHEM SCI, V25, P349, DOI 10.1016/S0968-0004(00)01619-4
   Di Sabatino A, 2007, GASTROENTEROLOGY, V133, P137, DOI 10.1053/j.gastro.2007.04.069
   Dignass AU, 1996, EXP CELL RES, V225, P422, DOI 10.1006/excr.1996.0193
   DOLBER PC, 1993, J HISTOCHEM CYTOCHEM, V41, P465, DOI 10.1177/41.3.7679127
   DOLBER PC, 1987, STAIN TECHNOL, V62, P23, DOI 10.3109/10520298709107961
   DZIARSKI R, 1994, J BIOL CHEM, V269, P2100
   Elsayed E, 2003, J THROMB THROMBOLYS, V15, P11, DOI 10.1023/A:1026184100030
   Fiocchi C, 1998, GASTROENTEROLOGY, V115, P182, DOI 10.1016/S0016-5085(98)70381-6
   Firestein GS, 1999, J CLIN INVEST, V103, P3, DOI 10.1172/JCI5929
   Folwaczny C, 1999, AM J GASTROENTEROL, V94, P1551
   GAFFNEY PR, 1995, AM J GASTROENTEROL, V90, P220
   Hahm KB, 2001, GUT, V49, P190, DOI 10.1136/gut.49.2.190
   Hirsh J, 2001, CHEST, V119, p64S, DOI 10.1378/chest.119.1_suppl.64S
   Hollenbach E, 2005, J BIOL CHEM, V280, P14981, DOI 10.1074/jbc.M500966200
   Kevil CG, 1998, J BIOL CHEM, V273, P15099, DOI 10.1074/jbc.273.24.15099
   Khorana AA, 2003, ARTERIOSCL THROM VAS, V23, P2110, DOI 10.1161/01.ATV.0000090671.56682.D7
   Kim I, 2001, J BIOL CHEM, V276, P7614, DOI 10.1074/jbc.M009705200
   Koutroubakis IE, 2006, INFLAMM BOWEL DIS, V12, P515, DOI 10.1097/00054725-200606000-00012
   Kyriakis JM, 2001, PHYSIOL REV, V81, P807, DOI 10.1152/physrev.2001.81.2.807
   Lawrance IC, 2001, INFLAMM BOWEL DIS, V7, P16, DOI 10.1097/00054725-200102000-00003
   Lawrance IC, 2001, INFLAMM BOWEL DIS, V7, P226, DOI 10.1097/00054725-200108000-00008
   Letterio JJ, 1998, ANNU REV IMMUNOL, V16, P137, DOI 10.1146/annurev.immunol.16.1.137
   MacDonald TT, 2005, SCIENCE, V307, P1920, DOI 10.1126/science.1106442
   Marchetti M, 2008, THROMB RES, V121, P637, DOI 10.1016/j.thromres.2007.06.015
   Monteleone G, 2004, TRENDS IMMUNOL, V25, P513, DOI 10.1016/j.it.2004.07.008
   MURCH SH, 1991, GUT, V32, P913, DOI 10.1136/gut.32.8.913
   Papa A, 2000, ALIMENT PHARM THER, V14, P1403, DOI 10.1046/j.1365-2036.2000.00860.x
   Papadakis KA, 2000, INFLAMM BOWEL DIS, V6, P303, DOI 10.1002/ibd.3780060408
   Pavao MSG, 1995, J BIOL CHEM, V270, P31027, DOI 10.1074/jbc.270.52.31027
   Pavao MSG, 1998, J BIOL CHEM, V273, P27848, DOI 10.1074/jbc.273.43.27848
   Pavao MSG, 2002, AN ACAD BRAS CIENC, V74, P105, DOI 10.1590/S0001-37652002000100007
   Perera PY, 1997, J IMMUNOL, V158, P4422
   Podolsky DK, 2002, NEW ENGL J MED, V347, P417, DOI 10.1056/NEJMra0804647
   REINECKER HC, 1993, CLIN EXP IMMUNOL, V94, P174
   RODEN L, 1992, ADV EXP MED BIOL, V313, P1
   Rutgeerts P, 2005, NEW ENGL J MED, V353, P2462, DOI 10.1056/NEJMoa050516
   Sands BE, 2004, NEW ENGL J MED, V350, P876, DOI 10.1056/NEJMoa030815
   Santos JC, 2007, THROMB RES, V121, P213, DOI 10.1016/j.thromres.2007.03.025
   Schreiber S, 1999, LANCET, V353, P459, DOI 10.1016/S0140-6736(98)03339-X
   Schulman S, 2008, CHEST, V133, p257S, DOI 10.1378/chest.08-0674
   SCHURMANN GM, 1995, GUT, V36, P411, DOI 10.1136/gut.36.3.411
   Strober W, 2002, ANNU REV IMMUNOL, V20, P495, DOI 10.1146/annurev.immunol.20.100301.064816
   Targan SR, 1997, NEW ENGL J MED, V337, P1029, DOI 10.1056/NEJM199710093371502
   Theiss AL, 2005, J BIOL CHEM, V280, P36099, DOI 10.1074/jbc.M505291200
   Tsiolakidou G, 2008, DIGEST LIVER DIS, V40, P673, DOI 10.1016/j.dld.2008.02.010
   VANDULLEMEN HM, 1995, J GASTROENTEROL, V109, P129
   Velde AAT, 2006, INFLAMM BOWEL DIS, V12, P995, DOI 10.1097/01.mib.0000227817.54969.5e
   Vicente CP, 2001, THROMB HAEMOSTASIS, V86, P1215, DOI 10.1055/s-0037-1616054
   Wang LC, 2002, J CLIN INVEST, V110, P127, DOI 10.1172/JCI200214996
   Xavier RJ, 2007, NATURE, V448, P427, DOI 10.1038/nature06005
NR 62
TC 44
Z9 45
U1 0
U2 6
PU AMER SOC BIOCHEMISTRY MOLECULAR BIOLOGY INC
PI BETHESDA
PA 9650 ROCKVILLE PIKE, BETHESDA, MD 20814-3996 USA
EI 1083-351X
J9 J BIOL CHEM
JI J. Biol. Chem.
PD APR 24
PY 2009
VL 284
IS 17
BP 11267
EP 11278
DI 10.1074/jbc.M807211200
PG 12
WC Biochemistry & Molecular Biology
WE Science Citation Index Expanded (SCI-EXPANDED)
SC Biochemistry & Molecular Biology
GA 437NP
UT WOS:000265494500030
PM 19258310
OA Green Published, hybrid
DA 2024-01-22
ER

PT J
AU Oniankitan, O
   Duvoux, C
   Challine, D
   Mallat, A
   Chevalier, X
   Pawlotsky, JM
   Claudepierre, P
AF Oniankitan, O
   Duvoux, C
   Challine, D
   Mallat, A
   Chevalier, X
   Pawlotsky, JM
   Claudepierre, P
TI Infliximab therapy for rheumatic diseases in patients with chronic
   hepatitis B or C
SO JOURNAL OF RHEUMATOLOGY
LA English
DT Article
DE infliximab therapy; hepatitis B; hepatitis C
ID ACTIVE ANKYLOSING-SPONDYLITIS; CHIMERIC MONOCLONAL-ANTIBODY;
   COLLEGE-OF-RHEUMATOLOGY; FACTOR-ALPHA INFLIXIMAB; CROHNS-DISEASE;
   ARTHRITIS; PLACEBO; TRIAL
AB Objective. To describe the safety of tumor necrosis factor-alpha blockade in 2 patients with inflammatory rheumatic disease with chronic hepatitis B and C.
   Methods. We used infliximab therapy in 2 patients with chronic inflammatory joint disease and chronic hepatitis B or C. We describe the clinical and laboratory test data obtained in these patients during the first year of treatment. Disease activity, liver function tests, and HCV and HBV status were evaluated before infliximab therapy was started and were reevaluated before each infusion. Liver biopsy was performed in both patients before infliximab therapy.
   Result. After more than one year of treatment, no worsening in liver function or virological status was observed, while a dramatic clinical improvement of joint disease was observed in both patients.
   Conclusion. These cases suggest that infliximab therapy may be safe in some quiescent or controlled chronic HBV or HCV infection. (J Rheumatol 2004;31:107-9).
C1 Henri Mondor Teaching Hosp, AP HP, Dept Rheumatol, Creteil, France.
   Henri Mondor Teaching Hosp, AP HP, Dept Hepatol, Creteil, France.
   Henri Mondor Teaching Hosp, AP HP, Dept Virol, Creteil, France.
C3 Assistance Publique Hopitaux Paris (APHP); Universite Paris Cite;
   Hopital Universitaire Hotel-Dieu - APHP; Universite
   Paris-Est-Creteil-Val-de-Marne (UPEC); Hopital Universitaire
   Paul-Brousse - APHP; Hopital Universitaire Henri-Mondor - APHP;
   Assistance Publique Hopitaux Paris (APHP); Hopital Universitaire
   Paul-Brousse - APHP; Universite Paris-Est-Creteil-Val-de-Marne (UPEC);
   Hopital Universitaire Henri-Mondor - APHP; Universite Paris Cite;
   Hopital Universitaire Hotel-Dieu - APHP; Assistance Publique Hopitaux
   Paris (APHP); Hopital Universitaire Paul-Brousse - APHP; Universite
   Paris-Est-Creteil-Val-de-Marne (UPEC); Universite Paris Cite; Hopital
   Universitaire Hotel-Dieu - APHP; Hopital Universitaire Henri-Mondor -
   APHP
RP Claudepierre, P (通讯作者)，Hop Henri Mondor, Serv Rhumatol, 51 Ave Marechal Lattre Tassigny, F-94010 Creteil, France.
EM pascal.claudepierre@hmn.ap-hop-paris.fr
RI Pawlotsky, Jean-Michel/R-8159-2018; Challine, Dominique/U-2652-2018
OI Pawlotsky, Jean-Michel/0000-0003-0745-7559
CR Brandt J, 2000, ARTHRITIS RHEUM-US, V43, P1346, DOI 10.1002/1529-0131(200006)43:6<1346::AID-ANR18>3.0.CO;2-E
   Braun J, 2002, LANCET, V359, P1187, DOI 10.1016/S0140-6736(02)08215-6
   Campbell S, 2001, EUR J GASTROEN HEPAT, V13, P191, DOI 10.1097/00042737-200102000-00016
   CONLON KC, 1990, CANCER, V65, P2237, DOI 10.1002/1097-0142(19900515)65:10<2237::AID-CNCR2820651013>3.0.CO;2-5
   FELSON DT, 1995, ARTHRITIS RHEUM, V38, P727, DOI 10.1002/art.1780380602
   GARRETT S, 1994, J RHEUMATOL, V21, P2286
   Koziel MJ, 1999, SEMIN LIVER DIS, V19, P157, DOI 10.1055/s-2007-1007107
   Maini R, 1999, LANCET, V354, P1932, DOI 10.1016/S0140-6736(99)05246-0
   Present DH, 1999, NEW ENGL J MED, V340, P1398, DOI 10.1056/NEJM199905063401804
   Saleem G, 2001, ARTHRITIS RHEUM, V44, P1966, DOI 10.1002/1529-0131(200108)44:8<1966::AID-ART339>3.0.CO;2-3
   Van den Bosch F, 2000, ANN RHEUM DIS, V59, P428, DOI 10.1136/ard.59.6.428
   Van den Bosch F, 2002, ARTHRITIS RHEUM, V46, P755, DOI 10.1002/art.511
   vanGestel AM, 1996, ARTHRITIS RHEUM, V39, P34, DOI 10.1002/art.1780390105
NR 13
TC 117
Z9 120
U1 0
U2 0
PU J RHEUMATOL PUBL CO
PI TORONTO
PA 920 YONGE ST, SUITE 115, TORONTO, ONTARIO M4W 3C7, CANADA
SN 0315-162X
J9 J RHEUMATOL
JI J. Rheumatol.
PD JAN
PY 2004
VL 31
IS 1
BP 107
EP 109
PG 3
WC Rheumatology
WE Science Citation Index Expanded (SCI-EXPANDED)
SC Rheumatology
GA 763GG
UT WOS:000188066100021
PM 14705228
DA 2024-01-22
ER

PT J
AU Hajjat, TM
   Mosha, M
   Whaley, KG
   Rosen, MJ
   Suppa, C
   Markowitz, J
   Dufour, L
   Sauer, C
   Shukla-Udawatta, M
   Boyle, B
   Gibson, M
   Shapiro, J
   Sams, D
   Sylvester, F
   Hunter, G
   Perez, ME
   Hyams, JS
AF Hajjat, Temara M.
   Mosha, Maua
   Whaley, Kaitlin G.
   Rosen, Michael J.
   Suppa, Carmine
   Markowitz, James
   Dufour, Lauren
   Sauer, Cary
   Shukla-Udawatta, Monica
   Boyle, Brendan
   Gibson, Meghan
   Shapiro, Jason
   Sams, Derica
   Sylvester, Francisco
   Hunter, Gabriele
   Perez, Maria E.
   Hyams, Jeffrey S.
TI Vedolizumab Experience in Children and Adolescents With Inflammatory
   Bowel Disease: A Multicenter Observational Study
SO CROHNS & COLITIS 360
LA English
DT Article
DE vedolizumab; biologic therapy; pediatric IBD
ID CROHNS-DISEASE; MAINTENANCE THERAPY; INDUCTION; VALIDATION
AB Background: Vedolizumab is increasingly used off-label to treat children and adolescents with inflammatory bowel disease (IBD). In the absence of rigorous clinical trial experience, multicenter observational data are important to establish expectations for efficacy and safety. We examined 1-year outcomes following vedolizumab therapy in a large multicenter pediatric IBD cohort.
   Methods: We performed a retrospective study of 159 pediatric patients (4-17 years old) with IBD [78, Crohn disease (CD); 81, ulcerative colitis/IBD-unspecified (UC/IBD-U)] treated with vedolizumab for 1 year at 8 pediatric medical centers in the United States. Demographics, clinical outcomes, laboratory data, and vedolizumab dosing were recorded. The primary outcome was corticosteroid (CS)-free clinical remission at 1 year. Other measured outcomes were clinical remission at 12 and/or 24 weeks, laboratory outcomes at 1 year, and endoscopy/histology results at 1 year.
   Results: Among the 159 patients (mean age, 14.5 +/- 2.4 years; 86% anti-TNF experienced), 68/159 (43%) achieved CS-free clinical remission at 1 year (CD, 35/78, 45%; UC/IBD-U, 33/81, 40%). Vedolizumab therapy failed and was discontinued in 33/159 (21%) patients prior to 1 year (CD, 18/78, 23%; UC/IBD-U, 15/81, 19%). While week 12 clinical remission was not predictive of 1-year clinical remission in either CD or UC/IBD-U, week 24 clinical remission was predictive of 1-year clinical remission only in CD patients. No infusion reactions or serious side effects were noted.
   Conclusions: Vedolizumab was safe and effective in this pediatric population with approximately 43% achieving CS-free clinical remission at 1 year. Similar efficacy was noted in both CD and UC.
   Lay Summary
   There is limited information on the safety and efficacy of vedolizumab therapy in children with inflammatory bowel disease. We report a multicenter experience with vedolizumab and find that not far from half are in remission off steroids at 1 year.
C1 [Hajjat, Temara M.; Mosha, Maua; Hyams, Jeffrey S.] Connecticut Childrens Med Ctr, Div Digest Dis Hepatol & Nutr, Hartford, CT USA.
   [Whaley, Kaitlin G.; Rosen, Michael J.] Univ Cincinnati, Coll Med, Cincinnati Childrens Hosp Med Ctr, Div Pediat Gastroenterol, Cincinnati, OH USA.
   [Whaley, Kaitlin G.; Rosen, Michael J.] Univ Cincinnati, Coll Med, Dept Pediat, Cincinnati, OH USA.
   [Suppa, Carmine; Markowitz, James] Cohen Childrens Med Ctr NY, Div Pediat Gastroenterol, New Hyde Pk, NY USA.
   [Dufour, Lauren; Sauer, Cary] Childrens Healthcare Atlanta, Div Pediat Gastroenterol, Atlanta, GA USA.
   [Shukla-Udawatta, Monica; Boyle, Brendan] Nationwide Childrens Hosp, Div Pediat Gastroenterol, Columbus, OH USA.
   [Gibson, Meghan; Shapiro, Jason] Hasbro Childrens Hosp, Div Pediat Gastroenterol, Providence, RI USA.
   [Sams, Derica; Sylvester, Francisco] Univ North Carolina Hlth Care, Div Pediat Gastroenterol, Chapel Hill, NC USA.
   [Hunter, Gabriele; Perez, Maria E.] Goryeb Childrens Hosp AHS, Div Pediat Gastroenterol, Morristown, NJ USA.
C3 Connecticut Children's Medical Center; Cincinnati Children's Hospital
   Medical Center; University System of Ohio; University of Cincinnati;
   University System of Ohio; University of Cincinnati; Northwell Health;
   North Shore University Hospital; Steven & Alexandra Cohen Children's
   Medical Center of New York; Children's Healthcare of Atlanta (CHOA);
   University System of Ohio; Ohio State University; Nationwide Childrens
   Hospital; Hasbro Children's Hospital; University North Carolina Hospital
RP Hajjat, TM (通讯作者)，Cincinnati Childrens Hosp & Med Ctr, Pediat Gastroenterol, 3333 Burnet Ave,MLC T8,Off 535, Cincinnati, OH 45229 USA.
EM Temara.hajjat@cchmc.org
OI Rosen, Michael/0000-0002-5149-718X
CR Amiot A, 2016, CLIN GASTROENTEROL H, V14, P1593, DOI 10.1016/j.cgh.2016.02.016
   [Anonymous], 2007, J PEDIATR GASTR NUTR, V44, P653
   Conrad MA, 2016, INFLAMM BOWEL DIS, V22, P2425, DOI 10.1097/MIB.0000000000000918
   Dulai PS, 2016, AM J GASTROENTEROL, V111, P1147, DOI 10.1038/ajg.2016.236
   Eriksson C, 2017, SCAND J GASTROENTERO, V52, P722, DOI 10.1080/00365521.2017.1304987
   Feagan BG, 2019, INFLAMM BOWEL DIS, V25, P1028, DOI 10.1093/ibd/izy323
   Feagan BG, 2013, NEW ENGL J MED, V369, P699, DOI 10.1056/NEJMoa1215734
   HYAMS JS, 1991, J PEDIATR GASTR NUTR, V12, P439, DOI 10.1097/00005176-199105000-00005
   Ledder O, 2017, J CROHNS COLITIS, V11, P1230, DOI 10.1093/ecco-jcc/jjx082
   Loftus EV, 2017, J CROHNS COLITIS, V11, P400, DOI 10.1093/ecco-jcc/jjw177
   Sandborn WJ, 2013, NEW ENGL J MED, V369, P711, DOI 10.1056/NEJMoa1215739
   Sands BE, 2014, GASTROENTEROLOGY, V147, P618, DOI 10.1053/j.gastro.2014.05.008
   Schoepfer AM, 2010, AM J GASTROENTEROL, V105, P162, DOI 10.1038/ajg.2009.545
   Singh N, 2016, INFLAMM BOWEL DIS, V22, P2121, DOI 10.1097/MIB.0000000000000865
   Turner D, 2007, GASTROENTEROLOGY, V133, P423, DOI 10.1053/j.gastro.2007.05.029
   Vermeire S, 2017, J CROHNS COLITIS, V11, P412, DOI 10.1093/ecco-jcc/jjw176
   Vivio EE, 2016, J CROHNS COLITIS, V10, P402, DOI 10.1093/ecco-jcc/jjv226
NR 17
TC 4
Z9 4
U1 0
U2 3
PU OXFORD UNIV PRESS
PI OXFORD
PA GREAT CLARENDON ST, OXFORD OX2 6DP, ENGLAND
EI 2631-827X
J9 CROHNS COLITIS 360
JI Crohns Colitis 360
PD JUL
PY 2021
VL 3
IS 3
AR otab039
DI 10.1093/crocol/otab039
EA JUN 2021
PG 8
WC Gastroenterology & Hepatology
WE Emerging Sources Citation Index (ESCI)
SC Gastroenterology & Hepatology
GA YK5ZK
UT WOS:000745290300020
PM 36776669
OA gold, Green Published
DA 2024-01-22
ER

PT J
AU Cucchiara, S
   Latiano, A
   Palmieri, O
   Canani, RB
   D'Inca, R
   Guariso, G
   Vieni, G
   De Venuto, D
   Riegler, G
   De'Angelis, GL
   Guagnozzi, D
   Bascietto, C
   Miele, E
   Valvano, MR
   Bossa, F
   Annese, V
AF Cucchiara, Salvatore
   Latiano, Anna
   Palmieri, Orazio
   Canani, Roberto Berni
   D'Inca, Renata
   Guariso, Graziella
   Vieni, Giuseppe
   De Venuto, Domenica
   Riegler, Gabriele
   de'Angelis, Gian Luigi
   Guagnozzi, Danila
   Bascietto, Cinzia
   Miele, Erasmo
   Valvano, Maria Rosa
   Bossa, Fabrizio
   Annese, Vito
CA Italian Soc Pediat Gastroenterolog
TI Polymorphisms of tumor necrosis factor-α but not <i>MDR1</i> influence
   response to medical therapy in pediatric-onset inflammatory bowel
   disease
SO JOURNAL OF PEDIATRIC GASTROENTEROLOGY AND NUTRITION
LA English
DT Article
DE genotype/phenotype; medical therapy; azathioprine; 6-mercaptopurine;
   methotrexate; infliximab; corticosteroids; mesalamine
ID MULTIDRUG-RESISTANCE GENE; CROHNS-DISEASE; TNF-ALPHA; P-GLYCOPROTEIN;
   MULTIDRUG-RESISTANCE-1 GENE; PROMOTER POLYMORPHISMS; ULCERATIVE-COLITIS;
   GROWTH-RETARDATION; CARD15 MUTATIONS; KAPPA-B
AB Aim: We investigated the contribution of variants of tumour necrosis factor (TNF)-alpha and MDR1 genes in the predisposition and response to medical therapy in a large pediatric cohort of patients with Crohn disease (CD) and ulcerative colitis (UC).
   Patients and Methods: In this study, 200 patients with CD, 186 patients with UC, 434 parents (217 trios), and 347 healthy unrelated controls were investigated. Single-nucleotide polymorphisms -G308A and -C857T of the TNF-alpha gene and C3435T of the MDR1 gene were investigated and correlated with clinical subphenotypes and efficacy of medical therapy.
   Results: The frequency of the -308A allele of the TNF-alpha gene was significantly increased in both patients with CD (15%; odds ratio [OR]=2.79; P < 0.01) and patients with UC (11%; OR=1.96; P < 0.003) compared with controls (6%). Carriers of this allele were 27% in CD (OR=2.94; P < 0.01) and 19% in UC (OR=1.86; P=0.015) compared with 11% in healthy controls. No significant difference was found for both the -C857T and C3435T single-nucleotide polymorphisms. With the genotype/phenotype analysis, no correlation in patients with UC with the MDR1 gene was found. CD carriers of the -308A allele had a higher frequency of surgical resection (35% vs 20%; OR=2.1; P=0.035) and more frequent resistance to steroids (22% vs 8%; OR=0.29; P=0.032) compared with noncarriers. These findings were confirmed by stepwise logistic regression.
   Conclusions: In our pediatric cohort, the promoter -308A polymorphism of TNF-alpha but not the MDR1 gene is significantly involved in the predisposition to both CID and UC. This polymorphism carries a significant reduction in response to steroid therapy, probably leading to a more frequent need for surgical resection.
C1 Osped IRCCS Casa Sollievo Sofferenza, UO Gastroenterol, Unita Gastroenterol, I-71013 San Giovanni Rotondo, Fg, Italy.
   Univ Roma La Sapienza, Pediat Clin, Rome, Italy.
   Univ Padua, Pediat Clin, I-35100 Padua, Italy.
   Univ Padua, Cattedra Gastroenterol, I-35100 Padua, Italy.
   Univ Naples Federico II, Pediat Clin, I-80138 Naples, Italy.
   Univ Messina, Pediat Clin, I-98100 Messina, Italy.
   Univ Bari, Pediat Clin, I-70121 Bari, Italy.
   Univ Naples Federico II, Cattedra Gastroenterol, I-80138 Naples, Italy.
   Univ Parma, Pediat Clin, I-43100 Parma, Italy.
   Univ Roma La Sapienza, Cattedra Gastroenterol, I-00185 Rome, Italy.
C3 IRCCS Casa Sollievo Della Sofferenza; Sapienza University Rome;
   University of Padua; University of Padua; University of Naples Federico
   II; University of Messina; Universita degli Studi di Bari Aldo Moro;
   University of Naples Federico II; University of Parma; Sapienza
   University Rome
RP Annese, V (通讯作者)，Osped IRCCS Casa Sollievo Sofferenza, UO Gastroenterol, Unita Gastroenterol, Viale Cappuccini, I-71013 San Giovanni Rotondo, Fg, Italy.
EM v.annese@operapadrepio.it
RI Annese, Vito/AGW-4200-2022; Palmieri, Orazio/J-7697-2012; Annese,
   Vito/HNP-2880-2023; Canani, Roberto Berni/AAC-4810-2022; Valvano, Maria
   R/B-5118-2017; Latiano, Anna/R-1965-2016; de'Angelis, Gian
   Luigi/AAC-7901-2021; Bossa, Fabrizio/B-3078-2017; D'Incà,
   Renata/GZL-5147-2022; Miele, Erasmo/A-1906-2010; Cucchiara,
   Salvatore/K-1628-2016
OI Annese, Vito/0000-0002-0082-892X; Palmieri, Orazio/0000-0002-0019-7929;
   Canani, Roberto Berni/0000-0002-5169-9574; Valvano, Maria
   R/0000-0003-4704-8354; Latiano, Anna/0000-0003-3719-2061; de'Angelis,
   Gian Luigi/0000-0002-8254-6917; Bossa, Fabrizio/0000-0002-4518-9949;
   D'Incà, Renata/0000-0003-1169-1890; Cucchiara,
   Salvatore/0000-0002-2939-9698; Giuseppe, Vieni/0000-0002-9747-3247;
   Guariso, Graziella/0000-0002-3120-5063
CR Ahmad T, 2004, GASTROENTEROLOGY, V126, P1533, DOI 10.1053/j.gastro.2004.01.061
   Annese V, 2006, WORLD J GASTROENTERO, V12, P3636, DOI 10.3748/wjg.v12.i23.3636
   Bonen DK, 2003, GASTROENTEROLOGY, V124, P521, DOI 10.1053/gast.2003.50045
   Borrelli O, 2004, DIGEST LIVER DIS, V36, P342, DOI 10.1016/j.dld.2003.12.014
   Borruel N, 2002, GUT, V51, P659, DOI 10.1136/gut.51.5.659
   Bouma G, 1996, CLIN EXP IMMUNOL, V103, P391, DOI 10.1111/j.1365-2249.1996.tb08292.x
   BRAEGGER CP, 1992, LANCET, V339, P89, DOI 10.1016/0140-6736(92)90999-J
   Brant SR, 2003, AM J HUM GENET, V73, P1282, DOI 10.1086/379927
   BREESE EJ, 1994, GASTROENTEROLOGY, V106, P1455, DOI 10.1016/0016-5085(94)90398-0
   Castro-Santos P, 2006, AM J GASTROENTEROL, V101, P1039, DOI 10.1111/j.1572-0241.2006.00501.x
   Croucher PJP, 2003, GASTROENTEROLOGY, V125, P1919, DOI 10.1053/j.gastro.2003.05.016
   Dechairo B, 2001, EUR J HUM GENET, V9, P627, DOI 10.1038/sj.ejhg.5200687
   Economou M, 2004, AM J GASTROENTEROL, V99, P2393, DOI 10.1111/j.1572-0241.2004.40304.x
   Faubion WA, 2001, GASTROENTEROLOGY, V121, P255, DOI 10.1053/gast.2001.26279
   Ferraris A, 2005, J PEDIATR-US, V147, P272, DOI 10.1016/j.jpeds.2005.03.039
   Gasche C, 2000, INFLAMM BOWEL DIS, V6, P8, DOI 10.1097/00054725-200002000-00002
   González S, 2003, AM J GASTROENTEROL, V98, P1101, DOI 10.1016/S0002-9270(03)00134-5
   Hait L, 2005, INFLAMM BOWEL DIS, V11, P519, DOI 10.1097/01.MIB.0000166932.66853.fd
   Hampe J, 1999, AM J HUM GENET, V65, P1647, DOI 10.1086/302677
   Hattersley AT, 2005, LANCET, V366, P1315, DOI 10.1016/S0140-6736(05)67531-9
   Heresbach D, 1997, GASTROEN CLIN BIOL, V21, P555
   Ho GT, 2005, INFLAMM BOWEL DIS, V11, P1013, DOI 10.1097/01.MIB.0000186488.53493.c3
   Ho GT, 2005, GASTROENTEROLOGY, V128, P288, DOI 10.1053/j.gastro.2004.11.019
   Ho GT, 2006, HUM MOL GENET, V15, P797, DOI 10.1093/hmg/ddi494
   Hoffmeyer S, 2000, P NATL ACAD SCI USA, V97, P3473, DOI 10.1073/pnas.050585397
   Hugot JP, 2001, NATURE, V411, P599, DOI 10.1038/35079107
   Ideström M, 2005, J PEDIATR GASTR NUTR, V40, P456, DOI 10.1097/01.MPG.0000150423.38210.2E
   Kawasaki A, 2000, GENES IMMUN, V1, P351, DOI 10.1038/sj.gene.6363689
   Komatsu M, 2001, CLIN CHEM, V47, P1297
   Kontoyiannis D, 1999, IMMUNITY, V10, P387, DOI 10.1016/S1074-7613(00)80038-2
   Koss K, 2000, GENES IMMUN, V1, P185, DOI 10.1038/sj.gene.6363657
   Kugathasan S, 2004, CLIN GASTROENTEROL H, V2, P1003, DOI 10.1016/S1542-3565(04)00452-5
   Levine A, 2005, AM J GASTROENTEROL, V100, P1598, DOI 10.1111/j.1572-0241.2005.41737.x
   Levine A, 2005, AM J GASTROENTEROL, V100, P407, DOI 10.1111/j.1572-0241.2005.41126.x
   Loftus EV, 2004, GASTROENTEROLOGY, V126, P1504, DOI 10.1053/j.gastro.2004.01.063
   Louis E, 1996, GUT, V39, P705, DOI 10.1136/gut.39.5.705
   Louis E, 2000, CLIN EXP IMMUNOL, V119, P64, DOI 10.1046/j.1365-2249.2000.01106.x
   Marzolini C, 2004, CLIN PHARMACOL THER, V75, P13, DOI 10.1016/j.clpt.2003.09.012
   Mathew CG, 2004, HUM MOL GENET, V13, pR161, DOI 10.1093/hmg/ddh079
   MUNKHOLM P, 1994, GUT, V35, P360, DOI 10.1136/gut.35.3.360
   MURCH SH, 1993, GUT, V34, P1705, DOI 10.1136/gut.34.12.1705
   Negoro K, 1999, GASTROENTEROLOGY, V117, P1062, DOI 10.1016/S0016-5085(99)70390-2
   Neurath MF, 1997, EUR J IMMUNOL, V27, P1743, DOI 10.1002/eji.1830270722
   Ogura Y, 2001, NATURE, V411, P603, DOI 10.1038/35079114
   Palmieri O, 2005, ALIMENT PHARM THER, V22, P1129, DOI 10.1111/j.1365-2036.2005.02701.x
   Panwala CM, 1998, J IMMUNOL, V161, P5733
   Peltekova VD, 2004, NAT GENET, V36, P471, DOI 10.1038/ng1339
   Plevy SE, 1996, GASTROENTEROLOGY, V110, P1053, DOI 10.1053/gast.1996.v110.pm8612993
   Podolsky DK, 2002, NEW ENGL J MED, V347, P417, DOI 10.1056/NEJMra0804647
   Ricart E, 2002, AM J GASTROENTEROL, V97, P1763, DOI 10.1111/j.1572-0241.2002.05838.x
   Rioux JD, 2001, NAT GENET, V29, P223, DOI 10.1038/ng1001-223
   Roesler J, 2005, J PEDIATR GASTR NUTR, V41, P27, DOI 10.1097/01.MPG.0000165017.00562.27
   Russell RK, 2005, INFLAMM BOWEL DIS, V11, P955, DOI 10.1097/01.MIB.0000183423.38037.f3
   Sambrooks J., 1989, MOL CLONING LAB MANU
   Sands BE, 2000, GASTROENTEROLOGY, V118, pS68, DOI 10.1016/S0016-5085(00)70007-2
   Sashio H, 2002, IMMUNOGENETICS, V53, P1020, DOI 10.1007/s00251-001-0423-7
   Schinkel AH, 1997, SEMIN CANCER BIOL, V8, P161, DOI 10.1006/scbi.1997.0068
   Schreiber S, 1998, GUT, V42, P477, DOI 10.1136/gut.42.4.477
   Schwab M, 2003, GASTROENTEROLOGY, V124, P26, DOI 10.1053/gast.2003.50010
   Shaoul R, 2004, INFLAMM BOWEL DIS, V10, P709, DOI 10.1097/00054725-200411000-00003
   Stoll M, 2004, NAT GENET, V36, P476, DOI 10.1038/ng1345
   SUN L, 2005, J PEDIAT GASTROENTER, V37, P492
   Sykora J, 2006, J PEDIATR GASTR NUTR, V42, P479
   Targan SR, 1997, NEW ENGL J MED, V337, P1029, DOI 10.1056/NEJM199710093371502
   THIEBAUT F, 1987, P NATL ACAD SCI USA, V84, P7735, DOI 10.1073/pnas.84.21.7735
   Tomer G, 2003, AM J GASTROENTEROL, V98, P2479, DOI 10.1016/S0002-9270(03)01706-4
   Trinh TT, 2005, GASTROENTEROLOGY, V129, P2106, DOI 10.1053/j.gastro.2005.10.056
   van Heel DA, 2002, HUM MOL GENET, V11, P1281, DOI 10.1093/hmg/11.11.1281
   Vermeire S, 2005, GENES IMMUN, V6, P637, DOI 10.1038/sj.gene.6364257
   Weiss B, 2004, J PEDIATR-US, V145, P208, DOI 10.1016/j.jpeds.2004.05.024
   Wine E, 2004, PEDIATRICS, V114, P1281, DOI 10.1542/peds.2004-0417
   Yang H, 1999, GUT, V44, P519, DOI 10.1136/gut.44.4.519
   Yap LM, 2004, BEST PRACT RES CL GA, V18, P577, DOI 10.1016/j.bpg.2004.01.003
NR 73
TC 67
Z9 73
U1 0
U2 2
PU LIPPINCOTT WILLIAMS & WILKINS
PI PHILADELPHIA
PA TWO COMMERCE SQ, 2001 MARKET ST, PHILADELPHIA, PA 19103 USA
SN 0277-2116
EI 1536-4801
J9 J PEDIATR GASTR NUTR
JI J. Pediatr. Gastroenterol. Nutr.
PD FEB
PY 2007
VL 44
IS 2
BP 171
EP 179
DI 10.1097/MPG.0b013e31802c41f3
PG 9
WC Gastroenterology & Hepatology; Nutrition & Dietetics; Pediatrics
WE Science Citation Index Expanded (SCI-EXPANDED)
SC Gastroenterology & Hepatology; Nutrition & Dietetics; Pediatrics
GA 131EU
UT WOS:000243851900004
PM 17255827
OA Bronze
DA 2024-01-22
ER

PT J
AU Holzer, P
   Hassan, AM
   Jain, P
   Reichmann, F
   Farzi, A
AF Holzer, Peter
   Hassan, Ahmed M.
   Jain, Piyush
   Reichmann, Florian
   Farzi, Aitak
TI Neuroimmune pharmacological approaches
SO CURRENT OPINION IN PHARMACOLOGY
LA English
DT Article
ID INFLAMMATORY-BOWEL-DISEASE; PSYCHOLOGICAL STRESS; CROHNS-DISEASE;
   NEUROPEPTIDE-Y; COLONIC MOTILITY; INDUCED COLITIS; GUT MICROBIOTA;
   VISCERAL PAIN; IMMUNE; ACTIVATION
AB Intestinal inflammation is a major health problem which impairs the quality of life, impacts mental health and is exacerbated by stress and psychiatric disturbances which, in turn, can affect disease prognosis and response to treatment. Accumulating evidence indicates that the immune system is an important interface between intestinal inflammation and the enteric, sensory, central and autonomic nervous systems. In addition, the neuroimmune interactions originating from the gastrointestinal tract are orchestrated by the gut microbiota. This article reviews some major insights into this complex homeostatic network that have been achieved during the past two years and attempts to put these advances into perspective with novel opportunities of pharmacological intervention.
C1 [Holzer, Peter; Hassan, Ahmed M.; Jain, Piyush; Reichmann, Florian; Farzi, Aitak] Med Univ Graz, Res Unit Translat Neurogastroenterol, Inst Expt & Clin Pharmacol, A-8010 Graz, Austria.
C3 Medical University of Graz
RP Holzer, P (通讯作者)，Med Univ Graz, Res Unit Translat Neurogastroenterol, Inst Expt & Clin Pharmacol, Univ Pl 4, A-8010 Graz, Austria.
EM peter.holzer@medunigraz.at
RI Reichmann, Florian/Q-1279-2019; Hassan, Ahmed/AAT-2940-2020; Ahmed,
   Ahmed/JHS-7565-2023; Holzer, Peter/F-7578-2011
OI Reichmann, Florian/0000-0002-5833-3698; Hassan,
   Ahmed/0000-0003-1389-9599; Holzer, Peter/0000-0002-5754-395X; Farzi,
   Aitak/0000-0001-9606-3871; Hassan deif, Ahmed/0009-0002-7989-0466
FU Austrian Science Funds (FWF) [P23097-B18, P25912-B23, W1241-B18];
   Austrian Science Fund (FWF) [P23097, P25912] Funding Source: Austrian
   Science Fund (FWF)
FX Work in the author's laboratory was supported by the Austrian Science
   Funds (FWF grants P23097-B18, P25912-B23 and W1241-B18).
CR Ait-Belgnaoui A, 2014, NEUROGASTROENT MOTIL, V26, P510, DOI 10.1111/nmo.12295
   Ait-Belgnaoui A, 2012, PSYCHONEUROENDOCRINO, V37, P1885, DOI 10.1016/j.psyneuen.2012.03.024
   Al-Nedawi K, 2015, FASEB J, V29, P684, DOI 10.1096/fj.14-259721
   Anselmi L, 2015, NEUROGASTROENT MOTIL, V27, P509, DOI 10.1111/nmo.12521
   Avula LR, 2013, HISTOCHEM CELL BIOL, V139, P639, DOI 10.1007/s00418-013-1086-9
   Banks WA, 2015, BRAIN BEHAV IMMUN, V44, P1, DOI 10.1016/j.bbi.2014.08.007
   Bercik P, 2011, NEUROGASTROENT MOTIL, V23, P1132, DOI 10.1111/j.1365-2982.2011.01796.x
   Bernstein CN, 2015, AM J GASTROENTEROL, V110, P114, DOI 10.1038/ajg.2014.357
   Bischoff SC, 2014, BMC GASTROENTEROL, V14, DOI 10.1186/s12876-014-0189-7
   Bohorquez DV, 2015, J CLIN INVEST, V125, P782, DOI 10.1172/JCI78361
   Boué J, 2014, GASTROENTEROLOGY, V146, P166, DOI 10.1053/j.gastro.2013.09.020
   Braniste V, 2014, SCI TRANSL MED, V6, DOI 10.1126/scitranslmed.3009759
   Bravo JA, 2011, P NATL ACAD SCI USA, V108, P16050, DOI 10.1073/pnas.1102999108
   Cammarota G, 2015, PHARMACOL THERAPEUT, V149, P191, DOI 10.1016/j.pharmthera.2014.12.006
   Coskun T, 2013, ENDOCRINOLOGY, V154, P45, DOI 10.1210/en.2012-1446
   Cosnes J, 2011, GASTROENTEROLOGY, V140, P1785, DOI 10.1053/j.gastro.2011.01.055
   Costes LMM, 2014, AUTON NEUROSCI-BASIC, V185, P76, DOI 10.1016/j.autneu.2014.07.006
   Dantzer R, 2008, NAT REV NEUROSCI, V9, P46, DOI 10.1038/nrn2297
   de Jong PR, 2015, MUCOSAL IMMUNOL, V8, P491, DOI 10.1038/mi.2014.82
   Deiteren A, 2014, STRESS, V17, P431, DOI 10.3109/10253890.2014.951034
   Di Nardo G, 2014, NEUROGASTROENT MOTIL, V26, P196, DOI 10.1111/nmo.12250
   Engelmann G, 2015, CHILD PSYCHIAT HUM D, V46, P300, DOI 10.1007/s10578-014-0471-5
   Everard A, 2014, REV ENDOCR METAB DIS, V15, P189, DOI 10.1007/s11154-014-9288-6
   Farzi A, 2015, ACTA PHYSIOL, V213, P603, DOI 10.1111/apha.12445
   Farzi A, 2015, SCI REP-UK, V5, DOI 10.1038/srep09499
   Farzi A, 2015, BRAIN BEHAV IMMUN, V44, P106, DOI 10.1016/j.bbi.2014.08.011
   Fichna J, 2014, PLOS ONE, V9, DOI 10.1371/journal.pone.0109115
   Filipovic BR, 2014, WORLD J GASTROENTERO, V20, P3552, DOI 10.3748/wjg.v20.i13.3552
   Fleshner M, 2013, BRAIN BEHAV IMMUN, V27, P1, DOI 10.1016/j.bbi.2012.08.012
   Forbes S, 2012, BRIT J PHARMACOL, V166, P2307, DOI 10.1111/j.1476-5381.2012.01939.x
   Forbes SC, 2014, NEUROGASTROENT MOTIL, V26, P1605, DOI 10.1111/nmo.12428
   Galley JD, 2014, BMC MICROBIOL, V14, DOI 10.1186/1471-2180-14-189
   Gárate I, 2013, BIOL PSYCHIAT, V73, P32, DOI 10.1016/j.biopsych.2012.07.005
   Hassan AM, 2014, FRONT BEHAV NEUROSCI, V8, DOI 10.3389/fnbeh.2014.00386
   Hodes GE, 2014, P NATL ACAD SCI USA, V111, P16136, DOI 10.1073/pnas.1415191111
   Holzer P., 2014, AM J GASTROENTEROL, V2, P9, DOI [10.1038/ajgsup.2014.4, DOI 10.1038/ajgsup.2014.4]
   Holzer P, 2014, ADV EXP MED BIOL, V817, P195, DOI 10.1007/978-1-4939-0897-4_9
   Holzer P, 2011, PHARMACOL THERAPEUT, V131, P142, DOI 10.1016/j.pharmthera.2011.03.006
   Hughes PA, 2013, GUT, V62, P1456, DOI 10.1136/gutjnl-2011-301856
   Koo JW, 2008, P NATL ACAD SCI USA, V105, P751, DOI 10.1073/pnas.0708092105
   Mao YK, 2013, NAT COMMUN, V4, DOI 10.1038/ncomms2478
   Matteoli G, 2014, GUT, V63, P938, DOI 10.1136/gutjnl-2013-304676
   Matteoli G, 2013, GUT, V62, P1214, DOI 10.1136/gutjnl-2012-302550
   Mayer EA, 2015, J CLIN INVEST, V125, P926, DOI 10.1172/JCI76304
   McCusker RH, 2013, J EXP BIOL, V216, P84, DOI 10.1242/jeb.073411
   Meng JJ, 2013, PLOS ONE, V8, DOI 10.1371/journal.pone.0054040
   Meseguer V, 2014, NAT COMMUN, V5, DOI 10.1038/ncomms4125
   Moran GW, 2013, CLIN NUTR, V32, P404, DOI 10.1016/j.clnu.2012.08.024
   Naftali T, 2013, CLIN GASTROENTEROL H, V11, P1276, DOI 10.1016/j.cgh.2013.04.034
   Neufeld KAM, 2015, NEUROGASTROENT MOTIL, V27, P627, DOI 10.1111/nmo.12534
   Neufeld KAM, 2013, NEUROGASTROENT MOTIL, V25, P183, DOI 10.1111/nmo.12049
   Perez-Burgos A, 2014, FASEB J, V28, P3064, DOI 10.1096/fj.13-245282
   Perez-Burgos A, 2013, AM J PHYSIOL-GASTR L, V304, pG211, DOI 10.1152/ajpgi.00128.2012
   Persoons P, 2005, ALIMENT PHARM THER, V22, P101, DOI 10.1111/j.1365-2036.2005.02535.x
   Pritchard SE, 2015, NEUROGASTROENT MOTIL, V27, P542, DOI 10.1111/nmo.12529
   Ramachandran R, 2013, P NATL ACAD SCI USA, V110, P7476, DOI 10.1073/pnas.1217431110
   Reber SO, 2012, PSYCHONEUROENDOCRINO, V37, P1, DOI 10.1016/j.psyneuen.2011.05.014
   Reichmann F, 2015, SCI REP-UK, V5, DOI 10.1038/srep09970
   Reichmann F, 2013, PLOS ONE, V8, DOI 10.1371/journal.pone.0054811
   Riley TP, 2013, J NEUROIMMUNOL, V257, P36, DOI 10.1016/j.jneuroim.2013.01.009
   Salaga M, 2014, J CROHNS COLITIS, V8, P998, DOI 10.1016/j.crohns.2014.01.025
   Saulnier DM, 2013, GUT MICROBES, V4, P17, DOI 10.4161/gmic.22973
   Schulze A, 2014, CELL CALCIUM, V55, P200, DOI 10.1016/j.ceca.2014.02.014
   Sobczak M, 2014, J PHARMACOL EXP THER, V348, P401, DOI 10.1124/jpet.113.209825
   Stilling RM, 2014, GENES BRAIN BEHAV, V13, P69, DOI 10.1111/gbb.12109
   Storr M, 2014, INFLAMM BOWEL DIS, V20, P472, DOI 10.1097/01.MIB.0000440982.79036.d6
   Taché Y, 2015, J NEUROGASTROENTEROL, V21, P8, DOI 10.5056/jnm14162
   Üllen A, 2013, PLOS ONE, V8, DOI 10.1371/journal.pone.0064034
   Vergnolle N, 2014, BIOCHEM PHARMACOL, V89, P157, DOI 10.1016/j.bcp.2014.01.005
   Vermeulen W, 2014, WORLD J GASTROENTERO, V20, P1005, DOI 10.3748/wjg.v20.i4.1005
   Vermeulen W, 2013, EUR J PHARMACOL, V698, P404, DOI 10.1016/j.ejphar.2012.10.014
   Xue B, 2015, NEUROGASTROENT MOTIL, V27, P550, DOI 10.1111/nmo.12531
   Yano JM, 2015, CELL, V161, P264, DOI 10.1016/j.cell.2015.02.047
NR 73
TC 19
Z9 22
U1 0
U2 13
PU ELSEVIER SCI LTD
PI OXFORD
PA THE BOULEVARD, LANGFORD LANE, KIDLINGTON, OXFORD OX5 1GB, OXON, ENGLAND
SN 1471-4892
EI 1471-4973
J9 CURR OPIN PHARMACOL
JI Curr. Opin. Pharmacol.
PD DEC
PY 2015
VL 25
BP 13
EP 22
DI 10.1016/j.coph.2015.09.003
PG 10
WC Pharmacology & Pharmacy
WE Science Citation Index Expanded (SCI-EXPANDED)
SC Pharmacology & Pharmacy
GA CZ5BX
UT WOS:000367118500004
PM 26426677
OA Green Accepted
DA 2024-01-22
ER

PT J
AU Liu, Z
   Li, N
   Neu, J
AF Liu, Z
   Li, N
   Neu, J
TI Tight junctions, leaky intestines, and pediatric diseases
SO ACTA PAEDIATRICA
LA English
DT Review
DE intestines; tight junctions; leaky gut
ID BARRIER FUNCTION; CROHNS-DISEASE; FOOD ANTIGENS; EPITHELIAL BARRIER;
   PERMEABILITY; CHILDREN; OCCLUDIN; CLAUDINS; GUT; TRANSLOCATION
AB Background: Tight junctions (TJs) represent the major barrier within the paracellular pathway between intestinal epithelial cells. Disruption of TJs leads to intestinal hyperpermeability (the so-called "leaky gut") and is implicated in the pathogenesis of several acute and chronic pediatric disease entities that are likely to have their origin during infancy. Aim: This review provides an overview of evidence for the role of TJ breakdown in diseases such as systemic inflammatory response syndrome (SIRS), inflammatory bowel disease, type 1 diabetes, allergies, asthma, and autism.
   Conclusion: A better basic understanding of this structure might lead to prevention or treatment of these diseases using nutritional or other means.
C1 Univ Florida, Coll Med, Dept Pediat, Div Neonatol, Gainesville, FL 32610 USA.
   Int Peace Matern & Child Hlth Hosp, Shanghai, Peoples R China.
C3 State University System of Florida; University of Florida
RP Neu, J (通讯作者)，Univ Florida, Coll Med, Dept Pediat, Div Neonatol, POB 100296, Gainesville, FL 32610 USA.
EM neuj@peds.ufl.edu
RI Neu, Josef/AAI-2799-2020
FU NICHD NIH HHS [R01HD38954] Funding Source: Medline
CR Åkerblom HK, 2002, AM J MED GENET, V115, P18, DOI 10.1002/ajmg.10340
   Benard A, 1996, J ALLERGY CLIN IMMUN, V97, P1173, DOI 10.1016/S0091-6749(96)70181-1
   Berkes J, 2003, GUT, V52, P439, DOI 10.1136/gut.52.3.439
   Cereijido M, 2000, AM J PHYSIOL-GASTR L, V279, pG477, DOI 10.1152/ajpgi.2000.279.3.G477
   Cereijido M., 2001, TIGHT JUNCTIONS
   Clemente MG, 2003, GUT, V52, P218, DOI 10.1136/gut.52.2.218
   Cornish E, 2002, J HUM NUTR DIET, V15, P261, DOI 10.1046/j.1365-277X.2002.00372.x
   Couper JJ, 2001, J PAEDIATR CHILD H, V37, P218, DOI 10.1046/j.1440-1754.2001.00658.x
   DeMarco VG, 2003, J NUTR, V133, P2176, DOI 10.1093/jn/133.7.2176
   DEufemia P, 1996, ACTA PAEDIATR, V85, P1076, DOI 10.1111/j.1651-2227.1996.tb14220.x
   Di Pierro M, 2001, J BIOL CHEM, V276, P19160, DOI 10.1074/jbc.M009674200
   Farhadi A, 2003, J GASTROEN HEPATOL, V18, P479, DOI 10.1046/j.1440-1746.2003.03032.x
   Fujii Alan M, 2002, J Perinatol, V22, P535, DOI 10.1038/sj.jp.7210795
   Furuse M, 1999, J CELL BIOL, V147, P891, DOI 10.1083/jcb.147.4.891
   Gassler N, 2001, AM J PHYSIOL-GASTR L, V281, pG216, DOI 10.1152/ajpgi.2001.281.1.G216
   González-Mariscal L, 2003, PROG BIOPHYS MOL BIO, V81, P1, DOI 10.1016/S0079-6107(02)00037-8
   Guthrie Scott O, 2003, J Perinatol, V23, P278, DOI 10.1038/sj.jp.7210892
   HECHT G, 2001, MICROBIAL PATHOGENS, P493
   HEMMINGS WA, 1978, PROC R SOC SER B-BIO, V200, P175, DOI 10.1098/rspb.1978.0014
   Heyman M, 2000, ANN NY ACAD SCI, V915, P304
   Hollander D, 2002, AM J GASTROENTEROL, V97, P1867
   Hwang H, 2003, J PEDIATR SURG, V38, P763, DOI 10.1016/jpsu.2003.50162
   Irvine EJ, 2000, GASTROENTEROLOGY, V119, P1740, DOI 10.1053/gast.2000.20231
   JACKSON PG, 1981, LANCET, V1, P1285
   JALONEN T, 1991, J ALLERGY CLIN IMMUN, V88, P737, DOI 10.1016/0091-6749(91)90180-V
   Jiang WG, 1998, BIOCHEM BIOPH RES CO, V244, P414, DOI 10.1006/bbrc.1998.8288
   Julius MC, 1999, PEDIATR ANN, V28, P585, DOI 10.3928/0090-4481-19990901-10
   Kay M, 2003, AM J GASTROENTEROL, V98, P717
   Kinugasa T, 2000, GASTROENTEROLOGY, V118, P1001, DOI 10.1016/S0016-5085(00)70351-9
   Knivsberg AM, 2002, NUTR NEUROSCI, V5, P251, DOI 10.1080/10284150290028945
   Kuitunen M, 2002, AUTOIMMUNITY, V35, P365, DOI 10.1080/0891693021000008526
   Lazzarotto F, 2003, DIABETES CARE, V26, P248, DOI 10.2337/diacare.26.1.248
   Li N, 2003, J NUTR BIOCHEM, V14, P401, DOI 10.1016/S0955-2863(03)00071-8
   Lichtman SM, 2001, J PEDIATR GASTR NUTR, V33, P1, DOI 10.1097/00005176-200107000-00001
   Little D, 2003, AM J PHYSIOL-GASTR L, V284, pG46, DOI 10.1152/ajpgi.00121.2002
   Macintire DK, 2002, VET CLIN N AM-SMALL, V32, P1165, DOI 10.1016/S0195-5616(02)00037-2
   Matter K, 2003, NAT REV MOL CELL BIO, V4, P225, DOI 10.1038/nrm1055
   Mine Y, 2003, INT ARCH ALLERGY IMM, V130, P135, DOI 10.1159/000069009
   Nusrat A, 2001, INFECT IMMUN, V69, P1329, DOI 10.1128/IAI.69.3.1329-1336.2001
   Ogata H, 2003, CURR PHARM DESIGN, V9, P1107, DOI 10.2174/1381612033455035
   PAGANELLI R, 1979, LANCET, V1, P1270
   PAGANELLI R, 1983, ARCH DIS CHILD, V58, P201, DOI 10.1136/adc.58.3.201
   Peeters M, 1997, GASTROENTEROLOGY, V113, P802, DOI 10.1016/S0016-5085(97)70174-4
   PITCHERWILMOTT RW, 1982, ARCH DIS CHILD, V57, P462, DOI 10.1136/adc.57.6.462
   Pothoulakis C, 2001, AM J PHYSIOL-GASTR L, V280, pG178, DOI 10.1152/ajpgi.2001.280.2.G178
   Prior M, 2003, J PAEDIATR CHILD H, V39, P81, DOI 10.1046/j.1440-1754.2003.00097.x
   REINHARDT MC, 1984, ANN ALLERGY, V53, P597
   Saitou M, 2000, MOL BIOL CELL, V11, P4131, DOI 10.1091/mbc.11.12.4131
   Sawada Norimasa, 2003, Medical Electron Microscopy, V36, P147, DOI 10.1007/s00795-003-0219-y
   SCHRANDER JJP, 1990, J PEDIATR GASTR NUTR, V10, P189, DOI 10.1097/00005176-199002000-00008
   Schulzke JD, 1998, PEDIATR RES, V43, P435, DOI 10.1203/00006450-199804000-00001
   Scott FW, 2002, DIABETES, V51, P73, DOI 10.2337/diabetes.51.1.73
   SIMON GL, 1986, DIGEST DIS SCI, V31, pS147
   Simonovic I, 2000, CELL MICROBIOL, V2, P305, DOI 10.1046/j.1462-5822.2000.00055.x
   Söderholm JD, 1999, GASTROENTEROLOGY, V117, P65, DOI 10.1016/S0016-5085(99)70551-2
   Tafazoli F, 2001, J VIROL, V75, P1540, DOI 10.1128/JVI.75.3.1540-1546.2001
   Tsukita S, 2001, NAT REV MOL CELL BIO, V2, P285, DOI 10.1038/35067088
   Tsukita S, 2000, ANN NY ACAD SCI, V915, P129, DOI 10.1111/j.1749-6632.2000.tb05235.x
   Tsukita S, 1999, TRENDS CELL BIOL, V9, P268, DOI 10.1016/S0962-8924(99)01578-0
   Vaarala O, 1999, DIABETES-METAB RES, V15, P353, DOI 10.1002/(SICI)1520-7560(199909/10)15:5<353::AID-DMRR59>3.0.CO;2-4
   Van Elburg R M, 1993, Pediatr Allergy Immunol, V4, P79
   van Elburg RM, 2003, ARCH DIS CHILD-FETAL, V88, P52
   Venkatraman A, 1999, SCAND J GASTROENTERO, V34, P1087, DOI 10.1080/003655299750024878
   Vogelsang H, 1998, DIGEST DIS, V16, P333, DOI 10.1159/000016886
   Wang Wenle, 2000, World Journal of Gastroenterology, V6, P330
   Zolotarevsky Y, 2002, GASTROENTEROLOGY, V123, P163, DOI 10.1053/gast.2002.34235
NR 66
TC 123
Z9 141
U1 1
U2 50
PU WILEY
PI HOBOKEN
PA 111 RIVER ST, HOBOKEN 07030-5774, NJ USA
SN 0803-5253
EI 1651-2227
J9 ACTA PAEDIATR
JI Acta Paediatr.
PD APR
PY 2005
VL 94
IS 4
BP 386
EP 393
DI 10.1080/08035250410023304
PG 8
WC Pediatrics
WE Science Citation Index Expanded (SCI-EXPANDED)
SC Pediatrics
GA 917HJ
UT WOS:000228451400001
PM 16092447
DA 2024-01-22
ER

PT S
AU Nishihira, J
AF Nishihira, Jun
BE Surh, YJ
   Song, YS
   Han, JY
   Jun, TW
   Na, HK
TI Molecular function of macrophage migration inhibitory factor and a novel
   therapy for inflammatory bowel disease
SO NUTRITION AND PHYSICAL ACTIVITY IN AGING, OBESITY, AND CANCER
SE Annals of the New York Academy of Sciences
LA English
DT Article; Proceedings Paper
CT 3rd International Conference on Nutrition and Physical Activity (NAPA)
   in Aging, Obesity and Cancer
CY MAR 15-17, 2012
CL Seoul, SOUTH KOREA
DE beta-(1-3)-glucan; Crohn's disease; Dectin-1; inflammatory bowel
   disease; macrophage migration inhibitory factor; ulcerative colitis
ID SODIUM-INDUCED COLITIS; FACTOR MIF; ULCERATIVE-COLITIS; MATRIX
   METALLOPROTEINASES; PROMOTER POLYMORPHISM; RHEUMATOID-ARTHRITIS;
   CRYSTAL-STRUCTURE; CELL-GROWTH; FACTOR GENE; RAT-LIVER
AB Macrophage migration inhibitory factor (MIF) is a unique protein that participates in inflammation, immune responses, and cell growth. An array of in vitro and in vivo experiments has demonstrated that MIF is profoundly involved in the pathogenesis of acute and chronic inflammatory disorders, such as inflammatory bowel disease (IBD). Blockade of MIF bioactivities by either neutralizing anti-MIF antibodies or antagonists prevents inflammatory cytokine cascade, which strongly suggests that an anti-MIF therapeutic strategy is feasible for treatment of IBD. Recently, we developed a new therapeutic approach for IBD by administration of antisense MIF oligonucleotides in conjugation with schizophyllan (SPG), a member of the glucan family. SPG specifically binds Dectin-1 expressed in antigen-presenting cells (APCs), and the antisense MIF/SPG complex is incorporated into the cells. In in vivo experiments of colitis models in mice, we found that intraperitoneal administration of the complex ameliorated the clinical signs of colitis and improved the histological scores. This novel therapy designed to knock down the MIF production in APCs is expected to be clinically applicable for the treatment of IBD.
C1 Hokkaido Informat Univ, Fac Med Management & Informat, Dept Med Management & Informat, Ebetsu, Hokkaido 0698585, Japan.
RP Nishihira, J (通讯作者)，Hokkaido Informat Univ, Fac Med Management & Informat, Dept Med Management & Informat, 59-2 Nishi Nopporo, Ebetsu, Hokkaido 0698585, Japan.
EM nishihira@do-johodai.ac.jp
FU National Institute of Biomedical Innovation [ID07-16]
FX The author would like to thank all of those who participated in these
   studies: Prof. Kazuo Sakurai (The University of Kitakyushu), Prof.
   Hiroshi Takeda (Hokkaido University), Prof. Kenichi Mitsuyama (Kurume
   University), and Prof. Yoshihide Fujiyama (Shiga University of Medical
   Science). The present work was supported in part by a National Institute
   of Biomedical Innovation Grant (ID07-16).
CR Abe R, 2000, BBA-MOL BASIS DIS, V1500, P1, DOI 10.1016/S0925-4439(99)00080-0
   Baugh JA, 2002, GENES IMMUN, V3, P170, DOI 10.1038/sj.gene.6363867
   Brown GD, 2002, J EXP MED, V196, P407, DOI 10.1084/jem.20020470
   Bucala R, 1996, FASEB J, V7, P19
   DAVID JR, 1966, P NATL ACAD SCI USA, V56, P72, DOI 10.1073/pnas.56.1.72
   de Jong YP, 2001, NAT IMMUNOL, V2, P1061, DOI 10.1038/ni720
   Donn RP, 2001, ARTHRITIS RHEUM-US, V44, P1782, DOI 10.1002/1529-0131(200108)44:8<1782::AID-ART314>3.0.CO;2-#
   Murakami H, 2001, EUR J CLIN INVEST, V31, P337, DOI 10.1046/j.1365-2362.2001.00796.x
   Murakami H, 2002, CLIN EXP IMMUNOL, V128, P504, DOI 10.1046/j.1365-2249.2002.01838.x
   Nishihira J, 2000, J INTERF CYTOK RES, V20, P751, DOI 10.1089/10799900050151012
   Nohara H, 2004, J GASTROENTEROL, V39, P242, DOI 10.1007/s00535-003-1284-7
   Ohkawara T, 2002, GASTROENTEROLOGY, V123, P256, DOI 10.1053/gast.2002.34236
   Ohkawara T, 2008, SCAND J GASTROENTERO, V43, P1497, DOI 10.1080/00365520802273017
   Onodera S, 2000, J BIOL CHEM, V275, P444, DOI 10.1074/jbc.275.1.444
   PARALKAR V, 1994, GENOMICS, V19, P48, DOI 10.1006/geno.1994.1011
   Rice T, 2002, DIABETES, V51, P848, DOI 10.2337/diabetes.51.3.848
   SAKAI M, 1994, BIOCHEM MOL BIOL INT, V33, P439
   Sakaue S, 2006, INT J OBESITY, V30, P238, DOI 10.1038/sj.ijo.0803148
   Sakurai K, 2001, BIOMACROMOLECULES, V2, P641, DOI 10.1021/bm000121r
   Sugimoto H, 1999, BIOCHEMISTRY-US, V38, P3268, DOI 10.1021/bi982184o
   Suzuki M, 1996, NAT STRUCT BIOL, V3, P259, DOI 10.1038/nsb0396-259
   Takahashi N, 1998, MOL MED, V4, P707, DOI 10.1007/BF03401765
   Takedatsu H, 2012, MOL THER, V20, P1234, DOI 10.1038/mt.2012.24
   Tarlton JF, 2000, AM J PATHOL, V157, P1927, DOI 10.1016/S0002-9440(10)64831-6
   WEISER WY, 1989, P NATL ACAD SCI USA, V86, P7522, DOI 10.1073/pnas.86.19.7522
NR 25
TC 35
Z9 38
U1 4
U2 19
PU BLACKWELL SCIENCE PUBL
PI OXFORD
PA OSNEY MEAD, OXFORD OX2 0EL, ENGLAND
SN 0077-8923
BN 978-1-57331-889-1
J9 ANN NY ACAD SCI
JI Ann.NY Acad.Sci.
PY 2012
VL 1271
BP 53
EP 57
DI 10.1111/j.1749-6632.2012.06735.x
PG 5
WC Oncology; Medicine, Research & Experimental; Multidisciplinary Sciences
WE Conference Proceedings Citation Index - Science (CPCI-S); Science Citation Index Expanded (SCI-EXPANDED)
SC Oncology; Research & Experimental Medicine; Science & Technology - Other
   Topics
GA BDB60
UT WOS:000312488700007
PM 23050964
OA Green Published, hybrid
DA 2024-01-22
ER

PT J
AU Bertani, L
   Ribaldone, DG
   Bellini, M
   Mumolo, MG
   Costa, F
AF Bertani, Lorenzo
   Ribaldone, Davide Giuseppe
   Bellini, Massimo
   Mumolo, Maria Gloria
   Costa, Francesco
TI Inflammatory Bowel Diseases: Is There a Role for Nutritional
   Suggestions?
SO NUTRIENTS
LA English
DT Review
DE IBD; nutrition; micronutrients; macronutrients; Crohn&#8217; s disease;
   ulcerative colitis; anemia; sarcopenia
ID EXCLUSIVE ENTERAL NUTRITION; VITAMIN-D DEFICIENCY; ACTIVE
   CROHNS-DISEASE; LONG-TERM INTAKE; ULCERATIVE-COLITIS; ELEMENTAL DIET;
   FATTY-ACIDS; PARENTERAL-NUTRITION; POSTOPERATIVE COMPLICATIONS;
   PREOPERATIVE MANAGEMENT
AB Nutrition has an important impact on inflammatory bowel diseases (IBD). In particular, several studies have addressed its role in their pathogenesis, showing how the incidence of IBD significantly increased in recent years. Meanwhile, nutrition should be considered a component of the treatment of the disease, both as a therapy itself, and especially in the perspective of correcting the various nutritional deficiencies shown by these patients. In this perspective, nutritional suggestions are very important even in the most severe forms of IBD, requiring hospitalization or surgical treatment. Although current knowledge about nutrition in IBD is increasing over time, nutritional suggestions are often underestimated by clinicians. This narrative review is an update summary of current knowledge on nutritional suggestions in IBD, in order to address the impact of nutrition on pathogenesis, micro- and macro-nutrients deficiencies (especially in the case of sarcopenia and obesity), as well as in hospitalized patients.
C1 [Bertani, Lorenzo; Bellini, Massimo] Univ Pisa, Dept Translat Res & New Technol Med & Surg, I-56100 Pisa, Italy.
   [Ribaldone, Davide Giuseppe] Univ Turin, Dept Med Sci, I-10126 Turin, Italy.
   [Mumolo, Maria Gloria; Costa, Francesco] Pisa Univ Hosp, Dept Gen Surg & Gastroenterol, IBD Unit, I-56124 Pisa, Italy.
C3 University of Pisa; University of Turin; University of Pisa; Azienda
   Ospedaliero Universitaria Pisana
RP Costa, F (通讯作者)，Pisa Univ Hosp, Dept Gen Surg & Gastroenterol, IBD Unit, I-56124 Pisa, Italy.
EM lorenzobertani@gmail.com; davidegiuseppe.ribaldone@unito.it;
   mbellini58@gmail.com; g.mumolo@int.med.unipi.it; fcosta@med.unipi.it
RI Ribaldone, Davide Giuseppe/H-3478-2019; 蓝, 安安/HHC-5157-2022
OI Ribaldone, Davide Giuseppe/0000-0002-9421-3087; bellini,
   massimo/0000-0002-6387-6443; Bertani, Lorenzo/0000-0001-8653-1790
CR Adamina M, 2020, J CROHNS COLITIS, V14, P155, DOI 10.1093/ecco-jcc/jjz187
   Adamina M, 2020, J CROHNS COLITIS, V14, P431, DOI 10.1093/ecco-jcc/jjz160
   Agin M, 2019, MEDICINA-LITHUANIA, V55, DOI 10.3390/medicina55100620
   Al Mutairi F, 2020, J CENT NERV SYST DIS, V12, DOI 10.1177/1179573520962230
   Albenberg L, 2019, GASTROENTEROLOGY, V157, P128, DOI 10.1053/j.gastro.2019.03.015
   Amre DK, 2007, AM J GASTROENTEROL, V102, P2016, DOI 10.1111/j.1572-0241.2007.01411.x
   Ananthakrishnan AN, 2015, INT J EPIDEMIOL, V44, P1995, DOI 10.1093/ije/dyv301
   Ananthakrishnan AN, 2015, INFLAMM BOWEL DIS, V21, P2311, DOI 10.1097/MIB.0000000000000501
   Ananthakrishnan AN, 2014, GUT, V63, P776, DOI 10.1136/gutjnl-2013-305304
   Ananthakrishnan AN, 2013, GASTROENTEROLOGY, V145, P970, DOI 10.1053/j.gastro.2013.07.050
   Ananthakrishnan AN, 2013, INFLAMM BOWEL DIS, V19, P1921, DOI 10.1097/MIB.0b013e3182902ad9
   Ananthakrishnan AN, 2010, AM J GASTROENTEROL, V105, P1799, DOI 10.1038/ajg.2010.105
   Andersen V, 2018, J CROHNS COLITIS, V12, P129, DOI 10.1093/ecco-jcc/jjx136
   Andersen V, 2012, DIGEST LIVER DIS, V44, P185, DOI 10.1016/j.dld.2011.10.001
   Balestrieri P, 2020, NUTRIENTS, V12, DOI 10.3390/nu12020372
   Barnes EL, 2017, CLIN GASTROENTEROL H, V15, P1390, DOI 10.1016/j.cgh.2016.12.036
   Bellini M, 2020, NUTRIENTS, V12, DOI 10.3390/nu12082360
   Bellolio F, 2013, BRIT J SURG, V100, P1344, DOI 10.1002/bjs.9212
   Bertani L, 2021, NUTRIENTS, V13, DOI 10.3390/nu13020608
   Bertani L, 2021, ALIMENT PHARM THER, V53, P273, DOI 10.1111/apt.16167
   Bertani L, 2020, EUR J GASTROEN HEPAT, V32, P1091, DOI 10.1097/MEG.0000000000001731
   Bischoff SC, 2020, CLIN NUTR, V39, P632, DOI 10.1016/j.clnu.2019.11.002
   Bodini G, 2019, NUTRITION, V67-68, DOI 10.1016/j.nut.2019.06.023
   Bonovas S, 2016, MEDICINE, V95, DOI 10.1097/MD.0000000000002308
   Bouguen G, 2011, GUT, V60, P1178, DOI 10.1136/gut.2010.234617
   Brennan GT, 2018, EUR J GASTROEN HEPAT, V30, P997, DOI 10.1097/MEG.0000000000001162
   Brotherton CS, 2016, CLIN GASTROENTEROL H, V14, P1130, DOI 10.1016/j.cgh.2015.12.029
   Brown AC, 2011, EXPERT REV GASTROENT, V5, P411, DOI [10.1586/egh.11.29, 10.1586/EGH.11.29]
   Bryant RV, 2015, ALIMENT PHARM THER, V41, P895, DOI 10.1111/apt.13156
   Bryant RV, 2013, ALIMENT PHARM THER, V38, P213, DOI 10.1111/apt.12372
   Cammarota T, 2013, SCAND J GASTROENTERO, V48, P552, DOI 10.3109/00365521.2013.777774
   Campos F. G., 2003, Nutr. Hosp., V18, P57
   Carter MJ, 2004, GUT, V53, DOI 10.1136/gut.2004.043372
   Cashman KD, 2003, EUR J GASTROEN HEPAT, V15, P607, DOI 10.1097/00042737-200306000-00005
   Cesareo R, 2018, NUTRIENTS, V10, DOI 10.3390/nu10050546
   Chang SW, 2019, PEDIATR NEONATOL, V60, P237, DOI 10.1016/j.pedneo.2019.04.007
   Chapman-Kiddell CA, 2010, INFLAMM BOWEL DIS, V16, P137, DOI 10.1002/ibd.20968
   Chassaing B, 2015, NATURE, V519, P92, DOI 10.1038/nature14232
   Chen YY, 2020, EXPERT REV GASTROENT, V14, P155, DOI 10.1080/17474124.2020.1732817
   Cheng K, 2020, WORLD J GASTROENTERO, V26, P1231, DOI 10.3748/wjg.v26.i12.1231
   Cohen AB, 2013, DIGEST DIS SCI, V58, P1322, DOI 10.1007/s10620-012-2373-3
   Cordaro M, 2021, METABOLITES, V11, DOI 10.3390/metabo11010037
   Cox SR, 2020, GASTROENTEROLOGY, V158, P176, DOI 10.1053/j.gastro.2019.09.024
   Cox SR, 2017, J CROHNS COLITIS, V11, P1420, DOI 10.1093/ecco-jcc/jjx073
   Cruz-Jentoft AJ, 2019, AGE AGEING, V48, DOI 10.1093/ageing/afz046
   Damoiseaux M, 2020, J TRANSL AUTOIMMUN, V3, DOI 10.1016/j.jtauto.2020.100045
   Day AS, 2018, AIMS MICROBIOL, V4, P584, DOI 10.3934/microbiol.2018.4.584
   de Vries JHM, 2019, DIGEST DIS, V37, P131, DOI 10.1159/000494022
   Desai MS, 2016, CELL, V167, P1339, DOI 10.1016/j.cell.2016.10.043
   Devkota S, 2012, NATURE, V487, P104, DOI 10.1038/nature11225
   Domislovic V, 2020, ACTA CLIN CROAT, V59, P109, DOI 10.20471/acc.2020.59.01.13
   Donnellan CF, 2013, THER ADV GASTROENTER, V6, P231, DOI 10.1177/1756283X13477715
   Duerksen DR, 2006, NUTRITION, V22, P1210, DOI 10.1016/j.nut.2006.08.017
   Dziechciarz P, 2007, ALIMENT PHARM THER, V26, P795, DOI 10.1111/j.1365-2036.2007.03431.x
   Egberg MD, 2019, INFLAMM BOWEL DIS, V25, P601, DOI 10.1093/ibd/izy298
   Fiocchi C, 2018, FRONT MED-LAUSANNE, V5, DOI 10.3389/fmed.2018.00075
   Francis NK, 2018, WORLD J SURG, V42, P1919, DOI 10.1007/s00268-017-4436-2
   Frank DN, 2007, P NATL ACAD SCI USA, V104, P13780, DOI 10.1073/pnas.0706625104
   Frolkis AD, 2013, GASTROENTEROLOGY, V145, P996, DOI 10.1053/j.gastro.2013.07.041
   Garcia-Lopez Santiago, 2015, Gastroenterol Hepatol, V38 Suppl 1, P32, DOI 10.1016/S0210-5705(15)30017-0
   Ge J, 2015, TURK J GASTROENTEROL, V26, P492, DOI 10.5152/tjg.2015.0106
   Ghishan FK, 2017, GASTROENTEROL CLIN N, V46, P797, DOI 10.1016/j.gtc.2017.08.011
   Gîlca-Blanariu GE, 2018, BIOMED RES INT, V2018, DOI 10.1155/2018/1813047
   Godny L, 2020, EUR J NUTR, V59, P3183, DOI 10.1007/s00394-019-02158-3
   Godny L, 2019, J CROHNS COLITIS, V13, P1265, DOI 10.1093/ecco-jcc/jjz053
   Gonçalves P, 2018, INFLAMM BOWEL DIS, V24, P558, DOI 10.1093/ibd/izx029
   GRIFFITHS AM, 1995, GASTROENTEROLOGY, V108, P1056, DOI 10.1016/0016-5085(95)90203-1
   Grivceva Stardelova Kalina, 2008, Prilozi, V29, P21
   Ham NS, 2021, DIGEST DIS SCI, V66, P587, DOI 10.1007/s10620-020-06207-4
   Harper JW, 2013, INFLAMM BOWEL DIS, V19, P2118, DOI 10.1097/MIB.0b013e31829cf401
   Hayes D, 2016, CRIT REV FOOD SCI, V56, P1231, DOI 10.1080/10408398.2012.760516
   Hébuterne X, 2014, CURR DRUG TARGETS, V15, P1030, DOI 10.2174/1389450115666140930150047
   Heerasing N, 2017, ALIMENT PHARM THER, V45, P660, DOI 10.1111/apt.13934
   Hicks G, 2019, TECH COLOPROCTOL, V23, P947, DOI 10.1007/s10151-019-02080-0
   Hiippala K, 2016, FRONT MICROBIOL, V7, DOI 10.3389/fmicb.2016.01706
   Hirai F, 2013, DIGEST DIS SCI, V58, P1329, DOI 10.1007/s10620-012-2374-2
   Hlavaty T, 2015, J CROHNS COLITIS, V9, P198, DOI 10.1093/ecco-jcc/jju004
   Holt DQ, 2017, J HUM NUTR DIET, V30, P66, DOI 10.1111/jhn.12400
   Hudson Joshua L, 2019, Inflamm Intest Dis, V3, P173, DOI 10.1159/000496925
   Hwang C, 2012, INFLAMM BOWEL DIS, V18, P1961, DOI 10.1002/ibd.22906
   Ianco O, 2013, WORLD J GASTROENTERO, V19, P6458, DOI 10.3748/wjg.v19.i38.6458
   Issa M, 2008, NUTR CLIN PRACT, V23, P299, DOI 10.1177/0884533608318675
   Jacobson S, 2012, SCAND J GASTROENTERO, V47, P170, DOI 10.3109/00365521.2011.648954
   Jantchou P, 2010, AM J GASTROENTEROL, V105, P2195, DOI 10.1038/ajg.2010.192
   JARNEROT G, 1983, SCAND J GASTROENTERO, V18, P999, DOI 10.3109/00365528309181832
   Jimenez KM, 2019, ACTA HAEMATOL-BASEL, V142, P30, DOI 10.1159/000496728
   Jo E, 2012, AGING CLIN EXP RES, V24, P412, DOI 10.3275/8464
   John S, 2010, EUR J GASTROEN HEPAT, V22, P602, DOI 10.1097/MEG.0b013e3283352d05
   Casanova MJ, 2017, J CROHNS COLITIS, V11, P1430, DOI 10.1093/ecco-jcc/jjx102
   Jowett SL, 2004, GUT, V53, P1479, DOI 10.1136/gut.2003.024828
   Kakodkar S, 2017, GASTROENTEROL CLIN N, V46, P745, DOI 10.1016/j.gtc.2017.08.016
   Khan S, 2020, SCI TRANSL MED, V12, DOI 10.1126/scitranslmed.aay6218
   Ko YN, 2018, J GASTROEN HEPATOL, V33, P22, DOI 10.1111/jgh.14427
   Kondrup J, 2003, CLIN NUTR, V22, P321, DOI 10.1016/S0261-5614(02)00214-5
   Lagishetty V, 2010, ENDOCRINOLOGY, V151, P2423, DOI 10.1210/en.2010-0089
   Lamb CA, 2019, GUT, V68, pS1, DOI 10.1136/gutjnl-2019-318484
   LASHNER BA, 1989, DIGEST DIS SCI, V34, P741, DOI 10.1007/BF01540346
   Le Leu R, 2013, DIGEST DIS SCI, V58, P3475, DOI 10.1007/s10620-013-2844-1
   Lee G, 2020, J OBES METAB SYNDR, V29, P26, DOI 10.7570/jomes19042
   Lewin MH, 2006, CANCER RES, V66, P1859, DOI 10.1158/0008-5472.CAN-05-2237
   Li G, 2014, EUR J CLIN NUTR, V68, P441, DOI 10.1038/ejcn.2014.16
   Li SQ, 2019, WORLD J GASTROENTERO, V25, P3823, DOI 10.3748/wjg.v25.i28.3823
   Li Y, 2015, MEDICINE, V94, DOI 10.1097/MD.0000000000000478
   Lichtenstein GR, 2018, AM J GASTROENTEROL, V113, P481, DOI 10.1038/ajg.2018.27
   Limketkai BN, 2019, COCHRANE DB SYST REV, DOI 10.1002/14651858.CD012839.pub2
   LINDOR KD, 1985, MAYO CLIN PROC, V60, P393, DOI 10.1016/S0025-6196(12)60849-0
   MacMaster MJ, 2021, CLIN NUTR, V40, P327, DOI 10.1016/j.clnu.2020.05.010
   Makhdoom ZA, 2000, J CLIN GASTROENTEROL, V31, P195, DOI 10.1097/00004836-200010000-00003
   Marimuthu K, 2012, ANN SURG, V255, P1060, DOI 10.1097/SLA.0b013e318252edf8
   Martincich I, 2020, JPEN-PARENTER ENTER, V44, P1104, DOI 10.1002/jpen.1743
   MARTINI GA, 1976, KLIN WOCHENSCHR, V54, P367, DOI 10.1007/BF01469792
   Massironi S, 2020, DIGEST LIVER DIS, V52, P253, DOI 10.1016/j.dld.2019.11.013
   MATSUI T, 1990, Gastroenterologia Japonica, V25, P271
   MAYBERRY JF, 1980, DIGESTION, V20, P323, DOI 10.1159/000198454
   Mentella MC, 2020, NUTRIENTS, V12, DOI 10.3390/nu12040944
   Mentella MC, 2019, NUTRIENTS, V11, DOI 10.3390/nu11112583
   Meza-Meza MR, 2022, CRIT REV FOOD SCI, V62, P3042, DOI 10.1080/10408398.2020.1862753
   Miehsler W, 2004, GUT, V53, P542, DOI 10.1136/gut.2003.025411
   Mihai C, 2013, MED-SURG J, V117, P662
   Milajerdi A, 2021, ADV NUTR, V12, P735, DOI 10.1093/advances/nmaa145
   Miller T, 2018, CURR OPIN PEDIATR, V30, P671, DOI 10.1097/MOP.0000000000000660
   Muhomah TA, 2019, BIOSCI MICROB FOOD H, V38, P55, DOI 10.12938/bmfh.18-027
   Nakanishi M, 2019, NUTRIENTS, V11, DOI 10.3390/nu11051118
   Narula N, 2018, COCHRANE DB SYST REV, DOI 10.1002/14651858.CD000542.pub3
   Nguyen DL, 2015, THER ADV GASTROENTER, V8, P168, DOI 10.1177/1756283X15578607
   Nguyen GC, 2007, ALIMENT PHARM THERAP, V26, P1499, DOI 10.1111/j.1365-2036.2007.03547.x
   Nguyen GC, 2008, INFLAMM BOWEL DIS, V14, P1105, DOI 10.1002/ibd.20429
   Ooi JH, 2013, J NUTR, V143, P1679, DOI 10.3945/jn.113.180794
   Palchaudhuri S, 2020, CROHNS COLITIS 360, V2, DOI 10.1093/crocol/otaa059
   Pan Y, 2017, NUTRIENTS, V9, DOI 10.3390/nu9040382
   Park J, 2021, YONSEI MED J, V62, P99, DOI 10.3349/ymj.2021.62.2.99
   Patel KV, 2016, NAT REV GASTRO HEPAT, V13, P707, DOI 10.1038/nrgastro.2016.158
   Pearce SHS, 2010, BRIT MED J, V340, DOI 10.1136/bmj.b5664
   Penna G, 2000, J IMMUNOL, V164, P2405, DOI 10.4049/jimmunol.164.5.2405
   Ribaldone DG, 2019, CLIN EXP GASTROENTER, V12, P321, DOI 10.2147/CEG.S210844
   Roberts CL, 2010, GUT, V59, P1331, DOI 10.1136/gut.2009.195370
   Rogler G, 2014, FRONT MED, V1, DOI 10.3389/fmed.2014.00058
   Rolandsdotter H, 2019, NUTRIENTS, V11, DOI 10.3390/nu11020414
   Ruemmele FM, 2014, J CROHNS COLITIS, V8, P1179, DOI 10.1016/j.crohns.2014.04.005
   Ryan E, 2019, INFLAMM BOWEL DIS, V25, P67, DOI 10.1093/ibd/izy212
   Sandhu A, 2016, JPEN-PARENTER ENTER, V40, P507, DOI 10.1177/0148607114566656
   Saraff V, 2016, ARCH DIS CHILD, V101, P190, DOI 10.1136/archdischild-2014-307214
   Sazuka S, 2012, EUR J CLIN NUTR, V66, P1219, DOI 10.1038/ejcn.2012.120
   Scaldaferri F, 2017, GASTROENT RES PRACT, V2017, DOI 10.1155/2017/8646495
   Schiesser M, 2008, CLIN NUTR, V27, P565, DOI 10.1016/j.clnu.2008.01.010
   Schreiner P, 2020, DIGESTION, V101, P120, DOI 10.1159/000505368
   Schwerd T, 2016, J ALLERGY CLIN IMMUN, V138, P592, DOI 10.1016/j.jaci.2015.12.1331
   Shafiee NH, 2021, INTEST RES, V19, P171, DOI 10.5217/ir.2020.00035
   Singh S, 2020, CLIN GASTROENTEROL H, V18, P1367, DOI 10.1016/j.cgh.2019.11.009
   Singh S, 2017, NAT REV GASTRO HEPAT, V14, P110, DOI 10.1038/nrgastro.2016.181
   Siva S, 2017, INFLAMM BOWEL DIS, V23, P152, DOI 10.1097/MIB.0000000000000989
   Skrzypczak D, 2021, NUTRIENTS, V13, DOI 10.3390/nu13020293
   Smedh K, 2002, EUR J SURG, V168, P154, DOI 10.1080/110241502320127766
   Steed H, 2009, OBESITY FACTS, V2, P370, DOI 10.1159/000262276
   Studley H O, 2001, Nutr Hosp, V16, P141
   Takagi S, 2006, ALIMENT PHARM THERAP, V24, P1333, DOI 10.1111/j.1365-2036.2006.03120.x
   Thomas DW, 2013, BRIT J HAEMATOL, V161, P639, DOI 10.1111/bjh.12311
   Trochoutsou AI, 2015, MINI-REV MED CHEM, V15, P953, DOI 10.2174/1389557515666150519110830
   Tugb-Kartal A, 2020, REV INVEST CLIN, V72, P380, DOI [10.24875/RIC.20000208, 10.24875/ric.20000208]
   Ukleja A, 2007, GASTROENTEROL CLIN N, V36, P23, DOI 10.1016/j.gtc.2007.01.009
   Ulitsky A, 2011, JPEN-PARENTER ENTER, V35, P308, DOI 10.1177/0148607110381267
   Vagianos K, 2007, JPEN-PARENTER ENTER, V31, P311, DOI 10.1177/0148607107031004311
   Vernero M, 2020, J CLIN MED, V9, DOI 10.3390/jcm9123941
   Vernero M, 2019, MINERVA GASTROENTERO, V65, P200, DOI 10.23736/S1121-421X.19.02572-8
   VOITK AJ, 1972, CAN MED ASSOC J, V107, P123
   VOITK AJ, 1973, ARCH SURG-CHICAGO, V107, P329
   Wallaert JB, 2012, DIS COLON RECTUM, V55, P1138, DOI 10.1097/DCR.0b013e3182698f60
   Wang HG, 2016, WORLD J SURG, V40, P1993, DOI 10.1007/s00268-016-3488-z
   Watanabe H, 2019, BIOL PHARM BULL, V42, P1437, DOI 10.1248/bpb.b19-00513
   Wedrychowicz A, 2016, WORLD J GASTROENTERO, V22, P1045, DOI 10.3748/wjg.v22.i3.1045
   White JV, 2012, J ACAD NUTR DIET, V112, P730, DOI 10.1016/j.jand.2012.03.012
   Wieringa FT, 2015, NUTRIENTS, V7, P3252, DOI 10.3390/nu7053252
   Yakut M, 2010, EUR J INTERN MED, V21, P320, DOI 10.1016/j.ejim.2010.05.007
   Yamamoto T, 2005, INFLAMM BOWEL DIS, V11, P580, DOI 10.1097/01.MIB.0000161307.58327.96
   Zallot C, 2013, INFLAMM BOWEL DIS, V19, P66, DOI 10.1002/ibd.22965
   Zerbib P, 2010, ALIMENT PHARM THER, V32, P459, DOI 10.1111/j.1365-2036.2010.04369.x
   Zhang TH, 2017, JPEN-PARENTER ENTER, V41, P592, DOI 10.1177/0148607115612054
   Zhang YG, 2013, TISSUE BARRIERS, V1, DOI 10.4161/tisb.23118
NR 178
TC 18
Z9 22
U1 2
U2 20
PU MDPI
PI BASEL
PA ST ALBAN-ANLAGE 66, CH-4052 BASEL, SWITZERLAND
EI 2072-6643
J9 NUTRIENTS
JI Nutrients
PD APR
PY 2021
VL 13
IS 4
AR 1387
DI 10.3390/nu13041387
PG 19
WC Nutrition & Dietetics
WE Science Citation Index Expanded (SCI-EXPANDED)
SC Nutrition & Dietetics
GA RR9KS
UT WOS:000643408500001
PM 33924119
OA Green Published, gold
DA 2024-01-22
ER

PT J
AU Shen, B
   Remzi, FH
   Lavery, IC
   Lashner, BA
   Fazio, VW
AF Shen, Bo
   Remzi, Feza H.
   Lavery, Ian C.
   Lashner, Bret A.
   Fazio, Victor W.
TI A proposed classification of heal pouch disorders and associated
   complications after restorative proctocolectomy
SO CLINICAL GASTROENTEROLOGY AND HEPATOLOGY
LA English
DT Review
ID QUALITY-OF-LIFE; INFLAMMATORY-BOWEL-DISEASE; ANAL TRANSITIONAL ZONE;
   PORTAL-VEIN THROMBI; ILEAL POUCH; ULCERATIVE-COLITIS; SEXUAL FUNCTION;
   PELVIC-POUCH; CROHNS-DISEASE; ILEOANAL POUCH
AB have inherent advantages and disadvantages that must be balanced for patients with moderate to severe disease. Restorative proctocolectomy with ileal pouch-anal anastomosis has become the surgical treatment of choice for the majority of patients with ulcerative colitis who require proctocolectomy. However, adverse sequelae of mechanical, inflammatory, functional, neoplastic, and metabolic conditions related to the pouch can occur postoperatively. Recognition and familiarization of the disease conditions related to the ileal pouch can be challenging for practicing gastroenterologists. Accurate diagnosis and classification of the disease conditions are imperative for proper management and prognosis.
C1 [Shen, Bo; Remzi, Feza H.; Lavery, Ian C.; Lashner, Bret A.; Fazio, Victor W.] Cleveland Clin, Inst Digest Dis, Cleveland, OH 44106 USA.
C3 Cleveland Clinic Foundation
RP Shen, B (通讯作者)，Cleveland Clin, Inst Digest Dis, Cleveland, OH 44106 USA.
RI Remzi, Feza/AAE-6584-2022
FU NIDDK NIH HHS [R03 DK 067275] Funding Source: Medline
CR Abitbol V, 1997, BRIT J SURG, V84, P1551, DOI 10.1111/j.1365-2168.1997.02806.x
   Achkar JP, 2005, CLIN GASTROENTEROL H, V3, P60, DOI 10.1016/S1542-3565(04)00604-4
   Aisenberg J, 2004, AM J GASTROENTEROL, V99, P432, DOI 10.1111/j.1572-0241.2004.04107.x
   ATKINSON KG, 1994, AM J SURG, V167, P516, DOI 10.1016/0002-9610(94)90248-8
   Baixauli J, 2004, DIS COLON RECTUM, V47, P2, DOI 10.1007/s10350-003-0003-z
   Baker ME, 2003, RADIOLOGY, V227, P73, DOI 10.1148/radiol.2271020032
   Bambrick M, 1996, DIS COLON RECTUM, V39, P610, DOI 10.1007/BF02056936
   Belliveau P, 1999, CAN J SURG, V42, P345
   Berndtsson I, 2004, SCAND J GASTROENTERO, V39, P374, DOI 10.1080/00365520310008449
   Bernstein CN, 2001, THROMB HAEMOSTASIS, V85, P430
   BLAZEBY JM, 1994, GUT, V35, P1668, DOI 10.1136/gut.35.11.1668
   Brett PM, 1996, EUR J GASTROEN HEPAT, V8, P951, DOI 10.1097/00042737-199610000-00003
   Burke D, 2001, BRIT J SURG, V88, P241, DOI 10.1046/j.1365-2168.2001.01663.x
   Camilleri-Brennan J, 2003, J GASTROINTEST SURG, V7, P814, DOI 10.1016/S1091-255X(03)00103-3
   Carter MJ, 2001, GASTROENTEROLOGY, V121, P805, DOI 10.1053/gast.2001.28017
   Colombel JF, 2003, AM J GASTROENTEROL, V98, P2239, DOI 10.1016/S0002-9270(03)00660-9
   Coull DB, 2003, BRIT J SURG, V90, P72, DOI 10.1002/bjs.4007
   COUNIHAN TC, 1994, DIS COLON RECTUM, V37, P1126, DOI 10.1007/BF02049815
   DAMGAARD B, 1995, DIS COLON RECTUM, V38, P286, DOI 10.1007/BF02055604
   Das P, 2007, COLORECTAL DIS, V9, P15, DOI 10.1111/j.1463-1318.2006.01148.x
   Davies M, 2007, INT J COLORECTAL DIS, V22, P1255, DOI 10.1007/s00384-006-0243-1
   Delaney CP, 2002, ANN SURG, V236, P43, DOI 10.1097/00000658-200207000-00008
   DEUTSCH AA, 1991, DIS COLON RECTUM, V34, P475, DOI 10.1007/BF02049932
   DHILLON S, 2005, AM J GASTROENTEROL, V100, pA819
   Ehsan M, 2004, DIS COLON RECTUM, V47, P885, DOI 10.1007/s10350-004-0511-5
   Farouk R, 2000, ANN SURG, V231, P919, DOI 10.1097/00000658-200006000-00017
   Faubion WA, 2001, J PEDIATR GASTR NUTR, V33, P296, DOI 10.1097/00005176-200109000-00013
   FAZIO VW, 1995, ANN SURG, V222, P120, DOI 10.1097/00000658-199508000-00003
   Fazio VW, 2003, ANN SURG, V238, P605, DOI 10.1097/01.sla.0000090940.39838.6a
   Fleshner P, 2007, CLIN GASTROENTEROL H, V5, P952, DOI 10.1016/j.cgh.2007.03.020
   Fleshner PR, 2001, GUT, V49, P671, DOI 10.1136/gut.49.5.671
   Freeman H, 2001, CAN J GASTROENTEROL, V15, P485, DOI 10.1155/2001/431437
   Frizzi JD, 2000, DIS COLON RECTUM, V43, P540, DOI 10.1007/BF02237202
   Fukushima T, 2000, SURG TODAY, V30, P223, DOI 10.1007/s005950050049
   Gasche C, 2000, INFLAMM BOWEL DIS, V6, P8, DOI 10.1097/00054725-200002000-00002
   GEMLO B, 1991, ARCH SURG-CHICAGO, V27, P784
   Giebel G D, 1994, J R Coll Surg Edinb, V39, P228
   GILCHRIST KW, 1995, ARCH SURG-CHICAGO, V130, P981
   Gionchetti P, 2000, GASTROENTEROLOGY, V119, P305, DOI 10.1053/gast.2000.9370
   Gionchetti P, 2003, GASTROENTEROLOGY, V124, P1202, DOI 10.1016/S0016-5085(03)00171-9
   Goldstein NS, 1997, AM J SURG PATHOL, V21, P1343, DOI 10.1097/00000478-199711000-00009
   Gorfine SR, 2003, DIS COLON RECTUM, V46, P1339, DOI 10.1007/s10350-004-6747-2
   Gorgun E, 2005, SURGERY, V138, P631, DOI 10.1016/j.surg.2005.07.014
   Gorgun E, 2005, COLORECTAL DIS, V7, P545, DOI 10.1111/j.1463-1318.2005.00895.x
   Gorgun E, 2004, SURGERY, V136, P795, DOI 10.1016/j.surg.2004.06.018
   Gosselink MP, 2004, DIS COLON RECTUM, V47, P876, DOI 10.1007/s10350-004-0525-z
   GROOM JS, 1993, BRIT J SURG, V80, P936, DOI 10.1002/bjs.1800800750
   Gullberg K, 1997, GASTROENTEROLOGY, V112, P1487, DOI 10.1016/S0016-5085(97)70029-5
   Hartley JE, 2004, DIS COLON RECTUM, V47, P1808, DOI 10.1007/s10350-004-0644-6
   Hata K, 2003, SCAND J GASTROENTERO, V38, P1055, DOI 10.1080/00365520310005938
   Hedrick TL, 2006, DIS COLON RECTUM, V49, P1167, DOI 10.1007/s10350-006-0602-6
   HEPPELL J, 1983, DIS COLON RECTUM, V26, P768, DOI 10.1007/BF02554744
   Heriot AG, 2005, DIS COLON RECTUM, V48, P451, DOI 10.1007/s10350-004-0902-7
   Herline AJ, 2003, DIS COLON RECTUM, V46, P156, DOI 10.1007/s10350-004-6517-1
   Heuschen UA, 2001, GASTROENTEROLOGY, V120, P841, DOI 10.1053/gast.2001.22434
   Heuschen UA, 2001, INT J COLORECTAL DIS, V16, P126, DOI 10.1007/s003840000276
   Hrung JM, 1998, ABDOM IMAGING, V23, P375, DOI 10.1007/s002619900364
   Hueting WE, 2005, DIGEST SURG, V22, P69, DOI 10.1159/000085356
   Hueting WE, 2004, INT J COLORECTAL DIS, V19, P215, DOI 10.1007/s00384-003-0543-7
   Hui T, 2005, DIS COLON RECTUM, V48, P1254, DOI 10.1007/s10350-005-0013-0
   HULL TL, 1995, DIS COLON RECTUM, V38, P1144, DOI 10.1007/BF02048329
   Hyman N, 2002, INFLAMM BOWEL DIS, V8, P43, DOI 10.1097/00054725-200201000-00006
   Johnson P, 2004, DIS COLON RECTUM, V47, P1119, DOI 10.1007/s10350-004-0570-7
   Kariv R, 2007, GASTROENTEROLOGY, V132, pA176
   Keating JP, 2004, ANZ J SURG, V74, P248, DOI 10.1111/j.1445-2197.2004.02954.x
   Keighley M R, 2000, Acta Chir Iugosl, V47, P27
   KEIGHLEY MRB, 1993, BRIT J SURG, V80, P1065, DOI 10.1002/bjs.1800800849
   KMIOT WA, 1989, BRIT J SURG, V76, P148, DOI 10.1002/bjs.1800760214
   KOLTUN WA, 1991, DIS COLON RECTUM, V34, P857, DOI 10.1007/BF02049696
   Kuisma J, 2004, SCAND J GASTROENTERO, V39, P544, DOI 10.1080/00365520410004668
   Kuisma J, 2002, SCAND J GASTROENTERO, V37, P171, DOI 10.1080/003655202753416830
   Laureti S, 2002, DIS COLON RECTUM, V45, P418, DOI 10.1007/s10350-004-6194-0
   Lee PY, 1997, DIS COLON RECTUM, V40, P752, DOI 10.1007/BF02055426
   Levitt MD, 1998, AM J SURG, V176, P384, DOI 10.1016/S0002-9610(98)00194-9
   LOHMULLER JL, 1990, ANN SURG, V211, P622
   Lolohea S, 2005, DIS COLON RECTUM, V48, P1802, DOI 10.1007/s10350-005-0079-8
   Lovegrove RE, 2006, ANN SURG, V244, P18, DOI 10.1097/01.sla.0000225031.15405.a3
   Lucha PA, 2005, DIS COLON RECTUM, V48, P862, DOI 10.1007/s10350-004-0838-y
   M'Koma AE, 2006, INT J COLORECTAL DIS, V21, P711, DOI 10.1007/s00384-005-0076-3
   Mann SD, 2003, DIS COLON RECTUM, V46, P267, DOI 10.1007/s10350-004-6533-1
   Matzke GM, 2004, DIS COLON RECTUM, V47, P782, DOI 10.1007/s10350-003-0105-7
   MCINTYRE PB, 1995, DIS COLON RECTUM, V38, P51
   Meagher AP, 1998, BRIT J SURG, V85, P800
   Meier CB, 2005, INFLAMM BOWEL DIS, V11, P965, DOI 10.1097/01.MIB.0000186407.25694.cf
   Merrett MN, 1996, GUT, V38, P362, DOI 10.1136/gut.38.3.362
   METCALF AM, 1986, ANN SURG, V204, P624, DOI 10.1097/00000658-198612000-00002
   Michelassi F, 2003, ANN SURG, V238, P433, DOI 10.1097/01.sla.0000086658.60555.ea
   Mimura T, 2004, GUT, V53, P108, DOI 10.1136/gut.53.1.108
   MKOMA AE, 1994, DIS COLON RECTUM, V37, P932, DOI 10.1007/BF02052601
   Moonka D, 1998, AM J GASTROENTEROL, V93, P264, DOI 10.1111/j.1572-0241.1998.00264.x
   MOSKOWITZ RL, 1986, INT J COLORECTAL DIS, V1, P167, DOI 10.1007/BF01648445
   Muñoz-Juarez M, 1999, DIS COLON RECTUM, V42, P117, DOI 10.1007/BF02235196
   Negi SS, 2003, DIGEST SURG, V20, P63, DOI 10.1159/000068855
   Neilly P, 1999, AUST NZ J SURG, V69, P22, DOI 10.1046/j.1440-1622.1999.01464.x
   NICHOLLS RJ, 1981, GUT, V22, P462, DOI 10.1136/gut.22.6.462
   NICHOLLS RJ, 1990, BRIT J SURG, V77, P152, DOI 10.1002/bjs.1800770212
   Nicholls RJ, 2002, ALIMENT PHARM THER, V16, P25, DOI 10.1046/j.1365-2036.16.s4.5.x
   NILSSON LO, 1984, SCAND J GASTROENTERO, V19, P369, DOI 10.1080/00365521.1984.12005737
   Nyam DCNK, 1997, DIS COLON RECTUM, V40, P971, DOI 10.1007/BF02051207
   Oikonomou IK, 2007, DIS COLON RECTUM, V50, P69, DOI 10.1007/s10350-006-0752-6
   OKELLY TJ, 1994, BRIT J SURG, V81, P1374, DOI 10.1002/bjs.1800810943
   Okon A, 2005, AM SURGEON, V71, P821
   Olsen KO, 1999, BRIT J SURG, V86, P493, DOI 10.1046/j.1365-2168.1999.01076.x
   Olsen KO, 2003, BRIT J SURG, V90, P227, DOI 10.1002/bjs.4082
   Olsen KO, 2002, GASTROENTEROLOGY, V122, P15, DOI 10.1053/gast.2002.30345
   Oncel M, 2003, DIS COLON RECTUM, V46, pA47
   ORESLAND T, 1994, INT J COLORECTAL DIS, V9, P77, DOI 10.1007/BF00699417
   Panis Y, 1996, LANCET, V347, P854, DOI 10.1016/S0140-6736(96)91344-6
   Pastrana RJ, 2007, J CLIN GASTROENTEROL, V41, P41, DOI 10.1097/01.mcg.0000212641.90477.d0
   Paye F, 1996, BRIT J SURG, V83, P1574, DOI 10.1002/bjs.1800831127
   PENNA C, 1993, BRIT J SURG, V80, P765, DOI 10.1002/bjs.1800800638
   Penna C, 1996, GUT, V38, P234, DOI 10.1136/gut.38.2.234
   Peyrègne V, 2000, INT J COLORECTAL DIS, V15, P49, DOI 10.1007/s003840050007
   Prudhomme M, 2006, BRIT J SURG, V93, P82, DOI 10.1002/bjs.5147
   Prudhomme M, 2003, DIS COLON RECTUM, V46, P20, DOI 10.1007/s10350-004-6491-7
   Read TE, 1997, DIS COLON RECTUM, V40, P566, DOI 10.1007/BF02055380
   Remzi FH, 2003, DIS COLON RECTUM, V46, P6, DOI 10.1007/s10350-004-6488-2
   Remzi FH, 2002, SURGERY, V132, P655, DOI 10.1067/msy.2002.127689
   ROUX C, 1995, OSTEOPOROSIS INT, V5, P156, DOI 10.1007/BF02106094
   Sagap I, 2006, SURGERY, V140, P691, DOI 10.1016/j.surg.2006.07.015
   Sagar PM, 1996, BRIT J SURG, V83, P1401, DOI 10.1002/bjs.1800831025
   SANDBORN WJ, 1994, MAYO CLIN PROC, V69, P409, DOI 10.1016/S0025-6196(12)61634-6
   SANDBORN WJ, 1994, GASTROENTEROLOGY, V107, P1856, DOI 10.1016/0016-5085(94)90832-X
   Sandborn WJ, 1997, TRENDS IN INFLAMMATORY BOWEL DISEASE THERAPY 1996, P51
   Sarigol S, 1999, J PEDIATR GASTR NUTR, V28, P429, DOI 10.1097/00005176-199904000-00015
   Schaus BJ, 2007, DIS COLON RECTUM, V50, P832, DOI 10.1007/s10350-006-0871-0
   Schmidt CM, 1998, ANN SURG, V227, P654, DOI 10.1097/00000658-199805000-00006
   Schwartz LK, 2006, CLIN GASTROENTEROL H, V4, P1030, DOI 10.1016/j.cgh.2006.05.024
   Shah NS, 2003, DIS COLON RECTUM, V46, P911, DOI 10.1007/s10350-004-6684-0
   Shen B, 2004, AM J GASTROENTEROL, V99, P2340, DOI 10.1111/j.1572-0241.2004.40604.x
   Shen B, 2006, DIGEST LIVER DIS, V38, P704, DOI 10.1016/j.dld.2006.05.022
   Shen B, 2006, CLIN GASTROENTEROL H, V4, P81, DOI 10.1016/j.cgh.2005.10.004
   Shen B, 2005, AM J GASTROENTEROL, V100, P93, DOI 10.1111/j.1572-0241.2005.40778.x
   Shen B, 2004, GASTROENTEROLOGY, V126, pA124
   Shen B, 2004, AM J GASTROENTEROL, V99, P1527, DOI 10.1111/j.1572-0241.2004.30518.x
   Shen B, 2003, DRUGS, V63, P453, DOI 10.2165/00003495-200363050-00002
   Shen B, 2002, AM J GASTROENTEROL, V97, P972
   Shen B, 2001, GASTROENTEROLOGY, V121, P261, DOI 10.1053/gast.2001.26290
   Shen B, 2007, DIGEST DIS SCI, V52, P3321, DOI 10.1007/s10620-006-9710-3
   Shen B, 2007, DIS COLON RECTUM, V50, P1450, DOI 10.1007/s10350-007-0284-8
   Shen B, 2006, DIGEST DIS SCI, V51, P2361, DOI 10.1007/s10620-006-9172-7
   Shen B, 2006, AM J GASTROENTEROL, V101, P2760, DOI 10.1111/j.1572-0241.2006.00838.x
   SHEPHERD NA, 1989, INT J COLORECTAL DIS, V4, P205
   Silverberg MS, 2005, CAN J GASTROENTEROL, V19, p5A, DOI 10.1155/2005/269076
   Swain BT, 2004, DIS COLON RECTUM, V47, P253, DOI 10.1007/s10350-003-0040-7
   Swarnkar K, 2004, Colorectal Dis, V6, P133, DOI 10.1111/j.1463-1318.2004.00575.x
   Tekkis PP, 2005, BRIT J SURG, V92, P1270, DOI 10.1002/bjs.5071
   Thompson-Fawcett MW, 2000, DIS COLON RECTUM, V43, P1497, DOI 10.1007/BF02236727
   Thompson-Fawcett MW, 2001, DIS COLON RECTUM, V44, P347, DOI 10.1007/BF02234731
   Thompson-Fawcett MW, 2001, GASTROENTEROLOGY, V121, P275, DOI 10.1053/gast.2001.26442
   Tiainen J, 2000, SCAND J GASTROENTERO, V35, P1170
   Tiainen J, 1999, SCAND J GASTROENTERO, V34, P185
   TJANDRA JJ, 1993, AM J SURG, V165, P322, DOI 10.1016/S0002-9610(05)80834-7
   Tulchinsky H, 2003, ANN SURG, V238, P229, DOI 10.1097/01.sla.0000082121.84763.4c
   TYSK C, 1994, DIS COLON RECTUM, V37, P1034, DOI 10.1007/BF02049320
   ULLAH MZ, 2007, DIS COLON RECTU 0103
   van Duijvendijk P, 1999, J GASTROINTEST SURG, V3, P325, DOI 10.1016/S1091-255X(99)80075-4
   van Duijvendijk P, 2000, DIS COLON RECTUM, V43, P838, DOI 10.1007/BF02238024
   VERESS B, 1995, GASTROENTEROLOGY, V109, P1090, DOI 10.1016/0016-5085(95)90566-9
   Waljee A, 2006, GUT, V55, P1575, DOI 10.1136/gut.2005.090316
   Whitlow CB, 1997, DIS COLON RECTUM, V40, P760, DOI 10.1007/BF02055427
   Widgren S, 1997, PATHOL RES PRACT, V193, P643, DOI 10.1016/S0344-0338(97)80044-1
   Winther KV, 2003, GASTROENTEROLOGY, V125, P1576, DOI 10.1053/j.gastro.2003.09.036
   Wolf JM, 2004, GASTROENTEROLOGY, V126, P1686, DOI 10.1053/j.gastro.2004.02.019
   Yu CS, 2000, DIS COLON RECTUM, V43, P1487, DOI 10.1007/BF02236726
   Ziv Y, 1996, AM J SURG, V171, P320, DOI 10.1016/S0002-9610(97)89634-1
NR 166
TC 160
Z9 166
U1 0
U2 1
PU ELSEVIER SCIENCE INC
PI NEW YORK
PA STE 800, 230 PARK AVE, NEW YORK, NY 10169 USA
SN 1542-3565
EI 1542-7714
J9 CLIN GASTROENTEROL H
JI Clin. Gastroenterol. Hepatol.
PD FEB
PY 2008
VL 6
IS 2
BP 145
EP 158
DI 10.1016/j.cgh.2007.11.006
PG 14
WC Gastroenterology & Hepatology
WE Science Citation Index Expanded (SCI-EXPANDED)
SC Gastroenterology & Hepatology
GA 261YF
UT WOS:000253115200007
PM 18237865
OA Bronze
DA 2024-01-22
ER

PT J
AU Al Sulais, E
   AlAmeel, T
AF Al Sulais, Eman
   AlAmeel, Turki
TI Biosimilars to Antitumor Necrosis Factor Agents in Inflammatory Bowel
   Disease
SO BIOLOGICS-TARGETS & THERAPY
LA English
DT Review
DE biosimilars; inflammatory bowel disease; tumor necrosis factor
   inhibitors
ID ACTIVE RHEUMATOID-ARTHRITIS; CROHNS-DISEASE; DOUBLE-BLIND; INNOVATOR
   INFLIXIMAB; POSITION STATEMENT; ULCERATIVE-COLITIS; PARALLEL-GROUP;
   ANTIBODIES; EFFICACY; SAFETY
AB Anti- tumor Necrosis Factor (anti-TNF) agents are the backbone treatment of moderate to severe cases of inflammatory bowel disease. One of the main drawbacks of these agents is the high cost. The introduction of biosimilar products to anti-TNF agents is expected to lower the cost. Health care providers ought to be aware of the available data that addresses the safety and efficacy of biosimilars in IBD patients. This article outlines the current evidence-based data regarding the available biosimilar products, their safety, efficacy and how to deal with patients' concerns.
C1 [Al Sulais, Eman] Royal Commiss Hosp, Dept Med, POB 496, Jubail Ind City 31911, Qatif, Saudi Arabia.
   [AlAmeel, Turki] King Fahad Specialist Hosp, Dept Med, Dammam, Saudi Arabia.
RP Al Sulais, E (通讯作者)，Royal Commiss Hosp, Dept Med, POB 496, Jubail Ind City 31911, Qatif, Saudi Arabia.
EM e.alslais@gmail.com
CR [Anonymous], CONS DEM INT REF PRO
   Argüelles-Arias F, 2013, REV ESP ENFERM DIG, V105, P37, DOI 10.4321/S1130-01082013000100006
   Ben-Horin S, 2016, GUT, V65, P1132, DOI 10.1136/gutjnl-2015-309290
   Berg DR, 2019, INFLAMM BOWEL DIS, V2019
   Blauvelt A, 2018, BRIT J DERMATOL, V179, P623, DOI 10.1111/bjd.16890
   Boone NW, 2018, EUR J CLIN PHARMACOL, V74, P655, DOI 10.1007/s00228-018-2418-4
   Casteele NV, 2012, ALIMENT PHARM THER, V36, P765, DOI 10.1111/apt.12030
   Chavarria V, 2017, CLIN THER, V39, P477, DOI 10.1016/j.clinthera.2017.01.031
   Click B, 2019, INFLAMM BOWEL DIS, V25, P831, DOI 10.1093/ibd/izy313
   Cohen BL, 2017, BMJ-BRIT MED J, V357, DOI 10.1136/bmj.j2505
   Cohen H, 2017, ADV THER, V33, P2160, DOI 10.1007/s12325-016-0431-5
   Danese S, 2017, J CROHNS COLITIS, V11, P26, DOI 10.1093/ecco-jcc/jjw198
   Danese S, 2017, NAT REV GASTRO HEPAT, V14, P22, DOI 10.1038/nrgastro.2016.155
   Danese S, 2014, J CROHNS COLITIS, V8, P1548, DOI 10.1016/j.crohns.2014.06.007
   Dörner T, 2016, ANN RHEUM DIS, V75, P974, DOI 10.1136/annrheumdis-2016-209166
   Epstein MS, 2014, AM J GASTROENTEROL, V109, P1856, DOI 10.1038/ajg.2014.151
   Faasse K, 2013, POSTGRAD MED J, V89, P540, DOI 10.1136/postgradmedj-2012-131730
   Feagan BG, 2019, ALIMENT PHARM THER, V49, P31, DOI 10.1111/apt.14997
   Fiorino G, 2019, DIGEST LIVER DIS, V51, P632, DOI 10.1016/j.dld.2019.02.004
   Fiorino G, 2019, EXPERT OPIN BIOL TH, V19, P1023, DOI 10.1080/14712598.2019.1564033
   Gecse KB, 2019, LANCET, V393, P1671, DOI 10.1016/S0140-6736(18)32778-8
   Gisbert JP, 2009, AM J GASTROENTEROL, V104, P760, DOI 10.1038/ajg.2008.88
   Goll GL, 2019, J INTERN MED, V285, P653, DOI 10.1111/joim.12880
   Guidelines on Evaluation of Similar Biotherapeutic Products (SBPs), 2013, WHO TECHN REP SER, V2013, P34
   Halpin SJ, 2012, AM J GASTROENTEROL, V107, P1474, DOI 10.1038/ajg.2012.260
   Jorgensen KK, 2017, LANCET, V389, P2304, DOI 10.1016/S0140-6736(17)30068-5
   Kappelman MD, 2008, GASTROENTEROLOGY, V135, P1907, DOI 10.1053/j.gastro.2008.09.012
   Kay J, 2015, ANN RHEUM DIS, V74, P462, DOI 10.1136/annrheumdis-2015-eular.4973
   Kay J, 2018, ANN RHEUM DIS, V77, P165, DOI 10.1136/annrheumdis-2017-211937
   Khan R, 2019, JAMA INTERN MED, V179, P1424, DOI 10.1001/jamainternmed.2019.0999
   Khanna R, 2018, INFLAMM BOWEL DIS, V24, P2155, DOI 10.1093/ibd/izy117
   Khanna Reena, 2017, Gastroenterology, V153, P1160, DOI 10.1053/j.gastro.2017.08.049
   Kurki P, 2015, EXPERT REV CLIN PHAR, V8, P649, DOI 10.1586/17512433.2015.1071188
   Ma C, 2017, AM J GASTROENTEROL, V112, P1840, DOI 10.1038/ajg.2017.394
   Maaser C, 2019, J CROHNS COLITIS, V13, P144, DOI 10.1093/ecco-jcc/jjy113
   Matsuno H, 2018, MOD RHEUMATOL, V29, P1
   Meyer A, 2019, ANN INTERN MED, V170, P99, DOI 10.7326/M18-1512
   Ng SC, 2017, LANCET, V390, P2769, DOI 10.1016/S0140-6736(17)32448-0
   Norman P, 2016, PHARM PAT ANAL, V5, P141, DOI 10.4155/ppa-2016-0002
   Park W, 2013, ANN RHEUM DIS, V72, P1605, DOI 10.1136/annrheumdis-2012-203091
   Peyrin-Biroulet L, 2017, J CROHNS COLITIS, V11, P128, DOI 10.1093/ecco-jcc/jjw138
   Pouillon L, 2019, ALIMENT PHARM THER, V49, P1181, DOI 10.1111/apt.15223
   Pouillon L, 2018, EXPERT REV CLIN IMMU, V14, P739, DOI 10.1080/1744666X.2018.1512406
   Raffals LE, 2019, CLIN GASTROENTEROL H, V17, P818, DOI 10.1016/j.cgh.2018.08.064
   Rubin DT, 2019, AM J GASTROENTEROL, V114, P384, DOI 10.14309/ajg.0000000000000152
   Rungoe C, 2014, GUT, V63, P1607, DOI 10.1136/gutjnl-2013-305607
   Schellekens H, 2016, LANCET ONCOL, V17, pE502, DOI 10.1016/S1470-2045(16)30374-6
   Steinhart AH, 2019, INFLAMM BOWEL DIS, V25, P1, DOI 10.1093/ibd/izy247
   Strik AS, 2018, LANCET GASTROENTEROL, V3, P404, DOI 10.1016/S2468-1253(18)30082-7
   Targan SR, 1997, NEW ENGL J MED, V337, P1029, DOI 10.1056/NEJM199710093371502
   Torres J, 2017, LANCET, V389, P1741, DOI 10.1016/S0140-6736(16)31711-1
   Tweehuysen L, 2018, ARTHRITIS RHEUMATOL, V70, P60, DOI 10.1002/art.40324
   Ungaro R, 2017, LANCET, V389, P1756, DOI 10.1016/S0140-6736(16)32126-2
   US Food and Drug Administration, BIOS INT PROD US FDA
   van der Valk ME, 2014, GUT, V63, P72, DOI 10.1136/gutjnl-2012-303376
   Weinblatt ME, 2018, ARTHRITIS RHEUMATOL, V70, P832, DOI 10.1002/art.40444
   Weinblatt ME, 2018, ARTHRITIS RHEUMATOL, V70, P40, DOI 10.1002/art.40336
   Weise M, 2014, BLOOD, V124, P3191, DOI 10.1182/blood-2014-06-583617
   Ye BD, 2019, LANCET, V393, P1699, DOI 10.1016/S0140-6736(18)32196-2
   Yoo DH, 2013, ANN RHEUM DIS, V72, P1613, DOI 10.1136/annrheumdis-2012-203090
   Yu B, 2016, AM J MANAG CARE, V22, P378
   Yu H, 2018, ALIMENT PHARM THER, V47, P364, DOI 10.1111/apt.14430
NR 62
TC 6
Z9 6
U1 0
U2 3
PU DOVE MEDICAL PRESS LTD
PI ALBANY
PA PO BOX 300-008, ALBANY, AUCKLAND 0752, NEW ZEALAND
SN 1177-5475
EI 1177-5491
J9 BIOL-TARGETS THER
JI Biol.-Targets Ther.
PY 2020
VL 14
BP 1
EP 11
DI 10.2147/BTT.S236433
PG 11
WC Medicine, Research & Experimental
WE Emerging Sources Citation Index (ESCI)
SC Research & Experimental Medicine
GA KN0SR
UT WOS:000514549400001
PM 32021084
OA gold, Green Published
DA 2024-01-22
ER

PT J
AU Gill, HS
AF Gill, Harcharan S.
TI Diagnosis and Surgical Management of Uroenteric Fistula
SO SURGICAL CLINICS OF NORTH AMERICA
LA English
DT Article
DE Fistula; Urinary; Diverticulitis; Crohn
ID RADICAL RETROPUBIC PROSTATECTOMY; CROHNS-DISEASE; ENTEROVESICAL
   FISTULAS; COLOVESICAL FISTULA; RECTOURETHRAL FISTULA; RECTAL INJURY;
   URINARY FISTULAS; RECTOURINARY FISTULAS; DIVERTICULAR-DISEASE;
   EXPERIENCE
AB Uroenteric fistulae can occur between any part of the urinary tract and the small and large bowel. Classification is generally based on the organ of origin in the urinary tract and the termination of the fistula in the segment of the gastrointestinal tract. Surgery is often necessary. Congenital fistulae are rare, with most being acquired. Uroenteric fistulae most frequently occur in a setting of inflammatory bowel disease. Imaging often helps in the diagnosis. Management of urinary fistulae includes adequate nutrition, diversion of the urinary tract, diversion of the gastrointestinal tract, treatment of underling inflammatory process or malignancy, and surgery.
C1 [Gill, Harcharan S.] Stanford Univ Hosp, Dept Urol, 875 Blake Wilbur Dr, Stanford, CA 94305 USA.
C3 Stanford University
RP Gill, HS (通讯作者)，Stanford Univ Hosp, Dept Urol, 875 Blake Wilbur Dr, Stanford, CA 94305 USA.
EM Hgill@stanford.edu
CR AMENDOLA MA, 1984, AM J ROENTGENOL, V142, P715, DOI 10.2214/ajr.142.4.715
   BADLANI G, 1980, UROLOGY, V16, P599, DOI 10.1016/0090-4295(80)90567-1
   BORLAND RN, 1992, J UROLOGY, V147, P905, DOI 10.1016/S0022-5347(17)37418-9
   Chang JH, 1998, BRIT J UROL, V81, P162
   Chebli JMF, 2004, LANCET, V364, P68, DOI 10.1016/S0140-6736(04)16592-6
   Chin JL, 2001, J UROLOGY, V165, P1937, DOI 10.1016/S0022-5347(05)66246-5
   Choi JH, 2014, ANN COLOPROCTOL, V30, P35, DOI 10.3393/ac.2014.30.1.35
   Cordeiro ER, 2012, BJU INT, V110, P1228, DOI 10.1111/j.1464-410X.2012.11262.x
   DESMOND JM, 1989, CLIN RADIOL, V40, P267, DOI 10.1016/S0009-9260(89)80194-1
   FAZIO VW, 1987, SURG GYNECOL OBSTET, V164, P148
   Ghoniem G, 2008, J UROLOGY, V179, P1882, DOI 10.1016/j.juro.2008.01.021
   GORCEY S, 1989, J CLIN GASTROENTEROL, V11, P396, DOI 10.1097/00004836-198908000-00009
   GREENSTEIN AJ, 1984, AM J SURG, V147, P788, DOI 10.1016/0002-9610(84)90202-2
   Gruner JS, 2002, AM SURGEON, V68, P714
   Guillonneau B, 2003, J UROLOGY, V169, P1694, DOI 10.1097/01.ju.0000059860.00022.07
   Hanna JM, 2014, DIS COLON RECTUM, V57, P1105, DOI 10.1097/DCR.0000000000000175
   Hata F, 2002, SURG TODAY, V32, P170, DOI 10.1007/s005950200014
   JARRETT TW, 1995, J UROLOGY, V153, P44, DOI 10.1097/00005392-199501000-00018
   Kavanagh DO, 2003, IRISH J MED SCI, V172, P157, DOI 10.1007/BF02914511
   Loftus EV, 2002, ALIMENT PHARM THERAP, V16, P51, DOI 10.1046/j.1365-2036.2002.01140.x
   Majeed H. A., 1997, SMJ, V38, P116
   Marguet C, 2007, UROLOGY, V69, P898, DOI 10.1016/j.urology.2007.01.044
   MCBEATH RB, 1994, UROLOGY, V44, P661, DOI 10.1016/S0090-4295(94)80200-9
   MCCONNELL DB, 1980, AM J SURG, V140, P80, DOI 10.1016/0002-9610(80)90421-3
   MCLAREN RH, 1993, UROLOGY, V42, P401, DOI 10.1016/0090-4295(93)90366-I
   MILESKI WJ, 1987, AM J SURG, V153, P75, DOI 10.1016/0002-9610(87)90204-2
   Najjar SF, 2004, AM J SURG, V188, P617, DOI 10.1016/j.amjsurg.2004.08.016
   Niebling M, 2013, ACTA CHIR BELG, V113, P30, DOI 10.1080/00015458.2013.11680881
   Noldus J, 1999, J UROLOGY, V161, P1518, DOI 10.1016/S0022-5347(05)68942-2
   Nunoo-Mensah JW, 2008, DIS COLON RECTUM, V51, P1049, DOI 10.1007/s10350-008-9303-7
   PONTARI MA, 1992, AM SURGEON, V58, P258
   Rassweiler J, 2003, J UROLOGY, V169, P1689, DOI 10.1097/01.ju.0000062614.56629.41
   Renschler TD, 2003, J UROLOGY, V170, P1222, DOI 10.1097/01.ju.0000082013.58783.17
   Rius J, 2000, EUR J SURG, V166, P218
   Rouanne M, 2011, DIS COLON RECTUM, V54, P1008, DOI 10.1097/DCR.0b013e31821c4931
   Shackley DC, 2000, BJU INT, V86, P624, DOI 10.1046/j.1464-410x.2000.00871.x
   Shin PR, 2000, J AM COLL SURGEONS, V191, P547, DOI 10.1016/S1072-7515(00)00734-1
   SIGEL A, 1977, EUR UROL, V3, P7
   Wade G, 2014, CAN J UROL, V21, P7179
   Wedmid A, 2011, J UROLOGY, V186, P1928, DOI 10.1016/j.juro.2011.07.004
   Wilbert DM, 1996, J UROLOGY, V155, P256, DOI 10.1016/S0022-5347(01)66612-6
   WOODS RJ, 1988, DIS COLON RECTUM, V31, P591, DOI 10.1007/BF02556792
   Yamamoto T, 2000, INT J COLORECTAL DIS, V15, P211, DOI 10.1007/s003840000233
NR 43
TC 7
Z9 8
U1 0
U2 1
PU W B SAUNDERS CO-ELSEVIER INC
PI PHILADELPHIA
PA 1600 JOHN F KENNEDY BOULEVARD, STE 1800, PHILADELPHIA, PA 19103-2899 USA
SN 0039-6109
EI 1558-3171
J9 SURG CLIN N AM
JI Surg. Clin.-North Am.
PD JUN
PY 2016
VL 96
IS 3
BP 583
EP +
DI 10.1016/j.suc.2016.02.012
PG 11
WC Surgery
WE Science Citation Index Expanded (SCI-EXPANDED)
SC Surgery
GA DP6BR
UT WOS:000378582400014
PM 27261796
DA 2024-01-22
ER

PT J
AU Bala, M
   Lebenthal, A
   Pikarsky, E
   Faroja, M
   Rivkind, AI
   Mintz, Y
AF Bala, Miklosh
   Lebenthal, Abraham
   Pikarsky, Eli
   Faroja, Muhamed
   Rivkind, Avraham I.
   Mintz, Yoav
TI Intestinal stenosis causing small bowel obstruction after nonoperative
   management of blunt abdominal trauma
SO JOURNAL OF TRAUMA-INJURY INFECTION AND CRITICAL CARE
LA English
DT Article
ID SIMULATING CROHNS-DISEASE; MESENTERIC INJURY; ORGAN
AB Over the past few decades, surgical management of blunt abdominal trauma has shifted from operative to selective nonoperative. This trend to nonoperative management was driven by the fact that in 30% of laparotomies following blunt abdominal trauma, no intraabdominal procedure was carried out.(1) Nonoperative management of blunt liver and splenic injuries is accepted 2 and eliminates complications associated with nontherapeutic laparotomies. However, any benefit of selective nonoperative management should be weighted against the consequences of missed injuries and delayed diagnosis.
   We present a case of blunt abdominal trauma that was treated nonoperatively. Despite the success of initial treatment, the patient suffered from recurrent abdominal pain during the following year and underwent two abdominal operations.
C1 Hebrew Univ Jerusalem, Hadassah Med Ctr, Jerusalem, Israel.
C3 Hebrew University of Jerusalem; Hadassah University Medical Center
RP Mintz, Y (通讯作者)，7 Miss Landau St, Jerusalem, Israel.
EM mintzy@md2.huji.ac.il
RI Mintz, Yoav/JAX-2460-2023; Mintz, Yoav/AAU-6905-2020; pikarsky,
   eli/GXV-7099-2022
OI Mintz, Yoav/0000-0002-5101-7449; Mintz, Yoav/0000-0002-5101-7449;
   pikarsky, eli/0000-0003-4186-7105
CR Brody JM, 2000, RADIOGRAPHICS, V20, P1525, DOI 10.1148/radiographics.20.6.g00nv021525
   BROWNSTEIN EG, 1984, AUST NZ J SURG, V54, P287, DOI 10.1111/j.1445-2197.1984.tb05319.x
   BRYNER UM, 1980, ARCH SURG-CHICAGO, V115, P1039
   De Backer AI, 1999, EUR RADIOL, V9, P1429, DOI 10.1007/s003300050863
   Goffette PP, 2002, EUR RADIOL, V12, P994, DOI 10.1007/s00330-002-1396-0
   HARRISON RJ, SO MED J, V94, P499
   HIROTA C, 1995, RADIOLOGY, V194, P813, DOI 10.1148/radiology.194.3.7862984
   LANDRENEAU RJ, 1990, ARCH SURG-CHICAGO, V125, P591
   LIEN GS, 1987, ACTA PATHOL JAPON, V37, P1367
   LONGO WE, 1992, DIS COLON RECTUM, V35, P726, DOI 10.1007/BF02050319
   MARKS CG, 1979, BRIT J SURG, V66, P663, DOI 10.1002/bjs.1800660922
   Miller PR, 2002, J TRAUMA, V53, P238, DOI 10.1097/00005373-200208000-00008
   TAYLOR D, 1987, J CLIN GASTROENTEROL, V9, P99, DOI 10.1097/00004836-198702000-00025
   TAYLOR FW, 1971, J AMER MED ASSOC, V215, P1154, DOI 10.1001/jama.215.7.1154
NR 14
TC 3
Z9 3
U1 0
U2 1
PU LIPPINCOTT WILLIAMS & WILKINS
PI PHILADELPHIA
PA 530 WALNUT ST, PHILADELPHIA, PA 19106-3621 USA
SN 0022-5282
J9 J TRAUMA
JI J. Trauma-Injury Infect. Crit. Care
PD JUN
PY 2007
VL 62
IS 6
BP 1511
EP 1513
DI 10.1097/01.ta.0000222539.67874.26
PG 3
WC Critical Care Medicine; Surgery
WE Science Citation Index Expanded (SCI-EXPANDED)
SC General & Internal Medicine; Surgery
GA 179YM
UT WOS:000247326600044
PM 17308498
DA 2024-01-22
ER

PT J
AU Sendon-Lago, J
   Garcia-del Rio, L
   Eiro, N
   Diaz-Rodriguez, P
   Avila, L
   Gonzalez, LO
   Vizoso, FJ
   Perez-Fernandez, R
   Landin, M
AF Sendon-Lago, Juan
   Garcia-del Rio, Lorena
   Eiro, Noemi
   Diaz-Rodriguez, Patricia
   Avila, Leandro
   Gonzalez, Luis O.
   Vizoso, Francisco J.
   Perez-Fernandez, Roman
   Landin, Mariana
TI Tailored Hydrogels as Delivery Platforms for Conditioned Medium from
   Mesenchymal Stem Cells in a Model of Acute Colitis in Mice
SO PHARMACEUTICS
LA English
DT Article
DE experimental colitis; human uterine cervical stem cells; mucoadhesive
   and thermosensitive hydrogel; inflammation; conditioned medium delivery
ID INFLAMMATORY-BOWEL-DISEASE; ULCERATIVE-COLITIS; F127 HYDROGEL; IN-VITRO;
   POLOXAMER; STRATEGIES; SECRETOME; COMPLEX
AB Inflammatory bowel disease (IBD), including Crohn's disease (CD) and ulcerative colitis (UC), is increasingly prevalent and current therapies are not completely effective. Mesenchymal stem cells are emerging as a promising therapeutic option. Here, the effect of local hydrogel application loaded with conditioned medium (CM) from human uterine cervical stem cells (hUCESC-CM) in an experimental acute colitis mice model has been evaluated. Colitis induction was carried out in C57BL/6 mice by dissolving dextran sulfate sodium (DSS) in drinking water for nine days. Ulcers were treated by rectal administration of either mesalazine (as positive control) or a mucoadhesive and thermosensitive hydrogel loaded with hUCESC-CM (H-hUCESC-CM). Body weight changes, colon length, and histopathological analysis were evaluated. In addition, pro-inflammatory TNF-alpha, IL-6, and IFN-gamma mRNA levels were measured by qPCR. Treatment with H-hUCESC-CM inhibited body weight loss and colon shortening and induced a significant decrease in colon mucosa degeneration, as well as TNF-alpha, IFN-gamma, and IL-6 mRNA levels. Results indicate that H-hUCESC-CM effectively alleviated DSS-induced colitis in mice, suggesting that H-hUCESC-CM may represent an attractive cell-free therapy for local treatment of IBD.
C1 [Sendon-Lago, Juan; Avila, Leandro; Perez-Fernandez, Roman] Univ Santiago de Compostela, Dept Physiol, Ctr Res Mol Med & Chron Dis CIMUS, Avda Barcelona 22, Santiago De Compostela 15706, Spain.
   [Garcia-del Rio, Lorena; Diaz-Rodriguez, Patricia; Landin, Mariana] Univ Santiago de Compostela, Dept Pharmacol Pharm & Pharmaceut Technol, Santiago De Compostela 15782, Spain.
   [Eiro, Noemi; Gonzalez, Luis O.; Vizoso, Francisco J.] Hosp Fdn Jove, Res Unit, Avda Eduardo Castro 161, Gijon 33290, Spain.
C3 Universidade de Santiago de Compostela; Universidade de Santiago de
   Compostela
RP Perez-Fernandez, R (通讯作者)，Univ Santiago de Compostela, Dept Physiol, Ctr Res Mol Med & Chron Dis CIMUS, Avda Barcelona 22, Santiago De Compostela 15706, Spain.; Landin, M (通讯作者)，Univ Santiago de Compostela, Dept Pharmacol Pharm & Pharmaceut Technol, Santiago De Compostela 15782, Spain.; Vizoso, FJ (通讯作者)，Hosp Fdn Jove, Res Unit, Avda Eduardo Castro 161, Gijon 33290, Spain.
EM bautistax@hotmail.com; lorena.garcia.delrio@rai.usc.es;
   noemi.eiro@gmail.com; patricia.diaz.rodriguez@usc.es;
   leandro.avila@usc.es; investigacion@hospitaldejove.com;
   franvizoso@gmail.com; roman.perez.fernandez@usc.es; m.landin@usc.es
RI Perez, Mariana Landin/AAA-5880-2019; Lago, Juan José Sendón/L-1227-2014;
   Eiro, Noemi/HNC-3166-2023; Perez-Fernandez, Roman/L-6342-2014
OI Lago, Juan José Sendón/0000-0001-8360-0033; Eiro,
   Noemi/0000-0001-5840-4807; Avila Concepcion,
   Leandro/0000-0003-4027-4578; Landin, Mariana/0000-0002-2835-8958;
   Garcia-del Rio, Lorena/0000-0003-1784-6355; Perez-Fernandez,
   Roman/0000-0002-5894-0615; Vizoso, Francisco/0000-0002-2827-5511
FU FEDER/Ministerio de Ciencia, Innovacion y Universidades
   [AEI/PGC2018-100776-B-100]; Conselleria de Cultura, Educacion e
   Ordenacion Universitaria [ED431B 2021/04]; European Union (ERDF/ESF,
   "Investing in your future") [PI20/01122]; 'Fundacion para la
   Investigacion con Celulas Madre Uterinas' (FICEMU); Xunta de Galicia
   [ED431C 2020/17-FEDER, AEMAT ED431E 2018/08]; Instituto de Salud Carlos
   III
FX This study was supported by grants to R.P.-F. from FEDER/Ministerio de
   Ciencia, Innovacion y Universidades-AEI/PGC2018-100776-B-100 and
   Conselleria de Cultura, Educacion e Ordenacion Universitaria (ED431B
   2021/04); to F.J.V. and N.E. from Instituto de Salud Carlos III and
   co-funded by European Union (ERDF/ESF, "Investing in your future",
   PI20/01122), and to R.P.-F and F.V. from `Fundacion para la
   Investigacion con Celulas Madre Uterinas' (FICEMU). M.L. thanks Xunta de
   Galicia for financial support (Competitive Reference Groups, ED431C
   2020/17-FEDER and AEMAT ED431E 2018/08).
CR Ahangar P, 2020, INT J MOL SCI, V21, DOI 10.3390/ijms21197038
   Baumgart DC, 2007, LANCET, V369, P1641, DOI 10.1016/S0140-6736(07)60751-X
   Bermudez MA, 2016, EXP EYE RES, V149, P84, DOI 10.1016/j.exer.2016.06.022
   Bermudez MA, 2015, INVEST OPHTH VIS SCI, V56, P983, DOI 10.1167/iovs.14-15859
   Bouchemal K, 2015, ANTIMICROB AGENTS CH, V59, P2215, DOI 10.1128/AAC.03503-14
   Burisch J, 2014, GUT, V63, P588, DOI 10.1136/gutjnl-2013-304636
   Chassaing B, 2011, GASTROENTEROLOGY, V140, P1720, DOI 10.1053/j.gastro.2011.01.054
   Chatterjee S, 2018, POLYMERS-BASEL, V10, DOI 10.3390/polym10050480
   Chen QQ, 2013, WORLD J GASTROENTERO, V19, P4702, DOI 10.3748/wjg.v19.i29.4702
   COOPER HS, 1993, LAB INVEST, V69, P238
   Cosnes J, 2011, GASTROENTEROLOGY, V140, P1785, DOI 10.1053/j.gastro.2011.01.055
   Danese S, 2011, NEW ENGL J MED, V365, P1713, DOI 10.1056/NEJMra1102942
   de Aguiar CF, 2018, INFLAMMOPHARMACOLOGY, V26, P251, DOI 10.1007/s10787-017-0404-6
   Dieleman LA, 1998, CLIN EXP IMMUNOL, V114, P385
   Din FU, 2015, EUR J PHARM BIOPHARM, V94, P64, DOI 10.1016/j.ejpb.2015.04.019
   Eiro N, 2014, ONCOTARGET, V5, P10692, DOI 10.18632/oncotarget.2530
   Garcia-del Rio L, 2020, MAT SCI ENG C-MATER, V106, DOI 10.1016/j.msec.2019.110252
   Hosseini-Asl SK, 2020, J CLIN MED, V9, DOI 10.3390/jcm9123922
   Gómez-Gómez GJ, 2015, WORLD J GASTROENTERO, V21, P11282, DOI 10.3748/wjg.v21.i40.11282
   Koffi AA, 2006, EUR J PHARM SCI, V27, P328, DOI 10.1016/j.ejps.2005.11.001
   Laroui H, 2012, PLOS ONE, V7, DOI 10.1371/journal.pone.0032084
   Legaki E, 2016, STEM CELL REV REP, V12, P604, DOI 10.1007/s12015-016-9677-1
   Liu Y, 2007, J CONTROL RELEASE, V117, P387, DOI 10.1016/j.jconrel.2006.11.024
   MacDonald TT, 2011, GASTROENTEROLOGY, V140, P1768, DOI 10.1053/j.gastro.2011.02.047
   Maguire Greg, 2013, Commun Integr Biol, V6, pe26631, DOI 10.4161/cib.26631
   Meirelles LD, 2009, CYTOKINE GROWTH F R, V20, P419, DOI 10.1016/j.cytogfr.2009.10.002
   Mozaffari S, 2014, EXPERT OPIN BIOL TH, V14, P583, DOI 10.1517/14712598.2014.885945
   Ordás I, 2012, LANCET, V380, P1606, DOI 10.1016/S0140-6736(12)60150-0
   Panés J, 2018, GASTROENTEROLOGY, V154, P1334, DOI 10.1053/j.gastro.2017.12.020
   Panés J, 2016, LANCET, V388, P1281, DOI 10.1016/S0140-6736(16)31203-X
   Salamat-Miller N, 2005, INT J PHARMACEUT, V294, P201, DOI 10.1016/j.ijpharm.2005.01.022
   Akkari ACS, 2016, COLLOID SURFACE B, V138, P138, DOI 10.1016/j.colsurfb.2015.11.048
   Schneider J, 2018, FRONT MICROBIOL, V9, DOI 10.3389/fmicb.2018.02818
   Sehgal P, 2018, ALIMENT PHARM THER, V47, P1597, DOI 10.1111/apt.14688
   Sendon-Lago J, 2019, EXP EYE RES, V180, P110, DOI 10.1016/j.exer.2018.12.004
   Shi X, 2019, STEM CELL RES THER, V10, DOI 10.1186/s13287-019-1336-4
   Soliman GM, 2017, DRUG DEV IND PHARM, V43, P399, DOI 10.1080/03639045.2016.1254239
   Song JN, 2017, SCI REP-UK, V7, DOI [10.1038/s41598-017-09827-5, 10.1038/s41598-017-07199-4]
   Sosnik A, 2017, GELS-BASEL, V3, DOI 10.3390/gels3030025
   Thomas A, 2014, J AM BOARD FAM MED, V27, P411, DOI 10.3122/jabfm.2014.03.130224
   Vizoso FJ, 2019, INT J MOL SCI, V20, DOI 10.3390/ijms20153738
   Vizoso FJ, 2017, INT J MOL SCI, V18, DOI 10.3390/ijms18091852
   Wirtz S, 2017, NAT PROTOC, V12, P1295, DOI 10.1038/nprot.2017.044
   Wu YB, 2018, AM J TRANSL RES, V10, P2026
   Yang JY, 2020, INT J NANOMED, V15, P5911, DOI 10.2147/IJN.S249129
   YOUNG HE, 1995, DEV DYNAM, V202, P137, DOI 10.1002/aja.1002020205
   Yuan Y, 2012, INT J PHARMACEUT, V430, P114, DOI 10.1016/j.ijpharm.2012.03.054
   Zhang M, 2013, INT J PHARMACEUT, V454, P599, DOI 10.1016/j.ijpharm.2013.01.043
NR 48
TC 11
Z9 11
U1 6
U2 28
PU MDPI
PI BASEL
PA ST ALBAN-ANLAGE 66, CH-4052 BASEL, SWITZERLAND
[truncated: 3,516,254 more chars]
