# Supplementary material for: Worldwide research trends in Crohn’s disease treatment over the past 2 decades: a bibliometric analysis
Source: Front Pharmacol. 2024 Oct 8;15:1441785. doi: 10.3389/fphar.2024.1441785 (PMC11493645; doi:10.3389/fphar.2024.1441785)
Supplement: Supplementary file 2 [file DataSheet2.zip › raw data 2/download_32.txt]

FN Clarivate Analytics Web of Science
VR 1.0
PT J
AU Gergely, M
   Prado, E
   Deepak, P
AF Gergely, Mate
   Prado, Eric
   Deepak, Parakkal
TI Management of refractory inflammatory bowel disease
SO CURRENT OPINION IN GASTROENTEROLOGY
LA English
DT Review
DE combination therapy; primary nonresponse; refractory inflammatory bowel
   diseases; secondary loss of response; stem cell therapy
ID SEVERE ULCERATIVE-COLITIS; CROHNS-DISEASE; HOSPITALIZED-PATIENTS;
   COMBINATION THERAPY; EARLY COLECTOMY; SAFETY; INFLIXIMAB; EFFICACY;
   TOFACITINIB; EXPRESSION
AB Purpose of review Nearly one-third of patients with inflammatory bowel disease (IBD) do not achieve remission despite our best therapies. When this happens, it is critical to understand the reason for treatment failure. Once nonresponse is confirmed, these patients should be referred to an IBD centre for multidisciplinary care. This review will discuss the remaining treatment options, including escalation of biologics to unlicensed doses, combination biologics, nonvalidated therapies and surgical options. It will additionally provide updates in the management of acute severe ulcerative colitis (ASUC). Recent findings There is an increasing interest in combination biologics to treat refractory IBD, although data supporting its safety and effectiveness are limited. The use of hyperbaric oxygen, mesenchymal stem cell therapy and dietary interventions also show early promise in this area. Studies have additionally focused on personalized therapy to identify aggressive phenotypes and predict treatment response in these challenging patients. In ASUC, infliximab and cyclosporine remain mainstays of treatment, and tofacitinib shows promise as a salvage therapy. Refractory IBD is common, yet large knowledge gaps remain. Recent and ongoing studies have focused on medical, surgical and dietary approaches with mixed success. Larger prospective studies are desperately needed to address this complex issue.
C1 [Gergely, Mate; Deepak, Parakkal] Washington Univ, Sch Med, Div Gastroenterol, Inflammatory Bowel Dis Ctr, St Louis, MO 63110 USA.
   [Prado, Eric] Washington Univ, Sch Med, Div Internal Med, St Louis, MO USA.
C3 Washington University (WUSTL); Washington University (WUSTL)
RP Deepak, P (通讯作者)，Washington Univ, Sch Med, Dept Med, Med,Inflammatory Bowel Dis Ctr,Div Gastroenterol, 600 South Euclid Ave,Campus Box 8124, St Louis, MO 63110 USA.
EM deepak.parakkal@wustl.edu
RI Deepak, Parakkal/AAD-2504-2020
OI Deepak, Parakkal/0000-0002-3436-9784
FU Junior Faculty Development Award from the American College of
   Gastroenterology; IBD Plexus of the Crohn's & Colitis Foundation; IBD
   Education and Innovation Fund at Washington University in Saint Louis
FX Dr. Deepak is supported by a Junior Faculty Development Award from the
   American College of Gastroenterology and IBD Plexus of the Crohn's &
   Colitis Foundation. Mate Gergely is supported by the Lawrence C. Pakula,
   MD IBD Education and Innovation Fund at Washington University in Saint
   Louis.
CR Alayo QA., 2021, INFLAMM BOWEL DIS, V27, P1698, DOI 10.1093/ibd/izab112
   Alayo QA., 2022, CROHNS COLITIS 360, V4, potac002
   Bar Florian, 2018, Inflamm Intest Dis, V2, P139, DOI 10.1159/000481820
   Basso PJ, 2019, FRONT PHARMACOL, V9, DOI 10.3389/fphar.2018.01571
   Berinstein JA, 2021, CLIN GASTROENTEROL H, V19, P2112, DOI 10.1016/j.cgh.2021.05.038
   Bramuzzo M, 2016, MEDICINE, V95, DOI 10.1097/MD.0000000000004239
   Brandse JF, 2015, GASTROENTEROLOGY, V149, P350, DOI 10.1053/j.gastro.2015.04.016
   Brierley CK, 2018, J CROHNS COLITIS, V12, P1097, DOI 10.1093/ecco-jcc/jjy069
   Brunner PM, 2019, J ALLERGY CLIN IMMUN, V143, P142, DOI 10.1016/j.jaci.2018.07.028
   Burisch J, 2019, J CROHNS COLITIS, V13, P198, DOI 10.1093/ecco-jcc/jjy154
   Cao Y, 2021, J INFLAMM RES, V14, P6409, DOI 10.2147/JIR.S342846
   Chang JT, 2020, NEW ENGL J MED, V383, P2652, DOI 10.1056/NEJMra2002697
   Cheifetz AS, 2021, AM J GASTROENTEROL, V116, P2014, DOI 10.14309/ajg.0000000000001396
   Choy MC, 2019, INFLAMM BOWEL DIS, V25, P1169, DOI 10.1093/ibd/izy383
   Ciccocioppo R, 2011, GUT, V60, P788, DOI 10.1136/gut.2010.214841
   Colombel JF, 2010, NEW ENGL J MED, V362, P1383, DOI 10.1056/NEJMoa0904492
   Conley TE, 2022, FRONTLINE GASTROENTE, V13, P64, DOI 10.1136/flgastro-2020-101710
   Deepak P, 2021, CLIN GASTROENTEROL H, V19, P1592, DOI 10.1016/j.cgh.2020.06.050
   Dowty ME, 2014, DRUG METAB DISPOS, V42, P759, DOI 10.1124/dmd.113.054940
   Fleshner P, 2008, CLIN GASTROENTEROL H, V6, P561, DOI 10.1016/j.cgh.2008.01.002
   Forbes GM, 2014, CLIN GASTROENTEROL H, V12, P64, DOI 10.1016/j.cgh.2013.06.021
   Fumery Mathurin, 2020, J Crohns Colitis, DOI 10.1093/ecco-jcc/jjaa177
   Garcia-Olmo D, 2022, DIS COLON RECTUM, V65, P713, DOI 10.1097/DCR.0000000000002325
   Gecse KB, 2014, GUT, V63, P1381, DOI 10.1136/gutjnl-2013-306709
   Gibson DJ, 2015, CLIN GASTROENTEROL H, V13, P330, DOI 10.1016/j.cgh.2014.07.041
   Gilmore R, 2022, J CROHNS COLITIS, V16, P166, DOI 10.1093/ecco-jcc/jjab109
   Goessens L, 2021, UNITED EUR GASTROENT, V9, P1136, DOI 10.1002/ueg2.12170
   Gold Stephanie L, 2021, Gastroenterol Hepatol (N Y), V17, P406
   Hawkey CJ, 2015, JAMA-J AM MED ASSOC, V314, P2524, DOI 10.1001/jama.2015.16700
   Kafil TS, 2018, COCHRANE DB SYST REV, DOI 10.1002/14651858.CD012853.pub2
   Komaki Y, 2016, J CROHNS COLITIS, V10, P484, DOI 10.1093/ecco-jcc/jjv221
   Kwapisz L, 2021, CLIN GASTROENTEROL H, V19, P616, DOI 10.1016/j.cgh.2020.02.017
   Laharie D, 2012, LANCET, V380, P1909, DOI 10.1016/S0140-6736(12)61084-8
   Lamb CA, 2019, GUT, V68, pS1, DOI 10.1136/gutjnl-2019-318484
   Lee WY, 2013, STEM CELLS, V31, P2575, DOI 10.1002/stem.1357
   Leeds IL, 2019, DIS COLON RECTUM, V62, P600, DOI 10.1097/DCR.0000000000001276
   Lie MRKL, 2020, CLIN GASTROENTEROL H, V18, P1777, DOI 10.1016/j.cgh.2019.09.049
   Lopez J, 2014, INFLAMM BOWEL DIS, V20, P1236, DOI 10.1097/MIB.0000000000000072
   McCurdy J, 2022, INFLAMM BOWEL DIS, V28, P611, DOI 10.1093/ibd/izab098
   Morar PS, 2018, FRONTLINE GASTROENTE, V9, P29, DOI 10.1136/flgastro-2017-100835
   Naftali T, 2021, J CROHNS COLITIS, V15, P1799, DOI 10.1093/ecco-jcc/jjab069
   Narula N, 2018, COCHRANE DB SYST REV, DOI 10.1002/14651858.CD000542.pub3
   Ollech JE, 2021, CLIN GASTROENTEROL H, V19, P104, DOI 10.1016/j.cgh.2020.02.035
   Panés J, 2018, GASTROENTEROLOGY, V154, P1334, DOI 10.1053/j.gastro.2017.12.020
   Panés J, 2016, LANCET, V388, P1281, DOI 10.1016/S0140-6736(16)31203-X
   Papamichael K, 2019, CURR OPIN GASTROEN, V35, P302, DOI 10.1097/MOG.0000000000000536
   Perry C, 2021, DIGEST DIS SCI, V66, P2051, DOI 10.1007/s10620-020-06486-x
   Peyrin-Biroulet L, 2011, ALIMENT PHARM THER, V33, P870, DOI 10.1111/j.1365-2036.2011.04599.x
   Raine T, 2021, J CROHNS COLITIS, V15, P1605, DOI 10.1093/ecco-jcc/jjab112
   Rmaswamy PK, 2022, JPEN-PARENTER ENTER, V46, P423, DOI 10.1002/jpen.2273
   Saha SK, 2018, INT J COLORECTAL DIS, V33, P79, DOI 10.1007/s00384-017-2903-8
   Sahami S, 2019, J CROHNS COLITIS, V13, P165, DOI 10.1093/ecco-jcc/jjy127
   Sandborn WJ, 2020, GASTROENTEROLOGY, V158, P537, DOI 10.1053/j.gastro.2019.08.043
   Sands BE, 2022, J CROHNS COLITIS, V16, pI042
   Sands BE, 2007, INFLAMM BOWEL DIS, V13, P2, DOI 10.1002/ibd.20014
   Sebastian S, 2019, DIGEST DIS SCI, V64, P1119, DOI 10.1007/s10620-018-5407-7
   Snowden JA, 2019, BMC GASTROENTEROL, V19, DOI 10.1186/s12876-019-0992-2
   Stalgis C, 2021, GASTROENTEROLOGY, V161, P394, DOI 10.1053/j.gastro.2021.04.068
   Szczubelek M, 2021, NUTRIENTS, V13, DOI 10.3390/nu13114112
   Tew GW, 2016, GASTROENTEROLOGY, V150, P477, DOI 10.1053/j.gastro.2015.10.041
   Torres J, 2019, J CROHNS COLITIS, V13, P673, DOI 10.1093/ecco-jcc/jjz051
   Travis SPL, 1996, GUT, V38, P905, DOI 10.1136/gut.38.6.905
   Walker LJ, 2004, CLIN EXP IMMUNOL, V135, P490, DOI 10.1111/j.1365-2249.2003.02392.x
   Williams JG, 2016, LANCET GASTROENTEROL, V1, P15, DOI 10.1016/S2468-1253(16)30003-6
   Yang E, 2020, ALIMENT PHARM THER, V51, P1031, DOI 10.1111/apt.15719
   Yaprak M, 2021, TURK J GASTROENTEROL, V32, P11, DOI 10.5152/tjg.2020.19359
   Zhao Heng-Nan, 2021, Saudi J Gastroenterol, V27, P191, DOI 10.4103/sjg.sjg_145_21
NR 67
TC 5
Z9 5
U1 1
U2 7
PU LIPPINCOTT WILLIAMS & WILKINS
PI PHILADELPHIA
PA TWO COMMERCE SQ, 2001 MARKET ST, PHILADELPHIA, PA 19103 USA
SN 0267-1379
EI 1531-7056
J9 CURR OPIN GASTROEN
JI Curr. Opin. Gastroenterol.
PD JUL
PY 2022
VL 38
IS 4
BP 347
EP 357
DI 10.1097/MOG.0000000000000849
PG 11
WC Gastroenterology & Hepatology
WE Science Citation Index Expanded (SCI-EXPANDED)
SC Gastroenterology & Hepatology
GA 2O2NP
UT WOS:000818901500006
PM 35762694
DA 2024-01-22
ER

PT J
AU Strik, AS
   Berends, SE
   Löwenberg, M
AF Strik, Anne S.
   Berends, Sophie E.
   Lowenberg, Mark
TI Therapeutic drug monitoring-based dosing of TNF inhibitors in
   inflammatory bowel disease: the way forward?
SO EXPERT REVIEW OF CLINICAL PHARMACOLOGY
LA English
DT Review
DE Anti-tumor necrosis factor (TNF) therapy; biosimilars; dashboard system;
   inflammatory bowel disease (IBD); therapeutic drug monitoring (TDM)
ID ACTIVE RHEUMATOID-ARTHRITIS; CT-P13 INDUCTION THERAPY; INFLIXIMAB TROUGH
   LEVELS; ULCERATIVE-COLITIS; BIOSIMILAR CT-P13; CROHNS-DISEASE;
   DOUBLE-BLIND; SERUM CONCENTRATION; TERM EFFICACY; PHARMACOKINETICS
AB Introduction: Secondary loss of response to anti-tumor necrosis factor (TNF) therapy remains a challenge in the clinical management of inflammatory bowel disease (IBD) patients. A frequently observed reason for secondary loss of response to TNF blockers is inadequate drug exposure and sub-therapeutic serum drug concentrations. Areas covered: This review presents an overview of recent research on therapeutic drug monitoring (TDM)-based dosing with anti-TNF agents in IBD. The role of reactive and proactive TDM and different approaches on how to optimize anti-TNF treatment are discussed. Expert opinion: Due to variations within and between patients, the 'one size fits all' theory does not apply to all IBD patients receiving anti-TNF agents. Timing of TDM (i.e. reactive versus proactive) is a matter of debate. Both strategies might optimize anti-TNF treatment, although most trials did not show a clinical benefit compared to conventional dosing up to now. So-called dashboard systems might have an additive value in the optimization of anti-TNF treatment, since these tools enable clinicians to really personalize anti-TNF treatment.
C1 [Strik, Anne S.; Berends, Sophie E.; Lowenberg, Mark] Univ Amsterdam, Amsterdam UMC, Dept Gastroenterol & Hepatol, Meibergdreef 9, NL-1105 Amsterdam, Netherlands.
   [Berends, Sophie E.] Univ Amsterdam, Amsterdam UMC, Hosp Pharm, Amsterdam, Netherlands.
C3 University of Amsterdam; University of Amsterdam
RP Löwenberg, M (通讯作者)，Univ Amsterdam, Amsterdam UMC, Dept Gastroenterol & Hepatol, Meibergdreef 9, NL-1105 Amsterdam, Netherlands.
EM m.lowenberg@amsterdamumc.nl
OI Lowenberg, Mark/0000-0002-4975-9945
CR Adedokun OJ, 2017, J CROHNS COLITIS, V11, P35, DOI 10.1093/ecco-jcc/jjw133
   Adedokun OJ, 2014, GASTROENTEROLOGY, V147, P1296, DOI 10.1053/j.gastro.2014.08.035
   Amiot A, 2016, CLIN GASTROENTEROL H, V14, P1593, DOI 10.1016/j.cgh.2016.02.016
   Baert F, 2003, NEW ENGL J MED, V348, P601, DOI 10.1056/NEJMoa020888
   Baker KF, 2018, ANN RHEUM DIS, V77, P175, DOI 10.1136/annrheumdis-2017-211555
   Bar-Yoseph H, 2018, ALIMENT PHARM THER, V47, P212, DOI 10.1111/apt.14410
   Ben-Horin S, 2011, ALIMENT PHARM THER, V33, P987, DOI 10.1111/j.1365-2036.2011.04612.x
   Ben-Horin S, 2016, GUT, V65, P1132, DOI 10.1136/gutjnl-2015-309290
   Ben-Horin S, 2014, NAT REV GASTRO HEPAT, V11, P243, DOI 10.1038/nrgastro.2013.253
   Ben-Horin S, 2014, AUTOIMMUN REV, V13, P24, DOI 10.1016/j.autrev.2013.06.002
   Berends SE, 2019, SCAND J GASTROENTERO, V54, P700, DOI 10.1080/00365521.2019.1619828
   Berends SE, 2018, THER DRUG MONIT, V40, P202, DOI 10.1097/FTD.0000000000000494
   Blauvelt A, 2018, BRIT J DERMATOL, V179, P3, DOI DOI 10.1111/BJD.16890
   Bortlik M, 2013, J CROHNS COLITIS, V7, P736, DOI 10.1016/j.crohns.2012.10.019
   Brandse JF, 2017, INFLAMM BOWEL DIS, V23, P650, DOI 10.1097/MIB.0000000000001043
   Brandse JF, 2015, J CROHNS COLITIS, V9, P973, DOI 10.1093/ecco-jcc/jjv116
   Buer LCT, 2017, J CROHNS COLITIS, V11, P297, DOI 10.1093/ecco-jcc/jjw166
   Casteele NV, 2015, GUT, V64, P1539, DOI 10.1136/gutjnl-2014-307883
   Cohen S, 2017, ANN RHEUM DIS, V76, P1679, DOI 10.1136/annrheumdis-2016-210459
   Colombel J-F, 2018, LANCET, V390, P10114
   Cornillie F, 2014, GUT, V63, P1721, DOI 10.1136/gutjnl-2012-304094
   D'Haens G, 2018, GASTROENTEROLOGY, V154
   Davidov Y, 2017, J CROHNS COLITIS, V11, P549, DOI 10.1093/ecco-jcc/jjw182
   De Vries LCS, 2017, J CROHNS COLITIS, V11, P885, DOI 10.1093/ecco-jcc/jjx003
   Detrez I, 2016, J CROHNS COLITIS, V10, P575, DOI 10.1093/ecco-jcc/jjv241
   Dotan I, 2014, INFLAMM BOWEL DIS, V20, P2247, DOI 10.1097/MIB.0000000000000212
   Dreesen E, 2020, CLIN GASTROENTEROL H, V18, P637, DOI 10.1016/j.cgh.2019.05.029
   Drobne D, 2018, SCAND J GASTROENTERO, V53, P940, DOI 10.1080/00365521.2018.1486882
   Dubinsky MC, 2017, AAPS J, V19, P215, DOI 10.1208/s12248-016-9994-y
   Farkas K, 2016, J CROHNS COLITIS, V10, P1273, DOI 10.1093/ecco-jcc/jjw085
   Farkas K, 2015, EXPERT OPIN BIOL TH, V15, P1257, DOI 10.1517/14712598.2015.1064893
   Fiorino G, 2018, INFLAMM BOWEL DIS, V24, P601, DOI 10.1093/ibd/izx086
   Gecse KB, 2016, J CROHNS COLITIS, V10, P133, DOI 10.1093/ecco-jcc/jjv220
   Gibson DJ, 2015, CLIN GASTROENTEROL H, V13, P330, DOI 10.1016/j.cgh.2014.07.041
   Gonczi L, 2017, J CROHNS COLITIS, V11, P697, DOI 10.1093/ecco-jcc/jjw203
   Greener T, 2018, INFLAMM BOWEL DIS, V24, P1808, DOI 10.1093/ibd/izy066
   Hanauer SB, 2002, LANCET, V359, P1541, DOI 10.1016/S0140-6736(02)08512-4
   Hoivik ML, 2018, SCAND J GASTROENTERO, V53, P692, DOI 10.1080/00365521.2018.1463391
   Hyams J, 2007, GASTROENTEROLOGY, V132, P863, DOI 10.1053/j.gastro.2006.12.003
   Jamshidi A, 2017, ARTHRITIS RES THER, V19, DOI 10.1186/s13075-017-1371-4
   Jorgensen KK, 2017, LANCET, V389, P2286, DOI 10.1016/S0140-6736(17)31423-X
   Juncadella A, 2018, DIGEST DIS SCI, V63, P3067, DOI 10.1007/s10620-018-5202-5
   Kang YS, 2015, DIGEST DIS SCI, V60, P951, DOI 10.1007/s10620-014-3392-z
   Karmiris K, 2009, GASTROENTEROLOGY, V137, P1628, DOI 10.1053/j.gastro.2009.07.062
   Kobayashi T, 2016, J GASTROENTEROL, V51, P241, DOI 10.1007/s00535-015-1102-z
   Lamb CA, 2017, J CROHNS COLITIS, V11, P5
   Levesque BG, 2014, ALIMENT PHARM THER, V39, P1126, DOI 10.1111/apt.12733
   Mould DR, 2014, AAPS J, V16, P925, DOI 10.1208/s12248-014-9632-5
   Narula N, 2016, AM J GASTROENTEROL S, V3, P3
   Papamichael K, 2018, ALIMENT PHARM THER, V47, P478, DOI 10.1111/apt.14458
   Papamichael K, 2018, J CROHNS COLITIS, V12, P7
   Papamichael K, 2018, INFLAMM BOWEL DIS, V24, P2266, DOI 10.1093/ibd/izy132
   Papamichael K, 2016, CLIN GASTROENTEROL H, V14, P543, DOI 10.1016/j.cgh.2015.11.014
   Park KR, 2017, EXPERT OPIN INV DRUG, V26, P619, DOI 10.1080/13543784.2017.1307339
   Paul S, 2014, INFLAMM BOWEL DIS, V20, P1288, DOI 10.1097/MIB.0000000000000037
   Petitcollin A, 2019, CLIN PHARM THER
   Peyrin-Biroulet L, 2017, AUTOIMMUN REV, V16, P495, DOI 10.1016/j.autrev.2017.03.007
   Roblin X, 2014, CLIN GASTROENTEROL H, V12, P80, DOI 10.1016/j.cgh.2013.07.010
   Scheibe K, 2019, GASTROENTEROLOGY, V156, P1082, DOI 10.1053/j.gastro.2018.11.029
   Seow CH, 2010, GUT, V59, P49, DOI 10.1136/gut.2009.183095
   Smits LJT, 2016, J CROHNS COLITIS, V10, P1287, DOI 10.1093/ecco-jcc/jjw087
   Smits LJT, 2017, DIGEST DIS SCI, V62, P11
   Smolen J, 2018, ANN RHEUM DIS, V77, P67, DOI 10.1136/annrheumdis-2018-eular.4237
   Strik AS, 2016, EXPERT REV CLIN PHAR, V9, P429, DOI 10.1586/17512433.2016.1133288
   Strik AS, 2019, SCAND J GASTROENTERO, V54, P453, DOI 10.1080/00365521.2019.1600014
   Strik AS, 2018, LANCET GASTROENTEROL, V3, P404, DOI 10.1016/S2468-1253(18)30082-7
   Ternant D, 2015, EUR J CLIN PHARMACOL, V71, P1155, DOI 10.1007/s00228-015-1892-1
   Touw DJ, 2005, THER DRUG MONIT, V27, P10, DOI 10.1097/00007691-200502000-00004
   Vande Casteele N, 2019, J CROHNS COLITIS, V13, P1248, DOI 10.1093/ecco-jcc/jjz050
   Vande Casteele N, 2015, GASTROENTEROLOGY, V148, P1320, DOI 10.1053/j.gastro.2015.02.031
   Vermeire S, 2011, GUT, V60, P1703
   Vermeire S, 2013, FRONTLINE GASTROENTE, V4, P41, DOI 10.1136/flgastro-2012-100241
   Vetter M, 2017, THER ADV GASTROENTER, V10, P773, DOI 10.1177/1756283X17727388
   Weinblatt ME, 2018, ARTHRITIS RHEUMATOL, V70, P1
   Weinblatt ME, 2018, ARTHRITIS RHEUMATOL, V70, P832, DOI 10.1002/art.40444
   West RL, 2008, ALIMENT PHARM THER, V28, P1122, DOI 10.1111/j.1365-2036.2008.03828.x
   Wils P, 2016, CLIN GASTROENTEROL H, V14, P242, DOI 10.1016/j.cgh.2015.09.018
   Wojciechowski J, 2017, AAPS J, V19, P1136, DOI 10.1208/s12248-017-0082-8
   Yarur AJ, 2017, ALIMENT PHARM THER, V45, P933, DOI 10.1111/apt.13970
   Ye BD, 2019, LANCET, V393, P1699, DOI 10.1016/S0140-6736(18)32196-2
   Yoo DH, 2013, ANN RHEUM DIS, V72, P1613, DOI 10.1136/annrheumdis-2012-203090
NR 81
TC 6
Z9 6
U1 0
U2 4
PU TAYLOR & FRANCIS LTD
PI ABINGDON
PA 2-4 PARK SQUARE, MILTON PARK, ABINGDON OR14 4RN, OXON, ENGLAND
SN 1751-2433
EI 1751-2441
J9 EXPERT REV CLIN PHAR
JI Expert Rev. Clin. Pharmacol.
PD SEP 2
PY 2019
VL 12
IS 9
BP 885
EP 891
DI 10.1080/17512433.2019.1642745
EA JUL 2019
PG 7
WC Pharmacology & Pharmacy
WE Science Citation Index Expanded (SCI-EXPANDED)
SC Pharmacology & Pharmacy
GA QJ3ST
UT WOS:000478123700001
PM 31305158
OA hybrid
DA 2024-01-22
ER

PT J
AU Lázár-Molnár, E
   Delgado, JC
AF Lazar-Molnar, Eszter
   Delgado, Julio C.
TI Immunogenicity Assessment of Tumor Necrosis Factor Antagonists in the
   Clinical Laboratory
SO CLINICAL CHEMISTRY
LA English
DT Review
ID INFLAMMATORY-BOWEL-DISEASE; RHEUMATOID-ARTHRITIS PATIENTS; NEUTRALIZING
   ANTIBODY-RESPONSE; TNF MONOCLONAL-ANTIBODIES; REPORTER-GENE ASSAY;
   FACTOR-ALPHA CA2; CROHNS-DISEASE; INDIVIDUALIZED THERAPY; PERSONALIZED
   MEDICINE; DOSE INTENSIFICATION
AB BACKGROUND: Tumor necrosis factor (TNF) antagonists are increasingly used for the treatment of inflammatory and autoimmune diseases. Immunogenicity of these drugs poses therapeutic challenges such as therapeutic failure and adverse effects in a number of patients. Evaluation of clinical nonresponsiveness includes laboratory testing for drug concentrations and detecting the presence of antidrug antibodies.
   CONTENT: This review provides an overview of the immunogenicity of TNF antagonists and testing methodologies currently, available for measuring antidrug antibody response, which decreases treatment efficacy and may result in therapeutic failure. This review summarizes methodologies such as binding assays, including ELISA and HPLC-based homogenous mobility shift assay, as well as functional cell-based assays such as reporter gene assay. Furthermore, based on the laboratory findings of testing for antidrug antibody response, as well as serum drug concentrations, an algorithm is provided for interpretation, based on the current available literature and guidelines, which may aid in determining optimal therapy after treatment failure.
   SUMMARY: Laboratory testing methodologies for measuring serum concentrations of TNF inhibitors and antidrug antibodies are clinically available. These methods provide an evidence-based, personalized approach for the workup of patients showing treatment failure, which saves time and resources, and contributes to improved patient care. (C) 2016 American Association for Clinical Chemistry
C1 [Lazar-Molnar, Eszter; Delgado, Julio C.] Univ Utah, Sch Med, Dept Pathol, 500 Chipeta Way MS115, Salt Lake City, UT 84108 USA.
C3 Utah System of Higher Education; University of Utah
RP Delgado, JC (通讯作者)，Univ Utah, Sch Med, Dept Pathol, 500 Chipeta Way MS115, Salt Lake City, UT 84108 USA.
EM julio.delgado@aruplab.com
RI Lazar-Molnar, Eszter/AAM-2657-2020
CR AALBERSE RC, 1983, J IMMUNOL, V130, P722
   Afif W, 2010, AM J GASTROENTEROL, V105, P1133, DOI 10.1038/ajg.2010.9
   Baker Matthew P, 2010, Self Nonself, V1, P314, DOI 10.4161/self.1.4.13904
   Bartelds GM, 2009, ARTHRITIS RHEUM, V60, P2541, DOI 10.1002/art.24709
   Bavbek S, 2011, ALLERGY, V66, P1256, DOI 10.1111/j.1398-9995.2011.02601.x
   Bendtzen K, 2006, ARTHRITIS RHEUM-US, V54, P3782, DOI 10.1002/art.22214
   Bendtzen K, 2015, FRONT IMMUNOL, V6, DOI 10.3389/fimmu.2015.00109
   Bendtzen K, 2013, DISCOV MED, V15, P201
   Bendtzen K, 2012, IMMUNOTHERAPY-UK, V4, P1167, DOI [10.2217/IMT.12.114, 10.2217/imt.12.114]
   Bendtzen K, 2009, SCAND J GASTROENTERO, V44, P774, DOI 10.1080/00365520802699278
   Benucci M, 2015, BIOL-TARGETS THER, V9, P7, DOI 10.2147/BTT.S69606
   Bloem K, 2015, J IMMUNOL METHODS, V418, P29, DOI 10.1016/j.jim.2015.01.007
   Brusic V, 2004, METHODS, V34, P436, DOI 10.1016/j.ymeth.2004.06.006
   CARSWELL EA, 1975, P NATL ACAD SCI USA, V72, P3666, DOI 10.1073/pnas.72.9.3666
   Casteele NV, 2012, ALIMENT PHARM THER, V36, P765, DOI 10.1111/apt.12030
   Christen U, 1999, HUM IMMUNOL, V60, P774, DOI 10.1016/S0198-8859(99)00068-3
   ELLIOTT MJ, 1994, LANCET, V344, P1105, DOI 10.1016/S0140-6736(94)90628-9
   ELLIOTT MJ, 1994, LANCET, V344, P1125, DOI 10.1016/S0140-6736(94)90632-7
   Frederiksen MT, 2014, INFLAMM BOWEL DIS, V20, P1714, DOI 10.1097/MIB.0000000000000138
   Gils A, 2014, THER DRUG MONIT, V36, P669, DOI 10.1097/FTD.0000000000000074
   Harding FA, 2010, MABS-AUSTIN, V2, P256, DOI 10.4161/mabs.2.3.11641
   Hart MH, 2011, J IMMUNOL METHODS, V372, P196, DOI 10.1016/j.jim.2011.07.019
   Hock BD, 2016, THER DRUG MONIT, V38, P32, DOI 10.1097/FTD.0000000000000229
   KEFFER J, 1991, EMBO J, V10, P4025, DOI 10.1002/j.1460-2075.1991.tb04978.x
   Kim JS, 2015, EXPERT REV CLIN IMMU, V11, pS33, DOI 10.1586/1744666X.2015.1090312
   Kopylov U, 2012, INFLAMM BOWEL DIS, V18, P1628, DOI 10.1002/ibd.21919
   Kosmac M, 2011, PEDIATR RES, V69, P243, DOI 10.1203/PDR.0b013e318208451d
   Krieckaert CL, 2012, ANN RHEUM DIS, V71, P1914, DOI 10.1136/annrheumdis-2012-201544
   Kuo TT, 2011, MABS-AUSTIN, V3, P422, DOI 10.4161/mabs.3.5.16983
   Lallemand C, 2011, J IMMUNOL METHODS, V373, P229, DOI 10.1016/j.jim.2011.08.022
   Maini RN, 1998, ARTHRITIS RHEUM, V41, P1552, DOI 10.1002/1529-0131(199809)41:9<1552::AID-ART5>3.0.CO;2-W
   Nanda KS, 2013, AM J GASTROENTEROL, V108, P40, DOI 10.1038/ajg.2012.363
   Ordás I, 2012, CLIN PHARMACOL THER, V91, P635, DOI 10.1038/clpt.2011.328
   Pavlov IY, 2016, CLIN CHIM ACTA, V453, P147, DOI 10.1016/j.cca.2015.12.015
   Ponce R, 2009, REGUL TOXICOL PHARM, V54, P164, DOI 10.1016/j.yrtph.2009.03.012
   Porter S, 2001, J PHARM SCI-US, V90, P1
   Present DH, 1999, NEW ENGL J MED, V340, P1398, DOI 10.1056/NEJM199905063401804
   Shankar G, 2014, AAPS J, V16, P658, DOI 10.1208/s12248-014-9599-2
   Smolen JS, 2011, ARTHRITIS RES THER, V13, DOI [10.1186/ar3094, 10.1186/1478-6354-13-S1-S2]
   Steenholdt C, 2015, DIGEST DIS SCI, V60, P2762, DOI 10.1007/s10620-015-3581-4
   Steenholdt C, 2015, J CROHNS COLITIS, V9, P238, DOI 10.1093/ecco-jcc/jjv004
   Steenholdt C, 2014, AM J GASTROENTEROL, V109, P1055, DOI 10.1038/ajg.2014.106
   Steenholdt C, 2014, GUT, V63, P919, DOI 10.1136/gutjnl-2013-305279
   Steenholdt C, 2013, THER DRUG MONIT, V35, P530, DOI 10.1097/FTD.0b013e31828d23c3
   Talley NJ, 2011, AM J GASTROENTEROL, V106, pS2, DOI 10.1038/ajg.2011.58
   Thomas SS, 2015, BIODRUGS, V29, P241, DOI 10.1007/s40259-015-0134-5
   van Schouwenburg PA, 2013, NAT REV RHEUMATOL, V9, P164, DOI 10.1038/nrrheum.2013.4
   van Schouwenburg PA, 2012, J CLIN IMMUNOL, V32, P1000, DOI 10.1007/s10875-012-9705-0
   van Schouwenburg PA, 2010, J IMMUNOL METHODS, V362, P82, DOI 10.1016/j.jim.2010.09.005
   Van Stappen T, 2015, THER DRUG MONIT, V37, P479, DOI 10.1097/FTD.0000000000000162
   Vande Casteele N, 2015, J CLIN PHARMACOL, V55, pS39, DOI 10.1002/jcph.374
   Velayos FS, 2013, CLIN GASTROENTEROL H, V11, P654, DOI 10.1016/j.cgh.2012.12.035
   Vultaggio A, 2010, ALLERGY, V65, P657, DOI 10.1111/j.1398-9995.2009.02280.x
   Wang SL, 2012, J IMMUNOL METHODS, V382, P177, DOI 10.1016/j.jim.2012.06.002
   Willrich MAV, 2015, INT IMMUNOPHARMACOL, V28, P513, DOI 10.1016/j.intimp.2015.07.007
   Wolbink GJ, 2006, ARTHRITIS RHEUM-US, V54, P711, DOI 10.1002/art.21671
   Xu ZH, 2015, J CLIN PHARMACOL, V55, pS60, DOI 10.1002/jcph.380
   Yanai H, 2011, AM J GASTROENTEROL, V106, P685, DOI 10.1038/ajg.2011.103
   Yin LS, 2015, CELL IMMUNOL, V295, P118, DOI 10.1016/j.cellimm.2015.03.002
   Zeltser R, 2001, ARCH DERMATOL, V137, P893
   Zhou L, 2009, IMMUNITY, V30, P646, DOI 10.1016/j.immuni.2009.05.001
NR 61
TC 25
Z9 25
U1 0
U2 5
PU AMER ASSOC CLINICAL CHEMISTRY
PI WASHINGTON
PA 2101 L STREET NW, SUITE 202, WASHINGTON, DC 20037-1526 USA
SN 0009-9147
EI 1530-8561
J9 CLIN CHEM
JI Clin. Chem.
PD SEP
PY 2016
VL 62
IS 9
BP 1186
EP 1198
DI 10.1373/clinchem.2015.242875
PG 13
WC Medical Laboratory Technology
WE Science Citation Index Expanded (SCI-EXPANDED)
SC Medical Laboratory Technology
GA DU7VH
UT WOS:000382422200007
PM 27384538
OA Bronze
DA 2024-01-22
ER

PT J
AU Pieper, C
   Haag, S
   Gesenhues, S
   Holtmann, G
   Gerken, G
   Jöckel, KH
AF Pieper, Claudia
   Haag, Sebastian
   Gesenhues, Stefan
   Holtmann, Gerald
   Gerken, Guido
   Joeckel, Karl-Heinz
TI Guideline adherence and patient satisfaction in the treatment of
   inflammatory bowel disorders - an evaluation study
SO BMC HEALTH SERVICES RESEARCH
LA English
DT Article
ID ULCERATIVE-COLITIS; DISEASE; CARE; THERAPY; SCALE
AB Background: Crohn's disease (CD) and ulcerative colitis (UC) are the most frequent inflammatory bowel disorders (IBD). IBD cause a significant burden to society due to extensive health care utilization from the first clinical symptoms until diagnosis and thereafter due to direct and indirect costs. Besides the socio-economic impact of CD and UC, gastrointestinal and extraintestinal symptoms affect quality of life, but there is remarkably little data about the quality of treatment as assessed by patient satisfaction, quality of life and adherence to guidelines. Thus the aim of this study was to identify variables that influence quality of treatment and quality of life as well as patient satisfaction.
   Methods: The Essener Zirkel Study was a cross sectional study of 86 IBD-patients with a confirmed diagnosis of CD or UC. They were recruited at primary, secondary and tertiary care settings. Quality of treatment, quality of life and patient satisfaction were evaluated. Consulting behaviour and number of examinations, duration of disease and variables regarding adherence to guidelines were evaluated, too.
   Results: 59 (69%) patients had CD and 27 had UC (31%). 19% spent more than four years until the suspected diagnosis of IBD was confirmed and visited more than five physicians. All patients showed a significantly reduced quality of life compared to the 1998 German normative population. In spite of being under medical treatment, nearly half of the patients suffered from strong quality of life restricting symptoms. Over all, 35% described their treatment as moderate or bad. Patients who consulted psychotherapists and non-medical practitioners suffered significantly less from depression.
   Conclusion: Besides structural deficiencies due to the health care policy, we revealed the adherence to guidelines to be a problem area. Our findings support the assumption, that providing better health care and especially maintaining constant patient-physician communication improves patient satisfaction.
C1 [Pieper, Claudia; Joeckel, Karl-Heinz] Univ Hosp Essen, Inst Med Informat Biometry & Epidemiol, Essen, Germany.
   [Haag, Sebastian; Gerken, Guido] Univ Hosp Essen, Dept Gastroenterol & Hepatol, Essen, Germany.
   [Gesenhues, Stefan] Univ Hosp Essen, Inst Gen Med, Essen, Germany.
   [Holtmann, Gerald] Univ Adelaide, Dept Gastroenterol Hepatol & Gen Internal Med, Royal Adelaide Hosp, Adelaide, SA 5005, Australia.
C3 University of Duisburg Essen; University of Duisburg Essen; University
   of Duisburg Essen; Royal Adelaide Hospital; University of Adelaide
RP Jöckel, KH (通讯作者)，Univ Hosp Essen, Inst Med Informat Biometry & Epidemiol, Essen, Germany.
EM claudia.pieper@uk-essen.de; sebastian.haag@uk-essen.de;
   stefan.gesenhues@uk-essen.de; gerald.holtmann@uk-essen.de;
   guido.gerken@uk-essen.de; k-h.joeckel@uk-essen.de
RI Holtmann, Gerald/S-4065-2019; Holtmann, G.J./I-5341-2014
OI Holtmann, G.J./0000-0002-0206-2358; Gerken, Guido/0000-0001-6734-5001
FU UCB
FX Sponsored in part by UCB (unrestricted grant).
CR Bassi A, 2004, GUT, V53, P1471, DOI 10.1136/gut.2004.041616
   Baumgart DC, 2006, AM J GASTROENTEROL, V101, P1048, DOI 10.1111/j.1572-0241.2006.00524.x
   Beiche A, 2003, Z GASTROENTEROL, V41, P527
   BELLACH BM, 1998, GESUNDHEITSWESEN, V60, P59
   Bokemeyer B, 2004, DEUT MED WOCHENSCHR, V129, P764, DOI 10.1055/s-2004-822867
   DROSSMAN DA, 2000, INFLAMM BOWEL DIS, P342
   Elsenbruch S, 2005, PSYCHOTHER PSYCHOSOM, V74, P277, DOI 10.1159/000086318
   Hanauer Stephen B, 2003, Rev Gastroenterol Disord, V3, P81
   Hinz A, 2001, PSYCHOTHER PSYCH MED, V51, P193, DOI 10.1055/s-2001-13279
   Hoffmann JC, 2004, Z GASTROENTEROL, V42, P979, DOI 10.1055/s-2004-813510
   Jess T, 2006, GUT, V55, P1248, DOI 10.1136/gut.2005.079350
   Kirchberger, 1998, SF 36 FRAGEBOGEN ZUM
   KIRSNER JB, 1994, DIS COLON RECTUM ANA
   Magee M, 2001, J COMMUN HEALTH, V26, P357, DOI 10.1023/A:1010415301511
   Maunder RG, 1997, CAN J GASTROENTEROL, V11, P681, DOI 10.1155/1997/183841
   Moser G, 2003, Z GASTROENTEROL, V41, P50, DOI 10.1055/s-2003-36668
   NYREN O, 1987, J CLIN GASTROENTEROL, V9, P408, DOI 10.1097/00004836-198708000-00010
   Reddy SI, 2005, AM J GASTROENTEROL, V100, P1357, DOI 10.1111/j.1572-0241.2005.40849.x
   Shivananda S, 1996, GUT, V39, P690, DOI 10.1136/gut.39.5.690
NR 19
TC 20
Z9 20
U1 0
U2 8
PU BMC
PI LONDON
PA CAMPUS, 4 CRINAN ST, LONDON N1 9XW, ENGLAND
SN 1472-6963
J9 BMC HEALTH SERV RES
JI BMC Health Serv. Res.
PD JAN 27
PY 2009
VL 9
AR 17
DI 10.1186/1472-6963-9-17
PG 10
WC Health Care Sciences & Services
WE Science Citation Index Expanded (SCI-EXPANDED); Social Science Citation Index (SSCI)
SC Health Care Sciences & Services
GA 418KX
UT WOS:000264148200001
PM 19173739
OA Green Published, gold
DA 2024-01-22
ER

PT J
AU Wu, YU
   Li, Z
   Zhao, YS
   Huang, YY
   Jiang, MY
   Luo, HB
AF Wu, Yinuo
   Li, Zhe
   Zhao, Yun-Song
   Huang, Yi-You
   Jiang, Mei-Yan
   Luo, Hai-Bin
TI Therapeutic targets and potential agents for the treatment of COVID-19
SO MEDICINAL RESEARCH REVIEWS
LA English
DT Review
DE COVID-19; dipyridamole; drug targets; M-pro; PLpro; potential agents;
   RdRp; remdesivir; SARS-CoV-2
ID PAPAIN-LIKE PROTEASE; DEPENDENT RNA-POLYMERASE; SARS-CORONAVIRUS NSP12;
   EBOLA-VIRUS; MERS-COV; ANTIRETROVIRAL TREATMENT; THIOPURINE ANALOGS;
   CRYSTAL-STRUCTURES; CROHNS-DISEASE; MAIN PROTEASE
AB The outbreak of coronavirus disease 2019 (COVID-19), which is caused by severe acute respiratory syndrome coronavirus 2 (SARS-CoV-2) infection, has become a global crisis. As of November 9, COVID-19 has already spread to more than 190 countries with 50,000,000 infections and 1,250,000 deaths. Effective therapeutics and drugs are in high demand. The structure of SARS-CoV-2 is highly conserved with those of SARS-CoV and Middle East respiratory syndrome-CoV. Enzymes, including RdRp, M-pro/3CL(pro), and PLpro, which play important roles in viral transcription and replication, have been regarded as key targets for therapies against coronaviruses, including SARS-CoV-2. The identification of readily available drugs for repositioning in COVID-19 therapy is a relatively rapid approach for clinical treatment, and a series of approved or candidate drugs have been proven to be efficient against COVID-19 in preclinical or clinical studies. This review summarizes recent progress in the development of drugs against SARS-CoV-2 and the targets involved.
C1 [Wu, Yinuo; Li, Zhe; Zhao, Yun-Song; Huang, Yi-You; Jiang, Mei-Yan; Luo, Hai-Bin] Sun Yat Sen Univ, Sch Pharmaceut Sci, Guangzhou 510006, Peoples R China.
   [Luo, Hai-Bin] Hainan Univ, Sch Life & Pharmaceut Sci, Minist Educ, Key Lab Trop Biol Resources, Haikou, Hainan, Peoples R China.
C3 Sun Yat Sen University; Hainan University
RP Luo, HB (通讯作者)，Sun Yat Sen Univ, Sch Pharmaceut Sci, Guangzhou 510006, Peoples R China.
EM luohb77@mail.sysu.edu.cn
RI Zhang, Yunyi/JHS-3626-2023; wang, KiKi/JFZ-3334-2023
OI Li, Zhe/0000-0002-9357-6839
FU Science Foundation of Guangzhou City [201904020023]; National Natural
   Science Foundation of China [21877134, 21977127, 22077143]; Science
   Foundation of Guangdong Province [2020A111128007]
FX Science Foundation of Guangzhou City, Grant/Award Number: 201904020023;
   National Natural Science Foundation of China, Grant/Award Numbers:
   21877134, 21977127 and 22077143; Science Foundation of Guangdong
   Province, Grant/Award Number: 2020A111128007
CR Agostini ML, 2019, J VIROL, V93, DOI 10.1128/JVI.01348-19
   Ahn DG, 2012, ARCH VIROL, V157, P2095, DOI 10.1007/s00705-012-1404-x
   Ajeet, 2020, BIOINTERFACE RES APP, V10, P6821, DOI 10.33263/BRIAC106.68216828
   Al-Ani F, 2020, THROMB RES, V192, P152, DOI 10.1016/j.thromres.2020.05.039
   Anand K, 2003, SCIENCE, V300, P1763, DOI 10.1126/science.1085658
   Arab-Zozani M, 2020, INT J PREVENTIVE MED, V11, DOI 10.4103/ijpvm.IJPVM_400_19
   Báez-Santos YM, 2015, ANTIVIR RES, V115, P21, DOI 10.1016/j.antiviral.2014.12.015
   BANERJEE AK, 1989, MED TOXICOL ADV DRUG, V4, P186, DOI 10.1007/BF03259996
   Bauer J, 2001, PHARMACEUT RES, V18, P859, DOI 10.1023/A:1011052932607
   Beigel JH, 2020, NEW ENGL J MED, V383, P1813, DOI 10.1056/NEJMoa2007764
   Brown AJ, 2019, ANTIVIR RES, V169, DOI 10.1016/j.antiviral.2019.104541
   Cheng KW, 2015, ANTIVIR RES, V115, P9, DOI 10.1016/j.antiviral.2014.12.011
   Chou CY, 2008, BIOCHEM PHARMACOL, V75, P1601, DOI 10.1016/j.bcp.2008.01.005
   Choy KT, 2020, ANTIVIR RES, V178, DOI 10.1016/j.antiviral.2020.104786
   Connors JM, 2020, BLOOD, V135, P2033, DOI 10.1182/blood.2020006000
   Cuffari C, 1996, GUT, V39, P401, DOI 10.1136/gut.39.3.401
   Daczkowski CM, 2017, J MOL BIOL, V429, P1661, DOI 10.1016/j.jmb.2017.04.011
   Dai WH, 2020, SCIENCE, V368, P1331, DOI 10.1126/science.abb4489
   Davey RT, 2016, NEW ENGL J MED, V375, P1448, DOI 10.1056/NEJMoa1604330
   de Wit E, 2020, P NATL ACAD SCI USA, V117, P6771, DOI 10.1073/pnas.1922083117
   Dong LY, 2020, DRUG DISCOV THER, V14, P58, DOI 10.5582/ddt.2020.01012
   Drexler JF, 2010, J VIROL, V84, P11336, DOI 10.1128/JVI.00650-10
   Du LY, 2009, NAT REV MICROBIOL, V7, P226, DOI 10.1038/nrmicro2090
   Elfiky AA, 2020, LIFE SCI, V253, DOI 10.1016/j.lfs.2020.117592
   Fata-Hartley CL, 2005, J VIROL, V79, P11062, DOI 10.1128/JVI.79.17.11062-11070.2005
   Fintelman-Rodrigues N, 2020, ANTIMICROB AGENTS CH, V64, DOI 10.1128/AAC.00825-20
   Fogarty H, 2020, BRIT J HAEMATOL, V189, P1044, DOI [10.1111/bjh.16749, 10.1111/bjh.16791]
   Formica JV, 1995, FOOD CHEM TOXICOL, V33, P1061, DOI 10.1016/0278-6915(95)00077-1
   Fox SE, 2020, LANCET RESP MED, V8, P681, DOI 10.1016/S2213-2600(20)30243-5
   Freitas BT, 2020, ACS INFECT DIS, V6, P2099, DOI 10.1021/acsinfecdis.0c00168
   Furuta Y, 2017, P JPN ACAD B-PHYS, V93, P449, DOI 10.2183/pjab.93.027
   Gao Y, 2020, SCIENCE, V368, P779, DOI 10.1126/science.abb7498
   Goldman JD, 2020, NEW ENGL J MED, V383, P1827, DOI 10.1056/NEJMoa2015301
   Gorbalenya AE, 2020, NAT MICROBIOL, V5, P536, DOI 10.1038/s41564-020-0695-z
   Gordon CJ, 2020, J BIOL CHEM, V295, P6785, DOI 10.1074/jbc.RA120.013679
   Gordon CJ, 2020, J BIOL CHEM, V295, P4773, DOI 10.1074/jbc.AC120.013056
   Grein J, 2020, NEW ENGL J MED, V382, P2327, DOI 10.1056/NEJMoa2007016
   Gresele P, 2011, BRIT J CLIN PHARMACO, V72, P634, DOI 10.1111/j.1365-2125.2011.04034.x
   Guan W, 2020, NEW ENGL J MED, V382, P1708, DOI 10.1056/NEJMoa2002032
   Günthard HF, 2014, JAMA-J AM MED ASSOC, V312, P410, DOI 10.1001/jama.2014.8722
   Gupta A, 2020, NAT MED, V26, P1017, DOI 10.1038/s41591-020-0968-3
   Harcourt BH, 2004, J VIROL, V78, P13600, DOI 10.1128/JVI.78.24.13600-13612.2004
   Harris C.R., 2020, NATURE, V585, P357, DOI [DOI 10.1038/S41586-020-2423-5, 10.1038/s41586-020-2649-2, DOI 10.1038/S41586-020-2421-7]
   Hifumi T, 2020, CRIT CARE, V24, DOI 10.1186/s13054-020-03227-4
   Huang B, 2019, CELL, V179, P1160, DOI 10.1016/j.cell.2019.10.027
   Huang CL, 2020, LANCET, V395, P497, DOI [10.1016/S0140-6736(20)30183-5, 10.1016/S0140-6736(20)30211-7]
   Imbert I, 2006, EMBO J, V25, P4933, DOI 10.1038/sj.emboj.7601368
   Janowitz T, 2020, GUT, V69, P1592, DOI 10.1136/gutjnl-2020-321852
   Jin ZM, 2020, NATURE, V582, P289, DOI 10.1038/s41586-020-2223-y
   Kandeel M, 2021, J BIOMOL STRUCT DYN, V39, P5129, DOI 10.1080/07391102.2020.1784291
   Kandeel M, 2020, J MED VIROL, V92, P660, DOI 10.1002/jmv.25754
   Kil J, 2017, LANCET, V390, P969, DOI 10.1016/S0140-6736(17)31791-9
   Kim Y, 2016, PLOS PATHOG, V12, DOI [10.1371/journal.ppat.1005531, 10.1371/journal.ppat.1005650]
   Kirchdoerfer RN, 2019, NAT COMMUN, V10, DOI 10.1038/s41467-019-10280-3
   Konkolova E, 2020, ANTIVIR RES, V182, DOI 10.1016/j.antiviral.2020.104899
   Krichel B, 2020, BIOCHEM J, V477, P1009, DOI 10.1042/BCJ20200029
   Lam TTY, 2020, NATURE, V583, P282, DOI 10.1038/s41586-020-2169-0
   Lan J, 2020, NATURE, V581, P215, DOI 10.1038/s41586-020-2180-5
   Lee TW, 2005, J MOL BIOL, V353, P1137, DOI 10.1016/j.jmb.2005.09.004
   Li Guangdi, 2020, Nat Rev Drug Discov, V19, P149, DOI 10.1038/d41573-020-00016-0
   Li RY, 2020, SCIENCE, V368, P489, DOI [10.1126/science.abb3221, 10.1101/2020.02.14.20023127]
   Li Z, 2020, P NATL ACAD SCI USA, V117, P27381, DOI 10.1073/pnas.2010470117
   Li Z, 2019, J MED CHEM, V62, P2099, DOI 10.1021/acs.jmedchem.8b01763
   Lichtenstein GR, 2009, AM J GASTROENTEROL, V104, P465, DOI 10.1038/ajg.2008.168
   Liu C, 2020, ACS CENTRAL SCI, V6, P315, DOI 10.1021/acscentsci.0c00272
   Liu XY, 2020, ACTA PHARM SIN B, V10, P1205, DOI 10.1016/j.apsb.2020.04.008
   Lu GW, 2013, NATURE, V500, P227, DOI 10.1038/nature12328
   Lung JH, 2020, J MED VIROL, V92, P693, DOI 10.1002/jmv.25761
   Lynch Eric, 2009, Seminars in Hearing, V30, P47, DOI 10.1055/s-0028-1111106
   Ma CL, 2020, CELL RES, V30, P678, DOI 10.1038/s41422-020-0356-z
   Mather JF, 2020, AM J GASTROENTEROL, V115, P1617, DOI 10.14309/ajg.0000000000000832
   Mielech AM, 2014, VIROLOGY, V450, P64, DOI 10.1016/j.virol.2013.11.040
   Millet JK, 2015, VIRUS RES, V202, P120, DOI 10.1016/j.virusres.2014.11.021
   Morse JS, 2020, CHEMBIOCHEM, V21, P730, DOI 10.1002/cbic.202000047
   Müller J, 2011, EXP PARASITOL, V128, P145, DOI 10.1016/j.exppara.2011.02.007
   Mulangu S, 2019, NEW ENGL J MED, V381, P2293, DOI 10.1056/NEJMoa1910993
   Munster VJ, 2020, NATURE, V585, P268, DOI [10.1038/s41586-020-2324-7, 10.1101/2020.03.21.001628]
   Obi AT, 2019, J VASC SURG-VENOUS L, V7, P317, DOI 10.1016/j.jvsv.2018.08.010
   Oestereich L, 2014, ANTIVIR RES, V105, P17, DOI 10.1016/j.antiviral.2014.02.014
   Pillaiyar T, 2016, J MED CHEM, V59, P6595, DOI 10.1021/acs.jmedchem.5b01461
   Poreba M, 2017, NAT PROTOC, V12, P2189, DOI 10.1038/nprot.2017.091
   Ranucci M, 2020, J THROMB HAEMOST, V18, P1747, DOI 10.1111/jth.14854
   Ratia K, 2006, P NATL ACAD SCI USA, V103, P5717, DOI 10.1073/pnas.0510851103
   Ratia K, 2008, P NATL ACAD SCI USA, V105, P16119, DOI 10.1073/pnas.0805240105
   Ren B, 2020, CIRCULATION, V142, P181, DOI 10.1161/CIRCULATIONAHA.120.047407
   Ren ZL, 2013, PROTEIN CELL, V4, P248, DOI 10.1007/s13238-013-2841-3
   Rest JS, 2003, INFECT GENET EVOL, V3, P219, DOI 10.1016/j.meegid.2003.08.001
   Reynard O, 2015, VIRUSES-BASEL, V7, P6233, DOI 10.3390/v7122934
   Rothe C, 2020, NEW ENGL J MED, V382, P970, DOI 10.1056/NEJMc2001468
   Rut Wioletta, 2020, bioRxiv, DOI 10.1101/2020.04.29.068890
   Sacco Michael Dominic, 2020, bioRxiv, DOI 10.1101/2020.07.27.223727
   Samimagham HR, 2020, TRIALS, V21, DOI 10.1186/s13063-020-04773-6
   Sawicki SG, 2007, J VIROL, V81, P20, DOI 10.1128/JVI.01358-06
   Shang J, 2020, NATURE, V581, P221, DOI 10.1038/s41586-020-2179-y
   Sheahan TP, 2020, SCI TRANSL MED, V12, DOI 10.1126/scitranslmed.abb5883
   Sheahan TP, 2020, NAT COMMUN, V11, DOI 10.1038/s41467-019-13940-6
   Shi SB, 2020, JAMA CARDIOL, V5, P802, DOI 10.1001/jamacardio.2020.0950
   Shi YL, 2020, ACTA PHARM SIN B, V10, P1239, DOI 10.1016/j.apsb.2020.04.006
   Swaim Caleb D, 2020, bioRxiv, DOI 10.1101/2020.07.01.183020
   Swaim CD, 2020, CELL REP, V31, DOI 10.1016/j.celrep.2020.107772
   Swiderek K, 2020, CHEM SCI, V11, P10626, DOI 10.1039/d0sc02823a
   Taha AS, 1996, NEW ENGL J MED, V334, P1435, DOI 10.1056/NEJM199605303342204
   Tay MZ, 2020, NAT REV IMMUNOL, V20, P363, DOI 10.1038/s41577-020-0311-8
   Tchesnokov EP, 2019, VIRUSES-BASEL, V11, DOI 10.3390/v11040326
   Thompson MA, 2010, JAMA-J AM MED ASSOC, V304, P321, DOI 10.1001/jama.2010.1004
   TONEW E, 1982, ACTA VIROL, V26, P125
   Toots M, 2019, SCI TRANSL MED, V11, DOI 10.1126/scitranslmed.aax5866
   Tu YF, 2020, INT J MOL SCI, V21, DOI 10.3390/ijms21072657
   van Doremalen N, 2020, NEW ENGL J MED, V382, P1564, DOI [10.1056/NEJMc2004973, 10.1101/2020.03.09.20033217]
   Velthuis AJWT, 2010, NUCLEIC ACIDS RES, V38, P203, DOI 10.1093/nar/gkp904
   Walls AC, 2020, CELL, V181, P281, DOI [10.1016/j.cell.2020.02.058, 10.1016/j.cell.2020.11.032]
   Wang Dawei, 2020, JAMA, V323, P1061, DOI 10.1001/jama.2020.1585
   Wang FF, 2016, SCI REP-UK, V6, DOI 10.1038/srep19394
   Wang ML, 2020, CELL RES, V30, P269, DOI 10.1038/s41422-020-0282-0
   Wang QH, 2020, CELL, V181, P894, DOI 10.1016/j.cell.2020.03.045
   Warren TK, 2016, NATURE, V531, P381, DOI 10.1038/nature17180
   Wrapp D, 2020, SCIENCE, V367, P1260, DOI [10.1126/science.abb2507, 10.1101/2020.02.11.944462]
   Wu CR, 2020, ACTA PHARM SIN B, V10, P766, DOI 10.1016/j.apsb.2020.02.008
   Wu F, 2020, NATURE, V579, P265, DOI 10.1038/s41586-020-2008-3
   Xu X, 2003, NUCLEIC ACIDS RES, V31, P7117, DOI 10.1093/nar/gkg916
   Xue XY, 2008, J VIROL, V82, P2515, DOI 10.1128/JVI.02114-07
   Xue XY, 2007, J MOL BIOL, V366, P965, DOI 10.1016/j.jmb.2006.11.073
   Yamaguchi T, 1998, STROKE, V29, P12, DOI 10.1161/01.STR.29.1.12
   Yamamoto M, 2016, ANTIMICROB AGENTS CH, V60, P6532, DOI 10.1128/AAC.01043-16
   Yan RH, 2020, SCIENCE, V367, P1444, DOI 10.1126/science.abb2762
   Yang HT, 2005, PLOS BIOL, V3, P1742, DOI 10.1371/journal.pbio.0030324
   Yang HT, 2003, P NATL ACAD SCI USA, V100, P13190, DOI 10.1073/pnas.1835675100
   Yin WC, 2020, SCIENCE, V368, P1499, DOI 10.1126/science.abc1560
   Yuan P, 2013, P NATL ACAD SCI USA, V110, P18226, DOI 10.1073/pnas.1317577110
   Zhai YJ, 2005, NAT STRUCT MOL BIOL, V12, P980, DOI 10.1038/nsmb999
   Zhang LL, 2020, J MED CHEM, V63, P4562, DOI 10.1021/acs.jmedchem.9b01828
   Zhou P, 2020, NATURE, V579, P270, DOI 10.1038/s41586-020-2012-7
   Zhu N, 2020, NEW ENGL J MED, V382, P727, DOI 10.1056/NEJMoa2001017
   Zhu RF, 2020, J TRANSL MED, V18, DOI 10.1186/s12967-020-02442-5
   Zou LR, 2020, NEW ENGL J MED, V382, P1177, DOI [10.1148/radiol.2020200463, 10.1056/NEJMc2001737]
   Zumla A, 2016, NAT REV DRUG DISCOV, V15, P327, DOI 10.1038/nrd.2015.37
NR 136
TC 19
Z9 21
U1 4
U2 47
PU WILEY
PI HOBOKEN
PA 111 RIVER ST, HOBOKEN 07030-5774, NJ USA
SN 0198-6325
EI 1098-1128
J9 MED RES REV
JI Med. Res. Rev.
PD MAY
PY 2021
VL 41
IS 3
BP 1775
EP 1797
DI 10.1002/med.21776
EA JAN 2021
PG 23
WC Chemistry, Medicinal; Pharmacology & Pharmacy
WE Science Citation Index Expanded (SCI-EXPANDED)
SC Pharmacology & Pharmacy
GA RM3PS
UT WOS:000604261200001
PM 33393116
DA 2024-01-22
ER

PT J
AU Bargagli, E
   Galeazzi, M
   Bellisai, F
   Volterrani, L
   Rottoli, P
AF Bargagli, Elena
   Galeazzi, Mauro
   Bellisai, Francesca
   Volterrani, Luca
   Rottoli, Paola
TI Infliximab treatment in a patient with systemic sclerosis associated
   with lung fibrosis and pulmonary hypertension
SO RESPIRATION
LA English
DT Article
DE infliximab; methotrexate; systemic sclerosis; lung fibrosis; pulmonary
   hypertension
ID TUMOR-NECROSIS-FACTOR; PROPRIA T-LYMPHOCYTES; ACTIVE CROHNS-DISEASE;
   APOPTOSIS; MONOCYTES; BLOCKADE; ALPHA; THERAPY; PLACEBO
AB This is the first report of the efficacy of anti-TNF alpha treatment in a patient with lung fibrosis and pulmonary hypertension associated with advanced systemic sclerosis, refractory to conventional therapies. The patient was treated with infliximab (5 mg/kg) and methotrexate (10 mg/week) for 1 year. After 6 months of therapy, the echocardiogram showed a reduction in pulmonary pressure, confirmed after 1 year. During treatment, the patient's quality of life improved significantly and high-resolution computed tomography of the chest, lung function tests and blood gas analysis remained stable. After 1 year, the patient decided to stop infliximab therapy (for family reasons related to the distance to our hospital). Lung function tests, pulmonary arterial pressures and blood gas analysis progressively worsened and the patient died 11 months later. Few open-label studies have been conducted on the efficacy of anti-TNF alpha therapy in patients with systemic sclerosis. Here we report our experience in a case of systemic sclerosis complicated by pulmonary fibrosis and hypertension. Infliximab treatment seemed effective, suggesting that controlled randomized trials to evaluate infliximab efficacy in these patients and to compare infliximab with other anti-TNF alpha treatments would be worthwhile. Copyright (c) 2006 S. Karger AG, Basel.
C1 [Bargagli, Elena; Rottoli, Paola] Univ Siena, Resp Dis Sect, I-53100 Siena, Italy.
   [Galeazzi, Mauro; Bellisai, Francesca] Univ Siena, Rheumatol Sect, Dept Clin Med 7 Immunol, I-53100 Siena, Italy.
   [Volterrani, Luca] Univ Siena, Dept Human Pathol & Oncol, I-53100 Siena, Italy.
C3 University of Siena; University of Siena; University of Siena
RP Bargagli, E (通讯作者)，Policlin Univ Le Scotte, Dipartimento Med Clin & Sci Immunol, IT-53100 Siena, Italy.
EM bargagli2@unisi.it
RI bargagli, elena/CAI-0166-2022; Rottoli, Paola/AAF-7378-2022; Rottoli,
   Paola/AFK-0348-2022
OI Bargagli, Elena/0000-0002-8351-3703
CR Antoniou KM, 2005, RESPIRATION, V72, P32, DOI 10.1159/000083398
   Bargagli E, 2004, EUR RESPIR J, V24, P708, DOI 10.1183/09031936.04.00076904
   Baughman RP, 2001, SARCOIDOSIS VASC DIF, V18, P70
   Ehlers S, 2005, CLIN INFECT DIS, V41, pS199, DOI 10.1086/429998
   ELLMAN MH, 2000, AM COLL RHEUMATOLOGY, V1955
   ELLMAN MH, 2003, EUROPEAN LEAGUE RHEU, V105
   Fitzcharles MA, 2002, J RHEUMATOL, V29, P2525
   Fleischmann R, 2002, DRUG SAFETY, V25, P173, DOI 10.2165/00002018-200225030-00004
   Hasegawa M, 1997, J RHEUMATOL, V24, P663
   Keystone EC, 2004, ANN RHEUM DIS, V63, P79, DOI 10.1136/ard.2004.028498
   Kolilekas L, 2006, RESPIRATION, V73, P117, DOI 10.1159/000087152
   LEROY EC, 1988, J RHEUMATOL, V15, P202
   Lügering A, 2001, GASTROENTEROLOGY, V121, P1145, DOI 10.1053/gast.2001.28702
   Menon Y, 2003, RHEUMATOLOGY, V42, P1273, DOI 10.1093/rheumatology/keg341
   Pope JE, 2001, ARTHRITIS RHEUM-US, V44, P1351, DOI 10.1002/1529-0131(200106)44:6<1351::AID-ART227>3.0.CO;2-I
   Sandborn WJ, 2001, GASTROENTEROLOGY, V120, P1330, DOI 10.1053/gast.2001.24042
   Selman MS, 2004, DRUGS, V64, P405, DOI 10.2165/00003495-200464040-00005
   Shen C, 2005, ALIMENT PHARM THER, V21, P251, DOI 10.1111/j.1365-2036.2005.02309.x
   Shen C, 2005, CLIN IMMUNOL, V115, P250, DOI 10.1016/j.clim.2005.01.007
   Stokes DG, 2003, SEMIN ARTHRITIS RHEU, V33, P1, DOI 10.1053/sarh.2003.50022
   ten Hove T, 2002, GUT, V50, P206, DOI 10.1136/gut.50.2.206
   Tutuncu Z, 2002, CLIN EXP RHEUMATOL, V20, pS146
   Ulbricht KU, 2003, ARTHRITIS RHEUM-US, V48, P3542, DOI 10.1002/art.11357
   Van Den Brande JMH, 2003, GASTROENTEROLOGY, V124, P1774, DOI 10.1016/S0016-5085(03)00382-2
   van Deventer SJH, 1999, ALIMENT PHARM THER, V13, P3, DOI 10.1046/j.1365-2036.1999.00024.x
   Varga John, 2004, Curr Rheumatol Rep, V6, P164, DOI 10.1007/s11926-004-0062-8
   Vassallo Robert, 2002, Chest, V122, P1093, DOI 10.1378/chest.122.3.1093
NR 27
TC 39
Z9 45
U1 0
U2 4
PU KARGER
PI BASEL
PA ALLSCHWILERSTRASSE 10, CH-4009 BASEL, SWITZERLAND
SN 0025-7931
EI 1423-0356
J9 RESPIRATION
JI Respiration
PY 2008
VL 75
IS 3
BP 346
EP 349
DI 10.1159/000090248
PG 4
WC Respiratory System
WE Science Citation Index Expanded (SCI-EXPANDED)
SC Respiratory System
GA 301KP
UT WOS:000255895400016
PM 16369127
DA 2024-01-22
ER

PT J
AU Geier, MS
   Butler, RN
   Howarth, GS
AF Geier, Mark S.
   Butler, Ross N.
   Howarth, Gordon S.
TI Inflammatory bowel disease: Current insights into pathogenesis and new
   therapeutic options; probiotics, prebiotics and synbiotics
SO INTERNATIONAL JOURNAL OF FOOD MICROBIOLOGY
LA English
DT Review
DE colitis; inflammatory bowel disease; prebiotics; probiotics; synbiotics
ID GERMINATED BARLEY FOODSTUFF; LACTOBACILLUS-RHAMNOSUS GG; AVIUM
   SUBSPECIES PARATUBERCULOSIS; SODIUM-INDUCED COLITIS; TOLL-LIKE
   RECEPTORS; ULCERATIVE-COLITIS; CROHNS-DISEASE; DOUBLE-BLIND;
   FRUCTO-OLIGOSACCHARIDES; MAINTAINING REMISSION
AB Inflammatory bowel disease (IBD) is a chronic relapsing disorder involving a dysregulated host-microbiota interaction. IBD patients have been shown to possess an increased risk for the developmenl of colorectat cancer. Recently, focus has been placed on probiotic and prebiotic therapies, which aim to restore balance to the gastrointestinal microbiota, and reduce intestinal inflammation. Probiotics have been assessed extensively in animal models, with a number of clinical trials also demonstrating potential therapeutic benefits. However, it is widely accepted that more double-blind randomised placebo-controlled trials are required. Future research also needs to focus on determining which probiotics are the most efficacious in the IBD setting, and how the genetic and bacterial profiles of the patient will influence treatment responsiveness. Prebiotics have been studied less extensively, however, they may become an ideal treatment or co-treatment option due to their capacity to increase endogenous lactobacillus and bifidobacteria. Probiotics and prebiotics may offer a new therapeutic option for the treatment of IBD, however, a greater understanding of the mechanisms behind their action on the gastrointestinal microbiota is required in order to determine which probiotic, prebiotic or combinations thereof are the most beneficial. (c) 2006 Elsevier B.V. All rights reserved.
C1 Ctr Paediat & Adolescent Gastroenterol Children, Youth & Womens Hlth Serv, Adelaide, SA 5006, Australia.
   Univ Adelaide, Dept Physiol, Sch Mol & Biomed Sci, Adelaide, SA, Australia.
   Univ Adelaide, Sch Agr Food & Wine, Discipline Agr & Anim Sci, Adelaide, SA, Australia.
   Univ Adelaide, Fac Hlth Sci, Discipline Paediat, Adelaide, SA, Australia.
C3 University of Adelaide; University of Adelaide; University of Adelaide
RP Geier, MS (通讯作者)，Ctr Paediat & Adolescent Gastroenterol Children, Youth & Womens Hlth Serv, 72 King William Rd, Adelaide, SA 5006, Australia.
EM mark.geier@adelaide.edu.au
RI Howarth, Gordon/AAM-8699-2020
OI Howarth, Gordon/0000-0001-6979-6084; Geier, Mark/0000-0002-5152-3018
CR Alander M, 1999, APPL ENVIRON MICROB, V65, P351
   Baharav E, 2004, J NUTR, V134, P1964, DOI 10.1093/jn/134.8.1964
   Bamba T, 2002, J GASTROEN HEPATOL, V17, P818, DOI 10.1046/j.1440-1746.2002.02709.x
   Bamias G, 2005, ANN INTERN MED, V143, P895, DOI 10.7326/0003-4819-143-12-200512200-00007
   Bengmark S, 2005, GASTROENTEROL CLIN N, V34, P413, DOI 10.1016/j.gtc.2005.05.002
   Bengmark Stig, 2005, Nutr Clin Pract, V20, P244, DOI 10.1177/0115426505020002244
   Bernstein CN, 2004, J CLIN MICROBIOL, V42, P1129, DOI 10.1128/JCM.42.3.1129-1135.2004
   Bibiloni R, 2005, AM J GASTROENTEROL, V100, P1539, DOI 10.1111/j.1572-0241.2005.41794.x
   Bomba A, 2002, BRIT J NUTR, V88, pS95, DOI 10.1079/BJN2002634
   Bovee-Oudenhoven IMJ, 2003, GUT, V52, P1572, DOI 10.1136/gut.52.11.1572
   Campbell JM, 1997, J NUTR, V127, P130, DOI 10.1093/jn/127.1.130
   Cario E, 2000, INFECT IMMUN, V68, P7010, DOI 10.1128/IAI.68.12.7010-7017.2000
   Cario E, 2005, GUT, V54, P1182, DOI 10.1136/gut.2004.062794
   Cario E, 2005, MOL IMMUNOL, V42, P887, DOI 10.1016/j.molimm.2004.12.002
   Cherbut C, 2003, J NUTR, V133, P21, DOI 10.1093/jn/133.1.21
   Cui HH, 2004, WORLD J GASTROENTERO, V10, P1521
   Danese S, 2004, AUTOIMMUN REV, V3, P394, DOI 10.1016/j.autrev.2004.03.002
   Demirer S, 2006, NUTRITION, V22, P179, DOI 10.1016/j.nut.2005.08.003
   Dieleman LA, 2003, GUT, V52, P370, DOI 10.1136/gut.52.3.370
   Eckmann L, 2005, IMMUNITY, V22, P661, DOI 10.1016/j.immuni.2005.06.004
   Ellingson Jay L E, 2003, Clin Med Res, V1, P217
   Farrell RJ, 2002, LANCET, V359, P331, DOI 10.1016/S0140-6736(02)07499-8
   Favier CF, 2002, APPL ENVIRON MICROB, V68, P219, DOI 10.1128/AEM.68.1.219-226.2002
   Fedorak RN, 2004, INFLAMM BOWEL DIS, V10, P286, DOI 10.1097/00054725-200405000-00018
   Fichera A, 2005, DIS COLON RECTUM, V48, P963, DOI 10.1007/s10350-004-0906-3
   Fujiwara M, 2003, DIGESTION, V67, P90, DOI 10.1159/000069704
   Fukuda M, 2002, INT J MOL MED, V9, P65
   Furrie E, 2005, GUT, V54, P242, DOI 10.1136/gut.2004.044834
   Gaudier E, 2005, J NUTR, V135, P2753
   Geier MS, 2005, GASTROENTEROLOGY, V128, pA603
   Gionchetti P, 2000, GASTROENTEROLOGY, V119, P305, DOI 10.1053/gast.2000.9370
   Gionchetti P, 2003, GASTROENTEROLOGY, V124, P1202, DOI 10.1016/S0016-5085(03)00171-9
   Gosselink MP, 2004, DIS COLON RECTUM, V47, P876, DOI 10.1007/s10350-004-0525-z
   Greenberg GR, 2004, INFLAMM BOWEL DIS, V10, P318, DOI 10.1097/00054725-200405000-00021
   Guarner F, 2003, LANCET, V361, P512, DOI 10.1016/S0140-6736(03)12489-0
   Hanai H, 2004, INT J MOL MED, V13, P643
   Hanauer SB, 2006, INFLAMM BOWEL DIS, V12, pS3, DOI 10.1097/01.MIB.0000195385.19268.68
   Herías MV, 2005, INT J FOOD MICROBIOL, V103, P143, DOI 10.1016/j.ijfoodmicro.2004.11.032
   Hoentjen F, 2005, INFLAMM BOWEL DIS, V11, P977, DOI 10.1097/01.MIB.0000183421.02316.d5
   Hugot JP, 2001, NATURE, V411, P599, DOI 10.1038/35079107
   Hulten K, 2001, AM J GASTROENTEROL, V96, P1529, DOI 10.1111/j.1572-0241.2001.03751.x
   Ichikawa H, 1999, DIGEST DIS SCI, V44, P2119, DOI 10.1023/A:1026647024077
   Inohara N, 2003, J BIOL CHEM, V278, P5509, DOI 10.1074/jbc.C200673200
   Inohara N, 2003, NAT REV IMMUNOL, V3, P371, DOI 10.1038/nri1086
   Isolauri E, 2000, CLIN EXP ALLERGY, V30, P1604, DOI 10.1046/j.1365-2222.2000.00943.x
   Itzkowitz SH, 2004, GASTROENTEROLOGY, V126, P1634, DOI 10.1053/j.gastro.2004.03.025
   Jijon H, 2004, GASTROENTEROLOGY, V126, P1358, DOI 10.1053/j.gastro.2004.02.003
   Kamil R, 2005, GASTROENTEROLOGY, V128, pA604
   Kanamori Y, 2004, J PEDIATR SURG, V39, P1686, DOI 10.1016/j.jpedsurg.2004.07.013
   Kanauchi O, 2005, CURR PHARM DESIGN, V11, P1047, DOI 10.2174/1381612053381675
   Kanauchi O, 2003, INT J MOL MED, V12, P701
   Kanauchi O, 2002, J GASTROENTEROL, V37, P67, DOI 10.1007/BF03326417
   Kanauchi O, 1998, J GASTROENTEROL, V33, P179, DOI 10.1007/s005350050067
   Kaneta Y, 2002, JPN J CANCER RES, V93, P849, DOI 10.1111/j.1349-7006.2002.tb01328.x
   Katz JA, 2003, GASTROENTEROLOGY, V124, P1535, DOI 10.1016/S0016-5085(03)00342-1
   Kihara C, 2001, CANCER RES, V61, P6474
   Kim CM, 2003, VECTOR-BORNE ZOONOT, V3, P17, DOI 10.1089/153036603765627424
   Kleessen B, 2001, BRIT J NUTR, V86, P291, DOI 10.1079/BJN2001403
   Klingberg TD, 2005, APPL ENVIRON MICROB, V71, P7528, DOI 10.1128/AEM.71.11.7528-7530.2005
   Kuehbacher T, 2006, GUT, V55, P833
   Kuisma J, 2003, ALIMENT PHARM THER, V17, P509, DOI 10.1046/j.1365-2036.2003.01465.x
   Lara-Villostada F, 2006, CLIN NUTR, V25, P477, DOI 10.1016/j.clnu.2005.11.004
   Lewis S, 2005, SCAND J GASTROENTERO, V40, P1296, DOI 10.1080/00365520510023585
   Lim CC, 2005, MOL NUTR FOOD RES, V49, P609, DOI 10.1002/mnfr.200500015
   Loftus EV, 2002, GASTROENTEROL CLIN N, V31, P1, DOI 10.1016/S0889-8553(01)00002-4
   Ma DL, 2004, INFECT IMMUN, V72, P5308, DOI 10.1128/IAI.72.9.5308-5314.2004
   Macfarlane GT, 1999, BRIT MED J, V318, P999, DOI 10.1136/bmj.318.7189.999
   Madsen K, 2001, GASTROENTEROLOGY, V121, P580, DOI 10.1053/gast.2001.27224
   Madsen KL, 1999, GASTROENTEROLOGY, V116, P1107, DOI 10.1016/S0016-5085(99)70013-2
   Mathew CG, 2004, HUM MOL GENET, V13, pR161, DOI 10.1093/hmg/ddh079
   Matsumoto S, 2005, CLIN EXP IMMUNOL, V140, P417, DOI 10.1111/j.1365-2249.2005.02790.x
   McCarthy J, 2003, GUT, V52, P975, DOI 10.1136/gut.52.7.975
   Mimura T, 2004, GUT, V53, P108, DOI 10.1136/gut.53.1.108
   Moller PL, 2005, INFLAMM BOWEL DIS, V11, P814
   MOON G, 2004, J GASTROENTEROL, V43, P234
   Moreau NM, 2003, BRIT J NUTR, V90, P75, DOI 10.1079/BJN2003867
   Mylonaki M, 2005, INFLAMM BOWEL DIS, V11, P481, DOI 10.1097/01.MIB.0000159663.62651.4f
   O'Mahony L, 2001, ALIMENT PHARM THER, V15, P1219, DOI 10.1046/j.1365-2036.2001.01027.x
   O'Neill LAJ, 2006, CURR OPIN IMMUNOL, V18, P3, DOI 10.1016/j.coi.2005.11.012
   Ogura Y, 2001, NATURE, V411, P603, DOI 10.1038/35079114
   Osman N, 2004, DIGEST DIS SCI, V49, P320, DOI 10.1023/B:DDAS.0000017459.59088.43
   Otte JM, 2004, AM J PHYSIOL-GASTR L, V286, pG613, DOI 10.1152/ajpgi.00341.2003
   Papadakis KA, 2000, ANNU REV MED, V51, P289, DOI 10.1146/annurev.med.51.1.289
   Prantera C, 2002, GUT, V51, P405, DOI 10.1136/gut.51.3.405
   Rachmilewitz D, 2004, GASTROENTEROLOGY, V126, P520, DOI 10.1053/j.gastro.2003.11.019
   Rachmilewitz D, 2002, GASTROENTEROLOGY, V122, P1428, DOI 10.1053/gast.2002.32994
   Rath HC, 1996, J CLIN INVEST, V98, P945, DOI 10.1172/JCI118878
   Rembacken BJ, 1999, LANCET, V354, P635, DOI 10.1016/S0140-6736(98)06343-0
   Rioux KP, 2006, J CLIN GASTROENTEROL, V40, P260, DOI 10.1097/00004836-200603000-00019
   Roberfroid MB, 1998, BRIT J NUTR, V80, pS197, DOI 10.1017/S0007114500006024
   Romero C, 2005, INFLAMM BOWEL DIS, V11, P116, DOI 10.1097/00054725-200502000-00004
   Rubin DT, 2000, EUR J GASTROEN HEPAT, V12, P855, DOI 10.1097/00042737-200012080-00004
   Ruiz PA, 2005, IMMUNOLOGY, V115, P441, DOI 10.1111/j.1365-2567.2005.02176.x
   Rumi G, 2004, DIGEST DIS SCI, V49, P1466, DOI 10.1023/B:DDAS.0000042248.48819.ad
   Sartor RB, 2004, GASTROENTEROLOGY, V126, P1620, DOI 10.1053/j.gastro.2004.03.024
   Schultz M, 2004, BMC GASTROENTEROL, V4, DOI 10.1186/1471-230X-4-5
   Sellon RK, 1998, INFECT IMMUN, V66, P5224, DOI 10.1128/IAI.66.11.5224-5231.1998
   Setoyama H, 2003, MICROBES INFECT, V5, P115, DOI 10.1016/S1286-4579(02)00080-1
   Shanahan F, 2004, ADV DRUG DELIVER REV, V56, P809, DOI 10.1016/j.addr.2003.11.003
   Shiba T, 2003, MICROBIOL IMMUNOL, V47, P371, DOI 10.1111/j.1348-0421.2003.tb03368.x
   Shibolet O, 2002, INFLAMM BOWEL DIS, V8, P399, DOI 10.1097/00054725-200211000-00004
   Steidler L, 2000, SCIENCE, V289, P1352, DOI 10.1126/science.289.5483.1352
   Strober W, 2006, NAT REV IMMUNOL, V6, P9, DOI 10.1038/nri1747
   Swidsinski A, 2002, GASTROENTEROLOGY, V122, P44, DOI 10.1053/gast.2002.30294
   Tannock GW, 2005, GASTROENTEROL CLIN N, V34, P361, DOI 10.1016/j.gtc.2005.05.006
   Tannock GW, 2000, APPL ENVIRON MICROB, V66, P2578, DOI 10.1128/AEM.66.6.2578-2588.2000
   Ten Bruggencate SJM, 2005, J NUTR, V135, P837, DOI 10.1093/jn/135.4.837
   Thompson-Chagoyán OC, 2005, CLIN NUTR, V24, P339, DOI 10.1016/j.clnu.2005.02.009
   Tien MT, 2006, J IMMUNOL, V176, P1228, DOI 10.4049/jimmunol.176.2.1228
   Tooley KL, 2006, CANCER BIOL THER, V5, P593, DOI 10.4161/cbt.5.6.2659
   Turner MS, 1999, J BACTERIOL, V181, P2192, DOI 10.1128/JB.181.7.2192-2198.1999
   Veltkamp C, 1999, GASTROENTEROLOGY, V116, pA838
   Venturi A, 1999, ALIMENT PHARM THER, V13, P1103
   Viljanen M, 2005, J ALLERGY CLIN IMMUN, V115, P1254, DOI 10.1016/j.jaci.2005.03.047
   Yan F, 2002, J BIOL CHEM, V277, P50959, DOI 10.1074/jbc.M207050200
   Zhang LY, 2005, J NUTR, V135, P1752, DOI 10.1093/jn/135.7.1752
NR 116
TC 121
Z9 147
U1 3
U2 36
PU ELSEVIER
PI AMSTERDAM
PA RADARWEG 29, 1043 NX AMSTERDAM, NETHERLANDS
SN 0168-1605
EI 1879-3460
J9 INT J FOOD MICROBIOL
JI Int. J. Food Microbiol.
PD APR 1
PY 2007
VL 115
IS 1
BP 1
EP 11
DI 10.1016/j.ijfoodmicro.2006.10.006
PG 11
WC Food Science & Technology; Microbiology
WE Science Citation Index Expanded (SCI-EXPANDED)
SC Food Science & Technology; Microbiology
GA 154GS
UT WOS:000245495500001
PM 17137666
DA 2024-01-22
ER

PT J
AU Cabras, M
   Gambino, A
   Broccoletti, R
   Lodi, G
   Arduino, PG
AF Cabras, Marco
   Gambino, Alessio
   Broccoletti, Roberto
   Lodi, Giovanni
   Arduino, Paolo G.
TI Treatment of angular cheilitis: A narrative review and authors' clinical
   experience
SO ORAL DISEASES
LA English
DT Review
DE angular cheilitis; cheilitis; narrative review; outcome; treatment
ID ACTINIC CHEILITIS; CROHNS-DISEASE; DOWN-SYNDROME; ORAL LESIONS;
   MANAGEMENT; COMBINATION; FEATURES; PERLECHE; THERAPY
AB Angular cheilitis (AC) is a clinical entity first described in the XIX century, characterized by erythema, rhagades, ulcerations, and crusting of one or both lip commissures and perilabial skin, responsible of an unpleasant and painful discomfort. Aim of this manuscript was to examine and evaluate the therapeutic options actually available for AC. Despite antifungals being the first-line treatment for most of clinicians, very limited scientific evidence supports their reliability, with just two RCTs published between the 70's and the 80's. Furthermore, alternative topical treatments, various techniques of occlusal vertical dimension restoration, B-vitamin supplementation, anti-drooling prosthetic device, and photodynamic therapy have been experimented and proposed, mostly in the form of case reports or case series on a small number of individuals. Our group found in 1% isoconazole nitrate (ISN) and 0.1% diflucortolone valerate (DFV) ointment the most consistent AC treatment, due to the broad spectrum of ISN against many species of dermatohpytes and bacteria, and the anti-inflammatory properties displayed by DFV. However, further and well-designed trials on larger samples of patients are needed to assess the differential profile of consistency of the treatments outlined in literature and claimed by the authors of this paper.
C1 [Cabras, Marco; Gambino, Alessio; Broccoletti, Roberto; Arduino, Paolo G.] Univ Turin, CIR Dent Sch, Dept Surg Sci, Oral Med Sect, Turin, Italy.
   [Gambino, Alessio] Politecn Torino, Dept Mech & Aerosp Engn, Turin, Italy.
   [Lodi, Giovanni] Univ Milan, Dept Biomed Surg & Dent Sci, Milan, Italy.
C3 A.O.U. Citta della Salute e della Scienza di Torino; University of
   Turin; Polytechnic University of Turin; University of Milan
RP Cabras, M (通讯作者)，Univ Turin, CIR Dent Sch, Sch Med, Dept Surg Sci,Oral Med Unit, Via Nizza 230, I-10126 Turin, Italy.
EM cabrasmarco300@gmail.com
RI Lodi, Giovanni/C-1049-2013; GAMBINO, ALESSIO/B-3224-2018
OI Lodi, Giovanni/0000-0002-0218-8292; GAMBINO,
   ALESSIO/0000-0002-0130-0799; CABRAS, MARCO/0000-0002-8240-5874
CR Bangsgaard N, 2011, ACTA DERM-VENEREOL, V91, P207, DOI 10.2340/00015555-1007
   Bhushan A., 2016, PHARM PHARM INT J, V4, P350
   Blochowiak K, 2016, POSTEP DERM ALERGOL, V33, P23, DOI 10.5114/pdia.2016.57764
   Carvalho MD, 2019, ORAL DIS, V25, P972, DOI 10.1111/odi.12916
   CHERNOSKY ME, 1985, J AM ACAD DERMATOL, V12, P493, DOI 10.1016/S0190-9622(85)70069-2
   Cross D, 2010, J ORTHOD, V37, P80, DOI 10.1179/14653121042930
   Cross DL, 2008, J ORTHOD, V35, P229, DOI 10.1179/14653120722725
   Czaika VA, 2013, MYCOSES, V56, P16, DOI 10.1111/myc.12055
   dasCunha Filho R. R., 2014, DERMATOLOGY ONLINE J, V20
   Caetano LDN, 2015, CLIN EXP DERMATOL, V40, P819, DOI 10.1111/ced.12629
   England RJA, 1999, CLIN OTOLARYNGOL, V24, P277, DOI 10.1046/j.1365-2273.1999.00255.x
   Ercis M, 1996, CLIN GENET, V50, P317
   Eyer-Silva WD, 2017, CASE REP MED, V2017, DOI 10.1155/2017/1980798
   Finnerud CW, 1929, ARCH DERMATOL SYPH, V20, P454, DOI 10.1001/archderm.1929.01440040026005
   FROMTILING R A, 1988, Clinical Microbiology Reviews, V1, P187
   GRAHAM ML, 1986, ARCH DERMATOL, V122, P815, DOI 10.1001/archderm.122.7.815
   Havlickova B, 2008, MYCOSES, V51, P16, DOI 10.1111/j.1439-0507.2008.01615.x
   Hitaka T, 2018, AUSTRALAS J DERMATOL, V59, pE79, DOI 10.1111/ajd.12664
   Howell JL, 2012, EUR ARCH PAEDIATR DE, V13, P191, DOI 10.1007/BF03262869
   Lorenzo-Pouso AI, 2018, GERODONTOLOGY, V35, P151, DOI 10.1111/ger.12329
   Kaur S, 2018, PEDIATR DERMATOL, V35, P796, DOI 10.1111/pde.13679
   Krishnan P Anitha, 2013, J Oral Maxillofac Pathol, V17, P346, DOI 10.4103/0973-029X.125183
   Kumar T, 2016, CONTEMP CLIN DENT, V7, P51, DOI 10.4103/0976-237X.177097
   Lemaistre J., 1855, ETUDE FAIR VILE LEME
   Lu Dominic P, 2007, Compend Contin Educ Dent, V28, P572
   MAKILA E, 1969, ACTA ODONTOL SCAND, V27, P655, DOI 10.3109/00016356909026316
   McCartan BE, 2011, ORAL DIS, V17, P696, DOI 10.1111/j.1601-0825.2011.01826.x
   McKendrick A J, 1968, Br Dent J, V124, P412
   MURPHY NC, 1979, J AM DENT ASSOC, V99, P640, DOI 10.14219/jada.archive.1979.0340
   NAIRN RI, 1975, ORAL SURG ORAL MED O, V40, P68, DOI 10.1016/0030-4220(75)90348-5
   ODDS FC, 1985, SABOURAUDIA, V23, P415
   OHMAN SC, 1988, ACTA ODONTOL SCAND, V46, P267, DOI 10.3109/00016358809004776
   OHMAN SC, 1986, J ORAL PATHOL MED, V15, P213, DOI 10.1111/j.1600-0714.1986.tb00610.x
   Oza Nirima, 2017, Indian J Dent Res, V28, P661, DOI 10.4103/ijdr.IJDR_668_16
   Park KK, 2011, CUTIS, V87, P289
   Pilati SFM, 2017, ORAL DIS, V23, P219, DOI 10.1111/odi.12597
   REICHES AJ, 1953, AMA ARCH DERM SYPH, V68, P336, DOI 10.1001/archderm.1953.01540090098015
   Rocha BA, 2016, PHOTODIAGN PHOTODYN, V13, P350, DOI 10.1016/j.pdpdt.2015.07.172
   SCHOENFELD RJ, 1977, CUTIS, V19, P213
   Schwab J T, 1977, Gen Dent, V25, P43
   Scully C, 2002, BRIT J DERMATOL, V147, P37, DOI 10.1046/j.1365-2133.2002.04741.x
   Skiba-Tatarska Marta, 2016, Pol Merkur Lekarski, V41, P47
   Symingtn J M, 1971, Br J Plast Surg, V24, P315, DOI 10.1016/S0007-1226(71)80078-4
   Veraldi S, 2013, MYCOSES, V56, P3, DOI 10.1111/myc.12054
   Verma R, 2012, J CLIN PSYCHOPHARM, V32, P150, DOI 10.1097/JCP.0b013e31823f878a
   WARNAKULASURIYA KAAS, 1991, J ORAL PATHOL MED, V20, P172, DOI 10.1111/j.1600-0714.1991.tb00915.x
   Yang W, 2008, EXPERT OPIN DRUG DEL, V5, P1199, DOI 10.1517/17425240802457188 
   Yesudian PD, 2003, CONTACT DERMATITIS, V48, P287, DOI 10.1034/j.1600-0536.2003.00097.x
NR 48
TC 10
Z9 11
U1 2
U2 14
PU WILEY
PI HOBOKEN
PA 111 RIVER ST, HOBOKEN 07030-5774, NJ USA
SN 1354-523X
EI 1601-0825
J9 ORAL DIS
JI Oral Dis.
PD SEP
PY 2020
VL 26
IS 6
BP 1107
EP 1115
DI 10.1111/odi.13183
EA SEP 2019
PG 9
WC Dentistry, Oral Surgery & Medicine
WE Science Citation Index Expanded (SCI-EXPANDED)
SC Dentistry, Oral Surgery & Medicine
GA NM4WC
UT WOS:000485354600001
PM 31464357
OA Green Published
DA 2024-01-22
ER

PT J
AU Sipeki, N
   Kovats, PJ
   Deutschmann, C
   Schierack, P
   Roggenbuck, D
   Papp, M
AF Sipeki, Nora
   Kovats, Patricia Julianna
   Deutschmann, Claudia
   Schierack, Peter
   Roggenbuck, Dirk
   Papp, Maria
TI Location-based prediction model for Crohn's disease regarding a novel
   serological marker, anti-chitinase 3-like 1 autoantibodies
SO WORLD JOURNAL OF GASTROENTEROLOGY
LA English
DT Article
DE Chitinase 3-like 1 autoantibodies; Crohn's disease; Ulcerative colitis;
   Disease progression; Immunoglobulin subtypes; Enzyme-linked
   immunosorbent assay
ID INFLAMMATORY-BOWEL-DISEASE; SERUM YKL-40; RHEUMATOID-ARTHRITIS;
   ENDOSCOPIC ACTIVITY; BACTERIAL ADHESION; PROGNOSTIC VALUE; BARRIER
   FUNCTION; LIVER FIBROSIS; ANTIBODIES; CHI3L1
AB BACKGROUND Defective neutrophil regulation in inflammatory bowel disease (IBD) is thought to play an important role in the onset or manifestation of IBD, as it could lead to damage of the intestinal mucosal barrier by the infiltration of neutrophils in the inflamed mucosa and the accumulation of pathogens. Like neutrophils in the context of innate immune responses, immunoglobulin A (IgA) as an acquired immune response partakes in the defense of the intestinal epithelium. Under normal conditions, IgA contributes to the elimination of microbes, but in connection with the loss of tolerance to chitinase 3-like 1 (CHI3L1) in IBD, IgA could participate in CHI3L1-mediated improved adhesion and invasion of potentially pathogenic microorganisms. The tolerance brake to CHI3L1 and the occurrence of IgA autoantibodies to this particular target, the exact role and underlying mechanisms of CHI3L1 in the pathogenesis of IBD are still unclear.AIM To determine the predictive potential of Ig subtypes of a novel serological marker, anti-CHI3L1 autoantibodies (aCHI3L1) in determining the disease phenotype, therapeutic strategy and long-term disease course in a prospective referral cohort of adult IBD patients.METHODS Sera of 257 Crohn's disease (CD) and 180 ulcerative colitis (UC) patients from a tertiary IBD referral center of Hungary (Division of Gastroenterology, Department of Internal Medicine, Faculty of Medicine, University of Debrecen) were assayed for IgG, IgA, and secretory IgA (sIgA) type aCHI3L1 by enzyme-linked immunosorbent assay using recombinant CHI3L1, along with 86 healthy controls (HCONT).RESULTS The IgA type was more prevalent in CD than in UC (29.2% vs 11.1%) or HCONT (2.83%; P < 0.0001 for both). However, sIgA subtype aCHI3L1 positivity was higher in both CD and UC patients than in HCONT (39.3% and 32.8% vs 4.65%, respectively; P < 0.0001). The presence of both IgA and sIgA aCHI3L1 antibodies was associated with colonic involvement (P < 0.0001 and P = 0.038, respectively) in patients with CD. Complicated disease behavior at sample procurement was associated with aCHI3L1 sIgA positivity (57.1% vs 36.0%, P = 0.009). IgA type aCH3L1 was more prevalent in patients with frequent relapse during the disease course in the CD group (46.9% vs 25.7%, P = 0.005). In a group of patients with concomitant presence of pure inflammatory luminal disease and colon involvement at the time of diagnosis, positivity for IgA or sIgA type aCH3L1 predicted faster progression towards a complicated disease course in time-dependent models. This association disappeared after merging subgroups of different disease locations.CONCLUSION CHI3L1 is a novel neutrophil autoantigenic target in IBD. The consideration of antibody classes along with location-based prediction may transform the future of serology in IBD.
C1 [Sipeki, Nora; Kovats, Patricia Julianna; Papp, Maria] Univ Debrecen, Fac Med, Dept Internal Med, Div Gastroenterol, H-4032 Debrecen, Hungary.
   [Kovats, Patricia Julianna] Univ Debrecen, Fac Med, Kalman Lak Doctoral Sch, H-4032 Debrecen, Hungary.
   [Deutschmann, Claudia; Schierack, Peter; Roggenbuck, Dirk] Brandenburg Univ Technol Cottbus Senftenberg, Inst Biotechnol, Fac Environm & Nat Sci, D-01968 Senftenberg, Germany.
   [Schierack, Peter; Roggenbuck, Dirk] Brandenburg Univ Technol Cottbus Senftenberg, Fac Hlth Sci Brandenburg, D-01968 Senftenberg, Germany.
   [Roggenbuck, Dirk] Medipan GmbH & GA Gener Assays GmbH, D-15827 Berlin, Germany.
   [Sipeki, Nora] Univ Debrecen, Fac Med, Dept Internal Med, Div Gastroenterol, Nagyerde Blv 98, H-4032 Debrecen, Hungary.
C3 University of Debrecen; University of Debrecen; Brandenburg University
   of Technology Cottbus; Brandenburg University of Technology Cottbus;
   University of Debrecen
RP Sipeki, N (通讯作者)，Univ Debrecen, Fac Med, Dept Internal Med, Div Gastroenterol, Nagyerde Blv 98, H-4032 Debrecen, Hungary.
EM sipeki.nora@med.unideb.hu
FU German Federal Ministry of Education and Research (BMBF- Wachstumskern-
   PRAEMED.BIO) [03WKDB2C]; Janos Bolyai Research Scholarship of the
   Hungarian Academy of Sciences [BO/00232/17/5]; Research Grants of
   National Research Development and Innovation Office [K115818/2015/1];
   New National Excellence Program of the Ministry of Human Capacities
   [UNKP-18-4]
FX Supported by the German Federal Ministry of Education and Research
   (BMBF- Wachstumskern- PRAEMED.BIO), 03WKDB2C. Papp M was supported by
   the Janos Bolyai Research Scholarship of the Hungarian Academy of
   Sciences, BO/00232/17/5; Research Grants of National Research
   Development and Innovation Office, K115818/2015/1; and New National
   Excellence Program of the Ministry of Human Capacities, UNKP-18-4 Bolyai
   Plus. These funders had no role in study design, data collection and
   analysis, decision to publish, or preparation of the manuscript
CR Ahluwalia B, 2018, SCAND J GASTROENTERO, V53, P379, DOI 10.1080/00365521.2018.1447597
   Aomatsu T, 2011, ALIMENT PHARM THER, V34, P941, DOI 10.1111/j.1365-2036.2011.04805.x
   Arakelyan A, 2017, PLOS ONE, V12, DOI 10.1371/journal.pone.0187572
   Bao JF, 2022, DISCOV MED, V33, P41
   Brandtzaeg P, 2010, CURR OPIN GASTROEN, V26, P554, DOI 10.1097/MOG.0b013e32833dccf8
   Buisson A, 2016, ALIMENT PHARM THER, V43, P1069, DOI 10.1111/apt.13585
   Camilleri M, 2012, NEUROGASTROENT MOTIL, V24, P503, DOI 10.1111/j.1365-2982.2012.01921.x
   Cananzi M, 2021, HUM GENET, V140, P1299, DOI 10.1007/s00439-021-02300-4
   Caprilli R, 2006, GUT, V55, DOI 10.1136/gut.2005.081950c
   Cui BB, 2022, J CLIN LAB ANAL, V36, DOI 10.1002/jcla.24605
   Cunningham-Rundles C, 2001, J CLIN IMMUNOL, V21, P303, DOI 10.1023/A:1012241117984
   Daperno M, 2004, GASTROINTEST ENDOSC, V60, P505, DOI 10.1016/S0016-5107(04)01878-4
   Deng YJ, 2020, CLIN CHIM ACTA, V511, P40, DOI 10.1016/j.cca.2020.09.035
   Deutschmann C, 2019, J CROHNS COLITIS, V13, P894, DOI 10.1093/ecco-jcc/jjz012
   Deutschmann C, 2019, CLIN IMMUNOL, V199, P12, DOI 10.1016/j.clim.2018.12.005
   Di Rosa M, 2016, PATHOBIOLOGY, V83, P228, DOI 10.1159/000444855
   Di Rosa M, 2016, IMMUNOBIOLOGY, V221, P399, DOI 10.1016/j.imbio.2015.11.014
   Di Ruscio M, 2018, INFLAMM BOWEL DIS, V24, P78, DOI 10.1093/ibd/izx011
   Dignass A, 2010, J CROHNS COLITIS, V4, P28, DOI 10.1016/j.crohns.2009.12.002
   Dong RY, 2023, PEERJ, V11, DOI 10.7717/peerj.15341
   Erzin Y, 2008, J GASTROEN HEPATOL, V23, pE357, DOI 10.1111/j.1440-1746.2007.05121.x
   Esser D, 2011, J CROHNS COLITIS, V5, P165, DOI 10.1016/j.crohns.2010.02.002
   Fukui Hiroshi, 2016, Inflamm Intest Dis, V1, P135, DOI 10.1159/000447252
   Hattori N, 2009, SHOCK, V32, P393, DOI 10.1097/SHK.0b013e31819e2c0c
   Hedrich CM, 2016, CLIN IMMUNOL, V165, P21, DOI 10.1016/j.clim.2016.03.002
   Hedrich CM, 2013, CLIN IMMUNOL, V147, P151, DOI 10.1016/j.clim.2013.03.006
   Huang QY, 2021, ANN PALLIAT MED, V10, P5509, DOI 10.21037/apm-21-957
   Huang XT, 2022, BIOMED RES INT-UK, V2022, DOI 10.1155/2022/3227957
   Jin YH, 2022, SLEEP BREATH, V26, P1011, DOI 10.1007/s11325-021-02495-w
   Johansen JS, 2005, CLIN EXP IMMUNOL, V140, P343, DOI 10.1111/j.1365-2249.2005.02763.x
   Johansen JS, 1999, RHEUMATOLOGY, V38, P618, DOI 10.1093/rheumatology/38.7.618
   Kastrup J, 2012, IMMUNOBIOLOGY, V217, P483, DOI 10.1016/j.imbio.2011.04.007
   Kawada M, 2008, LAB INVEST, V88, P883, DOI 10.1038/labinvest.2008.47
   Kim M, 2023, MOL IMMUNOL, V156, P98, DOI 10.1016/j.molimm.2023.02.012
   Kimura H, 2022, ANN ALLERG ASTHMA IM, V128, P682, DOI 10.1016/j.anai.2022.03.016
   Kjaergaard AD, 2020, CLIN MICROBIOL INFEC, V26, DOI 10.1016/j.cmi.2020.01.010
   Kjaergaard AD, 2016, CRIT REV CL LAB SCI, V53, P396, DOI 10.1080/10408363.2016.1190683
   Knights D, 2013, GUT, V62, P1505, DOI 10.1136/gutjnl-2012-303954
   Kocyigit I, 2015, J ATHEROSCLER THROMB, V22, P257, DOI 10.5551/jat.26385
   Konrad ER, 2023, PATHOG GLOB HEALTH, V117, P708, DOI 10.1080/20477724.2022.2160885
   Kornblit B, 2013, IMMUNOBIOLOGY, V218, P1227, DOI 10.1016/j.imbio.2013.04.010
   Koutroubakis IE, 2003, INT J COLORECTAL DIS, V18, P254, DOI 10.1007/s00384-002-0446-z
   Kovacs G, 2018, PLOS ONE, V13, DOI 10.1371/journal.pone.0194166
   Kucur M, 2014, HYPERTENS PREGNANCY, V33, P467, DOI 10.3109/10641955.2014.944709
   Lakatos PL, 2015, J CROHNS COLITIS, V9, P891, DOI 10.1093/ecco-jcc/jjv127
   Lee CM, 2016, NAT COMMUN, V7, DOI 10.1038/ncomms12752
   Lee DH, 2019, METABOLISM, V95, P46, DOI 10.1016/j.metabol.2019.03.010
   Lee SY, 2022, FRONT PHARMACOL, V13, DOI 10.3389/fphar.2022.826471
   LENNARDJONES JE, 1989, SCAND J GASTROENTERO, V24, P2, DOI 10.3109/00365528909091339
   Lewis JD, 2008, INFLAMM BOWEL DIS, V14, P1660, DOI 10.1002/ibd.20520
   Li F, 2023, J NEUROCHEM, V165, P772, DOI 10.1111/jnc.15824
   Li YC, 2022, AM J TRANSL RES, V14, P4090
   Maaser C, 2019, J CROHNS COLITIS, V13, P144, DOI 10.1093/ecco-jcc/jjy113
   Magalhaes D, 2023, THER ADV GASTROENTER, V16, DOI 10.1177/17562848231155987
   Majewski S, 2022, FRONT IMMUNOL, V13, DOI 10.3389/fimmu.2022.760776
   Majewski S, 2019, INT J CHRONIC OBSTR, V14, P1611, DOI 10.2147/COPD.S184097
   Malik TA, 2015, SURG CLIN N AM, V95, P1105, DOI 10.1016/j.suc.2015.07.006
   Matsumoto T, 2001, CLIN EXP RHEUMATOL, V19, P655
   McGonagle D, 2006, PLOS MED, V3, P1242, DOI 10.1371/journal.pmed.0030297
   McGuckin MA, 2009, INFLAMM BOWEL DIS, V15, P100, DOI 10.1002/ibd.20539
   McInnes IB, 2021, NAT REV IMMUNOL, V21, P680, DOI 10.1038/s41577-021-00603-1
   Merga Y, 2014, DIGEST DIS, V32, P475, DOI 10.1159/000358156
   Michielan A, 2015, MEDIAT INFLAMM, V2015, DOI 10.1155/2015/628157
   Mizoguchi E, 2006, GASTROENTEROLOGY, V130, P398, DOI 10.1053/j.gastro.2005.12.007
   Montgomery TA, 2017, J AM SOC NEPHROL, V28, P3217, DOI 10.1681/ASN.2017010110
   Ng SC, 2017, LANCET, V390, P2769, DOI 10.1016/S0140-6736(17)32448-0
   Ning LG, 2019, BIOMED RES INT, V2019, DOI 10.1155/2019/3950628
   Pabst O, 2012, NAT REV IMMUNOL, V12, P821, DOI 10.1038/nri3322
   Pan RL, 2021, ALLERGY ASTHMA PROC, V42, pE167, DOI [10.2500/aap.2021.42.210078), 10.2500/aap.2021.42.210078]
   Panayi GS, 1999, RHEUMATOLOGY, V38, P8
   Papp M, 2015, J CROHNS COLITIS, V9, P659, DOI 10.1093/ecco-jcc/jjv087
   Papp M, 2014, CURR OPIN GASTROEN, V30, P359, DOI 10.1097/MOG.0000000000000076
   Papp M, 2013, J HEPATOL, V59, P457, DOI 10.1016/j.jhep.2013.04.018
   Papp M, 2010, HUM IMMUNOL, V71, P407, DOI 10.1016/j.humimm.2010.01.012
   Pastorelli L, 2013, FRONT IMMUNOL, V4, DOI 10.3389/fimmu.2013.00280
   Patel S, 2017, INT J BIOL MACROMOL, V97, P331, DOI 10.1016/j.ijbiomac.2017.01.042
   Pedroso LA, 2020, CLIN CHIM ACTA, V508, P170, DOI 10.1016/j.cca.2020.05.024
   Permain J, 2022, J PEDIATR GASTR NUTR, V75, P48, DOI 10.1097/MPG.0000000000003477
   Pieczarkowski Stanislaw, 2020, Folia Med Cracov, V60, P61
   Pizano-Martínez O, 2011, WORLD J GASTROENTERO, V17, P3830, DOI 10.3748/wjg.v17.i33.3830
   Pourani MR, 2022, J DERMATOL TREAT, V33, P1967, DOI 10.1080/09546634.2021.1966357
   Qin Xiaofa, 2013, World J Gastrointest Pathophysiol, V4, P63, DOI 10.4291/wjgp.v4.i3.63
   Qiu HY, 2022, INT J GEN MED, V15, P5835, DOI 10.2147/IJGM.S364602
   Rathcke CN, 2006, INFLAMM RES, V55, P221, DOI 10.1007/s00011-006-0076-y
   Rathcke CN, 2009, CARDIOVASC DIABETOL, V8, DOI 10.1186/1475-2840-8-61
   Richter B, 2010, HISTOPATHOLOGY, V57, P371, DOI 10.1111/j.1365-2559.2010.03640.x
   Roggenbuck D, 2013, ADV CLIN CHEM, V60, P187, DOI 10.1016/B978-0-12-407681-5.00006-4
   Ruel J, 2014, NAT REV GASTRO HEPAT, V11, P88, DOI 10.1038/nrgastro.2013.240
   Russo C, 2023, Int J Mol Sci, V24
   Saab S, 2009, AM J GASTROENTEROL, V104, P993, DOI 10.1038/ajg.2009.3
   Sandokji I, 2021, SEMIN NEPHROL, V41, P416, DOI 10.1016/j.semnephrol.2021.09.003
   Schroder J, 2020, J AM HEART ASSOC, V9, DOI 10.1161/JAHA.119.014634
   SCHROEDER KW, 1987, NEW ENGL J MED, V317, P1625, DOI 10.1056/NEJM198712243172603
   Seol HJ, 2009, J REPROD IMMUNOL, V79, P183, DOI 10.1016/j.jri.2008.10.003
   Shan Z, 2021, ELIFE, V10, DOI 10.7554/eLife.68571
   Shao JL, 2021, ARCH PHYSIOL BIOCHEM, V127, P279, DOI 10.1080/13813455.2019.1634737
   Shi Y, 2021, GENOMICS, V113, P1988, DOI 10.1016/j.ygeno.2021.04.011
   Silverberg MS, 2005, CAN J GASTROENTEROL, V19, p5A, DOI 10.1155/2005/269076
   Singh K, 2014, AUTOIMMUN REV, V13, P163, DOI 10.1016/j.autrev.2013.10.005
   Sipeki N, 2020, J CROHNS COLITIS, V14, pS296
   Sipeki N, 2017, J CROHNS COLITIS, V11, pS153
   Sipeki N, 2015, WORLD J GASTROENTERO, V21, P6952, DOI 10.3748/wjg.v21.i22.6952
   Sohn MH, 2010, AM J RESP CRIT CARE, V182, P918, DOI 10.1164/rccm.200912-1793OC
   Somineni HK, 2019, CLIN GASTROENTEROL H, V17, P243, DOI 10.1016/j.cgh.2018.08.078
   Somma V, 2013, GASTROENT RES PRACT, V2013, DOI 10.1155/2013/683824
   Stange EF, 2006, GUT, V55, DOI 10.1136/gut.2005.081950a
   Sun XN, 2022, JCI INSIGHT, V7, DOI 10.1172/jci.insight.159578
   Szekanecz Z, 2021, NAT REV RHEUMATOL, V17, P585, DOI 10.1038/s41584-021-00652-9
   Tizaoui K, 2022, INT J BIOL SCI, V18, P3731, DOI 10.7150/ijbs.67587
   Travis SPL, 2006, GUT, V55, DOI 10.1136/gut.2005.081950b
   Tsuruha JI, 2002, J RHEUMATOL, V29, P1459
   Van Assche G, 2010, J CROHNS COLITIS, V4, P7, DOI 10.1016/j.crohns.2009.12.003
   Verheijden GFM, 1997, ARTHRITIS RHEUM, V40, P1115, DOI 10.1002/art.1780400616
   Vermeire S, 2006, GUT, V55, P426, DOI 10.1136/gut.2005.069476
   Vermeire S, 2010, CLIN GASTROENTEROL H, V8, P357, DOI 10.1016/j.cgh.2010.01.001
   Vernia F, 2021, DIGESTION, V102, P833, DOI 10.1159/000518419
   Vind I, 2003, SCAND J GASTROENTERO, V38, P599, DOI 10.1080/00365520310000537
   Vindigni SM, 2016, THER ADV GASTROENTER, V9, P606, DOI 10.1177/1756283X16644242
   Volck B, 2001, OSTEOARTHR CARTILAGE, V9, P203, DOI 10.1053/joca.2000.0377
   Vrakas S, 2017, PLOS ONE, V12, DOI 10.1371/journal.pone.0170034
   Wang PK, 2019, EXP THER MED, V17, P423, DOI 10.3892/etm.2018.6960
   Wehkamp J, 2016, DTSCH ARZTEBL INT, V113, P72, DOI 10.3238/arztebl.2016.0072
   Wéra O, 2016, J CLIN MED, V5, DOI 10.3390/jcm5120118
   Wiest R, 2005, HEPATOLOGY, V41, P422, DOI 10.1002/hep.20632
   Xavier RJ, 2007, NATURE, V448, P427, DOI 10.1038/nature06005
   Xu T, 2016, J AM HEART ASSOC, V5, DOI 10.1161/JAHA.116.004534
   Yel L, 2010, J CLIN IMMUNOL, V30, P10, DOI 10.1007/s10875-009-9357-x
   Yu SY, 2022, J MICROBIOL BIOTECHN, V32, P825, DOI 10.4014/jmb.2203.03022
   Zhao T, 2020, SIGNAL TRANSDUCT TAR, V5, DOI 10.1038/s41392-020-00303-7
   Zhou GX, 2017, J DIGEST DIS, V18, P495, DOI 10.1111/1751-2980.12540
   Zhou PM, 2019, ANN ALLERG ASTHMA IM, V123, P404, DOI 10.1016/j.anai.2019.07.009
   Ziatabar Sally, 2018, Pathophysiology, V25, P253, DOI 10.1016/j.pathophys.2018.02.005
NR 132
TC 0
Z9 0
U1 1
U2 1
PU BAISHIDENG PUBLISHING GROUP INC
PI PLEASANTON
PA 7041 Koll Center Parkway, Suite 160, PLEASANTON, CA, UNITED STATES
SN 1007-9327
EI 2219-2840
J9 WORLD J GASTROENTERO
JI World J. Gastroenterol.
PD NOV 14
PY 2023
VL 29
IS 42
BP 5728
EP 5750
DI 10.3748/wjg.v29.i42.5728
PG 23
WC Gastroenterology & Hepatology
WE Science Citation Index Expanded (SCI-EXPANDED)
SC Gastroenterology & Hepatology
GA AH9U9
UT WOS:001117700700002
PM 38075846
OA Green Published, hybrid
DA 2024-01-22
ER

PT J
AU Ventin-Holmberg, R
   Höyhtyä, M
   Saqib, S
   Korpela, K
   Nikkonen, A
   Salonen, A
   de Vos, WM
   Kolho, KL
AF Ventin-Holmberg, Rebecka
   Hoyhtya, Miikka
   Saqib, Schahzad
   Korpela, Katri
   Nikkonen, Anne
   Salonen, Anne
   de Vos, Willem M.
   Kolho, Kaija-Leena
TI The gut fungal and bacterial microbiota in pediatric patients with
   inflammatory bowel disease introduced to treatment with anti-tumor
   necrosis factor-α
SO SCIENTIFIC REPORTS
LA English
DT Article
ID FECAL MICROBIOTA; CROHNS-DISEASE; CALPROTECTIN; INFLIXIMAB; CHILDREN;
   THERAPY; ASSOCIATIONS; SEARCH
AB Pediatric inflammatory bowel disease (PIBD) is a globally increasing chronic inflammatory disease associated with an imbalanced intestinal microbiota and treated with several treatment options, including anti-tumor necrosis factor alpha (TNF-alpha), such as infliximab (IFX). Up to half of the patients do not respond to the drug and there are no methods for response prediction. Our aim was to predict IFX response from the gut microbiota composition since this is largely unexplored in PIBD. The gut microbiota of 30 PIBD patients receiving IFX was studied by MiSeq sequencing targeting 16S and ITS region from fecal samples collected before IFX and two and six weeks after the start of treatment. The response to IFX induction was determined by fecal calprotectin value < 100 mu g/g at week six. The bacterial microbiota differed significantly between response groups, with higher relative abundance of butyrate-producing bacteria in responders compared to non-responders at baseline, validated by high predictive power (area under curve = 0.892) for baseline Ruminococcus and calprotectin. Additionally, non-responders had higher abundance of Candida, while responders had higher abundance of Saccharomyces at the end of the study. The gut microbiota composition in PIBD patients could predict response to IFX treatment in the future.
C1 [Ventin-Holmberg, Rebecka; Kolho, Kaija-Leena] Univ Helsinki, Translat Immunol Res Program, Helsinki, Finland.
   [Hoyhtya, Miikka] Tampere Univ, Fac Med & Hlth Technol, Tampere, Finland.
   [Saqib, Schahzad; Korpela, Katri; Salonen, Anne; de Vos, Willem M.; Kolho, Kaija-Leena] Univ Helsinki, Fac Med, Human Microbiome Res Program, Helsinki, Finland.
   [Nikkonen, Anne; Kolho, Kaija-Leena] Univ Helsinki, Stenbackinkatu 11 Skidicum, Helsinki, Finland.
   [Nikkonen, Anne; Kolho, Kaija-Leena] Univ Helsinki, Childrens Hosp, Helsinki Univ Hosp, Stenbackinkatu 11 Skidicum, Helsinki, Finland.
   [de Vos, Willem M.] Wageningen Univ, Lab Microbiol, Wageningen, Netherlands.
C3 University of Helsinki; Tampere University; University of Helsinki;
   University of Helsinki; University of Helsinki; Helsinki University
   Central Hospital; Wageningen University & Research
RP Kolho, KL (通讯作者)，Univ Helsinki, Translat Immunol Res Program, Helsinki, Finland.; Kolho, KL (通讯作者)，Univ Helsinki, Fac Med, Human Microbiome Res Program, Helsinki, Finland.; Kolho, KL (通讯作者)，Univ Helsinki, Stenbackinkatu 11 Skidicum, Helsinki, Finland.; Kolho, KL (通讯作者)，Univ Helsinki, Childrens Hosp, Helsinki Univ Hosp, Stenbackinkatu 11 Skidicum, Helsinki, Finland.
EM kaija-leena.kolho@helsinki.fi
RI Saqib, Schahzad/GYU-8148-2022; Salonen, Anne/AAW-1858-2020; Saqib,
   Shahab E./R-4957-2016
OI Saqib, Schahzad/0000-0002-0844-2124; Salonen, Anne/0000-0002-6960-7447;
   Saqib, Shahab E./0000-0003-0326-5197
FU Pediatric Research Foundation (Finland); Helsinki University Hospital
   Grant [TYH2018212]; Sweet Crosstalk ITN - EU H2020 programme [814102]
FX This work was supported by a grant from Pediatric Research Foundation
   (Finland) [Grant not numbered] and Helsinki University Hospital Grant
   [Grant number TYH2018212] to KLK. Sweet Crosstalk ITN Funded by EU H2020
   programme [Grant number 814102] to AS.
CR ALTSCHUL SF, 1990, J MOL BIOL, V215, P403, DOI 10.1016/S0022-2836(05)80360-2
   Benchimol EI, 2011, INFLAMM BOWEL DIS, V17, P423, DOI 10.1002/ibd.21349
   BENJAMINI Y, 1995, J R STAT SOC B, V57, P289, DOI 10.1111/j.2517-6161.1995.tb02031.x
   Borody TJ, 2019, CURR OPIN PHARMACOL, V49, P43, DOI 10.1016/j.coph.2019.04.017
   Burnham K. P., 2004, SOCIOL METHOD RES, V33, P261, DOI 10.1177/
   Callahan BJ, 2016, NAT METHODS, V13, P581, DOI [10.1038/NMETH.3869, 10.1038/nmeth.3869]
   Chehoud C, 2015, INFLAMM BOWEL DIS, V21, P1948, DOI 10.1097/MIB.0000000000000454
   Ding NS, 2020, J CROHNS COLITIS, V14, P1090, DOI 10.1093/ecco-jcc/jjaa039
   Dovrolis N, 2020, MICROORGANISMS, V8, DOI 10.3390/microorganisms8030438
   Earley H, 2019, SCI REP-UK, V9, DOI 10.1038/s41598-019-51878-3
   Edgar RC, 2010, BIOINFORMATICS, V26, P2460, DOI 10.1093/bioinformatics/btq461
   Fitzgerald RS, 2021, MICROB ECOL, V82, P833, DOI 10.1007/s00248-021-01697-9
   Furusawa Y, 2013, NATURE, V504, P446, DOI 10.1038/nature12721
   Haapamäki J, 2011, J PAEDIATR CHILD H, V47, P832, DOI 10.1111/j.1440-1754.2011.02034.x
   Hämäläinen A, 2011, WORLD J GASTROENTERO, V17, P5166, DOI 10.3748/wjg.v17.i47.5166
   Hoarau G, 2016, MBIO, V7, DOI [10.1128/mBio.01250-16, 10.1128/mbio.01250-16]
   Kasubuchi M, 2015, NUTRIENTS, V7, P2839, DOI 10.3390/nu7042839
   Kelsen J, 2008, INFLAMM BOWEL DIS, V14, pS9, DOI 10.1002/ibd.20560
   Klindworth A, 2013, NUCLEIC ACIDS RES, V41, DOI 10.1093/nar/gks808
   Kolho KL, 2015, AM J GASTROENTEROL, V110, P921, DOI 10.1038/ajg.2015.149
   Korpela, 2016, MARE MICROBIOTA ANAL
   Kugathasan S, 2017, LANCET, V389, P1710, DOI 10.1016/S0140-6736(17)30317-3
   Lewis JD, 2015, CELL HOST MICROBE, V18, P489, DOI 10.1016/j.chom.2015.09.008
   Magnusson MK, 2016, J CROHNS COLITIS, V10, P943, DOI 10.1093/ecco-jcc/jjw051
   McFarland LV, 2010, WORLD J GASTROENTERO, V16, P2202, DOI 10.3748/wjg.v16.i18.2202
   McMurdie PJ, 2013, PLOS ONE, V8, DOI 10.1371/journal.pone.0061217
   Nelson A, 2021, J CROHNS COLITIS, V15, P800, DOI 10.1093/ecco-jcc/jjaa220
   Nielsen OH, 2013, NEW ENGL J MED, V369, P754, DOI 10.1056/NEJMct1209614
   Nishida A, 2018, CLIN J GASTROENTEROL, V11, P1, DOI 10.1007/s12328-017-0813-5
   Oksanen J, 2013, COMMUNITY ECOLOGY PA, V2, P1, DOI DOI 10.1146/ANNUREV.ES.25.110194.002555
   Olbjern C, 2019, CLIN EXP GASTROENTER, V12, P37, DOI 10.2147/CEG.S186235
   Pinheiro J., NLME LINEAR NONLINEA
   Pope JL, 2019, SCI REP-UK, V9, DOI 10.1038/s41598-019-39887-8
   Puolanne AM, 2017, DIGEST DIS SCI, V62, P3123, DOI 10.1007/s10620-017-4770-0
   Quast C, 2013, NUCLEIC ACIDS RES, V41, pD590, DOI 10.1093/nar/gks1219
   Rajca S, 2014, INFLAMM BOWEL DIS, V20, P978, DOI 10.1097/MIB.0000000000000036
   Robin X, 2011, BMC BIOINFORMATICS, V12, DOI 10.1186/1471-2105-12-77
   Salonen A, 2010, J MICROBIOL METH, V81, P127, DOI 10.1016/j.mimet.2010.02.007
   Seelbinder B, 2020, MICROBIOME, V8, DOI 10.1186/s40168-020-00899-6
   Sender R, 2016, PLOS BIOL, V14, DOI 10.1371/journal.pbio.1002533
   Sipponen T, 2015, SCAND J GASTROENTERO, V50, P74, DOI 10.3109/00365521.2014.987809
   Sokol H, 2017, GUT, V66, P1039, DOI [10.1136/gutjnl-2015-310746, 10.1136/gutjnl-20]
   Standaert-Vitse A, 2009, AM J GASTROENTEROL, V104, P1745, DOI 10.1038/ajg.2009.225
   Turner D, 2018, J PEDIATR GASTR NUTR, V67, P257, DOI 10.1097/MPG.0000000000002035
   van Rheenen PF, 2021, J CROHNS COLITIS, V15, P171, DOI 10.1093/ecco-jcc/jjaa161
   Venables W.N., 2002, MODERN APPL STAT S, DOI [10.1007/b97626, DOI 10.1007/B97626]
   Ventin-Holmberg R, 2021, J CROHNS COLITIS, V15, P1019, DOI 10.1093/ecco-jcc/jjaa252
   Wang YZ, 2021, GUT MICROBES, V13, P1, DOI 10.1080/19490976.2020.1865708
   Wang YZ, 2018, J CROHNS COLITIS, V12, P337, DOI 10.1093/ecco-jcc/jjx153
   Weinstein-Nakar I, 2018, CLIN GASTROENTEROL H, V16, P1089, DOI 10.1016/j.cgh.2018.01.024
   White TJ, 1990, PCR PROTOCOLS GUIDE, V18, P315
   Zheng L, 2017, J IMMUNOL, V199, P2976, DOI 10.4049/jimmunol.1700105
   Zhou YL, 2018, MSYSTEMS, V3, DOI 10.1128/mSystems.00188-17
   Zhuang XJ, 2021, FRONT PEDIATR, V9, DOI 10.3389/fped.2021.626232
NR 54
TC 3
Z9 3
U1 0
U2 2
PU NATURE PORTFOLIO
PI BERLIN
PA HEIDELBERGER PLATZ 3, BERLIN, 14197, GERMANY
SN 2045-2322
J9 SCI REP-UK
JI Sci Rep
PD APR 22
PY 2022
VL 12
IS 1
AR 6654
DI 10.1038/s41598-022-10548-7
PG 11
WC Multidisciplinary Sciences
WE Science Citation Index Expanded (SCI-EXPANDED)
SC Science & Technology - Other Topics
GA 0R8MU
UT WOS:000785842400032
PM 35459927
OA Green Published, gold
DA 2024-01-22
ER

PT J
AU Tougaard, P
   Zervides, KA
   Skov, S
   Hansen, AK
   Pedersen, AE
AF Tougaard, Peter
   Zervides, Kristoffer Alexander
   Skov, Soren
   Hansen, Axel Kornerup
   Pedersen, Anders Elm
TI Biologics beyond TNF-α inhibitors and the effect of targeting the
   homologues TL1A-DR3 pathway in chronic inflammatory disorders
SO IMMUNOPHARMACOLOGY AND IMMUNOTOXICOLOGY
LA English
DT Review
DE inflammation; TNF; TL1A; Biologics; drug development
ID NF-KAPPA-B; TNFSF15 GENE VARIANTS; IFN-GAMMA PRODUCTION; CYTOKINE 1A
   TL1A; DEATH RECEPTOR-3; CROHNS-DISEASE; T-CELLS; LIGAND 1A; MAINTENANCE
   THERAPY; SUSCEPTIBILITY LOCI
AB A number of anti-tumor necrosis factor alpha (TNF-alpha) biologics have been developed in recent years, such as adalimumab, etanercept, and infliximab for the treatment of chronic inflammatory disorders like rheumatoid arthritis (RA), inflammatory bowel disease (IBD), and psoriasis and several other novel drugs that target TNF-alpha signaling are still being developed. Indeed, blockade of this pathway seems so important amongst immune-targets that TNF-alpha targeted therapies will continue to have a significant role in the treatment of chronic inflammation. However, up to 40% of RA and IBD patients do not respond to anti-TNF-alpha treatment and one possible explanation may be the heterogeneity of chronic inflammatory diseases and a dominance of other significant TNF family members. Indeed, polymorphisms in the TNF family member, TL1A gene, is associated with the development of IBD and increased serum concentrations of TL1A has been demonstrated in patients with various chronic inflammatory disorders. Here, we describe the current knowledge of TL1As immunobiology and present results from human disease, animal models, and pre-clinical intervention studies that point toward development of anti-TL1A therapy as a highly promising strategy for treatment of chronic inflammatory disorders.
C1 [Tougaard, Peter; Zervides, Kristoffer Alexander; Pedersen, Anders Elm] Univ Copenhagen, Fac Hlth & Med Sci, Dept Immunol & Microbiol, Blegdamsvej 3, DK-2200 Copenhagen N, Denmark.
   [Tougaard, Peter; Skov, Soren; Hansen, Axel Kornerup] Univ Copenhagen, Fac Hlth & Med Sci, Dept Vet Dis Biol, DK-2200 Copenhagen N, Denmark.
C3 University of Copenhagen; University of Copenhagen
RP Pedersen, AE (通讯作者)，Univ Copenhagen, Fac Hlth & Med Sci, Dept Immunol & Microbiol, Blegdamsvej 3, DK-2200 Copenhagen N, Denmark.
EM elmpedersen@sund.ku.dk
RI Tougaard, Peter/Q-8695-2016; Zervides, Kristoffer/JFS-8899-2023
OI Tougaard, Peter/0000-0003-1304-4152; Zervides,
   Kristoffer/0000-0003-4311-1635; Skov, Soren/0000-0003-0732-0026
CR Aiba Y, 2014, LIVER INT, V34, P679, DOI 10.1111/liv.12296
   Al-Lamki RS, 2008, J AM SOC NEPHROL, V19, P953, DOI 10.1681/ASN.2007060706
   Arnason BGW, 1999, NEUROLOGY, V53, P457, DOI 10.1212/wnl.53.3.457
   Bamias G, 2003, J IMMUNOL, V171, P4868, DOI 10.4049/jimmunol.171.9.4868
   Bamias G, 2008, CLIN IMMUNOL, V129, P249, DOI 10.1016/j.clim.2008.07.014
   Bamias G, 2006, P NATL ACAD SCI USA, V103, P8441, DOI 10.1073/pnas.0510903103
   Bamias G, 2012, DIGEST LIVER DIS, V44, P30, DOI 10.1016/j.dld.2011.09.002
   Bamias G, 2011, EXP DERMATOL, V20, P725, DOI 10.1111/j.1600-0625.2011.01304.x
   Bamias G, 2010, CLIN IMMUNOL, V137, P242, DOI 10.1016/j.clim.2010.07.001
   Barrett R, 2012, AM J PATHOL, V180, P636, DOI 10.1016/j.ajpath.2011.10.026
   Bull MJ, 2008, J EXP MED, V205, P2457, DOI 10.1084/jem.20072378
   Calder CJ, 2012, OCUL IMMUNOL INFLAMM, V20, P212, DOI 10.3109/09273948.2012.658135
   Carpentier I, 2004, CURR MED CHEM, V11, P2205, DOI 10.2174/0929867043364694
   Cassatella MA, 2007, J IMMUNOL, V178, P7325, DOI 10.4049/jimmunol.178.11.7325
   Chen SJ, 2009, MOL IMMUNOL, V47, P567, DOI 10.1016/j.molimm.2009.09.017
   Chinnaiyan AM, 1996, SCIENCE, V274, P990, DOI 10.1126/science.274.5289.990
   Cho JH, 2007, GASTROENTEROLOGY, V133, P1327, DOI 10.1053/j.gastro.2007.08.032
   Cohavy O, 2011, EUR J MICROBIOL IMMU, V1, P70, DOI 10.1556/EuJMI.1.2011.1.9
   Dalmády S, 2013, CLIN DEV IMMUNOL, DOI 10.1155/2013/474028
   Fang L, 2008, J EXP MED, V205, P1037, DOI 10.1084/jem.20072528
   Franke A, 2010, NAT GENET, V42, P1118, DOI 10.1038/ng.717
   Guven-Maiorov E, 2014, CANCERS, V6, P663, DOI 10.3390/cancers6020663
   Hayashi S, 2011, OSTEOARTHR CARTILAGE, V19, P903, DOI 10.1016/j.joca.2011.03.005
   Hedl M, 2014, P NATL ACAD SCI USA, V111, P13451, DOI 10.1073/pnas.1404178111
   Heidemann SC, 2010, J CLIN IMMUNOL, V30, P531, DOI 10.1007/s10875-010-9382-9
   Hirano A, 2013, INFLAMM BOWEL DIS, V19, P526, DOI 10.1097/MIB.0b013e31828075e7
   Holmkvist P, 2015, MUCOSAL IMMUNOL, V8, P545, DOI 10.1038/mi.2014.87
   Jin S, 2013, MUCOSAL IMMUNOL, V6, P886, DOI 10.1038/mi.2012.124
   Jin T, 2007, BIOCHEM BIOPH RES CO, V364, P1, DOI 10.1016/j.bbrc.2007.09.097
   Kakuta Y, 2009, HUM MOL GENET, V18, P1089, DOI 10.1093/hmg/ddp005
   Karin M, 2002, NAT IMMUNOL, V3, P221, DOI 10.1038/ni0302-221
   Képíró L, 2014, HUM IMMUNOL, V75, P159, DOI 10.1016/j.humimm.2013.11.006
   Konsta M, 2013, RHEUMATOLOGY, V52, P448, DOI 10.1093/rheumatology/kes316
   Longman RS, 2014, J EXP MED, V211, P1571, DOI 10.1084/jem.20140678
   Masopust D, 2010, J EXP MED, V207, P553, DOI 10.1084/jem.20090858
   Meylan F, 2011, MUCOSAL IMMUNOL, V4, P172, DOI 10.1038/mi.2010.67
   Meylan F, 2008, IMMUNITY, V29, P79, DOI 10.1016/j.immuni.2008.04.021
   Migone TS, 2002, IMMUNITY, V16, P479, DOI 10.1016/S1074-7613(02)00283-2
   Mück C, 2010, J GERONTOL A-BIOL, V65, P1165, DOI 10.1093/gerona/glq129
   Mukai Y, 2010, SCI SIGNAL, V3, DOI 10.1126/scisignal.2000954
   Nakagome S, 2010, ANN HUM GENET, V74, P126, DOI 10.1111/j.1469-1809.2010.00567.x
   Nakahira M, 2001, J IMMUNOL, V167, P1306, DOI 10.4049/jimmunol.167.3.1306
   Nakamura M, 2012, AM J HUM GENET, V91, P721, DOI 10.1016/j.ajhg.2012.08.010
   Osawa K, 2004, GENES IMMUN, V5, P439, DOI 10.1038/sj.gene.6364097
   Papadakis KA, 2005, J IMMUNOL, V174, P4985, DOI 10.4049/jimmunol.174.8.4985
   Papadakis KA, 2004, J IMMUNOL, V172, P7002, DOI 10.4049/jimmunol.172.11.7002
   Pappu BP, 2008, J EXP MED, V205, P1049, DOI 10.1084/jem.20071364
   Pedersen AE, 2015, APMIS, V123, P547, DOI 10.1111/apm.12385
   Pham OH, 2015, MUCOSAL IMMUNOL, V8, P731, DOI 10.1038/mi.2015.52
   Picornell Y, 2007, INFLAMM BOWEL DIS, V13, P1333, DOI 10.1002/ibd.20223
   Pobezinskaya YL, 2011, J IMMUNOL, V186, P5212, DOI 10.4049/jimmunol.1002374
   Prehn JL, 2007, J IMMUNOL, V178, P4033, DOI 10.4049/jimmunol.178.7.4033
   Reich K, 2005, LANCET, V366, P1367, DOI 10.1016/S0140-6736(05)67566-6
   Reichwald K, 2014, PLOS ONE, V9, DOI 10.1371/journal.pone.0085793
   Rutgeerts P, 2005, NEW ENGL J MED, V353, P2462, DOI 10.1056/NEJMoa050516
   Schreiber TH, 2010, J CLIN INVEST, V120, P3629, DOI 10.1172/JCI42933
   Screaton GR, 1997, P NATL ACAD SCI USA, V94, P4615, DOI 10.1073/pnas.94.9.4615
   Sessler T, 2013, PHARMACOL THERAPEUT, V140, P186, DOI 10.1016/j.pharmthera.2013.06.009
   Sheikh MS, 2003, CELL CYCLE, V2, P550, DOI 10.4161/cc.2.6.566
   Shih DQ, 2011, PLOS ONE, V6, DOI 10.1371/journal.pone.0016090
   Smolen JS, 2012, NAT REV RHEUMATOL, V8, P235, DOI 10.1038/nrrheum.2012.23
   Sun X, 2013, SCAND J RHEUMATOL, V42, P97, DOI 10.3109/03009742.2012.727026
   Swan C, 2013, GUT, V62, P985, DOI 10.1136/gutjnl-2011-301213
   Takedatsu H, 2008, GASTROENTEROLOGY, V135, P552, DOI 10.1053/j.gastro.2008.04.037
   Thiébaut R, 2009, AM J GASTROENTEROL, V104, P384, DOI 10.1038/ajg.2008.36
   Thomson TM, 2015, BMC MED GENOMICS, V8, DOI 10.1186/s12920-015-0100-6
   Tougaard P, 2015, EUR J IMMUNOL, V45, P865, DOI 10.1002/eji.201444528
   Tremelling M, 2008, INFLAMM BOWEL DIS, V14, P733, DOI 10.1002/ibd.20399
   Vande Casteele N, 2015, J CLIN PHARMACOL, V55, pS39, DOI 10.1002/jcph.374
   Wang J, 2014, BMC NEPHROL, V15, DOI 10.1186/1471-2369-15-178
   Wang W, 2012, MOL MED REP, V6, P434, DOI 10.3892/mmr.2012.928
   Wang XH, 2013, J IMMUNOL, V191, P5420, DOI 10.4049/jimmunol.1301475
   Wen L, 2003, J BIOL CHEM, V278, P39251, DOI 10.1074/jbc.M305833200
   Xiao T, 2010, CELL RES, V20, P367, DOI 10.1038/cr.2009.126
   Xu LX, 2014, INT J BIOCHEM CELL B, V55, P109, DOI 10.1016/j.biocel.2014.08.015
   Xu WD, 2015, RHEUMATOL INT, V35, P1435, DOI 10.1007/s00296-015-3277-2
   Yang SK, 2011, J HUM GENET, V56, P200, DOI 10.1038/jhg.2010.166
   Yu X, 2014, MUCOSAL IMMUNOL, V7, P730, DOI 10.1038/mi.2013.92
   Zhan CY, 2011, STRUCTURE, V19, P162, DOI 10.1016/j.str.2010.12.004
   Zhang EW, 2013, EXP THER MED, V5, P282, DOI 10.3892/etm.2012.778
   Zhang J, 2009, J IMMUNOL, V183, P5350, DOI 10.4049/jimmunol.0802645
   Zheng L, 2013, EUR J MICROBIOL IMMU, V3, P11, DOI 10.1556/EuJMI.3.2013.1.2
   ZHENG LX, 1995, NATURE, V377, P348, DOI 10.1038/377348a0
NR 83
TC 14
Z9 17
U1 1
U2 14
PU TAYLOR & FRANCIS LTD
PI ABINGDON
PA 2-4 PARK SQUARE, MILTON PARK, ABINGDON OR14 4RN, OXON, ENGLAND
SN 0892-3973
EI 1532-2513
J9 IMMUNOPHARM IMMUNOT
JI Immunopharmacol. Immunotoxicol.
PD JAN 2
PY 2016
VL 38
IS 1
SI SI
BP 29
EP 38
DI 10.3109/08923973.2015.1130721
PG 10
WC Immunology; Pharmacology & Pharmacy; Toxicology
WE Science Citation Index Expanded (SCI-EXPANDED)
SC Immunology; Pharmacology & Pharmacy; Toxicology
GA DF0EX
UT WOS:000371012900005
PM 26810853
DA 2024-01-22
ER

PT J
AU Ardizzone, S
   Cassinotti, A
   de Franchis, R
AF Ardizzone, Sandro
   Cassinotti, Andrea
   de Franchis, Roberto
TI Immunosuppressive and biologic therapy for ulcerative colitis
SO EXPERT OPINION ON EMERGING DRUGS
LA English
DT Review
DE anti-TNF-alpha agents; conventional immunosuppressants; emerging drugs;
   ulcerative colitis
ID INFLAMMATORY-BOWEL-DISEASE; STEM-CELL TRANSPLANTATION; CROHNS-DISEASE;
   DOUBLE-BLIND; 5-AMINOSALICYLIC ACID; MONOCLONAL-ANTIBODY; INTRAVENOUS
   CYCLOSPORINE; MAINTENANCE TREATMENT; COLORECTAL NEOPLASIA; INCEPTION
   COHORT
AB Introduction: Recent insight into the pathogenesis of ulcerative colitis have led to the development of new treatment options. A better understanding of IBD pathophysiology has progressively led to a more frequent use of immunosuppressants and biologics.
   Areas covered: The use of the conventional immunomodulators, such as azathioprine, 6-mercaptopurine, methotrexate, cyclosporine and tacrolimus, and anti-TNF-alpha agents, such as infliximab and adalimumab, in the treatment of ulcerative colitis are reviewed. Moreover, the ongoing studies evaluating the efficacy of emerging immunosuppressants in treating patients with ulcerative colitis are discussed. An effort is made to explore some critical areas in which early and more diffuse use of these agents may be advocated.
   Expert opinion: Ulcerative colitis is a chronic condition mainly affecting young people in their more productive age, and determining high indirect costs to the patient and to society. Thus, there is a need for optimizing and renewing our traditional therapeutic approach to UC, and new therapies beyond conventional treatment options possibly aiming to change the poor clinical course of many patients with ulcerative colitis. Keeping in mind this potentially new therapeutic scenario, there are some critical areas in which early and more diffuse use of conventional and emerging new immunomodulators is advocated.
C1 [Ardizzone, Sandro; Cassinotti, Andrea; de Franchis, Roberto] Polo Univ, Osped L Sacco, Cattedra & Div Gatroenterol & Endoscopia Digest, I-20157 Milan, Italy.
C3 University of Milan; Luigi Sacco Hospital
RP Ardizzone, S (通讯作者)，Polo Univ, Osped L Sacco, Cattedra & Div Gatroenterol & Endoscopia Digest, Via GB Grassi, I-20157 Milan, Italy.
EM samari1@tin.it
RI Cassinotti, Andrea/AGZ-2661-2022; ARDIZZONE, SANDRO/J-3251-2017
OI ARDIZZONE, SANDRO/0000-0001-9915-2992
FU MSD; Abbott Laboratories; TIVLIDNI
FX S Ardizzone has received financial sponsorship from MSD, Abbott
   Laboratories, TIVLIDNI. The authors state no conflict of interest and
   have received no payment in preparation of this manuscript.
CR Ajdukovic J, 2010, HEPATO-GASTROENTEROL, V57, P1442
   Ardizzone S, 2006, GUT, V55, P47, DOI 10.1136/gut.2005.068809
   Ardizzone S, 2002, J INTERN MED, V252, P475, DOI 10.1046/j.1365-2796.2002.01067.x
   Ardizzone S, 2011, CLIN GASTROENTEROL H, V9, P483, DOI 10.1016/j.cgh.2010.12.028
   Arts J, 2004, INFLAMM BOWEL DIS, V10, P73, DOI 10.1097/00054725-200403000-00002
   Baert F, 2003, NEW ENGL J MED, V348, P601, DOI 10.1056/NEJMoa020888
   Baumgart DC, 2010, INFLAMM BOWEL DIS, V16, p620e9
   BEAUGERIE L, 2009, J CROHNS COLITIS, V3, pS5, DOI DOI 10.1016/S1873-9946(09)60019-2]
   Beaugerie L, 2009, LANCET, V374, P1617, DOI 10.1016/S0140-6736(09)61302-7
   BEVILACQUA MP, 1993, ANNU REV IMMUNOL, V11, P767, DOI 10.1146/annurev.iy.11.040193.004003
   Birrenbach T, 2004, INFLAMM BOWEL DIS, V10, P848, DOI 10.1097/00054725-200411000-00019
   Blomqvist P, 1997, SCAND J GASTROENTERO, V32, P1134, DOI 10.3109/00365529709002993
   Booth RA, 2011, ANN INTERN MED, V154, P814, DOI 10.7326/0003-4819-154-12-201106210-00009
   Buchanan J, 2011, J CROHNS COLITIS, V5, P301, DOI 10.1016/j.crohns.2011.02.005
   Burger D, 2011, GASTROENTEROLOGY, V140, P1827, DOI 10.1053/j.gastro.2011.02.045
   Burt RK, 2010, BLOOD, V116, P6123, DOI 10.1182/blood-2010-06-292391
   Cassinotti A, 2008, GUT, V57, P211, DOI 10.1136/gut.2007.128694
   Cassinotti A, 2009, AM J GASTROENTEROL, V104, P2760, DOI 10.1038/ajg.2009.410
   Chande N, 2007, COCHRANE DB SYST REV, V4
   Clerici M, 2011, DIGEST LIVER DIS, V43, P946, DOI 10.1016/j.dld.2011.07.021
   Cohen RD, 2010, ALIMENT PHARM THER, V31, P693, DOI 10.1111/j.1365-2036.2010.04234.x
   Colombel JF, 2011, GASTROENTEROLOGY, V141, P1194, DOI 10.1053/j.gastro.2011.06.054
   Colombel JF, 2010, NEW ENGL J MED, V362, P1383, DOI 10.1056/NEJMoa0904492
   Colombel JF, 2007, GASTROENTEROLOGY, V132, P52, DOI 10.1053/j.gastro.2006.11.041
   CONNELL WR, 1994, LANCET, V343, P1249, DOI 10.1016/S0140-6736(94)92150-4
   Mackey AC, 2007, J PEDIATR GASTR NUTR, V44, P265, DOI 10.1097/MPG.0b013e31802f6424
   Creed TJ, 2006, ALIMENT PHARM THER, V23, P1435, DOI 10.1111/j.1365-2036.2006.02904.x
   D'Haens G, 2008, LANCET, V371, P660, DOI 10.1016/S0140-6736(08)60304-9
   D'Haens G, 2007, GASTROENTEROLOGY, V132, P763, DOI 10.1053/j.gastro.2006.12.038
   D'Haens GR, 2011, AM J GASTROENTEROL, V106, P199, DOI 10.1038/ajg.2010.392
   Danese S, 2005, DIGEST LIVER DIS, V37, P811, DOI 10.1016/j.dld.2005.03.013
   Danese S, 2012, GUT, V61, P918, DOI 10.1136/gutjnl-2011-300904
   Danese S, 2011, NEW ENGL J MED, V365, P1713, DOI 10.1056/NEJMra1102942
   De MIRANDA P, 1973, J Pharmacol Exp Ther, V187, P588
   Dubinsky MC, 2000, GASTROENTEROLOGY, V118, P705, DOI 10.1016/S0016-5085(00)70140-5
   Duijvestein M, 2010, GUT, V59, P1662, DOI 10.1136/gut.2010.215152
   Eaden JA, 2001, GUT, V48, P526, DOI 10.1136/gut.48.4.526
   Faubion WA, 2001, GASTROENTEROLOGY, V121, P255, DOI 10.1053/gast.2001.26279
   Feagan BG, 2005, NEW ENGL J MED, V352, P2499, DOI 10.1056/NEJMoa042982
   Ferrante M, 2008, J CROHNS COLITIS, V2, P219, DOI 10.1016/j.crohns.2008.03.004
   Fitzpatrick LR, 2012, INT J INFLAM, V2012, P389
   Ford AC, 2011, AM J GASTROENTEROL, V106, P644, DOI 10.1038/ajg.2011.73
   Fraser AG, 2002, GUT, V50, P485, DOI 10.1136/gut.50.4.485
   Froslie KF, 2007, GASTROENTEROLOGY, V133, P412, DOI 10.1053/j.gastro.2007.05.051
   Fuss IJ, 2004, J CLIN INVEST, V113, P1490, DOI 10.1172/JCI200419836
   Ghoreschi K, 2011, J IMMUNOL, V186, P4234, DOI 10.4049/jimmunol.1003668
   Ghoreschi K, 2009, IMMUNOL REV, V228, P273, DOI 10.1111/j.1600-065X.2008.00754.x
   Ghosh S, 2010, THER ADV GASTROENTER, V3
   Gisbert JP, 2007, ALIMENT PHARM THER, V25, P19, DOI 10.1111/j.1365-2036.2006.03131.x
   Gisbert JP, 2009, ALIMENT PHARM THER, V30, P126, DOI 10.1111/j.1365-2036.2009.04023.x
   GORE RM, 1995, ABDOM IMAGING, V20, P275, DOI 10.1007/BF00200416
   Govani SM, 2010, J CROHNS COLITIS, V4, P444, DOI 10.1016/j.crohns.2010.02.009
   Ham M, 2012, EXPERT REV CLIN PHAR, V5, P113, DOI [10.1586/ECP.12.2, 10.1586/ecp.12.2]
   Hanauer SB, 2006, GASTROENTEROLOGY, V130, P323, DOI 10.1053/j.gastro.2005.11.030
   Hanauer SB, 2010, GASTROENTEROLOGY, V138, pS
   Hanauer Stephen B, 2003, Rev Gastroenterol Disord, V3, P81
   HAY JW, 1992, J CLIN GASTROENTEROL, V14, P309, DOI 10.1097/00004836-199206000-00009
   Heller F, 2005, GASTROENTEROLOGY, V129, P550, DOI 10.1053/j.gastro.2005.05.002
   Higgins PDR, 2009, ALIMENT PHARM THER, V29, P247, DOI 10.1111/j.1365-2036.2008.03865.x
   Holtmann MH, 2004, LANGENBECK ARCH SURG, V389, P341, DOI 10.1007/s00423-003-0448-5
   Huang X, 2011, EUR J CLIN PHARMACOL, V67, P759, DOI 10.1007/s00228-011-1079-3
   HYNES RO, 1992, CELL, V69, P11, DOI 10.1016/0092-8674(92)90115-S
   Järnerot G, 2005, GASTROENTEROLOGY, V128, P1805, DOI 10.1053/j.gastro.2005.03.003
   Jess T, 2011, CLIN GASTROENTEROL H, V9, P483
   Kandiel A, 2005, GUT, V54, P1121, DOI 10.1136/gut.2004.049460
   Khan KJ, 2011, AM J GASTROENTEROL, V106, P630, DOI 10.1038/ajg.2011.64
   Laharie D, 2012, LANCET, Vpii, p[S0140, 61084]
   LANGHOLZ E, 1994, GASTROENTEROLOGY, V107, P3, DOI 10.1016/0016-5085(94)90054-X
   Lawson MM, 2006, COCHRANE DB SYST REV, DOI 10.1002/14651858.CD005112.pub2
   Leiper K, 2011, GUT, V60, P1520, DOI 10.1136/gut.2010.225482
   LENNARD L, 1992, EUR J CLIN PHARMACOL, V43, P329, DOI 10.1007/BF02220605
   LENNARD L, 1989, CLIN PHARMACOL THER, V46, P149, DOI 10.1038/clpt.1989.119
   Lewis JD, 2000, GASTROENTEROLOGY, V118, P1018, DOI 10.1016/S0016-5085(00)70353-2
   Lichtenstein G, 2008, AM J GASTROENTEROL, V103, pS436, DOI 10.14309/00000434-200809001-01116
   Loftus EV, 2004, GASTROENTEROLOGY, V126, P1504, DOI 10.1053/j.gastro.2004.01.063
   Mannon PJ, 2011, GUT, V60, P449, DOI 10.1136/gut.2010.226860
   Markowitz J, 2000, GASTROENTEROLOGY, V119, P895, DOI 10.1053/gast.2000.18144
   Maser EA, 2008, CLIN GASTROENTEROL H, V6, P1112, DOI 10.1016/j.cgh.2008.04.035
   Meucci G, 2000, AM J GASTROENTEROL, V95, P469
   Miner PB, 2006, ALIMENT PHARM THER, V23, P1427, DOI 10.1111/j.1365-2036.2006.02909.x
   Monteleone I, 2002, GUT, V50, P60
   Odes S, 2006, GASTROENTEROLOGY, V131, P719, DOI 10.1053/j.gastro.2006.05.052
   Odes S, 2008, WORLD J GASTROENTERO, V14, P6641, DOI 10.3748/wjg.14.6641
   Ogata H, 2006, GUT, V55, P1255, DOI 10.1136/gut.2005.081794
   Oren R, 1996, GASTROENTEROLOGY, V110, P1416, DOI 10.1053/gast.1996.v110.pm8613046
   Panaccione R, 2011, INFLIXIMAB AZATHIOPR
   Peyrin-Biroulet L, 2011, J CROHNS COLITIS, V5, P477, DOI 10.1016/j.crohns.2011.06.009
   Plevy S, 2007, GASTROENTEROLOGY, V133, P1414, DOI 10.1053/j.gastro.2007.08.035
   Poppe D, 2006, J IMMUNOL, V176, P640, DOI 10.4049/jimmunol.176.1.640
   Porro GB, 2007, ALIMENT PHARM THER, V26, P779, DOI 10.1111/j.1365-2036.2007.03334.x
   Reinisch W, 2011, GUT, V60, P780, DOI 10.1136/gut.2010.221127
   Roblin X, 2011, INFLAMM BOWEL DIS, V17, P2480, DOI 10.1002/ibd.21662
   Rovedatti L, 2009, GUT, V58, P1629, DOI 10.1136/gut.2009.182170
   Rutgeerts P, 2005, NEW ENGL J MED, V353, P2462, DOI 10.1056/NEJMoa050516
   RUTGEERTS P, 1994, GASTROENTEROLOGY, V106, P1251, DOI 10.1016/0016-5085(94)90016-7
   Rutter M, 2004, GASTROENTEROLOGY, V126, P451, DOI 10.1053/j.gastro.2003.11.010
   Sandborn WJ, 2009, GASTROENTEROLOGY, V137, P1250, DOI 10.1053/j.gastro.2009.06.061
   Sandborn WJ, 2012, NEW ENGL J MED, V367, P616, DOI 10.1056/NEJMoa1112168
   Sandborn WJ, 2012, GASTROENTEROLOGY, V143, P62, DOI 10.1053/j.gastro.2012.04.010
   Sandborn WJ, 2012, GASTROENTEROLOGY, V142, P257, DOI 10.1053/j.gastro.2011.10.032
   Sandborn WJ, 2001, IMMUNOSUPPRESSION IN, V119, P91
   SCHROEDER KW, 1987, NEW ENGL J MED, V317, P1625, DOI 10.1056/NEJM198712243172603
   Shibolet O., 2005, COCHRANE DB SYST REV, V1
   Siegel CA, 2009, CLIN GASTROENTEROL H, V7, P874, DOI 10.1016/j.cgh.2009.01.004
   Smith MA, 2012, J CROHNS COLITIS, V6, P905, DOI 10.1016/j.crohns.2012.02.007
   Solberg IC, 2009, SCAND J GASTROENTERO, V44, P431, DOI 10.1080/00365520802600961
   Somerville L, 2003, J BIOL CHEM, V278, P1005, DOI 10.1074/jbc.M204243200
   Stange EF, 2008, J CROHNS COLITIS, V2, P1, DOI 10.1016/j.crohns.2007.11.001
   Swann PF, 1996, SCIENCE, V273, P1109, DOI 10.1126/science.273.5278.1109
   Tiede I, 2003, J CLIN INVEST, V111, P1133, DOI 10.1172/JCI200316432
   Timmer A, 2007, COCHRANE DB SYST REV, DOI 10.1002/14651858.CD000478.pub2
   Torres J, 2012, GUT, V61, P633, DOI 10.1136/gutjnl-2011-300430
   Toruner M, 2008, GASTROENTEROLOGY, V134, P929, DOI 10.1053/j.gastro.2008.01.012
   Travis S, 2012, J CROHNS COLITIS, V6, pS250, DOI 10.1016/S1873-9946(12)60505-4
   TRUELOVE SC, 1955, BRIT MED J, V2, P1041, DOI 10.1136/bmj.2.4947.1041
   Tsai HH, 2008, ALIMENT PHARM THER, V28, P1230, DOI 10.1111/j.1365-2036.2008.03839.x
   Van Assche G, 2003, GASTROENTEROLOGY, V125, P1025, DOI 10.1016/S0016-5085(03)01214-9
   Van Assche G, 2006, GUT, V55, P1568, DOI 10.1136/gut.2005.089854
   Van Deventer SJH, 2006, ALIMENT PHARM THERAP, V23, P1415, DOI 10.1111/j.1365-2036.2006.02910.x
   van Schaik FDM, 2012, GUT, V61, P235, DOI 10.1136/gut.2011.237412
   Velayos FS, 2005, AM J GASTROENTEROL, V100, P1345, DOI 10.1111/j.1572-0241.2005.41442.x
   Vermeire S, 2007, GUT, V56, P1226, DOI 10.1136/gut.2006.099978
   Vermeire S, 2011, GUT, V60, P1068, DOI 10.1136/gut.2010.226548
   Vincenti F, 2007, ANNU REV MED, V58, P347, DOI 10.1146/annurev.med.58.080205.154004
   WEINSHILBOUM RM, 1980, AM J HUM GENET, V32, P651
   Witte TN, 2008, CAN J GASTROENTEROL, V22, P181, DOI 10.1155/2008/870981
   Xie Feng, 2009, Cost Eff Resour Alloc, V7, P20, DOI 10.1186/1478-7547-7-20
NR 127
TC 18
Z9 19
U1 0
U2 25
PU TAYLOR & FRANCIS LTD
PI ABINGDON
PA 2-4 PARK SQUARE, MILTON PARK, ABINGDON OR14 4RN, OXON, ENGLAND
SN 1472-8214
EI 1744-7623
J9 EXPERT OPIN EMERG DR
JI Expert Opin Emerg. Drugs
PD DEC
PY 2012
VL 17
IS 4
BP 449
EP 467
DI 10.1517/14728214.2012.744820
PG 19
WC Pharmacology & Pharmacy
WE Science Citation Index Expanded (SCI-EXPANDED)
SC Pharmacology & Pharmacy
GA 044OX
UT WOS:000311631100003
PM 23163556
DA 2024-01-22
ER

PT J
AU Brar, H
   Einarson, A
AF Brar, Harvinder
   Einarson, Adrienne
TI Effects and treatment of inflammatory bowel disease during pregnancy
SO CANADIAN FAMILY PHYSICIAN
LA English
DT Article
ID CROHNS-DISEASE; ULCERATIVE-COLITIS; BIRTH-DEFECTS; SULFASALAZINE;
   COHORT; SAFETY; FETAL; CORTICOSTEROIDS; METAANALYSIS; INFLIXIMAB
AB QUESTION I have several patients with inflammatory bowel disease (IBD) who are pregnant or planning pregnancies. What information can I give them regarding the possible effects of IBD on pregnancy and the medications used to treat IBD during pregnancy?
   ANSWER Women with IBD appear to be at increased risk of giving birth prematurely, having low-birth-weight infants, and having cesarean sections. Neither 5-aminosalicylic acid nor sulfasalazine has been found to increase the rate of major malformations, fetal mortality, or morbidity. There is conflicting evidence regarding the use of corticosteroids and azathioprine and 6-mercaptopurine. There are limited data on the use of infliximab during pregnancy, although no pattern of defects or complications has been reported to date.
CR AZADKHAN AK, 1979, BRIT MED J, V2, P1553, DOI 10.1136/bmj.2.6204.1553
   Bernstein CN, 2006, AM J GASTROENTEROL, V101, P1559, DOI 10.1111/j.1572-0241.2006.00603.x
   Bokström H, 2006, ACTA OBSTET GYN SCAN, V85, P118, DOI 10.1080/00016340500334810
   Carter MJ, 2004, GUT, V53, DOI 10.1136/gut.2004.043372
   CHRISTENSEN LA, 1994, ACTA OBSTET GYN SCAN, V73, P399, DOI 10.3109/00016349409006251
   Cornish J, 2007, GUT, V56, P830, DOI 10.1136/gut.2006.108324
   CRAXI A, 1980, ARCH INTERN MED, V140, P1674, DOI 10.1001/archinte.1980.00330230120030
   Diav-Citrin O, 1998, GASTROENTEROLOGY, V114, P23, DOI 10.1016/S0016-5085(98)70628-6
   Francella A, 2003, GASTROENTEROLOGY, V124, P9, DOI 10.1053/gast.2003.50014
   Hernández-Díaz S, 2000, NEW ENGL J MED, V343, P1608, DOI 10.1056/NEJM200011303432204
   Katz JA, 2004, AM J GASTROENTEROL, V99, P2385, DOI 10.1111/j.1572-0241.2004.30186.x
   Mahadevan U, 2005, ALIMENT PHARM THER, V21, P733, DOI 10.1111/j.1365-2036.2005.02405.x
   MOGADAM M, 1981, GASTROENTEROLOGY, V80, P72
   NEWMAN NM, 1983, MED J AUSTRALIA, V1, P528, DOI 10.5694/j.1326-5377.1983.tb136199.x
   NIELSEN OH, 1983, SCAND J GASTROENTERO, V18, P735, DOI 10.3109/00365528309182088
   Norgård B, 2001, ALIMENT PHARM THER, V15, P483, DOI 10.1046/j.1365-2036.2001.00962.x
   Norgård B, 2007, AM J GASTROENTEROL, V102, P1406, DOI 10.1111/j.1572-0241.2007.01216.x
   Park-Wyllie L, 2000, TERATOLOGY, V62, P385, DOI 10.1002/1096-9926(200012)62:6<385::AID-TERA5>3.0.CO;2-Z
   TETT SE, 1993, CLIN PHARMACOKINET, V25, P392, DOI 10.2165/00003088-199325050-00005
   WILLOUGHBY CP, 1980, GUT, V21, P469, DOI 10.1136/gut.21.6.469
NR 20
TC 7
Z9 8
U1 0
U2 1
PU COLL FAMILY PHYSICIANS CANADA
PI MISSISSAUGA
PA 2630 SKYMARK AVE, MISSISSAUGA, ONTARIO L4W 5A4, CANADA
SN 0008-350X
EI 1715-5258
J9 CAN FAM PHYSICIAN
JI Can. Fam. Phys.
PD JUL
PY 2008
VL 54
IS 7
BP 981
EP 983
PG 3
WC Primary Health Care; Medicine, General & Internal
WE Science Citation Index Expanded (SCI-EXPANDED)
SC General & Internal Medicine
GA 332JN
UT WOS:000258079400008
PM 18625819
DA 2024-01-22
ER

PT J
AU Louis, E
   Siegel, CA
   James, B
   Heidenreich, S
   Krucien, N
   Ghosh, S
AF Louis, Edouard
   Siegel, Corey A.
   James, Barbara
   Heidenreich, Sebastian
   Krucien, Nicolas
   Ghosh, Subrata
TI Patients with Inflammatory Bowel Disease Have Heterogeneous Treatment
   Preferences That Are Largely Determined by the Avoidance of Abdominal
   Pain and Side Effects [P-POWER IBD Study]
SO JOURNAL OF CROHNS & COLITIS
LA English
DT Article
DE Quality of life; socio-economical; psychological endpoints
ID TOOL
AB Background and Aims Patient-centric management of inflammatory bowel disease [IBD] is important, with consensus considering patient-reported outcomes alongside clinical and endoscopic assessment by healthcare providers. However, evidence regarding patients' treatment priorities is still limited. This study aimed to elicit benefit-risk trade-offs that patients with IBD are willing to make, to help inform discussions about patient-centric treatment targets. Methods This was a cross-sectional online survey of adults with self-confirmed Crohn's disease [CD] or ulcerative colitis [UC] receiving IBD treatment. The impact of efficacy, administration and safety on treatment preferences was elicited using a discrete choice experiment. Relative attribute importance [RAI] and maximum acceptable risk of mild-to-moderate side effects [SEs] were estimated from a mixed logit model. Results In total, 400 patients [CD: 54%; UC: 46%; female: 38.0%; age range: 18-78 years] were recruited. Efficacy, administration and safety affected treatment preferences to varying degrees, with abdominal pain being most important [RAI 33%] followed by risks of mild-to-moderate SEs [RAI 27%] and serious infections [RAI 16%]. To reduce abdominal pain from severe to moderate/mild, patients accepted an additional 18.8% or 30.6% risk of mild-to-moderate SEs, respectively. While average preferences between patients with CD and UC were similar, patients with CD placed greater importance on abdominal pain [p < 0.05], and patients with UC on bowel urgency [p < 0.05]. However, preferences varied notably. Conclusions While avoiding abdominal pain, SEs and serious infections had on average the highest treatment priority, preferences varied between patients. Treatment strategies should consider the trade-offs individuals are willing to make.
C1 [Louis, Edouard] CHU Liege, Liege, Belgium.
   [Louis, Edouard] Univ Liege, Liege, Belgium.
   [Siegel, Corey A.] Dartmouth Hitchcock Med Ctr, Lebanon, NH 03766 USA.
   [James, Barbara] AbbVie Inc, N Chicago, IL USA.
   [Heidenreich, Sebastian; Krucien, Nicolas] Evidera Ltd, London, England.
   [Ghosh, Subrata] Univ Coll Cork, Coll Med & Hlth, APC Microbiome Ireland, Cork, Ireland.
C3 University of Liege; University of Liege; Dartmouth College; AbbVie;
   Evidera; University College Cork
RP Heidenreich, S (通讯作者)，Evidera Ltd, London, England.
EM Sebastian.Heidenreich@evidera.com
RI Ghosh, Subrata/AAC-2676-2021
OI Ghosh, Subrata/0000-0002-1713-7797; Siegel, Corey/0000-0002-2240-6605
FU AbbVie
FX This work was supported by AbbVie.
CR Al Khoury A, 2022, DIGEST DIS SCI, V67, P1956, DOI 10.1007/s10620-021-07025-y
   Almario CV, 2018, AM J GASTROENTEROL, V113, P58, DOI 10.1038/ajg.2017.470
   Bewtra M, 2020, CLIN GASTROENTEROL H, V18, P406, DOI 10.1016/j.cgh.2019.05.010
   Boeri M, 2019, CLIN EXP GASTROENTER, V12, P263, DOI 10.2147/CEG.S206970
   Colombel JF, 2020, J CROHNS COLITIS, V14, P254, DOI 10.1093/ecco-jcc/jjz131
   Evertsz' FB, 2013, J CROHNS COLITIS, V7, P890, DOI 10.1016/j.crohns.2012.11.007
   FACIT, FAC FAT SCAL VERS 4
   Ghosh S, 2017, INFLAMM BOWEL DIS, V23, P333, DOI 10.1097/MIB.0000000000001033
   Gregor JC, 2018, PATIENT PREFER ADHER, V12, P505, DOI 10.2147/PPA.S152872
   Hazlewood GS, 2020, PLOS ONE, V15, DOI 10.1371/journal.pone.0227635
   Heidenreich S, 2021, PATIENT, V14, P65, DOI 10.1007/s40271-020-00475-y
   Hensher DA, 2003, TRANSPORTATION, V30, P133, DOI 10.1023/A:1022558715350
   Hess S, 2017, J CHOICE MODEL, V23, P1, DOI 10.1016/j.jocm.2017.03.001
   Johnson FR, 2019, VALUE HEALTH, V22, P157, DOI 10.1016/j.jval.2018.07.876
   Johnson FR, 2010, J MANAGE CARE PHARM, V16, P616, DOI 10.18553/jmcp.2010.16.8.616
   Khanna R, 2015, ALIMENT PHARM THER, V41, P77, DOI 10.1111/apt.13001
   Lamb CA, 2019, GUT, V68, pS1, DOI 10.1136/gutjnl-2019-318484
   LAMBERT D, 1992, TECHNOMETRICS, V34, P1, DOI 10.2307/1269547
   Louis E, 2020, PATIENT, V13, P317, DOI 10.1007/s40271-019-00407-5
   MANSKI CF, 1977, THEOR DECIS, V8, P229, DOI 10.1007/BF00133443
   Ryan M, 2009, HEALTH ECON, V18, P321, DOI 10.1002/hec.1369
   Selinger C, 2021, FRONTLINE GASTROENTE, V12, P30, DOI 10.1136/flgastro-2019-101366
   Turner D, 2021, GASTROENTEROLOGY, V160, P1570, DOI 10.1053/j.gastro.2020.12.031
   Zhang ZG, 2010, STAT METHODS MED RES, V19, P53, DOI 10.1177/0962280209105023
NR 24
TC 2
Z9 2
U1 0
U2 3
PU OXFORD UNIV PRESS
PI OXFORD
PA GREAT CLARENDON ST, OXFORD OX2 6DP, ENGLAND
SN 1873-9946
EI 1876-4479
J9 J CROHNS COLITIS
JI J. Crohns Colitis
PD MAR 18
PY 2023
VL 17
IS 2
BP 231
EP 239
DI 10.1093/ecco-jcc/jjac130
EA SEP 2022
PG 9
WC Gastroenterology & Hepatology
WE Science Citation Index Expanded (SCI-EXPANDED)
SC Gastroenterology & Hepatology
GA A9ZH0
UT WOS:000865995000001
PM 36130188
OA hybrid, Green Published
DA 2024-01-22
ER

PT J
AU Calanni, F
   Renzulli, C
   Barbanti, M
   Viscomi, GC
AF Calanni, Fiorella
   Renzulli, Cecilia
   Barbanti, Miriam
   Viscomi, Giuseppe Claudio
TI Rifaximin: beyond the traditional antibiotic activity
SO JOURNAL OF ANTIBIOTICS
LA English
DT Review
ID IN-VITRO ACTIVITY; PREGNANE X RECEPTOR; ESCHERICHIA-COLI; TRAVELERS
   DIARRHEA; BACTERIAL TRANSLOCATION; ANTIBACTERIAL ACTIVITY;
   CLOSTRIDIUM-DIFFICILE; CROHNS-DISEASE; DOUBLE-BLIND; MECHANISMS
AB Rifaximin is a non-systemic oral antibiotic derived from rifampin and characterized by a broad spectrum of antibacterial activity against Gram-positive and -negative, aerobic and anaerobic bacteria. Rifaximin was first approved in Italy in 1987 and afterwards in many other worldwide countries for the treatment of several gastrointestinal diseases. This review updates the pharmacology and pharmacodynamics of rifaximin highlighting the different actions, beyond its antibacterial activity, such as alteration of virulence, prevention of gut mucosal adherence and bacterial translocation. Moreover, rifaximin exerts some anti-inflammatory effects with only a minimal effect on the overall composition of the gut microbiota. All these properties make rifaximin a good candidate to treat various gastrointestinal diseases.
C1 [Calanni, Fiorella; Renzulli, Cecilia; Barbanti, Miriam; Viscomi, Giuseppe Claudio] Alfa Wassermann SpA, Dept Res & Dev, I-40133 Bologna, Italy.
RP Calanni, F (通讯作者)，Alfa Wassermann SpA, Dept Res & Dev, Via Ragazzi 99 5, I-40133 Bologna, Italy.
EM fcalanni@alfawassermann.it
CR Ahluwalia V, 2014, METAB BRAIN DIS, V29, P1017, DOI 10.1007/s11011-014-9507-6
   Bajaj JS, 2013, PLOS ONE, V8, DOI 10.1371/journal.pone.0060042
   Balzan S, 2007, J GASTROEN HEPATOL, V22, P464, DOI 10.1111/j.1440-1746.2007.04933.x
   Bielaszewska M, 2012, ANTIMICROB AGENTS CH, V56, P3277, DOI 10.1128/AAC.06315-11
   Brown EL, 2010, ANTIMICROB AGENTS CH, V54, P388, DOI 10.1128/AAC.00691-09
   Cannata V., 1985, US patent, Patent No. 4557866
   Cheng J, 2012, TRENDS PHARMACOL SCI, V33, P323, DOI 10.1016/j.tips.2012.03.003
   Cheng J, 2010, J PHARMACOL EXP THER, V335, P32, DOI 10.1124/jpet.110.170225
   Darkoh C, 2010, ANTIMICROB AGENTS CH, V54, P3618, DOI 10.1128/AAC.00161-10
   Debbia EA, 2008, J CHEMOTHERAPY, V20, P186, DOI 10.1179/joc.2008.20.2.186
   DuPont HL, 2011, EXPERT OPIN PHARMACO, V12, P293, DOI 10.1517/14656566.2011.546347
   DuPont HL, 2001, CLIN INFECT DIS, V33, P1807, DOI 10.1086/323814
   Fiorucci S, 2002, DIGESTION, V66, P246, DOI 10.1159/000068362
   GILLIS JC, 1995, DRUGS, V49, P467, DOI 10.2165/00003495-199549030-00009
   Gomi H, 2001, ANTIMICROB AGENTS CH, V45, P212, DOI 10.1128/AAC.45.1.212-216.2001
   Hopkins KL, 2014, INT J ANTIMICROB AG, V43, P431, DOI 10.1016/j.ijantimicag.2014.01.026
   Jiang ZD, 2010, J CLIN PATHOL, V63, P355, DOI 10.1136/jcp.2009.071688
   Jiang ZD, 2005, CHEMOTHERAPY, V51, P67, DOI 10.1159/000081991
   Jiang ZD, 2000, ANTIMICROB AGENTS CH, V44, P2205, DOI 10.1128/AAC.44.8.2205-2206.2000
   Jiang ZD, 2010, INT J ANTIMICROB AG, V35, P278, DOI 10.1016/j.ijantimicag.2009.11.013
   Kakiyama G, 2013, J HEPATOL, V58, P949, DOI 10.1016/j.jhep.2013.01.003
   Kalambokis GN, 2012, CLIN GASTROENTEROL H, V10, P815, DOI 10.1016/j.cgh.2012.02.025
   Koo HL, 2010, CURR OPIN GASTROEN, V26, P17, DOI 10.1097/MOG.0b013e328333dc8d
   Kothary V, 2013, ANTIMICROB AGENTS CH, V57, P811, DOI 10.1128/AAC.02163-12
   Maccaferri S, 2010, J ANTIMICROB CHEMOTH, V65, P2556, DOI 10.1093/jac/dkq345
   Marchese A, 2000, CHEMOTHERAPY, V46, P253, DOI 10.1159/000007297
   Marchi E., 1982, U.S. Patent, Patent No. [4341785, 4,341,785]
   Mencarelli A, 2011, EUR J PHARMACOL, V668, P317, DOI 10.1016/j.ejphar.2011.06.058
   Pons MJ, 2012, MICROB DRUG RESIST, V18, P376, DOI 10.1089/mdr.2011.0010
   Prantera C, 2012, GASTROENTEROLOGY, V142, P473, DOI 10.1053/j.gastro.2011.11.032
   SENSI P., 1959, ANTIBIOT ANN, V7, P262
   Sierra JM, 2001, ANTIMICROB AGENTS CH, V45, P643, DOI 10.1128/AAC.45.2.643-644.2001
   Taylor DN, 2006, AM J TROP MED HYG, V74, P1060, DOI 10.4269/ajtmh.2006.74.1060
   Terc J, 2014, EUR J PHARM SCI, V55, P12, DOI 10.1016/j.ejps.2014.01.007
   Viscomi GC, 2008, CRYSTENGCOMM, V10, P1074, DOI 10.1039/b717887e
   Xu DB, 2014, GASTROENTEROLOGY, V146, P484, DOI 10.1053/j.gastro.2013.10.026
   Zhu Q, 2012, J HEPATOL, V56, P893, DOI 10.1016/j.jhep.2011.11.013
NR 37
TC 56
Z9 63
U1 1
U2 12
PU JAPAN ANTIBIOTICS RESEARCH ASSOC
PI TOKYO
PA 2 20 8 KAMIOSAKI SHINAGAWA KU, TOKYO, 141, JAPAN
SN 0021-8820
J9 J ANTIBIOT
JI J. Antibiot.
PD SEP
PY 2014
VL 67
IS 9
SI SI
BP 667
EP 670
DI 10.1038/ja.2014.106
PG 4
WC Biotechnology & Applied Microbiology; Immunology; Microbiology;
   Pharmacology & Pharmacy
WE Science Citation Index Expanded (SCI-EXPANDED)
SC Biotechnology & Applied Microbiology; Immunology; Microbiology;
   Pharmacology & Pharmacy
GA AQ8VE
UT WOS:000343113000009
PM 25095806
OA Bronze
DA 2024-01-22
ER

PT J
AU Park, HC
   Kim, BS
   Lee, BH
AF Park, Hyoung-Chul
   Kim, Byung-Seup
   Lee, Bong Hwa
TI Laparoscopic Treatment of Presumed Perforated Appendicitis in
   Consecutive Patients
SO SURGICAL LAPAROSCOPY ENDOSCOPY & PERCUTANEOUS TECHNIQUES
LA English
DT Article
DE alternate pathology; laparoscopy; late diagnosis; perforated
   appendicitis
ID COMPLICATED APPENDICITIS; OPEN APPENDECTOMY; NONOPERATIVE MANAGEMENT;
   ABSCESS
AB Purpose: The aim of the present study was to determine whether the laparoscopic approach is effective in the prompt diagnosis and treatment in consecutive patients with presumed perforated appendicitis.
   Methods: Over a period of 2 years, 203 patients were tentatively diagnosed with perforated appendicitis on the basis of radiological findings. We performed laparoscopic procedure and evaluated the outcomes, including the incidence of alternative pathologies.
   Results: Most patients (188/203, 92.6%) were treated with laparoscopic appendectomy or partial cecectomy. Five (2.4%) cases were converted to open surgery. Alternative pathologies were found in 24 patients (12%). Of these, 8 patients underwent laparoscopic ileocolic resection (4 diverticulitis, 2 Crohn disease, 1 cystadenoma, and 1 tuberculosis) and 4 patients (2 carcinoid tumors and 2 cancers) underwent subsequent laparoscopic right hemicolectomy.
   Complications developed in 23 patients (11.3%). Conclusions: Laparoscopy for presumed perforated appendicitis is an effective treatment and avoids the delay arising from a late diagnosis.
C1 [Park, Hyoung-Chul; Kim, Byung-Seup; Lee, Bong Hwa] Hallym Univ, Coll Med, Dept Surg, Anyang, South Korea.
C3 Hallym University
RP Park, HC (通讯作者)，Hallym Univ Hosp, Dept Surg, 896 Pyeongchon Dong, Anyang 431070, South Korea.
EM greatpa1@hallym.or.kr
CR Andersson RE, 2007, ANN SURG, V246, P741, DOI 10.1097/SLA.0b013e31811f3f9f
   Ball CG, 2004, SURG ENDOSC, V18, P969, DOI 10.1007/s00464-003-8262-2
   Cueto J, 2006, SURG ENDOSC, V20, P717, DOI 10.1007/s00464-005-0402-4
   Ditillo MF, 2006, ANN SURG, V244, P656, DOI 10.1097/01.sla.0000231726.53487.dd
   Fukami Y, 2007, WORLD J SURG, V31, P93, DOI 10.1007/s00268-006-0065-x
   Guller U, 2004, ANN SURG, V239, P43, DOI 10.1097/01.sla.0000103071.35986.c1
   Katsuno G, 2009, WORLD J SURG, V33, P208, DOI 10.1007/s00268-008-9843-y
   Malagon AM, 2009, J LAPAROENDOSC ADV S, V19, P721, DOI 10.1089/lap.2009.0167
   Marin D, 2010, AM J ROENTGENOL, V194, P422, DOI 10.2214/AJR.09.3098
   Meshikhes AWN, 2008, J GASTROINTEST SURG, V12, P767, DOI 10.1007/s11605-007-0399-1
   Oliak D, 2000, AM J SURG, V179, P177, DOI 10.1016/S0002-9610(00)00299-3
   Olmi S, 2005, SURG ENDOSC, V19, P1193, DOI 10.1007/s00464-004-2165-8
   Peter SDS, 2008, J PEDIATR SURG, V43, P2242, DOI 10.1016/j.jpedsurg.2008.08.051
   Sleem R, 2009, SURGERY, V146, P731, DOI 10.1016/j.surg.2009.06.053
   So JBY, 2002, WORLD J SURG, V26, P1485, DOI 10.1007/s00268-002-6457-7
   St Peter SD, 2010, J PEDIATR SURG, V45, P236, DOI 10.1016/j.jpedsurg.2009.10.039
   Todd RD, 2004, AM J SURG, V188, P500, DOI 10.1016/j.amjsurg.2004.07.017
   Towfigh S, 2006, SURG ENDOSC, V20, P495, DOI 10.1007/s00464-005-0249-8
   Yau KK, 2007, J AM COLL SURGEONS, V205, P60, DOI 10.1016/j.jamcollsurg.2007.03.017
   윤호영, 2005, Annals of Coloproctolgy, V21, P357
NR 20
TC 0
Z9 1
U1 0
U2 0
PU LIPPINCOTT WILLIAMS & WILKINS
PI PHILADELPHIA
PA TWO COMMERCE SQ, 2001 MARKET ST, PHILADELPHIA, PA 19103 USA
SN 1530-4515
EI 1534-4908
J9 SURG LAPARO ENDO PER
JI Surg. Laparosc. Endosc. Pct. Tech.
PD AUG
PY 2011
VL 21
IS 4
BP 278
EP 281
DI 10.1097/SLE.0b013e318221bb23
PG 4
WC Surgery
WE Science Citation Index Expanded (SCI-EXPANDED)
SC Surgery
GA 809LE
UT WOS:000294056300032
PM 21857480
DA 2024-01-22
ER

PT J
AU van Rappard, DC
   Limpens, J
   Mekkes, JR
AF van Rappard, Dominique C.
   Limpens, Jacqueline
   Mekkes, Jan R.
TI The off-label treatment of severe hidradenitis suppurativa with TNF-α
   inhibitors: a systematic review
SO JOURNAL OF DERMATOLOGICAL TREATMENT
LA English
DT Review
DE hidradenitis suppurativa; acne inversa; biological; TNF-alpha inhibitor;
   infliximab; etanercept; adalimumab
ID LONG-TERM INFLIXIMAB; CROHNS-DISEASE; DOUBLE-BLIND; ACNE INVERSA;
   PHASE-II; ADALIMUMAB; THERAPY; EFFICACY; ETANERCEPT; PATIENT
AB To provide an overview of the current evidence regarding off-label treatment of hidradenitis suppurativa (HS) with TNF-alpha inhibitors, a systematic search was performed in MEDLINE, EMBASE and CENTRAL. Any type of original article concerning HS patients treated with infliximab, etanercept and/or adalimumab was included. No language restriction was applied. After full-text screening 65 studies involving 459 patients met the inclusion criteria and were subjected to data extraction. Four randomized controlled trials (RCTs) were available, and the remainders were case series or reports. Only RTCs were subjected to methodological quality assessment. Based on efficacy data extracted from the case reports, a moderate to good response was seen in 82% of the patients treated with infliximab, 76% of the patients treated with adalimumab, and 68% of the patients treated with etanercept. Due to the moderate level of evidence only a weak recommendation can be provided. If conventional treatment options fail, the use of TNF-alpha inhibitors can be a useful supplement for the treatment of recurrent severe HS. Infliximab should be preferred based on the most encouraging results regarding efficacy and expenses. Also adalimumab seems promising when administered in higher doses. The use of etanercept should be discouraged.
C1 [van Rappard, Dominique C.; Mekkes, Jan R.] Univ Amsterdam, Acad Med Ctr, Dept Dermatol, NL-1105 AZ Amsterdam, Netherlands.
   [Limpens, Jacqueline] Univ Amsterdam, Acad Med Ctr, Med Lib, NL-1105 AZ Amsterdam, Netherlands.
C3 University of Amsterdam; Academic Medical Center Amsterdam; University
   of Amsterdam; Academic Medical Center Amsterdam
RP van Rappard, DC (通讯作者)，Univ Amsterdam, Acad Med Ctr, Dept Dermatol, Meibergdreef 9, NL-1105 AZ Amsterdam, Netherlands.
EM D.C.vanrappard@amc.uva.nl
RI Limpens, Jacqueline/AGO-4697-2022
OI Limpens, Jacqueline/0000-0002-7362-8574
CR Adams DR, 2010, ARCH DERMATOL, V146, P501, DOI 10.1001/archdermatol.2010.72
   Adams DR, 2003, ARCH DERMATOL, V139, P1540, DOI 10.1001/archderm.139.12.1540
   Alecsandru D, 2010, ARCH DERMATOL, V146, P1343, DOI 10.1001/archdermatol.2010.372
   Amano M, 2010, INT J DERMATOL, V49, P950, DOI 10.1111/j.1365-4632.2010.04545.x
   Antonucci A, 2008, ACTA DERM-VENEREOL, V88, P274, DOI 10.2340/00015555-0397
   Arenbergerova M, 2010, INT J DERMATOL, V49, P1445, DOI 10.1111/j.1365-4632.2010.04638.x
   Ather Shahzad, 2006, Int Wound J, V3, P159, DOI 10.1111/j.1742-481X.2006.00235.x
   Blanco R, 2009, ARCH DERMATOL, V145, P580, DOI 10.1001/archdermatol.2009.49
   Brunasso AMG, 2008, BRIT J DERMATOL, V159, P761, DOI 10.1111/j.1365-2133.2008.08735.x
   Cusack C, 2006, BRIT J DERMATOL, V154, P726, DOI 10.1111/j.1365-2133.2005.07067.x
   Delage M, 2011, ACTA DERM-VENEREOL, V91, P169, DOI 10.2340/00015555-1025
   Deschamps ME, 2010, ANN DERMATOL VENER, V137, P546, DOI 10.1016/j.annder.2010.06.001
   Elkjaer M, 2008, J CROHNS COLITIS, V2, P241, DOI 10.1016/j.crohns.2008.02.002
   Esmann S, 2011, ACTA DERM-VENEREOL, V91, P328, DOI 10.2340/00015555-1082
   Fardet L, 2007, J AM ACAD DERMATOL, V56, P624, DOI 10.1016/j.jaad.2006.07.027
   Fernandez AGA, 2010, CORNEA, V29, P1189, DOI 10.1097/ICO.0b013e3181d4fd5c
   Fernandez OP, 2010, ARTHRITIS RHEUM, V62, P1650
   Fernández-Vozmediano JM, 2007, DERMATOLOGY, V215, P41, DOI 10.1159/000102032
   Fimmel S, 2010, DERM-ENDOCRINOL, V2, P9, DOI 10.4161/derm.2.1.12490
   Benítez-Macías JF, 2008, MED CLIN-BARCELONA, V131, P799, DOI 10.1016/S0025-7753(08)75512-X
   García-Rabasco AE, 2010, ACTAS DERMO-SIFILOGR, V101, P717, DOI 10.1016/j.ad.2010.06.008
   Giamarellos-Bourboulis EJ, 2008, BRIT J DERMATOL, V158, P567, DOI 10.1111/j.1365-2133.2007.08372.x
   Goertz RS, 2009, MED SCI MONITOR, V15, pCS14
   Grant A, 2010, J AM ACAD DERMATOL, V62, P205, DOI 10.1016/j.jaad.2009.06.050
   Gulliver WP, 2011, J EUR ACAD DERMATOL
   Harde V, 2009, J DTSCH DERMATOL GES, V7, P139, DOI 10.1111/j.1610-0387.2008.06918.x
   Haslund P, 2009, ACTA DERM-VENEREOL, V89, P595, DOI 10.2340/00015555-0747
   Henderson Robert L Jr, 2006, J Drugs Dermatol, V5, P1010
   Hsiao JL, 2010, ARCH DERMATOL, V146, P1265, DOI 10.1001/archdermatol.2010.328
   Hurley HJ, 1989, Dermatologic Surgery: Principles and Practice, P729
   Husein-ElAhmed H, 2011, J AM ACAD DERMATOL, V64, pAB38
   Jemec GBE, 2003, J CUTAN MED SURG, V7, P47, DOI 10.1007/s10227-002-2104-z
   Jurgensmeyer JC, 2004, J AM ACAD DERMATOL, V50, pP15, DOI 10.1016/j.jaad.2003.10.063
   Katsanos KH, 2002, AM J GASTROENTEROL, V97, P2155
   Kimball A, 2011, J AM ACAD DERMATOL, V64, pAB155
   Koilakou S, 2010, AM J GASTROENTEROL, V105, P231, DOI 10.1038/ajg.2009.489
   Kwan CK, 2008, HONG KONG J DERMATOL, V16, P206
   Lasocki A, 2010, AUSTRALAS J DERMATOL, V51, P186, DOI 10.1111/j.1440-0960.2010.00623.x
   Lebwohl B, 2003, J AM ACAD DERMATOL, V49, pS275, DOI 10.1067/S0190-9622(03)01132-0
   Lee RA, 2009, J AM ACAD DERMATOL, V60, P565, DOI 10.1016/j.jaad.2008.11.898
   Lozeron P, 2009, ARCH NEUROL-CHICAGO, V66, P490, DOI 10.1001/archneurol.2009.11
   Maalouf E, 2006, ANN DERMATOL VENER, V133, P473, DOI 10.1016/S0151-9638(06)77566-4
   Martínez F, 2001, INFLAMM BOWEL DIS, V7, P323, DOI 10.1097/00054725-200111000-00008
   Mekkes JR, 2008, BRIT J DERMATOL, V158, P370, DOI 10.1111/j.1365-2133.2007.08332.x
   MEKKES JR, 2004, NED TIJDSCHR DERMATO, V14, P196
   Miller I, 2011, BRIT J DERMATOL, V165, P391, DOI 10.1111/j.1365-2133.2011.10339.x
   Montes-Romero J A, 2008, Eur J Intern Med, V19, pe32, DOI 10.1016/j.ejim.2007.11.014
   Moran B, 2009, BRIT J DERMATOL, V161, P57
   Moreira A, 2010, J AM ACAD DERMATOL, V62, pAB32
   Moschella SL, 2007, INT J DERMATOL, V46, P1287, DOI 10.1111/j.1365-4632.2007.03293.x
   Moul DK, 2006, ARCH DERMATOL, V142, P1110, DOI 10.1001/archderm.142.9.1110
   Obadia DL, 2009, AN BRAS DERMATOL, V84, P695, DOI 10.1590/S0365-05962009000600022
   Pedraz J, 2008, J EUR ACAD DERMATOL, V22, P1500, DOI 10.1111/j.1468-3083.2008.02691.x
   Pedraz J, 2007, ACTAS DERMO-SIFILOGR, V98, P325, DOI 10.1016/S0001-7310(07)70076-5
   Poulin Y, 2009, J CUTAN MED SURG, V13, P221, DOI 10.2310/7750.2008.08034
   Ravat F, 2005, J AM ACAD DERMATOL, V52, pP58
   Revuz J, 2009, J EUR ACAD DERMATOL, V23, P985, DOI 10.1111/j.1468-3083.2009.03356.x
   Robinson JK, 2008, ARCH DERMATOL, V144, P97, DOI 10.1001/archdermatol.2007.28
   Rosi YL, 2005, J DERMATOL TREAT, V16, P58, DOI 10.1080/09546630410024547
   Roussomoustakaki M, 2003, J GASTROENTEROL, V38, P1000, DOI 10.1007/s00535-003-1185-9
   Sartorius K, 2009, BRIT J DERMATOL, V161, P831, DOI 10.1111/j.1365-2133.2009.09198.x
   Scheinfeld N, 2006, J AM ACAD DERMATOL, V55, P163, DOI 10.1016/j.jaad.2006.01.024
   Sotiriou E, 2009, EUR J DERMATOL, V19, P180, DOI 10.1684/ejd.2008.0599
   Sotiriou E, 2009, ACTA DERM-VENEREOL, V89, P82, DOI 10.2340/00015555-0545
   Strober BE, 2007, J AM ACAD DERMATOL, V57, P1090, DOI 10.1016/j.jaad.2007.07.032
   Sullivan TP, 2003, BRIT J DERMATOL, V149, P1046, DOI 10.1111/j.1365-2133.2003.05663.x
   Suys E, 2005, NED TIJDSCHR DERMATO, V15, P406
   Thielen AM, 2006, BRIT J DERMATOL, V155, P1105, DOI 10.1111/j.1365-2133.2006.07528.x
   Thomas J, Cochrane Handbook for Systematic Reviews of Interventions
   Torres T, 2010, AN BRAS DERMATOL, V85, P576, DOI 10.1590/S0365-05962010000400028
   Usmani N, 2007, CLIN EXP DERMATOL, V32, P204, DOI 10.1111/j.1365-2230.2006.02272.x
   van Rappard DC, 2011, BRIT J DERMATOL, V165, P194, DOI 10.1111/j.1365-2133.2011.10328.x
   van Rappard DC, 2011, J DERMATOLOG TREAT
   Wolkenstein P, 2007, J AM ACAD DERMATOL, V56, P621, DOI 10.1016/j.jaad.2006.08.061
   Yamauchi PS, 2009, J DRUGS DERMATOL, V8, P181
   Yazdanyar S, 2010, ACTA DERMATOVEN ALP, V19, P23
   Zangrilli A, 2008, J EUR ACAD DERMATOL, V22, P1260, DOI 10.1111/j.1468-3083.2008.02617.x
NR 77
TC 23
Z9 24
U1 0
U2 7
PU INFORMA HEALTHCARE
PI LONDON
PA TELEPHONE HOUSE, 69-77 PAUL STREET, LONDON EC2A 4LQ, ENGLAND
SN 0954-6634
EI 1471-1753
J9 J DERMATOL TREAT
JI J. Dermatol. Treat.
PD OCT
PY 2013
VL 24
IS 5
BP 392
EP 404
DI 10.3109/09546634.2012.674193
PG 13
WC Dermatology
WE Science Citation Index Expanded (SCI-EXPANDED)
SC Dermatology
GA 216FR
UT WOS:000324267900014
PM 22397574
DA 2024-01-22
ER

PT J
AU Khajah, MA
   Fateel, MM
   Ananthalakshmi, KV
   Luqmani, YA
AF Khajah, Maitham A.
   Fateel, Maryam M.
   Ananthalakshmi, Kethireddy V.
   Luqmani, Yunus A.
TI Anti-Inflammatory Action of Angiotensin 1-7 in Experimental Colitis
SO PLOS ONE
LA English
DT Article
ID INFLAMMATORY-BOWEL-DISEASE; I-CONVERTING-ENZYME; ULCERATIVE-COLITIS;
   CROHNS-DISEASE; INTESTINAL INFLAMMATION; COLONIC INFLAMMATION;
   SIGNAL-TRANSDUCTION; MESSENGER-RNA; MAP KINASES; RECEPTOR
AB Background
   There is evidence to support a role for angiotensin (Ang) 1-7 in reducing the activity of inflammatory signaling molecules such as MAPK, PKC and SRC. Enhanced angiotensin converting enzyme 2 (ACE2) expression has been observed in patients with inflammatory bowel disease (IBD) suggesting a role in its pathogenesis, prompting this study.
   Methods
   The colonic expression/activity profile of ACE2, Ang 1-7, MAS1-receptor (MAS1-R), MAPK family and Akt were determined by western blot and immunofluorescence. The effect of either exogenous administration of Ang 1-7 or pharmacological inhibition of its function (by A779 treatment) was determined using the mouse dextran sulfate sodium model.
   Results
   Enhanced colonic expression of ACE2, Ang1-7 and MAS1-R was observed post-colitis induction. Daily Ang 1-7 treatment (0.01-0.06 mg/kg) resulted in significant amelioration of DSS-induced colitis. In contrast, daily administration of A779 significantly worsened features of colitis. Colitis-associated phosphorylation of p38, ERK1/2 and Akt was reduced by Ang 1-7 treatment.
   Conclusion
   Our results indicate important anti-inflammatory actions of Ang 1-7 in the pathogenesis of IBD, which may provide a future therapeutic strategy to control the disease progression.
C1 [Khajah, Maitham A.; Fateel, Maryam M.; Ananthalakshmi, Kethireddy V.; Luqmani, Yunus A.] Kuwait Univ, Fac Pharm, POB 24923, Safat 13110, Kuwait.
C3 Kuwait University
RP Khajah, MA (通讯作者)，Kuwait Univ, Fac Pharm, POB 24923, Safat 13110, Kuwait.
EM maitham@hsc.edu.kw
RI Khajah, Maitham/AAZ-8841-2020
FU Kuwait University [PT02/12]; Research Unit for Genomics, Proteomics and
   Cellomics Studies (OMICS), Kuwait University [SRUL02/13]
FX This work was supported by Kuwait University Research Sector grant
   PT02/12. Parts of this work were supported by grant SRUL02/13 to the
   Research Unit for Genomics, Proteomics and Cellomics Studies (OMICS),
   Kuwait University.
CR Al-Shamali A, 2011, SCAND J GASTROENTERO, V46, P20, DOI 10.3109/00365521.2010.521890
   [Anonymous], BR J PHARM
   [Anonymous], 2015, INFLAMMATION
   Baumgart DC, 2007, LANCET, V369, P1627, DOI 10.1016/S0140-6736(07)60750-8
   Beck PL, 2007, GASTROENTEROLOGY, V132, P1778, DOI 10.1053/j.gastro.2007.01.032
   Byrnes JJ, 2009, INFLAMM RES, V58, P819, DOI 10.1007/s00011-009-0053-3
   da Silveira KD, 2010, J IMMUNOL, V185, P5569, DOI 10.4049/jimmunol.1000314
   Dong Bo, 2009, Zhonghua Xinxueguanbing Zazhi, V37, P622, DOI 10.3760/cma.j.issn.0253-3758.2009.07.014
   Ferrario CM, 2002, J HYPERTENS, V20, P805, DOI 10.1097/00004872-200205000-00004
   Ferrario CM, 1997, HYPERTENSION, V30, P535, DOI 10.1161/01.HYP.30.3.535
   Fyhrquist F, 2008, J INTERN MED, V264, P224, DOI 10.1111/j.1365-2796.2008.01981.x
   Garg M, 2015, J RENIN-ANGIO-ALDO S, V16, P559, DOI 10.1177/1470320314521086
   Geara Abdallah S, 2009, Transplant Rev (Orlando), V23, P151, DOI 10.1016/j.trre.2009.04.002
   Gembardt F, 2005, PEPTIDES, V26, P1270, DOI 10.1016/j.peptides.2005.01.009
   Gironacci MM, 2011, HYPERTENSION, V58, P176, DOI 10.1161/HYPERTENSIONAHA.111.173344
   Gironacci MM, 2002, BIOCHEM PHARMACOL, V63, P507, DOI 10.1016/S0006-2952(01)00920-0
   Hamming I, 2004, J PATHOL, V203, P631, DOI 10.1002/path.1570
   Harmer D, 2002, FEBS LETT, V532, P107, DOI 10.1016/S0014-5793(02)03640-2
   Hashimoto T, 2012, NATURE, V487, P477, DOI 10.1038/nature11228
   Hirota SA, 2011, INFLAMM BOWEL DIS, V17, P1359, DOI 10.1002/ibd.21478
   Hommes D, 2002, GASTROENTEROLOGY, V122, P7, DOI 10.1053/gast.2002.30770
   Huang XL, 2011, INFLAMM RES, V60, P727, DOI 10.1007/s00011-011-0325-6
   Inokuchi Y, 2005, GUT, V54, P349, DOI 10.1136/gut.2003.036343
   Iwai M, 2009, HYPERTENS RES, V32, P533, DOI 10.1038/hr.2009.74
   Iyer SN, 1998, HYPERTENSION, V31, P356, DOI 10.1161/01.HYP.31.1.356
   Iyer SN, 1998, HYPERTENSION, V31, P699, DOI 10.1161/01.HYP.31.2.699
   JACKSON TR, 1988, NATURE, V335, P437, DOI 10.1038/335437a0
   Jahovic N, 2005, REGUL PEPTIDES, V130, P67, DOI 10.1016/j.regpep.2005.03.009
   Katada K, 2008, INFLAMM RES, V57, P84, DOI 10.1007/s00011-007-7098-y
   Kim I, 2009, PHARM RES-DORDR, V26, P415, DOI 10.1007/s11095-008-9758-1
   Koga H, 2008, SURGERY, V144, P259, DOI 10.1016/j.surg.2008.03.043
   Kucharewicz I, 2002, J PHYSIOL PHARMACOL, V53, P533
   Li L, 2013, J INFLAMM, V10, P1476
   Liu L, 2009, INT IMMUNOPHARMACOL, V9, P1568, DOI 10.1016/j.intimp.2009.09.013
   Luque M, 1996, J HYPERTENS, V14, P799, DOI 10.1097/00004872-199606000-00017
   Matsuda T, 2001, AM J GASTROENTEROL, V96, P2705
   Mizushima T, 2009, AM J PHYSIOL-GASTR L, V298, P25
   Muthalif MM, 1998, J PHARMACOL EXP THER, V284, P388
   Okawada M, 2011, DIGEST DIS SCI, V56, P2553, DOI 10.1007/s10620-011-1651-9
   Peng XD, 2010, J PHARMACOL EXP THER, V332, P46, DOI 10.1124/jpet.109.153494
   Rebas E, 2006, BIOCHEM BIOPH RES CO, V347, P581, DOI 10.1016/j.bbrc.2006.06.109
   Reudelhuber TL, 2005, CURR OPIN NEPHROL HY, V14, P155, DOI 10.1097/00041552-200503000-00011
   Saibeni S, 2007, EUR J GASTROEN HEPAT, V19, P976, DOI 10.1097/MEG.0b013e3282efa3fc
   Santiago OI, 2008, REGUL PEPTIDES, V146, P250, DOI 10.1016/j.regpep.2007.10.004
   Santos RAS, 2007, CURR OPIN NEPHROL HY, V16, P122, DOI 10.1097/MNH.0b013e328031f362
   SOMMER H, 1986, ENZYME, V35, P181, DOI 10.1159/000469341
   Spencer AU, 2007, DIGEST DIS SCI, V52, P1060, DOI 10.1007/s10620-006-9124-2
   Su Z, 2006, KIDNEY INT, V69, P2212, DOI 10.1038/sj.ki.5001509
   Tallant EA, 2005, AM J PHYSIOL-HEART C, V289, P10
   Thoreson R, 2007, SURG CLIN N AM, V87, P575, DOI 10.1016/j.suc.2007.03.001
   van Meeteren ME, 2000, SCAND J GASTROENTERO, V35, P517
   Vickers C, 2002, J BIOL CHEM, V277, P14838, DOI 10.1074/jbc.M200581200
   Wang Y, 2010, CIRC-HEART FAIL, V3, P286, DOI 10.1161/CIRCHEARTFAILURE.109.905968
   Wirtz S, 2007, NAT PROTOC, V2, P541, DOI 10.1038/nprot.2007.41
   Zeng A, 2015, DRUG DELIV, V27, P1
   Zhu ZM, 2002, J CARDIOVASC PHARM, V40, P693, DOI 10.1097/00005344-200211000-00007
NR 56
TC 76
Z9 77
U1 0
U2 15
PU PUBLIC LIBRARY SCIENCE
PI SAN FRANCISCO
PA 1160 BATTERY STREET, STE 100, SAN FRANCISCO, CA 94111 USA
SN 1932-6203
J9 PLOS ONE
JI PLoS One
PD MAR 10
PY 2016
VL 11
IS 3
AR e0150861
DI 10.1371/journal.pone.0150861
PG 24
WC Multidisciplinary Sciences
WE Science Citation Index Expanded (SCI-EXPANDED)
SC Science & Technology - Other Topics
GA DG3TL
UT WOS:000371993000070
PM 26963721
OA Green Published, Green Submitted, gold
DA 2024-01-22
ER

PT J
AU Chua, I
   Standish, R
   Lear, S
   Harbord, M
   Eren, E
   Raeiszadeh, M
   Workman, S
   Webster, D
AF Chua, I.
   Standish, R.
   Lear, S.
   Harbord, M.
   Eren, E.
   Raeiszadeh, M.
   Workman, S.
   Webster, D.
TI Anti-tumour necrosis factor-α therapy for severe enteropathy in patients
   with common variable immunodeficiency (CVID)
SO CLINICAL AND EXPERIMENTAL IMMUNOLOGY
LA English
DT Article
DE anti-TNF therapy; CMV; common variable immunodeficiency; inflammatory
   bowel disease; infliximab
ID INFLAMMATORY-BOWEL-DISEASE; CROHNS-DISEASE; PRIMARY
   HYPOGAMMAGLOBULINEMIA; CYTOMEGALOVIRUS; INFLIXIMAB
AB We present three common variable immunodeficiency (CVID) patients with severe inflammatory bowel disease of unknown aetiology, resistant to steroid treatment, treated with infliximab. After exclusion of any infection, infliximab was given at a dose of 5 mg/kg every 4 weeks for a 3 month induction followed by every 4-8 weeks depending on clinical response. Two of these patients had predominantly small bowel disease; they both showed clinical response to infliximab with weight gain and improvement of quality of life scores. The third patient had large bowel involvement with profuse watery diarrhea; this patient improved dramatically within 48 hours of having infliximab treatment. All three patients have been maintained on infliximab treatment for between 5 and 53 months (mean 37 months) with no evidence of increased susceptibility to infections in the patients with small bowel disease, although the third patient developed two urinary tract infections and a herpes zoster infection following therapy. This is the first small case series to show that infliximab is a useful addition to current therapy in this rare group of patients with potentially life threatening enteritis.
C1 Royal Free Hosp, Dept Immunol, London NW3 2QG, England.
   Royal Free Hosp, Dept Histopathol, London NW3 2QG, England.
   Chelsea & Westminster Hosp, Dept Gastroenterol, London, England.
   Chelsea & Westminster Hosp, Dept Immunol, London, England.
C3 University of London; University College London; Royal Free London NHS
   Foundation Trust; UCL Medical School; University of London; University
   College London; Royal Free London NHS Foundation Trust; UCL Medical
   School; Imperial College London; Imperial College London
RP Chua, I (通讯作者)，Royal Free Hosp, Dept Immunol, Pond St, London NW3 2QG, England.
EM cichua@hotmail.com
CR BOIRIVANT M, 1988, J CLIN GASTROENTEROL, V10, P401, DOI 10.1097/00004836-198808000-00011
   CARBRONERO R, 2000, J IMMUNOL, V164, P488
   Conlong P, 1999, POSTGRAD MED J, V75, P161, DOI 10.1136/pgmj.75.881.161
   Cunningham-Rundles C, 1999, CLIN IMMUNOL, V92, P34, DOI 10.1006/clim.1999.4725
   DOCKE WD, 1994, LANCET, V343, P268, DOI 10.1016/S0140-6736(94)91116-9
   Hanauer SB, 2002, LANCET, V359, P1541, DOI 10.1016/S0140-6736(02)08512-4
   Hanauer SB, 1999, CURR OPIN GASTROEN, V15, P308, DOI 10.1097/00001574-199907000-00006
   HERMASZEWSKI RA, 1993, Q J MED, V86, P31
   Hommes DW, 2004, INFLAMM BOWEL DIS, V10, P245, DOI 10.1097/00054725-200405000-00011
   Mannon PJ, 2006, GASTROENTEROLOGY, V131, P748, DOI 10.1053/j.gastro.2006.06.022
   RAESIZADEH M, 2006, CLIN EXP IMMUNOL, V146, P234
   Salzer U, 2006, CURR OPIN RHEUMATOL, V18, P377, DOI 10.1097/01.bor.0000231906.12172.6e
   TEAHON K, 1994, GUT, V35, P1244, DOI 10.1136/gut.35.9.1244
   Washington K, 1996, AM J SURG PATHOL, V20, P1240, DOI 10.1097/00000478-199610000-00010
   Webster ADB, 2001, IMMUNOL ALLERGY CLIN, V21, P1, DOI 10.1016/S0889-8561(05)70190-9
   Wolfe F, 2004, ARTHRITIS RHEUM-US, V50, P372, DOI 10.1002/art.20009
NR 16
TC 63
Z9 64
U1 0
U2 1
PU BLACKWELL PUBLISHING
PI OXFORD
PA 9600 GARSINGTON RD, OXFORD OX4 2DQ, OXON, ENGLAND
SN 0009-9104
J9 CLIN EXP IMMUNOL
JI Clin. Exp. Immunol.
PD NOV
PY 2007
VL 150
IS 2
BP 306
EP 311
DI 10.1111/j.1365-2249.2007.03481.x
PG 6
WC Immunology
WE Science Citation Index Expanded (SCI-EXPANDED)
SC Immunology
GA 221UM
UT WOS:000250252800013
PM 17822445
OA Green Published
DA 2024-01-22
ER

PT J
AU Clemente, JC
   Ursell, LK
   Parfrey, LW
   Knight, R
AF Clemente, Jose C.
   Ursell, Luke K.
   Parfrey, Laura Wegener
   Knight, Rob
TI The Impact of the Gut Microbiota on Human Health: An Integrative View
SO CELL
LA English
DT Review
ID HELICOBACTER-PYLORI INFECTION; INFLAMMATORY-BOWEL-DISEASE; GENOME-WIDE
   ASSOCIATION; INTESTINAL MICROBIOTA; BACTERIAL COMMUNITY; CROHNS-DISEASE;
   ULCERATIVE-COLITIS; IMMUNE-RESPONSES; IDENTICAL-TWINS; GIARDIA-LAMBLIA
AB The human gut harbors diverse microbes that play a fundamental role in the well-being of their host. The constituents of the microbiota-bacteria, viruses, and eukaryotes-have been shown to interact with one another and with the host immune system in ways that influence the development of disease. We review these interactions and suggest that a holistic approach to studying the microbiota that goes beyond characterization of community composition and encompasses dynamic interactions between all components of the microbiota and host tissue over time will be crucial for building predictive models for diagnosis and treatment of diseases linked to imbalances in our microbiota.
C1 [Clemente, Jose C.; Ursell, Luke K.; Parfrey, Laura Wegener; Knight, Rob] Univ Colorado, Dept Chem & Biochem, Boulder, CO 80309 USA.
   [Knight, Rob] Univ Colorado, Howard Hughes Med Inst, Boulder, CO 80309 USA.
C3 University of Colorado System; University of Colorado Boulder; Howard
   Hughes Medical Institute; University of Colorado System; University of
   Colorado Boulder
RP Knight, R (通讯作者)，Univ Colorado, Dept Chem & Biochem, Campus Box 215, Boulder, CO 80309 USA.
EM rob.knight@colorado.edu
RI Knight, Rob/D-1299-2010; Parfrey, Laura/AAA-6139-2019; Parfrey, Laura
   Wegener/AAE-1402-2019
OI Parfrey, Laura Wegener/0000-0001-6959-7616; Knight,
   Rob/0000-0002-0975-9019
FU Crohn's and Colitis foundation of America; Howard Hughes Medical
   Institute;  [T32 GM08759]
FX We would like to thank Skip Virgin for insightful comments. We should
   also like to acknowledge Cathy Lozupone, Jessica Metcalf, and Daniel
   McDonald for helpful discussions and three anonymous reviewers for their
   thorough and detailed comments on earlier versions of this manuscript.
   This work was supported in part by grants from the Crohn's and Colitis
   foundation of America and the Howard Hughes Medical Institute as well as
   training grant T32 GM08759 to L.K.U.
CR Adlerberth I, 2009, ACTA PAEDIATR, V98, P229, DOI 10.1111/j.1651-2227.2008.01060.x
   AHMAD S, 1971, ACTA MICROBIOL POL, V3, P75
   Anderson CA, 2011, NAT GENET, V43, P246, DOI 10.1038/ng.764
   Anderson HR, 2005, BRIT MED J, V330, P1037, DOI 10.1136/bmj.330.7499.1037
   Armougom F, 2009, PLOS ONE, V4, DOI 10.1371/journal.pone.0007125
   Arnold IC, 2011, J CLIN INVEST, V121, P3088, DOI 10.1172/JCI45041
   Arumugam M, 2011, NATURE, V473, P174, DOI 10.1038/nature09944
   Atherton JC, 2009, J CLIN INVEST, V119, P2475, DOI 10.1172/JCI38605
   Bakken JS, 2009, ANAEROBE, V15, P285, DOI 10.1016/j.anaerobe.2009.09.007
   BANATVALA N, 1993, J INFECT DIS, V168, P219, DOI 10.1093/infdis/168.1.219
   Barton ES, 2007, NATURE, V447, P326, DOI 10.1038/nature05762
   Benson AK, 2010, P NATL ACAD SCI USA, V107, P18933, DOI 10.1073/pnas.1007028107
   Blaser M, 2011, NATURE, V476, P393, DOI 10.1038/476393a
   BOGITSH BJ, 2005, HUMAN PARASITOLOGY
   Bouskra D, 2008, NATURE, V456, P507, DOI 10.1038/nature07450
   Breitbart M, 2008, RES MICROBIOL, V159, P367, DOI 10.1016/j.resmic.2008.04.006
   Brown LM, 2000, EPIDEMIOL REV, V22, P283, DOI 10.1093/oxfordjournals.epirev.a018040
   Burke C, 2011, P NATL ACAD SCI USA, V108, P14288, DOI 10.1073/pnas.1101591108
   Cadwell K, 2008, NATURE, V456, P259, DOI 10.1038/nature07416
   Cadwell K, 2010, CELL, V141, P1135, DOI 10.1016/j.cell.2010.05.009
   Cani PD, 2009, GUT, V58, P1091, DOI 10.1136/gut.2008.165886
   Caporaso JG, 2011, GENOME BIOL, V12, DOI 10.1186/gb-2011-12-5-r50
   Caporaso JG, 2010, NAT METHODS, V7, P335, DOI 10.1038/nmeth.f.303
   Chow J, 2010, ADV IMMUNOL, V107, P243, DOI [10.1016/B978-0-12-381300-8.00008-3, 10.1016/S0065-2776(10)07001-X]
   Claesson MJ, 2011, P NATL ACAD SCI USA, V108, P4586, DOI 10.1073/pnas.1000097107
   Collier L, 2011, HUMAN VIROLOGY
   Costello EK, 2009, SCIENCE, V326, P1694, DOI 10.1126/science.1177486
   Cox FEG, 2001, PARASITOLOGY, V122, pS23, DOI 10.1017/S003118200001698X
   De Filippo C, 2010, P NATL ACAD SCI USA, V107, P14691, DOI 10.1073/pnas.1005963107
   Dethlefsen L, 2008, PLOS BIOL, V6, P2383, DOI 10.1371/journal.pbio.0060280
   Dicksved J, 2008, ISME J, V2, P716, DOI 10.1038/ismej.2008.37
   Dominguez-Bello MG, 2010, P NATL ACAD SCI USA, V107, P11971, DOI 10.1073/pnas.1002601107
   Eckburg PB, 2005, SCIENCE, V308, P1635, DOI 10.1126/science.1110591
   Eder W, 2005, J ALLERGY CLIN IMMUN, V116, P601, DOI 10.1016/j.jaci.2005.05.003
   Elinav E, 2011, CELL, V145, P745, DOI 10.1016/j.cell.2011.04.022
   Feary J, 2011, ALLERGY, V66, P569, DOI 10.1111/j.1398-9995.2010.02512.x
   Ghannoum MA, 2010, PLOS PATHOG, V6, DOI 10.1371/journal.ppat.1000713
   Gilbert JA, 2010, STAND GENOMIC SCI, V3, P249, DOI [10.4056/aigs.1443528, 10.4056/sigs.1433550]
   Gill SR, 2006, SCIENCE, V312, P1355, DOI 10.1126/science.1124234
   Giongo A, 2011, ISME J, V5, P82, DOI 10.1038/ismej.2010.92
   Gonzalez Antonio, 2011, Dialogues Clin Neurosci, V13, P55
   Goossens H, 2005, LANCET, V365, P579, DOI 10.1016/S0140-6736(05)17907-0
   Gregor MF, 2011, ANNU REV IMMUNOL, V29, P415, DOI 10.1146/annurev-immunol-031210-101322
   Grice EA, 2009, SCIENCE, V324, P1190, DOI 10.1126/science.1171700
   Halfvarson J, 2006, INFLAMM BOWEL DIS, V12, P925, DOI 10.1097/01.mib.0000228998.29466.ac
   Hamady M, 2008, NAT METHODS, V5, P235, DOI 10.1038/NMETH.1184
   Hampe J, 2007, NAT GENET, V39, P207, DOI 10.1038/ng1954
   Haynes M, 2011, METAGENOMICS OF THE HUMAN BODY, P63, DOI 10.1007/978-1-4419-7089-3_4
   Hehemann JH, 2010, NATURE, V464, P908, DOI 10.1038/nature08937
   Heijtza RD, 2011, P NATL ACAD SCI USA, V108, P3047, DOI 10.1073/pnas.1010529108
   Hooper LV, 2003, NAT IMMUNOL, V4, P269, DOI 10.1038/ni888
   Huurre A, 2008, NEONATOLOGY, V93, P236, DOI 10.1159/000111102
   Ichinohe T, 2011, P NATL ACAD SCI USA, V108, P5354, DOI 10.1073/pnas.1019378108
   Jernberg C, 2007, ISME J, V1, P56, DOI 10.1038/ismej.2007.3
   Jiménez E, 2008, RES MICROBIOL, V159, P187, DOI 10.1016/j.resmic.2007.12.007
   Kane M, 2011, SCIENCE, V334, P245, DOI 10.1126/science.1210718
   Khoruts A, 2010, J CLIN GASTROENTEROL, V44, P354, DOI 10.1097/MCG.0b013e3181c87e02
   Knights D, 2011, FEMS MICROBIOL REV, V35, P343, DOI 10.1111/j.1574-6976.2010.00251.x
   Koenig JE, 2011, P NATL ACAD SCI USA, V108, P4578, DOI 10.1073/pnas.1000081107
   Kostic AD, 2012, GENOME RES, V22, P292, DOI 10.1101/gr.126573.111
   Lathrop SK, 2011, NATURE, V478, P250, DOI 10.1038/nature10434
   Lee YK, 2010, SCIENCE, V330, P1768, DOI 10.1126/science.1195568
   Letran SE, 2011, J IMMUNOL, V186, P5406, DOI 10.4049/jimmunol.1003576
   Ley RE, 2005, P NATL ACAD SCI USA, V102, P11070, DOI 10.1073/pnas.0504978102
   Ley RE, 2008, NAT REV MICROBIOL, V6, P776, DOI 10.1038/nrmicro1978
   Ley RE, 2010, CURR OPIN GASTROEN, V26, P5, DOI 10.1097/MOG.0b013e328333d751
   Linz B, 2007, NATURE, V445, P915, DOI 10.1038/nature05562
   Loftus EV, 2004, GASTROENTEROLOGY, V126, P1504, DOI 10.1053/j.gastro.2004.01.063
   Macpherson AJ, 2011, CURR OPIN GASTROEN, V27, P529, DOI 10.1097/MOG.0b013e32834bb805
   Manichanh C, 2010, GENOME RES, V20, P1411, DOI 10.1101/gr.107987.110
   Galván-Moroyoqui JM, 2008, PLOS NEGLECT TROP D, V2, DOI 10.1371/journal.pntd.0000266
   Minot S, 2011, GENOME RES, V21, P1616, DOI 10.1101/gr.122705.111
   Moffatt MF, 2007, NATURE, V448, P470, DOI 10.1038/nature06014
   Müller N, 2005, INT J PARASITOL, V35, P1339, DOI 10.1016/j.ijpara.2005.07.008
   Nasidze I, 2009, GENOME RES, V19, P636, DOI 10.1101/gr.084616.108
   NEMANIC PC, 1979, J INFECT DIS, V140, P222, DOI 10.1093/infdis/140.2.222
   O'Hara AM, 2006, EMBO REP, V7, P688, DOI 10.1038/sj.embor.7400731
   Ouellette AJ, 2006, CURR TOP MICROBIOL, V306, P1
   Palmer C, 2007, PLOS BIOL, V5, P1556, DOI 10.1371/journal.pbio.0050177
   Perry S, 2006, EMERG INFECT DIS, V12, P1701, DOI 10.3201/eid1211.060086
   Perry S, 2010, PLOS ONE, V5, DOI 10.1371/journal.pone.0008804
   Peterson DA, 2007, CELL HOST MICROBE, V2, P328, DOI 10.1016/j.chom.2007.09.013
   Peterson J, 2009, GENOME RES, V19, P2317, DOI 10.1101/gr.096651.109
   Pflughoeft KJ, 2012, ANNU REV PATHOL-MECH, V7, P99, DOI 10.1146/annurev-pathol-011811-132421
   Pritt BS, 2008, MAYO CLIN PROC, V83, P1154, DOI 10.4065/83.10.1154
   Qin JJ, 2010, NATURE, V464, P59, DOI 10.1038/nature08821
   Rappelli P, 2001, ARCH MICROBIOL, V175, P70, DOI 10.1007/s002030000240
   Ravel J, 2011, P NATL ACAD SCI USA, V108, P4680, DOI 10.1073/pnas.1002611107
   Reyes A, 2010, NATURE, V466, P334, DOI 10.1038/nature09199
   Rioux JD, 2007, NAT GENET, V39, P596, DOI 10.1038/ng2032
   Robinson CJ, 2010, MICROBIOL MOL BIOL R, V74, P453, DOI 10.1128/MMBR.00014-10
   Round JL, 2011, SCIENCE, V332, P974, DOI 10.1126/science.1206095
   Round JL, 2009, NAT REV IMMUNOL, V9, P313, DOI 10.1038/nri2515
   Roussos A, 2002, J GASTROENTEROL, V37, P332, DOI 10.1007/s005350200046
   Roussos A, 2006, RESPIRATION, V73, P708, DOI 10.1159/000093816
   Sartor RB, 2006, NAT CLIN PRACT GASTR, V3, P390, DOI 10.1038/ncpgasthep0528
   Scanlan PD, 2008, ISME J, V2, P1183, DOI 10.1038/ismej.2008.76
   Shendure J, 2008, NAT BIOTECHNOL, V26, P1135, DOI 10.1038/nbt1486
   Sommer MOA, 2009, SCIENCE, V325, P1128, DOI 10.1126/science.1176950
   Soper D, 2004, AM J OBSTET GYNECOL, V190, P281, DOI 10.1016/j.ajog.2003.08.023
   Spor A, 2011, NAT REV MICROBIOL, V9, P279, DOI 10.1038/nrmicro2540
   STRACHAN DP, 1989, BRIT MED J, V299, P1259, DOI 10.1136/bmj.299.6710.1259
   Sullivan A, 2001, Lancet Infect Dis, V1, P101, DOI 10.1016/S1473-3099(01)00066-4
   Turnbaugh PJ, 2008, CELL HOST MICROBE, V3, P213, DOI 10.1016/j.chom.2008.02.015
   Turnbaugh PJ, 2007, NATURE, V449, P804, DOI 10.1038/nature06244
   Turnbaugh PJ, 2006, NATURE, V444, P1027, DOI 10.1038/nature05414
   Turnbaugh PJ, 2010, P NATL ACAD SCI USA, V107, P7503, DOI 10.1073/pnas.1002355107
   Turnbaugh PJ, 2009, SCI TRANSL MED, V1, DOI 10.1126/scitranslmed.3000322
   Turnbaugh PJ, 2009, NATURE, V457, P480, DOI 10.1038/nature07540
   Vaishampayan PA, 2010, GENOME BIOL EVOL, V2, P53, DOI 10.1093/gbe/evp057
   Vaishnava S, 2008, P NATL ACAD SCI USA, V105, P20858, DOI 10.1073/pnas.0808723105
   Vercelli D, 2003, CLIN EXP ALLERGY, V33, P153, DOI 10.1046/j.1365-2222.2003.01606.x
   Vijay-Kumar M, 2010, SCIENCE, V328, P228, DOI 10.1126/science.1179721
   Virgin HW, 2011, CELL, V147, P44, DOI 10.1016/j.cell.2011.09.009
   Virgin HW, 2009, CELL, V138, P30, DOI 10.1016/j.cell.2009.06.036
   Wen L, 2008, NATURE, V455, P1109, DOI 10.1038/nature07336
   Whitman WB, 1998, P NATL ACAD SCI USA, V95, P6578, DOI 10.1073/pnas.95.12.6578
   Wills-Karp M, 2001, NAT REV IMMUNOL, V1, P69, DOI 10.1038/35095579
   Wu GD, 2011, SCIENCE, V334, P105, DOI 10.1126/science.1208344
   Zhang HS, 2009, P NATL ACAD SCI USA, V106, P2365, DOI 10.1073/pnas.0812600106
NR 120
TC 2346
Z9 2793
U1 52
U2 1057
PU CELL PRESS
PI CAMBRIDGE
PA 50 HAMPSHIRE ST, FLOOR 5, CAMBRIDGE, MA 02139 USA
SN 0092-8674
EI 1097-4172
J9 CELL
JI Cell
PD MAR 16
PY 2012
VL 148
IS 6
BP 1258
EP 1270
DI 10.1016/j.cell.2012.01.035
PG 13
WC Biochemistry & Molecular Biology; Cell Biology
WE Science Citation Index Expanded (SCI-EXPANDED)
SC Biochemistry & Molecular Biology; Cell Biology
GA 913PI
UT WOS:000301889500020
PM 22424233
OA Green Accepted, hybrid
DA 2024-01-22
ER

PT J
AU Lesage, C
   Adnot-Desanlis, L
   Perceau, G
   Bonnet, M
   Palot, JP
   Bernard, P
   Reguiaï, Z
AF Lesage, Candice
   Adnot-Desanlis, Lucie
   Perceau, Geraldine
   Bonnet, Morgane
   Palot, Jean-Pierre
   Bernard, Philippe
   Reguiai, Ziad
TI Efficacy and tolerance of prolonged infliximab treatment of
   moderate-to-severe forms of hidradenitis suppurativa
SO EUROPEAN JOURNAL OF DERMATOLOGY
LA English
DT Article
DE anti-TNF alpha; biologics; hidradenitis suppurativa; infliximab
ID CROHNS-DISEASE; DOUBLE-BLIND; ALPHA BLOCKERS; THERAPY; PREVALENCE;
   PSORIASIS
AB Hidradenitis suppurativa (HS) is a chronic suppurative disease impairing patients' quality of life (QOL). The standard treatment remains extensive surgery; medical treatment is often disappointing. Objectives: Prolonged infliximab efficacy and tolerance in moderate-to-severe forms of HS were evaluated. Patients and methods: This prospective, monocentric, open, interventional study concerned patients with progressive, moderate-to-severe HS ineligible for surgery, or who relapsed after surgery. Infliximab (5 mg/kg) was infused at weeks 0, 2 and 6, and then every 4 weeks. When the response was satisfactory, infusion spacing was attempted. Results: Ten patients were included, 8 treated for 1 year, with a mean of 5 affected sites and 18 years of evolution. The mean initial DLQI was 20/30 (range 9-30). At 1 year, the number of involved sites (P<0.001) and flares (P<0.05) had decreased significantly under infliximab, as did HS severity. QOL improved clearly and rapidly for all patients, with mean DLQI at 6/30 (P<0.001). Tolerance was satisfactory with only 4 minor infections, 1 keratoacanthoma and one rapidly resolving hepatitis. Conclusion: This evaluation of prolonged infliximab use in HS after surgical failure showed good efficacy and satisfactory tolerance without therapeutic escape during the first year of treatment.
C1 [Lesage, Candice; Adnot-Desanlis, Lucie; Perceau, Geraldine; Bernard, Philippe; Reguiai, Ziad] CHU Reims, Hop Robert Debre, Dept Dermatol, F-51092 Reims, France.
   [Palot, Jean-Pierre] CHU Reims, Hop Robert Debre, Dept Visceral Surg, F-51092 Reims, France.
C3 Universite de Reims Champagne-Ardenne; CHU de Reims; CHU de Reims;
   Universite de Reims Champagne-Ardenne
RP Reguiaï, Z (通讯作者)，CHU Reims, Hop Robert Debre, Dept Dermatol, Ave Gen Koenig, F-51092 Reims, France.
EM zreguiai@chu-reims.fr
CR Adams DR, 2010, ARCH DERMATOL, V146, P501, DOI 10.1001/archdermatol.2010.72
   Adams DR, 2003, ARCH DERMATOL, V139, P1540, DOI 10.1001/archderm.139.12.1540
   Alikhan A, 2009, J AM ACAD DERMATOL, V60, P539, DOI 10.1016/j.jaad.2008.11.911
   Barde C, 2006, BRIT J DERMATOL, V155, P211, DOI 10.1111/j.1365-2133.2006.07300.x
   Bordier-Lamy F, 2008, ANN DERMATOL VENER, V135, P373, DOI 10.1016/j.annder.2008.02.016
   Brunasso AMG, 2008, BRIT J DERMATOL, V159, P761, DOI 10.1111/j.1365-2133.2008.08735.x
   Brunasso AMG, 2011, ACTA DERM-VENEREOL, V91, P70, DOI 10.2340/00015555-0989
   Brunasso AMG, 2010, EUR J DERMATOL, V20, P644, DOI 10.1684/ejd.2010.1037
   Canoui-Poitrine F, 2009, J AM ACAD DERMATOL, V61, P51, DOI 10.1016/j.jaad.2009.02.013
   CHURCH JM, 1993, INT J COLORECTAL DIS, V8, P117, DOI 10.1007/BF00341181
   Fardet L, 2007, J AM ACAD DERMATOL, V56, P624, DOI 10.1016/j.jaad.2006.07.027
   Fernández-Vozmediano JM, 2007, DERMATOLOGY, V215, P41, DOI 10.1159/000102032
   Gottlieb AB, 2004, J AM ACAD DERMATOL, V51, P534, DOI 10.1016/j.jaad.2004.02.021
   Grant A, 2010, J AM ACAD DERMATOL, V62, P205, DOI 10.1016/j.jaad.2009.06.050
   Jemec GBE, 1996, J AM ACAD DERMATOL, V35, P191, DOI 10.1016/S0190-9622(96)90321-7
   Jemec GBE, 2012, NEW ENGL J MED, V366, P158, DOI 10.1056/NEJMcp1014163
   Katsanos KH, 2002, AM J GASTROENTEROL, V97, P2155
   Keating GM, 2002, BIODRUGS, V16, P111, DOI 10.2165/00063030-200216020-00005
   König A, 1999, DERMATOLOGY, V198, P261, DOI 10.1159/000018126
   Lebwohl B, 2003, J AM ACAD DERMATOL, V49, pS275, DOI 10.1067/S0190-9622(03)01132-0
   Lee RA, 2009, J AM ACAD DERMATOL, V60, P565, DOI 10.1016/j.jaad.2008.11.898
   Martínez F, 2001, INFLAMM BOWEL DIS, V7, P323, DOI 10.1097/00054725-200111000-00008
   Mekkes JR, 2008, BRIT J DERMATOL, V158, P370, DOI 10.1111/j.1365-2133.2007.08332.x
   Miller I, 2011, BRIT J DERMATOL, V165, P391, DOI 10.1111/j.1365-2133.2011.10339.x
   OSTLERE LS, 1991, BRIT J DERMATOL, V125, P384, DOI 10.1111/j.1365-2133.1991.tb14178.x
   Revuz JE, 2008, J AM ACAD DERMATOL, V59, P596, DOI 10.1016/j.jaad.2008.06.020
   Roussomoustakaki M, 2003, J GASTROENTEROL, V38, P1000, DOI 10.1007/s00535-003-1185-9
   Roy MK, 1997, BRIT J SURG, V84, P375, DOI 10.1046/j.1365-2168.1997.02585.x
   Sullivan TP, 2003, BRIT J DERMATOL, V149, P1046, DOI 10.1111/j.1365-2133.2003.05663.x
   Thielen AM, 2006, BRIT J DERMATOL, V155, P1105, DOI 10.1111/j.1365-2133.2006.07528.x
   TSIANOS EV, 1995, J CLIN GASTROENTEROL, V20, P151, DOI 10.1097/00004836-199503000-00018
   van der Zee HH, 2012, BRIT J DERMATOL, V166, P298, DOI 10.1111/j.1365-2133.2011.10698.x
   Von der Werth JM, 2001, BRIT J DERMATOL, V144, P809, DOI 10.1046/j.1365-2133.2001.04137.x
   Wolkenstein P, 2007, J AM ACAD DERMATOL, V56, P621, DOI 10.1016/j.jaad.2006.08.061
NR 34
TC 23
Z9 24
U1 0
U2 3
PU JOHN LIBBEY EUROTEXT LTD
PI MONTROUGE
PA 127 AVE DE LA REPUBLIQUE, 92120 MONTROUGE, FRANCE
SN 1167-1122
EI 1952-4013
J9 EUR J DERMATOL
JI Eur. J. Dermatol.
PD SEP-OCT
PY 2012
VL 22
IS 5
BP 640
EP 644
DI 10.1684/ejd.2012.1795
PG 5
WC Dermatology
WE Science Citation Index Expanded (SCI-EXPANDED)
SC Dermatology
GA 039QA
UT WOS:000311260400008
PM 22759562
DA 2024-01-22
ER

PT J
AU van Wassenaer, EA
   Benninga, MA
   van Limbergen, JL
   D'Haens, GR
   Griffiths, AM
   Koot, BGP
AF van Wassenaer, Elsa A.
   Benninga, Marc A.
   van Limbergen, Johan L.
   D'Haens, Geert R.
   Griffiths, Anne M.
   Koot, Bart G. P.
TI Intestinal Ultrasound in Pediatric Inflammatory Bowel Disease:
   Promising, but Work in Progress
SO INFLAMMATORY BOWEL DISEASES
LA English
DT Review
DE intestinal ultrasound; inflammatory bowel disease; pediatrics; disease
   monitoring; review
ID CONTRAST-ENHANCED ULTRASOUND; CROHN-DISEASE; TRANSABDOMINAL ULTRASOUND;
   ULTRASONOGRAPHY; ELASTOGRAPHY; ENTEROGRAPHY; INFLIXIMAB; CHILDREN;
   SCORE; WALL
AB Intestinal ultrasound (IUS) is increasingly used and promulgated as a noninvasive monitoring tool for children with inflammatory bowel disease because other diagnostic modalities such as colonoscopy and magnetic resonance imaging cause significant stress in the pediatric population. The most important parameters of inflammation that can be assessed using IUS are bowel wall thickness and hyperemia of the bowel wall. Research has shown that IUS has the potential to be a valuable additional point-of-care tool to guide treatment choice and to monitor and predict treatment response, although evidence of its accuracy and value in clinical practice is still limited. This review gives an update and overview of the current evidence on the use and accuracy of IUS in children with inflammatory bowel disease.
C1 [van Wassenaer, Elsa A.; Benninga, Marc A.; van Limbergen, Johan L.; Koot, Bart G. P.] Univ Amsterdam, Pediat Gastroenterol, Amsterdam UMC, Emma Childrens Hosp, Amsterdam, Netherlands.
   [van Wassenaer, Elsa A.; Benninga, Marc A.; van Limbergen, Johan L.; Koot, Bart G. P.] Univ Amsterdam, Amsterdam UMC, Amsterdam Reprod & Dev Res Inst, Amsterdam, Netherlands.
   [van Wassenaer, Elsa A.; Benninga, Marc A.; van Limbergen, Johan L.; Koot, Bart G. P.] Univ Amsterdam, Amsterdam UMC, Amsterdam Gastroenterol Endocrinol Metab Res Inst, Amsterdam, Netherlands.
   [D'Haens, Geert R.] Univ Amsterdam, Amsterdam UMC, Gastroenterol & Hepatol, Amsterdam, Netherlands.
   [Griffiths, Anne M.] Univ Toronto, Dept Pediat, Hosp Sick Children, Toronto, ON, Canada.
C3 Emma Children's Hospital; University of Amsterdam; University of
   Amsterdam; University of Amsterdam; University of Amsterdam; University
   of Toronto; Hospital for Sick Children (SickKids)
RP van Wassenaer, EA (通讯作者)，Meibergdreef 9, NL-1105 AZ Amsterdam, Netherlands.
EM e.a.vanwassenaer@amsterdamumc.nl
OI van Wassenaer, Elsa/0000-0003-3149-953X
CR Alison M, 2007, PEDIATR RADIOL, V37, P1071, DOI 10.1007/s00247-007-0559-1
   Atkinson NSS, 2016, ULTRASOUND MED BIOL, V42, P2732, DOI 10.1016/j.ultrasmedbio.2016.08.026
   Bots S, 2018, J CROHNS COLITIS, V12, P920, DOI 10.1093/ecco-jcc/jjy048
   Carman N, 2019, GASTROINTEST ENDOSC, V89, P364, DOI 10.1016/j.gie.2018.09.025
   Chiorean L, 2014, MED ULTRASON, V16, P319
   Civitelli F, 2014, J PEDIATR-US, V165, P78, DOI 10.1016/j.jpeds.2014.02.055
   Colombel JF, 2020, J CROHNS COLITIS, V14, P254, DOI 10.1093/ecco-jcc/jjz131
   Darge K, 2010, PEDIATR RADIOL, V40, P528, DOI 10.1007/s00247-010-1550-9
   Diederen K, 2016, ALIMENT PHARM THER, V44, P181, DOI 10.1111/apt.13636
   Dillman JR, 2017, PEDIATR RADIOL, V47, P924, DOI 10.1007/s00247-017-3848-3
   Dillman JR, 2016, PEDIATR RADIOL, V46, P490, DOI 10.1007/s00247-015-3517-3
   Dolinger MT, 2021, J CLIN GASTROENTEROL, V55, P429, DOI 10.1097/MCG.0000000000001367
   FODOR I, 2021, MED ULTRASON
   Francavilla ML, 2017, PEDIATR RADIOL, V47, P1082, DOI 10.1007/s00247-017-3877-y
   Fufezan O, 2015, MED ULTRASON, V17, P422, DOI 10.11152/mu.2013.2066.174.bwe
   Gamboa HE, 2020, DIGEST DIS, V38, P390, DOI 10.1159/000503920
   Hakim A, 2020, JGH OPEN, V4, P126, DOI 10.1002/jgh3.12228
   Henderson P, 2014, AM J GASTROENTEROL, V109, P637, DOI 10.1038/ajg.2013.131
   Hwang M, 2019, PEDIATRICS, V143, DOI 10.1542/peds.2018-2609
   Kara D, 2019, J PEDIATR GASTR NUTR, V68, P3, DOI 10.1097/MPG.0000000000002142
   Kellar A, 2019, J PEDIATR GASTR NUTR, V69, pE1, DOI 10.1097/MPG.0000000000002298
   Kopylov U, 2017, DIGEST LIVER DIS, V49, P854, DOI 10.1016/j.dld.2017.04.013
   Limberg B, 1999, Z GASTROENTEROL, V37, P495
   Maaser C, 2020, GUT, V69, P1629, DOI 10.1136/gutjnl-2019-319451
   Maaser C, 2019, J CROHNS COLITIS, V13, P144, DOI 10.1093/ecco-jcc/jjy113
   Maconi G, 2018, ULTRASCHALL MED, V39, P304, DOI 10.1055/s-0043-125329
   Mudambi K, 2020, TRANSL GASTROENT HEP, V5, DOI 10.21037/tgh.2019.11.02
   Novak K, 2015, J CROHNS COLITIS, V9, P795, DOI 10.1093/ecco-jcc/jjv105
   Novak KL, 2021, J CROHNS COLITIS, V15, P609, DOI 10.1093/ecco-jcc/jjaa216
   Nylund K, 2012, Ultraschall Med, V33, pE225, DOI 10.1055/s-0031-1299329
   Pallotta N, 2013, J PEDIATR-US, V163, P778, DOI 10.1016/j.jpeds.2013.03.056
   Pecere S, 2018, DIGEST LIVER DIS, V50, P761, DOI 10.1016/j.dld.2018.03.023
   Ripollés T, 2021, INFLAMM BOWEL DIS, V27, P145, DOI 10.1093/ibd/izaa134
   Sasaki T, 2014, SCAND J GASTROENTERO, V49, P295, DOI 10.3109/00365521.2013.871744
   Scarallo L, 2020, J PEDIATR GASTR NUTR, V71, P46, DOI 10.1097/MPG.0000000000002677
   Scholbach T, 2004, J PEDIATR GASTR NUTR, V39, P524, DOI 10.1097/00005176-200411000-00014
   Sidhu PS, 2017, ULTRASCHALL MED, V38, P33, DOI 10.1055/s-0042-110394
   Taylor SA, 2017, EUR RADIOL, V27, P2570, DOI 10.1007/s00330-016-4615-9
   Thimm MA, 2019, PEDIATR GASTROENTERO, V22, P282, DOI 10.5223/pghn.2019.22.3.282
   Tsai TL, 2017, PEDIATR RADIOL, V47, P917, DOI 10.1007/s00247-017-3849-2
   van Rheenen PF, 2010, BMJ-BRIT MED J, V341, DOI 10.1136/bmj.c3369
   van Wassenaer EA, 2020, PEDIATR RADIOL, V50, P501, DOI 10.1007/s00247-019-04567-2
   van Wassenaer EA, 2019, J CROHNS COLITIS, V13, P1501, DOI 10.1093/ecco-jcc/jjz085
   VANRHEENEN P, 2020, J CROHNS COLITIS PUB
   Vestito A, 2019, ULTRASCHALL MED, V40, P646, DOI 10.1055/a-0865-1842
   Westra AE, 2011, EUR J PEDIATR, V170, P771, DOI 10.1007/s00431-010-1351-z
NR 46
TC 4
Z9 5
U1 1
U2 9
PU OXFORD UNIV PRESS INC
PI CARY
PA JOURNALS DEPT, 2001 EVANS RD, CARY, NC 27513 USA
SN 1078-0998
EI 1536-4844
J9 INFLAMM BOWEL DIS
JI Inflamm. Bowel Dis.
PD MAY 4
PY 2022
VL 28
IS 5
BP 783
EP 787
DI 10.1093/ibd/izab125
EA MAY 2021
PG 5
WC Gastroenterology & Hepatology
WE Science Citation Index Expanded (SCI-EXPANDED)
SC Gastroenterology & Hepatology
GA 1A1MB
UT WOS:000755841300001
PM 34013955
OA hybrid, Green Published
DA 2024-01-22
ER

PT J
AU Taft, TH
   Ballou, S
   Bedell, A
   Lincenberg, D
AF Taft, Tiffany H.
   Ballou, Sarah
   Bedell, Alyse
   Lincenberg, Devin
TI Psychological Considerations and Interventions in Inflammatory Bowel
   Disease Patient Care
SO GASTROENTEROLOGY CLINICS OF NORTH AMERICA
LA English
DT Article
DE Inflammatory bowel disease; Psychology; Mental health; Psychotherapy;
   Behavioral interventions
ID POSTTRAUMATIC-STRESS-DISORDER; QUALITY-OF-LIFE; GUT-DIRECTED
   HYPNOTHERAPY; ULCERATIVE-COLITIS; CROHNS-DISEASE; BODY-IMAGE; HOME
   TELEMANAGEMENT; SEXUAL FUNCTION; DEPRESSION; ANXIETY
AB The presence of psychological comorbidities, specifically anxiety and depression, is well documented in inflammatory bowel disease (IBD). The drivers of these conditions typically reflect 4 areas of concern: disease impact, treatment concerns, intimacy, and stigma. VariouS demographic and disease characteristics increase the risk for psychological distress. However, the risk for anxiety and depression is consistent throughout the IBD course and is independent of disease activity. Early intervention before psychological distress becomes uncontrolled is ideal, but mental health often is unaddressed during patient visits. Understanding available psychological treatments and establishing referral resources is an important part of the evolution of IBD patient care.
C1 [Taft, Tiffany H.; Bedell, Alyse] Northwestern Univ, Feinberg Sch Med, Div Gastroenterol, 676 North St Clair St 1400, Chicago, IL 60611 USA.
   [Ballou, Sarah] Beth Israel Deaconess Med Ctr, Dept Med, 330 Brookline Ave, Boston, MA 02215 USA.
   [Lincenberg, Devin] Oak Pk Behav Med LLC, 101 N Marion St 313, Oak Pk, IL 60301 USA.
C3 Northwestern University; Feinberg School of Medicine; Harvard
   University; Beth Israel Deaconess Medical Center
RP Taft, TH (通讯作者)，676 North St Clair St 1400, Chicago, IL 60611 USA.
EM ttaft@northwestern.edu
RI Ballou, Sarah/AAM-1049-2020; Taft, Tiffany/AAF-2060-2020
OI Taft, Tiffany/0000-0002-4670-2441
FU NIH [1T32DK101363]
FX Funded by NIH (1T32DK101363).
CR Alonzo A A, 1999, J Cardiovasc Nurs, V13, P33
   Altemus M, 2006, ANN NY ACAD SCI, V1071, P167, DOI 10.1196/annals.1364.013
   [Anonymous], 2013, GUT
   [Anonymous], 2006, EATING WEIGHT DISORD
   Backhaus A, 2012, PSYCHOL SERV, V9, P111, DOI 10.1037/a0027924
   Beck A T, 1997, J Psychother Pract Res, V6, P276
   Bel LGJ, 2015, J SEX MED, V12, P1557, DOI 10.1111/jsm.12913
   Bennett P, 2001, HEART LUNG, V30, P458, DOI 10.1067/mhl.2001.118296
   Boarts JM, 2006, AIDS BEHAV, V10, P253, DOI 10.1007/s10461-006-9069-7
   Borum ML, 2010, INFLAMM BOWEL DIS, V16, P181, DOI 10.1002/ibd.20955
   Bruggimann L, 2006, NEUROLOGY, V66, P513, DOI 10.1212/01.wnl.0000194210.98757.49
   Casati J, 2000, DIGEST DIS SCI, V45, P26, DOI 10.1023/A:1005492806777
   CORDOVA MJ, 1995, J CONSULT CLIN PSYCH, V63, P981, DOI 10.1037/0022-006X.63.6.981
   Cross RK, 2007, DIGEST DIS SCI, V52, P357, DOI 10.1007/s10620-006-9523-4
   Cross RK, 2012, INFLAMM BOWEL DIS, V18, P1018, DOI 10.1002/ibd.21795
   Daniel Joanne M, 2002, Gastroenterol Nurs, V25, P83, DOI 10.1097/00001610-200205000-00002
   de Kloet CS, 2006, J PSYCHIATR RES, V40, P550, DOI 10.1016/j.jpsychires.2005.08.002
   Devlin SM, 2010, MED CLIN N AM, V94, P1, DOI 10.1016/j.mcna.2009.08.017
   DROSSMAN DA, 1991, PSYCHOSOM MED, V53, P701, DOI 10.1097/00006842-199111000-00010
   Dunker MS, 1998, SURG ENDOSC-ULTRAS, V12, P1334, DOI 10.1007/s004649900851
   Duricova D, 2017, DIGEST DIS, V35, P69, DOI 10.1159/000449086
   Epping-Jordan JE, 1999, HEALTH PSYCHOL, V18, P315, DOI 10.1037/0278-6133.18.4.315
   Evers AWM, 2002, PAIN, V100, P141, DOI 10.1016/S0304-3959(02)00274-9
   Fiest Kirsten M, 2016, BMC Res Notes, V9, P404, DOI 10.1186/s13104-016-2204-2
   Godleski L, 2012, PSYCHIAT SERV, V63, P383, DOI 10.1176/appi.ps.201100206
   Gracie DJ, 2017, ALIMENT PHARM THER, V45, P762, DOI 10.1111/apt.13922
   Graff LA, 2011, INFLAMM BOWEL DIS, V17, P1882, DOI 10.1002/ibd.21580
   Hilerio CM, 2005, ETHNIC DIS, V15, pS47
   Jelsness-Jorgensen LP, 2012, WORLD J GASTROENTERO, V18, P445, DOI 10.3748/wjg.v18.i5.445
   Johnson EO, 2006, J PSYCHIATR RES, V40, P700, DOI 10.1016/j.jpsychires.2006.07.008
   Johnson FR, 2010, J MANAGE CARE PHARM, V16, P616, DOI 10.18553/jmcp.2010.16.8.616
   Keefer L, 2013, ALIMENT PHARM THER, V38, P761, DOI 10.1111/apt.12449
   Keefer L, 2008, J CLIN GASTROENTEROL, V42, P667, DOI 10.1097/MCG.0b013e31815e84ff
   Keefer L, 2012, BIOL RES NURS, V14, P71, DOI 10.1177/1099800410397629
   Keefer L, 2012, INFLAMM BOWEL DIS, V18, P254, DOI 10.1002/ibd.21679
   Knowles SR, 2013, INFLAMM BOWEL DIS, V19, P2704, DOI 10.1097/MIB.0b013e318296ae5a
   Kronish IM, 2012, STROKE, V43, P2192, DOI 10.1161/STROKEAHA.112.655209
   Limdi JK, 2016, INFLAMM BOWEL DIS, V22, P164, DOI 10.1097/MIB.0000000000000585
   Lix LM, 2008, INFLAMM BOWEL DIS, V14, P1575, DOI 10.1002/ibd.20511
   Ljótsson B, 2011, AM J GASTROENTEROL, V106, P1481, DOI 10.1038/ajg.2011.139
   Ljótsson B, 2010, BEHAV RES THER, V48, P531, DOI 10.1016/j.brat.2010.03.003
   Mann DM, 2009, J BEHAV MED, V32, P278, DOI 10.1007/s10865-009-9202-y
   Marciniak MD, 2005, DEPRESS ANXIETY, V21, P178, DOI 10.1002/da.20074
   Marri SR, 2007, INFLAMM BOWEL DIS, V13, P591, DOI 10.1002/ibd.20082
   Mawdsley JE, 2008, AM J GASTROENTEROL, V103, P1460, DOI 10.1111/j.1572-0241.2008.01845.x
   McDermott E, 2015, INFLAMM BOWEL DIS, V21, P353, DOI 10.1097/MIB.0000000000000287
   Miehsler W, 2008, INFLAMM BOWEL DIS, V14, P1273, DOI 10.1002/ibd.20462
   Miller V, 2008, INT J CLIN EXP HYP, V56, P306, DOI 10.1080/00207140802041884
   Mountifield R, 2009, INFLAMM BOWEL DIS, V15, P720, DOI 10.1002/ibd.20839
   Muller KR, 2010, INFLAMM BOWEL DIS, V16, P657, DOI 10.1002/ibd.21090
   Neuendorf R, 2016, J PSYCHOSOM RES, V87, P70, DOI 10.1016/j.jpsychores.2016.06.001
   Nguyen GC, 2016, GASTROENTEROLOGY, V150, P734, DOI 10.1053/j.gastro.2015.12.003
   Nic Suibhne Treasa, 2013, J Crohns Colitis, V7, pe241, DOI 10.1016/j.crohns.2012.09.009
   Peters SL, 2015, ALIMENT PHARM THER, V41, P1104, DOI 10.1111/apt.13202
   Prince A, 2011, J CROHNS COLITIS, V5, P443, DOI 10.1016/j.crohns.2011.04.016
   Quick VM, 2013, ADV NUTR, V4, P277, DOI 10.3945/an.112.003608
   Quinton S, 2017, GASTROENTEROLOGY, V152, pS746, DOI 10.1016/S0016-5085(17)32591-X
   Ranjbaran Z, 2007, J GASTROEN HEPATOL, V22, P1748, DOI 10.1111/j.1440-1746.2006.04820.x
   Riehl ME, 2015, AM J CLIN HYPN, V58, P22, DOI 10.1080/00029157.2015.1025355
   Rubin DT, 2017, INFLAMM BOWEL DIS, V23, P494, DOI 10.1097/MIB.0000000000001048
   Rutten JTM, 2017, JAMA PEDIATR, V171, P470, DOI 10.1001/jamapediatrics.2017.0091
   Sainsbury A, 2005, ALIMENT PHARM THER, V21, P499, DOI 10.1111/j.1365-2036.2005.02380.x
   Satherley R, 2015, APPETITE, V84, P240, DOI 10.1016/j.appet.2014.10.006
   Selinger CP, 2012, ALIMENT PHARM THER, V36, P57, DOI 10.1111/j.1365-2036.2012.05130.x
   Selinger Christian P, 2013, J Crohns Colitis, V7, pe206, DOI 10.1016/j.crohns.2012.09.010
   Shemesh E, 2001, GEN HOSP PSYCHIAT, V23, P215, DOI 10.1016/S0163-8343(01)00150-5
   Sherman JJ, 2000, CLIN J PAIN, V16, P127, DOI 10.1097/00002508-200006000-00006
   Spiegel BMR, 2004, ARCH INTERN MED, V164, P1773, DOI 10.1001/archinte.164.16.1773
   Steed H, 2009, OBESITY FACTS, V2, P370, DOI 10.1159/000262276
   Steel K, 2011, J TELEMED TELECARE, V17, P109, DOI 10.1258/jtt.2010.100318
   Stiles-Shields C, 2015, CLIN EXP GASTROENTER, V8, P149, DOI 10.2147/CEG.S56069
   Taft TH, 2017, NEUROGASTROENT MOTIL, V29, DOI 10.1111/nmo.12921
   Taft TH, 2016, CLIN EXP GASTROENTER, V9, P49, DOI 10.2147/CEG.S83533
   Taft TH, 2009, INFLAMM BOWEL DIS, V15, P1224, DOI 10.1002/ibd.20864
   Tedstone JE, 2003, CLIN PSYCHOL REV, V23, P409, DOI 10.1016/S0272-7358(03)00031-X
   Timmer A, 2007, INFLAMM BOWEL DIS, V13, P1236, DOI 10.1002/ibd.20182
   Timmer A, 2008, BMC GASTROENTEROL, V8, DOI 10.1186/1471-230X-8-45
   Tinsley A, 2016, INFLAMM BOWEL DIS, V22, P2474, DOI 10.1097/MIB.0000000000000901
   Triggs CM, 2010, MUTAT RES-FUND MOL M, V690, P123, DOI 10.1016/j.mrfmmm.2010.01.020
   Trindade IA, 2017, QUAL LIFE RES, V26, P429, DOI 10.1007/s11136-016-1378-3
   Turner AP, 2009, REHABIL PSYCHOL, V54, P116, DOI 10.1037/a0014460
   van der Zweerde T, 2016, BMC PSYCHIATRY, V16, DOI 10.1186/s12888-016-0783-z
   Vester-Andersen MK, 2014, AM J GASTROENTEROL, V109, P705, DOI 10.1038/ajg.2014.45
   Whorwell PJ, 2005, ALIMENT PHARM THER, V22, P1061, DOI 10.1111/j.1365-2036.2005.02697.x
NR 84
TC 29
Z9 30
U1 2
U2 14
PU W B SAUNDERS CO-ELSEVIER INC
PI PHILADELPHIA
PA 1600 JOHN F KENNEDY BOULEVARD, STE 1800, PHILADELPHIA, PA 19103-2899 USA
SN 0889-8553
EI 1558-1942
J9 GASTROENTEROL CLIN N
JI Gastroenterol. Clin. North Am.
PD DEC
PY 2017
VL 46
IS 4
BP 847
EP +
DI 10.1016/j.gtc.2017.08.007
PG 14
WC Gastroenterology & Hepatology
WE Science Citation Index Expanded (SCI-EXPANDED); Social Science Citation Index (SSCI)
SC Gastroenterology & Hepatology
GA FR0DC
UT WOS:000418730300012
PM 29173526
OA Green Accepted
DA 2024-01-22
ER

PT J
AU Mahlich, J
   Matsuoka, K
   Nakamura, Y
   Sruamsiri, R
AF Mahlich, J.
   Matsuoka, K.
   Nakamura, Y.
   Sruamsiri, R.
TI The relationship between socio-demographic factors, health status,
   treatment type, and employment outcome in patients with inflammatory
   bowel disease in Japan
SO BMC PUBLIC HEALTH
LA English
DT Article
DE Burden of disease; Inflammatory bowel disease; Japan; Unemployment
ID CROHNS-DISEASE; UNEMPLOYMENT; WORK; PEOPLE; BURDEN; RISK
AB Background: Inflammatory Bowel Disease (IBD) constitutes a huge burden for patients and studies show that IBD patients have difficulties remaining in employment. Because there is no data about the unemployment of IBD patients in Japan.
   Methods: We surveyed a representative sample of 1068 Japanese IBD patients regarding their employment status.
   Results: We found that the labor force participation rate is lower and unemployment higher for patients with IBD compared to the general population. Factors associated with unemployment in the IBD sample are older age, female gender, and the prevalence of depression.
   Discussion: IBD constitutes a high burden for patients in Japan regarding employment outcome.
C1 [Mahlich, J.; Sruamsiri, R.] Janssen Pharmaceut KK, Hlth Econ, Chiyoda Ku, 5-2 Nishi Kanda 3 Chome, Tokyo 1010065, Japan.
   [Mahlich, J.] Univ Dusseldorf, DICE, Dusseldorf, Germany.
   [Matsuoka, K.] Tokyo Med & Dent Univ, Dept Gastroenterol & Hepatol, Tokyo, Japan.
   [Nakamura, Y.] Janssen Pharmaceut KK, Hlth Econ, Tokyo, Japan.
   [Sruamsiri, R.] Naresuan Univ, Ctr Pharmaceut Outcomes Res, Phitsanulok, Thailand.
C3 Johnson & Johnson; Janssen Pharmaceuticals; Heinrich Heine University
   Dusseldorf; Tokyo Medical & Dental University (TMDU); Johnson & Johnson;
   Janssen Pharmaceuticals; Naresuan University
RP Mahlich, J (通讯作者)，Janssen Pharmaceut KK, Hlth Econ, Chiyoda Ku, 5-2 Nishi Kanda 3 Chome, Tokyo 1010065, Japan.; Mahlich, J (通讯作者)，Univ Dusseldorf, DICE, Dusseldorf, Germany.
EM joerg.mahlich@gmail.com
RI Matsuoka, Katsuyoshi/AAB-1580-2022
OI Matsuoka, Katsuyoshi/0000-0002-2950-7660; Mahlich,
   Jorg/0000-0003-1110-2793
FU Janssen KK, Tokyo
FX Data acquisition was funded by Janssen KK, Tokyo. The findings and
   conclusions in this manuscript do not necessarily reflect the view of
   Janssen Pharmaceutical KK.
CR Addae HM, 2013, CROSS CULT MANAG, V20, P402, DOI 10.1108/CCM-05-2012-0040
   [Anonymous], 2001, INTRO ECONOMETRICS
   Asakura K, 2009, J GASTROENTEROL, V44, P659, DOI 10.1007/s00535-009-0057-3
   Baumgart DC, 2012, LANCET, V380, P1590, DOI 10.1016/S0140-6736(12)60026-9
   Bernstein CN, 2001, AM J GASTROENTEROL, V96, P2117, DOI 10.1111/j.1572-0241.2001.03946.x
   Burisch J, 2013, J CROHNS COLITIS, V7, P322, DOI 10.1016/j.crohns.2013.01.010
   da Silva BC, 2014, WORLD J GASTROENTERO, V20, P9458, DOI 10.3748/wjg.v20.i28.9458
   de Boer AGEM, 2009, JAMA-J AM MED ASSOC, V301, P753, DOI 10.1001/jama.2009.187
   Devlen J, 2014, INFLAMM BOWEL DIS, V20, P545, DOI 10.1097/01.MIB.0000440983.86659.81
   Dibley L, 2013, INFLAMM BOWEL DIS, V19, P1450, DOI 10.1097/MIB.0b013e318281327f
   Evans-Lacko S, 2013, PLOS ONE, V8, DOI 10.1371/journal.pone.0069792
   Gross M, 2015, INT J PUBLIC HEALTH, V5, P593
   HIWATASHI N, 1991, GASTROENTEROL JPN, V26, P312
   IIDA M, 1995, J GASTROENTEROL, V30, P17
   Ito M., 2008, JPN J HEALTH HUM ECO, V74, P290, DOI DOI 10.3861/JSHHE.74.290
   Kanai A, 2009, J BUS ETHICS, V84, P209, DOI 10.1007/s10551-008-9701-8
   Kanai T, 2014, KOREAN J INTERN MED, V29, P409, DOI 10.3904/kjim.2014.29.4.409
   Kitazawa K., 2015, JAPAN LABOR REV, V12, P124
   Kurina LM, 2001, J EPIDEMIOL COMMUN H, V55, P716, DOI 10.1136/jech.55.10.716
   Legarth R, 2014, AIDS, V28, P1489, DOI 10.1097/QAD.0000000000000257
   Matsumoto T, 2015, J CROHNS COLITIS, V9, P477, DOI 10.1093/ecco-jcc/jjv052
   MORITA N, 1995, J GASTROENTEROL, V30, P1
   Nakaya N, 2016, OCCUP MED-OXFORD, V66, P143, DOI 10.1093/occmed/kqv159
   Procaccini NJ, 2007, PRACT GASTROENTEROL, V31, P16
   Saito T, 2010, J ASIA PAC STUD, V1, P591
   Shimizutani S, 2009, IND LABOR RELAT REV, V62, P313, DOI 10.1177/001979390906200303
   Ueno F, 2016, J GASTROENTEROL
   van Rijn RM, 2014, OCCUP ENVIRON MED, V71, P295, DOI 10.1136/oemed-2013-101591
   Vester-Andersen MK, 2015, INFLAMM BOWEL DIS, V21, P2296, DOI 10.1097/MIB.0000000000000493
   Yao T, 2000, DIS COLON RECTUM, V43, pS85, DOI 10.1007/BF02237231
NR 30
TC 9
Z9 9
U1 1
U2 9
PU BMC
PI LONDON
PA CAMPUS, 4 CRINAN ST, LONDON N1 9XW, ENGLAND
SN 1471-2458
J9 BMC PUBLIC HEALTH
JI BMC Public Health
PD JUL 4
PY 2017
VL 17
AR 623
DI 10.1186/s12889-017-4516-0
PG 7
WC Public, Environmental & Occupational Health
WE Science Citation Index Expanded (SCI-EXPANDED)
SC Public, Environmental & Occupational Health
GA FB0YV
UT WOS:000405871800002
PM 28676039
OA Green Published, gold
DA 2024-01-22
ER

PT J
AU Steinlauf, AF
   Present, DH
AF Steinlauf, AF
   Present, DH
TI Medical management of the pregnant patient with inflammatory bowel
   disease
SO GASTROENTEROLOGY CLINICS OF NORTH AMERICA
LA English
DT Review
ID POUCH-ANAL ANASTOMOSIS; INDUCED SEMINAL ABNORMALITIES; PROSPECTIVE
   CONTROLLED COHORT; FULMINANT ULCERATIVE-COLITIS; RENAL-TRANSPLANT
   RECIPIENTS; FISTULIZING CROHNS-DISEASE; FOLLOW-UP; 5-AMINOSALICYLIC
   ACID; RESTORATIVE PROCTOCOLECTOMY; HYPEREMESIS GRAVIDARUM
AB Gastroenterologists are not infrequently faced with questions regarding pregnancy when advising or treating their patients with inflammatory bowel disease (IBD). To advise patients effectively, the following factors must be considered: (1) the inheritance patterns of IBD for accurate counseling and family planning; (2) the effects of active IBD versus medications or surgery on fertility; (3) the effects of pregnancy on the course of IBD; (4) the effects and potential risks of active IBD versus those of diagnostic tests, medical treatments, and surgical treatments on the developing fetus; (5) approach to delivery; and (6) the risks of breast-feeding while receiving treatment for IBD.
C1 Mt Sinai Hosp, Mt Sinai Sch Med, New York, NY 10028 USA.
C3 Icahn School of Medicine at Mount Sinai
RP Steinlauf, AF (通讯作者)，Mt Sinai Hosp, Mt Sinai Sch Med, 12 E 86th St, New York, NY 10028 USA.
EM a_steinlauf@hotmail.com
CR ABRAMSON D, 1951, AM J OBSTET GYNECOL, V61, P121, DOI 10.1016/0002-9378(51)90014-2
   Ahmad T, 2002, GASTROENTEROLOGY, V122, P854, DOI 10.1053/gast.2002.32413
   ALBIBI R, 1983, ANN INTERN MED, V98, P86, DOI 10.7326/0003-4819-98-1-86
   ALKHADER AA, 1988, TRANSPLANTATION, V45, P987, DOI 10.1097/00007890-198805000-00031
   ALSTEAD EM, 1990, GASTROENTEROLOGY, V99, P443, DOI 10.1016/0016-5085(90)91027-4
   Alstead EM, 2003, GUT, V52, P159, DOI 10.1136/gut.52.2.159
   Alstead EM, 2002, POSTGRAD MED J, V78, P23, DOI 10.1136/pmj.78.915.23
   ANDERSON JB, 1987, J ROY SOC MED, V80, P492, DOI 10.1177/014107688708000812
   Andersson R, 1999, BRIT MED J, V318, P963, DOI 10.1136/bmj.318.7189.963
   [Anonymous], 1977, BIRTH DEFECTS DRUGS
   Armenti VT, 1998, DRUG SAFETY, V19, P219, DOI 10.2165/00002018-199819030-00005
   Armenti VT, 1996, TRANSPL P, V28, P2111
   ARMENTI VT, 1994, TRANSPLANTATION, V57, P502
   AZADKHAN AK, 1979, BRIT MED J, V2, P1553, DOI 10.1136/bmj.2.6204.1553
   BAIOCCO PJ, 1984, J CLIN GASTROENTEROL, V6, P211
   BAIRD DD, 1990, GASTROENTEROLOGY, V99, P987, DOI 10.1016/0016-5085(90)90617-A
   BANKS BM, 1957, GASTROENTEROLOGY, V32, P983
   Bar-Oz B, 2001, TRANSPLANTATION, V71, P1051, DOI 10.1097/00007890-200104270-00006
   BARON TH, 1993, ANN INTERN MED, V118, P366, DOI 10.7326/0003-4819-118-5-199303010-00008
   BEITINS IZ, 1972, J PEDIATR-US, V81, P936, DOI 10.1016/S0022-3476(72)80547-X
   BENNETT RA, 1991, GASTROENTEROLOGY, V100, P1638, DOI 10.1016/0016-5085(91)90663-6
   BERKOVITCH M, 1994, OBSTET GYNECOL, V84, P535
   Bermas BL, 1995, ARTHRITIS RHEUM-US, V38, P1722, DOI 10.1002/art.1780381203
   BERTSCHINGER P, 1995, AM J GASTROENTEROL, V90, P330
   BIRNIE GG, 1981, GUT, V22, P452, DOI 10.1136/gut.22.6.452
   BLATT J, 1980, AM J MED, V69, P828, DOI 10.1016/S0002-9343(80)80007-6
   BOHE MG, 1983, DIS COLON RECTUM, V26, P119, DOI 10.1007/BF02562590
   BOULTON R, 1994, AM J GASTROENTEROL, V89, P931
   Bousvaros A, 2000, J PEDIATR-US, V137, P794, DOI 10.1067/mpd.2000.109193
   BRANDT LJ, 1995, AM J GASTROENTEROL, V90, P1918
   BRENT RL, 1989, SEMIN ONCOL, V16, P347
   BRENT RL, 1993, OCCUPATIONAL ENV REP, P169
   BRUMFITT W, 1973, J INFECT DIS, V128, pS657, DOI 10.1093/infdis/128.Supplement_3.S657
   BURAKOFF R, 2000, INFLAMM BOWEL DIS, P372
   BURTIN P, 1995, AM J OBSTET GYNECOL, V172, P525, DOI 10.1016/0002-9378(95)90567-7
   Buttino L Jr, 2000, J Perinatol, V20, P359, DOI 10.1038/sj.jp.7200398
   Buyon JP, 1998, J LEUKOCYTE BIOL, V63, P281, DOI 10.1002/jlb.63.3.281
   Calabrese L, 2000, AM J MED, V108, P487, DOI 10.1016/S0002-9343(99)00408-8
   Cappell MS, 1996, AM J GASTROENTEROL, V91, P348
   Cappell MS, 1996, DIGEST DIS SCI, V41, P2353, DOI 10.1007/BF02100127
   CAPPELL MS, 1995, DIGEST DIS SCI, V40, P472, DOI 10.1007/BF02065437
   CaroPaton T, 1997, BRIT J CLIN PHARMACO, V44, P179, DOI 10.1046/j.1365-2125.1997.00660.x
   Castiglione F, 1996, ITAL J GASTROENTEROL, V28, P199
   CHATZINOFF M, 1988, DIGEST DIS SCI, V33, P108, DOI 10.1007/BF01536639
   Connell W, 1999, DRUG SAFETY, V21, P311, DOI 10.2165/00002018-199921040-00006
   COUNIHAN TC, 1994, DIS COLON RECTUM, V37, P1126, DOI 10.1007/BF02049815
   Czeizel AE, 1998, BRIT J OBSTET GYNAEC, V105, P322, DOI 10.1111/j.1471-0528.1998.tb10094.x
   DAMGAARD B, 1995, DIS COLON RECTUM, V38, P286, DOI 10.1007/BF02055604
   DECOSTA EJ, 1952, AM J OBSTET GYNECOL, V64, P746, DOI 10.1016/S0002-9378(16)38794-4
   Dejaco C, 2001, GASTROENTEROLOGY, V121, P1048, DOI 10.1053/gast.2001.28692
   Diav-Citrin O, 1998, GASTROENTEROLOGY, V114, P23, DOI 10.1016/S0016-5085(98)70628-6
   Diav-Citrin O, 2001, TERATOLOGY, V63, P186, DOI 10.1002/tera.1033
   Dominitz JA, 2002, AM J GASTROENTEROL, V97, P641
   Egan LJ, 1998, AM J GASTROENTEROL, V93, P442, DOI 10.1111/j.1572-0241.1998.00442.x
   Ehrenpreis ED, 1999, GASTROENTEROLOGY, V117, P1271, DOI 10.1016/S0016-5085(99)70276-3
   ESBJORNER E, 1987, ACTA PAEDIATR SCAND, V76, P137, DOI 10.1111/j.1651-2227.1987.tb10430.x
   FARTHING MJG, 1983, SCAND J GASTROENTERO, V18, P57, DOI 10.3109/00365528309181559
   FEAGAN BG, 1995, NEW ENGL J MED, V332, P292, DOI 10.1056/NEJM199502023320503
   FEDORKOW DM, 1989, AM J OBSTET GYNECOL, V160, P998, DOI 10.1016/0002-9378(89)90324-4
   Fellermann K, 2001, TRANSPLANT P, V33, P2247, DOI 10.1016/S0041-1345(01)01979-0
   FERRERO S, 2003, IN PRESS ARCH GYNECO
   Fonager K, 1998, AM J GASTROENTEROL, V93, P2426, DOI 10.1016/S0002-9270(98)00579-6
   Francella A, 2003, GASTROENTEROLOGY, V124, P9, DOI 10.1053/gast.2003.50014
   Friedman JM., 2000, TERATOGENIC EFFECTS, P149
   Friedman S, 2002, GASTROENTEROL CLIN N, V31, P265, DOI 10.1016/S0889-8553(01)00015-2
   GARDEN AS, 1991, BRIT J OBSTET GYNAEC, V98, P1217, DOI 10.1111/j.1471-0528.1991.tb15392.x
   Ghandour F Z, 1998, Adv Ren Replace Ther, V5, P31
   GLADMAN D, 1999, MED COMPLICATIONS PR, P415
   GOLDENBERG M, 1993, HUM REPROD, V8, P660, DOI 10.1093/oxfordjournals.humrep.a138116
   HABAL FM, 1993, GASTROENTEROLOGY, V105, P1057, DOI 10.1016/0016-5085(93)90949-D
   Halfvarson J, 2003, GASTROENTEROLOGY, V124, P1767, DOI 10.1016/S0016-5085(03)00385-8
   HALL EJ, 1991, RADIOGRAPHICS, V11, P509, DOI 10.1148/radiographics.11.3.1852943
   HANAN IM, 1985, CLIN PERINATOL, V12, P669, DOI 10.1016/S0095-5108(18)30862-5
   Hanauer SB, 2002, LANCET, V359, P1541, DOI 10.1016/S0140-6736(02)08512-4
   HANAUER SB, 1995, GASTROENTEROL CLIN N, V24, P523
   HARRINGTON RA, 1983, DRUGS, V25, P451, DOI 10.2165/00003495-198325050-00002
   Hou S, 1999, AM J KIDNEY DIS, V33, P235, DOI 10.1016/S0272-6386(99)70296-9
   Hudson M, 1997, INT J GYNECOL OBSTET, V58, P229, DOI 10.1016/S0020-7292(97)00088-X
   HUFTON AP, 1979, BRIT J RADIOL, V52, P735, DOI 10.1259/0007-1285-52-621-735
   Inohara N, 2002, CURR OPIN MICROBIOL, V5, P76, DOI 10.1016/S1369-5274(02)00289-8
   Ishijima N, 1999, SURG TODAY, V29, P1257
   Jain A, 1997, TRANSPLANTATION, V64, P559, DOI 10.1097/00007890-199708270-00002
   JAIN A, 1993, TRANSPLANTATION, V56, P1588
   JARNEROT G, 1982, SCAND J GASTROENTERO, V17, P1
   JARNEROT G, 1979, SCAND J GASTROENTERO, V14, P869, DOI 10.3109/00365527909181418
   Johnson E, 2001, EUR J SURG, V167, P40
   JUHASZ ES, 1995, DIS COLON RECTUM, V38, P159, DOI 10.1007/BF02052444
   Kainz A, 2000, TRANSPLANTATION, V70, P1718, DOI 10.1097/00007890-200012270-00010
   Källén B, 1999, OBSTET GYNECOL, V93, P392, DOI 10.1016/S0029-7844(98)00454-2
   Kane S, 1998, GASTROENTEROLOGY, V114, pA1006, DOI 10.1016/S0016-5085(98)84095-X
   Kane S., 2002, INFLAMM BOWEL DIS, V4, P2
   Katz JA, 2001, GASTROENTEROLOGY, V120, pA69, DOI 10.1016/S0016-5085(01)80343-7
   KHOSLA R, 1984, GUT, V25, P52, DOI 10.1136/gut.25.1.52
   KJAERGAARD N, 1989, SCAND J GASTROENTERO, V24, P891, DOI 10.3109/00365528909089231
   KOCH KL, 1990, DIGEST DIS SCI, V35, P961, DOI 10.1007/BF01537244
   Korelitz BI, 1998, GASTROENTEROL CLIN N, V27, P213, DOI 10.1016/S0889-8553(05)70354-X
   Koren G, 1998, NEW ENGL J MED, V338, P1128, DOI 10.1056/NEJM199804163381607
   KOZLOWSKI RD, 1990, AM J MED, V88, P589, DOI 10.1016/0002-9343(90)90522-F
   Larson JD, 1997, OBSTET GYNECOL, V90, P83, DOI 10.1016/S0029-7844(97)00126-9
   Larzilliere I, 1998, GASTROEN CLIN BIOL, V22, P1056
   Lesage S, 2002, AM J HUM GENET, V70, P845, DOI 10.1086/339432
   LEVI AJ, 1979, LANCET, V2, P276
   LICHTIGER S, 1994, NEW ENGL J MED, V330, P1841, DOI 10.1056/NEJM199406303302601
   Loebstein R, 1998, ANTIMICROB AGENTS CH, V42, P1336, DOI 10.1128/AAC.42.6.1336
   Lowry PW, 1999, INFLAMM BOWEL DIS, V5, P239, DOI 10.1097/00054725-199911000-00001
   MACDOUGALL I, 1956, LANCET, V271, P641
   MANSON JM, 1986, TOXICOLOGY BASIC SCI, P195
   MARION JF, 1996, AM J GASTROENTEROL, V91, P1975
   Marteau P, 1998, ALIMENT PHARM THER, V12, P1101
   MAYBERRY JF, 1986, GUT, V27, P821, DOI 10.1136/gut.27.7.821
   MCEWAN HP, 1972, P ROY SOC MED, V65, P279, DOI 10.1177/003591577206500324
   MEEHAN RT, 1987, J RHEUMATOL, V14, P252
   Mela M, 2003, ALIMENT PHARM THER, V17, P857, DOI 10.1046/j.1365-2036.2003.01458.x
   MICHELASSI F, 1993, ARCH SURG-CHICAGO, V128, P889
   MILLER JP, 1986, J ROY SOC MED, V79, P221, DOI 10.1177/014107688607900410
   MOGADAM M, 1981, GASTROENTEROLOGY, V80, P72
   MOODY G, 1992, DIGESTION, V52, P179, DOI 10.1159/000200951
   Moody GA, 1997, INT J COLORECTAL DIS, V12, P220, DOI 10.1007/s003840050093
   MOORE MM, 1989, RADIOLOGY, V171, P265, DOI 10.1148/radiology.171.1.2928535
   MOSESSO P, 1993, MUTAT RES, V296, P279, DOI 10.1016/0165-1110(93)90015-F
   MOSS DG, 2001, ADV THERAPY INFLAMMA, P607
   NARENDRANATHAN M, 1989, J CLIN GASTROENTEROL, V11, P403, DOI 10.1097/00004836-198908000-00011
   Nicholson H O, 1968, J Obstet Gynaecol Br Commonw, V75, P307
   Nicklas AH, 2000, SEMIN ONCOL, V27, P623, DOI 10.1053/sonc.2000.18532
   NIELSEN OH, 1983, SCAND J GASTROENTERO, V18, P735, DOI 10.3109/00365528309182088
   Nikfar S, 2002, DIGEST DIS SCI, V47, P1526, DOI 10.1023/A:1015863018105
   Norgård B, 2000, AM J GASTROENTEROL, V95, P3165
   Norgård B, 2003, GUT, V52, P243, DOI 10.1136/gut.52.2.243
   Norjavaara E, 2003, J ALLERGY CLIN IMMUN, V111, P736, DOI 10.1067/mai.2003.1340
   NWOKOLO CU, 1994, GUT, V35, P220, DOI 10.1136/gut.35.2.220
   Ogura Y, 2001, J BIOL CHEM, V276, P4812, DOI 10.1074/jbc.M008072200
   Olsen KO, 2003, BRIT J SURG, V90, P227, DOI 10.1002/bjs.4082
   Olsen KO, 2002, GASTROENTEROLOGY, V122, P15, DOI 10.1053/gast.2002.30345
   Ooi BS, 2003, DIS COLON RECTUM, V46, P111, DOI 10.1007/s10350-004-6504-6
   ORESLAND T, 1994, INT J COLORECTAL DIS, V9, P77, DOI 10.1007/BF00699417
   Orholm M, 1999, AM J GASTROENTEROL, V94, P3236
   Orholm M, 2000, SCAND J GASTROENTERO, V35, P1075
   OST L, 1985, J PEDIATR-US, V106, P1008, DOI 10.1016/S0022-3476(85)80259-6
   Pavli P, 1996, LANCET, V347, P1198, DOI 10.1016/S0140-6736(96)90727-8
   PIPER JM, 1993, OBSTET GYNECOL, V82, P348
   Platzek T, 1996, TERATOGEN CARCIN MUT, V16, P169
   PORTER RJ, 1986, BRIT J OBSTET GYNAEC, V93, P1124, DOI 10.1111/j.1471-0528.1986.tb08632.x
   Present DH, 2000, INFLAMM BOWEL DIS, V6, P48, DOI 10.1097/00054725-200002000-00009
   PRESENT DH, 1994, DIGEST DIS SCI, V39, P374, DOI 10.1007/BF02090211
   Present DH, 1999, NEW ENGL J MED, V340, P1398, DOI 10.1056/NEJM199905063401804
   Present DH, 2001, ADV THERAPY INFLAMMA, P613
   RADOMSKI JS, 1995, TRANSPLANT P, V27, P1089
   Rajapakse RO, 2000, AM J GASTROENTEROL, V95, P684
   Ravid A, 2002, DIS COLON RECTUM, V45, P1283, DOI 10.1007/s10350-004-6411-x
   Ravid A, 2001, GASTROENTEROLOGY, V120, pA475
   Rayburn WF, 1998, J REPROD MED, V43, P341
   RILEY SA, 1987, GUT, V28, P1008, DOI 10.1136/gut.28.8.1008
   ROSA FW, 1987, OBSTET GYNECOL, V69, P751
   ROUBENOFF R, 1988, SEMIN ARTHRITIS RHEU, V18, P88, DOI 10.1016/0049-0172(88)90002-9
   Rutgeerts P, 1999, GASTROENTEROLOGY, V117, P761, DOI 10.1016/S0016-5085(99)70332-X
   SAHAKIAN V, 1991, OBSTET GYNECOL, V78, P33
   Sandborn WJ, 1997, AM J GASTROENTEROL, V92, P876
   Sartor R Balfour, 2003, Rev Gastroenterol Disord, V3 Suppl 1, pS9
   SATSANGI J, 1994, GUT, V35, P696, DOI 10.1136/gut.35.5.696
   SCANTLEBURY V, 1990, TRANSPLANTATION, V49, P317, DOI 10.1097/00007890-199002000-00018
   Schaefer C, 1996, EUR J OBSTET GYN R B, V69, P83, DOI 10.1016/0301-2115(95)02524-3
   Scott HJ, 1996, INT J COLORECTAL DIS, V11, P84
   SINGLETON JW, 1993, GASTROENTEROLOGY, V104, P1293, DOI 10.1016/0016-5085(93)90337-C
   Siu SSN, 2002, EUR J OBSTET GYN R B, V105, P73, DOI 10.1016/S0301-2115(02)00116-1
   SMITHELLS RW, 1992, J MED GENET, V29, P716, DOI 10.1136/jmg.29.10.716
   Srinivasan R, 2001, AM J GASTROENTEROL, V96, P2274, DOI 10.1016/S0002-9270(01)02550-3
   STUART MJ, 1982, NEW ENGL J MED, V307, P909, DOI 10.1056/NEJM198210073071502
   Subhani JM, 1998, ALIMENT PHARM THERAP, V12, P1039
   Sullivan CA, 1996, AM J OBSTET GYNECOL, V174, P1565, DOI 10.1016/S0002-9378(96)70607-5
   Targan SR, 1997, NEW ENGL J MED, V337, P1029, DOI 10.1056/NEJM199710093371502
   Tiainen J, 1999, SCAND J GASTROENTERO, V34, P185
   Tincello DG, 1996, POSTGRAD MED J, V72, P688, DOI 10.1136/pgmj.72.853.688
   Toppenberg KS, 1999, AM FAM PHYSICIAN, V59, P1813
   TOTH A, 1979, FERTIL STERIL, V31, P538
   TRALLORI G, 1994, ITAL J GASTROENTEROL, V26, P75
   TYSK C, 1988, GUT, V29, P990, DOI 10.1136/gut.29.7.990
   Vasiliauskas EA, 1999, GASTROENTEROLOGY, V117, P1278, DOI 10.1016/S0016-5085(99)70277-5
   VENDER RJ, 1982, J CLIN GASTROENTEROL, V4, P231, DOI 10.1097/00004836-198206000-00008
   VOOGD CE, 1989, MUTAT RES, V221, P133, DOI 10.1016/0165-1110(89)90002-X
   WIKLAND M, 1990, INT J COLORECTAL DIS, V5, P49, DOI 10.1007/BF00496151
   WILLIAMSON RA, 1981, OBSTET GYNECOL, V58, P247
   Willis FR, 2000, J PAEDIATR CHILD H, V36, P230, DOI 10.1046/j.1440-1754.2000.00500.x
   WILLOUGHBY CP, 1980, GUT, V21, P469, DOI 10.1136/gut.21.6.469
   WINKLER ME, 1993, TRANSPLANTATION, V56, P1589
   YANG H, 1993, GUT, V34, P517, DOI 10.1136/gut.34.4.517
   ZELISSEN PMJ, 1988, SCAND J GASTROENTERO, V23, P1100, DOI 10.3109/00365528809090175
   Zlatanic J, 2003, J CLIN GASTROENTEROL, V36, P303, DOI 10.1097/00004836-200304000-00005
NR 187
TC 14
Z9 15
U1 0
U2 0
PU W B SAUNDERS CO-ELSEVIER INC
PI PHILADELPHIA
PA 1600 JOHN F KENNEDY BOULEVARD, STE 1800, PHILADELPHIA, PA 19103-2899 USA
SN 0889-8553
EI 1558-1942
J9 GASTROENTEROL CLIN N
JI Gastroenterol. Clin. North Am.
PD JUN
PY 2004
VL 33
IS 2
BP 361
EP +
DI 10.1016/j.gtc.2004.02.013
PG 26
WC Gastroenterology & Hepatology
WE Science Citation Index Expanded (SCI-EXPANDED)
SC Gastroenterology & Hepatology
GA 833EL
UT WOS:000222319100014
PM 15177544
DA 2024-01-22
ER

PT J
AU Miao, XP
   Ouyang, Q
   Li, HY
   Wen, ZH
   Zhang, DK
   Cui, XY
AF Miao, Xin-Pu
   Ouyang, Qin
   Li, Hui-Yan
   Wen, Zhong-Hui
   Zhang, De-Kui
   Cui, Xiao-Yan
TI Role of selective cyclooxygenase-2 inhibitors in exacerbation of
   inflammatory bowel disease: A systematic review and meta-analysis
SO CURRENT THERAPEUTIC RESEARCH-CLINICAL AND EXPERIMENTAL
LA English
DT Review
DE meta-analysis; cyclooxygenase-2 inhibitor; Crohn's disease; ulcerative
   colitis; inflammatory bowel disease
ID NONSTEROIDAL ANTIINFLAMMATORY DRUGS; UPPER GASTROINTESTINAL TOXICITY;
   RANDOMIZED CONTROLLED-TRIAL; PLACEBO-CONTROLLED TRIAL; OPEN-LABEL TRIAL;
   ULCERATIVE-COLITIS; RHEUMATOID-ARTHRITIS; CLINICAL-TRIALS; DOUBLE-BLIND;
   ROFECOXIB
AB BACKGROUND: In the general population, selective cyclooxygenase (COX)-2 inhibitors have been associated with fewer gastrointestinal adverse effects (AEs) than NSAIDs, but whether they are associated with exacerbations in patients with inflammatory bowel disease (IBD) remains controversial.
   OBJECTIVE: The aim of this study was to review published and unpublished findings to determine whether the use of COX-2 inhibitors increased the risk for IBD exacerbations relative to placebo in the treatment of IBD.
   METHODS: A systematic search of MEDLINE (1966-July 2007), EMBASE (1980-July 2007), the Cochrane Library (2007 Issue 4), US Food and Drug Administration records, and data on file at Novartis Pharmaceuticals Corporation, Pfizer US Pharmaceutical Group, and Merck & Co., Inc., using the search terms celecoxib, rofecoxib, valdecoxib, etoricoxib, lumiracoxib, cyclooxygenase 2 inhibitor, Crohns disease, ulcerative colitis, and inflammatory bowel disease, was performed to identify randomized, placebo-controlled clinical trials of 5 COX-2 inhibitors in patients with IBD. The publications were fully reviewed for quality. Data on trial design, patient characteristics, intervention drugs, dosages, and outcomes were collected using a predetermined data-extraction form. A meta-analysis was performed based on the publications that met the inclusion/exclusion criteria.
   RESULTS: Of 588 studies identified in the electronic search, 574 were excluded after screening the titles and abstracts. Fourteen related to the use of COX-2 inhibitors in patients with IBD were reviewed. Two randomized, controlled trials comparing COX-2 inhibitors with placebo were identified. In the first trial, 82 patients were randomized to receive etoricoxib (60-120 mg/d) and 77 to receive placebo. The exacerbation rates were 10.5% (8/76) in the active-treatment group and 11.4% (8/70) in the placebo group (relative risk [RR], 0.92; 95% CI, 0.37-2-32). In the second trial, 112 patients were treated with celecoxib (200 mg BID) and 110 received placebo. The exacerbation rates were 3.7% (4/107) in the celecoxib group and 2.7% (3/110) in the placebo group (RR, 0.73; 95% CI, 0.17-3-18). Of these patients, 5 were lost to follow-up because of AEs.In the meta-analysis comparing COX-2 inhibitors and placebo, the RR was 0.86 (95% CI, 0.39-1.88). No statistically significant differences in IBD relapse rates were found between COX-2 inhibitors and placebo.
   CONCLUSIONS: The results from this meta-analysis suggest that insufficient data were available to determine the impact of COX-2 inhibitors on IBD exacerbations. The relatively smaller risk for AEs makes the short-term use of COX-2 inhibitors potentially attractive, but the long-term benefits remain unclear. Further studies with sound methodology and large sample sizes are needed to evaluate the tolerability of COX-2 inhibitors in the treatment of IBD.
C1 [Miao, Xin-Pu; Ouyang, Qin; Wen, Zhong-Hui; Zhang, De-Kui] Sichuan Univ, W China Hosp, Dept Gastroenterol, Chengdu 610041, Sichuan, Peoples R China.
   [Li, Hui-Yan] Sichuan Univ, W China Hosp, Dept Chemotherapy Canc, Chengdu 610041, Sichuan, Peoples R China.
   Sichuan Univ, W China Med Ctr, Dept Biochem & Mol Biol, Chengdu 610041, Sichuan, Peoples R China.
C3 Sichuan University; Sichuan University; Sichuan University
RP Ouyang, Q (通讯作者)，Sichuan Univ, W China Hosp, Dept Gastroenterol, 17 Renmin Ave, Chengdu 610041, Sichuan, Peoples R China.
EM ouyangqin1@sina.com
RI Cui, Xiaoyan/O-9999-2014
OI Cui, Xiaoyan/0000-0001-6968-4701
CR Andres PG, 1999, GASTROENTEROL CLIN N, V28, P255, DOI 10.1016/S0889-8553(05)70056-X
   Biancone L, 2004, ALIMENT PHARM THER, V19, P755, DOI 10.1111/j.1365-2036.2004.01907.x
   BJARNASON I, 1993, GASTROENTEROLOGY, V104, P1832, DOI 10.1016/0016-5085(93)90667-2
   Bombardier C, 2000, NEW ENGL J MED, V343, P1520, DOI 10.1056/NEJM200011233432103
   Bonner GF, 2001, AM J GASTROENTEROL, V96, P1306
   Charachon A, 2003, GASTROEN CLIN BIOL, V27, P511
   Crofford LJ, 2000, ARTHRITIS RHEUM-US, V43, P4, DOI 10.1002/1529-0131(200001)43:1<4::AID-ANR2>3.0.CO;2-V
   Eccles M, 1998, BRIT MED J, V317, P526
   El Miedany Y, 2006, AM J GASTROENTEROL, V101, P311, DOI 10.1111/j.1572-0241.2006.00384.x
   Felder JB, 2000, AM J GASTROENTEROL, V95, P1949
   Fiocchi C, 1998, GASTROENTEROLOGY, V115, P182, DOI 10.1016/S0016-5085(98)70381-6
   Forrest K, 2004, ALIMENT PHARM THER, V20, P1035, DOI 10.1111/j.1365-2036.2004.02270.x
   Freedman GM, 2002, MT SINAI J MED, V69, P105
   Gibofsky A, 2003, ARTHRITIS RHEUM-US, V48, P3102, DOI 10.1002/art.11330
   Goh J, 2002, AM J GASTROENTEROL, V97, P1061, DOI 10.1111/j.1572-0241.2002.05631.x
   Gornet JM, 2002, AM J GASTROENTEROL, V97, P3209
   GREENSTEIN AJ, 1976, MEDICINE, V55, P401, DOI 10.1097/00005792-197609000-00004
   Griffin Marie R., 2001, American Journal of Medicine, V110, p33S, DOI 10.1016/S0002-9343(00)00634-3
   Isaacs KL, 2005, INFLAMM BOWEL DIS, V11, pS3, DOI 10.1097/01.MIB.0000184852.84558.b2
   Jadad AR, 1996, CONTROL CLIN TRIALS, V17, P1, DOI 10.1016/0197-2456(95)00134-4
   Langman MJ, 1999, JAMA-J AM MED ASSOC, V282, P1929, DOI 10.1001/jama.282.20.1929
   Lee C, 2005, ARTHRIT RHEUM-ARTHR, V53, P510, DOI 10.1002/art.21328
   Loftus EV, 2004, GASTROENTEROLOGY, V126, P1504, DOI 10.1053/j.gastro.2004.01.063
   MacDonald TM, 1997, BMJ-BRIT MED J, V315, P1333, DOI 10.1136/bmj.315.7119.1333
   Mahadevan U, 2002, AM J GASTROENTEROL, V97, P910
   Matuk R, 2004, INFLAMM BOWEL DIS, V10, P352, DOI 10.1097/00054725-200407000-00005
   McKenna F, 2001, JCR-J CLIN RHEUMATOL, V7, P151, DOI 10.1097/00124743-200106000-00004
   RANKIN GB, 1990, MED CLIN N AM, V74, P39, DOI 10.1016/S0025-7125(16)30585-5
   Reinisch W, 2003, ALIMENT PHARM THER, V17, P1371, DOI 10.1046/j.1365-2036.2003.01596.x
   Rey P, 2005, PRESSE MED, V34, P443, DOI 10.1016/S0755-4982(05)83940-5
   Sandborn WJ, 2006, CLIN GASTROENTEROL H, V4, P203, DOI 10.1016/j.cgh.2005.12.002
   Schnitzer TJ, 2004, LANCET, V364, P665, DOI 10.1016/S0140-6736(04)16893-1
   SILVERSTEIN FE, 1995, ANN INTERN MED, V123, P241, DOI 10.7326/0003-4819-123-4-199508150-00001
   Silverstein FE, 2000, JAMA-J AM MED ASSOC, V284, P1247, DOI 10.1001/jama.284.10.1247
   Takeuchi K, 2006, CLIN GASTROENTEROL H, V4, P196, DOI 10.1016/S1542-3565(05)00980-8
   Towheed TE, 2002, OSTEOARTHR CARTILAGE, V10, P836, DOI 10.1053/joca.2002.0841
   *US FDA, 2008, GUID INF SHEETS IMP
   Vane J. R., 1971, NATURE, V231, p232 235
   Wilcox GM, 2005, J CLIN GASTROENTEROL, V39, P142
NR 39
TC 11
Z9 12
U1 0
U2 8
PU ELSEVIER
PI BRIDGEWATER
PA 685 ROUTE 202-206, BRIDGEWATER, NJ 08807 USA
SN 0011-393X
J9 CURR THER RES CLIN E
JI Curr. Ther. Res.-Clin. Exp.
PD JUN
PY 2008
VL 69
IS 3
BP 181
EP 191
DI 10.1016/j.curtheres.2008.06.009
PG 11
WC Medicine, Research & Experimental; Pharmacology & Pharmacy
WE Science Citation Index Expanded (SCI-EXPANDED)
SC Research & Experimental Medicine; Pharmacology & Pharmacy
GA 327WA
UT WOS:000257758000001
PM 24692797
OA gold, Green Published
DA 2024-01-22
ER

PT J
AU Mourad, AP
   De Robles, MS
   Winn, RD
AF Mourad, Ali Phillip
   De Robles, Marie Shella
   Winn, Robert Duncan
TI Intestinal T-cell lymphoma presenting as colonic perforation in the
   setting of ulcerative colitis: a case report
SO CLINICAL JOURNAL OF GASTROENTEROLOGY
LA English
DT Article
DE T-cell lymphoma; Intestinal neoplasms; Enteropathy-associated T-cell
   lymphoma; Intestinal perforation; Ulcerative colitis
ID CROHNS-DISEASE; MANAGEMENT; RISK; AZATHIOPRINE
AB The intestinal T-cell lymphomas are a rare group of lymphatic malignancies arising from the gastrointestinal tract. They frequently manifest with non-specific clinical and radiographic findings that may mimic several other disease processes. The most common subtype is linked with refractory coeliac disease and commonly affects the small intestine. We report a case where the diagnosis was uncovered endoscopically in a patient presenting with colonic perforation on a background of long-standing ulcerative colitis. Surgical source control was required prior to considering chemotherapy, which is the usual treatment option in lymphatic malignancies. The case highlights the importance endoscopic evaluation in inflammatory conditions of the colon.
C1 [Mourad, Ali Phillip; De Robles, Marie Shella; Winn, Robert Duncan] Wollongong Hosp, Dept Surg, Loftus St, Wollongong, NSW 2500, Australia.
C3 Wollongong Hospital
RP Mourad, AP (通讯作者)，Wollongong Hosp, Dept Surg, Loftus St, Wollongong, NSW 2500, Australia.
EM ap.mourad20@gmail.com
CR [Anonymous], 2017, WHO CLASSIFICATION T
   Babela N, 2009, CASE REP ONCOL, V2, P36, DOI 10.1159/000205183
   Badgwell BD, 2008, ANN ONCOL, V19, P577, DOI 10.1093/annonc/mdm508
   Beaugerie L, 2009, LANCET, V374, P1617, DOI 10.1016/S0140-6736(09)61302-7
   Cellier C, 2000, LANCET, V356, P203, DOI 10.1016/S0140-6736(00)02481-8
   Cirocchi R, 2011, WORLD J SURG ONCOL, V9, DOI 10.1186/1477-7819-9-145
   Delabie J, 2011, BLOOD, V118, P148, DOI 10.1182/blood-2011-02-335216
   Hsiao CH, 2002, HEPATO-GASTROENTEROL, V49, P950
   Kandiel A, 2005, GUT, V54, P1121, DOI 10.1136/gut.2004.049460
   Karran P, 2008, NAT REV CANCER, V8, P24, DOI 10.1038/nrc2292
   Kim JB, 2013, WORLD J GASTROENTERO, V19, P1841, DOI 10.3748/wjg.v19.i11.1841
   Kotlyar DS, 2015, CLIN GASTROENTEROL H, V13, P847, DOI 10.1016/j.cgh.2014.05.015
   Lakatos PL, 2008, WORLD J GASTROENTERO, V14, P3937, DOI 10.3748/wjg.14.3937
   Nally DM, 2019, DIGEST SURG, V36, P195, DOI 10.1159/000488216
   Ondrejka S, 2016, CURR HEMATOL MALIG R, V11, P504, DOI 10.1007/s11899-016-0357-7
   Overbey D, 2014, WORLD J GASTRO SURG, V6, P201, DOI 10.4240/wjgs.v6.i10.201
   Sampietro GM, 2013, DIGEST DIS, V31, P218, DOI 10.1159/000353373
   Sun ZH, 2014, WORLD J GASTROENTERO, V20, P296, DOI 10.3748/wjg.v20.i1.296
   Tian SF, 2019, INT J IMMUNOPATH PH, V33, DOI 10.1177/2058738419829387
   Van De Water JMW, 2015, WORLD J GASTROENTERO, V21, P12403, DOI 10.3748/wjg.v21.i43.12403
   Zhang JC, 2016, ONCOTARGETS THER, V9, P863, DOI 10.2147/OTT.S96745
NR 21
TC 0
Z9 0
U1 0
U2 1
PU SPRINGER JAPAN KK
PI TOKYO
PA SHIROYAMA TRUST TOWER 5F, 4-3-1 TORANOMON, MINATO-KU, TOKYO, 105-6005,
   JAPAN
SN 1865-7257
EI 1865-7265
J9 CLIN J GASTROENTEROL
JI Clin. J. Gastroenterol.
PD FEB
PY 2021
VL 14
IS 1
BP 176
EP 180
DI 10.1007/s12328-020-01279-1
EA NOV 2020
PG 5
WC Gastroenterology & Hepatology
WE Emerging Sources Citation Index (ESCI)
SC Gastroenterology & Hepatology
GA QI2PP
UT WOS:000588275800001
PM 33174156
DA 2024-01-22
ER

PT J
AU Sosnovski, KE
   Braun, T
   Amir, A
   Benshoshan, M
   Abbas-Egbariya, H
   Ben-Yishay, R
   Anafi, L
   Avivi, C
   Barshack, I
   Denson, LA
   Haberman, Y
AF Sosnovski, Katya E.
   Braun, Tzipi
   Amir, Amnon
   Benshoshan, Marina
   Abbas-Egbariya, Haya
   Ben-Yishay, Rakefet
   Anafi, Liat
   Avivi, Camilla
   Barshack, Iris
   Denson, Lee A.
   Haberman, Yael
TI Reduced <i>LHFPL3-AS2</i> lncRNA expression is linked to altered
   epithelial polarity and proliferation, and to ileal ulceration in Crohn
   disease
SO SCIENTIFIC REPORTS
LA English
DT Article
ID BARRIER FUNCTION; E-CADHERIN; CELL ADHESION; MINUS-END; MEMBRANE; CYCLE;
   PROTEINS; CDC42; ORGANIZATION; DEREGULATION
AB Disruption of intestinal epithelial functions is linked to Crohn disease (CD) pathogenesis. We identified a widespread reduction in the expression of long non-coding RNAs (lncRNAs) including LHFPL3-AS2 in the treatment-naive CD ileum of the RISK pediatric cohort. We validated the reduction of LHFPL3-AS2 in adult CD and noted a further reduction in patients with more severe CD from the RISK cohort. LHFPL3-AS2 knockdown in Caco-2 cells robustly affected epithelial monolayer morphogenesis with markedly reduced confluency and spreading, showing atypical rounding, and clumping. mRNA-seq analysis of LHFPL3-AS2 knockdown cells highlighted the reduction of genes and pathways linked with apical polarity, actin bundles, morphogenesis, and the b-catenin-TCF4 complex. LHFPL3-AS2 knockdown significantly reduced the ability of cells to form an internal lumen within the 3-dimensional (3D) cyst model, with mislocalization of actin and adherent and tight junction proteins, affecting epithelial polarity. LHFPL3-AS2 knockdown also resulted in defective mitotic spindle formation and consequent reduction in epithelial proliferation. Altogether, we show that LHFPL3-AS2 reduction affects epithelial morphogenesis, polarity, mitotic spindle formation, and proliferation, which are key processes in maintaining epithelial homeostasis in CD. Reduced expression of LHFPL3-AS2 in CD patients and its further reduction with ileal ulceration outcome, emphasizes its significance in this context.
C1 [Sosnovski, Katya E.; Braun, Tzipi; Amir, Amnon; Benshoshan, Marina; Abbas-Egbariya, Haya; Ben-Yishay, Rakefet; Anafi, Liat; Avivi, Camilla; Barshack, Iris; Haberman, Yael] Tel Aviv Univ, Sheba Med Ctr, Dept Gastroenterol, Tel Aviv, Israel.
   [Sosnovski, Katya E.; Benshoshan, Marina; Abbas-Egbariya, Haya; Barshack, Iris; Haberman, Yael] Tel Aviv Univ, Fac Med, Tel Aviv, Israel.
   [Denson, Lee A.; Haberman, Yael] Univ Cincinnati, Coll Med, Cincinnati Childrens Hosp Med Ctr, Dept Pediat, Cincinnati, OH 45267 USA.
C3 Tel Aviv University; Chaim Sheba Medical Center; Tel Aviv University;
   University System of Ohio; University of Cincinnati; Cincinnati
   Children's Hospital Medical Center
RP Haberman, Y (通讯作者)，Tel Aviv Univ, Sheba Med Ctr, Dept Gastroenterol, Tel Aviv, Israel.; Haberman, Y (通讯作者)，Tel Aviv Univ, Fac Med, Tel Aviv, Israel.; Haberman, Y (通讯作者)，Univ Cincinnati, Coll Med, Cincinnati Childrens Hosp Med Ctr, Dept Pediat, Cincinnati, OH 45267 USA.
EM Yael.Haberman@sheba.health.gov.il
FU National Institute of Diabetes and Digestive and Kidney Diseases
FX We gratefully acknowledge RISK and SOURCE co-investigators. We also
   thank all participants in the study.
CR Akhmanova A, 2015, CURR BIOL, V25, pR162, DOI 10.1016/j.cub.2014.12.027
   Allez M, 2002, AM J GASTROENTEROL, V97, P947
   Ameen NA, 2000, TRAFFIC, V1, P76, DOI 10.1034/j.1600-0854.2000.010111.x
   Bartolini F, 2006, J CELL SCI, V119, P4155, DOI 10.1242/jcs.03227
   Braun T, 2023, JCI INSIGHT, V8, DOI 10.1172/jci.insight.170181
   Chen J, 2009, NUCLEIC ACIDS RES, V37, pW305, DOI 10.1093/nar/gkp427
   Chen YT, 1999, J CELL BIOL, V144, P687, DOI 10.1083/jcb.144.4.687
   Cheng ZA, 2022, CANCER LETT, V531, P1, DOI 10.1016/j.canlet.2022.01.031
   Dammermann A, 2003, CURR BIOL, V13, pR614, DOI 10.1016/S0960-9822(03)00530-X
   Danielsen EM, 2008, J PHYSIOL BIOCHEM, V64, P377, DOI 10.1007/BF03174093
   Durcan TM, 2008, J CELL PHYSIOL, V215, P182, DOI 10.1002/jcp.21298
   Durgan J, 2011, J BIOL CHEM, V286, DOI 10.1074/jbc.M110.174235
   Fagerberg L, 2014, MOL CELL PROTEOMICS, V13, P397, DOI 10.1074/mcp.M113.035600
   Froslie KF, 2007, GASTROENTEROLOGY, V133, P412, DOI 10.1053/j.gastro.2007.05.051
   Gottardi CJ, 2001, J CELL BIOL, V153, P1049, DOI 10.1083/jcb.153.5.1049
   Guo CC, 2021, CLIN REV ALLERG IMMU, V60, P164, DOI 10.1007/s12016-020-08795-5
   Haberman Y, 2018, INFLAMM BOWEL DIS, V24, P346, DOI 10.1093/ibd/izx013
   Haberman Y, 2014, J CLIN INVEST, V124, P3617, DOI 10.1172/JCI75436
   Hebert AM, 2012, GENE DEV, V26, P2709, DOI 10.1101/gad.194027.112
   HIDALGO IJ, 1989, GASTROENTEROLOGY, V96, P736
   HINCK L, 1994, J CELL BIOL, V125, P1327, DOI 10.1083/jcb.125.6.1327
   Hirsch DS, 2001, J BIOL CHEM, V276, P875, DOI 10.1074/jbc.M007039200
   Howell KJ, 2018, GASTROENTEROLOGY, V154, P585, DOI 10.1053/j.gastro.2017.10.007
   Jaffe AB, 2008, J CELL BIOL, V183, P625, DOI 10.1083/jcb.200807121
   Jewett CE, 2018, TRAFFIC, V19, P666, DOI 10.1111/tra.12579
   Kaimal V, 2010, NUCLEIC ACIDS RES, V38, pW96, DOI 10.1093/nar/gkq418
   Kitagawa M, 2013, CELL MOL LIFE SCI, V70, P4785, DOI 10.1007/s00018-013-1423-0
   Klunder LJ, 2017, CSH PERSPECT BIOL, V9, DOI 10.1101/cshperspect.a027888
   Knowles BC, 2014, J CLIN INVEST, V124, P2947, DOI 10.1172/JCI71651
   Kotake Y, 2011, ONCOGENE, V30, P1956, DOI 10.1038/onc.2010.568
   Kuo WT, 2021, GASTROENTEROLOGY, V161, P1924, DOI 10.1053/j.gastro.2021.08.047
   Lee H, 2019, TRENDS GENET, V35, P892, DOI 10.1016/j.tig.2019.09.006
   Lingle WL, 2005, ADV EXP MED BIOL, V570, P393, DOI 10.1007/1-4020-3764-3_14
   Liu HT, 2018, CANCER RES, V78, P5877, DOI 10.1158/0008-5472.CAN-18-1011
   Liu XF, 2012, EMBO J, V31, P4415, DOI 10.1038/emboj.2012.292
   Magie CR, 2008, BIOL BULL-US, V214, P218, DOI 10.2307/25470665
   MARY JY, 1989, GUT, V30, P983, DOI 10.1136/gut.30.7.983
   Massey-Harroche D, 2000, MICROSC RES TECHNIQ, V49, P353, DOI 10.1002/(SICI)1097-0029(20000515)49:4<353::AID-JEMT4>3.0.CO;2-8
   Melendez J, 2013, GASTROENTEROLOGY, V145, P808, DOI 10.1053/j.gastro.2013.06.021
   Mikule K, 2007, NAT CELL BIOL, V9, P160, DOI 10.1038/ncb1529
   Nagasaka K, 2006, CANCER SCI, V97, P1217, DOI 10.1111/j.1349-7006.2006.00315.x
   Oceguera-Yanez F, 2005, J CELL BIOL, V168, P221, DOI 10.1083/jcb.200408085
   Odenwald MA, 2017, NAT REV GASTRO HEPAT, V14, P9, DOI 10.1038/nrgastro.2016.169
   OZAWA M, 1992, J CELL BIOL, V116, P989, DOI 10.1083/jcb.116.4.989
   Qin Y, 2005, J CELL BIOL, V171, P1061, DOI 10.1083/jcb.200506094
   REINSCH S, 1994, J CELL BIOL, V126, P1509, DOI 10.1083/jcb.126.6.1509
   Rodriguez-Boulan E, 2014, NAT REV MOL CELL BIO, V15, P225, DOI 10.1038/nrm3775
   Saito R, 2012, NAT METHODS, V9, P1069, DOI [10.1038/nmeth.2212, 10.1038/NMETH.2212]
   Shannon P, 2003, GENOME RES, V13, P2498, DOI 10.1101/gr.1239303
   Shi YW, 2020, ONCOL REP, V44, P2503, DOI 10.3892/or.2020.7823
   Sondergaard JN, 2022, GUT, V71, P2081, DOI 10.1136/gutjnl-2021-325109
   Sosnovski KE, 2023, J CROHNS COLITIS, V17, P960, DOI 10.1093/ecco-jcc/jjad006
   Stockinger A, 2001, J CELL BIOL, V154, P1185, DOI 10.1083/jcb.200104036
   Szklarczyk D, 2021, NUCLEIC ACIDS RES, V49, pD605, DOI 10.1093/nar/gkaa1074
   TISHLER RB, 1992, INT J RADIAT ONCOL, V22, P613, DOI 10.1016/0360-3016(92)90888-O
   Tripathi V, 2013, PLOS GENET, V9, DOI 10.1371/journal.pgen.1003368
   Turner D, 2017, J PEDIATR GASTR NUTR, V64, P254, DOI 10.1097/MPG.0000000000001227
   van der Wouden JM, 2003, INT REV CYTOL, V226, P127, DOI 10.1016/S0074-7696(03)01003-9
   Vidal F, 2011, INT J ONCOL, V38, P1365, DOI 10.3892/ijo.2011.955
   Wang XT, 2008, NATURE, V454, P126, DOI 10.1038/nature06992
   Weisz OA, 2009, J CELL SCI, V122, P4253, DOI 10.1242/jcs.032615
   Wong LS, 2022, CELL MOL GASTROENTER, V14, P1053, DOI 10.1016/j.jcmgh.2022.07.017
   Xiao L, 2016, MOL BIOL CELL, V27, P617, DOI 10.1091/mbc.E15-10-0703
   Yamaguchi F, 2008, INT J ONCOL, V32, P377
   Zacchi P, 1998, J CELL BIOL, V140, P1039, DOI 10.1083/jcb.140.5.1039
   Zhan LX, 2008, CELL, V135, P865, DOI 10.1016/j.cell.2008.09.045
   Zhang YC, 2020, ANNU REV PHYSIOL, V82, P251, DOI 10.1146/annurev-physiol-021119-034500
   Zou T, 2016, MOL CELL BIOL, V36, P1332, DOI 10.1128/MCB.01030-15
NR 68
TC 0
Z9 0
U1 0
U2 0
PU NATURE PORTFOLIO
PI BERLIN
PA HEIDELBERGER PLATZ 3, BERLIN, 14197, GERMANY
SN 2045-2322
J9 SCI REP-UK
JI Sci Rep
PD NOV 22
PY 2023
VL 13
IS 1
AR 20513
DI 10.1038/s41598-023-47997-7
PG 14
WC Multidisciplinary Sciences
WE Science Citation Index Expanded (SCI-EXPANDED)
SC Science & Technology - Other Topics
GA CI5R4
UT WOS:001124641700106
PM 37993670
OA gold
DA 2024-01-22
ER

PT J
AU Ridder, RM
   Kreth, HW
   Kiss, E
   Gröne, HJ
   Gordjani, N
AF Ridder, RM
   Kreth, HW
   Kiss, E
   Gröne, HJ
   Gordjani, N
TI Membranous nephropathy associated with familial chronic ulcerative
   colitis in a 12-year-old girl
SO PEDIATRIC NEPHROLOGY
LA English
DT Article
DE chronic inflammatory bowel disease; chronic ulcerative colitis;
   vasculitis; membranous nephropathy
ID ANTINEUTROPHIL CYTOPLASMIC ANTIBODY; INFLAMMATORY-BOWEL-DISEASE;
   CROHNS-DISEASE; GLOMERULONEPHRITIS; COMPLICATIONS
AB Glomerulonephritis is a rare complication in patients with inflammatory bowel disease. We report a case of membranous nephropathy (MN) in a 12.6-year-old girl with chronic ulcerative colitis. The girl was referred to the hospital with bloody diarrhea and arthralgia. Routine urinalysis showed 1 g/m(2) protein excretion in 24 h. Serum ANCA titers were positive. The diagnoses were confirmed by coloscopy and kidney biopsy. The patient's mother had also suffered from ulcerative colitis in adolescence. Proteinuria normalized under treatment with prednisone (60 mg/m(2)/day) and azathioprine, which was initiated to treat the colitis. Chronic ulcerative colitis can be associated with glomerulonephritis.
C1 Univ Wurzburg, Childrens Hosp, D-97080 Wurzburg, Germany.
   Deutsch Krebsforschungszentrum, D-6900 Heidelberg, Germany.
C3 University of Wurzburg; Helmholtz Association; German Cancer Research
   Center (DKFZ)
RP Gordjani, N (通讯作者)，Stadt Klinikum Offenbach, Kinderklin, Offenbach, Germany.
EM nader.gordjani@klinikum-offenbach.de
OI , Eva/0000-0003-4052-2797
CR Aguglia F, 1979, Clin Ter, V91, P197
   Casella G, 2002, J GASTROENTEROL, V37, P761, DOI 10.1007/s005350200126
   Dhiman R K, 1998, Indian J Gastroenterol, V17, P62
   DIXON FJ, 1968, AM J MED, V44, P493, DOI 10.1016/0002-9343(68)90050-8
   Dwyer KM, 2001, CLIN NEPHROL, V56, P394
   FARMER RG, 1975, GASTROENTEROLOGY, V68, P627
   GABER LW, 1993, AM J CLIN PATHOL, V99, P211, DOI 10.1093/ajcp/99.2.211
   GREENSTEIN AJ, 1976, MEDICINE, V55, P401, DOI 10.1097/00005792-197609000-00004
   HEYMANN W, 1959, P SOC EXP BIOL MED, V100, P660
   Meisels IS, 1998, AM J KIDNEY DIS, V32, P646, DOI 10.1016/S0272-6386(98)70030-7
   Mekhjian HS, 1976, GASTROENTEROLOGY, V77, P898
   Oliveira D B G, 2002, Minerva Med, V93, P323
   Oliveira DBG, 1998, LANCET, V351, P670, DOI 10.1016/S0140-6736(97)04122-6
   Pardi DS, 1998, AM J GASTROENTEROL, V93, P504
   Shaer AJ, 2003, AM J KIDNEY DIS, V41, P1097, DOI 10.1016/S0272-6386(03)00208-7
   Tse WY, 1997, NEPHROL DIAL TRANSPL, V12, P1017, DOI 10.1093/ndt/12.5.1017
NR 16
TC 14
Z9 16
U1 1
U2 1
PU SPRINGER
PI NEW YORK
PA 233 SPRING ST, NEW YORK, NY 10013 USA
SN 0931-041X
EI 1432-198X
J9 PEDIATR NEPHROL
JI Pediatr. Nephrol.
PD SEP
PY 2005
VL 20
IS 9
BP 1349
EP 1351
DI 10.1007/s00467-005-1986-6
PG 3
WC Pediatrics; Urology & Nephrology
WE Science Citation Index Expanded (SCI-EXPANDED)
SC Pediatrics; Urology & Nephrology
GA 955HV
UT WOS:000231217600028
PM 15971070
DA 2024-01-22
ER

PT J
AU Adamski, Z
   Kanabaj, K
   Kuzniak, A
AF Adamski, Zygmunt
   Kanabaj, Krzysztof
   Kuzniak, Aleksandra
TI The link between psoriasis and other diseases based on epidemiological
   and genetic analyses
SO POSTEPY DERMATOLOGII I ALERGOLOGII
LA English
DT Review
DE psoriasis; comorbidities; GWAS; epidemiology
ID BONE-MINERAL DENSITY; FOLLOW-UP; CROHNS-DISEASE; INCREASED RISK;
   SLEEP-APNEA; ASSOCIATION; VARIANTS; SUSCEPTIBILITY; PREVALENCE; LYMPHOMA
AB Psoriasis is a chronic disease, which is associated with numerous genetic and environmental factors. The high prevalence of psoriasis worldwide (2-3% of the general population) and its various comorbidities lead to research on its pathogenesis. The aim of this article is to describe the current state of knowledge on the potential links between psoriasis and other diseases, such as inflammatory bowel diseases, uveitis, arthritis, hypertension, metabolic syndrome, diabetes mellitus, atherosclerosis, fatty liver disease, dyslipidaemia, sleep apnoea, celiac disease, lymphoma, erectile dysfunction, Parkinson's disease, osteoporosis, chronic obstructive pulmonary disease, psychiatric disorders and substance use. Further research in this area may lead to better treatment options in the future.
C1 [Adamski, Zygmunt; Kanabaj, Krzysztof; Kuzniak, Aleksandra] Poznan Univ Med Sci, Dept Dermatol, Poznan, Poland.
C3 Poznan University of Medical Sciences
RP Kanabaj, K (通讯作者)，Poznan Univ Med Sci, Dept Dermatol, 49 Przybyszewskiego St, PL-60724 Poznan, Poland.
EM kkanabaj@gmail.com
OI Kuzniak, Aleksandra/0009-0002-1705-9781
CR Acharya P, 2020, J AM ACAD DERMATOL, V82, P1376, DOI 10.1016/j.jaad.2019.11.039
   Armstrong AW, 2013, J HYPERTENS, V31, P433, DOI 10.1097/HJH.0b013e32835bcce1
   Azfar RS, 2008, CURR OPIN RHEUMATOL, V20, P416, DOI 10.1097/BOR.0b013e3283031c99
   Badran M, 2014, SLEEP MED, V15, P485, DOI 10.1016/j.sleep.2014.01.009
   Bagherani Nooshin, 2016, F1000Res, V5, DOI 10.12688/f1000research.8829.1
   Baki DD, 2016, DERMATOLOGY, V232, P664, DOI 10.1159/000456032
   Balak DMW, 2021, PSORIASIS-TARGETS TH, V11, P151, DOI 10.2147/PTT.S342911
   Barrea L, 2016, INT J ENV RES PUB HE, V13, DOI 10.3390/ijerph13070743
   Becker N, 2005, EUR J CANCER, V41, P133, DOI 10.1016/j.ejca.2004.08.028
   Boonyasrisawat W, 2007, DIABETES, V56, P499, DOI 10.2337/db06-0946
   Cargill M, 2007, AM J HUM GENET, V80, P273, DOI 10.1086/511051
   Carvalho AF, 2021, BRIT J DERMATOL, V185, P443, DOI 10.1111/bjd.20094
   Chandran NS, 2007, J DERMATOL, V34, P805, DOI 10.1111/j.1346-8138.2007.00390.x
   Chen HY, 2011, PLOS ONE, V6, DOI 10.1371/journal.pone.0019454
   Chen SJ, 2012, BRIT J PSYCHIAT, V200, P374, DOI 10.1192/bjp.bp.111.092098
   Chen Y, 2009, TISSUE ANTIGENS, V73, P330, DOI 10.1111/j.1399-0039.2009.01217.x
   Chen YJ, 2009, J AM ACAD DERMATOL, V60, P225, DOI 10.1016/j.jaad.2008.09.046
   Cormier C, 2009, J OTOLARYNGOL-HEAD N, V38, P133, DOI 10.2310/7070.2008.OA0220
   Fraga NAD, 2012, AN BRAS DERMATOL, V87, P877, DOI 10.1590/S0365-05962012000600009
   Di Cesare A, 2009, J INVEST DERMATOL, V129, P1339, DOI 10.1038/jid.2009.59
   Dreiher J, 2008, BRIT J DERMATOL, V159, P956, DOI 10.1111/j.1365-2133.2008.08749.x
   Dreiher J, 2009, J INVEST DERMATOL, V129, P1643, DOI 10.1038/jid.2008.432
   Duarte GV, 2018, PSORIASIS-TARGETS TH, V8, P93, DOI 10.2147/PTT.S159916
   Durrani K, 2005, AM J OPHTHALMOL, V139, P106, DOI 10.1016/j.ajo.2004.08.053
   Egeberg A, 2016, BRIT J DERMATOL, V175, P487, DOI 10.1111/bjd.14528
   Egeberg A, 2016, J CLIN SLEEP MED, V12, P663, DOI 10.5664/jcsm.5790
   Eirís N, 2014, J DERMATOL SCI, V75, P167, DOI 10.1016/j.jdermsci.2014.05.010
   Erbagci I, 2003, ACTA MED OKAYAMA, V57, P299
   Erbas B, 2012, DTSCH ARZTEBL INT, V109, P173, DOI 10.3238/arztebl.2012.0173
   Ferreira BR, 2017, PSYCHIAT DANUB, V29, P401, DOI 10.24869/psyd.2017.401
   Fotiadou C, 2019, PSORIASIS-TARGETS TH, V9, P91, DOI 10.2147/PTT.S179182
   Freuer D, 2022, JAMA DERMATOL, V158, P1262, DOI 10.1001/jamadermatol.2022.3682
   Frieder J, 2018, CLIN PHARMACOL THER, V103, P88, DOI 10.1002/cpt.893
   Fung EYMG, 2009, GENES IMMUN, V10, P188, DOI 10.1038/gene.2008.99
   Garshick MS, 2020, J AM COLL CARDIOL, V77, DOI 10.1016/j.jacc.2021.02.009
   Gelfand JM, 2006, J INVEST DERMATOL, V126, P2194, DOI 10.1038/sj.jid.5700410
   Glassman CR, 2021, CELL, V184, P983, DOI 10.1016/j.cell.2021.01.018
   Graham RR, 2008, NAT GENET, V40, P1059, DOI 10.1038/ng.200
   Greb JE, 2016, NAT REV DIS PRIMERS, V2, DOI 10.1038/nrdp.2016.82
   Gupta MA, 1997, INT J DERMATOL, V36, P259, DOI 10.1046/j.1365-4362.1997.00032.x
   Gyldenlove M, 2015, J AM ACAD DERMATOL, V72, P599, DOI 10.1016/j.jaad.2015.01.004
   Halioua B, 2022, ACTA DERM-VENEREOL, V102, DOI 10.2340/actadv.v102.1991
   Hedemann TL, 2022, GEN HOSP PSYCHIAT, V75, P30, DOI 10.1016/j.genhosppsych.2022.01.006
   Hüffmeier U, 2010, NAT GENET, V42, P996, DOI 10.1038/ng.688
   Ju JY, 2020, BMC GASTROENTEROL, V20, DOI 10.1186/s12876-020-01474-x
   Kaseb H., 2022, StatPearls
   Kastelan D, 2006, MED HYPOTHESES, V67, P1403, DOI 10.1016/j.mehy.2006.04.069
   Kave M, 2015, INT J IMMUNOGENET, V42, P341, DOI 10.1111/iji.12223
   Kedra K, 2022, MEDICINA-LITHUANIA, V58, DOI 10.3390/medicina58101443
   Kim EJ, 2005, J CLIN INVEST, V115, P798, DOI 10.1172/JCI200524826
   Kim HN, 2018, PLOS ONE, V13, DOI 10.1371/journal.pone.0202854
   Kisielnicka A, 2022, INT J MOL SCI, V23, DOI 10.3390/ijms23137396
   Knox D L, 1979, Trans Am Ophthalmol Soc, V77, P210
   Kooloos WM, 2007, DRUG DISCOV TODAY, V12, P125, DOI 10.1016/j.drudis.2006.11.013
   Köse B, 2022, INT OPHTHALMOL, V42, P2303, DOI 10.1007/s10792-022-02225-5
   Kurczab P, 2015, ONCOL CLIN PRACT, V11, P300
   LAMBERT JR, 1976, ANN RHEUM DIS, V35, P354, DOI 10.1136/ard.35.4.354
   Lee E, 2004, J EXP MED, V199, P125, DOI 10.1084/jem.20030451
   LEE FI, 1990, AM J GASTROENTEROL, V85, P962
   Li C, 2022, J EUR ACAD DERMATOL, V36, P2401, DOI 10.1111/jdv.18459
   Li XH, 2022, J CELL MOL MED, V26, P2139, DOI 10.1111/jcmm.17236
   Li X, 2015, PLOS ONE, V10, DOI 10.1371/journal.pone.0145221
   Li YH, 2008, HUM MOL GENET, V17, P2978, DOI 10.1093/hmg/ddn196
   Li YH, 2009, J INVEST DERMATOL, V129, P629, DOI 10.1038/jid.2008.297
   Markó L, 2012, HYPERTENSION, V60, P1430, DOI 10.1161/HYPERTENSIONAHA.112.199265
   McEwen BS, 2012, P NATL ACAD SCI USA, V109, P17180, DOI 10.1073/pnas.1121254109
   Michaëlsson G, 2000, BRIT J DERMATOL, V142, P44, DOI 10.1046/j.1365-2133.2000.03240.x
   Millard TP, 2001, CLIN EXP DERMATOL, V26, P446, DOI 10.1046/j.1365-2230.2001.00855.x
   Molina-Leyva A, 2019, JAMA DERMATOL, V155, P98, DOI 10.1001/jamadermatol.2018.3442
   Naito R, 2016, J DERMATOL, V43, P1406, DOI 10.1111/1346-8138.13439
   Näslund-Koch C, 2022, FRONT IMMUNOL, V13, DOI 10.3389/fimmu.2022.1022460
   Ogawa K, 2019, J INVEST DERMATOL, V139, P1397, DOI 10.1016/j.jid.2018.11.023
   Osmancevic A, 2008, ACTA DERM-VENEREOL, V88, P240, DOI 10.2340/00015555-0403
   Paiva ES, 2000, ANN RHEUM DIS, V59, P67, DOI 10.1136/ard.59.1.67
   Parham C, 2002, J IMMUNOL, V168, P5699, DOI 10.4049/jimmunol.168.11.5699
   Paroutoglou K, 2020, CURR OBES REP, V9, P165, DOI 10.1007/s13679-020-00380-3
   Phan C, 2016, ANN DERMATOL VENER, V143, P264, DOI 10.1016/j.annder.2015.06.024
   Piaserico S, 2022, INT J MOL SCI, V23, DOI 10.3390/ijms23169063
   Piepoli MF, 2016, EUR HEART J, V37, P2315, DOI 10.1093/eurheartj/ehw106
   Pietrzak AT, 2008, CLIN CHIM ACTA, V394, P7, DOI 10.1016/j.cca.2008.04.005
   Plenge RM, 2007, NAT GENET, V39, P1477, DOI 10.1038/ng.2007.27
   POLENGHI MM, 1994, ACTA DERM-VENEREOL, V74, P65
   Quartuccio L, 2022, EXPERT REV CLIN IMMU, V18, P983, DOI 10.1080/1744666X.2022.2106969
   Rueda B, 2008, ANN RHEUM DIS, V67, P1451, DOI 10.1136/ard.2007.080283
   Schielein MC, 2021, EUR J DERMATOL, V31, P722, DOI 10.1684/ejd.2021.4146
   Setty AR, 2007, ARCH INTERN MED, V167, P1670, DOI 10.1001/archinte.167.15.1670
   Sheu JJ, 2013, J AM ACAD DERMATOL, V68, P992, DOI 10.1016/j.jaad.2012.12.961
   Slomiak-Wasik A, 2020, POSTEP DERM ALERGOL, V37, P277, DOI 10.5114/ada.2020.94849
   Stern RS, 1997, J INVEST DERMATOL, V108, P897, DOI 10.1111/1523-1747.ep12292698
   Stewart TJ, 2018, INT J DERMATOL, V57, P1275, DOI 10.1111/ijd.13956
   Su WX, 2021, FRONT IMMUNOL, V12, DOI 10.3389/fimmu.2021.667690
   Targan SR, 2016, AM J GASTROENTEROL, V111, P1599, DOI 10.1038/ajg.2016.298
   Trafford AM, 2019, JAMA DERMATOL, V155, P1390, DOI 10.1001/jamadermatol.2019.3056
   Truzzi F, 2011, CELL DEATH DIFFER, V18, P948, DOI 10.1038/cdd.2010.162
   Trynka G, 2009, GUT, V58, P1078, DOI 10.1136/gut.2008.169052
   Tupikowska-Marzec M, 2019, BIOMED RES INT, V2019, DOI 10.1155/2019/7304345
   Ungprasert P, 2019, J POSTGRAD MED, V65, P141, DOI 10.4103/jpgm.JPGM_253_18
   Ungprasert P, 2016, J DERMATOL TREAT, V27, P316, DOI 10.3109/09546634.2015.1107180
   Vázquez-Vázquez C, 2019, DNA CELL BIOL, V38, P880, DOI 10.1089/dna.2019.4683
   Voiculescu Vlad Mihai, 2018, J Med Life, V11, P69
   WAKEFIELD D, 1991, SURV OPHTHALMOL, V36, P223, DOI 10.1016/0039-6257(91)90005-Z
   Wan MT, 2018, J AM ACAD DERMATOL, V78, P315, DOI 10.1016/j.jaad.2017.10.050
   Willemze R, 1997, BLOOD, V90, P354
   Wojciechowska-Zdrojowy M, 2018, J SEX MARITAL THER, V44, P737, DOI 10.1080/0092623X.2018.1462276
   Yin XY, 2016, J PSYCHIATR NEUROSCI, V41, P413, DOI 10.1503/jpn.150210
NR 105
TC 0
Z9 0
U1 1
U2 1
PU TERMEDIA PUBLISHING HOUSE LTD
PI POZNAN
PA KLEEBERGA 2, POZNAN, 61-615, POLAND
SN 1642-395X
EI 2299-0046
J9 POSTEP DERM ALERGOL
JI Postep. Dermatol. Alergol.
PY 2023
VL 40
IS 4
BP 496
EP 503
DI 10.5114/ada.2023.130518
PG 8
WC Allergy; Dermatology
WE Science Citation Index Expanded (SCI-EXPANDED)
SC Allergy; Dermatology
GA X6MZ2
UT WOS:001099583700015
PM 37692276
OA gold, Green Published
DA 2024-01-22
ER

PT J
AU Riemsma, R
   Al, M
   Ramos, IC
   Deshpande, SN
   Armstrong, N
   Lee, YC
   Ryder, S
   Noake, C
   Krol, M
   Oppe, M
   Kleijnen, J
   Severens, H
AF Riemsma, R.
   Al, M.
   Ramos, I. Corro
   Deshpande, S. N.
   Armstrong, N.
   Lee, Y-C
   Ryder, S.
   Noake, C.
   Krol, M.
   Oppe, M.
   Kleijnen, J.
   Severens, H.
TI SeHCAT [tauroselcholic (selenium-75) acid] for the investigation of bile
   acid malabsorption and measurement of bile acid pool loss: a systematic
   review and cost-effectiveness analysis
SO HEALTH TECHNOLOGY ASSESSMENT
LA English
DT Article
ID IRRITABLE-BOWEL-SYNDROME; CHRONIC DIARRHEA; ABDOMINAL RETENTION;
   CLINICAL-FEATURES; NATURAL-HISTORY; (75)SEHCAT TEST; BODY RETENTION;
   CROHNS-DISEASE; DIAGNOSIS; PROGNOSIS
AB Background: The principal diagnosis/indication for this assessment is chronic diarrhoea due to bile acid malabsorption (BAM). Diarrhoea can be defined as the abnormal passage of loose or liquid stools more than three times daily and/or a daily stool weight > 200 g per day and is considered to be chronic if it persists for more than 4 weeks. The cause of chronic diarrhoea in adults is often difficult to ascertain and patients may undergo several investigations without a definitive cause being identified. BAM is one of several causes of chronic diarrhoea and results from failure to absorb bile acids (which are required for the absorption of dietary fats and sterols in the intestine) in the distal ileum.
   Objective: For people with chronic diarrhoea with unknown cause and in people with Crohn's disease and chronic diarrhoea with unknown cause (i. e. before resection): (1) What are the effects of selenium-75homocholic acid taurine (SeHCAT) compared with no SeHCAT in terms of chronic diarrhoea, other health outcomes and costs? (2) What are the effects of bile acid sequestrants (BASs) compared with no BASs in people with a positive or negative SeHCAT test? (3) Does a positive or negative SeHCAT test predict improvement in terms of chronic diarrhoea, other health outcomes and costs?
   Data sources: A systematic review was conducted to summarise the evidence on the clinical effectiveness of SeHCAT for the assessment of BAM and the measurement of bile acid pool loss. Search strategies were based on target condition and intervention, as recommended in the Centre for Reviews and Dissemination (CRD) guidance for undertaking reviews in health care and the Cochrane Handbook for Diagnostic Test Accuracy Reviews. The following databases were searched up to April 2012: MEDLINE; MEDLINE In-Process & Other Non-Indexed Citations; EMBASE; the Cochrane Databases; Database of Abstracts of Reviews of Effects; Health Technology Assessment (HTA) Database; and Science Citation Index. Research registers and conference proceedings were also searched.
   Review methods: Systematic review methods followed the principles outlined in the CRD guidance for undertaking reviews in health care and the National Institute for Health and Care Excellence (NICE) Diagnostic Assessment Programme interim methods statement. In the health economic analysis, the cost-effectiveness of SeHCAT for the assessment of BAM, in patients with chronic diarrhoea, was estimated in two different populations. The first is the population of patients with chronic diarrhoea with unknown cause and symptoms suggestive of diarrhoea-predominant irritable bowel syndrome (IBS-D) and the second population concerns patients with Crohn's disease without ileal resection with chronic diarrhoea. For each population, three models were combined: (1) a short-term decision tree that models the diagnostic pathway and initial response to treatment (first 6 months); (2) a long-term Markov model that estimates the lifetime costs and effects for patients initially receiving BAS; and (3) a long-term Markov model that estimates the lifetime costs and effects for patients initially receiving regular treatment (IBS-D treatment in the first population and Crohn's treatment in the second population). Incremental cost-effectiveness ratios were estimated as additional cost per additional responder in the short term (first 6 months) and per additional quality-adjusted life-year (QALY) in the long term (lifetime).
   Results: We found three studies assessing the relationship between the SeHCAT test and response to treatment with cholestyramine. However, the studies had small numbers of patients with unknown cause chronic diarrhoea, and they used different cut-offs to define BAM. For the short term (first 6 months), when trial of treatment is not considered as a comparator, the optimal choice depends on the willingness to pay for an additional responder. For lower values (between  pound 1500 and  pound 4600) the choice will be no SeHCAT in all scenarios; for higher values either SeHCAT 10% or SeHCAT 15% becomes cost-effective. For the lifetime perspective, the various scenarios showed widely differing results: in the threshold range of  pound 20,000-30,000 per QALY gained we found as optimal choice either no SeHCAT, SeHCAT 5% (only IBS-D) or SeHCAT 15%. When trial of treatment is considered a comparator, the analysis showed that for the short term, trial of treatment is the optimal choice across a range of scenarios. For the lifetime perspective with trial of treatment, again the various scenarios show widely differing results. Depending on the scenario, in the threshold range of  pound 20,000-30,000 per QALY gained, we found as optimal choice either trial of treatment, no SeHCAT or SeHCAT 15%.
   Conclusions: In conclusion, the various analyses show that for both populations considerable decision uncertainty exists and that no firm conclusions can be formulated about which strategy is optimal. Standardisation of the definition of a positive SeHCAT test should be the first step in assessing the usefulness of this test. As there is no reference standard for the diagnosis of BAM and SeHCAT testing provides a continuous measure of metabolic function, diagnostic test accuracy (DTA) studies are not the most appropriate study design. However, in studies where all patients are tested with SeHCAT and all patients are treated with BASs, response to treatment can provide a surrogate reference standard; further DTA studies of this type may provide information on the ability of SeHCAT to predict response to BASs. A potentially more informative option would be multivariate regression modelling of treatment response (dependent variable), with SeHCAT result and other candidate clinical predictors as covariates. Such a study design could also inform the definition of a positive SeHCAT result.
C1 [Riemsma, R.; Deshpande, S. N.; Armstrong, N.; Lee, Y-C; Ryder, S.; Noake, C.; Kleijnen, J.] Kleijnen Systemat Reviews Ltd, York, N Yorkshire, England.
   [Al, M.; Ramos, I. Corro; Krol, M.; Oppe, M.; Severens, H.] Erasmus Univ, Rotterdam, Netherlands.
   [Kleijnen, J.] Maastricht Univ, Maastricht, Netherlands.
C3 Kleijnen Systematic Reviews; Erasmus University Rotterdam; Erasmus
   University Rotterdam - Excl Erasmus MC; Maastricht University
RP Riemsma, R (通讯作者)，Kleijnen Systemat Reviews Ltd, York, N Yorkshire, England.
RI Ramos, Isaac Corro/O-6393-2019; Riemsma, Rob/E-2319-2016; Krol,
   Marieke/HGA-7950-2022; Al, Maiwenn J/E-3272-2014; Ramos, Isaac
   Corro/E-2393-2016
OI Ramos, Isaac Corro/0000-0002-1294-8187; Riemsma,
   Rob/0000-0001-8892-0861; Al, Maiwenn J/0000-0001-9763-0436; Ramos, Isaac
   Corro/0000-0002-1294-8187; Krol, Marieke/0000-0002-6153-0828
FU The National Institute for Health Research Health Technology Assessment
   programme
FX The National Institute for Health Research Health Technology Assessment
   programme.
CR Adeniji OA, 2004, DIGEST DIS SCI, V49, P572, DOI 10.1023/B:DDAS.0000026300.47363.3b
   Agréus L, 2001, AM J GASTROENTEROL, V96, P2905
   [Anonymous], 2011, 13 NICE DSU
   [Anonymous], SYST REV CRD GUID UN
   [Anonymous], HDB DTA REV
   [Anonymous], NHS REF COSTS 2010 2
   [Anonymous], 2008, IRRITABLE BOWEL SYND
   BALZER K, 1995, MED KLIN, V90, P35
   BALZER K, 1993, MED KLIN, V88, P23
   BALZER K, 1988, INFLAMMATORY BOWE DI, P398
   Borghede MK, 2011, EUR J INTERN MED, V22, pE137, DOI 10.1016/j.ejim.2011.08.013
   Brandt LJ, 2002, AM J GASTROENTEROL, V97, pS7
   British Medical Association and the Royal Pharmaceutical Society, 2012, BRIT NATL FORMULARY
   Brydon WG, 1996, EUR J GASTROEN HEPAT, V8, P117, DOI 10.1097/00042737-199602000-00005
   Buxton MJ, 2007, VALUE HEALTH, V10, P214, DOI 10.1111/j.1524-4733.2007.00171.x
   Canavan C, 2007, ALIMENT PHARM THER, V25, P861, DOI 10.1111/j.1365-2036.2007.03276.x
   CHAUDHARY NA, 1962, Q J MED, V31, P307
   Deeks JJ, 2005, J CLIN EPIDEMIOL, V58, P882, DOI 10.1016/j.jclinepi.2005.01.016
   DELHEZ H, 1982, EUR J NUCL MED, V7, P269, DOI 10.1007/BF00251479
   DERSIMONIAN R, 1986, CONTROL CLIN TRIALS, V7, P177, DOI 10.1016/0197-2456(86)90046-2
   DYSON J, 2011, 19 UN EUR GASTR WEEK
   El-Serag HB, 2004, ALIMENT PHARM THER, V19, P861, DOI 10.1111/j.1365-2036.2004.01929.x
   *EMIS, 2009, PAT UK CHRON DIARRH
   *EMIS, 2011, PAT UK CROHNS DIS
   EUSUFZAI S, 1993, SCAND J GASTROENTERO, V28, P865, DOI 10.3109/00365529309103126
   EUSUFZAI S, 1993, GUT, V34, P698, DOI 10.1136/gut.34.5.698
   FELLOUS K, 1994, GASTROEN CLIN BIOL, V18, P865
   Fernandez-Banares F, 2000, GASTROENTEROLOGY, V118, pA885
   Fernández-Bañares F, 2001, DIGEST DIS SCI, V46, P2231, DOI 10.1023/A:1011927302076
   Fernández-Bañares F, 2007, AM J GASTROENTEROL, V102, P2520, DOI 10.1111/j.1572-0241.2007.01438.x
   FERRARIS R, 1992, DIGEST DIS SCI, V37, P225, DOI 10.1007/BF01308176
   FORD GA, 1992, POSTGRAD MED J, V68, P272, DOI 10.1136/pgmj.68.798.272
   FOWLIE S, 1992, J PSYCHOSOM RES, V36, P169, DOI 10.1016/0022-3999(92)90025-W
   GALATOLA G, 1992, EUR J GASTROEN HEPAT, V4, P533
   *GE HEALTHC LIM, 2001, SUMM PROD CHAR SEHCA
   HAWKINS CF, 1971, GUT, V12, P208, DOI 10.1136/gut.12.3.208
   HIGGINS JPT, 2011, COCHRANE HDB SYSTEMA, V0001
   HILLMAN LC, 1984, AM J GASTROENTEROL, V79, P1
   HOLMES KM, 1982, BRIT MED J, V285, P1533, DOI 10.1136/bmj.285.6354.1533
   Johnston Ian, 2011, Curr Gastroenterol Rep, V13, P418, DOI 10.1007/s11894-011-0219-3
   KRUIS W, 1987, Z GASTROENTEROOGIE, V22, P159
   KURIEN M, 2011, GUT               S1, V60, DOI DOI 10.1136/GUT.2011.239301.340
   Kurien M, 2011, SCAND J GASTROENTERO, V46, P818, DOI 10.3109/00365521.2011.574728
   LUMAN W, 1995, EUR J GASTROEN HEPAT, V7, P641
   *MAYO CLIN NIH, 2009, DOES WELCH COL HYDR
   McGowan J, 2010, EVID BASED LIB INF P, V5, P149, DOI 10.18438/B8SG8R
   Mearin F, 2004, AM J GASTROENTEROL, V99, P113, DOI 10.1046/j.1572-0241.2003.04023.x
   Mein SM, 2004, ALIMENT PHARM THER, V19, P1199, DOI 10.1111/j.1365-2036.2004.01958.x
   MERRICK MV, 1985, BRIT MED J, V290, P665, DOI 10.1136/bmj.290.6469.665
   *NAT I HLTH CLIN E, 2011, DIAGN ASS PROGR SEHC
   *NAT I HLTH CLIN E, 2008, IRR BOW SYNDR IRR BO
   National Institute for Health and Clinical Excellence, 2010, DIAGN ASS PROGR INT
   Notta PC, 2011, REV ESP MED NUCL, V30, P297, DOI 10.1016/j.remn.2011.03.007
   NYHLIN H, 1994, GUT, V35, P90, DOI 10.1136/gut.35.1.90
   Odunsi-Shiyanbade ST, 2010, CLIN GASTROENTEROL H, V8, P159, DOI 10.1016/j.cgh.2009.10.020
   *OFF NAT STAT, 2011, ENGL WAL INT LIF
   OWENS DM, 1995, ANN INTERN MED, V122, P107, DOI 10.7326/0003-4819-122-2-199501150-00005
   Pattni S, 2009, BRIT MED BULL, V92, P79, DOI 10.1093/bmb/ldp032
   PRIOR A, 1989, GUT, V30, P996, DOI 10.1136/gut.30.7.996
   Rao AS, 2010, NEUROGASTROENT MOTIL, V22, P66
   Rössel P, 1999, SCAND J GASTROENTERO, V34, P587
   Royle Pamela, 2004, Health Info Libr J, V21, P14, DOI 10.1111/j.1471-1842.2004.00459.x
   Rubin GP, 2000, ALIMENT PHARM THER, V14, P1553, DOI 10.1046/j.1365-2036.2000.00886.x
   Rudberg U, 1996, ACTA RADIOL, V37, P672
   SCHEURLEN C, 1983, Z GASTROENTEROL, V21, P419
   SCIARRETTA G, 1987, GUT, V28, P970, DOI 10.1136/gut.28.8.970
   SCIARRETTA G, 1986, GASTROENTEROLOGY, V91, P1
   SINGE CC, 1987, Z GASTROENTEROL, V22, P166
   Sinha L, 1998, ALIMENT PHARM THER, V12, P839, DOI 10.1046/j.1365-2036.1998.00388.x
   Smith MI, 2000, J ROY COLL PHYS LOND, V34, P448
   Spiegel BMR, 2004, GASTROENTEROLOGY, V126, P1721, DOI 10.1053/j.gastro.2004.03.012
   Spiegel B, 2009, AM J GASTROENTEROL, V104, P1984, DOI 10.1038/ajg.2009.232
   Spiller R, 2007, GUT, V56, P1770, DOI 10.1136/gut.2007.119446
   Suleiman S, 2001, ARCH INTERN MED, V161, P369, DOI 10.1001/archinte.161.3.369
   THAYSEN EH, 1982, GUT, V23, P862, DOI 10.1136/gut.23.10.862
   Thomas PD, 2003, GUT, V52, P1
   Tunney R, 2011, CLIN VALUE SEHCAT DI
   WALLER S, 1997, AM J GASTROENTEROL, V81, P529
   Walters Julian R F, 2010, Therap Adv Gastroenterol, V3, P349, DOI 10.1177/1756283X10377126
   WARNER GT, 1966, PHYS MED BIOL, V11, P83, DOI 10.1088/0031-9155/11/1/307
   Wedlake L, 2009, ALIMENT PHARM THER, V30, P707, DOI 10.1111/j.1365-2036.2009.04081.x
   Whiting P, 2005, J CLIN EPIDEMIOL, V58, P1, DOI 10.1016/j.jclinepi.2004.04.008
   Whiting P, 2004, ANN INTERN MED, V140, P189, DOI 10.7326/0003-4819-140-3-200402030-00010
   Whiting P, 2011, J CLIN EPIDEMIOL, V64, P602, DOI 10.1016/j.jclinepi.2010.07.006
   Whiting Penny, 2003, BMC Med Res Methodol, V3, P25, DOI 10.1186/1471-2288-3-25
   Whiting PF, 2011, ANN INTERN MED, V155, P529, DOI 10.7326/0003-4819-155-8-201110180-00009
   Wildt S, 2003, SCAND J GASTROENTERO, V38, P826, DOI 10.1080/00365520310004461
   WILLIAMS AJK, 1991, GUT, V32, P1004, DOI 10.1136/gut.32.9.1004
   Wright K, 2011, COCHR C MADR SPAIN 1
   Wright K, 2011, J MED LIBR ASSOC, V99, P164, DOI 10.3163/1536-5050.99.2.010
NR 90
TC 34
Z9 38
U1 0
U2 9
PU NIHR JOURNALS LIBRARY
PI SOUTHAMPTON
PA UNIV SOUTHAMPTON, EVALUATION, TRIALS & STUDIES COORDINATING CENTRE,
   ALPHA HOUSE, ENTERPRISE RD, SOUTHAMPTON, SO16 7NS, ENGLAND
SN 1366-5278
EI 2046-4924
J9 HEALTH TECHNOL ASSES
JI Health Technol. Assess.
PD DEC
PY 2013
VL 17
IS 61
BP 1
EP +
DI 10.3310/hta17610
PG 226
WC Health Care Sciences & Services
WE Science Citation Index Expanded (SCI-EXPANDED)
SC Health Care Sciences & Services
GA 275TO
UT WOS:000328700700001
PM 24351663
OA gold, Green Published, Green Submitted
DA 2024-01-22
ER

PT S
AU Zhang, L
   Liu, B
AF Zhang, Lan
   Liu, Bo
BE Cui, J
TI Targeting Autophagy with Small-Molecule Modulators in Immune-Related
   Diseases
SO AUTOPHAGY REGULATION OF INNATE IMMUNITY
SE Advances in Experimental Medicine and Biology
LA English
DT Article; Book Chapter
DE Autophagy; Small-molecule modulators; Immune-related diseases; Targeted
   therapy; Therapeutic potential
ID SYSTEMIC-LUPUS-ERYTHEMATOSUS; INFLAMMATORY-BOWEL-DISEASE; GENOME-WIDE
   ASSOCIATION; RHEUMATOID-ARTHRITIS; SIROLIMUS RAPAMYCIN; SIGNALING
   PATHWAY; CROHN-DISEASE; MULTIPLE; CELLS; MICE
AB Autophagy, a highly conserved and multistep lysosomal degradation process, plays a pivotal role in maintaining cellular and physiological homeostasis. Of note, autophagy controls intracellular homeostasis and cell responses to stresses by regulating the self-renewal, maturation, and survival of immune cells. And dysregulation of autophagy in immune cells may contribute to the inflammatory disorders and defect in immune responses against invasive pathogens. Accumulating evidence have indicated that dysregulated autophagy participates in the pathology of immune-related diseases. Therefore, targeting autophagy might represent a promising therapeutic strategy for treatment of immune-related diseases. In this chapter, we focus on discussing the link between autophagy and pathogenesis of immune-related diseases, as well as the dysregulation of autophagy-related signaling pathways, in different diseases. Moreover, we highlight the therapeutic potential of currently used small-molecule modulators of autophagy for treatment of immune-related diseases and illustrate the mechanisms of these small-molecule modulators.
C1 [Zhang, Lan] Southwest Jiaotong Univ, Sch Life Sci & Engn, Chengdu 610031, Peoples R China.
   [Liu, Bo] Sichuan Univ, West China Hosp, State Key Lab Biotherapy & Canc Ctr, Chengdu 610041, Peoples R China.
   [Liu, Bo] Collaborat Innovat Ctr Biotherapy, Chengdu 610041, Peoples R China.
C3 Southwest Jiaotong University; Sichuan University
RP Liu, B (通讯作者)，Sichuan Univ, West China Hosp, State Key Lab Biotherapy & Canc Ctr, Chengdu 610041, Peoples R China.; Liu, B (通讯作者)，Collaborat Innovat Ctr Biotherapy, Chengdu 610041, Peoples R China.
EM liubo2400@163.com
RI WANG, HUIYUAN/IXX-2427-2023; wang, hui/HSG-6135-2023; Wang,
   Hui/HMU-9512-2023; wang, qi/IAN-4150-2023; LI, feng/HIR-1703-2022; Liu,
   Bo/HCG-9782-2022; 张, 岚/ADE-2833-2022
OI wang, qi/0000-0002-2794-6897; Liu, Bo/0000-0003-1685-7968; 张,
   岚/0000-0002-7572-1035
CR Alessandri C, 2012, FASEB J, V26, P4722, DOI 10.1096/fj.12-206060
   Alirezaei M, 2009, AUTOPHAGY, V5, P152, DOI 10.4161/auto.5.2.7348
   Aprahamian TR, 2014, IMMUNOLOGY, V142, P363, DOI 10.1111/imm.12256
   Arnold J, 2016, CELL DEATH DIFFER, V23, P853, DOI 10.1038/cdd.2015.149
   Baumgart DC, 2012, LANCET, V380, P1590, DOI 10.1016/S0140-6736(12)60026-9
   Belkaid Y, 2017, IMMUNITY, V46, P562, DOI 10.1016/j.immuni.2017.04.008
   Bhattacharya A, 2014, J BIOL CHEM, V289, P26525, DOI 10.1074/jbc.M114.575860
   Cabrera S, 2013, AUTOPHAGY, V9, P1188, DOI 10.4161/auto.24797
   Cadwell K, 2008, NATURE, V456, P259, DOI 10.1038/nature07416
   Cho JH, 2011, GASTROENTEROLOGY, V140, P1704, DOI 10.1053/j.gastro.2011.02.046
   Choi BY, 2013, NEUROBIOL DIS, V54, P382, DOI 10.1016/j.nbd.2013.01.012
   Clarke AJ, 2015, ANN RHEUM DIS, V74, P912, DOI 10.1136/annrheumdis-2013-204343
   Cooney R, 2010, NAT MED, V16, P90, DOI 10.1038/nm.2069
   Dang J, 2017, J IMMUNOL, V199, P1647, DOI 10.4049/jimmunol.1602124
   Dang SP, 2014, AUTOPHAGY, V10, P1301, DOI 10.4161/auto.28771
   Dello Russo C, 2013, GLIA, V61, P301, DOI 10.1002/glia.22433
   Dong GJ, 2015, EUR J IMMUNOL, V45, P2377, DOI 10.1002/eji.201445349
   Dowling SD, 2018, CANCER LETT, V419, P20, DOI 10.1016/j.canlet.2018.01.033
   Esposito M, 2010, J NEUROIMMUNOL, V220, P52, DOI 10.1016/j.jneuroim.2010.01.001
   Feng FB, 2018, BIOMED PHARMACOTHER, V102, P1209, DOI 10.1016/j.biopha.2018.03.142
   Feng XD, 2017, BOSNIAN J BASIC MED, V17, P95, DOI 10.17305/bjbms.2017.1696
   Fernandez D, 2006, ARTHRITIS RHEUM-US, V54, P2983, DOI 10.1002/art.22085
   Gros F, 2012, AUTOPHAGY, V8, P1113, DOI 10.4161/auto.20275
   Hampe J, 2007, NAT GENET, V39, P207, DOI 10.1038/ng1954
   Henckaerts L, 2011, INFLAMM BOWEL DIS, V17, P1392, DOI 10.1002/ibd.21486
   Henry SC, 2007, J IMMUNOL, V179, P6963, DOI 10.4049/jimmunol.179.10.6963
   Holvoet T, 2017, GASTROENTEROLOGY, V153, P1054, DOI 10.1053/j.gastro.2017.06.013
   Homer CR, 2010, GASTROENTEROLOGY, V139, P1630, DOI 10.1053/j.gastro.2010.07.006
   Hooper KM, 2019, INFLAMM BOWEL DIS
   Huang GR, 2018, MOL IMMUNOL, V101, P210, DOI 10.1016/j.molimm.2018.06.012
   Hugot JP, 2001, NATURE, V411, P599, DOI 10.1038/35079107
   Hyun Bobae, 2013, Immune Netw, V13, P123, DOI 10.4110/in.2013.13.4.123
   Igci M, 2016, GENE, V588, P38, DOI 10.1016/j.gene.2016.04.042
   Kato H, 2018, ARTHRITIS RHEUMATOL, V70, P427, DOI 10.1002/art.40380
   Kato M, 2014, ARTHRITIS RHEUMATOL, V66, P40, DOI 10.1002/art.38190
   Kim EK, 2017, CELL DEATH DIS, V8, DOI 10.1038/cddis.2016.490
   Klionsky DJ, 2005, J CELL SCI, V118, P7, DOI 10.1242/jcs.01620
   Koch MW, 2015, J NEUROL SCI, V358, P131, DOI 10.1016/j.jns.2015.08.1525
   Kruse K, 2010, APOPTOSIS, V15, P1098, DOI 10.1007/s10495-010-0478-8
   Kuballa P, 2008, PLOS ONE, V3, DOI 10.1371/journal.pone.0003391
   Kuoa SY, 2015, P NATL ACAD SCI USA, V112, pE4281, DOI 10.1073/pnas.1512289112
   Lai ZW, 2018, LANCET, V391, P1186, DOI 10.1016/S0140-6736(18)30485-9
   Lapaquette P, 2012, CELL MICROBIOL, V14, P791, DOI 10.1111/j.1462-5822.2012.01768.x
   Lapaquette P, 2010, CELL MICROBIOL, V12, P99, DOI 10.1111/j.1462-5822.2009.01381.x
   Li XF, 2014, TUMOR BIOL, V35, P6021, DOI 10.1007/s13277-014-1797-0
   Liang PZ, 2015, NEUROSCI BULL, V31, P435, DOI 10.1007/s12264-015-1545-5
   Lin NY, 2013, ANN RHEUM DIS, V72, P761, DOI 10.1136/annrheumdis-2012-201671
   Liu F, 2013, J BONE MINER RES, V28, P2414, DOI 10.1002/jbmr.1971
   López P, 2013, PLOS ONE, V8, DOI 10.1371/journal.pone.0078756
   Ma YT, 2013, IMMUNITY, V39, P211, DOI 10.1016/j.immuni.2013.07.017
   Martinez J, 2016, NATURE, V533, P115, DOI 10.1038/nature17950
   Massey A, 2004, INT J BIOCHEM CELL B, V36, P2420, DOI 10.1016/j.biocel.2004.04.010
   Massey DCO, 2008, GUT, V57, P1294, DOI 10.1136/gut.2008.157297
   McCarroll SA, 2008, NAT GENET, V40, P1107, DOI 10.1038/ng.215
   Meng QL, 2017, APOPTOSIS, V22, P1138, DOI 10.1007/s10495-017-1387-x
   Moreland LW, 2012, ARTHRITIS RHEUM-US, V64, P2824, DOI 10.1002/art.34498
   Murthy A, 2014, NATURE, V506, P456, DOI 10.1038/nature13044
   Mutalib M, 2014, J CROHNS COLITIS, V8, P1730, DOI 10.1016/j.crohns.2014.08.014
   Nikolich-Zugich J, 2018, NAT IMMUNOL, V19, P10, DOI 10.1038/s41590-017-0006-x
   Nys K, 2013, NAT REV GASTRO HEPAT, V10, P395, DOI 10.1038/nrgastro.2013.66
   O'Dell JR, 2002, ARTHRITIS RHEUM, V46, P1164, DOI 10.1002/art.10228
   Ogura Y, 2001, NATURE, V411, P603, DOI 10.1038/35079114
   Parkes M, 2007, NAT GENET, V39, P830, DOI 10.1038/ng2061
   Parzych KR, 2014, ANTIOXID REDOX SIGN, V20, P460, DOI 10.1089/ars.2013.5371
   Patergnani S, 2018, J NEUROL NEUROSUR PS, V89, P439, DOI 10.1136/jnnp-2017-316234
   Paunovic V, 2018, J NEUROIMMUNOL, V319, P100, DOI 10.1016/j.jneuroim.2018.03.001
   Pierdominici M, 2012, FASEB J, V26, P1400, DOI 10.1096/fj.11-194175
   Ponticelli C, 2017, EXPERT OPIN DRUG SAF, V16, P411, DOI 10.1080/14740338.2017.1269168
   Ramos-Barrón A, 2007, LUPUS, V16, P775, DOI 10.1177/0961203307081401
   Rioux JD, 2007, NAT GENET, V39, P596, DOI 10.1038/ng2032
   Rockel JS, 2016, NAT REV RHEUMATOL, V12, P517, DOI 10.1038/nrrheum.2016.92
   Saitoh T, 2008, NATURE, V456, P264, DOI 10.1038/nature07383
   Schmeisser H, 2014, J INTERF CYTOK RES, V34, P71, DOI 10.1089/jir.2013.0128
   Schwerd T, 2017, GUT, V66, P1060, DOI 10.1136/gutjnl-2015-310382
   Shaker ME, 2014, CHEM-BIOL INTERACT, V210, P26, DOI 10.1016/j.cbi.2013.12.007
   Solomon VR, 2009, EUR J PHARMACOL, V625, P220, DOI 10.1016/j.ejphar.2009.06.063
   Tekirdag KA, 2013, AUTOPHAGY, V9, P374, DOI 10.4161/auto.23117
   Travassos LH, 2010, NAT IMMUNOL, V11, P55, DOI 10.1038/ni.1823
   van der Vos KE, 2012, NAT CELL BIOL, V14, P829, DOI 10.1038/ncb2536
   van Loosdregt J, 2016, EUR J IMMUNOL, V46, P2862, DOI 10.1002/eji.201646375
   Vasheghani F, 2015, ANN RHEUM DIS, V74, P569, DOI 10.1136/annrheumdis-2014-205743
   Weindel CG, 2015, AUTOPHAGY, V11, P1010, DOI 10.1080/15548627.2015.1052206
   Wu HJ, 2018, CELL MOL IMMUNOL, V15, P676, DOI 10.1038/cmi.2017.133
   Wu HJ, 2017, AUTOIMMUN REV, V16, P391, DOI 10.1016/j.autrev.2017.02.011
   Wu ZZ, 2017, AM J CLIN EXP IMMUNO, V6, P1
   Xu K, 2015, ARTHRITIS RES THER, V17, DOI 10.1186/s13075-015-0892-y
   Xu K, 2013, INFLAMM RES, V62, P229, DOI 10.1007/s00011-012-0572-1
   Xu L, 2019, J CELL BIOCHEM, V120, P5160, DOI 10.1002/jcb.27792
   Yan Huimin, 2015, J Rheum Dis Treat, V1, P5
   Yang ZF, 2010, NAT CELL BIOL, V12, P814, DOI 10.1038/ncb0910-814
   Yin LL, 2014, NEUROSCI LETT, V562, P34, DOI 10.1016/j.neulet.2013.12.070
   Yu W, 2012, J CELL BIOCHEM, V113, P752, DOI 10.1002/jcb.23431
   Zhang JQ, 2016, SCI REP-UK, V6, DOI 10.1038/srep32928
   Zhang MY, 2019, J TRANSL MED, V17, DOI 10.1186/s12967-019-1786-6
   Zhang Y, 2012, BLOOD, V119, P2895, DOI 10.1182/blood-2011-08-372383
   Zhang YM, 2017, ONCOTARGET, V8, P13754, DOI 10.18632/oncotarget.14631
   Zhang YM, 2015, MEDICINE, V94, DOI 10.1097/MD.0000000000000939
   Zhao J, 2017, JPEN-PARENTER ENTER, V41, P824, DOI 10.1177/0148607115609308
   Zhao J, 2015, INT IMMUNOPHARMACOL, V26, P221, DOI 10.1016/j.intimp.2015.03.033
   Zhen C, 2015, J NEUROIMMUNOL, V280, P1, DOI 10.1016/j.jneuroim.2015.01.012
   Zhou XJ, 2011, ANN RHEUM DIS, V70, P1330, DOI 10.1136/ard.2010.140111
   Zhu L, 2017, MEDIAT INFLAMM, V2017, DOI 10.1155/2017/7623145
NR 102
TC 1
Z9 1
U1 0
U2 6
PU SPRINGER-VERLAG SINGAPORE PTE LTD
PI SINGAPORE
PA 152 BEACH ROAD, #21-01/04 GATEWAY EAST, SINGAPORE, 189721, SINGAPORE
SN 0065-2598
EI 2214-8019
BN 978-981-15-0606-2; 978-981-15-0605-5
J9 ADV EXP MED BIOL
JI Adv.Exp.Med.Biol.
PY 2019
VL 1209
BP 181
EP 203
DI 10.1007/978-981-15-0606-2_11
D2 10.1007/978-981-15-0606-2
PG 23
WC Biochemistry & Molecular Biology; Immunology; Medicine, Research &
   Experimental
WE Book Citation Index– Science (BKCI-S); Science Citation Index Expanded (SCI-EXPANDED)
SC Biochemistry & Molecular Biology; Immunology; Research & Experimental
   Medicine
GA BO4FM
UT WOS:000514092900011
PM 31728871
DA 2024-01-22
ER

PT J
AU Kakiuchi, T
   Yoshiura, M
AF Kakiuchi, Toshihiko
   Yoshiura, Masato
TI Japanese pediatric patient with moderately active ulcerative colitis
   successfully treated with ustekinumab A case report
SO MEDICINE
LA English
DT Article
DE child; Japanese; ulcerative colitis; ustekinumab
ID MAINTENANCE THERAPY; INDUCTION; CROHNS; LOCI
AB Rationale: Ustekinumab is effective in the treatment of adult Crohn disease (CD) and ulcerative colitis (UC). However, data on its efficacy and safety in pediatric CD and UC are limited. To the best of our knowledge, there are no reports of Japanese children with UC treated with ustekinumab in the long-term. Patient concerns: A 14-year-old man with diarrhea and bloody stools was referred to our hospital. Colonoscopy revealed total colitis-type UC. His pediatric UC activity index score was 50, indicating moderately active UC. Diagnoses: Ulcerative colitis. Interventions: Infliximab was introduced because of steroid-resistant refractory UC; however, secondary ineffectiveness was observed 17 months later. Therefore, ustekinumab was administered along with prednisolone (16 years of age). Outcomes: The patient achieved UC remission after ustekinumab treatment, leading to maintained remission without side effects. Lessons: To the best of our knowledge, this is the first pediatric case of moderately active UC successfully treated with ustekinumab in Japan. Ustekinumab combined with steroids is an effective and safe induction therapy for UC.
C1 [Kakiuchi, Toshihiko; Yoshiura, Masato] Saga Univ, Fac Med, Dept Pediat, 5-1-1 Nabeshima, Saga 8498501, Japan.
C3 Saga University
RP Kakiuchi, T (通讯作者)，Saga Univ, Fac Med, Dept Pediat, 5-1-1 Nabeshima, Saga 8498501, Japan.
EM kakiucht@cc.saga-u.ac.jp
OI kakiuchi, Toshihiko/0000-0002-9995-5522
CR Adedokun OJ, 2020, CLIN GASTROENTEROL H, V18, P2244, DOI 10.1016/j.cgh.2019.11.059
   Amiot A, 2020, ALIMENT PHARM THER, V51, P1039, DOI 10.1111/apt.15717
   [Anonymous], 2020, J Pediatr Gastroenterol Nutr, V71, P794, DOI 10.1097/MPG.0000000000002967
   Asano K, 2009, NAT GENET, V41, P1325, DOI 10.1038/ng.482
   Benson JM, 2011, MABS-AUSTIN, V3, P535, DOI 10.4161/mabs.3.6.17815
   Chang Shannon, 2020, Curr Gastroenterol Rep, V22, P7, DOI 10.1007/s11894-020-0745-y
   Chavannes M, 2019, J CROHNS COLITIS, V13, P578, DOI 10.1093/ecco-jcc/jjy206
   Dayan JR, 2019, J PEDIATR GASTR NUTR, V69, P61, DOI 10.1097/MPG.0000000000002362
   Feagan BG, 2016, NEW ENGL J MED, V375, P1946, DOI 10.1056/NEJMoa1602773
   Fiorino G, 2020, EXPERT OPIN BIOL TH, V20, P421, DOI 10.1080/14712598.2020.1727437
   Hisamatsu T, 2021, INTEST RES, V19, P386, DOI 10.5217/ir.2020.00080
   Kakiuchi T, 2021, FRONT PEDIATR, V9, DOI 10.3389/fped.2021.670703
   Ng SC, 2015, GUT, V64, P1063, DOI 10.1136/gutjnl-2014-307410
   Panaccione R, 2020, ALIMENT PHARM THER, V52, P1658, DOI 10.1111/apt.16119
   Sands BE, 2019, NEW ENGL J MED, V381, P1201, DOI 10.1056/NEJMoa1900750
   Silverberg MS, 2009, NAT GENET, V41, P216, DOI 10.1038/ng.275
   Takeuchi I, 2021, J GASTROEN HEPATOL, V36, P125, DOI 10.1111/jgh.15128
   Turner D, 2018, J PEDIATR GASTR NUTR, V67, P292, DOI 10.1097/MPG.0000000000002036
NR 18
TC 1
Z9 2
U1 1
U2 2
PU LIPPINCOTT WILLIAMS & WILKINS
PI PHILADELPHIA
PA TWO COMMERCE SQ, 2001 MARKET ST, PHILADELPHIA, PA 19103 USA
SN 0025-7974
EI 1536-5964
J9 MEDICINE
JI Medicine (Baltimore)
PD FEB 18
PY 2022
VL 101
IS 7
AR e28873
DI 10.1097/MD.0000000000028873
PG 4
WC Medicine, General & Internal
WE Science Citation Index Expanded (SCI-EXPANDED)
SC General & Internal Medicine
GA 0E5RL
UT WOS:000776738500042
PM 35363198
OA gold, Green Published
DA 2024-01-22
ER

PT J
AU Abaji, R
   Krajinovic, M
AF Abaji, Rachid
   Krajinovic, Maja
TI Thiopurine S-methyltransferase polymorphisms in acute lymphoblastic
   leukemia, inflammatory bowel disease and autoimmune disorders: influence
   on treatment response
SO PHARMACOGENOMICS & PERSONALIZED MEDICINE
LA English
DT Review
DE TPMT; pharmacogenetics; thiopurine; 6-mercaptopurine; azathioprine; ADRs
ID INOSINE TRIPHOSPHATE PYROPHOSPHATASE; RANDOMIZED CONTROLLED-TRIAL;
   COST-EFFECTIVENESS; AZATHIOPRINE THERAPY; MAINTENANCE THERAPY;
   ENZYME-ACTIVITY; MERCAPTOPURINE METABOLISM; GENETIC-VARIATION;
   CROHNS-DISEASE; DOSE INTENSITY
AB The thiopurine S-methyltransferase (TPMT) gene encodes for the TPMT enzyme that plays a crucial role in the metabolism of thiopurine drugs. Genetic polymorphisms in this gene can affect the activity of the TPMT enzyme and have been correlated with variability in response to treatment with thiopurines. Advances in the pharmacogenetics of TPMT allowed the development of dosing recommendations and treatment strategies to optimize and individualize prescribing thiopurine in an attempt to enhance treatment efficacy while minimizing toxicity. The influence of genetic polymorphisms in the TPMT gene on clinical outcome has been well-documented and replicated in many studies. In this review, we provide an overview of the evolution, results, conclusions and recommendations of selected studies that investigated the influence of TPMT pharmacogenetics on thiopurine treatment in acute lymphoblastic leukemia, inflammatory bowel disease and autoimmune disorders. We focus mainly on prospective studies that explored the impact of individualized TPMT-based dosing of thiopurines on clinical response. Together, these studies demonstrate the importance of preemptive TPMT genetic screening and subsequent dose adjustment in mitigating the toxicity associated with thiopurine treatment while maintaining treatment efficacy and favorable long-term outcomes. In addition, we briefly address the cost-effectiveness of this pharmacogenetics approach and its impact on clinical practice as well as the importance of recent breakthrough advances in sequencing and genotyping techniques in refining the TPMT genetic screening process.
C1 [Abaji, Rachid; Krajinovic, Maja] Univ Montreal, CHU St Justine Res Ctr, Dept Pharmacol, Montreal, PQ, Canada.
   [Krajinovic, Maja] Univ Montreal, CHU St Justine Res Ctr, Dept Pediat, Montreal, PQ, Canada.
C3 Universite de Montreal; Centre Hospitalier Universitaire Sainte-Justine;
   Universite de Montreal; Centre Hospitalier Universitaire Sainte-Justine
RP Krajinovic, M (通讯作者)，CHU St Justine, Ctr Rech, 3175 Chemin Cote Ste Catherine, Montreal, PQ H3T 1C5, Canada.
EM maja.krajinovic@umontreal.ca
FU Cole Foundation; Network of Applied Medical Genetics
FX Rachid Abaji is a scholar of the Cole Foundation and the Network of
   Applied Medical Genetics and acknowledges the support of both
   organizations.
CR Almoguera B, 2014, FRONT GENET, V5, DOI 10.3389/fgene.2014.00096
   Ansari A, 2008, ALIMENT PHARM THER, V28, P973, DOI 10.1111/j.1365-2036.2008.03788.x
   Ansari A, 2002, ALIMENT PHARM THER, V16, P1743, DOI 10.1046/j.1365-2036.2002.01353.x
   Appell ML, 2013, PHARMACOGENET GENOM, V23, P242, DOI 10.1097/FPC.0b013e32835f1cc0
   Booth RA, 2011, ANN INTERN MED, V154, P814, DOI 10.7326/0003-4819-154-12-201106210-00009
   Chouchana L, 2012, ALIMENT PHARM THER, V35, P15, DOI 10.1111/j.1365-2036.2011.04905.x
   Chouchana L, 2014, PHARMACOGENOMICS, V15, P745, DOI [10.2217/PGS.14.32, 10.2217/pgs.14.32]
   Coenen MJH, 2015, GASTROENTEROLOGY, V149, P907, DOI 10.1053/j.gastro.2015.06.002
   Collie-Duguid ESR, 1999, PHARMACOGENETICS, V9, P37, DOI 10.1097/00008571-199902000-00006
   Colombel JF, 2000, GASTROENTEROLOGY, V118, P1025, DOI 10.1016/S0016-5085(00)70354-4
   de Jong DJ, 2003, SCAND J GASTROENTERO, V38, P69, DOI 10.1080/00855920310002726
   Derijks LJJ, 2004, THER DRUG MONIT, V26, P311, DOI 10.1097/00007691-200406000-00016
   Dokmanovic L, 2006, THER DRUG MONIT, V28, P800, DOI 10.1097/01.ftd.0000249947.17676.92
   Dong XW, 2010, WORLD J GASTROENTERO, V16, P3187, DOI 10.3748/wjg.v16.i25.3187
   Dubinsky MC, 2002, GASTROENTEROLOGY, V122, P904, DOI 10.1053/gast.2002.32420
   Evans WE, 2001, J CLIN ONCOL, V19, P2293, DOI 10.1200/JCO.2001.19.8.2293
   EVANS WE, 1991, J PEDIATR-US, V119, P985, DOI 10.1016/S0022-3476(05)83063-X
   Fargher EA, 2007, J CLIN PHARM THER, V32, P187, DOI 10.1111/j.1365-2710.2007.00805.x
   Ford L, 2004, ANN CLIN BIOCHEM, V41, P498, DOI 10.1258/0004563042466866
   Fraser AG, 2002, GUT, V50, P485, DOI 10.1136/gut.50.4.485
   Gisbert JP, 2008, AM J GASTROENTEROL, V103, P1783, DOI 10.1111/j.1572-0241.2008.01848.x
   Higgs JE, 2010, PHARMACOGENOMICS, V11, P177, DOI 10.2217/PGS.09.155
   Hindorf U, 2006, GUT, V55, P1423, DOI 10.1136/gut.2005.074930
   Hindorf U, 2012, J CROHNS COLITIS, V6, P655, DOI 10.1016/j.crohns.2011.11.014
   Karas-Kuzelicki N, 2009, LEUKEMIA, V23, P971, DOI 10.1038/leu.2008.317
   Katara P, 2016, INTERDISCIP SCI, V8, P150, DOI 10.1007/s12539-015-0111-1
   Kim HY, 2015, PHARMACOGENET GENOM, V25, P143, DOI 10.1097/FPC.0000000000000117
   Kotur N, 2015, PHARMACOGENOMICS, V16, P1701, DOI 10.2217/pgs.15.109
   Lau J, 2006, BMJ-BRIT MED J, V333, P597, DOI 10.1136/bmj.333.7568.597
   LENNARD L, 1993, ARCH DIS CHILD, V69, P577, DOI 10.1136/adc.69.5.577
   LENNARD L, 1987, CLIN PHARMACOL THER, V41, P18, DOI 10.1038/clpt.1987.4
   LENNARD L, 1992, EUR J CLIN PHARMACOL, V43, P329, DOI 10.1007/BF02220605
   LENNARD L, 1990, LANCET, V336, P225, DOI 10.1016/0140-6736(90)91745-V
   Lennard L, 2002, GUT, V51, P143, DOI 10.1136/gut.51.2.143
   Lennard L, 2001, BRIT J CLIN PHARMACO, V52, P539, DOI 10.1046/j.0306-5251.2001.01497.x
   Lennard L, 2015, BRIT J HAEMATOL, V170, P550, DOI 10.1111/bjh.13469
   Lennard L, 2015, BRIT J HAEMATOL, V169, P228, DOI 10.1111/bjh.13240
   Lennard L, 2014, BRIT J CLIN PHARMACO, V77, P704, DOI 10.1111/bcp.12226
   Levinsen M, 2015, CANCER CHEMOTH PHARM, V75, P59, DOI 10.1007/s00280-014-2613-7
   Levinsen M, 2014, PEDIATR BLOOD CANCER, V61, P797, DOI 10.1002/pbc.24921
   Liu YP, 2015, PLOS ONE, V10, DOI 10.1371/journal.pone.0144234
   Liu YP, 2015, PLOS ONE, V10, DOI 10.1371/journal.pone.0121745
   Marra CA, 2002, J RHEUMATOL, V29, P2507
   Meggitt SJ, 2006, LANCET, V367, P839, DOI 10.1016/S0140-6736(06)68340-2
   Moriyama T, 2016, NAT GENET, V48, P367, DOI 10.1038/ng.3508
   Moriyama T, 2015, BLOOD, V125, P3988, DOI 10.1182/blood-2014-12-580001
   Newman WG, 2008, PERS MED, V6, P103
   Newman WG, 2011, PHARMACOGENOMICS, V12, P815, DOI [10.2217/pgs.11.32, 10.2217/PGS.11.32]
   Peregud-Pogorzelski J, 2011, PEDIATR BLOOD CANCER, V57, P578, DOI 10.1002/pbc.23013
   Pui CH, 2010, LEUKEMIA, V24, P371, DOI 10.1038/leu.2009.252
   Relling MV, 2013, CLIN PHARMACOL THER, V93, P324, DOI 10.1038/clpt.2013.4
   Relling MV, 1998, LEUKEMIA, V12, P346, DOI 10.1038/sj.leu.2400928
   Relling MV, 2006, BLOOD, V107, P843, DOI 10.1182/blood-2005-08-3379
   Relling MV, 1999, BLOOD, V93, P2817
   Relling MV, 1999, JNCI-J NATL CANCER I, V91, P2001, DOI 10.1093/jnci/91.23.2001
   Relling MV, 1999, LANCET, V354, P34, DOI 10.1016/S0140-6736(98)11079-6
   Rocha JCC, 2005, BLOOD, V105, P4752, DOI 10.1182/blood-2004-11-4544
   Sayani FA, 2005, CAN J GASTROENTEROL, V19, P147, DOI 10.1155/2005/470863
   Schaeffeler E, 2004, PHARMACOGENETICS, V14, P407, DOI 10.1097/01.fpc.0000114745.08559.db
   Schmiegelow K, 2003, J CLIN ONCOL, V21, P1332, DOI 10.1200/JCO.2003.04.039
   Schmiegelow K, 2010, LEUKEMIA, V24, P345, DOI 10.1038/leu.2009.251
   Schmiegelow K, 2009, LEUKEMIA, V23, P557, DOI 10.1038/leu.2008.316
   Schmiegelow K, 2009, BLOOD, V113, P6077, DOI 10.1182/blood-2008-11-187880
   Stanulla M, 2005, JAMA-J AM MED ASSOC, V293, P1485, DOI 10.1001/jama.293.12.1485
   Stanulla M, 2009, BLOOD, V114, P1314, DOI 10.1182/blood-2008-12-193250
   Stocco G, 2009, CLIN PHARMACOL THER, V85, P164, DOI 10.1038/clpt.2008.154
   Tamm R, 2016, CLIN PHARM THER
   Thompson AJ, 2014, VALUE HEALTH, V17, P22, DOI 10.1016/j.jval.2013.10.007
   Thomsen JB, 1999, CANCER-AM CANCER SOC, V86, P1080, DOI 10.1002/(SICI)1097-0142(19990915)86:6<1080::AID-CNCR26>3.0.CO;2-5
   van den Akker-van Marle ME, 2006, PHARMACOGENOMICS, V7, P783, DOI 10.2217/14622416.7.5.783
   Vora A, 2006, LANCET, V368, P1339, DOI 10.1016/S0140-6736(06)69558-5
   Wang LW, 2010, PHARMACOGENET GENOM, V20, P401, DOI 10.1097/FPC.0b013e3283352860
   Winter J, 2004, ALIMENT PHARM THERAP, V20, P593, DOI 10.1111/j.1365-2036.2004.02124.x
   Winter JW, 2007, ALIMENT PHARM THER, V25, P1069, DOI 10.1111/j.1365-2036.2007.03301.x
   Yan L, 2000, CLIN PHARMACOL THER, V68, P210, DOI 10.1067/mcp.2000.108674
   Yates CR, 1997, ANN INTERN MED, V126, P608, DOI 10.7326/0003-4819-126-8-199704150-00003
   Zelinkova Z, 2006, CLIN GASTROENTEROL H, V4, P44, DOI 10.1016/j.cgh.2005.10.019
NR 77
TC 23
Z9 24
U1 0
U2 6
PU DOVE MEDICAL PRESS LTD
PI ALBANY
PA PO BOX 300-008, ALBANY, AUCKLAND 0752, NEW ZEALAND
SN 1178-7066
J9 PHARMACOGEN PERS MED
JI Pharmacogn. Pers. Med.
PY 2017
VL 10
BP 143
EP 156
DI 10.2147/PGPM.S108123
PG 14
WC Pharmacology & Pharmacy
WE Science Citation Index Expanded (SCI-EXPANDED)
SC Pharmacology & Pharmacy
GA EU0LO
UT WOS:000400703400001
PM 28507448
OA Green Submitted, Green Published, gold
DA 2024-01-22
ER

PT J
AU Karagianni, N
   Kranidioti, K
   Fikas, N
   Tsochatzidou, M
   Chouvardas, P
   Denis, MC
   Kollias, G
   Nikolaou, C
AF Karagianni, Niki
   Kranidioti, Ksanthi
   Fikas, Nikolaos
   Tsochatzidou, Maria
   Chouvardas, Panagiotis
   Denis, Maria C.
   Kollias, George
   Nikolaou, Christoforos
TI An integrative transcriptome analysis framework for drug efficacy and
   similarity reveals drug-specific signatures of anti-TNF treatment in a
   mouse model of inflammatory polyarthritis
SO PLOS COMPUTATIONAL BIOLOGY
LA English
DT Article
ID TUMOR-NECROSIS-FACTOR; RHEUMATOID-ARTHRITIS; DISEASE; COMORBIDITIES;
   VISUALIZATION; INHIBITORS; THERAPY; CELLS
AB Anti-TNF agents have been in the first line of treatment of various inflammatory diseases such as Rheumatoid Arthritis and Crohn's Disease, with a number of different biologics being currently in use. A detailed analysis of their effect at transcriptome level has nevertheless been lacking. We herein present a concise analysis of an extended transcriptomics profiling of four different anti-TNF biologics upon treatment of the established hTNFTg (Tg197) mouse model of spontaneous inflammatory polyarthritis. We implement a series of computational analyses that include clustering of differentially expressed genes, functional analysis and random forest classification. Taking advantage of our detailed sample structure, we devise metrics of treatment efficiency that take into account changes in gene expression compared to both the healthy and the diseased state. Our results suggest considerable variability in the capacity of different biologics to modulate gene expression that can be attributed to treatment-specific functional pathways and differential preferences to restore over- or under-expressed genes. Early intervention appears to manage inflammation in a more efficient way but is accompanied by increased effects on a number of genes that are seemingly unrelated to the disease. Administration at an early stage is also lacking in capacity to restore healthy expression levels of under-expressed genes. We record quantifiable differences among anti-TNF biologics in their efficiency to modulate over-expressed genes related to immune and inflammatory pathways. More importantly, we find a subset of the tested substances to have quantitative advantages in addressing deregulation of under-expressed genes involved in pathways related to known RA comorbidities. Our study shows the potential of transcriptomic analyses to identify comprehensive and distinct treatment-specific gene signatures combining disease-related and unrelated genes and proposes a generalized framework for the assessment of drug efficacy, the search of biosimilars and the evaluation of the efficacy of TNF small molecule inhibitors.
   Author summary A number of anti-TNF drugs are being used in the treatment of inflammatory autoimmune diseases, such as Rheumatoid Arthritis and Crohn's Disease. Despite their wide use there has been, to date, no detailed analysis of their effect on the affected tissues at a transcriptome level. In this work we applied four different anti-TNF drugs on an established mouse model of inflammatory polyarthritis and collected a large number of independent biological replicates from the synovial tissue of healthy, diseased and treated animals. We then applied a series of bioinformatics analyses in order to define the sets of genes, biological pathways and functions that are affected in the diseased animals and modulated by each of the different treatments. Our dataset allowed us to focus on previously overlooked aspects of gene regulation. We found that the majority of differentially expressed genes in disease are under-expressed and that they are also associated with functions related to Rheumatoid Arthritis comorbidities such as cardiovascular disease. We were also able to define gene and pathway subsets that are not changed in the disease but are, nonetheless, altered under various treatments and to use these subsets in drug classification and assessment. Through the application of machine learning approaches we created quantitative efficiency profiles for the tested drugs, which showed some to be more efficiently addressing changes in the inflammatory pathways, while others being quantitatively superior in restoring gene expression changes associated to disease comorbidities. We thus, propose a concise computational pipeline that may be used in the assessment of drug efficacy and biosimilarity and which may form the basis of evaluation protocols for small molecule TNF inhibitors.
C1 [Karagianni, Niki; Kranidioti, Ksanthi; Denis, Maria C.] Biomedcode Hellas SA, Vari, Greece.
   [Fikas, Nikolaos; Tsochatzidou, Maria; Nikolaou, Christoforos] Univ Crete, Dept Biol, Iraklion, Greece.
   [Chouvardas, Panagiotis; Kollias, George] Alexander Fleming, Inst Immunol, BSRC, Vari, Greece.
   [Chouvardas, Panagiotis; Kollias, George] Natl Kapodistrian Univ, Sch Med, Dept Physiol, Athens, Greece.
   [Nikolaou, Christoforos] Fdn Res & Technol FORTH, IMBB, Iraklion, Greece.
C3 University of Crete; National & Kapodistrian University of Athens;
   Athens Medical School
RP Karagianni, N (通讯作者)，Biomedcode Hellas SA, Vari, Greece.; Nikolaou, C (通讯作者)，Univ Crete, Dept Biol, Iraklion, Greece.; Nikolaou, C (通讯作者)，Fdn Res & Technol FORTH, IMBB, Iraklion, Greece.
EM nkaragianni@biomedcode.com; nikolaou@uoc.gr
RI Chouvardas, Panagiotis/U-5118-2017; Kollias, George/A-7079-2012
OI Chouvardas, Panagiotis/0000-0003-1527-3151; Kollias,
   George/0000-0003-1867-3150; DENIS, MARIA/0000-0003-3926-9261;
   Karagianni, Niki/0000-0002-1240-5684; Fikas,
   Nikolaos/0000-0001-9363-7171; Nikolaou, Christoforos/0000-0003-3001-6786
FU European Commission program MUGEN [LSHG-CT-2005-005203]; BeTheCure IMI
   [115142-2];  [MASTERSWITCH HEALTH - F-2008-223404]
FX This work was supported by the European Commission program MUGEN
   (LSHG-CT-2005-005203), MASTERSWITCH HEALTH - F-2008-223404 and the
   BeTheCure IMI funded research project (115142-2). The funders had no
   role in study design, data collection and analysis, decision to publish,
   or preparation of the manuscript.
CR Ahlqvist E, 2009, ARTHRITIS RES THER, V11, DOI 10.1186/ar2600
   [Anonymous], 2014, NAT CELL BIOL, V16, P1, DOI 10.1038/ncb2905
   [Anonymous], 2012, REGEN MED S3, V7, pS14
   Badot V, 2009, ARTHRITIS RES THER, V11, DOI 10.1186/ar2678
   Breiman L., 2001, Machine Learning, V45, P5, DOI 10.1023/A:1010933404324
   Burska AN, 2014, PHARMACOGENOMICS J, V14, P93, DOI 10.1038/tpj.2013.48
   Camacho DM, 2018, CELL, V173, P1581, DOI 10.1016/j.cell.2018.05.015
   Chouvardas P, 2016, BMC BIOINFORMATICS, V17, DOI 10.1186/s12859-016-1040-7
   Coenen MJH, 2007, PHARMACOGENOMICS, V8, P761, DOI 10.2217/14622416.8.7.761
   Conway JR, 2017, BIOINFORMATICS, V33, P2938, DOI 10.1093/bioinformatics/btx364
   Dolcino M, 2017, GENES-BASEL, V8, DOI 10.3390/genes8040127
   Dougados M, 2014, ANN RHEUM DIS, V73, P62, DOI 10.1136/annrheumdis-2013-204223
   Galligan CL, 2007, GENES IMMUN, V8, P480, DOI 10.1038/sj.gene.6364400
   Hu YP, 2013, CLIN RHEUMATOL, V32, P161, DOI 10.1007/s10067-012-2041-1
   KEFFER J, 1991, EMBO J, V10, P4025, DOI 10.1002/j.1460-2075.1991.tb04978.x
   Koczan D, 2008, ARTHRITIS RES THER, V10, DOI 10.1186/ar2419
   Kraan TCTMV, 2007, ANN RHEUM DIS, V66, P1008, DOI 10.1136/ard.2006.063412
   Kraan TCV, 2008, ANN RHEUM DIS, V67, P563, DOI 10.1136/ard.2007.081950
   Kraan TCTMV, 2003, ARTHRITIS RHEUM-US, V48, P2132, DOI 10.1002/art.11096
   Kraan Tineke C. T. M. van der Pouw, 2007, V136, P305
   Lauwerys BR, 2015, PLOS ONE, V10, DOI 10.1371/journal.pone.0122104
   Lex A, 2014, IEEE T VIS COMPUT GR, V20, P1983, DOI 10.1109/TVCG.2014.2346248
   Lindberg J, 2006, ARTHRITIS RES THER, V8, DOI 10.1186/ar2090
   Ma XX, 2013, BIOMED REP, V1, P177, DOI 10.3892/br.2012.42
   Maradit-Kremers H, 2005, ARTHRITIS RHEUM-US, V52, P722, DOI 10.1002/art.20878
   Michaud K, 2007, BEST PRACT RES CL RH, V21, P885, DOI 10.1016/j.berh.2007.06.002
   Michaud TL, 2014, AM J MED, V127, P1208, DOI 10.1016/j.amjmed.2014.06.012
   Mitoma H, 2008, ARTHRITIS RHEUM-US, V58, P1248, DOI 10.1002/art.23447
   Mitra K, 2013, NAT REV GENET, V14, P719, DOI 10.1038/nrg3552
   Mizoguchi F, 2018, NAT COMMUN, V9, DOI 10.1038/s41467-018-02892-y
   Nakamura S, 2016, ARTHRITIS RES THER, V18, DOI 10.1186/s13075-016-1052-8
   Ntari L, 2018, ANN RHEUM DIS, V77, P926, DOI 10.1136/annrheumdis-2017-212597
   Ntougkos E, 2017, ARTHRITIS RHEUMATOL, V69, P1588, DOI 10.1002/art.40128
   Reimand J, 2007, NUCLEIC ACIDS RES, V35, pW193, DOI 10.1093/nar/gkm226
   ROUSSEEUW PJ, 1987, J COMPUT APPL MATH, V20, P53, DOI 10.1016/0377-0427(87)90125-7
   Rubbert-Roth A, 2018, AUTOIMMUN REV, V17, P24, DOI 10.1016/j.autrev.2017.11.005
   Tasaki S, 2018, NAT COMMUN, V9, DOI 10.1038/s41467-018-05044-4
   Toonen EJM, 2008, ANN RHEUM DIS, V67, P1663, DOI 10.1136/ard.2007.076588
   Ungethuem U, 2010, PHYSIOL GENOMICS, V42A, P267, DOI 10.1152/physiolgenomics.00004.2010
   van Baarsen LGM, 2009, ARTHRITIS RES THER, V11, DOI 10.1186/ar2557
   Vashisht P, 2017, EXPERT OPIN BIOL TH, V17, P989, DOI 10.1080/14712598.2017.1340453
   WARD JH, 1963, J AM STAT ASSOC, V58, P236, DOI 10.2307/2282967
   You S, 2014, P NATL ACAD SCI US, P550
NR 43
TC 11
Z9 12
U1 0
U2 1
PU PUBLIC LIBRARY SCIENCE
PI SAN FRANCISCO
PA 1160 BATTERY STREET, STE 100, SAN FRANCISCO, CA 94111 USA
SN 1553-734X
EI 1553-7358
J9 PLOS COMPUT BIOL
JI PLoS Comput. Biol.
PD MAY
PY 2019
VL 15
IS 5
AR e1006933
DI 10.1371/journal.pcbi.1006933
PG 25
WC Biochemical Research Methods; Mathematical & Computational Biology
WE Science Citation Index Expanded (SCI-EXPANDED)
SC Biochemistry & Molecular Biology; Mathematical & Computational Biology
GA IC5WT
UT WOS:000471040500026
PM 31071076
OA gold, Green Published, Green Submitted
DA 2024-01-22
ER

PT J
AU Argollo, M
   Gilardi, D
   Peyrin-Biroulet, C
   Chabot, JF
   Peyrin-Biroulet, L
   Donese, S
AF Argollo, Marjorie
   Gilardi, Daniel
   Peyrin-Biroulet, Carina
   Chabot, Jean Francois
   Peyrin-Biroulet, Laurent
   Donese, Silvio
TI Comorbidities in inflammatory bowel disease: a call for action
SO LANCET GASTROENTEROLOGY & HEPATOLOGY
LA English
DT Review
ID EVIDENCE-BASED RECOMMENDATIONS; EVIDENCE-BASED CONSENSUS;
   ISCHEMIC-HEART-DISEASE; NURSE-LED PROGRAM; QUALITY-OF-LIFE;
   RHEUMATOID-ARTHRITIS; CROHNS-DISEASE; RISK-FACTORS; PSYCHIATRIC
   COMORBIDITY; VENOUS THROMBOEMBOLISM
AB Inflammatory bowel disease (IBD) is a chronic systemic inflammatory condition. Previously, the focus has been on extraintestinal manifestations of IBD, including arthritis, psoriasis, and uveitis. Although comorbidities have long been the subject of intensive research in other chronic inflammatory diseases such as rheumatoid arthritis, the concept of comorbidities is only beginning to emerge in IBD. Several comorbid conditions have been proposed to be related to IBD, including cardiovascular disease, neuropsychological disorders, and metabolic syndrome. Recognition of these conditions and their treatment could lead to better management of IBD. This Review aims to explore current knowledge regarding classic and emerging comorbidities related to IBD.
C1 [Argollo, Marjorie; Gilardi, Daniel; Donese, Silvio] Humanitas Clin & Res Ctr, Dept Gastroenterol, IBD Ctr, Via Manzoni 56, I-20089 Milan, Italy.
   [Argollo, Marjorie] Univ Fed Sao Paulo, Sao Paulo, Brazil.
   [Peyrin-Biroulet, Carina; Chabot, Jean Francois] Lorraine Univ, Nancy Univ Hosp, Dept Pneumol, Nancy, France.
   [Peyrin-Biroulet, Laurent] Lorraine Univ, Nancy Univ Hosp, Dept Gastroenterol, Nancy, France.
   [Peyrin-Biroulet, Laurent] Lorraine Univ, Nancy Univ Hosp, Inserm U954, Nancy, France.
   [Donese, Silvio] Humanitas Univ, Dept Biomed Sci, Milan, Italy.
C3 Universidade Federal de Sao Paulo (UNIFESP); Universite de Lorraine; CHU
   de Nancy; CHU de Nancy; Universite de Lorraine; Universite de Lorraine;
   CHU de Nancy; Institut National de la Sante et de la Recherche Medicale
   (Inserm); Humanitas University
RP Donese, S (通讯作者)，Humanitas Clin & Res Ctr, Dept Gastroenterol, IBD Ctr, Via Manzoni 56, I-20089 Milan, Italy.
EM sdanese@hotmail.com
RI Danese, Silvio/ABH-9571-2020
OI Danese, Silvio/0000-0001-7341-1351; peyrin-biroulet,
   laurent/0000-0003-2536-6618; Gilardi, Daniela/0000-0001-6137-1014
CR Aguilar M, 2015, JAMA-J AM MED ASSOC, V313, P1973, DOI 10.1001/jama.2015.4260
   Allocca M, 2018, EUR J GASTROEN HEPAT, V30, P316, DOI 10.1097/MEG.0000000000001074
   Alztheimer's Society, 2018, UND WHETH DRUGS RHEU
   Andersohn F, 2010, INFLAMM BOWEL DIS, V16, P1387, DOI 10.1002/ibd.21187
   Annese V, 2015, J CROHNS COLITIS, V9, P945, DOI 10.1093/ecco-jcc/jjv141
   Aslam F, 2018, FRONT MED-LAUSANNE, V5, DOI 10.3389/fmed.2018.00039
   Bähler C, 2017, EUR J GASTROEN HEPAT, V29, P916, DOI 10.1097/MEG.0000000000000891
   Ballestri S, 2016, J GASTROEN HEPATOL, V31, P936, DOI 10.1111/jgh.13264
   Balsa A, 2019, REUMATOL CLIN, V15, P102, DOI 10.1016/j.reuma.2017.06.002
   Barker WW, 2002, ALZ DIS ASSOC DIS, V16, P203, DOI 10.1097/00002093-200210000-00001
   Bautista MC, 2013, DIGEST DIS SCI, V58, P2955, DOI 10.1007/s10620-013-2754-2
   Begon Jacques, 2015, Rev Med Suisse, V11, P1282
   Bernstein CN, 2008, CLIN GASTROENTEROL H, V6, P41, DOI 10.1016/j.cgh.2007.09.016
   Bernstein CN, 2017, GASTROENTEROL CLIN N, V46, P839, DOI 10.1016/j.gtc.2017.08.006
   Boehncke WH, 2018, FRONT IMMUNOL, V9, DOI 10.3389/fimmu.2018.00579
   Camacho-Soto A, 2018, PARKINSONISM RELAT D, V50, P23, DOI 10.1016/j.parkreldis.2018.02.008
   Chalasani N, 2018, HEPATOLOGY, V67, P328, DOI 10.1002/hep.29367
   Chan SSM, 2013, AM J GASTROENTEROL, V108, P575, DOI 10.1038/ajg.2012.453
   Charlson M, 2014, PLOS ONE, V9, DOI 10.1371/journal.pone.0112479
   Charlson ME, 2008, J CLIN EPIDEMIOL, V61, P1234, DOI 10.1016/j.jclinepi.2008.01.006
   CHARLSON ME, 1987, J CHRON DIS, V40, P373, DOI 10.1016/0021-9681(87)90171-8
   Chen YR, 2018, J CHIN MED ASSOC, V81, P772, DOI 10.1016/j.jcma.2018.03.009
   Choi IA, 2018, INT J RHEUM DIS, V21, P1414, DOI 10.1111/1756-185X.13013
   Cosnes J, 2011, GASTROENTEROLOGY, V140, P1785, DOI 10.1053/j.gastro.2011.01.055
   Danese S, 2005, WORLD J GASTROENTERO, V11, P7227, DOI 10.3748/wjg.v11.i46.7227
   Dantzer R, 2008, NAT REV NEUROSCI, V9, P46, DOI 10.1038/nrn2297
   Del Buono M, 2018, HEART, V104, P1991, DOI 10.1136/heartjnl-2018-313313
   Dougados M, 2015, ANN RHEUM DIS, V74, P1725, DOI 10.1136/annrheumdis-2013-204733
   Dougados M, 2014, ANN RHEUM DIS, V73, P62, DOI 10.1136/annrheumdis-2013-204223
   Drake C, 2011, BRAIN BEHAV IMMUN, V25, P1113, DOI 10.1016/j.bbi.2011.02.008
   Edwards JT, 2001, J GASTROEN HEPATOL, V16, P1235, DOI 10.1046/j.1440-1746.2001.02468.x
   Elgendi A, 2015, J DERMATOL DERMATOL, V19, P15, DOI 10.1016/j.jdds.2014.03.005
   Elixhauser A, 1998, MED CARE, V36, P8, DOI 10.1097/00005650-199801000-00004
   Ellul P, 2016, J CROHNS COLITIS, V10, P886, DOI 10.1093/ecco-jcc/jjw011
   Eluri S, 2018, DIGEST DIS SCI, V63, P1572, DOI 10.1007/s10620-018-5021-8
   Farraye FA, 2017, AM J GASTROENTEROL, V112, P241, DOI 10.1038/ajg.2016.537
   Feldman SR, 2015, ARTHRIT CARE RES, V67, P708, DOI 10.1002/acr.22492
   Friedman S, 2018, AM J GASTROENTEROL, V113, P1355, DOI 10.1038/s41395-018-0177-6
   Fumery M, 2014, J CROHNS COLITIS, V8, P469, DOI 10.1016/j.crohns.2013.09.021
   Gavan S, 2014, CURR RHEUMATOL REP, V16, DOI 10.1007/s11926-014-0468-x
   Gizard E, 2014, ALIMENT PHARM THER, V40, P3, DOI 10.1111/apt.12794
   Gonzalez-Juanatey C, 2006, CLIN EXP RHEUMATOL, V24, P309
   Gracie DJ, 2017, LANCET GASTROENTEROL, V2, P189, DOI 10.1016/S2468-1253(16)30206-0
   Greenberg JD, 2011, ANN RHEUM DIS, V70, P576, DOI 10.1136/ard.2010.129916
   Groll DL, 2005, J CLIN EPIDEMIOL, V58, P595, DOI 10.1016/j.jclinepi.2004.10.018
   Grunkemeier DMS, 2007, CLIN GASTROENTEROL H, V5, P1126, DOI 10.1016/j.cgh.2007.06.013
   Gullick NJ, BEST PRACT RES CLIN, V201, P469
   Ha C, 2009, AM J GASTROENTEROL, V104, P1445, DOI 10.1038/ajg.2009.81
   Harper JW, 2016, WORLD J GASTROENTERO, V22, P7868, DOI 10.3748/wjg.v22.i35.7868
   Hebert PL, 2012, J GEN INTERN MED, V27, P630, DOI 10.1007/s11606-011-1924-1
   Heneka MT, 2015, LANCET NEUROL, V14, P388, DOI 10.1016/S1474-4422(15)70016-5
   Hindryckx P, 2018, CLIN REV ALLERG IMMU, V55, P368, DOI 10.1007/s12016-017-8641-4
   Holmes C, 2009, NEUROLOGY, V73, P768, DOI 10.1212/WNL.0b013e3181b6bb95
   Hudson M, 1996, GUT, V38, P733, DOI 10.1136/gut.38.5.733
   Hui KY, 2018, SCI TRANSL MED, V10, DOI 10.1126/scitranslmed.aai7795
   Ilzarbe L, 2017, J PSYCHOSOM RES, V102, P47, DOI 10.1016/j.jpsychores.2017.09.006
   Kaine J, 2018, J MANAG CARE SPEC PH, V24
   Kaplan GG, 2011, ARCH SURG-CHICAGO, V146, P959, DOI 10.1001/archsurg.2011.194
   Kariyawasam VC, 2019, INFLAMM BOWEL DIS, V25, P1390, DOI 10.1093/ibd/izy389
   Khalid U, 2018, J AM HEART ASSOC, V7, P1
   Khasawneh M, 2017, BEST PRACT RES CL GA, V31, P553, DOI 10.1016/j.bpg.2017.10.004
   Kirchgesner J, 2018, GUT, V67, P1261, DOI 10.1136/gutjnl-2017-314015
   Kosmidou M, 2017, J NEUROL, V264, P254, DOI 10.1007/s00415-016-8340-8
   Langan SM, 2012, J INVEST DERMATOL, V132, P556, DOI 10.1038/jid.2011.365
   Langley RG, 2010, J AM ACAD DERMATOL, V63, P457, DOI 10.1016/j.jaad.2009.09.014
   Lee JL, 2018, ARTHRITIS RES THER, V20, DOI 10.1186/s13075-018-1669-x
   Lin JC, 2016, INFLAMM BOWEL DIS, V22, P1049, DOI 10.1097/MIB.0000000000000735
   Lobatón T, 2015, ALIMENT PHARM THER, V42, P441, DOI 10.1111/apt.13294
   Low ASL, 2017, ANN RHEUM DIS, V76, DOI 10.1136/annrheumdis-2016-209784
   Mañosa M, 2013, SCAND J GASTROENTERO, V48, P427, DOI 10.3109/00365521.2013.772229
   Mantzouranis G, 2015, J CROHNS COLITIS, V9, P1160, DOI 10.1093/ecco-jcc/jjv140
   Marrie RA, 2018, GEN HOSP PSYCHIAT, V53, P65, DOI 10.1016/j.genhosppsych.2018.06.001
   Marrie RA, 2018, GEN HOSP PSYCHIAT, V51, P71, DOI 10.1016/j.genhosppsych.2018.01.003
   Mason A, 2018, AUTOIMMUN REV, V17, P919, DOI 10.1016/j.autrev.2018.04.001
   Mohammed MA, 2012, MED DECIS MAKING, V32, P498, DOI 10.1177/0272989X12437246
   Mourgues C, 2018, JOINT BONE SPINE, V85, P573, DOI 10.1016/j.jbspin.2017.09.009
   Navabi S, 2018, INFLAMM BOWEL DIS, V24, P2303, DOI 10.1093/ibd/izy143
   Ng M, 2014, LANCET, V384, P766, DOI 10.1016/S0140-6736(14)60460-8
   Ng SC, 2013, GUT, V62, P630, DOI 10.1136/gutjnl-2012-303661
   Nguyen NH, 2019, CLIN GASTROENTEROL H, V17, P709, DOI 10.1016/j.cgh.2018.07.004
   Nguyen NH, 2018, INFLAMM BOWEL DIS, V24, P916, DOI 10.1093/ibd/izx089
   Nikiphorou E, 2018, FRONT MED-LAUSANNE, V5, DOI 10.3389/fmed.2018.00197
   O'Neill S, 2015, OBES REV, V16, P1, DOI 10.1111/obr.12229
   Ording AG, 2013, INFLAMM BOWEL DIS, V19, P800, DOI 10.1097/MIB.0b013e3182802af7
   Palumbo CS, 2019, INFLAMM BOWEL DIS, V25, P124, DOI 10.1093/ibd/izy200
   Papa A, 2008, DIGEST DIS, V26, P149, DOI 10.1159/000116773
   Papa A, 2015, INFLAMM BOWEL DIS, V21, P1204, DOI 10.1097/MIB.0000000000000310
   Park KT, 2018, ALIMENT PHARM THER, V48, P340, DOI 10.1111/apt.14842
   Peter I, 2018, JAMA NEUROL, V75, P939, DOI 10.1001/jamaneurol.2018.0605
   Peters MJL, 2010, ANN RHEUM DIS, V69, P325, DOI 10.1136/ard.2009.113696
   Radner H, 2015, RHEUMATOLOGY, V54, P2076, DOI 10.1093/rheumatology/kev239
   Radner H, 2010, ANN RHEUM DIS, V69, P536, DOI 10.1136/ard.2009.118430
   Rahier JF, 2014, J CROHNS COLITIS, V8, P443, DOI 10.1016/j.crohns.2013.12.013
   Ranganath VK, 2013, RHEUMATOLOGY, V52, P1809, DOI 10.1093/rheumatology/ket224
   Restellini S, 2017, LIVER INT, V37, P475, DOI 10.1111/liv.13265
   Rivière P, 2017, J CROHNS COLITIS, V11, P1347, DOI 10.1093/ecco-jcc/jjx100
   Roubille C, 2015, J RHEUMATOL, V42, P1767, DOI 10.3899/jrheum.141112
   Rungoe C, 2013, GUT, V62, P689, DOI 10.1136/gutjnl-2012-303285
   Román ALS, 2011, WORLD J GASTROENTERO, V17, P2723, DOI 10.3748/wjg.v17.i22.2723
   Schüle S, 2017, MEDICINE, V96, DOI 10.1097/MD.0000000000006788
   Sewell JL, 2012, BMC GASTROENTEROL, V12, DOI 10.1186/1471-230X-12-79
   Singh S, 2018, PLOS ONE, V13, DOI 10.1371/journal.pone.0195123
   Singh S, 2014, CLIN GASTROENTEROL H, V12, P382, DOI 10.1016/j.cgh.2013.08.023
   Sinnathurai P, 2018, INTERN MED J, V48, P1360, DOI 10.1111/imj.14046
   Steed H, 2009, OBESITY FACTS, V2, P370, DOI 10.1159/000262276
   Strober B, 2018, J AM ACAD DERMATOL, V78, P323, DOI 10.1016/j.jaad.2017.10.012
   Strober B, 2018, J AM ACAD DERMATOL, V78, P70, DOI 10.1016/j.jaad.2017.08.051
   Swanson GR, 2010, ALCOHOL, V44, P223, DOI 10.1016/j.alcohol.2009.10.019
   Swanson SM, 2018, CURR OPIN GASTROEN, V34, P112, DOI 10.1097/MOG.0000000000000422
   Tournadre A, 2019, JOINT BONE SPINE, V86, P55, DOI 10.1016/j.jbspin.2018.06.010
   Turesson C, 2016, SWISS MED WKLY, V146, DOI 10.4414/smw.2016.14290
   Tysnes OB, 2017, J NEURAL TRANSM, V124, P901, DOI 10.1007/s00702-017-1686-y
   van Langenberg DR, 2010, ALIMENT PHARM THER, V32, P131, DOI 10.1111/j.1365-2036.2010.04347.x
   van Onna M, 2016, BMC MUSCULOSKEL DIS, V17, DOI 10.1186/s12891-016-1038-3
   van Walraven Carl, 2009, Med Care, V47, P626, DOI 10.1097/MLR.0b013e31819432e5
   Villumsen M, 2019, GUT
   Wang JY, 2011, DIS COLON RECTUM, V54, P66, DOI 10.1007/DCR.0b013e3181fd48d2
   Weimers P, 2019, INFLAMM BOWEL DIS, V25, P111, DOI 10.1093/ibd/izy190
   Westlake SL, 2011, RHEUMATOLOGY, V50, P518, DOI 10.1093/rheumatology/keq316
   Williet N, 2017, J CROHNS COLITIS, V11, P165, DOI 10.1093/ecco-jcc/jjw145
   Yarur AJ, 2011, AM J GASTROENTEROL, V106, P741, DOI 10.1038/ajg.2011.63
   Yuhara H, 2013, ALIMENT PHARM THER, V37, P953, DOI 10.1111/apt.12294
NR 122
TC 90
Z9 93
U1 1
U2 14
PU ELSEVIER INC
PI SAN DIEGO
PA 525 B STREET, STE 1900, SAN DIEGO, CA 92101-4495 USA
EI 2468-1253
J9 LANCET GASTROENTEROL
JI Lancet Gastroenterol. Hepatol.
PD AUG
PY 2019
VL 4
IS 8
BP 643
EP 654
DI 10.1016/S2468-1253(19)30173-6
PG 12
WC Gastroenterology & Hepatology
WE Science Citation Index Expanded (SCI-EXPANDED)
SC Gastroenterology & Hepatology
GA IM1NN
UT WOS:000477757200027
PM 31171484
DA 2024-01-22
ER

PT J
AU Wall, GC
   Schirmer, LL
   Anliker, LE
   Tigges, AE
AF Wall, Geoffrey C.
   Schirmer, Lori L.
   Anliker, Lynn E.
   Tigges, Ashley E.
TI Pharmacotherapy for Acute Pouchitis
SO ANNALS OF PHARMACOTHERAPY
LA English
DT Article
DE ciprofloxacin; metronidazole; pouchitis; ulcerative colitis; VSL#3
ID ANTIBIOTIC-DEPENDENT POUCHITIS; CHRONIC REFRACTORY POUCHITIS;
   DOUBLE-BLIND; ULCERATIVE-COLITIS; ANAL ANASTOMOSIS; MAINTENANCE THERAPY;
   ACTIVE POUCHITIS; CROHNS-DISEASE; RISK-FACTORS; MANAGEMENT
AB OBJECTIVE: To review the current literature concerning the medical treatment of acute and chronic pouchitis.
   DATA SOURCES: MEDLINE and International Pharmaceutical Abstracts were searched (both 1965-February 2011) using the following terms: pouchitis, Crohn's, ulcerative colitis, diagnosis, prophylaxis, and treatment. Bibliographies from key articles were also searched, and all pertinent articles were reviewed.
   STUDY SELECTION AND DATA EXTRACTION: All available primary literature published in English on treatment for pouchitis was considered, with controlled trials receiving highest priority.
   DATA SYNTHESIS: Pouchitis occurs in up to 50% of ileal pouch anal anastomosis (IPAA) patients with inflammatory bowel disease within 10 years of the procedure. Symptoms include abdominal pain, bloating, and fecal incontinence with frequent diarrhea. The diagnosis of pouchitis is usually made based on symptoms as well as endoscopic and histologic findings. Treatment of acute pouchitis includes antimicrobials such as ciprofloxacin, metronidazole, and rifaximin. If these fail, limited data suggest that oral budesonide, mesalamine, or infliximab may be effective treatments. Surgical revision may be necessary if medical treatments fail. Emerging evidence suggests that the probiotic compound VSL#3 may be effective in preventing the recurrence of pouchitis.
   CONCLUSIONS: Pouchitis is a common complication of IPAA surgery. The strongest data suggest that antimicrobial therapy is an effective first-line treatment for acute pouchitis, and VSL#3 may be effective for prevention of recurrence.
C1 [Wall, Geoffrey C.] Iowa Inflammatory Bowel Dis Ctr, Des Moines, IA USA.
   [Wall, Geoffrey C.; Schirmer, Lori L.] Drake Univ, Coll Pharm & Hlth Sci, Des Moines, IA 50311 USA.
   [Schirmer, Lori L.] Iowa Methodist Med Ctr, Des Moines, IA USA.
   [Anliker, Lynn E.] Univ Colorado, Denver, CO 80202 USA.
   [Tigges, Ashley E.] VA Med Ctr, Des Moines, IA USA.
C3 Drake University; Iowa Methodist Medical Center; University of Colorado
   System; University of Colorado Denver
RP Wall, GC (通讯作者)，Iowa Inflammatory Bowel Dis Ctr, Des Moines, IA USA.
EM geoff.wall@drake.edu
CR Abdelrazeq AS, 2005, COLORECTAL DIS, V7, P182, DOI 10.1111/j.1463-1318.2004.00746.x
   Achkar JP, 2005, CLIN GASTROENTEROL H, V3, P60, DOI 10.1016/S1542-3565(04)00604-4
   Bach SP, 2006, INFLAMM BOWEL DIS, V12, P131, DOI 10.1097/01.MIB.0000197547.80558.59
   BAERT RW, 1995, GASTROENTEROLOGY, V109, P1022
   Brain O, 2008, CURR OPIN GASTROEN, V24, P469, DOI 10.1097/MOG.0b013e3282ff0dd5
   Calabrese C, 2008, ALIMENT PHARM THERAP, V27, P759, DOI 10.1111/j.1365-2036.2008.03656.x
   Coffey JC, 2009, AM J GASTROENTEROL, V104, P1013, DOI 10.1038/ajg.2008.127
   Coffey JC, 2009, DIS COLON RECTUM, V52, P140, DOI 10.1007/DCR.0b013e31819739d6
   Colombel JF, 2003, AM J GASTROENTEROL, V98, P2239, DOI 10.1016/S0002-9270(03)00660-9
   Elahi B, 2008, DIGEST DIS SCI, V53, P1278, DOI 10.1007/s10620-007-0006-z
   Fry RD, 2008, SABISTON TXB SURG
   Gionchetti P, 1997, ALIMENT PHARM THER, V11, P673, DOI 10.1046/j.1365-2036.1997.00217.x
   Grucela A, 2009, MT SINAI J MED, V76, P606, DOI 10.1002/msj.20152
   Haveran LA, 2011, DIS COLON RECTUM, V54, P15, DOI 10.1007/DCR.0b013e3181fc9f04
   Isaacs KL, 2007, INFLAMM BOWEL DIS, V13, P1250, DOI 10.1002/ibd.20187
   Joelsson M, 2001, SCAND J GASTROENTERO, V36, P1179, DOI 10.1080/00365520152584815
   Jones JL, 2007, DIGEST DIS SCI, V52, P607, DOI 10.1007/s10620-006-9225-y
   KMIOT WA, 1993, GASTROENTEROLOGY, V104, P981, DOI 10.1016/0016-5085(93)90264-D
   KUHACHER T, 1998, INT J COLORECTAL DIS, V13, P196
   MADDEN MV, 1994, DIGEST DIS SCI, V39, P1193, DOI 10.1007/BF02093783
   MIGLIOLI M, 1989, NEW ENGL J MED, V320, P257
   Mimura T, 2004, GUT, V53, P108, DOI 10.1136/gut.53.1.108
   Nicholls RJ, 1998, WORLD J SURG, V22, P347, DOI 10.1007/s002689900395
   Pardi DS, 2009, INFLAMM BOWEL DIS, V15, P1424, DOI 10.1002/ibd.21039
   Persson E, 2005, J ADV NURS, V49, P51, DOI 10.1111/j.1365-2648.2004.03263.x
   Sambuelli A, 2002, ALIMENT PHARM THER, V16, P27, DOI 10.1046/j.1365-2036.2002.01139.x
   SANDBORN WJ, 1994, MAYO CLIN PROC, V69, P409, DOI 10.1016/S0025-6196(12)61634-6
   Shen B, 2005, ALIMENT PHARM THER, V22, P721, DOI 10.1111/j.1365-2036.2005.02642.x
   Shen B, 2001, INFLAMM BOWEL DIS, V7, P301, DOI 10.1097/00054725-200111000-00004
   Shen B, 2007, DIS COLON RECTUM, V50, P498, DOI 10.1007/s10350-006-0828-3
   Shen B, 2008, BMC GASTROENTEROL, V8, DOI 10.1186/1471-230X-8-26
   Shen B, 2009, AM J GASTROENTEROL, V104, P1468, DOI 10.1038/ajg.2009.138
   Viscido A, 2004, Eur Rev Med Pharmacol Sci, V8, P239
   *VSL, VSL 3 PROD
   Yan F, 2010, CURR OPIN GASTROEN, V26, P95, DOI 10.1097/MOG.0b013e328335239a
NR 35
TC 12
Z9 12
U1 0
U2 5
PU HARVEY WHITNEY BOOKS CO
PI CINCINNATI
PA PO BOX 42696, CINCINNATI, OH 45242 USA
SN 1060-0280
J9 ANN PHARMACOTHER
JI Ann. Pharmacother.
PD SEP
PY 2011
VL 45
IS 9
BP 1127
EP 1137
DI 10.1345/aph.1P790
PG 11
WC Pharmacology & Pharmacy
WE Science Citation Index Expanded (SCI-EXPANDED)
SC Pharmacology & Pharmacy
GA 825DB
UT WOS:000295250000010
PM 21775695
DA 2024-01-22
ER

PT J
AU Chang, J
   Girgis, L
AF Chang, John
   Girgis, Laila
TI Clinical use of anti-TNF-α biological agents -: A guide for GPs
SO AUSTRALIAN FAMILY PHYSICIAN
LA English
DT Article
ID TUMOR-NECROSIS-FACTOR; BLOCKING-AGENTS; RHEUMATOID-ARTHRITIS; FACTOR
   INHIBITORS; DISEASES
AB BACKGROUND
   Tumour necrosis factor-alpha (TNF-alpha) inhibitors are a new class of injectable drugs, under the umbrella term 'biological agents', now available for the treatment of rheumatoid arthritis and other chronic inflammatory conditions including juvenile idiopathic arthritis, Crohn disease, psoriasis and psoriatic arthritis.
   OBJECTIVE
   The aim of this review is to provide an overview of TNF-alpha inhibitors and highlight the key practical issues of relevance to general practitioners.
   DISCUSSION
   TNF-alpha inhibitors may have a potent effect in reducing inflammation and possibly inducing remission where conventional disease modifying drugs have failed to do so. These drugs are associated with an increased risk of infection as well as other potentially serious side effects. Their use is restricted to the relevant specialist prescribing the drug and are only available on the Pharmaceutical Benefits Scheme under strict prescribing criteria. The role of the GP is critical in identifying patients suitable for referral to consider commencing treatment and in monitoring patients on long term therapy.
C1 [Chang, John] St Vincents Hosp, Dept Rheumatol, Sydney, NSW 2010, Australia.
C3 NSW Health; St Vincents Hospital Sydney
RP Chang, J (通讯作者)，St Vincents Hosp, Dept Rheumatol, Sydney, NSW 2010, Australia.
EM l.girgis@unsw.edu.au
RI Girgis, Laila/S-2462-2018; girgis, laila/ABD-1192-2020
OI Girgis, Laila/0000-0001-7416-9448; girgis, laila/0000-0001-7416-9448
CR [Anonymous], QuantiFERON-TB Gold Plus ELISA Kit Package Insert
   Bongartz T, 2006, JAMA-J AM MED ASSOC, V295, P2275, DOI 10.1001/jama.295.19.2275
   Botsios C, 2005, AUTOIMMUN REV, V4, P162, DOI 10.1016/j.autrev.2004.09.001
   Day R, 2002, LANCET, V359, P540, DOI 10.1016/S0140-6736(02)07718-8
   Furst DE, 2005, ANN RHEUM DIS, V64, P2, DOI 10.1136/ard.2005.044941
   Haraoui B, 2005, SEMIN ARTHRITIS RHEU, V34, P7, DOI 10.1016/j.semarthrit.2005.01.003
   Hochberg MC, 2005, SEMIN ARTHRITIS RHEU, V34, P819, DOI 10.1016/j.semarthrit.2004.11.006
   Nash PT, 2005, MED J AUSTRALIA, V183, P205, DOI 10.5694/j.1326-5377.2005.tb06998.x
   Woolacott N, 2006, HEALTH TECHNOL ASSES, V10, P1
   2007, THU124 EULAR
NR 10
TC 52
Z9 57
U1 0
U2 4
PU ROYAL AUSTRALIAN COLLEGE GENERAL PRACTITIONERS
PI SOUTH MELBOURNE
PA 1 PALMERSTON CRESCENT, SOUTH MELBOURNE, VICTORIA 3205, AUSTRALIA
SN 0300-8495
J9 AUST FAM PHYSICIAN
JI Aust. Fam. Physician
PD DEC
PY 2007
VL 36
IS 12
BP 1035
EP 1038
PG 4
WC Primary Health Care; Medicine, General & Internal
WE Science Citation Index Expanded (SCI-EXPANDED)
SC General & Internal Medicine
GA 278LR
UT WOS:000254287800018
PM 18075630
DA 2024-01-22
ER

PT J
AU Stolzenburg, T
   Ljungmann, K
   Christensen, H
AF Stolzenburg, Tilo
   Ljungmann, Ken
   Christensen, Henrik
TI The effect of azathioprine on anastomotic healing: An experimental study
   in rats
SO DISEASES OF THE COLON & RECTUM
LA English
DT Article
DE azathioprine; colon; anastomosis; surgical; breaking strength; rats;
   animal experimentation
ID ULCERATIVE-COLITIS; CROHN-DISEASE; 6-MERCAPTOPURINE; COMPLICATIONS;
   IMMUNOTOXICITY; STRENGTH
AB PURPOSE: The cytotoxic and immunosuppressive effects of azathioprine, which mitigate the disease activity in inflammatory bowel disease, may compromise the healing of intestinal anastomoses leading to an increased risk of anastomotic leakage. The effect of azathioprine treatment on intestinal healing was tested. METHODS: In an experimental study, rats were randomly given one oral dose of azathioprine (5 mg or 20 mg/kg body weight per day) or placebo. After 28 days of treatment, a left colonic anastomosis was performed. After three days of healing, the breaking strengths of the anastomoses were tested, along with measurements of azathioprine major metabolite concentrations: 6-thioguanine and 6-methyl-mercaptopurine. RESULTS: There were no significant differences in the anastomotic breaking strength between the three groups. CONCLUSIONS: Daily treatment for four weeks with high or low azathioprine doses has no inhibitory effect on colonic healing in rats.
C1 [Stolzenburg, Tilo; Ljungmann, Ken; Christensen, Henrik] Arhus Univ Hosp THG, Surg Dept P, Aarhus C, Denmark.
C3 Aarhus University
RP Stolzenburg, T (通讯作者)，Arhus Sygehus THG, Surg Dept P, DK-8000 Aarhus C, Denmark.
CR Belaiche J, 2001, SCAND J GASTROENTERO, V36, P71, DOI 10.1080/00365520150218084
   Belliveau P, 1999, CAN J SURG, V42, P345
   CHRISTENSEN H, 1995, DIS COLON RECTUM, V38, P1200, DOI 10.1007/BF02048337
   Dayan AD, 1998, TOXICOLOGY, V125, P183
   Dervieux T, 1998, CLIN CHEM, V44, P551
   Dubinsky MC, 2000, GASTROENTEROLOGY, V118, P705, DOI 10.1016/S0016-5085(00)70140-5
   EISINGER DR, 1985, SURG GYNECOL OBSTET, V160, P135
   FIELDING LP, 1980, BRIT MED J, V281, P411, DOI 10.1136/bmj.281.6237.411
   George J, 1996, AM J GASTROENTEROL, V91, P1711
   HENDRIKS T, 1990, DIS COLON RECTUM, V33, P891, DOI 10.1007/BF02051930
   HURST RD, 1995, SURGERY, V118, P748, DOI 10.1016/S0039-6060(05)80045-5
   Institoris L, 1998, HUM EXP TOXICOL, V17, P206, DOI 10.1191/096032798678908576
   JIBORN H, 1978, HEALING LEFT COLONIC
   JONSSON T, 1991, ARCH SURG-CHICAGO, V126, P1423
   Kiyama T, 2001, J GASTROINTEST SURG, V5, P303, DOI 10.1016/S1091-255X(01)80052-4
   LENNARD L, 1992, EUR J CLIN PHARMACOL, V43, P329, DOI 10.1007/BF02220605
   LIMA O, 1981, J THORAC CARDIOV SUR, V82, P211
   Mahadevan U, 2002, INFLAMM BOWEL DIS, V8, P311, DOI 10.1097/00054725-200209000-00001
   Marion JF, 1997, EUR J GASTROEN HEPAT, V9, P831, DOI 10.1097/00042737-199709000-00002
   Meagher AP, 1998, BRIT J SURG, V85, P800
   Oxlund H, 1996, J SURG RES, V66, P25, DOI 10.1006/jsre.1996.0367
   PEARSON DC, 1995, ANN INTERN MED, V123, P132, DOI 10.7326/0003-4819-123-2-199507150-00009
   PEDERSEN BK, 1986, ALLERGY, V41, P286, DOI 10.1111/j.1398-9995.1986.tb02030.x
   Sandborn WJ, 1999, GASTROENTEROLOGY, V117, P527, DOI 10.1016/S0016-5085(99)70445-2
   Sandborn WJ, 1998, SCAND J GASTROENTERO, V33, P92, DOI 10.1080/003655298750027290
NR 25
TC 6
Z9 6
U1 0
U2 2
PU LIPPINCOTT WILLIAMS & WILKINS
PI PHILADELPHIA
PA TWO COMMERCE SQ, 2001 MARKET ST, PHILADELPHIA, PA 19103 USA
SN 0012-3706
EI 1530-0358
J9 DIS COLON RECTUM
JI Dis. Colon Rectum
PD DEC
PY 2007
VL 50
IS 12
BP 2203
EP 2208
DI 10.1007/s10350-007-9010-9
PG 6
WC Gastroenterology & Hepatology; Surgery
WE Science Citation Index Expanded (SCI-EXPANDED)
SC Gastroenterology & Hepatology; Surgery
GA 241FG
UT WOS:000251641700028
PM 17653797
DA 2024-01-22
ER

PT J
AU Crommelin, H
   Vorselaars, A
   van der Vis, J
   Deneer, V
   van Moorsel, CHM
AF Crommelin, Heleen
   Vorselaars, Adriane
   van der Vis, Joanne
   Deneer, Vera
   van Moorsel, Coline H. M.
TI Pharmacogenetics of antitumor necrosis factor therapy in severe
   sarcoidosis
SO CURRENT OPINION IN PULMONARY MEDICINE
LA English
DT Review
DE adalimumab; antitumor necrosis factor therapy; immune-mediated
   inflammatory disease; infliximab; pharmacogenetics; sarcoidosis
ID TNF-ALPHA BLOCKERS; CROHNS-DISEASE; GENETIC POLYMORPHISMS; INFLIXIMAB
   RESPONSE; ADALIMUMAB; PSORIASIS; RESPONSIVENESS; ASSOCIATIONS; EFFICACY;
   SPONDYLOARTHROPATHY
AB Purpose of review
   Antitumor necrosis factor (TNF) treatment is an effective third-line treatment option in severe sarcoidosis. But not all patients respond to treatment. Pharmacogenetics studies the influence of genetic variations on treatment response.
   Recent findings
   In sarcoidosis, only one study reported on a relationship between genetic variation in TNF and response to anti-TNF therapy. In immune-mediated inflammatory diseases (IMIDs) other than sarcoidosis, several genetic variants were associated with response to anti-TNF therapy. Genes related to TNF, the target of this group of drugs, and the pathway by which TNF exerts its effect, TNF receptor, were studied most extensively. Recent findings related genetic variations in the human leukocyte antigen region to development of antidrug antibodies.
   We also included new original data on genetic variations and response to anti-TNF therapy in severe sarcoidosis. We found that TNFRSF1A rs1800693 AA genotype, TNFRSF1B 196T and absence of HLA-DRB1*O3 associate with better response after infliximab treatment in severe sarcoidosis.
   Summary
   Data on pharmacogenetics of anti-TNF therapy in severe sarcoidosis are scarce. Findings in other IMIDs indicate there may be a role for pharmacogenetics in predicting response and adverse events in anti-TNF therapy, also in sarcoidosis. Future studies are needed to evaluate pharmacogenetics as a predicting marker in anti-TNF therapy in sarcoidosis.
C1 [Crommelin, Heleen; Vorselaars, Adriane; van der Vis, Joanne; van Moorsel, Coline H. M.] St Antonius Hosp, Interstitial Lung Dis Ctr Excellence, Dept Pulmonol, Nieuwegein, Netherlands.
   [Crommelin, Heleen; Deneer, Vera] Univ Med Ctr Utrecht, Dept Clin Pharm, Div Labs Pharm, Heidelberglaan 100,Postbus 85500, NL-3508 GA Utrecht, Netherlands.
   [Crommelin, Heleen; Deneer, Vera] Univ Med Ctr Utrecht, Biochem Genet, Heidelberglaan 100,Postbus 85500, NL-3508 GA Utrecht, Netherlands.
   [van der Vis, Joanne] St Antonius Hosp, Interstitial Lung Dis Ctr Excellence, Dept Clin Chem, Nieuwegein, Netherlands.
   [Deneer, Vera] Univ Utrecht, Div Pharmacoepidemiol & Clin Pharmacol, Utrecht Inst Pharmaceut Sci, Utrecht, Netherlands.
   [van Moorsel, Coline H. M.] Univ Med Ctr Utrecht, Div Heart & Lungs, Utrecht, Netherlands.
C3 St. Antonius Hospital Utrecht; Utrecht University; Utrecht University
   Medical Center; Utrecht University; Utrecht University Medical Center;
   St. Antonius Hospital Utrecht; Utrecht University; Utrecht University;
   Utrecht University Medical Center
RP Deneer, V (通讯作者)，Univ Med Ctr Utrecht, Dept Clin Pharm, Div Labs Pharm, Heidelberglaan 100,Postbus 85500, NL-3508 GA Utrecht, Netherlands.; Deneer, V (通讯作者)，Univ Med Ctr Utrecht, Biochem Genet, Heidelberglaan 100,Postbus 85500, NL-3508 GA Utrecht, Netherlands.
EM v.h.m.deneer@umcutrecht.nl
RI Vorselaars, Adriane/GLU-3351-2022
FU St. Antonius Hospital Innovation Fund
FX This study was supported by a research grant from the St. Antonius
   Hospital Innovation Fund.
CR Adler BL, 2019, SEMIN ARTHRITIS RHEU, V48, P1093, DOI 10.1016/j.semarthrit.2018.10.005
   Avila-Pedretti G, 2015, PLOS ONE, V10, DOI 10.1371/journal.pone.0122088
   Bank S, 2019, ALIMENT PHARM THER, V49, P890, DOI 10.1111/apt.15187
   Billiet T, 2015, GUT, V64, P1344, DOI 10.1136/gutjnl-2015-309698
   Cañete JD, 2009, ANN RHEUM DIS, V68, P1547, DOI 10.1136/ard.2008.096982
   Chen WJ, 2015, INT IMMUNOPHARMACOL, V28, P146, DOI 10.1016/j.intimp.2015.05.049
   Crommelin HA, 2016, RESP MED, V115, P72, DOI 10.1016/j.rmed.2016.04.011
   Culver DA, 2019, BMJ-BRIT MED J, V367, DOI 10.1136/bmj.l5553
   de Bakker PIW, 2006, NAT GENET, V38, P1166, DOI 10.1038/ng1885
   De Jager PL, 2009, NAT GENET, V41, P776, DOI 10.1038/ng.401
   González-Lara L, 2015, ARCH DERMATOL RES, V307, P405, DOI 10.1007/s00403-014-1533-z
   Grunewald J, 2009, AM J RESP CRIT CARE, V179, P307, DOI 10.1164/rccm.200807-1082OC
   Harper LJ, 2019, AM J CARDIOL, V124, P1630, DOI 10.1016/j.amjcard.2019.07.067
   Karakaya B, 2019, CLIN EXP IMMUNOL, V196, P249, DOI 10.1111/cei.13257
   Lacruz-Guzmán D, 2013, EUR J CLIN PHARMACOL, V69, P431, DOI 10.1007/s00228-012-1389-0
   Lee YH, 2016, PHARMACOGENOMICS, V17, P1465, DOI 10.2217/pgs.16.27
   Linares-Pineda TM, 2018, PHARMACOGENOMICS J, V18, P1, DOI 10.1038/tpj.2017.27
   Liu M, 2018, PLOS ONE, V13, DOI 10.1371/journal.pone.0195325
   Dávila-Fajardo CL, 2015, PHARMACOGENOMICS, V16, P373, DOI [10.2217/pgs.14.178, 10.2217/PGS.14.178]
   Medrano LM, 2014, HUM IMMUNOL, V75, P71, DOI 10.1016/j.humimm.2013.09.017
   Mendrinoul E, 2017, PHARMACOGENOMICS J, V17, P237, DOI 10.1038/tpj.2016.16
   Miceli-Richard C, 2008, ANN RHEUM DIS, V67, P478, DOI 10.1136/ard.2007.074104
   Montes A, 2015, PHARMACOGENOMICS, V16, P333, DOI [10.2217/PGS.14.175, 10.2217/pgs.14.175]
   Moroi R, 2013, IMMUNOGENETICS, V65, P265, DOI 10.1007/s00251-013-0679-8
   Ovejero-Benito MC, 2018, AM J CLIN DERMATOL, V19, P209, DOI 10.1007/s40257-017-0322-9
   Ovejero-Benito MC, 2018, PHARMACOGENOMICS, V19, P7, DOI 10.2217/pgs-2017-0143
   Romero-Cara P, 2018, INT J MED SCI, V15, P10, DOI 10.7150/ijms.22812
   Salvador-Martín S, 2019, PHARMACOL RES, V149, DOI 10.1016/j.phrs.2019.104478
   Sazonovs A, 2020, GASTROENTEROLOGY, V158, P189, DOI 10.1053/j.gastro.2019.09.041
   Schutte RJ, 2018, CLIN LAB MED, V38, P669, DOI 10.1016/j.cll.2018.08.002
   Song GG, 2015, PHARMACOGENOMICS, V16, P1427, DOI [10.2217/PGS.15.90, 10.2217/pgs.15.90]
   Steenholdt C, 2012, ALIMENT PHARM THER, V36, P650, DOI 10.1111/apt.12010
   Sweiss NJ, 2014, SARCOIDOSIS VASC DIF, V31, P46
   Swierkot J, 2015, JOINT BONE SPINE, V82, P94, DOI 10.1016/j.jbspin.2014.08.006
   Szondy Z, 2017, PHARMACOL RES, V115, P124, DOI 10.1016/j.phrs.2016.11.025
   Tavakolpour S, 2018, CLIN GENET, V93, P481, DOI 10.1111/cge.13186
   Tracey D, 2008, PHARMACOL THERAPEUT, V117, P244, DOI 10.1016/j.pharmthera.2007.10.001
   Ungprasert Patompong, 2019, Mayo Clin Proc Innov Qual Outcomes, V3, P358, DOI 10.1016/j.mayocpiqo.2019.04.006
   Vorselaars ADM, 2015, EUR RESPIR J, V46, P175, DOI 10.1183/09031936.00227014
   Wijnen PA, 2014, EUR RESPIR J, V43, P1730, DOI 10.1183/09031936.00169413
   Wilson A, 2020, ALIMENT PHARM THER, V51, P356, DOI 10.1111/apt.15563
   Yanardag H, 2017, MONALDI ARCH CHEST D, V87, P79, DOI 10.4081/monaldi.2017.835
   Ziegenhagen MW, 1997, AM J RESP CRIT CARE, V156, P1586, DOI 10.1164/ajrccm.156.5.97-02050
NR 43
TC 5
Z9 5
U1 0
U2 3
PU LIPPINCOTT WILLIAMS & WILKINS
PI PHILADELPHIA
PA TWO COMMERCE SQ, 2001 MARKET ST, PHILADELPHIA, PA 19103 USA
SN 1070-5287
EI 1531-6971
J9 CURR OPIN PULM MED
JI Curr. Opin. Pulm. Med.
PD MAY
PY 2020
VL 26
IS 3
BP 267
EP 276
DI 10.1097/MCP.0000000000000681
PG 10
WC Respiratory System
WE Science Citation Index Expanded (SCI-EXPANDED)
SC Respiratory System
GA MT9QA
UT WOS:000555301100011
PM 32205584
DA 2024-01-22
ER

PT J
AU Badea, R
   Socaciu, M
   Ciobanu, L
   Hagiu, C
   Golea, A
AF Badea, Radu
   Socaciu, Mihai
   Ciobanu, Lidia
   Hagiu, Claudia
   Golea, Adela
TI Contrast-Enhanced Ultrasonography (CEUS) for the Evaluation of the
   Inflammation of the Digestive Tract Wall
SO JOURNAL OF GASTROINTESTINAL AND LIVER DISEASES
LA English
DT Article
DE Contrast enhancement ultrasound; inflammatory bowel disease;
   tuberculosis; diverticulitis; pseudomembranous colitis
ID HIGH-RESOLUTION SONOGRAPHY; POWER DOPPLER ULTRASOUND; CROHNS-DISEASE;
   BOWEL-DISEASE; ULCERATIVE-COLITIS; ABDOMINAL ULTRASOUND;
   DIAGNOSTIC-VALUE; FOLLOW-UP; VASCULARIZATION; COLONOSCOPY
AB The evaluation of digestive wall lesions has benefited in latter years from advanced, noninvasive techniques such as contrast enhanced ultrasound (CEUS). This method appreciates the microcirculation in inflamed bowel segments in terms of qualitative and quantitative parameters. Based on precise and reproducible criteria it evaluates the extension and the activity of disease, as well as the presence of complications. Monitoring studies using quantitative measurements of inflammation could lead to the development of prognostic factors regarding the treatment efficacy. The performance of this method can be improved by the use of intraluminal contrast media.
C1 [Badea, Radu; Socaciu, Mihai] Univ Med & Pharm, Ultrasonog Dept, Med Clin 3, Cluj Napoca, Romania.
   [Golea, Adela] Univ Med & Pharm, Emergency Dept Iuliu Hatieganu, Cluj Napoca, Romania.
C3 Regional Institute of Gastroenterology & Hepatology; Iuliu Hatieganu
   University of Medicine & Pharmacy; Iuliu Hatieganu University of
   Medicine & Pharmacy
RP Badea, R (通讯作者)，Univ Med & Pharm, Ultrasonog Dept, Med Clin 3, Cluj Napoca, Romania.
EM rbadea@umfeluj.ro
RI Golea, Adela/M-7834-2019; Golea, Adela/A-3684-2017; Socaciu, Mihai
   Adrian/HPE-1570-2023; Badea, Radu/AAZ-2733-2020
OI Golea, Adela/0000-0002-7227-2326; Socaciu, Mihai
   Adrian/0000-0001-5835-3755; Ciobanu, Lidia/0000-0002-9431-3950
FU SonoDig [833/2008]
FX This project was financed through the SonoDig grant no. 833/2008
   "Implementing the SonoVue product in the ultrasonographic diagnosis of
   inflammatory bowel diseases and image optimization through computerized
   analysis".
CR Badea R, 2010, MED ULTRASON, V12, P73
   Barreiros AP, 2008, SCAND J GASTROENTERO, V43, P1224, DOI 10.1080/00365520802158606
   CARTER MJ, 2004, GUT, V53, P16
   Di Sabatino A, 2004, DIGEST DIS, V22, P63, DOI 10.1159/000078736
   Dietrich CF, 2009, DIGEST DIS, V27, P482, DOI 10.1159/000233287
   Esteban JM, 2003, EUR J GASTROEN HEPAT, V15, P253, DOI 10.1097/00042737-200303000-00008
   Girlich C, 2009, CLIN HEMORHEOL MICRO, V43, P141, DOI 10.3233/CH-2009-1228
   Hagiu C, 2007, J GASTROINTEST LIVER, V16, P205
   Horsthuis K, 2008, RADIOLOGY, V247, P64, DOI 10.1148/radiol.2471070611
   Kratzer W, 2002, J ULTRAS MED, V21, P149, DOI 10.7863/jum.2002.21.2.149
   LIMBERG B, 1994, AM J GASTROENTEROL, V89, P1051
   Maconi G, 1996, AM J GASTROENTEROL, V91, P1604
   Nahon S, 2002, AM J GASTROENTEROL, V97, P3102
   Nylund K, 2008, SCAND J GASTROENTERO, V43, P719, DOI 10.1080/00365520801898855
   Pallotta N, 1999, ULTRASOUND MED BIOL, V25, P1335, DOI 10.1016/S0301-5629(99)00103-9
   Parente F, 2005, EUR J GASTROEN HEPAT, V17, P283, DOI 10.1097/00042737-200503000-00005
   Pradel JA, 1997, ABDOM IMAGING, V22, P167, DOI 10.1007/s002619900164
   Quaia E, 2009, EUR J RADIOL, V69, P438, DOI 10.1016/j.ejrad.2008.10.029
   Reimund JM, 1999, GASTROEN CLIN BIOL, V23, P740
   Sallomi DF, 2003, EUR J GASTROEN HEPAT, V15, P249, DOI 10.1097/00042737-200303000-00007
   Sarma D, 2008, J CLIN GASTROENTEROL, V42, P1139, DOI 10.1097/MCG.0b013e3181886ed4
   Schreyer AG, 2008, CLIN HEMORHEOL MICRO, V40, P143, DOI 10.3233/CH-2008-1125
   Schreyer AG, 2005, GUT, V54, P250, DOI 10.1136/gut.2003.037390
   SCHWERK WB, 1992, EUR J GASTROEN HEPAT, V4, P173
   Serra C, 2007, EUR J RADIOL, V62, P114, DOI 10.1016/j.ejrad.2006.11.027
   Spalinger J, 2000, RADIOLOGY, V217, P787, DOI 10.1148/radiology.217.3.r00dc19787
   Tarján Z, 2000, EUR J RADIOL, V35, P176, DOI 10.1016/S0720-048X(00)00240-0
   Valette PJ, 2001, EUR RADIOL, V11, P1859, DOI 10.1007/s003300101065
   Yamaguchi T, 2009, SCAND J GASTROENTERO, V44, P831, DOI 10.1080/00365520902839659
NR 29
TC 14
Z9 17
U1 0
U2 15
PU MEDICAL UNIV PRESS
PI CLUJ-NAPOCA
PA 3RD MEDICAL CLINIC, STR CROITORILOR NO 19-21, CLUJ-NAPOCA, 400162,
   ROMANIA
SN 1841-8724
J9 J GASTROINTEST LIVER
JI J. Gastrointest. Liver Dis.
PD DEC
PY 2010
VL 19
IS 4
BP 439
EP 444
PG 6
WC Gastroenterology & Hepatology
WE Science Citation Index Expanded (SCI-EXPANDED)
SC Gastroenterology & Hepatology
GA 722IV
UT WOS:000287426800017
PM 21188338
DA 2024-01-22
ER

PT J
AU Senabre-Gallego, JM
   Santos-Ramírez, C
   Santos-Soler, G
   Salas-Heredia, E
   Sánchez-Barrioluengo, M
   Barber, X
   Rosas, J
AF Miguel Senabre-Gallego, Jose
   Santos-Ramirez, Carlos
   Santos-Soler, Gregorio
   Salas-Heredia, Esteban
   Sanchez-Barrioluengo, Mabel
   Barber, Xavier
   Rosas, Jose
CA AIRE-MB Grp
TI Long-term safety and efficacy of etanercept in the treatment of
   ankylosing spondylitis
SO PATIENT PREFERENCE AND ADHERENCE
LA English
DT Review
DE ankylosing spondylitis; etanercept; spondyloarthritis; efficacy; safety
ID NECROSIS-FACTOR-ALPHA; ANTI-TNF THERAPY; EARLY AXIAL SPONDYLOARTHRITIS;
   PATIENT-REPORTED OUTCOMES; PLACEBO-CONTROLLED TRIAL; OPEN-LABEL
   EXTENSION; RHEUMATOID-ARTHRITIS; DOUBLE-BLIND; PSORIATIC-ARTHRITIS;
   RADIOGRAPHIC PROGRESSION
AB To date, anti-tumor necrosis factor alfa (anti-TNF-alpha) therapy is the only alternative to nonsteroidal anti-inflammatory drugs for the treatment of ankylosing spondylitis. Etanercept is a soluble TNF receptor, with a mode of action and pharmacokinetics different to those of antibodies and distinctive efficacy and safety. Etanercept has demonstrated efficacy in the treatment of ankylosing spondylitis, with or without radiographic sacroiliitis, and other manifestations of the disease, including peripheral arthritis, enthesitis, and psoriasis. Etanercept is not efficacious in inflammatory bowel disease, and its efficacy in the treatment of uveitis appears to be lower than that of other anti-TNF drugs. Studies of etanercept confirmed regression of bone edema on magnetic resonance imaging of the spine and sacroiliac joint, but failed to reduce radiographic progression, as do the other anti-TNF drugs. It seems that a proportion of patients remain in disease remission when the etanercept dose is reduced or administration intervals are extended. Etanercept is generally well tolerated with an acceptable safety profile in the treatment of ankylosing spondylitis. The most common adverse effect of etanercept treatment is injection site reactions, which are generally self-limiting. Reactivation of tuberculosis, reactivation of hepatitis B virus infection, congestive heart failure, demyelinating neurologic disorders, hematologic disorders like aplastic anemia and pancytopenia, vasculitis, immunogenicity, and exacerbation or induction of psoriasis are class effects of all the anti-TNF drugs, and have been seen in patients with ankylosing spondylitis. However, etanercept is less likely to induce reactivation of tuberculosis than the other anti-TNF drugs and it has been suggested that etanercept might be less immunogenic, especially in ankylosing spondylitis. Acute uveitis, Crohn's disease, and sarcoidosis are other adverse events that have been rarely associated with etanercept therapy in patients with ankylosing spondylitis.
C1 [Miguel Senabre-Gallego, Jose; Santos-Soler, Gregorio; Salas-Heredia, Esteban; Rosas, Jose] Hosp Marina Baixa, Villajoyosa, Spain.
   [Santos-Ramirez, Carlos] Hosp Marina Salud, Denia, Spain.
   [Sanchez-Barrioluengo, Mabel] Univ Politecn Valencia, CSIC, Inst Gest Inovac & Conocimiento, E-46071 Valencia, Spain.
   [Barber, Xavier] Univ Miguel Henandez, Ctr Invest Operat, Elche, Spain.
C3 Universitat Politecnica de Valencia; Consejo Superior de Investigaciones
   Cientificas (CSIC)
RP Senabre-Gallego, JM (通讯作者)，Hosp Marina Baixa, Rheumatol Unit, Av Alcalde Jaume Botella Mayor 7, Alicante 03570, Spain.
EM senabre@hotmail.es
RI Barrioluengo, Mabel Sánchez/AAB-1211-2019; Barber, Xavier/A-6204-2009;
   Gallego, José Miguel Senabre/V-5585-2017
OI Barrioluengo, Mabel Sánchez/0000-0002-6241-030X; Barber,
   Xavier/0000-0003-3079-5855; Gallego, José Miguel
   Senabre/0000-0002-8602-4198
FU AIRE-MB (Asociacion para la Investigacion en Reumatolog a de la Marina
   Baixa)
FX The findings are presented here with grant support from and on behalf of
   the AIRE-MB (Asociacion para la Investigacion en Reumatolog a de la
   Marina Baixa) group: Jose Rosas, Esteban Salas, Jose Miguel
   Senabre-Gallego, Gregorio Santos- Soler, Catalina Cano, Marisa Lorente,
   AnaPons, Rheumatology, Hospital Marina Baixa, Villajoyosa, Spain;
   Francisca LLinares-Tello, Juan Molina, Laboratory-Department, Hospital
   Marina Baixa, Villajoyosa, Spain; Carlos Santos-Ram rez, Reumatology,
   Hospital Marina Salud, Denia, Spain; Xavier Barber, Universidad Miguel
   -Hernandez, Elche, Spain; Mabel Sanchez-Barrioluengo, Universitat
   Politenica de Valencia, Valencia, Spain.
CR Aggarwal R, 2009, J RHEUMATOL, V36, P914, DOI 10.3899/jrheum.081041
   Anderson JJ, 2001, ARTHRITIS RHEUM-US, V44, P1876, DOI 10.1002/1529-0131(200108)44:8<1876::AID-ART326>3.0.CO;2-F
   Bacquet-Deschryver H, 2008, J CLIN IMMUNOL, V28, P445, DOI 10.1007/s10875-008-9214-3
   Baraliakos X, 2005, ARTHRITIS RHEUM-US, V52, P1216, DOI 10.1002/art.20977
   Baraliakos X, 2013, ANN RHEUM DIS
   Barkham N, 2010, ANN RHEUM DIS, V69, P1926, DOI 10.1136/ard.2009.121327
   Barkham N, 2009, ARTHRITIS RHEUM-US, V60, P946, DOI 10.1002/art.24408
   Borrego L, 2010, ACTAS DERMO-SIFILOGR, V101, P97, DOI 10.1016/S0001-7310(10)70016-8
   Brandt J, 2003, ARTHRITIS RHEUM-US, V48, P1667, DOI 10.1002/art.11017
   Brandt J, 2005, RHEUMATOLOGY, V44, P342, DOI 10.1093/rheumatology/keh475
   Braun J, 2007, RHEUMATOLOGY, V46, P999, DOI 10.1093/rheumatology/kem069
   Braun J, 2012, J RHEUMATOL, V39, P836, DOI 10.3899/jrheum.110885
   Braun J, 2011, ARTHRITIS RHEUM-US, V63, P1543, DOI 10.1002/art.30223
   Brunasso AMG, 2011, RHEUMATOLOGY, V50, P1700, DOI 10.1093/rheumatology/ker190
   Calin A, 2004, ANN RHEUM DIS, V63, P1594, DOI 10.1136/ard.2004.020875
   CALIN A, 1994, J RHEUMATOL, V21, P2281
   Cantini F, 2013, BIOL-TARGETS THER, V7, P1, DOI 10.2147/BTT.S31474
   Carmona L, 2006, ARTHRITIS RES THER, V8, DOI 10.1186/ar1941
   Ortells LC, 2010, REUMATOL CLIN, V6, P1, DOI 10.1016/j.reuma.2009.12.008
   Cepeda EJ, 2008, ANN RHEUM DIS, V67, P710, DOI 10.1136/ard.2007.081513
   Coates LC, 2008, RHEUMATOLOGY, V47, P897, DOI 10.1093/rheumatology/ken094
   Conti F, 2007, ANN RHEUM DIS, V66, P1393, DOI 10.1136/ard.2007.073569
   Creemers MCW, 2005, ANN RHEUM DIS, V64, P127, DOI 10.1136/ard.2004.020503
   CUI Y, 2009, SCAND J RHEUMATOL, V27, P958
   D'Angelo S, 2011, CLIN EXP RHEUMATOL, V29, P865
   Daïen CI, 2012, J RHEUMATOL, V39, P1533, DOI 10.3899/jrheum.111522
   Davis J, 2004, ARTHRIT RHEUM-ARTHR, V51, P302, DOI 10.1002/art.20241
   Davis JC, 2008, ANN RHEUM DIS, V67, P346, DOI 10.1136/ard.2007.078139
   Davis JC, 2003, ARTHRITIS RHEUM, V48, P3230, DOI 10.1002/art.11325
   de Vries MK, 2009, ANN RHEUM DIS, V68, P531, DOI 10.1136/ard.2008.089979
   Delaunay C, 2005, J RHEUMATOL, V32, P2183
   Desai SB, 2006, BEST PRACT RES CL RH, V20, P757, DOI 10.1016/j.berh.2006.06.002
   Dijkmans B, 2009, J RHEUMATOL, V36, P1256, DOI 10.3899/jrheum.081033
   Dixon WG, 2010, ANN RHEUM DIS, V69, P522, DOI 10.1136/ard.2009.118935
   Dore RK, 2007, CLIN EXP RHEUMATOL, V25, P40
   Dougados M, 2011, ANN RHEUM DIS, V70, P799, DOI 10.1136/ard.2010.139261
   DOUGADOS M, 2013, EUR LEAG RHEUM ANN C
   Dougados M, 2012, RHEUMATOLOGY, V51, P1687, DOI 10.1093/rheumatology/kes125
   Fiorentino DF, 2007, ARCH DERMATOL, V143, P233, DOI 10.1001/archderm.143.2.233
   Fleischmann R, 2007, DRUG AGING, V24, P239, DOI 10.2165/00002512-200724030-00005
   Furst DE, 2008, ANN RHEUM DIS, V67, P2, DOI 10.1136/ard.2008.100834
   Furst DE, 2006, SEMIN ARTHRITIS RHEU, V36, P159, DOI 10.1016/j.semarthrit.2006.02.001
   GARRETT S, 1994, J RHEUMATOL, V21, P2286
   Glintborg B, 2010, ANN RHEUM DIS, V69, P2002, DOI 10.1136/ard.2009.124446
   González-López MA, 2006, ARTHRIT RHEUM-ARTHR, V55, P817, DOI 10.1002/art.22238
   Gorman JD, 2002, NEW ENGL J MED, V346, P1349, DOI 10.1056/NEJMoa012664
   Grinblat B, 2008, SEMIN ARTHRITIS RHEU, V37, P251, DOI 10.1016/j.semarthrit.2007.05.004
   Haibel H, 2008, ARTHRITIS RHEUM-US, V58, P1981, DOI 10.1002/art.23606
   Heiberg MS, 2008, ARTHRIT RHEUM-ARTHR, V59, P234, DOI 10.1002/art.23333
   Hukuda S, 2001, J RHEUMATOL, V28, P554
   Jamnitski A, 2012, ANN RHEUM DIS, V71, P88, DOI 10.1136/annrheumdis-2011-200184
   Javot L, 2011, THERAPIE, V66, P149, DOI 10.2515/therapie/2011014
   JENKINSON TR, 1994, J RHEUMATOL, V21, P1694
   Krathen MS, 2010, J RHEUMATOL, V37, P2205, DOI 10.3899/jrheum.100041
   Lamrock E, 2012, AUSTRALAS J DERMATOL, V53, pE87, DOI 10.1111/j.1440-0960.2011.00863.x
   Le Blay P, 2012, CLIN EXP RHEUMATOL, V30, P756
   Lee ES, 2012, J DRUGS DERMATOL, V11, P413
   Lee J, 2010, CLIN RHEUMATOL, V29, P1149, DOI 10.1007/s10067-010-1542-z
   Lee SH, 2008, CLIN RHEUMATOL, V27, P179, DOI 10.1007/s10067-007-0674-2
   Leonardi CL, 2003, NEW ENGL J MED, V349, P2014, DOI 10.1056/NEJMoa030409
   Li Zhi-han, 2013, Eur J Orthop Surg Traumatol, V23, P497, DOI 10.1007/s00590-012-1035-7
   Lim LL, 2007, ARTHRITIS RHEUM, V56, P3248, DOI 10.1002/art.22918
   Machado MA, 2013, RHEUMATOL INT
   Mahadevan U, 2005, INFLAMM BOWEL DIS, V11, P395, DOI 10.1097/01.MIB.0000164023.10848.c4
   Martín-Mola E, 2010, CLIN EXP RHEUMATOL, V28, P238
   McLeod C, 2007, Health Technol Assess, V11, P1
   Mease PJ, 2004, ARTHRITIS RHEUM-US, V50, P2264, DOI 10.1002/art.20335
   Mease PJ, 2000, LANCET, V356, P385, DOI 10.1016/S0140-6736(00)02530-7
   Senabre-Gallego JM, 2011, REUMATOL CLIN, V7, P385, DOI 10.1016/j.reuma.2011.06.005
   Moots RJ, 2012, RHEUMATOLOGY, V51, P393, DOI 10.1093/rheumatology/ker404
   Mrabet D, 2012, Rev Med Liege, V67, P619
   Navarro-Compán V, 2011, CLIN RHEUMATOL, V30, P993, DOI 10.1007/s10067-011-1722-5
   Navarro-Sarabia F, 2011, RHEUMATOLOGY, V50, P1828, DOI 10.1093/rheumatology/ker083
   Nell-Duxneuner V, 2012, INT J CLIN PHARM TH, V50, P867, DOI 10.5414/CP201707
   Ostensen M, 2008, RHEUMATOLOGY, V47, P28, DOI 10.1093/rheumatology/ken168
   Ostensen M, 2009, NAT REV RHEUMATOL, V5, P382, DOI 10.1038/nrrheum.2009.103
   Pato E, 2011, SEMIN ARTHRITIS RHEU, V40, P314, DOI 10.1016/j.semarthrit.2010.05.008
   Pavelka K, 2009, CLIN EXP RHEUMATOL, V27, P958
   Rudwaleit M, 2005, ANN RHEUM DIS, V64, P1305, DOI 10.1136/ard.2004.032441
   RUDWALEIT M, 2009, ANN RHEUM DIS, V68, P77
   Rump JA, 2010, Z RHEUMATOL, V69, P903, DOI 10.1007/s00393-010-0652-y
   Said TM, 2005, FERTIL STERIL, V83, P1665, DOI 10.1016/j.fertnstert.2004.11.068
   Saint Marcoux B, 2006, JOINT BONE SPINE, V73, P710, DOI 10.1016/j.jbspin.2006.02.010
   Sandborn WJ, 2001, GASTROENTEROLOGY, V121, P1088, DOI 10.1053/gast.2001.28674
   SANTOSRAMIREZ C, 2011, REV SOC VAL REUMA, V2, P15
   Scioscia C, 2011, CLIN EXP RHEUMATOL, V29, P93
   Song IH, 2011, ANN RHEUM DIS, V70, P590, DOI 10.1136/ard.2010.139667
   Song IH, 2012, ANN RHEUM DIS, V71, P1212, DOI 10.1136/annrheumdis-2011-201010
   Tracey D, 2008, PHARMACOL THERAPEUT, V117, P244, DOI 10.1016/j.pharmthera.2007.10.001
   Tubach F, 2009, ARTHRITIS RHEUM-US, V60, P1884, DOI 10.1002/art.24632
   van der Burg LRA, 2012, ANN RHEUM DIS, V71, P1924, DOI 10.1136/annrheumdis-2012-201914
   van der Heijde D, 2008, ARTHRITIS RHEUM-US, V58, P1324, DOI 10.1002/art.23471
   van der Heijde D, 2006, ANN RHEUM DIS, V65, P1572, DOI 10.1136/ard.2006.056747
   van der Heijde D, 2009, ANN RHEUM DIS, V68, P1811, DOI 10.1136/ard.2008.100826
   van der Heijde D, 2011, ANN RHEUM DIS, V70, P905, DOI 10.1136/ard.2011.151563
   van der Heijde D, 2009, ARTHRITIS RES THER, V11, DOI 10.1186/ar2794
   Wang DX, 2011, JOINT BONE SPINE, V78, P531, DOI 10.1016/j.jbspin.2011.03.023
   Wolbink GJ, 2009, CURR OPIN RHEUMATOL, V21, P211, DOI 10.1097/BOR.0b013e328329ed8b
   Zou J, 2003, ANN RHEUM DIS, V62, P561, DOI 10.1136/ard.62.6.561
   Zou JX, 2003, ARTHRITIS RHEUM, V48, P780, DOI 10.1002/art.10847
NR 100
TC 21
Z9 22
U1 0
U2 21
PU DOVE MEDICAL PRESS LTD
PI ALBANY
PA PO BOX 300-008, ALBANY, AUCKLAND 0752, NEW ZEALAND
SN 1177-889X
J9 PATIENT PREFER ADHER
JI Patient Prefer. Adherence
PY 2013
VL 7
BP 961
EP 972
DI 10.2147/PPA.S33109
PG 12
WC Medicine, General & Internal
WE Science Citation Index Expanded (SCI-EXPANDED)
SC General & Internal Medicine
GA 220VN
UT WOS:000324615100001
PM 24101863
OA Green Published, gold, Green Submitted
DA 2024-01-22
ER

PT J
AU Freeman, HJ
AF Freeman, Hugh James
TI Limitations in assessment of mucosal healing in inflammatory bowel
   disease
SO WORLD JOURNAL OF GASTROENTEROLOGY
LA English
DT Article
DE Intestinal mucosa; Digestive system endoscopy; Clinical trials
ID ACTIVE ULCERATIVE-COLITIS; COOPERATIVE CROHN DISEASE; CLINICAL-TRIALS;
   INTEROBSERVER AGREEMENT; PROSPECTIVE MULTICENTER; HISTOLOGIC REMISSION;
   CAPSULE ENDOSCOPY; ACTIVITY INDEXES; MMX MESALAMINE; DRUG-TREATMENT
AB An emerging parameter to define the effectiveness of new therapeutic agents in clinical trials, and by extension, for use in day-to-day clinical practice has been labeled mucosal healing. It has been hypothesized that complete healing of the intestinal mucosa in inflammatory bowel diseases should result in reduced disease complications, reduced hospitalization and reduced surgical treatment. By implication, the natural history of inflammatory bowel disease might then be altered. Measurement of mucosal healing, however, is largely observational, requiring repeated invasive endoscopic examinations, sometimes with mucosal biopsies. Other indirect imaging methods may play a role in this assessment along with other surrogate markers, including intestinal permeability. These measurements may have significant limitations that prohibit precise correlation with symptom-based disease activity indices in clinical trials. This likely reflects the dynamic nature of this evolving and individualized inflammatory process that tends to be focused, but not limited, to the mucosa of the intestinal tract. (C) 2010 Baishideng. All rights reserved.
C1 [Freeman, Hugh James] Univ British Columbia, Dept Med, Vancouver, BC V6T 1W5, Canada.
C3 University of British Columbia
RP Freeman, HJ (通讯作者)，Univ British Columbia Hosp, Dept Med, 2211 Wesbrook Mall, Vancouver, BC V6T 1W5, Canada.
EM hugfree@shaw.ca
CR BAERT F, 2009, GASTROENTEROLOGY
   BARON JH, 1964, BRIT MED J, V1, P89, DOI 10.1136/bmj.1.5375.89
   Barrett JC, 2009, NAT GENET, V41, P1330, DOI 10.1038/ng.483
   BINDER V, 1970, SCAND J GASTROENTERO, V5, P627
   Borody TJ, 2007, DIGEST LIVER DIS, V39, P438, DOI 10.1016/j.dld.2007.01.008
   CELLIER C, 1994, GUT, V35, P231, DOI 10.1136/gut.35.2.231
   Cooney R, 2009, DIGEST DIS, V27, P428, DOI 10.1159/000234909
   D'Haens G, 1999, GASTROINTEST ENDOSC, V50, P667, DOI 10.1016/S0016-5107(99)80017-0
   D'Haens G, 2007, GASTROENTEROLOGY, V132, P763, DOI 10.1053/j.gastro.2006.12.038
   Daperno M, 2004, GASTROINTEST ENDOSC, V60, P505, DOI 10.1016/S0016-5107(04)01878-4
   de Lange T, 2004, BMC GASTROENTEROL, V4, DOI 10.1186/1471-230X-4-9
   Desmond AN, 2008, GUT, V57, P1524, DOI 10.1136/gut.2008.151415
   DHaens G, 1997, GASTROENTEROLOGY, V112, P1475, DOI 10.1016/S0016-5085(97)70027-1
   Efthymiou A, 2008, INFLAMM BOWEL DIS, V14, P1542, DOI 10.1002/ibd.20509
   Freeman HJ, 2008, WORLD J GASTROENTERO, V14, P4127, DOI 10.3748/wjg.14.4127
   Frey MR, 2009, GASTROENTEROLOGY, V136, P217, DOI 10.1053/j.gastro.2008.09.023
   Froslie KF, 2007, GASTROENTEROLOGY, V133, P412, DOI 10.1053/j.gastro.2007.05.051
   GOMES P, 1986, GUT, V27, P92, DOI 10.1136/gut.27.1.92
   Hansen JJ, 2009, INFLAMM BOWEL DIS, V15, P890, DOI 10.1002/ibd.20850
   Kamm MA, 2007, GASTROENTEROLOGY, V132, P66, DOI 10.1053/j.gastro.2006.10.011
   KOZAREK RA, 1989, ANN INTERN MED, V110, P353, DOI 10.7326/0003-4819-110-5-353
   Langhorst J, 2008, AM J GASTROENTEROL, V103, P162, DOI 10.1111/j.1572-0241.2007.01556.x
   Lémann M, 2005, GASTROENTEROLOGY, V128, P1812, DOI 10.1053/j.gastro.2005.03.031
   Lichtenstein GR, 2007, CLIN GASTROENTEROL H, V5, P95, DOI 10.1016/j.cgh.2006.10.025
   LICHTENSTEIN GR, 2009, INFLAMM BOWEL DIS
   MALCHOW H, 1984, GASTROENTEROLOGY, V86, P249
   Mantzaris GJ, 2009, INFLAMM BOWEL DIS, V15, P375, DOI 10.1002/ibd.20777
   MARY JY, 1989, GUT, V30, P983, DOI 10.1136/gut.30.7.983
   MEKHJIAN HS, 1979, GASTROENTEROLOGY, V77, P898
   MODIGLIANI R, 1990, GASTROENTEROLOGY, V98, P811, DOI 10.1016/0016-5085(90)90002-I
   NyKristensen N, 2008, INFLAMM BOWEL DIS, V14, P75, DOI 10.1002/ibd.20277
   OLAISON G, 1990, GUT, V31, P325, DOI 10.1136/gut.31.3.325
   Orlandi F, 1998, ITAL J GASTROENTEROL, V30, P539
   POWELLTUCK J, 1982, DIGEST DIS SCI, V27, P533, DOI 10.1007/BF01296733
   Rutgeerts P, 2005, GASTROENTEROLOGY, V128, P856, DOI 10.1053/j.gastro.2005.01.010
   RUTGEERTS P, 1995, GASTROENTEROLOGY, V108, P1617, DOI 10.1016/0016-5085(95)90121-3
   Rutgeerts P, 2004, GASTROENTEROLOGY, V126, P402, DOI 10.1053/j.gastro.2003.11.014
   Rutgeerts P, 2005, NEW ENGL J MED, V353, P2462, DOI 10.1056/NEJMoa050516
   Rutgeerts P, 2007, GUT, V56, P453, DOI 10.1136/gut.2005.088732
   Rutgeerts P, 2009, GASTROENTEROLOGY, V136, P1182, DOI 10.1053/j.gastro.2009.02.001
   Sandborn WJ, 2005, AM J GASTROENTEROL, V100, P1780, DOI 10.1111/j.1572-0241.2005.41992.x
   Schmidt S, 2003, EUR RADIOL, V13, P1303, DOI 10.1007/s00330-002-1710-x
   SCHROEDER KW, 1987, NEW ENGL J MED, V317, P1625, DOI 10.1056/NEJM198712243172603
   Solem CA, 2005, INFLAMM BOWEL DIS, V11, P707, DOI 10.1097/01.MIB.0000173271.18319.53
   Su CY, 2007, GASTROENTEROLOGY, V132, P516, DOI 10.1053/j.gastro.2006.12.037
   SUMMERS RW, 1979, GASTROENTEROLOGY, V77, P847
   SUTHERLAND LR, 1987, GASTROENTEROLOGY, V92, P1894, DOI 10.1016/0016-5085(87)90621-4
   Triester SL, 2006, AM J GASTROENTEROL, V101, P954, DOI 10.1111/j.1572-0241.2006.00506.x
   TRUELOVE SC, 1955, BRIT MED J, V2, P1041, DOI 10.1136/bmj.2.4947.1041
   Vermeire S, 2006, GUT, V55, P426, DOI 10.1136/gut.2005.069476
   WINSHIP DH, 1979, GASTROENTEROLOGY, V77, P829
   Wold PB, 2003, RADIOLOGY, V229, P275, DOI 10.1148/radiol.2291020877
   Wu F, 2007, INFLAMM BOWEL DIS, V13, P807, DOI 10.1002/ibd.20110
   Zwiers A, 2008, INFLAMM BOWEL DIS, V14, P1652, DOI 10.1002/ibd.20695
NR 54
TC 16
Z9 18
U1 0
U2 2
PU BAISHIDENG PUBLISHING GROUP INC
PI PLEASANTON
PA 8226 REGENCY DR, PLEASANTON, CA 94588 USA
SN 1007-9327
EI 2219-2840
J9 WORLD J GASTROENTERO
JI World J. Gastroenterol.
PD JAN 7
PY 2010
VL 16
IS 1
BP 15
EP 20
DI 10.3748/wjg.v16.i1.15
PG 6
WC Gastroenterology & Hepatology
WE Science Citation Index Expanded (SCI-EXPANDED)
SC Gastroenterology & Hepatology
GA 542CE
UT WOS:000273468100002
PM 20039444
DA 2024-01-22
ER

PT J
AU Pastorelli, L
   Pizarro, TT
   Cominelli, F
   Vecchi, M
AF Pastorelli, Luca
   Pizarro, Theresa T.
   Cominelli, Fabio
   Vecchi, Maurizio
TI Emerging drugs for the treatment of ulcerative colitis
SO EXPERT OPINION ON EMERGING DRUGS
LA English
DT Review
DE adhesion molecules; biologic drugs; CD3; CTLA-4; IL-2 receptor;
   inflammatory bowel disease; MMX; PPAR-gamma; probiotics; therapy;
   TNF-alpha; treatment; ulcerative colitis
ID INFLAMMATORY-BOWEL-DISEASE; RANDOMIZED CONTROLLED-TRIAL;
   MOLECULAR-WEIGHT HEPARIN; ADALIMUMAB INDUCTION THERAPY; ACTIVATED
   RECEPTOR-GAMMA; PLACEBO-CONTROLLED TRIAL; TRICHURIS-SUIS THERAPY;
   CROHNS-DISEASE; COLORECTAL-CANCER; ESCHERICHIA-COLI
AB Background: Ulcerative colitis (UC) is a chronic, relapsing inflammatory disorder of the colon for which the etiology is currently unknown. At present, strategies to treat UC are primarily targeted to control inflammation during active phases of disease as well as maintain remission during quiescence. As such, several unmet needs in the treatment of UC still remain. In recent years, basic research has led to the recognition of several key factors in the pathogenesis of UC, translating into the development of several novel therapeutic agents. Objective: The aim of this study is to review emerging therapies that may advance the treatment and improve the overall care of UC patients. Methods: An extensive literature search on published manuscripts and meeting proceedings has been performed to provide a comprehensive review of future drug therapies to treat UC. Results/conclusion: The translational application of new discoveries in the basic understanding of UC pathogenesis is continuing and critical for the development of novel treatment strategies. Design of novel biologic therapies to treat UC has the challenge of addressing potential safety issues, while more traditional drugs should be further developed to facilitate patient compliance to treat this chronic, debilitating disease.
C1 [Vecchi, Maurizio] Univ Milan, Gastroenterol & Gastrointestinal Endoscopy Unit, IRCCS Policlin San Donato, I-20097 San Donato Milanese, MI, Italy.
   [Pastorelli, Luca; Pizarro, Theresa T.] Case Western Reserve Univ, Sch Med, Dept Pathol, Cleveland, OH 44106 USA.
   [Pastorelli, Luca; Vecchi, Maurizio] Univ Milan, Sch Med, Dept Med Sci, Milan, Italy.
   [Cominelli, Fabio] Case Western Reserve Univ, Univ Hosp, Case Med Ctr, Digest Hlth Ctr,Div Gastroenterol & Liver Dis, Cleveland, OH 44106 USA.
C3 IRCCS Policlinico San Donato; University of Milan; Case Western Reserve
   University; University of Milan; University Hospitals of Cleveland; Case
   Western Reserve University
RP Vecchi, M (通讯作者)，Univ Milan, Gastroenterol & Gastrointestinal Endoscopy Unit, IRCCS Policlin San Donato, Via Morandi 30, I-20097 San Donato Milanese, MI, Italy.
EM maurizio.vecchi@unimi.it
RI Pastorelli, Luca/K-5513-2016; Vecchi, Maurizio/AAB-7383-2019
OI Pastorelli, Luca/0000-0002-2810-9951; 
FU NIDDK NIH HHS [P01 DK091222, P30 DK067629, R01 DK055812, R01 DK056762]
   Funding Source: Medline
CR Annese V, 2005, AM J GASTROENTEROL, V100, P1370, DOI 10.1111/j.1572-0241.2005.41412.x
   Auci D, 2007, ANN NY ACAD SCI, V1110, P630, DOI 10.1196/annals.1423.066
   Bebb JR, 2004, ALIMENT PHARM THER, V20, P143, DOI 10.1111/j.1365-2036.2004.02018.x
   Bibiloni R, 2005, AM J GASTROENTEROL, V100, P1539, DOI 10.1111/j.1572-0241.2005.41794.x
   Boirivant M, 2006, GASTROENTEROLOGY, V131, P1786, DOI 10.1053/j.gastro.2006.09.016
   Bossa F, 2008, AM J GASTROENTEROL, V103, P2509, DOI 10.1111/j.1572-0241.2008.02103.x
   Braat H, 2006, CLIN GASTROENTEROL H, V4, P754, DOI 10.1016/j.cgh.2006.03.028
   Brunner M, 2006, BRIT J CLIN PHARMACO, V61, P31, DOI 10.1111/j.1365-2125.2005.02517.x
   Brunner M, 2003, ALIMENT PHARM THER, V17, P395, DOI 10.1046/j.1365-2036.2003.01445.x
   Campieri M, 2003, ALIMENT PHARM THER, V17, P1471, DOI 10.1046/j.1365-2036.2003.01609.x
   Celasco G, 2008, DIGEST DIS SCI, V53, P3170, DOI 10.1007/s10620-008-0299-6
   Cerveny P, 2007, INFLAMM BOWEL DIS, V13, P1244, DOI 10.1002/ibd.20189
   Coffey JC, 2009, AM J GASTROENTEROL, V104, P1013, DOI 10.1038/ajg.2008.127
   Creed TJ, 2003, ALIMENT PHARM THER, V18, P65, DOI 10.1046/j.1365-2036.2003.01639.x
   Creed TJ, 2006, ALIMENT PHARM THER, V23, P1435, DOI 10.1111/j.1365-2036.2006.02904.x
   D'Haens G, 2007, GASTROENTEROLOGY, V132, P763, DOI 10.1053/j.gastro.2006.12.038
   D'Inca R, 2008, ALIMENT PHARM THER, V27, P166, DOI 10.1111/j.1365-2036.2007.03555.x
   D'Incà R, 2006, ALIMENT PHARM THER, V23, P1455, DOI 10.1111/j.1365-2036.2006.02916.x
   Dall'Era M, 2004, LUPUS, V13, P372, DOI 10.1191/0961203303lu1029oa
   Derijks LJJ, 2006, ALIMENT PHARM THER, V24, P715, DOI 10.1111/j.1365-2036.2006.02980.x
   Dubuquoy L, 2006, GUT, V55, P1341, DOI 10.1136/gut.2006.093484
   Eaden J, 2000, ALIMENT PHARM THERAP, V14, P145
   Eaden JA, 2001, GUT, V48, P526, DOI 10.1136/gut.48.4.526
   Edmond LM, 2003, INFLAMM BOWEL DIS, V9, P10, DOI 10.1097/00054725-200301000-00002
   Ehehalt R, 2004, SCAND J GASTROENTERO, V39, P737, DOI 10.1080/00365520410006233
   Elliott DE, 2007, INT J PARASITOL, V37, P457, DOI 10.1016/j.ijpara.2006.12.009
   Fajas L, 2001, NUTR METAB CARDIOVAS, V11, P64
   Farrell RJ, 2003, GASTROENTEROLOGY, V124, P917, DOI 10.1053/gast.2003.50145
   Faubion WA, 2001, GASTROENTEROLOGY, V121, P255, DOI 10.1053/gast.2001.26279
   Feagan BG, 2005, NEW ENGL J MED, V352, P2499, DOI 10.1056/NEJMoa042982
   Gálvez J, 2003, INFLAMM BOWEL DIS, V9, P363, DOI 10.1097/00054725-200311000-00004
   Gionchetti P, 2005, J CLIN GASTROENTEROL, V39, P291, DOI 10.1097/01.mcg.0000155124.74548.61
   Gionchetti P, 1999, ALIMENT PHARM THERAP, V13, P381
   Gordon FH, 2002, ALIMENT PHARM THER, V16, P699, DOI 10.1046/j.1365-2036.2002.01205.x
   Guslandi M, 2003, EUR J GASTROEN HEPAT, V15, P697, DOI 10.1097/00042737-200306000-00017
   Hanai H, 2004, DIGESTION, V70, P36, DOI 10.1159/000080079
   Harrell LE, 2004, GASTROENTEROL CLIN N, V33, P303, DOI 10.1016/j.gtc.2004.02.010
   Höie O, 2007, AM J GASTROENTEROL, V102, P1692, DOI 10.1111/j.1572-0241.2007.01265.x
   Huynh HQ, 2009, INFLAMM BOWEL DIS, V15, P760, DOI 10.1002/ibd.20816
   Irvine EJ, 2008, INFLAMM BOWEL DIS, V14, P554, DOI 10.1002/ibd.20301
   Ishikawa H, 2003, J AM COLL NUTR, V22, P56, DOI 10.1080/07315724.2003.10719276
   Järnerot G, 2005, GASTROENTEROLOGY, V128, P1805, DOI 10.1053/j.gastro.2005.03.003
   Jones JL, 2007, INFLAMM BOWEL DIS, V13, P1299, DOI 10.1002/ibd.20211
   Kamm MA, 2008, GUT, V57, P893, DOI 10.1136/gut.2007.138248
   Kamm MA, 2007, GASTROENTEROLOGY, V132, P66, DOI 10.1053/j.gastro.2006.10.011
   Kandiel A, 2005, GUT, V54, P1121, DOI 10.1136/gut.2004.049460
   Keystone EC, 2009, ANN RHEUM DIS, V68, P789, DOI 10.1136/ard.2008.099010
   Kruis W, 1997, ALIMENT PHARM THER, V11, P853, DOI 10.1046/j.1365-2036.1997.00225.x
   Kruis W, 2004, GUT, V53, P1617, DOI 10.1136/gut.2003.037747
   Kruis W, 2005, WORLD J GASTROENTERO, V11, P7001, DOI 10.3748/wjg.v11.i44.7001
   Lakatos PL, 2008, WORLD J GASTROENTERO, V14, P3937, DOI 10.3748/wjg.14.3937
   LANGHOLZ E, 1994, GASTROENTEROLOGY, V107, P3, DOI 10.1016/0016-5085(94)90054-X
   Laukoetter MG, 2008, WORLD J GASTROENTERO, V14, P401, DOI 10.3748/wjg.14.401
   Lefebvre AM, 1999, J ENDOCRINOL, V162, P331, DOI 10.1677/joe.0.1620331
   Lewis JD, 2008, GASTROENTEROLOGY, V134, P688, DOI 10.1053/j.gastro.2007.12.012
   Liang HL, 2008, WORLD J GASTROENTERO, V14, P114, DOI 10.3748/wjg.14.114
   Lichtenstein GR, 2007, CLIN GASTROENTEROL H, V5, P95, DOI 10.1016/j.cgh.2006.10.025
   Lichtenstein GR, 2006, GASTROENTEROLOGY, V130, P940, DOI 10.1053/j.gastro.2006.01.048
   LICHTIGER S, 1994, NEW ENGL J MED, V330, P1841, DOI 10.1056/NEJM199406303302601
   Lin J, 2008, CLIN IMMUNOL, V126, P13, DOI 10.1016/j.clim.2007.08.012
   Longobardi T, 2003, AM J GASTROENTEROL, V98, P1064, DOI 10.1016/S0002-9270(02)06007-0
   Magnani M, 1998, BIOTECHNOL APPL BIOC, V28, P1
   Mallon P, 2007, COCHRANE DB SYST REV, DOI 10.1002/14651858.CD005573.pub2
   Miele E, 2009, AM J GASTROENTEROL, V104, P437, DOI 10.1038/ajg.2008.118
   MODIGLIANI R, 1990, GASTROENTEROLOGY, V98, P811, DOI 10.1016/0016-5085(90)90002-I
   Möndel M, 2009, MUCOSAL IMMUNOL, V2, P166, DOI 10.1038/mi.2008.77
   Monteleone G, 2008, MUCOSAL IMMUNOL, V1, pS50, DOI 10.1038/mi.2008.55
   Moody GA, 1996, EUR J GASTROEN HEPAT, V8, P1179, DOI 10.1097/00042737-199612000-00009
   Mousa SA, 2007, SEMIN THROMB HEMOST, V33, P524, DOI 10.1055/s-2007-982084
   Nenci A, 2007, NATURE, V446, P557, DOI 10.1038/nature05698
   Oussalah A, 2008, ALIMENT PHARM THER, V28, P966, DOI 10.1111/j.1365-2036.2008.03811.x
   Pagnini C, 2006, Dig Liver Dis, V38 Suppl 2, pS270, DOI 10.1016/S1590-8658(07)60008-5
   Pastorelli L, 2008, ALIMENT PHARM THER, V28, P581, DOI 10.1111/j.1365-2036.2008.03757.x
   Peyrin-Biroulet L, 2007, WORLD J GASTROENTERO, V13, P2328, DOI 10.3748/wjg.v13.i16.2328
   Pierigé F, 2008, ADV DRUG DELIVER REV, V60, P286, DOI 10.1016/j.addr.2007.08.029
   PINCZOWSKI D, 1994, GASTROENTEROLOGY, V107, P117, DOI 10.1016/0016-5085(94)90068-X
   Plevy S, 2007, GASTROENTEROLOGY, V133, P1414, DOI 10.1053/j.gastro.2007.08.035
   Poritz LS, 2005, DIS COLON RECTUM, V48, P1685, DOI 10.1007/S10350-005-0128-3
   Prantera C, 2005, INFLAMM BOWEL DIS, V11, P421, DOI 10.1097/01.MIB.0000158386.25660.1e
   Rayner CK, 2003, ALIMENT PHARM THERAP, V18, P303, DOI 10.1046/j.1365-2036.2003.01618.x
   Rembacken BJ, 1999, LANCET, V354, P635, DOI 10.1016/S0140-6736(98)06343-0
   Rousseaux C, 2005, J EXP MED, V201, P1205, DOI 10.1084/jem.20041948
   Rutgeerts P, 2005, NEW ENGL J MED, V353, P2462, DOI 10.1056/NEJMoa050516
   Saibeni S, 2008, DIGEST LIVER DIS, V40, P814, DOI 10.1016/j.dld.2008.03.016
   Sánchez-Hidalgo M, 2005, BIOCHEM PHARMACOL, V69, P1733, DOI 10.1016/j.bcp.2005.03.024
   Sánchez-Hidalgo M, 2007, EUR J PHARMACOL, V562, P247, DOI 10.1016/j.ejphar.2007.01.047
   Sandborn W, 2009, DIGESTIVE DIS WEEK
   Sandborn WJ, 2007, ANN INTERN MED, V146, P829, DOI 10.7326/0003-4819-146-12-200706190-00159
   Sandborn WJ, 2005, NEW ENGL J MED, V353, P1912, DOI 10.1056/NEJMoa043335
   Sands BE, 2008, GASTROENTEROLOGY, V135, P400, DOI 10.1053/j.gastro.2008.04.023
   Sawada K, 2005, AM J GASTROENTEROL, V100, P1362, DOI 10.1111/j.1572-0241.2005.41089.x
   Sawada K, 2003, CURR PHARM DESIGN, V9, P307, DOI 10.2174/1381612033391928
   SCHIFF MH, 2008, ANN RHEUM DIS
   Singh S, 2007, JAMA-J AM MED ASSOC, V298, P1189, DOI 10.1001/jama.298.10.1189
   Sinha A, 2003, NEW ENGL J MED, V349, P350, DOI 10.1056/NEJMoa013136
   SMITH RC, 1978, GUT, V19, P606, DOI 10.1136/gut.19.7.606
   Spiegelman BM, 1998, CELL, V93, P153, DOI 10.1016/S0092-8674(00)81567-6
   Steidler L, 2000, SCIENCE, V289, P1352, DOI 10.1126/science.289.5483.1352
   Stremmel W, 2005, GUT, V54, P966, DOI 10.1136/gut.2004.052316
   Stremmel W, 2007, ANN INTERN MED, V147, P603, DOI 10.7326/0003-4819-147-9-200711060-00004
   Summers RW, 2005, GASTROENTEROLOGY, V128, P825, DOI 10.1053/j.gastro.2005.01.005
   Summers RW, 2005, GUT, V54, P87, DOI 10.1136/gut.2004.041749
   Sutherland L, 2006, COCHRANE DB SYST REV, DOI 10.1002/14651858.CD000544.pub2
   Tannock GW, 2008, MUCOSAL IMMUNOL, V1, pS15, DOI 10.1038/mi.2008.54
   Timmer A, 2007, COCHRANE DB SYST REV, DOI 10.1002/14651858.CD000478.pub2
   Tontonoz P, 1998, CELL, V93, P241, DOI 10.1016/S0092-8674(00)81575-5
   TRINDER MW, 2009, J GASTROENTEROL HEPA
   Van Assche G, 2005, NEW ENGL J MED, V353, P362, DOI 10.1056/NEJMoa051586
   van Deventer SJH, 2004, GUT, V53, P1646, DOI 10.1136/gut.2003.036160
   Vanderpool C, 2008, INFLAMM BOWEL DIS, V14, P1585, DOI 10.1002/ibd.20525
   Vecchi M, 2003, ALIMENT PHARM THER, V17, P2, DOI 10.1046/j.1365-2036.17.s2.3.x
   Venturi A, 1999, ALIMENT PHARM THER, V13, P1103
   Watts Peter, 2005, Expert Opin Drug Deliv, V2, P159, DOI 10.1517/17425247.2.1.159
   Wehkamp J, 2005, P NATL ACAD SCI USA, V102, P18129, DOI 10.1073/pnas.0505256102
   Wehkamp J, 2004, INFECT IMMUN, V72, P5750, DOI 10.1128/IAI.72.10.5750-5758.2004
   WESTHOVENS R, 2009, ANN RHEUM DIS
   Yacyshyn BR, 2002, GUT, V51, P30, DOI 10.1136/gut.51.1.30
   Yu QT, 2008, CLIN IMMUNOL, V127, P322, DOI 10.1016/j.clim.2008.02.009
   2004, DRUGS R D, V5, P102
NR 119
TC 21
Z9 24
U1 1
U2 9
PU TAYLOR & FRANCIS LTD
PI ABINGDON
PA 2-4 PARK SQUARE, MILTON PARK, ABINGDON OR14 4RN, OXON, ENGLAND
SN 1472-8214
EI 1744-7623
J9 EXPERT OPIN EMERG DR
JI Expert Opin Emerg. Drugs
PD SEP
PY 2009
VL 14
IS 3
BP 505
EP 521
DI 10.1517/14728210903146882
PG 17
WC Pharmacology & Pharmacy
WE Science Citation Index Expanded (SCI-EXPANDED)
SC Pharmacology & Pharmacy
GA 496XY
UT WOS:000270014900010
PM 19656075
OA Green Accepted
DA 2024-01-22
ER

PT J
AU Kroser, J
   Srinivasan, R
AF Kroser, Joyann
   Srinivasan, Radhika
TI Drug therapy of inflammatory bowel disease in fertile women
SO AMERICAN JOURNAL OF GASTROENTEROLOGY
LA English
DT Article; Proceedings Paper
CT 2nd National Forum on Womens Issues in Gastroenterology and Hepatology
CY OCT, 2004
CL Philadelphia, PA
ID VSLNUMBER-3 PROBIOTIC-MIXTURE; CROHNS-DISEASE; ULCERATIVE-COLITIS;
   IMMUNOSUPPRESSIVE DRUGS; 5-AMINOSALICYLIC ACID; PREGNANCY OUTCOMES;
   ESCHERICHIA-COLI; POSSIBLE TERATOGENICITY; MAINTAINING REMISSION;
   GESTATIONAL EXPOSURE
AB Inflammatory bowel disease (IBD) is a disease that affects women of childbearing age. Active disease at conception increases the risk for adverse outcomes and thus postponement of pregnancy until the disease is in remission is the best advice that physicians can give their IBD patients. The majority of medications used to treat IBD are safe in pregnancy and breastfeeding; active, untreated, or undertreated disease is more deleterious than active therapy.
C1 Drexel Univ, Coll Med, Philadelphia, PA 19107 USA.
   Univ Penn, Sch Med, Dept Med, Div Gastroenterol, Philadelphia, PA 19104 USA.
C3 Drexel University; University of Pennsylvania
RP Kroser, J (通讯作者)，Drexel Univ, Coll Med, 219 N Broad St,5th Floor,MS 913, Philadelphia, PA 19107 USA.
CR *ADM FDA, 1980, REGULATIONS, V44, P37434
   Albengres E, 1997, TRANSPLANT P, V29, P2461, DOI 10.1016/S0041-1345(97)00450-8
   ALSTEAD EM, 1990, GASTROENTEROLOGY, V99, P443, DOI 10.1016/0016-5085(90)91027-4
   American Academy of Pediatrics Committee on Drugs, 2001, Pediatrics, V108, P776
   ANDERSON JB, 1987, J ROY SOC MED, V80, P492, DOI 10.1177/014107688708000812
   Andres PG, 1999, GASTROENTEROL CLIN N, V28, P255, DOI 10.1016/S0889-8553(05)70056-X
   ARMENTI VT, 1994, TRANSPLANTATION, V57, P502
   Baker Danial E, 2004, Rev Gastroenterol Disord, V4, P196
   BEITINS IZ, 1972, J PEDIATR-US, V81, P936, DOI 10.1016/S0022-3476(72)80547-X
   Bell CM, 1997, AM J GASTROENTEROL, V92, P2201
   BERKOVITCH M, 1994, OBSTET GYNECOL, V84, P535
   Bermas BL, 1995, ARTHRITIS RHEUM-US, V38, P1722, DOI 10.1002/art.1780381203
   BERTSCHINGER P, 1995, AM J GASTROENTEROL, V90, P330
   Bibiloni R, 2005, AM J GASTROENTEROL, V100, P1539, DOI 10.1111/j.1572-0241.2005.41794.x
   Black RA, 2003, AM FAM PHYSICIAN, V67, P2517
   Bonapace ES, 1998, GASTROENTEROL CLIN N, V27, P197, DOI 10.1016/S0889-8553(05)70353-8
   Briggs G, 2005, DRUGS PREGNANCY LACT
   BURTIN P, 1995, AM J OBSTET GYNECOL, V172, P525, DOI 10.1016/0002-9378(95)90567-7
   CaroPaton T, 1997, BRIT J CLIN PHARMACO, V44, P179, DOI 10.1046/j.1365-2125.1997.00660.x
   Chang JT, 2006, NAT CLIN PRACT GASTR, V3, P220, DOI 10.1038/ncpgasthep0447
   Chapman TM, 2006, DRUGS, V66, P1371, DOI 10.2165/00003495-200666100-00006
   Clifton VL, 2006, AUST NZ J OBSTET GYN, V46, P136, DOI 10.1111/j.1479-828X.2006.00543.x
   COLOMBEL JF, 1994, LANCET, V344, P620, DOI 10.1016/S0140-6736(94)92009-5
   Connell W, 1999, DRUG SAFETY, V21, P311, DOI 10.2165/00002018-199921040-00006
   Cottone M, 2006, GASTROENTEROLOGY, V130, P1929, DOI 10.1053/j.gastro.2006.03.051
   Czeizel AE, 1998, BRIT J OBSTET GYNAEC, V105, P322, DOI 10.1111/j.1471-0528.1998.tb10094.x
   Diav-Citrin O, 1998, GASTROENTEROLOGY, V114, P23, DOI 10.1016/S0016-5085(98)70628-6
   Diav-Citrin O, 2001, TERATOLOGY, V63, P186, DOI 10.1002/tera.1033
   DONNENFELD AE, 1994, TERATOLOGY, V49, P79, DOI 10.1002/tera.1420490202
   Ehrenpreis ED, 1999, GASTROENTEROLOGY, V117, P1271, DOI 10.1016/S0016-5085(99)70276-3
   Einarson A, 2000, CAN J GASTROENTEROL, V14, P185, DOI 10.1155/2000/957649
   ESBJORNER E, 1987, ACTA PAEDIATR SCAND, V76, P137, DOI 10.1111/j.1651-2227.1987.tb10430.x
   Esplin MS, 1997, OBSTET GYN CLIN N AM, V24, P601, DOI 10.1016/S0889-8545(05)70325-9
   Francella A, 2003, GASTROENTEROLOGY, V124, P9, DOI 10.1053/gast.2003.50014
   FRASER FC, 1995, TERATOLOGY, V51, P45, DOI 10.1002/tera.1420510107
   Gionchetti P, 2000, GASTROENTEROLOGY, V119, P305, DOI 10.1053/gast.2000.9370
   Gionchetti P, 2003, GASTROENTEROLOGY, V124, P1202, DOI 10.1016/S0016-5085(03)00171-9
   Gluck PA, 2005, CURR MED RES OPIN, V21, P1075, DOI 10.1185/030079905X50570
   GOLDENBERG M, 1993, HUM REPROD, V8, P660, DOI 10.1093/oxfordjournals.humrep.a138116
   GREENBERG F, 1985, AM J MED GENET, V22, P825, DOI 10.1002/ajmg.1320220417
   Guslandi M, 2003, EUR J GASTROEN HEPAT, V15, P697, DOI 10.1097/00042737-200306000-00017
   HABAL FM, 1993, GASTROENTEROLOGY, V105, P1057, DOI 10.1016/0016-5085(93)90949-D
   Hanauer SB, 2006, GASTROENTEROLOGY, V130, P323, DOI 10.1053/j.gastro.2005.11.030
   HOO JJ, 1988, NEW ENGL J MED, V318, P1128
   Janssen NM, 2000, ARCH INTERN MED, V160, P610, DOI 10.1001/archinte.160.5.610
   Kainz A, 2000, Transpl Int, V13 Suppl 1, pS299, DOI 10.1007/s001470050347
   Kainz A, 2000, TRANSPLANTATION, V70, P1718, DOI 10.1097/00007890-200012270-00010
   Kane S, 2003, GASTROENTEROL CLIN N, V32, P323, DOI 10.1016/S0889-8553(02)00068-7
   Katz JA, 2004, AM J GASTROENTEROL, V99, P2385, DOI 10.1111/j.1572-0241.2004.30186.x
   Katz JA, 2004, CURR OPIN GASTROEN, V20, P328, DOI 10.1097/00001574-200407000-00005
   Kornfeld D, 1997, AM J OBSTET GYNECOL, V177, P942, DOI 10.1016/S0002-9378(97)70298-9
   KOZLOWSKI RD, 1990, AM J MED, V88, P589, DOI 10.1016/0002-9343(90)90522-F
   Kruis W, 2004, GUT, V53, P1617, DOI 10.1136/gut.2003.037747
   Loebstein R, 1998, ANTIMICROB AGENTS CH, V42, P1336, DOI 10.1128/AAC.42.6.1336
   Mahadevan U, 2005, ALIMENT PHARM THER, V21, P733, DOI 10.1111/j.1365-2036.2005.02405.x
   Mahadevan U, 2006, GASTROENTEROLOGY, V131, P283, DOI 10.1053/j.gastro.2006.04.049
   Malchow HA, 1997, J CLIN GASTROENTEROL, V25, P653, DOI 10.1097/00004836-199712000-00021
   MARION JF, 1996, AM J GASTROENTEROL, V91, P1975
   Marteau P, 1998, ALIMENT PHARM THER, V12, P1101
   MILLER JP, 1986, J ROY SOC MED, V79, P221, DOI 10.1177/014107688607900410
   Mimura T, 2004, GUT, V53, P108, DOI 10.1136/gut.53.1.108
   Mishkin DS, 2006, INFLAMM BOWEL DIS, V12, P827, DOI 10.1097/00054725-200608000-00020
   MOGADAM M, 1981, GASTROENTEROLOGY, V80, P72
   Mutlu EA, 2002, EXPERT OPIN INV DRUG, V11, P365
   Nakamura K, 2006, WORLD J GASTROENTERO, V12, P4628, DOI 10.3748/wjg.v12.i29.4628
   NEWMAN NM, 1983, MED J AUSTRALIA, V1, P528, DOI 10.5694/j.1326-5377.1983.tb136199.x
   Norgård B, 2003, GUT, V52, P243, DOI 10.1136/gut.52.2.243
   Norgård B, 2001, ALIMENT PHARM THER, V15, P483, DOI 10.1046/j.1365-2036.2001.00962.x
   Norjavaara E, 2003, J ALLERGY CLIN IMMUN, V111, P736, DOI 10.1067/mai.2003.1340
   Pérgola PE, 2001, TRANSPLANTATION, V71, P994, DOI 10.1097/00007890-200104150-00028
   PORTER RJ, 1986, BRIT J OBSTET GYNAEC, V93, P1124, DOI 10.1111/j.1471-0528.1986.tb08632.x
   POWELL HR, 1971, MED J AUSTRALIA, V2, P1076, DOI 10.5694/j.1326-5377.1971.tb92712.x
   Prantera C, 2002, GUT, V51, P405, DOI 10.1136/gut.51.3.405
   PRESENT DH, 1989, ANN INTERN MED, V111, P641, DOI 10.7326/0003-4819-111-8-641
   RamseyGoldman R, 1997, RHEUM DIS CLIN N AM, V23, P149, DOI 10.1016/S0889-857X(05)70320-3
   Reid G, 2004, J CLIN GASTROENTEROL, V38, pS94, DOI 10.1097/01.mcg.0000128923.68543.7f
   Rembacken BJ, 1999, LANCET, V354, P635, DOI 10.1016/S0140-6736(98)06343-0
   ROUBENOFF R, 1988, SEMIN ARTHRITIS RHEU, V18, P88, DOI 10.1016/0049-0172(88)90002-9
   RUSTIN GJS, 1984, BRIT MED J, V288, P103, DOI 10.1136/bmj.288.6411.103
   Rutgeerts P, 2006, ALIMENT PHARM THER, V23, P451, DOI 10.1111/j.1365-2036.2006.02786.x
   SCHILSKY RL, 1980, ANN INTERN MED, V93, P109, DOI 10.7326/0003-4819-93-1-109
   Schreiber S, 2006, GASTROENTEROLOGY, V130, P1929, DOI 10.1053/j.gastro.2006.03.050
   Shen B, 2005, ALIMENT PHARM THER, V22, P721, DOI 10.1111/j.1365-2036.2005.02642.x
   Silverman M, 2005, ANN ALLERG ASTHMA IM, V95, P566, DOI 10.1016/S1081-1206(10)61020-4
   Srinivasan R, 2001, AM J GASTROENTEROL, V96, P2274, DOI 10.1016/S0002-9270(01)02550-3
   TRALLORI G, 1994, ITAL J GASTROENTEROL, V26, P75
   Vasiliauskas E, 2005, GASTROENTEROLOGY, V128, pA26
   Vasiliauskas EA, 1999, GASTROENTEROLOGY, V117, P1278, DOI 10.1016/S0016-5085(99)70277-5
   Vesga L, 2005, GUT, V54, P890, DOI 10.1136/gut.2005.065417
   WARRELL DW, 1968, LANCET, V1, P117
   WILLOUGHBY CP, 1980, GUT, V21, P469, DOI 10.1136/gut.21.6.469
   WOOLFSON K, 1990, DIS COLON RECTUM, V33, P869, DOI 10.1007/BF02051924
NR 92
TC 10
Z9 10
U1 0
U2 0
PU LIPPINCOTT WILLIAMS & WILKINS
PI PHILADELPHIA
PA TWO COMMERCE SQ, 2001 MARKET ST, PHILADELPHIA, PA 19103 USA
SN 0002-9270
EI 1572-0241
J9 AM J GASTROENTEROL
JI Am. J. Gastroenterol.
PD DEC
PY 2006
VL 101
IS 12
SU S
BP S633
EP S639
DI 10.1111/j.1572-0241.2006.00961.x
PG 7
WC Gastroenterology & Hepatology
WE Science Citation Index Expanded (SCI-EXPANDED); Conference Proceedings Citation Index - Science (CPCI-S)
SC Gastroenterology & Hepatology
GA 110MH
UT WOS:000242382500007
PM 17177868
DA 2024-01-22
ER

PT J
AU Bosma, M
   Gerling, M
   Pasto, J
   Georgiadi, A
   Graham, E
   Shilkova, O
   Iwata, Y
   Almer, S
   Söderman, J
   Toftgård, R
   Wermeling, F
   Boström, EA
   Boström, PA
AF Bosma, Madeleen
   Gerling, Marco
   Pasto, Jenny
   Georgiadi, Anastasia
   Graham, Evan
   Shilkova, Olga
   Iwata, Yasunori
   Almer, Sven
   Soderman, Jan
   Toftgard, Rune
   Wermeling, Fredrik
   Bostrom, Elisabeth Almer
   Bostrom, Pontus Almer
TI FNDC4 acts as an anti-inflammatory factor on macrophages and improves
   colitis in mice
SO NATURE COMMUNICATIONS
LA English
DT Article
ID INFLAMMATORY-BOWEL-DISEASE; CROHN-DISEASE; PROTEIN; STAT3; ACTIVATION;
   IRISIN; CELLS; POLARIZATION; RESPONSES; KINASE
AB FNDC4 is a secreted factor sharing high homology with the exercise-associated myokine irisin (FNDC5). Here we report that Fndc4 is robustly upregulated in several mouse models of inflammation as well as in human inflammatory conditions. Specifically, FNDC4 levels are increased locally at inflamed sites of the intestine of inflammatory bowel disease patients. Interestingly, administration of recombinant FNDC4 in the mouse model of induced colitis markedly reduces disease severity compared with mice injected with a control protein. Conversely, mice lacking Fndc4 develop more severe colitis. Analysis of binding of FNDC4 to different immune cell types reveals strong and specific binding to macrophages and monocytes. FNDC4 treatment of bone marrow-derived macrophages in vitro results in reduced phagocytosis, increased cell survival and reduced proinflammatory chemokine expression. Hence, treatment with FNDC4 results in a state of dampened macrophage activity, while enhancing their survival. Thus, we have characterized FNDC4 as a factor with direct therapeutic potential in inflammatory bowel disease and possibly other inflammatory diseases.
C1 [Bosma, Madeleen; Pasto, Jenny; Georgiadi, Anastasia; Graham, Evan; Shilkova, Olga; Bostrom, Pontus Almer] Karolinska Inst, Dept Cell & Mol Biol, SE-17177 Stockholm, Sweden.
   [Gerling, Marco; Toftgard, Rune] Karolinska Inst, Ctr Innovat Med, Dept Biosci & Nutr, SE-14183 Huddinge, Sweden.
   [Iwata, Yasunori] Kanazawa Univ Hosp, Div Nephrol, Kanazawa, Ishikawa 9208641, Japan.
   [Almer, Sven; Wermeling, Fredrik] Karolinska Inst, Dept Med, SE-17176 Stockholm, Sweden.
   [Almer, Sven; Wermeling, Fredrik] Karolinska Univ Hosp, SE-17176 Stockholm, Sweden.
   [Almer, Sven] Karolinska Univ Hosp, GastroCtr, SE-17176 Stockholm, Sweden.
   [Soderman, Jan] Ryhov Cty Hosp, Div Med Diagnost, S-55185 Jonkoping, Sweden.
   [Bostrom, Elisabeth Almer] Karolinska Inst, Dept Dent Med, SE-14183 Huddinge, Sweden.
C3 Karolinska Institutet; Karolinska Institutet; Kanazawa University;
   Karolinska Institutet; Karolinska Institutet; Karolinska University
   Hospital; Karolinska Institutet; Karolinska University Hospital;
   Karolinska Institutet
RP Bosma, M (通讯作者)，Karolinska Inst, Dept Cell & Mol Biol, SE-17177 Stockholm, Sweden.
EM madeleen.bosma@ki.se
RI Wermeling, Fredrik/AAA-6391-2019; Almer, Sven/AFR-5312-2022
OI Wermeling, Fredrik/0000-0001-9633-677X; Almer, Sven/0000-0001-9334-1821;
   Soderman, Jan/0000-0001-7505-7210; Gerling, Marco/0000-0002-1810-0662;
   Shilkova, Olga/0000-0001-8607-4008
FU ERC Starting Grant [309596]; Wenner Gren Foundation; Vetenskapsradet
   [M23/11]; Ragnar Soderbergs Stiftelse; Svenska Sallskapet for Medicinsk
   Forskning; Hallsten Academy; Karolinska Institutet's Research Foundation
   [2014fobi41721, 2014fobi42063]; Vetenskapsradet (the Swedish Research
   Council) [523-2012-2480]; Stockholm County Council/ALF project
   [20140367]; German Research Foundation (DFG) [Ge2386/1-1]; Swedish
   Cancer Foundation (Cancerfonden) [2014/1376]; FORSS; Medical Research
   Council of South-Eastern Sweden [236541-2012]; Bengt Ihre-Fonden
   [2012-SLS 254491]; Center of Innovative Medicine, CIMED; European
   Research Council (ERC) [309596] Funding Source: European Research
   Council (ERC)
FX We thank Dr Xiaochuan Ma for assistance in testing the hFc-FNDC4 protein
   batches, Lena Svensson for handling of samples from IBD patients and
   controls, Dr Stephanie Zwicker for providing human macrophages, and Dr
   Raoul Kuiper and Dr Bjorn Rozell for histopathology assessments. We
   thank Professor Thomas Perlmann, Professor Urban Lendahl and Professor
   Camilla Sjogren for critical reading of the manuscript. This research
   was partly funded by an ERC Starting Grant (309596) as well as by grants
   from the Wenner Gren Foundation, Vetenskapsradet (M23/11), Ragnar
   Soderbergs Stiftelse, Svenska Sallskapet for Medicinsk Forskning and the
   Hallsten Academy (to P.A.B.) and a grant from Karolinska Institutet's
   Research Foundation (2014fobi41721) (to M.B.). This work was further
   supported by funds from Vetenskapsradet (the Swedish Research Council)
   (523-2012-2480) and Stockholm County Council/ALF project (20140367) (to
   E.A.B.); the German Research Foundation (DFG, Ge2386/1-1) and the
   Swedish Cancer Foundation (Cancerfonden, 2014/1376) (to M.G.); FORSS,
   the Medical Research Council of South-Eastern Sweden (236541-2012),
   Bengt Ihre-Fonden (2012-SLS 254491), and Karolinska Institutet's
   Research Foundation (2014fobi42063) (to S.A.), and by a grant from the
   Center of Innovative Medicine, CIMED (to R.T.).
CR Arranz A, 2012, P NATL ACAD SCI USA, V109, P9517, DOI 10.1073/pnas.1119038109
   Atreya R, 2000, NAT MED, V6, P583, DOI 10.1038/75068
   Bernier M, 2011, J BIOL CHEM, V286, P19270, DOI 10.1074/jbc.M110.200311
   Biswas SK, 2012, IMMUNOL RES, V53, P11, DOI 10.1007/s12026-012-8291-9
   Bleich A, 2004, MAMM GENOME, V15, P865, DOI 10.1007/s00335-004-2392-2
   Boström P, 2012, NATURE, V481, P463, DOI 10.1038/nature10777
   Chami B, 2014, PLOS ONE, V9, DOI 10.1371/journal.pone.0101622
   Chatterjee A, 2007, AM J RESP CRIT CARE, V176, P667, DOI 10.1164/rccm.200702-291OC
   Chaudhry A, 2009, SCIENCE, V326, P986, DOI 10.1126/science.1172702
   COOPER HS, 1993, LAB INVEST, V69, P238
   Geletu Mulu, 2013, JAKSTAT, V2, pe27363, DOI 10.4161/jkst.27363
   Ghia JE, 2006, GASTROENTEROLOGY, V131, P1122, DOI 10.1053/j.gastro.2006.08.016
   Grant L, 2014, DIABETES, V63, P456, DOI 10.2337/db13-0885
   Guan HC, 2005, J BIOL CHEM, V280, P9957, DOI 10.1074/jbc.M412180200
   Härkönen PL, 2006, ANN NY ACAD SCI, V1089, P218, DOI 10.1196/annals.1386.045
   Heng TSP, 2008, NAT IMMUNOL, V9, P1091, DOI 10.1038/ni1008-1091
   Hobbs SM, 1998, METH MOL B, V80, P419
   Hutchins AP, 2013, NUCLEIC ACIDS RES, V41, P2155, DOI 10.1093/nar/gks1300
   Iwata Y, 2012, J IMMUNOL, V188, P4568, DOI 10.4049/jimmunol.1102154
   Jacoby JJ, 2003, P NATL ACAD SCI USA, V100, P12929, DOI 10.1073/pnas.2134694100
   Jedrychowski MP, 2015, CELL METAB, V22, P734, DOI 10.1016/j.cmet.2015.08.001
   Khanna S, 2010, PLOS ONE, V5, DOI 10.1371/journal.pone.0009539
   Kurokawa M, 2008, MOL CELL BIOL, V28, P5494, DOI 10.1128/MCB.00265-08
   Madrigal-Matute J, 2010, CARDIOVASC RES, V86, P330, DOI 10.1093/cvr/cvq046
   Menke J, 2009, J AM SOC NEPHROL, V20, P2581, DOI 10.1681/ASN.2009050499
   Molodecky NA, 2012, GASTROENTEROLOGY, V142, P46, DOI 10.1053/j.gastro.2011.10.001
   Moon HS, 2013, METABOLISM, V62, P1131, DOI 10.1016/j.metabol.2013.04.007
   Murray PJ, 2006, CURR OPIN PHARMACOL, V6, P379, DOI 10.1016/j.coph.2006.01.010
   Murray PJ, 2014, IMMUNITY, V41, P14, DOI 10.1016/j.immuni.2014.06.008
   Podolsky DK, 2002, NEW ENGL J MED, V347, P417, DOI 10.1056/NEJMra0804647
   Polgar N, 2012, INT J IMMUNOGENET, V39, P247, DOI 10.1111/j.1744-313X.2012.01084.x
   Renna S, 2014, WORLD J GASTROENTERO, V20, P9675, DOI 10.3748/wjg.v20.i29.9675
   Shimp SK, 2012, INFLAMM RES, V61, P521, DOI 10.1007/s00011-012-0442-x
   Smith P, 2007, J IMMUNOL, V178, P4557, DOI 10.4049/jimmunol.178.7.4557
   Steinbach EC, 2014, INFLAMM BOWEL DIS, V20, P166, DOI 10.1097/MIB.0b013e3182a69dca
   Stevceva Liljana, 2001, BMC Clin Pathol, V1, P3, DOI 10.1186/1472-6890-1-3
   TAKAI T, 1994, CELL, V76, P519, DOI 10.1016/0092-8674(94)90115-5
   Takai T, 1996, NATURE, V379, P346, DOI 10.1038/379346a0
   Takeda K, 1999, IMMUNITY, V10, P39, DOI 10.1016/S1074-7613(00)80005-9
   Teufel A, 2002, GENE, V297, P79, DOI 10.1016/S0378-1119(02)00828-4
   Tiano JP, 2015, J BIOL CHEM, V290, P7671, DOI 10.1074/jbc.M114.617399
   Tokuyama H, 2005, INT IMMUNOL, V17, P1023, DOI 10.1093/intimm/dxh284
   Uza N, 2011, GUT, V60, P1494, DOI 10.1136/gut.2010.221879
   Viennois Emilie, 2013, BMC Res Notes, V6, P360, DOI 10.1186/1756-0500-6-360
   Wang F, 2012, J MOL DIAGN, V14, P22, DOI 10.1016/j.jmoldx.2011.08.002
   Willson TA, 2012, J PEDIATR GASTR NUTR, V55, P32, DOI 10.1097/MPG.0b013e318246be78
   Wrann CD, 2013, CELL METAB, V18, P649, DOI 10.1016/j.cmet.2013.09.008
   Xue J, 2014, IMMUNITY, V40, P274, DOI 10.1016/j.immuni.2014.01.006
   Zhang Y, 2014, DIABETES, V63, P514, DOI 10.2337/db13-1106
   Zhou J, 2010, J EXP MED, V207, P1951, DOI 10.1084/jem.20100098
   Zigmond E, 2012, IMMUNITY, V37, P1076, DOI 10.1016/j.immuni.2012.08.026
NR 51
TC 57
Z9 57
U1 2
U2 20
PU NATURE PUBLISHING GROUP
PI LONDON
PA MACMILLAN BUILDING, 4 CRINAN ST, LONDON N1 9XW, ENGLAND
SN 2041-1723
J9 NAT COMMUN
JI Nat. Commun.
PD APR
PY 2016
VL 7
AR 11314
DI 10.1038/ncomms11314
PG 13
WC Multidisciplinary Sciences
WE Science Citation Index Expanded (SCI-EXPANDED)
SC Science & Technology - Other Topics
GA DI9OP
UT WOS:000373832600001
PM 27066907
OA Green Published, gold
DA 2024-01-22
ER

PT J
AU Goedkoop, AY
   Kraan, MC
   Teunissen, MBM
   Picavet, DI
   de Rie, MA
   Bos, JD
   Tak, PP
AF Goedkoop, AY
   Kraan, MC
   Teunissen, MBM
   Picavet, DI
   de Rie, MA
   Bos, JD
   Tak, PP
TI Early effects of tumour necrosis factor α blockade on skin and synovial
   tissue in patients with active psoriasis and psoriatic arthritis
SO ANNALS OF THE RHEUMATIC DISEASES
LA English
DT Article
ID MONOCLONAL-ANTIBODY TREATMENT; PROPRIA T-LYMPHOCYTES;
   RHEUMATOID-ARTHRITIS; CROHNS-DISEASE; INFLIXIMAB TREATMENT; ADHESION
   MOLECULES; RANDOMIZED-TRIAL; CELL INFILTRATE; OPEN-LABEL; EXPRESSION
AB Background: Tumour necrosis factor alpha (TNFalpha) blockade using infliximab, a chimeric anti-TNFalpha antibody, is an effective treatment for both psoriasis and psoriatic arthritis (PsA).
   Objective: To analyse the early effects of infliximab treatment on serial skin and synovial tissue biopsy samples.
   Methods: Twelve patients with both active psoriasis and PsA received a single infusion of either infliximab (3 mg/kg) (n = 6) or placebo (n = 6) intravenously. Synovial tissue and lesional skin biopsy specimens were obtained at baseline and 48 hours after treatment. Immunohistochemical analysis was performed to analyse the inflammatory infiltrate. In situ detection of apoptotic cells was performed by TUNEL assay and by immunohistochemical staining with anti-caspase-3 antibodies. Stained tissue sections were evaluated by digital image analysis.
   Results: A significant reduction in mean (SEM) T cell numbers was found in both lesional epidermis (baseline 37 (11) cells/mm, 48 hours 26 (11), p = 0.028) and synovial tissue (67 (56) cells/mm(2) v 32 (30), p = 0.043) after infliximab treatment, but not after placebo treatment (epidermis 18 (8) v 43 (20), NS; synovium 110 (62) v 46 (21), NS). Similarly, the number of macrophages in the synovial sublining was significantly reduced after anti-TNFalpha treatment (100 (73) v 10 (8), p = 0.043). The changes in cell numbers could not be explained by induction of apoptosis at the site of inflammation.
   Conclusions: The effects of anti-TNFalpha therapy in psoriasis and psoriatic arthritis may be explained by decreased cell infiltration in lesional skin and inflamed synovial tissue early after initiation of treatment.
C1 Univ Amsterdam, Acad Med Ctr, Dept Internal Med, Div Clin Immunol & Rheumatol, NL-1105 AZ Amsterdam, Netherlands.
   Univ Amsterdam, Acad Med Ctr, Dept Dermatol, NL-1105 AZ Amsterdam, Netherlands.
C3 University of Amsterdam; Academic Medical Center Amsterdam; University
   of Amsterdam; Academic Medical Center Amsterdam
RP Tak, PP (通讯作者)，Univ Amsterdam, Acad Med Ctr, Dept Internal Med, Div Clin Immunol & Rheumatol, F4-218,Meibergdreef 9, NL-1105 AZ Amsterdam, Netherlands.
EM P.P.Tak@amc.uva.nl
RI de Rie, Menno/GSD-4660-2022
CR Antoni C, 2002, ARTHRIT RHEUM-ARTHR, V47, P506, DOI 10.1002/art.10671
   Baeten D, 2001, ARTHRITIS RHEUM-US, V44, P186, DOI 10.1002/1529-0131(200101)44:1<186::AID-ANR25>3.0.CO;2-B
   BAKER BS, 1984, BRIT J DERMATOL, V110, P555
   BATACSORGO Z, 1995, J CLIN INVEST, V95, P317, DOI 10.1172/JCI117659
   BONIFATI C, 1994, CLIN EXP DERMATOL, V19, P383, DOI 10.1111/j.1365-2230.1994.tb02687.x
   BOS JD, 1983, ARCH DERMATOL RES, V275, P181, DOI 10.1007/BF00510050
   Chaudhari U, 2001, LANCET, V357, P1842, DOI 10.1016/S0140-6736(00)04954-0
   Costello PJ, 2001, J IMMUNOL, V166, P2878, DOI 10.4049/jimmunol.166.4.2878
   Dolhain RJEM, 1998, BRIT J RHEUMATOL, V37, P502
   Ellis CN, 2001, NEW ENGL J MED, V345, P248, DOI 10.1056/NEJM200107263450403
   ESPINOZA L R, 1992, Current Opinion in Rheumatology, V4, P470
   ETTEHADI P, 1994, CLIN EXP IMMUNOL, V96, P146, DOI 10.1111/j.1365-2249.1994.tb06244.x
   Gottlieb AB, 2003, J AM ACAD DERMATOL, V48, P68, DOI 10.1067/mjd.2003.10
   GOTTLIEB AB, 1992, J INVEST DERMATOL, V98, P302, DOI 10.1111/1523-1747.ep12499782
   GOTTLIEB SL, 1995, NAT MED, V1, P442, DOI 10.1038/nm0595-442
   Hommes DW, 1997, HAEMOSTASIS, V27, P269
   Konig A, 1997, RHEUMATOL INT, V17, P159, DOI 10.1007/s002960050028
   Kraan MC, 2000, RHEUMATOLOGY, V39, P43, DOI 10.1093/rheumatology/39.1.43
   Kraan MC, 2002, ARTHRITIS RHEUM-US, V46, P2034, DOI 10.1002/art.10556
   Kraan MC, 2002, ARTHRITIS RHEUM-US, V46, P2776, DOI 10.1002/art.10543
   Lipsky PE, 2000, NEW ENGL J MED, V343, P1594, DOI 10.1056/NEJM200011303432202
   Maini R, 1999, LANCET, V354, P1932, DOI 10.1016/S0140-6736(99)05246-0
   Mease PJ, 2000, LANCET, V356, P385, DOI 10.1016/S0140-6736(00)02530-7
   Moreland LW, 1999, ANN INTERN MED, V130, P478, DOI 10.7326/0003-4819-130-6-199903160-00004
   Ogilvie ALJ, 2001, BRIT J DERMATOL, V144, P587, DOI 10.1046/j.1365-2133.2001.04089.x
   Oh CJ, 2000, J AM ACAD DERMATOL, V42, P829, DOI 10.1067/mjd.2000.105948
   Partsch G, 1997, J RHEUMATOL, V24, P518
   Present DH, 1999, NEW ENGL J MED, V340, P1398, DOI 10.1056/NEJM199905063401804
   Reece RJ, 1999, ARTHRITIS RHEUM, V42, P1481, DOI 10.1002/1529-0131(199907)42:7<1481::AID-ANR23>3.0.CO;2-E
   Ritchlin C, 1998, J RHEUMATOL, V25, P1544
   Sandborn WJ, 2001, GASTROENTEROLOGY, V121, P1088, DOI 10.1053/gast.2001.28674
   Smeets TJM, 2003, ARTHRITIS RHEUM-US, V48, P2155, DOI 10.1002/art.11098
   SMOLEN JS, 1995, ARTHRITIS RHEUM, V38, P38, DOI 10.1002/art.1780380106
   Tak PP, 1996, ARTHRITIS RHEUM, V39, P1077, DOI 10.1002/art.1780390702
   TAK PP, 1995, ARTHRITIS RHEUM, V38, P1457, DOI 10.1002/art.1780381012
   Taylor PC, 2000, ARTHRITIS RHEUM-US, V43, P38, DOI 10.1002/1529-0131(200001)43:1<38::AID-ANR6>3.0.CO;2-L
   ten Hove T, 2002, GUT, V50, P206, DOI 10.1136/gut.50.2.206
   Van Den Brande JMH, 2003, GASTROENTEROLOGY, V124, P1774, DOI 10.1016/S0016-5085(03)00382-2
   VANDULLEMEN HM, 1995, GASTROENTEROLOGY, V109, P129, DOI 10.1016/0016-5085(95)90277-5
   VEALE D, 1993, ARTHRITIS RHEUM, V36, P893, DOI 10.1002/art.1780360705
   Wollina U, 2002, J EUR ACAD DERMATOL, V16, P127, DOI 10.1046/j.1468-3083.2002.00391.x
NR 41
TC 88
Z9 94
U1 0
U2 1
PU BMJ PUBLISHING GROUP
PI LONDON
PA BRITISH MED ASSOC HOUSE, TAVISTOCK SQUARE, LONDON WC1H 9JR, ENGLAND
SN 0003-4967
EI 1468-2060
J9 ANN RHEUM DIS
JI Ann. Rheum. Dis.
PD JUL
PY 2004
VL 63
IS 7
BP 769
EP 773
DI 10.1136/ard.2003.018085
PG 5
WC Rheumatology
WE Science Citation Index Expanded (SCI-EXPANDED)
SC Rheumatology
GA 829CN
UT WOS:000222021200004
PM 15194570
OA Green Submitted, Bronze, Green Published
DA 2024-01-22
ER

PT J
AU Cuomo, R
   Barbara, G
   Annibale, B
AF Cuomo, Rosario
   Barbara, Giovanni
   Annibale, Bruno
TI Rifaximin and diverticular disease: Position paper of the Italian
   Society of Gastroenterology (SIGE)
SO DIGESTIVE AND LIVER DISEASE
LA English
DT Article
DE Diverticular disease; Diverticulitis; Position paper; Rifaximin
ID IRRITABLE-BOWEL-SYNDROME; PREGNANE-X-RECEPTOR; PLACEBO-CONTROLLED TRIAL;
   IN-VITRO ACTIVITY; DOUBLE-BLIND; TRAVELERS DIARRHEA; ANTIBIOTIC
   RIFAXIMIN; CROHNS-DISEASE; FOLLOW-UP; THERAPY
AB Management of diverticular disease has significantly improved in the last decade. Antibiotic treatment is used for symptom relief and prevention of complications. In Italy, the non-absorbable antibiotic rifaximin is one of the most frequently used drugs, and it is perceived as the reference drug to treat symptomatic diverticular disease. Its non-systemic absorption and high faecal concentrations have oriented rifaximin use to the gastrointestinal tract, where rifaximin exerts eubiotic effects representing an additional value to its antibiotic activity. This position paper was commissioned by the Italian Society of Gastroenterology governing board for a panel of experts (RC, GB, BA) to highlight the indications for treatment of diverticular disease. There is a lack of rationale for drug use for the primary prevention of diverticulitis in patients with diverticulosis; thus, rifaximin use should be avoided. The cyclic use of rifaximin, in association with high-fibre intake, is safe and useful for the treatment of symptomatic uncomplicated diverticular disease, even if the cost-efficacy of long-term treatment remains to be determined. The use of rifaximin in the prevention of diverticulitis recurrence is promising, but the low therapeutic advantage needs to be verified. No evidence is available on the efficacy of rifaximin treatment on acute uncomplicated diverticulitis. (C) 2017 Editrice Gastroenterologica Italiana S.r.l. Published by Elsevier Ltd. All rights reserved.
C1 [Cuomo, Rosario] Univ Naples Federico II, Dept Clin Med & Surg, Naples, Italy.
   [Barbara, Giovanni] Univ Bologna, Dept Med & Surg Sci, Bologna, Italy.
   [Annibale, Bruno] Sapienza Univ, Med Surg Sci & Translat Med Dept, Rome, Italy.
C3 University of Naples Federico II; University of Bologna; Sapienza
   University Rome
RP Annibale, B (通讯作者)，Univ Sapienza, Sch Med, St Andrea Hosp, Dept Med Surg Sci & Translat Med, Via Grottarossa 1035, I-00189 Rome, Italy.
EM bruno.annibale@uniroma1.it
RI Cuomo, Rosario/C-3446-2011; Annibale, Bruno/A-5372-2008
OI Cuomo, Rosario/0000-0003-0768-8381; Annibale, Bruno/0000-0001-9120-5957
FU Alfa Wassermann; Fresystem; Sofar; CO.GE.DI.; Cadigroup; Falk Pharma;
   IMA; Italchimici; Lorenzatto; Parmalat Sofar; Yakult; Zespri; Allergan;
   Biohit
FX The authors have the following conflict of interest: Rosario Cuomo has
   served as a speaker and consultant for Alfa Wassermann, Allergan,
   Malesci, Almirall, Fresystem, Shire, Sofar, Biocure, Co.GE.DI, Valeas
   and has received research funding from Alfa Wassermann, Fresystem,
   Sofar, and CO.GE.DI.; Giovanni Barbara has served as a speaker and
   consultant for Alfa Wassermann, Allergan, Cadigroup, Danone, Ironwood,
   Italchimici, Malesci, Menarini, Noos, Shire, Synergy, Sofar, Yakult and
   Zespri and has received research funding from Alfa Wassermann,Cadigroup,
   Falk Pharma, IMA, Italchimici, Lorenzatto, Parmalat Sofar, Yakult and
   Zespri.; Bruno Annibale has served as a speaker and consultant for Alfa
   Wassermann, Allergan and Malesci and has received research funding from
   Alfa Wassermann, Allergan and Biohit.
CR Ambrosetti P, 2005, DIS COLON RECTUM, V48, P787, DOI 10.1007/s10350-004-0853-z
   Anaya DA, 2005, ARCH SURG-CHICAGO, V140, P681, DOI 10.1001/archsurg.140.7.681
   Andersen JC, 2012, DAN MED J, V59
   Annibale B, 2012, INT J COLORECTAL DIS, V27, P1151, DOI 10.1007/s00384-012-1488-5
   [Anonymous], 2016, GUT
   Bajaj JS, 2013, PLOS ONE, V8, DOI 10.1371/journal.pone.0060042
   Bass NM, 2010, NEW ENGL J MED, V362, P1071, DOI 10.1056/NEJMoa0907893
   Bassotti G, 2001, DIS COLON RECTUM, V44, P1814, DOI 10.1007/BF02234460
   Bianchi M, 2011, ALIMENT PHARM THER, V33, P902, DOI 10.1111/j.1365-2036.2011.04606.x
   Binda GA, 2015, TECH COLOPROCTOL, V19, P615, DOI 10.1007/s10151-015-1370-x
   Blandizzi C, 2014, PHARMACOL RES, V85, P39, DOI 10.1016/j.phrs.2014.05.001
   Bolster LT, 2003, COLORECTAL DIS, V5, P3290
   Brigidi P, 2002, J CHEMOTHERAPY, V14, P290, DOI 10.1179/joc.2002.14.3.290
   Broderick-Villa G, 2005, ARCH SURG-CHICAGO, V140, P576, DOI 10.1001/archsurg.140.6.576
   Broderick-Villa G., 1960, ARCH SURG-CHICAGO, V140, P576, DOI [DOI 10.1016/J.AMJSURG.2016.02.012, 10.1001/archsurg.140.6.576, DOI 10.1001/ARCHSURG.140.6.576]
   Brown EL, 2010, ANTIMICROB AGENTS CH, V54, P388, DOI 10.1128/AAC.00691-09
   Buchs NC, 2013, BRIT J SURG, V100, P976, DOI 10.1002/bjs.9119
   Calanni F, 2014, J ANTIBIOT, V67, P667, DOI 10.1038/ja.2014.106
   Chabok A, 2012, BRIT J SURG, V99, P532, DOI 10.1002/bjs.8688
   Cheng J, 2012, TRENDS PHARMACOL SCI, V33, P323, DOI 10.1016/j.tips.2012.03.003
   Cianci R, 2014, J IMMUNOL RES, V2014, DOI 10.1155/2014/696812
   Clemens CHM, 2004, GUT, V53, P717, DOI 10.1136/gut.2003.018093
   Cohen E, 2013, CLIN GASTROENTEROL H, V11, P1614, DOI 10.1016/j.cgh.2013.03.007
   Colecchia A, 2003, WORLD J GASTROENTERO, V9, P1385, DOI 10.3748/wjg.v9.i7.1385
   Colecchia A, 2007, WORLD J GASTROENTERO, V13, P264, DOI 10.3748/wjg.v13.i2.264
   Comparato G, 2007, DIGEST DIS, V25, P252, DOI 10.1159/000103896
   Cuomo R, UNITED EUROPEAN GAST
   Cuomo R, 2013, EUR J CLIN INVEST, V43, P1147, DOI 10.1111/eci.12152
   Daniels L, 2017, BRIT J SURG, V104, P52, DOI 10.1002/bjs.10309
   Darkoh C, 2010, ANTIMICROB AGENTS CH, V54, P3618, DOI 10.1128/AAC.00161-10
   De Bastiani R, 2016, J CLIN GASTROENTEROL, V50, pS89, DOI 10.1097/MCG.0000000000000580
   DELEO C, 1986, DRUG EXP CLIN RES, V12, P979
   DESCOMBE JJ, 1994, INT J CLIN PHARM RES, V14, P51
   Dring MM, 2006, GASTROENTEROLOGY, V130, P341, DOI 10.1053/j.gastro.2005.12.008
   DuPont HL, 2016, ALIMENT PHARM THER, V43, P3, DOI 10.1111/apt.13434
   DuPont HL, 2011, EXPERT OPIN PHARMACO, V12, P293, DOI 10.1517/14656566.2011.546347
   DuPont HL, 2005, ANN INTERN MED, V142, P805, DOI 10.7326/0003-4819-142-10-200505170-00005
   DuPont HL, 2001, CLIN INFECT DIS, V33, P1807, DOI 10.1086/323814
   DuPont HL, 1998, DIGESTION, V59, P708, DOI 10.1159/000007580
   Eglinton T, 2010, BRIT J SURG, V97, P952, DOI 10.1002/bjs.7035
   Esposito G, 2016, FRONT PHARMACOL, V7, DOI 10.3389/fphar.2016.00120
   Etzioni DA, 2009, ANN SURG, V249, P210, DOI 10.1097/SLA.0b013e3181952888
   Festa V, 2015, GASTROENTEROLOGY, V148, pS332
   Floch MH, 2008, J CLIN GASTROENTEROL, V42, P1135, DOI 10.1097/MCG.0b013e318188b1bc
   Garey KW, 2008, ANN PHARMACOTHER, V42, P827, DOI 10.1345/aph.1K675
   Garey KW, 2009, J CLIN GASTROENTEROL, V43, P91, DOI 10.1097/MCG.0b013e31814a4e97
   GILLIS JC, 1995, DRUGS, V49, P467, DOI 10.2165/00003495-199549030-00009
   Gomi H, 2001, ANTIMICROB AGENTS CH, V45, P212, DOI 10.1128/AAC.45.1.212-216.2001
   Hall JF, 2011, DIS COLON RECTUM, V54, P283, DOI 10.1007/DCR.0b013e3182028576
   HARTMANN G, 1967, BIOCHIM BIOPHYS ACTA, V145, P843, DOI 10.1016/0005-2787(67)90147-5
   Hecht DW, 2007, ANTIMICROB AGENTS CH, V51, P2716, DOI 10.1128/AAC.01623-06
   Humes D, 2011, BMJ CLIN EVID, V2011
   Jeyarajah S, 2009, ALIMENT PHARM THER, V30, P1171, DOI 10.1111/j.1365-2036.2009.04098.x
   Jiang ZD, 2000, ANTIMICROB AGENTS CH, V44, P2205, DOI 10.1128/AAC.44.8.2205-2206.2000
   Jiang ZD, 2010, INT J ANTIMICROB AG, V35, P278, DOI 10.1016/j.ijantimicag.2009.11.013
   Jung HK, 2010, AM J GASTROENTEROL, V105, P652, DOI 10.1038/ajg.2009.621
   Kang JY, 2003, ALIMENT PHARM THER, V17, P1189, DOI 10.1046/j.1365-2036.2003.01551.x
   Kim MS, 2013, DIGEST DIS SCI, V58, P1676, DOI 10.1007/s10620-013-2675-0
   Klarenbeek BR, 2012, INT J COLORECTAL DIS, V27, P207, DOI 10.1007/s00384-011-1314-5
   Lanas A, 2013, DIGEST LIVER DIS, V45, P104, DOI 10.1016/j.dld.2012.09.006
   Latella G, 2003, INT J COLORECTAL DIS, V18, P55, DOI 10.1007/s00384-002-0396-5
   Leevy CB, 2007, DIGEST DIS SCI, V52, P737, DOI 10.1007/s10620-006-9442-4
   Ma XC, 2007, J PHARMACOL EXP THER, V322, P391, DOI 10.1124/jpet.107.121913
   Maccaferri S, 2010, J ANTIMICROB CHEMOTH, V65, P2556, DOI 10.1093/jac/dkq345
   Maconi G, 2011, DIS COLON RECTUM, V54, P1326, DOI 10.1097/DCR.0b013e318223cb2b
   Mas A, 2003, J HEPATOL, V38, P51, DOI 10.1016/S0168-8278(02)00350-1
   Morris AM, 2014, JAMA-J AM MED ASSOC, V311, P287, DOI 10.1001/jama.2013.282025
   PAPI C, 1995, ALIMENT PHARM THERAP, V9, P33
   Papi C, ITALIAN J GASTROENTE, V24, P452
   Parra-Blanco A, 2006, DIGESTION, V73, P47, DOI 10.1159/000089779
   PEDRETTI G, 1991, ITAL J GASTROENTEROL, V23, P175
   Peralta S, 2009, WORLD J GASTROENTERO, V15, P2628, DOI 10.3748/wjg.15.2628
   Pietrzak Anna, 2015, Pol Przegl Chir, V87, P203, DOI 10.1515/pjs-2015-0045
   Pimentel M, 2006, ANN INTERN MED, V145, P557, DOI 10.7326/0003-4819-145-8-200610170-00004
   Pimentel M, 2011, NEW ENGL J MED, V364, P22, DOI 10.1056/NEJMoa1004409
   Ponziani FR, DIGESTIVE DIS, V34, P269
   Prantera C, 2006, ALIMENT PHARM THER, V23, P1117, DOI 10.1111/j.1365-2036.2006.02879.x
   Rose J, 2015, ANN SURG, V262, P1046, DOI 10.1097/SLA.0000000000001114
   Salem TA, 2007, DIS COLON RECTUM, V50, P1460, DOI 10.1007/s10350-007-0226-5
   Sandler RS, 2002, GASTROENTEROLOGY, V122, P1500, DOI 10.1053/gast.2002.32978
   Shah E, 2012, AM J MED, V125, P381, DOI 10.1016/j.amjmed.2011.08.026
   Shahedi K, 2013, CLIN GASTROENTEROL H, V11, P1609, DOI 10.1016/j.cgh.2013.06.020
   Sheth AA, 2008, AM J GASTROENTEROL, V103, P1550, DOI 10.1111/j.1572-0241.2008.01879.x
   Sierra JM, 2001, ANTIMICROB AGENTS CH, V45, P643, DOI 10.1128/AAC.45.2.643-644.2001
   Simpson J, 2003, EUR J GASTROEN HEPAT, V15, P1005, DOI 10.1097/00042737-200309000-00011
   Spiller RC, 2015, NEUROGASTROENT MOTIL, V27, P305, DOI 10.1111/nmo.12526
   Spiller R, 2016, J CLIN GASTROENTEROL, V50, pS29, DOI 10.1097/MCG.0000000000000633
   Spiller R, 2009, GASTROENTEROLOGY, V136, P1979, DOI 10.1053/j.gastro.2009.02.074
   Stallinger S, 2014, WIEN KLIN WOCHENSCHR, V126, P9, DOI 10.1007/s00508-013-0447-7
   Steffen R, 2003, AM J GASTROENTEROL, V98, P1073, DOI [10.1016/S0002-9270(02)06005-7, 10.1111/j.1572-0241.2003.07283.x]
   Stollman N, 2004, LANCET, V363, P631, DOI 10.1016/S0140-6736(04)15597-9
   Stollman NH, 1999, AM J GASTROENTEROLOG
   Strate LL, 2015, GASTROENTEROLOGY, V149, P1950, DOI 10.1053/j.gastro.2015.10.001
   Strate LL, 2012, AM J GASTROENTEROL, V107, P1486, DOI 10.1038/ajg.2012.194
   Taylor DN, 2006, AM J TROP MED HYG, V74, P1060, DOI 10.4269/ajtmh.2006.74.1060
   Terc J, 2014, EUR J PHARM SCI, V55, P12, DOI 10.1016/j.ejps.2014.01.007
   Tursi A, 2013, EUR REV MED PHARMACO, V17, P342
   Tursi A, 2002, DIGEST LIVER DIS, V34, P510, DOI 10.1016/S1590-8658(02)80110-4
   Tursi A, 2015, J CLIN GASTROENTEROL, V49, P218, DOI 10.1097/MCG.0000000000000094
   Ünlü Ç, 2012, INT J COLORECTAL DIS, V27, P1131, DOI 10.1007/s00384-012-1486-7
   Westwood David A, 2013, Evid Based Med, V18, P32, DOI 10.1136/eb-2012-100762
   WHO, 2012, EVOLVING THREAT OF ANTIMICROBIAL RESISTANCE: OPTIONS FOR ACTION, P1
   Wille-Jorgensen P., 2012, COCHRANE DB SYST REV, V11
   Xu DB, 2014, GASTROENTEROLOGY, V146, P484, DOI 10.1053/j.gastro.2013.10.026
   Zullo A, 2010, J GASTROINTEST LIVER, V19, P295
NR 105
TC 19
Z9 22
U1 0
U2 2
PU ELSEVIER SCIENCE INC
PI NEW YORK
PA STE 800, 230 PARK AVE, NEW YORK, NY 10169 USA
SN 1590-8658
EI 1878-3562
J9 DIGEST LIVER DIS
JI Dig. Liver Dis.
PD JUN
PY 2017
VL 49
IS 6
BP 595
EP 603
DI 10.1016/j.dld.2017.01.164
PG 9
WC Gastroenterology & Hepatology
WE Science Citation Index Expanded (SCI-EXPANDED)
SC Gastroenterology & Hepatology
GA FB5ZN
UT WOS:000406221000003
PM 28215517
OA Green Accepted
DA 2024-01-22
ER

PT J
AU Limketkai, BN
   Parian, AM
   Chen, PH
   Colombel, JF
AF Limketkai, Berkeley N.
   Parian, Alyssa M.
   Chen, Po-Hung
   Colombel, Jean-Frederic
TI Treatment With Biologic Agents Has Not Reduced Surgeries Among Patients
   With Crohn's Disease With Short Bowel Syndrome
SO CLINICAL GASTROENTEROLOGY AND HEPATOLOGY
LA English
DT Article
DE Clinical Outcomes; Epidemiology; IBD; Inflammatory Bowel Disease
ID REMISSION RATES; CHARM TRIAL; THERAPY; MAINTENANCE; INFLIXIMAB;
   COMORBIDITY; ADALIMUMAB; MANAGEMENT; FAILURE; TRENDS
AB BACKGROUND & AIMS: Little is known about the effects of biologic agents used to treat Crohn's disease (CD) on its longterm complications, such as short bowel syndrome and intestinal failure (SBS-IF). We evaluated trends in small bowel resections and health care utilization among patients with CD with and without SBS-IF.
   METHODS: We collected data on the National Inpatient Sample on 2,989,185 patients hospitalized with CD in the United States before the time period in which CD was treated with biologic agents (1993-1997) and after biologic therapy became widespread (1998-2014). We used Poisson and linear regression analyses to evaluate trends for small bowel resections and health care utilization among patients with CD with and without SBS-IF. Multivariable models were adjusted for age, sex, Charlson-Deyo comorbidity index, payer source, hospital size, region, and teaching status.
   RESULTS: The proportions of patients who underwent resection did not significantly change during the period before biologic therapy (121.8 per 1000 hospitalizations in 1993 to 110.1 per 1000 hospitalizations in 1997; P trend = .14) but decreased significantly during the period after biologic therapy began (99.0 per 1000 hospitalizations in 1998 to 64.6 per 1000 hospitalizations in 2014; P trend < .01). However, among patients with SBS-IF, similar proportions of patients underwent resection during the period before biologic therapy (0.7 per 1000 hospitalizations in 1993 to 0.7 per 1000 hospitalizations in 1997; P trend = .92) and during the period after biologic therapy (0.6 per 1000 hospitalizations in 1998 to 0.7 per 1000 hospitalizations in 2014; P trend = .06). Rates of hospitalization for patients with SBS-IF increased from 16.5 per 1000 hospitalizations in 1998 to 19.5 per 1000 hospitalizations in 2014 (P trend < .01). SBS-IF hospitalizations were associated with longer lengths of stay (P < .01) and greater total charges (P < .01).
   CONCLUSIONS: In a study of the United States population, we found that the use of biologic agents to treat CD reduced the proportion of patients undergoing resection, but not among patients with SBS-IF. These findings indicate that biologic agents reduce some but not all features of CD. Studies are needed to identify patients at risk for SBS-IF, prevent and treat this complication, and identify new treatments.
C1 [Limketkai, Berkeley N.] Stanford Univ, Div Gastroenterol & Hepatol, Sch Med, Stanford, CA 94305 USA.
   [Parian, Alyssa M.; Chen, Po-Hung] Johns Hopkins Univ, Sch Med, Div Gastroenterol & Hepatol, Baltimore, MD USA.
   [Colombel, Jean-Frederic] Icahn Sch Med Mt Sinai, Div Gastroenterol, New York, NY 10029 USA.
C3 Stanford University; Johns Hopkins University; Icahn School of Medicine
   at Mount Sinai
RP Limketkai, BN (通讯作者)，Stanford Univ, Sch Med, 300 Pasteur Dr,Alway M211, Stanford, CA 94305 USA.
EM berkeley.limketkai@gmail.com
RI Chen, Po-Hung/ABD-1749-2020
OI Chen, Po-Hung/0000-0002-9865-1009; Parian, Alyssa/0000-0001-9995-7942
CR Annese V, 2016, J CROHNS COLITIS, V10, P216, DOI 10.1093/ecco-jcc/jjv190
   [Anonymous], 2011, HCUP FACTS FIGURES S
   CHARLSON ME, 1987, J CHRON DIS, V40, P373, DOI 10.1016/0021-9681(87)90171-8
   Colombel JF, 2010, NEW ENGL J MED, V362, P1383, DOI 10.1056/NEJMoa0904492
   Colombel JF, 2007, GASTROENTEROLOGY, V132, P52, DOI 10.1053/j.gastro.2006.11.041
   Colombel JF, 2017, GASTROENTEROLOGY, V152, P351, DOI 10.1053/j.gastro.2016.09.046
   DEYO RA, 1992, J CLIN EPIDEMIOL, V45, P613, DOI 10.1016/0895-4356(92)90133-8
   Dulai PS, 2016, AM J GASTROENTEROL, V111, P1147, DOI 10.1038/ajg.2016.236
   Houchens R, 2015, Final report on calculating National Inpatient Sample (NIS) variances for data years 2012 and later
   Jones DW, 2010, ANN SURG, V252, P307, DOI 10.1097/SLA.0b013e3181e61df5
   Khanna R, 2015, LANCET, V386, P1825, DOI 10.1016/S0140-6736(15)00068-9
   Limketkai BN, 2016, INFLAMM BOWEL DIS, V22, P1209, DOI 10.1097/MIB.0000000000000698
   Molodecky NA, 2012, GASTROENTEROLOGY, V142, P46, DOI 10.1053/j.gastro.2011.10.001
   Post PN, 2006, ALIMENT PHARM THER, V23, P1587, DOI 10.1111/j.1365-2036.2006.02918.x
   Regueiro M, 2014, CLIN GASTROENTEROL H, V12, P1494, DOI 10.1016/j.cgh.2013.12.035
   Rungoe C, 2014, GUT, V63, P1607, DOI 10.1136/gutjnl-2013-305607
   Sandborn WJ, 2013, NEW ENGL J MED, V369, P711, DOI 10.1056/NEJMoa1215739
   Schoepfer AM, 2013, AM J GASTROENTEROL, V108, P1744, DOI 10.1038/ajg.2013.248
   Schreiber S, 2013, J CROHNS COLITIS, V7, P213, DOI 10.1016/j.crohns.2012.05.015
   Schreiber S, 2010, AM J GASTROENTEROL, V105, P1574, DOI 10.1038/ajg.2010.78
   Torian Lucia, 2011, Morbidity and Mortality Weekly Report, V60, P689
   Vester-Andersen MK, 2014, AM J GASTROENTEROL, V109, P705, DOI 10.1038/ajg.2014.45
   Wong CY, 2011, AM J MED, V124, P136, DOI 10.1016/j.amjmed.2010.08.017
NR 23
TC 8
Z9 8
U1 0
U2 0
PU ELSEVIER SCIENCE INC
PI NEW YORK
PA 360 PARK AVE SOUTH, NEW YORK, NY 10010-1710 USA
SN 1542-3565
EI 1542-7714
J9 CLIN GASTROENTEROL H
JI Clin. Gastroenterol. Hepatol.
PD DEC
PY 2017
VL 15
IS 12
BP 1908
EP +
DI 10.1016/j.cgh.2017.06.040
PG 9
WC Gastroenterology & Hepatology
WE Science Citation Index Expanded (SCI-EXPANDED)
SC Gastroenterology & Hepatology
GA FM6LY
UT WOS:000415165200022
PM 28666947
DA 2024-01-22
ER

PT J
AU Gong, Y
   Chen, AM
   Zhang, GH
   Shen, Q
   Zou, L
   Li, JH
   Miao, YB
   Liu, WX
AF Gong, Ying
   Chen, Anmei
   Zhang, Guohui
   Shen, Qing
   Zou, Liang
   Li, Jiahong
   Miao, Yang-Bao
   Liu, Weixin
TI Cracking Brain Diseases from Gut Microbes-Mediated Metabolites for
   Precise Treatment
SO INTERNATIONAL JOURNAL OF BIOLOGICAL SCIENCES
LA English
DT Review
DE Gut Microbes; Metabolites; Gut to Brain; Vagus Nerve; Immune System
ID CHAIN FATTY-ACIDS; TRIMETHYLAMINE N-OXIDE; BIFIDOBACTERIUM-LONGUM
   NCC3001; HISTONE DEACETYLASE INHIBITOR; SODIUM-BUTYRATE;
   PARKINSONS-DISEASE; CROHNS-DISEASE; SEROTONIN; RECEPTOR; BACTERIA
AB The gut-brain axis has been a subject of significant interest in recent years. Understanding the link between the gut and brain axis is crucial for the treatment of disorders. Here, the intricate components and unique relationship between gut microbiota-derived metabolites and the brain are explained in detail. Additionally, the association between gut microbiota-derived metabolites and the integrity of the blood-brain barrier and brain health is emphasized. Meanwhile, gut microbiota-derived metabolites with their recent applications, challenges and opportunities their pathways on different disease treatment are focus discussed. The prospective strategy of gut microbiota-derived metabolites potential applies to the brain disease treatments, such as Parkinson's disease and Alzheimer's disease, is proposed. This review provides a broad perspective on gut microbiota-derived metabolites characteristics facilitate understand the connection between gut and brain and pave the way for the development of a new medication delivery system for gut microbiota-derived metabolites.
C1 [Gong, Ying; Chen, Anmei; Miao, Yang-Bao] Univ Elect Sci & Technol China, Sichuan Acad Med Sci & Sichuan Prov Peoples Hosp, Dept Haematol, Sch Med, 32,West Sect 2,First Ring Rd,Qingyang Dist, Chengdu 610000, Peoples R China.
   [Zhang, Guohui; Liu, Weixin] Sichuan Prov Matern & Child Hlth Care Hosp, Key Lab Reprod Med, Chengdu 610000, Peoples R China.
   [Gong, Ying; Shen, Qing; Li, Jiahong] Southwest Jiaotong Univ, Sch Life Sci & Engn, Chengdu 610041, Peoples R China.
   [Zou, Liang] Chengdu Univ, Sch Food & Biol Engn, Chengdu 610106, Sichuan, Peoples R China.
C3 University of Electronic Science & Technology of China; Sichuan
   Provincial People's Hospital; Southwest Jiaotong University; Chengdu
   University
RP Miao, YB (通讯作者)，Univ Elect Sci & Technol China, Sichuan Acad Med Sci & Sichuan Prov Peoples Hosp, Dept Haematol, Sch Med, 32,West Sect 2,First Ring Rd,Qingyang Dist, Chengdu 610000, Peoples R China.; Liu, WX (通讯作者)，Sichuan Prov Matern & Child Hlth Care Hosp, Key Lab Reprod Med, Chengdu 610000, Peoples R China.; Li, JH (通讯作者)，Southwest Jiaotong Univ, Sch Life Sci & Engn, Chengdu 610041, Peoples R China.
EM jiahongljh@163.com; miaoyangbao@uestc.edu.cn; liuweixind@163.com
FU Sichuan Academy of Medical Sciences amp; Sichuan Provincial People's
   Hospital [30420220004]; National Natural Science Foundation of China
   [21901216]; Funds of Sichuan Science and Technology Program
   [23NSFSC0862]
FX This study is supported by the Starting Research Fund from the Sichuan
   Academy of Medical Sciences & amp; Sichuan Provincial People's Hospital
   (30420220004), the National Natural Science Foundation of China
   (21901216) and the Funds of Sichuan Science and Technology Program
   (23NSFSC0862).
CR Ahmed H, 2022, GUT MICROBES, V14, DOI 10.1080/19490976.2022.2102878
   Akbari E, 2016, FRONT AGING NEUROSCI, V8, DOI 10.3389/fnagi.2016.00256
   Alharthi A, 2022, INT J MOL SCI, V23, DOI 10.3390/ijms23031363
   Amedei A, 2019, MOLECULES, V24, DOI 10.3390/molecules24213992
   Andrianova NV, 2020, METABOLITES, V10, DOI 10.3390/metabo10040142
   [Anonymous], 2019, MEDICINE, V98
   [Anonymous], 2017, SCIENCE, P357
   [Anonymous], 2018, BRAIN BEHAV IMMUN, V70
   [Anonymous], 2022, CELLS-BASEL, V11
   Arnold LE, 2019, J CHILD ADOL PSYCHOP, V29, P659, DOI 10.1089/cap.2018.0156
   Arpaia N, 2013, NATURE, V504, P451, DOI 10.1038/nature12726
   Badawy AAB, 2014, ALCOHOL ALCOHOLISM, V49, P238, DOI 10.1093/alcalc/agu010
   Bagheri S, 2019, EPILEPSY BEHAV, V95, P43, DOI 10.1016/j.yebeh.2019.03.038
   Bartolomaeus H, 2019, CIRCULATION, V139, P1407, DOI 10.1161/CIRCULATIONAHA.118.036652
   Beaumont M, 2018, FASEB J, V32, P6681, DOI 10.1096/fj.201800544
   Bendheim PE, 2002, J MOL NEUROSCI, V19, P213, DOI 10.1007/s12031-002-0036-0
   Bercik P, 2011, NEUROGASTROENT MOTIL, V23, P1132, DOI 10.1111/j.1365-2982.2011.01796.x
   Bermudez-Martin P, 2021, MICROBIOME, V9, DOI 10.1186/s40168-021-01103-z
   Bharadwaj VN, 2018, ADV HEALTHC MATER, V7, DOI 10.1002/adhm.201700668
   Boeri L, 2021, ADV HEALTHC MATER, V10, DOI 10.1002/adhm.202002043
   Borody T, 2011, AM J GASTROENTEROL, V106, pS352
   Botticelli A, 2020, J TRANSL MED, V18, DOI 10.1186/s12967-020-02231-0
   Bravo JA, 2011, P NATL ACAD SCI USA, V108, P16050, DOI 10.1073/pnas.1102999108
   Buckley MM, 2020, FRONT CELL NEUROSCI, V14, DOI 10.3389/fncel.2020.00095
   Caspani G, 2019, MICROB CELL, V6, P454, DOI 10.15698/mic2019.10.693
   Chang CH, 2020, INT J MOL SCI, V21, DOI 10.3390/ijms21082676
   Chen P, 2021, FRONT PHARMACOL, V12, DOI 10.3389/fphar.2021.768097
   Chen T, 2019, J NEUROINFLAMM, V16, DOI 10.1186/s12974-019-1552-y
   Chen XF, 2020, CLIN SCI, V134, P657, DOI 10.1042/CS20200128
   Choi J, 2018, PLOS ONE, V13, DOI 10.1371/journal.pone.0192925
   Chung SJ, 2021, NUTRITION, V83, DOI 10.1016/j.nut.2020.111090
   Colabroy KL, 2005, J BACTERIOL, V187, P7866, DOI 10.1128/JB.187.22.7866-7869.2005
   Cong J, 2022, NUTRIENTS, V14, DOI 10.3390/nu14091977
   Cui M, 2017, EMBO MOL MED, V9, P448, DOI 10.15252/emmm.201606932
   Dai ZJ, 2020, CELL COMMUN SIGNAL, V18, DOI 10.1186/s12964-020-00599-6
   Dalile B, 2019, NAT REV GASTRO HEPAT, V16, P461, DOI 10.1038/s41575-019-0157-3
   Davar D, 2021, SCIENCE, V371, P595, DOI 10.1126/science.abf3363
   Davoli-Ferreira M, 2021, FRONT IMMUNOL, V12, DOI 10.3389/fimmu.2021.676255
   De Caro C, 2019, NEUROSCI BIOBEHAV R, V107, P750, DOI 10.1016/j.neubiorev.2019.10.002
   De Caro C, 2019, SCI REP-UK, V9, DOI 10.1038/s41598-019-50542-0
   De Pasquale D, 2020, MATER DESIGN, V192, DOI 10.1016/j.matdes.2020.108742
   Del Rio D, 2017, NUTRIENTS, V9, DOI 10.3390/nu9101053
   Derkinderen P, 2021, GUT, V70, P2010, DOI 10.1136/gutjnl-2020-323482
   Diaz-Garcia FJ, 2019, MICROORGANISMS
   Dodd D, 2017, NATURE, V551, P648, DOI 10.1038/nature24661
[truncated: 3,638,880 more chars]
