# Supplementary material for: Worldwide research trends in Crohn’s disease treatment over the past 2 decades: a bibliometric analysis
Source: Front Pharmacol. 2024 Oct 8;15:1441785. doi: 10.3389/fphar.2024.1441785 (PMC11493645; doi:10.3389/fphar.2024.1441785)
Supplement: Supplementary file 2 [file DataSheet2.zip › raw data 2/download_33.txt]

FN Clarivate Analytics Web of Science
VR 1.0
PT J
AU Lubrano, E
   Luchetti, MM
   Benfaremo, D
   Mauro, D
   Ciccia, F
   Perrotta, FM
AF Lubrano, Ennio
   Luchetti, Michele Maria
   Benfaremo, Devis
   Mauro, Daniele
   Ciccia, Francesco
   Perrotta, Fabio Massimo
TI Inflammatory bowel disease manifestations in spondyloarthritis:
   considerations for the clinician
SO EXPERT REVIEW OF CLINICAL IMMUNOLOGY
LA English
DT Article
DE Spondyloarthritis; inflammatory bowel diseases; pathogenesis; clinical
   manifestations
ID EVIDENCE-BASED CONSENSUS; SOCIETY CLASSIFICATION CRITERIA; SEVERE
   CROHNS-DISEASE; ANKYLOSING-SPONDYLITIS; PSORIATIC-ARTHRITIS; AXIAL
   SPONDYLOARTHRITIS; MAINTENANCE THERAPY; FECAL CALPROTECTIN;
   DOUBLE-BLIND; COLLAGENOUS COLITIS
AB Introduction Spondyloarthropathies (SpA) are a group of inflammatory arthritis that can involve the spine and/or peripheral joints. Extra-articular manifestations, such as inflammatory bowel disease (IBD), are frequently observed within the clinical manifestations of SpA and are part of the SpA classification criteria. Evidence of IBD is observed in about 6-7% of SpA patients, and a silent, microscopic gut inflammation, could be present in up to 50% of patients. From a pathogenetic point of view, dysregulated microbiome and migration of T lymphocytes and other cells from gut to the joint ('gut-joint' axis) has been recognized, in the context of a common genetic background. Areas covered The aim of this paper is to narratively review the recent evidences on the epidemiology, classification, clinical findings, pathogenesis, diagnosis, and treatment of IBD in patients with SpA and to provide advices for both rheumatologist and gastroenterologist in the management of IBD in SpA. Expert opinion IBD manifestations in SpA frequently increase the burden of the disease and represent a clinical challenge, especially for the diagnosis, assessment, and treatment of patients affected by those conditions. New treatment strategies targeting both articular and intestinal manifestations are now available and may lead to a better outcome.
C1 [Lubrano, Ennio; Perrotta, Fabio Massimo] Univ Molise, Dipartimento Med & Sci Salute Vincenzo Tiberio, Campobasso, Italy.
   [Luchetti, Michele Maria; Benfaremo, Devis] Univ Politecn Marche, Dipartimento Sci Clin & Mol, Ancona, Italy.
   [Luchetti, Michele Maria; Benfaremo, Devis] Polo Didatt Osped Umberto Igm Lancisi G Salesi, Ancona, Italy.
   [Mauro, Daniele; Ciccia, Francesco] Univ Campania Luigi Vanvitelli, Dipartimento Med Precis, Naples, Italy.
C3 University of Molise; Marche Polytechnic University; Universita della
   Campania Vanvitelli
RP Lubrano, E (通讯作者)，Univ Molise, Dipartimento Med & Sci Salute Vincenzo Tiberio, Campobasso, Italy.
EM enniolubrano@hotmail.com
RI Mauro, Daniele/AAG-4551-2022; Mauro, Daniele/AFK-6263-2022
OI Mauro, Daniele/0000-0002-9022-8863; Mauro, Daniele/0000-0002-9022-8863;
   Benfaremo, Devis/0000-0002-9867-2360
CR AMOR B, 1990, REV RHUM, V57, P85
   Annunziata ML, 2012, DIGEST DIS SCI, V57, P1618, DOI 10.1007/s10620-012-2072-0
   Armuzzi A, 2017, DIGEST LIVER DIS, V49, P1298, DOI 10.1016/j.dld.2017.06.004
   Asquith MJ, 2016, ARTHRITIS RHEUMATOL, V68, P2151, DOI 10.1002/art.39681
   Atkinson AJ, 2001, CLIN PHARMACOL THER, V69, P89, DOI 10.1067/mcp.2000.113989
   Azzouz D, 2008, JOINT BONE SPINE, V75, P624, DOI 10.1016/j.jbspin.2008.02.005
   Baeten D, 2018, ANN RHEUM DIS, V77, P1295, DOI 10.1136/annrheumdis-2018-213328
   Ben Abdelghani K, 2012, CASE REP MED, V2012, DOI 10.1155/2012/620241
   Benfaremo D, 2019, J IMMUNOL RES, V2019, DOI 10.1155/2019/8630871
   Bernstein CN, 2010, INFLAMM BOWEL DIS, V16, P112, DOI 10.1002/ibd.21048
   Braun J, 2007, ARTHRIT RHEUM-ARTHR, V57, P639, DOI 10.1002/art.22669
   Carron P, 2020, RMD OPEN, V6, DOI 10.1136/rmdopen-2019-001136
   Ciccia F, 2017, ANN RHEUM DIS, V76, P1123, DOI 10.1136/annrheumdis-2016-210000
   Ciccia F, 2015, ANN RHEUM DIS, V74, P1739, DOI 10.1136/annrheumdis-2014-206323
   Ciccia F, 2010, RHEUMATOLOGY, V49, P2076, DOI 10.1093/rheumatology/keq239
   Ciccia F, 2009, ARTHRITIS RHEUM-US, V60, P955, DOI 10.1002/art.24389
   Coates LC, 2021, ARTHRIT CARE RES, V73, P856, DOI 10.1002/acr.24174
   Costello ME, 2015, ARTHRITIS RHEUMATOL, V67, P686, DOI 10.1002/art.38967
   Crane AM, 2002, ARTHRITIS RHEUM, V46, P1629, DOI 10.1002/art.10329
   Cuthbert RJ, 2019, ANN RHEUM DIS, V78, P1559, DOI 10.1136/annrheumdis-2019-215210
   Cypers H, 2016, ANN RHEUM DIS, V75, P1357, DOI 10.1136/annrheumdis-2015-208025
   Danoy P, 2010, PLOS GENET, V6, DOI 10.1371/journal.pgen.1001195
   Danve A, 2015, INT J RHEUM DIS, V18, P826, DOI 10.1111/1756-185X.12779
   de Vries M, 2010, J RHEUMATOL, V37, P2340, DOI 10.3899/jrheum.100269
   de Vries MK, 2009, ARTHRIT RHEUM-ARTHR, V61, P1484, DOI 10.1002/art.24838
   de Winter JJ, 2016, ARTHRITIS RES THER, V18, DOI 10.1186/s13075-016-1093-z
   Deodhar A, 2021, ANN RHEUM DIS, V80, P1004, DOI 10.1136/annrheumdis-2020-219601
   Dhir V., 2021, RHEUMATOLOGY, DOI [10.1093/rheumatology/keab275, DOI 10.1093/RHEUMATOLOGY/KEAB275]
   Di Jiang C, 2020, THER ADV MUSCULOSKEL, V12, DOI 10.1177/1759720X20939410
   Dmowska-Chalaba Joanna, 2015, Reumatologia (Warsaw), V53, P236, DOI 10.5114/reum.2015.55824
   DOUGADOS M, 1991, ARTHRITIS RHEUM, V34, P1218, DOI 10.1002/art.1780341003
   Dougados M, 2011, JOINT BONE SPINE, V78, P598, DOI 10.1016/j.jbspin.2011.01.013
   Dougados M, 2011, LANCET, V377, P2127, DOI 10.1016/S0140-6736(11)60071-8
   Duerr RH, 2006, SCIENCE, V314, P1461, DOI 10.1126/science.1135245
   Eglinton TW, 2012, DIS COLON RECTUM, V55, P773, DOI 10.1097/DCR.0b013e31825228b0
   Essers I, 2015, RHEUMATOLOGY, V54, P633, DOI 10.1093/rheumatology/keu388
   Fauny M, 2020, J CROHNS COLITIS, V14, P686, DOI 10.1093/ecco-jcc/jjz205
   Feagan BG, 2016, NEW ENGL J MED, V375, P1946, DOI 10.1056/NEJMoa1602773
   Feagan BG, 2017, LANCET, V389, P1699, DOI 10.1016/S0140-6736(17)30570-6
   Feagan BG, 2013, NEW ENGL J MED, V369, P699, DOI 10.1056/NEJMoa1215734
   Ferreiro-Iglesias R, 2016, J CLIN GASTROENTEROL, V50, P147, DOI 10.1097/MCG.0000000000000312
   Flamant M, 2017, EXPERT OPIN BIOL TH, V17, P879, DOI 10.1080/14712598.2017.1327576
   Lozano MJF, 2018, J CROHNS COLITIS, V12, P1131, DOI 10.1093/ecco-jcc/jjy063
   Fragoulis GE, 2019, WORLD J GASTROENTERO, V25, P2162, DOI 10.3748/wjg.v25.i18.2162
   Gionchetti P, 2015, J RHEUMATOL, V42, P21, DOI 10.3899/jrheum.150628
   Gomollon F, 2017, J CROHNS COLITIS, V11, P3, DOI 10.1093/ecco-jcc/jjw168
   Gracey E, 2020, NAT REV RHEUMATOL, V16, P415, DOI 10.1038/s41584-020-0454-9
   Harbord M, 2017, J CROHNS COLITIS, V11, P769, DOI 10.1093/ecco-jcc/jjx009
   Harbord M, 2016, J CROHNS COLITIS, V10, P239, DOI 10.1093/ecco-jcc/jjv213
   Hayashi E, 2016, J RHEUMATOL, V43, P1695, DOI 10.3899/jrheum.151133
   Hueber W, 2012, GUT, V61, P1693, DOI 10.1136/gutjnl-2011-301668
   Keeling S, 2021, EXPERT REV CLIN IMMU, V17, P701, DOI 10.1080/1744666X.2021.1925541
   Klingberg E, 2017, ARTHRITIS RES THER, V19, DOI 10.1186/s13075-017-1223-2
   Klingberg E, 2012, SCAND J GASTROENTERO, V47, P435, DOI 10.3109/00365521.2011.648953
   Kopylov U, 2018, J RHEUMATOL, V45, P498, DOI 10.3899/jrheum.161216
   Kragsnaes MS, 2018, BMJ OPEN, V8, DOI 10.1136/bmjopen-2017-019231
   Laukens D, 2005, ANN RHEUM DIS, V64, P930, DOI 10.1136/ard.2004.028837
   Lee JS, 2015, IMMUNITY, V43, P727, DOI 10.1016/j.immuni.2015.09.003
   LEIRISALOREPO M, 1994, ARTHRITIS RHEUM-US, V37, P23, DOI 10.1002/art.1780370105
   Lichtenstein GR, 2013, THER ADV GASTROENTER, V6, P269, DOI 10.1177/1756283X13479826
   Lubrano E, 2019, J RHEUMATOL, V46, P1428, DOI 10.3899/jrheum.190054
   Lubrano E, 2016, THER CLIN RISK MANAG, V12, P1587, DOI 10.2147/TCRM.S100091
   Lubrano E, 2016, J RHEUMATOL, V43, P918, DOI 10.3899/jrheum.151404
   Lubrano E, 2016, DRUGS, V76, P663, DOI 10.1007/s40265-016-0557-4
   Lubrano E, 2015, J RHEUMATOL, V42, P258, DOI 10.3899/jrheum.140811
   Magro F, 2017, J CROHNS COLITIS, V11, P649, DOI 10.1093/ecco-jcc/jjx008
   Matzkies FG, 2012, ARTHRITIS RES THER, V14, DOI 10.1186/ar4106
   Mauro D, 2021, NAT REV RHEUMATOL, V17, P387, DOI 10.1038/s41584-021-00625-y
   Mauro D, 2019, BEST PRACT RES CL RH, V33, DOI 10.1016/j.berh.2020.101493
   McGonagle D, 2021, FRONT IMMUNOL, V12, DOI 10.3389/fimmu.2021.614255
   McInnes IB, 2015, LANCET, V386, P1137, DOI 10.1016/S0140-6736(15)61134-5
   Mease PJ, 2017, ANN RHEUM DIS, V76, P79, DOI 10.1136/annrheumdis-2016-209709
   Miehlke S, 2021, UNITED EUR GASTROENT, V9, P13, DOI 10.1177/2050640620951905
   Moltó A, 2013, ARTHRIT CARE RES, V65, P1472, DOI 10.1002/acr.22016
   Narváez J, 2006, ARTHRIT RHEUM-ARTHR, V55, P507, DOI 10.1002/art.21995
   Nielsen OH, 2020, ECLINICALMEDICINE, V20, DOI 10.1016/j.eclinm.2020.100271
   Nikfar S, 2009, DIGEST DIS SCI, V54, P1157, DOI 10.1007/s10620-008-0481-x
   O'Toole A, 2016, DIGEST DIS SCI, V61, P1772, DOI 10.1007/s10620-015-4007-z
   Olivieri I, 2014, AUTOIMMUN REV, V13, P822, DOI 10.1016/j.autrev.2014.04.003
   Orlando A, 2017, ANN RHEUM DIS, V76, DOI 10.1136/annrheumdis-2016-211011
   Ostgård RD, 2018, SCAND J RHEUMATOL, V47, P48, DOI 10.1080/03009742.2017.1299216
   Palm O, 2001, RHEUMATOLOGY, V40, P1256, DOI 10.1093/rheumatology/40.11.1256
   Peluso R, 2013, CLIN DEV IMMUNOL, DOI 10.1155/2013/631408
   Perrotta FM, 2016, J RHEUMATOL, V43, P350, DOI 10.3899/jrheum.150805
   Poddubnyy DA, 2010, ANN RHEUM DIS, V69, P1338, DOI 10.1136/ard.2009.120139
   Prideaux L, 2012, INFLAMM BOWEL DIS, V18, P1340, DOI 10.1002/ibd.21903
   RACHMILEWITZ D, 1989, BMJ-BRIT MED J, V298, P82, DOI 10.1136/bmj.298.6666.82
   Redeker I., 2019, ARTHRITIS RHEUMATOL, V71, P10
   Ribaldone DG, 2019, MINERVA GASTROENTERO, V65, P309, DOI 10.23736/S1121-421X.19.02577-7
   Ribaldone DG, 2019, SCAND J GASTROENTERO, V54, P1233, DOI 10.1080/00365521.2019.1668052
   Ribaldone DG, 2015, PAIN PHYSICIAN, V18, P599
   Roberts AR, 2016, ANN RHEUM DIS, V75, P2150, DOI 10.1136/annrheumdis-2015-208640
   Rudwaleit M, 2011, ANN RHEUM DIS, V70, P25, DOI 10.1136/ard.2010.133645
   Rudwaleit M, 2009, ANN RHEUM DIS, V68, P777, DOI 10.1136/ard.2009.108233
   Ruutu M, 2012, ARTHRITIS RHEUM-US, V64, P2211, DOI 10.1002/art.34423
   Sanchez-Bilbao L, 2020, ANN RHEUM DIS, V79, P1715, DOI 10.1136/annrheumdis-2020-eular.4806
   Sandborn WJ, 2017, NEW ENGL J MED, V377, P496, DOI 10.1056/NEJMc1707500
   Sandborn WJ, 2017, GASTROENTEROLOGY, V152, pS1308, DOI 10.1016/S0016-5085(17)34357-3
   Sandborn WJ, 2014, CLIN GASTROENTEROL H, V12, P1485, DOI 10.1016/j.cgh.2014.01.029
   Sandborn WJ, 2013, NEW ENGL J MED, V369, P711, DOI 10.1056/NEJMoa1215739
   Sandborn WJ, 2001, GASTROENTEROLOGY, V121, P1088, DOI 10.1053/gast.2001.28674
   Sanz JS, 2018, GASTROENT HEPAT-BARC, V41, P54, DOI 10.1016/j.gastrohep.2017.03.012
   Schreiber S, 2019, ANN RHEUM DIS, V78, P473, DOI 10.1136/annrheumdis-2018-214273
   Schreiber Stefan, 2011, Therap Adv Gastroenterol, V4, P375, DOI 10.1177/1756283X11413315
   Sepriano A, 2020, ANN RHEUM DIS, V79, P324, DOI 10.1136/annrheumdis-2019-216516
   Silverberg MS, 2005, CAN J GASTROENTEROL, V19, p5A, DOI 10.1155/2005/269076
   Sipponen T, 2010, SCAND J GASTROENTERO, V45, P325, DOI 10.3109/00365520903483650
   Rodríguez-Reyna TS, 2009, WORLD J GASTROENTERO, V15, P5517, DOI 10.3748/wjg.15.5517
   Stadhouders R, 2018, J AUTOIMMUN, V87, P1, DOI 10.1016/j.jaut.2017.12.007
   Stebbings S, 2012, RHEUMATOLOGY, V51, P858, DOI 10.1093/rheumatology/ker359
   Steer S, 2003, J RHEUMATOL, V30, P518
   Stolwijk C, 2015, ANN RHEUM DIS, V74, P65, DOI 10.1136/annrheumdis-2013-203582
   Taccari E, 2002, CLIN RHEUMATOL, V21, P335, DOI 10.1007/s100670200088
   Tadbiri S, 2018, ALIMENT PHARM THER, V47, P485, DOI 10.1111/apt.14419
   Torres J, 2020, J CROHNS COLITIS, V14, P4, DOI 10.1093/ecco-jcc/jjz180
   Torres J, 2017, LANCET, V389, P1741, DOI 10.1016/S0140-6736(16)31711-1
   Tremelling M, 2007, GASTROENTEROLOGY, V132, P1657, DOI 10.1053/j.gastro.2007.02.051
   Turner JE, 2013, PLOS PATHOG, V9, DOI 10.1371/journal.ppat.1003698
   Ungaro R, 2017, LANCET, V389, P1756, DOI 10.1016/S0140-6736(16)32126-2
   van der Heijde D, 2019, LANCET, V394, P2108, DOI 10.1016/S0140-6736(19)32534-6
   van der Heijde D, 2018, LANCET, V392, P2378, DOI 10.1016/S0140-6736(18)32463-2
   van der Heijde D, 2017, ANN RHEUM DIS, V76, P1340, DOI 10.1136/annrheumdis-2016-210322
   van der Heijde D, 2017, ANN RHEUM DIS, V76, P978, DOI 10.1136/annrheumdis-2016-210770
   Van Praet L, 2013, ANN RHEUM DIS, V72, P414, DOI 10.1136/annrheumdis-2012-202135
   Vermeire S, 2017, LANCET, V389, P266, DOI 10.1016/S0140-6736(16)32537-5
   Vernero M, 2019, AM J GASTROENTEROL, V114, P179, DOI 10.1038/s41395-018-0422-z
   von Roon AC, 2007, AM J GASTROENTEROL, V102, P803, DOI 10.1111/j.1572-0241.2007.01126.x
   Wagner M, 2008, WORLD J GASTROENTERO, V14, P5584, DOI 10.3748/wjg.14.5584
   Wallis D, 2013, ARTHRITIS RES THER, V15, DOI 10.1186/ar4350
   Ward MM, 2019, ARTHRITIS RHEUMATOL, V71, P1599, DOI 10.1002/art.41042
   Withers DR, 2016, NAT MED, V22, P319, DOI 10.1038/nm.4046
   Yin J, 2020, ANN RHEUM DIS, V79, P132, DOI 10.1136/annrheumdis-2019-215763
NR 132
TC 4
Z9 5
U1 0
U2 3
PU TAYLOR & FRANCIS LTD
PI ABINGDON
PA 2-4 PARK SQUARE, MILTON PARK, ABINGDON OR14 4RN, OXON, ENGLAND
SN 1744-666X
EI 1744-8409
J9 EXPERT REV CLIN IMMU
JI Expert Rev. Clin. Immunol.
PD NOV 2
PY 2021
VL 17
IS 11
BP 1199
EP 1209
DI 10.1080/1744666X.2021.1991315
EA OCT 2021
PG 11
WC Immunology
WE Science Citation Index Expanded (SCI-EXPANDED)
SC Immunology
GA WQ4RU
UT WOS:000709204200001
PM 34622735
DA 2024-01-22
ER

PT J
AU van Rappard, DC
   Leenarts, MFE
   Meijerink-van 't Oost, L
   Mekkes, JR
AF van Rappard, Dominique C.
   Leenarts, Marjolein F. E.
   Meijerink-van 't Oost, Leonie
   Mekkes, Jan R.
TI Comparing treatment outcome of infliximab and adalimumab in patients
   with severe hidradenitis suppurativa
SO JOURNAL OF DERMATOLOGICAL TREATMENT
LA English
DT Article
DE infliximab; adalimumab; hidradenitis suppurativa; TNF-alpha inhibitor
ID CROHNS-DISEASE; DOUBLE-BLIND; THERAPY; TRIAL; SMOKING
AB Background: Hidradenitis suppurativa (HS) is a chronic relapsing skin disease. Recent studies have shown promising results of anti-tumor necrosis factor-alpha treatment. Objective: To compare the efficacy and safety of infliximab and adalimumab in the treatment of HS. Methods: A retrospective study was performed to compare 2 cohorts of 10 adult patients suffering from severe, recalcitrant HS. In 2005, 10 patients were treated with infliximab intravenous (i.v.) (3 infusions of 5 mg/kg at weeks 0, 2, and 6). In 2009, 10 other patients were treated in the same hospital with adalimumab subcutaneous (s.c.) 40 mg every other week. Both cohorts were followed up for 1 year using identical evaluation methods [Sartorius score, quality of life index, reduction of erythrocyte sedimentation rate (ESR) and C-reactive protein (CRP), patient and doctor global assessment, and duration of efficacy]. Results: Nineteen patients completed the study. In both groups, the severity of the HS diminished. Infliximab performed better in all aspects. The average Sartorius score was reduced to 54% of baseline for the infliximab group and 66% of baseline for the adalimumab group. Conclusions: Adalimumab s.c. 40 mg every other week is less effective than infliximab i.v. 5 mg/kg at weeks 0, 2, and 6.
C1 [van Rappard, Dominique C.; Leenarts, Marjolein F. E.; Mekkes, Jan R.] Univ Amsterdam, Acad Med Ctr, Dept Dermatol, NL-1105 AZ Amsterdam, Netherlands.
   [Meijerink-van 't Oost, Leonie] Onze Lieve Vrouw Hosp, Dept Dermatol, Amsterdam, Netherlands.
C3 University of Amsterdam; Academic Medical Center Amsterdam; Onze Lieve
   Vrouwe Gasthuis Hospital
RP van Rappard, DC (通讯作者)，Univ Amsterdam, Acad Med Ctr, Dept Dermatol, Meibergdreef 9, NL-1105 AZ Amsterdam, Netherlands.
EM D.C.vanrappard@amc.uva.nl
CR Adams DR, 2010, ARCH DERMATOL, V146, P501, DOI 10.1001/archdermatol.2010.72
   Alikhan A, 2009, J AM ACAD DERMATOL, V60, P539, DOI 10.1016/j.jaad.2008.11.911
   Amano M, 2010, INT J DERMATOL, V49, P950, DOI 10.1111/j.1365-4632.2010.04545.x
   Arenbergerova M, 2010, INT J DERMATOL, V49, P1445, DOI 10.1111/j.1365-4632.2010.04638.x
   Bieniek A, 2010, DERMATOL SURG, V36, P1998, DOI 10.1111/j.1524-4725.2010.01763.x
   Bosani M, 2009, BIOL-TARGETS THER, V3, P77
   Gottlieb AB, 2004, J AM ACAD DERMATOL, V51, P534, DOI 10.1016/j.jaad.2004.02.021
   Grant A, 2010, J AM ACAD DERMATOL, V62, P205, DOI 10.1016/j.jaad.2009.06.050
   Haslund P, 2009, ACTA DERM-VENEREOL, V89, P595, DOI 10.2340/00015555-0747
   Keating GM, 2002, BIODRUGS, V16, P111, DOI 10.2165/00063030-200216020-00005
   König A, 1999, DERMATOLOGY, V198, P261, DOI 10.1159/000018126
   Lasocki A, 2010, AUSTRALAS J DERMATOL, V51, P186, DOI 10.1111/j.1440-0960.2010.00623.x
   Martínez F, 2001, INFLAMM BOWEL DIS, V7, P323, DOI 10.1097/00054725-200111000-00008
   Mekkes JR, 2008, BRIT J DERMATOL, V158, P370, DOI 10.1111/j.1365-2133.2007.08332.x
   NVDV Guideline Committee, 2010, DUTCH GUID ACN DERM
   Sartorius K, 2003, BRIT J DERMATOL, V149, P211, DOI 10.1046/j.1365-2133.2003.05390.x
   Sartorius K, 2010, BRIT J DERMATOL, V162, P1261, DOI 10.1111/j.1365-2133.2010.09715.x
   Sartorius K, 2009, BRIT J DERMATOL, V161, P831, DOI 10.1111/j.1365-2133.2009.09198.x
   VANDULLEMEN HM, 1995, GASTROENTEROLOGY, V109, P129, DOI 10.1016/0016-5085(95)90277-5
   Von der Werth JM, 2001, BRIT J DERMATOL, V144, P809, DOI 10.1046/j.1365-2133.2001.04137.x
   Wiseman Marni C, 2004, Dermatol Ther, V17, P50, DOI 10.1111/j.1396-0296.2004.04007.x
   Wolkenstein P, 2007, J AM ACAD DERMATOL, V56, P621, DOI 10.1016/j.jaad.2006.08.061
NR 22
TC 46
Z9 46
U1 0
U2 3
PU INFORMA HEALTHCARE
PI LONDON
PA TELEPHONE HOUSE, 69-77 PAUL STREET, LONDON EC2A 4LQ, ENGLAND
SN 0954-6634
J9 J DERMATOL TREAT
JI J. Dermatol. Treat.
PD AUG
PY 2012
VL 23
IS 4
BP 284
EP 289
DI 10.3109/09546634.2011.571657
PG 6
WC Dermatology
WE Science Citation Index Expanded (SCI-EXPANDED)
SC Dermatology
GA 974LP
UT WOS:000306437200008
PM 21756155
DA 2024-01-22
ER

PT J
AU Urlep, D
   Trop, TK
   Blagus, R
   Orel, R
AF Urlep, Darja
   Trop, Tina K.
   Blagus, Rok
   Orel, Rok
TI Incidence and Phenotypic Characteristics of Pediatric IBD in
   Northeastern Slovenia, 2002-2010
SO JOURNAL OF PEDIATRIC GASTROENTEROLOGY AND NUTRITION
LA English
DT Article
DE epidemiology; inflammatory bowel disease; Paris classification;
   pediatrics
ID INFLAMMATORY-BOWEL-DISEASE; CROHNS-DISEASE; ULCERATIVE-COLITIS; RISING
   INCIDENCE; 5-YEAR ANALYSES; CHILDREN; POPULATION; CHILDHOOD; ONSET;
   EPIDEMIOLOGY
AB Objectives:The purpose of the present study was to determine the incidence of inflammatory bowel disease (IBD) and its subgroups in children in northeastern Slovenia (NE Slovenia) during the period 2002-2010, and to assess the phenotypic characteristics at the diagnosis and during the follow-up.Methods:A retrospective investigation was conducted on a cohort of newly diagnosed children and adolescents with IBD ages 0 to 18 years between 2002 and 2010 and residing in NE Slovenia. The phenotypic characteristics were determined at presentation and during follow-up. The location of Crohn disease (CD) and ulcerative colitis (UC) was assessed according to the Paris classification at diagnosis, and later in patients who had a follow-up period >2 years. The type of therapy at diagnosis and during follow-up, and the need for surgery were determined. The study covered approximately one-third of the total pediatric population (0-18 years).Results:In total, 107 cases of IBD were diagnosed during the study period. The mean annual incidence (per 100,000) was 7.6 (95% confidence interval [CI] 6.3-9.2) for all IBD, 4.6 (95% CI 3.6-5.9) for CD, and 2.8 (95% CI 1.9-3.8) for UC. The incidences of total IBD, CD, and UC increased from 5.7 (3.8-8.2), 3.9 (2.3-6.1), and 1.8 (0.8-3.5) in the period 2002-2004, respectively, to 8.9 (6.3-12.2), 5.0 (3.1-7.6), and 3.4 (1.9-5.6) in the period 2008-2010, respectively. During the follow-up, the proportion of complicated CD disease behavior (stricturing/penetrating) had doubled. A total of 18.5% of patients with CD underwent bowel surgery.Conclusions:The incidence of childhood IBD in the northeastern part of the country is high and comparable with that reported from the developed western countries of Europe, and is probably still increasing. This increase may be the result of changes in the lifestyle, especially in dietary habits during the last 20 years.
C1 [Urlep, Darja; Trop, Tina K.; Orel, Rok] Univ Childrens Hosp Ljubljana, Univ Med Ctr Ljubljana, Dept Gastroenterol Hepatol & Nutr, Ljubljana 1000, Slovenia.
   [Blagus, Rok] Univ Ljubljana, Fac Med, Inst Biostat & Med Informat, Ljubljana, Slovenia.
C3 University Medical Centre Ljubljana; University of Ljubljana
RP Orel, R (通讯作者)，Univ Childrens Hosp Ljubljana, Dept Gastroenterol Hepatol & Nutr, Bohoriceva 20, Ljubljana 1000, Slovenia.
EM rok.orel@kclj.si
CR Ahmed M, 2006, ARCH DIS CHILD, V91, P344, DOI 10.1136/adc.2004.067413
   [Anonymous], R COMP PROGR
   Armitage E, 1999, LANCET, V353, P1496, DOI 10.1016/S0140-6736(99)00333-5
   Askling J, 1999, LANCET, V354, P1179, DOI 10.1016/S0140-6736(99)02625-2
   Auvin S, 2005, J PEDIATR GASTR NUTR, V41, P49, DOI 10.1097/01.MPG.0000162479.74277.86
   BARTON JR, 1989, GUT, V30, P618, DOI 10.1136/gut.30.5.618
   Benchimol EI, 2009, GUT, V58, P1490, DOI 10.1136/gut.2009.188383
   Bentsen BS, 2002, SCAND J GASTROENTERO, V37, P540, DOI 10.1080/00365520252903080
   Castellaneta SP, 2004, J PEDIATR GASTR NUTR, V39, P257, DOI 10.1097/00005176-200409000-00006
   Castiglione F, 2012, J CROHNS COLITIS, V6, P324, DOI 10.1016/j.crohns.2011.09.003
   de Bie CI, 2013, INFLAMM BOWEL DIS, V19, P378, DOI 10.1002/ibd.23008
   Escher JC, 2005, J PEDIATR GASTR NUTR, V41, P1
   Frank DN, 2011, INFLAMM BOWEL DIS, V17, P179, DOI 10.1002/ibd.21339
   Grieci T, 2009, J PEDIATR SURG, V44, P977, DOI 10.1016/j.jpedsurg.2009.01.038
   Hassan K, 2000, EUR J PEDIATR, V159, P261, DOI 10.1007/s004310050066
   Henderson P, 2012, ARCH DIS CHILD, V97, P585, DOI 10.1136/archdischild-2012-302018
   Henderson P, 2012, INFLAMM BOWEL DIS, V18, P999, DOI 10.1002/ibd.21797
   HILDEBRAND H, 1994, ACTA PAEDIATR, V83, P640
   HILDEBRAND H, 1991, J PEDIATR GASTR NUTR, V13, P293, DOI 10.1097/00005176-199110000-00010
   HYAMS JS, 1991, J PEDIATR GASTR NUTR, V12, P439, DOI 10.1097/00005176-199105000-00005
   Jakobsen C, 2011, INFLAMM BOWEL DIS, V17, P2541, DOI 10.1002/ibd.21654
   Karolewska-Bochenek K, 2009, DIGESTION, V79, P121, DOI 10.1159/000209382
   Koenig JE, 2011, P NATL ACAD SCI USA, V108, P4578, DOI 10.1073/pnas.1000081107
   Kugathasan S, 2003, J PEDIATR-US, V143, P525, DOI 10.1067/S0022-3476(03)00444-X
   Langholz E, 1997, SCAND J GASTROENTERO, V32, P139, DOI 10.3109/00365529709000184
   Lehtinen P, 2011, INFLAMM BOWEL DIS, V17, P1778, DOI 10.1002/ibd.21550
   Lemberg DA, 2005, J GASTROEN HEPATOL, V20, P1696, DOI 10.1111/j.1440-1746.2005.03954.x
   Levine A, 2013, INFLAMM BOWEL DIS, V19, P370, DOI 10.1002/ibd.23013
   Levine A, 2011, INFLAMM BOWEL DIS, V17, P1314, DOI 10.1002/ibd.21493
   Lindberg E, 2000, J PEDIATR GASTR NUTR, V30, P259, DOI 10.1097/00005176-200003000-00009
   Malaty HM, 2010, J PEDIATR GASTR NUTR, V50, P27, DOI 10.1097/MPG.0b013e3181b99baa
   Mamula P, 2003, GASTROENTEROL CLIN N, V32, P967, DOI 10.1016/S0889-8553(03)00046-3
   Orel R., 2011, ULCERATIVE COLITIS T, P99
   Orel R, 2009, J PEDIATR GASTR NUTR, V48, P579, DOI 10.1097/MPG.0b013e318164d903
   Ott SJ, 2006, GUT, V55, P1207
   Perminow G, 2009, SCAND J GASTROENTERO, V44, P446, DOI 10.1080/00365520802647434
   Pozler O, 2006, J PEDIATR GASTR NUTR, V42, P186, DOI 10.1097/01.mpg.0000189328.47150.bc
   Takaishi H, 2008, INT J MED MICROBIOL, V298, P463, DOI 10.1016/j.ijmm.2007.07.016
   Turner D, 2009, INFLAMM BOWEL DIS, V15, P1218, DOI 10.1002/ibd.20867
   Turunen P, 2006, INFLAMM BOWEL DIS, V12, P677, DOI 10.1097/00054725-200608000-00002
   Van Limbergent J, 2008, GASTROENTEROLOGY, V135, P1114, DOI 10.1053/j.gastro.2008.06.081
   Vandenplas Y, 2011, J PEDIAT-BRAZIL, V87, P292, DOI [10.2223/JPED.2103, 10.1590/S0021-75572011000400004]
   Vernier-Massouille G, 2008, GASTROENTEROLOGY, V135, P1106, DOI 10.1053/j.gastro.2008.06.079
   Walker AW, 2011, BMC MICROBIOL, V11, DOI 10.1186/1471-2180-11-7
   Watson AJM, 2002, J PEDIATR SURG, V37, P83, DOI 10.1053/jpsu.2002.29434
   Wu GD, 2011, SCIENCE, V334, P105, DOI 10.1126/science.1208344
NR 46
TC 21
Z9 21
U1 0
U2 6
PU LIPPINCOTT WILLIAMS & WILKINS
PI PHILADELPHIA
PA TWO COMMERCE SQ, 2001 MARKET ST, PHILADELPHIA, PA 19103 USA
SN 0277-2116
EI 1536-4801
J9 J PEDIATR GASTR NUTR
JI J. Pediatr. Gastroenterol. Nutr.
PD MAR
PY 2014
VL 58
IS 3
BP 325
EP 332
DI 10.1097/MPG.0000000000000207
PG 8
WC Gastroenterology & Hepatology; Nutrition & Dietetics; Pediatrics
WE Science Citation Index Expanded (SCI-EXPANDED)
SC Gastroenterology & Hepatology; Nutrition & Dietetics; Pediatrics
GA AD5MO
UT WOS:000333297300015
PM 24135984
OA Bronze
DA 2024-01-22
ER

PT J
AU Lawal, TA
   Frischer, JS
   Falcone, RA
   Chatoorgoon, K
   Denson, LA
   Levitt, MA
AF Lawal, Taiwo A.
   Frischer, Jason S.
   Falcone, Richard A.
   Chatoorgoon, Kaveer
   Denson, Lee A.
   Levitt, Marc A.
TI The Transanal Approach with Laparoscopy or Laparotomy for the Treatment
   of Rectal Strictures in Crohn's Disease
SO JOURNAL OF LAPAROENDOSCOPIC & ADVANCED SURGICAL TECHNIQUES
LA English
DT Article
ID SURGICAL-TREATMENT; HIRSCHSPRUNGS-DISEASE; ANORECTAL STRICTURES;
   INFLIXIMAB; COMPLICATIONS; RECURRENCE; DIVERSION; RESECTION; DILATION
AB Introduction: Rectal strictures in patients with Crohn's colitis are common and options described for their treatment include direct steroid injection, injection of tumor necrosis factor (TNF) inhibitors, endoscopic balloon dilatation, use of Hegar dilators, stricturoplasty, and proctectomy. Adequate treatment is a challenge, especially with respect to the prevention of stricture recurrence. We present an option for the surgical treatment of these strictures using a transanal resection of the rectum with the addition of laparoscopy or laparotomy.
   Methods: Three patients who had medically refractory or chronic Crohn's colitis with rectal strictures were referred to us after failed medical management, rectal dilation, and balloon dilation of the strictures. In each case, we performed a transanal sphincter preserving dissection in the prone position and used the lithotomy position for intraabdominal mobilization, completion of the rectosigmoid resection, pull-through of the left colon, and coloanal anastomosis.
   Results: We resected the rectal strictures transanally in all three cases. One case provided the opportunity to perform a laparoscopy-assisted procedure, whereas the other 2 patients had laparotomy-assisted rectosigmoid resections. We did a coloanal anastomosis in 2 patients with healthy left colon. In the third case, the anal canal was preserved, but the patient was left with a stoma.
   Conclusions: Transanal resection is feasible in the surgical treatment of rectal strictures in patients with Crohn's colitis. It preserves the anal sphincteric mechanism and may help in avoiding a permanent stoma in a subgroup of patients. We found the prone position very helpful in performing the transanal rectal dissection.
C1 [Lawal, Taiwo A.; Frischer, Jason S.; Falcone, Richard A.; Chatoorgoon, Kaveer; Levitt, Marc A.] Cincinnati Childrens Hosp Med Ctr, Colorectal Ctr for Children, Cincinnati, OH 45229 USA.
   [Denson, Lee A.] Cincinnati Childrens Hosp Med Ctr, Schubert Marin Pediat Inflammatory Bowel Dis Ctr, Cincinnati, OH 45229 USA.
C3 Cincinnati Children's Hospital Medical Center; Cincinnati Children's
   Hospital Medical Center
RP Frischer, JS (通讯作者)，Cincinnati Childrens Hosp Med Ctr, Colorectal Ctr for Children, 3333 Burnet Ave,MLC 2023, Cincinnati, OH 45229 USA.
EM jason.frischer@cchmc.org
OI Lawal, Taiwo Akeem/0000-0002-8632-5783
CR Cosnes J, 2002, INFLAMM BOWEL DIS, V8, P244, DOI 10.1097/00054725-200207000-00002
   D'Haens GR, 2008, GASTROENTEROLOGY, V135, P1123, DOI 10.1053/j.gastro.2008.07.010
   De la Torre-Mondragón L, 1998, J PEDIATR SURG, V33, P1283, DOI 10.1016/S0022-3468(98)90169-5
   Fields S, 2008, INFLAMM BOWEL DIS, V14, P29, DOI 10.1002/ibd.20264
   Futami K, 2005, J GASTROENTEROL, V40, P35, DOI 10.1007/BF02990577
   Galandiuk S, 2005, ANN SURG, V241, P796, DOI 10.1097/01.sla.0000161030.25860.c1
   Holtmann M, 2003, Z GASTROENTEROL, V41, P11, DOI 10.1055/s-2003-36677
   Holtmann MH, 2005, INT J COLORECTAL DIS, V20, P1, DOI 10.1007/s00384-004-0634-0
   Hurst RD, 1997, SURGERY, V122, P661, DOI 10.1016/S0039-6060(97)90071-4
   Kariv Y, 2009, J AM COLL SURGEONS, V208, P390, DOI 10.1016/j.jamcollsurg.2008.10.037
   Langer JC, 1999, J PEDIATR SURG, V34, P148, DOI 10.1016/S0022-3468(99)90246-4
   Levitt MA, 2009, J PEDIATR SURG, V44, P1285, DOI 10.1016/j.jpedsurg.2009.02.049
   LINARES L, 1988, BRIT J SURG, V75, P653, DOI 10.1002/bjs.1800750711
   Michelassi F, 2000, SURGERY, V128, P597, DOI 10.1067/msy.2000.108779
   Peña A, 2007, J PEDIATR SURG, V42, P1008, DOI 10.1016/j.jpedsurg.2007.01.035
   Regueiro M, 2009, GASTROENTEROLOGY, V136, P441, DOI 10.1053/j.gastro.2008.10.051
   Saadah OI, 2003, J PEDIATR GASTR NUTR, V36, P403, DOI 10.1097/00005176-200303000-00020
   Singh VV, 2005, J CLIN GASTROENTEROL, V39, P284, DOI 10.1097/01.mcg.0000155128.31208.44
   Sorrentino D, 2006, INT J COLORECTAL DIS, V21, P276, DOI 10.1007/s00384-005-0739-0
   Swaminath A, 2008, INFLAMM BOWEL DIS, V14, P213, DOI 10.1002/ibd.20318
   Taschieri AM, 1997, AM J SURG, V173, P509
   WILLIAMSON MER, 1994, GUT, V35, P1139, DOI 10.1136/gut.35.8.1139
NR 22
TC 5
Z9 7
U1 0
U2 1
PU MARY ANN LIEBERT INC
PI NEW ROCHELLE
PA 140 HUGUENOT STREET, 3RD FL, NEW ROCHELLE, NY 10801 USA
SN 1092-6429
J9 J LAPAROENDOSC ADV S
JI J. Laparoendosc. Adv. Surg. Tech.
PD NOV
PY 2010
VL 20
IS 9
BP 791
EP 795
DI 10.1089/lap.2009.0470
PG 5
WC Surgery
WE Science Citation Index Expanded (SCI-EXPANDED)
SC Surgery
GA 675UY
UT WOS:000283866000015
PM 20874230
DA 2024-01-22
ER

PT J
AU Swirkosz, G
   Szczygiel, A
   Logon, K
   Wrzesniewska, M
   Gomulka, K
AF Swirkosz, Gabriela
   Szczygiel, Aleksandra
   Logon, Katarzyna
   Wrzesniewska, Martyna
   Gomulka, Krzysztof
TI The Role of the Microbiome in the Pathogenesis and Treatment of
   Ulcerative Colitis-A Literature Review
SO BIOMEDICINES
LA English
DT Review
DE ulcerative colitis; microbiome; gut microbiome; prebiotics; probiotics;
   treatment
ID INFLAMMATORY-BOWEL-DISEASE; ONSET CROHNS-DISEASE; GUT MICROBIOTA;
   INTESTINAL MICROBIOTA; NATURAL-HISTORY; BREAST-MILK; LACTOBACILLUS
   STRAINS; DENDRITIC CELLS; INCREASED RISK; SMOKING
AB Ulcerative colitis (UC) is a chronic inflammatory bowel disease affecting the colon and rectum. UC's pathogenesis involves colonic epithelial cell abnormalities and mucosal barrier dysfunction, leading to recurrent mucosal inflammation. The purpose of the article is to show the complex interplay between ulcerative colitis and the microbiome. The literature search was conducted using the PubMed database. After a screening process of studies published before October 2023, a total of 136 articles were selected. It has been discovered that there is a fundamental correlation of a robust intestinal microbiota and the preservation of gastrointestinal health. Dysbiosis poses a grave risk to the host organism. It renders the host susceptible to infections and has been linked to the pathogenesis of chronic diseases, with particular relevance to conditions such as ulcerative colitis. Current therapeutic strategies for UC involve medications such as aminosalicylic acids, glucocorticoids, and immunosuppressive agents, although recent breakthroughs in monoclonal antibody therapies have significantly improved UC treatment. Furthermore, modulating the gut microbiome with specific compounds and probiotics holds potential for inflammation reduction, while fecal microbiota transplantation shows promise for alleviating UC symptoms. This review provides an overview of the gut microbiome's role in UC pathogenesis and treatment, emphasizing areas for further research.
C1 [Swirkosz, Gabriela; Szczygiel, Aleksandra; Logon, Katarzyna; Wrzesniewska, Martyna] Wroclaw Med Univ, Student Sci Grp Adult Allergol, PL-50369 Wroclaw, Poland.
   [Gomulka, Krzysztof] Wroclaw Med Univ, Clin Dept Internal Med Pneumol & Allergol, PL-50369 Wroclaw, Poland.
C3 Wroclaw Medical University; Wroclaw Medical University
RP Wrzesniewska, M (通讯作者)，Wroclaw Med Univ, Student Sci Grp Adult Allergol, PL-50369 Wroclaw, Poland.
EM gabriela.swirkosz@student.umw.edu.pl;
   katarzyna.logon@student.umw.edu.pl;
   martyna.wrzesniewska@student.umw.edu.pl; krzysztof.gomulka@umed.wroc.pl
OI Gomulka, Krzysztof/0000-0002-7218-2961
CR Alberto L, 2006, GASTROENTEROLOGY, V130, P1588, DOI 10.1053/j.gastro.2006.02.004
   AlQasrawi D, 2020, INT J MOL SCI, V21, DOI 10.3390/ijms21165801
   Altun HK, 2019, TURK J GASTROENTEROL, V30, P313, DOI 10.5152/tjg.2019.18356
   Amre DK, 2006, AM J GASTROENTEROL, V101, P1005, DOI 10.1111/j.1572-0241.2006.00526.x
   Ananthakrishnan AN, 2015, INFLAMM BOWEL DIS, V21, P2311, DOI 10.1097/MIB.0000000000000501
   Ananthakrishnan AN, 2015, NAT REV GASTRO HEPAT, V12, P205, DOI 10.1038/nrgastro.2015.34
   Ananthakrishnan AN, 2014, GUT, V63, P776, DOI 10.1136/gutjnl-2013-305304
   Ananthakrishnan AN, 2012, ANN INTERN MED, V156, P350, DOI 10.7326/0003-4819-156-5-201203060-00007
   Andersen V, 2023, INT J MOL SCI, V24, DOI 10.3390/ijms241311217
   Andoh A, 2011, J GASTROENTEROL, V46, P479, DOI 10.1007/s00535-010-0368-4
   Andreas NJ, 2015, EARLY HUM DEV, V91, P629, DOI 10.1016/j.earlhumdev.2015.08.013
   Annese V, 2020, PHARMACOL RES, V159, DOI 10.1016/j.phrs.2020.104892
   Antoni L, 2014, WORLD J GASTROENTERO, V20, P1165, DOI 10.3748/wjg.v20.i5.1165
   Asakura H, 2008, J GASTROEN HEPATOL, V23, P1794, DOI 10.1111/j.1440-1746.2008.05681.x
   Balfegó M, 2016, LIPIDS HEALTH DIS, V15, DOI 10.1186/s12944-016-0245-0
   Bansal T, 2010, P NATL ACAD SCI USA, V107, P228, DOI 10.1073/pnas.0906112107
   Barclay AR, 2009, J PEDIATR-US, V155, P421, DOI 10.1016/j.jpeds.2009.03.017
   Barrett JC, 2009, NAT GENET, V41, P1330, DOI 10.1038/ng.483
   Bastida G, 2011, WORLD J GASTROENTERO, V17, P2740, DOI [10.3748/wjg.v17.i22.2740, 10.3748/wjg.v17.i22.2734]
   Berkowitz L, 2018, FRONT IMMUNOL, V9, DOI 10.3389/fimmu.2018.00074
   Bernardes EV, 2020, NAT COMMUN, V11, DOI 10.1038/s41467-020-16431-1
   Biedermann L, 2014, INFLAMM BOWEL DIS, V20, P1496, DOI 10.1097/MIB.0000000000000129
   Birrenbach T, 2004, INFLAMM BOWEL DIS, V10, P848, DOI 10.1097/00054725-200411000-00019
   Bisanz JE, 2019, CELL HOST MICROBE, V26, P265, DOI 10.1016/j.chom.2019.06.013
   Blackwell J, 2019, ALIMENT PHARM THER, V50, P556, DOI 10.1111/apt.15390
   Bressler B, 2015, GASTROENTEROLOGY, V148, P1035, DOI 10.1053/j.gastro.2015.03.001
   Bruscoli S, 2021, FRONT IMMUNOL, V12, DOI 10.3389/fimmu.2021.691480
   Caldeira LD, 2020, PLOS ONE, V15, DOI 10.1371/journal.pone.0238910
   CALKINS BM, 1989, DIGEST DIS SCI, V34, P1841, DOI 10.1007/BF01536701
   Cani PD, 2007, DIABETES, V56, P1761, DOI 10.2337/db06-1491
   Chen BC, 2022, SCI REP-UK, V12, DOI 10.1038/s41598-022-11860-y
   Chen WW, 2023, FOOD CHEM TOXICOL, V180, DOI 10.1016/j.fct.2023.114009
   Chen YY, 2020, J PATHOL, V250, P170, DOI 10.1002/path.5358
   Cholapranee A, 2016, INFLAMM BOWEL DIS, V22, P2191, DOI 10.1097/MIB.0000000000000852
   Coretti L, 2017, MEDIAT INFLAMM, V2017, DOI 10.1155/2017/8392523
   Cornish JA, 2008, AM J GASTROENTEROL, V103, P2394, DOI 10.1111/j.1572-0241.2008.02064.x
   Cosnes J, 2011, GASTROENTEROLOGY, V140, P1785, DOI 10.1053/j.gastro.2011.01.055
   Costantini L, 2017, INT J MOL SCI, V18, DOI 10.3390/ijms18122645
   Dassopoulos T, 2015, GASTROENTEROLOGY, V149, P238, DOI 10.1053/j.gastro.2015.05.036
   de Souza HSP, 2016, NAT REV GASTRO HEPAT, V13, P13, DOI [10.1038/nrgastro.2016.186, 10.1038/nrgastro.2015.186]
   Diaz-Ropero MP, 2007, J APPL MICROBIOL, V102, P337, DOI 10.1111/j.1365-2672.2006.03102.x
   Dignass A, 2012, J CROHNS COLITIS, V6, P965, DOI 10.1016/j.crohns.2012.09.003
   Dovrolis N, 2023, BIOMEDICINES, V11, DOI 10.3390/biomedicines11071979
   Du LL, 2020, GASTROENTEROL CLIN N, V49, P643, DOI 10.1016/j.gtc.2020.07.005
   Duijts L, 2010, PEDIATRICS, V126, pE18, DOI 10.1542/peds.2008-3256
   Ecklu-Mensah G, 2022, CELL MOL GASTROENTER, V13, P7, DOI 10.1016/j.jcmgh.2021.07.009
   Eisenstein M, 2018, NATURE, V563, pS33, DOI 10.1038/d41586-018-07276-2
   Elemam NM, 2017, TOXINS, V9, DOI 10.3390/toxins9120398
   Erridge C, 2007, AM J CLIN NUTR, V86, P1286, DOI 10.1093/ajcn/86.5.1286
   Fang J, 2021, EXP MOL MED, V53, P772, DOI 10.1038/s12276-021-00617-8
   Feuerstein JD, 2020, GASTROENTEROLOGY, V158, P1450, DOI 10.1053/j.gastro.2020.01.006
   Feuerstein JD, 2014, MAYO CLIN PROC, V89, P1553, DOI 10.1016/j.mayocp.2014.07.002
   Frank DN, 2007, P NATL ACAD SCI USA, V104, P13780, DOI 10.1073/pnas.0706625104
   Franzosa EA, 2019, NAT MICROBIOL, V4, P293, DOI 10.1038/s41564-018-0306-4
   Fumery M, 2018, CLIN GASTROENTEROL H, V16, P343, DOI 10.1016/j.cgh.2017.06.016
   Ge J, 2015, TURK J GASTROENTEROL, V26, P492, DOI 10.5152/tjg.2015.0106
   Geerling BJ, 2000, AM J GASTROENTEROL, V95, P1008, DOI 10.1111/j.1572-0241.2000.01942.x
   Ghouri YA, 2014, CLIN EXP GASTROENTER, V7, P473, DOI 10.2147/CEG.S27530
   Glassner KL, 2020, J ALLERGY CLIN IMMUN, V145, P16, DOI 10.1016/j.jaci.2019.11.003
   Gogokhia L, 2021, CURR OPIN VIROL, V49, P30, DOI 10.1016/j.coviro.2021.04.010
   Gogokhia L, 2019, CELL HOST MICROBE, V25, P285, DOI 10.1016/j.chom.2019.01.008
   Gulati A, 2018, ADV EXP MED BIOL, V1112, P255, DOI 10.1007/978-981-13-3065-0_18
   Guo XY, 2020, J DIGEST DIS, V21, P147, DOI 10.1111/1751-2980.12849
   LeBlanc JG, 2013, CURR OPIN BIOTECH, V24, P160, DOI 10.1016/j.copbio.2012.08.005
   Hodson R, 2016, NATURE, V540, pS97, DOI 10.1038/540S97a
   Honda K, 2012, CROHN'S DISEASE AND ULCERATIVE COLITIS: FROM EPIDEMIOLOGY AND IMMUNOBIOLOGY TO A RATIONAL DIAGNOSTIC AND THERAPEUTIC APPROACH, P97, DOI 10.1007/978-1-4614-0998-4_6
   Hooper LV, 2012, SCIENCE, V336, P1268, DOI 10.1126/science.1223490
   Hotte NSC, 2012, PLOS ONE, V7, DOI 10.1371/journal.pone.0037932
   Hou JK, 2011, AM J GASTROENTEROL, V106, P563, DOI 10.1038/ajg.2011.44
   Hundorfean G, 2012, INFLAMM BOWEL DIS, V18, P180, DOI 10.1002/ibd.21677
   Jostins L, 2012, NATURE, V491, P119, DOI 10.1038/nature11582
   Kaczmarczyk O, 2022, POL ARCH INTERN MED, V132, DOI 10.20452/pamw.16254
   Kåhrström CT, 2016, NATURE, V535, P47, DOI 10.1038/535047a
   Kamada N, 2013, NAT REV IMMUNOL, V13, P321, DOI 10.1038/nri3430
   Kedia S, 2022, GUT, V71, P2401, DOI 10.1136/gutjnl-2022-327811
   Khalili H, 2012, GASTROENTEROLOGY, V143, P1199, DOI 10.1053/j.gastro.2012.07.096
   Klement E, 2004, AM J CLIN NUTR, V80, P1342, DOI 10.1093/ajcn/80.5.1342
   Ko CW, 2019, GASTROENTEROLOGY, V156, P748, DOI 10.1053/j.gastro.2018.12.009
   Kostic AD, 2014, GASTROENTEROLOGY, V146, P1489, DOI 10.1053/j.gastro.2014.02.009
   Kucharzik T, 2020, DTSCH ARZTEBL INT, V117, P564, DOI 10.3238/arztebl.2020.0564
   Lebeer S, 2010, NAT REV MICROBIOL, V8, P171, DOI 10.1038/nrmicro2297
   Li F, 2015, EUR J GASTROEN HEPAT, V27, P623, DOI 10.1097/MEG.0000000000000330
   Liang LP, 2022, MICROB CELL FACT, V21, DOI 10.1186/s12934-022-01812-6
   Liang Y, 2021, INFECT MICROBE DIS, V3, P4, DOI 10.1097/IM9.0000000000000046
   Linares V, 2011, EXPERT OPIN DRUG SAF, V10, P253, DOI 10.1517/14740338.2011.529898
   Lloyd-Price J, 2019, NATURE, V569, P655, DOI 10.1038/s41586-019-1237-9
   Loftus EV, 2004, GASTROENTEROLOGY, V126, P1504, DOI 10.1053/j.gastro.2004.01.063
   Lunney PC, 2012, ALIMENT PHARM THER, V36, P997, DOI 10.1111/apt.12086
   Lusiak-Szelachowska M, 2020, MICROORGANISMS, V8, DOI 10.3390/microorganisms8122012
   Macfarlane S, 2003, P NUTR SOC, V62, P67, DOI 10.1079/PNS2002207
   Machiels K, 2014, GUT, V63, P1275, DOI 10.1136/gutjnl-2013-304833
   Mahid SS, 2006, MAYO CLIN PROC, V81, P1462, DOI 10.4065/81.11.1462
   Manichanh C, 2012, NAT REV GASTRO HEPAT, V9, P599, DOI 10.1038/nrgastro.2012.152
   Mann ER, 2013, IMMUNOL LETT, V150, P30, DOI 10.1016/j.imlet.2013.01.007
   Martín R, 2007, J APPL MICROBIOL, V103, P2638, DOI 10.1111/j.1365-2672.2007.03497.x
   Mezouar S., 2018, Hum. Microbiome J, V10, P11, DOI DOI 10.1016/J.HUMIC.2018.10.001
   Michail S, 2012, INFLAMM BOWEL DIS, V18, P1799, DOI 10.1002/ibd.22860
   Michielan A, 2015, MEDIAT INFLAMM, V2015, DOI 10.1155/2015/628157
   Moayyedi P, 2015, GASTROENTEROLOGY, V149, P102, DOI 10.1053/j.gastro.2015.04.001
   Moller FT, 2015, AM J GASTROENTEROL, V110, P564, DOI 10.1038/ajg.2015.50
   Morgan XC, 2012, GENOME BIOL, V13, DOI 10.1186/gb-2012-13-9-r79
   Mu QH, 2021, P NATL ACAD SCI USA, V118, DOI 10.1073/pnas.2015691118
   Mueller C, 2012, DIGEST DIS, V30, P40, DOI 10.1159/000342600
   Muñoz-Wolf N, 2016, METHODS MOL BIOL, V1417, P1, DOI 10.1007/978-1-4939-3566-6_1
   Nagalingam NA, 2012, INFLAMM BOWEL DIS, V18, P968, DOI 10.1002/ibd.21866
   Nie JY, 2017, MEDICINE, V96, DOI [10.1097/md.0000000000009070, 10.1097/MD.0000000000009070]
   Nielsen OH, 2019, EXPERT REV GASTROENT, V13, P407, DOI 10.1080/17474124.2019.1596797
   Nielsen OH, 2015, EXPERT REV GASTROENT, V9, P177, DOI 10.1586/17474124.2014.945914
   Niewiadomski O, 2016, INTERN MED J, V46, P669, DOI 10.1111/imj.13094
   Nishida A, 2018, CLIN J GASTROENTEROL, V11, P1, DOI 10.1007/s12328-017-0813-5
   Olivares M, 2006, J APPL MICROBIOL, V101, P72, DOI 10.1111/j.1365-2672.2006.02981.x
   Ordás I, 2012, LANCET, V380, P1606, DOI 10.1016/S0140-6736(12)60150-0
   Pabst O, 2020, MUCOSAL IMMUNOL, V13, P12, DOI 10.1038/s41385-019-0227-4
   Paramsothy S, 2017, LANCET, V389, P1218, DOI 10.1016/S0140-6736(17)30182-4
   Parkes GC, 2014, J CROHNS COLITIS, V8, P717, DOI 10.1016/j.crohns.2014.02.002
   Pei LY, 2019, BMC GASTROENTEROL, V19, DOI 10.1186/s12876-019-0930-3
   Pelaseyed T, 2014, IMMUNOL REV, V260, P8, DOI 10.1111/imr.12182
   Pérez-Cano FJ, 2010, IMMUNOBIOLOGY, V215, P996, DOI 10.1016/j.imbio.2010.01.004
   Pergolizzi S, 2021, ACTA HISTOCHEM, V123, DOI 10.1016/j.acthis.2021.151715
   Piovani D, 2019, GASTROENTEROLOGY, V157, P647, DOI 10.1053/j.gastro.2019.04.016
   Pittayanon R, 2020, GASTROENTEROLOGY, V158, P930, DOI 10.1053/j.gastro.2019.11.294
   Porter CK, 2008, GASTROENTEROLOGY, V135, P781, DOI 10.1053/j.gastro.2008.05.081
   Portincasa P, 2022, INT J MOL SCI, V23, DOI 10.3390/ijms23031105
   Qiu P, 2022, FRONT CELL INFECT MI, V12, DOI 10.3389/fcimb.2022.733992
   Rashvand S, 2018, J HUM NUTR DIET, V31, P408, DOI 10.1111/jhn.12544
   Roda G, 2017, ALIMENT PHARM THER, V45, P1481, DOI 10.1111/apt.14063
   Rossen NG, 2015, GASTROENTEROLOGY, V149, P110, DOI 10.1053/j.gastro.2015.03.045
   Sang LX, 2010, WORLD J GASTROENTERO, V16, P1908, DOI 10.3748/wjg.v16.i15.1908
   Sellge G, 2015, SEMIN IMMUNOL, V27, P75, DOI 10.1016/j.smim.2015.03.009
   Severs M, 2016, J CROHNS COLITIS, V10, P455, DOI 10.1093/ecco-jcc/jjv238
   Shang S, 2023, POL J MICROBIOL, V72, P247, DOI 10.33073/pjm-2023-025
   Shaw SY, 2011, AM J GASTROENTEROL, V106, P2133, DOI 10.1038/ajg.2011.304
   Shaw SY, 2010, AM J GASTROENTEROL, V105, P2687, DOI 10.1038/ajg.2010.398
   Shen ZH, 2018, WORLD J GASTROENTERO, V24, P5, DOI 10.3748/wjg.v24.i1.5
   Singh RK, 2017, J TRANSL MED, V15, DOI 10.1186/s12967-017-1175-y
   Sinha A, 2022, MICROBIOME, V10, DOI 10.1186/s40168-022-01275-2
   Smelt MJ, 2013, PLOS ONE, V8, DOI 10.1371/journal.pone.0068952
   Solberg IC, 2009, SCAND J GASTROENTERO, V44, P431, DOI 10.1080/00365520802600961
   Soto-Martin EC, 2020, MBIO, V11, DOI 10.1128/mBio.00886-20
   Stange EF, 2019, EXPERT REV GASTROENT, V13, P963, DOI 10.1080/17474124.2019.1671822
   Steinbach EC, 2014, INFLAMM BOWEL DIS, V20, P166, DOI 10.1097/MIB.0b013e3182a69dca
   STRACHAN DP, 1989, BRIT MED J, V299, P1259, DOI 10.1136/bmj.299.6710.1259
   Su WH, 2020, FRONT CELL INFECT MI, V10, DOI 10.3389/fcimb.2020.594806
   Sun DL, 2022, BIOMED RES INT, V2022, DOI 10.1155/2022/7025634
   Sun R, 2020, CELL MOL GASTROENTER, V10, P673, DOI 10.1016/j.jcmgh.2020.05.007
   Tan J, 2014, ADV IMMUNOL, V121, P91, DOI 10.1016/B978-0-12-800100-4.00003-9
   Tanoue T, 2010, GUT MICROBES, V1, P224, DOI 10.4161/gmic.1.4.12613
   Tatiya-aphiradee Nitima, 2019, Journal of Basic and Clinical Physiology and Pharmacology, V30, P1, DOI 10.1515/jbcpp-2018-0036
   Tian ZH, 2016, DIGEST DIS SCI, V61, P2262, DOI 10.1007/s10620-016-4060-2
   To N, 2016, ALIMENT PHARM THER, V44, P117, DOI 10.1111/apt.13663
   Torres J, 2012, INFLAMM BOWEL DIS, V18, P1356, DOI 10.1002/ibd.22839
   Toscano M, 2017, FRONT MICROBIOL, V8, DOI 10.3389/fmicb.2017.02100
   Ungaro R, 2017, LANCET, V389, P1756, DOI 10.1016/S0140-6736(16)32126-2
   Ungaro R, 2014, AM J GASTROENTEROL, V109, P1728, DOI 10.1038/ajg.2014.246
   Vaishnava S, 2011, SCIENCE, V334, P255, DOI 10.1126/science.1209791
   Vanhaecke T, 2017, NEUROGASTROENT MOTIL, V29, DOI 10.1111/nmo.13069
   Walker AW, 2005, APPL ENVIRON MICROB, V71, P3692, DOI 10.1128/AEM.71.7.3692-3700.2005
   Wang F, 2017, CLIN NUTR, V36, P1259, DOI 10.1016/j.clnu.2016.10.009
   Wang K, 2016, GASTROENT RES PRACT, V2016, DOI 10.1155/2016/9686238
   Wang YZ, 2020, INT IMMUNOPHARMACOL, V85, DOI 10.1016/j.intimp.2020.106661
   Watson H, 2018, GUT, V67, P1974, DOI 10.1136/gutjnl-2017-314968
   Xu L, 2017, ALIMENT PHARM THER, V46, P780, DOI 10.1111/apt.14291
   Yoo JY, 2020, MICROORGANISMS, V8, DOI 10.3390/microorganisms8101587
   Yu SY, 2022, J MICROBIOL BIOTECHN, V32, P825, DOI 10.4014/jmb.2203.03022
   Zhang T, 2016, PLOS ONE, V11, DOI 10.1371/journal.pone.0158227
   Zhang WY, 2020, J MICROBIOL BIOTECHN, V30, P1132, DOI 10.4014/jmb.2002.02044
   Zhao M, 2022, ALIMENT PHARM THER, V55, P266, DOI 10.1111/apt.16703
   Zheng DP, 2020, CELL RES, V30, P492, DOI 10.1038/s41422-020-0332-7
   Zou JF, 2021, INFECT IMMUN, V89, DOI 10.1128/IAI.00014-21
   Zuo T, 2019, GUT, V68, P1169, DOI 10.1136/gutjnl-2018-318131
   Zuo T, 2018, FRONT MICROBIOL, V9, DOI 10.3389/fmicb.2018.02247
NR 171
TC 1
Z9 1
U1 5
U2 5
PU MDPI
PI BASEL
PA ST ALBAN-ANLAGE 66, CH-4052 BASEL, SWITZERLAND
EI 2227-9059
J9 BIOMEDICINES
JI Biomedicines
PD DEC
PY 2023
VL 11
IS 12
AR 3144
DI 10.3390/biomedicines11123144
PG 19
WC Biochemistry & Molecular Biology; Medicine, Research & Experimental;
   Pharmacology & Pharmacy
WE Science Citation Index Expanded (SCI-EXPANDED)
SC Biochemistry & Molecular Biology; Research & Experimental Medicine;
   Pharmacology & Pharmacy
GA DH8N3
UT WOS:001131232100001
PM 38137365
OA gold
DA 2024-01-22
ER

PT J
AU Shale, MJ
   Seow, CH
   Coffin, CS
   Kaplan, GG
   Panaccione, R
   Ghosh, S
AF Shale, M. J.
   Seow, C. H.
   Coffin, C. S.
   Kaplan, G. G.
   Panaccione, R.
   Ghosh, S.
TI Review article: chronic viral infection in the anti-tumour necrosis
   factor therapy era in inflammatory bowel disease
SO ALIMENTARY PHARMACOLOGY & THERAPEUTICS
LA English
DT Review
ID CHRONIC HEPATITIS-C; ANTI-TNF-ALPHA; HUMAN-IMMUNODEFICIENCY-VIRUS;
   EPSTEIN-BARR-VIRUS; DISSEMINATED PRIMARY VARICELLA; HIV-POSITIVE
   PATIENT; RHEUMATOID-ARTHRITIS; CROHNS-DISEASE; B-VIRUS;
   PSORIATIC-ARTHRITIS
AB P>Background
   Anti-Tumour necrosis factor (TNF) therapy is now well established in the treatment of inflammatory bowel disease and the risk of opportunistic infection is recognized. However, specific considerations regarding screening, detection, prevention and treatment of chronic viral infections in the context of anti-TNF therapy in inflammatory bowel disease are not widely adopted in practice.
   Aim
   To provide a detailed and comprehensive review of the relevance of chronic viral infections in the context of anti-TNF therapy in inflammatory bowel disease.
   Methods
   Literature search was conducted using Medline, Pubmed and Embase using the terms viral infection, hepatitis, herpes, CMV, EBV, HPV, anti-TNF, infliximab, adalimumab, certolizumab pegol and etanercept. Hepatitis B and C and HIV had the largest literature associated and these have been summarized in Tables.
   Results
   Particular risks are associated with the use of anti-TNF drugs in patients with hepatitis B infection, in whom reactivation is common unless anti-viral prophylaxis is used. Reactivation of herpes zoster is the most common viral problem associated with anti-TNF treatment, and may be particularly severe. Primary varicella infection may present with atypical features in patients on anti-TNF.
   Conclusion
   Appreciation of risks of chronic viral disease associated with anti-TNF therapy may permit early recognition, prophylaxis and treatment.
C1 [Ghosh, S.] Univ Calgary, Div Gastroenterol, TRW Ctr, Calgary, AB T2N 4Z6, Canada.
   [Shale, M. J.] Univ London Imperial Coll Sci Technol & Med, GI Sect, London, England.
C3 University of Calgary; Imperial College London
RP Ghosh, S (通讯作者)，Univ Calgary, Div Gastroenterol, TRW Ctr, 3280 Hosp Dr NW, Calgary, AB T2N 4Z6, Canada.
EM ghosh@ucalgary.ca
RI Kaplan, Gil/AAH-2335-2021; Panaccione, Remo/ABC-1140-2021
OI Kaplan, Gil/0000-0003-2719-0556; Panaccione, Remo/0000-0002-5247-940X
FU Centocor; Millenium Pharmaceuticals; Elan Pharmaceuticals
FX Declaration of personal interests: Dr Panaccione has served as a speaker
   for AstraZeneca, Abbott, Byk Solvay, Axcan, Jansen, Schering-Plough,
   Novartis, Centocor, Elan Pharmaceuticals and Prometheus. He has served
   as a consultant and an advisory board member for AstraZeneca, Ferring,
   Jansen, Schering-Plough and Novartis. He has received educational
   support from Axcan and research funding from Centocor, Millenium
   Pharmaceuticals and Elan Pharmaceuticals. Dr Ghosh has received research
   support from Centocor. He has served as a speaker at educational
   conferences for Abbott, Centocor, Procter and Gamble, Schering-Plough,
   UCB and Pfizer. He has served as an advisory board member for Shire,
   Abbott, Centocor, Schering-Plough, and Procter and Gamble. All other
   authors: None. Declaration of funding interests: None.
CR Abdelmalek MF, 2007, AM J GASTROENTEROL, V102, P1333, DOI 10.1111/j.1572-0241.2007.01131.x
   Aboulafia DM, 2000, MAYO CLIN PROC, V75, P1093, DOI 10.4065/75.10.1093
   Alcaide AJ, 2008, J EUR ACAD DERMATOL, V22, DOI 10.1111/j.1468-3083.2008.02693.x
   Anelli MG, 2005, ARTHRITIS RHEUM-US, V52, P2519, DOI 10.1002/art.21216
   [Anonymous], 2000, MMWR Recomm Rep, V49, P1
   [Anonymous], 2004, Am J Transplant, V4 Suppl 10, P95
   [Anonymous], 2004, AM J TRANSPLANT, V4, P59
   Antoniou C, 2008, DERMATOLOGY, V216, P364, DOI 10.1159/000117709
   Aslanidis S, 2007, CLIN RHEUMATOL, V26, P261, DOI 10.1007/s10067-006-0394-z
   Balandraud N, 2007, ARTHRIT RHEUM-ARTHR, V57, P762, DOI 10.1002/art.22783
   Balato N, 2009, J AM ACAD DERMATOL, V60, P709, DOI 10.1016/j.jaad.2008.10.002
   Bartke U, 2004, BRIT J DERMATOL, V150, P784, DOI 10.1111/j.0007-0963.2004.05885.x
   Becart S, 2008, DERMATOLOGY, V217, P260, DOI 10.1159/000149311
   Bellisai F, 2007, CLIN RHEUMATOL, V26, P1127, DOI 10.1007/s10067-006-0412-1
   Beltrán B, 2006, GUT, V55, P1670, DOI 10.1136/gut.2006.101386
   Benucci M, 2008, JCR-J CLIN RHEUMATOL, V14, P245, DOI 10.1097/RHU.0b013e318181b89d
   Brown SL, 2002, ARTHRITIS RHEUM-US, V46, P3151, DOI 10.1002/art.10679
   Cacciola I, 1999, NEW ENGL J MED, V341, P22, DOI 10.1056/NEJM199907013410104
   Calabrese LH, 2004, ANN RHEUM DIS, V63, P18, DOI 10.1136/ard.2004.028209
   Campbell S, 2001, EUR J GASTROEN HEPAT, V13, P191, DOI 10.1097/00042737-200102000-00016
   Cansu DÜ, 2008, J RHEUMATOL, V35, P421
   Cassano N, 2008, INT J DERMATOL, V47, P980, DOI 10.1111/j.1365-4632.2008.03619.x
   Cavazzana I, 2008, AUTOIMMUN REV, V8, P104, DOI 10.1016/j.autrev.2008.05.002
   Cecchi Roberto, 2006, Dermatol Online J, V12, P4
   Cepeda EJ, 2008, ANN RHEUM DIS, V67, P710, DOI 10.1136/ard.2007.081513
   Cezard JP, 2003, J PEDIATR GASTR NUTR, V36, P632, DOI 10.1097/00005176-200305000-00007
   Choi HJ, 2006, INT J DERMATOL, V45, P999, DOI 10.1111/j.1365-4632.2006.02779.x
   Cohen CD, 2003, ANN RHEUM DIS, V62, P684, DOI 10.1136/ard.62.7.684
   Colbert C, 2007, INFLAMM BOWEL DIS, V13, P1453, DOI 10.1002/ibd.20216
   D'Ovidio V, 2008, J CLIN VIROL, V43, P180, DOI 10.1016/j.jcv.2008.06.002
   de Franchis R, 2003, J HEPATOL, V39, pS3, DOI 10.1016/S0168-8278(03)00378-7
   De Moliner L, 1998, GUT, V42, P856, DOI 10.1136/gut.42.6.856
   De Simone C, 2006, J AM ACAD DERMATOL, V54, P1102, DOI 10.1016/j.jaad.2005.11.1035
   Duchini A, 2003, CLIN MICROBIOL REV, V16, P357, DOI 10.1128/CMR.16.3.357-364.2003
   Esteve M, 2004, GUT, V53, P1363, DOI 10.1136/gut.2004.040675
   Esteve M, 2007, INFLAMM BOWEL DIS, V13, P1450, DOI 10.1002/ibd.20202
   Ferri C, 2008, J RHEUMATOL, V35, P1944
   Filippi J, 2006, ARCH INTERN MED, V166, P1783, DOI 10.1001/archinte.166.16.1783
   Fukuda R, 1996, LIVER, V16, P390
   Furst DE, 2008, ANN RHEUM DIS, V67, P2, DOI 10.1136/ard.2008.100834
   Garcia-Sánchez MD, 2004, INFLAMM BOWEL DIS, V10, P701, DOI 10.1097/00054725-200409000-00035
   Gaylis N, 2003, J RHEUMATOL, V30, P407
   Guidotti LG, 1996, IMMUNITY, V4, P25, DOI 10.1016/S1074-7613(00)80295-2
   Haerter G, 2004, CLIN INFECT DIS, V39, pE88, DOI 10.1086/425123
   Hanauer SB, 2006, GASTROENTEROLOGY, V130, P323, DOI 10.1053/j.gastro.2005.11.030
   Hanauer SB, 2002, LANCET, V359, P1541, DOI 10.1016/S0140-6736(02)08512-4
   Helbling D, 2002, EUR J GASTROEN HEPAT, V14, P1393, DOI 10.1097/00042737-200212000-00018
   Holtmann MH, 2003, AM J GASTROENTEROL, V98, P504
   Hui CK, 2005, GUT, V54, P1597, DOI 10.1136/gut.2005.070763
   Hutfless S, 2008, ALIMENT PHARM THER, V28, P598, DOI 10.1111/j.1365-2036.2008.03766.x
   ITO M, 1989, BIOCHEM BIOPH RES CO, V158, P307, DOI 10.1016/S0006-291X(89)80213-X
   Kaine JL, 2007, J RHEUMATOL, V34, P272
   Kane S, 2008, AM J GASTROENTEROL, V103, P631, DOI 10.1111/j.1572-0241.2007.01582.x
   Kaur PP, 2008, CLIN RHEUMATOL, V27, P1069, DOI 10.1007/s10067-008-0896-y
   Kaur PP, 2007, JCR-J CLIN RHEUMATOL, V13, P79, DOI 10.1097/01.rhu.0000260411.75599.39
   Keane J, 2001, NEW ENGL J MED, V345, P1098, DOI 10.1056/NEJMoa011110
   Kinder A, 2004, Postgrad Med J, V80, P26, DOI 10.1136/pmj.2003.014373
   Kliem V, 1996, TRANSPLANTATION, V62, P1417, DOI 10.1097/00007890-199611270-00007
   Kohara MM, 2006, CLIN INFECT DIS, V42, P733, DOI 10.1086/500262
   Komatsuda A, 2008, MOD RHEUMATOL, V18, P315, DOI 10.1007/s10165-008-0053-0
   Kyrlagkitsis L, 2003, AM J GASTROENTEROL, V98, P1588, DOI [10.1111/j.1572-0241.2003.07539.x, 10.1016/S0002-9270(03)00368-X]
   Lavagna A, 2007, INFLAMM BOWEL DIS, V13, P896, DOI 10.1002/ibd.20131
   Lebwohl M, 2008, J AM ACAD DERMATOL, V58, P94, DOI 10.1016/j.jaad.2007.08.030
   Lee DH, 2007, J EUR ACAD DERMATOL, V21, P687, DOI 10.1111/j.1468-3083.2006.01984.x
   Leung VS, 2004, AM J GASTROENTEROL, V99, P2503, DOI 10.1111/j.1572-0241.2004.41389_7.x
   Li S, 2009, CLIN RHEUMATOL, V28, P787, DOI 10.1007/s10067-009-1149-4
   Lichtenstein GR, 2006, CLIN GASTROENTEROL H, V4, P621, DOI 10.1016/j.cgh.2006.03.002
   Linardaki G, 2007, J RHEUMATOL, V34, P1353
   Lok ASF, 2007, HEPATOLOGY, V45, P507, DOI 10.1002/hep.21513
   Madonia S, 2007, INFLAMM BOWEL DIS, V13, P508, DOI 10.1002/ibd.20035
   Magliocco MA, 2004, J AM ACAD DERMATOL, V51, P580, DOI 10.1016/j.jaad.2004.05.013
   Marotte H, 2007, RHEUMATOLOGY, V46, P97, DOI 10.1093/rheumatology/kel191
   Montiel PM, 2008, LIVER INT, V28, P718, DOI 10.1111/j.1478-3231.2007.01665.x
   Masur H, 2002, ANN INTERN MED, V137, P435, DOI 10.7326/0003-4819-137-5_Part_2-200209031-00002
   Mathurin P, 1999, HEPATOLOGY, V29, P257, DOI 10.1002/hep.510290123
   Melmed GY, 2006, AM J GASTROENTEROL, V101, P1834, DOI 10.1111/j.1572-0241.2006.00646.x
   Michel M, 2003, J RHEUMATOL, V30, P1624
   Mikhail M, 2008, ARCH DERMATOL, V144, P453, DOI 10.1001/archderm.144.4.453
   Millonig G, 2006, WORLD J GASTROENTERO, V12, P974, DOI 10.3748/wjg.v12.i6.974
   Mindikoglu AL, 2006, CLIN GASTROENTEROL H, V4, P1076, DOI 10.1016/j.cgh.2006.05.027
   Mizuta M, 2005, CLIN INFECT DIS, V40, P1071, DOI 10.1086/428672
   Niewold TB, 2006, ARTHRITIS RHEUM, V54, P2335, DOI 10.1002/art.21949
   Ojiro K, 2008, J GASTROENTEROL, V43, P397, DOI 10.1007/s00535-008-2165-x
   Oniankitan O, 2004, J RHEUMATOL, V31, P107
   Ostuni P, 2003, ANN RHEUM DIS, V62, P686, DOI 10.1136/ard.62.7.686
   Park SH, 2008, RHEUMATOL INT, V28, P475, DOI 10.1007/s00296-007-0467-6
   Parke FA, 2004, ARTHRIT RHEUM-ARTHR, V51, P800, DOI 10.1002/art.20702
   Peterson JR, 2003, ANN RHEUM DIS, V62, P1078, DOI 10.1136/ard.62.11.1078
   Rahier JF, 2009, J CROHNS COLITIS, V3, P47, DOI 10.1016/j.crohns.2009.02.010
   Raimondo G, 2008, J HEPATOL, V49, P652, DOI 10.1016/j.jhep.2008.07.014
   Reijasse D, 2004, INFLAMM BOWEL DIS, V10, P85, DOI 10.1097/00054725-200403000-00004
   Robinson H, 2009, RHEUMATOLOGY, V48, P448, DOI 10.1093/rheumatology/kep003
   Rokhsar C, 2006, J AM ACAD DERMATOL, V54, P361, DOI 10.1016/j.jaad.2005.05.043
   Roux CH, 2006, RHEUMATOLOGY, V45, P1294, DOI 10.1093/rheumatology/kel123
   Sakellariou GT, 2007, CLIN RHEUMATOL, V26, P950, DOI 10.1007/s10067-006-0392-1
   Sands BE, 2004, INFLAMM BOWEL DIS, V10, P677, DOI 10.1097/00054725-200409000-00028
   Sari I, 2008, WORLD J GASTROENTERO, V14, P2912, DOI 10.3748/wjg.14.2912
   Scherzer TM, 2008, ALIMENT PHARM THER, V28, P742, DOI 10.1111/j.1365-2036.2008.03779.x
   Sellam J, 2007, JOINT BONE SPINE, V74, P197, DOI 10.1016/j.jbspin.2006.05.012
   Siegel CA, 2008, GASTROENTEROLOGY, V134, pA144
   Singh H, 2009, GASTROENTEROLOGY, V136, P451, DOI 10.1053/j.gastro.2008.10.021
   SKRIPAK JM, 2003, PEDIAT RHEUMATOL ONL, V1, pS58
   Slifman NR, 2003, ARTHRITIS RHEUM, V48, P319, DOI 10.1002/art.10758
   Somasekar A, 2004, POSTGRAD MED J, V80, P358, DOI 10.1136/pgmj.2003.009332
   Strader DB, 2004, HEPATOLOGY, V39, P1147, DOI 10.1002/hep.20119
   Strangfeld A, 2009, JAMA-J AM MED ASSOC, V301, P737, DOI 10.1001/jama.2009.146
   Torre-Cisneros J, 2005, RHEUMATOLOGY, V44, P1132, DOI 10.1093/rheumatology/keh696
   Toruner M, 2008, GASTROENTEROLOGY, V134, P929, DOI 10.1053/j.gastro.2008.01.012
   Ueno Y, 2005, DIGEST DIS SCI, V50, P163, DOI 10.1007/s10620-005-1295-8
   van der Klooster JM, 2003, INTENS CARE MED, V29, P2327, DOI 10.1007/s00134-003-1867-z
   Vauloup C, 2006, EUR CYTOKINE NETW, V17, P290
   Velayos FS, 2004, INFLAMM BOWEL DIS, V10, P657, DOI 10.1097/00054725-200409000-00025
   Viget N, 2008, GUT, V57, P549, DOI 10.1136/gut.2006.114660
   Vonkeman H, 2004, J RHEUMATOL, V31, P2517
   Walker RE, 1996, J INFECT DIS, V174, P63, DOI 10.1093/infdis/174.1.63
   Wallis RS, 2004, AIDS, V18, P257, DOI 10.1097/00002030-200401230-00015
   Wendling D, 2005, ANN RHEUM DIS, V64, P788, DOI 10.1136/ard.2004.031187
   Wendling D, 2008, JOINT BONE SPINE, V75, P540, DOI 10.1016/j.jbspin.2007.10.011
   Wolfe F, 2007, ARTHRITIS RHEUM, V56, P1433, DOI 10.1002/art.22579
   WONG GHW, 1986, NATURE, V323, P819, DOI 10.1038/323819a0
   Zein NN, 2005, J HEPATOL, V42, P315, DOI 10.1016/j.jhep.2004.11.025
NR 121
TC 90
Z9 97
U1 1
U2 18
PU WILEY
PI HOBOKEN
PA 111 RIVER ST, HOBOKEN 07030-5774, NJ USA
SN 0269-2813
EI 1365-2036
J9 ALIMENT PHARM THER
JI Aliment. Pharmacol. Ther.
PD JAN 1
PY 2009
VL 31
IS 1
BP 20
EP 34
DI 10.1111/j.1365-2036.2009.04112.x
PG 15
WC Gastroenterology & Hepatology; Pharmacology & Pharmacy
WE Science Citation Index Expanded (SCI-EXPANDED)
SC Gastroenterology & Hepatology; Pharmacology & Pharmacy
GA 527PV
UT WOS:000272379900005
PM 19681818
OA Bronze
DA 2024-01-22
ER

PT J
AU Szigethy, E
   Kenney, E
   Carpenter, J
   Hardy, DM
   Fairclough, D
   Bousvaros, A
   Keljo, D
   Weisz, J
   Beardslee, WR
   Noll, R
   DeMaso, DR
AF Szigethy, Eva
   Kenney, Elyse
   Carpenter, Johanna
   Hardy, Diana M.
   Fairclough, Diane
   Bousvaros, Athos
   Keljo, David
   Weisz, John
   Beardslee, William R.
   Noll, Robert
   DeMaso, David Ray
TI Cognitive-behavioral therapy for adolescents with inflammatory bowel
   disease and subsyndromal depression
SO JOURNAL OF THE AMERICAN ACADEMY OF CHILD AND ADOLESCENT PSYCHIATRY
LA English
DT Article
DE depression; physical illness; inflammatory bowel disease;
   cognitive-behavioral therapy; clinical trial registration information
ID QUALITY-OF-LIFE; CROHNS-DISEASE; SECONDARY CONTROL; MENTAL-HEALTH;
   CHILDREN; PSYCHOTHERAPY; SYMPTOMS; FAMILIES; BELIEFS; MODEL
AB Objective: To examine the feasibility and efficacy of a manual-based cognitive-behavioral therapy (CBT) in reducing depressive symptomatology in adolescents with inflammatory bowel disease (IBD). Primary and Secondary Control Enhancement Therapy-Physical Illness (PASCET-PI) modified for youths with IBD was compared to treatment as usual (TAU), plus an information sheet about depression, without therapist contact using assessable patient analysis. Method: Following assessment, participants 11 to 17 years old with IBD and mild to moderate subsyndromal depression were randomly assigned to PASCET-PI (n = 22) or comparison treatment (n = 19). Primary outcome measures at baseline (T1) and 12 to 14 weeks posttreatment (T2) were Children's Depression Inventory (child/parent report), Schedule for Affective Disorders and Schizophrenia for School-Age Children (K-SADS), Children's Global Assessment Scale, and Perceived Control Scale for Children. Results: The PASCET-PI group showed significantly greater improvement in Children's Depression Inventory (child/parent report), Children's Global Assessment Scale, and Perceived Control Scale for Children posttreatment than the comparison group. Conclusions: Screening and treatment of depressive symptoms in pediatric settings is feasible. PASCET-PI may be an efficacious intervention for subsyndromal depression in adolescents with IBD, although comparison with a more active treatment is necessary to attribute the improvement to PASCET-Pl.
C1 Univ Pittsburgh, Childrens Hosp Pittsburgh, Med Ctr, Dept Psychiat, Pittsburgh, PA 15213 USA.
   Univ Pittsburgh, Childrens Hosp Pittsburgh, Med Ctr, Dept Pediat, Pittsburgh, PA 15213 USA.
   Harvard Univ, Sch Med, Childrens Hosp Boston, Dept Psychiat, Cambridge, MA 02138 USA.
   Harvard Univ, Sch Med, Childrens Hosp Boston, Dept Pediat, Cambridge, MA 02138 USA.
   Univ Colorado, Hlth Sci Ctr, Dept Prevent Med & Biometry, Boulder, CO 80309 USA.
   Harvard Univ, Sch Med, Judge Baker Childrens Ctr, Cambridge, MA 02138 USA.
C3 Pennsylvania Commonwealth System of Higher Education (PCSHE); University
   of Pittsburgh; Pennsylvania Commonwealth System of Higher Education
   (PCSHE); University of Pittsburgh; Harvard University; Boston Children's
   Hospital; Harvard University; Boston Children's Hospital; University of
   Colorado System; University of Colorado Anschutz Medical Campus;
   University of Colorado Boulder; Harvard University; Judge Baker's
   Children's Center
RP Szigethy, E (通讯作者)，Univ Pittsburgh, Childrens Hosp Pittsburgh, Med Ctr, Dept Psychiat, 3705 5th Ave,Room 2423, Pittsburgh, PA 15213 USA.
EM szigethye@upmc.edu
RI Szigethy, Eva/I-7860-2013
FU NIMH NIH HHS [K23 MH064604] Funding Source: Medline
CR Akobeng AK, 1999, J PEDIATR GASTR NUTR, V28, pS37, DOI 10.1097/00005176-199904001-00006
   American Academy of Child and Adolescent Psychiatry (AACAP), 2002, FACTS FAM DEPR CHILD
   BEARDSLEE WR, 1993, J AM ACAD CHILD PSY, V32, P723, DOI 10.1097/00004583-199307000-00004
   Beardslee WR, 1997, AM J PSYCHIAT, V154, P510
   BRENT DA, 1993, J AM ACAD CHILD PSY, V32, P521, DOI 10.1097/00004583-199305000-00006
   Brent DA, 1997, ARCH GEN PSYCHIAT, V54, P877
   BURKE P, 1990, J AM ACAD CHILD PSY, V29, P608, DOI 10.1097/00004583-199007000-00015
   BURKE P, 1989, J AM ACAD CHILD PSY, V28, P948, DOI 10.1097/00004583-198911000-00022
   DeMaso DR, 2000, J AM ACAD CHILD PSY, V39, P727, DOI 10.1097/00004583-200006000-00011
   DIAMOND G, 2002, J AM ACAD CHILD ADOL, V44, P872
   Engstrom I, 1999, J PEDIATR GASTR NUTR, V28, pS28, DOI 10.1097/00005176-199904001-00004
   ENGSTROM I, 1992, J CHILD PSYCHOL PSYC, V33, P563, DOI 10.1111/j.1469-7610.1992.tb00891.x
   Ferry GD, 1999, J PEDIATR GASTR NUTR, V28, pS15, DOI 10.1097/00005176-199904001-00001
   FOLKMAN S, 1984, J PERS SOC PSYCHOL, V46, P839, DOI 10.1037/0022-3514.46.4.839
   González-Tejera G, 2005, J CHILD PSYCHOL PSYC, V46, P888, DOI 10.1111/j.1469-7610.2005.00370.x
   HAMMEN C, 1990, COGNITIVE THER RES, V14, P215, DOI 10.1007/BF01176210
   HELZER J, 1982, GASTROENTEROLOGY, V86, P324
   HYAMS JS, 1991, J PEDIATR GASTR NUTR, V12, P439, DOI 10.1097/00005176-199105000-00005
   Kaufman J, 1997, J AM ACAD CHILD PSY, V36, P980, DOI 10.1097/00004583-199707000-00021
   King RA, 2003, CHILD ADOL PSYCH CL, V12, P537, DOI 10.1016/S1056-4993(03)00007-5
   Kovacs M., 1992, CHILDRENS DEPRESSION
   KOZAREK RA, 1989, ANN INTERN MED, V110, P353, DOI 10.7326/0003-4819-110-5-353
   Lernmark B, 1999, DIABETIC MED, V16, P14, DOI 10.1046/j.1464-5491.1999.00008.x
   Mackner LM, 2006, INFLAMM BOWEL DIS, V12, P239, DOI 10.1097/01.MIB.0000217769.83142.c6
   Moody G, 1999, J PEDIATR GASTR NUTR, V28, pS43, DOI 10.1097/00005176-199904001-00008
   Murch SH, 2004, J PEDIATR GASTR NUTR, V39, pS647, DOI 10.1097/00005176-200406002-00011
   PENNEBAKER JW, 1990, OPENING UP HEALING P
   ROTHBAUM F, 1982, J PERS SOC PSYCHOL, V42, P5, DOI 10.1037/0022-3514.42.1.5
   SHAFFER D, 1983, ARCH GEN PSYCHIAT, V40, P1228
   Smyth JM, 1999, JAMA-J AM MED ASSOC, V281, P1304, DOI 10.1001/jama.281.14.1304
   STEINHAUSEN HC, 1982, J CHILD PSYCHOL PSYC, V23, P33, DOI 10.1111/j.1469-7610.1982.tb00047.x
   STRUNK RC, 1987, PEDIATR ASTHMA ALLER, V1, P5
   SZAJNBERG N, 1993, CHILD PSYCHIAT HUM D, V23, P215, DOI 10.1007/BF00707151
   Szigethy E, 2006, J AM ACAD CHILD PSY, V45, P396, DOI 10.1097/01.chi.0000198591.45949.a4
   Szigethy E, 2004, J AM ACAD CHILD PSY, V43, P1469, DOI 10.1097/01.chi.0000142284.10574.1f
   Szigethy E, 2004, J PEDIATR GASTR NUTR, V39, P395, DOI 10.1097/00005176-200410000-00017
   Weersing VR, 2006, BEHAV THER, V37, P36, DOI 10.1016/j.beth.2005.03.003
   Weisz JR, 2006, PSYCHOL BULL, V132, P132, DOI 10.1037/0033-2909.132.1.132
   WEISZ JR, 1994, J CONSULT CLIN PSYCH, V62, P324, DOI 10.1037/0022-006X.62.2.324
   WEISZ JR, 1986, J CONSULT CLIN PSYCH, V54, P789, DOI 10.1037/0022-006X.54.6.789
   Weisz JR, 2001, J ABNORM PSYCHOL, V110, P97, DOI 10.1037//0021-843X.110.1.97
   Weisz JR, 1997, J CONSULT CLIN PSYCH, V65, P703, DOI 10.1037/0022-006X.65.4.703
NR 42
TC 126
Z9 141
U1 1
U2 26
PU ELSEVIER SCIENCE INC
PI NEW YORK
PA STE 800, 230 PARK AVE, NEW YORK, NY 10169 USA
SN 0890-8567
EI 1527-5418
J9 J AM ACAD CHILD PSY
JI J. Am. Acad. Child Adolesc. Psychiatr.
PD OCT
PY 2007
VL 46
IS 10
BP 1290
EP 1298
DI 10.1097/chi.0b013e3180f6341f
PG 9
WC Psychology, Developmental; Pediatrics; Psychiatry
WE Science Citation Index Expanded (SCI-EXPANDED); Social Science Citation Index (SSCI)
SC Psychology; Pediatrics; Psychiatry
GA 215IV
UT WOS:000249802900006
PM 17885570
DA 2024-01-22
ER

PT J
AU Winter, J
   Walker, A
   Shapiro, D
   Gaffney, D
   Spooner, RJ
   Mills, PR
AF Winter, J
   Walker, A
   Shapiro, D
   Gaffney, D
   Spooner, RJ
   Mills, PR
TI Cost-effectiveness of thiopurine methyltransferase genotype screening in
   patients about to commence azathioprine therapy for treatment of
   inflammatory bowel disease
SO ALIMENTARY PHARMACOLOGY & THERAPEUTICS
LA English
DT Article
ID ADVERSE DRUG-REACTIONS; S-METHYLTRANSFERASE; CROHNS-DISEASE;
   6-MERCAPTOPURINE; TOXICITY; PHARMACOGENETICS; TERM; TPMT
AB Background: Azathioprine is a useful agent in the management of inflammatory bowel disease. Its use is limited by its side-effect profile. Marrow toxicity occurs in approximately 3.2% of patients and is known to be associated with diminished thiopurine methyltransferase enzyme activity resulting from genetic polymorphisms.
   Aim: To evaluate the cost-effectiveness of screening for thiopurine methyltransferase gene polymorphisms prior to initiation of azathioprine therapy.
   Methods: Analysis of the literature was undertaken to calculate the expected frequency of leucopenia and its relationship with thiopurine methyltransferase polymorphisms in a model of theoretical inflammatory bowel disease patients. Decision analysis was then applied to assess the cost of a pre-treatment genotyping strategy, taking account of direct costs and cost per life-year saved.
   Results: In 1000 inflammatory bowel disease patients treated with azathioprine, 32 will develop myelosuppression and one will die because of this. Of those who develop myelosuppression during azathioprine therapy, 32% are attributable to lower thiopurine methyltransferase activity. Pre-treatment genotyping costs pound347 per life-year saved for a 30 year old and pound817 per life-year saved for a 60 year old. This compares favourably with other health care technologies.
   Conclusion: The use of pre-treatment screening for thiopurine methyltransferase polymorphisms in inflammatory bowel disease patients commencing azathioprine therapy represents good value for money.
C1 Gartnavel Royal Hosp, Gastroenterol Unit, Glasgow, Lanark, Scotland.
   Univ Glasgow, Robertson Ctr Biostat, Glasgow, Lanark, Scotland.
   Gartnavel Royal Hosp, Dept Clin Biochem, Glasgow, Lanark, Scotland.
   Royal Infirm, Dept Clin Biochem, Glasgow G31 2ER, Lanark, Scotland.
C3 Gartnavel Royal Hospital; University of Glasgow; Gartnavel Royal
   Hospital; Royal Infirmary of Edinburgh
RP Winter, J (通讯作者)，Univ Glasgow, Western Infirm, Gardiner Inst, Div Cardiovasc & Med Sci, Glasgow G11 6NT, Lanark, Scotland.
EM jackwwinter@btopenworld.com
CR Ansari A, 2002, ALIMENT PHARM THER, V16, P1743, DOI 10.1046/j.1365-2036.2002.01353.x
   Black AJ, 1998, ANN INTERN MED, V129, P716, DOI 10.7326/0003-4819-129-9-199811010-00007
   Bouhnik Y, 1996, LANCET, V347, P215, DOI 10.1016/S0140-6736(96)90402-X
   Campbell S, 2002, ALIMENT PHARM THERAP, V16, P389, DOI 10.1046/j.1365-2036.2002.01177.x
   Colombel JF, 2000, GASTROENTEROLOGY, V118, P1025, DOI 10.1016/S0016-5085(00)70354-4
   CONNELL WR, 1993, GUT, V34, P1081, DOI 10.1136/gut.34.8.1081
   Fraser AG, 2002, GUT, V50, P485, DOI 10.1136/gut.50.4.485
   Gearry RB, 2003, ALIMENT PHARM THER, V18, P395, DOI 10.1046/j.1365-2036.2003.01690.x
   Kaskas BA, 2003, GUT, V52, P140, DOI 10.1136/gut.52.1.140
   Lennard L, 1998, THER DRUG MONIT, V20, P527, DOI 10.1097/00007691-199810000-00014
   Lewis LD, 1997, CLIN PHARMACOL THER, V62, P464, DOI 10.1016/S0009-9236(97)90125-9
   Marra CA, 2002, J RHEUMATOL, V29, P2507
   *NAT I CLIN EXC, 2004, INT ALF PEG NONP RIV
   *NAT I CLIN EXC, 2002, FULL GUID US INFL CR
   *OFF NAT STAT AUT, 2003, ONWARDS POPULATION T, V114
   PEARSON DC, 2004, COCHRANE LIB
   Pickin DM, 1999, HEART, V82, P325, DOI 10.1136/hrt.82.3.325
   PRESENT DH, 1989, ANN INTERN MED, V111, P641, DOI 10.7326/0003-4819-111-8-641
   Qasim A, 2003, GUT, V52, P767, DOI 10.1136/gut.52.5.767
   SANDBORN WSL, 2004, COCHRANE LIB
   Schwab M, 2002, PHARMACOGENETICS, V12, P429, DOI 10.1097/00008571-200208000-00003
   *SCOTT HLTH SERV C, COSTS BOOK 2003
   SUAREZALAMAZOR ME, 2004, COCHRANE LIB
   SZUMLANSKI CL, 1995, BRIT J CLIN PHARMACO, V39, P456, DOI 10.1111/j.1365-2125.1995.tb04478.x
   WEINSHILBOUM RM, 1980, AM J HUM GENET, V32, P651
   Yates CR, 1997, ANN INTERN MED, V126, P608, DOI 10.7326/0003-4819-126-8-199704150-00003
NR 26
TC 128
Z9 144
U1 0
U2 7
PU BLACKWELL PUBLISHING LTD
PI OXFORD
PA 9600 GARSINGTON RD, OXFORD OX4 2DG, OXON, ENGLAND
SN 0269-2813
J9 ALIMENT PHARM THERAP
JI Aliment. Pharmacol. Ther.
PD SEP 15
PY 2004
VL 20
IS 6
BP 593
EP 599
DI 10.1111/j.1365-2036.2004.02124.x
PG 7
WC Gastroenterology & Hepatology; Pharmacology & Pharmacy
WE Science Citation Index Expanded (SCI-EXPANDED)
SC Gastroenterology & Hepatology; Pharmacology & Pharmacy
GA 851VE
UT WOS:000223713300001
PM 15352906
DA 2024-01-22
ER

PT J
AU Hall, TC
   Garcea, G
   Metcalfe, M
   Bilku, D
   Dennison, AR
AF Hall, T. C.
   Garcea, G.
   Metcalfe, M.
   Bilku, D.
   Dennison, A. R.
TI Management of Acute Non-cirrhotic and Non-malignant Portal Vein
   Thrombosis: A Systematic Review
SO WORLD JOURNAL OF SURGERY
LA English
DT Article
ID MESENTERIC VENOUS THROMBOSIS; ANTICOAGULANT-THERAPY; CROHNS-DISEASE;
   THROMBOLYSIS; ARTERY; SPLENECTOMY; INFUSION; UROKINASE
AB No definitive evidence exists regarding the treatment of acute portal vein thrombosis (PVT). Treatment modalities described include conservative management, anticoagulation, thrombolysis, and thrombectomy. This review examines the impact of such treatment, its outcomes, and the complications resulting from the resultant portal hypertension.
   A Medline literature search was undertaken using the keywords portal vein thrombosis, anticoagulation, thrombolysis, and thrombectomy. The primary end point was portal vein recanalization. Secondary outcome measures were morbidity and the development of portal hypertension and its sequelae, including variceal bleeding. Data from articles relating to PVT in the context of cirrhosis, malignancy, or liver transplant were excluded.
   Early systemic anticoagulation results in complete portal vein recanalization in 38.3% of cases and partial recanalization in 14.0% of cases. Spontaneous recanalization without treatment can only be expected in up to 16.7% of patients. Frequently this is only when associated with self-limiting underlying pathology and/or minimal thrombus extension. Thrombolysis can be associated with major complications in up to 60% of patients.
   The natural history of acute PVT is poorly described. Spontaneous resolution of acute portal vein thrombosis is uncommon. Early anticoagulation results in a satisfactory rate of recanalization with minimal procedure-associated morbidity. Thrombolysis should be used with caution and only considered if the disease is progressive and signs of mesenteric ischemia are present. Further well-designed trials with precise outcome reporting are needed to improve our understanding of the disease.
C1 [Hall, T. C.; Garcea, G.; Metcalfe, M.; Bilku, D.; Dennison, A. R.] Univ Hosp Leicester, Dept Hepatobiliary & Pancreat Surg, Leicester LE5 4PW, Leics, England.
C3 University Hospitals of Leicester NHS Trust; University of Leicester
RP Hall, TC (通讯作者)，Univ Hosp Leicester, Dept Hepatobiliary & Pancreat Surg, Leicester LE5 4PW, Leics, England.
EM tch2@doctors.org.uk
OI Dennison, Ashley/0000-0003-0090-503X
CR Al Haq S M, 1996, Indian J Gastroenterol, V15, P22
   Amitrano L, 2007, AM J GASTROENTEROL, V102, P2464, DOI 10.1111/j.1572-0241.2007.01477.x
   Baril N, 1996, AM J SURG, V172, P449, DOI 10.1016/S0002-9610(96)00220-6
   Chawla Y, 2009, ALIMENT PHARM THER, V30, P881, DOI 10.1111/j.1365-2036.2009.04116.x
   Condat B, 2000, HEPATOLOGY, V32, P466, DOI 10.1053/jhep.2000.16597
   Condat B, 2001, GASTROENTEROLOGY, V120, P490, DOI 10.1053/gast.2001.21209
   CROWE A, 1992, POSTGRAD MED J, V68, P291, DOI 10.1136/pgmj.68.798.291
   Davies M, 2002, ANN ROY COLL SURG, V84, P177
   Garcia-Pagán JC, 2008, SEMIN LIVER DIS, V28, P282, DOI 10.1055/s-0028-1085096
   GOPAL SV, 2009, AM J EMERG MED, V27
   Hegenbarth K, 2002, AM J GASTROENTEROL, V97, P1567, DOI 10.1016/S0002-9270(02)04106-0
   Henao EA, 2003, J VASC SURG, V38, P1411, DOI 10.1016/S0741-5214(03)01052-8
   Hollingshead M, 2005, J VASC INTERV RADIOL, V16, P651, DOI 10.1097/01.RVI.0000156265.79960.86
   Joh JH, 2005, EUR J VASC ENDOVASC, V29, P204, DOI 10.1016/j.ejvs.2004.10.005
   Kercher KW, 2002, SURG LAPARO ENDO PER, V12, P131, DOI 10.1097/00129689-200204000-00013
   Louvet A, 2006, DIGEST DIS SCI, V51, P11, DOI 10.1007/s10620-006-3075-5
   Malkowski P, 2003, HEPATO-GASTROENTEROL, V50, P2098
   Miniati Douglas N, 2005, JSLS, V9, P335
   Nakai M, 2006, WORLD J GASTROENTERO, V12, P5071, DOI 10.3748/wjg.v12.i31.5071
   Plessier A, 2010, HEPATOLOGY, V51, P210, DOI 10.1002/hep.23259
   Poplausky MR, 1996, GASTROENTEROLOGY, V110, P1633, DOI 10.1053/gast.1996.v110.pm8613072
   Preventza Ourania A, 2005, JSLS, V9, P87
   Primignani M, 2010, DIGEST LIVER DIS, V42, P163, DOI 10.1016/j.dld.2009.08.003
   RAHMOUNI A, 1992, GASTROINTEST RADIOL, V17, P135, DOI 10.1007/BF01888529
   Romano F, 2006, LANGENBECK ARCH SURG, V391, P483, DOI 10.1007/s00423-006-0075-z
   Rosen MP, 2000, J VASC INTERV RADIOL, V11, P195, DOI 10.1016/S1051-0443(07)61464-X
   Sarin SK, 2006, LIVER INT, V26, P512, DOI 10.1111/j.1478-3231.2006.01269.x
   Sheen CL, 2000, QJM-MON J ASSOC PHYS, V93, P531, DOI 10.1093/qjmed/93.8.531
   Sogaard KK, 2007, BMC GASTROENTEROL, V7, DOI 10.1186/1471-230X-7-34
   Squizzato A, 2007, CLIN INFECT DIS, V44, pE13, DOI 10.1086/509641
   Tateishi A, 2001, J GASTROEN HEPATOL, V16, P1429, DOI 10.1046/j.1440-1746.2001.02557.x
   Tsujikawa T, 1996, DIS COLON RECTUM, V39, P823, DOI 10.1007/BF02054451
   Turnes J, 2008, CLIN GASTROENTEROL H, V6, P1412, DOI 10.1016/j.cgh.2008.07.031
   Wang MQ, 2010, CARDIOVASC INTER RAD, V33, P80, DOI 10.1007/s00270-009-9777-2
   Wang MQ, 2009, WORLD J GASTROENTERO, V15, P3038, DOI 10.3748/wjg.15.3038
NR 35
TC 84
Z9 95
U1 0
U2 5
PU SPRINGER
PI NEW YORK
PA 233 SPRING ST, NEW YORK, NY 10013 USA
SN 0364-2313
J9 WORLD J SURG
JI World J.Surg.
PD NOV
PY 2011
VL 35
IS 11
BP 2510
EP 2520
DI 10.1007/s00268-011-1198-0
PG 11
WC Surgery
WE Science Citation Index Expanded (SCI-EXPANDED)
SC Surgery
GA 832ZP
UT WOS:000295850500025
PM 21882035
DA 2024-01-22
ER

PT J
AU Kiyokawa, H
   Abe, M
   Matsui, T
   Kurashige, M
   Ohshima, K
   Tahara, S
   Nojima, S
   Ogino, T
   Sekido, Y
   Mizushima, T
   Morii, E
AF Kiyokawa, Hiroki
   Abe, Masatoshi
   Matsui, Takahiro
   Kurashige, Masako
   Ohshima, Kenji
   Tahara, Shinichiro
   Nojima, Satoshi
   Ogino, Takayuki
   Sekido, Yuki
   Mizushima, Tsunekazu
   Morii, Eiichi
TI Deep Learning Analysis of Histologic Images from Intestinal Specimen
   Reveals Adipocyte Shrinkage and Mast Cell Infiltration to Predict
   Postoperative Crohn Disease
SO AMERICAN JOURNAL OF PATHOLOGY
LA English
DT Article
ID ADIPOSE-TISSUE; SUBMUCOSAL PLEXITIS; RISK-FACTORS; RECURRENCE; SURGERY;
   INFLAMMATION; RESECTION
AB Most patients with Crohn disease (CD), a chronic inflammatory gastrointestinal disease, experience recurrence despite treatment, including surgical resection. However, methods for predicting recurrence remain unclear. This study aimed to predict postoperative recurrence of CD by computational analysis of histopathologic images and to extract histologic characteristics associated with recurrence. A total of 68 patients who underwent surgical resection of the intestine were included in this study and were categorized into two groups according to the presence or absence of postoperative disease recurrence within 2 years after surgery. Recurrence was defined using the CD Activity Index and the Rutgeerts score. Whole-slide images of surgical specimens were analyzed using deep learning model EfficientNetb5, which achieved a highly accurate prediction of recurrence (area under the curve, 0.995). Moreover, subserosal tissue images with adipose cells enabled highly accurate prediction. Adipose cell morphology showed significant between-group differences in adipose cell size, cell-to-cell distance, and cell flattening values. These findings suggest that adipocyte shrinkage is an important histologic characteristic associated with recurrence. Moreover, there was a significant between-group difference in the degree of mast cell infiltration in the subserosa. These findings show the importance of mesenteric adipose tissue in patient prognosis and CD pathophysiology. These findings also suggest that deep learning-based artificial intelligence enables the extraction of meaningful histologic features. (Am J Pathol 2022, 192: 904-916; https://doi.org/10.1016/j.ajpath.2022.03.006)
C1 [Kiyokawa, Hiroki; Abe, Masatoshi; Matsui, Takahiro; Kurashige, Masako; Ohshima, Kenji; Tahara, Shinichiro; Nojima, Satoshi; Morii, Eiichi] Osaka Univ, Osaka Univ Grad Sch Med, Inst Open & Transdisciplinary Res Initiat, Dept Pathol, Osaka, Japan.
   [Ogino, Takayuki; Mizushima, Tsunekazu] Osaka Univ, Osaka Univ Grad Sch Med, Inst Open & Transdisciplinary Res Initiat, Dept Therapeut Inflammatory Bowel Dis, Osaka, Japan.
   [Ogino, Takayuki; Sekido, Yuki] Osaka Univ, Osaka Univ Grad Sch Med, Inst Open & Transdisciplinary Res Initiat, Dept Gastroenterol Surg, Osaka, Japan.
   [Mizushima, Tsunekazu] Osaka Univ, Osaka Univ Grad Sch Med, Inst Open & Transdisciplinary Res Initiat, Osaka, Japan.
   [Mizushima, Tsunekazu] Osaka Univ, Inst Open & Transdisciplinary Res Initiat, Integrated Frontier Res Med Sci Div, Osaka, Japan.
   [Matsui, Takahiro; Morii, Eiichi] 2-2 Yamada Oka, Suita, Osaka 5650871, Japan.
C3 Osaka University; Osaka University; Osaka University; Osaka University;
   Osaka University
RP Matsui, T; Morii, E (通讯作者)，2-2 Yamada Oka, Suita, Osaka 5650871, Japan.
EM matsuit@molpath.med.osaka-u.ac.jp; morii@molpath.med.osaka-u.ac.jp
RI Ohshima, Kenji/ABC-2103-2021; Mizushima, Tsunekazu/AAS-7245-2020
OI Ohshima, Kenji/0000-0003-1114-386X; Mizushima,
   Tsunekazu/0000-0002-0825-6823; Matsui, Takahiro/0000-0002-6753-1688;
   Sekido, Yuki/0000-0003-4281-0047; Abe, Masatoshi/0000-0002-4597-6109;
   Tahara, Shinichiro/0000-0001-6134-3275
FU Takeda Science Foundation; Senri Life Science Foundation; Kanae
   Foundation for the Promotion of Medical Science; Japan Society for the
   Promotion of Science Grants-in-Aid for Early-Career Scientists
   [JP20K16192]
FX Supported by Takeda Science Foundation grant (T.Ma.) , Senri Life
   Science Foundation grant (T.Ma.) , Kanae Foundation for the Promotion of
   Medical Science grant (T.Ma.) , and Japan Society for the Promotion of
   Science Grants-in-Aid for Early-Career Scientists JP20K16192 (T.Ma.) .
CR Acs B, 2020, J INTERN MED, V288, P62, DOI 10.1111/joim.13030
   Bernell O, 2000, BRIT J SURG, V87, P1697, DOI 10.1046/j.1365-2168.2000.01589.x
   Bernell O, 2000, ANN SURG, V231, P38, DOI 10.1097/00000658-200001000-00006
   BEST WR, 1976, GASTROENTEROLOGY, V70, P439
   Bischoff SC, 2007, NAT REV IMMUNOL, V7, P93, DOI 10.1038/nri2018
   Burr NE, 2019, J CROHNS COLITIS, V13, P693, DOI 10.1093/ecco-jcc/jjy216
   Colombel JF, 2007, GASTROENTEROLOGY, V132, P52, DOI 10.1053/j.gastro.2006.11.041
   Coudray N, 2018, NAT MED, V24, P1559, DOI 10.1038/s41591-018-0177-5
   CROHN BB, 1952, AM J MED, V13, P583, DOI 10.1016/0002-9343(52)90025-9
   De Cruz P, 2015, LANCET, V385, P1406, DOI 10.1016/S0140-6736(14)61908-5
   Ferrante M, 2006, GASTROENTEROLOGY, V130, P1595, DOI 10.1053/j.gastro.2006.02.025
   Fornaro R, 2015, SURG-J R COLL SURG E, V13, P330, DOI 10.1016/j.surge.2015.04.002
   Gelbmann CM, 1999, GUT, V45, P210, DOI 10.1136/gut.45.2.210
   Goltsev Y, 2018, CELL, V174, P968, DOI 10.1016/j.cell.2018.07.010
   Gonçalves P, 2015, INFLAMM BOWEL DIS, V21, P453, DOI 10.1097/MIB.0000000000000209
   Goode Adam, 2013, J Pathol Inform, V4, P27, DOI 10.4103/2153-3539.119005
   Gubatan J, 2021, WORLD J GASTROENTERO, V27, P1920, DOI 10.3748/wjg.v27.i17.1920
   Gurung P, 2019, AM J PHYSIOL-ENDOC M, V316, pE504, DOI 10.1152/ajpendo.00462.2018
   He SH, 2004, WORLD J GASTROENTERO, V10, P309
   Hendrycks D., 2020, INT C LEARNING REPRE
   Holt DQ, 2017, ALIMENT PHARM THER, V45, P1255, DOI 10.1111/apt.14018
   Komi DEA, 2020, CLIN REV ALLERG IMMU, V58, P388, DOI 10.1007/s12016-020-08785-7
   Lemmens B, 2017, J CROHNS COLITIS, V11, P212, DOI 10.1093/ecco-jcc/jjw135
   Li Y, 2015, COLORECTAL DIS, V17, P225, DOI 10.1111/codi.12798
   Lumeng CN, 2007, DIABETES, V56, P16, DOI 10.2337/db06-1076
   Mills S.C., 2011, BMJ CLIN EVID, V27, P0416
   Nakao S, 2017, J ANUS RECTUM COLON, V1, P56, DOI 10.23922/jarc.2016-006
   Nishimura S, 2009, NAT MED, V15, P914, DOI 10.1038/nm.1964
   Novak G, 2017, COCHRANE DB SYST REV, DOI 10.1002/14651858.CD012351.pub2
   O'Sullivan B, 2017, LANCET ONCOL, V18, P849, DOI 10.1016/S1470-2045(17)30438-2
   Ogino T, 2020, ANN GASTROENT SURG, V4, P30, DOI 10.1002/ags3.12304
   Paszke A., 2017, P AUT WORKSH 31 C NE
   Porsche CE, 2021, JCI INSIGHT, V6, DOI 10.1172/jci.insight.139793
   Qizhe Xie, 2020, 2020 IEEE/CVF Conference on Computer Vision and Pattern Recognition (CVPR). Proceedings, P10684, DOI 10.1109/CVPR42600.2020.01070
   Radenovic F, 2019, IEEE T PATTERN ANAL, V41, P1655, DOI 10.1109/TPAMI.2018.2846566
   Reese G, 2008, INT J COLORECTAL DIS, V23, P1213, DOI 10.1007/s00384-008-0542-9
   Regueiro M, 2009, GASTROENTEROLOGY, V136, P441, DOI 10.1053/j.gastro.2008.10.051
   RUTGEERTS P, 1990, GASTROENTEROLOGY, V99, P956, DOI 10.1016/0016-5085(90)90613-6
   Sabin J, 2019, THER ADV GASTROENTER, V12, DOI 10.1177/1756284819853208
   Stange EF, 2006, GUT, V55, DOI 10.1136/gut.2005.081950a
   Tan MX, 2019, PR MACH LEARN RES, V97
   Targan SR, 1997, NEW ENGL J MED, V337, P1029, DOI 10.1056/NEJM199710093371502
   Unger LW, 2020, COLORECTAL DIS, V22, P170, DOI 10.1111/codi.14814
   Veauthier B, 2018, AM FAM PHYSICIAN, V98, P661
   Wang SD, 2019, AM J PATHOL, V189, P1686, DOI 10.1016/j.ajpath.2019.05.007
   Wright EK, 2015, GASTROENTEROLOGY, V148, P938, DOI 10.1053/j.gastro.2015.01.026
   Yamamoto Y, 2019, NAT COMMUN, V10, DOI 10.1038/s41467-019-13647-8
   Yu KH, 2016, NAT COMMUN, V7, DOI 10.1038/ncomms12474
   Zatterale F, 2020, FRONT PHYSIOL, V10, DOI 10.3389/fphys.2019.01607
NR 49
TC 5
Z9 5
U1 1
U2 4
PU ELSEVIER SCIENCE INC
PI NEW YORK
PA STE 800, 230 PARK AVE, NEW YORK, NY 10169 USA
SN 0002-9440
EI 1525-2191
J9 AM J PATHOL
JI Am. J. Pathol.
PD JUN
PY 2022
VL 192
IS 6
BP 904
EP 916
DI 10.1016/j.ajpath.2022.03.006
EA JUN 2022
PG 13
WC Pathology
WE Science Citation Index Expanded (SCI-EXPANDED)
SC Pathology
GA 2F9IL
UT WOS:000813216300007
PM 35358474
OA hybrid, Green Submitted
DA 2024-01-22
ER

PT J
AU Novak, G
   Hindryckx, P
   Khanna, R
   Jairath, V
   Feagan, BG
AF Novak, Gregor
   Hindryckx, Pieter
   Khanna, Reena
   Jairath, Vipul
   Feagan, Brian G.
TI The safety of vedolizumab for the treatment of ulcerative colitis
SO EXPERT OPINION ON DRUG SAFETY
LA English
DT Review
DE Inflammatory bowel disease; ulcerative colitis; anti-integrin;
   vedolizumab; safety; adverse events
ID INFLAMMATORY-BOWEL-DISEASE; CROHNS-DISEASE; MAINTENANCE THERAPY;
   CLINICAL-PRACTICE; INDUCTION THERAPY; ANTIBODY; NATALIZUMAB; MANAGEMENT;
   CONSENSUS; METAANALYSIS
AB Introduction: Vedolizumab is a humanized monoclonal antibody to the 47-integrin that blocks lymphocyte trafficking to the gut and is approved for treatment of patients with moderate-to-severe ulcerative colitis (UC). The gut-selective mechanism of action has the potential to improve vedolizumab's safety profile compared to other approved biologic drugs.Areas covered: We review the mechanism of action, efficacy and safety of vedolizumab treatment for UC. The positioning of vedolizumab in management algorithms is also discussed.Expert opinion: The highly selective mechanism of action of vedolizumab restricts immunosuppressive effects to the gut. Vedolizumab is efficacious as induction and maintenance therapy in UC patients who are naive or refractory to tumor necrosis factor antagonists. No clinically important safety signals have been identified. Infusion reactions are reported in <5% of cases. The rates of adverse events (AE), serious AEs, and serious infections were not different between patients treated with placebo and those who received vedolizumab in a pooled analysis of six randomized controlled trials. Rates of malignancy and mortality in vedolizumab-exposed patients are similar to those of the general UC patient population. Progressive multifocal leukoencephalopathy has not been observed. Vedolizumab is a safe and effective therapy for UC with a unique mechanism of action.
C1 [Novak, Gregor; Hindryckx, Pieter; Khanna, Reena; Jairath, Vipul; Feagan, Brian G.] Univ Western Ontario, Robarts Clin Trials Inc, London, ON, Canada.
   [Novak, Gregor] Univ Med Ctr, Dept Gastroenterol & Hepatol, Ljubljana, Slovenia.
   [Hindryckx, Pieter] Univ Ghent, Dept Gastroenterol, Ghent, Belgium.
   [Khanna, Reena; Jairath, Vipul; Feagan, Brian G.] Univ Western Ontario, Dept Med, London, ON, Canada.
   [Jairath, Vipul; Feagan, Brian G.] Univ Western Ontario, Dept Epidemiol & Biostat, London, ON, Canada.
C3 Robarts Clinical Trials Inc; Western University (University of Western
   Ontario); University Medical Centre Ljubljana; Ghent University; Western
   University (University of Western Ontario); Western University
   (University of Western Ontario)
RP Feagan, BG (通讯作者)，Robarts Clinical Trials Inc, 100 Dundas St,Suite 200, London, ON, Canada.
EM brian.feagan@robartsinc.com
RI Khanna, Reena/H-5626-2013; Feagan, Brian/G-3292-2011; Jairath,
   Vipul/GLS-6449-2022; Novak, Gregor/ABC-5489-2020
OI Novak, Gregor/0000-0002-9110-9188
CR Amiot A, 2016, CLIN GASTROENTEROL H, V14, P1593, DOI 10.1016/j.cgh.2016.02.016
   Arijs I, 2018, GUT, V67, P43, DOI 10.1136/gutjnl-2016-312293
   Armuzzi A, 2016, DIGEST LIVER DIS, V48, P360, DOI 10.1016/j.dld.2015.12.016
   Baumgart DC, 2016, ALIMENT PHARM THER, V43, P1090, DOI 10.1111/apt.13594
   Ben-Horin S, 2014, AUTOIMMUN REV, V13, P24, DOI 10.1016/j.autrev.2013.06.002
   Bravatà I, 2015, CURR OPIN PHARMACOL, V25, P67, DOI 10.1016/j.coph.2015.11.007
   Bressler B, 2015, GASTROENTEROLOGY, V148, P1035, DOI 10.1053/j.gastro.2015.03.001
   Briskin M, 1997, AM J PATHOL, V151, P97
   Burisch J, 2015, SCAND J GASTROENTERO, V50, P942, DOI 10.3109/00365521.2015.1014407
   Catherine Rosariio MF IM, 2013, INFLAMM BOWEL DIS S1, V19, P140
   Chen YP, 2009, NEW ENGL J MED, V361, P1067, DOI 10.1056/NEJMoa0904267
   Colombel JF, 2017, GUT, V66, P839, DOI 10.1136/gutjnl-2015-311079
   Dassopoulos T, 2015, GASTROENTEROLOGY, V149, P238, DOI 10.1053/j.gastro.2015.05.036
   Dignass A, 2012, J CROHNS COLITIS, V6, P965, DOI 10.1016/j.crohns.2012.09.003
   Feagan BG, 2005, NEW ENGL J MED, V352, P2499, DOI 10.1056/NEJMoa042982
   Feagan BG, 2013, NEW ENGL J MED, V369, P699, DOI 10.1056/NEJMoa1215734
   Hagan M, 2015, EXPERT OPIN DRUG SAF, V14, P1473, DOI 10.1517/14740338.2015.1063612
   Hunt David, 2012, Pract Neurol, V12, P25, DOI 10.1136/practneurol-2011-000092
   Kuehn BM, 2009, JAMA-J AM MED ASSOC, V301, P1423, DOI 10.1001/jama.2009.451
   Loftus EV, 2017, J CROHNS COLITIS, V11, P400, DOI 10.1093/ecco-jcc/jjw177
   McLean LP, 2012, IMMUNOTHERAPY-UK, V4, P883, DOI 10.2217/imt.12.85
   Mocko P, 2016, PHARMACOTHERAPY, V36, P870, DOI 10.1002/phar.1785
   Mosli MH, 2015, INFLAMM BOWEL DIS, V21, P1151, DOI 10.1097/MIB.0000000000000396
   Parikh A, 2012, INFLAMM BOWEL DIS, V18, P1470, DOI 10.1002/ibd.21896
   Sandborn WJ, 2013, NEW ENGL J MED, V369, P711, DOI 10.1056/NEJMoa1215739
   Sandborn WJ, 2005, NEW ENGL J MED, V353, P1912, DOI 10.1056/NEJMoa043335
   Shelton E, 2015, INFLAMM BOWEL DIS, V21, P2879, DOI 10.1097/MIB.0000000000000561
   Soler D, 2009, J PHARMACOL EXP THER, V330, P864, DOI 10.1124/jpet.109.153973
   Strik AS, 2016, EXPERT REV CLIN PHAR, V9, P429, DOI 10.1586/17512433.2016.1133288
   Targan SR, 2007, GASTROENTEROLOGY, V132, P1672, DOI 10.1053/j.gastro.2007.03.024
   Vivio EE, 2016, J CROHNS COLITIS, V10, P402, DOI 10.1093/ecco-jcc/jjv226
   Wang MC, 2014, MEDICINE, V93, DOI 10.1097/MD.0000000000000326
   Wyant T, 2016, CYTOM PART B-CLIN CY, V90, P168, DOI 10.1002/cyto.b.21236
   Wyant T, 2015, GUT, V64, P77, DOI 10.1136/gutjnl-2014-307127
   Yajnik V, 2017, ADV THER, V34, P542, DOI 10.1007/s12325-016-0467-6
NR 35
TC 27
Z9 29
U1 0
U2 10
PU TAYLOR & FRANCIS LTD
PI ABINGDON
PA 2-4 PARK SQUARE, MILTON PARK, ABINGDON OR14 4RN, OXON, ENGLAND
SN 1474-0338
EI 1744-764X
J9 EXPERT OPIN DRUG SAF
JI Expert Opin. Drug Saf.
PD APR
PY 2017
VL 16
IS 4
BP 501
EP 507
DI 10.1080/14740338.2017.1300251
PG 7
WC Pharmacology & Pharmacy
WE Science Citation Index Expanded (SCI-EXPANDED)
SC Pharmacology & Pharmacy
GA ES4FX
UT WOS:000399487700010
PM 28276855
DA 2024-01-22
ER

PT J
AU Skef, W
   Hamilton, MJ
   Arayssi, T
AF Skef, Wasseem
   Hamilton, Matthew J.
   Arayssi, Thurayya
TI Gastrointestinal Behcet's disease: A review
SO WORLD JOURNAL OF GASTROENTEROLOGY
LA English
DT Review
DE Behcet syndrome; Behcet disease; Upper gastrointestinal tract;
   Inflammatory bowel disease; Lower gastrointestinal tract; Ulcer
ID BUDD-CHIARI-SYNDROME; DAGGER-ETS DISEASE; SACCHAROMYCES-CEREVISIAE
   ANTIBODY; DOWNHILL ESOPHAGEAL-VARICES; INFLAMMATORY BOWEL DISEASES; TERM
   CLINICAL-OUTCOMES; CROHNS-DISEASE; ARTERY ANEURYSM; COLONOSCOPIC
   FINDINGS; VASCULAR INVOLVEMENT
AB Behcet's disease (BD) is an idiopathic, chronic, relapsing, multi-systemic vasculitis characterized by recurrent oral and genital aphthous ulcers, ocular disease and skin lesions. Prevalence of BD is highest in countries along the ancient silk road from the Mediterranean basin to East Asia. By comparison, the prevalence in North American and Northern European countries is low. Gastrointestinal manifestations of Behcet's disease with significant morbidity and mortality. Although ileocecal involvement is most commonly described, BD may involve any segment of the intestinal tract as well as the various organs within the gastrointestinal system. Diagnosis is based on clinical criteria - there are no pathognomonic laboratory tests. Methods for monitoring disease activity on therapy are available but imperfect. Evidence-based treatment strategies are lacking. Different classes of medications have been successfully used for the treatment of intestinal BD which include 5-aminosalicylic acid, corticosteroids, immunomodulators, and anti-tumor necrosis factor alpha monoclonal antibody therapy. Like inflammatory bowel disease, surgery is reserved for those who are resistant to medical therapy. A subset of patients have a poor disease course. Accurate methods to detect these patients and the optimal strategy for their treatment are not known at this time.
C1 [Skef, Wasseem] St Elizabeths Med Ctr, Dept Med, Boston, MA 02135 USA.
   [Hamilton, Matthew J.] Brigham & Womens Hosp, Div Gastroenterol, Boston, MA 02115 USA.
   [Hamilton, Matthew J.] Harvard Univ, Sch Med, Boston, MA 02115 USA.
   [Arayssi, Thurayya] Weill Cornell Med Coll Qatar, Doha 24144, Qatar.
C3 St. Elizabeth's Medical Center; Harvard University; Brigham & Women's
   Hospital; Harvard University; Harvard Medical School; Qatar Foundation
   (QF); Weill Cornell Medical College Qatar
RP Arayssi, T (通讯作者)，Weill Cornell Med Coll Qatar, Doha 24144, Qatar.
EM tha2002@qatar-med.cornell.edu
RI Arayssi, Thurayya/S-1725-2019
OI Arayssi, Thurayya/0000-0003-2469-0272
CR ABE T, 1993, INTERNAL MED, V32, P663, DOI 10.2169/internalmedicine.32.663
   Agrawal S, 2007, CLIN RHEUMATOL, V26, P994, DOI 10.1007/s10067-006-0232-3
   Albeyoglu Sebnem, 2010, Asian Cardiovasc Thorac Ann, V18, P574, DOI 10.1177/0218492310387702
   ALDALAAN AN, 1994, J RHEUMATOL, V21, P658
   Alkim H, 2001, AM J GASTROENTEROL, V96, P591
   Amarapurkar D N, 2004, J Assoc Physicians India, V52, P863
   Arendt T, 1997, Z GASTROENTEROL, V35, P935
   Arishiro K, 2006, INTERNAL MED, V45, P903, DOI 10.2169/internalmedicine.45.1582
   Ariyachaipanich A, 2009, INFLAMM BOWEL DIS, V15, P1769, DOI 10.1002/ibd.20869
   Avci O, 1999, DERMATOLOGY, V199, P140, DOI 10.1159/000018221
   Azizlerli G, 2003, INT J DERMATOL, V42, P803, DOI 10.1046/j.1365-4362.2003.01893.x
   Backmund M, 1999, GASTROENTEROLOGY, V117, P286, DOI 10.1016/S0016-5085(99)70598-6
   Basaranoglu G, 2001, J CLIN GASTROENTEROL, V33, P174, DOI 10.1097/00004836-200108000-00023
   Bayraktar Y, 1997, AM J GASTROENTEROL, V92, P858
   Bayraktar Y, 2000, J CLIN GASTROENTEROL, V30, P144, DOI 10.1097/00004836-200003000-00006
   Bektas M, 2007, DIGESTION, V76, P192, DOI 10.1159/000112645
   Ben Ghorbel I, 2008, GASTROEN CLIN BIOL, V32, P316, DOI 10.1016/j.gcb.2007.12.022
   Bertken R., 2001, INFLIXIMAB TREATMENT
   BOTTOMLEY WW, 1992, DIGEST DIS SCI, V37, P594, DOI 10.1007/BF01307585
   Cakir N, 2004, CLIN EXP RHEUMATOL, V22, pS53
   Calamia KT, 2011, CURR OPIN RHEUMATOL, V23, P24, DOI 10.1097/BOR.0b013e3283410088
   Calamia KT, 2009, ARTHRIT RHEUM-ARTHR, V61, P600, DOI 10.1002/art.24423
   Chawla S, 2011, J PANCREAS, V12, P167
   Chen Ying-Chou, 2001, Journal of Microbiology Immunology and Infection, V34, P207
   Cheon JH, 2011, INFLAMM BOWEL DIS, V17, P605, DOI 10.1002/ibd.21313
   Cheon JH, 2009, AM J GASTROENTEROL, V104, P2492, DOI 10.1038/ajg.2009.331
   Choi CH, 2006, DIS COLON RECTUM, V49, P1849, DOI 10.1007/s10350-006-0706-z
   Choi IJ, 2000, DIS COLON RECTUM, V43, P692, DOI 10.1007/BF02235590
   Chou SJ, 2007, J GASTROINTEST SURG, V11, P508, DOI 10.1007/s11605-006-0031-9
   CHUBACHI A, 1993, AM J MED SCI, V306, P376, DOI 10.1097/00000441-199312000-00004
   Chung MJ, 2010, J CLIN GASTROENTEROL, V44, pE116, DOI 10.1097/MCG.0b013e3181c8a50f
   Davatchi F, 2008, J RHEUMATOL, V35, P1384
   Davatchi F, 2010, CLIN RHEUMATOL, V29, P823, DOI 10.1007/s10067-010-1430-6
   De Cassan C, 2011, J CROHNS COLITIS, V5, P364, DOI 10.1016/j.crohns.2011.03.006
   Dolar E, 2005, RHEUMATOLOGY, V44, P1327, DOI 10.1093/rheumatology/keh725
   Ebert EC, 2009, DIGEST DIS SCI, V54, P201, DOI 10.1007/s10620-008-0337-4
   Ersoy O, 2007, WORLD J GASTROENTERO, V13, P2983, DOI 10.3748/wjg.v13.i21.2983
   Filik L, 2008, WORLD J GASTROENTERO, V14, P7271, DOI 10.3748/wjg.14.7271
   Grigg Erika L, 2012, Gastroenterol Hepatol (N Y), V8, P103
   Hamdan A, 2006, CLIN RHEUMATOL, V25, P364, DOI 10.1007/s10067-005-0058-4
   Hamdulay SS, 2008, RHEUMATOLOGY, V47, P1231, DOI 10.1093/rheumatology/ken216
   Han SW, 2005, RHEUMATOL INT, V25, P234, DOI 10.1007/s00296-004-0495-4
   Hassard PV, 2001, GASTROENTEROLOGY, V120, P995, DOI 10.1053/gast.2001.22556
   Hatemi G, 2008, ANN RHEUM DIS, V67, P1656, DOI 10.1136/ard.2007.080432
   Hatemi G, 2009, ANN RHEUM DIS, V68, P1528, DOI 10.1136/ard.2008.087957
   Hisamatsu T, 2014, CLIN J GASTROENTEROL, V7, P205, DOI 10.1007/s12328-014-0488-0
   Hisamatsu T, 2014, J GASTROENTEROL, V49, P156, DOI 10.1007/s00535-013-0872-4
   HISAOKA M, 1994, HEPATO-GASTROENTEROL, V41, P267
   Hong YK, 2008, RHEUMATOL INT, V28, P1151, DOI 10.1007/s00296-008-0578-8
   Houman MH, 2002, YONSEI MED J, V43, P457, DOI 10.3349/ymj.2002.43.4.457
   HUONG DLT, 1992, DIGEST DIS SCI, V37, P1452
   Ibrahim M, 2005, SAUDI MED J, V26, P274
   Iwata S, 2011, MOD RHEUMATOL, V21, P184, DOI 10.1007/s10165-010-0370-y
   Iwata S, 2009, RHEUMATOLOGY, V48, P1012, DOI 10.1093/rheumatology/kep126
   Jaber L, 2002, ANN RHEUM DIS, V61, P365, DOI 10.1136/ard.61.4.365
   Jung YS, 2013, DIGEST DIS SCI, V58, P496, DOI 10.1007/s10620-012-2351-9
   Jung YS, 2013, INFLAMM BOWEL DIS, V19, P99, DOI 10.1002/ibd.22991
   Jung YS, 2012, INFLAMM BOWEL DIS, V18, P1064, DOI 10.1002/ibd.21833
   Jung YS, 2012, J CLIN GASTROENTEROL, V46, pE38, DOI 10.1097/MCG.0b013e3182431d56
   Jung YS, 2012, INFLAMM BOWEL DIS, V18, P750, DOI 10.1002/ibd.21757
   Jung YS, 2011, INFLAMM BOWEL DIS, V17, P2130, DOI 10.1002/ibd.21600
   Jung YS, 2011, INFLAMM BOWEL DIS, V17, P1594, DOI 10.1002/ibd.21517
   Kappen JH, 2008, AM J GASTROENTEROL, V103, P3213, DOI 10.1111/j.1572-0241.2008.02161_13.x
   KASAHARA Y, 1981, DIS COLON RECTUM, V24, P103, DOI 10.1007/BF02604297
   Kim DK, 2005, INTEST RES, V3, P48
   Kim JS, 2000, ENDOSCOPY, V32, P635, DOI 10.1055/s-2000-9012
   Kim SW, 2014, J VASC SURG, V59, P608, DOI 10.1016/j.jvs.2013.09.052
   Kim WH, 2009, J ENDOVASC THER, V16, P631, DOI 10.1583/09-2812.1
   Kinoshita H, 2013, INTERNAL MED, V52, P1855, DOI 10.2169/internalmedicine.52.0589
   Kobayashi K, 2007, J GASTROENTEROL, V42, P737, DOI 10.1007/s00535-007-2090-4
   KOC Y, 1992, J RHEUMATOL, V19, P402
   Koksoy C, 2011, EUR J VASC ENDOVASC, V42, P525, DOI 10.1016/j.ejvs.2011.05.010
   Korkmaz C, 2007, JOINT BONE SPINE, V74, P245, DOI 10.1016/j.jbspin.2006.06.015
   Krause I, 2007, CLIN RHEUMATOL, V26, P555, DOI 10.1007/s10067-006-0349-4
   Kuniyoshi Yukio, 2002, Ann Thorac Cardiovasc Surg, V8, P374
   LAKHANPAL S, 1985, HUM PATHOL, V16, P790, DOI 10.1016/S0046-8177(85)80250-1
   Lee CR, 2001, INFLAMM BOWEL DIS, V7, P243, DOI 10.1097/00054725-200108000-00010
   Lee HJ, 2012, WORLD J GASTROENTERO, V18, P5771, DOI 10.3748/wjg.v18.i40.5771
   Lee JH, 2013, INFLAMM BOWEL DIS, V19, P1833, DOI 10.1097/MIB.0b013e31828f19c9
   Lee SK, 2009, ENDOSCOPY, V41, P9, DOI 10.1055/s-0028-1103481
   Lei Y, 2013, J DIGEST DIS, V14, P68, DOI 10.1111/1751-2980.12017
   LIE JT, 1992, J RHEUMATOL, V19, P341
   Maeshima K, 2013, WORLD J GASTROENTERO, V19, P3165, DOI 10.3748/wjg.v19.i20.3165
   Mahr A, 2014, REV MED INTERNE, V35, P81, DOI 10.1016/j.revmed.2013.12.005
   Makharia GK, 2010, AM J GASTROENTEROL, V105, P642, DOI 10.1038/ajg.2009.585
   MANNA R, 1985, CLIN RHEUMATOL, V4, P93, DOI 10.1007/BF02032326
   Matsumura K, 2010, INFLAMM BOWEL DIS, V16, P188, DOI 10.1002/ibd.20970
   Melikoglu M, 2005, J RHEUMATOL, V32, P98
   Melikoglu M, 2008, CLIN REV ALLERG IMMU, V35, P40, DOI 10.1007/s12016-007-8064-8
   Memetoglu ME, 2012, INTERACT CARDIOV TH, V14, P372, DOI 10.1093/icvts/ivr041
   Moon CM, 2010, DIGEST DIS SCI, V55, P2904, DOI 10.1007/s10620-009-1095-7
   Morimoto N, 2003, J VASC SURG, V38, P1434, DOI 10.1016/S0741-5214(03)00941-8
   Morimoto Y, 2005, SURG TODAY, V35, P671, DOI 10.1007/s00595-004-2975-2
   Naganuma M, 2000, AM J GASTROENTEROL, V95, P2848, DOI 10.1016/S0002-9270(00)01991-2
   Naganuma M, 2008, INFLAMM BOWEL DIS, V14, P1259, DOI 10.1002/ibd.20457
   Neves FS, 2009, RHEUMATOL INT, V29, P601, DOI 10.1007/s00296-008-0725-2
   Ng SC, 2013, J DIGEST DIS, V14, P567, DOI 10.1111/1751-2980.12091
   Ning-Sheng L, 2005, CLIN RHEUMATOL, V24, P516, DOI 10.1007/s10067-005-1083-z
   ORIKASA H, 1994, J GASTROENTEROL, V29, P506, DOI 10.1007/BF02361251
   Orloff LA, 1999, J AM COLL SURGEONS, V188, P396, DOI 10.1016/S1072-7515(99)00012-5
   Oto A, 2000, EUR RADIOL, V10, P1294, DOI 10.1007/s003300000369
   OZENC A, 1990, AM J GASTROENTEROL, V85, P727
   Papp M, 2007, WORLD J GASTROENTERO, V13, P2028, DOI 10.3748/wjg.v13.i14.2028
   Park JJ, 2013, YONSEI MED J, V54, P1084, DOI 10.3349/ymj.2013.54.5.1084
   Planer D, 2001, VASC MED, V6, P109, DOI 10.1177/1358836X0100600207
   Postema PTE, 1996, EUR J GASTROEN HEPAT, V8, P929
   Saadoun D, 2010, ARTHRITIS RHEUM-US, V62, P2806, DOI 10.1002/art.27568
   Sakane T, 1999, NEW ENGL J MED, V341, P1284, DOI 10.1056/NEJM199910213411707
   Saleh Z, 2014, THER ADV CHRONIC DIS, V5, P112, DOI 10.1177/2040622314523062
   Sandborn WJ, 2001, GASTROENTEROLOGY, V121, P1088, DOI 10.1053/gast.2001.28674
   Sarica-Kucukoglu R, 2006, INT J DERMATOL, V45, P919, DOI 10.1111/j.1365-4632.2006.02832.x
   SATAKE K, 1986, AM J GASTROENTEROL, V81, P816
   Sayarlioglu M, 2004, ANN PHARMACOTHER, V38, P808, DOI 10.1345/aph.1D524
   Seyahi E, 2007, RHEUMATOLOGY, V46, P1213, DOI 10.1093/rheumatology/kem103
   Sfikakis PP, 2007, RHEUMATOLOGY, V46, P736, DOI 10.1093/rheumatology/kem034
   Shimizu Yui, 2012, Nihon Shokakibyo Gakkai Zasshi, V109, P774
   Shin SJ, 2011, DIGEST DIS SCI, V56, P812, DOI 10.1007/s10620-010-1326-y
   SILMAN AJ, 1990, LANCET, V335, P1078
   Singal A, 2013, INDIAN J DERMATOL VE, V79, P199, DOI 10.4103/0378-6323.107636
   Sylwestrzak G, 2014, AM HEALTH DRUG BENEF, V7, P71
   Tanida S, 2014, CLIN GASTROENTEROL H
   Tavakkoli H, 2006, BMC GASTROENTEROL, V6, DOI 10.1186/1471-230X-6-43
   Travis SPL, 2001, GUT, V49, P725, DOI 10.1136/gut.49.5.725
   Umehara N, 2007, ANN THORAC SURG, V84, P1394, DOI 10.1016/j.athoracsur.2007.04.110
   Uzun O, 2005, CHEST, V127, P2243, DOI 10.1378/chest.127.6.2243
   Vaiopoulos AG, 2014, CLIN EXP RHEUMATOL, V32, pS140
   van Laar JAM, 2007, ANN RHEUM DIS, V66, P565, DOI 10.1136/ard.2006.064279
   Vermeulen N, 2008, CLIN CHEM, V54, P534, DOI 10.1373/clinchem.2007.098368
   Wang LY, 2010, RHEUMATOL INT, V30, P1191, DOI 10.1007/s00296-009-1127-9
   Watanabe S, 2013, RHEUMATOL INT, V33, P3105, DOI 10.1007/s00296-012-2628-5
   Yasui K, 2008, INFLAMM BOWEL DIS, V14, P396, DOI 10.1002/ibd.20317
   Yazici Yusuf, 2010, Curr Rheumatol Rep, V12, P429, DOI 10.1007/s11926-010-0132-z
   Yazisiz Veli, 2014, World J Gastrointest Pathophysiol, V5, P228, DOI 10.4291/wjgp.v5.i3.228
   Yi SW, 2009, J KOREAN MED SCI, V24, P52, DOI 10.3346/jkms.2009.24.1.52
   Yildirim A, 2007, CLIN RHEUMATOL, V26, P1151, DOI 10.1007/s10067-006-0278-2
   Zhang ZL, 2013, RHEUMATOL INT, V33, P645, DOI 10.1007/s00296-012-2384-6
NR 136
TC 107
Z9 119
U1 0
U2 11
PU BAISHIDENG PUBLISHING GROUP INC
PI PLEASANTON
PA 8226 REGENCY DR, PLEASANTON, CA 94588 USA
SN 1007-9327
EI 2219-2840
J9 WORLD J GASTROENTERO
JI World J. Gastroenterol.
PD APR 7
PY 2015
VL 21
IS 13
BP 3801
EP 3812
DI 10.3748/wjg.v21.i13.3801
PG 12
WC Gastroenterology & Hepatology
WE Science Citation Index Expanded (SCI-EXPANDED)
SC Gastroenterology & Hepatology
GA CF9AB
UT WOS:000352852700005
PM 25852265
OA Green Published, hybrid
DA 2024-01-22
ER

PT J
AU Stamatiades, GA
   Ioannou, P
   Petrikkos, G
   Tsioutis, C
AF Stamatiades, George A.
   Ioannou, Petros
   Petrikkos, George
   Tsioutis, Constantinos
TI Fungal infections in patients with inflammatory bowel disease: A
   systematic review
SO MYCOSES
LA English
DT Review
DE Crohn's; fungal infection; inflammatory bowel disease; opportunistic;
   systematic review; ulcerative colitis
ID FACTOR-ALPHA THERAPY; OPPORTUNISTIC INFECTIONS; CROHNS-DISEASE;
   CONSENSUS GUIDELINES; RISK-FACTORS; ANTI-TNF; INFLIXIMAB;
   HISTOPLASMOSIS; COMPLICATIONS; MALIGNANCY
AB BackgroundDespite reports of fungal infections in patients with inflammatory bowel disease (IBD), their clinical and microbiological characteristics remain unknown.
   ObjectivesThe aim of this systematic review was to examine all available evidence regarding fungal infections in patients with IBD.
   MethodsSystematic search of PubMed (through 27 May 2017) for studies providing data on clinical, microbiological, treatment and outcome data of fungal infections in patients with IBD. The primary study outcome was to record the most common fungal species in patients with IBD. Secondary outcomes were classified into 3 categories: (i) characteristics of fungal infections; (ii) data on IBD and (iii) treatment and outcomes of fungal infections in patients with IBD.
   ResultsFourteen studies with data on 1524 patients were included in final analysis. The most common fungal infections in patients with IBD were caused by Candida species (903 infections); the most commonly reported site of Candida infection was the gastrointestinal tract. Available evidence shows that most fungal infections occur within 12months of IBD treatment and within 6months when anti-TNFa agents are used.
   ConclusionsThis systematic review thoroughly describes fungal infections in patients with IBD and provides important information for the early detection and management of these infections.
C1 [Stamatiades, George A.; Ioannou, Petros; Tsioutis, Constantinos] Soc Jr Doctors, Infect Dis Working Grp, Athens, Greece.
   [Stamatiades, George A.] Brigham & Womens Hosp, Div Endocrinol Diabet & Hypertens, 75 Francis St, Boston, MA 02115 USA.
   [Stamatiades, George A.] Harvard Med Sch, Boston, MA 02115 USA.
   [Ioannou, Petros] Univ Hosp Heraklion, Internal Med & Infect Dis Dept, Iraklion, Greece.
   [Petrikkos, George; Tsioutis, Constantinos] European Univ Cyprus, Sch Med, Nicosia, Cyprus.
C3 Harvard University; Brigham & Women's Hospital; Harvard University;
   Harvard Medical School; University Hospital of Heraklion; European
   University Cyprus
RP Stamatiades, GA (通讯作者)，Brigham & Womens Hosp, Div Endocrinol Diabet & Hypertens, 75 Francis St, Boston, MA 02115 USA.; Stamatiades, GA (通讯作者)，Harvard Med Sch, Boston, MA 02115 USA.
EM gstamatiades@bwh.harvard.edu
RI Tsioutis, Constantinos/J-5803-2019
OI Tsioutis, Constantinos/0000-0002-7865-8529; Stamatiades,
   George/0000-0002-9407-6326; Ioannou, Petros/0000-0003-1082-5674
CR Ali T, 2013, DRUG HEALTHC PATIENT, V5, P79, DOI 10.2147/DHPS.S28801
   Baumgart DC, 2012, LANCET, V380, P1590, DOI 10.1016/S0140-6736(12)60026-9
   Bellocchio S, 2004, J IMMUNOL, V172, P3059, DOI 10.4049/jimmunol.172.5.3059
   Bonovas S, 2016, CLIN GASTROENTEROL H, V14, P1385, DOI 10.1016/j.cgh.2016.04.039
   Chan ESL, 2010, NAT REV RHEUMATOL, V6, P175, DOI 10.1038/nrrheum.2010.5
   Chen SC, 2014, INTERN MED J, V44, P1315, DOI 10.1111/imj.12597
   Conaghan Philip G., 1997, Current Opinion in Rheumatology, V9, P183, DOI 10.1097/00002281-199705000-00003
   Dagenais TRT, 2009, CLIN MICROBIOL REV, V22, P447, DOI 10.1128/CMR.00055-08
   De Pauw B, 2008, CLIN INFECT DIS, V46, P1813, DOI 10.1086/588660
   Deepak P, 2013, J GASTROINTEST LIVER, V22, P269
   Dotson JL, 2011, INFLAMM BOWEL DIS, V17, P56, DOI 10.1002/ibd.21378
   Fleming S, 2014, INTERN MED J, V44, P1283, DOI 10.1111/imj.12595
   Ford AC, 2013, AM J GASTROENTEROL, V108, P1268, DOI 10.1038/ajg.2013.138
   Guyatt GH, 2008, BRIT MED J, V336, P924, DOI 10.1136/bmj.39489.470347.AD
   Kaur N, 2007, DIGEST DIS SCI, V52, P1481, DOI 10.1007/s10620-006-9250-x
   Konidari Anastasia, 2014, World J Gastrointest Pharmacol Ther, V5, P63, DOI 10.4292/wjgpt.v5.i2.63
   Kullberg BJ, 2015, NEW ENGL J MED, V373, P1445, DOI 10.1056/NEJMra1315399
   Lee JH, 2002, ARTHRITIS RHEUM-US, V46, P2565, DOI 10.1002/art.10583
   Li GW, 2015, SURG INFECT, V16, P461, DOI 10.1089/sur.2013.181
   Lichtenstein GR, 2012, AM J GASTROENTEROL, V107, P1409, DOI 10.1038/ajg.2012.218
   Lionakis MS, 2003, LANCET, V362, P1828, DOI 10.1016/S0140-6736(03)14904-5
   McAuliffe ME, 2015, CURR MED RES OPIN, V31, P1655, DOI 10.1185/03007995.2015.1065242
   Moher D, 2009, PLOS MED, V6, DOI [10.1371/journal.pmed.1000097, 10.1016/j.ijsu.2010.07.299, 10.1136/bmj.i4086, 10.1016/j.ijsu.2010.02.007, 10.1136/bmj.b2535, 10.1186/2046-4053-4-1, 10.1136/bmj.b2700]
   Naganuma M, 2013, J GASTROENTEROL, V48, P595, DOI 10.1007/s00535-012-0686-9
   Netea MG, 2002, J INFECT DIS, V185, P1483, DOI 10.1086/340511
   Ordás I, 2012, LANCET, V380, P1606, DOI 10.1016/S0140-6736(12)60150-0
   Panaccione R, 2011, CAN J GASTROENTEROL, V25, P419, DOI 10.1155/2011/724813
   Park SK, 2014, J CLIN GASTROENTEROL, V48, P703, DOI 10.1097/MCG.0000000000000024
   Penninck E, 2016, INFLAMM BOWEL DIS, V22, P127, DOI 10.1097/MIB.0000000000000576
   Rahier JF, 2014, J CROHNS COLITIS, V8, P443, DOI 10.1016/j.crohns.2013.12.013
   Sedger LM, 2014, CYTOKINE GROWTH F R, V25, P453, DOI 10.1016/j.cytogfr.2014.07.016
   Seminerio JL, 2013, DIGEST DIS SCI, V58, P797, DOI 10.1007/s10620-012-2405-z
   Shah ED, 2017, INFLAMM BOWEL DIS, V23, P570, DOI 10.1097/MIB.0000000000001049
   Toruner M, 2008, GASTROENTEROLOGY, V134, P929, DOI 10.1053/j.gastro.2008.01.012
   Tragiannidis A, 2017, MYCOSES, V60, P222, DOI 10.1111/myc.12576
   Tsiodras S, 2008, MAYO CLIN PROC, V83, P181
   van der Meer JWM, 2005, NETH J MED, V63, P78
   Viget N, 2008, GUT, V57, P549, DOI 10.1136/gut.2006.114660
   Vögelin M, 2016, PLOS ONE, V11, DOI 10.1371/journal.pone.0155218
   Wallace B., 2012, P 2 ACM SIGHIT INT H, P819
NR 40
TC 31
Z9 33
U1 0
U2 7
PU WILEY
PI HOBOKEN
PA 111 RIVER ST, HOBOKEN 07030-5774, NJ USA
SN 0933-7407
EI 1439-0507
J9 MYCOSES
JI Mycoses
PD JUN
PY 2018
VL 61
IS 6
BP 366
EP 376
DI 10.1111/myc.12753
PG 11
WC Dermatology; Mycology
WE Science Citation Index Expanded (SCI-EXPANDED)
SC Dermatology; Mycology
GA GI1TF
UT WOS:000434152800005
PM 29453860
OA Green Accepted
DA 2024-01-22
ER

PT J
AU Steele, SR
   Madoff, RD
AF Steele, S. R.
   Madoff, R. D.
TI Systematic review: the treatment of anal fissure
SO ALIMENTARY PHARMACOLOGY & THERAPEUTICS
LA English
DT Review
ID LATERAL INTERNAL SPHINCTEROTOMY; GLYCERYL TRINITRATE OINTMENT;
   PLACEBO-CONTROLLED TRIAL; ANODERMAL BLOOD-FLOW; BOTULINUM TOXIN;
   DOUBLE-BLIND; CONSERVATIVE TREATMENT; RANDOMIZED-TRIAL; CROHNS-DISEASE;
   IN-ANO
AB Background Anal fissure is one of the most common anorectal conditions encountered in clinical practice. Most patients experience anal pain with defecation and minor bright red rectal bleeding, allowing a focused history to direct the evaluation.
   Methods A systematic medical literature search of NIH, Pubmed, and MEDLINE using the search terms anal fissure, sphincterotomy, anal surgery and anal fissure medical therapy. English language was not a restriction. Cited references were used to find additional studies.
   Results No single treatment is the best choice for all patients. Because pharmacological therapy is not associated with permanent alterations in continence, a trial of either a topical sphincter relaxant or botulin toxin injection, along with adequate fluid and fibre intake, is a reasonable option. However, because pharmacological therapy has lower healing and higher relapse rates, surgery can be offered in the first instance to patients without incontinence risk factors who have severe, unrelenting pain and are willing to accept a small risk of incontinence, for the highest likelihood of prompt healing and the lowest risk of recurrence.
   Conclusions Both non-operative and operative approaches currently exist for the management of anal fissure. Improved non-surgical therapies may continue to lessen the role of sphincter-dividing surgery in future.
C1 Univ Minnesota, Div Colon & Rectal Surg, Minneapolis, MN 55455 USA.
   Madigan Army Med Ctr, Dept Surg, Tacoma, WA 98431 USA.
C3 University of Minnesota System; University of Minnesota Twin Cities;
   Madigan Army Medical Center
RP Madoff, RD (通讯作者)，Univ Minnesota, Div Colon & Rectal Surg, MMC 450,420 Delaware St SE, Minneapolis, MN 55455 USA.
CR ABCARIAN H, 1980, DIS COLON RECTUM, V23, P31, DOI 10.1007/BF02587197
   Altomare DF, 2000, DIS COLON RECTUM, V43, P174, DOI 10.1007/BF02236977
   [Anonymous], 1984, SURG ANUS RECTUM COL
   [Anonymous], 1967, Hosp Med
   Antropoli C, 1999, DIS COLON RECTUM, V42, P1011, DOI 10.1007/BF02236693
   Arroyo A, 2005, AM J SURG, V189, P429, DOI 10.1016/j.amjsurg.2004.06.045
   Bacher H, 1997, DIS COLON RECTUM, V40, P840, DOI 10.1007/BF02055444
   BERNARD D, 1986, CAN J SURG, V29, P318
   Bielecki K, 2003, Colorectal Dis, V5, P256, DOI 10.1046/j.1463-1318.2003.00440.x
   Brisinda G, 2004, ALIMENT PHARM THER, V19, P695, DOI 10.1111/j.1365-2036.2004.01895.x
   Brisinda G, 1999, NEW ENGL J MED, V341, P65, DOI 10.1056/NEJM199907083410201
   BRODIE BC, 1835, LONDON MED GAZ, V16, P26
   BROSSY JJ, 1956, ANN SURG, V144, P991, DOI 10.1097/00000658-195612000-00007
   Carapeti EA, 1999, GUT, V44, P727, DOI 10.1136/gut.44.5.727
   Carapeti EA, 1999, GUT, V45, P719, DOI 10.1136/gut.45.5.719
   Casillas S, 2005, DIS COLON RECTUM, V48, P1193, DOI 10.1007/s10350-004-0914-3
   CORMAN ML, 2005, COLON RECTAL SURG, P255
   DASGUPTA R, 2002, COLORECTAL DIS, V4, P20
   DiCastro A, 1997, SURG TODAY, V27, P975, DOI 10.1007/BF02388152
   Dorfman G, 1999, DIS COLON RECTUM, V42, P1007, DOI 10.1007/BF02236692
   EISENHAMMER S, 1959, SURG GYNECOL OBSTET, V109, P583
   EISENHAMMER S, 1951, S Afr Med J, V25, P486
   Engel AF, 2002, BRIT J SURG, V89, P79, DOI 10.1046/j.0007-1323.2001.01958.x
   Essani R, 2005, J GASTROINTEST SURG, V9, P1237, DOI 10.1016/j.gassur.2005.07.007
   Evans J, 2001, DIS COLON RECTUM, V44, P93, DOI 10.1007/BF02234828
   Ezri T, 2003, DIS COLON RECTUM, V46, P805, DOI 10.1007/s10350-004-6660-8
   FLESHNER PR, 1995, DIS COLON RECTUM, V38, P1137, DOI 10.1007/BF02048328
   García-Granero E, 1998, DIS COLON RECTUM, V41, P598, DOI 10.1007/BF02235266
   GarciaAguilar J, 1996, DIS COLON RECTUM, V39, P440, DOI 10.1007/BF02054061
   GIBBONS CP, 1986, BRIT J SURG, V73, P443, DOI 10.1002/bjs.1800730609
   GOODSALL DH, 1900, DIS ANUS RECTUM 1
   GORFINE SR, 1995, DIS COLON RECTUM, V38, P6
   Gosselink MP, 2005, DIS COLON RECTUM, V48, P832, DOI 10.1007/s10350-004-0858-7
   GOUGH MJ, 1983, BRIT J SURG, V70, P175, DOI 10.1002/bjs.1800700312
   GRAHAMSTEWART CW, 1961, SURG GYNECOL OBSTET, V113, P445
   Griffin N, 2002, Colorectal Dis, V4, P430, DOI 10.1046/j.1463-1318.2002.00376.x
   Hallett M, 1999, NEW ENGL J MED, V341, P118, DOI 10.1056/NEJM199907083410209
   Hananel N, 1997, DIS COLON RECTUM, V40, P229, DOI 10.1007/BF02054993
   HANCOCK BD, 1977, BRIT J SURG, V64, P92, DOI 10.1002/bjs.1800640204
   HAWLEY PR, 1969, BRIT J SURG, V56, P915, DOI 10.1002/bjs.1800561212
   HILTUNEN KM, 1986, ACTA CHIR SCAND, V152, P65
   Iswariah H, 2005, ANZ J SURG, V75, P553, DOI 10.1111/j.1445-2197.2005.03427.x
   JENSEN SL, 1986, BRIT MED J, V292, P1167, DOI 10.1136/bmj.292.6529.1167
   JENSEN SL, 1987, J ROY SOC MED, V80, P296, DOI 10.1177/014107688708000513
   Jonas M, 2001, DIS COLON RECTUM, V44, P1074, DOI 10.1007/BF02234624
   Jonas M, 2001, BRIT J SURG, V88, P1613, DOI 10.1046/j.0007-1323.2001.01932.x
   JOST WH, 1995, LANCET, V345, P188, DOI 10.1016/S0140-6736(95)90190-6
   Jost WH, 1997, DIS COLON RECTUM, V40, P1029, DOI 10.1007/BF02050924
   KECK JO, 1995, DIS COLON RECTUM, V38, P72, DOI 10.1007/BF02053863
   Kennedy ML, 1999, DIS COLON RECTUM, V42, P1000, DOI 10.1007/BF02236691
   KLOSTERHALFEN B, 1989, DIS COLON RECTUM, V32, P43, DOI 10.1007/BF02554725
   Kocher HM, 2002, BRIT J SURG, V89, P413, DOI 10.1046/j.0007-1323.2001.02042.x
   Konsten J, 2000, DIS COLON RECTUM, V43, P503, DOI 10.1007/BF02237194
   Kua KB, 2001, ANZ J SURG, V71, P548, DOI 10.1046/j.1440-1622.2001.02182.x
   LEWIS TH, 1988, DIS COLON RECTUM, V31, P368, DOI 10.1007/BF02564886
   Libertiny G, 2002, EUR J SURG, V168, P418, DOI 10.1080/110241502320789113
   LIN JK, 1989, DIS COLON RECTUM, V32, P839, DOI 10.1007/BF02554551
   Lindsey I, 2004, DIS COLON RECTUM, V47, P1947, DOI 10.1007/s10350-004-0693-x
   Lindsey I, 2004, BRIT J SURG, V91, P270, DOI 10.1002/bjs.4531
   LINDSEY I, 2003, COLORECTAL DIS S1, V5, P1
   Littlejohn DRG, 1997, DIS COLON RECTUM, V40, P1439, DOI 10.1007/BF02070709
   Lund JN, 1996, BRIT J SURG, V83, P776, DOI 10.1002/bjs.1800830615
   Lund JN, 1997, DIS COLON RECTUM, V40, P468, DOI 10.1007/BF02258394
   Lund JN, 1997, LANCET, V349, P11, DOI 10.1016/S0140-6736(96)06090-4
   Lund JN, 1999, BRIT J SURG, V86, P496, DOI 10.1046/j.1365-2168.1999.01026.x
   LUND JN, 2005, INT J COLORECTAL DIS
   Madoff RD, 2003, GASTROENTEROLOGY, V124, P235, DOI 10.1053/gast.2003.50005
   Maria G, 1998, NEW ENGL J MED, V338, P217, DOI 10.1056/NEJM199801223380402
   Maria G, 2000, AM J SURG, V179, P46, DOI 10.1016/S0002-9610(99)00255-X
   McLeod RS, 2000, DIS COLON RECTUM, V43, P1057
   Mentes BB, 2005, DIS COLON RECTUM, V48, P365, DOI 10.1007/s10350-004-0812-8
   Mentes BB, 2003, DIS COLON RECTUM, V46, P232, DOI 10.1097/01.DCR.0000044712.58674.09
   Mínguez M, 1999, DIS COLON RECTUM, V42, P1016, DOI 10.1007/BF02236694
   Minguez M, 2002, GASTROENTEROLOGY, V123, P112, DOI 10.1053/gast.2002.34219
   NELSON R, 2004, NONSURGICAL THERAPY
   NOTARAS MJ, 1988, SURG CLIN N AM, V68, P1427
   NOTARAS MJ, 1969, P ROY SOC MED, V62, P713, DOI 10.1177/003591576906200737
   NYAM DCNK, 1995, BRIT J SURG, V82, P326, DOI 10.1002/bjs.1800820315
   Ouraghi A, 2001, GASTROEN CLIN BIOL, V25, P949
   Perrotti P, 2002, DIS COLON RECTUM, V45, P1468, DOI 10.1007/s10350-004-6452-1
   Renzi A, 2005, DIS COLON RECTUM, V48, P121, DOI 10.1007/s10350-004-0780-z
   SCHOUTEN WR, 1994, DIS COLON RECTUM, V37, P664, DOI 10.1007/BF02054409
   Schouten WR, 1996, BRIT J SURG, V83, P63, DOI 10.1002/bjs.1800830120
   SHUB HA, 1978, DIS COLON RECTUM, V21, P582, DOI 10.1007/BF02586401
   Simons AJ, 1996, LANCET, V348, P491, DOI 10.1016/S0140-6736(05)64667-3
   Singh B, 2004, BRIT J SURG, V91, P801, DOI 10.1002/bjs.4613
   Sönmez K, 2002, J PEDIATR SURG, V37, P1313, DOI 10.1053/jpsu.2002.34997
   SULTAN AH, 1994, DIS COLON RECTUM, V37, P1031, DOI 10.1007/BF02049319
   SWEENEY JL, 1988, BRIT J SURG, V75, P56, DOI 10.1002/bjs.1800750120
   Sze EHM, 2005, INT J GYNECOL OBSTET, V90, P213, DOI 10.1016/j.ijgo.2005.04.017
   Torrabadella L, 2004, DIS COLON RECTUM, V47, P733, DOI 10.1007/s10350-003-0110-x
   Watson SJ, 1996, BRIT J SURG, V83, P771, DOI 10.1002/bjs.1800830614
   WATTS JMK, 1964, BMJ-BRIT MED J, V2, P342, DOI 10.1136/bmj.2.5405.342
   Werre AJ, 2001, EUR J SURG, V167, P382
   Wiley M, 2004, DIS COLON RECTUM, V47, P847, DOI 10.1007/s10350-004-0530-2
   WOLKOMIR AF, 1993, DIS COLON RECTUM, V36, P545, DOI 10.1007/BF02049859
   YAMAMOTO T, 2000, WORLD J SURG, V24, P62
   Zuberi BF, 2000, INT J COLORECTAL DIS, V15, P243, DOI 10.1007/s003840000230
NR 98
TC 39
Z9 42
U1 0
U2 4
PU WILEY
PI HOBOKEN
PA 111 RIVER ST, HOBOKEN 07030-5774, NJ USA
SN 0269-2813
EI 1365-2036
J9 ALIMENT PHARM THER
JI Aliment. Pharmacol. Ther.
PD JUL 15
PY 2006
VL 24
IS 2
BP 247
EP 257
DI 10.1111/j.1365-2036.2006.02990.x
PG 11
WC Gastroenterology & Hepatology; Pharmacology & Pharmacy
WE Science Citation Index Expanded (SCI-EXPANDED)
SC Gastroenterology & Hepatology; Pharmacology & Pharmacy
GA 057EQ
UT WOS:000238579500006
PM 16842451
DA 2024-01-22
ER

PT J
AU Singh, S
   Boland, BS
   Jess, T
   Moore, A
AF Singh, Siddharth
   Boland, Brigid S.
   Jess, Tine
   Moore, Alison
TI Management of inflammatory bowel diseases in older adults
SO LANCET GASTROENTEROLOGY & HEPATOLOGY
LA English
DT Review
ID LAPAROSCOPIC ILEOCECAL RESECTION; TREATMENT-RELATED COMPLICATIONS;
   CROHNS-DISEASE; ELDERLY-PATIENTS; WORLDWIDE INCIDENCE; TERMINAL ILEITIS;
   IMMUNE-SYSTEM; RISK-FACTORS; ANTI-TNF; T-CELLS
AB The burden of inflammatory bowel disease (IBD) in older adults (ie, aged over 60 years old) is increasing due to a combination of an ageing population with compounding prevalence of IBD and increasing incidence of elderly-onset (ie, onset over the age of 60 years) IBD. Despite the increasing prevalence of IBD, there is a paucity of evidence on which to base management of older adults with IBD, leading to substantial variability in care. This population is under-represented in clinical trials and has a high burden of chronic corticosteroid use, low uptake of steroid-sparing immunosuppressive agents, and high rates of unplanned health-care use and disability. Management of IBD in older adults requires carefully weighing an individual patient's risk of IBD-related complications, IBD-directed immunosuppressive therapy, and non-IBD comorbidities. A deeper understanding of biological and functional age, dynamic risk stratification strategies (including frailty-based risk assessment tools), comparative effectiveness and safety of current therapies and treatment strategies, and shared decision making to inform treatment goals and targets is needed to improve outcomes in older adults with IBD. In this Review, we discuss the epidemiology, natural history, pathophysiology, and medical and surgical management of older individuals living with IBD and identify key research gaps and approaches to address them.
C1 [Singh, Siddharth; Boland, Brigid S.; Jess, Tine] Univ Calif San Diego, Dept Med, Div Gastroenterol, La Jolla, CA USA.
   [Singh, Siddharth; Boland, Brigid S.; Jess, Tine] Univ Calif San Diego, Dept Med, Div Biomed Informat, La Jolla, CA USA.
   [Jess, Tine] Aalborg Univ, Ctr Mol Predict Inflammatory Bowel Dis PREDICT, Dept Clin Med, Copenhagen, Denmark.
   [Moore, Alison] Univ Calif San Diego, Dept Med, Div Geriatr Gerontol & Palliat Care, La Jolla, CA USA.
   [Singh, Siddharth] Univ Calif San Diego, Dept Med, Div Gastroenterol, La Jolla, CA 92037 USA.
C3 University of California System; University of California San Diego;
   University of California System; University of California San Diego;
   Aalborg University; University of California System; University of
   California San Diego; University of California System; University of
   California San Diego
RP Singh, S (通讯作者)，Univ Calif San Diego, Dept Med, Div Gastroenterol, La Jolla, CA 92037 USA.
EM sis040@ucsd.edu
FU US National Institute of Diabetes and Digestive and Kidney Diseases
   [K23DK117058, R03DK129631]; National Institute of Diabetes and Digestive
   and Kidney Diseases [K23DK123406]; Danish National Research Foundation
   [DNRF148]
FX Acknowledgments SS and this work are supported by the US National
   Institute of Diabetes and Digestive and Kidney Diseases (K23DK117058 and
   R03DK129631) . BSB is supported by the National Institute of Diabetes
   and Digestive and Kidney Diseases (K23DK123406) . TJ is supported by the
   Danish National Research Foundation (grant DNRF148) . The content is
   solely the responsibility of the authors and does not necessarily
   represent the official views of the US National Institutes of Health.
   The funder of the study had no role in study design, data collection,
   data analysis, data interpretation, or writing of the report.
CR Adamina M, 2020, J CROHNS COLITIS, V14, P155, DOI 10.1093/ecco-jcc/jjz187
   Agrawal M, 2022, GASTROENTEROLOGY, V163, P1547, DOI 10.1053/j.gastro.2022.07.062
   Alatab S, 2020, LANCET GASTROENTEROL, V5, P17, DOI 10.1016/S2468-1253(19)30333-4
   Algaba A, 2015, J CROHNS COLITIS, V9, P326, DOI 10.1093/ecco-jcc/jjv032
   Ananthakrishnan AN, 2021, GASTROENTEROLOGY, V160, P445, DOI 10.1053/j.gastro.2020.08.060
   Ananthakrishnan AN, 2016, J CROHNS COLITIS, V10, P1224, DOI 10.1093/ecco-jcc/jjw054
   Ananthakrishnan AN, 2013, GASTROENTEROLOGY, V145, P970, DOI 10.1053/j.gastro.2013.07.050
   Argollo M, 2019, LANCET GASTROENTEROL, V4, P643, DOI 10.1016/S2468-1253(19)30173-6
   Asscher VER, 2022, CLIN GASTROENTEROL H, V20, pE1006, DOI 10.1016/j.cgh.2021.06.015
   Asscher VER, 2020, ALIMENT PHARM THER, V52, P1366, DOI 10.1111/apt.16073
   Asscher VER, 2019, J CROHNS COLITIS, V13, P1418, DOI 10.1093/ecco-jcc/jjz082
   Barré A, 2018, ALIMENT PHARM THER, V47, P896, DOI 10.1111/apt.14550
   Baumgart DC, 2021, NEW ENGL J MED, V385, P1302, DOI 10.1056/NEJMra1907607
   Beaugerie L, 2020, CLIN GASTROENTEROL H, V18, P1324, DOI 10.1016/j.cgh.2020.02.009
   Beaugerie L, 2019, CLIN GASTROENTEROL H, V17, P370, DOI 10.1016/j.cgh.2018.07.013
   Benchimol EI, 2013, J CROHNS COLITIS, V7, P878, DOI 10.1016/j.crohns.2012.09.001
   Boersma P, 2020, PREV CHRONIC DIS, V17, DOI 10.5888/pcd17.200130
   Bollegala N, 2016, CLIN GASTROENTEROL H, V14, P1274, DOI 10.1016/j.cgh.2015.11.012
   Borren NZ, 2019, CLIN GASTROENTEROL H, V17, P1736, DOI 10.1016/j.cgh.2018.12.032
   Calafat M, 2019, ALIMENT PHARM THER, V50, P780, DOI 10.1111/apt.15458
   Cheng D, 2022, AM J GASTROENTEROL, V117, P1845, DOI 10.14309/ajg.0000000000001907
   Cheng DV, 2021, CLIN GASTROENTEROL H, V19, P939, DOI 10.1016/j.cgh.2020.04.070
   Claesson MJ, 2011, P NATL ACAD SCI USA, V108, P4586, DOI 10.1073/pnas.1000097107
   Clegg A, 2013, LANCET, V381, P752, DOI 10.1016/S0140-6736(12)62167-9
   Coward S, 2019, GASTROENTEROLOGY, V156, P1345, DOI 10.1053/j.gastro.2019.01.002
   de Jong ME, 2020, J CROHNS COLITIS, V14, P888, DOI 10.1093/ecco-jcc/jjaa012
   Diebel LWM, 2021, CURR ONCOL REP, V23, DOI 10.1007/s11912-021-01097-9
   Etienney I, 2004, GASTROEN CLIN BIOL, V28, P1233, DOI 10.1016/S0399-8320(04)95216-5
   Franceschi C, 2018, NAT REV ENDOCRINOL, V14, P576, DOI 10.1038/s41574-018-0059-4
   Fried LP, 2001, J GERONTOL A-BIOL, V56, pM146, DOI 10.1093/gerona/56.3.M146
   Froslie KF, 2007, GASTROENTEROLOGY, V133, P412, DOI 10.1053/j.gastro.2007.05.051
   Fülöp T, 2013, FRONT IMMUNOL, V4, DOI 10.3389/fimmu.2013.00271
   Geisz M, 2016, INFLAMM BOWEL DIS, V22, P1435, DOI 10.1097/MIB.0000000000000747
   Gisbert JP, 2020, J CROHNS COLITIS, V14, P694, DOI 10.1093/ecco-jcc/jjz195
   Goronzy JJ, 2012, SEMIN IMMUNOL, V24, P365, DOI 10.1016/j.smim.2012.04.003
   Govani SM, 2016, INFLAMM BOWEL DIS, V22, P1923, DOI 10.1097/MIB.0000000000000817
   Grant CR, 2015, AUTOIMMUN REV, V14, P105, DOI 10.1016/j.autrev.2014.10.012
   Hamaker ME, 2018, J GERIATR ONCOL, V9, P430, DOI 10.1016/j.jgo.2018.03.014
   Hoel RW, 2021, MAYO CLIN PROC, V96, P242, DOI 10.1016/j.mayocp.2020.06.012
   Holmer A, 2019, EXPERT REV CLIN IMMU, V15, P969, DOI 10.1080/1744666X.2019.1646127
   Jeuring SFG, 2016, INFLAMM BOWEL DIS, V22, P1425, DOI 10.1097/MIB.0000000000000738
   Juneja M, 2012, DIGEST DIS SCI, V57, P2408, DOI 10.1007/s10620-012-2083-x
   Kaplan GG, 2021, NAT REV GASTRO HEPAT, V18, P56, DOI 10.1038/s41575-020-00360-x
   Kaplan GG, 2017, GASTROENTEROLOGY, V152, P313, DOI 10.1053/j.gastro.2016.10.020
   Kimmel Jessica, 2020, Curr Gastroenterol Rep, V22, P13, DOI 10.1007/s11894-020-0747-9
   Klotz U, 2009, DRUG METAB REV, V41, P67, DOI 10.1080/03602530902722679
   Kochar B, 2021, INFLAMM BOWEL DIS, V27, P1541, DOI 10.1093/ibd/izab052
   Kochar B, 2022, CLIN GASTROENTEROL H, V20, P2358, DOI 10.1016/j.cgh.2022.01.001
   Kochar B, 2021, THER ADV GASTROENTER, V14, DOI 10.1177/17562848211025474
   Kochar B, 2022, CLIN GASTROENTEROL H, V20, P1299, DOI 10.1016/j.cgh.2021.08.047
   Kochar B, 2020, GASTROENTEROLOGY, V158, P2104, DOI 10.1053/j.gastro.2020.02.032
   Kotlyar DS, 2015, CLIN GASTROENTEROL H, V13, P847, DOI 10.1016/j.cgh.2014.05.015
   Lemaitre M, 2017, JAMA-J AM MED ASSOC, V318, P1679, DOI 10.1001/jama.2017.16071
   Lewis JD, 2018, AM J GASTROENTEROL, V113, P405, DOI 10.1038/ajg.2017.479
   Lo CH, 2022, CLIN GASTROENTEROL H, V20, pE1323, DOI 10.1016/j.cgh.2021.08.031
   Mak JWY, 2021, J CROHNS COLITIS, V15, P401, DOI 10.1093/ecco-jcc/jjaa181
   Mangoni AA, 2004, BRIT J CLIN PHARMACO, V57, P6, DOI 10.1046/j.1365-2125.2003.02007.x
   Monstad IL, 2021, J CROHNS COLITIS, V15, P969, DOI 10.1093/ecco-jcc/jjaa232
   Ng SC, 2017, LANCET, V390, P2769, DOI 10.1016/S0140-6736(17)32448-0
   Nguyen GC, 2011, GASTROENTEROLOGY, V141, P90, DOI 10.1053/j.gastro.2011.03.050
   O'Toole PW, 2015, SCIENCE, V350, P1214, DOI 10.1126/science.aac8469
   Parian A, 2015, INFLAMM BOWEL DIS, V21, P1392, DOI 10.1097/MIB.0000000000000391
   Patterson SM, 2014, COCHRANE DB SYST REV, DOI [10.1002/14651858.CD008165.pub3, 10.1002/14651858.CD008165.pub4]
   Paul S, 2019, ALIMENT PHARM THER, V50, P336, DOI 10.1111/apt.15312
   Pinti M, 2016, EUR J IMMUNOL, V46, P2286, DOI 10.1002/eji.201546178
   Piovani D, 2019, GASTROENTEROLOGY, V157, P647, DOI 10.1053/j.gastro.2019.04.016
   Ponsioen CY, 2017, LANCET GASTROENTEROL, V2, P785, DOI 10.1016/S2468-1253(17)30248-0
   Qian AS, 2021, CLIN GASTROENTEROL H, V19, P2054, DOI 10.1016/j.cgh.2020.08.010
   Ragonnaud E, 2021, IMMUN AGEING, V18, DOI 10.1186/s12979-020-00213-w
   Rajca S, 2014, J CROHNS COLITIS, V8, P819, DOI 10.1016/j.crohns.2013.12.022
   Ramage L, 2016, INT J COLORECTAL DIS, V31, P481, DOI 10.1007/s00384-015-2475-4
   Ray D, 2018, CLIN IMMUNOL, V196, P59, DOI 10.1016/j.clim.2018.04.002
   Rockwood K, 2005, CAN MED ASSOC J, V173, P489, DOI 10.1503/cmaj.050051
   Rozich JJ, 2021, INFLAMM BOWEL DIS, V27, P1215, DOI 10.1093/ibd/izaa308
   Rozich JJ, 2020, CLIN GASTROENTEROL H, V18, P2437, DOI 10.1016/j.cgh.2020.02.048
   Rubin DT., 2021, INFLAMM BOWEL DIS, V27, P1942
   Samuel S, 2013, INFLAMM BOWEL DIS, V19, P1858, DOI 10.1097/MIB.0b013e31828c84c5
   Sandborn WJ, 2022, INFLAMM BOWEL DIS, V28, P1338, DOI 10.1093/ibd/izab278
   Sands BE, 2019, NEW ENGL J MED, V381, P1215, DOI 10.1056/NEJMoa1905725
   Sapey E, 2014, BLOOD, V123, P239, DOI 10.1182/blood-2013-08-519520
   Shaw AC, 2013, NAT REV IMMUNOL, V13, P875, DOI 10.1038/nri3547
   Siegel CA, 2018, GUT, V67, P244, DOI 10.1136/gutjnl-2016-312648
   Singh S, 2021, Inflamm Bowel Dis, V27, P1626, DOI 10.1093/ibd/izaa327
   Singh S, 2022, JAMA NETW OPEN, V5, DOI 10.1001/jamanetworkopen.2022.34200
   Singh S, 2022, INFLAMM BOWEL DIS, V28, P364, DOI 10.1093/ibd/izab074
   Singh S, 2019, GASTROENTEROLOGY, V156, pS394
   Singh S, 2019, ALIMENT PHARM THER, V49, P1188, DOI 10.1111/apt.15214
   Solana R, 2012, SEMIN IMMUNOL, V24, P331, DOI 10.1016/j.smim.2012.04.008
   Solitano V, 2023, CLIN GASTROENTEROL H, V21, P907, DOI 10.1016/j.cgh.2022.07.032
   Soto-Perez-de-Celis E, 2018, LANCET ONCOL, V19, pE305, DOI 10.1016/S1470-2045(18)30348-6
   Spinelli A, 2022, J CROHNS COLITIS, V16, P179, DOI 10.1093/ecco-jcc/jjab177
   Stevens TW, 2020, LANCET GASTROENTEROL, V5, P900, DOI 10.1016/S2468-1253(20)30117-5
   Strangfeld A, 2011, ANN RHEUM DIS, V70, P1914, DOI 10.1136/ard.2011.151043
   Thia KT, 2010, GASTROENTEROLOGY, V139, P1147, DOI 10.1053/j.gastro.2010.06.070
   Trinh C, 2007, CLIN GERIATR MED, V23, P833, DOI 10.1016/j.cger.2007.06.005
   Tsai L, 2021, CLIN GASTROENTEROL H, V19, P2031, DOI 10.1016/j.cgh.2020.10.039
   Turner D, 2021, GASTROENTEROLOGY, V160, P1570, DOI 10.1053/j.gastro.2020.12.031
   Waljee AK, 2020, LANCET GASTROENTEROL, V5, P276, DOI 10.1016/S2468-1253(19)30362-0
NR 98
TC 8
Z9 8
U1 1
U2 6
PU ELSEVIER INC
PI SAN DIEGO
PA 525 B STREET, STE 1900, SAN DIEGO, CA 92101-4495 USA
EI 2468-1253
J9 LANCET GASTROENTEROL
JI Lancet Gastroenterol. Hepatol.
PD APR
PY 2023
VL 8
IS 4
BP 368
EP 382
DI 10.1016/S2468-1253(22)00358-2
EA MAR 2023
PG 15
WC Gastroenterology & Hepatology
WE Science Citation Index Expanded (SCI-EXPANDED)
SC Gastroenterology & Hepatology
GA J4LC0
UT WOS:001009334000001
PM 36669515
DA 2024-01-22
ER

PT J
AU Zhang, WN
   Michalowski, CB
   Beloqui, A
AF Zhang, Wunan
   Michalowski, Cecilia Bohns
   Beloqui, Ana
TI Oral Delivery of Biologics in Inflammatory Bowel Disease Treatment
SO FRONTIERS IN BIOENGINEERING AND BIOTECHNOLOGY
LA English
DT Review
DE inflammatory bowel disease; biologics; oral drug delivery; antibody;
   therapeutic peptide; oligonucleotides; gene therapy
ID METAANALYSIS COMPARATIVE EFFICACY; SMAD7 ANTISENSE OLIGONUCLEOTIDE;
   VASOACTIVE-INTESTINAL-PEPTIDE; PEPT1-MEDIATED TRIPEPTIDE KPV; ANTI-TNF
   ANTIBODY; DRUG-DELIVERY; CROHNS-DISEASE; SENSITIVE NANOPARTICLES;
   EXPERIMENTAL COLITIS; LACTOCOCCUS-LACTIS
AB Inflammatory bowel disease (IBD) has been posed as a great worldwide health threat. Having an onset during early adulthood, IBD is a chronic inflammatory disease characterized by remission and relapse. Due to its enigmatic etiology, no cure has been developed at the moment. Conventionally, steroids, 5-aminosalicylic acid, and immunosuppressants have been applied clinically to relieve patients' syndrome which, unfavorably, causes severe adverse drug reactions including diarrhea, anemia, and glaucoma. Insufficient therapeutic effects also loom, and surgical resection is mandatory in half of the patients within 10 years after diagnosis. Biologics demonstrated unique and differentiative therapeutic mechanism which can alleviate the inflammation more effectively. However, their application in IBD has been hindered considering their stability and toxicity. Scientists have brought up with the concept of nanomedicine to achieve the targeted drug delivery of biologics for IBD. Here, we provide an overview of biologics for IBD treatment and we review existing formulation strategies for different biological categories including antibodies, gene therapy, and peptides. This review highlights the current trends in oral delivery of biologics with an emphasis on the important role of nanomedicine in the development of reliable methods for biologic delivery in IBD treatment.
C1 [Zhang, Wunan; Michalowski, Cecilia Bohns; Beloqui, Ana] Catholic Univ Louvain, Louvain Drug Res Inst, Adv Drug Delivery & Biomat, Brussels, Belgium.
C3 Universite Catholique Louvain
RP Beloqui, A (通讯作者)，Catholic Univ Louvain, Louvain Drug Res Inst, Adv Drug Delivery & Biomat, Brussels, Belgium.
EM ana.beloqui@uclouvain.be
RI Beloqui, Ana/F-3542-2017; Michalowski, Cecilia/D-9382-2015
OI Beloqui, Ana/0000-0003-4221-3357; Michalowski,
   Cecilia/0000-0001-8238-632X
FU F.R.S.FNRS [T.0013.19]; Fonds Speciaux de Recherche from the UCLouvain
FX WZis a F.R.S.-FNRS FRIA Ph.D. fellow. AB is a research associate from
   the F.R.S.-FNRS. This work was supported by the F.R.S.FNRS (convention
   T.0013.19) and Fonds Speciaux de Recherche from the UCLouvain.
CR Abad C, 2003, GASTROENTEROLOGY, V124, P961, DOI 10.1053/gast.2003.50141
   Abad Catalina, 2012, Endocrine Metabolic & Immune Disorders-Drug Targets, V12, P316
   Agarwal P, 2014, PHARM RES-DORDR, V31, P3404, DOI 10.1007/s11095-014-1430-3
   Agrawal M, 2020, J CROHNS COLITIS, V14, pS755, DOI 10.1093/ecco-jcc/jjaa017
   Akbarzadeh A, 2013, NANOSCALE RES LETT, V8, DOI 10.1186/1556-276X-8-102
   Amiot A, 2015, THER ADV GASTROENTER, V8, P66, DOI 10.1177/1756283X14558193
   Ananthakrishnan AN, 2018, NAT REV GASTRO HEPAT, V15, P39, DOI 10.1038/nrgastro.2017.136
   Angus HCK, 2020, FRONT MED-LAUSANNE, V6, DOI 10.3389/fmed.2019.00334
   [Anonymous], 2010, Gastroenterol Hepatol (N Y), V6, P309
   Anselmo AC, 2019, NAT REV DRUG DISCOV, V18, P19, DOI 10.1038/nrd.2018.183
   Aouadi M, 2009, NATURE, V458, P1180, DOI 10.1038/nature07774
   Ardizzone S, 2016, THER ADV GASTROENTER, V9, P527, DOI 10.1177/1756283X16636781
   Arévalo-Pérez R, 2020, J CONTROL RELEASE, V327, P703, DOI 10.1016/j.jconrel.2020.09.026
   Ashammakhi N, 2020, BIOMATERIALS, V255, DOI 10.1016/j.biomaterials.2020.120196
   Ashizuka S, 2013, CURR PROTEIN PEPT SC, V14, P246, DOI 10.2174/13892037113149990044
   Baumgart DC, 2007, LANCET, V369, P1627, DOI 10.1016/S0140-6736(07)60750-8
   Beloqui A, 2016, CURR PHARM DESIGN, V22, P6192, DOI 10.2174/1381612822666160211141813
   Beloqui A, 2014, INT J PHARMACEUT, V473, P203, DOI 10.1016/j.ijpharm.2014.07.009
   Ben-Horin S, 2011, ALIMENT PHARM THER, V33, P987, DOI 10.1111/j.1365-2036.2011.04612.x
   Bernstein CN, 2015, AM J GASTROENTEROL, V110, P114, DOI 10.1038/ajg.2014.357
   Bhavsar MD, 2008, GENE THER, V15, P1200, DOI 10.1038/gt.2008.67
   Bhol KC, 2013, INFLAMM BOWEL DIS, V19, P2273, DOI 10.1097/MIB.0b013e3182a11958
   Boirivant M, 2006, GASTROENTEROLOGY, V131, P1786, DOI 10.1053/j.gastro.2006.09.016
   Braat H, 2006, CLIN GASTROENTEROL H, V4, P754, DOI 10.1016/j.cgh.2006.03.028
   Brandse JF, 2015, GASTROENTEROLOGY, V149, P350, DOI 10.1053/j.gastro.2015.04.016
   Castagliuolo I, 2005, GENE THER, V12, P1070, DOI 10.1038/sj.gt.3302493
   Chen SQ, 2020, CARBOHYD POLYM, V230, DOI 10.1016/j.carbpol.2019.115613
   Chiabai MJ, 2019, BMC BIOTECHNOL, V19, DOI 10.1186/s12896-019-0518-6
   Cholapranee A, 2017, ALIMENT PHARM THER, V45, P1291, DOI 10.1111/apt.14030
   Cohen RD, 2015, INFLAMM BOWEL DIS, V21, P1719, DOI 10.1097/MIB.0000000000000379
   Crooke S. T., 2007, Antisense Drug Technology: Principles, Strategies, and Applications, Vsecond
   Crowe JS, 2019, DRUG DEV IND PHARM, V45, P387, DOI 10.1080/03639045.2018.1542708
   Crowe JS, 2018, SCI REP-UK, V8, DOI 10.1038/s41598-018-23277-7
   Crowe S., 2017, P 18 INT C MUC IMM
   Dahan A, 2010, EXPERT REV CLIN IMMU, V6, P543, DOI 10.1586/ECI.10.30
   Dalmasso G, 2008, GASTROENTEROLOGY, V134, P166, DOI 10.1053/j.gastro.2007.10.026
   Danese S, 2015, NAT REV GASTRO HEPAT, V12, P537, DOI 10.1038/nrgastro.2015.135
   de Souza HSP, 2016, NAT REV GASTRO HEPAT, V13, P13, DOI [10.1038/nrgastro.2016.186, 10.1038/nrgastro.2015.186]
   del Pozo-Rodríguez A, 2016, EUR J PHARM BIOPHARM, V109, P184, DOI 10.1016/j.ejpb.2016.10.016
   Devi GR, 2006, CANCER GENE THER, V13, P819, DOI 10.1038/sj.cgt.7700931
   Di Fusco D, 2019, FRONT PHARMACOL, V10, DOI 10.3389/fphar.2019.00305
   Doherty GA, 2009, CLIN EXP GASTROENTER, V2, P139
   Dotti I, 2018, INFLAMM BOWEL DIS, V24, P2501, DOI 10.1093/ibd/izy275
   Duan BC, 2019, ADV HEALTHC MATER, V8, DOI 10.1002/adhm.201801389
   Dunbar CE, 2018, SCIENCE, V359, P175, DOI 10.1126/science.aan4672
   Eiamtrakarn S, 2002, BIOMATERIALS, V23, P145, DOI 10.1016/S0142-9612(01)00089-8
   Gao D, 2005, GUT, V54, P70, DOI 10.1136/gut.2003.029587
   Ghosh Subrata, 2010, Therap Adv Gastroenterol, V3, P239, DOI 10.1177/1756283X10373176
   Gonzalez-Rey E, 2006, P NATL ACAD SCI USA, V103, P4228, DOI 10.1073/pnas.0508997103
   Grzanna R, 2005, J MED FOOD, V8, P125, DOI 10.1089/jmf.2005.8.125
   Guan QD, 2017, MEDIAT INFLAMM, V2017, DOI 10.1155/2017/4810258
   Guo XY, 2020, J DIGEST DIS, V21, P147, DOI 10.1111/1751-2980.12849
   Gupta V, 2013, J CONTROL RELEASE, V172, P753, DOI 10.1016/j.jconrel.2013.09.004
   Harris MS, 2016, J CROHNS COLITIS, V10, P631, DOI 10.1093/ecco-jcc/jjw036
   Haznar-Garbacz D, 2019, J DRUG DELIV SCI TEC, V50, P287, DOI 10.1016/j.jddst.2019.01.022
   High KA, 2016, HUM MOL GENET, V25, pR36, DOI 10.1093/hmg/ddv475
   Hosseinidoust Z, 2016, ADV DRUG DELIVER REV, V106, P27, DOI 10.1016/j.addr.2016.09.007
   Hua S, 2015, NANOMED-NANOTECHNOL, V11, P1117, DOI 10.1016/j.nano.2015.02.018
   Ivory CPA, 2008, AM J PHYSIOL-GASTR L, V295, pG1202, DOI 10.1152/ajpgi.90494.2008
   Jairath V, 2017, EXPERT OPIN INV DRUG, V26, P991, DOI 10.1080/13543784.2017.1349753
   Jayawardena D, 2020, NANOMEDICINE-UK, V15, P2459, DOI 10.2217/nnm-2020-0280
   Ju SW, 2013, MOL THER, V21, P1345, DOI 10.1038/mt.2013.64
   Jurjus Abdo R., 2004, Journal of Pharmacological and Toxicological Methods, V50, P81, DOI 10.1016/j.vascn.2003.12.002
   Kanaan Z, 2012, HUM MUTAT, V33, P551, DOI 10.1002/humu.22021
   Kanasty R, 2013, NAT MATER, V12, P967, DOI [10.1038/nmat3765, 10.1038/NMAT3765]
   Katayama K, 2003, GASTROENTEROLOGY, V124, P1315, DOI 10.1016/S0016-5085(03)00262-2
   Katsanos KH, 2019, CLIN IMMUNOL, V206, P9, DOI 10.1016/j.clim.2018.03.004
   Kennedy NA, 2019, LANCET GASTROENTEROL, V4, P341, DOI 10.1016/S2468-1253(19)30012-3
   Kesisoglou Filippos, 2005, Expert Opin Drug Deliv, V2, P451, DOI 10.1517/17425247.2.3.451
   Khan I, 2019, PATHOGENS, V8, DOI 10.3390/pathogens8030126
   Khor B, 2011, NATURE, V474, P307, DOI 10.1038/nature10209
   Kim HJ, 2016, P NATL ACAD SCI USA, V113, pE7, DOI 10.1073/pnas.1522193112
   KIM J, 2020, J NANOBIOTECHNOL, V18, P1, DOI DOI 10.1186/S12951-019-0560-5
   Kim SD, 2013, EXP MOL MED, V45, DOI 10.1038/emm.2013.77
   Knipe JM, 2016, BIOMACROMOLECULES, V17, P788, DOI 10.1021/acs.biomac.5b01518
   Ko CW, 2019, GASTROENTEROLOGY, V156, P748, DOI 10.1053/j.gastro.2018.12.009
   Kole R, 2012, NAT REV DRUG DISCOV, V11, P125, DOI 10.1038/nrd3625
   Koon HW, 2011, GASTROENTEROLOGY, V141, P1852, DOI 10.1053/j.gastro.2011.06.079
   Kornbluth A., 2015, GASTROENT HEPAT-BARC, V11
   Kriegel Christina, 2011, Clin Transl Gastroenterol, V2, pe2, DOI 10.1038/ctg.2011.1
   Kriegel C, 2011, J CONTROL RELEASE, V150, P77, DOI 10.1016/j.jconrel.2010.10.002
   Kumar B, 2017, COLLOID SURFACE B, V150, P352, DOI 10.1016/j.colsurfb.2016.10.049
   Lakhan SE, 2010, J NEUROINFLAMM, V7, DOI 10.1186/1742-2094-7-37
   Lamb CA, 2019, GUT, V68, pS1, DOI 10.1136/gutjnl-2019-318484
   Lamprecht A, 2001, PHARM RES-DORDR, V18, P788, DOI 10.1023/A:1011032328064
   Laroui H, 2014, MOL THER, V22, P69, DOI 10.1038/mt.2013.214
   Laroui H, 2010, GASTROENTEROLOGY, V138, P843, DOI 10.1053/j.gastro.2009.11.003
   Lau JL, 2018, BIOORGAN MED CHEM, V26, P2700, DOI 10.1016/j.bmc.2017.06.052
   Lee J, 2016, EXPERT REV GASTROENT, V10, P883, DOI 10.1080/17474124.2016.1200466
   Lee JS, 2012, J CONTROL RELEASE, V161, P473, DOI 10.1016/j.jconrel.2011.10.005
   Lee SH, 2020, PHARMACEUTICS, V12, DOI 10.3390/pharmaceutics12010068
   Lee Y, 2020, NAT MATER, V19, P118, DOI 10.1038/s41563-019-0462-9
   Leone S., 2016, ECCO EFCCA PATIENT G
   Levin AD, 2016, J CROHNS COLITIS, V10, P989, DOI 10.1093/ecco-jcc/jjw053
   Li CW, 2019, ADV SCI, V6, DOI 10.1002/advs.201900610
   Li X, 2020, BIOMED PHARMACOTHER, V129, DOI 10.1016/j.biopha.2020.110486
   Lichtenstein GR, 2018, AM J GASTROENTEROL, V113, P481, DOI 10.1038/ajg.2018.27
   Lindsay JO, 2003, GUT, V52, P363, DOI 10.1136/gut.52.3.363
   Vong LB, 2012, GASTROENTEROLOGY, V143, P1027, DOI 10.1053/j.gastro.2012.06.043
   Manichanh C, 2006, GUT, V55, P205, DOI 10.1136/gut.2005.073817
   Mantaj J., 2020, Pharm. J., V15, P759, DOI 10.1080/17425247.2018.1504017
   Mao EJ, 2017, ALIMENT PHARM THER, V45, P3, DOI 10.1111/apt.13847
   Markham A, 2000, DRUGS, V59, P1341, DOI 10.2165/00003495-200059060-00010
   Matsumoto H, 2014, BMC GASTROENTEROL, V14, DOI 10.1186/1471-230X-14-68
   McKay R, 2018, BIOENG TRANSL MED, V3, P209, DOI 10.1002/btm2.10113
   Misra S, 2015, FRONT IMMUNOL, V6, DOI 10.3389/fimmu.2015.00201
   Molodecky NA, 2012, GASTROENTEROLOGY, V142, P46, DOI 10.1053/j.gastro.2011.10.001
   Monteleone G, 2001, J CLIN INVEST, V108, P601, DOI 10.1172/JCI200112821
   Monteleone G, 2015, NEW ENGL J MED, V372, P1104, DOI 10.1056/NEJMoa1407250
   Moulari B, 2014, J CONTROL RELEASE, V188, P9, DOI 10.1016/j.jconrel.2014.05.046
   Murano M, 2000, CLIN EXP IMMUNOL, V120, P51, DOI 10.1046/j.1365-2249.2000.01183.x
   Naeem M, 2018, NANOMED-NANOTECHNOL, V14, P823, DOI 10.1016/j.nano.2018.01.003
   Nafee Noha Adel, 2003, Acta Pharmaceutica (Zagreb), V53, P199
   Namai F, 2020, EXP MOL MED, V52, P1627, DOI 10.1038/s12276-020-00507-5
   National Institute for Health and Care Excellence, 2019, ULC COL MAN ULC COL
   National Institute for Health and Care Excellence, 2019, CROHNS DIS MAN
   Neurath MF, 2014, NAT REV IMMUNOL, V14, P329, DOI 10.1038/nri3661
   NEURATH MF, 1995, J EXP MED, V182, P1281, DOI 10.1084/jem.182.5.1281
   Nielsen OH, 2013, NEW ENGL J MED, V369, P754, DOI 10.1056/NEJMct1209614
   Nikolaus S, 2007, GASTROENTEROLOGY, V133, P1670, DOI 10.1053/j.gastro.2007.09.001
   Nurbhai S, 2019, SCI REP-UK, V9, DOI 10.1038/s41598-019-50545-x
   Palffy R, 2011, EXP BIOL MED, V236, P177, DOI 10.1258/ebm.2010.010277
   Peyrin-Biroulet L, 2014, CLIN GASTROENTEROL H, V12, P929, DOI 10.1016/j.cgh.2013.07.022
   Poceviciute R, 2019, NAT BIOMED ENG, V3, P500, DOI 10.1038/s41551-019-0425-0
   Pozo D, 2000, IMMUNOL TODAY, V21, P7, DOI 10.1016/S0167-5699(99)01525-X
   Prideaux L, 2012, J GASTROEN HEPATOL, V27, P1266, DOI 10.1111/j.1440-1746.2012.07150.x
   Probert CSJ, 2018, BMJ OPEN GASTROENTER, V5, DOI 10.1136/bmjgast-2018-000212
   Rajpurohit H, 2010, INDIAN J PHARM SCI, V72, P689, DOI 10.4103/0250-474X.84576
   Reynolds A, 2004, NAT BIOTECHNOL, V22, P326, DOI 10.1038/nbt936
   ROOS N, 1995, J NUTR, V125, P1238
   Rutgeerts P, 2009, GASTROENTEROLOGY, V136, P1182, DOI 10.1053/j.gastro.2009.02.001
   Ryder SD, 1998, GASTROENTEROLOGY, V114, P44, DOI 10.1016/S0016-5085(98)70631-6
   Salaga M, 2018, PEPTIDES, V108, P34, DOI 10.1016/j.peptides.2018.08.011
   Sandborn WJ, 2020, GASTROENTEROLOGY, V158, P550, DOI 10.1053/j.gastro.2019.10.035
   Sandborn WJ, 2016, NEW ENGL J MED, V374, P1754, DOI 10.1056/NEJMoa1513248
   Sandborn WJ, 2001, GASTROENTEROLOGY, V121, P1088, DOI 10.1053/gast.2001.28674
   Sands BE, 2020, AM J GASTROENTEROL, V115, P738, DOI 10.14309/ajg.0000000000000493
   Scarozza P, 2019, FRONT PHARMACOL, V10, DOI 10.3389/fphar.2019.00314
   Schoellhammer CM, 2016, TISSUE BARRIERS, V4, DOI 10.1080/21688370.2016.1150235
   Seegers JFML, 2002, TRENDS BIOTECHNOL, V20, P508, DOI 10.1016/S0167-7799(02)02075-9
   Serra D, 2019, NATURE, V569, P66, DOI 10.1038/s41586-019-1146-y
   Shanahan F, 2001, GASTROENTEROLOGY, V120, P622, DOI 10.1053/gast.2001.22122
   Singh D, 2015, CRIT REV THER DRUG, V32, P181
   Smith CIE, 2019, ANNU REV PHARMACOL, V59, P605, DOI 10.1146/annurev-pharmtox-010818-021050
   Song AAL, 2017, MICROB CELL FACT, V16, DOI 10.1186/s12934-017-0669-x
   Steidler L, 2003, NAT BIOTECHNOL, V21, P785, DOI 10.1038/nbt840
   Steidler L, 2000, SCIENCE, V289, P1352, DOI 10.1126/science.289.5483.1352
   Steidler L, 2006, ANN NY ACAD SCI, V1072, P176, DOI 10.1196/annals.1326.031
   Strober W, 2007, J CLIN INVEST, V117, P514, DOI 10.1172/JCI30587
   Su CG, 1999, J CLIN INVEST, V104, P383, DOI 10.1172/JCI7145
   Suk JS, 2016, ADV DRUG DELIVER REV, V99, P28, DOI 10.1016/j.addr.2015.09.012
   Sun QJ, 2018, CARBOHYD POLYM, V189, P352, DOI 10.1016/j.carbpol.2017.12.021
   Takahashi Y, 2009, ADV DRUG DELIVER REV, V61, P760, DOI 10.1016/j.addr.2009.04.006
   Thompson AI, 2011, INFLAMM BOWEL DIS, V17, P831, DOI 10.1002/ibd.21375
   Torres J, 2020, J CROHNS COLITIS, V14, P4, DOI 10.1093/ecco-jcc/jjz180
   Traverso G, 2015, J PHARM SCI-US, V104, P362, DOI 10.1002/jps.24182
   Tseng YC, 2009, ADV DRUG DELIVER REV, V61, P721, DOI 10.1016/j.addr.2009.03.003
   Vandenbroucke K, 2010, MUCOSAL IMMUNOL, V3, P49, DOI 10.1038/mi.2009.116
   Viennois E, 2016, CELL MOL GASTROENTER, V2, P340, DOI 10.1016/j.jcmgh.2016.01.006
   Voinnet O, 2005, NAT REV GENET, V6, P206, DOI 10.1038/nrg1555
   Vos ACW, 2012, INFLAMM BOWEL DIS, V18, P401, DOI 10.1002/ibd.21818
   Vos ACW, 2011, GASTROENTEROLOGY, V140, P221, DOI 10.1053/j.gastro.2010.10.008
   Wang J, 2010, AAPS J, V12, P492, DOI 10.1208/s12248-010-9210-4
   Wang X, 2015, NATURE, V522, P173, DOI 10.1038/nature14484
   Wang XY, 2020, THERANOSTICS, V10, P10808, DOI 10.7150/thno.47601
   Wilson DS, 2010, NAT MATER, V9, P923, DOI [10.1038/NMAT2859, 10.1038/nmat2859]
   Wirth T, 2013, GENE, V525, P162, DOI 10.1016/j.gene.2013.03.137
   Wirtz S, 2007, ADV DRUG DELIVER REV, V59, P1073, DOI 10.1016/j.addr.2007.07.003
   Wu Y, 2019, BIOMATER SCI-UK, V7, P4299, DOI 10.1039/c9bm00925f
   Xiao B, 2017, MOL THER, V25, P1628, DOI 10.1016/j.ymthe.2016.11.020
   Yang CH, 2020, EXPERT OPIN DRUG DEL, V17, P1, DOI 10.1080/17425247.2020.1698543
   Yang CH, 2019, INT J NANOMED, V14, P8875, DOI 10.2147/IJN.S210315
   Yang M., 2020, J Bio-X Res, V3, P157, DOI [10.1097/JBR.0000000000000078, DOI 10.1097/JBR.0000000000000078]
   Yun Y, 2013, ADV DRUG DELIVER REV, V65, P822, DOI 10.1016/j.addr.2012.10.007
   Zhang J, 2013, BIOMATERIALS, V34, P3667, DOI 10.1016/j.biomaterials.2013.01.079
   Zhang L, 2012, INT J NANOMED, V7, P151, DOI 10.2147/IJN.S27639
   Zhang MZ, 2017, NANOMEDICINE-UK, V12, P1927, DOI 10.2217/nnm-2017-0196
   Zhang MZ, 2016, BIOMATERIALS, V101, P321, DOI 10.1016/j.biomaterials.2016.06.018
   Zhang WN, 2019, SMALL, V15, DOI 10.1002/smll.201901782
   Zhang YZ, 2014, WORLD J GASTROENTERO, V20, P91, DOI 10.3748/wjg.v20.i1.91
   Zhou H, 2018, DRUG DES DEV THER, V12, P2601, DOI 10.2147/DDDT.S170676
   Zu MH, 2020, COLLOID SURFACE B, V187, DOI 10.1016/j.colsurfb.2019.110747
   Zundler S, 2017, FRONT IMMUNOL, V8, DOI 10.3389/fimmu.2017.00891
NR 183
TC 18
Z9 19
U1 5
U2 43
PU FRONTIERS MEDIA SA
PI LAUSANNE
PA AVENUE DU TRIBUNAL FEDERAL 34, LAUSANNE, CH-1015, SWITZERLAND
SN 2296-4185
J9 FRONT BIOENG BIOTECH
JI Front. Bioeng. Biotechnol.
PD JUN 3
PY 2021
VL 9
AR 675194
DI 10.3389/fbioe.2021.675194
PG 15
WC Biotechnology & Applied Microbiology; Multidisciplinary Sciences
WE Science Citation Index Expanded (SCI-EXPANDED)
SC Biotechnology & Applied Microbiology; Science & Technology - Other
   Topics
GA ST1AM
UT WOS:000662182400001
PM 34150733
OA Green Published, gold
DA 2024-01-22
ER

PT J
AU Shah, NB
   Jolly, JA
   Horst, SN
   Peter, M
   Limper, H
   Zuckerman, AD
AF Shah, Nisha B.
   Jolly, Jacob A.
   Horst, Sara N.
   Peter, Megan
   Limper, Heather
   Zuckerman, Autumn D.
TI Development of quality measures for use of self-injectable biologic
   therapy in inflammatory bowel disease: An integrated specialty pharmacy
   initiative
SO AMERICAN JOURNAL OF HEALTH-SYSTEM PHARMACY
LA English
DT Article
DE accreditation; biologic therapy; drug safety; inflammatory bowel
   disease; measures; pharmacy
ID HEALTH-CARE-UTILIZATION; ANTI-TNF THERAPY; CROHNS-DISEASE; MEDICATION
   ADHERENCE; INFLIXIMAB; MAINTENANCE; INDUCTION; REMISSION; PERSISTENCE;
   ADALIMUMAB
AB Purpose. The development of a tool to measure medication safety, therapeutic efficacy, and other quality outcomes in patients receiving self-injectable biologic therapy for the management of inflammatory bowel disease (IBD) at a health-system specialty pharmacy is described.
   Summary. Through a collaborative initiative by pharmacists, gastroenterologists, and representatives of a pharmacy benefit manager and a pharmaceutical company, a set of clinical and specialty pharmacy quality measures was developed. The clinical measures are intended for use in assessing patient safety, disease status, treatment efficacy, and healthcare resource utilization during 3 assessments (pre-treatment, on-treatment, and longitudinal). The specialty pharmacy measures can be used to assess medication adherence, medication persistence, specialty pharmacy accreditation, and patient satisfaction. The proposed quality measures provide a foundation for evaluating the quality of IBD care and improving patient outcomes within a health-system specialty pharmacy. Future efforts to validate and implement the tool in clinical practice are planned.
   Conclusion. The proposed quality measures provide a foundation for future inquiry regarding the appropriateness and feasibility of integrating the measures into clinical care. Further work is needed to implement and validate these quality measures and determine their impact in optimizing health outcomes.
C1 [Shah, Nisha B.; Jolly, Jacob A.; Peter, Megan; Zuckerman, Autumn D.] Vanderbilt Univ, Med Ctr, Vanderbilt Specialty Pharm, Nashville, TN 37212 USA.
   [Horst, Sara N.] Vanderbilt Univ, Div Gastroenterol Hepatol & Nutr, Med Ctr, Nashville, TN USA.
   [Limper, Heather] Vanderbilt Univ, Gen Internal Med & Publ Hlth, Med Ctr, Nashville, TN USA.
C3 Vanderbilt University; Vanderbilt University; Vanderbilt University
RP Zuckerman, AD (通讯作者)，Vanderbilt Univ, Med Ctr, Vanderbilt Specialty Pharm, Nashville, TN 37212 USA.
EM autumn.zuckerman@vumc.org
CR Abbott Laboratories, HUM AD US PACK INS F
   Ahmed Shahzad, 2015, Curr Gastroenterol Rep, V17, P14, DOI 10.1007/s11894-015-0437-1
   Andrade SE, 2006, PHARMACOEPIDEM DR S, V15, P565, DOI 10.1002/pds.1230
   [Anonymous], ABCS MEAS
   Baert F, 2003, NEW ENGL J MED, V348, P601, DOI 10.1056/NEJMoa020888
   Ben-Horin S, 2011, ALIMENT PHARM THER, V33, P987, DOI 10.1111/j.1365-2036.2011.04612.x
   Berry Sameer K, 2017, Curr Gastroenterol Rep, V19, P41, DOI 10.1007/s11894-017-0581-x
   Berwick DM, 2008, HEALTH AFFAIR, V27, P759, DOI 10.1377/hlthaff.27.3.759
   Carter CT, 2011, ADV THER, V28, P671, DOI 10.1007/s12325-011-0048-7
   Colombel JF, 2010, NEW ENGL J MED, V362, P1383, DOI 10.1056/NEJMoa0904492
   Colombel JF, 2007, GASTROENTEROLOGY, V132, P52, DOI 10.1053/j.gastro.2006.11.041
   Cramer JA, 2008, VALUE HEALTH, V11, P44, DOI 10.1111/j.1524-4733.2007.00213.x
   Express Scripts, 2017 DRUG TREND REP
   Feagan Brian G, 2014, J Med Econ, V17, P872, DOI 10.3111/13696998.2014.950669
   Fenton JJ, 2012, ARCH INTERN MED, V172, P405, DOI 10.1001/archinternmed.2011.1662
   Govani SM, 2018, AM J GASTROENTEROL, V113, P276, DOI 10.1038/ajg.2017.438
   Hanauer SB, 2002, LANCET, V359, P1541, DOI 10.1016/S0140-6736(02)08512-4
   Hanson RL, 2013, J MANAGE CARE PHARM, V19, P49, DOI 10.18553/jmcp.2013.19.1.49
   Haydek J, RISK FACTORS MED NON
   Herrinton LJ, 2011, AM J GASTROENTEROL, V106, P2146, DOI 10.1038/ajg.2011.283
   Janssen Biotech Inc., SIMP GOL US PACK INS
   Janssen Biotech Inc. Stelara (ustekinumab), US PACK INS FULL PRE
   Lopez A, 2013, INFLAMM BOWEL DIS, V19, P1528, DOI 10.1097/MIB.0b013e31828132cb
   Melmed GY, 2013, INFLAMM BOWEL DIS, V19, P662, DOI 10.1097/mib.0b013e31828278a2
   Osterberg L, 2005, NEW ENGL J MED, V353, P487, DOI 10.1056/NEJMra050100
   Papamichael K, 2017, INFLAMM BOWEL DIS, V23, P1510, DOI 10.1097/MIB.0000000000001231
   Roda G, 2016, CLIN TRANSL GASTROEN, V7, DOI 10.1038/ctg.2015.63
   Rutgeerts P, 2005, NEW ENGL J MED, V353, P2462, DOI 10.1056/NEJMoa050516
   Sandborn WJ, 2007, NEW ENGL J MED, V357, P228, DOI 10.1056/NEJMoa067594
   Sandborn WJ, 2012, GASTROENTEROLOGY, V142, P257, DOI 10.1053/j.gastro.2011.10.032
   Siegel CA, 2013, CLIN GASTROENTEROL H, V11, P908, DOI 10.1016/j.cgh.2013.05.027
   Targownik LE, 2017, INFLAMM BOWEL DIS, V23, P409, DOI 10.1097/MIB.0000000000001025
   Targownik LE, 2013, AM J GASTROENTEROL, V108, P1835, DOI 10.1038/ajg.2013.294
   Terdiman JP, 2013, GASTROENTEROLOGY, V145, P1459, DOI 10.1053/j.gastro.2013.10.047
   Tiao DK, 2017, INFLAMM BOWEL DIS, V23, P257, DOI 10.1097/MIB.0000000000001194
   Ungar B, 2014, GUT, V63, P1258, DOI 10.1136/gutjnl-2013-305259
   Utilization Review Accreditation Commission, SPEC PHARM ACCR
   Wade SW, 2012, BONE, V50, P870, DOI 10.1016/j.bone.2011.12.021
   Wentworth BJ, 2018, INFLAMM BOWEL DIS, V24, P2053, DOI 10.1093/ibd/izy102
   Williet N, 2014, CLIN GASTROENTEROL H, V12, P1246, DOI 10.1016/j.cgh.2014.02.016
NR 40
TC 7
Z9 7
U1 0
U2 0
PU OXFORD UNIV PRESS INC
PI CARY
PA JOURNALS DEPT, 2001 EVANS RD, CARY, NC 27513 USA
SN 1079-2082
EI 1535-2900
J9 AM J HEALTH-SYST PH
JI Am. J. Health-Syst. Pharm.
PD SEP 1
PY 2019
VL 76
IS 17
BP 1296
EP 1304
DI 10.1093/ajhp/zxz142
PG 9
WC Pharmacology & Pharmacy
WE Science Citation Index Expanded (SCI-EXPANDED)
SC Pharmacology & Pharmacy
GA JE1NY
UT WOS:000490463000009
PM 31418790
DA 2024-01-22
ER

PT J
AU Di Fusco, D
   Dinallo, V
   Monteleone, I
   Laudisi, F
   Marafini, I
   Franzè, E
   Di Grazia, A
   Dwairi, R
   Colantoni, A
   Ortenzi, A
   Stolfi, C
   Monteleone, G
AF Di Fusco, Davide
   Dinallo, Vincenzo
   Monteleone, Ivan
   Laudisi, Federica
   Marafini, Irene
   Franze, Eleonora
   Di Grazia, Antonio
   Dwairi, Rami
   Colantoni, Alfredo
   Ortenzi, Angela
   Stolfi, Carmine
   Monteleone, Giovanni
TI Metformin inhibits inflammatory signals in the gut by controlling AMPK
   and p38 MAP kinase activation
SO CLINICAL SCIENCE
LA English
DT Article
ID PROTEIN-KINASE; BOWEL-DISEASE; PROINFLAMMATORY RESPONSES;
   GASTROINTESTINAL-TRACT; EXPERIMENTAL COLITIS; CROHNS-DISEASE; CELLS;
   MICE; DIFFERENTIATION; EXPRESSION
AB Metformin, a hypoglycemic drug used for treatment of type 2 diabetes, regulates inflammatory pathways. By using several models of intestinal inflammation, we examined whether metformin exerts anti-inflammatory effects and investigated the basic mechanism by which metformin blocks pathologic signals. Colitic mice given metformin exhibited less colonic inflammation and increased expression of active AMP-activated protein kinase, a mediator of the metabolic effects of metformin, in both epithelial and lamina propria compartments. Pharmacological inhibition of AMP-activated protein kinase reduced but did not prevent metformin-induced therapeutic effect as well as treatment of colitic mice with a pharmacological activator of AMP-activated protein kinase attenuated but did not resolve colitis. These data suggest that the anti-inflammatory effect of metformin relies on the control of additional pathways other than AMP-activated protein kinase. Indeed, metformin down-regulated p38 MAP kinase activation in colitic mice through an AMP-activated protein kinase-independent mechanism. Expression of active form of AMP-activated protein kinase was reduced in inflammatory bowel disease patients and treatment of mucosal cells of such patients with metformin enhanced AMP-activated protein kinase activation and reduced p38 MAP kinase activation, thereby inhibiting interleukin-6 expression. Our findings indicate that metformin is a good candidate for inhibiting pathological inflammation in the gut.
C1 [Di Fusco, Davide; Dinallo, Vincenzo; Laudisi, Federica; Marafini, Irene; Franze, Eleonora; Di Grazia, Antonio; Dwairi, Rami; Colantoni, Alfredo; Ortenzi, Angela; Stolfi, Carmine; Monteleone, Giovanni] Univ Tor Vergata, Dept Syst Med, Rome, Italy.
   [Monteleone, Ivan] Univ Tor Vergata, Dept Biomed & Prevent, Rome, Italy.
   [Dwairi, Rami] Mutah Univ, Dept Internal Med, Al Karak, Jordan.
C3 University of Rome Tor Vergata; University of Rome Tor Vergata; Mutah
   University
RP Monteleone, G (通讯作者)，Univ Tor Vergata, Dept Syst Med, Rome, Italy.
EM Gi.Monteleone@Med.uniroma2.it
RI Stolfi, Carmine/J-4524-2019; marafini, irene/AHD-5205-2022; Monteleone,
   Giovanni/AAE-1418-2021; Monteleone, Ivan/AEW-2892-2022; LAUDISI,
   FEDERICA/J-4682-2019; Dinallo, Vincenzo/AAC-8756-2020
OI LAUDISI, FEDERICA/0000-0001-7380-0269; Dinallo,
   Vincenzo/0000-0001-8671-8213; Di Fusco, Davide/0000-0002-8908-9237;
   Franze, Eleonora/0000-0003-4343-221X; Dwairi, Rami/0009-0003-4071-1691;
   Stolfi, Carmine/0000-0002-6354-2443; Monteleone,
   Ivan/0000-0002-3212-832X
CR American Diabetes Association, 2017, Diabetes Care, V40, pS64
   Ashburn TT, 2004, NAT REV DRUG DISCOV, V3, P673, DOI 10.1038/nrd1468
   Bai AP, 2010, BIOCHEM PHARMACOL, V80, P1708, DOI 10.1016/j.bcp.2010.08.009
   Biggs WH, 1999, P NATL ACAD SCI USA, V96, P7421, DOI 10.1073/pnas.96.13.7421
   Chang KW, 2015, FOOD FUNCT, V6, P3334, DOI [10.1039/c5fo00513b, 10.1039/C5FO00513B]
   Cheng XY, 2017, ONCOTARGET, V8, P22513, DOI 10.18632/oncotarget.15116
   Collij V, 2016, INFLAMM BOWEL DIS, V22, P2562, DOI 10.1097/MIB.0000000000000912
   Cosnes J, 2011, GASTROENTEROLOGY, V140, P1785, DOI 10.1053/j.gastro.2011.01.055
   Fatt M, 2015, STEM CELL REP, V5, P988, DOI 10.1016/j.stemcr.2015.10.014
   Giri S, 2004, J NEUROSCI, V24, P479, DOI 10.1523/JNEUROSCI.4288-03.2004
   Guma M, 2015, PLOS ONE, V10, DOI 10.1371/journal.pone.0140452
   Hass DJ, 2006, CLIN GASTROENTEROL H, V4, P482, DOI 10.1016/j.cgh.2005.12.015
   Isoda K, 2006, ARTERIOSCL THROM VAS, V26, P611, DOI 10.1161/01.ATV.0000201938.78044.75
   Jeon SM, 2016, EXP MOL MED, V48, DOI 10.1038/emm.2016.81
   Kim J, 2014, J BIOL CHEM, V289, P23246, DOI 10.1074/jbc.M114.577908
   Kim TB, 2007, CLIN EXP ALLERGY, V37, P1709, DOI 10.1111/j.1365-2222.2007.02812.x
   Koh SJ, 2014, J GASTROEN HEPATOL, V29, P502, DOI 10.1111/jgh.12435
   Lee S, 2015, INT J NANOMED, V10, P3, DOI 10.2147/IJN.S91389
   Li YY, 2012, GENOME MED, V4, DOI 10.1186/gm326
   Maconi G, 2014, WORLD J GASTROENTERO, V20, P3507, DOI 10.3748/wjg.v20.i13.3507
   McCreight LJ, 2016, DIABETOLOGIA, V59, P426, DOI 10.1007/s00125-015-3844-9
   Monteleone I, 2017, J CROHNS COLITIS, V11, P237, DOI 10.1093/ecco-jcc/jjw139
   Monteleone I, 2012, GASTROENTEROLOGY, V143, P1277, DOI 10.1053/j.gastro.2012.07.016
   Monteleone I, 2011, GASTROENTEROLOGY, V141, P237, DOI 10.1053/j.gastro.2011.04.007
   Mudter J, 2007, INFLAMM BOWEL DIS, V13, P1016, DOI 10.1002/ibd.20148
   Nath N, 2005, J IMMUNOL, V175, P566, DOI 10.4049/jimmunol.175.1.566
   Neurath MF, 2014, MUCOSAL IMMUNOL, V7, P6, DOI 10.1038/mi.2013.73
   Neurath MF, 2014, NAT REV IMMUNOL, V14, P329, DOI 10.1038/nri3661
   Otsuka M, 2010, GASTROENTEROLOGY, V138, P1255, DOI 10.1053/j.gastro.2010.01.005
   Peyrin-Biroulet L, 2011, INFLAMM BOWEL DIS, V17, P471, DOI 10.1002/ibd.21417
   Pollak MN, 2012, CANCER DISCOV, V2, P778, DOI 10.1158/2159-8290.CD-12-0263
   Rameshrad M, 2016, IRAN J BASIC MED SCI, V19, P1308, DOI 10.22038/ijbms.2016.7917
   Rameshrad M, 2016, MOL MED REP, V13, P2843, DOI 10.3892/mmr.2016.4821
   Sag D, 2008, J IMMUNOL, V181, P8633, DOI 10.4049/jimmunol.181.12.8633
   Saisho Y, 2015, ENDOCR METAB IMMUNE, V15, P196, DOI 10.2174/1871530315666150316124019
   Shaw RJ, 2005, SCIENCE, V310, P1642, DOI 10.1126/science.1120781
   Shu Y, 2007, J CLIN INVEST, V117, P1422, DOI 10.1172/JCI30558
   Sun XF, 2017, CELL DEATH DIFFER, V24, P819, DOI 10.1038/cdd.2017.14
   Tzivion G, 2011, BBA-MOL CELL RES, V1813, P1938, DOI 10.1016/j.bbamcr.2011.06.002
   Viollet B, 2012, CLIN SCI, V122, P253, DOI 10.1042/CS20110386
   Waetzig GH, 2002, J IMMUNOL, V168, P5342, DOI 10.4049/jimmunol.168.10.5342
   Wang LJ, 2009, J CLIN INVEST, V119, P3322, DOI 10.1172/JCI39939
   Winer DA, 2016, CELL METAB, V23, P413, DOI 10.1016/j.cmet.2016.01.003
   Xue YS, 2016, PLOS ONE, V11, DOI 10.1371/journal.pone.0168670
   Zou MH, 2004, J BIOL CHEM, V279, P43940, DOI 10.1074/jbc.M404421200
NR 45
TC 50
Z9 52
U1 1
U2 19
PU PORTLAND PRESS LTD
PI LONDON
PA CHARLES DARWIN HOUSE, 12 ROGER STREET, LONDON WC1N 2JU, ENGLAND
SN 0143-5221
EI 1470-8736
J9 CLIN SCI
JI Clin. Sci.
PD JUN 15
PY 2018
VL 132
IS 11
BP 1155
EP 1168
DI 10.1042/CS20180167
PG 14
WC Medicine, Research & Experimental
WE Science Citation Index Expanded (SCI-EXPANDED)
SC Research & Experimental Medicine
GA GM5TH
UT WOS:000438204000002
PM 29540537
DA 2024-01-22
ER

PT J
AU Bhol, KC
   Schechter, PJ
AF Bhol, Kailash C.
   Schechter, Paul J.
TI Effects of nanocrystalline silver (NPI 32101) in a rat model of
   ulcerative colitis
SO DIGESTIVE DISEASES AND SCIENCES
LA English
DT Article
DE nanocrystalline silver; NPI 32101; inflammatory bowel diseases;
   anti-inflammatory activity
ID ALLERGIC CONTACT-DERMATITIS; NECROSIS FACTOR THERAPY; HAPTEN-INDUCED
   MODEL; CROHNS-DISEASE; MATRIX METALLOPROTEINASES; ANIMAL-MODELS;
   FACTOR-ALPHA; INTERLEUKIN-12; EXPRESSION; CYTOKINES
AB Nanocrystalline silver (NPI 32101) has been demonstrated to have antimicrobial and anti-inflammatory properties. The purpose of this study was to assess the effect of NPI 32101 in a rat model of ulcerative colitis and the possible mechanisms of action of the effects observed. NPI 32101, 4 mg/kg intracolonically or 40 mg/kg orally, significantly reduced colonic inflammation compared to the placebo and no-treatment groups. Sulfasalazine ( 100 mg/kg), either intracolonically or orally, also reduced colonic inflammation. NPI 32101 significantly suppressed the expression of matrix metalloproteinase (MMP)-9, tumor necrosis factor (TNF)-alpha, interleukin (IL)-1 beta, and IL-12, whereas sulfasalazine suppressed MMP-9, IL-1 beta, and TNF-alpha, but not IL-12, compared to placebo. MMP-9 activity was reduced by NPI 32101 and sulfasalazine. NPI 32101 administered intracolonically or orally decreases ulcerative colitis in a rat model and is as effective as sulfasalazine. NPI 32101 treatment suppresses the expression and activity of MMP-9 and the expression of TNF-alpha, IL-1 beta, and IL-12, mechanisms by which NPI 32101 may exert its anti-inflammatory effects. NPI 32101 may have therapeutic potential for treatment of ulcerative colitis.
C1 NUCRYST Pharmaceut Inc, Wakefield, MA 01880 USA.
RP Bhol, KC (通讯作者)，NUCRYST Pharmaceut Inc, 50 Audubon Rd, Wakefield, MA 01880 USA.
EM Kbhol@nucryst.com
CR Bauditz J, 2002, GUT, V50, P196, DOI 10.1136/gut.50.2.196
   Bertevello Pedro L., 2005, Clinics, V60, P277, DOI 10.1590/S1807-59322005000400004
   Bhol KC, 2005, J INVEST DERMATOL, V124, pA117
   Bhol KC, 2005, BRIT J DERMATOL, V152, P1235, DOI 10.1111/j.1365-2133.2005.06575.x
   Bhol KC, 2004, CLIN EXP DERMATOL, V29, P282, DOI 10.1111/j.1365-2230.2004.01515.x
   Blam ME, 2001, AM J GASTROENTEROL, V96, P1977, DOI 10.1016/S0002-9270(01)02494-7
   Castaneda FE, 2005, GASTROENTEROLOGY, V129, P1991, DOI 10.1053/j.gastro.2005.09.017
   Cuzzocrea S, 2001, GUT, V48, P478, DOI 10.1136/gut.48.4.478
   DOERING J, 1982, GUT, V13, P523
   GRIFFITHS CEM, 1991, BRIT J DERMATOL, V124, P519, DOI 10.1111/j.1365-2133.1991.tb04943.x
   Hanauer Stephen B, 2003, Rev Gastroenterol Disord, V3, P81
   Hawkins JV, 1997, DIGEST DIS SCI, V42, P1969, DOI 10.1023/A:1018887832465
   KHAN AKA, 1982, BRIT J CLIN PHARMACO, V13, P523
   Kim YS, 1999, ARCH PHARM RES, V22, P354, DOI 10.1007/BF02979057
   KRANE SM, 1994, ANN NY ACAD SCI, V732, P1, DOI 10.1111/j.1749-6632.1994.tb24719.x
   Louis E, 2001, ACTA GASTRO-ENT BELG, V64, P1
   Luk HH, 2002, EUR J PHARMACOL, V443, P197, DOI 10.1016/S0014-2999(02)01592-3
   MARCO RD, 2003, CLIN IMMUNOL, V109, P266
   Medina C, 2003, AM J PHYSIOL-GASTR L, V284, pG116, DOI 10.1152/ajpheart.00036.2002
   Monteleone G, 1997, GASTROENTEROLOGY, V112, P1169, DOI 10.1016/S0016-5085(97)70128-8
   MORRIS GP, 1989, GASTROENTEROLOGY, V96, P795, DOI 10.1016/0016-5085(89)90904-9
   NEURATH MF, 1995, J EXP MED, V182, P1281, DOI 10.1084/jem.182.5.1281
   Ogata H, 2003, CURR PHARM DESIGN, V9, P1107, DOI 10.2174/1381612033455035
   Podolsky DK, 2002, NEW ENGL J MED, V347, P417, DOI 10.1056/NEJMra0804647
   REINECKER HC, 1993, CLIN EXP IMMUNOL, V94, P174
   Rogler G, 1998, WORLD J SURG, V22, P382, DOI 10.1007/s002689900401
   SARTOR RB, 1994, GASTROENTEROLOGY, V106, P533, DOI 10.1016/0016-5085(94)90614-9
   Schmidt C, 2002, PATHOBIOLOGY, V70, P177, DOI 10.1159/000068151
   Seegers D, 2002, ALIMENT PHARM THER, V16, P53, DOI 10.1046/j.1365-2036.16.s4.8.x
   Seifert WF, 1996, GUT, V39, P114, DOI 10.1136/gut.39.1.114
   Su CY, 2002, AM J GASTROENTEROL, V97, P2577
   von Lampe B, 2000, GUT, V47, P63, DOI 10.1136/gut.47.1.63
   WALLACE JL, 1989, GASTROENTEROLOGY, V96, P29, DOI 10.1016/0016-5085(89)90760-9
   Wright JB, 2002, WOUND REPAIR REGEN, V10, P141, DOI 10.1046/j.1524-475X.2002.10308.x
   Yin HQ, 1999, J BURN CARE REHABIL, V20, P195, DOI 10.1097/00004630-199905000-00006
NR 35
TC 97
Z9 107
U1 0
U2 13
PU SPRINGER
PI DORDRECHT
PA VAN GODEWIJCKSTRAAT 30, 3311 GZ DORDRECHT, NETHERLANDS
SN 0163-2116
EI 1573-2568
J9 DIGEST DIS SCI
JI Dig. Dis. Sci.
PD OCT
PY 2007
VL 52
IS 10
BP 2732
EP 2742
DI 10.1007/s10620-006-9738-4
PG 11
WC Gastroenterology & Hepatology
WE Science Citation Index Expanded (SCI-EXPANDED)
SC Gastroenterology & Hepatology
GA 208DN
UT WOS:000249300100041
PM 17436088
DA 2024-01-22
ER

PT J
AU Rasmussen, TS
   Koefoed, AK
   Jakobsen, RR
   Deng, L
   Castro-Mejía, JL
   Brunse, A
   Neve, H
   Vogensen, FK
   Nielsen, DS
AF Rasmussen, Torben Solbeck
   Koefoed, Anna Kirstine
   Jakobsen, Rasmus Riemer
   Deng, Ling
   Castro-Mejia, Josue L.
   Brunse, Anders
   Neve, Horst
   Vogensen, Finn Kvist
   Nielsen, Dennis Sandris
TI Bacteriophage-mediated manipulation of the gut microbiome - promises and
   presents limitations
SO FEMS MICROBIOLOGY REVIEWS
LA English
DT Review
DE gut microbiome; bacteriophages; phage therapy; fecal virome
   transplantation; dysbiosis; cascading effects
ID ESCHERICHIA-COLI; SUPERINFECTION EXCLUSION; CLOSTRIDIUM-DIFFICILE;
   IN-VITRO; FECAL MICROBIOTA; POLYVALENT BACTERIOPHAGE; INTESTINAL
   MICROBIOTA; METAGENOMIC ANALYSES; CROHNS-DISEASE; DONOR FECES
AB Gut microbiome (GM) composition and function are linked to human health and disease, and routes for manipulating the GM have become an area of intense research. Due to its high treatment efficacy, the use of fecal microbiota transplantation (FMT) is generally accepted as a promising experimental treatment for patients suffering from GM imbalances (dysbiosis), e.g. caused by recurrent Clostridioides difficile infections (rCDI). Mounting evidence suggests that bacteriophages (phages) play a key role in successful FMT treatment by restoring the dysbiotic bacterial GM. As a refinement to FMT, removing the bacterial component of donor feces by sterile filtration, also referred to as fecal virome transplantation (FVT), decreases the risk of invasive infections caused by bacteria. However, eukaryotic viruses and prophage-encoded virulence factors remain a safety issue. Recent in vivo studies show how cascading effects are initiated when phage communities are transferred to the gut by e.g. FVT, which leads to changes in the GM composition, host metabolome, and improve host health such as alleviating symptoms of obesity and type-2-diabetes (T2D). In this review, we discuss the promises and limitations of FVT along with the perspectives of using FVT to treat various diseases associated with GM dysbiosis.
C1 [Rasmussen, Torben Solbeck; Koefoed, Anna Kirstine; Jakobsen, Rasmus Riemer; Deng, Ling; Castro-Mejia, Josue L.; Vogensen, Finn Kvist; Nielsen, Dennis Sandris] Univ Copenhagen, Dept Food Sci, Sect Microbiol & Fermentat, Rolighedsvej 26 4th Floor, DK-1958 Frederiksberg, Denmark.
   [Neve, Horst] Max Rubner Inst, Inst Microbiol & Biotechnol, Hermann Weigmann Str 1, D-24103 Kiel, Germany.
   [Brunse, Anders] Univ Copenhagen, Dept Vet & Anim Sci, Sect Comparat Pediat & Nutr, Ridebanevej 9,2nd Floor, DK-1870 Frederiksberg, Denmark.
C3 University of Copenhagen; University of Copenhagen
RP Nielsen, DS (通讯作者)，Univ Copenhagen, Dept Food Sci, Rolighedsvej 26 4th, DK-1958 Frederiksberg C, Denmark.
EM dn@food.ku.dk
RI Neve, Horst/HLV-9517-2023; Castro-Mejia, Josue Leonardo/P-5649-2014;
   Rasmussen, Torben Sølbeck/HRC-0010-2023; Vogensen, Finn K./E-1245-2015;
   Rasmussen, Torben Sølbeck/V-5009-2019; Nielsen, Dennis S/A-9769-2015
OI Castro-Mejia, Josue Leonardo/0000-0002-1416-8205; Rasmussen, Torben
   Sølbeck/0000-0002-9907-8953; Vogensen, Finn K./0000-0003-2151-7802;
   Rasmussen, Torben Sølbeck/0000-0002-9907-8953; Nielsen, Dennis
   S/0000-0001-8121-1114; Brunse, Anders/0000-0002-0199-3417
FU Danish Council for Independent Research [DFF-6111-00316]
FX This work was supported by the Danish Council for Independent Research
   with grant ID: DFF-6111-00316 (PhageGut).
CR Abrahams VM, 2004, MOL HUM REPROD, V10, P55, DOI 10.1093/molehr/gah006
   Allegretti JR, 2020, CLIN GASTROENTEROL H, V18, P855, DOI 10.1016/j.cgh.2019.07.006
   Allen HK, 2011, MBIO, V2, DOI 10.1128/mBio.00260-11
   Almeida GMF, 2019, MBIO, V10, DOI 10.1128/mBio.01984-19
   Amarillas L, 2016, STAND GENOMIC SCI, V11, DOI 10.1186/s40793-016-0211-5
   ANDERSON HC, 1969, J CELL BIOL, V41, P59, DOI 10.1083/jcb.41.1.59
   Andoh A, 2005, AM J GASTROENTEROL, V100, P2042, DOI 10.1111/j.1572-0241.2005.50381.x
   ARBER W, 1962, J MOL BIOL, V5, P18, DOI 10.1016/S0022-2836(62)80058-8
   Aslam S, 2005, LANCET INFECT DIS, V5, P549, DOI 10.1016/S1473-3099(05)70215-2
   Avrani S, 2011, NATURE, V474, P604, DOI 10.1038/nature10172
   Bailey JK, 2010, J MED MICROBIOL, V59, P1331, DOI 10.1099/jmm.0.022475-0
   Barr JJ, 2015, P NATL ACAD SCI USA, V112, P13675, DOI 10.1073/pnas.1508355112
   Barr Jeremy J, 2013, Bacteriophage, V3, pe25857
   Barr JJ, 2013, P NATL ACAD SCI USA, V110, P10771, DOI 10.1073/pnas.1305923110
   Barrangou R, 2002, APPL ENVIRON MICROB, V68, P5452, DOI 10.1128/AEM.68.11.5452-5458.2002
   Barrangou R, 2007, SCIENCE, V315, P1709, DOI 10.1126/science.1138140
   Bernheim A, 2020, NAT REV MICROBIOL, V18, P113, DOI 10.1038/s41579-019-0278-2
   Betts A, 2014, P NATL ACAD SCI USA, V111, P11109, DOI 10.1073/pnas.1406763111
   Bille E, 2017, PLOS PATHOG, V13, DOI 10.1371/journal.ppat.1006495
   Bolotin A, 2005, MICROBIOL-SGM, V151, P2551, DOI 10.1099/mic.0.28048-0
   BRADLEY DE, 1972, BIOCHEM BIOPH RES CO, V47, P142, DOI 10.1016/S0006-291X(72)80021-4
   BRADLEY DE, 1973, VIROLOGY, V51, P489, DOI 10.1016/0042-6822(73)90448-0
   Breitbart M, 2003, J BACTERIOL, V185, P6220, DOI 10.1128/JB.185.20.6220-6223.2003
   Brockhurst MA, 2007, INFECT GENET EVOL, V7, P547, DOI 10.1016/j.meegid.2007.01.005
   Broecker F, 2017, GUT MICROBES, V8, P214, DOI 10.1080/19490976.2016.1265196
   Broudy TB, 2002, INFECT IMMUN, V70, P2805, DOI 10.1128/IAI.70.6.2805-2811.2002
   Brown AJ, 2003, J BIOL CHEM, V278, P11312, DOI 10.1074/jbc.M211609200
   Brunse A., 2020, BIORXIV, DOI [10.1101/2020.05.25.114751, DOI 10.1101/2020.05.25.114751]
   Brunse A, 2019, ISME J, V13, P720, DOI 10.1038/s41396-018-0301-z
   Capparelli R, 2010, PLOS ONE, V5, DOI 10.1371/journal.pone.0011720
   Castro-Mejía JL, 2015, MICROBIOME, V3, DOI 10.1186/s40168-015-0131-4
   Chan BK, 2018, EVOL MED PUBLIC HLTH, P60, DOI 10.1093/emph/eoy005
   Chan BK, 2016, SCI REP-UK, V6, DOI 10.1038/srep26717
   Charos AE, 2012, GENOME RES, V22, P1668, DOI 10.1101/gr.127761.111
   CHATTERJ.SN, 1967, J GEN MICROBIOL, V49, P1
   Chehri M, 2018, MEDICINE, V97, P2016
   Chibani-Chennoufi S, 2004, ANTIMICROB AGENTS CH, V48, P2558, DOI 10.1128/AAC.48.7.2558-2569.2004
   Cho I, 2012, NATURE, V488, P621, DOI 10.1038/nature11400
   Chung IY, 2014, P NATL ACAD SCI USA, V111, P11503, DOI 10.1073/pnas.1403537111
   Cieplak T, 2018, GUT MICROBES, V9, P391, DOI 10.1080/19490976.2018.1447291
   Claud EC, 2013, MICROBIOME, V1, DOI 10.1186/2049-2618-1-20
   Clooney AG, 2019, CELL HOST MICROBE, V26, P764, DOI 10.1016/j.chom.2019.10.009
   Cornuault JK, 2020, ISME J, V14, P771, DOI 10.1038/s41396-019-0566-x
   Creuzburg K, 2005, J BACTERIOL, V187, P8494, DOI 10.1128/JB.187.24.8494-8498.2005
   Cumby N, 2012, J BACTERIOL, V194, P5012, DOI 10.1128/JB.00843-12
   D'Herelle F, 2007, RES MICROBIOL, V158, P553, DOI 10.1016/j.resmic.2007.07.005
   Dabour N, 2009, INT J FOOD MICROBIOL, V133, P225, DOI 10.1016/j.ijfoodmicro.2009.05.005
   Dalstein W, 2003, INT J CANCER, V106, P396, DOI 10.1002/ijc.11222
   Deerland, 2019, PREF
   Deng L, 2019, VIRUSES-BASEL, V11, DOI 10.3390/v11070667
   Djordjevic GM, 1997, J BACTERIOL, V179, P6741, DOI 10.1128/jb.179.21.6741-6748.1997
   Draper LA, 2019, AUTOCHTHONOUS FAECAL
   Drulis-Kawa Z, 2012, CURR PROTEIN PEPT SC, V13, P699, DOI 10.2174/138920312804871193
   Duan Y, 2019, NATURE, V575, P505, DOI 10.1038/s41586-019-1742-x
   Dutilh BE, 2013, BEST PRACT RES CL GA, V27, P85, DOI 10.1016/j.bpg.2013.03.008
   Dy RL, 2014, NUCLEIC ACIDS RES, V42, P4590, DOI 10.1093/nar/gkt1419
   Eaton MD, 1934, J AMER MED ASSOC, V103, P1847, DOI 10.1001/jama.1934.72750500003009
   Everard A, 2013, P NATL ACAD SCI USA, V110, P9066, DOI 10.1073/pnas.1219451110
   Everard A, 2011, DIABETES, V60, P2775, DOI 10.2337/db11-0227
   Fazzino L, 2020, ISME J, V14, P123, DOI 10.1038/s41396-019-0511-z
   FDA, 2019, IMP SAF AL REG US FE
   Febvre HP, 2019, NUTRIENTS, V11, DOI 10.3390/nu11030666
   Field D, 2010, MICROB BIOTECHNOL, V3, P473, DOI 10.1111/j.1751-7915.2010.00184.x
   Geddes K, 2005, INFECT IMMUN, V73, P6260, DOI 10.1128/IAI.73.10.6260-6271.2005
   Gibson GR, 2017, NAT REV GASTRO HEPAT, V14, P491, DOI 10.1038/nrgastro.2017.75
   Gill S, 2019, FEMS MICROBIOL REV, V43, P273, DOI 10.1093/femsre/fuy042
   Goerke C, 2006, ANTIMICROB AGENTS CH, V50, P171, DOI 10.1128/AAC.50.1.171-177.2006
   Gogokhia L, 2019, CELL HOST MICROBE, V25, P285, DOI 10.1016/j.chom.2019.01.008
   Goldin BR, 1996, NUTR CANCER, V25, P197, DOI 10.1080/01635589609514442
   Gómez P, 2011, SCIENCE, V332, P106, DOI 10.1126/science.1198767
   Grimaldi R, 2018, MICROBIOME, V6, DOI 10.1186/s40168-018-0523-3
   GROMAN NB, 1953, SCIENCE, V117, P297, DOI 10.1126/science.117.3038.297
   Gurney J, 2020, TRENDS MICROBIOL, V28, P85, DOI 10.1016/j.tim.2019.10.007
   Haaber J, 2016, NAT COMMUN, V7, DOI 10.1038/ncomms13333
   Hadrich D, 2018, FRONT GENET, V9, DOI 10.3389/fgene.2018.00212
   Hamdi S, 2017, SCI REP-UK, V7, DOI 10.1038/srep40349
   Hampton HG, 2020, NATURE, V577, P327, DOI 10.1038/s41586-019-1894-8
   Handley SA, 2016, GENOME MED, V8, DOI 10.1186/s13073-016-0287-y
   Harcombe WR, 2005, APPL ENVIRON MICROB, V71, P5254, DOI 10.1128/AEM.71.9.5254-5259.2005
   Hedlund M, 2009, J IMMUNOL, V183, P340, DOI 10.4049/jimmunol.0803477
   HOFER B, 1995, J BACTERIOL, V177, P3080, DOI 10.1128/jb.177.11.3080-3086.1995
   Holmfeldt K, 2007, APPL ENVIRON MICROB, V73, P6730, DOI 10.1128/AEM.01399-07
   Hoyles L, 2014, RES MICROBIOL, V165, P803, DOI 10.1016/j.resmic.2014.10.006
   Hoyles L, 2009, FEMS MICROBIOL LETT, V299, P175, DOI 10.1111/j.1574-6968.2009.01741.x
   Hsu BB, 2019, CELL HOST MICROBE, V25, P803, DOI 10.1016/j.chom.2019.05.001
   Huang YF, 2013, CARDIOVASC DIABETOL, V12, DOI 10.1186/1475-2840-12-17
   Hudson BD, 2013, J BIOL CHEM, V288, P17296, DOI 10.1074/jbc.M113.455337
   ISHINO Y, 1987, J BACTERIOL, V169, P5429, DOI 10.1128/jb.169.12.5429-5433.1987
   Ito S, 2005, J CLIN INVEST, V115, P2202, DOI 10.1172/JCI23076
   Jackerott M, 2006, DIABETES, V55, P2705, DOI 10.2337/db06-0244
   Jasim HN, 2018, IRAN J BASIC MED SCI, V21, P1100, DOI 10.22038/IJBMS.2018.27307.6665
   Jault P, 2019, LANCET INFECT DIS, V19, P35, DOI 10.1016/S1473-3099(18)30482-1
   Jess T, 2005, AM J GASTROENTEROL, V100, P2724, DOI 10.1111/j.1572-0241.2005.00287.x
   Kao DH, 2019, Journal of the Canadian Association of Gastroenterology, V2, P101
   Kasman LM, 2002, J VIROL, V76, P5557, DOI 10.1128/JVI.76.11.5557-5564.2002
   Kassam Z, 2019, NEW ENGL J MED, V381, P2070, DOI 10.1056/NEJMc1913670
   Keen EC, 2017, MBIO, V8, DOI 10.1128/mBio.02115-16
   Khan MJ, 2005, JNCI-J NATL CANCER I, V97, P1072, DOI 10.1093/jnci/dji187
   Kim DK, 2013, J EXTRACELL VESICLES, V2, DOI 10.3402/jev.v2i0.20384
   King C, 2011, PLOS ONE, V6, DOI 10.1371/journal.pone.0017049
   Knowles B, 2016, NATURE, V531, P466, DOI 10.1038/nature17193
   Kootte RS, 2017, CELL METAB, V26, P611, DOI 10.1016/j.cmet.2017.09.008
   Koskella B, 2012, P ROY SOC B-BIOL SCI, V279, P1896, DOI 10.1098/rspb.2011.2259
   Kriegel MA, 2011, P NATL ACAD SCI USA, V108, P11548, DOI 10.1073/pnas.1108924108
   Kruse R, 2017, DIABETOLOGIA, V60, P2042, DOI 10.1007/s00125-017-4373-5
   Laanto E, 2017, NAT COMMUN, V8, DOI 10.1038/s41467-017-00158-7
   Leonetti D, 2013, PLOS ONE, V8, DOI 10.1371/journal.pone.0073088
   Lepage P, 2008, GUT, V57, DOI 10.1136/gut.2007.134668
   Ley RE, 2005, P NATL ACAD SCI USA, V102, P11070, DOI 10.1073/pnas.0504978102
   Li ZC, 2019, FRONT MICROBIOL, V10, DOI 10.3389/fmicb.2019.00709
   Liang GX, 2020, NATURE, V581, P470, DOI 10.1038/s41586-020-2192-1
   Lim ES, 2015, NAT MED, V21, P1228, DOI 10.1038/nm.3950
   Lin DM, 2019, FRONT CELL INFECT MI, V9, DOI 10.3389/fcimb.2019.00348
   Ling C, 2008, DIABETOLOGIA, V51, P615, DOI 10.1007/s00125-007-0916-5
   Liu SJ, 2017, CELL REP, V18, P1005, DOI 10.1016/j.celrep.2016.12.086
   Lloyd-Price J, 2019, NATURE, V569, P655, DOI 10.1038/s41586-019-1237-9
   Luotola K, 2009, J CLIN ENDOCR METAB, V94, P4575, DOI 10.1210/jc.2009-0666
   Mahony J, 2008, APPL ENVIRON MICROB, V74, P6206, DOI 10.1128/AEM.01053-08
   Manichanh C, 2006, GUT, V55, P205, DOI 10.1136/gut.2005.073817
   Manrique P, 2016, P NATL ACAD SCI USA, V113, P10400, DOI 10.1073/pnas.1601060113
   Marston MF, 2012, P NATL ACAD SCI USA, V109, P4544, DOI 10.1073/pnas.1120310109
   Maslov S, 2019, MSYSTEMS, V4, DOI 10.1128/mSystems.00470-19
   Mathivanan S, 2012, NUCLEIC ACIDS RES, V40, pD1241, DOI 10.1093/nar/gkr828
   MCALLISTER WT, 1977, J VIROL, V24, P709, DOI 10.1128/JVI.24.2.709-711.1977
   McLaughlin MR, 2006, J ENVIRON QUAL, V35, P522, DOI 10.2134/jeq2005.0080
   Millward CA, 2010, J LIPID RES, V51, P1452, DOI 10.1194/jlr.M005363
   Minot S, 2011, GENOME RES, V21, P1616, DOI 10.1101/gr.122705.111
   Moelling K, 2018, VIRUSES, V10, P1
   Montague CT, 1997, NATURE, V387, P903, DOI 10.1038/43185
   Moreno-Gallego JL, 2019, CELL HOST MICROBE, V25, P261, DOI 10.1016/j.chom.2019.01.019
   Muhammed MK, 2017, APPL ENVIRON MICROB, V83, P1
   Muhammed MK, 2017, PLOS ONE, V12, DOI 10.1371/journal.pone.0174223
   Mullish BH, 2018, GUT, V67, P1920, DOI [10.1136/gutjnl-2018-316818, 10.1016/j.jhin.2018.07.037]
   Muniesa M, 1999, APPL ENVIRON MICROB, V65, P5615
   Murphy EF, 2010, GUT, V59, P1635, DOI 10.1136/gut.2010.215665
   MURRAY NE, 1982, EMBO J, V1, P535, DOI 10.1002/j.1460-2075.1982.tb01205.x
   Myelnikov D, 2018, J HIST MED ALL SCI, V73, P385, DOI 10.1093/jhmas/jry024
   Nakatsu G, 2018, GASTROENTEROLOGY, V155, P529, DOI 10.1053/j.gastro.2018.04.018
   Nale JY, 2016, ANTIMICROB AGENTS CH, V60, P968, DOI 10.1128/AAC.01774-15
   NIH, 2020, CLIN TRIALS FMT
   Norman JM, 2015, CELL, V160, P447, DOI 10.1016/j.cell.2015.01.002
   NYENGAARD N, 1995, GENE, V157, P13, DOI 10.1016/0378-1119(95)91235-R
   Oh J-H, 2019, APPL ENVIRON MICROB, V86, P1
   Oh JH, 2019, CELL HOST MICROBE, V25, P273, DOI 10.1016/j.chom.2018.11.016
   Ott SJ, 2004, GUT, V53, P685, DOI 10.1136/gut.2003.025403
   Ott SJ, 2017, GASTROENTEROLOGY, V152, P799, DOI 10.1053/j.gastro.2016.11.010
   Park SC, 2000, APPL ENVIRON MICROB, V66, P1416, DOI 10.1128/AEM.66.4.1416-1422.2000
   Philipson CW, 2018, VIRUSES, V10, P1
   Rajpathak SN, 2009, DIABETES-METAB RES, V25, P3, DOI 10.1002/dmrr.919
   Rasmussen TS, 2019, VIRUSES-BASEL, V11, DOI 10.3390/v11050435
   Rasmussen TS, 2020, GUT
   Rea MC, 2007, J MED MICROBIOL, V56, P940, DOI 10.1099/jmm.0.47085-0
   Rea MC, 2011, P NATL ACAD SCI USA, V108, P4639, DOI 10.1073/pnas.1001224107
   Reyes A, 2013, P NATL ACAD SCI USA, V110, P20236, DOI 10.1073/pnas.1319470110
   Reyes A, 2010, NATURE, V466, P334, DOI 10.1038/nature09199
   Routy B, 2018, SCIENCE, V359, P91, DOI 10.1126/science.aan3706
   Sam QH, 2017, INT J MOL SCI, V18, DOI 10.3390/ijms18020330
   Sarker SA, 2016, EBIOMEDICINE, V4, P124, DOI 10.1016/j.ebiom.2015.12.023
   Seed KD, 2014, ELIFE, V3, DOI 10.7554/eLife.03497
   Shan JY, 2018, SCI REP-UK, V8, DOI 10.1038/s41598-018-23418-y
   Shao YP, 2008, GENETICS, V180, P471, DOI 10.1534/genetics.108.090100
   Sharon G, 2019, CELL, V177, P1600, DOI 10.1016/j.cell.2019.05.004
   Shkoporov AN, 2019, CELL HOST MICROBE, V26, P527, DOI 10.1016/j.chom.2019.09.009
   Shkoporov AN, 2019, CELL HOST MICROBE, V25, P195, DOI 10.1016/j.chom.2019.01.017
   Shkoporov AN, 2018, MICROBIOME, V6, DOI 10.1186/s40168-018-0446-z
   So D, 2018, AM J CLIN NUTR, V107, P965, DOI 10.1093/ajcn/nqy041
   SOUZA KA, 1972, J VIROL, V9, P851, DOI 10.1128/JVI.9.5.851-856.1972
   St-Pierre F, 2008, P NATL ACAD SCI USA, V105, P20705, DOI 10.1073/pnas.0808831105
   Steinberg SJ, 2000, J BIOL CHEM, V275, P15605, DOI 10.1074/jbc.C000015200
   Sumby P, 2003, J BACTERIOL, V185, P6841, DOI 10.1128/JB.185.23.6841-6851.2003
   Summers William C, 2011, Bacteriophage, V1, P50, DOI 10.4161/bact.1.1.14070
   SUSSKIND MM, 1971, VIROLOGY, V45, P638, DOI 10.1016/0042-6822(71)90178-4
   Sweere JM, 2019, SCIENCE, V363, P1416, DOI 10.1126/science.aat9691
   Tetz GV, 2017, SCI REP, V7, P1
   Tobe T, 2006, P NATL ACAD SCI USA, V103, P14941, DOI 10.1073/pnas.0604891103
   Trinh JT, 2017, NAT COMMUN, V8, DOI 10.1038/ncomms14341
   Turnbaugh PJ, 2006, NATURE, V444, P1027, DOI 10.1038/nature05414
   Twort FW, 1915, LANCET, V2, P1241, DOI 10.1016/s0140-6736(01)20383-3
   Umu CO, 2016, PLOS ONE, V11, P1
   van Nood E, 2013, NEW ENGL J MED, V368, P2145, DOI [10.1056/NEJMoa1205037, 10.1056/NEJMc1303919]
   Villarroel J, 2017, VIRUSES-BASEL, V9, DOI 10.3390/v9110328
   Wagner NM, 2013, OBESITY, V21, P461, DOI 10.1002/oby.20087
   Waldor MK, 1996, SCIENCE, V272, P1910, DOI 10.1126/science.272.5270.1910
   Wang GH, 2016, FRONT MICROBIOL, V7, DOI 10.3389/fmicb.2016.01867
   Wang IN, 2006, GENETICS, V172, P17, DOI 10.1534/genetics.105.045922
   Warner BB, 2016, LANCET, V387, P1928, DOI 10.1016/S0140-6736(16)00081-7
   Watson BNJ, 2018, MBIO, V9, DOI 10.1128/mBio.02406-17
   Weiss M, 2009, VIROLOGY, V393, P16, DOI 10.1016/j.virol.2009.07.020
   Wen L, 2008, NATURE, V455, P1109, DOI 10.1038/nature07336
   WHO-World Health Organization, 2020, Overweight and obesity
   Williams HTP, 2013, BMC EVOL BIOL, V13, DOI 10.1186/1471-2148-13-17
   Wittenbecher C, 2019, DIABETES, V68, P188, DOI 10.2337/db18-0620
   Yang G, 2009, AM J PHYSIOL-ENDOC M, V297, pE211, DOI 10.1152/ajpendo.91014.2008
   Yoshimoto A, 2018, J CLIN BIOCHEM NUTR, V62, P155, DOI 10.3164/jcbn.17-53
   Youngster I, 2016, BMC MED, V14, DOI 10.1186/s12916-016-0680-9
   Yuan YY, 2019, VIRUS RES, V272, DOI 10.1016/j.virusres.2019.197734
   Zahid MSH, 2008, INFECT IMMUN, V76, P5266, DOI 10.1128/IAI.00578-08
   Zhao YC, 2019, SCI TOTAL ENVIRON, V657, P918, DOI 10.1016/j.scitotenv.2018.11.457
   Zheng JS, 2020, INT J SYST EVOL MICR, V70, P2782, DOI 10.1099/ijsem.0.004107
   Zhernakova A, 2016, SCIENCE, V352, P565, DOI 10.1126/science.aad3369
   ZHOU Y, 1993, APPL ENVIRON MICROB, V59, P3825, DOI 10.1128/AEM.59.11.3825-3831.1993
   Zuo T, 2019, GUT, V68, P1169, DOI 10.1136/gutjnl-2018-318131
   Zuo T, 2018, GUT, V67, P634, DOI 10.1136/gutjnl-2017-313952
NR 203
TC 49
Z9 53
U1 4
U2 43
PU OXFORD UNIV PRESS
PI OXFORD
PA GREAT CLARENDON ST, OXFORD OX2 6DP, ENGLAND
SN 0168-6445
EI 1574-6976
J9 FEMS MICROBIOL REV
JI Fems Microbiol. Rev.
PD JUL
PY 2020
VL 44
IS 4
BP 507
EP 521
DI 10.1093/femsre/fuaa020
PG 15
WC Microbiology
WE Science Citation Index Expanded (SCI-EXPANDED)
SC Microbiology
GA OH6PQ
UT WOS:000582716700006
PM 32495834
OA hybrid
DA 2024-01-22
ER

PT J
AU Ciccocioppo, R
   Gallia, A
   Avanzini, MA
   Betti, E
   Picone, C
   Vanoli, A
   Paganini, C
   Biagi, F
   Maccario, R
   Corazza, GR
AF Ciccocioppo, Rachele
   Gallia, Alessandra
   Avanzini, Maria A.
   Betti, Elena
   Picone, Cristina
   Vanoli, Alessandro
   Paganini, Chiara
   Biagi, Federico
   Maccario, Rita
   Corazza, Gino R.
TI A Refractory Celiac Patient Successfully Treated With Mesenchymal Stem
   Cell Infusions
SO MAYO CLINIC PROCEEDINGS
LA English
DT Article
ID STROMAL CELLS; CROHNS-DISEASE; AUTOIMMUNE ENTEROPATHY; THERAPY;
   TRANSPLANTATION; LYMPHOCYTES; STRATEGIES; RESISTANT
AB Type II refractory celiac disease (RCD), as defined according to the amount of aberrant intraepithelial lymphocytes, is a condition characterized by severe malabsorption syndrome and poor prognosis, with no effective treatment. Based on the regenerative and immunomodulatory properties of mesenchymal stem cells (MSCs), we investigated the feasibility, safety, and efficacy of serial infusions of autologous bone marrow-derived MSCs in a 51-year-old woman with type II RCD. Mesenchymal stem cells were isolated, expanded, and characterized following standard protocols. Monitoring of the patient's malabsorption indexes, mucosal architecture, and percentage of aberrant intraepithelial lymphocytes was scheduled for the time of enrollment, at each infusion, and after 6 months. Determination of mucosal expression of interleukin (IL)-15 and its receptor was also performed. Expansion of MSCs was feasible, and the patient underwent 4 systemic infusions of 2 x 10(6) MSCs/kg body weight 4 months apart, without adverse effects. During the treatment period, she experienced gradual and durable amelioration of her general condition, with normalization of stool frequency, body mass index, laboratory test results, and mucosal architecture. Remarkably, the expression of IL-15 and its receptor almost completely disappeared. Thus, treatment of RCD with serial MSC infusions seems promising, leading to recovery from the life-threatening condition while blocking the IL-15 pathogenic pathway. (C) 2016 Mayo Foundation for Medical Education and Research
C1 [Ciccocioppo, Rachele; Gallia, Alessandra; Betti, Elena; Biagi, Federico; Corazza, Gino R.] Fdn IRCCS Policlin San Matteo, Dept Internal Med, Pavia, Italy.
   [Avanzini, Maria A.; Maccario, Rita] Fdn IRCCS Policlin San Matteo, Dept Pediat, Cell Factory & Res Lab, Pavia, Italy.
   [Picone, Cristina] Fdn IRCCS Policlin San Matteo, Dept Hematol, Clin Cytometry Lab, Pavia, Italy.
   [Vanoli, Alessandro; Paganini, Chiara] Fdn IRCCS Policlin San Matteo, Dept Mol Med, Pavia, Italy.
   Univ Pavia, Via Palestro 3, I-27100 Pavia, Italy.
C3 IRCCS Fondazione San Matteo; University of Pavia; IRCCS Fondazione San
   Matteo; University of Pavia; IRCCS Fondazione San Matteo; IRCCS
   Fondazione San Matteo; University of Pavia; University of Pavia
RP Ciccocioppo, R (通讯作者)，Univ Pavia, IRCCS San Matteo Hosp Fdn, Dept Internal Med, Ctr Study & Cure Celiac Dis, Piazzale Golgi 19, I-27100 Pavia, Italy.
EM rachele.ciccocioppo@unipv.it
RI Corazza, Gino Roberto/K-8500-2016; Avanzini, Maria
   Antonietta/K-7839-2016; picone, cristina/AAA-5347-2019; Paganini,
   Chiara/AAB-5170-2022; Biagi, Federico/G-2812-2011; Elena,
   Betti/Y-9803-2019; Vanoli, Alessandro/J-4469-2016
OI Corazza, Gino Roberto/0000-0001-9532-0573; Avanzini, Maria
   Antonietta/0000-0002-6056-9018; picone, cristina/0000-0002-4609-3965;
   Paganini, Chiara/0000-0003-1709-6339; Biagi,
   Federico/0000-0002-2227-4622; Elena, Betti/0000-0001-7347-5718; Vanoli,
   Alessandro/0000-0002-2976-7032; Maccario, Rita/0000-0002-8231-2088
FU Fondazione IRCCS Policlinico San Matteo [579, 08064409]; Ministero
   dell'Universita e Ricerca Scientifica [2010K34C45_007]
FX This study was funded by a research grant from Fondazione IRCCS
   Policlinico San Matteo (No. 579, code 08064409) and by a grant from the
   Ministero dell'Universita e Ricerca Scientifica (PRIN 2011, code
   2010K34C45_007) (R.C.). These sources of funding were not in any way
   involved in the study design, collection, analysis and interpretation of
   data; writing of the manuscript; or the decision to submit the article
   for publication.
CR Al-Toma A, 2007, BLOOD, V109, P2243, DOI 10.1182/blood-2006-08-042820
   Bernardo ME, 2007, J CELL PHYSIOL, V211, P121, DOI 10.1002/jcp.20911
   Bernardo ME, 2013, CELL STEM CELL, V13, P392, DOI 10.1016/j.stem.2013.09.006
   Ciccocioppo R, 2015, CELL MOL LIFE SCI, V72, P1317, DOI 10.1007/s00018-014-1797-7
   Ciccocioppo R, 2014, CYTOTHERAPY, V16, P1080, DOI 10.1016/j.jcyt.2014.03.002
   Ciccocioppo R, 2012, MAYO CLIN PROC, V87, P909, DOI 10.1016/j.mayocp.2012.04.014
   Corazza GR, 1997, LANCET, V350, P106, DOI 10.1016/S0140-6736(97)01042-8
   De Miguel MP, 2012, CURR MOL MED, V12, P574
   Dominici M, 2006, CYTOTHERAPY, V8, P315, DOI 10.1080/14653240600855905
   Duijvestein M, 2010, GUT, V59, P1662, DOI 10.1136/gut.2010.215152
   Forbes GM, 2014, CLIN GASTROENTEROL H, V12, P64, DOI 10.1016/j.cgh.2013.06.021
   González MA, 2009, GASTROENTEROLOGY, V136, P978, DOI 10.1053/j.gastro.2008.11.041
   Le Blanc K, 2003, EXP HEMATOL, V31, P890, DOI 10.1016/S0301-472X(03)00110-3
   LeBlanc K, 2008, LANCET, V371, P1579, DOI 10.1016/S0140-6736(08)60690-X
   Lee RH, 2009, CELL STEM CELL, V5, P54, DOI 10.1016/j.stem.2009.05.003
   Malamut G, 2015, DIGEST DIS, V33, P221, DOI 10.1159/000369519
   Mayer L, 2013, INFLAMM BOWEL DIS, V19, P754, DOI 10.1097/MIB.0b013e31827f27df
   Meresse B, 2004, IMMUNITY, V21, P357, DOI 10.1016/j.immuni.2004.06.020
   Meresse B, 2015, DIGEST DIS, V33, P122, DOI 10.1159/000369521
   Nijeboer P, 2015, DIGEST DIS, V33, P227, DOI 10.1159/000381076
   Prockop DJ, 2010, J CELL MOL MED, V14, P2190, DOI 10.1111/j.1582-4934.2010.01151.x
   Rubio-Tapia A, 2010, GUT, V59, P547, DOI 10.1136/gut.2009.195131
   Secchiero P, 2012, INVEST NEW DRUG, V30, P803, DOI 10.1007/s10637-010-9534-z
   Sémont A, 2010, CELL DEATH DIFFER, V17, P952, DOI 10.1038/cdd.2009.187
   Spaggiari GM, 2008, BLOOD, V111, P1327, DOI 10.1182/blood-2007-02-074997
   Sundin M, 2007, HAEMATOLOGICA, V92, P1208, DOI 10.3324/haematol.11446
   Tack GJ, 2011, BONE MARROW TRANSPL, V46, P840, DOI 10.1038/bmt.2010.199
   van Wanrooij RLJ, 2014, J CLIN IMMUNOL, V34, P828, DOI 10.1007/s10875-014-0075-7
   Wei YM, 2009, TRANSPLANTATION, V88, P42, DOI 10.1097/TP.0b013e3181a9f0a7
NR 29
TC 14
Z9 14
U1 0
U2 3
PU ELSEVIER SCIENCE INC
PI NEW YORK
PA 360 PARK AVE SOUTH, NEW YORK, NY 10010-1710 USA
SN 0025-6196
EI 1942-5546
J9 MAYO CLIN PROC
JI Mayo Clin. Proc.
PD JUN
PY 2016
VL 91
IS 6
BP 812
EP 819
DI 10.1016/j.mayocp.2016.03.001
PG 8
WC Medicine, General & Internal
WE Science Citation Index Expanded (SCI-EXPANDED)
SC General & Internal Medicine
GA DN8CG
UT WOS:000377306200019
PM 27087453
OA Bronze
DA 2024-01-22
ER

PT J
AU Burdge, G
   Hardman, A
   Carbery, I
   Broglio, G
   Greer, D
   Selinger, CP
AF Burdge, Gemma
   Hardman, Alice
   Carbery, Isabel
   Broglio, Giacomo
   Greer, Dan
   Selinger, Christian P.
TI Uptake of a Switching Program for Patients Receiving Intravenous
   Infliximab and Vedolizumab to Subcutaneous Preparations
SO JOURNAL OF CLINICAL MEDICINE
LA English
DT Article
DE inflammatory bowel disease; infliximab; vedolizumab
ID INFLAMMATORY-BOWEL-DISEASE; MAINTENANCE THERAPY; CROHNS-DISEASE;
   INDUCTION
AB Background: Recent trials support the clinical efficacy and safety of subcutaneous infliximab (IFX) or vedolizumab (VDZ) for Inflammatory Bowel Disease (IBD). We evaluated the uptake and rationale for choosing to switch from intravenous infusions to subcutaneous injections. Methods: Retrospective analysis of all adult patients receiving standard dosing IFX or VDZ maintenance therapy to investigate uptake of subcutaneous injections and the rationale for switching to subcutaneous injections. Results: Of 232 eligible patients (total = 258: IFX = 190, VDZ = 68, and no longer eligible = 26), 58% of patients on IFX and 59% of patients on VDZ chose to switch to subcutaneous treatment. Age, sex, diagnosis, drug, line of treatment, and duration of treatment were not predictors for willingness to switch. Questionnaire responses (n = 51) demonstrate that the decision to switch was not influenced by COVID-19 exposure risk, impact on wider IBD service provision, impact on patient mental health, financial savings, seeking support following a switch, or a sense of independence managing IBD. Switchers (68%) were more motivated by time savings than non-switchers (25%; p = 0.0042). Conclusions: Switch uptake rates were 58%, with 90% of patients eligible to switch. Switch decision was influenced by time savings for patients but not by other patient-related factors.
C1 [Burdge, Gemma; Hardman, Alice; Carbery, Isabel; Broglio, Giacomo; Greer, Dan; Selinger, Christian P.] Leeds Teaching Hosp NHS Trust, Gastroenterol, Leeds LS7 4SA, W Yorkshire, England.
   [Broglio, Giacomo] IRCCS Fdn Policlin San Matteo, Internal Med, I-27100 Pavia, Italy.
   [Selinger, Christian P.] Univ Leeds, Res Inst, St James Hosp, Leeds LS9 7TF, W Yorkshire, England.
C3 University of Leeds; IRCCS Fondazione San Matteo; University of Leeds;
   Saint James's University Hospital
RP Selinger, CP (通讯作者)，Leeds Teaching Hosp NHS Trust, Gastroenterol, Leeds LS7 4SA, W Yorkshire, England.; Selinger, CP (通讯作者)，Univ Leeds, Res Inst, St James Hosp, Leeds LS9 7TF, W Yorkshire, England.
EM christian.selinger@web.de
OI Selinger, Christian/0000-0003-2022-5859; Broglio,
   Giacomo/0000-0003-2096-909X
CR Allen PB, 2010, BMC GASTROENTEROL, V10, DOI 10.1186/1471-230X-10-1
   Corte C, 2012, J GASTROEN HEPATOL, V27, P1141, DOI 10.1111/j.1440-1746.2011.07056.x
   Denesh D, 2021, EXPERT REV GASTROENT, V15, P1091, DOI 10.1080/17474124.2021.1898944
   Feagan BG, 2013, NEW ENGL J MED, V369, P699, DOI 10.1056/NEJMoa1215734
   Hanauer SB, 2002, LANCET, V359, P1541, DOI 10.1016/S0140-6736(02)08512-4
   Kennedy NA, 2021, GUT, V70, P1884, DOI 10.1136/gutjnl-2021-324789
   Kennedy NA, 2020, FRONTLINE GASTROENTE, V11, P343, DOI 10.1136/flgastro-2020-101520
   Lamb CA, 2019, GUT, V68, pS1, DOI 10.1136/gutjnl-2019-318484
   Reinisch W, 2012, INFLAMM BOWEL DIS, V18, P201, DOI 10.1002/ibd.21697
   Sandborn WJ, 2020, GASTROENTEROLOGY, V158, P562, DOI 10.1053/j.gastro.2019.08.027
   Sandborn WJ, 2013, NEW ENGL J MED, V369, P711, DOI 10.1056/NEJMoa1215739
   Schreiber S, 2021, GASTROENTEROLOGY, V160, P2340, DOI 10.1053/j.gastro.2021.02.068
   Van Assche G, 2012, GUT, V61, P229, DOI 10.1136/gutjnl-2011-300755
   Verma AM, 2021, LANCET GASTROENTEROL, V6, P88, DOI 10.1016/S2468-1253(20)30392-7
NR 14
TC 7
Z9 7
U1 0
U2 2
PU MDPI
PI BASEL
PA ST ALBAN-ANLAGE 66, CH-4052 BASEL, SWITZERLAND
EI 2077-0383
J9 J CLIN MED
JI J. Clin. Med.
PD OCT
PY 2022
VL 11
IS 19
AR 5669
DI 10.3390/jcm11195669
PG 7
WC Medicine, General & Internal
WE Science Citation Index Expanded (SCI-EXPANDED)
SC General & Internal Medicine
GA 5G2HZ
UT WOS:000866826400001
PM 36233537
OA gold, Green Published
DA 2024-01-22
ER

PT J
AU Harada, K
   Ferdous, T
   Kobayashi, H
   Ueyama, Y
AF Harada, Koji
   Ferdous, Tarannum
   Kobayashi, Hiroaki
   Ueyama, Yoshiya
TI Elemental Diet Accelerates the Recovery From Oral Mucositis and
   Dermatitis Induced by 5-Fluorouracil Through the Induction of Fibroblast
   Growth Factor 2
SO INTEGRATIVE CANCER THERAPIES
LA English
DT Article
DE elemental diet; oral mucositis; dermatitis; FGF2; 5-fluorouracil
ID SQUAMOUS-CELL CARCINOMA; TERM ENTERAL NUTRITION; CROHNS-DISEASE;
   PARENTERAL-NUTRITION; CONTROLLED-TRIAL; DOUBLE-BLIND; PREVENTION;
   RADIOCHEMOTHERAPY; CHEMOTHERAPY; RADIOTHERAPY
AB Mucositis and dermatitis induced by anticancer agents are common complications of anticancer therapies. In this study, we evaluated the efficacy of Elental (Ajinomoto Pharmaceutical Ltd, Tokyo, Japan), an elemental diet with glutamine in the treatment of 5-fluorouracil (5-FU)-induced oral mucositis and dermatitis in vivo and tried to clarify the underlying mechanisms of its action. Oral mucositis and dermatitis was induced through a combination of 5-FU treatment and mild abrasion of the cheek pouch in hamsters and the dorsal skin in nude mice respectively. These animals received saline, dextrin or Elental suspension (18 kcal/100 g) by a gastric tube daily until sacrifice. Elental reduced oral mucositis and dermatitis more effectively than dextrin in the animal model. Moreover, growth facilitating effects of Elental on HaCaT cells were examined in vitro. MTT assay, wound healing assay, and migration assay revealed that Elental could enhance the growth, invasion, and migration ability of HaCaT. ELISA and Western blotting showed upregulated FGF2 in Elental-treated HaCaT. These findings suggest that Elental is effective for the treatment of mucositis and dermatitis, and may accelerate mucosal and skin recovery through FGF2 induction and reepithelization.
C1 [Harada, Koji; Ferdous, Tarannum; Kobayashi, Hiroaki; Ueyama, Yoshiya] Yamaguchi Univ, Grad Sch Med, Ube, Yamaguchi, Japan.
C3 Yamaguchi University
RP Harada, K (通讯作者)，Yamaguchi Univ, Grad Sch Med, Dept Oral & Maxillofacial Surg, 1-1-1 Minamikogushi, Ube, Yamaguchi 7558505, Japan.
EM harako@yamaguchi-u.ac.jp
CR Akita S, 2006, J BURN CARE RES, V27, P333, DOI 10.1097/01.BCR.0000216742.23127.7A
   ALVERDY JC, 1990, JPEN-PARENTER ENTER, V14, pS109, DOI 10.1177/014860719001400415
   Bensinger William, 2008, J Natl Compr Canc Netw, V6 Suppl 1, pS1
   Carneiro-Filho BA, 2004, NUTRITION, V20, P934, DOI 10.1016/j.nut.2004.06.016
   Cowen D, 1997, INT J RADIAT ONCOL, V38, P697, DOI 10.1016/S0360-3016(97)00076-X
   Denno R, 1996, J SURG RES, V61, P35, DOI 10.1006/jsre.1996.0077
   FOX AD, 1998, J PARENTER ENTERAL N, V12, P325
   Fukui Tadahisa, 2011, Gan To Kagaku Ryoho, V38, P2597
   Gorugantula LM, 2012, OR SURG OR MED OR PA, V114, P215, DOI 10.1016/j.oooo.2012.03.013
   Hanai H, 2012, DIGEST LIVER DIS, V44, P649, DOI 10.1016/j.dld.2012.03.007
   Harada K, 2016, SUPPORT CARE CANCER, V24, P953, DOI 10.1007/s00520-015-2866-7
   Henke M, 2011, J CLIN ONCOL, V29, P2815, DOI 10.1200/JCO.2010.32.4103
   HONG RW, 1992, ANN SURG, V215, P114, DOI 10.1097/00000658-199202000-00004
   Johtatsu T, 2007, J CLIN BIOCHEM NUTR, V41, P197, DOI 10.3164/jcbn.2007028
   KANDIL HM, 1995, AM J PHYSIOL-GASTR L, V269, pG591, DOI 10.1152/ajpgi.1995.269.4.G591
   Keefe DM, 2007, CANCER-AM CANCER SOC, V109, P820, DOI 10.1002/cncr.22484
   KOENIG H, 1970, ARCH NEUROL-CHICAGO, V23, P155, DOI 10.1001/archneur.1970.00480260061008
   Kyllo RL, 2014, SEMIN CUTAN MED SURG, V33, P28, DOI 10.12788/j.sder.0060
   McCarthy GM, 1998, ORAL ONCOL, V34, P484, DOI 10.1016/S1368-8375(98)00068-2
   NEWSHOLME EA, 1988, NUTRITION, V4, P261
   Ninck S, 2013, INT J CANCER, V106, P34
   ODWYER ST, 1987, CLIN RES, V35, pA369
   Ogata Yutaka, 2012, Gan To Kagaku Ryoho, V39, P583
   Okabe K, 2013, MOD PLAST SURG, V3, P108, DOI DOI 10.4236/mps.2013.33022
   Online Ajinomoto Products Information, EL
   Peterson DE, 2009, ANN ONCOL, V20, P174, DOI 10.1093/annonc/mdp165
   Quinn B, 2008, EUR J CANCER, V44, P61, DOI 10.1016/j.ejca.2007.09.014
   Rhoads JM, 1997, AM J PHYSIOL-GASTR L, V272, pG943, DOI 10.1152/ajpgi.1997.272.5.G943
   Scully C, 2004, HEAD NECK-J SCI SPEC, V26, P77, DOI 10.1002/hed.10326
   SHOU J, 1991, JPEN-PARENTER ENTER, V15, P307, DOI 10.1177/0148607191015003307
   Skubitz KM, 1994, J INFUS CHEMOTHER, V4, P64
   Sonis ST, 2011, ANTI-CANCER DRUG, V22, P607, DOI 10.1097/CAD.0b013e3283462086
   SOUBA WW, 1990, J SURG RES, V48, P1, DOI 10.1016/0022-4804(90)90136-P
   Svanberg A, 2010, J CLIN NURS, V19, P2146, DOI 10.1111/j.1365-2702.2010.03255.x
   Tanigawa T, 2005, J DERMATOL TREAT, V16, P345, DOI 10.1080/09546630500375817
   Yamamoto T, 2007, ALIMENT PHARM THER, V25, P67, DOI 10.1111/j.1365-2036.2006.03158.x
   Yamamoto T, 2005, INFLAMM BOWEL DIS, V11, P580, DOI 10.1097/01.MIB.0000161307.58327.96
   Yamamoto T, 2007, INFLAMM BOWEL DIS, V13, P1493, DOI 10.1002/ibd.20238
   ZIEGLER TR, 1992, ANN INTERN MED, V116, P821, DOI 10.7326/0003-4819-116-10-821
NR 39
TC 12
Z9 12
U1 0
U2 6
PU SAGE PUBLICATIONS INC
PI THOUSAND OAKS
PA 2455 TELLER RD, THOUSAND OAKS, CA 91320 USA
SN 1534-7354
EI 1552-695X
J9 INTEGR CANCER THER
JI Integr. Cancer Ther.
PD JUN
PY 2018
VL 17
IS 2
BP 423
EP 430
DI 10.1177/1534735417721014
PG 8
WC Oncology; Integrative & Complementary Medicine
WE Science Citation Index Expanded (SCI-EXPANDED)
SC Oncology; Integrative & Complementary Medicine
GA GF6JS
UT WOS:000432073700027
PM 28745083
OA Green Published, gold
DA 2024-01-22
ER

PT J
AU Chaparro, M
   Gisbert, JP
AF Chaparro, Maria
   Gisbert, Javier P.
TI Maintenance therapy options for ulcerative colitis
SO EXPERT OPINION ON PHARMACOTHERAPY
LA English
DT Review
DE Ulcerative colitis; mesalamine; azathioprine; mercaptopurine;
   infliximab; biosimilar; adalimumab; golimumab; vedolizumab
ID INFLAMMATORY-BOWEL-DISEASE; EVIDENCE-BASED CONSENSUS; HUMAN
   MONOCLONAL-ANTIBODY; TERM-FOLLOW-UP; CROHNS-DISEASE; DOUBLE-BLIND;
   COMBINATION THERAPY; MESALAZINE GRANULES; ADALIMUMAB THERAPY;
   CLINICAL-RESPONSE
AB Introduction: Medical therapy is the cornerstone of the management of ulcerative colitis (UC) and the goal of the treatment is the induction and maintenance of remission.
   Areas covered: Mesalamine is the first line treatment in patients with mild to moderate UC. Despite having different formulations available, clinically significant differences in pharmacokinetics and exposure to these drugs have not been observed. Evidence supporting the efficacy of azathioprine and mercaptopurine for maintaining remission is UC patients come from both observational cohorts and clinical trials. The main limitation of the treatment with thiopurines is the onset of adverse events that occur in over one-third of patients. Infliximab, adalimumab and golimumab are anti-TNF drugs, which are generally used for more severe or refractory cases. Finally, vedolizumab, a drug directed against the integrins alpha 4 beta 7 has been shown to be effective for the induction and maintenance of remission in moderate-to-severe UC patients.
   Expert opinion: Several new drugs have enriched the therapeutic armamentarium of UC. Whether the administration of biologics earlier on in the course of the disease would have an impact on the natural history of the disease, avoiding the need for colectomy, remains unknown.
C1 [Chaparro, Maria] Hosp Univ La Princesa, Gastroenterol Unit, Amer 17,E 2 C, Madrid 28021, Spain.
   [Chaparro, Maria] CIBEREHD, Inst Invest Sanitaria Princesa IIS IP, Amer 17,E 2 C, Madrid 28021, Spain.
C3 CIBER - Centro de Investigacion Biomedica en Red; CIBEREHD
RP Chaparro, M (通讯作者)，Hosp Univ La Princesa, Gastroenterol Unit, Amer 17,E 2 C, Madrid 28021, Spain.; Chaparro, M (通讯作者)，CIBEREHD, Inst Invest Sanitaria Princesa IIS IP, Amer 17,E 2 C, Madrid 28021, Spain.
EM mariachs2005@gmail.com
RI Chaparro, María/I-2500-2016; Gisbert, Javier P/GRY-2719-2022; Gisbert,
   Javier P/ABB-7531-2021
OI Chaparro, María/0000-0002-9275-4242; Gisbert, Javier
   P/0000-0003-2090-3445
FU Merck Sharp Dohme; Abbvie; Hospira; Takeda; Shire Pharmaceuticals; Kern
   Pharma; Janssen; Pfizer; Ferring; Faes Farma; Dr. Falk Pharma; Chiesi;
   Casen Fleet; Gebro Pharma; Otsuka Pharmaceutical; Vifor Pharma
FX M Chaparro has served as a speaker, advisory member for or has received
   research funding from Merck Sharp & Dohme, Abbvie, Hospira, Takeda and
   Shire Pharmaceuticals. JP Gisbert has served as a speaker, a consultant
   and advisory member for or has received research funding from Merck
   Sharp & Dohme, Abbvie, Hospira, Kern Pharma, Takeda, Janssen, Pfizer,
   Ferring, Faes Farma, Shire Pharmaceuticals, Dr. Falk Pharma, Chiesi,
   Casen Fleet, Gebro Pharma, Otsuka Pharmaceutical and Vifor Pharma. The
   authors have no other relevant affiliations or financial involvement
   with any organization or entity with a financial interest in or
   financial conflict with the subject matter or materials discussed in the
   manuscript apart from those disclosed.
CR Afif W, 2009, INFLAMM BOWEL DIS, V15, P1302, DOI 10.1002/ibd.20924
   Ariyaratnam J, 2014, AM J GASTROENTEROL, V109, P163, DOI 10.1038/ajg.2013.451
   Armuzzi A, 2013, DIGEST LIVER DIS, V45, P738, DOI 10.1016/j.dld.2013.03.018
   Atzeni F, 2005, ANN NY ACAD SCI, V1051, P559, DOI 10.1196/annals.1361.100
   Beaugerie L, 2009, LANCET, V374, P1617, DOI 10.1016/S0140-6736(09)61302-7
   Ben-Horin S, 2011, GUT, V60, P41, DOI 10.1136/gut.2009.201533
   Biancone L, 2012, J CROHNS COLITIS, V6, P578, DOI 10.1016/j.crohns.2011.11.005
   Chaparro M, 2012, ALIMENT PHARM THER, V35, P971, DOI 10.1111/j.1365-2036.2012.05057.x
   Chaparro M, 2012, ALIMENT PHARM THER, V35, P275, DOI 10.1111/j.1365-2036.2011.04934.x
   Chaparro M, 2013, INFLAMM BOWEL DIS, V19, P1404, DOI 10.1097/MIB.0b013e318281f28f
   Colombel JF, 2014, AM J GASTROENTEROL, V109, P1771, DOI 10.1038/ajg.2014.242
   Dignass A, 2012, J CROHNS COLITIS, V6, P965, DOI 10.1016/j.crohns.2012.09.003
   Dignass A, 2012, J CROHNS COLITIS, V6, P991, DOI 10.1016/j.crohns.2012.09.002
   Dubinsky MC, 2005, AM J GASTROENTEROL, V100, P2239, DOI 10.1111/j.1572-0241.2005.41900.x
   Feagan BG, 2014, GASTROENTEROLOGY, V146, P110, DOI 10.1053/j.gastro.2013.09.032
   Feagan BG, 2013, NEW ENGL J MED, V369, P699, DOI 10.1056/NEJMoa1215734
   Feagan BG, 2012, COCHRANE DB SYST REV, DOI 10.1002/14651858.CD000543.pub3
   Ford AC, 2011, AM J GASTROENTEROL, V106, P644, DOI 10.1038/ajg.2011.73
   García-Bosch O, 2013, J CROHNS COLITIS, V7, P717, DOI 10.1016/j.crohns.2012.10.004
   Gecse KB, 2016, J CROHNS COLITIS, V10, P133, DOI 10.1093/ecco-jcc/jjv220
   Gies N, 2010, ALIMENT PHARM THER, V32, P522, DOI 10.1111/j.1365-2036.2010.04380.x
   Gisbert JP, 2009, ALIMENT PHARM THER, V30, P126, DOI 10.1111/j.1365-2036.2009.04023.x
   Gisbert JP, 2008, AM J GASTROENTEROL, V103, P1783, DOI 10.1111/j.1572-0241.2008.01848.x
   Gisbert JP, 2007, AM J GASTROENTEROL, V102, P1518, DOI 10.1111/j.1572-0241.2007.01187.x
   Gisbert JP, 2007, INFLAMM BOWEL DIS, V13, P629, DOI 10.1002/ibd.20099
   Gisbert JP, 2009, AM J GASTROENTEROL, V104, P760, DOI 10.1038/ajg.2008.88
   Gisbert JP, 2002, REV CLIN ESP, V202, P555, DOI 10.1016/S0014-2565(02)71143-0
   González-Lama Y, 2011, ALIMENT PHARM THER, V34, P544, DOI 10.1111/j.1365-2036.2011.04756.x
   Hanauer S, 2014, UNITED EUROPEAN GAST, V2, pA66
   Hanauer SB, 2006, ALIMENT PHARM THER, V24, P37, DOI 10.1111/j.1365-2036.2006.03058.x
   Hanauer SB, 2006, GASTROENTEROLOGY, V130, P323, DOI 10.1053/j.gastro.2005.11.030
   Hanauer SB, 2002, LANCET, V359, P1541, DOI 10.1016/S0140-6736(02)08512-4
   Hutas G, 2008, CURR OPIN MOL THER, V10, P393
   Jahnsen Jorgen, 2015, Expert Rev Gastroenterol Hepatol, V9 Suppl 1, P45, DOI 10.1586/17474124.2015.1091308
   Kamm MA, 2007, GASTROENTEROLOGY, V132, P66, DOI 10.1053/j.gastro.2006.10.011
   Kandiel A, 2005, GUT, V54, P1121, DOI 10.1136/gut.2004.049460
   Kopylov U, 2015, INFLAMM BOWEL DIS, V21, P1847, DOI 10.1097/MIB.0000000000000457
   Kornbluth A, 2010, AM J GASTROENTEROL, V105, P501, DOI 10.1038/ajg.2009.727
   Kotlyar DS, 2015, CLIN GASTROENTEROL H, V13, P847, DOI 10.1016/j.cgh.2014.05.015
   Kotlyar DS, 2010, AM J GASTROENTEROL, V105, P2299, DOI 10.1038/ajg.2010.213
   Kruis W, 2009, GUT, V58, P233, DOI 10.1136/gut.2008.154302
   Laharie D, 2012, LANCET, V380, P1909, DOI 10.1016/S0140-6736(12)61084-8
   LANGHOLZ E, 1994, GASTROENTEROLOGY, V107, P3, DOI 10.1016/0016-5085(94)90054-X
   Leifeld L, 2011, ALIMENT PHARM THER, V34, P1115, DOI 10.1111/j.1365-2036.2011.04840.x
   Lonberg N, 2005, NAT BIOTECHNOL, V23, P1117, DOI 10.1038/nbt1135
   Lowry PW, 2001, GUT, V49, P665, DOI 10.1136/gut.49.5.665
   Mañosa M, 2009, DIGESTION, V80, P30, DOI 10.1159/000212075
   Marshall J K, 2001, Curr Opin Investig Drugs, V2, P502
   Marshall JK, 2010, COCHRANE DB SYST REV, DOI 10.1002/14651858.CD004115.pub2
   Marteau P, 2005, GUT, V54, P960, DOI 10.1136/gut.2004.060103
   McDermott E, 2013, J CROHNS COLITIS, V7, P150, DOI 10.1016/j.crohns.2012.03.016
   Oresland T, 2015, J CROHNS COLITIS, V9, P4, DOI 10.1016/j.crohns.2014.08.012
   Osterman MT, 2006, GASTROENTEROLOGY, V130, P1047, DOI 10.1053/j.gastro.2006.01.046
   Oussalah A, 2008, ALIMENT PHARM THER, V28, P966, DOI 10.1111/j.1365-2036.2008.03811.x
   Panaccione R, 2014, GASTROENTEROLOGY, V146, P392, DOI 10.1053/j.gastro.2013.10.052
   Paoluzi OA, 2005, ALIMENT PHARM THER, V21, P1111, DOI 10.1111/j.1365-2036.2005.02458.x
   Park Sang Hyoung, 2015, Expert Rev Gastroenterol Hepatol, V9 Suppl 1, P35, DOI 10.1586/17474124.2015.1091309
   Prefontaine E, 2009, COCHRANE DB SYST REV, DOI 10.1002/14651858.CD000067.pub2
   Probert CSJ, 2014, J CROHNS COLITIS, V8, P200, DOI 10.1016/j.crohns.2013.08.007
   Reinisch W, 2011, GUT, V60, P780, DOI 10.1136/gut.2010.221127
   Reuther LO, 2003, SCAND J GASTROENTERO, V38, P972, DOI 10.1080/00365520310005082
   Rutgeerts P, 2005, NEW ENGL J MED, V353, P2462, DOI 10.1056/NEJMoa050516
   Safdi M, 1997, AM J GASTROENTEROL, V92, P1867
   San Román AL, 2005, REV ESP ENFERM DIG, V97, P249
   Sandborn WJ, 2009, GASTROENTEROLOGY, V137, P1250, DOI 10.1053/j.gastro.2009.06.061
   Sandborn WJ, 2014, GASTROENTEROLOGY, V146, P85, DOI 10.1053/j.gastro.2013.05.048
   Sandborn WJ, 2014, GASTROENTEROLOGY, V146, P96, DOI 10.1053/j.gastro.2013.06.010
   Sandborn WJ, 2013, NEW ENGL J MED, V369, P711, DOI 10.1056/NEJMoa1215739
   Sandborn WJ, 2012, GASTROENTEROLOGY, V142, P257, DOI 10.1053/j.gastro.2011.10.032
   Sandborn WJ, 2003, ALIMENT PHARM THER, V17, P29, DOI 10.1046/j.1365-2036.2003.01408.x
   Sands B, 2013, J CROHNS COLITIS S1, V7, pS5
   Sands BE, 2004, NEW ENGL J MED, V350, P876, DOI 10.1056/NEJMoa030815
   Shale MJ, 2003, ALIMENT PHARM THER, V18, P191, DOI 10.1046/j.1365-2036.2003.01648.x
   Shealy D, 2010, MABS-AUSTIN, V2, P428, DOI 10.4161/mabs.12304
   Siegel CA, 2005, ALIMENT PHARM THER, V22, P1, DOI 10.1111/j.1365-2036.2005.02520.x
   Solberg IC, 2009, SCAND J GASTROENTERO, V44, P431, DOI 10.1080/00365520802600961
   Souza HS, 1999, GUT, V45, P856, DOI 10.1136/gut.45.6.856
   Sutherland L, 2006, COCHRANE DB SYST REV, DOI 10.1002/14651858.CD000544.pub2
   Taxonera C, 2011, ALIMENT PHARM THER, V33, P340, DOI 10.1111/j.1365-2036.2010.04531.x
   Tilg H, 2010, CURR OPIN INVEST DR, V11, P1295
   Tsuzuki Y, 1996, INT IMMUNOL, V8, P287, DOI 10.1093/intimm/8.3.287
   Wolfe F, 2004, ARTHRITIS RHEUM-US, V50, P1740, DOI 10.1002/art.20311
   Yang SK, 2014, NAT GENET, V46, P1017, DOI 10.1038/ng.3060
   Zabala W, 2013, PHARMACOGENOMICS, V14, P631, DOI [10.2217/PGS.13.38, 10.2217/pgs.13.38]
NR 84
TC 19
Z9 20
U1 0
U2 3
PU TAYLOR & FRANCIS LTD
PI ABINGDON
PA 2-4 PARK SQUARE, MILTON PARK, ABINGDON OR14 4RN, OXON, ENGLAND
SN 1465-6566
EI 1744-7666
J9 EXPERT OPIN PHARMACO
JI Expert Opin. Pharmacother.
PY 2016
VL 17
IS 10
BP 1339
EP 1349
DI 10.1080/14656566.2016.1187132
PG 11
WC Pharmacology & Pharmacy
WE Science Citation Index Expanded (SCI-EXPANDED)
SC Pharmacology & Pharmacy
GA DP2OK
UT WOS:000378328200005
PM 27240112
DA 2024-01-22
ER

PT J
AU Puri, K
   Kocoshis, S
   Risma, K
   Perez, L
   Hart, C
   Chin, C
   Ryan, TD
   Jefferies, JL
   Schumacher, KR
   Castleberry, C
AF Puri, K.
   Kocoshis, S.
   Risma, K.
   Perez, L.
   Hart, C.
   Chin, C.
   Ryan, T. D.
   Jefferies, J. L.
   Schumacher, K. R.
   Castleberry, C.
TI Basiliximab treatment for autoimmune bowel disease in a pediatric heart
   transplant patient
SO PEDIATRIC TRANSPLANTATION
LA English
DT Article
DE pediatric heart transplant; inflammatory bowel disease; basiliximab
ID GASTROINTESTINAL COMPLICATIONS; CARDIAC TRANSPLANTATION; CROHNS-DISEASE;
   MANAGEMENT; EVEROLIMUS; RECIPIENTS
AB Autoimmune-mediated bowel disease has been reported after pediatric heart transplantation. Recognition and treatment of these patients has been difficult. We describe a patient who responded to steroids and basiliximab therapy after an inflammatory process secondary to abnormal T-cell activation. Our patient is a 28-month-old female who received a heart transplant at fivewk of age. At 24months post-transplant, she developed fever and bloody stools. Initial investigations were significant for an elevated ESR (>120) and CRP (15.2). Symptoms persisted despite bowel rest and mycophenolate discontinuation. Endoscopic evaluation revealed discontinuous ulcerative disease involving esophagus, terminal ileum, right and left colon, necessitating extensive bowel resection. She had additional airway inflammation leading to a TEF at the site of esophageal ulceration, requiring tracheostomy. Immune evaluation revealed autoimmune dysregulation that responded to parenteral methylprednisolone. Chronic basiliximab therapy allowed for successful weaning of steroids with sustained remission. She has been transitioned to sirolimus and tacrolimus maintenance immunosuppression with plans to discontinue basiliximab once off steroids. In conclusion, bowel disease in the setting of pediatric heart transplantation can be severe and refractory to traditional treatment methods. Tailoring immune therapy to activated T cells can result in remission. Basiliximab therapy was used in our patient to maintain steroid-induced remission, but long-term complications of this disease process are unknown.
C1 [Puri, K.; Chin, C.; Ryan, T. D.; Jefferies, J. L.; Castleberry, C.] Cincinnati Childrens Hosp Med Ctr, Inst Heart, Cincinnati, OH 45229 USA.
   [Kocoshis, S.] Cincinnati Childrens Hosp Med Ctr, Gastroenterol Hepatol & Nutr, Cincinnati, OH 45229 USA.
   [Risma, K.; Perez, L.] Cincinnati Childrens Hosp Med Ctr, Allergy & Immunol, Cincinnati, OH 45229 USA.
   [Hart, C.] Cincinnati Childrens Hosp Med Ctr, Otolaryngol, Cincinnati, OH 45229 USA.
   [Schumacher, K. R.] Univ Michigan, CS Mott Childrens Hosp, Pediat Cardiol, Ann Arbor, MI 48109 USA.
C3 Cincinnati Children's Hospital Medical Center; Cincinnati Children's
   Hospital Medical Center; Cincinnati Children's Hospital Medical Center;
   Cincinnati Children's Hospital Medical Center; University of Michigan
   System; University of Michigan
RP Puri, K (通讯作者)，Texas Childrens Hosp, 6621 Fannin St,MC 19345C, Houston, TX 77030 USA.
EM puri.kriti@gmail.com
RI Jefferies, John/JDV-5221-2023; Castleberry, Chesney/H-6493-2019; Risma,
   Kimberly/ABE-5905-2020
OI Castleberry, Chesney/0000-0002-9052-2333; /0000-0003-0671-4859
FU NIAID NIH HHS [T32 AI060515] Funding Source: Medline
CR Agarwal S, 2013, CLIN GASTROENTEROL H, V11, P1050, DOI 10.1016/j.cgh.2013.02.024
   Díaz B, 2007, TRANSPL P, V39, P2397, DOI 10.1016/j.transproceed.2007.07.061
   Dipchand AI, 2013, PEDIATR TRANSPLANT, V17, P99, DOI 10.1111/petr.12038
   Dumortier J, 2008, INFLAMM BOWEL DIS, V14, P874, DOI 10.1002/ibd.20395
   Fontenot JD, 2005, NAT IMMUNOL, V6, P1142, DOI 10.1038/ni1263
   Halnon NJ, 2005, PEDIATR RES, V57, P42, DOI 10.1203/01.PDR.0000147735.19342.DE
   Harms B, 2004, PEDIAT ALLERG IMM-UK, V15, P186, DOI 10.1046/j.1399-3038.2003.00130.x
   Hisamatsu T, 2013, PHARMACOL THERAPEUT, V137, P283, DOI 10.1016/j.pharmthera.2012.10.008
   Indriolo A, 2014, WORLD J GASTROENTERO, V20, P3525, DOI 10.3748/wjg.v20.i13.3525
   KUROBE H, 2013, J THORAC CARDIOVASC, V145
   Kurobe H, 2013, J THORAC CARDIOV SUR, V145, P656, DOI 10.1016/j.jtcvs.2012.12.015
   Mancebo E, 2008, CLIN EXP IMMUNOL, V154, P375, DOI 10.1111/j.1365-2249.2008.03771.x
   Massey DCO, 2008, GUT, V57, P1294, DOI 10.1136/gut.2008.157297
   Molinari M, 2005, AM J TRANSPLANT, V5, P2799, DOI 10.1111/j.1600-6143.2005.01082.x
   Molodecky NA, 2012, GASTROENTEROLOGY, V142, P46, DOI 10.1053/j.gastro.2011.10.001
   Monteleone G, 2014, AUTOIMMUN REV, V13, P11, DOI 10.1016/j.autrev.2013.06.003
   MOORE L, 1995, HUM PATHOL, V26, P1162, DOI 10.1016/0046-8177(95)90283-X
   Mouledoux JH, 2014, PEDIATR TRANSPLANT, V18, P197, DOI 10.1111/petr.12205
   Ogle BM, 2006, J IMMUNOL, V176, P1962, DOI 10.4049/jimmunol.176.3.1962
   Rakhit A, 2002, J HEART LUNG TRANSPL, V21, P751, DOI 10.1016/S1053-2498(02)00383-2
   Reinisch W, 2008, AM J GASTROENTEROL, V103, P2284, DOI 10.1111/j.1572-0241.2008.02024.x
   Riley TR, 1997, AM J GASTROENTEROL, V92, P279
   Turner D, 2012, J PEDIATR GASTR NUTR, V55, P340, DOI 10.1097/MPG.0b013e3182662233
   van Gent R, 2011, BLOOD, V118, P627, DOI 10.1182/blood-2011-03-341396
NR 24
TC 1
Z9 1
U1 0
U2 2
PU WILEY
PI HOBOKEN
PA 111 RIVER ST, HOBOKEN 07030-5774, NJ USA
SN 1397-3142
EI 1399-3046
J9 PEDIATR TRANSPLANT
JI Pediatr. Transplant.
PD NOV
PY 2015
VL 19
IS 7
BP E165
EP E169
DI 10.1111/petr.12584
PG 5
WC Pediatrics; Transplantation
WE Science Citation Index Expanded (SCI-EXPANDED)
SC Pediatrics; Transplantation
GA CT1SC
UT WOS:000362580100002
PM 26374667
OA Green Accepted
DA 2024-01-22
ER

PT J
AU Lopetuso, LR
   Ianiro, G
   Allegretti, JR
   Bibbò, S
   Gasbarrini, A
   Scaldaferri, F
   Cammarota, G
AF Lopetuso, Loris R.
   Ianiro, Gianluca
   Allegretti, Jessica R.
   Bibbo, Stefano
   Gasbarrini, Antonio
   Scaldaferri, Franco
   Cammarota, Giovanni
TI Fecal transplantation for ulcerative colitis: current evidence and
   future applications
SO EXPERT OPINION ON BIOLOGICAL THERAPY
LA English
DT Review
DE Ulcerative colitis; inflammatory bowel disease; fecal microbiota
   transplantation; gut microbiota
ID CLOSTRIDIUM-DIFFICILE INFECTION; INFLAMMATORY-BOWEL-DISEASE; IL-1
   RECEPTOR ANTAGONIST; TOLL-LIKE RECEPTORS; MICROBIOTA TRANSPLANTATION;
   CROHNS-DISEASE; BACTERIAL FLAGELLIN; EXPRESSION; RECURRENT; REMISSION
AB Introduction: Established evidence suggests that gut microbiota plays a role in ulcerative colitis (UC). Fecal microbiota transplantation (FMT) is clearly recognized as a highly effective treatment for patients with recurrent Clostridium difficile infection and has been investigated also in patients with UC, with promising results. Areas covered: Literature review was performed to select publications concerning current evidence on the role of gut microbiota in the pathogenesis of UC, and on the effectiveness of FMT in this disorder. Expert opinion: The randomized controlled trials published investigating the use of FMT suggested a potential role for FMT in the treatment of mild to moderate UC. However, given several unanswered questions regarding donor selection, dose, route of administration and duration of therapy, this is not yet recommended as a viable therapy option. FMT has allowed for more in depth investigation with regards to the role the gut microbiota may be playing in UC. This knowledge is critical to identifying where FMT may appropriately fit in the UC treatment paradigm. As our understanding of the role the microbiome plays in this chronic disease, FMT, and then eventually defined microbes, will hopefully serve in a complementary role to conventional IBD therapies.
C1 [Lopetuso, Loris R.; Ianiro, Gianluca; Bibbo, Stefano; Gasbarrini, Antonio; Scaldaferri, Franco; Cammarota, Giovanni] Fdn Policlin Univ A Gemelli IRCCS, Uoc Med Interna & Gastroenterol, Area Med Interna Gastroenterol & Oncol Med, Dipartimento Sci Gastroenterol Endocrinometab & N, Largo A Gemelli 8, I-00168 Rome, Italy.
   [Lopetuso, Loris R.; Ianiro, Gianluca; Bibbo, Stefano; Gasbarrini, Antonio; Scaldaferri, Franco; Cammarota, Giovanni] Univ Cattolica Sacro Cuore, Ist Patol Speciale Med, Rome, Italy.
   [Allegretti, Jessica R.] Harvard Med Sch, Brigham & Womens Hosp, Div Gastroenterol, Boston, MA 02115 USA.
C3 Catholic University of the Sacred Heart; IRCCS Policlinico Gemelli;
   Catholic University of the Sacred Heart; IRCCS Policlinico Gemelli;
   Harvard University; Brigham & Women's Hospital; Harvard Medical School
RP Cammarota, G (通讯作者)，Fdn Policlin Univ A Gemelli IRCCS, Uoc Med Interna & Gastroenterol, Area Med Interna Gastroenterol & Oncol Med, Dipartimento Sci Gastroenterol Endocrinometab & N, Largo A Gemelli 8, I-00168 Rome, Italy.
EM giovanni.cammarota@unicatt.it
RI Cammarota, Giovanni/AAD-1732-2022; Gasbarrini, Antonio/AAB-8487-2019;
   Bibbo, Stefano/AAA-9851-2019; Ianiro, Gianluca/K-5578-2016
OI Cammarota, Giovanni/0000-0002-3626-6148; Bibbo,
   Stefano/0000-0002-8043-4807; Gasbarrini, Antonio/0000-0003-4863-6924;
   scaldaferri, franco/0000-0001-8334-7541; Gasbarrini,
   Antonio/0000-0002-6230-1779; Ianiro, Gianluca/0000-0002-8318-0515
CR Abreu MT, 2002, J BIOL CHEM, V277, P20431, DOI 10.1074/jbc.M110333200
   Aderem A, 2000, NATURE, V406, P782, DOI 10.1038/35021228
   Anderson JL, 2012, ALIMENT PHARM THER, V36, P503, DOI 10.1111/j.1365-2036.2012.05220.x
   Andus T, 1997, GUT, V41, P651, DOI 10.1136/gut.41.5.651
   Angelberger S, 2013, AM J GASTROENTEROL, V108, P1620, DOI 10.1038/ajg.2013.257
   Bamias G, 2012, CYTOKINE, V59, P451, DOI 10.1016/j.cyto.2012.06.014
   Beltrán CJ, 2010, INFLAMM BOWEL DIS, V16, P1097, DOI 10.1002/ibd.21175
   BENNET JD, 1989, LANCET, V1, P164
   Bevins CL, 2011, NAT REV MICROBIOL, V9, P356, DOI 10.1038/nrmicro2546
   Cammarota G, 2015, ALIMENT PHARM THER, V41, P835, DOI 10.1111/apt.13144
   Cammarota G, 2015, PHARMACOL THERAPEUT, V149, P191, DOI 10.1016/j.pharmthera.2014.12.006
   Cario E, 2000, INFECT IMMUN, V68, P7010, DOI 10.1128/IAI.68.12.7010-7017.2000
   CASINIRAGGI V, 1995, J IMMUNOL, V154, P2434
   Chassaing B, 2011, GASTROENTEROLOGY, V140, P1720, DOI 10.1053/j.gastro.2011.01.054
   Cold F, 2019, SCAND J GASTROENTERO, V54, P289, DOI 10.1080/00365521.2019.1585939
   COMINELLI F, 1990, J CLIN INVEST, V86, P972, DOI 10.1172/JCI114799
   Costello SP, 2017, ALIMENT PHARM THER, V46, P213, DOI 10.1111/apt.14173
   Costello SP, 2019, JAMA-J AM MED ASSOC, V321, P156, DOI 10.1001/jama.2018.20046
   Damman CJ, 2015, PLOS ONE, V10, DOI 10.1371/journal.pone.0133925
   Debast SB, 2014, CLIN MICROBIOL INFEC, V20, P1, DOI 10.1111/1469-0691.12418
   Dubinsky MC, 2008, CLIN GASTROENTEROL H, V6, P1105, DOI 10.1016/j.cgh.2008.04.032
   FERRETTI M, 1994, J CLIN INVEST, V94, P449, DOI 10.1172/JCI117345
   Gewirtz AT, 2001, J IMMUNOL, V167, P1882, DOI 10.4049/jimmunol.167.4.1882
   Harbord M, 2017, J CROHNS COLITIS, V11, P769, DOI 10.1093/ecco-jcc/jjx009
   HERMISTON ML, 1995, SCIENCE, V270, P1203, DOI 10.1126/science.270.5239.1203
   Hershberg RM, 2002, AM J PHYSIOL-GASTR L, V283, pG833, DOI 10.1152/ajpgi.00208.2002
   Ianiro G, 2018, ALIMENT PHARM THER, V48, P152, DOI 10.1111/apt.14816
   Ianiro G, 2017, CLIN MICROBIOL INFEC, V23, DOI 10.1016/j.cmi.2016.12.025
   Ianiro G, 2018, UNITED EUR GASTROENT, V6, P1232, DOI 10.1177/2050640618780762
   Ianiro G, 2014, MEDICINE, V93, DOI 10.1097/MD.0000000000000097
   Imdad A, 2018, COCHRANE DB SYST REV, DOI 10.1002/14651858.CD012774.pub2
   Ivison SM, 2010, INFLAMM BOWEL DIS, V16, P401, DOI 10.1002/ibd.21097
   Johansson MEV, 2008, P NATL ACAD SCI USA, V105, P15064, DOI 10.1073/pnas.0803124105
   Kao D, 2017, JAMA-J AM MED ASSOC, V318, P1985, DOI 10.1001/jama.2017.17077
   Kaser A, 2010, ANNU REV IMMUNOL, V28, P573, DOI 10.1146/annurev-immunol-030409-101225
   Kassam Z, 2013, AM J GASTROENTEROL, V108, P500, DOI 10.1038/ajg.2013.59
   Kelly CR, 2016, ANN INTERN MED, V165, P609, DOI 10.7326/M16-0271
   Ko CW, 2018, GASTROENTEROLOGY, V156, P748
   Kobori A, 2010, J GASTROENTEROL, V45, P999, DOI 10.1007/s00535-010-0245-1
   Koboziev I, 2014, FREE RADICAL BIO MED, V68, P122, DOI 10.1016/j.freeradbiomed.2013.11.008
   Kump PK, 2013, INFLAMM BOWEL DIS, V19, P2155, DOI 10.1097/MIB.0b013e31829ea325
   Lam WC, 2019, GASTROENT RES PRACT, V2019, DOI 10.1155/2019/1287493
   Langen MACLV, 2009, INFLAMM BOWEL DIS, V15, P454, DOI 10.1002/ibd.20737
   Lee CH, 2016, JAMA-J AM MED ASSOC, V315, P142, DOI 10.1001/jama.2015.18098
   Lodes MJ, 2004, J CLIN INVEST, V113, P1296, DOI 10.1172/JCI200420295
   Lopetuso LR, 2018, P NATL ACAD SCI USA, V115, pE9362, DOI 10.1073/pnas.1803613115
   Lopetuso LR, 2017, INFLAMM BOWEL DIS, V23, P392, DOI 10.1097/MIB.0000000000001035
   Lopetuso LR, 2016, INFLAMM BOWEL DIS, V22, P1708, DOI 10.1097/MIB.0000000000000807
   McDonald LC, 2018, CLIN INFECT DIS, V66, pE1, DOI [10.1093/cid/cix1085, 10.1093/cid/ciy149]
   McNamee EN, 2011, P NATL ACAD SCI USA, V108, P16711, DOI 10.1073/pnas.1111982108
   Moayyedi P, 2015, GASTROENTEROLOGY, V149, P102, DOI 10.1053/j.gastro.2015.04.001
   Monteleone G, 1999, J IMMUNOL, V163, P143
   Mullish BH, 2018, GUT, V67, P1920, DOI [10.1136/gutjnl-2018-316818, 10.1016/j.jhin.2018.07.037]
   Narula N, 2017, INFLAMM BOWEL DIS, V23, P1702, DOI 10.1097/MIB.0000000000001228
   NISHIYAMA T, 1994, DIGESTION, V55, P368, DOI 10.1159/000201167
   Paramsothy S, 2017, LANCET, V389, P1218, DOI 10.1016/S0140-6736(17)30182-4
   Pastorelli L, 2010, P NATL ACAD SCI USA, V107, P8017, DOI 10.1073/pnas.0912678107
   Peloquin JM, 2013, ANAEROBE, V24, P102, DOI 10.1016/j.anaerobe.2013.04.006
   Peltekova VD, 2004, NAT GENET, V36, P471, DOI 10.1038/ng1339
   Pizarro TT, 1999, J IMMUNOL, V162, P6829
   Quraishi MN, 2017, ALIMENT PHARM THER, V46, P479, DOI 10.1111/apt.14201
   Rakoff-Nahoum S, 2004, CELL, V118, P229, DOI 10.1016/j.cell.2004.07.002
   Richard ML, 2019, NAT REV GASTRO HEPAT, V16, P331, DOI 10.1038/s41575-019-0121-2
   Rossen NG, 2015, GASTROENTEROLOGY, V149, P110, DOI 10.1053/j.gastro.2015.03.045
   RUTGEERTS P, 1991, LANCET, V338, P771, DOI 10.1016/0140-6736(91)90663-A
   Rutgeerts P, 2009, GASTROENTEROLOGY, V136, P1182, DOI 10.1053/j.gastro.2009.02.001
   Salim SY, 2011, INFLAMM BOWEL DIS, V17, P362, DOI 10.1002/ibd.21403
   Sartor RB, 2008, GASTROENTEROLOGY, V134, P577, DOI 10.1053/j.gastro.2007.11.059
   Schirmer M, 2018, NAT MICROBIOL, V3, P337, DOI 10.1038/s41564-017-0089-z
   Seidelin JB, 2010, IMMUNOL LETT, V128, P80, DOI 10.1016/j.imlet.2009.11.001
   Sokol H, 2008, P NATL ACAD SCI USA, V105, P16731, DOI 10.1073/pnas.0804812105
   Sponheim J, 2010, AM J PATHOL, V177, P2804, DOI 10.2353/ajpath.2010.100378
   Targan SR, 2005, GASTROENTEROLOGY, V128, P2020, DOI 10.1053/j.gastro.2005.03.046
   Van der Sluis M, 2006, GASTROENTEROLOGY, V131, P117, DOI 10.1053/j.gastro.2006.04.020
   van Nood E, 2013, NEW ENGL J MED, V368, P2145, DOI [10.1056/NEJMoa1205037, 10.1056/NEJMc1303919]
   Velcich A, 2002, SCIENCE, V295, P1726, DOI 10.1126/science.1069094
   Vijay-Kumar M, 2007, J CLIN INVEST, V117, P3909, DOI 10.1172/JCI33084
   Weingarden AR, 2017, GUT MICROBES, V8, P238, DOI 10.1080/19490976.2017.1290757
NR 78
TC 21
Z9 22
U1 1
U2 20
PU TAYLOR & FRANCIS LTD
PI ABINGDON
PA 2-4 PARK SQUARE, MILTON PARK, ABINGDON OR14 4RN, OXON, ENGLAND
SN 1471-2598
EI 1744-7682
J9 EXPERT OPIN BIOL TH
JI Expert Opin. Biol. Ther.
PD APR 2
PY 2020
VL 20
IS 4
SI SI
BP 343
EP 351
DI 10.1080/14712598.2020.1733964
EA FEB 2020
PG 9
WC Biotechnology & Applied Microbiology; Medicine, Research & Experimental
WE Science Citation Index Expanded (SCI-EXPANDED)
SC Biotechnology & Applied Microbiology; Research & Experimental Medicine
GA KS7PN
UT WOS:000518111000001
PM 32083498
DA 2024-01-22
ER

PT J
AU Bossa, F
   Colombo, E
   Andriulli, A
   Annese, V
AF Bossa, Fabrizio
   Colombo, Elisabetta
   Andriulli, Angelo
   Annese, Vito
TI Treatment of steroid-naive ulcerative colitis
SO EXPERT OPINION ON PHARMACOTHERAPY
LA English
DT Review
DE safety; steroids; therapy; ulcerative colitis
ID INFLAMMATORY-BOWEL-DISEASE; ACTIVE CROHNS-DISEASE; ORAL BECLOMETASONE
   DIPROPIONATE; ERYTHROCYTE-MEDIATED DELIVERY; MULTIDRUG-RESISTANCE GENE;
   EVIDENCE-BASED CONSENSUS; NECROSIS-FACTOR-ALPHA; BECLOMETHASONE
   DIPROPIONATE; 5-AMINOSALICYLIC ACID; SEVERE ATTACKS
AB The introduction of steroid therapy by Truelove and Witts in the 1950s revolutionized the treatment of ulcerative colitis. Corticosteroids are potent inhibitors of T-cell activation and proinflammatory cytokines and still represent the mainstay of therapy of patients with ulcerative colitis. About 15% of patients are resistant to steroids, and about a quarter of patients become dependent within 1 year of therapy. Steroid-related adverse events are numerous and occur frequently. So, new steroids with low systemic absorption and better safety profile have been studied, but they show an overall lower efficacy compared with traditional steroids. A new drug-delivery system based on the use of autologous erythrocytes loaded with dexamethasone 21-phosphate has been recently developed. Several studies have demonstrated its efficacy in steroid-dependent patients leading to complete withdrawal of oral steroids and disappearance of the most steroid-related adverse events. In this review we elaborate on the role of steroids in the treatment of ulcerative colitis, focusing on the aspects related to the mechanisms of action and resistance to the steroids, and their secondary effects. Moreover, we analyse the alternatives to traditional systemic steroids such as the new steroids with low bioavailability and the steroids encapsulated into erythrocytes.
C1 [Bossa, Fabrizio; Colombo, Elisabetta; Andriulli, Angelo; Annese, Vito] Casa Sollievo Sofferenza Hosp IRCCS, Unit Gastroenterol & Digest Endoscopy, I-71013 San Giovanni Rotondo, FG, Italy.
C3 IRCCS Casa Sollievo Della Sofferenza
RP Bossa, F (通讯作者)，Casa Sollievo Sofferenza Hosp IRCCS, Unit Gastroenterol & Digest Endoscopy, Viale Cappuccini 1, I-71013 San Giovanni Rotondo, FG, Italy.
EM fabrizio.bossa@libero.it
RI Annese, Vito/HNP-2880-2023; Andriulli, Angelo/B-5027-2017; Bossa,
   Fabrizio/B-3078-2017; Annese, Vito/AGW-4200-2022
OI Andriulli, Angelo/0000-0001-8862-7083; Bossa,
   Fabrizio/0000-0002-4518-9949; Annese, Vito/0000-0002-0082-892X
CR Adachi JD, 1999, INFLAMM BOWEL DIS, V5, P200, DOI 10.1097/00054725-199908000-00009
   Annese V, 2006, WORLD J GASTROENTERO, V12, P3636, DOI 10.3748/wjg.v12.i23.3636
   Annese V, 2005, AM J GASTROENTEROL, V100, P1370, DOI 10.1111/j.1572-0241.2005.41412.x
   Ardizzone S, 2007, INFLAMM BOWEL DIS, V13, P516, DOI 10.1002/ibd.20108
   Ardizzone S, 2006, GUT, V55, P47, DOI 10.1136/gut.2005.068809
   Bantel H, 2000, GASTROENTEROLOGY, V119, P1178, DOI 10.1053/gast.2000.19224
   Bantel H, 2000, AM J GASTROENTEROL, V95, P1845
   Bar-Meir S, 1998, GASTROENTEROLOGY, V115, P835, DOI 10.1016/S0016-5085(98)70254-9
   BARON JH, 1962, BRIT MED J, P441
   BEATO M, 1995, CELL, V83, P851, DOI 10.1016/0092-8674(95)90201-5
   Bebb JR, 2004, ALIMENT PHARM THER, V20, P143, DOI 10.1111/j.1365-2036.2004.02018.x
   Benazzato L, 2004, DIGEST LIVER DIS, V36, P461, DOI 10.1016/j.dld.2003.12.017
   BENCHIMOL EI, 2009, COCHRANE DB SYST REV, V21
   Bossa F, 2008, AM J GASTROENTEROL, V103, P2509, DOI 10.1111/j.1572-0241.2008.02103.x
   Bossa F, 2007, AM J GASTROENTEROL, V102, P601, DOI 10.1111/j.1572-0241.2006.01007.x
   Campieri M, 2003, ALIMENT PHARM THER, V17, P1471, DOI 10.1046/j.1365-2036.2003.01609.x
   Castro M, 2007, J PEDIATR GASTR NUTR, V44, P423, DOI 10.1097/MPG.0b013e3180320667
   CHAKRAVARTY BJ, 1993, AM J GASTROENTEROL, V88, P852
   Cino M, 2002, AM J GASTROENTEROL, V97, P915
   Corrigan CJ, 1996, AM J RESP CRIT CARE, V154, pS53, DOI 10.1164/ajrccm/154.2_Pt_2.S53
   Crinelli R, 2000, BLOOD CELL MOL DIS, V26, P211, DOI 10.1006/bcmd.2000.0298
   Cucchiara S, 2007, J PEDIATR GASTR NUTR, V44, P171, DOI 10.1097/MPG.0b013e31802c41f3
   Da Silva JAP, 2006, ANN RHEUM DIS, V65, P285, DOI 10.1136/ard.2005.038638
   DANIELSSON A, 1987, SCAND J GASTROENTERO, V22, P987, DOI 10.3109/00365528708991947
   DAscenzo M, 1997, ERYTHROCYTES AS DRUG CARRIERS IN MEDICINE, P81
   Edsbäcker S, 2004, CLIN PHARMACOKINET, V43, P803, DOI 10.2165/00003088-200443120-00003
   EDWARDS FC, 1963, GUT, V4, P299, DOI 10.1136/gut.4.4.299
   Evans WE, 2003, NEW ENGL J MED, V348, P538, DOI 10.1056/NEJMra020526
   Farrell RJ, 2003, J ENDOCRINOL, V178, P339, DOI 10.1677/joe.0.1780339
   Farrell RJ, 2000, GASTROENTEROLOGY, V118, P279, DOI 10.1016/S0016-5085(00)70210-1
   Faubion WA, 2001, GASTROENTEROLOGY, V121, P255, DOI 10.1053/gast.2001.26279
   Fidder H, 2009, GUT, V58, P501, DOI 10.1136/gut.2008.163642
   Flood L, 2001, INFLAMM BOWEL DIS, V7, P202, DOI 10.1097/00054725-200108000-00004
   Friend DR, 1998, ALIMENT PHARM THER, V12, P591
   Froslie KF, 2007, GASTROENTEROLOGY, V133, P412, DOI 10.1053/j.gastro.2007.05.051
   Goto M, 2002, PHARMACOGENETICS, V12, P451, DOI 10.1097/00008571-200208000-00005
   Greenberg GR, 1996, GASTROENTEROLOGY, V110, P45, DOI 10.1053/gast.1996.v110.pm8536887
   HARRIS DM, 1975, POSTGRAD MED J, V51, P20
   HAWTHORNE AB, 1993, GUT, V34, P125, DOI 10.1136/gut.34.1.125
   Hearing SD, 1999, GUT, V45, P382, DOI 10.1136/gut.45.3.382
   Ho GT, 2006, ALIMENT PHARM THER, V24, P319, DOI 10.1111/j.1365-2036.2006.02974.x
   Ho GT, 2005, GASTROENTEROLOGY, V128, P288, DOI 10.1053/j.gastro.2004.11.019
   HOES NJ, ANN RHEUM DIS
   Hoffmeyer S, 2000, P NATL ACAD SCI USA, V97, P3473, DOI 10.1073/pnas.050585397
   Honda M, 2000, GASTROENTEROLOGY, V118, P859, DOI 10.1016/S0016-5085(00)70172-7
   Illmer T, 2002, CANCER RES, V62, P4955
   Ishikawa T, 2004, BIOL PHARM BULL, V27, P939, DOI 10.1248/bpb.27.939
   Jess T, 2007, INFLAMM BOWEL DIS, V13, P481, DOI 10.1002/ibd.20036
   Kerb R, 2001, PHARMACOGENOMICS, V2, P51, DOI 10.1517/14622416.2.1.51
   Kim RB, 2001, CLIN PHARMACOL THER, V70, P189, DOI 10.1067/mcp.2001.117412
   KIRKHAM BW, 1991, J RHEUMATOL, V18, P821
   Kolkman JJ, 2004, DRUG TODAY, V40, P589, DOI 10.1358/dot.2004.40.7.850477
   LANGHOFF E, 1986, LANCET, V1, P1296
   LENNARDJONES JE, 1960, GUT, V1, P217, DOI 10.1136/gut.1.3.217
   Lichtenstein GR, 2006, INFLAMM BOWEL DIS, V12, P797, DOI 10.1097/00054725-200608000-00016
   Lichtenstein GR, 2006, CLIN GASTROENTEROL H, V4, P621, DOI 10.1016/j.cgh.2006.03.002
   Lichtenstein GR, 2006, GASTROENTEROLOGY, V130, P940, DOI 10.1053/j.gastro.2006.01.048
   LINDGREN S, 1989, EUR J GASTROEN HEPAT, V10, P831
   Lofberg R, 1996, GASTROENTEROLOGY, V110, P1713, DOI 10.1053/gast.1996.v110.pm8964395
   LOFBERG R, 1994, ALIMENT PHARM THER, V8, P623
   LUKERT BP, 1990, ANN INTERN MED, V112, P352, DOI 10.7326/0003-4819-112-5-352
   Magnani M, 1998, BIOTECHNOL APPL BIOC, V28, P1
   Manguso F, 2007, ALIMENT PHARM THER, V26, P21, DOI 10.1111/j.1365-2036.2007.03349.x
   Mulder CJJ, 1996, EUR J GASTROEN HEPAT, V8, P549, DOI 10.1097/00042737-199606000-00010
   MUNKHOLM P, 1994, GUT, V35, P360, DOI 10.1136/gut.35.3.360
   ODZE R, 1993, AM J SURG PATHOL, V17, P869, DOI 10.1097/00000478-199309000-00002
   Palmieri O, 2005, ALIMENT PHARM THER, V22, P1129, DOI 10.1111/j.1365-2036.2005.02701.x
   Papi C, 2000, ALIMENT PHARM THERAP, V14, P1419, DOI 10.1046/j.1365-2036.2000.00867.x
   Raddatz D, 2004, ALIMENT PHARM THERAP, V19, P47, DOI 10.1046/j.1365-2036.2003.01802.x
   Rizzello F, 2001, ADV THER, V18, P261, DOI 10.1007/BF02850196
   Rizzello F, 2002, ALIMENT PHARM THERAP, V16, P1109, DOI 10.1046/j.1365-2036.2002.01298.x
   Rossi L, 2004, BLOOD CELL MOL DIS, V33, P57, DOI 10.1016/j.bcmd.2004.04.004
   Rossi L, 2001, BIOTECHNOL APPL BIOC, V33, P85, DOI 10.1042/BA20000087
   Rutgeerts P, 2005, NEW ENGL J MED, V353, P2462, DOI 10.1056/NEJMoa050516
   RUTGEERTS P, 1994, NEW ENGL J MED, V331, P842, DOI 10.1056/NEJM199409293311304
   Rutter M, 2004, GASTROENTEROLOGY, V126, P451, DOI 10.1053/j.gastro.2003.11.010
   Rutter MD, 2004, GUT, V53, P1813, DOI 10.1136/gut.2003.038505
   Sandborn WJ, 2005, AM J GASTROENTEROL, V100, P1780, DOI 10.1111/j.1572-0241.2005.41992.x
   Scaldaferri F, 2007, J DIGEST DIS, V8, P171, DOI 10.1111/j.1751-2980.2007.00310.x
   SCHEINMAN RI, 1995, SCIENCE, V270, P283, DOI 10.1126/science.270.5234.283
   SEOW CH, 2008, COCHRANE DB SYST REV, V16
   Silverberg MS, 2005, CAN J GASTROENTEROL, V19, p5A, DOI 10.1155/2005/269076
   SINGLETON JW, 1979, GASTROENTEROLOGY, V77, P870
   Sparreboom A, 2003, DRUG RESIST UPDATE, V6, P71, DOI 10.1016/S1368-7646(03)00005-0
   Stange EF, 2008, J CROHNS COLITIS, V2, P1, DOI 10.1016/j.crohns.2007.11.001
   STEED KP, 1994, INT J PHARM, V112, P199, DOI 10.1016/0378-5173(94)90355-7
   Steinhart A, 2003, COCHRANE DB SYST REV, V4
   Steinhart AH, 2002, GASTROENTEROLOGY, V123, P33, DOI 10.1053/gast.2002.34225
   Subramanian V, 2008, AM J GASTROENTEROL, V103, P2373, DOI 10.1111/j.1572-0241.2008.01942.x
   SUMMERS RW, 1979, GASTROENTEROLOGY, V77, P847
   SYCORA J, 2006, J PEDIAT GASTROENTER, V42, P479
   Tanabe M, 2001, J PHARMACOL EXP THER, V297, P1137
   THOMAS G, 1998, EUR J GASTROEN HEPAT, V8, P769
   Towers R, 2005, CLIN EXP IMMUNOL, V141, P357, DOI 10.1111/j.1365-2249.2005.02846.x
   Travis SPL, 2008, J CROHNS COLITIS, V2, P24, DOI 10.1016/j.crohns.2007.11.002
   Travis SPL, 1996, GUT, V38, P905, DOI 10.1136/gut.38.6.905
   Tremaine WJ, 2002, AM J GASTROENTEROL, V97, P1748
   TRUELOVE SC, 1974, LANCET, V1, P1067
   TRUELOVE SC, 1978, LANCET, V2, P1086
   TRUELOVE SC, 1955, BRIT MED J, V2, P1041, DOI 10.1136/bmj.2.4947.1041
   Turner D, 2007, CLIN GASTROENTEROL H, V5, P103, DOI 10.1016/j.cgh.2006.09.033
   van Staa TP, 2000, QJM-MON J ASSOC PHYS, V93, P105, DOI 10.1093/qjmed/93.2.105
   Van Staa TP, 2000, J BONE MINER RES, V15, P993, DOI 10.1359/jbmr.2000.15.6.993
   Wilson AG, 1997, P NATL ACAD SCI USA, V94, P3195, DOI 10.1073/pnas.94.7.3195
   Yap LM, 2004, BEST PRACT RES CL GA, V18, P577, DOI 10.1016/j.bpg.2004.01.003
NR 105
TC 5
Z9 5
U1 0
U2 4
PU TAYLOR & FRANCIS LTD
PI ABINGDON
PA 2-4 PARK SQUARE, MILTON PARK, ABINGDON OR14 4RN, OXON, ENGLAND
SN 1465-6566
EI 1744-7666
J9 EXPERT OPIN PHARMACO
JI Expert Opin. Pharmacother.
PD JUN
PY 2009
VL 10
IS 9
BP 1449
EP 1460
DI 10.1517/14656560902973728
PG 12
WC Pharmacology & Pharmacy
WE Science Citation Index Expanded (SCI-EXPANDED)
SC Pharmacology & Pharmacy
GA 463FV
UT WOS:000267416400006
PM 19445560
DA 2024-01-22
ER

PT J
AU Thukral, C
   Wolf, JL
AF Thukral, Chandrashekhar
   Wolf, Jacqueline L.
TI Therapy insight: drugs for gastrointestinal disorders in pregnant women
SO NATURE CLINICAL PRACTICE GASTROENTEROLOGY & HEPATOLOGY
LA English
DT Review
DE gastroesophageal reflux disease; inflammatory bowel disease; irritable
   bowel syndrome; peptic ulcer disease; pregnancy; nausea and vomiting
ID INFLAMMATORY-BOWEL-DISEASE; GASTROESOPHAGEAL-REFLUX DISEASE;
   CROHNS-DISEASE; 5-AMINOSALICYLIC ACID; SAFETY; NAUSEA; CONSTIPATION;
   LACTATION; 6-MERCAPTOPURINE; METAANALYSIS
AB The management and treatment of gastrointestinal ailments in pregnant women requires special attention and expertise, since the safety of the mother, fetus and neonate remains the primary focus. Nausea and vomiting during pregnancy is common, as is symptomatic gastroesophageal reflux disease. Peptic ulcer disease occurs less frequently and with fewer complications. Gastroenterologists and obstetricians should be familiar with safe treatment options for these conditions, because they can profoundly impair the quality of life of pregnant women. During pregnancy, constipation can develop de novo, or chronic constipation can increase in severity. Given the array of therapies for constipation, physicians must apprise themselves of drugs that are safe for both mother and fetus. Management of acute, self-limited diarrhea should focus on supportive therapy, dietary changes and maintenance of hydration. Treatment of chronic diarrhea should be considered in the context of therapy for the underlying disorder. Inflammatory bowel disease and irritable bowel syndrome present a unique therapeutic challenge-to control the disease while minimizing toxicity to the fetus and mother. Initiation and alteration of medical therapy for gastrointestinal disorders during pregnancy must be undertaken after discussion with the patient's obstetrician.
C1 Beth Israel Deaconess Med Ctr, Div Gastroenterol, Boston, MA 02215 USA.
   Harvard Univ, Sch Med, Boston, MA 02115 USA.
C3 Harvard University; Beth Israel Deaconess Medical Center; Harvard
   University; Harvard Medical School
RP Wolf, JL (通讯作者)，Beth Israel Deaconess Med Ctr, Div Gastroenterol, Rabb 437,330 Brookline Ave, Boston, MA 02215 USA.
EM jwolf1@bidmc.harvard.edu
CR ALSTEAD EM, 1990, GASTROENTEROLOGY, V99, P443, DOI 10.1016/0016-5085(90)91027-4
   Alstead EM, 2003, GUT, V52, P159, DOI 10.1136/gut.52.2.159
   [Anonymous], [No title captured]
   Atanackovic G, 2001, J CLIN PHARMACOL, V41, P842, DOI 10.1177/00912700122010735
   BAIOCCO PJ, 1984, J CLIN GASTROENTEROL, V6, P211
   Bell CM, 1997, AM J GASTROENTEROL, V92, P2201
   BERKOVITCH M, 1994, OBSTET GYNECOL, V84, P535
   Berkovitch M, 2000, NEW ENGL J MED, V343, P445, DOI 10.1056/NEJM200008103430616
   Bonapace ES, 1998, GASTROENTEROL CLIN N, V27, P197, DOI 10.1016/S0889-8553(05)70353-8
   Borum ML, 1998, MED CLIN N AM, V82, P21, DOI 10.1016/S0025-7125(05)70593-9
   Broussard CN, 1998, DRUG SAFETY, V19, P325, DOI 10.2165/00002018-199819040-00007
   *CAL TER INF, CAL TER INF SERV PRE
   Cappell MS, 2003, GASTROENTEROL CLIN N, V32, P263, DOI 10.1016/S0889-8553(02)00063-8
   Charan Mohan, 2001, Curr Treat Options Gastroenterol, V4, P73, DOI 10.1007/s11938-001-0049-8
   Connell W, 1999, DRUG SAFETY, V21, P311, DOI 10.2165/00002018-199921040-00006
   Deyoung GR, 2004, AM FAM PHYSICIAN, V69, P363
   Diav-Citrin O, 1998, GASTROENTEROLOGY, V114, P23, DOI 10.1016/S0016-5085(98)70628-6
   Egan LJ, 2004, GASTROENTEROLOGY, V126, P1574, DOI 10.1053/j.gastro.2004.01.062
   Einarson A, 2004, BJOG-INT J OBSTET GY, V111, P940, DOI 10.1111/j.1471-0528.2004.00236.x
   Eydie L, 2005, JAMA-J AM MED ASSOC, V293, P2372
   Ferrero Simone, 2004, Archives of Gynecology and Obstetrics, V270, P79
   GATUSSO JM, 1994, DRUG SAFETY, V10, P47
   Goodwin TM, 2002, AM J OBSTET GYNECOL, V186, pS184, DOI 10.1067/mob.2002.122592
   HABAL FM, 1993, GASTROENTEROLOGY, V105, P1057, DOI 10.1016/0016-5085(93)90949-D
   Hanauer SB, 2004, GASTROENTEROLOGY, V126, P1582, DOI 10.1053/j.gastro.2004.02.071
   Hasler WL, 2003, GASTROENTEROL CLIN N, V32, P385, DOI 10.1016/S0889-8553(02)00136-X
   Janssen NM, 2000, ARCH INTERN MED, V160, P610, DOI 10.1001/archinte.160.5.610
   Kane S, 2003, GASTROENTEROL CLIN N, V32, P323, DOI 10.1016/S0889-8553(02)00068-7
   Kane SV, 2000, AM J GASTROENTEROL, V95, P581
   Koch KL, 2003, GASTROENTEROL CLIN N, V32, P201, DOI 10.1016/S0889-8553(02)00070-5
   Korelitz BI, 1998, GASTROENTEROL CLIN N, V27, P213, DOI 10.1016/S0889-8553(05)70354-X
   Kulin NA, 1998, JAMA-J AM MED ASSOC, V279, P609, DOI 10.1001/jama.279.8.609
   LAND GD, 1989, BR J CLIN PRACT S, V66, P48
   Latikainen T, 1978, AM J OBSTET GYNECOL, V132, P2020
   LEWIS JH, 1985, AM J GASTROENTEROL, V80, P912
   Mahadevan U, 2005, ALIMENT PHARM THER, V21, P733, DOI 10.1111/j.1365-2036.2005.02405.x
   MCKEIGUE PM, 1994, TERATOLOGY, V50, P27, DOI 10.1002/tera.1420500105
   MEADOWS M, 2001, FDA CONSUMER, V35
   MILLER JP, 1986, J ROY SOC MED, V79, P221, DOI 10.1177/014107688607900410
   MISRI S, 1991, INT J PSYCHIAT MED, V21, P157, DOI 10.2190/JDTX-BYC3-K3VP-LWAH
   MOGADAM M, 1981, AM J GASTROENTEROL, V75, P265
   Navarro F, 2003, AM J GASTROENTEROL, V98, pS18, DOI 10.1016/j.amjgastroenterol.2003.11.001
   Neri I, 2005, Minerva Ginecol, V57, P471
   Neri I, 2004, J MIDWIFERY WOM HEAL, V49, P355, DOI 10.1016/j.jmwh.2004.03.007
   Niebyl JR, 2002, AM J OBSTET GYNECOL, V186, pS253, DOI 10.1067/mob.2002.122595
   NIELSEN OH, 1983, SCAND J GASTROENTERO, V18, P735, DOI 10.3109/00365528309182088
   Papi C, 2000, ALIMENT PHARM THERAP, V14, P1419, DOI 10.1046/j.1365-2036.2000.00867.x
   Prather Charlene M, 2004, Curr Gastroenterol Rep, V6, P402, DOI 10.1007/s11894-004-0057-7
   PRESENT DH, 1989, ANN INTERN MED, V111, P641, DOI 10.7326/0003-4819-111-8-641
   Quinlan JD, 2003, AM FAM PHYSICIAN, V68, P121
   Rajapakse RO, 2000, AM J GASTROENTEROL, V95, P684
   *REPR TOX CTR, REPR TOX CTR ONL INF
   Richter JE, 2003, GASTROENTEROL CLIN N, V32, P235, DOI 10.1016/S0889-8553(02)00065-1
   ROSA FW, 1989, OBSTET GYNECOL, V69, P751
   SAHAKIAN V, 1991, OBSTET GYNECOL, V78, P33
   SCHINDLER AM, 1984, LANCET, V2, P822
   Srinivasan R, 2001, AM J GASTROENTEROL, V96, P2274, DOI 10.1016/S0002-9270(01)02550-3
   VASILLIASKAS E, 2005, GASTROENTEROLOGY S, V128, P128
   Wald A, 2000, MED CLIN N AM, V84, P1231, DOI 10.1016/S0025-7125(05)70284-4
   Wald A, 2003, GASTROENTEROL CLIN N, V32, P309, DOI 10.1016/S0889-8553(02)00069-9
   WOLF J, 1994, OFFICE PRACTICE MED, P295
NR 61
TC 19
Z9 22
U1 0
U2 2
PU NATURE PUBLISHING GROUP
PI NEW YORK
PA 75 VARICK ST, 9TH FLR, NEW YORK, NY 10013-1917 USA
SN 1743-4378
J9 NAT CLIN PRACT GASTR
JI Nat. Clin. Pract. Gastroenterol. Hepatol.
PD MAY
PY 2006
VL 3
IS 5
BP 256
EP 266
DI 10.1038/ncpgasthep0452
PG 11
WC Gastroenterology & Hepatology
WE Science Citation Index Expanded (SCI-EXPANDED)
SC Gastroenterology & Hepatology
GA 046KI
UT WOS:000237810100008
PM 16673005
DA 2024-01-22
ER

PT J
AU Bokic, T
   Storr, M
   Schicho, R
AF Bokic, Theodor
   Storr, Martin
   Schicho, Rudolf
TI Potential Causes and Present Pharmacotherapy of Irritable Bowel
   Syndrome: An Overview
SO PHARMACOLOGY
LA English
DT Review
DE IBS; Functional bowel disorders; Pharmacological treatment
ID INTESTINAL BACTERIAL OVERGROWTH; LONG-TERM TREATMENT; DOUBLE-BLIND;
   ABDOMINAL-PAIN; PHARMACOGENETIC TRIAL; FECAL MICROBIOTA; CROHNS-DISEASE;
   CONSTIPATION; PLACEBO; MANAGEMENT
AB Background: Irritable bowel syndrome (IBS) is currently one of the most common disorders of the digestive system in the Western society. Almost 2 out of 10 people suffer from IBS with women being more affected than men. IBS is associated with abdominal pain, bloating and altered stool consistency and imposes a heavy burden for the affected patients. Summary: The pathophysiology of IBS remains elusive although potential causes have been suggested, such as a deranged brain-gut signaling, hypersensitivity of visceral sensory afferent fibers, bacterial gastroenteritis, small intestinal bacterial overgrowth (SIBO), genetic alterations and food sensitivity. Targets for the pharmacotherapy of IBS include the serotonergic and opioidergic system, and the microbial population of the gut. Alternative therapies like traditional Chinese medicine have shown some success in the combat against IBS. Key Messages: Many therapeutics for the treatment of IBS have emerged in the past; however, only a few have met up with the expectations in larger clinical trials. Additionally, the multifactorial etiology of IBS and its variety of cardinal symptoms requires an individual set of therapeutics.This review provides a short overview of potential causes and current pharmacological therapeutics and of additional and alternative therapies for IBS. (C) 2015 S. Karger AG, Basel
C1 [Bokic, Theodor; Schicho, Rudolf] Med Univ Graz, Inst Expt & Clin Pharmacol, AT-8010 Graz, Austria.
   [Storr, Martin] Ctr Endoscopy, Starnberg, Germany.
C3 Medical University of Graz
RP Schicho, R (通讯作者)，Med Univ Graz, Inst Expt & Clin Pharmacol, Univ Pl 4, AT-8010 Graz, Austria.
EM rudolf.schicho@medunigraz.at
OI Schicho, Rudolf/0000-0002-5726-4731
FU Austrian Science Fund [FWF P25633]; Austrian Science Fund (FWF) [P25633]
   Funding Source: Austrian Science Fund (FWF); Austrian Science Fund (FWF)
   [P 25633] Funding Source: researchfish
FX Work in the lab of R.S. is supported by the Austrian Science Fund (FWF
   P25633).
CR Anbardan SJ, 2012, J NEUROGASTROENTEROL, V18, P70, DOI 10.5056/jnm.2012.18.1.70
   Andresen V, 2011, DTSCH ARZTEBL INT, V108, P751, DOI 10.3238/arztebl.2011.0751
   Andrews CN, 2011, ALIMENT PHARM THER, V34, P374, DOI 10.1111/j.1365-2036.2011.04732.x
   [Anonymous], 2008, Prescrire Int, V17, P112
   [Anonymous], COCHRANE DATABASE SY
   Barbara G, 2004, GASTROENTEROLOGY, V126, P693, DOI 10.1053/j.gastro.2003.11.055
   Basseri Robert J, 2011, Gastroenterol Hepatol (N Y), V7, P455
   Begtrup LM, 2013, SCAND J GASTROENTERO, V48, P1127, DOI 10.3109/00365521.2013.825314
   Bharucha AE, 2014, CLIN GASTROENTEROL H, V12, P843, DOI 10.1016/j.cgh.2013.06.035
   Black TP, 2012, J GASTROINTEST LIVER, V21, P153
   Boesmans W, 2009, NEUROGASTROENT MOTIL, V21, pe958
   BOLIN TD, 1980, GUT, V21, P848, DOI 10.1136/gut.21.10.848
   Bommelaer G, 2002, GASTROEN CLIN BIOL, V26, P1118
   Bonaz B, 2013, Minerva Gastroenterol Dietol, V59, P241
   BRADETTE M, 1994, DIGEST DIS SCI, V39, P1171, DOI 10.1007/BF02093780
   Camilleri M, 1999, ALIMENT PHARM THERAP, V13, P1149
   Camilleri M, 2008, NEW ENGL J MED, V358, P2344, DOI 10.1056/NEJMoa0800670
   Camilleri M, 2012, THER ADV GASTROENTER, V5, P381, DOI 10.1177/1756283X12442223
   Camilleri M, 2012, NEW ENGL J MED, V367, P1626, DOI 10.1056/NEJMra1207068
   CANN PA, 1984, DIGEST DIS SCI, V29, P239, DOI 10.1007/BF01296258
   Carter NJ, 2009, DRUGS, V69, P1229, DOI 10.2165/00003495-200969090-00007
   Chedid Victor, 2014, Glob Adv Health Med, V3, P16, DOI 10.7453/gahmj.2014.019
   Chey WD, 2015, JAMA-J AM MED ASSOC, V313, P949, DOI 10.1001/jama.2015.0954
   Chirila I, 2012, J GASTROINTEST LIVER, V21, P357
   Collins SM, 2012, NAT REV MICROBIOL, V10, P735, DOI 10.1038/nrmicro2876
   Cremon C, 2011, AM J GASTROENTEROL, V106, P1290, DOI 10.1038/ajg.2011.86
   Crutchley RD, 2010, ANN PHARMACOTHER, V44, P878, DOI 10.1345/aph.1M658
   Dang J, 2012, NEUROGASTROENT MOTIL, V24, P853, DOI 10.1111/j.1365-2982.2012.01943.x
   Dapoigny M, 2003, DIGESTION, V67, P225, DOI 10.1159/000072061
   Darvish-Damavandi M, 2010, WORLD J GASTROENTERO, V16, P547, DOI 10.3748/wjg.v16.i5.547
   Drossman DA, 2002, GASTROENTEROLOGY, V123, P2108, DOI 10.1053/gast.2002.37095
   El-Salhy M, 2015, NUTR J, V14, DOI 10.1186/s12937-015-0022-3
   Elsenbruch S, 2010, GASTROENTEROLOGY, V139, P1310, DOI 10.1053/j.gastro.2010.06.054
   Emmanuel A, 2014, AM J GASTROENTEROL, V109, P887, DOI 10.1038/ajg.2014.74
   Enck P, 2010, EUR J GASTROEN HEPAT, V22, P1402, DOI 10.1097/MEG.0b013e3283405a17
   Endo Y, 2015, ANN GASTROENTEROL, V28, P158
   Eswaran S, 2011, GASTROENTEROL CLIN N, V40, P141, DOI 10.1016/j.gtc.2010.12.012
   Evangelista S, 2007, CURR OPIN INVEST DR, V8, P416
   Fass R, 2003, J GASTROEN HEPATOL, V18, P1007, DOI 10.1046/j.1440-1746.2003.03138.x
   Ford AC, 2009, GUT, V58, P367, DOI 10.1136/gut.2008.163162
   Ford AC, 2008, BMJ-BRIT MED J, V337, DOI 10.1136/bmj.a2313
   FRIEDMAN G, 1991, GASTROENTEROL CLIN N, V20, P313
   Gershon MD, 2005, J CLIN GASTROENTEROL, V39, pS184, DOI 10.1097/01.mcg.0000156403.37240.30
   Ghoshal UC, 2014, WORLD J GASTROENTERO, V20, P2482, DOI 10.3748/wjg.v20.i10.2482
   Goldberg M, 2010, ALIMENT PHARM THER, V32, P1102, DOI 10.1111/j.1365-2036.2010.04456.x
   Gonsalkorale WM, 2004, J PSYCHOSOM RES, V56, P271, DOI 10.1016/S0022-3999(03)00076-X
   Goodivin RS, 2006, THER DRUG MONIT, V28, P545, DOI 10.1097/00007691-200608000-00010
   Grudell ABM, 2008, AM J PHYSIOL-GASTR L, V294, pG1114, DOI 10.1152/ajpgi.00051.2008
   Gulewitsch MD, 2011, EUR J GASTROEN HEPAT, V23, P311, DOI 10.1097/MEG.0b013e3283457b1e
   Gwee KA, 1999, GUT, V44, P400, DOI 10.1136/gut.44.3.400
   Gwee KA, 2009, J GASTROEN HEPATOL, V24, P1601, DOI 10.1111/j.1440-1746.2009.05984.x
   Heading R, 2006, ALIMENT PHARM THER, V24, P207, DOI 10.1111/j.1365-2036.2006.02937.x
   HEATON KW, 1992, GASTROENTEROLOGY, V102, P1962, DOI 10.1016/0016-5085(92)90320-X
   Houghton LA, 2007, GUT, V56, P1218, DOI 10.1136/gut.2006.110858
   Izzo AA, 2001, BRIT J PHARMACOL, V134, P563, DOI 10.1038/sj.bjp.0704293
   Jailwala J, 2000, ANN INTERN MED, V133, P136, DOI 10.7326/0003-4819-133-2-200007180-00013
   Kassinen A, 2007, GASTROENTEROLOGY, V133, P24, DOI 10.1053/j.gastro.2007.04.005
   Khoshoo V, 2006, ALIMENT PHARM THER, V23, P191, DOI 10.1111/j.1365-2036.2006.02705.x
   Klooker TK, 2007, ALIMENT PHARM THER, V26, P605, DOI 10.1111/j.1365-2036.2007.03398.x
   Klooker TK, 2010, GUT, V59, P1213, DOI 10.1136/gut.2010.213108
   Ladabaum U, 2010, CLIN GASTROENTEROL H, V8, P42, DOI 10.1016/j.cgh.2009.09.008
   Lam C, 2015, GUT
   Layer P, 2011, Z GASTROENTEROL, V49, P237, DOI 10.1055/s-0029-1245976
   Lee BJ, 2011, J NEUROGASTROENTEROL, V17, P252, DOI 10.5056/jnm.2011.17.3.252
   Liebregts T, 2007, GASTROENTEROLOGY, V132, P913, DOI 10.1053/j.gastro.2007.01.046
   Lim B, 2006, COCHRANE DB SYST REV, DOI [10.1002/14651858.CD005111, 10.1002/14651858.CD005111.pub3]
   Lim B, 2006, COCHRANE DATABASE SY, V4
   Locke GR, 2000, MAYO CLIN PROC, V75, P907, DOI 10.4065/75.9.907
   Longstreth GF, 2006, GASTROENTEROLOGY, V130, P1480, DOI 10.1053/j.gastro.2005.11.061
   LONGSTRETH GF, 1990, DIGEST DIS SCI, V35, P1285, DOI 10.1007/BF01536421
   Lovell RM, 2012, CLIN GASTROENTEROL H, V10, P712, DOI 10.1016/j.cgh.2012.02.029
   Malcolm A, 2000, ALIMENT PHARM THERAP, V14, P783
   Mangel AW, 2008, DIGESTION, V78, P180, DOI 10.1159/000185719
   Mayer EA, 2005, PAIN, V115, P398, DOI 10.1016/j.pain.2005.03.023
   McKenzie YA, 2012, J HUM NUTR DIET, V25, P260, DOI 10.1111/j.1365-277X.2012.01242.x
   Mearin F, 2004, AM J GASTROENTEROL, V99, P113, DOI 10.1046/j.1572-0241.2003.04023.x
   Mearin F, 2011, J CLIN GASTROENTEROL, V45, pS102, DOI 10.1097/MCG.0b013e31821fbf58
   Mendzelevski B, 2012, BRIT J CLIN PHARMACO, V73, P203, DOI 10.1111/j.1365-2125.2011.04088.x
   Morgan V, 2005, GUT, V54, P601, DOI 10.1136/gut.2004.047423
   Naftali T, 2013, CLIN GASTROENTEROL H, V11, P1276, DOI 10.1016/j.cgh.2013.04.034
   Nayak A K, 1997, Indian J Gastroenterol, V16, P137
   Ng KS, 2014, COLORECTAL DIS
   Olden KW, 2003, CLEVE CLIN J MED S2, V70, pS3
   Philpott H, 2011, ASIA PAC ALLERGY, V1, P36, DOI 10.5415/apallergy.2011.1.1.36
   Pimentel M, 2006, DIGEST DIS SCI, V51, P1297, DOI 10.1007/s10620-006-9104-6
   Pimentel M, 2011, NEW ENGL J MED, V364, P22, DOI 10.1056/NEJMoa1004409
   Pinn DM, 2015, NEUROGASTROENT MOTIL, V27, P19, DOI 10.1111/nmo.12479
   Posserud I, 2007, GUT, V56, P802, DOI 10.1136/gut.2006.108712
   Quigley EMM, 2006, GASTROENTEROLOGY, V130, pS78, DOI 10.1053/j.gastro.2005.11.046
   Rahimi R, 2012, WORLD J GASTROENTERO, V18, P589, DOI 10.3748/wjg.v18.i7.589
   Rezaie A, 2010, ARCH MED SCI, V6, P49, DOI 10.5114/aoms.2010.13507
   Rodriguez LA, 1999, BMJ-BRIT MED J, V318, P565
   Saito YA, 2002, AM J GASTROENTEROL, V97, P1910
   Salari P, 2011, WORLD J GASTROENTERO, V17, P4251, DOI 10.3748/wjg.v17.i38.4251
   Saxelin M, 2005, CURR OPIN BIOTECH, V16, P204, DOI 10.1016/j.copbio.2005.02.003
   Scanu AM, 2007, J CLIN MICROBIOL, V45, P3883, DOI 10.1128/JCM.01371-07
   Schemann M, 2010, GASTROENTEROLOGY, V138, P266, DOI 10.1053/j.gastro.2009.09.046
   Schicho R, 2011, CAN J GASTROENTEROL, V25, P377, DOI 10.1155/2011/953975
   Silk DB, 2001, EUR J GASTROEN HEPAT, V13, P1327, DOI 10.1097/00042737-200111000-00011
   Sinagra E, 2012, GASTROENT RES PRACT, V2012, DOI 10.1155/2012/486067
   Sinn DH, 2008, DIGEST DIS SCI, V53, P2714, DOI 10.1007/s10620-007-0196-4
   Song GH, 2005, GUT, V54, P1402, DOI 10.1136/gut.2004.062034
   Song SW, 2012, J KOREAN MED SCI, V27, P1398, DOI 10.3346/jkms.2012.27.11.1398
   Spiller R, 2008, ALIMENT PHARM THER, V28, P385, DOI 10.1111/j.1365-2036.2008.03750.x
   Srinath AI, 2012, THER ADV GASTROENTER, V5, P339, DOI 10.1177/1756283X12446158
   Stasi C, 2012, J GASTROENTEROL, V47, P1177, DOI 10.1007/s00535-012-0627-7
   Steck N, 2012, GUT, V61, P1610, DOI 10.1136/gutjnl-2011-300775
   Surdea-Blaga T, 2012, WORLD J GASTROENTERO, V18, P616, DOI 10.3748/wjg.v18.i7.616
   Talley NJ, 2003, AM J GASTROENTEROL, V98, P2454, DOI 10.1016/S0002-9270(03)00705-6
   TALLEY NJ, 1994, GASTROENTEROLOGY, V107, P1040, DOI 10.1016/0016-5085(94)90228-3
   Tana C, 2010, NEUROGASTROENTEROL M, V22
   Tang ZP, 2009, CHIN J INTEGR MED, V15, P93, DOI 10.1007/s11655-009-0093-0
   Thayalasekeran S, 2013, WORLD J GASTROENTERO, V19, P8247, DOI 10.3748/wjg.v19.i45.8247
   Tougas G, 2002, ALIMENT PHARM THER, V16, P1701, DOI 10.1046/j.1365-2036.2002.01347.x
   Vahedi H, 2005, ALIMENT PHARM THER, V22, P381, DOI 10.1111/j.1365-2036.2005.02566.x
   Viera AJ, 2002, AM FAM PHYSICIAN, V66, P1867
   Wang SH, 2001, INT J CARDIOL, V80, P179, DOI 10.1016/S0167-5273(01)00485-5
   Whorwell PJ, 2006, AM J GASTROENTEROL, V101, P1581, DOI 10.1111/j.1572-0241.2006.00734.x
   Whorwell PJ, 2012, THER ADV GASTROENTER, V5, P379, DOI 10.1177/1756283X12461061
   Wilner LS, 2006, J PALLIAT MED, V9, P802, DOI 10.1089/jpm.2006.9.802
   Wong BS, 2012, NEUROGASTROENT MOTIL, V24, DOI 10.1111/j.1365-2982.2011.01874.x
   Wong BS, 2011, GASTROENTEROLOGY, V141, P1638, DOI 10.1053/j.gastro.2011.07.036
   Wu Jiayu, 2004, J Tradit Chin Med, V24, P100
   Xiong Li-shou, 2004, Zhonghua Yi Xue Za Zhi, V84, P278
   Yu SWB, 2014, THER ADV GASTROENTER, V7, P193, DOI 10.1177/1756283X14537882
NR 125
TC 17
Z9 21
U1 1
U2 19
PU KARGER
PI BASEL
PA ALLSCHWILERSTRASSE 10, CH-4009 BASEL, SWITZERLAND
SN 0031-7012
EI 1423-0313
J9 PHARMACOLOGY
JI Pharmacology
PY 2015
VL 96
IS 1-2
BP 76
EP 85
DI 10.1159/000435816
PG 10
WC Pharmacology & Pharmacy
WE Science Citation Index Expanded (SCI-EXPANDED)
SC Pharmacology & Pharmacy
GA CO9PI
UT WOS:000359507300012
PM 26139425
OA Bronze, Green Accepted
DA 2024-01-22
ER

PT J
AU Goetsch, A
   D'Amico, F
   Allocca, M
   Fiorino, G
   Furfaro, F
   Zilli, A
   Parigi, TL
   Radice, S
   Peyrin-Biroulet, L
   Danese, S
AF Goetsch, Alexander
   D'Amico, Ferdinando
   Allocca, Mariangela
   Fiorino, Gionata
   Furfaro, Federica
   Zilli, Alessandra
   Parigi, Tommaso Lorenzo
   Radice, Simona
   Peyrin-Biroulet, Laurent
   Danese, Silvio
TI Advances in pharmacotherapy for ulcerative colitis: a focus on JAK1
   inhibitors
SO EXPERT OPINION ON PHARMACOTHERAPY
LA English
DT Review
DE Filgotinib; Upadacitinib; ivarmacitinib; JAK1; ulcerative colitis
ID ACTIVE RHEUMATOID-ARTHRITIS; MAINTENANCE THERAPY; DOUBLE-BLIND;
   FILGOTINIB GLPG0634/GS-6034; CROHNS-DISEASE; TOFACITINIB; INDUCTION;
   PLACEBO; UPADACITINIB; MODERATE
AB Introduction: Janus kinase (JAK) inhibitors are an emerging class of small-molecule drugs, providing targeted therapy for a variety of diseases, and have made their way into the treatment of armamentarium of ulcerative colitis (UC) in recent years.Areas covered: This review focuses on the pharmacokinetics, safety, and efficacy of selective JAK1 inhibitors in the treatment of moderate-to-severe UC. The PubMed database and clinicaltrials.gov were consulted using keywords - further expanded in the methods section. The search was focused on full-text publications in English. No publication date restrictions were imposed.Expert opinion: JAK1 inhibitors are small-molecule drugs used in the treatment of ulcerative colitis and other immune mediated inflammatory diseases. They are orally bioavailable and have a rapid mechanism of action and no immunogenicity. JAK inhibitors can be used for the management of both naive patients and biological-experienced patients.Particular attention should be paid to elderly patients or those with cardiovascular or oncological risk factors, in whom JAK inhibitors should be recommended only if no alternatives are available. In addition, JAK inhibitors have the potential to be combined with other biological drugs or small molecules for the management of difficult-to-treat cases.
C1 [Goetsch, Alexander; D'Amico, Ferdinando; Allocca, Mariangela; Furfaro, Federica; Zilli, Alessandra; Parigi, Tommaso Lorenzo; Radice, Simona; Danese, Silvio] IRCCS San Raffaele Hosp, Gastroenterol & Endoscopy, Milan, Italy.
   [Goetsch, Alexander; Fiorino, Gionata; Parigi, Tommaso Lorenzo; Danese, Silvio] Vite Salute San Raffaele Univ, Gastroenterol & Endoscopy, Milan, Italy.
   [D'Amico, Ferdinando] Humanitas Univ, Dept Biomed Sci, Milan, Italy.
   [Peyrin-Biroulet, Laurent] Univ Lorraine, CHRU Nancy, Dept Gastroenterol, Nancy, France.
   [Peyrin-Biroulet, Laurent] Univ Lorraine, Inserm, NGERE, Nancy, France.
   [Danese, Silvio] IRCCS Hosp San Raffaele, Dept Gastroenterol & Endoscopy, Via Olgettina 60, I-20132 Milan, Italy.
   [Danese, Silvio] Univ Vite Salute San Raffaele, Via Olgettina 60, I-20132 Milan, Italy.
C3 Vita-Salute San Raffaele University; IRCCS Ospedale San Raffaele;
   Humanitas University; Universite de Lorraine; CHU de Nancy; Institut
   National de la Sante et de la Recherche Medicale (Inserm); Universite de
   Lorraine; Vita-Salute San Raffaele University; IRCCS Ospedale San
   Raffaele
RP Danese, S (通讯作者)，IRCCS Hosp San Raffaele, Dept Gastroenterol & Endoscopy, Via Olgettina 60, I-20132 Milan, Italy.; Danese, S (通讯作者)，Univ Vite Salute San Raffaele, Via Olgettina 60, I-20132 Milan, Italy.
EM danese.silvio@hsr.it
RI Allocca, Mariangela/IAR-5485-2023
OI Allocca, Mariangela/0000-0002-7204-1739; FURFARO,
   FEDERICA/0000-0002-4308-7295
CR Abreu MT, 2020, GASTROENTEROLOGY, V159, DOI 10.1053/j.gastro.2020.07.064
   Alatab S, 2020, LANCET GASTROENTEROL, V5, P17, DOI 10.1016/S2468-1253(19)30333-4
   [Anonymous], 2022, GLOBENEWSWIRE NEWS R
   [Anonymous], ACR M
   [Anonymous], GALAPAGOS RECEIVES P
   [Anonymous], 2022, RINVOQ UP REC ITS 6
   [Anonymous], XELJANZ TOF CITR REC
   [Anonymous], 2023, NCT04353791
   Babon JJ, 2014, BIOCHEM J, V462, P1, DOI 10.1042/BJ20140712
   Banerjee S, 2017, DRUGS, V77, P521, DOI 10.1007/s40265-017-0701-9
   Bristol-Myers Squibb, 2023, NCT03934216
   Burmester GR, 2021, RMD OPEN, V7, DOI 10.1136/rmdopen-2021-001595
   Burr NE, 2021, GUT, V71
   Casellas F, 2022, REV ESP ENFERM DIG, V114, P156, DOI 10.17235/reed.2021.8130/2021
   Chen BL, 2022, GASTROENTEROLOGY, V163, P1555, DOI 10.1053/j.gastro.2022.08.007
   Commissioner O of the, 2020, FDA APPR NEW TREATM
   D'Amico F, 2022, GASTROENTEROLOGY, V163, P1482, DOI 10.1053/j.gastro.2022.09.011
   D'Amico F, 2022, J CROHNS COLITIS, V16, P835, DOI 10.1093/ecco-jcc/jjab206
   D'Amico F, 2020, J CROHNS COLITIS, V14, P883, DOI 10.1093/ecco-jcc/jjaa028
   Danese Silvio, 2022, Lancet, V399, P2113, DOI 10.1016/S0140-6736(22)00581-5
   Danese S, 2022, GUT, V71, P2380, DOI 10.1136/gutjnl-2022-327025
   Danese S, 2019, GUT, V68, P1893, DOI 10.1136/gutjnl-2019-318448
   Danese S, 2019, DIGEST DIS, V37, P266, DOI 10.1159/000496739
   Danese S, 2016, AM J PHYSIOL-GASTR L, V310, pG155, DOI 10.1152/ajpgi.00311.2015
   EMA, 2018, XELJ
   EMA, 2019, INCR RISK BLOOD CLOT
   EMA, 2022, M HIGHL PHARM RISK A
   EMA, 2019, RINV EUR MED AG
   EMA, 2020, ZEP
   EMA, 2020, JYS EUR MED AG
   Farrell RJ, 2002, LANCET, V359, P331, DOI 10.1016/S0140-6736(02)07499-8
   Feagan Brian G, 2021, Lancet, V397, P2372, DOI 10.1016/S0140-6736(21)00666-8
   Galapagos NV, 2021, LONG TERM EXTENSION
   Galapagos NV, 2022, NCT03201445
   Galapagos NV, 2022, NCT03926195
   Geboes K, 2000, GUT, V47, P404, DOI 10.1136/gut.47.3.404
   Genovese MC, 2019, JAMA-J AM MED ASSOC, V322, P315, DOI 10.1001/jama.2019.9055
   Gordon JP, 2015, EUR J GASTROEN HEPAT, V27, P804, DOI 10.1097/MEG.0000000000000378
   Guttman-Yassky E, 2020, J ALLERGY CLIN IMMUN, V145, P877, DOI 10.1016/j.jaci.2019.11.025
   Hanzel J, 2022, EXPERT REV CLIN IMMU, V18, P513, DOI 10.1080/1744666X.2022.2069562
   Harris C, 2021, RHEUMATOLOGY, V60, pII45, DOI 10.1093/rheumatology/keaa896
   Hibi T, 2022, INTEST RES, DOI 10.5217/ir.2021.00143
   Hu XY, 2021, SIGNAL TRANSDUCT TAR, V6, DOI 10.1038/s41392-021-00791-1
   Jairath V, 2020, LANCET GASTROENTEROL, V5, P2, DOI 10.1016/S2468-1253(19)30358-9
   Jiangsu HengRui Medicine Co. Ltd, 2021, NCT03254966
   Kavanaugh A, 2017, ANN RHEUM DIS, V76, P1009, DOI 10.1136/annrheumdis-2016-210105
   Kavanaugh A, 2021, J RHEUMATOL, V48, P1230, DOI 10.3899/jrheum.201183
   Kremer JM, 2021, ACR OPEN RHEUMATOL, V3, P173, DOI 10.1002/acr2.11232
   Kristensen LE, 2023, ANN RHEUM DIS, V82, P901, DOI 10.1136/ard-2022-223715
   Lasa JS, 2022, LANCET GASTROENTEROL, V7, P161, DOI 10.1016/S2468-1253(21)00377-0
   Lefevre PLC, 2020, J CROHNS COLITIS, V14, pS725, DOI 10.1093/ecco-jcc/jjaa014
   McInnes IB, 2019, ARTHRITIS RES THER, V21, DOI 10.1186/s13075-019-1964-1
   McLornan DP, 2021, LANCET, V398, P803, DOI 10.1016/S0140-6736(21)00438-4
   Mease P, 2018, LANCET, V392, P2367, DOI 10.1016/S0140-6736(18)32483-8
   Mohamed MEF, 2020, CLIN PHARMACOKINET, V59, P531, DOI 10.1007/s40262-019-00855-0
   Namour F, 2022, CLIN PHARMACOKINET, V61, P819, DOI 10.1007/s40262-022-01129-y
   Neurath MF, 2014, NAT REV IMMUNOL, V14, P329, DOI 10.1038/nri3661
   Olivera P, 2017, GUT, V66, P199, DOI 10.1136/gutjnl-2016-312912
   Owen KL, 2019, CANCERS, V11, DOI 10.3390/cancers11122002
   Padda IS., 2022, Tofacitinib
   Reistone Biopharma Company Limited, 2022, PHAS 3 STUD EV EFF L
   Research C for DE, 2019, SAFETY TRIAL FINDS R
   Salas A, 2020, NAT REV GASTRO HEPAT, V17, P323, DOI 10.1038/s41575-020-0273-0
   Sandborn WJ, 2017, NEW ENGL J MED, V376, P1723, DOI 10.1056/NEJMoa1606910
   Sandborn WJ., 2023, CLIN GASTROENTEROL H
   U.S. Food and Drug Administration Approves Bristol Myers Squibb's Zeposia (ozanimod), OR TREATM AD MOD SEV
   Ungaro R, 2017, LANCET, V389, P1756, DOI 10.1016/S0140-6736(16)32126-2
   van der Heijde D, 2018, LANCET, V392, P2378, DOI 10.1016/S0140-6736(18)32463-2
   Vermeire S, ECCO DOP38 UPADACITI
   Vermeire S, 2017, LANCET, V389, P266, DOI 10.1016/S0140-6736(16)32537-5
   Westhovens R, 2017, ANN RHEUM DIS, V76, P998, DOI 10.1136/annrheumdis-2016-210104
   Ytterberg SR, 2022, NEW ENGL J MED, V386, P316, DOI 10.1056/NEJMoa2109927
   Zhao Y, 2021, AM J CLIN DERMATOL, V22, P877, DOI 10.1007/s40257-021-00627-2
NR 73
TC 4
Z9 4
U1 5
U2 7
PU TAYLOR & FRANCIS LTD
PI ABINGDON
PA 2-4 PARK SQUARE, MILTON PARK, ABINGDON OR14 4RN, OXON, ENGLAND
SN 1465-6566
EI 1744-7666
J9 EXPERT OPIN PHARMACO
JI Expert Opin. Pharmacother.
PD MAY 3
PY 2023
VL 24
IS 7
BP 849
EP 861
DI 10.1080/14656566.2023.2200931
EA APR 2023
PG 13
WC Pharmacology & Pharmacy
WE Science Citation Index Expanded (SCI-EXPANDED)
SC Pharmacology & Pharmacy
GA E1MZ6
UT WOS:000970686400001
PM 37038911
OA hybrid
DA 2024-01-22
ER

PT J
AU Yang, Z
   Nandi, J
   Wang, J
   Bosco, G
   Gregory, M
   Chung, C
   Xie, Y
   Yang, X
   Camporesi, EM
AF Yang, Z.
   Nandi, J.
   Wang, J.
   Bosco, G.
   Gregory, M.
   Chung, C.
   Xie, Y.
   Yang, X.
   Camporesi, E. M.
TI Hyperbaric oxygenation ameliorates indomethacin-induced enteropathy in
   rats by modulating TNF-α and IL-1β production
SO DIGESTIVE DISEASES AND SCIENCES
LA English
DT Article
DE intestinal ulceration; hyperbaric oxygenation; myeloperoxidase;
   TNF-alpha; IL-1 beta; inducible nitric oxide synthase
ID INFLAMMATORY-BOWEL-DISEASE; PERIANAL CROHNS-DISEASE; ULCERATIVE-COLITIS;
   AUTOIMMUNE MICE; SEVERE PERINEAL; THERAPY; INTESTINE; INTERLEUKIN-1;
   REPERFUSION; MACROPHAGES
AB The effect of hyperbaric oxygenation (HBO2) was investigated in a rat model of indomethacin-induced enteropathy. Enteropathy was induced by two subcutaneous injections of indomethacin (7.5 mg/kg) 24 hr apart. Six groups of rats (n=8) were treated with and without HBO2 (100% oxygen at 2.3 atm absolute) for 1 hr once or twice a day for 2 or 5 days. Disease activity index (DAI) and total ulcer length were measured. Other rats were randomized into two groups (n=16) with and without HBO2 (1 hr once a day) and four rats were killed in each group at 12, 24, 48, and 72 hr after the final injection of indomethacin. Serum and intestinal mucosal TNF-alpha, IL-1 beta, myeloperoxidase (MPO), and iNOS expression was measured. HBO2 treatment significantly attenuated indomethacin -induced intestinal ulceration and improved DAI. Indomethacin increased MPO activity and iNOS expression, and these were reduced by HBO2 treatment, with a concomitant reduction in TNF-alpha and IL-1 beta. Our data suggest that HBO2 treatment has a beneficial effect on indomethacin-induced enteropathy and this effect is possibly mediated by decreased production of TNF-alpha and IL-1 beta.
C1 SUNY Upstate Med Univ, Dept Anesthesiol, Syracuse, NY 13210 USA.
   SUNY Upstate Med Univ, Res Lab, Dept Med, Syracuse, NY 13210 USA.
   SUNY Upstate Med Univ, Res Lab, Dept Anesthesiol, Syracuse, NY 13210 USA.
   Syracuse Univ, Dept Management Informat & Decis Sci, Syracuse, NY 13210 USA.
C3 State University of New York (SUNY) System; State University of New York
   (SUNY) Upstate Medical Center; State University of New York (SUNY)
   System; State University of New York (SUNY) Upstate Medical Center;
   State University of New York (SUNY) System; State University of New York
   (SUNY) Upstate Medical Center; Syracuse University
RP Yang, Z (通讯作者)，SUNY Upstate Med Univ, Dept Anesthesiol, 750 E Adams St, Syracuse, NY 13210 USA.
EM yangz@upstate.edu
OI BOSCO, GERARDO/0000-0001-6595-7944
CR Akazawa A, 2002, J GASTROENTEROL, V37, P345, DOI 10.1007/s005350200048
   Anthony A, 2000, ALIMENT PHARM THER, V14, P241
   Benson RM, 2003, CLIN EXP IMMUNOL, V134, P57, DOI 10.1046/j.1365-2249.2003.02248.x
   Bertrand V, 1998, BRIT J PHARMACOL, V124, P1385, DOI 10.1038/sj.bjp.0701968
   BJARNASON I, 1993, GASTROENTEROLOGY, V104, P1832, DOI 10.1016/0016-5085(93)90667-2
   BRADY CE, 1989, GASTROENTEROLOGY, V97, P756, DOI 10.1016/0016-5085(89)90649-5
   Buchman AL, 2001, J CLIN GASTROENTEROL, V33, P289, DOI 10.1097/00004836-200110000-00006
   Chen SY, 2003, CLIN IMMUNOL, V108, P103, DOI 10.1016/S1521-6616(03)00091-3
   COLOMBEL JF, 1995, DIS COLON RECTUM, V38, P609, DOI 10.1007/BF02054120
   GOTTLIEB SF, 1971, ANNU REV MICROBIOL, V25, P111, DOI 10.1146/annurev.mi.25.100171.000551
   GRISHAM MB, 1990, METHOD ENZYMOL, V186, P729
   INAMOTO Y, 1991, BIOCHEM BIOPH RES CO, V179, P886, DOI 10.1016/0006-291X(91)91901-N
   Karkumov M, 1991, Vutr Boles, V30, P78
   Lahat N, 1995, CLIN EXP IMMUNOL, V102, P655
   LAVY A, 1994, J CLIN GASTROENTEROL, V19, P202, DOI 10.1097/00004836-199410000-00006
   Lügering A, 2001, GASTROENTEROLOGY, V121, P1145, DOI 10.1053/gast.2001.28702
   Martínez-Borra J, 2002, AM J GASTROENTEROL, V97, P2350
   MURTHY SNS, 1993, DIGEST DIS SCI, V38, P1722, DOI 10.1007/BF01303184
   NELSON EW, 1990, DIGEST DIS SCI, V35, P1561, DOI 10.1007/BF01540577
   Noyer CM, 1999, AM J GASTROENTEROL, V94, P318, DOI 10.1111/j.1572-0241.1999.00848.x
   Pedoto A, 2001, J LAB CLIN MED, V138, P270, DOI 10.1067/mlc.2001.118176
   Podolsky DK, 2002, NEW ENGL J MED, V347, P417, DOI 10.1056/NEJMra0804647
   POLYAKOVA LV, 1991, FIZIOL ZH SSSR, V37, P120
   Rachmilewitz D, 1998, GUT, V43, P512, DOI 10.1136/gut.43.4.512
   Reuter BK, 1999, AM J PHYSIOL-GASTR L, V277, pG847, DOI 10.1152/ajpgi.1999.277.4.G847
   SAITO K, 1991, CLIN EXP IMMUNOL, V86, P322
   Saud B, 2005, DIGEST DIS SCI, V50, P1677, DOI 10.1007/s10620-005-2914-0
   Sebesteny M, 1976, Z Exp Chir, V9, P84
   Shanahan F, 2001, GASTROENTEROLOGY, V120, P622, DOI 10.1053/gast.2001.22122
   TENENHAUS M, 1994, ARCH SURG-CHICAGO, V129, P1338
   Tibbles PM, 1996, NEW ENGL J MED, V334, P1642, DOI 10.1056/NEJM199606203342506
   Veerabagu MP, 1996, PHYSIOL BEHAV, V60, P381, DOI 10.1016/0031-9384(96)00060-1
   Veerabagu MP, 1996, DIGEST DIS SCI, V41, P1452, DOI 10.1007/BF02088572
   Videla S, 1998, J PHARMACOL EXP THER, V287, P854
   WARDLE TD, 1994, CLIN SCI, V86, P619, DOI 10.1042/cs0860619
   Wedrychowicz A, 2003, EUR J PEDIATR, V162, P541, DOI 10.1007/s00431-003-1204-0
   Weisz G, 1997, J CLIN IMMUNOL, V17, P154, DOI 10.1023/A:1027378532003
   Xu XH, 1997, IMMUNOL LETT, V59, P79, DOI 10.1016/S0165-2478(97)00104-1
   YAMADA T, 1993, INFLAMMATION, V17, P641, DOI 10.1007/BF00920471
   Yang ZJ, 2001, EUR J APPL PHYSIOL, V85, P96, DOI 10.1007/s004210100391
   ZHU F, 1998, ACTA ACAD MED SINI, V20, P388
NR 41
TC 24
Z9 28
U1 0
U2 0
PU SPRINGER
PI DORDRECHT
PA VAN GODEWIJCKSTRAAT 30, 3311 GZ DORDRECHT, NETHERLANDS
SN 0163-2116
EI 1573-2568
J9 DIGEST DIS SCI
JI Dig. Dis. Sci.
PD AUG
PY 2006
VL 51
IS 8
BP 1426
EP 1433
DI 10.1007/s10620-006-9088-2
PG 8
WC Gastroenterology & Hepatology
WE Science Citation Index Expanded (SCI-EXPANDED)
SC Gastroenterology & Hepatology
GA 078AM
UT WOS:000240073300020
PM 16838118
DA 2024-01-22
ER

PT J
AU Papamichael, K
   Jairath, V
   Zou, GY
   Cohen, B
   Ritter, T
   Sands, B
   Siegel, C
   Valentine, J
   Smith, M
   Vande Casteele, N
   Dubinsky, M
   Cheifetz, A
AF Papamichael, Konstantinos
   Jairath, Vipul
   Zou, Guangyong
   Cohen, Benjamin
   Ritter, Timothy
   Sands, Bruce
   Siegel, Corey
   Valentine, John
   Smith, Michelle
   Vande Casteele, Niels
   Dubinsky, Marla
   Cheifetz, Adam
TI Proactive infliximab optimisation using a pharmacokinetic dashboard
   versus standard of care in patients with Crohn's disease: study protocol
   for a randomised, controlled, multicentre, open-label study (the
   OPTIMIZE trial)
SO BMJ OPEN
LA English
DT Article
ID INFLAMMATORY-BOWEL-DISEASE; LONG-TERM OUTCOMES; THERAPY; ANTIBODIES
AB Introduction Preliminary data indicates that proactive therapeutic drug monitoring (TDM) is associated with better outcomes compared with empiric dose escalation and/or reactive TDM, and that pharmacokinetic (PK) modelling can improve the precision of individual dosing schedules in Crohn's disease (CD). However, there are no data regarding the utility of a proactive TDM combined PK-dashboard starting early during the induction phase, when disease activity and drug clearance are greatest. The aim of this randomised, controlled, multicentre, open-label trial is to evaluate the efficacy and safety of a proactive TDM combined PK dashboard-driven infliximab dosing compared with standard of care (SOC) dosing in patients with moderately to severely active CD.
   Methods and analysis Eligible adolescent and adult (aged >= 6-80 years) patients with moderately to severely active CD will be randomised 1:1 to receive either infliximab monotherapy with proactive TDM using a PK dashboard (iDose, Projections Research) or SOC infliximab therapy, with or without a concomitant immunomodulator (IMM) (thiopurine or methotrexate) at the discretion of the investigator. The primary outcome of the study is the proportion of subjects with sustained corticosteroid-free clinical remission and no need for rescue therapy from week 14 throughout week 52. Rescue therapy is defined as any IFX dose escalation other than what is forecasted by iDose either done empirically or based on reactive TDM; addition of an IMM after week 2; reintroduction of corticosteroids after initial tapering; switch to another biologic or need for CD-related surgery. The secondary outcomes will include both efficacy and safety end points, such as endoscopic and biological remission, durability of response and CD-related surgery and hospitalisation.
   Ethics and dissemination The protocol has been approved by the Institutional Review Board Committee of the Beth Israel Deaconess Medical Center (IRB#:2021P000391). Results will be disseminated in peer-reviewed journals and presented at scientific meetings.
C1 [Papamichael, Konstantinos; Cheifetz, Adam] Beth Israel Deaconess Med Ctr, Div Gastroenterol, Boston, MA 02215 USA.
   [Jairath, Vipul; Zou, Guangyong; Smith, Michelle] Aliment Inc, London, ON, Canada.
   [Jairath, Vipul; Zou, Guangyong] Western Univ, Dept Epidemiol & Biostat, London, ON, Canada.
   [Cohen, Benjamin] Cleveland Clin, Dept Gastroenterol Hepatol & Nutr, Cleveland, OH 44106 USA.
   [Ritter, Timothy] GI Alliance, Southlake, TX USA.
   [Sands, Bruce; Dubinsky, Marla] Icahn Sch Med Mt Sinai, Div Gastroenterol, New York, NY USA.
   [Siegel, Corey] Dartmouth Hitchcock Med Ctr, Sect Gastroenterol & Hepatol, Lebanon, NH 03766 USA.
   [Valentine, John] Univ Utah, Div Gastroenterol, Sch Med, Salt Lake City, UT USA.
   [Vande Casteele, Niels] Univ Calif San Diego, Dept Med, La Jolla, CA 92093 USA.
C3 Harvard University; Beth Israel Deaconess Medical Center; Western
   University (University of Western Ontario); Cleveland Clinic Foundation;
   Icahn School of Medicine at Mount Sinai; Dartmouth College; Utah System
   of Higher Education; University of Utah; University of California
   System; University of California San Diego
RP Cheifetz, A (通讯作者)，Beth Israel Deaconess Med Ctr, Div Gastroenterol, Boston, MA 02215 USA.
EM acheifet@bidmc.harvard.edu
RI Jairath, Vipul/GLS-6449-2022; Zou, Guangyong/K-6408-2013
OI Zou, Guangyong/0000-0001-5773-4185
FU Leona M. & Harry B. Helmsley Charitable Trust [2108-04776]
FX This work is supported by the The Leona M. & Harry B. Helmsley
   Charitable Trust Grant #2108-04776. In-kind contributions for protocol
   writing provided by Alimentiv.
CR Bauman LE, 2020, INFLAMM BOWEL DIS, V26, P429, DOI 10.1093/ibd/izz143
   Bossuyt P, 2022, J CROHNS COLITIS, V16, P199, DOI 10.1093/ecco-jcc/jjab127
   Brady JE, 2018, CLIN THER, V40, P1509, DOI 10.1016/j.clinthera.2018.07.013
   Brandse JF, 2015, GASTROENTEROLOGY, V149, P350, DOI 10.1053/j.gastro.2015.04.016
   Chan W, 2017, INTEST RES, V15, P434, DOI 10.5217/ir.2017.15.4.434
   Cheifetz AS, 2021, AM J GASTROENTEROL, V116, P2014, DOI 10.14309/ajg.0000000000001396
   Colman RJ, 2021, INFLAMM BOWEL DIS, V27, P1045, DOI 10.1093/ibd/izaa241
   Colombel JF, 2010, NEW ENGL J MED, V362, P1383, DOI 10.1056/NEJMoa0904492
   Colombel JF, 2019, CLIN GASTROENTEROL H, V17, P1525, DOI 10.1016/j.cgh.2018.09.033
   Dave MB, 2021, EUR J CLIN PHARMACOL, V77, P55, DOI 10.1007/s00228-020-02975-0
   Dreesen E, 2020, CLIN GASTROENTEROL H, V18, P637, DOI 10.1016/j.cgh.2019.05.029
   Drobne D, 2019, ALIMENT PHARM THER, V49, P880, DOI 10.1111/apt.15179
   Dubinsky MC, 2022, INFLAMM BOWEL DIS, V28, P1375, DOI 10.1093/ibd/izab285
   Dubinsky MC, 2017, AAPS J, V19, P215, DOI 10.1208/s12248-016-9994-y
   Eser A, 2018, J CLIN PHARMACOL, V58, P790, DOI 10.1002/jcph.1069
   Fine Sean, 2019, Gastroenterol Hepatol (N Y), V15, P656
   Candel MG, 2020, REV ESP ENFERM DIG, V112, P590, DOI 10.17235/reed.2020.6857/2020
   Kennedy NA, 2019, LANCET GASTROENTEROL, V4, P341, DOI 10.1016/S2468-1253(19)30012-3
   Khanna R, 2015, LANCET, V386, P1825, DOI 10.1016/S0140-6736(15)00068-9
   Lega S, 2019, INFLAMM BOWEL DIS, V25, P134, DOI 10.1093/ibd/izy203
   Newcombe RG, 1998, STAT MED, V17, P873, DOI 10.1002/(SICI)1097-0258(19980430)17:8<873::AID-SIM779>3.0.CO;2-I
   Ng SC, 2017, LANCET, V390, P2769, DOI 10.1016/S0140-6736(17)32448-0
   Ordás I, 2012, CLIN PHARMACOL THER, V91, P635, DOI 10.1038/clpt.2011.328
   Papamichael K, 2021, EXPERT OPIN DRUG MET, V17, P1423, DOI 10.1080/17425255.2021.2027367
   Papamichael K, 2019, THER ADV CHRONIC DIS, V10, DOI 10.1177/2040622319838443
   Papamichael K, 2018, J CROHNS COLITIS, V12, P804, DOI 10.1093/ecco-jcc/jjy039
   Papamichael K, 2017, CLIN GASTROENTEROL H, V15, P1580, DOI 10.1016/j.cgh.2017.03.031
   Papamichael K, 2016, EXPERT OPIN DRUG SAF, V15, P493, DOI 10.1517/14740338.2016.1145653
   Reinisch W, 2015, CLIN GASTROENTEROL H, V13, P539, DOI 10.1016/j.cgh.2014.09.031
   Santacana E, 2020, THER DRUG MONIT, V42, P102, DOI 10.1097/FTD.0000000000000669
   Juncosa ES, 2021, BRIT J CLIN PHARMACO, V87, P494, DOI 10.1111/bcp.14410
   Sazonovs A, 2020, GASTROENTEROLOGY, V158, P189, DOI 10.1053/j.gastro.2019.09.041
   Shannahan SE., 2020, CURR TREAT OPTIONS G, V18, P408, DOI [10.1007/s11938-020-00302-1, DOI 10.1007/S11938-020-00302-1]
   Siegel CA, 2021, CLIN GASTROENTEROL H, V19, P403, DOI 10.1016/j.cgh.2019.11.062
   Singh S, 2020, CLIN GASTROENTEROL H, V18, P69, DOI 10.1016/j.cgh.2019.02.044
   Sparrow MP, 2020, J CROHNS COLITIS, V14, P543, DOI 10.1093/ecco-jcc/jjz162
   Spencer EA., 2022, GASTROENTEROLOGY, P00017
   Strik AS, 2021, SCAND J GASTROENTERO, V56, P145, DOI 10.1080/00365521.2020.1856405
   Torres J, 2017, LANCET, V389, P1741, DOI 10.1016/S0140-6736(16)31711-1
   Ungar B, 2016, CLIN GASTROENTEROL H, V14, P550, DOI 10.1016/j.cgh.2015.10.025
   Ungaro RC, 2022, INFLAMM BOWEL DIS, V28, P649, DOI 10.1093/ibd/izab232
   Vande Casteele N, 2015, GASTROENTEROLOGY, V148, P1320, DOI 10.1053/j.gastro.2015.02.031
   Vaughn BP, 2014, INFLAMM BOWEL DIS, V20, P1996, DOI 10.1097/MIB.0000000000000156
   Vermeire S, 2020, CLIN GASTROENTEROL H, V18, P1291, DOI 10.1016/j.cgh.2019.09.041
   Wang SL, 2012, J IMMUNOL METHODS, V382, P177, DOI 10.1016/j.jim.2012.06.002
   Winter DA, 2020, J PEDIATR GASTR NUTR, V70, P763, DOI 10.1097/MPG.0000000000002631
   Yao JQ, 2021, INFLAMM BOWEL DIS, V27, P275, DOI 10.1093/ibd/izaa073
   Zou GY, 2021, STAT MED, V40, P3227, DOI 10.1002/sim.8918
   Zou GY, 2004, AM J EPIDEMIOL, V159, P702, DOI 10.1093/aje/kwh090
NR 49
TC 13
Z9 13
U1 0
U2 5
PU BMJ PUBLISHING GROUP
PI LONDON
PA BRITISH MED ASSOC HOUSE, TAVISTOCK SQUARE, LONDON WC1H 9JR, ENGLAND
SN 2044-6055
J9 BMJ OPEN
JI BMJ Open
PD APR
PY 2022
VL 12
IS 4
AR e057656
DI 10.1136/bmjopen-2021-057656
PG 10
WC Medicine, General & Internal
WE Science Citation Index Expanded (SCI-EXPANDED)
SC General & Internal Medicine
GA 0G4ZJ
UT WOS:000778054700014
PM 35365535
OA gold, Green Published
DA 2024-01-22
ER

PT J
AU Lichtenstein, GR
   Feagan, BG
   Cohen, RD
   Salzberg, BA
   Safdi, M
   Popp, JW
   Langholff, W
   Sandborn, WJ
AF Lichtenstein, Gary R.
   Feagan, Brian G.
   Cohen, Russell D.
   Salzberg, Bruce A.
   Safdi, Michael
   Popp, John W., Jr.
   Langholff, Wayne
   Sandborn, William J.
TI Infliximab for Crohn's Disease: More Than 13 Years of Real-world
   Experience
SO INFLAMMATORY BOWEL DISEASES
LA English
DT Article
DE safety profile; infusion reaction; real-world evidence; TREAT Registry
ID INFLAMMATORY-BOWEL-DISEASE; NONMELANOMA SKIN CANCERS; TREAT(TM)
   REGISTRY; INCREASED RISK; COHORT; THROMBOEMBOLISM; THIOPURINES;
   THERAPIES; MORTALITY; MELANOMA
AB Background: The purpose of this study was to compare the long-term safety of infliximab and nonbiologic agents as Crohn's disease (CD) therapy.
   Methods: Patients with CD were prospectively evaluated in this large, observational registry.
   Results: Patients (n = 6273) participated in this observational registry from July 1999 through March 2012; 3440 (54.8%) received infliximab (20,971 patient-years), and 2833 (45.2%) received other treatments only (14,806 patient-years). Overall, 59,875 infliximab infusions were administered (80%, 5 mg/kg); 3006 (89.9%) patients received >= 2 infusions. Adverse events (AEs), most commonly those related to CD (eg, abdominal pain, diarrhea), and serious AEs occurred at a higher rate among infliximab-treated patients. Mortality (0.57/100 patient-years, 0.67/100 patient-years) and malignancy rates (0.69/100 patient-years, 0.71/100 patient-years) for infliximab-treated and other-treatments-only patients, respectively, were generally similar. Serious infection rates were higher for infliximab-treated (2.15/100 patient-years) than other-treatments-only patients (0.86/100 patient-years). Infliximab dose was not associated with mortality or serious infection. An increased risk of serious infection was observed with age (> 52 years vs <= 30 years) when examined in infliximab-treated patients. Nonserious cerebrovascular accidents (13 events, 0.06/100 patient-years; 5 events, 0.03/100 patient-years) and pulmonary embolisms (11 events, 0.05/100 patient-years; 4 events 0.03/100 patient-years) also occurred at higher rates among infliximab-treated patients than other-treatments-only patients.
   Conclusions: Through more than 13 years of registry experience and an overall median duration of patient follow-up >6 years, mortality was similar between the infliximab-treated and other-treatments-only groups. These final cumulative results are representative of real-world experience among infliximab-treated patients with CD and are consistent with the known risks of disease activity and tumor necrosis factor antagonist therapy.
C1 [Lichtenstein, Gary R.] Univ Penn, Sch Med, Hosp Univ Penn, Dept Med,Div Gastroenterol, Philadelphia, PA 19104 USA.
   [Feagan, Brian G.] Robarts Res Inst, Robarts Clin Trials, London, ON, Canada.
   [Feagan, Brian G.] Univ Western Ontario, London, ON, Canada.
   [Cohen, Russell D.] Univ Chicago, Med Ctr, Gastroenterol Sect, Dept Med, Chicago, IL 60637 USA.
   [Salzberg, Bruce A.] Atlanta Gastroenterol Specialists, Atlanta, GA USA.
   [Safdi, Michael; Popp, John W., Jr.] Janssen Sci Affairs LLC, Horsham, PA USA.
   [Langholff, Wayne] Janssen Pharmaceut Res & Dev LLC, Spring House, PA USA.
   [Sandborn, William J.] Univ Calif San Diego, Div Gastroenterol, La Jolla, CA 92093 USA.
C3 University of Pennsylvania; Western University (University of Western
   Ontario); Western University (University of Western Ontario); University
   of Chicago; University of Chicago Medical Center; Johnson & Johnson;
   Janssen Pharmaceuticals; Johnson & Johnson; Janssen Pharmaceuticals;
   University of California System; University of California San Diego
RP Lichtenstein, GR (通讯作者)，Univ Penn, Hosp Univ Penn, Sch Med, Gastroenterol Div,Perelman Ctr, 7th Floor South,Room 753,3400 Civ Ctr Blvd, Philadelphia, PA 19104 USA.
EM grl@uphs.upenn.edu
RI Feagan, Brian/G-3292-2011; Sandborn, William/ABE-8342-2020
FU Janssen Scientific Affairs, LLC
FX Funding for the TREAT Registry was provided by Janssen Scientific
   Affairs, LLC.
CR Abbas AM, 2014, AM J GASTROENTEROL, V109, P1781, DOI 10.1038/ajg.2014.298
   Chamouard P, 1995, EUR J GASTROEN HEPAT, V7, P1183
   Chiarantini E, 1996, THROMB RES, V82, P137, DOI 10.1016/0049-3848(96)00060-6
   Cottone M, 2011, CLIN GASTROENTEROL H, V9, P30, DOI 10.1016/j.cgh.2010.09.026
   Desai A, 2013, INFLAMM BOWEL DIS, V19, P309, DOI 10.1002/ibd.23026
   GRIS JC, 1990, THROMB HAEMOSTASIS, V63, P472
   Ha C, 2009, AM J GASTROENTEROL, V104, P1445, DOI 10.1038/ajg.2009.81
   Huang BL, 2012, FRONT PHYSIOL, V3, DOI 10.3389/fphys.2012.00013
   Isene R, 2014, SCAND J GASTROENTERO, V49, P820, DOI 10.3109/00365521.2014.910545
   LAKE AM, 1978, AM J DIG DIS, V23, P897, DOI 10.1007/BF01072463
   Lichtenstein G, 2008, AM J GASTROENTEROL, V103, pS436, DOI 10.14309/00000434-200809001-01116
   Lichtenstein GR, 2006, GASTROENTEROLOGY, V130, pA71, DOI 10.1053/j.gastro.2005.12.042
   Lichtenstein GR, 2014, AM J GASTROENTEROL, V109, P212, DOI 10.1038/ajg.2013.441
   Lichtenstein GR, 2012, AM J GASTROENTEROL, V107, P1409, DOI 10.1038/ajg.2012.218
   Lichtenstein GR, 2011, GASTROENTEROLOGY, V140, pS773
   Lichtenstein GR, 2009, AM J GASTROENTEROL, V104, P465, DOI 10.1038/ajg.2008.168
   Lichtenstein GR, 2006, CLIN GASTROENTEROL H, V4, P621, DOI 10.1016/j.cgh.2006.03.002
   Lichtenstein GR, 2004, GASTROENTEROLOGY, V126, pA54
   Lichtenstein GR, 2007, GASTROENTEROLOGY, V132, P178
   Lichtenstein GR, 2010, GASTROENTEROLOGY, V138, P475
   Ljung T, 2004, GUT, V53, P849, DOI 10.1136/gut.2003.018515
   Long MD, 2012, GASTROENTEROLOGY, V143, P390, DOI 10.1053/j.gastro.2012.05.004
   Peyrin-Biroulet L, 2011, GASTROENTEROLOGY, V141, P1621, DOI 10.1053/j.gastro.2011.06.050
   Saibeni S, 2004, AM J GASTROENTEROL, V99, P1966, DOI 10.1111/j.1572-0241.2004.30203.x
   Singh H, 2011, GASTROENTEROLOGY, V141, P1612, DOI 10.1053/j.gastro.2011.07.039
   Singh S, 2014, CLIN GASTROENTEROL H, V12, P382, DOI 10.1016/j.cgh.2013.08.023
   TALBOT RW, 1986, MAYO CLIN PROC, V61, P140, DOI 10.1016/S0025-6196(12)65200-8
   WEBBERLEY MJ, 1993, GUT, V34, P247, DOI 10.1136/gut.34.2.247
NR 28
TC 70
Z9 71
U1 1
U2 6
PU LIPPINCOTT WILLIAMS & WILKINS
PI PHILADELPHIA
PA TWO COMMERCE SQ, 2001 MARKET ST, PHILADELPHIA, PA 19103 USA
SN 1078-0998
EI 1536-4844
J9 INFLAMM BOWEL DIS
JI Inflamm. Bowel Dis.
PD MAR
PY 2018
VL 24
IS 3
BP 490
EP 501
DI 10.1093/ibd/izx072
PG 12
WC Gastroenterology & Hepatology
WE Science Citation Index Expanded (SCI-EXPANDED)
SC Gastroenterology & Hepatology
GA FZ4CC
UT WOS:000427537700005
PM 29462395
OA Green Published, Green Submitted, hybrid
DA 2024-01-22
ER

PT J
AU Check, JH
   Srivastava, M
   Brasile, D
   Amui, J
   Choe, JK
   Dix, E
AF Check, J. H.
   Srivastava, M.
   Brasile, D.
   Amui, J.
   Choe, J. K.
   Dix, E.
TI Successful pregnancy with frozen embryo transfer into a gestational
   carrier from eggs obtained from a woman in premature menopause
SO CLINICAL AND EXPERIMENTAL OBSTETRICS & GYNECOLOGY
LA English
DT Article
DE Frozen embryo; Ovarian failure; Gestational carrier
ID FOLLICLE-STIMULATING-HORMONE; IN-VITRO FERTILIZATION; INVITRO
   FERTILIZATION; OVULATION INDUCTION; HYPERGONADOTROPIC AMENORRHEA;
   GONADOTROPIN THERAPY; WOMEN; BASAL; ESTROGEN; QUALITY
AB Purpose: To describe a unique case of a successful gestational carrier pregnancy in a woman with premature ovarian failure using her own oocyte. Methods: Despite amenorrhea, failure to have menses to progesterone withdrawal and resistance to gonadotropin stimulation, ovulation induction was attempted by restoring down-regulated follicle stimulating hormone (FSH) receptors by lowering the elevated serum FSH and allowing stimulation by endogenous or exogenous gonadotropins. Oocyte retrieval was attempted if a mature follicle was obtained. GnRH antagonist was used to prevent premature oocyte release. Tapering prednisone was used for the first five days of the cycle due to patient's history of autoimmune disease (vasculitis and Crohn's disease). IVIG was given 8/2003 for vasculitis. Results: The patient underwent a total of 19 attempted retrievals during continuous natural cycles from 3/2003 to 2/2007. Oocyte retrieval required traversing the uterus with the retrieval needle because of ovarian position after multiple surgeries for bilateral endometriomas and Crohn's disease. Empty follicle syndrome was encountered in four retrieval attempts. In 15 attempts, an oocyte was obtained. The sole attempt at natural fertilization failed. ICSI and assisted hatching were used in all subsequent attempts, and were successful in all but one attempt which led to a 3 pronuclei embryo which was discarded. The first four single embryos retrieved (7, 4, 6 cells and morula) were all A I or A2 and transferred fresh to the patient, but no pregnancy resulted. All subsequent embryos were cryopreserved. The transfer of four embryos (6-cell and 7-cell and 3-cell and 8-cell) in two cycles to two different gestational carriers resulted in a successful delivery of a full-term healthy female infant 3.3 kg. Genetic testing confirmed maternal identity to be the patient, not the carrier. Conclusions: This is the first reported case of a successful gestational carrier pregnancy after reversing ovarian failure, inducing ovulation, and transferring a frozen-thawed embryo.
C1 [Check, J. H.; Brasile, D.; Amui, J.; Choe, J. K.; Dix, E.] Univ Med & Dent New Jersey, Robert Wood Johnson Med Sch, Cooper Hosp,Div Reprod Endocrinol & Infertil, Dept Obstet & Gynecol,Univ Med Ctr, Camden, NJ 08103 USA.
   [Srivastava, M.] Cleveland Clin, Div Allergy & Immunol, Cleveland, OH 44106 USA.
C3 Rutgers System; Rutgers New Brunswick; Rutgers Biomedical & Health
   Sciences; Cleveland Clinic Foundation
RP Check, JH (通讯作者)，7447 Old York Rd, Melrose Pk, PA 19027 USA.
EM laurie@ccivf.com
CR Check JH, 2008, CLIN EXP OBSTET GYN, V35, P93
   Check JH, 2008, CLIN EXP OBSTET GYN, V35, P5
   Check J. H., 2000, Clinical and Experimental Obstetrics and Gynecology, V27, P97
   Check JH, 2007, J ASSIST REPROD GEN, V24, P621, DOI 10.1007/s10815-007-9179-9
   Check JH, 2007, FERTIL STERIL, V87, P749, DOI 10.1016/j.fertnstert.2006.11.001
   CHECK JH, 1990, FERTIL STERIL, V53, P811
   CHECK JH, 1989, AM J OBSTET GYNECOL, V160, P405, DOI 10.1016/0002-9378(89)90458-4
   CHECK JH, 1988, FERTIL STERIL, V49, P542
   CHECK JH, 1990, AM J OBSTET GYNECOL, V162, P775, DOI 10.1016/0002-9378(90)91008-Z
   Check JH, 2000, HUM REPROD, V15, P1709, DOI 10.1093/humrep/15.8.1709
   CHECK JH, 1984, FERTIL STERIL, V42, P919
   Check M L, 2004, Clin Exp Obstet Gynecol, V31, P299
   Check M L, 2002, Clin Exp Obstet Gynecol, V29, P11
   EBBIARY NAA, 1994, HUM REPROD, V9, P245, DOI 10.1093/oxfordjournals.humrep.a138490
   FENICHEL P, 1989, FERTIL STERIL, V51, P845
   MUASHER SJ, 1988, FERTIL STERIL, V50, P298
   Roberts JE, 2005, FERTIL STERIL, V83, P37, DOI 10.1016/j.fertnstert.2004.06.062
   SCOTT RT, 1989, FERTIL STERIL, V51, P651
   SCOTT RT, 1990, FERTIL STERIL, V54, P297
   TANBO T, 1989, HUM REPROD, V4, P647, DOI 10.1093/oxfordjournals.humrep.a136959
NR 20
TC 6
Z9 6
U1 0
U2 3
PU I R O G CANADA, INC
PI MONTREAL
PA 4900 COTE ST-LUC, APT#212, MONTREAL, QUEBEC H3W 2H3, CANADA
SN 0390-6663
J9 CLIN EXP OBSTET GYN
JI Clin. Exp. Obstet. Gynecol.
PY 2009
VL 36
IS 3
BP 154
EP 157
PG 4
WC Obstetrics & Gynecology
WE Science Citation Index Expanded (SCI-EXPANDED)
SC Obstetrics & Gynecology
GA 483IT
UT WOS:000268958300007
PM 19860356
DA 2024-01-22
ER

PT J
AU Gustot, T
   Lemmers, A
   Louis, E
   Nicaise, C
   Quertinmont, E
   Belaiche, J
   Roland, S
   Van Gossum, A
   Devière, J
   Franchimont, D
AF Gustot, T
   Lemmers, A
   Louis, E
   Nicaise, C
   Quertinmont, E
   Belaiche, J
   Roland, S
   Van Gossum, A
   Devière, J
   Franchimont, D
TI Profile of soluble cytokine receptors in Crohn's disease
SO GUT
LA English
DT Article
ID TUMOR-NECROSIS-FACTOR; INFLAMMATORY-BOWEL-DISEASE; FACTOR-ALPHA;
   IN-VIVO; INTERLEUKIN-6 RECEPTOR; ULCERATIVE COLITIS; HUMAN SERUM; IL-6;
   ANTAGONIST; EXPRESSION
AB Introduction: Soluble cytokine receptors (sCRs) modulate the in vivo activity of cytokines. Deficient sCR production could participate in the pathogenesis and course of Crohn's disease ( CD). The aim of the study was to examine the profile of sCRs in CD patients and their modulation by infliximab and corticosteroids.
   Methods: We prospectively examined active CD patients (aCD) treated with either infliximab (n=21) or corticosteroids (n=9), CD patients in clinical remission (rCD, n=20), ulcerative colitis patients (UC, n=24), and healthy subjects (HS, n=15). Cultures of colonic biopsies were also examined from CD inflamed (n=8), CD non-inflamed (n=7), and healthy mucosa (n=8). Levels of tumour necrosis factor alpha (TNF-alpha), soluble TNF receptor I (sTNFRI), soluble TNF receptor II (sTNFRII), interleukin 1 beta (IL-1 beta), soluble IL-1 receptor I (sIL-1RI), soluble IL-1 receptor II (sIL-1RII), IL-6, soluble IL-6 receptor (sIL-6R), and sgp130 were measured using ELISA.
   Results: Higher levels of sTNFRI (p<0.05, p<0.01), sTNFRII (p<0.01, p<0.01), sIL-1RI (p<0.05, NS), IL-6 (p<0.01, p<0.01), and sIL-6R (p<0.05, NS) were observed in aCD compared with rCD and HS. Interestingly, sIL-1RII (p<0.05, p<0.01) and sgp130 (p<0.01, p<0.01) were profoundly decreased in aCD compared with rCD and HS, and were negatively correlated with CRP. Deficient production of sIL-1RII was specific to CD ( not observed in ulcerative colitis), and was further confirmed at the mucosal level. Infliximab decreased sTNFRII at one and four weeks (p<0.05) and enhanced sIL-6R levels at one week (p<0.05). Corticosteroids increased sIL-1RII levels at one week (p<0.05).
   Conclusion: CD is associated with dysregulated production of sCRs. Deficiency in sIL-1RII and sgp130 may be essential to CD pathogenesis. Their replacement through the use of fusion proteins could represent future alternative therapeutic strategies for CD.
C1 Free Univ Brussels, Erasme Hosp, Div Gastroenterol & Hepatopancreatol, B-1050 Brussels, Belgium.
   Free Univ Brussels, Lab Expt Gastroenterol, Brussels, Belgium.
   Univ Liege, CHU, Div Gastroenterol, B-4000 Liege, Belgium.
C3 Universite Libre de Bruxelles; Universite Libre de Bruxelles; University
   of Liege
RP Gustot, T (通讯作者)，Free Univ Brussels, Erasme Univ Hosp, Div Gastroenterol, 808 Route Lennik, B-1070 Brussels, Belgium.
EM tgustot@ulb.ac.be
RI Lemmers, Arnaud/AAS-2127-2020; Lemmers, Arnaud/JEO-9437-2023
OI Lemmers, Arnaud/0000-0001-6256-0167; Gustot, Thierry/0000-0002-5537-9607
CR ALLISON MC, 1991, CLIN EXP IMMUNOL, V85, P504
   Arend W P, 1995, Adv Intern Med, V40, P365
   Atreya R, 2000, NAT MED, V6, P583, DOI 10.1038/75068
   BAUER J, 1989, J EXP MED, V170, P1537, DOI 10.1084/jem.170.5.1537
   BAUMANN H, 1994, IMMUNOL TODAY, V15, P74, DOI 10.1016/0167-5699(94)90137-6
   Bazzoni F, 1996, NEW ENGL J MED, V334, P1717, DOI 10.1056/NEJM199606273342607
   BEST WR, 1979, GASTROENTEROLOGY, V77, P843
   Cario E, 2000, INFECT IMMUN, V68, P7010, DOI 10.1128/IAI.68.12.7010-7017.2000
   COPE AP, 1995, IMMUNOLOGY, V84, P21
   DAYER JM, 1994, EUR CYTOKINE NETW, V5, P563
   EDWARDS FC, 1963, GUT, V4, P299, DOI 10.1136/gut.4.4.299
   FernandezBotran R, 1996, ADV IMMUNOL, V63, P269, DOI 10.1016/S0065-2776(08)60858-5
   GARDINER KR, 1995, GUT, V36, P897, DOI 10.1136/gut.36.6.897
   Gasche C, 2000, INFLAMM BOWEL DIS, V6, P8, DOI 10.1097/00054725-200002000-00002
   Hanauer SB, 1996, NEW ENGL J MED, V334, P841, DOI 10.1056/NEJM199603283341307
   HUDSON M, 1993, GASTROENTEROLOGY, V104, pA715
   HYANS JS, 1991, J PEDIAT GASTROENTER, V12, P233
   LANTZ M, 1990, Cytokine, V2, P402, DOI 10.1016/1043-4666(90)90048-X
   LEEUWENBERG JFM, 1994, J IMMUNOL, V152, P5070
   Louis E, 1997, EUR J GASTROEN HEPAT, V9, P939, DOI 10.1097/00042737-199710000-00004
   MACKIEWICZ A, 1995, CYTOKINE, V7, P142, DOI 10.1006/cyto.1995.1019
   Martínez-Borra J, 2002, AM J GASTROENTEROL, V97, P2350
   MITSUYAMA K, 1995, GUT, V36, P45, DOI 10.1136/gut.36.1.45
   MIYAJIMA A, 1992, ANNU REV IMMUNOL, V10, P295, DOI 10.1146/annurev.immunol.10.1.295
   MURCH SH, 1991, GUT, V32, P913, DOI 10.1136/gut.32.8.913
   NARAZAKI M, 1993, BLOOD, V82, P1120, DOI 10.1182/blood.V82.4.1120.bloodjournal8241120
   Noguchi M, 1998, GUT, V43, P203, DOI 10.1136/gut.43.2.203
   Reimund JM, 1996, GUT, V39, P684, DOI 10.1136/gut.39.5.684
   SANCEAU J, 1991, J IMMUNOL, V147, P2630
   Sandborn WJ, 2002, AM J GASTROENTEROL, V97, P2962
   SCHOBITZ B, 1995, FASEB J, V9, P659, DOI 10.1096/fasebj.9.8.7768358
   Spörri B, 2001, CYTOKINE GROWTH F R, V12, P27, DOI 10.1016/S1359-6101(00)00020-4
   SVENSON M, 1993, CYTOKINE, V5, P427, DOI 10.1016/1043-4666(93)90032-Z
   SYMONS JA, 1995, P NATL ACAD SCI USA, V92, P1714, DOI 10.1073/pnas.92.5.1714
   TILG H, 1994, BLOOD, V83, P113
   Tilg H, 1997, IMMUNOL TODAY, V18, P428, DOI 10.1016/S0167-5699(97)01103-1
   TRUELOVE SC, 1955, BRIT MED J, V2, P1041, DOI 10.1136/bmj.2.4947.1041
   VANZEE KJ, 1992, P NATL ACAD SCI USA, V89, P4845, DOI 10.1073/pnas.89.11.4845
   WARDLE TD, 1992, GUT, V33, P1644, DOI 10.1136/gut.33.12.1644
NR 39
TC 63
Z9 68
U1 0
U2 2
PU B M J PUBLISHING GROUP
PI LONDON
PA BRITISH MED ASSOC HOUSE, TAVISTOCK SQUARE, LONDON WC1H 9JR, ENGLAND
SN 0017-5749
J9 GUT
JI Gut
PD APR
PY 2005
VL 54
IS 4
BP 488
EP 495
DI 10.1136/gut.2004.043554
PG 8
WC Gastroenterology & Hepatology
WE Science Citation Index Expanded (SCI-EXPANDED)
SC Gastroenterology & Hepatology
GA 904BS
UT WOS:000227471000014
PM 15753533
OA Green Submitted, Green Published, Bronze
DA 2024-01-22
ER

PT J
AU Dulai, PS
   Mosli, M
   Khanna, R
   Levesque, BG
   Sandborn, WJ
   Feagan, BG
AF Dulai, Parambir S.
   Mosli, Mahmoud
   Khanna, Reena
   Levesque, Barrett G.
   Sandborn, William J.
   Feagan, Brian G.
TI Vedolizumab for the Treatment of Moderately to Severely Active
   Ulcerative Colitis
SO PHARMACOTHERAPY
LA English
DT Review
DE ulcerative colitis; inflammatory bowel disease; inflammatory bowel
   disease; (47); mucosal addressin cell adhesion molecule-1; vedolizumab
ID INFLAMMATORY-BOWEL-DISEASE; PROGRESSIVE MULTIFOCAL LEUKOENCEPHALOPATHY;
   CROHNS-DISEASE; COMBINATION THERAPY; MAINTENANCE THERAPY; BIOLOGICAL
   AGENTS; ANTI-TNF; INFLIXIMAB; INDUCTION; NATALIZUMAB
AB Ulcerative colitis is a chronic, idiopathic, inflammatory bowel disease characterized by a relapsing and remitting course. A substantial proportion of patients fail conventional therapies despite therapy with immunosuppressives and tumor necrosis factor antagonists. Accordingly, newer therapeutic agents that target disease-specific inflammation and minimize adverse events are required. Central to the pathogenesis of ulcerative colitis is an aberrant host response to commensal microorganisms with a resultant dysregulation of gut immune homeostasis and lymphocyte trafficking. Recently, a newer biologic, vedolizumab, which blocks lymphocyte trafficking, has been developed for use in moderate to severe ulcerative colitis. The efficacy of this agent has been demonstrated to be similar to that of other currently available biologics, and the selectivity of this agent in blocking lymphocyte migration to the gut has substantially reduced treatment-related adverse events. The drug has now been approved for use in the United States and Europe, and, although the exact positioning of this biologic in clinical practice is yet to be defined, it represents an important new chapter in our armamentarium of treatment options for this population. In this review, we will highlight key considerations to be made by providers when using this agent in clinical practice.
C1 [Dulai, Parambir S.; Mosli, Mahmoud; Khanna, Reena; Levesque, Barrett G.; Sandborn, William J.; Feagan, Brian G.] Western Univ, Robarts Res Inst, Robarts Clin Trials, London, ON, Canada.
   [Dulai, Parambir S.; Levesque, Barrett G.; Sandborn, William J.] Univ Calif San Diego, Div Gastroenterol, La Jolla, CA 92093 USA.
   [Mosli, Mahmoud; Khanna, Reena; Feagan, Brian G.] Western Univ, Dept Med, London, ON, Canada.
   [Mosli, Mahmoud] King Abdulaziz Univ, Dept Med, Jeddah 21413, Saudi Arabia.
C3 Western University (University of Western Ontario); University of
   California System; University of California San Diego; Western
   University (University of Western Ontario); King Abdulaziz University
RP Feagan, BG (通讯作者)，Univ Western Ontario, Robarts Clin Trials, London, ON, Canada.
EM brian.feagan@robartsinc.com
RI Dulai, Parambir/AAE-2983-2021; Feagan, Brian G/M-4283-2015; Feagan,
   Brian/G-3292-2011; Mosli, Mahmoud/ABH-8266-2022; Sandborn,
   William/ABE-8342-2020; Dulai, Parambir/AAF-4408-2020; Khanna,
   Reena/H-5626-2013
OI Mosli, Mahmoud/0000-0002-6975-1297
FU National Institute of Diabetes and Digestive and Kidney Diseases
   [5T32DK007202-39]
FX Dr. Dulai is supported by grant 5T32DK007202-39 from the National
   Institute of Diabetes and Digestive and Kidney Diseases.
CR Abraham C, 2009, NEW ENGL J MED, V361, P2066, DOI 10.1056/NEJMra0804647
   Ben-Horin S, 2014, DIGEST DIS, V32, P384, DOI 10.1159/000358142
   Berg AM, 2013, INFLAMM BOWEL DIS, V19, P194, DOI 10.1002/ibd.22964
   Bloomgren G, 2012, NEW ENGL J MED, V366, P1870, DOI 10.1056/NEJMoa1107829
   Brian G, 2000, GASTROENTEROLOGY S2, V118, pA874
   Colombel JF, 2010, NEW ENGL J MED, V362, P1383, DOI 10.1056/NEJMoa0904492
   Colombel JF, 2004, GASTROENTEROLOGY, V126, P19, DOI 10.1053/j.gastro.2003.10.047
   D'Haens G, 2008, LANCET, V371, P660, DOI 10.1016/S0140-6736(08)60304-9
   Danese S, 2014, ALIMENT PHARM THER, V39, P1095, DOI 10.1111/apt.12712
   Danese S, 2013, ALIMENT PHARM THER, V37, P855, DOI 10.1111/apt.12284
   Danese S, 2011, ALIMENT PHARM THER, V34, P1, DOI 10.1111/j.1365-2036.2011.04679.x
   Danese S, 2014, ANN INTERN MED, V160, P704, DOI 10.7326/M13-2403
   Dulai PS, 2014, GUT, V63, P1843, DOI 10.1136/gutjnl-2014-307126
   Dulai PS, 2014, GASTROENTEROL CLIN N, V43, P525, DOI 10.1016/j.gtc.2014.05.010
   Dulai PS, 2014, GASTROENTEROL CLIN N, V43, P441, DOI 10.1016/j.gtc.2014.05.009
   Dulai PS, 2014, CLIN GASTROENTEROL H, V12, P1443, DOI 10.1016/j.cgh.2014.01.021
   Feagan BG, 2005, NEW ENGL J MED, V352, P2499, DOI 10.1056/NEJMoa042982
   Feagan BG, 2013, NEW ENGL J MED, V369, P699, DOI 10.1056/NEJMoa1215734
   Feagan BG, 2013, INFLAMM BOWEL DIS, V19, P2031, DOI 10.1097/MIB.0b013e3182920108
   Feuerstein JD, 2014, GASTROENTEROL CLIN N, V43, P543, DOI 10.1016/j.gtc.2014.05.002
   Gisbert JP, 2013, AM J GASTROENTEROL, V108, P1426, DOI 10.1038/ajg.2013.171
   Jani N, 2002, GASTROENTEROL CLIN N, V31, P147, DOI 10.1016/S0889-8553(01)00010-3
   Keeley KA, 2005, ANN PHARMACOTHER, V39, P1833, DOI 10.1345/aph.1G134
   Khan KJ, 2011, AM J GASTROENTEROL, V106, P630, DOI 10.1038/ajg.2011.64
   Khan N, 2013, GASTROENTEROLOGY, V145, P1007, DOI 10.1053/j.gastro.2013.07.035
   Kopylov U, 2014, GASTROENTEROL CLIN N, V43, P509, DOI 10.1016/j.gtc.2014.05.001
   Lichtenstein GR, 2012, AM J GASTROENTEROL, V107, P1051, DOI 10.1038/ajg.2012.89
   Lobatón T, 2014, ALIMENT PHARM THER, V39, P579, DOI 10.1111/apt.12639
   Maconi G, 2014, EUR J GASTROEN HEPAT, V26, P1146, DOI 10.1097/MEG.0000000000000175
   Mahadevan U, 2013, CLIN GASTROENTEROL H, V11, P286, DOI 10.1016/j.cgh.2012.11.011
   Major EO, 2010, ANNU REV MED, V61, P35, DOI 10.1146/annurev.med.080708.082655
   Mosli MH, 2014, DRUGS, V74, P297, DOI 10.1007/s40265-013-0176-2
   Ordás I, 2012, LANCET, V380, P1606, DOI 10.1016/S0140-6736(12)60150-0
   Panaccione R, 2014, GASTROENTEROLOGY, V146, P392, DOI 10.1053/j.gastro.2013.10.052
   Parikh A, 2008, INFLAMM BOWEL DIS, V14, pS18
   Parikh A, 2013, INFLAMM BOWEL DIS, V19, P1691, DOI 10.1097/MIB.0b013e318281f538
   Parikh A, 2012, INFLAMM BOWEL DIS, V18, P1470, DOI 10.1002/ibd.21896
   Reinisch W, 2011, GUT, V60, P780, DOI 10.1136/gut.2010.221127
   Rutgeerts P, 2005, NEW ENGL J MED, V353, P2462, DOI 10.1056/NEJMoa050516
   Sandborn WJ, 2014, GASTROENTEROLOGY, V146, P85, DOI 10.1053/j.gastro.2013.05.048
   Sandborn WJ, 2013, NEW ENGL J MED, V369, P711, DOI 10.1056/NEJMoa1215739
   Sandborn WJ, 2012, GASTROENTEROLOGY, V142, P257, DOI 10.1053/j.gastro.2011.10.032
   Sandborn WJ, 2005, NEW ENGL J MED, V353, P1912, DOI 10.1056/NEJMoa043335
   Sands BE, 2014, GASTROENTEROLOGY, V146, pS149
   Sherlock ME, 2010, COCHRANE DB SYST REV, V6
   Takeda Pharmaceuticals, 2013, FDA BRIEF DOC JOINT
   Van Assche G, 2005, NEW ENGL J MED, V353, P362, DOI 10.1056/NEJMoa051586
   Wyant T, 2015, GUT, V64, P77, DOI 10.1136/gutjnl-2014-307127
NR 48
TC 12
Z9 13
U1 0
U2 4
PU WILEY
PI HOBOKEN
PA 111 RIVER ST, HOBOKEN 07030-5774, NJ USA
SN 0277-0008
EI 1875-9114
J9 PHARMACOTHERAPY
JI Pharmacotherapy
PD APR
PY 2015
VL 35
IS 4
BP 412
EP 423
DI 10.1002/phar.1561
PG 12
WC Pharmacology & Pharmacy
WE Science Citation Index Expanded (SCI-EXPANDED)
SC Pharmacology & Pharmacy
GA CG1WD
UT WOS:000353065200013
PM 25884529
OA Green Accepted
DA 2024-01-22
ER

PT J
AU Syversen, SW
   Goll, GL
   Jorgensen, KK
   Olsen, IC
   Sandanger, O
   Gehin, JE
   Warren, DJ
   Sexton, J
   Mork, C
   Jahnsen, J
   Kvien, TK
   Bolstad, N
   Haavardsholm, EA
AF Syversen, Silje W.
   Goll, Guro L.
   Jorgensen, Kristin K.
   Olsen, Inge C.
   Sandanger, Oystein
   Gehin, Johanna E.
   Warren, David J.
   Sexton, Joseph
   Mork, Cato
   Jahnsen, Jorgen
   Kvien, Tore K.
   Bolstad, Nils
   Haavardsholm, Espen A.
TI Therapeutic drug monitoring of infliximab compared to standard clinical
   treatment with infliximab: study protocol for a randomised, controlled,
   open, parallel-group, phase IV study (the NOR-DRUM study)
SO TRIALS
LA English
DT Article
DE Therapeutic drug monitoring; Infliximab; Immunogenicity; Serum drug
   levels; Personalised medicine
ID INFLAMMATORY-BOWEL-DISEASE; ANTI-TNF THERAPY; RHEUMATOID-ARTHRITIS;
   DOUBLE-BLIND; ANKYLOSING-SPONDYLITIS; INNOVATOR INFLIXIMAB; INDUCTION
   THERAPY; EFFICACY; IMMUNOGENICITY; MULTICENTER
AB Background Infliximab (INX) and other tumour necrosis factor inhibitors (TNFi) have revolutionised the treatment of several immune mediated inflammatory diseases. Still, many patients do not respond sufficiently to therapy or lose efficacy over time. The large interindividual variation in serum drug concentrations on standard doses and the development of anti-drug antibodies are thought to be major reasons for treatment failures. Therapeutic drug monitoring (TDM), an individualised treatment strategy based on systematic assessments of serum drug concentrations, has been proposed as a clinical tool to optimise efficacy of INX treatment. TDM seems reasonable both from a clinical and an economical point of view, but the effectiveness of this treatment strategy has not yet been demonstrated in randomised clinical trials. The NORwegian DRUg Monitoring study (NOR-DRUM) aims to assess the effectiveness of TDM, both with regard to the achievement of remission in patients starting INX treatment (part A) as well as to maintain disease control in patients on INX treatment (part B). Methods The NOR-DRUM study is a randomised, open, controlled, parallel-group, comparative, multi-centre, national, superiority, phase IV study with two separate parts, NOR-DRUM A and NOR-DRUM B. Patients with rheumatoid arthritis, psoriatic arthritis, spondyloarthritis, ulcerative colitis, Crohn's disease and psoriasis are included. In both study parts participants are randomised 1:1 to either TDM of infliximab (intervention group) or to standard treatment with infliximab without knowledge of drug levels or ADAb status (control group). NOR-DRUM A will include 400 patients starting INX therapy. The primary outcome is remission at 30 weeks. In NOR-DRUM B, 450 patients on maintenance treatment with INX will be included. The primary endpoint is occurrence of disease worsening during the 52-week study period. Discussion As the first trial to assess the effectiveness, safety and cost-effectiveness of TDM in patients receiving TNFi for a range of immune mediated inflammatory diseases, we hope that the NOR-DRUM study will contribute to the advancement of evidence based personalised treatment with biological medicines.
C1 [Syversen, Silje W.; Goll, Guro L.; Sexton, Joseph; Kvien, Tore K.; Haavardsholm, Espen A.] Diakonhjemmet Hosp, Dept Rheumatol, Box 23 Vinderen, N-0319 Oslo, Norway.
   [Jorgensen, Kristin K.; Jahnsen, Jorgen] Akershus Univ Hosp, Dept Gastroenterol, Sykehusveien 75, N-1478 Lorenskog, Norway.
   [Olsen, Inge C.] Oslo Univ Hosp, Res Support Serv, Clin Trial Unit, Postboks 4953 Nydalen, N-0424 Oslo, Norway.
   [Sandanger, Oystein] Oslo Univ Hosp, Rikshosp, Sect Dermatol, Postboks 4953 Nydalen, N-0424 Oslo, Norway.
   [Gehin, Johanna E.; Warren, David J.; Bolstad, Nils] Oslo Univ Hosp, Radiumhospitalet, Dept Med Biochem, Box 4953 Nydalen, N-0424 Oslo, Norway.
   [Mork, Cato] Akershus Dermatol Ctr, Skarersletta 18, N-1473 Lorenskog, Norway.
   [Jahnsen, Jorgen; Kvien, Tore K.; Haavardsholm, Espen A.] Univ Oslo, Fac Med, Box 1089 Blindern, N-0317 Oslo, Norway.
C3 Diakonhjemmet Hospital; University of Oslo; University of Oslo;
   University of Oslo; National Hospital Norway; University of Oslo;
   University of Oslo
RP Syversen, SW (通讯作者)，Diakonhjemmet Hosp, Dept Rheumatol, Box 23 Vinderen, N-0319 Oslo, Norway.
EM s.w.syversen@gmail.com
RI emery, paul/B-3560-2013; Jørgnensen, Kristin Kaasen/JCP-1730-2023;
   Olsen, Inge Christoffer/HLW-2911-2023; Jahnsen, Jorgen/GRO-3253-2022
OI Olsen, Inge Christoffer/0000-0001-6889-5873; Jahnsen,
   Jorgen/0000-0002-0419-2914; Sandanger, Oystein/0000-0001-7475-7362;
   Syversen, Silje Watterdal/0000-0003-2159-3696
FU Norwegian Regional Health Authorities; South-Eastern Norway Regional
   Health Authority; Diakonhjemmet Hospital, Oslo, Norway
FX The NOR-DRUM study has received funding from Norwegian Regional Health
   Authorities (inter-regional grants), South-Eastern Norway Regional
   Health Authority (postdoctoral grants and PhD grant) and Diakonhjemmet
   Hospital (research facilities, grant), Box 23 Vinderen, 0319 Oslo,
   Norway.
CR Adedokun OJ, 2014, GASTROENTEROLOGY, V147, P1296, DOI 10.1053/j.gastro.2014.08.035
   Antoni C, 2005, ANN RHEUM DIS, V64, P1150, DOI 10.1136/ard.2004.032268
   Ben-Horin S, 2016, GUT, V65, P1132, DOI 10.1136/gutjnl-2015-309290
   Bendtzen K, 2006, ARTHRITIS RHEUM-US, V54, P3782, DOI 10.1002/art.22214
   Blom M, 2010, ARTHRIT CARE RES, V62, P1335, DOI 10.1002/acr.20211
   Braun J, 2006, ARTHRITIS RHEUM, V54, P1646, DOI 10.1002/art.21790
   Casteele NV, 2015, GUT, V64, P1539, DOI 10.1136/gutjnl-2014-307883
   Chaudhari U, 2001, LANCET, V357, P1842, DOI 10.1016/S0140-6736(00)04954-0
   Clair EWS, 2002, ARTHRITIS RHEUM, V46, P1451, DOI 10.1002/art.10302
   D'Haens G, 2018, GASTROENTEROLOGY, V154, P1343, DOI 10.1053/j.gastro.2018.01.004
   Dannepond C, 2015, ACTA DERM-VENEREOL, V95, P401, DOI 10.2340/00015555-1980
   Eng G, 2013, SEMIN ARTHRITIS RHEU, V43, P144, DOI 10.1016/j.semarthrit.2013.01.007
   Fisher MD, 2013, CURR MED RES OPIN, V29, P561, DOI 10.1185/03007995.2013.786693
   Garcês S, 2014, ANN RHEUM DIS, V73, P1138, DOI 10.1136/annrheumdis-2013-203296
   Garcês S, 2013, ANN RHEUM DIS, V72, P1947, DOI 10.1136/annrheumdis-2012-202220
   Hanauer SB, 2004, CLIN GASTROENTEROL H, V2, P542, DOI 10.1016/S1542-3565(04)00238-1
   Jorgensen KK, 2017, LANCET, V389, P2304, DOI 10.1016/S0140-6736(17)30068-5
   Katz L, 2012, INFLAMM BOWEL DIS, V18, P2026, DOI 10.1002/ibd.22902
   Kobayashi T, 2016, J GASTROENTEROL, V51, P241, DOI 10.1007/s00535-015-1102-z
   Kopylov U, 2011, ALIMENT PHARM THER, V33, P349, DOI 10.1111/j.1365-2036.2010.04523.x
   Maini R, 1999, LANCET, V354, P1932, DOI 10.1016/S0140-6736(99)05246-0
   Nanda KS, 2013, AM J GASTROENTEROL, V108, P40, DOI 10.1038/ajg.2012.363
   Papamichael K, 2016, CLIN GASTROENTEROL H, V14, P543, DOI 10.1016/j.cgh.2015.11.014
   Park W, 2013, ANN RHEUM DIS, V72, P1605, DOI 10.1136/annrheumdis-2012-203091
   Pouillon L, 2016, EXPERT OPIN BIOL TH, V16, P1277, DOI 10.1080/14712598.2016.1203897
   Maneiro JR, 2013, JAMA INTERN MED, V173, P1416, DOI 10.1001/jamainternmed.2013.7430
   Rutgeerts P, 2005, NEW ENGL J MED, V353, P2462, DOI 10.1056/NEJMoa050516
   Smolen JS, 2017, ANN RHEUM DIS, V76, P960, DOI 10.1136/annrheumdis-2016-210715
   Sofia MA, 2016, THER ADV GASTROENTER, V9, P548, DOI 10.1177/1756283X16643242
   Steenholdt C, 2016, INFLAMM BOWEL DIS, V22, P1999, DOI 10.1097/MIB.0000000000000772
   Takeuchi T, 2009, MOD RHEUMATOL, V19, P478, DOI 10.1007/s10165-009-0195-8
   Vande Casteele N, 2015, GASTROENTEROLOGY, V148, P1320, DOI 10.1053/j.gastro.2015.02.031
   Warman A, 2015, EUR J GASTROEN HEPAT, V27, P242, DOI 10.1097/MEG.0000000000000279
   Wolbink GJ, 2006, ARTHRITIS RHEUM-US, V54, P711, DOI 10.1002/art.21671
   Yanai H, 2011, AM J GASTROENTEROL, V106, P685, DOI 10.1038/ajg.2011.103
   Yoo DH, 2013, ANN RHEUM DIS, V72, P1613, DOI 10.1136/annrheumdis-2012-203090
NR 36
TC 23
Z9 23
U1 2
U2 7
PU BMC
PI LONDON
PA CAMPUS, 4 CRINAN ST, LONDON N1 9XW, ENGLAND
EI 1745-6215
J9 TRIALS
JI Trials
PD JAN 6
PY 2020
VL 21
IS 1
AR 13
DI 10.1186/s13063-019-3734-4
PG 14
WC Medicine, Research & Experimental
WE Science Citation Index Expanded (SCI-EXPANDED)
SC Research & Experimental Medicine
GA KN2BY
UT WOS:000514647500016
PM 31907007
OA Green Published, gold, Green Submitted
DA 2024-01-22
ER

PT J
AU Salusso, P
   Testa, V
   Mochet, S
   Arezzo, A
   Allaix, ME
   Salzano, A
   Morino, M
   Mistrangelo, M
AF Paola, Salusso
   Testa, Valentina
   Mochet, Sylvie
   Arezzo, Alberto
   Allaix, Marco Ettore
   Salzano, Antonio
   Morino, Mario
   Mistrangelo, Massimiliano
TI Management of Hemorrhoidal Disease in Special Conditions: A Word of
   Caution
SO REVIEWS ON RECENT CLINICAL TRIALS
LA English
DT Review
DE Hemorrhoids; treatment; complications; special conditions; pregnancy;
   HIV; thrombosis; coagulopathy; immuno-suppressed patients; IBD;
   radiation proctitis; portal hypertension
ID THROMBOSED EXTERNAL HEMORRHOIDS; RUBBER BAND LIGATION; PRACTICE
   GUIDELINES; CONTROLLED-TRIAL; RECTAL SURGEONS; PREGNANCY; EXCISION;
   RISK; CONSTIPATION; ASSOCIATION
AB Background: Hemorrhoids are a common disease that is often considered an easy problem to solve. Unfortunately, some particular clinical conditions, including Inflammatory Bowel Diseases (IBD), pregnancy, immunosuppression, coagulopathy, cirrhosis with portal hypertension, and proctitis after radiotherapy, challenge hemorrhoids management and the outcomes.
   Methods: Research and online contents related to hemorrhoids' treatment in special conditions are reviewed in order to help colorectal surgeons in daily practice.
   Results: There are very limited data about the outcomes of hemorrhoids treatment in these subgroups of patients. Patients in pregnancy can be effectively treated with medical therapy, reserving surgical intervention in highly selected and urgent cases. In case of thrombosed haemorrhoids, the excision allows a fast symptoms' resolution, with a low incidence of recurrence and a long remission interval. In case of immunosuppressed patients, there is no consensus for the best treatment, even in most HIV positive patients, a surgical procedure can be safely proposed when indicated. There is no sufficient data in the literature related to transplanted patients. The surgical treatment of hemorrhoids in patients with IBD, especially Crohn's Disease, can be unsafe, although there is a paucity of literature on this topic. In case of previous pelvic radiotherapy, it must always be considered that severe complications, like abscesses and fistulas with subsequent pelvic and retroperitoneal sepsis, can occur after surgical treatment of hemorrhoids, so a conservative treatment is advocated. Moreover, caution is recommended in treating patients with coagulopathy, considering possible complications (mostly bleeding) also after outpatient treatments. In case of portal hypertension and cirrhosis, a 'conservative treatment' is recommended. Bleeding hemorrhoids can be treated with hemorrhoidectomy when they do not respond to other treatments.
   Conclusion: International literature is very scant about the treatment of patients affected by hemorrhoids in particular situations. A word of caution and concern even about the indication for minor outpatient procedures must be expressed in these patients, in order to avoid possible life -threatening complications. The first-line treatment is the conservative medical approach associated with the treatment of the primary disease.
C1 [Paola, Salusso; Testa, Valentina; Mochet, Sylvie; Arezzo, Alberto; Allaix, Marco Ettore; Salzano, Antonio; Morino, Mario; Mistrangelo, Massimiliano] Univ Turin, Citta Salute & Sci Hosp, Dept Surg Sci, Cso AM Dogliotti 14, I-10126 Turin, Italy.
C3 A.O.U. Citta della Salute e della Scienza di Torino; University of Turin
RP Mistrangelo, M (通讯作者)，Univ Turin, Citta Salute & Sci Hosp, Dept Surg Sci, Cso AM Dogliotti 14, I-10126 Turin, Italy.
EM mmistran-gelo3@cittadellasalute.to.it
RI Salzano, Antonio/HIR-2917-2022; Mistrangelo, Massimiliano/AAK-4428-2020;
   Allaix, Marco Ettore/AAE-6447-2022
OI Salzano, Antonio/0000-0002-2873-5119; Mistrangelo,
   Massimiliano/0000-0001-8506-6794; Arezzo, Alberto/0000-0002-2110-4082;
   Testa, Valentina/0000-0003-1151-654X; Salusso,
   Paola/0000-0001-8755-4759; Morino, Mario/0000-0003-4540-1409
CR Abramowitz L, 2011, PRESSE MED, V40, P955, DOI 10.1016/j.lpm.2011.06.015
   Agarwal N, 2017, INDIAN J SURG, V79, P58, DOI 10.1007/s12262-016-1578-7
   Åhlund S, 2018, SEX REPROD HEALTHC, V18, P30, DOI 10.1016/j.srhc.2018.08.002
   Albuquerque A, 2016, WORLD J GASTRO SURG, V8, P614, DOI 10.4240/wjgs.v8.i9.614
   Alonso-Coello P, 2005, COCHRANE DB SYST REV, DOI 10.1002/14651858.CD004649.pub2
   Atallah S, 2016, TECH COLOPROCTOL, V20, P461, DOI 10.1007/s10151-016-1481-z
   Borders N, 2006, J MIDWIFERY WOM HEAL, V51, P242, DOI 10.1016/j.jmwh.2005.10.014
   Bradley CS, 2007, OBSTET GYNECOL, V110, P1351, DOI 10.1097/01.AOG.0000295723.94624.b1
   Cavcic J, 2001, DIGEST LIVER DIS, V33, P335, DOI 10.1016/S1590-8658(01)80088-8
   Clinical Practice Committee American Gastroenterological Association, 2004, Gastroenterology, V126, P1461
   Cracco N, 2014, COLORECTAL DIS, V16, P516, DOI 10.1111/codi.12555
   D'Ugo S, 2015, MINERVA GASTROENTERO, V61, P223
   Davis BR, 2018, DIS COLON RECTUM, V61, P284, DOI 10.1097/DCR.0000000000001030
   de Robles MS, 2020, SCAND J SURG, V109, P108, DOI 10.1177/1457496918822619
   Di Pierro Francesco, 2011, Acta Biomed, V82, P35
   EU KW, 1995, AUST NZ J SURG, V65, P101, DOI 10.1111/j.1445-2197.1995.tb07270.x
   Fan Z, 2017, GASTROENT RES PRACT, V2017, DOI 10.1155/2017/1970985
   Gallo G, 2020, TECH COLOPROCTOL, V24, P145, DOI 10.1007/s10151-020-02149-1
   Gojnic M, 2005, Clin Exp Obstet Gynecol, V32, P183
   Greenspon J, 2004, DIS COLON RECTUM, V47, P1493, DOI 10.1007/s10350-004-0607-y
   Gu Z C, 2019, CLIN GASTR HEPAT
   Gupta Pravin J, 2002, Rom J Gastroenterol, V11, P191
   Hawkins M, 2012, INT J COLORECTAL DIS, V27, P1673, DOI 10.1007/s00384-012-1512-9
   He Y, 2016, BRIT J CLIN PHARMACO, V82, P285, DOI 10.1111/bcp.12911
   Higuero T, 2016, J VISC SURG, V153, P213, DOI 10.1016/j.jviscsurg.2016.03.004
   Hite N, 2018, J SURG RES, V229, P230, DOI 10.1016/j.jss.2018.04.004
   HO YH, 1995, BRIT J SURG, V82, P1034, DOI 10.1002/bjs.1800820809
   Jang H, 2015, BRIT J RADIOL, V88, DOI 10.1259/bjr.20150022
   JEFFERY PJ, 1977, LANCET, V1, P1084
   Jongen J, 2003, DIS COLON RECTUM, V46, P1226, DOI 10.1007/s10350-004-6719-6
   Jongen J, 2013, INT J COLORECTAL DIS, V28, P277, DOI 10.1007/s00384-012-1578-4
   Lai HJ, 2007, J GASTROINTEST SURG, V11, P1654, DOI 10.1007/s11605-007-0259-z
   MAXTON DG, 1991, POSTGRAD MED J, V67, P991, DOI 10.1136/pgmj.67.793.991
   Mirhaidari SJ, 2016, INT J COLORECTAL DIS, V31, P1557, DOI 10.1007/s00384-016-2565-y
   Nelson RS, 2008, AM J SURG, V196, P994, DOI 10.1016/j.amjsurg.2008.07.036
   Ng L, 2015, THROMB RES, V135, P575, DOI 10.1016/j.thromres.2015.01.006
   Oh HK, 2014, J KOREAN MED SCI, V29, P1260, DOI 10.3346/jkms.2014.29.9.1260
   Patti R, 2008, BRIT J SURG, V95, P1339, DOI 10.1002/bjs.6236
   Perrotti P, 2001, DIS COLON RECTUM, V44, P405, DOI 10.1007/BF02234741
   Pfenninger JL, 1997, BMJ-BRIT MED J, V314, P1211, DOI 10.1136/bmj.314.7089.1211
   Pita I, 2018, GE PORT J GASTROENT, V25, P42, DOI 10.1159/000477769
   Prasad VGM, 2017, INDIAN J GASTROENTER, V36, P11, DOI 10.1007/s12664-016-0724-2
   Professional Committee on Colorectal Anus Diseases China Society of Integrated Traditional Chinese and Western Medicine, 2019, Zhonghua Wei Chang Wai Ke Za Zhi, V22, P694, DOI 10.3760/cma.j.issn.1671-0274.2019.07.018
   Quijano CE, 2005, COCHRANE DB SYST REV, DOI 10.1002/14651858.CD004077.pub2
   SALEEBY RG, 1991, DIS COLON RECTUM, V34, P260, DOI 10.1007/BF02090166
   Shirah BH, 2018, WOMEN BIRTH, V31, pE272, DOI 10.1016/j.wombi.2017.10.003
   Skouri H, 2016, J CARDIOTHORAC SURG, V11, DOI 10.1186/s13019-016-0441-z
   Song EM, 2019, J GASTROEN HEPATOL, V34, P1011, DOI 10.1111/jgh.14555
   Staroselsky A, 2008, CAN FAM PHYSICIAN, V54, P189
   Sudha SP, 2017, INT J COLORECTAL DIS, V32, P1285, DOI 10.1007/s00384-017-2859-8
   Tallarita T, 2010, TRANSPL P, V42, P1171, DOI 10.1016/j.transproceed.2010.03.070
   Taremwa IM, 2015, J BLOOD MED, V6, P109, DOI 10.2147/JBM.S80857
   Ueno N, 2010, DIABETES RES CLIN PR, V87, P27, DOI 10.1016/j.diabres.2009.09.024
   Wald A, 2014, AM J GASTROENTEROL, V109, P1141, DOI 10.1038/ajg.2014.190
   WANG TF, 1992, J HEPATOL, V15, P170, DOI 10.1016/0168-8278(92)90031-J
   Weiner JP, 2016, WORLD J GASTROENTERO, V22, P6972, DOI 10.3748/wjg.v22.i31.6972
   Wong JCH, 2008, DIS COLON RECTUM, V51, P397, DOI 10.1007/s10350-007-9085-3
   Xia XJ, 2012, J SURG RES, V174, pE25, DOI 10.1016/j.jss.2011.10.006
   Yamana T, 2017, J ANUS RECTUM COLON, V1, P89, DOI 10.23922/jarc.2017-018
   Zuber TJ, 2002, AM FAM PHYSICIAN, V65, P1629
NR 60
TC 2
Z9 3
U1 2
U2 4
PU BENTHAM SCIENCE PUBL LTD
PI SHARJAH
PA EXECUTIVE STE Y-2, PO BOX 7917, SAIF ZONE, 1200 BR SHARJAH, U ARAB
   EMIRATES
SN 1574-8871
EI 1876-1038
J9 REV RECENT CLIN TRIA
JI Rev. Recent Clin. Trials
PY 2021
VL 16
IS 1
BP 22
EP 31
DI 10.2174/1574887115666200406121308
PG 10
WC Pharmacology & Pharmacy
WE Emerging Sources Citation Index (ESCI)
SC Pharmacology & Pharmacy
GA TS1OA
UT WOS:000679426200007
PM 32250231
DA 2024-01-22
ER

PT J
AU Akarsu, M
   Özdinç, SA
   Çeltik, A
   Akpinar, H
AF Akarsu, Mesut
   Ozdinc, Seda Akkaya
   Celtik, Aygul
   Akpinar, Hale
TI Diagnostic and therapeutic efficacy of double-balloon endoscopy in
   patients with small intestinal diseases: Single-center experience in 513
   procedures
SO TURKISH JOURNAL OF GASTROENTEROLOGY
LA English
DT Article
DE Double-balloon endoscopy; small intestine; anemia; obscure bleeding;
   endoscopic treatment
ID SMALL-BOWEL; CLINICAL IMPACT; CROHNS-DISEASE; ENTEROSCOPY; METHODOLOGY;
   SAFETY; SERIES
AB Background/Aims: Double-balloon endoscopy (DBE) is a technique that enables the evaluation and treatment of small intestinal diseases. The aim of the study was to evaluate the indications, therapeutic interventions, complications, and safety and to describe the experience with DBE in Turkish patients.
   Materials and Methods: Four hundred twenty consecutive patients undergoing DBE were included in our study. Demographic features, indications, diagnostic findings, therapeutic interventions, complications, and technical aspects of the procedure were recorded. A total of 513 DBEs were carried out.
   Results: In all, 420 patients underwent a total of 513 DBE procedures (369 (72%) oral and 144 (28%) anal). The most common clinical indications were obscure bleeding (26%), abdominal pain (25.2%), anemia (20%), chronic diarrhea (10.5%), and inflammatory bowel diseases (5.2%). A proper diagnosis was obtained or confirmed in 222 of 420 patients (52.3%). Ulcers/erosions (23.6%), vascular lesions (8.1%), and polyps/tumors (7.4%) represented the most common endoscopic findings. Perforation occurred in one patient as a complication after polypectomy. No major complications due to sedation occurred.
   Conclusion: Double-balloon endoscopy is effective for the diagnosis and treatment of small intestinal diseases. Therapeutic interventions carried out by DBE seem to be useful and safe.
C1 [Akarsu, Mesut; Ozdinc, Seda Akkaya; Akpinar, Hale] Dokuz Eylul Univ, Dept Gastroenterol, Fac Med, Izmir, Turkey.
   [Celtik, Aygul] Dokuz Eylul Univ, Dept Internal Med, Fac Med, Izmir, Turkey.
C3 Dokuz Eylul University; Dokuz Eylul University
RP Akarsu, M (通讯作者)，Dokuz Eylul Univ, Dept Gastroenterol, Fac Med, Izmir, Turkey.
EM mesut.akarsu@deu.edu.tr
RI akarsu, mesut/AAV-9472-2021; AKPINAR, HALE/Q-2507-2019
OI akarsu, mesut/0000-0001-9217-948X; Celtik, Aygul/0000-0003-4399-3746
CR Akahoshi K, 2006, WORLD J GASTROENTERO, V12, P7654, DOI 10.3748/wjg.v12.i47.7654
   Cazzato IA, 2007, DIGEST LIVER DIS, V39, P483, DOI 10.1016/j.dld.2007.01.019
   Di Caro S, 2005, GASTROINTEST ENDOSC, V62, P545, DOI 10.1016/j.gie.2005.04.029
   Heine GDN, 2006, ENDOSCOPY, V38, P42, DOI 10.1055/s-2005-921188
   Kita H., 2007, Inflammopharmacology, V15, P74, DOI 10.1007/s10787-006-1568-7
   Kita H, 2006, BEST PRACT RES CL GA, V20, P179, DOI 10.1016/j.bpg.2005.09.004
   Kuno A, 2004, GASTROINTEST ENDOSC, V60, P1032, DOI 10.1016/S0016-5107(04)02191-1
   Lahat A, 2009, ISR MED ASSOC J, V11, P456
   May A, 2005, ENDOSCOPY, V37, P66, DOI 10.1055/s-2004-826177
   Mönkemüller K, 2006, ENDOSCOPY, V38, P67, DOI 10.1055/s-2005-921190
   Ohmiya N, 2005, GASTROINTEST ENDOSC, V61, P140, DOI 10.1016/S0016-5107(04)02457-5
   Oshitani N, 2006, AM J GASTROENTEROL, V101, P1484, DOI 10.1111/j.1572-0241.2006.00648.x
   Pennazio M, 2008, ENDOSCOPY, V40, P835, DOI 10.1055/s-2008-1077594
   PENNAZIO M, 1995, ENDOSCOPY, V27, P164, DOI 10.1055/s-2007-1005656
   Schulz C, 2014, DIGEST ENDOSC, V26, P236, DOI 10.1111/den.12142
   Yamamoto H, 2001, GASTROINTEST ENDOSC, V53, P216, DOI 10.1067/mge.2001.112181
   Yamamoto H, 2004, CLIN GASTROENTEROL H, V2, P1010, DOI 10.1016/S1542-3565(04)00453-7
   Yoshida N, 2004, ENDOSCOPY, V36, P1022, DOI 10.1055/s-2004-825958
NR 18
TC 12
Z9 12
U1 0
U2 4
PU AVES
PI SISLI
PA BUYUKDERE CAD 105-9, MECIDIYEKOY, SISLI, ISTANBUL 34394, TURKEY
SN 1300-4948
J9 TURK J GASTROENTEROL
JI Turk. J. Gastroenterol.
PD AUG
PY 2014
VL 25
IS 4
BP 374
EP 380
DI 10.5152/tjg.2014.5191
PG 7
WC Gastroenterology & Hepatology
WE Science Citation Index Expanded (SCI-EXPANDED)
SC Gastroenterology & Hepatology
GA AT6CG
UT WOS:000345025900006
PM 25254518
DA 2024-01-22
ER

PT J
AU Ashizuka, S
   Inagaki-Ohara, K
   Kuwasako, K
   Kato, J
   Inatsu, H
   Kitamura, K
AF Ashizuka, Shinya
   Inagaki-Ohara, Kyoko
   Kuwasako, Kenji
   Kato, Johji
   Inatsu, Haruhiko
   Kitamura, Kazuo
TI Adrenomedullin treatment reduces intestinal inflammation and maintains
   epithelial barrier function in mice administered dextran sulphate sodium
SO MICROBIOLOGY AND IMMUNOLOGY
LA English
DT Article
DE adrenomedullin; colitis; epithelial barrier
ID GROWTH-FACTOR (TGF)-BETA-1; T-CELL-RECEPTOR; CROHNS-DISEASE;
   BOWEL-DISEASE; INDUCED COLITIS; GAMMA; EXPRESSION; BETA; PERMEABILITY;
   SUPPRESSION
AB Hyperactivation and hyperpermeability of the intestinal epithelium is a hallmark of IBD. AM has been shown to reduce the severity of colitis in the acetic acid and TNBS-induced colitis model, however the mechanism of the therapeutic effect of AM against the colitis has not been clarified. Here, we show that the protective capability of AM is associated with suppression of inflammation and maintenance of the intestinal epithelial barrier function. In the DSS-induced colitis model, intra-rectal AM-treated mice showed a reduction in loss of body weight and severity of colitis. AM-treatment suppressed phosphorylation of STAT1 and STAT3 in the colonic epithelium, and altered the cytokine balance in the intestinal T cells, with lower levels of IFN-gamma and TNF-alpha but higher levels of TGF-beta. Expression of the epithelial intercellular junctions such as tight and adherence junctions were sustained in the AM-treated mice. In contrast, the epithelial junctions were down-regulated in the control mice, leading to loss of epithelial barrier integrity and enhanced permeability. Collectively, these data indicate a broad spectrum of AM-induced effects with respect to protection against DSS-induced colitis, and suggest a potential therapeutic value of this treatment for IBD.
C1 [Inagaki-Ohara, Kyoko] Univ Ryukyus, Trop Biosphere Res Ctr, COMB, Mol Microbiol Grp, Okinawa 9030213, Japan.
   [Ashizuka, Shinya; Inatsu, Haruhiko; Kitamura, Kazuo] Miyazaki Univ, Dept Internal Med 1, Miyazaki 8891692, Japan.
   [Inagaki-Ohara, Kyoko] Miyazaki Univ, Fac Med, Dept Infect Dis, Parasit Dis Unit, Miyazaki 8891692, Japan.
   [Kuwasako, Kenji; Kato, Johji] Miyazaki Univ, Frontier Sci Res Ctr, Miyazaki 8891692, Japan.
C3 University of the Ryukyus; University of Miyazaki; University of
   Miyazaki; University of Miyazaki
RP Inagaki-Ohara, K (通讯作者)，Univ Ryukyus, Trop Biosphere Res Ctr, COMB, Mol Microbiol Grp, Senbaru 1, Okinawa 9030213, Japan.
EM g079010@comb.u-ryukyu.ac.jp
RI Kuwasako, Kenji/H-8065-2016
FU Ministry of Education, Culture, Sports, Science and Technology of Japan
   [20599015]; Takeda Science Foundation; Ministry of Education, Culture,
   Sports Science and Technology of Japan; New Energy and Industrial
   Technology Development Organization of Japan; Grants-in-Aid for
   Scientific Research [20599015] Funding Source: KAKEN
FX This study was supported by Grants-in-Aid for Scientific Research (C)
   from the Ministry of Education, Culture, Sports, Science and Technology
   of Japan (20599015), and the Takeda Science Foundation (K. I-O), in part
   by grants-in-aid for Scientific Research and for the 21st Century
   Centers of Excellence Program (Life Science) from the Ministry of
   Education, Culture, Sports Science and Technology of Japan, the
   Industrial Technology Research Grant Program in 2003 from the New Energy
   and Industrial Technology Development Organization of Japan, and a
   research grant for translational research for the Program for Strategic
   Regional Science and Technology Advancement (K. K.).
CR Allaker RP, 2006, PEPTIDES, V27, P661, DOI 10.1016/j.peptides.2005.09.003
   Asada Y, 1999, HISTOCHEM CELL BIOL, V112, P185, DOI 10.1007/s004180050406
   Ashizuka S, 2005, PEPTIDES, V26, P2610, DOI 10.1016/j.peptides.2005.05.007
   Atreya R, 2008, CURR DRUG TARGETS, V9, P369, DOI 10.2174/138945008784221116
   Axelsson LG, 1996, INFLAMM RES, V45, P181, DOI 10.1007/BF02285159
   Berkes J, 2003, GUT, V52, P439, DOI 10.1136/gut.52.3.439
   Blumberg RS, 1999, CURR OPIN IMMUNOL, V11, P648, DOI 10.1016/S0952-7915(99)00032-1
   Bouma G, 2003, NAT REV IMMUNOL, V3, P521, DOI 10.1038/nri1132
   Cameron VA, 1998, ENDOCRINOLOGY, V139, P2253, DOI 10.1210/en.139.5.2253
   Campbell N, 1999, IMMUNOL REV, V172, P315, DOI 10.1111/j.1600-065X.1999.tb01375.x
   Chen YP, 2002, P NATL ACAD SCI USA, V99, P14338, DOI 10.1073/pnas.212290499
   Cheroutre H, 2005, IMMUNOL REV, V206, P114, DOI 10.1111/j.0105-2896.2005.00284.x
   Cummings J H, 2003, Curr Issues Intest Microbiol, V4, P9
   DIELEMAN LA, 1994, GASTROENTEROLOGY, V107, P1643, DOI 10.1016/0016-5085(94)90803-6
   Egger B, 2000, DIGESTION, V62, P240, DOI 10.1159/000007822
   EHRHARDT RO, 1992, J IMMUNOL, V148, P3830
   Elsasser TH, 2002, MICROSC RES TECHNIQ, V57, P120, DOI 10.1002/jemt.10058
   Fiocchi C, 1998, GASTROENTEROLOGY, V115, P182, DOI 10.1016/S0016-5085(98)70381-6
   Fujihashi K, 1996, P NATL ACAD SCI USA, V93, P3613, DOI 10.1073/pnas.93.8.3613
   Fuss IJ, 1996, J IMMUNOL, V157, P1261
   Gassler N, 2001, AM J PHYSIOL-GASTR L, V281, pG216, DOI 10.1152/ajpgi.2001.281.1.G216
   Gonzalez-Rey E, 2006, GUT, V55, P824, DOI 10.1136/gut.2005.084525
   Inagaki-Ohara K, 2006, GUT, V55, P212, DOI 10.1136/gut.2004.062653
   Inagaki-Ohara K, 2005, BIOCHEM BIOPH RES CO, V331, P977, DOI 10.1016/j.bbrc.2005.04.025
   Inagaki-Ohara K, 2004, J IMMUNOL, V173, P1390, DOI 10.4049/jimmunol.173.2.1390
   Inagaki-Ohara K, 2003, CURR OPIN PHARMACOL, V3, P435, DOI 10.1016/S1471-4892(03)00070-5
   Inagaki-Ohara K, 2006, INFECT IMMUN, V74, P5292, DOI 10.1128/IAI.02024-05
   InagakiOhara K, 1997, EUR J IMMUNOL, V27, P2885, DOI 10.1002/eji.1830271121
   Irvine EJ, 2000, GASTROENTEROLOGY, V119, P1740, DOI 10.1053/gast.2000.20231
   KITAMURA K, 1993, BIOCHEM BIOPH RES CO, V192, P553, DOI 10.1006/bbrc.1993.1451
   Kitani A, 2000, J EXP MED, V192, P41, DOI 10.1084/jem.192.1.41
   Kitani M, 1998, ANN CLIN BIOCHEM, V35, P643, DOI 10.1177/000456329803500508
   KOMANO H, 1995, P NATL ACAD SCI USA, V92, P6147, DOI 10.1073/pnas.92.13.6147
   Komori H, 2006, CURR OPIN IMMUNOL, V18, P534, DOI 10.1016/j.coi.2006.06.001
   Leonard WJ, 1998, ANNU REV IMMUNOL, V16, P293, DOI 10.1146/annurev.immunol.16.1.293
   Mankertz J, 2000, J CELL SCI, V113, P2085
   MARTINEZ A, 1995, ENDOCRINOLOGY, V136, P4099, DOI 10.1210/en.136.9.4099
   Marutsuka M, 2001, EXP PHYSIOL, V86, P543, DOI 10.1113/eph8602250
   MOMBAERTS P, 1993, CELL, V75, P275, DOI 10.1016/0092-8674(93)80069-Q
   Neurath MF, 1996, J EXP MED, V183, P2605, DOI 10.1084/jem.183.6.2605
   O'Neil DA, 1999, J IMMUNOL, V163, P6718
   PODOLSKY DK, 1991, NEW ENGL J MED, V325, P928, DOI 10.1056/NEJM199109263251306
   Powrie F, 1996, J EXP MED, V183, P2669, DOI 10.1084/jem.183.6.2669
   Rogler G, 1998, WORLD J SURG, V22, P382, DOI 10.1007/s002689900401
   Schneeberger EE, 2004, AM J PHYSIOL-CELL PH, V286, pC1213, DOI 10.1152/ajpcell.00558.2003
   Schreiber S, 2002, GUT, V51, P379, DOI 10.1136/gut.51.3.379
   Sugimoto K, 2008, J CLIN INVEST, V118, P534, DOI [10.1172/JC133194, 10.1172/JCI33194]
   TEAHON K, 1992, GUT, V33, P320, DOI 10.1136/gut.33.3.320
   Ueda S, 1999, AM J RESP CRIT CARE, V160, P132, DOI 10.1164/ajrccm.160.1.9810006
   Yamamoto M, 1998, J IMMUNOL, V160, P2188
NR 50
TC 43
Z9 48
U1 0
U2 6
PU WILEY
PI HOBOKEN
PA 111 RIVER ST, HOBOKEN 07030-5774, NJ USA
SN 0385-5600
EI 1348-0421
J9 MICROBIOL IMMUNOL
JI Microbiol. Immunol.
PD OCT
PY 2009
VL 53
IS 10
BP 573
EP 581
DI 10.1111/j.1348-0421.2009.00159.x
PG 9
WC Immunology; Microbiology
WE Science Citation Index Expanded (SCI-EXPANDED)
SC Immunology; Microbiology
GA 498YI
UT WOS:000270181800005
PM 19780971
OA Bronze
DA 2024-01-22
ER

PT J
AU Carnero-Gregorio, M
   Molares-Vila, A
   Corbalán-Rivas, A
   Villaverde-Taboada, C
   Rodríguez-Cerdeira, C
AF Carnero-Gregorio, Miguel
   Molares-Vila, Alberto
   Corbalan-Rivas, Alberte
   Villaverde-Taboada, Carlos
   Rodriguez-Cerdeira, Carmen
TI Effect of VSL#3 Probiotic in a Patient with Glycogen Storage Disease
   Type Ia and Irritable Bowel Disease-like Disease
SO PROBIOTICS AND ANTIMICROBIAL PROTEINS
LA English
DT Article
DE Probiotics; Glycogen storage disease type Ia; Inflammatory bowel
   disease; Gut microbiota
ID SYNBIOTICS; ENZYMES
AB Gut Inflammatory bowel disease (IBD) is a group of chronic gastrointestinal disorders characterised by relapsing and remitting inflammation of the gastrointestinal tract. The two most common types of IBDs are ulcerative colitis and Crohn's disease. Patients with glycogen storage disease (GSD) type Ia present with gastrointestinal symptoms such as recurrent abdominal pain, bloating and changes in stool form or frequency, which is clinically difficult to distinguish from IBD. We report the case of a 36-year-old man with GSD type Ia and IBD-like disease. A commercial probiotic (VSL#3 (R)) was chosen as a nutritional supplement treatment because of its high content of microbial species and strains. Three different tests were performed: normal-dose, no-dose and half-dose tests. The study periods for the normal-dose, no-dose and half-dose tests were 4weeks from the treatment initiation, 72h from the end of the previous period and 4weeks to 6months after the end of the 72-h period, respectively. When the probiotic treatment was stopped, he experienced several symptoms similar to those before the start of the treatment. The intestinal symptoms were less severe with the half-dose nutritional supplement treatment than with no treatment. Probiotics may reduce the number of irritable gut episodes and improve the patient's well-being and overall quality of life. More studies are needed to determine whether the improvement in more severe cases of GSD is due mainly to changes in the composition of the gut microbiota, as in this patient.
C1 [Carnero-Gregorio, Miguel] Univ Vigo, Biochem Genet & Immunol Dept, Vigo, Spain.
   [Carnero-Gregorio, Miguel; Molares-Vila, Alberto; Corbalan-Rivas, Alberte; Rodriguez-Cerdeira, Carmen] UVIGO, SERGAS, Galicia Sur Hlth Res Inst IIS Galicia Sur, Efficiency Qual & Costs Hlth Serv Res Grp EFISALU, Vigo, Spain.
   [Molares-Vila, Alberto] Univ Vigo, Dept Food & Analyt Chem, Vigo, Spain.
   [Corbalan-Rivas, Alberte] Spanish Glycogen Storage Dis Assoc AEEG, Donosti, Spain.
   [Villaverde-Taboada, Carlos] Univ Vigo, Stat & Operat Res Dept, Vigo, Spain.
   [Rodriguez-Cerdeira, Carmen] Univ Hosp Complex Vigo CHUVI, Hosp Meixoiero, Dermatol Dept, C Meixoeiro S-N, Vigo, Spain.
C3 Universidade de Vigo; Universidade de Vigo; Universidade de Vigo;
   Universidade de Vigo; Complexo Hospitalario Universitario de Vigo
RP Rodríguez-Cerdeira, C (通讯作者)，UVIGO, SERGAS, Galicia Sur Hlth Res Inst IIS Galicia Sur, Efficiency Qual & Costs Hlth Serv Res Grp EFISALU, Vigo, Spain.; Rodríguez-Cerdeira, C (通讯作者)，Univ Hosp Complex Vigo CHUVI, Hosp Meixoiero, Dermatol Dept, C Meixoeiro S-N, Vigo, Spain.
EM carmencerdeira33@gmail.com
RI Molares-Vila, Alberto/AAA-3140-2021; Carnero Gregorio,
   Miguel/GWV-3082-2022
OI Carnero Gregorio, Miguel/0000-0001-8902-1024; Rodriguez-Cerdeira,
   Carmen/0000-0001-9939-0771; Molares-Vila, Alberto/0000-0003-2431-252X; ,
   IIS Galicia Sur/0000-0003-3812-7413
CR Abayasekara LM, 2017, BMC INFECT DIS, V17, DOI 10.1186/s12879-017-2727-8
   Argollo M, 2017, J AUTOIMMUN, V85, P103, DOI 10.1016/j.jaut.2017.07.004
   Aureli P, 2011, PHARMACOL RES, V63, P366, DOI 10.1016/j.phrs.2011.02.006
   Brahe LK, 2015, NUTR DIABETES, V5, DOI 10.1038/nutd.2015.9
   Buss C, 2014, ANN HEPATOL, V13, P482, DOI 10.1016/S1665-2681(19)31246-3
   Champagn CP, 2011, INT J FOOD MICROBIOL, V149, P185, DOI 10.1016/j.ijfoodmicro.2011.07.005
   Chen Y., 2019, The Online Metabolic and Molecular Bases of Inherited Disease
   Conroy S, 2018, J CLIN PATHOL, V71, P316, DOI 10.1136/jclinpath-2017-204506
   FINE RN, 1969, J PEDIATR, V75, P632, DOI 10.1016/S0022-3476(69)80459-2
   Hegazy SK, 2010, WORLD J GASTROENTERO, V16, P4145, DOI 10.3748/wjg.v16.i33.4145
   Khalesi S, 2018, EUR J NUTR, V57, P2037, DOI 10.1007/s00394-017-1568-y
   Kim YA, 2018, NUTR RES REV, V31, P35, DOI 10.1017/S095442241700018X
   Kirpich IA, 2008, ALCOHOL, V42, P675, DOI 10.1016/j.alcohol.2008.08.006
   Laparra JM, 2010, PHARMACOL RES, V61, P219, DOI 10.1016/j.phrs.2009.11.001
   Larsen N, 2010, PLOS ONE, V5, DOI 10.1371/journal.pone.0009085
   Lawrence Nicole T, 2017, J Pediatr Gastroenterol Nutr, V64, pe52, DOI 10.1097/MPG.0000000000000592
   Lawrence NT, 2015, JIMD REP, V24, P123, DOI 10.1007/8904_2015_452
   Ministro P, 2017, EXPERT REV GASTROENT, V11, P317, DOI 10.1080/17474124.2017.1292128
   Phillips ML, 2009, ENVIRON HEALTH PERSP, V117, pA198, DOI 10.1289/ehp.117-a198
   Qin JJ, 2010, NATURE, V464, P59, DOI 10.1038/nature08821
   Rasmussen HE, 2017, GASTROENTEROL CLIN N, V46, P783, DOI 10.1016/j.gtc.2017.08.004
   Resta SC, 2009, J PHYSIOL-LONDON, V587, P4169, DOI 10.1113/jphysiol.2009.176370
   Ritchie ML, 2012, PLOS ONE, V7, DOI 10.1371/journal.pone.0034938
   Scaldaferri F, 2013, BIOMED RES INT, V2013, DOI 10.1155/2013/435268
   Tappenden KA, 2007, J AM COLL NUTR, V26, p679S, DOI 10.1080/07315724.2007.10719647
   Whelan K, 2013, CURR OPIN GASTROEN, V29, P184, DOI 10.1097/MOG.0b013e32835d7bba
   Xavier RJ, 2007, NATURE, V448, P427, DOI 10.1038/nature06005
NR 27
TC 7
Z9 8
U1 0
U2 7
PU SPRINGER
PI NEW YORK
PA 233 SPRING ST, NEW YORK, NY 10013 USA
SN 1867-1306
EI 1867-1314
J9 PROBIOTICS ANTIMICRO
JI Probiotics Antimicrob. Proteins
PD MAR
PY 2019
VL 11
IS 1
BP 143
EP 149
DI 10.1007/s12602-017-9372-9
PG 7
WC Biotechnology & Applied Microbiology; Microbiology
WE Science Citation Index Expanded (SCI-EXPANDED)
SC Biotechnology & Applied Microbiology; Microbiology
GA IC5YH
UT WOS:000471045000015
PM 29441457
DA 2024-01-22
ER

PT J
AU Wagner, M
   Stridsberg, M
   Peterson, CGB
   Sangfelt, P
   Lampinen, M
   Carlson, M
AF Wagner, Michael
   Stridsberg, Mats
   Peterson, Christer G. B.
   Sangfelt, Per
   Lampinen, Maria
   Carlson, Marie
TI Increased Fecal Levels of Chromogranin A, Chromogranin B, and
   Secretoneurin in Collagenous Colitis
SO INFLAMMATION
LA English
DT Article
DE collagenous colitis; inflammatory bowel disease; chromogranin A;
   chromogranin B; secretoneurin; fecal samples
ID INFLAMMATORY-BOWEL-DISEASE; RAT ENTEROCHROMAFFIN CELLS; ENTERIC
   NERVOUS-SYSTEM; ULCERATIVE-COLITIS; SECRETOGRANIN-II; SUBSTANCE-P;
   MUCOSAL PERMEABILITY; BUDESONIDE TREATMENT; TERMINAL FRAGMENT;
   ADRENAL-MEDULLA
AB Interactions between the enteric nervous system and the immune system are suggested to play an important role in the pathophysiology of inflammatory bowel disease (IBD). This study aims to determine if chromogranin A (CgA), chromogranin B (CgB), and secretoneurin (SN) are detectable in feces (F) from patients with collagenous colitis (CC) and to compare the levels found in patients with ulcerative colitis (UC) and Crohn's disease (CD) before and during treatment. Patients with CC (n = 12) were studied before and after 3, 7, 28, and 56 days of treatment. Patients with IBD (UC, n = 21; CD, n = 11) were studied before and after 28 and 56 days of treatment. Clinical data were recorded, and fecal samples were collected at each occasion. F-CgA, F-CgB, and F-SN were measured by RIA. Eleven patients with CC, 21 with UC, and 10 with CD achieved remission. On inclusion, CC patients had higher levels of F-CgA, F-CgB, and F-SN than patients with IBD and controls. Patients with IBD expressed markedly lower levels of F-SN than controls. During treatment, F-SN in CC patients decreased to control levels but remained low in IBD patients. No change was found in F-CgA or F-CgB in any of the groups. In conclusion, CgA, CgB, and SN are detectable in feces, and CC patients express higher values than patients with IBD and controls. During treatment, F-SN decreased to control levels in CC. These findings suggest that the enteric nervous system is clearly involved in the pathophysiology of CC.
C1 [Wagner, Michael; Peterson, Christer G. B.; Sangfelt, Per; Lampinen, Maria; Carlson, Marie] Uppsala Univ, Dept Med Sci, Gastroenterol Res Grp, S-75185 Uppsala, Sweden.
   [Stridsberg, Mats] Uppsala Univ, Dept Clin Chem, S-75185 Uppsala, Sweden.
C3 Uppsala University; Uppsala University
RP Wagner, M (通讯作者)，Uppsala Univ, Dept Med Sci, Gastroenterol Res Grp, S-75185 Uppsala, Sweden.
EM michael.wagner@akademiska.se
RI Lampinen, Maria/L-3389-2019
OI Lampinen, Maria/0000-0002-0396-2147
FU Swedish Research Council-Medicine; Hedlunds Foundation; Medical Faculty,
   Uppsala University, Uppsala, Sweden
FX This study was supported by grants from the Swedish Research
   Council-Medicine, the Hedlunds Foundation, and from the Medical Faculty,
   Uppsala University, Uppsala, Sweden. We acknowledge the skillful
   technical assistance of Inger Olsson and the practical support from
   Ingrid Stolt.
CR Aoki S, 2004, J GASTROENTEROL, V39, P697, DOI 10.1007/s00535-003-1368-4
   Briolat J, 2005, CELL MOL LIFE SCI, V62, P377, DOI 10.1007/s00018-004-4461-9
   Bürgel N, 2002, GASTROENTEROLOGY, V123, P433, DOI 10.1053/gast.2002.34784
   Castagliuolo I, 1997, P NATL ACAD SCI USA, V94, P4788, DOI 10.1073/pnas.94.9.4788
   Collins SM, 1996, GASTROENTEROLOGY, V111, P1683, DOI 10.1016/S0016-5085(96)70034-3
   Costello RW, 1997, AM J PHYSIOL-LUNG C, V273, pL93, DOI 10.1152/ajplung.1997.273.1.L93
   Dunzendorfer S, 1998, BLOOD, V91, P1527, DOI 10.1182/blood.V91.5.1527.1527_1527_1532
   El-Salhy M, 1997, J INTERN MED, V242, P413, DOI 10.1046/j.1365-2796.1997.00237.x
   Elliott SN, 1998, CAN J GASTROENTEROL, V12, P559, DOI 10.1155/1998/398384
   FLEJOU JF, 1984, ARCH PATHOL LAB MED, V108, P977
   Fujimiya M, 1997, HISTOCHEM CELL BIOL, V108, P105, DOI 10.1007/s004180050151
   Furness JB, 2004, PROG NEUROBIOL, V72, P143, DOI 10.1016/j.pneurobio.2003.12.004
   Goyal RK, 1996, NEW ENGL J MED, V334, P1106, DOI 10.1056/NEJM199604253341707
   Granberg D, 1999, J CLIN ENDOCR METAB, V84, P2712, DOI 10.1210/jc.84.8.2712
   Gross KJ, 2007, INFLAMM BOWEL DIS, V13, P918, DOI 10.1002/ibd.20129
   KINGHAM JGC, 1986, GUT, V27, P570, DOI 10.1136/gut.27.5.570
   Kirchmair R, 2004, CIRCULATION, V109, P777, DOI 10.1161/01.CIR.0000112574.07422.C1
   KIRCHMAIR R, 1993, NEUROSCIENCE, V53, P359, DOI 10.1016/0306-4522(93)90200-Y
   Korsgren M, 2005, ALLERGY, V60, P459, DOI 10.1111/j.1398-9995.2005.00713.x
   Korsgren M, 2003, AM J RESP CRIT CARE, V167, P1504, DOI 10.1164/rccm.200212-1508OC
   Langhorst J, 2005, INFLAMM BOWEL DIS, V11, P1085, DOI 10.1097/01.MIB.0000187980.08686.18
   Levite M, 2001, ANN ONCOL, V12, pS19, DOI 10.1093/annonc/12.suppl_2.S19
   Liu L, 2002, J PHARMACOL EXP THER, V302, P627, DOI 10.1124/jpet.102.034702
   Lugardon K, 2000, J BIOL CHEM, V275, P10745, DOI 10.1074/jbc.275.15.10745
   MANTYH CR, 1988, P NATL ACAD SCI USA, V85, P3235, DOI 10.1073/pnas.85.9.3235
   Matsumoto T, 2003, J CLIN PATHOL, V56, P963, DOI 10.1136/jcp.56.12.963
   MILLER RR, 1982, CANCER, V50, P2920, DOI 10.1002/1097-0142(19821215)50:12<2920::AID-CNCR2820501235>3.0.CO;2-N
   Münch A, 2009, AM J GASTROENTEROL, V104, P679, DOI 10.1038/ajg.2008.95
   O'Brien LM, 2008, J NEUROIMMUNOL, V197, P1, DOI 10.1016/j.jneuroim.2008.04.002
   Okumiya K, 1999, HISTOCHEM CELL BIOL, V111, P253, DOI 10.1007/s004180050355
   Panés J, 1998, GASTROENTEROLOGY, V114, P1066, DOI 10.1016/S0016-5085(98)70328-2
   Peterson CGB, 2007, SCAND J CLIN LAB INV, V67, P810, DOI 10.1080/00365510701452838
   Peterson CGB, 2002, AM J GASTROENTEROL, V97, P1755
   Renzi D, 2000, AM J PATHOL, V157, P1511, DOI 10.1016/S0002-9440(10)64789-X
   Roseth AG, 1997, DIGESTION, V58, P176, DOI 10.1159/000201441
   RUSSELL J, 1994, ENDOCRINOLOGY, V135, P337, DOI 10.1210/en.135.1.337
   Rybakova M G, 2005, Arkh Patol, V67, P30
   Schratzberger P, 1996, REGUL PEPTIDES, V63, P65
   SCHURMANN G, 1995, HISTOCHEM CELL BIOL, V104, P11, DOI 10.1007/BF01464781
   Sciolo V, 2009, INFLAMM BOWEL DIS, V15, P867, DOI 10.1002/ibd.20851
   Spadaro A, 2005, WORLD J GASTROENTERO, V11, P1987
   STEAD R H, 1992, Regional Immunology, V4, P91
   Stewart CJR, 2005, J CLIN PATHOL, V58, P111, DOI 10.1136/jcp.2004.020701
   Stridsberg M, 1997, EUR J ENDOCRINOL, V136, P67, DOI 10.1530/eje.0.1360067
   STRIDSBERG M, 1995, J ENDOCRINOL, V144, P49, DOI 10.1677/joe.0.1440049
   Stridsberg M, 2008, REGUL PEPTIDES, V148, P95, DOI 10.1016/j.regpep.2008.03.007
   Stridsberg M, 2007, REGUL PEPTIDES, V139, P80, DOI 10.1016/j.regpep.2006.10.008
   STRUB JM, 1995, EUR J BIOCHEM, V229, P356, DOI 10.1111/j.1432-1033.1995.tb20476.x
   Taha Y, 2004, DIGEST DIS SCI, V49, P109, DOI 10.1023/B:DDAS.0000011611.92440.f2
   Taha Y, 2006, WORLD J GASTROENTERO, V12, P7012, DOI 10.3748/wjg.v12.i43.7012
   TEGLBJAERG PS, 1982, GASTROENTEROLOGY, V82, P561
   Tibble J, 2000, GUT, V47, P506, DOI 10.1136/gut.47.4.506
   Wagner M, 2008, WORLD J GASTROENTERO, V14, P5584, DOI 10.3748/wjg.14.5584
   Wagner M, 2011, SCAND J GASTROENTERO, V46, P849, DOI 10.3109/00365521.2011.571707
   Wagner M, 2010, INFLAMM BOWEL DIS, V16, P1118, DOI 10.1002/ibd.21188
   WIDGREN S, 1988, VIRCHOWS ARCH A, V413, P287, DOI 10.1007/BF00783020
   Yan SY, 2006, SURGERY, V140, P243, DOI 10.1016/j.surg.2006.04.001
NR 57
TC 17
Z9 19
U1 0
U2 6
PU SPRINGER/PLENUM PUBLISHERS
PI NEW YORK
PA 233 SPRING ST, NEW YORK, NY 10013 USA
SN 0360-3997
J9 INFLAMMATION
JI Inflammation
PD AUG
PY 2013
VL 36
IS 4
BP 855
EP 861
DI 10.1007/s10753-013-9612-4
PG 7
WC Cell Biology; Immunology
WE Science Citation Index Expanded (SCI-EXPANDED)
SC Cell Biology; Immunology
GA 181AV
UT WOS:000321641300009
PM 23423580
DA 2024-01-22
ER

PT J
AU Massara, A
   Cavazzini, L
   La Corte, R
   Trotta, F
AF Massara, Alfonso
   Cavazzini, Luigi
   La Corte, Renato
   Trotta, Francesco
TI Sarcoidosis Appearing During Anti-Tumor Necrosis Factor α Therapy: A New
   "Class Effect" Paradoxical Phenomenon. Two Case Reports and Literature
   Review
SO SEMINARS IN ARTHRITIS AND RHEUMATISM
LA English
DT Review
DE sarcoidosis; infliximab; adalimumab; TNF-alpha
ID INFLIXIMAB INDUCES APOPTOSIS; RHEUMATOID-ARTHRITIS; ETANERCEPT THERAPY;
   ANKYLOSING-SPONDYLITIS; PULMONARY SARCOIDOSIS; CROHNS-DISEASE; LUNG
   INJURY; NEW-ONSET; PATIENT; METHOTREXATE
AB Objectives: To report 2 cases of sarcoidosis that developed during treatment with tumor necrosis factor a (TNF alpha) antagonists, infliximab and adalimumab, used for inflammatory rheumatic disease and to review previously reported cases.
   Methods: We describe 2 patients, the first with psoriatic arthritis, the second with rheumatoid arthritis, who developed noncaseating granulomas of the lungs consistent with sarcoidosis while being treated with anti-TNF alpha drugs. A retrospective review of the literature was performed using the PubMed database.
   Results: In our patients sarcoidosis developed after 2 years of continuous treatment with infliximab and adalimumab. Both patients presented with low-grade fever, chest pain, and dyspnea. The diagnosis of sarcoidosis was established by the typical well-formed noncaseating granulomas on transbronchial biopsy, after excluding all other granulomatous conditions. Following withdrawal of anti-TNF alpha agents and a brief course of steroids, the clinical picture resolved. Thirteen additional cases of sarcoidosis that developed after anti-TNF alpha treatment have been reported, and in 9 of these the causative agent was etanercept.
   Conclusions: The development of sarcoidosis during treatment with TNF alpha antagonists represents a rare and paradoxical adverse event. The occurrence of sarcoidosis with all 3 available agents suggests a new "class effect" probably linked to a cytokine disequilibrium in patients receiving anti-TNF alpha treatment. (C) 2010 Elsevier Inc. All rights reserved. Semin Arthritis Rheum 39:313-319
C1 [Massara, Alfonso; La Corte, Renato; Trotta, Francesco] Univ Ferrara, Sez Reumatol, Dipartimento Med Clin & Sperimentale, I-44100 Ferrara, Italy.
   [Cavazzini, Luigi] Univ Ferrara, Sez Anat Istol & Citol Patol, Dipartimento Med Sperimentale & Diagnost, I-44100 Ferrara, Italy.
C3 University of Ferrara; University of Ferrara
RP Massara, A (通讯作者)，Univ Ferrara, Sez Reumatol, Dipartimento Med Clin & Sperimentale, I-44100 Ferrara, Italy.
EM alfmass@yahoo.it
RI Caso, Francesco/AAC-9809-2020
OI Caso, Francesco/0000-0002-8928-2520; Trotta,
   Francesco/0000-0002-4974-564X
FU Fondazione Cassa di Risparmio di Ferrara
FX This research was supported by a grant from Fondazione Cassa di
   Risparmio di Ferrara.
CR Alarcon GS, 1997, ANN INTERN MED, V127, P356, DOI 10.7326/0003-4819-127-5-199709010-00003
   Allanore Y, 2006, ANN RHEUM DIS, V65, P834, DOI 10.1136/ard.2005.044453
   Almodóvar R, 2007, CLIN EXP RHEUMATOL, V25, P99
   Bachmeyer C, 2007, J EUR ACAD DERMATOL, V21, P550, DOI 10.1111/j.1468-3083.2006.01949.x
   BERG EL, 1991, J EXP MED, V174, P1461, DOI 10.1084/jem.174.6.1461
   Berg L, 2001, ANN RHEUM DIS, V60, P133, DOI 10.1136/ard.60.2.133
   Callejas-Rubio JL, 2006, CLIN RHEUMATOL, V25, P596, DOI 10.1007/s10067-005-0037-9
   Catrina AI, 2005, ARTHRITIS RHEUM-US, V52, P61, DOI 10.1002/art.20764
   Chatterjee S, 2004, SCAND J RHEUMATOL, V33, P276, DOI 10.1080/03009740410005836
   Cunnane G, 2002, ARTHRIT RHEUM-ARTHR, V47, P445, DOI 10.1002/art.10535
   Deng A, 2006, ARCH DERMATOL, V142, P198, DOI 10.1001/archderm.142.2.198
   Dinarello CA, 2005, J RHEUMATOL, V32, P40
   Doty JD, 2005, CHEST, V127, P1064, DOI 10.1378/chest.127.3.1064
   Dubosc AE, 2008, J RHEUMATOL, V35, P1222
   Ehlers S, 2005, J RHEUMATOL, V32, P35
   Farah M, 2008, J RHEUMATOL, V35, P349
   Farah RE, 2007, PHARMACOTHERAPY, V27, P1446, DOI 10.1592/phco.27.10.1446
   FITZGERALD MX, 2008, MEDICINE, V36, P309
   Furst DE, 2006, SEMIN ARTHRITIS RHEU, V36, P159, DOI 10.1016/j.semarthrit.2006.02.001
   González-López MA, 2006, ARTHRIT RHEUM-ARTHR, V55, P817, DOI 10.1002/art.22238
   Grinblat B, 2008, SEMIN ARTHRITIS RHEU, V37, P251, DOI 10.1016/j.semarthrit.2007.05.004
   Hagiwara K, 2007, J RHEUMATOL, V34, P1151
   Hashkes PJ, 2003, CLIN EXP RHEUMATOL, V21, P645
   Hübscher O, 2003, ARTHRITIS RHEUM, V48, P2077, DOI 10.1002/art.11154
   Hunninghake GW, 1999, SARCOIDOSIS VASC DIF, V16, P149
   Iannuzzi MC, 2007, NEW ENGL J MED, V357, P2153, DOI 10.1056/NEJMra071714
   Imokawa S, 2000, EUR RESPIR J, V15, P373, DOI 10.1034/j.1399-3003.2000.15b25.x
   Ishiguro T, 2008, INTERNAL MED, V47, P1021, DOI 10.2169/internalmedicine.47.0602
   Kekow J, 2002, ARTHRITIS RHEUM, V46, P843, DOI 10.1002/art.10096
   Keystone EC, 2004, ANN RHEUM DIS, V63, P79, DOI 10.1136/ard.2004.028498
   Kremer JM, 1997, ARTHRITIS RHEUM, V40, P1829, DOI 10.1002/art.1780401016
   Kudrin A, 2007, J RHEUMATOL, V34, P648
   Louie GH, 2008, ANN RHEUM DIS, V67, P896, DOI 10.1136/ard.2007.078840
   Lügering A, 2001, GASTROENTEROLOGY, V121, P1145, DOI 10.1053/gast.2001.28702
   Mackley CL, 2004, JCR-J CLIN RHEUMATOL, V10, P336, DOI 10.1097/01.rhu.0000147054.26777.43
   MERYAS SK, 2008, RHEUMATOL INT, DOI DOI 10.1007/S00296-008-0691-8
   Mitoma H, 2008, ARTHRITIS RHEUM-US, V58, P1248, DOI 10.1002/art.23447
   O'Shea FD, 2006, ARTHRIT RHEUM-ARTHR, V55, P978, DOI 10.1002/art.22351
   Östör AJK, 2006, J RHEUMATOL, V33, P622
   Peno-Green L, 2002, CHEST, V122, P1858, DOI 10.1378/chest.122.5.1858
   Phillips K, 2005, ARTHRIT RHEUM-ARTHR, V53, P618, DOI 10.1002/art.21336
   Ramos-Casals M, 2007, MEDICINE, V86, P242, DOI 10.1097/MD.0b013e3181441a68
   Roux CH, 2007, J RHEUMATOL, V34, P434
   Schoe A, 2006, ARTHRIT RHEUM-ARTHR, V55, P157, DOI 10.1002/art.21716
   Seton M, 2004, J RHEUMATOL, V31, P1467
   Sfikakis PP, 2005, ARTHRITIS RHEUM-US, V52, P2513, DOI 10.1002/art.21233
   Song IH, 2008, J RHEUMATOL, V35, P532
   Sturfelt G, 2007, J RHEUMATOL, V34, P2313
   Toussirot É, 2008, CLIN EXP RHEUMATOL, V26, P471
   Van Den Brande JMH, 2003, GASTROENTEROLOGY, V124, P1774, DOI 10.1016/S0016-5085(03)00382-2
   van Ede AE, 2007, J RHEUMATOL, V34, P1590
   Vavricka SR, 2003, THORAX, V58, P278, DOI 10.1136/thorax.58.3.278
   Verschueren K, 2007, CLIN RHEUMATOL, V26, P1969, DOI 10.1007/s10067-007-0594-1
   Villeneuve E, 2006, J RHEUMATOL, V33, P1189
   Wallis RS, 2005, SEMIN ARTHRITIS RHEU, V34, P34, DOI 10.1016/j.semarthrit.2005.01.009
   Watson P, 2008, RHEUMATOLOGY, V47, P928, DOI 10.1093/rheumatology/ken102
   Yousem SA, 2005, MODERN PATHOL, V18, P651, DOI 10.1038/modpathol.3800333
   Ziegenhagen MW, 2003, J INTERN MED, V253, P18, DOI 10.1046/j.1365-2796.2003.01074.x
   Zou J, 2003, ANN RHEUM DIS, V62, P561, DOI 10.1136/ard.62.6.561
   Zou JX, 2003, ARTHRITIS RHEUM, V48, P780, DOI 10.1002/art.10847
NR 60
TC 91
Z9 92
U1 0
U2 3
PU W B SAUNDERS CO-ELSEVIER INC
PI PHILADELPHIA
PA 1600 JOHN F KENNEDY BOULEVARD, STE 1800, PHILADELPHIA, PA 19103-2899 USA
SN 0049-0172
EI 1532-866X
J9 SEMIN ARTHRITIS RHEU
JI Semin. Arthritis Rheum.
PD FEB
PY 2010
VL 39
IS 4
BP 313
EP 319
DI 10.1016/j.semarthrit.2008.11.003
PG 7
WC Rheumatology
WE Science Citation Index Expanded (SCI-EXPANDED)
SC Rheumatology
GA 620KB
UT WOS:000279497400009
PM 19147181
DA 2024-01-22
ER

PT J
AU Hullah, EA
   Blaker, PA
   Marinaki, AM
   Escudier, MP
   Sanderson, JD
AF Hullah, E. A.
   Blaker, P. A.
   Marinaki, A. M.
   Escudier, M. P.
   Sanderson, J. D.
TI A practical guide to the use of thiopurines in oral medicine
SO JOURNAL OF ORAL PATHOLOGY & MEDICINE
LA English
DT Review
DE azathioprine; oral diseases; oral medicine; thiopurines
ID INFLAMMATORY-BOWEL-DISEASE; AZATHIOPRINE THERAPY; S-METHYLTRANSFERASE;
   CROHNS-DISEASE; LICHEN-PLANUS; TPMT ACTIVITY; INCREASED RISK;
   6-MERCAPTOPURINE; MANAGEMENT; TERM
AB Thiopurines are widely used as first-line immunosuppressive therapies in the management of chronic inflammatory oral disease. However, despite over half a century of clinical experience, the evidence base for their use is limited. The aims of this paper were to review the evidence for the use of thiopurines in oral medicine and provide a contemporary model of thiopurine metabolism and mechanism of action and a rationale for clinical use and safe practice.
C1 [Hullah, E. A.; Escudier, M. P.] Kings Coll London, Inst Dent, Oral Med, London WC2R 2LS, England.
   [Blaker, P. A.; Sanderson, J. D.] Guys Hosp, Guys & St Thomas Hosp NHS Fdn Trust, Gastroenterol, London SE1 9RT, England.
   [Marinaki, A. M.] Guys Hosp, Guys & St Thomas Hosp NHS Fdn Trust, Viapath, Purine Res Lab, London SE1 9RT, England.
C3 University of London; King's College London; Guy's & St Thomas' NHS
   Foundation Trust; Guy's & St Thomas' NHS Foundation Trust
RP Hullah, EA (通讯作者)，Kings Coll London, Inst Dent, Oral Med, London WC2R 2LS, England.
EM esther.hullah@gstt.nhs.uk
CR Al Johani KA, 2010, J AM ACAD DERMATOL, V62, P611, DOI 10.1016/j.jaad.2009.03.051
   Altenburg A, 2007, J EUR ACAD DERMATOL, V21, P1019, DOI 10.1111/j.1468-3083.2007.02393.x
   [Anonymous], COCHRANE DATABASE SY, DOI 10.1002/14651858.CD000545
   Ansari A, 2002, ALIMENT PHARM THER, V16, P1743, DOI 10.1046/j.1365-2036.2002.01353.x
   Askanase AD, 2009, J RHEUMATOL, V36, P89, DOI 10.3899/jrheum.070968
   Beaugerie L, 2009, LANCET, V374, P1617, DOI 10.1016/S0140-6736(09)61302-7
   Black AJ, 1998, ANN INTERN MED, V129, P716, DOI 10.7326/0003-4819-129-9-199811010-00007
   Blaker PA, 2013, BIOCHEM PHARMACOL, V86, P539, DOI 10.1016/j.bcp.2013.06.002
   Blaker PA, 2012, PERS MED, V9, P707, DOI [10.2217/PME.12.85, 10.2217/pme.12.85]
   BROWN RS, 1990, ORAL SURG ORAL MED O, V69, P42, DOI 10.1016/0030-4220(90)90266-U
   Colombel JF, 2000, GASTROENTEROLOGY, V118, P1025, DOI 10.1016/S0016-5085(00)70354-4
   CONNELL WR, 1993, GUT, V34, P1081, DOI 10.1136/gut.34.8.1081
   Cuffari C, 2001, GUT, V48, P642, DOI 10.1136/gut.48.5.642
   de Boer NKH, 2007, NAT CLIN PRACT GASTR, V4, P686, DOI 10.1038/ncpgasthep1000
   De MIRANDA P, 1973, J Pharmacol Exp Ther, V187, P588
   DEABREU R, 1995, ADV ENZYME REGUL, V35, P251, DOI 10.1016/0065-2571(94)00008-Q
   Di Zenzo G, 2014, ORAL DIS, V20, P35, DOI 10.1111/odi.12193
   Dubinsky MC, 2000, GASTROENTEROLOGY, V118, P705, DOI 10.1016/S0016-5085(00)70140-5
   Dubinsky MC, 2002, GASTROENTEROLOGY, V122, P904, DOI 10.1053/gast.2002.32420
   Excellence NIoC, 2013, HEP B CHRON DIAGN MA
   Francella A, 2003, GASTROENTEROLOGY, V124, P9, DOI 10.1053/gast.2003.50014
   Fraser AG, 2002, GUT, V50, P485, DOI 10.1136/gut.50.4.485
   Frew JW, 2011, DERMATOL CLIN, V29, P607, DOI 10.1016/j.det.2011.06.016
   Gardiner SJ, 2006, BRIT J CLIN PHARMACO, V62, P453, DOI 10.1111/j.1365-2125.2006.02639.x
   Georgakopoulou EA, 2014, ORAL DIS, V20, P732, DOI 10.1111/odi.12158
   Gisbert JP, 2006, AM J GASTROENTEROL, V101, P2769, DOI 10.1111/j.1572-0241.2006.00843.x
   Guyatt GH, 2011, J CLIN EPIDEMIOL, V64, P1294, DOI 10.1016/j.jclinepi.2011.03.017
   Hamuryudan V, 1997, ARTHRITIS RHEUM, V40, P769, DOI 10.1002/art.1780400425
   Higgs JE, 2010, PHARMACOGENOMICS, V11, P177, DOI 10.2217/PGS.09.155
   Hindorf U, 2004, THER DRUG MONIT, V26, P673, DOI 10.1097/00007691-200412000-00014
   Hullah E, 2013, GUIDELINE USE THIOPU
   Jayne David, 2012, Cleve Clin J Med, V79 Suppl 3, pS46, DOI 10.3949/ccjm.79.s3.10
   Jharap B, 2014, GUT, V63, P451, DOI 10.1136/gutjnl-2012-303615
   JONES RR, 1981, BRIT J DERMATOL, V105, P465, DOI 10.1111/j.1365-2133.1981.tb00780.x
   Kandiel A, 2005, GUT, V54, P1121, DOI 10.1136/gut.2004.049460
   Kaskas BA, 2003, GUT, V52, P140, DOI 10.1136/gut.52.1.140
   Kirtschig G, 2010, COCHRANE DB SYST REV, DOI 10.1002/14651858.CD002292.pub3
   KLEIN LR, 1992, SOUTHERN MED J, V85, P198, DOI 10.1097/00007611-199202000-00020
   Knudson RM, 2010, DERMATOL THER, V23, P268, DOI 10.1111/j.1529-8019.2010.01323.x
   Langford CA, 2003, NEW ENGL J MED, V349, P3, DOI 10.1056/NEJMp030047
   Lear JT, 1996, CLIN EXP DERMATOL, V21, P56
   Leung Y, 2009, J CROHNS COLITIS, V3, P162, DOI 10.1016/j.crohns.2009.02.003
   Lewis JD, 2000, GASTROENTEROLOGY, V118, P1018, DOI 10.1016/S0016-5085(00)70353-2
   Lodi G, 2012, BRIT J DERMATOL, V166, P938, DOI 10.1111/j.1365-2133.2012.10821.x
   Martin LK, 2009, COCHRANE DB SYST REV, DOI 10.1002/14651858.CD006263.pub2
   McGovern DPB, 2002, GASTROENTEROLOGY, V122, P838, DOI 10.1053/gast.2002.32124
   Meggitt SJ, 2011, BRIT J DERMATOL, V165, P711, DOI 10.1111/j.1365-2133.2011.10575.x
   O'Donovan P, 2005, SCIENCE, V309, P1871, DOI 10.1126/science.1114233
   Osterman MT, 2006, GASTROENTEROLOGY, V130, P1047, DOI 10.1053/j.gastro.2006.01.046
   PRESENT DH, 1989, ANN INTERN MED, V111, P641, DOI 10.7326/0003-4819-111-8-641
   Rahier JF, 2009, J CROHNS COLITIS, V3, P47, DOI 10.1016/j.crohns.2009.02.010
   Relling MV, 2011, CLIN PHARMACOL THER, V89, P387, DOI 10.1038/clpt.2010.320
   REMY CN, 1963, J BIOL CHEM, V238, P1078
   Roblin X, 2008, AM J GASTROENTEROL, V103, P3115, DOI 10.1111/j.1572-0241.2008.01743.x
   SAARIKOSKI S, 1973, AM J OBSTET GYNECOL, V115, P1100, DOI 10.1016/0002-9378(73)90559-0
   Sacher C, 2005, AM J CLIN DERMATOL, V6, P93, DOI 10.2165/00128071-200506020-00004
   Sau A, 2007, BJOG-INT J OBSTET GY, V114, P498, DOI 10.1111/j.1471-0528.2006.01232.x
   Schwab M, 2002, PHARMACOGENETICS, V12, P429, DOI 10.1097/00008571-200208000-00003
   Seidman Ernest G, 2003, Rev Gastroenterol Disord, V3 Suppl 1, pS30
   Shaye OA, 2007, AM J GASTROENTEROL, V102, P2488, DOI 10.1111/j.1572-0241.2007.01515.x
   Slanar O, 2008, NUCLEOS NUCLEOT NUCL, V27, P661, DOI 10.1080/15257770802143905
   Smith MA, 2010, ALIMENT PHARM THER, V32, P119, DOI 10.1111/j.1365-2036.2010.04330.x
   Smith MA, 2012, J CROHNS COLITIS, V6, P905, DOI 10.1016/j.crohns.2012.02.007
   Sparrow MP, 2007, CLIN GASTROENTEROL H, V5, P209, DOI 10.1016/j.cgh.2006.11.020
   Su CG, 2000, DIGEST LIVER DIS, V32, P518, DOI 10.1016/S1590-8658(00)80010-9
   TIDD DM, 1974, CANCER RES, V34, P738
   van Egmond R, 2012, ALIMENT PHARM THER, V35, P1181, DOI 10.1111/j.1365-2036.2012.05084.x
   Verma KK, 1999, ACTA DERM-VENEREOL, V79, P493
   Verma KK, 2001, ACTA DERM-VENEREOL, V81, P378
   Vernier-Massouille G, 2007, GUT, V56, P1404, DOI 10.1136/gut.2006.114363
   Vora A, 2006, LANCET, V368, P1339, DOI 10.1016/S0140-6736(06)69558-5
   Wise M, 2007, DERMATOL THER, V20, P206, DOI 10.1111/j.1529-8019.2007.00134.x
   YAZICI H, 1990, NEW ENGL J MED, V322, P281, DOI 10.1056/NEJM199002013220501
   Zhang XH, 2007, DNA REPAIR, V6, P344, DOI 10.1016/j.dnarep.2006.11.003
NR 75
TC 5
Z9 6
U1 0
U2 4
PU WILEY
PI HOBOKEN
PA 111 RIVER ST, HOBOKEN 07030-5774, NJ USA
SN 0904-2512
EI 1600-0714
J9 J ORAL PATHOL MED
JI J. Oral Pathol. Med.
PD NOV
PY 2015
VL 44
IS 10
BP 761
EP 768
DI 10.1111/jop.12274
PG 8
WC Dentistry, Oral Surgery & Medicine; Pathology
WE Science Citation Index Expanded (SCI-EXPANDED)
SC Dentistry, Oral Surgery & Medicine; Pathology
GA CU9LN
UT WOS:000363866100001
PM 25529219
DA 2024-01-22
ER

PT J
AU Schauer, C
   Avery, V
   Seleq, S
   Garg, P
   Wang, MTM
   Chieng, M
   Rowan, C
   Sekra, A
   Lane, M
   Walmsley, R
AF Schauer, Cameron
   Avery, Victoria
   Seleq, Sam
   Garg, Paras
   Wang, Michael T. M.
   Chieng, Michael
   Rowan, Charlotte
   Sekra, Anurag
   Lane, Mark
   Walmsley, Russell
TI A comparison of intravenous methylprednisolone and hydrocortisone for
   the treatment of acute inflammatory bowel disease
SO JOURNAL OF GASTROENTEROLOGY AND HEPATOLOGY
LA English
DT Article
DE acute severe colitis; biologics; corticosteroid; inflammatory bowel
   disease
ID SEVERE ULCERATIVE-COLITIS; EARLY PREDICTORS; SEVERE ATTACKS;
   CORTICOSTEROIDS; RISK; MANAGEMENT; STEROIDS; THERAPY; FAILURE; SCORE
AB Background and Aim Despite widespread recommendations and use of intravenous corticosteroids (IVCS) for the treatment of acute flares of ulcerative colitis and Crohn's disease, limited evidence exists comparing outcomes of the two most common regimens, intravenous methylprednisolone (IVMP) and intravenous hydrocortisone (IVHC). IVHC has stronger mineralocorticoid effects compared with IVMP and may cause higher rates of hypokalemia. We aimed to determine differences in clinical outcomes including requirement for inpatient rescue therapy, bowel resection, and rates of hypokalemia.
   Methods We conducted a multicenter cohort study of all adult patients admitted with an acute flare of inflammatory bowel disease (IBD) to the three tertiary hospitals in Auckland, New Zealand, where the protocol at each institution is either IVMP 60 mg daily or IVHC 100 mg four times daily. All patients requiring IVCS between 20 June 2016 and 30 June 2018 were included. The IVCS protocol was then changed at one hospital, where further data were collected for a further 12 months from 30 January 2019 until 30 December 2019.
   Results There were 359 patients, including 129 (35.9%) patients receiving IVMP and 230 (64.1%) patients receiving IVHC. IVMP treatment was associated with a greater requirement for rescue therapy than IVHC (36.4% vs 19.6%, P = 0.001; odds ratio [OR] = 2.79; 95% confidence interval [CI], 1.64-4.75, P < 0.001), but also reduced rates of hypokalemia (55.8% vs 67.0%, P = 0.04; OR = 0.49; 95% CI, 0.30-0.81, P = 0.005). There was no difference between treatment groups for the median length of admission (5 days, interquartile range [IQR] 3-8), median duration of IVCS treatment (3 days, IQR 2-5), or bowel resection within 30 days of admission (12.4% vs 11.7%; OR = 1.04).
   Conclusion For the treatment of an acute flare of IBD, treatment with IVMP results in significantly more requirement for inpatient rescue biologic or cyclosporin. In addition, it causes statistically significant less hypokalemia than IVHC, although in practice differences are negligible.
C1 [Schauer, Cameron; Avery, Victoria; Chieng, Michael; Rowan, Charlotte; Walmsley, Russell] North Shore Hosp, Dept Gastroenterol, 124 Shakespeare Rd, Auckland 0620, New Zealand.
   [Seleq, Sam; Lane, Mark] Auckland City Hosp, Dept Gastroenterol, Auckland, New Zealand.
   [Garg, Paras; Sekra, Anurag] Middlemore Hosp, Dept Gastroenterol, Auckland, New Zealand.
   [Wang, Michael T. M.] Univ Auckland, Fac Med, Auckland, New Zealand.
C3 Auckland City Hospital; University of Auckland
RP Schauer, C (通讯作者)，North Shore Hosp, Dept Gastroenterol, 124 Shakespeare Rd, Auckland 0620, New Zealand.
EM cameron.schauer@gmail.com
RI Wang, Michael T. M./X-4197-2019
OI Wang, Michael T. M./0000-0001-8334-3911; Garg, Paras/0000-0001-8424-0957
CR Almer S, 1996, LANCET, V347, P1731, DOI 10.1016/S0140-6736(96)90808-9
   Ananthakrishnan AN, 2010, INFLAMM BOWEL DIS, V16, P1532, DOI 10.1002/ibd.21225
   BARON J H, 1962, Br Med J, V2, P441
   Becker Daniel E, 2013, Anesth Prog, V60, P25, DOI 10.2344/0003-3006-60.1.25
   Bernal I, 2006, DIGEST DIS SCI, V51, P1434, DOI 10.1007/s10620-006-9103-7
   Bernardo S, 2019, INFLAMM BOWEL DIS, V25, P541, DOI 10.1093/ibd/izy256
   Blomberg B, 2000, INFLAMM BOWEL DIS, V6, P214, DOI 10.1097/00054725-200008000-00008
   Bossa F, 2007, AM J GASTROENTEROL, V102, P601, DOI 10.1111/j.1572-0241.2006.01007.x
   Buttgereit F, 1998, ARTHRITIS RHEUM, V41, P761, DOI 10.1002/1529-0131(199805)41:5<761::AID-ART2>3.0.CO;2-M
   Carter MJ, 2004, GUT, V53, DOI 10.1136/gut.2004.043372
   EDWARDS FC, 1963, GUT, V4, P299, DOI 10.1136/gut.4.4.299
   Feuerstein JD, 2020, GASTROENTEROLOGY, V158, P1450, DOI 10.1053/j.gastro.2020.01.006
   Finnie IA, 1996, CLIN SCI, V91, P359, DOI 10.1042/cs0910359
   Harbord M, 2017, J CROHNS COLITIS, V11, P769, DOI 10.1093/ecco-jcc/jjx009
   Hardy TL, 1933, BRIT MED J, V1933, P812, DOI 10.1136/bmj.2.3800.812
   Ho GT, 2004, ALIMENT PHARM THER, V19, P1079, DOI 10.1111/j.1365-2036.2004.01945.x
   Islam MS, 2012, FRONTLINE GASTROENTE, V3, P248, DOI 10.1136/flgastro-2012-100211
   JETMORE AB, 1992, DIS COLON RECTUM, V35, P1135, DOI 10.1007/BF02251964
   Lamb CA, 2019, GUT, V68, pS1, DOI 10.1136/gutjnl-2019-318484
   Le Berre C, 2020, CLIN GASTROENTEROL H, V18, P14, DOI 10.1016/j.cgh.2019.07.005
   LENNARDJONES JE, 1975, GUT, V16, P579, DOI 10.1136/gut.16.8.579
   Lichtenstein GR, 2018, AM J GASTROENTEROL, V113, P481, DOI 10.1038/ajg.2018.27
   Lindgren SC, 1998, EUR J GASTROEN HEPAT, V10, P831, DOI 10.1097/00042737-199810000-00003
   Lipworth BJ, 2000, LANCET, V356, P87, DOI 10.1016/S0140-6736(00)02463-6
   Llaó J, 2016, DIGEST LIVER DIS, V48, P608, DOI 10.1016/j.dld.2016.02.024
   Nyari T., 2011, J GASTROINTEST LIVER, V20
   Peduzzi P, 1996, J CLIN EPIDEMIOL, V49, P1373, DOI 10.1016/S0895-4356(96)00236-3
   Randall J, 2010, BRIT J SURG, V97, P404, DOI 10.1002/bjs.6874
   Rubin DT, 2019, AM J GASTROENTEROL, V114, P384, DOI 10.14309/ajg.0000000000000152
   Samuel Sophie, 2017, Journal of Neurocritical Care, V10, P53
   SHEPHERD HA, 1986, J CLIN GASTROENTEROL, V8, P154, DOI 10.1097/00004836-198604000-00010
   Travis SPL, 2008, J CROHNS COLITIS, V2, P24, DOI 10.1016/j.crohns.2007.11.002
   Travis SPL, 1996, GUT, V38, P905, DOI 10.1136/gut.38.6.905
   TRUELOVE SC, 1974, LANCET, V1, P1067
   TRUELOVE SC, 1955, BRIT MED J, V2, P1041, DOI 10.1136/bmj.2.4947.1041
   Turner D, 2007, CLIN GASTROENTEROL H, V5, P103, DOI 10.1016/j.cgh.2006.09.033
   Turner D, 2010, INFLAMM BOWEL DIS, V16, P469, DOI 10.1002/ibd.21070
   Wiles A, 2011, GUT, V60, DOI 10.1136/gut.2011.239301.471
NR 38
TC 4
Z9 4
U1 0
U2 5
PU WILEY
PI HOBOKEN
PA 111 RIVER ST, HOBOKEN 07030-5774, NJ USA
SN 0815-9319
EI 1440-1746
J9 J GASTROEN HEPATOL
JI J. Gastroenterol. Hepatol.
PD OCT
PY 2021
VL 36
IS 10
BP 2762
EP 2768
DI 10.1111/jgh.15535
EA MAY 2021
PG 7
WC Gastroenterology & Hepatology
WE Science Citation Index Expanded (SCI-EXPANDED)
SC Gastroenterology & Hepatology
GA WD1OB
UT WOS:000648769600001
PM 33939853
DA 2024-01-22
ER

PT J
AU Allocca, M
   Fiorino, G
   Gilardi, D
   Preatoni, P
   Papa, A
   Peyrin-Biroulet, L
   Danese, S
AF Allocca, Mariangela
   Fiorino, Gionata
   Gilardi, Daniela
   Preatoni, Paoletta
   Papa, Alfredo
   Peyrin-Biroulet, Laurent
   Danese, Silvio
TI Biologic Therapies in Ulcerative Colitis: Primi Inter Pares?
SO CURRENT DRUG TARGETS
LA English
DT Review
DE Anti-integrins; anti-TNF agents; adalimumab; biologic therapy;
   golimumab; infliximab; ulcerative colitis; vedolizumab
ID MAINTENANCE THERAPY; COMBINATION THERAPY; CLINICAL-RESPONSE;
   CROHNS-DISEASE; JANUS KINASES; ANTI-TNF; INFLIXIMAB; ADALIMUMAB;
   GOLIMUMAB; INDUCTION
AB Background: In the last decade, the introduction of the first anti-tumor necrosis factor (TNF)-alpha agent infliximab has revolutionized the treatment of ulcerative colitis (UC). However, this drug is not a magic bullet since up to 50% of UC patients do not respond (primary failure) or lose response to infliximab (secondary failure). Hence the demand for novel drugs to fill the unmet medical need.
   Objective: The aim of this review is to discuss the data from randomized controlled trials (RCTs) of available biological agents for the treatment of moderate-to-severe UC in adults, in order to support clinical decision making.
   Results and Conclusion: New biological agents are now available for the treatment of moderate-tosevere UC. Adalimumab and golimumab are anti-TNF-alpha monoclonal antibodies, as is infliximab, whereas vedolizumab blocks the integrin alpha 4 beta 7/mucosal addressin cell adhesion molucule-1 (MAdCAM). Additions to the therapeutic arsenal boost the chances of successful treatment of UC, but lead to difficulty choosing the most appropriate biological drug: which biologic to use first and when and how to switch. In the absence of head-to-head trials to answer these questions, a network meta-analysis of the available RCTs can provide estimates of relative efficacy between interventions. Other factors, including convenience and satisfaction for the patient, route of administration, the cost of treatment, and the safety and efficacy profile, should all be considered.
C1 [Allocca, Mariangela; Fiorino, Gionata; Gilardi, Daniela; Preatoni, Paoletta; Danese, Silvio] IRCCS Humanitas, IBD Ctr, Gastroenterol, Milan, Italy.
   [Papa, Alfredo] Univ Cattolica Sacro Cuore, Internal Med & Gastroenterol Unit, Complesso Integrato Columbus, Rome, Italy.
   [Peyrin-Biroulet, Laurent] Lorraine Univ, Nancy Univ Hosp, INSERM, U954, Nancy, France.
   [Peyrin-Biroulet, Laurent] Lorraine Univ, Nancy Univ Hosp, Dept Gastroenterol, Nancy, France.
C3 Catholic University of the Sacred Heart; IRCCS Policlinico Gemelli;
   Institut National de la Sante et de la Recherche Medicale (Inserm); CHU
   de Nancy; Universite de Lorraine; Universite de Lorraine; CHU de Nancy
RP Danese, S (通讯作者)，IRCCS, ICH, IBD Ctr, Div Gastroenterol, I-20089 Milan, Italy.
EM sdanese@hotmail.com
RI Fiorino, Gionata/G-3124-2013; preatoni, paoletta/AAC-1423-2020; Allocca,
   Mariangela/IAR-5485-2023; Danese, Silvio/ABH-9571-2020; Papa,
   Alfredo/AAC-1108-2019
OI Fiorino, Gionata/0000-0001-5623-2968; Allocca,
   Mariangela/0000-0002-7204-1739; Danese, Silvio/0000-0001-7341-1351;
   Papa, Alfredo/0000-0002-4186-7298; peyrin-biroulet,
   laurent/0000-0003-2536-6618; Gilardi, Daniela/0000-0001-6137-1014
CR Armuzzi A, 2014, INFLAMM BOWEL DIS, V20, P1368, DOI 10.1097/MIB.0000000000000115
   Armuzzi A, 2013, INFLAMM BOWEL DIS, V19, P1065, DOI 10.1097/MIB.0b013e3182802909
   Bravatà I, 2015, SCAND J GASTROENTERO, V50, P113, DOI 10.3109/00365521.2014.993700
   CEPEK KL, 1993, J IMMUNOL, V150, P3459
   Cominelli F, 2013, NEW ENGL J MED, V369, P775, DOI 10.1056/NEJMe1307415
   Danese S, 2013, ALIMENT PHARM THER, V37, P855, DOI 10.1111/apt.12284
   Danese S, 2014, ANN INTERN MED, V160, P704, DOI 10.7326/M13-2403
   Danese S, 2013, NAT REV GASTRO HEPAT, V10, P511, DOI 10.1038/nrgastro.2013.142
   Danese S, 2011, NEW ENGL J MED, V365, P1713, DOI 10.1056/NEJMra1102942
   Feagan BG, 2007, AM J GASTROENTEROL, V102, P794, DOI 10.1111/j.1572-0241.2007.01094.x
   Feagan BG, 2014, GASTROENTEROLOGY, V146, P110, DOI 10.1053/j.gastro.2013.09.032
   Feagan BG, 2013, NEW ENGL J MED, V369, P699, DOI 10.1056/NEJMoa1215734
   Ferrante M, 2008, J CROHNS COLITIS, V2, P219, DOI 10.1016/j.crohns.2008.03.004
   Ghoreschi K, 2009, IMMUNOL REV, V228, P273, DOI 10.1111/j.1600-065X.2008.00754.x
   HOLZMANN B, 1989, CELL, V56, P37, DOI 10.1016/0092-8674(89)90981-1
   HU MCT, 1992, P NATL ACAD SCI USA, V89, P8254, DOI 10.1073/pnas.89.17.8254
   KARECLA PI, 1995, EUR J IMMUNOL, V25, P852, DOI 10.1002/eji.1830250333
   Lichtenstein GR, 2012, AM J GASTROENTEROL, V107, P1409, DOI 10.1038/ajg.2012.218
   Löwenberg M, 2014, CLIN EXP GASTROENTER, V7, P53, DOI 10.2147/CEG.S48741
   Mills EJ, 2013, BMJ-BRIT MED J, V346, DOI 10.1136/bmj.f2914
   Nielsen OH, 2013, NEW ENGL J MED, V369, P754, DOI 10.1056/NEJMct1209614
   Panaccione R, 2014, GASTROENTEROLOGY, V146, P392, DOI 10.1053/j.gastro.2013.10.052
   Reinisch W, 2011, GUT, V60, P780, DOI 10.1136/gut.2010.221127
   Rutgeerts P, 2005, NEW ENGL J MED, V353, P2462, DOI 10.1056/NEJMoa050516
   Sandborn WJ, 2009, GASTROENTEROLOGY, V137, P1250, DOI 10.1053/j.gastro.2009.06.061
   Sandborn WJ, 2014, GASTROENTEROLOGY, V146, P85, DOI 10.1053/j.gastro.2013.05.048
   Sandborn WJ, 2014, GASTROENTEROLOGY, V146, P96, DOI 10.1053/j.gastro.2013.06.010
   Sandborn WJ, 2013, NEW ENGL J MED, V369, P711, DOI 10.1056/NEJMoa1215739
   Sandborn WJ, 2012, GASTROENTEROLOGY, V142, P257, DOI 10.1053/j.gastro.2011.10.032
   Sands BE, 2014, GASTROENTEROLOGY, V147, P618, DOI 10.1053/j.gastro.2014.05.008
   Schön MP, 1999, J IMMUNOL, V162, P6641
   Suzuki Y, 2014, J GASTROENTEROL, V49, P283, DOI 10.1007/s00535-013-0922-y
   Thorlund K, 2014, J CROHNS COLITIS, V8, P571, DOI 10.1016/j.crohns.2014.01.010
NR 33
TC 3
Z9 4
U1 0
U2 1
PU BENTHAM SCIENCE PUBL LTD
PI SHARJAH
PA EXECUTIVE STE Y-2, PO BOX 7917, SAIF ZONE, 1200 BR SHARJAH, U ARAB
   EMIRATES
SN 1389-4501
EI 1873-5592
J9 CURR DRUG TARGETS
JI Curr. Drug Targets
PY 2018
VL 19
IS 7
BP 748
EP 756
DI 10.2174/1389450117666160527142719
PG 9
WC Pharmacology & Pharmacy
WE Science Citation Index Expanded (SCI-EXPANDED)
SC Pharmacology & Pharmacy
GA GE5BZ
UT WOS:000431234900005
PM 27231106
DA 2024-01-22
ER

PT J
AU Mocanu, V
   Rajaruban, S
   Dang, J
   Kung, JY
   Deehan, EC
   Madsen, KL
AF Mocanu, Valentin
   Rajaruban, Sabitha
   Dang, Jerry
   Kung, Janice Y.
   Deehan, Edward C.
   Madsen, Karen L.
TI Repeated Fecal Microbial Transplantations and Antibiotic Pre-Treatment
   Are Linked to Improved Clinical Response and Remission in Inflammatory
   Bowel Disease: A Systematic Review and Pooled Proportion Meta-Analysis
SO JOURNAL OF CLINICAL MEDICINE
LA English
DT Review
DE inflammatory bowel disease; fecal microbial transplantation; antibiotic
   treatment
ID ACTIVE ULCERATIVE-COLITIS; INTESTINAL MICROBIOTA; COMBINATION THERAPY;
   GUT MICROBIOME; CROHNS-DISEASE; EFFICACY; DIVERSITY; PREVALENCE; SAFETY
AB The response of patients with inflammatory bowel disease (IBD) to fecal microbial transplantation (FMT) has been inconsistent possibly due to variable engraftment of donor microbiota. This failure to engraft has resulted in the use of several different strategies to attempt optimization of the recipient microbiota following FMT. The purpose of our study was to evaluate the effects of two distinct microbial strategies-antibiotic pre-treatment and repeated FMT dosing-on IBD outcomes. A systematic literature review was designed and implemented in accordance with the Preferred Reporting Items for Systematic Reviews and Meta-Analyses (PRISMA) guidelines. A medical librarian conducted comprehensive searches in MEDLINE, Embase, Scopus, Web of Science Core Collection, and Cochrane Library on 25 November 2019 and updated on 29 January 2021. Primary outcomes of interest included comparing relapse and remission rates in patients with IBD for a single FMT dose, repeated FMT dosages, and antibiotic pre-treatment groups. Twenty-eight articles (six randomized trials, 20 cohort trials, two case series) containing 976 patients were identified. Meta-analysis revealed that both repeated FMT and antibiotic pre-treatment strategies demonstrated improvements in pooled response and remission rates. These clinical improvements were associated with increases in fecal microbiota richness and alpha-diversity, as well as the enrichment of several short-chain fatty acid (SCFA)-producing anaerobes including Bifidobacterium, Roseburia, Lachnospiraceae, Prevotella, Ruminococcus, and Clostridium related species.
C1 [Mocanu, Valentin; Dang, Jerry] Univ Alberta, Univ Alberta Hosp, Dept Surg, 8440 112 St NW, Edmonton, AB T6G 2B7, Canada.
   [Rajaruban, Sabitha; Deehan, Edward C.; Madsen, Karen L.] Univ Alberta, Div Gastroenterol, Dept Med, Edmonton, AB T6G 2E1, Canada.
   [Kung, Janice Y.] Univ Alberta, John W Scott Hlth Sci Lib, Walter C Mackenzie Hlth Sci Ctr 2K3 28, Edmonton, AB T6G 2R7, Canada.
C3 University of Alberta; University of Alberta; University of Alberta
RP Mocanu, V (通讯作者)，Univ Alberta, Univ Alberta Hosp, Dept Surg, 8440 112 St NW, Edmonton, AB T6G 2B7, Canada.
EM Vmocanu1987@gmail.com; rajaruba@ualberta.ca; dang2@ualberta.ca;
   Janice.kung@ualberta.ca; deehan@ualberta.ca; kmadsen@ualberta.ca
RI Madsen, Karen L/H-5898-2011; Kung, Janice Y/ABL-5681-2022; Rajaruban,
   Sabitha/N-1651-2017; Dang, Jerry/AAE-7363-2022; Deehan, Edward
   C./ABF-6669-2020
OI Kung, Janice Y/0000-0001-8676-8675; Rajaruban,
   Sabitha/0000-0003-4513-8145; Dang, Jerry/0000-0001-8659-0934; Deehan,
   Edward C./0000-0001-7697-1418; Mocanu, Valentin/0000-0001-7855-6242;
   Madsen, Karen/0000-0002-8636-0714
FU Canadian Institute of Health Research (CIHR) through a Vanier doctoral
   scholarship
FX Mocanu is funded by the Canadian Institute of Health Research (CIHR)
   through a Vanier doctoral scholarship.
CR ABUSBEIH H, 2019, INFLAMM, DOI DOI 10.1093/IBD/IZZ212
   Baunwall SMD, 2020, ECLINICALMEDICINE, V29-30, DOI 10.1016/j.eclinm.2020.100642
   BLESL A, 2019, THE J, V13, pS412, DOI DOI 10.1093/ECCO-JCC/JJY222.718
   Borody TJ, 2003, J CLIN GASTROENTEROL, V37, P42, DOI 10.1097/00004836-200307000-00012
   CHE N, 2019, INFLAMM BOWEL DIS, V26, P843, DOI DOI 10.1093/IBD/IZZ223
   Chen HT, 2020, EXP THER MED, V19, P2650, DOI 10.3892/etm.2020.8512
   CHEN M, 2020, THE J, V21, P621, DOI DOI 10.1111/1751-2980.12938
   Cold F, 2019, SCAND J GASTROENTERO, V54, P289, DOI 10.1080/00365521.2019.1585939
   Costello SP, 2019, JAMA-J AM MED ASSOC, V321, P156, DOI 10.1001/jama.2018.20046
   Cui BT, 2015, J GASTROEN HEPATOL, V30, P51, DOI 10.1111/jgh.12727
   Damman CJ, 2015, PLOS ONE, V10, DOI 10.1371/journal.pone.0133925
   Dang XF, 2020, BMC GASTROENTEROL, V20, DOI 10.1186/s12876-020-01548-w
   El-Salhy M, 2018, EXPERT REV GASTROENT, V12, P439, DOI 10.1080/17474124.2018.1447380
   Freitag TL, 2019, FRONT MICROBIOL, V10, DOI 10.3389/fmicb.2019.02685
   Furfaro F, 2016, EXPERT REV GASTROENT, V10, P735, DOI 10.1586/17474124.2016.1142372
   Gallo A, 2016, WORLD J GASTROENTERO, V22, P7186, DOI 10.3748/wjg.v22.i32.7186
   Higgins JPT, 2003, BMJ-BRIT MED J, V327, P557, DOI 10.1136/bmj.327.7414.557
   Hozo SP, 2005, BMC MED RES METHODOL, V5, P13, DOI [10.1186/1471-2288-5-13, DOI 10.1186/1471-2288-5-13]
   Ishikawa D, 2019, J CROHNS COLITIS, V13, pS301, DOI 10.1093/ecco-jcc/jjy222.511
   ISHIKAWA D, 2018, THE J, V12, pS553, DOI DOI 10.1093/ECCO-JCC/JJX180.990
   ISHIKAWA D, 2019, AM J GASTROENTEROL, V114, pS14, DOI DOI 10.14309/01.AJG.0000578280.72223.D3
   ISHIKAWA D, 2015, THE J, V9, pS364, DOI DOI 10.1093/ECCO-JCC/JJU027
   Ishikawa D, 2019, INFLAMM BOWEL DIS, V25, pS73, DOI 10.1093/ibd/izy393.183
   Ishikawa D, 2017, INFLAMM BOWEL DIS, V23, P116, DOI 10.1097/MIB.0000000000000975
   Jacob V, 2017, INFLAMM BOWEL DIS, V23, P903, DOI 10.1097/MIB.0000000000001132
   Ji SK, 2017, FRONT MICROBIOL, V8, DOI 10.3389/fmicb.2017.01208
   Khanna S, 2017, MICROBIOME, V5, DOI 10.1186/s40168-017-0269-3
   Khoruts A, 2016, CLIN GASTROENTEROL H, V14, P1433, DOI 10.1016/j.cgh.2016.02.018
   Khoruts A, 2016, NAT REV GASTRO HEPAT, V13, DOI 10.1038/nrgastro.2016.98
   Kim DH, 2017, IMMUNE NETW, V17, P25, DOI 10.4110/in.2017.17.1.25
   Kim KO, 2019, CLIN ENDOSC, V52, P137, DOI 10.5946/ce.2019.009
   Kump P, 2018, ALIMENT PHARM THER, V47, P67, DOI 10.1111/apt.14387
   Lang A. J., 2016, General Technical Report - Southern Research Station, USDA Forest Service, P8
   Loftus EV, 2004, GASTROENTEROLOGY, V126, P1504, DOI 10.1053/j.gastro.2004.01.063
   Macdonald G, 2012, COCHRANE DB SYST REV, DOI 10.1002/14651858.CD001930.pub3
   Maharshak N, 2016, J CROHNS COLITIS, V10, pS490
   McIlroy J, 2018, ALIMENT PHARM THER, V47, P26, DOI 10.1111/apt.14384
   Mizuno S, 2017, INTEST RES, V15, P68, DOI 10.5217/ir.2017.15.1.68
   Moayyedi P, 2015, GASTROENTEROLOGY, V149, P102, DOI 10.1053/j.gastro.2015.04.001
   Molodecky NA, 2012, GASTROENTEROLOGY, V142, P46, DOI 10.1053/j.gastro.2011.10.001
   Nikolaus S, 2007, GASTROENTEROLOGY, V133, P1670, DOI 10.1053/j.gastro.2007.09.001
   Nishida A, 2017, J GASTROENTEROL, V52, P476, DOI 10.1007/s00535-016-1271-4
   Okahara K, 2020, J CLIN MED, V9, DOI 10.3390/jcm9061650
   Oliphant K, 2020, MSYSTEMS, V5, DOI 10.1128/mSystems.00404-19
   Palmela C, 2018, GUT, V67, P574, DOI 10.1136/gutjnl-2017-314903
   Paramsothy S, 2017, GASTROENTEROLOGY, V152, pS1007, DOI 10.1016/S0016-5085(17)33417-0
   Paramsothy S, 2017, LANCET, V389, P1218, DOI 10.1016/S0140-6736(17)30182-4
   Philpott J, 2017, INFLAMM BOWEL DIS, V23, pE5, DOI 10.1097/MIB.0000000000000992
   Pigneur B, 2016, MUCOSAL IMMUNOL, V9, P1360, DOI 10.1038/mi.2016.67
   Rossen NG, 2015, WORLD J GASTROENTERO, V21, P5359, DOI 10.3748/wjg.v21.i17.5359
   Schierová D, 2020, CELLS-BASEL, V9, DOI 10.3390/cells9102283
   Shimizu H, 2019, INFLAMM BOWEL DIS, V25, pS21, DOI 10.1093/ibd/izy393.048
   Sokol H, 2020, MICROBIOME, V8, DOI 10.1186/s40168-020-0792-5
   Sood A, 2021, J CROHNS COLITIS, V15, P238, DOI 10.1093/ecco-jcc/jjaa163
   Sood A, 2019, J CROHNS COLITIS, V13, P1311, DOI 10.1093/ecco-jcc/jjz060
   Sood A, 2019, INTEST RES, V17, P78, DOI 10.5217/ir.2018.00089
   Stang A, 2010, EUR J EPIDEMIOL, V25, P603, DOI 10.1007/s10654-010-9491-z
   Torres J, 2013, GUT, V62, P1642, DOI 10.1136/gutjnl-2012-303959
   Uygun A, 2017, MEDICINE, V96, DOI [10.1097/MD.0000000000006479, 10.1097/md.0000000000006479]
   Vaughn BP, 2016, INFLAMM BOWEL DIS, V22, P2182, DOI 10.1097/MIB.0000000000000893
   Vermeire S, 2016, J CROHNS COLITIS, V10, P387, DOI 10.1093/ecco-jcc/jjv203
   Wang YZ, 2020, INT IMMUNOPHARMACOL, V85, DOI 10.1016/j.intimp.2020.106661
   Wei Y, 2015, GASTROENT RES PRACT, V2015, DOI 10.1155/2015/517597
   Weingarden AR, 2017, GUT MICROBES, V8, P238, DOI 10.1080/19490976.2017.1290757
   Welch, 2019, ANAL DATA UNDERTAKIN
   Wilhelm SM., 2017, Clin Pharm, V9, P1, DOI [10.1211/CP.2017.20202316, DOI 10.1211/CP.2017.20202316]
   Wu GD, 2013, CLIN GASTROENTEROL H, V11, P774, DOI 10.1016/j.cgh.2013.03.038
   Wu H, 2015, TRENDS ENDOCRIN MET, V26, P758, DOI 10.1016/j.tem.2015.09.011
   Yang ZY, 2020, DIGEST DIS SCI, V65, P150, DOI 10.1007/s10620-019-05751-y
   Yu EW, 2020, PLOS MED, V17, DOI 10.1371/journal.pmed.1003051
   Zeng WJ, 2019, J IMMUNOL RES, V2019, DOI 10.1155/2019/1603758
   Zhang T, 2016, GASTROENTEROLOGY, V150, pS380, DOI 10.1016/S0016-5085(16)31339-7
   Zuo T, 2018, FRONT MICROBIOL, V9, DOI 10.3389/fmicb.2018.02247
NR 73
TC 23
Z9 24
U1 1
U2 14
PU MDPI
PI BASEL
PA ST ALBAN-ANLAGE 66, CH-4052 BASEL, SWITZERLAND
EI 2077-0383
J9 J CLIN MED
JI J. Clin. Med.
PD MAR
PY 2021
VL 10
IS 5
AR 959
DI 10.3390/jcm10050959
PG 26
WC Medicine, General & Internal
WE Science Citation Index Expanded (SCI-EXPANDED)
SC General & Internal Medicine
GA QV9AC
UT WOS:000628254100001
PM 33804464
OA Green Published, gold
DA 2024-01-22
ER

PT J
AU DeFilippis, EM
   Feldman, SR
   Huang, WW
AF DeFilippis, E. M.
   Feldman, S. R.
   Huang, W. W.
TI The genetics of pyoderma gangrenosum and implications for treatment: a
   systematic review
SO BRITISH JOURNAL OF DERMATOLOGY
LA English
DT Review
ID INFLAMMATORY-BOWEL-DISEASE; SYNDROME PAPA SYNDROME; SUPERFICIAL
   GRANULOMATOUS PYODERMA; METHYLPREDNISOLONE PULSE THERAPY; COMPLICATING
   ULCERATIVE-COLITIS; KINASE 2 JAK2V617F; PYOGENIC ARTHRITIS;
   CROHNS-DISEASE; RHEUMATOID-ARTHRITIS; ERYTHEMA-NODOSUM
AB Pyoderma gangrenosum (PG) is a rare neutrophilic dermatosis characterized by painful skin ulcerations for which treatment can be challenging. The genetic basis of PG may provide a better understanding of the disease and new targets for treatment. We systematically reviewed the published literature regarding the syndromes and genetic mutations associated with PG. A literature search was performed through the clinical queries PubMed (National Library of Medicine) database and the Cochrane database. The studies were assessed and then categorized as relating to syndromes or specific gene mutations. Two hundred and eight articles were identified, describing 823 cases of PG. A total of 537 (65.2%) cases were associated with inflammatory bowel disease, 133 (16.1%) with polyarthritis and 103 (12.5%) with haematological disorders. Thirty-one cases of pyogenic arthritis, pyoderma gangrenosum and acne, and its variants, were identified. Two patients had mutations in MTHFR and two had mutations in JAK2. Fourteen (1.7%) cases were familial. PG responded to different treatments depending on the setting. For example, treatment with B vitamins improved PG in cases of mutations in MTHFR, whereas patients with myelodysplastic syndrome improved with thalidomide treatment. PG can occur in isolation, associated with systemic disease or as part of various syndromes. Different genetic causes may be best treated with particular treatments. Understanding its genetic basis can help elucidate new potential targets for drug development.
C1 [DeFilippis, E. M.; Feldman, S. R.; Huang, W. W.] Wake Forest Sch Med, Med Ctr Blvd, Ctr Dermatol Res, Dept Dermatol, Winston Salem, NC 27157 USA.
   [Feldman, S. R.] Wake Forest Sch Med, Med Ctr Blvd, Dept Pathol, Winston Salem, NC 27157 USA.
   [Feldman, S. R.] Wake Forest Sch Med, Med Ctr Blvd, Dept Publ Hlth Sci, Winston Salem, NC 27157 USA.
C3 Wake Forest University; Wake Forest University; Wake Forest University
RP Huang, WW (通讯作者)，Wake Forest Sch Med, Med Ctr Blvd, Ctr Dermatol Res, Dept Dermatol, Winston Salem, NC 27157 USA.
EM whuang@wakehealth.edu
RI huang, wen/GXW-0661-2022; Feldman, Steven R./AAH-6971-2021; Huang,
   WW/GXH-0977-2022
OI Feldman, Steven R./0000-0002-0090-6289; DeFilippis,
   Ersilia/0000-0002-0493-1326
FU Galderma Laboratories, L.P.
FX This study was supported, in part, by an unrestricted educational grant
   from Galderma Laboratories, L.P. The funder was not involved in the
   design of the study, the collection or analysis of data, preparation of
   the manuscript or the decision to submit the manuscript for publication.
CR Ahronowitz I, 2012, AM J CLIN DERMATOL, V13, P191, DOI 10.2165/11595240-000000000-00000
   Alberts JH, 2002, CUTIS, V69, P427
   AlRimawi HS, 1996, EUR J PEDIATR, V155, P759, DOI 10.1007/BF02002902
   Altieri M, 2010, OSTOMY WOUND MANAG, V56, P56
   Ampuero J, 2014, J GASTROEN HEPATOL, V29, P291, DOI 10.1111/jgh.12352
   Andrade P, 2012, AN BRAS DERMATOL, V87, P637, DOI 10.1590/S0365-05962012000400022
   Andrisani G, 2013, J CROHNS COLITIS, V7, P421, DOI 10.1016/j.crohns.2012.07.021
   Asai M, 2001, J AM ACAD DERMATOL, V44, P530, DOI 10.1067/mjd.2001.112377
   AYRES S, 1958, ARCH DERMATOL, V77, P269, DOI 10.1001/archderm.1958.01560030015003
   Ayyala RS, 1998, OPHTHALMIC SURG LAS, V29, P328
   Bakhshi S, 2005, PEDIATR DERMATOL, V22, P543, DOI 10.1111/j.1525-1470.2005.00136.x
   BARNES L, 1986, J AM ACAD DERMATOL, V15, P608, DOI 10.1016/S0190-9622(86)70212-0
   Batres LA, 2002, J PEDIATR GASTR NUTR, V34, P558, DOI 10.1097/00005176-200205000-00016
   Beele H, 2000, DERMATOLOGY, V200, P176, DOI 10.1159/000018360
   Ben Chaabane Nabil, 2012, Tunis Med, V90, P414
   Bennett ML, 2000, MEDICINE, V79, P37, DOI 10.1097/00005792-200001000-00004
   BENTON EC, 1985, ACTA DERM-VENEREOL, V65, P77
   Bhat RM, 2011, CLIN EXP DERMATOL, V36, P242, DOI 10.1111/j.1365-2230.2010.03941.x
   Binus AM, 2011, BRIT J DERMATOL, V165, P1244, DOI 10.1111/j.1365-2133.2011.10565.x
   Borum ML, 1998, DIGEST DIS SCI, V43, P720
   Boussofara L, 2013, BRIT J DERMATOL, V169, P944, DOI 10.1111/bjd.12431
   Braun-Falco M, 2002, BRIT J DERMATOL, V147, P829, DOI 10.1046/j.1365-2133.2002.495514.x
   Braun-Falco M, 2012, J AM ACAD DERMATOL, V66, P409, DOI 10.1016/j.jaad.2010.12.025
   Brennecke A, 1996, Medsurg Nurs, V5, P195
   Brenner M, 2009, BRIT J DERMATOL, V161, P1199, DOI 10.1111/j.1365-2133.2009.09404.x
   CAIRNS BA, 1994, ARCH SURG-CHICAGO, V129, P769
   CALLEN JP, 1985, ARCH DERMATOL, V121, P399, DOI 10.1001/archderm.121.3.399
   Cariñanos I, 2011, INFLAMM BOWEL DIS, V17, pE153, DOI 10.1002/ibd.21723
   Carp JM, 1997, CUTIS, V60, P135
   Cubero CC, 2012, REUMATOL CLIN, V8, P90, DOI 10.1016/j.reuma.2011.07.003
   Castro-Durán J, 2000, ARCH INTERN MED, V160, P2394, DOI 10.1001/archinte.160.15.2394
   Castro-Fernández M, 2007, AM J GASTROENTEROL, V102, P2865, DOI 10.1111/j.1572-0241.2007.01528_8.x
   Catorze MG, 2001, J EUR ACAD DERMATOL, V15, P257, DOI 10.1046/j.1468-3083.2001.00260.x
   CAVE DR, 1987, AM J GASTROENTEROL, V82, P802
   Chang CM, 2010, ANN HEMATOL, V89, P823, DOI 10.1007/s00277-009-0880-x
   Charles CA, 2004, ARCH DERMATOL, V140, P861, DOI 10.1001/archderm.140.7.861
   Chia HY, 2014, INT WOUND J, V11, P601, DOI 10.1111/iwj.12012
   Ciccacci C, 2013, J CROHNS COLITIS, V7, P44, DOI 10.1016/j.crohns.2012.02.020
   Cinotti E, 2014, CLIN EXP DERMATOL, V39, P750, DOI 10.1111/ced.12393
   CLAUDY AL, 1978, ANN DERMATOL VENER, V105, P701
   Cocco A, 2007, INFLAMM BOWEL DIS, V13, P1317, DOI 10.1002/ibd.20181
   COLE HN, 1945, ARCH DERMATOL SYPH, V52, P416
   COX NH, 1986, BRIT J HOSP MED, V36, P363
   CREAM JJ, 1971, BRIT J DERMATOL, V84, P223, DOI 10.1111/j.1365-2133.1971.tb14211.x
   Crittenden SC, 2014, JAMA DERMATOL, V150, P780, DOI 10.1001/jamadermatol.2013.7198
   Demidowich AP, 2012, ARTHRITIS RHEUM-US, V64, P2022, DOI 10.1002/art.34332
   Disla E, 2004, JCR-J CLIN RHEUMATOL, V10, P50, DOI 10.1097/01.rhu.0000111315.94725.9c
   Duguid C M, 1993, Australas J Dermatol, V34, P17, DOI 10.1111/j.1440-0960.1993.tb00841.x
   Eaton PA, 2009, ARCH DERMATOL, V145, P781, DOI 10.1001/archdermatol.2009.57
   Edrees AF, 2002, JCR-J CLIN RHEUMATOL, V8, P273, DOI 10.1097/00124743-200210000-00009
   ENGLISH JSC, 1984, CLIN EXP DERMATOL, V9, P270, DOI 10.1111/j.1365-2230.1984.tb00795.x
   Ermis F, 2008, INFLAMM BOWEL DIS, V14, P1611, DOI 10.1002/ibd.20481
   Fathalla BM, 2014, CLIN EXP RHEUMATOL, V32, P956
   Federman GL, 2000, MAYO CLIN PROC, V75, P842, DOI 10.4065/75.8.842
   Felton S, 2014, DERMATOLOGY THER, V4, P137, DOI 10.1007/s13555-014-0044-3
   Ferkolj I, 2006, ACTA DERMATOVEN ALP, V15, P173
   Fox LP, 2006, LEUKEMIA LYMPHOMA, V47, P147, DOI 10.1080/10428190500254299
   Franco S, 2011, INFLAMM BOWEL DIS, V17, pE111, DOI 10.1002/ibd.21784
   Freeman HJ, 2005, CAN J GASTROENTEROL, V19, P603, DOI 10.1155/2005/323914
   Friedman S, 2001, INFLAMM BOWEL DIS, V7, P1
   Fukuhara K, 1998, BRIT J DERMATOL, V139, P556
   Funayama Y, 2009, DIS COLON RECTUM, V52, P311, DOI 10.1007/DCR.0b013e31819accc6
   Futami H, 1998, J GASTROENTEROL, V33, P408, DOI 10.1007/s005350050104
   GALUN E, 1986, AM J GASTROENTEROL, V81, P988
   GELLERT A, 1983, POSTGRAD MED J, V59, P791, DOI 10.1136/pgmj.59.698.791
   Geusau A, 2013, JAMA DERMATOL, V149, P209, DOI 10.1001/2013.jamadermatol.717
   GILMAN AL, 1988, PEDIATRICS, V81, P846
   GIRARDIN C, 1988, ANN DERMATOL VENER, V115, P1149
   Goldberg I, 2014, ISR MED ASSOC J, V16, P168
   Goto Akiko, 2006, Hokkaido Igaku Zasshi, V81, P261
   Grange F, 2002, DERMATOLOGY, V205, P278, DOI 10.1159/000065860
   GREENSTEIN AJ, 1976, MEDICINE, V55, P401, DOI 10.1097/00005792-197609000-00004
   Guo H, 2013, CHINESE MED J-PEKING, V126, P1798, DOI 10.3760/cma.j.issn.0366-6999.20130032
   Hasegawa M, 2013, J DERMATOL, V40, P949, DOI 10.1111/1346-8138.12359
   Hasselmann Dirk O, 2007, J Dtsch Dermatol Ges, V5, P560, DOI 10.1111/j.1610-0387.2007.0328.x
   Hastier P, 1996, DIGEST DIS SCI, V41, P594, DOI 10.1007/BF02282347
   HAY CRM, 1987, J CLIN PATHOL, V40, P387, DOI 10.1136/jcp.40.4.387
   HAYANI A, 1990, PEDIATR DERMATOL, V7, P296, DOI 10.1111/j.1525-1470.1990.tb01029.x
   Hayashi H, 2012, J DERMATOL, V39, P576, DOI 10.1111/j.1346-8138.2011.01346.x
   Hayashi K, 2010, INT J HEMATOL, V91, P725, DOI 10.1007/s12185-010-0566-0
   Hecker MS, 1998, J AM ACAD DERMATOL, V38, P490, DOI 10.1016/S0190-9622(98)70513-4
   Hensley CD, 2000, CLIN DERMATOL, V18, P355, DOI 10.1016/S0738-081X(99)00127-3
   HICKMAN JG, 1980, BRIT J DERMATOL, V102, P235, DOI 10.1111/j.1365-2133.1980.tb05699.x
   Hideki M, 2013, EUR J DERMATOL, V23, P256, DOI 10.1684/ejd.2013.1956
   Ho SA, 2009, SINGAP MED J, V50, pE397
   Hoff NP, 2011, CAN MED ASSOC J, V183, P1746, DOI 10.1503/cmaj.110679
   HOLMLUND DEW, 1987, ACTA CHIR SCAND, V153, P73
   HOLT PJA, 1980, MEDICINE, V59, P114, DOI 10.1097/00005792-198003000-00003
   Hong JB, 2009, J AM ACAD DERMATOL, V61, P533, DOI 10.1016/j.jaad.2008.11.017
   Hov JR, 2011, DIGEST DIS, V29, P78, DOI 10.1159/000324138
   Hsiao JL, 2010, ARCH DERMATOL, V146, P1265, DOI 10.1001/archdermatol.2010.328
   HUGHES JR, 1994, BRIT J RHEUMATOL, V33, P680
   JACOBS P, 1985, POSTGRAD MED J, V61, P689, DOI 10.1136/pgmj.61.718.689
   Jacobson S, 2008, J DERMATOL TREAT, V19, P58, DOI 10.1080/09546630701713501
   JOHNSON ML, 1969, GUT, V10, P255, DOI 10.1136/gut.10.4.255
   Juillerat P, 2007, DERMATOLOGY, V215, P245, DOI 10.1159/000106584
   Khandpur S, 2001, PEDIATR DERMATOL, V18, P308, DOI 10.1046/j.1525-1470.2001.01936.x
   Khurrum Baig M, 2004, Colorectal Dis, V6, P250, DOI 10.1111/j.1463-1318.2004.00607.x
   KIEL VL, 1947, ARCH DERMATOL SYPH, V56, P187, DOI 10.1001/archderm.1947.01520080047005
   KITAHAMA A, 1991, ANGIOLOGY, V42, P498, DOI 10.1177/000331979104200610
   Koca E, 2006, NETH J MED, V64, P422
   KOHL PK, 1991, J AM ACAD DERMATOL, V24, P325, DOI 10.1016/0190-9622(91)70043-2
   KORELITZ BI, 1977, AM J GASTROENTEROL, V68, P171
   Kouklakis G, 2010, ENDOSCOPY, V42, pE134, DOI 10.1055/s-0029-1244058
   Lambertucci JR, 2014, REV SOC BRAS MED TRO, V47, P122, DOI 10.1590/0037-8682-0001-2014
   Langan SM, 2012, J INVEST DERMATOL, V132, P2166, DOI 10.1038/jid.2012.130
   LAZARUS GS, 1972, ARCH DERMATOL, V105, P46, DOI 10.1001/archderm.105.1.46
   Lee H, 2012, CLIN EXP RHEUMATOL, V30, P452
   Lee JI, 2010, ANN DERMATOL, V22, P422, DOI 10.5021/ad.2010.22.4.422
   LEVITT MD, 1991, BRIT J SURG, V78, P676, DOI 10.1002/bjs.1800780613
   Li X, 2014, J COMMUNITY HOSP INT, V4, DOI 10.3402/jchimp.v4.23402
   LILFORD RJ, 1989, EUR J OBSTET GYN R B, V31, P93, DOI 10.1016/0028-2243(89)90030-0
   Lindor NM, 1997, MAYO CLIN PROC, V72, P611
   Lipka S, 2013, J CROHNS COLITIS, V7, P427, DOI [10.1016/j.crohns.2012.07.029, 10.1016/j.crohns.2012.12.009]
   Ljubojevic Suzana, 2006, Acta Dermatovenerol Croat, V14, P35
   Ljung T, 2002, SCAND J GASTROENTERO, V37, P1108, DOI 10.1080/003655202320378338
   Magro CM, 2003, J CUTAN PATHOL, V30, P1, DOI 10.1034/j.1600-0560.2003.300101.x
[truncated: 3,739,817 more chars]
