# Supplementary material for: Worldwide research trends in Crohn’s disease treatment over the past 2 decades: a bibliometric analysis
Source: Front Pharmacol. 2024 Oct 8;15:1441785. doi: 10.3389/fphar.2024.1441785 (PMC11493645; doi:10.3389/fphar.2024.1441785)
Supplement: Supplementary file 2 [file DataSheet2.zip › raw data 2/download_34.txt]

FN Clarivate Analytics Web of Science
VR 1.0
PT J
AU Mitrev, N
   Vande Casteele, N
   Seow, CH
   Andrews, JM
   Connor, SJ
   Moore, GT
   Barclay, M
   Begun, J
   Bryant, R
   Chan, W
   Corte, C
   Ghaly, S
   Lemberg, DA
   Kariyawasam, V
   Lewindon, P
   Martin, J
   Mountifield, R
   Radford-Smith, G
   Slobodian, P
   Sparrow, M
   Toong, C
   van Langenberg, D
   Ward, MG
   Leong, RW
AF Mitrev, N.
   Vande Casteele, N.
   Seow, C. H.
   Andrews, J. M.
   Connor, S. J.
   Moore, G. T.
   Barclay, M.
   Begun, J.
   Bryant, R.
   Chan, W.
   Corte, C.
   Ghaly, S.
   Lemberg, D. A.
   Kariyawasam, V.
   Lewindon, P.
   Martin, J.
   Mountifield, R.
   Radford-Smith, G.
   Slobodian, P.
   Sparrow, M.
   Toong, C.
   van Langenberg, D.
   Ward, M. G.
   Leong, R. W.
CA IBD Sydney Org
   Australian Inflammatory Bowel Dis
TI Review article: consensus statements on therapeutic drug monitoring of
   anti-tumour necrosis factor therapy in inflammatory bowel diseases
SO ALIMENTARY PHARMACOLOGY & THERAPEUTICS
LA English
DT Review
ID INFLIXIMAB TROUGH LEVELS; ANTI-TNF THERAPY; SEVERE ULCERATIVE-COLITIS;
   FACTOR-ALPHA THERAPY; C-REACTIVE PROTEIN; POST-HOC ANALYSIS;
   CROHNS-DISEASE; SERUM INFLIXIMAB; MAINTENANCE THERAPY; FECAL
   CALPROTECTIN
AB Background: Therapeutic drug monitoring (TDM) in inflammatory bowel disease (IBD) patients receiving anti-tumour necrosis factor (TNF) agents can help optimise outcomes. Consensus statements based on current evidence will help the development of treatment guidelines.
   Aim: To develop evidence-based consensus statements for TDM-guided anti-TNF therapy in IBD.
   Methods: A committee of 25 Australian and international experts was assembled. The initial draft statements were produced following a systematic literature search. A modified Delphi technique was used with 3 iterations. Statements were modified according to anonymous voting and feedback at each iteration. Statements with 80% agreement without or with minor reservation were accepted.
   Results: 22/24 statements met criteria for consensus. For anti-TNF agents, TDM should be performed upon treatment failure, following successful induction, when contemplating a drug holiday and periodically in clinical remission only when results would change management. To achieve clinical remission in luminal IBD, infliximab and adalimumab trough concentrations in the range of 3-8 and 5-12g/mL, respectively, were deemed appropriate. The range may differ for different disease phenotypes or treatment endpointssuch as fistulising disease or to achieve mucosal healing. In treatment failure, TDM may identify mechanisms to guide subsequent decision-making. In stable clinical response, TDM-guided dosing may avoid future relapse. Data indicate drug-tolerant anti-drug antibody assays do not offer an advantage over drug-sensitive assays. Further data are required prior to recommending TDM for non-anti-TNF biological agents.
   Conclusion: Consensus statements support the role of TDM in optimising anti-TNF agents to treat IBD, especially insituations of treatment failure.
C1 [Mitrev, N.; Chan, W.; Kariyawasam, V.; Leong, R. W.] Concord Hosp, IBD Serv, Sydney, NSW, Australia.
   [Vande Casteele, N.] Univ Calif San Diego, Dept Med, La Jolla, CA 92093 USA.
   [Seow, C. H.] Univ Calgary, Div Gastroenterol & Hepatol, Calgary, AB, Canada.
   [Andrews, J. M.] Royal Adelaide Hosp, Dept Gastroenterol & Hepatol, Adelaide, SA, Australia.
   [Connor, S. J.] Liverpool Hosp, Dept Gastroenterol, Liverpool, NSW, Australia.
   [Connor, S. J.] Univ NSW, South Western Sydney Clin Sch, Sydney, NSW, Australia.
   [Connor, S. J.] Ingham Inst Appl Med Res, Sydney, NSW, Australia.
   [Moore, G. T.] Monash Hlth, Dept Gastroenterol & Hepatol, Clayton, Vic, Australia.
   [Moore, G. T.; Sparrow, M.; Ward, M. G.] Monash Univ, Melbourne, Vic, Australia.
   [Barclay, M.] Christchurch Hosp, Dept Gastroenterol, Christchurch, New Zealand.
   [Barclay, M.] Univ Otago Christchurch, Dept Med, Christchurch, New Zealand.
   [Begun, J.] Univ Queensland, Mater Hosp Brisbane, Mater Res Inst, Brisbane, Qld, Australia.
   [Bryant, R.] Queen Elizabeth Hosp, IBD Serv, Woodville, SA, Australia.
   [Corte, C.] Royal Prince Alfred Hosp, Sydney, NSW, Australia.
   [Ghaly, S.] St Vincents Hosp Sydney, Dept Gastroenterol, Darlinghurst, NSW, Australia.
   [Ghaly, S.] UNSW, Sch Med, Darlinghurst, NSW, Australia.
   [Lemberg, D. A.] Sydney Childrens Hosp, Dept Gastroenterol, Randwick, NSW, Australia.
   [Lewindon, P.] Lady Cilento Childrens Hosp, Dept Gastroenterol, Brisbane, Qld, Australia.
   [Martin, J.] Univ Newcastle, Newcastle, NSW, Australia.
   [Martin, J.] Hunter New England Hlth, Newcastle, NSW, Australia.
   [Mountifield, R.] Flinders Med Ctr, Dept Gastroenterol & Hepatol, Bedford Pk, SA, Australia.
   [Radford-Smith, G.] Royal Brisbane & Womens Hosp, Herston, Qld, Australia.
   [Slobodian, P.] Royal Adelaide Hosp, Pharm Invest Drugs Serv, Adelaide, SA, Australia.
   [Sparrow, M.] Alfred Hosp, Melbourne, Vic, Australia.
   [Toong, C.] Liverpool Hosp, Sydney South West Pathol Serv, Dept Immunol, Concord, NSW, Australia.
   [Toong, C.] Concord Repatriat Gen Hosp, Concord, NSW, Australia.
   [van Langenberg, D.] Box Hill Hosp, Eastern Hlth, IBD Serv, Dept Gastroenterol, Box Hill, Vic, Australia.
   [Ward, M. G.] Alfred Hosp, Dept Gastroenterol, Melbourne, Vic, Australia.
C3 Concord Repatriation General Hospital; University of California System;
   University of California San Diego; University of Calgary; Royal
   Adelaide Hospital; Liverpool Hospital; University of New South Wales
   Sydney; Ingham Institute for Applied Medical Research; Monash
   University; Christchurch Hospital New Zealand; University of Otago;
   Mater Research; University of Queensland; NSW Health; Royal Prince
   Alfred Hospital; University of Sydney; NSW Health; St Vincents Hospital
   Sydney; University of New South Wales Sydney; NSW Health; Sydney
   Childrens Hospitals Network; University of Newcastle; Flinders Medical
   Centre; Royal Brisbane & Women's Hospital; Royal Adelaide Hospital;
   Florey Institute of Neuroscience & Mental Health; Liverpool Hospital;
   Concord Repatriation General Hospital; Box Hill Hospital; Florey
   Institute of Neuroscience & Mental Health
RP Leong, RW (通讯作者)，Concord Hosp, IBD Serv, Sydney, NSW, Australia.
EM rupertleong@outlook.com
RI Begun, Jakob/J-6793-2014; Connor, Susan/ABF-5155-2020; Kariyawasam,
   Viraj/GPK-0464-2022; Leong, Rupert WL/J-7839-2012; Barclay, Murray
   Lindsay/D-9000-2012; Radford-Smith, Graham/H-2792-2013; van Langenberg,
   Daniel R/H-4776-2019
OI Begun, Jakob/0000-0001-5256-7672; Connor, Susan/0000-0001-5606-0270;
   Kariyawasam, Viraj/0000-0003-2623-1336; Leong, Rupert
   WL/0000-0001-5944-3488; Barclay, Murray Lindsay/0000-0003-2944-8338;
   Radford-Smith, Graham/0000-0002-2047-6239; van Langenberg, Daniel
   R/0000-0003-3662-6307; Toong, Catherine/0000-0002-7034-7187; Ward,
   Mark/0000-0002-2840-0108; Moore, Gregory Thomas
   Charles/0000-0002-3689-8858; Lemberg, Daniel/0000-0002-8583-0956
FU Gastroenterological Society of Australia (GESA); AbbVie; Janssen;
   Takeda; Pfizer
FX This study was funded in full by the Gastroenterological Society of
   Australia (GESA). GESA has previously received unrestricted educational
   grants from AbbVie, Janssen, Takeda and Pfizer to aid the development of
   these guidelines. The funding bodies had no involvement with the
   consensus process including its membership, design, development of the
   statements, voting and manuscript writing. NM received a GESA research
   grant for his work on the development of these consensus statements.
CR Adedokun OJ, 2016, GASTROENTEROLOGY, V150, pS408
   Adedokun OJ, 2014, GASTROENTEROLOGY, V147, P1296, DOI 10.1053/j.gastro.2014.08.035
   Afif W, 2010, AM J GASTROENTEROL, V105, P1133, DOI 10.1038/ajg.2010.9
   Altwegg R, 2014, MEDIAT INFLAMM, V2014, DOI 10.1155/2014/172821
   Amin A, 2016, GASTROENTEROLOGY, V150, pS422, DOI 10.1016/S0016-5085(16)31467-6
   Ananthakrishnan AN, 2015, NAT REV GASTRO HEPAT, V12, P205, DOI 10.1038/nrgastro.2015.34
   [Anonymous], 1997, J EXT
   [Anonymous], OP029 DRUG CONCENTRA
   [Anonymous], J CROHNS COLITIS
   Armuzzi A, 2014, NAT REV GASTRO HEPAT, V11, P706, DOI 10.1038/nrgastro.2014.180
   Bader LI, 2017, SCAND J IMMUNOL, V86, P165, DOI 10.1111/sji.12572
   Baert F, 2003, NEW ENGL J MED, V348, P601, DOI 10.1056/NEJMoa020888
   Baert F, 2016, GUT, V65, P1126, DOI 10.1136/gutjnl-2014-307882
   Baert F, 2014, CLIN GASTROENTEROL H, V12, P1474, DOI 10.1016/j.cgh.2014.01.033
   Balsanek J, 2014, GASTROENTEROLOGY, V146, pS248
   Barratt SM, 2011, DIGEST DIS SCI, V56, P3270, DOI 10.1007/s10620-011-1783-y
   Barratt SM, 2011, EUR J GASTROEN HEPAT, V23, P159, DOI 10.1097/MEG.0b013e328342a547
   Battat R, 2016, GASTROENTEROLOGY, V150, pS144, DOI 10.1016/S0016-5085(16)30587-X
   Baumgart DC, 2011, INFLAMM BOWEL DIS, V17, P2512, DOI 10.1002/ibd.21643
   Ben-Bassat O, 2013, GASTROENTEROLOGY, V144, pS775
   Ben-Horin S, 2015, ALIMENT PHARM THER, V42, P356, DOI 10.1111/apt.13268
   Ben-Horin S, 2011, ALIMENT PHARM THER, V33, P987, DOI 10.1111/j.1365-2036.2011.04612.x
   Ben-Horin S, 2016, IXTEND 2016
   Ben-Horin S, 2013, CLIN GASTROENTEROL H, V11, P444, DOI 10.1016/j.cgh.2012.10.020
   Berrill JW, 2013, ALIMENT PHARM THER, V38, P44, DOI 10.1111/apt.12335
   Billiet T, 2016, DIGESTIVE DISEASES W
   Bortlik M, 2013, J CROHNS COLITIS, V7, P736, DOI 10.1016/j.crohns.2012.10.019
   Brandse JF, 2016, GASTROENTEROLOGY, V150, pS144, DOI 10.1016/S0016-5085(16)30586-8
   Brandse JF, 2015, GASTROENTEROLOGY, V149, P350, DOI 10.1053/j.gastro.2015.04.016
   Brinar M, 2010, GUT, V59, P1728, DOI 10.1136/gut.2009.194100
   Brooks K.W., 1979, N CENTRAL ASS Q, V53, P377
   Buurman DJ, 2015, ALIMENT PHARM THER, V42, P529, DOI 10.1111/apt.13299
   Casteele N Vande, 2012, RESULTS OPTIMISATION
   Casteele NV, 2015, GUT, V64, P1539, DOI 10.1136/gutjnl-2014-307883
   Chang J, 2017, GASTROENTEROLOGY, V153, P723, DOI 10.1053/j.gastro.2017.05.056
   Chaparro M, 2016, DIGESTIVE DISEASES W
   Chauvin A, 2014, DIGEST LIVER DIS, V46, P695, DOI 10.1016/j.dld.2014.04.012
   Chen JH, 2016, ALIMENT PHARM THER, V44, P127, DOI 10.1111/apt.13670
   Chiu YL, 2013, INFLAMM BOWEL DIS, V19, P1112, DOI 10.1097/MIB.0b013e3182813242
   Chowers Y, 2010, J CROHNS COLITIS, V4, P367, DOI 10.1016/j.crohns.2010.05.011
   Cleynen I, 2012, NAT REV GASTRO HEPAT, V9, P496, DOI 10.1038/nrgastro.2012.125
   Colombel JF, 2010, NEW ENGL J MED, V362, P1383, DOI 10.1056/NEJMoa0904492
   Colombel JF, 2007, GASTROENTEROLOGY, V132, P52, DOI 10.1053/j.gastro.2006.11.041
   Colombel JF, 2014, CLIN GASTROENTEROL H, V12, P423, DOI 10.1016/j.cgh.2013.10.025
   Cornillie F, 2014, GUT, V63, P1721, DOI 10.1136/gutjnl-2012-304094
   Custer R. L., 1999, J Career Tech Educ, V15, P50, DOI [10.21061/jcte.v15i2.702, DOI 10.21061/JCTE.V15I2.702]
   CYPHERT FR, 1971, PHI DELTA KAPPAN, V52, P272
   Dalal Sushila R, 2015, Gastroenterol Hepatol (N Y), V11, P657
   Department of Human Services, 2016, CROHNS DIS AD PAT
   Department of Human Services, 2016, ULC COL
   Ding NS, 2016, ALIMENT PHARM THER, V43, P30, DOI 10.1111/apt.13445
   Dotan I, 2014, INFLAMM BOWEL DIS, V20, P2247, DOI 10.1097/MIB.0000000000000212
   Drobne D, 2016, DIGESTIVE DISEASES W
   Drobne D, 2011, GASTROENTEROLOGY, V140, pS62
   Echarri A, 2014, GASTROENTEROLOGY, V146, pS247
   Enciso IP, 2016, COMPARISON 4 ASSAY K
   Eser A, 2013, CURR OPIN GASTROEN, V29, P391, DOI 10.1097/MOG.0b013e328361f7f6
   Fasanmade AA, 2009, EUR J CLIN PHARMACOL, V65, P1211, DOI 10.1007/s00228-009-0718-4
   Feagan BG, 2016, NEW ENGL J MED, V375, P1946, DOI 10.1056/NEJMoa1602773
   Feagan BG, 2013, NEW ENGL J MED, V369, P699, DOI 10.1056/NEJMoa1215734
   Feagan BG, 2012, GASTROENTEROLOGY, V142, pS114
   Flamant M, 2015, EXPERT OPIN BIOL TH, V15, P1653, DOI 10.1517/14712598.2015.1069273
   Ford AC, 2011, AM J GASTROENTEROL, V106, P644, DOI 10.1038/ajg.2011.73
   Gisbert JP, 2016, AM J GASTROENTEROL, V111, P632, DOI 10.1038/ajg.2016.54
   Guiotto C, 2016, DIGEST LIVER DIS, V48, P138, DOI 10.1016/j.dld.2015.10.023
   Halpin SJ, 2012, AM J GASTROENTEROL, V107, P1474, DOI 10.1038/ajg.2012.260
   Harrison MJ, 2009, ANN RHEUM DIS, V68, P209, DOI 10.1136/ard.2007.087288
   Hibi T, 2012, INFLAMM BOWEL DIS, V18, P1480, DOI 10.1002/ibd.21886
   Hlavaty T, 2016, BRATISL MED J, V117, P205, DOI 10.4149/BLL_2016_039
   Hsu C. C., 2007, RES EVALUAT, V12, P1, DOI DOI 10.4135/9781412961288.N107
   Huang VW, 2015, INFLAMM BOWEL DIS, V21, P1359, DOI 10.1097/MIB.0000000000000376
   Imaeda H, 2014, J GASTROENTEROL, V49, P100, DOI 10.1007/s00535-013-0803-4
   Jelsness-Jorgensen L-P, 2013, GASTROENT RES PRACT, V2013, DOI DOI 10.1155/2013/620707]
   Jelsness-Jorgensen LP, 2012, J PSYCHOSOM RES, V73, P469, DOI 10.1016/j.jpsychores.2012.08.009
   Jonefjäll B, 2013, NEUROGASTROENT MOTIL, V25, P756, DOI 10.1111/nmo.12163
   JONES J, 1995, BRIT MED J, V311, P376, DOI 10.1136/bmj.311.7001.376
   Karmiris K, 2009, GASTROENTEROLOGY, V137, P1628, DOI 10.1053/j.gastro.2009.07.062
   Keohane J, 2010, AM J GASTROENTEROL, V105, P1789, DOI 10.1038/ajg.2010.156
   Klotz U, 2007, CLIN PHARMACOKINET, V46, P645, DOI 10.2165/00003088-200746080-00002
   Kosmac M, 2011, PEDIATR RES, V69, P243, DOI 10.1203/PDR.0b013e318208451d
   Lallemand C, 2011, J IMMUNOL METHODS, V373, P229, DOI 10.1016/j.jim.2011.08.022
   Leclerc M, 2014, PERSISTENCE ANTIBODI
   Lee HS, 2016, INFLAMM BOWEL DIS, V22, P912, DOI 10.1097/MIB.0000000000000675
   Lee MWM, 2016, PATHOLOGY, V48, P608, DOI 10.1016/j.pathol.2016.07.001
   Levesque BG, 2014, ALIMENT PHARM THER, V39, P1126, DOI 10.1111/apt.12733
   Louis E, 2004, ALIMENT PHARM THER, V19, P511, DOI 10.1111/j.1365-2036.2004.01871.x
   Louis E, 2012, GASTROENTEROLOGY, V142, P63, DOI 10.1053/j.gastro.2011.09.034
   Louis EI, 2006, PHARMACOGENET GENOM, V16, P911, DOI 10.1097/01.fpc.0000230421.12844.fd
   Malicková K, 2016, BIOLOGICALS, V44, P33, DOI 10.1016/j.biologicals.2015.09.005
   Maser EA, 2006, CLIN GASTROENTEROL H, V4, P1248, DOI 10.1016/j.cgh.2006.06.025
   Mazor Y, 2014, ALIMENT PHARM THER, V40, P620, DOI 10.1111/apt.12869
   Melmed GY, 2016, CLIN GASTROENTEROL H, V14, P1302, DOI 10.1016/j.cgh.2016.05.010
   Menees SB, 2015, AM J GASTROENTEROL, V110, P444, DOI 10.1038/ajg.2015.6
   Menting SP, 2015, BRIT J DERMATOL, V173, P855, DOI 10.1111/bjd.13834
   Menting SP, 2015, JAMA DERMATOL, V151, P616, DOI 10.1001/jamadermatol.2014.5479
   Merlin T., 2009, NHMRC additional levels of evidence and grades for recommendations for developers of guidelines
   Minar P, 2016, J PEDIATR GASTR NUTR, V62, P715, DOI 10.1097/MPG.0000000000001029
   Mitrev N, 2017, ALIMENT PHARM THER, V45, P1279, DOI 10.1111/apt.14020
   Mitrev N, 2017, EXPERT OPIN DRUG SAF, V16, P303, DOI 10.1080/14740338.2017.1269169
   Moore C, 2016, J CROHNS COLITIS, V10, P619, DOI 10.1093/ecco-jcc/jjw007
   Mostafa NM, 2013, UNITED EUR GASTROENT, V1, pA221
   Nanda KS, 2013, AM J GASTROENTEROL, V108, P40, DOI 10.1038/ajg.2012.363
   Noertersheuser PA, 2013, GASTROENTEROLOGY, V144, pS230
   Notley CA, 2008, J EXP MED, V205, P2491, DOI 10.1084/jem.20072707
   O'Toole Aoibhlinn, 2015, Curr Gastroenterol Rep, V17, P32, DOI 10.1007/s11894-015-0453-1
   Ordás I, 2012, CLIN PHARMACOL THER, V91, P635, DOI 10.1038/clpt.2011.328
   Osterman MT, 2016, GASTROENTEROLOGY, V150, pS105, DOI 10.1016/S0016-5085(16)30458-9
   Papamichael K, 2017, CLIN GASTROENTEROL H, V15, P1580, DOI 10.1016/j.cgh.2017.03.031
   Papamichael K, 2016, CLIN GASTROENTEROL H, V14, P543, DOI 10.1016/j.cgh.2015.11.014
   Papamichael K, 2015, CLIN GASTROENTEROL H, V13, P1103, DOI 10.1016/j.cgh.2014.11.026
   Papamichael K, 2015, WORLD J GASTROENTERO, V21, P4773, DOI 10.3748/wjg.v21.i16.4773
   Papamichael K, 2015, INFLAMM BOWEL DIS, V21, P182, DOI 10.1097/MIB.0000000000000202
   Paul S, 2014, INFLAMM BOWEL DIS, V20, P1288, DOI 10.1097/MIB.0000000000000037
   Paul S, 2013, INFLAMM BOWEL DIS, V19, P2568, DOI 10.1097/MIB.0b013e3182a77b41
   Peyrin-Biroulet L, 2015, AM J GASTROENTEROL, V110, P1324, DOI 10.1038/ajg.2015.233
   Peyrin-Biroulet L, 2014, GUT, V63, P88, DOI 10.1136/gutjnl-2013-304984
   Pierik M, 2004, ALIMENT PHARM THER, V20, P303, DOI 10.1111/j.1365-2036.2004.01946.x
   Pouw MF, 2015, ANN RHEUM DIS, V74, P513, DOI 10.1136/annrheumdis-2013-204172
   Quigley EMM, 2016, THER ADV GASTROENTER, V9, P199, DOI 10.1177/1756283X15621230
   Roblin X, 2014, AM J GASTROENTEROL, V109, P1250, DOI 10.1038/ajg.2014.146
   Roblin X, 2014, CLIN GASTROENTEROL H, V12, P80, DOI 10.1016/j.cgh.2013.07.010
   Roda G, 2016, CLIN TRANSL GASTROEN, V7, DOI 10.1038/ctg.2015.63
   Rojas JR, 2005, J PHARMACOL EXP THER, V313, P578, DOI 10.1124/jpet.104.079277
   Rosario M, 2015, ALIMENT PHARM THER, V42, P188, DOI 10.1111/apt.13243
   Rosario M, 2015, RELATIONSHIP VEDOLIZ
   Sandborn WJ, 2014, GASTROENTEROLOGY, V146, P96, DOI 10.1053/j.gastro.2013.06.010
   Sandborn WJ, 2013, NEW ENGL J MED, V369, P711, DOI 10.1056/NEJMoa1215739
   Sandborn WJ, 2012, GASTROENTEROLOGY, V142, P257, DOI 10.1053/j.gastro.2011.10.032
   Schmitz EM, 2015, CLIN CHEM LAB MED
   Schoepfer AM, 2010, AM J GASTROENTEROL, V105, P162, DOI 10.1038/ajg.2009.545
   Scott Frank I, 2014, Curr Treat Options Gastroenterol, V12, P59, DOI 10.1007/s11938-013-0004-5
   Seow CH, 2010, GUT, V59, P49, DOI 10.1136/gut.2009.183095
   Sharma S, 2015, INFLAMM BOWEL DIS, V21, P783, DOI 10.1097/MIB.0000000000000327
   Siegel Corey A, 2009, Therap Adv Gastroenterol, V2, P245, DOI 10.1177/1756283X09336364
   Singh N, 2014, INFLAMM BOWEL DIS, V20, P1708, DOI 10.1097/MIB.0000000000000137
   Sprakes MB, 2012, J CROHNS COLITIS, V6, P143, DOI 10.1016/j.crohns.2011.07.011
   Steenholdt C, 2012, ALIMENT PHARM THER, V36, P499, DOI 10.1111/j.1365-2036.2012.05204.x
   Steenholdt C, 2016, INFLAMM BOWEL DIS, V22, P1999, DOI 10.1097/MIB.0000000000000772
   Steenholdt C, 2016, J CLIN GASTROENTEROL, V50, P483, DOI 10.1097/MCG.0000000000000375
   Steenholdt C, 2015, J CROHNS COLITIS, V9, P1032, DOI 10.1093/ecco-jcc/jjv139
   Steenholdt C, 2015, DIGEST DIS SCI, V60, P2762, DOI 10.1007/s10620-015-3581-4
   Steenholdt C, 2015, J CROHNS COLITIS, V9, P238, DOI 10.1093/ecco-jcc/jjv004
   Steenholdt C, 2014, AM J GASTROENTEROL, V109, P1055, DOI 10.1038/ajg.2014.106
   Steenholdt C, 2014, GUT, V63, P919, DOI 10.1136/gutjnl-2013-305279
   Steenholdt C, 2013, THER DRUG MONIT, V35, P530, DOI 10.1097/FTD.0b013e31828d23c3
   Steenholdt C, 2012, INFLAMM BOWEL DIS, V18, P2209, DOI 10.1002/ibd.22910
   Steenholdt C, 2011, SCAND J GASTROENTERO, V46, P310, DOI 10.3109/00365521.2010.536254
   Stewart MJ, 2016, GASTROENTEROLOGY, V150, pS418, DOI 10.1016/S0016-5085(16)31453-6
   Strik AS, 2016, EXPERT REV CLIN PHAR, V9, P429, DOI 10.1586/17512433.2016.1133288
   Svenson M, 2007, RHEUMATOLOGY, V46, P1828, DOI 10.1093/rheumatology/kem261
   Swoger JM, 2014, ALIMENT PHARM THER, V40, P854, DOI 10.1111/apt.12911
   Takeuchi T, 2011, ANN RHEUM DIS, V70, P1208, DOI 10.1136/ard.2011.153023
   Ternant D, 2008, THER DRUG MONIT, V30, P523, DOI 10.1097/FTD.0b013e318180e300
   Ternant D, 2015, BRIT J CLIN PHARMACO, V79, P286, DOI 10.1111/bcp.12509
   Ungar B, 2016, ALIMENT PHARM THER, V43, P1293, DOI 10.1111/apt.13631
   Ungar B, 2016, DIGESTIVE DISEASES W
   Ungar B, 2016, CLIN GASTROENTEROL H, V14, P550, DOI 10.1016/j.cgh.2015.10.025
   Ungar B, 2014, GUT, V63, P1258, DOI 10.1136/gutjnl-2013-305259
   Van Assche G, 2008, GASTROENTEROLOGY, V134, P1861, DOI 10.1053/j.gastro.2008.03.004
   van der Laken CJ, 2007, ANN RHEUM DIS, V66, P253, DOI 10.1136/ard.2006.057406
   Van Stappen T, 2017, GUT
   Van Stappen T, 2017, DRUG TEST ANAL, V9, P243, DOI 10.1002/dta.1968
   Vande Casteele N, 2015, GASTROENTEROLOGY, V148, P1320, DOI 10.1053/j.gastro.2015.02.031
   Vande Casteele N, 2015, J CLIN PHARMACOL, V55, pS39, DOI 10.1002/jcph.374
   Vande Casteele Niels, 2014, Curr Gastroenterol Rep, V16, P378, DOI 10.1007/s11894-014-0378-0
   Vande Casteele N, 2013, AM J GASTROENTEROL, V108, P962, DOI 10.1038/ajg.2013.12
   vansBezooijen JS, 2016, THER DRUG MONIT, V38, P432
   Vaughn BP, 2015, INFLAMM BOWEL DIS, V21, P1435, DOI 10.1097/MIB.0000000000000312
   Vaughn BP, 2014, INFLAMM BOWEL DIS, V20, P1996, DOI 10.1097/MIB.0000000000000156
   Velayos FS, 2013, GASTROENTEROLOGY, V144, pS91
   Viola F, 2009, AM J GASTROENTEROL, V104, P2566, DOI 10.1038/ajg.2009.372
   Walsh AJ, 2016, NAT REV GASTRO HEPAT, V13, P567, DOI 10.1038/nrgastro.2016.128
   Wang SL, 2012, J IMMUNOL METHODS, V382, P177, DOI 10.1016/j.jim.2012.06.002
   Ward MG, 2017, ALIMENT PHARM THER, V45, P1135, DOI 10.1111/apt.13992
   Warman A, 2015, EUR J GASTROEN HEPAT, V27, P242, DOI 10.1097/MEG.0000000000000279
   Williet N, 2016, CLIN GASTROENTEROL H
   Wong SH, 2016, DIGESTIVE DISEASES W
   Yamada A, 2010, INFLAMM BOWEL DIS, V16, P1898, DOI 10.1002/ibd.21259
   Yanai H, 2015, CLIN GASTROENTEROL H, V13, P522, DOI 10.1016/j.cgh.2014.07.029
   Yarur AJ, 2017, ALIMENT PHARM THER, V45, P933, DOI 10.1111/apt.13970
   Yarur A, 2016, GASTROENTEROLOGY, V150, pS105, DOI 10.1016/S0016-5085(16)30460-7
   Yarur AJ, 2016, INFLAMM BOWEL DIS, V22, P409, DOI 10.1097/MIB.0000000000000689
   Yarur AJ, 2015, INFLAMM BOWEL DIS, V21, P1709, DOI 10.1097/MIB.0000000000000380
   Yarur AJ, 2016, GUT, V65, P249, DOI 10.1136/gutjnl-2014-308099
   Yarur AJ, 2013, GASTROENTEROLOGY, V144, pS774
NR 185
TC 200
Z9 213
U1 0
U2 45
PU WILEY
PI HOBOKEN
PA 111 RIVER ST, HOBOKEN 07030-5774, NJ USA
SN 0269-2813
EI 1365-2036
J9 ALIMENT PHARM THER
JI Aliment. Pharmacol. Ther.
PD DEC
PY 2017
VL 46
IS 11-12
BP 1037
EP 1053
DI 10.1111/apt.14368
PG 17
WC Gastroenterology & Hepatology; Pharmacology & Pharmacy
WE Science Citation Index Expanded (SCI-EXPANDED)
SC Gastroenterology & Hepatology; Pharmacology & Pharmacy
GA FL6MQ
UT WOS:000414359700002
PM 29027257
OA Bronze
HC Y
HP N
DA 2024-01-22
ER

PT J
AU Van Limbergen, J
   Radford-Smith, G
   Satsangi, J
AF Van Limbergen, Johan
   Radford-Smith, Graham
   Satsangi, Jack
TI Advances in IBD genetics
SO NATURE REVIEWS GASTROENTEROLOGY & HEPATOLOGY
LA English
DT Review
ID INFLAMMATORY-BOWEL-DISEASE; GENOME-WIDE ASSOCIATION; COMPLICATED
   CROHNS-DISEASE; 2 SUSCEPTIBILITY LOCI; ULCERATIVE-COLITIS; MAINTENANCE
   THERAPY; CHILDHOOD-ONSET; COMMON VARIANTS; PANETH CELLS; RISK-FACTORS
AB IBD is a spectrum of chronic disorders that constitute an important health problem worldwide. The hunt for genetic determinants of disease onset and course has culminated in the Immunochip project, which has identified >160 loci containing IBD susceptibility genes. In this Review, we highlight how genetic association studies have informed our understanding of the pathogenesis of IBD by focusing research efforts on key pathways involved in innate immunity, autophagy, lymphocyte differentiation and chemotaxis. Several of these novel genetic markers and cellular pathways are promising candidates for patient stratification and therapeutic targeting.
C1 [Van Limbergen, Johan] Dalhousie Univ, IWK Hlth Ctr, Dept Paediat, IBD Ctr,Div Gastroenterol & Nutr, Halifax, NS B3K 6R8, Canada.
   [Radford-Smith, Graham] Queensland Inst Med Res, IBD Res Grp, Brisbane, Qld 4029, Australia.
   [Radford-Smith, Graham] Univ Queensland, Sch Med, Brisbane, Qld 4029, Australia.
   [Satsangi, Jack] Univ Edinburgh, Inst Genet & Mol Med, Gastrointestinal Unit, Edinburgh EH4 2XU, Midlothian, Scotland.
C3 Dalhousie University; QIMR Berghofer Medical Research Institute;
   University of Queensland; University of Edinburgh
RP Van Limbergen, J (通讯作者)，Dalhousie Univ, IWK Hlth Ctr, Dept Paediat, IBD Ctr,Div Gastroenterol & Nutr, 5850-5890 Univ Ave, Halifax, NS B3K 6R8, Canada.
EM johanvanlimbergen@dal.ca
RI Radford-Smith, Graham L/G-5749-2017; Van Limbergen, Johan/L-1855-2019;
   Radford-Smith, Graham/H-2792-2013
OI Radford-Smith, Graham L/0000-0002-2047-6239; Van Limbergen,
   Johan/0000-0001-5822-4371; Radford-Smith, Graham/0000-0002-2047-6239
FU North American Society for Paediatric Gastroenterology, Hepatology and
   Nutrition Foundation; Crohn's & Colitis Foundation of America Young
   Investigator Development Award; MRC [G0600329, G0800675] Funding Source:
   UKRI; Chief Scientist Office [ETM/75, ETM/137, CZB/4/540] Funding
   Source: researchfish; Medical Research Council [G0800675, G0600329]
   Funding Source: researchfish
FX J.V.L.acknowledges support from the North American Society for
   Paediatric Gastroenterology, Hepatology and Nutrition Foundation and
   Crohn's & Colitis Foundation of America Young Investigator Development
   Award 2013.
CR Abreu MT, 2002, GASTROENTEROLOGY, V123, P679, DOI 10.1053/gast.2002.35393
   Adeyanju O, 2012, INFLAMM BOWEL DIS, V18, P2357, DOI 10.1002/ibd.22944
   Adler J, 2011, AM J GASTROENTEROL, V106, P699, DOI 10.1038/ajg.2011.19
   Adolph TE, 2013, NATURE, V503, P272, DOI 10.1038/nature12599
   Arijs I, 2011, AM J GASTROENTEROL, V106, P748, DOI 10.1038/ajg.2011.27
   ASAKURA H, 1982, GASTROENTEROLOGY, V82, P413
   Asano K, 2009, NAT GENET, V41, P1325, DOI 10.1038/ng.482
   Avitzur Y., GASTROENTEROLOGY
   Barrett JC, 2008, NAT GENET, V40, P955, DOI 10.1038/ng.175
   Beaudoin M, 2013, PLOS GENET, V9, DOI 10.1371/journal.pgen.1003723
   Beaugerie L, 2006, GASTROENTEROLOGY, V130, P650, DOI 10.1053/j.gastro.2005.12.019
   Bevins CL, 2009, GUT, V58, P882
   Biedermann L, 2013, PLOS ONE, V8, DOI 10.1371/journal.pone.0059260
   Billmann-Born S, 2011, J IMMUNOL, V186, P4027, DOI 10.4049/jimmunol.1000085
   Boon E, 2014, FEMS MICROBIOL REV, V38, P90, DOI 10.1111/1574-6976.12035
   Boyer L, 2011, IMMUNITY, V35, P536, DOI 10.1016/j.immuni.2011.08.015
   Brain O, 2013, IMMUNITY, V39, P521, DOI 10.1016/j.immuni.2013.08.035
   Brant SR, 2003, INFLAMM BOWEL DIS, V9, P281, DOI 10.1097/00054725-200309000-00001
   Brest P, 2011, NAT GENET, V43, P242, DOI 10.1038/ng.762
   Cadwell K, 2008, NATURE, V456, P259, DOI 10.1038/nature07416
   Cadwell K, 2010, CELL, V141, P1135, DOI 10.1016/j.cell.2010.05.009
   Chassaing B., GUT
   Chen B, 2009, J GENET, V88, P191, DOI 10.1007/s12041-009-0027-9
   Cheon JH, 2013, J GASTROEN HEPATOL, V28, P220, DOI 10.1111/jgh.12053
   Cho JH, 2011, GASTROENTEROLOGY, V140, P1704, DOI 10.1053/j.gastro.2011.02.046
   Christodoulou K, 2013, GUT, V62, P977, DOI 10.1136/gutjnl-2011-301833
   Chua KH, 2009, J DIGEST DIS, V10, P124, DOI 10.1111/j.1751-2980.2009.00374.x
   Clarke L, 2012, NAT METHODS, V9, P1, DOI [10.1038/NMETH.1974, 10.1038/nmeth.1974]
   Cleynen I, 2013, GUT, V62, P1556, DOI 10.1136/gutjnl-2011-300777
   Cleynen I, 2012, NAT REV GASTRO HEPAT, V9, P496, DOI 10.1038/nrgastro.2012.125
   Conway KL, 2013, GASTROENTEROLOGY, V145, P1347, DOI 10.1053/j.gastro.2013.08.035
   Cooke J, 2012, INFLAMM BOWEL DIS, V18, P2128, DOI 10.1002/ibd.22942
   Cooney R, 2010, NAT MED, V16, P90, DOI 10.1038/nm.2069
   Corridoni D, 2013, P NATL ACAD SCI USA, V110, P16999, DOI 10.1073/pnas.1311657110
   Coulombe F, 2009, J EXP MED, V206, P1709, DOI 10.1084/jem.20081779
   Couturier-Maillard A, 2013, J CLIN INVEST, V123, P700, DOI 10.1172/JCI62236
   CROHN BB, 1984, JAMA-J AM MED ASSOC, V251, P73, DOI 10.1001/jama.251.1.73
   Crohn's and Colitis Foundation of Canada Inflammatory Bowel Disease GEM Project, 2014, GEM PROJ
   D'Haens G, 2012, GASTROENTEROLOGY, V143, P1461, DOI 10.1053/j.gastro.2012.09.031
   Deuring J. J., GUT
   Drewniak A, 2013, BLOOD, V121, P2385, DOI 10.1182/blood-2012-08-450551
   Dubinsky MC, 2013, INFLAMM BOWEL DIS, V19, P1662, DOI 10.1097/MIB.0b013e318281f275
   Dubois PCA, 2010, NAT GENET, V42, P295, DOI 10.1038/ng.543
   Duerr RH, 2006, SCIENCE, V314, P1461, DOI 10.1126/science.1135245
   Dunham I, 2012, NATURE, V489, P57, DOI 10.1038/nature11247
   Eglinton TW, 2012, AM J GASTROENTEROL, V107, P596, DOI 10.1038/ajg.2011.437
   Eichler EE, 2010, NAT REV GENET, V11, P446, DOI 10.1038/nrg2809
   Ellinghaus D, 2013, GASTROENTEROLOGY, V145, P339, DOI 10.1053/j.gastro.2013.04.040
   Feagan BG, 2013, NEW ENGL J MED, V369, P699, DOI 10.1056/NEJMoa1215734
   Feuerer M, 2009, NAT IMMUNOL, V10, P689, DOI 10.1038/ni.1760
   Fowler EV, 2008, AM J GASTROENTEROL, V103, P2519, DOI 10.1111/j.1572-0241.2008.02023.x
   Fujita N, 2009, J BIOL CHEM, V284, P32602, DOI 10.1074/jbc.M109.037671
   Georges M, 2011, NAT GENET, V43, P180, DOI 10.1038/ng0311-180
   Ghorpade DS, 2011, J BIOL CHEM, V286, P31347, DOI 10.1074/jbc.M111.232413
   Gianni T, 2012, P NATL ACAD SCI USA, V109, P19792, DOI 10.1073/pnas.1212597109
   Girardin SE, 2003, J BIOL CHEM, V278, P8869, DOI 10.1074/jbc.C200651200
   Glocker EO, 2009, NEW ENGL J MED, V361, P1727, DOI 10.1056/NEJMoa0810719
   Gross O, 2006, NATURE, V442, P651, DOI 10.1038/nature04926
   Gutiérrez A, 2014, GUT, V63, P272, DOI 10.1136/gutjnl-2012-303557
   Halfvarson J, 2011, INFLAMM BOWEL DIS, V17, P6, DOI 10.1002/ibd.21295
   Hampe J, 2007, NAT GENET, V39, P207, DOI 10.1038/ng1954
   Hancock L, 2008, INFLAMM BOWEL DIS, V14, P1667, DOI 10.1002/ibd.20517
   Hansen R, 2012, AM J GASTROENTEROL, V107, P1913, DOI 10.1038/ajg.2012.335
   Hara H, 2009, TRENDS IMMUNOL, V30, P234, DOI 10.1016/j.it.2009.03.002
   Haritunians T, 2010, INFLAMM BOWEL DIS, V16, P1830, DOI 10.1002/ibd.21293
   Henckaerts L, 2007, INFLAMM BOWEL DIS, V13, P235, DOI 10.1002/ibd.20066
   Henckaerts L, 2009, CLIN GASTROENTEROL H, V7, P972, DOI 10.1016/j.cgh.2009.05.001
   Henderson P, 2011, GUT, V60, P1444, DOI 10.1136/gut.2010.235325
   Hirano A, 2013, INFLAMM BOWEL DIS, V19, P526, DOI 10.1097/MIB.0b013e31828075e7
   Hooper LV, 2012, SCIENCE, V336, P1268, DOI 10.1126/science.1223490
   Hsu YMS, 2007, NAT IMMUNOL, V8, P198, DOI 10.1038/ni1426
   Hueber W, 2012, GUT, V61, P1693, DOI 10.1136/gutjnl-2011-301668
   Hugot JP, 2001, NATURE, V411, P599, DOI 10.1038/35079107
   Hume GE, 2008, INFLAMM BOWEL DIS, V14, P585, DOI 10.1002/ibd.20362
   Hunt KA, 2013, NATURE, V498, P232, DOI 10.1038/nature12170
   Iliev ID, 2012, SCIENCE, V336, P1314, DOI 10.1126/science.1221789
   Imielinski M, 2009, NAT GENET, V41, P1335, DOI 10.1038/ng.489
   Ishibashi K, 2011, AUTOPHAGY, V7, P1500, DOI 10.4161/auto.7.12.18025
   Janczewska I, 2012, SCAND J GASTROENTERO, V47, P162, DOI 10.3109/00365521.2011.647065
   Jess T, 2013, CLIN GASTROENTEROL H, V11, P43, DOI 10.1016/j.cgh.2012.09.026
   Jostins L, 2012, NATURE, V491, P119, DOI 10.1038/nature11582
   Kaser A, 2008, CELL, V134, P743, DOI 10.1016/j.cell.2008.07.021
   Kobayashi KS, 2005, SCIENCE, V307, P731, DOI 10.1126/science.1104911
   Koloski NA, 2008, WORLD J GASTROENTERO, V14, P165, DOI 10.3748/wjg.14.165
   Kotlarz D, 2012, GASTROENTEROLOGY, V143, P347, DOI 10.1053/j.gastro.2012.04.045
   Krishnaprasad K, 2012, J CROHNS COLITIS, V6, P287, DOI 10.1016/j.crohns.2011.08.016
   Krishnaswamy JK, 2013, TRENDS IMMUNOL, V34, P224, DOI 10.1016/j.it.2012.12.003
   Kuballa P, 2008, PLOS ONE, V3, DOI 10.1371/journal.pone.0003391
   Kugathasan S, 2003, J PEDIATR-US, V143, P525, DOI 10.1067/S0022-3476(03)00444-X
   Lazarev M, 2013, AM J GASTROENTEROL, V108, P106, DOI 10.1038/ajg.2012.389
   Lee I, 2011, GENOME RES, V21, P1109, DOI 10.1101/gr.118992.110
   Lee JC, 2013, CELL, V155, P57, DOI 10.1016/j.cell.2013.08.034
   Lees CW, 2013, J CROHNS COLITIS S1, V7, pS4, DOI DOI 10.1016/S1873-9946(13)60009-4
   Lesage S, 2002, AM J HUM GENET, V70, P845, DOI 10.1086/339432
   Li E, 2012, PLOS ONE, V7, DOI 10.1371/journal.pone.0026284
   Lichtenstein GR, 2011, INFLAMM BOWEL DIS, V17, P2488, DOI 10.1002/ibd.21661
   Lipinski S, 2012, P NATL ACAD SCI USA, V109, P21426, DOI 10.1073/pnas.1209673109
   Liu H, 2012, AM J HUM GENET, V91, P935, DOI 10.1016/j.ajhg.2012.09.010
   Lu CM, 2014, GASTROENTEROLOGY, V146, P188, DOI 10.1053/j.gastro.2013.09.006
   Lv CL, 2012, INT J COLORECTAL DIS, V27, P1465, DOI 10.1007/s00384-012-1450-6
   Machiels K., GUT
   Marchiando AM, 2013, CELL HOST MICROBE, V14, P216, DOI 10.1016/j.chom.2013.07.013
   Marks DJB, 2006, LANCET, V367, P668, DOI 10.1016/S0140-6736(06)68265-2
   Matsukura H, 2008, ALIMENT PHARM THERAP, V27, P765, DOI 10.1111/j.1365-2036.2008.03630.x
   McCarroll SA, 2008, NAT GENET, V40, P1107, DOI 10.1038/ng.215
   Meier CB, 2005, INFLAMM BOWEL DIS, V11, P965, DOI 10.1097/01.MIB.0000186407.25694.cf
   Mo JY, 2012, J BIOL CHEM, V287, P23057, DOI 10.1074/jbc.M112.344283
   Molinero LL, 2012, P NATL ACAD SCI USA, V109, P18529, DOI 10.1073/pnas.1204557109
   Molinero LL, 2009, J IMMUNOL, V182, P6736, DOI 10.4049/jimmunol.0900498
   Molodecky NA, 2012, GASTROENTEROLOGY, V142, P46, DOI 10.1053/j.gastro.2011.10.001
   Momozawa Y, 2011, NAT GENET, V43, P43, DOI 10.1038/ng.733
   Moon CM, 2013, INFLAMM BOWEL DIS, V19, P106, DOI 10.1002/ibd.22972
   Muise AM, 2012, GASTROENTEROLOGY, V143, P285, DOI 10.1053/j.gastro.2012.06.025
   Muise AM, 2012, GUT, V61, P1028, DOI 10.1136/gutjnl-2011-300078
   Ng SC, 2013, GASTROENTEROLOGY, V145, P158, DOI 10.1053/j.gastro.2013.04.007
   Ng SC, 2013, GUT, V62, P630, DOI 10.1136/gutjnl-2012-303661
   Ng SC, 2012, INFLAMM BOWEL DIS, V18, P1164, DOI 10.1002/ibd.21845
   Nguyen HT, 2013, GASTROENTEROLOGY, V144, pS82
   Nimmo ER, 2011, GASTROENTEROLOGY, V141, P972, DOI 10.1053/j.gastro.2011.05.043
   Noguchi E, 2009, NAT IMMUNOL, V10, P471, DOI 10.1038/ni.1722
   Ogura Y, 2001, NATURE, V411, P603, DOI 10.1038/35079114
   Okada Y, 2011, GASTROENTEROLOGY, V141, P864, DOI 10.1053/j.gastro.2011.05.048
   Orvedahl A, 2011, NATURE, V480, P113, DOI 10.1038/nature10546
   Papa E, 2012, PLOS ONE, V7, DOI 10.1371/journal.pone.0039242
   Pariente B, 2011, GASTROENTEROLOGY, V141, P217, DOI 10.1053/j.gastro.2011.03.061
   Parkes M, 2007, NAT GENET, V39, P830, DOI 10.1038/ng2061
   Parkes M, 2013, NAT REV GENET, V14, P661, DOI 10.1038/nrg3502
   Pelzer C, 2013, NAT IMMUNOL, V14, P337, DOI 10.1038/ni.2540
   Philpott DJ, 2014, NAT REV IMMUNOL, V14, P9, DOI 10.1038/nri3565
   Pierik M, 2004, ALIMENT PHARM THER, V20, P303, DOI 10.1111/j.1365-2036.2004.01946.x
   Plantinga TS, 2011, GUT, V60, P1229, DOI 10.1136/gut.2010.228908
   Radford-Smith G, 2013, GASTROENTEROLOGY, V144, pS470
   Raychaudhuri S, 2009, PLOS GENET, V5, DOI 10.1371/journal.pgen.1000534
   Rioux JD, 2007, NAT GENET, V39, P596, DOI 10.1038/ng2032
   Rivas MA, 2011, NAT GENET, V43, P1066, DOI 10.1038/ng.952
   Rossin EJ, 2011, PLOS GENET, V7, DOI 10.1371/journal.pgen.1001273
   Rutgeerts PJ, 2013, GUT, V62, P1122, DOI 10.1136/gutjnl-2011-301769
   Ryan JD, 2013, ALIMENT PHARM THER, V38, P274, DOI 10.1111/apt.12368
   Sabbah A, 2009, NAT IMMUNOL, V10, P1073, DOI 10.1038/ni.1782
   SACKETT DL, 1980, GASTROENTEROLOGY, V78, P1632
   Saitoh T, 2008, NATURE, V456, P264, DOI 10.1038/nature07383
   Sakamoto N, 2005, INFLAMM BOWEL DIS, V11, P154, DOI 10.1097/00054725-200502000-00009
   Sandborn WJ, 2013, NEW ENGL J MED, V369, P711, DOI 10.1056/NEJMoa1215739
   Sandborn WJ, 2012, NEW ENGL J MED, V367, P1519, DOI 10.1056/NEJMoa1203572
   Sandborn WJ, 2012, NEW ENGL J MED, V367, P616, DOI 10.1056/NEJMoa1112168
   Sato T, 2011, NATURE, V469, P415, DOI 10.1038/nature09637
   Satsangi J, 2011, GUT, V60, P1447, DOI 10.1136/gutjnl-2011-300804
   Schirbel A, 2013, GASTROENTEROLOGY, V144, P613, DOI 10.1053/j.gastro.2012.11.005
   SEGAL AW, 1976, LANCET, V2, P219
   Sehgal R, 2012, DIS COLON RECTUM, V55, P239, DOI 10.1097/DCR.0b013e31823e2d18
   Shanahan M. T., GUT
   Sherlock ME, 2013, J PEDIATR GASTR NUTR, V56, P512, DOI 10.1097/MPG.0b013e31828390ba
   Silverberg MS, 2011, GASTROENTEROLOGY, V140, pS268
   Silverberg MS, 2003, INFLAMM BOWEL DIS, V9, P1, DOI 10.1097/00054725-200301000-00001
   Simms LA, 2008, GUT, V57, P903, DOI 10.1136/gut.2007.142588
   Singh SB, 2006, SCIENCE, V313, P1438, DOI 10.1126/science.1129577
   Small CLN, 2013, NAT COMMUN, V4, DOI 10.1038/ncomms2957
   Sorbara MT, 2013, IMMUNITY, V39, P858, DOI 10.1016/j.immuni.2013.10.013
   Spalinger MR, 2013, PLOS ONE, V8, DOI 10.1371/journal.pone.0072384
   Speckmann C., GUT
   Steenholdt C, 2012, ALIMENT PHARM THER, V36, P650, DOI 10.1111/apt.12010
   Stepensky P, 2013, J ALLERGY CLIN IMMUN, V131, P477, DOI 10.1016/j.jaci.2012.11.050
   Stevens C, 2013, GUT, V62, P695, DOI 10.1136/gutjnl-2011-301775
   Stuart LM, 2013, NAT REV IMMUNOL, V13, P199, DOI 10.1038/nri3398
   Sugimura K, 2003, AM J HUM GENET, V72, P509, DOI 10.1086/367848
   Suppiah V, 2009, NAT GENET, V41, P1100, DOI 10.1038/ng.447
   Takahashi R, 2011, J EXP MED, V208, P2055, DOI 10.1084/jem.20110428
   Tattoli I, 2012, CELL HOST MICROBE, V11, P563, DOI 10.1016/j.chom.2012.04.012
   Thachil É, 2012, GASTROENTEROLOGY, V142, P1097, DOI 10.1053/j.gastro.2012.01.031
   Thia KT, 2008, AM J GASTROENTEROL, V103, P3167, DOI 10.1111/j.1572-0241.2008.02158.x
   Török HP, 2008, PHARMACOGENOMICS, V9, P881, DOI 10.2217/14622416.9.7.881
   Travassos LH, 2010, NAT IMMUNOL, V11, P55, DOI 10.1038/ni.1823
   Trynka G, 2013, NAT GENET, V45, P124, DOI 10.1038/ng.2504
   Trynka G, 2011, NAT GENET, V43, P1193, DOI 10.1038/ng.998
   Tsoi LC, 2012, NAT GENET, V44, P1341, DOI 10.1038/ng.2467
   Tyler AD, 2013, GUT, V62, P1433, DOI 10.1136/gutjnl-2011-301957
   Uhlig HH, 2013, GUT, V62, P1795, DOI 10.1136/gutjnl-2012-303956
   Van Assche G, 2005, NEW ENGL J MED, V353, P362, DOI 10.1056/NEJMoa051586
   van Heel DA, 2004, HUM MOL GENET, V13, P763, DOI 10.1093/hmg/ddh090
   Van Limbergen J, 2008, INFLAMM BOWEL DIS, V14, P338, DOI 10.1002/ibd.20340
   Van Limbergen J, 2009, MUCOSAL IMMUNOL, V2, P315, DOI 10.1038/mi.2009.20
   Van Limbergen J, 2009, GUT, V58, P610, DOI 10.1136/gut.2008.160721
   Van Limbergen J, 2013, INFLAMM BOWEL DIS, V19, pE79, DOI 10.1097/mib.0b013e318280e790
   Van Limbergen J, 2013, GUT, V62, P331, DOI 10.1136/gutjnl-2012-303165
   van Limbergen J, 2011, GASTROENTEROLOGY, V141, P1566, DOI 10.1053/j.gastro.2011.09.018
   Van Limbergen J, 2009, ANNU REV GENOM HUM G, V10, P89, DOI 10.1146/annurev-genom-082908-150013
   Van Limbergent J, 2008, GASTROENTEROLOGY, V135, P1114, DOI 10.1053/j.gastro.2008.06.081
   VanDussen KL, 2014, GASTROENTEROLOGY, V146, P200, DOI 10.1053/j.gastro.2013.09.048
   Ventham NT, 2013, GASTROENTEROLOGY, V145, P293, DOI 10.1053/j.gastro.2013.05.050
   Vermeire S, 2013, NAT REV GASTRO HEPAT, V10, P67, DOI 10.1038/nrgastro.2012.241
   Vermeire S, 2011, GUT, V60, P1068, DOI 10.1136/gut.2010.226548
   Walsh A.J., 2010, IBD TRANSLATING BASI, P212
   Wang K, 2009, AM J HUM GENET, V84, P399, DOI 10.1016/j.ajhg.2009.01.026
   Wang M. H., HUM GENET
   Wang MH, 2013, INFLAMM BOWEL DIS, V19, P1799, DOI 10.1097/MIB.0b013e31828706a0
   Wang MH, 2012, INFLAMM BOWEL DIS, V18, P2277, DOI 10.1002/ibd.22931
   Weersma RK, 2009, GUT, V58, P388, DOI 10.1136/gut.2007.144865
   Willing BP, 2010, GASTROENTEROLOGY, V139, P1844, DOI 10.1053/j.gastro.2010.08.049
   Wu WH, 2009, NAT IMMUNOL, V10, P1208, DOI 10.1038/ni.1788
   Wu YN, 2012, J BIOL CHEM, V287, P5744, DOI 10.1074/jbc.M111.315762
   Yamazaki K, 2005, HUM MOL GENET, V14, P3499, DOI 10.1093/hmg/ddi379
   Yamazaki K, 2007, J HUM GENET, V52, P575, DOI 10.1007/s10038-007-0156-z
   Yamazaki K, 2013, GASTROENTEROLOGY, V144, P781, DOI 10.1053/j.gastro.2012.12.021
   Yang JA, 2010, NAT GENET, V42, P565, DOI 10.1038/ng.608
   Yang SK, 2014, GUT, V63, P80, DOI 10.1136/gutjnl-2013-305193
   Yang SK, 2013, INFLAMM BOWEL DIS, V19, P954, DOI 10.1097/MIB.0b013e3182802ab6
   Yang SK, 2009, INFLAMM BOWEL DIS, V15, P1385, DOI 10.1002/ibd.20921
   Yao R, 2012, PLOS ONE, V7, DOI 10.1371/journal.pone.0046082
   Yilmaz ÖH, 2012, NATURE, V486, P490, DOI 10.1038/nature11163
   Zheng Y, 2010, NATURE, V463, P808, DOI 10.1038/nature08750
   Zhernakova A, 2008, AM J HUM GENET, V82, P1202, DOI 10.1016/j.ajhg.2008.03.016
   Zuk O, 2012, P NATL ACAD SCI USA, V109, P1193, DOI 10.1073/pnas.1119675109
NR 212
TC 86
Z9 101
U1 2
U2 31
PU NATURE PUBLISHING GROUP
PI NEW YORK
PA 75 VARICK ST, 9TH FLR, NEW YORK, NY 10013-1917 USA
SN 1759-5045
EI 1759-5053
J9 NAT REV GASTRO HEPAT
JI Nat. Rev. Gastroenterol. Hepatol.
PD JUN
PY 2014
VL 11
IS 6
DI 10.1038/nrgastro.2014.27
PG 14
WC Gastroenterology & Hepatology
WE Science Citation Index Expanded (SCI-EXPANDED)
SC Gastroenterology & Hepatology
GA AI9DX
UT WOS:000337230500008
PM 24614343
DA 2024-01-22
ER

PT J
AU Singh, H
   Wilson, L
   Tencer, T
   Kumar, J
AF Singh, Harpreet
   Wilson, Liam
   Tencer, Tom
   Kumar, Jinender
TI Systematic Literature Review of Real-World Evidence on Dose Escalation
   and Treatment Switching in Ulcerative Colitis
SO CLINICOECONOMICS AND OUTCOMES RESEARCH
LA English
DT Review
DE ulcerative colitis; real-world evidence; systematic literature review;
   biologic therapies; tofacitinib
ID INFLAMMATORY-BOWEL-DISEASE; FACTOR ANTAGONIST THERAPY; OCTAVE
   OPEN-LABEL; MAINTENANCE THERAPY; CROHNS-DISEASE; ANTI-TNF; ADALIMUMAB
   INDUCTION; INFLIXIMAB THERAPY; SECONDARY LOSS; EFFICACY
AB Background: Currently approved biologic therapies for moderate-to-severe ulcerative colitis have well-established efficacy. However, many patients fail to respond or lose response, leading to dose escalation or treatment switching.Objective: We sought to identify real-world evidence on dose escalation and treatment switching and associated clinical and economic outcomes among adults with ulcerative colitis treated with infliximab, adalimumab, golimumab, vedolizumab, ustekinumab, or tofacitinib.Methods: We conducted a systematic search of Embase, MEDLINE (up to 26 August 2020), and conference proceedings (2017 -2020) for studies in adults with ulcerative colitis to assess clinical response and remission, colectomy, adverse events, and economic outcomes related to dose escalation and treatment switching.Results: In 56 studies, dose escalation and treatment switching involving infliximab and/or adalimumab were most frequently investigated. Rates of clinical response after dose escalation were 20-95% (1.8-36 months), clinical remission rates were 10-94% (1.8-36 months), colectomy rates were 0-33% (12-38 months), and adverse event rates were 0-18%. Treatment switching rates in 21 studies were 4-70% over 3-62 months, with switch due to loss of response rates of 4-35% over 12-62 months (7 studies). Up to 35% of patients underwent colectomy 12-120 weeks after switching, and 13-38% experienced adverse events. Data relating to economic outcomes were limited to tumor necrosis factor inhibitors, but demonstrated increased direct costs associated with both dose escalation and treatment switching.Conclusion: Dose escalation and treatment switching are common with existing therapies. However, clinical response and remission rates vary, and a proportion of patients fail to achieve optimal clinical and economic outcomes. This highlights the need for more efficacious and durable treatments for patients with moderate-to-severe ulcerative colitis.
C1 [Singh, Harpreet] Amaris Consulting Ltd, Hlth Econ & Market Access HEMA, Toronto, ON, Canada.
   [Wilson, Liam] Amaris Consulting Ltd, Hlth Econ & Market Access HEMA, Shanghai, Peoples R China.
   [Tencer, Tom; Kumar, Jinender] Bristol Myers Squibb, Princeton, NJ USA.
   [Kumar, Jinender] Bristol Myers Squibb, Global HEOR, 100 Nassau Pk Blvd 300, Princeton, NJ 08540 USA.
C3 Bristol-Myers Squibb; Bristol-Myers Squibb
RP Kumar, J (通讯作者)，Bristol Myers Squibb, Global HEOR, 100 Nassau Pk Blvd 300, Princeton, NJ 08540 USA.
EM Jinender.Kumar@bms.com
FU Bristol Myers Squibb (Princeton, NJ, USA)
FX This study was supported by Bristol Myers Squibb (Princeton, NJ, USA) .
CR Afif W, 2009, INFLAMM BOWEL DIS, V15, P1302, DOI 10.1002/ibd.20924
   Alatab S, 2020, LANCET GASTROENTEROL, V5, P17, DOI 10.1016/S2468-1253(19)30333-4
   Alzafiri R, 2011, CLIN EXP GASTROENTER, V4, P9, DOI 10.2147/CEG.S16168
   Amiot A, 2019, ALIMENT PHARM THER, V50, P40, DOI 10.1111/apt.15294
   Amiot A, 2015, THER ADV GASTROENTER, V8, P66, DOI 10.1177/1756283X14558193
   Armuzzi A, 2020, PLOS ONE, V15, DOI 10.1371/journal.pone.0227914
   Baert F, 2014, ALIMENT PHARM THER, V40, P1324, DOI 10.1111/apt.12968
   Baki E, 2015, WORLD J GASTROENTERO, V21, P3282, DOI 10.3748/wjg.v21.i11.3282
   Bálint A, 2016, J CROHNS COLITIS, V10, P26, DOI 10.1093/ecco-jcc/jjv169
   Barberio B, 2020, CLIN TRANSL GASTROEN, V11, DOI 10.14309/ctg.0000000000000177
   Bhat S, 2021, DIGEST DIS SCI, V66, P2513, DOI 10.1007/s10620-021-07114-y
   Black CM, 2016, PLOS ONE, V11, DOI 10.1371/journal.pone.0149692
   Brady JE, 2018, CLIN THER, V40, P1509, DOI 10.1016/j.clinthera.2018.07.013
   Burri E, 2020, DIGESTION, V101, P2, DOI 10.1159/000504092
   Cesarini M, 2014, DIGEST LIVER DIS, V46, P135, DOI 10.1016/j.dld.2013.10.007
   Chan W, 2018, EUR J GASTROEN HEPAT, V30, P735, DOI 10.1097/MEG.0000000000001150
   Christensen KR, 2015, SCAND J GASTROENTERO, V50, P1018, DOI 10.3109/00365521.2015.1019558
   Danese S, 2020, J CROHNS COLITIS, V14, pS403
   Danese S, 2017, NAT REV GASTRO HEPAT, V14, P22, DOI 10.1038/nrgastro.2016.155
   Danese S, 2011, NEW ENGL J MED, V365, P1713, DOI 10.1056/NEJMra1102942
   Dignass A, 2020, J MED ECON, V23, P415, DOI 10.1080/13696998.2019.1707210
   Du LL, 2020, GASTROENTEROL CLIN N, V49, P643, DOI 10.1016/j.gtc.2020.07.005
   Ehrenberg R, 2020, J MANAG CARE SPEC PH, V26, P758, DOI 10.18553/jmcp.2020.19388
   Fernández-Salazar L, 2016, SCAND J GASTROENTERO, V51, P186, DOI 10.3109/00365521.2015.1070900
   Fernández-Salazar L, 2015, REV ESP ENFERM DIG, V107, P527
   Feuerstein JD, 2020, GASTROENTEROLOGY, V158, P1450, DOI 10.1053/j.gastro.2020.01.006
   Gemayel NC, 2019, CURR MED RES OPIN, V35, P1911, DOI 10.1080/03007995.2019.1631058
   Gisbert JP, 2015, ALIMENT PHARM THER, V41, P613, DOI 10.1111/apt.13083
   Harbord M, 2017, J CROHNS COLITIS, V11, P769, DOI 10.1093/ecco-jcc/jjx009
   Harper JW, 2013, INFLAMM BOWEL DIS, V19, P2118, DOI 10.1097/MIB.0b013e31829cf401
   Hiroz P, 2014, SCAND J GASTROENTERO, V49, P1207, DOI 10.3109/00365521.2014.946082
   Honap S, 2020, J CROHNS COLITIS, V14, P1385, DOI 10.1093/ecco-jcc/jjaa075
   Hussey M, 2016, EUR J GASTROEN HEPAT, V28, P217, DOI 10.1097/MEG.0000000000000515
   Iborra M, 2017, J GASTROENTEROL, V52, P788, DOI 10.1007/s00535-016-1274-1
   Jung YS, 2020, DIGEST DIS SCI, V65, P1436, DOI 10.1007/s10620-019-05867-1
   Kopylov U, 2019, DIGEST LIVER DIS, V51, P68, DOI 10.1016/j.dld.2018.07.040
   Lindsay JO, 2017, DIGEST LIVER DIS, V49, P1086, DOI 10.1016/j.dld.2017.07.010
   Ma C, 2015, J CLIN GASTROENTEROL, V49, P675, DOI 10.1097/MCG.0000000000000265
   McDermott E, 2013, J CROHNS COLITIS, V7, P150, DOI 10.1016/j.crohns.2012.03.016
   Null KD, 2017, VALUE HEALTH, V20, P752, DOI 10.1016/j.jval.2017.02.005
   O'Donnell S, 2015, J CROHNS COLITIS, V9, P830, DOI 10.1093/ecco-jcc/jjv115
   Olivares D, 2019, REV ESP ENFERM DIG, V111, P846, DOI 10.17235/reed.2019.6148/2018
   Ollrch JE, 2020, ALIMENT PHARM THER, V51, P637, DOI 10.1111/apt.15616
   Ordás I, 2012, LANCET, V380, P1606, DOI 10.1016/S0140-6736(12)60150-0
   Oussalah A, 2010, AM J GASTROENTEROL, V105, P1142, DOI 10.1038/ajg.2010.158
   Pantavou K, 2019, UNITED EUR GASTROENT, V7, P1285, DOI 10.1177/2050640619883566
   Papamichael K, 2016, J CROHNS COLITIS, V10, P1015, DOI 10.1093/ecco-jcc/jjw067
   Park SH, 2020, INTEST RES, V18, P34, DOI 10.5217/ir.2019.09147
   Patel H, 2017, PLOS ONE, V12, DOI 10.1371/journal.pone.0175099
   Perry C, 2021, DIGEST DIS SCI, V66, P2051, DOI 10.1007/s10620-020-06486-x
   Peyrin-Biroulet L, 2015, AM J GASTROENTEROL, V110, P1324, DOI 10.1038/ajg.2015.233
   Peyrin-Biroulet L, 2007, WORLD J GASTROENTERO, V13, P2328, DOI 10.3748/wjg.v13.i16.2328
   Pöllinger B, 2019, EUR J HEALTH ECON, V20, P195, DOI 10.1007/s10198-017-0953-z
   Reinglas J, 2020, DIGEST DIS SCI, V65, P2046, DOI 10.1007/s10620-019-05982-z
   Remuzat Cecile, 2017, J Mark Access Health Policy, V5, P1272308, DOI 10.1080/20016689.2016.1272308
   Roda G, 2016, CLIN TRANSL GASTROEN, V7, DOI 10.1038/ctg.2015.63
   Rostholder E, 2012, ALIMENT PHARM THER, V35, P562, DOI 10.1111/j.1365-2036.2011.04986.x
   Rubin DT, 2020, J CROHNS COLITIS, V14, pS112
   Rubin DT, 2014, ALIMENT PHARM THER, V39, P1143, DOI 10.1111/apt.12727
   Rubin DT, 2019, AM J GASTROENTEROL, V114, P384, DOI 10.14309/ajg.0000000000000152
   San-Juan-Rodriguez A, 2019, JAMA NETW OPEN, V2, DOI 10.1001/jamanetworkopen.2019.17379
   Sands BE, 2020, J CROHNS COLITIS, V14, pS110
   Satsangi J, 2006, GUT, V55, P749, DOI 10.1136/gut.2005.082909
   Shahwan K T, 2016, Int J Womens Dermatol, V2, P151, DOI 10.1016/j.ijwd.2016.09.003
   Stefanovic S, 2021, EUR J GASTROEN HEPAT, V33, P54, DOI 10.1097/MEG.0000000000001843
   Taxonera C, 2011, ALIMENT PHARM THER, V33, P340, DOI 10.1111/j.1365-2036.2010.04531.x
   Taxonera C, 2019, CURR MED RES OPIN, V35, P1297, DOI 10.1080/03007995.2019.1579557
   Taxonera C, 2017, INFLAMM BOWEL DIS, V23, P394, DOI 10.1097/MIB.0000000000001144
   Taxonera C, 2017, DIGEST DIS SCI, V62, P481, DOI 10.1007/s10620-016-4398-5
   Taxonera C, 2015, DIGEST DIS SCI, V60, P3075, DOI 10.1007/s10620-015-3735-4
   Taxonera C, 2014, WORLD J GASTROENTERO, V20, P9170, DOI 10.3748/wjg.v20.i27.9170
   Torres P, 2020, DIGEST DIS SCI, V65, P2036, DOI 10.1007/s10620-019-06010-w
   Tsai L, 2021, CLIN GASTROENTEROL H, V19, P2031, DOI 10.1016/j.cgh.2020.10.039
   Turner D, 2021, GASTROENTEROLOGY, V160, P1570, DOI 10.1053/j.gastro.2020.12.031
   Tursi A, 2018, MEDICINE, V97, DOI 10.1097/MD.0000000000011897
   Tursi A, 2014, ANN GASTROENTEROL, V27, P369
   Ungaro R, 2019, AM J GASTROENTEROL, V114, P874, DOI 10.14309/ajg.0000000000000183
   Viola A, 2019, DIGEST LIVER DIS, V51, P510, DOI 10.1016/j.dld.2018.10.013
   Wang YW, 2019, J GASTROEN HEPATOL, V34, P2090, DOI 10.1111/jgh.14751
   Yamada S, 2014, BMC GASTROENTEROL, V14, DOI 10.1186/1471-230X-14-80
   Yamamoto-Furusho JK, 2020, DIGEST LIVER DIS, V52, P869, DOI 10.1016/j.dld.2020.05.031
NR 81
TC 0
Z9 0
U1 0
U2 1
PU DOVE MEDICAL PRESS LTD
PI ALBANY
PA PO BOX 300-008, ALBANY, AUCKLAND 0752, NEW ZEALAND
SN 1178-6981
J9 CLINICOECONOMIC OUTC
JI CLINICOECONOMICS OUTCOMES RES.
PY 2023
VL 15
BP 125
EP 138
DI 10.2147/CEOR.S391413
PG 14
WC Health Care Sciences & Services
WE Emerging Sources Citation Index (ESCI)
SC Health Care Sciences & Services
GA 9D8LP
UT WOS:000936348300001
PM 36855750
OA gold, Green Published
DA 2024-01-22
ER

PT J
AU Argollo, M
   Fiorino, G
   Gilardi, D
   Furfaro, F
   Roda, G
   Loy, L
   Allocca, M
   Peyrin-Biroulet, L
   Danese, S
AF Argollo, Marjorie
   Fiorino, Gionata
   Gilardi, Daniela
   Furfaro, Federica
   Roda, Giulia
   Loy, Laura
   Allocca, Mariangela
   Peyrin-Biroulet, Laurent
   Danese, Silvio
TI Biosimilars of Adalimumab in Inflammatory Bowel Disease: Are we Ready
   for that?
SO CURRENT PHARMACEUTICAL DESIGN
LA English
DT Review
DE Adalimumab; biosimilar; Crohn's disease; inflammatory bowel disease;
   ulcerative colitis; monoclonal antibodies
ID EVIDENCE-BASED CONSENSUS; ABP 501; DOUBLE-BLIND; CLINICAL SIMILARITY;
   SAFETY; INFLIXIMAB; MODERATE; IMMUNOGENICITY; MANAGEMENT; DIAGNOSIS
AB Introduction: Biosimilars present a considerable potential to reduce costs related to clinical management allowing health-care providers to reinvest this money, leading to a wider access to an effective biological treatment with monoclonal antibodies (mAb). Infliximab biosimilars have already been incorporated in daily clinical practice and are currently used in all indications for which the reference product (RP) was approved.
   Areas covered: In the next few years, also adalimumab biosimilars will become available for the treatment of inflammatory bowel disease (IBD). In fact, several of them (ABP501, BI 695501, GP2017, and SB5) have been approved by the European Medicines Agency (EMA) with the same indications of the reference product (Humira (R)). Initial preclinical data proved a strong similarity between all biosimilars and the RP. Moreover, phase 3 studies in rheumatoid arthritis and psoriasis showed no differences in terms of efficacy, safety, and immunogenicity. Data on IBD patients are urgently needed.
   Expert opinion: Biosimilars of adalimumab showed equivalent clinical efficacy to the RP in other immunemediated diseases. However, defining the ideal patient's profile to receive or to be switched to a biosimilar, choosing one biosimilar vs. another, or cross-switching among biosimilars, will become the next challenge in IBD.
C1 [Argollo, Marjorie; Fiorino, Gionata; Gilardi, Daniela; Furfaro, Federica; Roda, Giulia; Loy, Laura; Allocca, Mariangela; Danese, Silvio] Humanitas Clin & Res Inst, Dept Gastroenterol, IBD Ctr, Milan, Italy.
   [Fiorino, Gionata; Allocca, Mariangela; Danese, Silvio] Humanitas Univ, Dept Biomed Sci, Via Manzoni 113, I-20089 Milan, Italy.
   [Peyrin-Biroulet, Laurent] Lorraine Univ, Nancy Univ Hosp, Dept Gastroenterol, Vandoeuvre Les Nancy, France.
   [Peyrin-Biroulet, Laurent] Lorraine Univ, Inserm U954, Nancy Univ Hosp, Vandoeuvre Les Nancy, France.
C3 Humanitas University; CHU de Nancy; Universite de Lorraine; Institut
   National de la Sante et de la Recherche Medicale (Inserm); CHU de Nancy;
   Universite de Lorraine
RP Fiorino, G (通讯作者)，Humanitas Univ, Dept Biomed Sci, Via Manzoni 113, I-20089 Milan, Italy.
EM gionataf@gmail.com
RI Danese, Silvio/ABH-9571-2020; Allocca, Mariangela/IAR-5485-2023;
   Fiorino, Gionata/G-3124-2013; Roda, Giulia/E-5521-2011; Loy,
   Laura/HTN-5619-2023; Furfaro, Federica/AAC-2424-2019
OI Danese, Silvio/0000-0001-7341-1351; Allocca,
   Mariangela/0000-0002-7204-1739; Fiorino, Gionata/0000-0001-5623-2968;
   Roda, Giulia/0000-0001-8205-6523; Furfaro, Federica/0000-0002-4308-7295;
   peyrin-biroulet, laurent/0000-0003-2536-6618; Gilardi,
   Daniela/0000-0001-6137-1014; Laura, Loy/0000-0002-5536-6152
CR [Anonymous], 2018, ZESSL
   Armuzzi A, 2019, INFLAMM BOWEL DIS, V25, P568, DOI 10.1093/ibd/izy264
   Blackstone EA, 2013, AM HEALTH DRUG BENEF, V6, P469
   Blauvelt A, 2018, BRIT J DERMATOL, V179, P623, DOI 10.1111/bjd.16890
   Cohen S, 2017, ANN RHEUM DIS, V76, P834, DOI 10.1136/annrheumdis-2017-eular.3288
   Cohen S, 2017, ANN RHEUM DIS, V76, P1679, DOI 10.1136/annrheumdis-2016-210459
   Cohen SB, 2018, ANN RHEUM DIS, V77, P914, DOI 10.1136/annrheumdis-2017-212245
   Danese S, 2019, CURR MED CHEM, V26, P280, DOI 10.2174/0929867325666180514100204
   Danese S, 2017, J CROHNS COLITIS, V11, P26, DOI 10.1093/ecco-jcc/jjw198
   Danese S, 2014, ANN INTERN MED, V160, P704, DOI 10.7326/M13-2403
   Dasilva A, 2016, ARTHRITIS RHEUMA S10, V68
   European Medicine Agency, 2006, HUM EPAR SCI DISC
   European Medicine Agency, 2017, AMG PUBL ASS REP
   European Medicine Agency, 2017, IMR PUBL ASS REP
   European Medicine Agency, 2017, CYLT PUBL ASS REP
   European Medicine Agency, 2018, HYR PUBL ASS REP
   European Medicine Agency, 2018, SOL PUBL ASS REP
   Fiorino G, 2017, INFLAMM BOWEL DIS, V23, P233, DOI 10.1097/MIB.0000000000000995
   Gomollon F, 2017, J CROHNS COLITIS, V11, P3, DOI 10.1093/ecco-jcc/jjw168
   Harbord M, 2017, J CROHNS COLITIS, V11, P769, DOI 10.1093/ecco-jcc/jjx009
   Harbord M, 2016, J CROHNS COLITIS, V10, P239, DOI 10.1093/ecco-jcc/jjv213
   Jamshidi A, 2017, ARTHRITIS RES THER, V19, DOI 10.1186/s13075-017-1371-4
   Jani RH, 2016, INT J RHEUM DIS, V19, P1157, DOI 10.1111/1756-185X.12711
   Jorgensen KK, 2017, LANCET, V389, P2304, DOI 10.1016/S0140-6736(17)30068-5
   Kaur P, 2017, ANN RHEUM DIS, V76, P526, DOI 10.1136/annrheumdis-2015-208914
   Liu J, 2016, BIODRUGS, V30, P321, DOI 10.1007/s40259-016-0184-3
   Midha V, 2018, INTEST RES, V16, P83, DOI 10.5217/ir.2018.16.1.83
   Norman P, 2016, PHARM PAT ANAL, V5, P141, DOI 10.4155/ppa-2016-0002
   Papp K, 2017, BRIT J DERMATOL, V177, P1562, DOI 10.1111/bjd.15857
   Papp K, 2017, J AM ACAD DERMATOL, V76, P1093, DOI 10.1016/j.jaad.2016.12.014
   Research and Markets, 2017, GLOB MON ANT MARK TY
   Shin D, 2017, J CLIN PHARM THER, V42, P672, DOI 10.1111/jcpt.12583
   Technavio, 2017, GLOB ANT THER MARK 2
   Velayudhan J, 2016, BIODRUGS, V30, P339, DOI 10.1007/s40259-016-0185-2
   Weinblatt ME, 2018, ARTHRITIS RHEUMATOL, V70, P832, DOI 10.1002/art.40444
   Weinblatt ME, 2018, ARTHRITIS RHEUMATOL, V70, P40, DOI 10.1002/art.40336
   Wynne C, 2016, EXPERT OPIN INV DRUG, V25, P1361, DOI 10.1080/13543784.2016.1255724
NR 37
TC 8
Z9 8
U1 0
U2 10
PU BENTHAM SCIENCE PUBL LTD
PI SHARJAH
PA EXECUTIVE STE Y-2, PO BOX 7917, SAIF ZONE, 1200 BR SHARJAH, U ARAB
   EMIRATES
SN 1381-6128
EI 1873-4286
J9 CURR PHARM DESIGN
JI Curr. Pharm. Design
PY 2019
VL 25
IS 1
BP 7
EP 12
DI 10.2174/1381612825666190312113610
PG 6
WC Pharmacology & Pharmacy
WE Science Citation Index Expanded (SCI-EXPANDED)
SC Pharmacology & Pharmacy
GA HZ3GQ
UT WOS:000468736800003
PM 30864505
DA 2024-01-22
ER

PT J
AU Criscuoli, V
   Casà, A
   Orlando, A
   Pecoraro, G
   Oliva, L
   Traina, M
   Rizzo, A
   Cottone, M
AF Criscuoli, V
   Casà, A
   Orlando, A
   Pecoraro, G
   Oliva, L
   Traina, M
   Rizzo, A
   Cottone, M
TI Severe acute colitis associated with CMV:: a prevalence study
SO DIGESTIVE AND LIVER DISEASE
LA English
DT Article
DE cytomegalovirus; inflammatory bowel disease; steroid resistance
ID INFLAMMATORY-BOWEL-DISEASE; CYTOMEGALOVIRUS-INFECTION;
   ULCERATIVE-COLITIS; SPECIMENS
AB Background. Cytomegalovirus has been identified as a pathogen that contributes to flares of colitis when detected in colonic specimens of patients with inflammatory bowel disease.
   Aim. To determine the overall prevalence and the role of cytomegalovirus infection in a consecutive series of patients with acute severe colitis admitted to our department from 2000 to 2003.
   Methods. Among 42 patients (38 with ulcerative colitis and 4 with Crohn's disease) admitted to our hospital for acute severe colitis, we performed proctoscopy and biopsy together with blood sample for cytomegalovirus determination at the time of admission, regardless of their steroid resistance.
   Results. In the 42 patients, we discovered an overall cytomegalovirus infection prevalence of 21.4% (9/42) in our geographical area. In seven patients (16.6%), cytomegalovirus was detected through biopsy. The presence of cytomegalovirus in biopsies was not always predictive of steroid resistance. Three patients with cytomegalovirus in biopsies responded to conventional treatment without needing any antiviral treatment, which suggests that the virus plays only an incidental role.
   Conclusions. Cytomegalovirus is frequently associated with colitis but it is not always pathogenic. Studies on the genotyping of the virus might explain the diversity of its biological behaviour. (C) 2004 Editrice Gastroenterologica ltaliana S.r.l. Published by Elsevier Ltd. All rights reserved.
C1 Univ Palermo, Dept Gen Med & Pneumol, Div Internal Med, Palermo, Italy.
   V Cervello Hosp, Microbiol Lab, Palermo, Italy.
   V Cervello Hosp, Inst Pathol, Palermo, Italy.
C3 University of Palermo
RP Cottone, M (通讯作者)，Univ Palermo, Dept Gen Med & Pneumol, Div Internal Med, Palermo, Italy.
EM dickens@tin.it
RI traina, mario/A-1309-2012
OI Cottone, Mario/0000-0003-1523-7556; criscuoli,
   valeria/0000-0002-2287-357X; Traina, Mario/0000-0001-5041-0858
CR Bar M, 2001, J INFECT DIS, V183, P218, DOI 10.1086/317939
   COOPER HS, 1977, GASTROENTEROLOGY, V72, P1253
   Cotte L, 1996, GASTROENTEROLOGY, V111, P439, DOI 10.1053/gast.1996.v111.pm8690210
   Cottone M, 2001, AM J GASTROENTEROL, V96, P773, DOI 10.1111/j.1572-0241.2001.03620.x
   DIEPERSLOOT RJA, 1990, ARCH INTERN MED, V150, P1749, DOI 10.1001/archinte.150.8.1749
   EYREBROOK IA, 1986, GUT, V27, P1419, DOI 10.1136/gut.27.12.1419
   LEE WT, 1992, AUST NZ J MED, V22, P245
   LENNARDJONES JE, 1989, SCAND J GASTROENTERO, V24, P2, DOI 10.3109/00365528909091339
   LOFTUS EV, 1994, J CLIN GASTROENTEROL, V19, P306, DOI 10.1097/00004836-199412000-00010
   Numazaki K, 2000, IN VIVO, V14, P745
   ORVAR K, 1993, DIGEST DIS SCI, V38, P2307, DOI 10.1007/BF01299914
   Papadakis KA, 2001, AM J GASTROENTEROL, V96, P2137, DOI 10.1111/j.1572-0241.2001.03949.x
   Rachima C, 1998, POSTGRAD MED J, V74, P486, DOI 10.1136/pgmj.74.874.486
   Rahbar A, 2003, INFLAMM BOWEL DIS, V9, P154, DOI 10.1097/00054725-200305000-00002
   ROBEY SS, 1988, AM J CLIN PATHOL, V89, P666, DOI 10.1093/ajcp/89.5.666
   TRUELOVE SC, 1955, BRIT MED J, V2, P1041, DOI 10.1136/bmj.2.4947.1041
   Vega R, 1999, AM J GASTROENTEROL, V94, P1053, DOI 10.1111/j.1572-0241.1999.01013.x
   Yee Y. K., 1998, Hong Kong Medical Journal, V4, P437
NR 18
TC 104
Z9 107
U1 0
U2 2
PU ELSEVIER SCIENCE INC
PI NEW YORK
PA 360 PARK AVE SOUTH, NEW YORK, NY 10010-1710 USA
SN 1590-8658
EI 1878-3562
J9 DIGEST LIVER DIS
JI Dig. Liver Dis.
PD DEC
PY 2004
VL 36
IS 12
BP 818
EP 820
DI 10.1016/j.dld.2004.05.013
PG 3
WC Gastroenterology & Hepatology
WE Science Citation Index Expanded (SCI-EXPANDED)
SC Gastroenterology & Hepatology
GA 883JY
UT WOS:000226008600006
PM 15646428
DA 2024-01-22
ER

PT J
AU Dal Buono, A
   Gabbiadini, R
   Solitano, V
   Vespa, E
   Parigi, TL
   Repici, A
   Spinelli, A
   Armuzzi, A
AF Dal Buono, Arianna
   Gabbiadini, Roberto
   Solitano, Virginia
   Vespa, Edoardo
   Parigi, Tommaso Lorenzo
   Repici, Alessandro
   Spinelli, Antonino
   Armuzzi, Alessandro
TI Critical Appraisal of Filgotinib in the Treatment of Ulcerative Colitis:
   Current Evidence and Place in Therapy
SO CLINICAL AND EXPERIMENTAL GASTROENTEROLOGY
LA English
DT Review
DE ulcerative colitis; filgotinib; Janus kinase inhibitors; efficacy;
   safety
ID SELECTIVE JAK1 INHIBITOR; MAINTENANCE THERAPY; CROHNS-DISEASE;
   DOUBLE-BLIND; INDUCTION; GLPG0634; METAANALYSIS; TOFACITINIB; MODERATE
AB Background and Aims: Patients affected by moderate-to-severe Ulcerative Colitis (UC) demand a challenging management. Small molecules, administrated as oral agents, have the ambition of overcoming the limitations of the biologic agents (ie, parenteral administration, rapidity of action, primary and secondary non-responsiveness). Beyond tofacitinib, a pan-Janus kinase (JAK) inhibitor already approved for the treatment of moderate-to-severe UC, novel more selective molecules like filgotinib are being currently evaluated in randomized clinical trials. We aimed to review the current evidence on filgotinib, a JAK-1 preferential inhibitor, in the treatment of UC and its place in therapy in the current scenario.
   Methods: PubMed and EMBASE were searched to identify relevant studies: those investigating the efficacy and safety of filgotinib in the treatment of UC patients were included in this narrative review.
   Results: The current preliminary data have shown that filgotinib is safe and effective in inducing clinical end endoscopic response in both biologic-naive and biologic-experienced patients with moderate-to-severe UC, also with high inflammatory burden at baseline. In the SELECTION trial, one case of pulmonary embolism occurred with filgotinib 200 mg induction, and three venous thrombosis cases were observed in the placebo maintenance/LTE; the incidence of herpes zoster was <= 1% in all UC treated patients. Filgotinib represents an appealing treatment option for its high selectiveness, route of administration and rapidity of action; cost-effectiveness studies and head-to-head trials are needed to better define its place in therapy.
C1 [Dal Buono, Arianna; Gabbiadini, Roberto; Solitano, Virginia; Vespa, Edoardo; Parigi, Tommaso Lorenzo; Spinelli, Antonino; Armuzzi, Alessandro] IRCCS Humanitas Res Hosp, IBD Ctr, Milan, Italy.
   [Solitano, Virginia; Vespa, Edoardo; Parigi, Tommaso Lorenzo; Repici, Alessandro; Spinelli, Antonino; Armuzzi, Alessandro] Humanitas Univ, Dept Biomed Sci, Milan, Italy.
   [Repici, Alessandro] IRCCS Humanitas Res Hosp, Endoscopy Unit, Milan, Italy.
   [Spinelli, Antonino] IRCCS Humanitas Res Hosp, Colon & Rectal Surg Div, Milan, Italy.
C3 Humanitas University
RP Armuzzi, A (通讯作者)，Humanitas Univ, IBD Ctr, Dept Biomed Sci, Humanitas Res Hosp IRCCS, Milan, Italy.
EM alessandro.armuzzi@hunimed.eu
RI Armuzzi, Alessandro/AIC-5188-2022; Armuzzi, Alessandro/JJC-6224-2023;
   Repici, Alessandro/HFH-8162-2022; Parigi, Tommaso Lorenzo/AFJ-6307-2022;
   Dal Buono, Arianna/HLG-1576-2023
OI Armuzzi, Alessandro/0000-0003-1572-0118; Repici,
   Alessandro/0000-0002-1621-6450; Parigi, Tommaso
   Lorenzo/0000-0002-3398-0231; Dal Buono, Arianna/0000-0002-8543-4355
CR Anderson K, 2019, CLIN PHARM DRUG DEV, V8, P585, DOI 10.1002/cpdd.659
   [Anonymous], FILGOTINIB TREATING
   [Anonymous], FDA ADDS BLACK BOX W
   Banerjee S, 2017, DRUGS, V77, P521, DOI 10.1007/s40265-017-0701-9
   Battat R, 2019, AM J GASTROENTEROL, V114, P733, DOI 10.14309/ajg.0000000000000111
   Begley R, 2021, CLIN PHARM DRUG DEV, V10, P376, DOI 10.1002/cpdd.870
   Berinstein JA, 2021, CLIN GASTROENTEROL H, V19, P2112, DOI 10.1016/j.cgh.2021.05.038
   Boland BS, 2014, GASTROENTEROL CLIN N, V43, P603, DOI 10.1016/j.gtc.2014.05.011
   Cholapranee A, 2017, ALIMENT PHARM THER, V45, P1291, DOI 10.1111/apt.14030
   Clark JD, 2014, J MED CHEM, V57, P5023, DOI 10.1021/jm401490p
   Dai C, 2017, NEW ENGL J MED, V377, P496, DOI 10.1056/NEJMc1707500
   Danese S, 2022, VALUE HEALTH, V25, pS217
   Danese S, 2019, GUT, V68, P1893, DOI 10.1136/gutjnl-2019-318448
   European Medicines Agency, 2020, EMA JYS PUBL ASS REP
   Feagan BG, 2022, J CROHNS COLITIS, V16, pI456
   Feagan BG, 2021, LANCET, V397, P2372, DOI 10.1016/S0140-6736(21)00666-8
   Genovese MC, 2019, JAMA-J AM MED ASSOC, V322, P315, DOI 10.1001/jama.2019.9055
   Gilardi D, 2020, EXPERT REV GASTROENT, V14, P797, DOI 10.1080/17474124.2020.1785868
   Hellstrom WJG, 2022, ADV THER, V39, P3403, DOI 10.1007/s12325-022-02168-4
   Jess T, 2012, CLIN GASTROENTEROL H, V10, P639, DOI 10.1016/j.cgh.2012.01.010
   Lefevre PLC, 2020, J CROHNS COLITIS, V14, pS725, DOI 10.1093/ecco-jcc/jjaa014
   Mease P, 2018, LANCET, V392, P2367, DOI 10.1016/S0140-6736(18)32483-8
   Namour Florence, 2016, Drug Metab Lett, V10, P38
   Namour F, 2015, CLIN PHARMACOKINET, V54, P859, DOI 10.1007/s40262-015-0240-z
   Olivera PA, 2020, GASTROENTEROLOGY, V158, P1554, DOI 10.1053/j.gastro.2020.01.001
   Panaccione R, GASTROENTEROL SUPPLE, V162, pS, DOI [10.1016/S0016-5085(22)62287-X, DOI 10.1016/S0016-5085(22)62287-X]
   Paschos P, 2018, ALIMENT PHARM THER, V48, P1174, DOI 10.1111/apt.15005
   Schreiber S., 2022, J CROHNS COLITIS, V16, pi007
   Schreiber S, GASTROENTEROL SUPPLE, V162, pS, DOI [10.1016/S0016-5085(22, DOI 10.1016/S0016-5085(22]
   Shivaji UN, 2020, LANCET GASTROENTEROL, V5, P850, DOI 10.1016/S2468-1253(19)30414-5
   Solitano V, 2021, CURR DRUG TARGETS, V22, P126, DOI 10.2174/1389450121666200902164240
   Turner D, 2021, GASTROENTEROLOGY, V160, P1570, DOI 10.1053/j.gastro.2020.12.031
   Ungaro R, 2017, LANCET, V389, P1756, DOI 10.1016/S0140-6736(16)32126-2
   van der Heijde D, 2018, LANCET, V392, P2378, DOI 10.1016/S0140-6736(18)32463-2
   Van Rompaey L, 2013, J IMMUNOL, V191, P3568, DOI 10.4049/jimmunol.1201348
   Vermeire S., 2022, J CROHNS COLITIS, V16, pi473
   Vermeire S, 2017, LANCET, V389, P266, DOI 10.1016/S0140-6736(16)32537-5
   Zhao M, 2021, J CROHNS COLITIS, V15, P1573, DOI 10.1093/ecco-jcc/jjab029
NR 38
TC 2
Z9 2
U1 0
U2 0
PU DOVE MEDICAL PRESS LTD
PI ALBANY
PA PO BOX 300-008, ALBANY, AUCKLAND 0752, NEW ZEALAND
SN 1178-7023
J9 CLIN EXP GASTROENTER
JI Clin. Exp. Gastroenterol.
PY 2022
VL 15
BP 121
EP 128
DI 10.2147/CEG.S350193
PG 8
WC Gastroenterology & Hepatology
WE Emerging Sources Citation Index (ESCI)
SC Gastroenterology & Hepatology
GA 3S0RR
UT WOS:000839311700001
PM 35909812
OA Green Published, gold
DA 2024-01-22
ER

PT J
AU Sánchez-Pérez, S
   Comas-Basté, O
   Duelo, A
   Veciana-Nogués, MT
   Berlanga, M
   Vidal-Carou, MC
   Latorre-Moratalla, ML
AF Sanchez-Perez, Sonia
   Comas-Baste, Oriol
   Duelo, Adriana
   Teresa Veciana-Nogues, M.
   Berlanga, Mercedes
   Carmen Vidal-Carou, M.
   Luz Latorre-Moratalla, M.
TI The dietary treatment of histamine intolerance reduces the abundance of
   some histamine-secreting bacteria of the gut microbiota in histamine
   intolerant women. A pilot study
SO FRONTIERS IN NUTRITION
LA English
DT Article
DE histamine intolerance; intestinal microbiota; gut dysbiosis;
   low-histamine diet; DAO supplementation; histamine-secreting bacteria
ID GLUTEN-FREE DIET; INTESTINAL MICROBIOTA; DIAMINE OXIDASE;
   BIOGENIC-AMINES; IMMUNE FUNCTION; CROHNS-DISEASE; MARKER; IMPACT; FIBER;
   SPP.
AB Restrictive diets for the treatment of different gastrointestinal disorders are reported to change the composition of intestinal microbiota. Recently, it has been proposed that individuals with histamine intolerance suffer from intestinal dysbiosis, having an overabundance of histamine-secreting bacteria, but how it is still unknown this state is affected by the usual dietary treatment of histamine intolerance [i.e., low-histamine diet and the supplementation with diamine oxidase (DAO) enzyme]. Thus, a preliminary study was carried out aiming to evaluate the potential changes on the composition of the intestinal microbiota in a group of five women diagnosed with histamine intolerance undergoing 9 months of the dietary treatment of histamine intolerance. After sequencing bacterial 16S rRNA genes (V3-V4 region) and analyzing the data using the EzBioCloud Database, we observed a reduction in certain histamine-secreting bacteria, including the genera Proteus and Raoultella and the specie Proteus mirabilis. Moreover, it was also observed an increase in Roseburia spp., a bacterial group frequently related to gut health. These changes could help to explain the clinical improvement experienced by histamine intolerant women underwent a dietary treatment.
C1 [Sanchez-Perez, Sonia; Comas-Baste, Oriol; Duelo, Adriana; Teresa Veciana-Nogues, M.; Carmen Vidal-Carou, M.; Luz Latorre-Moratalla, M.] Univ Barcelona UB, Fac Farm & Ciencies Alimentacio, Dept Nutricio Ciencies Alimentacio, Campus Alimentacio Torribera, Santa Coloma De Gramenet, Spain.
   [Sanchez-Perez, Sonia; Comas-Baste, Oriol; Duelo, Adriana; Teresa Veciana-Nogues, M.; Carmen Vidal-Carou, M.; Luz Latorre-Moratalla, M.] Univ Barcelona UB, Inst Recerca Nutricio & Seguretat Alimentaria INS, Santa Coloma De Gramenet, Spain.
   [Sanchez-Perez, Sonia; Comas-Baste, Oriol; Duelo, Adriana; Teresa Veciana-Nogues, M.; Carmen Vidal-Carou, M.; Luz Latorre-Moratalla, M.] Xarxa Innovacio Alimentaria XIA, Barcelona, Spain.
   [Berlanga, Mercedes] Univ Barcelona UB, Fac Farm & Ciencies Alimentacio, Dept Biol Sanitat & Mediambient, Seccio Microbiol, Barcelona, Spain.
C3 University of Barcelona
RP Comas-Basté, O; Veciana-Nogués, MT; Vidal-Carou, MC; Latorre-Moratalla, ML (通讯作者)，Univ Barcelona UB, Fac Farm & Ciencies Alimentacio, Dept Nutricio Ciencies Alimentacio, Campus Alimentacio Torribera, Santa Coloma De Gramenet, Spain.; Comas-Basté, O; Veciana-Nogués, MT; Vidal-Carou, MC; Latorre-Moratalla, ML (通讯作者)，Univ Barcelona UB, Inst Recerca Nutricio & Seguretat Alimentaria INS, Santa Coloma De Gramenet, Spain.; Comas-Basté, O; Veciana-Nogués, MT; Vidal-Carou, MC; Latorre-Moratalla, ML (通讯作者)，Xarxa Innovacio Alimentaria XIA, Barcelona, Spain.
EM oriolcomas@ub.edu; veciana@ub.edu; mcvidal@ub.edu; mariluzlatorre@ub.edu
RI Sánchez-Pérez, Sònia/F-2379-2019; Comas-Basté, Oriol/F-1567-2019
OI Sánchez-Pérez, Sònia/0000-0002-4818-2224; Comas-Basté,
   Oriol/0000-0002-9411-0395
FU MICIN/AEI;  [PID2020-117670RB-C21]
FX This research was funded by MICIN/AEI/10.13039/501100011033 (grant no.
   PID2020-117670RB-C21).
CR Alvarez MA, 2014, TRENDS FOOD SCI TECH, V39, P146, DOI 10.1016/j.tifs.2014.07.007
   Bardisi Bandar Mohammed, 2018, J Family Med Prim Care, V7, P946, DOI 10.4103/jfmpc.jfmpc_173_18
   Bjornsdottir K, 2009, J FOOD PROTECT, V72, P1987, DOI 10.4315/0362-028X-72.9.1987
   Bjornsdottir-Butler K, 2011, FOOD MICROBIOL, V28, P356, DOI 10.1016/j.fm.2010.06.013
   Collins JD, 2011, EFSA J, V9, DOI 10.2903/j.efsa.2011.2393
   Comas-Baste O., 2019, BIOGENIC AMINES, DOI [10.5772/intechopen.84333, DOI 10.5772/INTECHOPEN.84333]
   Comas-Basté O, 2020, BIOMOLECULES, V10, DOI 10.3390/biom10081181
   Dahl WJ, 2020, PROG MOL BIOL TRANSL, V171, P237, DOI 10.1016/bs.pmbts.2020.04.006
   David LA, 2014, NATURE, V505, P559, DOI 10.1038/nature12820
   De Filippo C, 2010, P NATL ACAD SCI USA, V107, P14691, DOI 10.1073/pnas.1005963107
   De Palma G, 2009, BRIT J NUTR, V102, P1154, DOI 10.1017/S0007114509371767
   Enko D, 2017, CLIN BIOCHEM, V50, P50, DOI 10.1016/j.clinbiochem.2016.08.019
   Enko D, 2016, CAN J GASTROENTEROL, V2016, DOI 10.1155/2016/4893501
   Fassio F, 2018, NUTRIENTS, V10, DOI 10.3390/nu10111599
   Fernández J, 2016, J FUNCT FOODS, V25, P511, DOI 10.1016/j.jff.2016.06.032
   Fukudome I, 2014, MED MOL MORPHOL, V47, P100, DOI 10.1007/s00795-013-0055-7
   García-Martín E, 2007, CLIN EXP ALLERGY, V37, P1175, DOI 10.1111/j.1365-2222.2007.02769.x
   Gibson PR, 2020, ALIMENT PHARM THER, V52, P233, DOI 10.1111/apt.15818
   Gophna U, 2006, J CLIN MICROBIOL, V44, P4136, DOI 10.1128/JCM.01004-06
   Hrubisko M, 2021, NUTRIENTS, V13, DOI 10.3390/nu13072228
   Jackson FW, 2010, BRIT J NUTR, V104, P773, DOI 10.1017/S0007114510001960
   Kanki M, 2002, APPL ENVIRON MICROB, V68, P3462, DOI 10.1128/AEM.68.7.3462-3466.2002
   Krogius-Kurikka L, 2009, BMC GASTROENTEROL, V9, DOI 10.1186/1471-230X-9-95
   Ladero V, 2010, CURR NUTR FOOD SCI, V6, P145, DOI 10.2174/157340110791233256
   Lavizzari T, 2007, J AGR FOOD CHEM, V55, P9514, DOI 10.1021/jf071307l
   Leitner R., 2014, Clin. Transl. Allergy, V4, pP23, DOI [10.1186/2045-7022-4-S3-P23, DOI 10.1186/2045-7022-4-S3-P23]
   Lenhart A, 2022, CLIN GASTROENTEROL H, V20, pE465, DOI 10.1016/j.cgh.2021.05.027
   Levine A, 2019, GASTROENTEROLOGY, V157, P440, DOI 10.1053/j.gastro.2019.04.021
   Litvak Y, 2017, CURR OPIN MICROBIOL, V39, P1, DOI 10.1016/j.mib.2017.07.003
   Maintz L, 2011, ALLERGY, V66, P893, DOI 10.1111/j.1398-9995.2011.02548.x
   Mondovi B, 2013, RECENT PATENTS INFLA, V7, P20, DOI 10.2174/187221313804004727
   Morgan XC, 2012, GENOME BIOL, V13, DOI 10.1186/gb-2012-13-9-r79
   Mou ZY, 2021, BMC GENOMICS, V22, DOI 10.1186/s12864-021-08004-3
   Mukhopadhya I, 2012, NAT REV GASTRO HEPAT, V9, P219, DOI 10.1038/nrgastro.2012.14
   Venegas DP, 2019, FRONT IMMUNOL, V10, DOI 10.3389/fimmu.2019.00277
   PARENT K, 1978, GASTROENTEROLOGY, V75, P368
   Parent K., 1978, GASTROENTEROLOGY, V75
   Power SE, 2014, BRIT J NUTR, V111, P387, DOI 10.1017/S0007114513002560
   Rinninella E, 2019, NUTRIENTS, V11, DOI 10.3390/nu11102393
   Rinninella E, 2018, NUTRIENTS, V10, DOI 10.3390/nu10111677
   Salli K, 2019, SCI REP-UK, V9, DOI 10.1038/s41598-019-49497-z
   Salonen A, 2014, ANNU REV FOOD SCI T, V5, P239, DOI 10.1146/annurev-food-030212-182554
   Sánchez-Pérez S, 2022, FRONT NUTR, V9, DOI 10.3389/fnut.2022.897028
   Sánchez-Pérez S, 2022, NUTRIENTS, V14, DOI 10.3390/nu14091774
   Sánchez-Pérez S, 2021, NUTRIENTS, V13, DOI 10.3390/nu13051395
   Sansotta N, 2018, J PEDIATR GASTR NUTR, V66, P48, DOI 10.1097/MPG.0000000000001634
   Schink M, 2018, J PHYSIOL PHARMACOL, V69, P579, DOI 10.26402/jpp.2018.4.09
   Schnedl WJ, 2021, CRIT REV FOOD SCI, V61, P2960, DOI 10.1080/10408398.2020.1791049
   Schnedl WJ, 2019, INTEST RES, V17, P427, DOI 10.5217/ir.2018.00152
   Sekowska A, 2017, FOLIA MICROBIOL, V62, P221, DOI 10.1007/s12223-016-0490-7
   Singh A, 2018, J NUTR BIOCHEM, V59, P142, DOI 10.1016/j.jnutbio.2018.05.017
   Starz E, 2021, NUTRIENTS, V13, DOI 10.3390/nu13072125
   Staudacher HM, 2011, J HUM NUTR DIET, V24, P487, DOI 10.1111/j.1365-277X.2011.01162.x
   Tamanai-Shacoori Z, 2017, FUTURE MICROBIOL, V12, P157, DOI 10.2217/fmb-2016-0130
   Tomova A, 2019, FRONT NUTR, V6, DOI 10.3389/fnut.2019.00047
   Wagner J, 2008, PLOS ONE, V3, DOI 10.1371/journal.pone.0003578
   Wang TT, 2012, ISME J, V6, P320, DOI 10.1038/ismej.2011.109
   Wei B, 2002, INFECT IMMUN, V70, P6567, DOI 10.1128/IAI.70.12.6567-6575.2002
   Wolters M, 2019, CLIN NUTR, V38, P2504, DOI 10.1016/j.clnu.2018.12.024
NR 59
TC 5
Z9 5
U1 2
U2 10
PU FRONTIERS MEDIA SA
PI LAUSANNE
PA AVENUE DU TRIBUNAL FEDERAL 34, LAUSANNE, CH-1015, SWITZERLAND
SN 2296-861X
J9 FRONT NUTR
JI Front. Nutr.
PD OCT 21
PY 2022
VL 9
AR 1018463
DI 10.3389/fnut.2022.1018463
PG 9
WC Nutrition & Dietetics
WE Science Citation Index Expanded (SCI-EXPANDED)
SC Nutrition & Dietetics
GA 5Z2SR
UT WOS:000879827900001
PM 36337620
OA Green Accepted, gold
DA 2024-01-22
ER

PT J
AU Angus, HCK
   Butt, AG
   Schultz, M
   Kemp, RA
AF Angus, Hamish C. K.
   Butt, A. Grant
   Schultz, Michael
   Kemp, Roslyn A.
TI Intestinal Organoids as a Tool for Inflammatory Bowel Disease Research
SO FRONTIERS IN MEDICINE
LA English
DT Review
DE Inflammatory Bowel Disease; immunology; organoid; T cells; cytokines;
   regulation; diagnostics
ID CROHNS-DISEASE; CLINICAL-RESPONSE; BARRIER FUNCTION; HUMAN-COLON;
   STEM-CELLS; IFN-GAMMA; MODEL; ATG16L1; SUSCEPTIBILITY; MAINTENANCE
AB Inflammatory Bowel Diseases (IBD) are difficult to model as freshly acquired tissues are short-lived, provide data as a snapshot in time, and are not always accessible. Many patients with IBD are non-responders to first-line treatments, and responders are prone to developing resistance to treatment over time-resulting in reduced patient quality of life, increased time to remission, and potential relapse. IBD is heterogenous and we are yet to fully understand the mechanisms of disease; thus, our ability to diagnose and prescribe optimal treatment remains ineffective. Intestinal organoids are derived from patient tissues expanded in vitro. Organoids offer unique insight into individual patient disease and are a potential route to personalized treatments. However, organoid models do not contain functional microbial and immune cell components. In this review, we discuss immune cell subsets in the context of IBD, and the requirement of immune cell and microbial components in organoid models for IBD research.
C1 [Angus, Hamish C. K.; Kemp, Roslyn A.] Univ Otago, Dept Microbiol & Immunol, Dunedin, New Zealand.
   [Butt, A. Grant] Univ Otago, Dept Physiol, Dunedin, New Zealand.
   [Schultz, Michael] Univ Otago, Dept Med, Dunedin, New Zealand.
C3 University of Otago; University of Otago; University of Otago
RP Kemp, RA (通讯作者)，Univ Otago, Dept Microbiol & Immunol, Dunedin, New Zealand.
EM roslyn.kemp@otago.ac.nz
OI Kemp, Roslyn/0000-0001-9092-1150
FU University of Otago
FX HA was supported by a University of Otago Ph.D. Scholarship.
CR Aden K, 2019, GASTROENTEROLOGY, V157, P1279, DOI 10.1053/j.gastro.2019.07.025
   Baert F, 2003, NEW ENGL J MED, V348, P601, DOI 10.1056/NEJMoa020888
   Bartelds GM, 2007, ANN RHEUM DIS, V66, P921, DOI 10.1136/ard.2006.065615
   Bataille F, 2004, GUT, V53, P1314, DOI 10.1136/gut.2003.038208
   Benson JM, 2011, MABS-AUSTIN, V3, P535, DOI 10.4161/mabs.3.6.17815
   Berkers G, 2019, CELL REP, V26, P1701, DOI 10.1016/j.celrep.2019.01.068
   BERLIN C, 1993, CELL, V74, P185, DOI 10.1016/0092-8674(93)90305-A
   Breyner NM, 2017, FRONT MICROBIOL, V8, DOI 10.3389/fmicb.2017.00114
   Cerovic V, 2013, MUCOSAL IMMUNOL, V6, P104, DOI 10.1038/mi.2012.53
   Clayburgh DR, 2004, LAB INVEST, V84, P282, DOI 10.1038/labinvest.3700050
   Cooney R, 2010, NAT MED, V16, P90, DOI 10.1038/nm.2069
   Crosnier C, 2006, NAT REV GENET, V7, P349, DOI 10.1038/nrg1840
   Degirmenci B, 2018, NATURE, V558, P449, DOI 10.1038/s41586-018-0190-3
   Ding NS, 2016, ALIMENT PHARM THER, V43, P30, DOI 10.1111/apt.13445
   Duchmann R, 1995, CLIN EXP IMMUNOL, V102, P448
   Elson CO, 2007, GASTROENTEROLOGY, V132, P2359, DOI 10.1053/j.gastro.2007.03.104
   Forbester JL, 2015, INFECT IMMUN, V83, P2926, DOI 10.1128/IAI.00161-15
   Fuss IJ, 1996, J IMMUNOL, V157, P1261
   Galvez Julio, 2014, ISRN Inflamm, V2014, P928461, DOI 10.1155/2014/928461
   Gazouli M, 2010, WORLD J GASTROENTERO, V16, P1753, DOI 10.3748/wjg.v16.i14.1753
   Goodman WA, 2011, J IMMUNOL, V186, P3336, DOI 10.4049/jimmunol.1001455
   Hanauer SB, 2002, LANCET, V359, P1541, DOI 10.1016/S0140-6736(02)08512-4
   Hausmann M, 2002, GASTROENTEROLOGY, V122, P1987, DOI 10.1053/gast.2002.33662
   Hepworth MR, 2015, SCIENCE, V348, P1031, DOI 10.1126/science.aaa4812
   HIDALGO IJ, 1989, GASTROENTEROLOGY, V96, P736
   Homer CR, 2010, GASTROENTEROLOGY, V139, P1630, DOI 10.1053/j.gastro.2010.07.006
   Hsu DR, 1998, MOL CELL, V1, P673, DOI 10.1016/S1097-2765(00)80067-2
   Hugot JP, 2001, NATURE, V411, P599, DOI 10.1038/35079107
   Iliev ID, 2009, GUT, V58, P1481, DOI 10.1136/gut.2008.175166
   Jiang WY, 2014, INFLAMM RES, V63, P943, DOI 10.1007/s00011-014-0768-7
   Kanaya T, 2012, NAT IMMUNOL, V13, P729, DOI 10.1038/ni.2352
   Keita ÅC, 2008, J PATHOL, V215, P135, DOI 10.1002/path.2337
   Kleinman HK, 2005, SEMIN CANCER BIOL, V15, P378, DOI 10.1016/j.semcancer.2005.05.004
   Kontoyiannis D, 1999, IMMUNITY, V10, P387, DOI 10.1016/S1074-7613(00)80038-2
   Lamouille S, 2014, NAT REV MOL CELL BIO, V15, P178, DOI 10.1038/nrm3758
   Lazar V, 2018, FRONT IMMUNOL, V9, DOI 10.3389/fimmu.2018.01830
   Lee J, 2006, NAT CELL BIOL, V8, P1327, DOI 10.1038/ncb1500
   Lenti MV, 2019, MOL ASPECTS MED, V65, P100, DOI 10.1016/j.mam.2018.10.003
   Liu ZJ, 2011, J LEUKOCYTE BIOL, V89, P597, DOI 10.1189/jlb.0810456
   Mabbott NA, 2013, MUCOSAL IMMUNOL, V6, P666, DOI 10.1038/mi.2013.30
   Mahe Maxime M, 2013, Curr Protoc Mouse Biol, V3, P217, DOI 10.1002/9780470942390.mo130179
   MARGARITA MM, 2006, INFLAMM BOWEL DIS, V12, P1136
   Matsuno H, 2017, INFLAMM BOWEL DIS, V23, P1524, DOI 10.1097/MIB.0000000000001204
   Mazmanian SK, 2005, CELL, V122, P107, DOI 10.1016/j.cell.2005.05.007
   Molodecky NA, 2012, GASTROENTEROLOGY, V142, P46, DOI 10.1053/j.gastro.2011.10.001
   Moran CJ, 2013, INFLAMM BOWEL DIS, V19, P115, DOI 10.1002/ibd.22974
   Murthy A, 2014, NATURE, V506, P456, DOI 10.1038/nature13044
   Noel G, 2017, SCI REP-UK, V7, DOI 10.1038/srep45270
   O'Rourke Kevin P, 2016, Bio Protoc, V6
   Ogura Y, 2001, NATURE, V411, P603, DOI 10.1038/35079114
   PROBERT L, 1993, J IMMUNOL, V151, P1894
   Qi Z, 2017, NAT COMMUN, V8, DOI 10.1038/ncomms13824
   Ramanan D, 2014, IMMUNITY, V41, P311, DOI 10.1016/j.immuni.2014.06.015
   Rodansky ES, 2015, EXP MOL PATHOL, V98, P346, DOI 10.1016/j.yexmp.2015.03.033
   Rogler G, 1999, EUR J GASTROEN HEPAT, V11, P1105, DOI 10.1097/00042737-199910000-00006
   ROSA FM, 1988, J IMMUNOL, V140, P1660
   Rouch JD, 2016, PLOS ONE, V11, DOI 10.1371/journal.pone.0148216
   Sánchez-Muñoz F, 2010, INFLAMM BOWEL DIS, V16, P1267, DOI 10.1002/ibd.21155
   Sandborn WJ, 2014, GASTROENTEROLOGY, V146, P85, DOI 10.1053/j.gastro.2013.05.048
   Sanders ME, 2019, NAT REV GASTRO HEPAT, V16, P605, DOI 10.1038/s41575-019-0173-3
   Sartor RB, 2006, NAT CLIN PRACT GASTR, V3, P390, DOI 10.1038/ncpgasthep0528
   Sato T, 2011, GASTROENTEROLOGY, V141, P1762, DOI 10.1053/j.gastro.2011.07.050
   Scharl M, 2018, FIBROSTENOTIC INFLAM, P307
   Schuijers J, 2015, CELL STEM CELL, V16, P158, DOI 10.1016/j.stem.2014.12.006
   Selewski DT, 2010, AM J NEURORADIOL, V31, P1588, DOI 10.3174/ajnr.A2226
   Sobczak M, 2014, PHARMACOL REP, V66, P766, DOI 10.1016/j.pharep.2014.04.005
   Spence JR, 2011, NATURE, V470, P105, DOI 10.1038/nature09691
   Stagg AJ, 2002, EUR J IMMUNOL, V32, P1445, DOI 10.1002/1521-4141(200205)32:5<1445::AID-IMMU1445>3.0.CO;2-E
   Sun M, 2015, MUCOSAL IMMUNOL, V8, P969, DOI 10.1038/mi.2015.49
   Theiss AL, 2005, J BIOL CHEM, V280, P36099, DOI 10.1074/jbc.M505291200
   Tian YH, 2019, GASTROENTEROLOGY, V156, P2281, DOI 10.1053/j.gastro.2019.02.023
   Tsai CL, 2014, J BIOMED SCI, V21, DOI 10.1186/1423-0127-21-12
   Williams JM, 2015, VET PATHOL, V52, P445, DOI 10.1177/0300985814559404
   Wilson SS, 2015, MUCOSAL IMMUNOL, V8, P352, DOI 10.1038/mi.2014.72
   Wyant T, 2016, J CROHNS COLITIS, V10, P1437, DOI 10.1093/ecco-jcc/jjw092
   Xie ZP, 2007, NAT CELL BIOL, V9, P1102, DOI 10.1038/ncb1007-1102
   Yamamoto S, 2009, MICROBES INFECT, V11, P912, DOI 10.1016/j.micinf.2009.06.005
   Youakim A, 1999, AM J PHYSIOL-GASTR L, V276, pG1279, DOI 10.1152/ajpgi.1999.276.5.G1279
   Zuo XS, 2019, GASTROENTEROLOGY, V157, P163, DOI 10.1053/j.gastro.2019.03.018
NR 79
TC 35
Z9 40
U1 2
U2 30
PU FRONTIERS MEDIA SA
PI LAUSANNE
PA AVENUE DU TRIBUNAL FEDERAL 34, LAUSANNE, CH-1015, SWITZERLAND
EI 2296-858X
J9 FRONT MED-LAUSANNE
JI Front. Med.
PD JAN 17
PY 2020
VL 6
AR 334
DI 10.3389/fmed.2019.00334
PG 9
WC Medicine, General & Internal
WE Science Citation Index Expanded (SCI-EXPANDED)
SC General & Internal Medicine
GA KH5OV
UT WOS:000510700100001
PM 32010704
OA gold, Green Published
DA 2024-01-22
ER

PT J
AU Beloqui, A
   Coco, R
   Préat, V
AF Beloqui, Ana
   Coco, Regis
   Preat, Veronique
TI Targeting Inflammatory Bowel Diseases by Nanocarriers Loaded with Small
   and Biopharmaceutical Anti-Inflammatory Drugs
SO CURRENT PHARMACEUTICAL DESIGN
LA English
DT Review
DE Inflammatory bowel disease; colitis; nanoparticles; PLGA; chitosan; TMC;
   colon targeting
ID N-TRIMETHYL CHITOSAN; NANOSTRUCTURED LIPID CARRIERS; INFLAMED
   INTESTINAL-MUCOSA; PH-SENSITIVE NANOPARTICLES; PLGA-BASED NANOPARTICLES;
   WATER-SOLUBLE DRUGS; IN-VITRO EVALUATION; DELIVERY-SYSTEMS;
   BIODEGRADABLE NANOPARTICLES; CROHNS-DISEASE
AB Nanotechnology has emerged as a promising strategy toward inflammatory bowel disease (IBD) treatment. Nano-sized drug delivery systems exhibit an increased accumulation in inflamed tissues due to their nanometer size and present the ability to overcome the challenging inflamed colonic barriers (i.e. thick mucus layer, disrupted epithelium, altered colonic transit time). Moreover, nanocarriers are able to increase the amount of drug present at the colonic site decreasing their associated systemic side effects and increasing their efficacy. This review aims to analyze the nanoparticulate systems that have been evaluated for IBD treatment based on (i) the strategy followed towards an increased colonic accumulation and/or permeation, (ii) the small or biopharmaceutical anti-inflammatory drug encapsulated within the nanocarriers and (iii) the polymer(s) used for their preparation, highlighting the profits and the drawbacks of each of the candidates based on reported results.
C1 [Beloqui, Ana; Coco, Regis; Preat, Veronique] Catholic Univ Louvain, Louvain Drug Res Inst, Adv Drug Delivery & Biomat, Ave Mounier 73 B1 73-12, B-1200 Brussels, Belgium.
C3 Universite Catholique Louvain
RP Préat, V (通讯作者)，Catholic Univ Louvain, Louvain Drug Res Inst, Adv Drug Delivery & Biomat, Ave Mounier 73 B1 73-12, B-1200 Brussels, Belgium.
EM veronique.preat@uclouvain.be
RI Beloqui, Ana/F-3542-2017
OI Beloqui, Ana/0000-0003-4221-3357
CR Ali H, 2014, J CONTROL RELEASE, V183, P167, DOI 10.1016/j.jconrel.2014.03.039
   Asghar LFA, 2006, J PHARM PHARM SCI, V9, P327
   Aureli P, 2011, PHARMACOL RES, V63, P366, DOI 10.1016/j.phrs.2011.02.006
   Basit AW, 2005, DRUGS, V65, P1991, DOI 10.2165/00003495-200565140-00006
   Beloqui A, 2016, NANOMED-NANOTECHNOL, V12, P143, DOI 10.1016/j.nano.2015.09.004
   Beloqui A, 2014, INT J PHARMACEUT, V473, P203, DOI 10.1016/j.ijpharm.2014.07.009
   Beloqui A, 2014, INT J PHARMACEUT, V468, P105, DOI 10.1016/j.ijpharm.2014.04.027
   Beloqui A, 2013, INT J PHARMACEUT, V454, P775, DOI 10.1016/j.ijpharm.2013.05.017
   Beloqui A, 2013, J CONTROL RELEASE, V166, P115, DOI 10.1016/j.jconrel.2012.12.021
   Bernkop-Schnürch A, 2013, EUR J PHARM SCI, V49, P272, DOI 10.1016/j.ejps.2013.03.008
   Betancourt T, 2009, J BIOMED MATER RES A, V91A, P263, DOI 10.1002/jbm.a.32247
   Borrelli F, 2013, BIOCHEM PHARMACOL, V85, P1306, DOI 10.1016/j.bcp.2013.01.017
   Braus NA, 2009, CLIN IMMUNOL, V132, P1, DOI 10.1016/j.clim.2009.02.006
   Brugnerotto J, 2001, POLYMER, V42, P3569, DOI 10.1016/S0032-3861(00)00713-8
   Burger D, 2011, GASTROENTEROLOGY, V140, P1827, DOI 10.1053/j.gastro.2011.02.045
   Chang D, 2012, CARBOHYD POLYM, V88, P663, DOI 10.1016/j.carbpol.2012.01.020
   Charman WN, 2000, J PHARM SCI-US, V89, P967, DOI 10.1002/1520-6017(200008)89:8<967::AID-JPS1>3.0.CO;2-R
   Chen F, 2008, INT J PHARMACEUT, V349, P226, DOI 10.1016/j.ijpharm.2007.07.035
   Chourasia MK, 2004, DRUG DELIV, V11, P129, DOI 10.1080/10717540490280778
   Chourasia MK, 2003, J PHARM PHARM SCI, V6, P33
   Coco R, 2013, INT J PHARMACEUT, V440, P3, DOI 10.1016/j.ijpharm.2012.07.017
   Collnot EM, 2012, J CONTROL RELEASE, V161, P235, DOI 10.1016/j.jconrel.2012.01.028
   Cone RA, 2009, ADV DRUG DELIVER REV, V61, P75, DOI 10.1016/j.addr.2008.09.008
   Cornaggia M, 2011, DIGEST LIVER DIS, V43, pS293, DOI 10.1016/S1590-8658(11)60585-9
   Cosnes J, 2011, GASTROENTEROLOGY, V140, P1785, DOI 10.1053/j.gastro.2011.01.055
   Danhier F, 2012, J CONTROL RELEASE, V161, P505, DOI 10.1016/j.jconrel.2012.01.043
   Danhier F, 2010, J CONTROL RELEASE, V148, P135, DOI 10.1016/j.jconrel.2010.08.027
   Das S, 2011, AAPS PHARMSCITECH, V12, P62, DOI 10.1208/s12249-010-9563-0
   Dash M, 2011, PROG POLYM SCI, V36, P981, DOI 10.1016/j.progpolymsci.2011.02.001
   de Chambrun GP, 2010, NAT REV GASTRO HEPAT, V7, P15, DOI 10.1038/nrgastro.2009.203
   DVORAK AM, 1980, HUM PATHOL, V11, P561
   Ensign LM, 2012, ADV DRUG DELIVER REV, V64, P557, DOI 10.1016/j.addr.2011.12.009
   Ephgrave K, 2007, SURG CLIN N AM, V87, P673, DOI 10.1016/j.suc.2007.03.003
   Farrell RJ, 2003, J ENDOCRINOL, V178, P339, DOI 10.1677/joe.0.1780339
   Fatahzadeh M, 2009, ORAL SURG ORAL MED O, V108, pE1, DOI 10.1016/j.tripleo.2009.07.035
   Fedorak RN, 2004, INFLAMM BOWEL DIS, V10, P286, DOI 10.1097/00054725-200405000-00018
   Feldman M, 2007, SLEISENGER FORDTRANS
   Fievez V, 2009, EUR J PHARM BIOPHARM, V73, P16, DOI 10.1016/j.ejpb.2009.04.009
   Friend DR, 2005, ADV DRUG DELIVER REV, V57, P247, DOI 10.1016/j.addr.2004.08.011
   Ghanchi FD, 2003, SURV OPHTHALMOL, V48, P663, DOI 10.1016/j.survophthal.2003.08.004
   GREF R, 1994, SCIENCE, V263, P1600, DOI 10.1126/science.8128245
   Grimpen F, 2010, INTERN MED J, V40, P258, DOI 10.1111/j.1445-5994.2010.02163.x
   Groschwitz KR, 2009, J ALLERGY CLIN IMMUN, V124, P3, DOI 10.1016/j.jaci.2009.05.038
   Gursoy RN, 2004, BIOMED PHARMACOTHER, V58, P173, DOI 10.1016/j.biopha.2004.02.001
   Hans ML, 2002, CURR OPIN SOLID ST M, V6, P319, DOI 10.1016/S1359-0286(02)00117-1
   Harel E, 2011, PLOS ONE, V6, DOI 10.1371/journal.pone.0024202
   Hsu LW, 2012, BIOMATERIALS, V33, P6254, DOI 10.1016/j.biomaterials.2012.05.013
   Hu DD, 2012, INT J MOL SCI, V13, P6454, DOI 10.3390/ijms13056454
   Jintapattanakit A, 2008, EUR J PHARM BIOPHARM, V70, P563, DOI 10.1016/j.ejpb.2008.06.002
   Jyothi BJ, 2011, J YOUNG PHARM, V3, P4, DOI 10.4103/0975-1483.76413
   Kammona O, 2012, J CONTROL RELEASE, V161, P781, DOI 10.1016/j.jconrel.2012.05.040
   Kannan N, 2013, INT IMMUNOPHARMACOL, V16, P57, DOI 10.1016/j.intimp.2013.03.008
   Kean T, 2010, ADV DRUG DELIVER REV, V62, P3, DOI 10.1016/j.addr.2009.09.004
   Kietzmann D, 2010, EUR J PHARM BIOPHARM, V76, P290, DOI 10.1016/j.ejpb.2010.06.013
   Klotz U, 2005, ADV DRUG DELIVER REV, V57, P267, DOI 10.1016/j.addr.2004.08.007
   Kotzé AF, 1999, EUR J PHARM SCI, V7, P145, DOI 10.1016/S0928-0987(98)00016-5
   Kotze AF, 1997, PHARMACEUT RES, V14, P1197, DOI 10.1023/A:1012106907708
   Kshirsagar SJ, 2012, PHARM DEV TECHNOL, V17, P607, DOI 10.3109/10837450.2011.557732
   Kumari A, 2010, COLLOID SURFACE B, V75, P1, DOI 10.1016/j.colsurfb.2009.09.001
   Lamprecht A, 2005, J PHARMACOL EXP THER, V315, P196, DOI 10.1124/jpet.105.088146
   Lamprecht A, 2005, J CONTROL RELEASE, V104, P337, DOI 10.1016/j.jconrel.2005.02.011
   Lamprecht A, 2001, J PHARMACOL EXP THER, V299, P775
   Langholz Ebbe, 2010, Therap Adv Gastroenterol, V3, P77, DOI 10.1177/1756283X10361304
   Laroui H, 2014, J CONTROL RELEASE, V186, P41, DOI 10.1016/j.jconrel.2014.04.046
   Laroui H, 2014, MOL THER, V22, P69, DOI 10.1038/mt.2013.214
   Laroui H, 2013, DIGEST LIVER DIS, V45, P995, DOI 10.1016/j.dld.2013.03.019
   Laroui H, 2012, METHOD ENZYMOL, V509, P101, DOI 10.1016/B978-0-12-391858-1.00006-X
   Laroui H, 2011, AM J PHYSIOL-GASTR L, V300, pG371, DOI 10.1152/ajpgi.00466.2010
   Laroui H, 2011, BIOMATERIALS, V32, P1218, DOI 10.1016/j.biomaterials.2010.09.062
   Laroui H, 2010, GASTROENTEROLOGY, V138, P843, DOI 10.1053/j.gastro.2009.11.003
   Lautenschläger C, 2014, ADV DRUG DELIVER REV, V71, P58, DOI 10.1016/j.addr.2013.10.001
   Lautenschläger C, 2013, EUR J PHARM BIOPHARM, V85, P578, DOI 10.1016/j.ejpb.2013.09.016
   Leonard F, 2012, ALTEX-ALTERN ANIM EX, V29, P275, DOI 10.14573/altex.2012.3.275
   Levy J, 2012, PAEDIATR RESPIR REV, V13, P16, DOI 10.1016/j.prrv.2011.04.005
   Lichtenstein GR, 2009, AM J GASTROENTEROL, V104, P465, DOI 10.1038/ajg.2008.168
   Makhof A, 2009, EUR J PHARM BIOPHARM, V72, P1, DOI 10.1016/j.ejpb.2008.12.013
   Malafaya PB, 2007, ADV DRUG DELIVER REV, V59, P207, DOI 10.1016/j.addr.2007.03.012
   McConnell EL, 2008, INT J PHARMACEUT, V364, P213, DOI 10.1016/j.ijpharm.2008.05.012
   Meissner Y, 2006, INT J PHARMACEUT, V316, P138, DOI 10.1016/j.ijpharm.2006.01.032
   Memvanga PB, 2012, EUR J PHARM BIOPHARM, V82, P112, DOI 10.1016/j.ejpb.2012.05.004
   Mottet C, 2009, J CROHNS COLITIS, V3, P257, DOI 10.1016/j.crohns.2009.03.008
   Mourya VK, 2009, J MATER SCI-MATER M, V20, P1057, DOI 10.1007/s10856-008-3659-z
   Mu HL, 2013, INT J PHARMACEUT, V453, P215, DOI 10.1016/j.ijpharm.2013.03.054
   Muchow M, 2008, DRUG DEV IND PHARM, V34, P1394, DOI 10.1080/03639040802130061 
   Niebel W, 2012, J CONTROL RELEASE, V160, P659, DOI 10.1016/j.jconrel.2012.03.004
   Nugent SG, 2001, GUT, V48, P571, DOI 10.1136/gut.48.4.571
   Owens DE, 2006, INT J PHARMACEUT, V307, P93, DOI 10.1016/j.ijpharm.2005.10.010
   Peer D, 2012, ADV DRUG DELIVER REV, V64, P1738, DOI 10.1016/j.addr.2012.06.013
   Pertuit D, 2007, J CONTROL RELEASE, V123, P211, DOI 10.1016/j.jconrel.2007.08.008
   Pichai MVA, 2012, WORLD J GASTROENTERO, V18, P2895, DOI 10.3748/wjg.v18.i23.2895
   Plapied L, 2011, CURR OPIN COLLOID IN, V16, P228, DOI 10.1016/j.cocis.2010.12.005
   Plapied L, 2010, INT J PHARMACEUT, V398, P210, DOI 10.1016/j.ijpharm.2010.07.041
   Porter CJH, 2008, ADV DRUG DELIVER REV, V60, P673, DOI 10.1016/j.addr.2007.10.014
   Porter CJH, 2008, ADV DRUG DELIVER REV, V60, P615, DOI 10.1016/j.addr.2007.10.009
   Prajakta D, 2009, J BIOMED NANOTECHNOL, V5, P445, DOI 10.1166/jbn.2009.1038
   Prokop A, 2008, J PHARM SCI-US, V97, P3518, DOI 10.1002/jps.21270
   Ramshankar Y.V., 2008, CLIN RES REGUL AFF, V25, P213, DOI DOI 10.1080/10601330802600893
   Reid G, 2011, SURGERY, V29, P362
   Riva R, 2011, ADV POLYM SCI, V244, P19, DOI 10.1007/12_2011_137
   Saadatzadeh A, 2012, FUND CLIN PHARMACOL, V26, P589, DOI 10.1111/j.1472-8206.2011.00966.x
   Sandri G, 2007, EUR J PHARM BIOPHARM, V65, P68, DOI 10.1016/j.ejpb.2006.07.016
   Sartor RB, 2006, NAT CLIN PRACT GASTR, V3, P390, DOI 10.1038/ncpgasthep0528
   Sasaki Y, 1997, AM J GASTROENTEROL, V92, P114
   Schmidt C, 2013, J CONTROL RELEASE, V165, P139, DOI 10.1016/j.jconrel.2012.10.019
   Schneider H, 2010, INT J MOL SCI, V11, P4149, DOI 10.3390/ijms11104149
   Serpe L, 2010, EUR J PHARM SCI, V39, P428, DOI 10.1016/j.ejps.2010.01.013
   Severino P, 2012, J DRUG DELIV, V2012, DOI 10.1155/2012/750891
   Sharma M, 2011, INT J NANOMED, V6, P2097, DOI 10.2147/IJN.S23985
   Simone E, 2009, CELL TISSUE RES, V335, P283, DOI 10.1007/s00441-008-0676-7
   Singh A, 2014, J CONTROL RELEASE, V190, P515, DOI 10.1016/j.jconrel.2014.04.021
   Slütter B, 2010, VACCINE, V28, P6282, DOI 10.1016/j.vaccine.2010.06.121
   Slütter B, 2009, J CONTROL RELEASE, V138, P113, DOI 10.1016/j.jconrel.2009.05.011
   Tahara K, 2011, BIOMATERIALS, V32, P870, DOI 10.1016/j.biomaterials.2010.09.034
   Tahara K, 2009, INT J PHARMACEUT, V382, P198, DOI 10.1016/j.ijpharm.2009.07.023
   Taylor Rebecca A, 2011, Altern Med Rev, V16, P152
   Terzic J, 2010, GASTROENTEROLOGY, V138, P2101, DOI 10.1053/j.gastro.2010.01.058
   Van De Walle J, 2010, TOXICOL IN VITRO, V24, P1441, DOI 10.1016/j.tiv.2010.04.002
   Veerappan Ganesh R, 2012, Curr Gastroenterol Rep, V14, P324, DOI 10.1007/s11894-012-0265-5
   VERT M, 1994, BIOMATERIALS, V15, P1209, DOI 10.1016/0142-9612(94)90271-2
   Viscido A, 2014, J CROHNS COLITIS, V8, P903, DOI 10.1016/j.crohns.2014.02.024
   Wang SL, 2010, INT J PHARMACEUT, V386, P249, DOI 10.1016/j.ijpharm.2009.11.002
   Wang XQ, 2011, INT J PHARMACEUT, V419, P339, DOI 10.1016/j.ijpharm.2011.08.003
   Wilson DS, 2010, NAT MATER, V9, P923, DOI [10.1038/NMAT2859, 10.1038/nmat2859]
   Xiao B, 2014, GASTROENTEROLOGY, V146, P1289, DOI 10.1053/j.gastro.2014.01.056
   Yeh TH, 2011, BIOMATERIALS, V32, P6164, DOI 10.1016/j.biomaterials.2011.03.056
   Zambito Y, 2006, EUR J PHARM BIOPHARM, V64, P16, DOI 10.1016/j.ejpb.2006.01.004
   Zhang H, 2002, BIOMATERIALS, V23, P2761, DOI 10.1016/S0142-9612(02)00011-X
   Zhang H, 2002, INT J PHARMACEUT, V239, P197, DOI 10.1016/S0378-5173(02)00112-6
   Zhang J, 2013, PHARM RES-DORDR, V30, P1228, DOI 10.1007/s11095-012-0961-8
   Zhang J, 2013, BIOMATERIALS, V34, P3667, DOI 10.1016/j.biomaterials.2013.01.079
   Zheng AP, 2006, J NANOSCI NANOTECHNO, V6, P2936, DOI 10.1166/jnn.2006.451
NR 131
TC 10
Z9 11
U1 2
U2 53
PU BENTHAM SCIENCE PUBL LTD
PI SHARJAH
PA EXECUTIVE STE Y-2, PO BOX 7917, SAIF ZONE, 1200 BR SHARJAH, U ARAB
   EMIRATES
SN 1381-6128
EI 1873-4286
J9 CURR PHARM DESIGN
JI Curr. Pharm. Design
PY 2016
VL 22
IS 40
BP 6192
EP 6206
DI 10.2174/1381612822666160211141813
PG 15
WC Pharmacology & Pharmacy
WE Science Citation Index Expanded (SCI-EXPANDED)
SC Pharmacology & Pharmacy
GA EF9LE
UT WOS:000390650900011
PM 26864312
DA 2024-01-22
ER

PT J
AU Eliakim, R
   Magro, F
AF Eliakim, Rami
   Magro, Fernando
TI Imaging techniques in IBD and their role in follow-up and surveillance
SO NATURE REVIEWS GASTROENTEROLOGY & HEPATOLOGY
LA English
DT Review
ID INFLAMMATORY-BOWEL-DISEASE; COMPUTED-TOMOGRAPHY ENTEROGRAPHY;
   CONTRAST-ENHANCED ULTRASOUND; MAGNETIC-RESONANCE ENTEROGRAPHY; WIRELESS
   CAPSULE ENDOSCOPY; DOUBLE-BALLOON ENTEROSCOPY; EVIDENCE-BASED CONSENSUS;
   CROHNS-DISEASE; CT ENTEROGRAPHY; POSTOPERATIVE RECURRENCE
AB The assessment of extent and severity of IBD is crucial for directing treatment decisions. Clinical symptoms alone are neither sensitive nor specific for the assessment of lesion severity in IBD. Cross-sectional imaging techniques, as well as small-bowel capsule endoscopy (SBCE) and device-assisted enteroscopy, have a high accuracy for assessing the extent of mucosal lesions, and are reliable alternatives to ileocolonoscopy. New endoscopic techniques and devices are emerging for improved follow-up and surveillance. In this Review, we discuss different imaging techniques that are used to assess IBD activity and to survey patients with IBD, and highlight the latest developments in each area. Moreover, technical improvements and new tools that aim to measure intestinal fibrosis, postoperative recurrence, activity indices and endoscopic features are analysed. All of these imaging techniques are aimed at changing the paradigm from symptom-driven to lesion-driven treatment of IBD.
C1 [Eliakim, Rami] Chaim Sheba Med Ctr, Sackler Sch Med, Dept Gastroenterol, IL-5265601 Tel Hashomer, Israel.
   [Magro, Fernando] Fac Med, Dept Pharmacol & Therapeut, P-4200319 Oporto, Portugal.
C3 Sackler Faculty of Medicine; Chaim Sheba Medical Center; Universidade do
   Porto
RP Eliakim, R (通讯作者)，Chaim Sheba Med Ctr, Sackler Sch Med, Dept Gastroenterol, IL-5265601 Tel Hashomer, Israel.
EM abraham.eliakim@sheba.health.gov.il
OI Magro, Fernando/0000-0003-2634-9668
CR Adler J, 2012, INFLAMM BOWEL DIS, V18, P849, DOI 10.1002/ibd.21801
   Adler J, 2011, RADIOLOGY, V259, P127, DOI 10.1148/radiol.10091648
   Andersen K, 2006, EUR J RADIOL, V58, P140, DOI 10.1016/j.ejrad.2005.11.004
   Annese V, 2013, J CROHNS COLITIS, V7, P982, DOI 10.1016/j.crohns.2013.09.016
   Atreya R, 2013, GASTROENTEROLOGY, V144, pS85
   Bai L, 2000, AM J PHYSIOL-CELL PH, V279, pC1135, DOI 10.1152/ajpcell.2000.279.4.C1135
   Bailey DL, 2013, J NUCL MED, V54, P83, DOI 10.2967/jnumed.112.111476
   Basu S, 2009, SEMIN NUCL MED, V39, P124, DOI 10.1053/j.semnuclmed.2008.10.006
   Beltrán VP, 2007, GASTROINTEST ENDOSC, V66, P533, DOI 10.1016/j.gie.2006.12.059
   Biancone L, 2005, AM J GASTROENTEROL, V100, P344, DOI 10.1111/j.1572-0241.2005.41123.x
   Bickelhaupt S, 2013, CLIN RADIOL, V68, P1247, DOI 10.1016/j.crad.2013.06.024
   Bickelhaupt S, 2013, NEUROGASTROENT MOTIL, V25, DOI 10.1111/nmo.12088
   Bodily KD, 2006, RADIOLOGY, V238, P505, DOI 10.1148/radiol.2382041159
   Bourreille A, 2006, GUT, V55, P978, DOI 10.1136/gut.2005.081851
   Bremner AR, 2006, PEDIATR RADIOL, V36, P947, DOI 10.1007/s00247-006-0245-8
   Breynaert C, 2013, PLOS ONE, V8, DOI 10.1371/journal.pone.0068876
   Bruining DH, 2008, NAT CLIN PRACT GASTR, V5, P154, DOI 10.1038/ncpgasthep1028
   Bruining DH, 2011, CLIN GASTROENTEROL H, V9, P679, DOI 10.1016/j.cgh.2011.04.025
   Buda A, 2014, J CROHNS COLITIS, V8, P304, DOI 10.1016/j.crohns.2013.09.005
   Buisson A, 2013, ALIMENT PHARM THER, V37, P537, DOI 10.1111/apt.12201
   Calabrese E, 2012, J CROHNS COLITIS, V6, P852, DOI 10.1016/j.crohns.2012.01.015
   Calabrese E, 2009, INFLAMM BOWEL DIS, V15, P1635, DOI 10.1002/ibd.20948
   Cammarota T, 2013, SCAND J GASTROENTERO, V48, P552, DOI 10.3109/00365521.2013.777774
   Castiglione F, 2008, INFLAMM BOWEL DIS, V14, P1240, DOI 10.1002/ibd.20469
   Cheriyan DG, 2013, EUR J GASTROEN HEPAT, V25, P550, DOI 10.1097/MEG.0b013e32835d4e9c
   Chiorean MV, 2007, AM J GASTROENTEROL, V102, P2541, DOI 10.1111/j.1572-0241.2007.01537.x
   Cipolletta L, 2009, ENDOSCOPY, V41, P129, DOI 10.1055/s-0028-1103452
   Cipriano LE, 2012, INFLAMM BOWEL DIS, V18, P1240, DOI 10.1002/ibd.21862
   de Vries EFJ, 2010, EUR J NUCL MED MOL I, V37, P842, DOI 10.1007/s00259-010-1394-4
   Dionisio PM, 2010, AM J GASTROENTEROL, V105, P1240, DOI 10.1038/ajg.2009.713
   Engin G, 2008, J COMPUT ASSIST TOMO, V32, P9, DOI 10.1097/rct.0b013e318059bed7
   Ercan M T, 1996, Ann Nucl Med, V10, P419
   Esaki M, 2011, DIGEST ENDOSC, V23, P140, DOI 10.1111/j.1443-1661.2011.01110.x
   Fidler JL, 2009, RADIOGRAPHICS, V29, P1811, DOI 10.1148/rg.296095507
   Fiorino G, 2011, INFLAMM BOWEL DIS, V17, P1073, DOI 10.1002/ibd.21533
   Flamant M, 2013, INFLAMM BOWEL DIS, V19, P1390, DOI 10.1097/MIB.0b013e31828133c1
   Fraquelli M, 2005, RADIOLOGY, V236, P95, DOI 10.1148/radiol.2361040799
   Futagami Y, 1999, EUR J GASTROEN HEPAT, V11, P1007, DOI 10.1097/00042737-199909000-00010
   Girlich C, 2012, EUR J RADIOL, V81, P1105, DOI 10.1016/j.ejrad.2011.02.054
   Gotthardt M, 2010, J NUCL MED, V51, P1937, DOI 10.2967/jnumed.110.076232
   Gourtsoyiannis N, 2004, EUR RADIOL, V14, P1017, DOI 10.1007/s00330-004-2302-8
   Gralnek IM, 2014, LANCET ONCOL, V15, P353, DOI 10.1016/S1470-2045(14)70020-8
   Gralnek IM, 2013, ENDOSCOPY, V45, P697, DOI 10.1055/s-0033-1344395
   Guimaraes LS, 2010, ACAD RADIOL, V17, P1203, DOI 10.1016/j.acra.2010.07.001
   Haber HP, 2002, J ULTRAS MED, V21, P375, DOI 10.7863/jum.2002.21.4.375
   Halpenny DF, 2009, INFLAMM BOWEL DIS, V15, P951, DOI 10.1002/ibd.20817
   Hara AK, 2008, AM J ROENTGENOL, V190, P1512, DOI 10.2214/AJR.07.2877
   Hara AK, 2009, AM J ROENTGENOL, V193, P764, DOI 10.2214/AJR.09.2397
   Hara AK, 2009, ABDOM IMAGING, V34, P289, DOI 10.1007/s00261-008-9443-1
   Hardie AD, 2012, ACTA RADIOL, V53, P1088, DOI 10.1258/ar.2012.120344
   Hassan C, 2003, INT J COLORECTAL DIS, V18, P121, DOI 10.1007/s00384-002-0455-y
   Hillel PG, 2011, NUCL MED COMMUN, V32, P591, DOI 10.1097/MNM.0b013e328345b2fd
   Hordonneau C, 2014, AM J GASTROENTEROL, V109, P89, DOI 10.1038/ajg.2013.385
   Horsthuis K, 2009, EUR RADIOL, V19, P1450, DOI 10.1007/s00330-008-1287-0
   Hurlstone DP, 2005, AM J GASTROENTEROL, V100, P2167, DOI 10.1111/j.1572-0241.2005.41481.x
   International commission on radiological protection, 2008, ANN ICRP, V38, P51
   Jensen MD, 2011, INFLAMM BOWEL DIS, V17, P1081, DOI 10.1002/ibd.21534
   Kambadakone A. R., 2011, AM J ROENTGENOL, V196, pW743
   Kiesslich R, 2012, GUT, V61, P1146, DOI 10.1136/gutjnl-2011-300695
   Kiesslich R, 2007, GASTROENTEROLOGY, V132, P874, DOI 10.1053/j.gastro.2007.01.048
   Kim K, 2008, ULTRASOUND MED BIOL, V34, P902, DOI 10.1016/j.ultrasmedbio.2007.11.020
   Koilakou S, 2010, INFLAMM BOWEL DIS, V16, P198, DOI 10.1002/ibd.21003
   Koutroubakis IE, 2003, RADIOLOGY, V229, P70, DOI 10.1148/radiol.2291020692
   KRUSCHEWSKI M, 1995, LANGENBECK ARCH CHIR, V380, P253
   Larsson AE, 2006, INFLAMM BOWEL DIS, V12, P478, DOI 10.1097/00054725-200606000-00006
   Lauenstein TC, 2003, RADIOLOGY, V228, P279, DOI 10.1148/radiol.2281020161
   Lee BF, 2001, RADIOLOGY, V220, P381, DOI 10.1148/radiology.220.2.r01au30381
   Lee SJ, 2011, AM J ROENTGENOL, V197, P50, DOI 10.2214/AJR.11.6582
   Lee SS, 2002, AM J ROENTGENOL, V179, DOI 10.2214/ajr.179.4.1791029
   Love C, 2013, SEMIN NUCL MED, V43, P102, DOI 10.1053/j.semnuclmed.2012.11.003
   Maccioni F, 2006, RADIOLOGY, V238, P517, DOI 10.1148/radiol.2381040244
   Maccioni F, 2012, ABDOM IMAGING, V37, P944, DOI 10.1007/s00261-012-9853-y
   Maconi G, 2003, AM J GASTROENTEROL, V98, P1545, DOI 10.1016/S0002-9270(03)00303-4
   Maconi G, 2001, ANN SURG, V233, P345, DOI 10.1097/00000658-200103000-00007
   Maglinte DDT, 2007, RADIOLOGY, V245, P661, DOI 10.1148/radiol.2453060798
   Malagò R, 2012, RADIOL MED, V117, P268, DOI 10.1007/s11547-011-0783-5
   Malgras B, 2012, BRIT J SURG, V99, P1011, DOI 10.1002/bjs.8761
   Mao R, 2013, INFLAMM BOWEL DIS, V19, P977, DOI 10.1097/MIB.0b013e318280758c
   Paredes JM, 2013, J CROHNS COLITIS, V7, P192, DOI 10.1016/j.crohns.2012.03.017
   Paredes JM, 2010, J CROHNS COLITIS, V4, P537, DOI 10.1016/j.crohns.2010.03.002
   Mariani G, 2010, EUR J NUCL MED MOL I, V37, P1959, DOI 10.1007/s00259-010-1390-8
   Martínez MJ, 2009, ABDOM IMAGING, V34, P141, DOI 10.1007/s00261-008-9365-y
   Masselli G, 2012, RADIOLOGY, V264, P333, DOI 10.1148/radiol.12111658
   Maunoury V, 2007, INFLAMM BOWEL DIS, V13, P152, DOI 10.1002/ibd.20060
   Mazzeo S, 2005, RADIOL MED, V109, P516
   Meister T., 2012, GASTROINTEST ENDOSC, V75, P641
   Menys A., 2013, NEUROGASTROENT MOTIL, V25, P967
   Migaleddu V, 2008, ABDOM IMAGING, V33, P589, DOI 10.1007/s00261-007-9340-z
   Minordi LM, 2011, BRIT J RADIOL, V84, P112, DOI 10.1259/bjr/71649888
   Mustafi D, 2010, MAGN RESON MED, V63, P922, DOI 10.1002/mrm.22229
   Nylund K, 2013, ULTRASOUND MED BIOL, V39, P1197, DOI 10.1016/j.ultrasmedbio.2013.01.020
   O'Neill SB, 2013, EUR RADIOL, V23, P2503, DOI 10.1007/s00330-013-2858-2
   Ordás I, 2014, GASTROENTEROLOGY, V146, P374, DOI 10.1053/j.gastro.2013.10.055
   Oto A, 2011, J MAGN RESON IMAGING, V33, P615, DOI 10.1002/jmri.22435
   Panes J, 2013, J CROHNS COLITIS, V7, P556, DOI 10.1016/j.crohns.2013.02.020
   Panés J, 2011, ALIMENT PHARM THER, V34, P125, DOI 10.1111/j.1365-2036.2011.04710.x
   Papantoniou V, 2005, BREAST CANCER RES, V7, pR33, DOI 10.1186/bcr948
   Paparo F, 2012, ABDOM IMAGING, V37, P326, DOI 10.1007/s00261-011-9832-8
   Paparo F, 2013, EUR J RADIOL, V82, pE434, DOI 10.1016/j.ejrad.2013.04.033
   Parente F, 2004, GUT, V53, P1652, DOI 10.1136/gut.2004.041038
   Parente F, 2003, ALIMENT PHARM THER, V18, P1009, DOI 10.1046/j.1365-2036.2003.01796.x
   Pariente B, 2011, INFLAMM BOWEL DIS, V17, P1415, DOI 10.1002/ibd.21506
   Park SK, 2013, J CLIN GASTROENTEROL, V47, P400, DOI 10.1097/MCG.0b013e3182705f9e
   Pasha SF, 2008, CLIN GASTROENTEROL H, V6, P671, DOI 10.1016/j.cgh.2008.01.005
   Pazahr S, 2013, MAGN RESON MATER PHY, V26, P291, DOI 10.1007/s10334-012-0355-2
   Pellisé M, 2011, GASTROINTEST ENDOSC, V74, P840, DOI 10.1016/j.gie.2011.05.013
   Perlman SB, 2013, SEMIN NUCL MED, V43, P420, DOI 10.1053/j.semnuclmed.2013.06.006
   Prakash P, 2010, INVEST RADIOL, V45, P202, DOI 10.1097/RLI.ob013e3181dzfeec
   Punwani S, 2009, RADIOLOGY, V252, P712, DOI 10.1148/radiol.2523082167
   Quaia E, 2012, ULTRASOUND MED BIOL, V38, DOI 10.1016/j.ultrasmedbio.2012.04.008
   Rahmi G, 2013, J GASTROEN HEPATOL, V28, P992, DOI 10.1111/jgh.12188
   Ream JM, 2013, PEDIATR RADIOL, V43, P1077, DOI 10.1007/s00247-013-2712-3
   Rieber A, 2002, ABDOM IMAGING, V27, P394, DOI 10.1007/s00261-001-0120-x
   Rimola J, 2009, GUT, V58, P1113, DOI 10.1136/gut.2008.167957
   Rimola J, 2012, ABDOM IMAGING, V37, P958, DOI 10.1007/s00261-011-9820-z
   Rimola J, 2011, INFLAMM BOWEL DIS, V17, P1759, DOI 10.1002/ibd.21551
   Ripollés T, 2013, EUR J RADIOL, V82, pE525, DOI 10.1016/j.ejrad.2013.05.043
   Ripollés T, 2013, J CROHNS COLITIS, V7, P120, DOI 10.1016/j.crohns.2012.03.002
   Ripollés T, 2009, RADIOLOGY, V253, P241, DOI 10.1148/radiol.2531082269
   Rispo A, 2006, INFLAMM BOWEL DIS, V12, P486, DOI 10.1097/00054725-200606000-00007
   Roca M, 2010, EUR J NUCL MED MOL I, V37, P835, DOI 10.1007/s00259-010-1393-5
   Saboury B, 2010, EUR J NUCL MED MOL I, V37, P1430, DOI 10.1007/s00259-010-1458-5
   Sailer J, 2008, EUR RADIOL, V18, P2512, DOI 10.1007/s00330-008-1034-6
   Samuel S, 2012, CLIN GASTROENTEROL H, V10, P1253, DOI 10.1016/j.cgh.2012.03.026
   Schluender SJ, 2006, GASTROENTEROLOGY, V130, pA214
   Siddiki HA, 2009, AM J ROENTGENOL, V193, P113, DOI 10.2214/AJR.08.2027
   Solem CA, 2008, GASTROINTEST ENDOSC, V68, P255, DOI 10.1016/j.gie.2008.02.017
   Soyer P, 2012, ABDOM IMAGING, V37, P338, DOI 10.1007/s00261-011-9772-3
   Soyer P, 2010, RADIOLOGY, V254, P755, DOI 10.1148/radiol.09091165
   Spier BJ, 2009, Q J NUCL MED MOL IM, V53, P64
   Stathaki MI, 2008, NUCL MED COMMUN, V29, P27, DOI 10.1097/MNM.0b013e3282f1bc37
   Steward MJ, 2012, EUR J RADIOL, V81, P2080, DOI 10.1016/j.ejrad.2011.07.013
   Stidham RW, 2011, GASTROENTEROLOGY, V141, P819, DOI 10.1053/j.gastro.2011.07.027
   Sung J, 2012, ENDOSCOPY, V44, P754, DOI 10.1055/s-0032-1309819
   Thomson M, 2012, J PEDIATR GASTR NUTR, V54, P404, DOI 10.1097/MPG.0b013e3181f8b55d
   Tong JL, 2013, J GASTROEN HEPATOL, V28, P1180, DOI 10.1111/jgh.12231
   Tukey M, 2009, AM J GASTROENTEROL, V104, P2734, DOI 10.1038/ajg.2009.404
   Van Assche G, 2013, J CROHNS COLITIS, V7, P950, DOI 10.1016/j.crohns.2013.01.011
   WATKINSON JC, 1990, NUCL MED COMMUN, V11, P343, DOI 10.1097/00006231-199005000-00002
   Wu L, 2012, COLORECTAL DIS, V14, P416, DOI 10.1111/j.1463-1318.2010.02505.x
   Wu YW, 2012, ABDOM IMAGING, V37, P350, DOI 10.1007/s00261-011-9808-8
   Wu YW, 2012, EUR J RADIOL, V81, P52, DOI 10.1016/j.ejrad.2010.11.010
   Xu HX, 2009, WORLD J RADIOL, V1, P15, DOI 10.4329/wjr.v1.i1.15
   Yap KS, 2012, NUCL MED COMMUN, V33, P808, DOI 10.1097/MNM.0b013e328355b6b8
NR 144
TC 30
Z9 32
U1 2
U2 16
PU NATURE PUBLISHING GROUP
PI NEW YORK
PA 75 VARICK ST, 9TH FLR, NEW YORK, NY 10013-1917 USA
SN 1759-5045
EI 1759-5053
J9 NAT REV GASTRO HEPAT
JI Nat. Rev. Gastroenterol. Hepatol.
PD DEC
PY 2014
VL 11
IS 12
BP 722
EP 736
DI 10.1038/nrgastro.2014.144
PG 15
WC Gastroenterology & Hepatology
WE Science Citation Index Expanded (SCI-EXPANDED)
SC Gastroenterology & Hepatology
GA AU8ZT
UT WOS:000345882500005
PM 25157623
DA 2024-01-22
ER

PT J
AU Mathur, P
   Sharma, R
   Kandasamy, D
   Kedia, S
   Gamanagatti, S
   Ahuja, V
AF Mathur, Preeti
   Sharma, Raju
   Kandasamy, Devasenathipathy
   Kedia, Saurabh
   Gamanagatti, Shivanand
   Ahuja, Vineet
TI Can ADC be used as a surrogate marker of response to therapy in
   intestinal tuberculosis?
SO ABDOMINAL RADIOLOGY
LA English
DT Article
DE MR enterography; DWI; Intestinal tuberculosis; ADC; Treatment response
ID CROHNS-DISEASE; MR-ENTEROGRAPHY; INFLAMMATORY ACTIVITY; BOWEL
   INFLAMMATION; DIAGNOSIS
AB Purpose To evaluate the utility of Diffusion-weighted imaging (DWI) and apparent diffusion coefficient (ADC) in assessing treatment response in patients of intestinal tuberculosis (ITB). Method and materials MR Enterography (MRE) was done for patients with suspicion of ITB and 19 patients with pre- and post-treatment imaging were included in the analysis. MRE included T1W, T2W, post-contrast T1W, and DWI sequences. DWI was done using b values-0, 400 and 800 s/mm(2), and ADC maps were generated. The trace DW images and ADC values were compared before and after therapy. Composite gold standard (clinical, colonoscopic criteria, and biopsy) was used to assess treatment response and to classify into no response, partial response, and complete response. Results Thirty-one bowel segments were evaluated at baseline and after treatment in 19 patients. Prior to therapy, restricted diffusion was seen in 29/31 (93.5%) segments. After treatment, patients with either complete or partial response (27/31 segments, 15 patients) showed significant rise in mean ADC values from 1.1 +/- 0.37 x 10(-3) to 2.1 +/- 0.64 x 10(-3) mm(2)/s (p value < 0.05), whereas no significant change was found in mean ADC values of non-responders (4/29 segments in 4 patients) which increased from 1.0 +/- 0.1 x 10(-3) mm(2)/s on baseline scan to 1.32 +/- 0.2 x 10(-3) mm(2)/s on post-treatment scan (p value = 0.318). An increase in ADC value was found to be a reliable and objective marker of improvement with response to therapy. Conclusion ADC values show good correlation with treatment response in ITB and can be used for objectively quantifying it.
C1 [Mathur, Preeti; Sharma, Raju; Kandasamy, Devasenathipathy; Gamanagatti, Shivanand] All India Inst Med Sci, Dept Radiodiag, Room 67, New Delhi 110049, India.
   [Kedia, Saurabh; Ahuja, Vineet] All India Inst Med Sci, Dept Gastroenterol, New Delhi 110049, India.
C3 All India Institute of Medical Sciences (AIIMS) New Delhi; All India
   Institute of Medical Sciences (AIIMS) New Delhi
RP Sharma, R (通讯作者)，All India Inst Med Sci, Dept Radiodiag, Room 67, New Delhi 110049, India.
EM raju152@yahoo.com
RI Ahuja, Vineet/N-1705-2019; Kedia, Saurabh/AAD-7227-2020; Sharma,
   Raju/AAC-8587-2020; Gamanagatti, Shivanand/ABC-8486-2020
OI Ahuja, Vineet/0000-0002-5474-9709; 
CR Al-Hawary MM, 2014, MAGN RESON IMAGING C, V22, P13, DOI 10.1016/j.mric.2013.09.001
   Amarapurkar DN, 2008, WORLD J GASTROENTERO, V14, P741, DOI 10.3748/wjg.14.741
   Berk, 1995, BOCKUS GASTROENTEROL, P3304
   Bhatnagar G, 2015, BRIT J RADIOL, V88, DOI 10.1259/bjr.20150547
   Debi U, 2014, WORLD J GASTROENTERO, V20, P14831, DOI 10.3748/wjg.v20.i40.14831
   Huh J, 2017, KOREAN J RADIOL, V18, P162, DOI 10.3348/kjr.2017.18.1.162
   Krishna S, 2016, AM J ROENTGENOL, V207, P571, DOI 10.2214/AJR.15.15580
   Li XH, 2017, INFLAMM BOWEL DIS, V23, P244, DOI 10.1097/MIB.0000000000001001
   LOGAN VSC, 1969, P ROY SOC MED, V62, P1227, DOI 10.1177/003591576906201214
   Munut K, 2011, GASTROENTEROLOGY, V140, pS159
   Ninivaggi V, 2016, EUR REV MED PHARMACO, V20, P4540
   Oto A, 2009, ACAD RADIOL, V16, P597, DOI 10.1016/j.acra.2008.11.009
   Park SH, 2016, AM J ROENTGENOL, V207, P40, DOI 10.2214/AJR.15.15862
   Pendsé DA, 2017, ABDOM RADIOL, V42, P115, DOI 10.1007/s00261-016-0863-z
   Qi F, 2015, BMC GASTROENTEROL, V15, DOI 10.1186/s12876-015-0235-0
   Tielbeek JAW, 2013, AM J ROENTGENOL, V201, P1220, DOI 10.2214/AJR.12.10341
NR 16
TC 4
Z9 6
U1 0
U2 2
PU SPRINGER
PI NEW YORK
PA 233 SPRING ST, NEW YORK, NY 10013 USA
SN 2366-004X
EI 2366-0058
J9 ABDOM RADIOL
JI Abdom. Radiol.
PD SEP
PY 2019
VL 44
IS 9
SI SI
BP 3006
EP 3018
DI 10.1007/s00261-019-02090-4
PG 13
WC Radiology, Nuclear Medicine & Medical Imaging
WE Science Citation Index Expanded (SCI-EXPANDED)
SC Radiology, Nuclear Medicine & Medical Imaging
GA IQ2AB
UT WOS:000480550300006
PM 31175381
DA 2024-01-22
ER

PT J
AU Tang, N
   Ding, Z
   Zhang, SQ
   Luo, DF
   Liu, XC
   Bao, XF
   Liu, CY
   Liu, Z
AF Tang, Nan
   Ding, Zhen
   Zhang, Siqi
   Luo, Danfeng
   Liu, Xiaocan
   Bao, Xingfu
   Liu, Chaoyong
   Liu, Zhen
TI Nanoassemblies Derived from Natural Flavonoid Compounds as New
   Antioxidant Oral Preparations for Targeted Inflammatory Bowel Disease
   Therapy
SO ADVANCED FUNCTIONAL MATERIALS
LA English
DT Article
DE antioxidant therapy; dihydromyricetin; inflammatory bowel disease;
   natural flavonoid compounds; oral administration
ID ULCERATIVE-COLITIS; OXIDATIVE STRESS; GUT MICROBIOTA; NANOPARTICLES;
   NANOMEDICINE; PATHOGENESIS; PROBIOTICS; DELIVERY; HEALTH
AB Possessing the largest surface area of mucosa in the body, the gastrointestinal (GI) tract can easily sufferfrom inflammatory damage under various adverse external exposures, resulting in the occurrence of inflammatory bowel disease (IBD). Excessive reactive oxygen species (ROS) usually lead to local mucosal injury, accelerate the formation of niduses, andamplify the inflammatory and immune response. Antioxidant therapy, therefore, is considered as a potential strategy against IBDs. Herein, a series of novel dihydromyricetin-based nanoassemblies with excellent antioxidant activities and high dispersion in GI tract as oral preparations are developed for the targeted IBD treatment. By changing raw materials, the current strategy can be well extended to the preparation of other insoluble natural flavonoid compound-based nanoassemblies. The well-designed dihydromyricetin-PEG 1000-based nanoassemblies (DMY-1000 NAs) with high stability and great ROS scavenging capacity in the harsh environment of GI tract hold an admirable targeted capability toward the intestinal inflamed lesions. Therefore, these biocompatible DMY-1000 NAs show promising therapeutic effects for typical IBDs including ulcerative colitis and Crohn's disease in murine models. This study not only provides a new method for constructing antioxidant therapy platforms but also illustrates their prominent therapeutic promise against IBDs.
C1 [Tang, Nan; Ding, Zhen; Zhang, Siqi; Liu, Chaoyong; Liu, Zhen] Beijing Univ Chem Technol, Beijing Adv Innovat Ctr Soft Matter Sci & Engn, Coll Life Sci & Technol, Beijing 100029, Peoples R China.
   [Tang, Nan; Luo, Danfeng; Liu, Xiaocan; Bao, Xingfu] Jilin Univ, Sch & Hosp Stomatol, Jilin Prov Key Lab Tooth Dev & Bone Remodeling, Changchun 130021, Peoples R China.
C3 Beijing University of Chemical Technology; Jilin University
RP Liu, CY; Liu, Z (通讯作者)，Beijing Univ Chem Technol, Beijing Adv Innovat Ctr Soft Matter Sci & Engn, Coll Life Sci & Technol, Beijing 100029, Peoples R China.; Bao, XF (通讯作者)，Jilin Univ, Sch & Hosp Stomatol, Jilin Prov Key Lab Tooth Dev & Bone Remodeling, Changchun 130021, Peoples R China.
EM baoxf@jlu.edu.cn; chaoyongliu@mail.buct.edu.cn;
   liuganxuan@mail.buct.edu.cn
RI Liu, Zhen/M-5779-2014
OI Liu, Zhen/0000-0002-1886-6457
FU National Natural Science Foundation of China [22075011, 22178140,
   52073015]; Fundamental Research Funds for the Central Universities
   [BUCT-PT-2021-05]; Bethune Plan of Jilin University [2022B30]; Chinese
   Stomatological Association Youth Clinical Research Foundation for
   Orthodontics [COS-B2021-06]; Institutional Animal Care and Use Committee
   of Jilin University [SY202103014]
FX & nbsp;Financial support was provided by National Natural Science
   Foundation of China (22075011, 22178140, and 52073015), Fundamental
   Research Funds for the Central Universities (BUCT-PT-2021-05), Bethune
   Plan of Jilin University (2022B30), and Chinese Stomatological
   Association Youth Clinical Research Foundation for Orthodontics
   (COS-B2021-06). All animal cares and experimental procedures were under
   institutional policies for animal health and wellbeing, and were
   approved by the Institutional Animal Care and Use Committee of Jilin
   University (SY202103014).
CR Anselmo AC, 2016, ADV MATER, V28, P9486, DOI 10.1002/adma.201603270
   Axelsson LG, 1998, ALIMENT PHARM THER, V12, P925, DOI 10.1046/j.1365-2036.1998.00357.x
   Bao XF, 2018, ACS NANO, V12, P8882, DOI 10.1021/acsnano.8b04022
   Bertoni S, 2018, ADV FUNCT MATER, V28, DOI 10.1002/adfm.201806175
   Bourgonje AR, 2020, TRENDS MOL MED, V26, P1034, DOI 10.1016/j.molmed.2020.06.006
   Cao H, 2022, CHEM SOC REV, V51, P4175, DOI 10.1039/d1cs01165k
   Cao ZP, 2019, NAT COMMUN, V10, DOI 10.1038/s41467-019-13727-9
   Caruso R, 2020, NAT REV IMMUNOL, V20, P411, DOI [10.1038/s41577-019-0268-7, 10.4161/gmic.20228]
   Chen Y, 2022, ADV SCI, V9, DOI 10.1002/advs.202103977
   Chung CH, 2020, ACS NANO, V14, P6887, DOI 10.1021/acsnano.0c01018
   Deng HZ, 2020, NAT COMMUN, V11, DOI 10.1038/s41467-020-18745-6
   Dong SJ, 2021, PHARMACOL RES, V171, DOI 10.1016/j.phrs.2021.105767
   Engel MA, 2010, J GASTROENTEROL, V45, P571, DOI 10.1007/s00535-010-0219-3
   Erben U, 2014, INT J CLIN EXP PATHO, V7, P4557
   Federici S, 2022, CELL, V185, P2879, DOI 10.1016/j.cell.2022.07.003
   Geng ZM, 2023, SCI ADV, V9, DOI 10.1126/sciadv.ade0997
   GRISHAM MB, 1994, LANCET, V344, P859, DOI 10.1016/S0140-6736(94)92831-2
   Guo HR, 2022, REDOX BIOL, V56, DOI 10.1016/j.redox.2022.102441
   Hao CL, 2019, J AM CHEM SOC, V141, P1091, DOI 10.1021/jacs.8b11856
   Hoivik ML, 2012, INFLAMM BOWEL DIS, V18, P1540, DOI 10.1002/ibd.21863
   Huang X, 2021, MATER TODAY BIO, V11, DOI 10.1016/j.mtbio.2021.100124
   Huang YY, 2016, ANGEW CHEM INT EDIT, V55, P6646, DOI 10.1002/anie.201600868
   Jena G, 2012, FREE RADICAL RES, V46, P1339, DOI 10.3109/10715762.2012.717692
   Kaser A, 2010, ANNU REV IMMUNOL, V28, P573, DOI 10.1146/annurev-immunol-030409-101225
   Khor B, 2011, NATURE, V474, P307, DOI 10.1038/nature10209
   Kotla NG, 2022, BIOMATERIALS, V281, DOI 10.1016/j.biomaterials.2022.121364
   Lee Y, 2021, ADV DRUG DELIVER REV, V179, DOI 10.1016/j.addr.2021.114021
   Lee Y, 2020, NAT MATER, V19, P118, DOI 10.1038/s41563-019-0462-9
   Lee Y, 2016, ANGEW CHEM INT EDIT, V55, P7460, DOI 10.1002/anie.201602525
   Li CW, 2019, ADV SCI, V6, DOI 10.1002/advs.201900610
   Li W, 2017, ANGEW CHEM INT EDIT, V56, P13661, DOI 10.1002/anie.201706910
   Li X, 2022, CHEM ENG J, V445, DOI 10.1016/j.cej.2022.136438
   Lin SC, 2020, SMALL, V16, DOI 10.1002/smll.201902123
   Liu J, 2022, SCI ADV, V8, DOI 10.1126/sciadv.abp8798
   Liu TF, 2020, NAT COMMUN, V11, DOI 10.1038/s41467-020-16544-7
   Liu YL, 2019, NANO TODAY, V27, P146, DOI 10.1016/j.nantod.2019.05.008
   Liu YF, 2020, SCI ADV, V6, DOI 10.1126/sciadv.abb2695
   Liu Z, 2016, BIOMATERIALS, V100, P17, DOI 10.1016/j.biomaterials.2016.05.026
   Liu Z, 2015, ACS NANO, V9, P10335, DOI 10.1021/acsnano.5b04380
   Luo RF, 2021, CARBOHYD POLYM, V263, DOI 10.1016/j.carbpol.2021.117998
   Maloy KJ, 2011, NATURE, V474, P298, DOI 10.1038/nature10208
   Mittal M, 2014, ANTIOXID REDOX SIGN, V20, P1126, DOI 10.1089/ars.2012.5149
   Miyake T, 1997, J AGR FOOD CHEM, V45, P1819, DOI 10.1021/jf960620c
   OKAYASU I, 1990, GASTROENTEROLOGY, V98, P694, DOI 10.1016/0016-5085(90)90290-H
   Pisoschi AM, 2015, EUR J MED CHEM, V97, P55, DOI 10.1016/j.ejmech.2015.04.040
   Podolsky DK, 2002, NEW ENGL J MED, V347, P417, DOI 10.1056/NEJMra0804647
   Ren CH, 2019, ACS APPL MATER INTER, V11, P33706, DOI 10.1021/acsami.9b12530
   Ren QJ, 2021, NANO RES, V14, P2535, DOI 10.1007/s12274-021-3303-5
   Sela-Passwell NA, 2012, NAT MED, V18, P143, DOI 10.1038/nm.2582
   Seyedian Seyed Saeid, 2019, J Med Life, V12, P113, DOI 10.25122/jml-2018-0075
   Shi CX, 2022, SCI ADV, V8, DOI 10.1126/sciadv.abj2372
   SIMMONDS NJ, 1992, GASTROENTEROLOGY, V103, P186, DOI 10.1016/0016-5085(92)91112-H
   Singh N, 2017, ANGEW CHEM INT EDIT, V56, P14267, DOI 10.1002/anie.201708573
   Stallmach A, 2010, BEST PRACT RES CL GA, V24, P167, DOI 10.1016/j.bpg.2010.01.002
   Strober W, 2011, GASTROENTEROLOGY, V140, P1756, DOI 10.1053/j.gastro.2011.02.016
   Sun W, 2023, BIOMATERIALS, V295, DOI 10.1016/j.biomaterials.2023.122039
   Sun Y, 2022, FRONT PHARMACOL, V12, DOI 10.3389/fphar.2021.794563
   Nguyen TH, 2021, J CONTROL RELEASE, V331, P515, DOI 10.1016/j.jconrel.2020.10.042
   Tian Y, 2021, NAT BIOMED ENG, V5, P968, DOI 10.1038/s41551-021-00764-3
   Tirosh B, 2009, MOL PHARMACEUT, V6, P1083, DOI 10.1021/mp9000926
   Turner JR, 2009, NAT REV IMMUNOL, V9, P799, DOI 10.1038/nri2653
   Wang H, 2020, CHEM SCI, V11, P12721, DOI 10.1039/d0sc03246h
   Wang H, 2019, ACS NANO, V13, P9206, DOI 10.1021/acsnano.9b03531
   Wang L., 2021, ADV FUNCT MATER, V31
   Wang ZJ, 2022, ADV FIBER MATER, V4, P1556, DOI 10.1007/s42765-022-00180-5
   Wei ZW, 2022, ACS NANO, V16, P18329, DOI 10.1021/acsnano.2c06186
   Wei ZW, 2020, ADV FUNCT MATER, V30, DOI 10.1002/adfm.202002234
   Wu JJX, 2021, ANGEW CHEM INT EDIT, V60, P1227, DOI 10.1002/anie.202010714
   Xu JK, 2021, ADV MATER, V33, DOI 10.1002/adma.202104355
   Yan RJ, 2019, ACS NANO, V13, P11552, DOI 10.1021/acsnano.9b05075
   Yang BW, 2019, CHEM REV, V119, P4881, DOI 10.1021/acs.chemrev.8b00626
   Yim D, 2020, ACS NANO, V14, P10324, DOI 10.1021/acsnano.0c03807
   Yuan L, 2018, J AGR FOOD CHEM, V66, P9777, DOI 10.1021/acs.jafc.8b03568
   Zeng ZY, 2021, BIOMATERIALS, V271, DOI 10.1016/j.biomaterials.2021.120753
   Zhang L, 2011, J AGR FOOD CHEM, V59, P12361, DOI 10.1021/jf203146e
   Zhang QX, 2016, BIOMATERIALS, V105, P206, DOI 10.1016/j.biomaterials.2016.08.010
   Zhang SF, 2017, NANO TODAY, V16, P82, DOI 10.1016/j.nantod.2017.08.006
   Zhang SF, 2015, SCI TRANSL MED, V7, DOI 10.1126/scitranslmed.aaa5657
   Zhang XY, 2019, J CELL MOL MED, V23, P4829, DOI 10.1111/jcmm.14406
   Zhao JW, 2021, NANO TODAY, V40, DOI 10.1016/j.nantod.2021.101282
   Zhao JL, 2019, THERANOSTICS, V9, P2843, DOI 10.7150/thno.33727
   Zhao JL, 2018, ACS APPL MATER INTER, V10, P26108, DOI 10.1021/acsami.8b10345
   Zhao PC, 2021, NAT COMMUN, V12, DOI 10.1038/s41467-021-27463-6
   Zhao S, 2020, ADV FUNCT MATER, V30, DOI 10.1002/adfm.202004692
   Zhong DN, 2021, SCI ADV, V7, DOI [10.1126/sciadv.abi9265, 10.1126/sciadv.abi926]
   Zhou J, 2022, NAT COMMUN, V13, DOI 10.1038/s41467-022-31171-0
NR 86
TC 4
Z9 4
U1 92
U2 100
PU WILEY-V C H VERLAG GMBH
PI WEINHEIM
PA POSTFACH 101161, 69451 WEINHEIM, GERMANY
SN 1616-301X
EI 1616-3028
J9 ADV FUNCT MATER
JI Adv. Funct. Mater.
PD NOV
PY 2023
VL 33
IS 45
DI 10.1002/adfm.202305133
EA JUN 2023
PG 15
WC Chemistry, Multidisciplinary; Chemistry, Physical; Nanoscience &
   Nanotechnology; Materials Science, Multidisciplinary; Physics, Applied;
   Physics, Condensed Matter
WE Science Citation Index Expanded (SCI-EXPANDED)
SC Chemistry; Science & Technology - Other Topics; Materials Science;
   Physics
GA W5JJ4
UT WOS:001016323500001
DA 2024-01-22
ER

PT J
AU Grossmann, B
   Saur, S
   Rall, K
   Pecher, AC
   Hübner, S
   Henes, J
   Henes, M
AF Grossmann, Benita
   Saur, Sebastian
   Rall, Katharina
   Pecher, Ann-Christin
   Huebner, Stephanie
   Henes, Joerg
   Henes, Melanie
TI Prevalence of autoimmune disease in women with premature ovarian failure
SO EUROPEAN JOURNAL OF CONTRACEPTION AND REPRODUCTIVE HEALTH CARE
LA English
DT Article
DE Adrenal disorders; autoimmune disease; female infertility; reproductive
   immunology; thyroid disorder
ID ANTI-MULLERIAN HORMONE; PREMENOPAUSAL WOMEN; RESERVE; IMPACT
AB Objective: The aim of the study was to investigate the relationship between premature ovarian failure and autoimmune disease. Methods: This interdisciplinary prospective study included 52 consecutively recruited women with premature ovarian failure, aged 18-40 years. Diagnosis of premature ovarian failure was defined as amenorrhoea lasting more than 4 months and anti-Mullerian hormone levels below the age-appropriate range. Women with an abnormal karyotype or Fragile X syndrome were excluded from the study. All participants were screened by a rheumatologist for the presence of underlying autoimmune disease. Results: The average age at first diagnosis of premature ovarian failure was 29.5 years; 92.3% of participants (n = 48) presented with a secondary amenorrhoea, while only 7.7% (n = 4) had primary amenorrhoea. Of all 52 participants, 40.4% (n = 21) had at least one confirmed autoimmune disease, including Hashimoto's disease, systemic lupus erythematosus, rheumatoid arthritis, psoriasis, Crohn's disease, polyglandular autoimmune syndrome and coeliac disease. Response rates for hormonal stimulation therapy were low and the presence of autoimmune disease was associated with poor infertility treatment outcome. Conclusions: We found a high prevalence of autoimmune disease in women with premature ovarian failure. Screening for autoimmune diseases should be offered to all women with premature ovarian failure.
C1 [Grossmann, Benita] Eberhard Karls Univ Tubingen, Tubingen, Germany.
   [Saur, Sebastian; Pecher, Ann-Christin; Henes, Joerg] Tubingen Univ Hosp, Ctr Interdisciplinary Clin Immunol Rheumatol & Au, Fried Muller Str 10, D-72076 Tubingen, Germany.
   [Saur, Sebastian; Pecher, Ann-Christin; Henes, Joerg] Tubingen Univ Hosp, Dept Internal Med Haematol Oncol Immunol & Rheuma, Tubingen, Germany.
   [Rall, Katharina; Huebner, Stephanie; Henes, Melanie] Tubingen Univ Hosp, Ctr Womens Hlth, Tubingen, Germany.
C3 Eberhard Karls University of Tubingen; Eberhard Karls University of
   Tubingen; TUBINGEN UNIVERSITY CHILDRENS HOSPITAL; Eberhard Karls
   University Hospital; Eberhard Karls University of Tubingen; Eberhard
   Karls University Hospital; TUBINGEN UNIVERSITY CHILDRENS HOSPITAL;
   Eberhard Karls University of Tubingen; TUBINGEN UNIVERSITY CHILDRENS
   HOSPITAL; Eberhard Karls University Hospital
RP Henes, J (通讯作者)，Tubingen Univ Hosp, Ctr Interdisciplinary Clin Immunol Rheumatol & Au, Fried Muller Str 10, D-72076 Tubingen, Germany.
EM joerg.henes@med.uni-tuebingen.de
RI Pecher, Ann-Christin/AAC-4429-2022
OI Menden, Benita/0000-0003-4958-6279; Henes, Joerg/0000-0002-8385-6861
CR Aghini-Lombardi F, 1999, J CLIN ENDOCR METAB, V84, P561, DOI 10.1210/jc.84.2.561
   ALPER MM, 1985, OBSTET GYNECOL, V66, P27
   Conway GS, 1996, FERTIL STERIL, V65, P337, DOI 10.1016/S0015-0282(16)58095-9
   DEMORAESRUEHSEN M, 1972, AM J OBSTET GYNECOL, V112, P693, DOI 10.1016/0002-9378(72)90797-1
   Deroux A, 2017, CLIN REV ALLERG IMMU, V53, P78, DOI 10.1007/s12016-016-8586-z
   Ebrahimi M, 2015, INT J REPROD BIOMED, V13, P461
   Henes M, 2015, RHEUMATOLOGY, V54, P1709, DOI 10.1093/rheumatology/kev124
   Hoek A, 1997, ENDOCR REV, V18, P107, DOI 10.1210/er.18.1.107
   Knauff EAH, 2009, J CLIN ENDOCR METAB, V94, P786, DOI 10.1210/jc.2008-1818
   Lawrenz B, 2011, LUPUS, V20, P1193, DOI 10.1177/0961203311409272
   Metso S, 2012, SCAND J GASTROENTERO, V47, P43, DOI 10.3109/00365521.2011.639084
   Nelson LM, 2009, NEW ENGL J MED, V360, P606, DOI 10.1056/NEJMcp0808697
   POGANIK RK, 2014, INT J FERTIL STERIL, V7, P281
   Seifer DB, 2016, FERTIL STERIL, V105, P385, DOI 10.1016/j.fertnstert.2015.10.004
   Szlendak-Sauer K, 2016, EUR J OBSTET GYN R B, V203, P61, DOI 10.1016/j.ejogrb.2016.05.023
   van Kasteren YM, 1999, HUM REPROD UPDATE, V5, P483, DOI 10.1093/humupd/5.5.483
NR 16
TC 26
Z9 29
U1 2
U2 23
PU TAYLOR & FRANCIS LTD
PI ABINGDON
PA 2-4 PARK SQUARE, MILTON PARK, ABINGDON OR14 4RN, OXON, ENGLAND
SN 1362-5187
EI 1473-0782
J9 EUR J CONTRACEP REPR
JI Eur. J. Contracept. Reprod. Health Care
PD JAN 2
PY 2020
VL 25
IS 1
BP 72
EP 75
DI 10.1080/13625187.2019.1702638
EA DEC 2019
PG 4
WC Public, Environmental & Occupational Health; Obstetrics & Gynecology
WE Science Citation Index Expanded (SCI-EXPANDED)
SC Public, Environmental & Occupational Health; Obstetrics & Gynecology
GA KE9IC
UT WOS:000503290000001
PM 31852274
DA 2024-01-22
ER

PT J
AU Chae, JM
   Heo, W
   Cho, HT
   Lee, DH
   Kim, JH
   Rhee, MS
   Park, TS
   Kim, YK
   Lee, JH
   Kim, YJ
AF Chae, Jung Min
   Heo, Wan
   Cho, Hyung Taek
   Lee, Dong Hun
   Kim, Jun Ho
   Rhee, Min Suk
   Park, Tae-Sik
   Kim, Yong Ki
   Lee, Jin Hyup
   Kim, Young Jun
TI Effects of Orally-Administered <i>Bifidobacterium animalis</i> subsp
   <i>lactis</i> Strain BB12 on Dextran Sodium Sulfate-Induced Colitis in
   Mice
SO JOURNAL OF MICROBIOLOGY AND BIOTECHNOLOGY
LA English
DT Article
DE Probiotics; colitis; TNF-alpha; apoptosis
ID APOPTOSIS; CELLS; NECROSIS; DISEASES
AB Inflammatory bowel disease, including Crohn's disease and ulcerative colitis (UC), is a chronically relapsing inflammatory disorder of the gastrointestinal tract. Intestinal epithelial cells (IECs) constitute barrier surfaces and play a critical role in maintaining gut health. Dysregulated immune responses and destruction of IECs disrupt intestinal balance. Dextran sodium sulfate (DSS) is the most widely used chemical for inducing colitis in animals, and its treatment induces colonic inflammation, acute diarrhea, and shortening of the intestine, with clinical and histological similarity to human UC. Current treatments for this inflammatory disorder have poor tolerability and insufficient therapeutic efficacy, and thus, alternative therapeutic approaches are required. Recently, dietary supplements with probiotics have emerged as promising interventions by alleviating disturbances in the indigenous microflora in UC. Thus, we hypothesized that the probiotic Bifidobacterium animalis subsp. lactis strain BB12 could protect against the development of colitis in a DSS-induced mouse model of UC. In the present study, oral administration of BB12 markedly ameliorated DSS-induced colitis, accompanied by reduced tumor necrosis factor-alpha-mediated IEC apoptosis. These findings indicate that the probiotic strain BB12 can alleviate DSS-induced colitis and suggest a novel mechanism of communication between probiotic microorganisms and intestinal epithelia, which increases intestinal cell survival by modulating pro-apoptotic cytokine expression.
C1 [Chae, Jung Min; Heo, Wan; Cho, Hyung Taek; Lee, Dong Hun; Lee, Jin Hyup; Kim, Young Jun] Korea Univ, Dept Food & Biotechnol, Sejong 30019, South Korea.
   [Kim, Jun Ho] Andong Natl Univ, Dept Food Sci & Biotechnol, Andong 36729, South Korea.
   [Rhee, Min Suk] Korea Univ, Dept Biotechnol, Seoul 02841, South Korea.
   [Park, Tae-Sik] Gachon Univ, Dept Life Sci, Seongnam 13120, South Korea.
   [Kim, Yong Ki] Maeil Dairies Co Ltd, R&D Ctr, Pyeongtaek 7714, South Korea.
C3 Korea University; Andong National University; Korea University; Gachon
   University
RP Kim, YJ (通讯作者)，Korea Univ, Dept Food & Biotechnol, Sejong 30019, South Korea.
EM yk46@korea.ac.kr
RI Rhee, Min Suk/F-2106-2013
OI Rhee, Min Suk/0000-0003-0412-1910
FU High Value-added Food Technology Development Program; iPET (Korea
   Institute of Planning and Evaluation for Technology in Food,
   Agriculture, Forestry and Fisheries), Ministry of Agriculture, Food and
   Rural Affairs [314046-3]
FX This research was supported by the High Value-added Food Technology
   Development Program, funded by iPET (Korea Institute of Planning and
   Evaluation for Technology in Food, Agriculture, Forestry and Fisheries),
   Ministry of Agriculture, Food and Rural Affairs (314046-3).
CR Alex P, 2009, INFLAMM BOWEL DIS, V15, P341, DOI 10.1002/ibd.20753
   Bouma G, 2003, NAT REV IMMUNOL, V3, P521, DOI 10.1038/nri1132
   Braus NA, 2009, CLIN IMMUNOL, V132, P1, DOI 10.1016/j.clim.2009.02.006
   Di Sabatino A, 2003, DIS COLON RECTUM, V46, P1498, DOI 10.1007/s10350-004-6802-z
   Goretsky T, 2012, AM J PATHOL, V181, P1306, DOI 10.1016/j.ajpath.2012.06.016
   Günther C, 2013, GUT, V62, P1062, DOI 10.1136/gutjnl-2011-301364
   Hagiwara C, 2002, J GASTROEN HEPATOL, V17, P758, DOI 10.1046/j.1440-1746.2002.02791.x
   Hopkins MJ, 2001, GUT, V48, P198, DOI 10.1136/gut.48.2.198
   Imaoka A, 2008, WORLD J GASTROENTERO, V14, P2511, DOI 10.3748/wjg.14.2511
   Isolauri E, 2001, AM J CLIN NUTR, V73, p1142S
   Iwamoto M, 1996, J PATHOL, V180, P152
   LANGENDIJK PS, 1995, APPL ENVIRON MICROB, V61, P3069, DOI 10.1128/AEM.61.8.3069-3075.1995
   Matsuki T, 2002, APPL ENVIRON MICROB, V68, P5445, DOI 10.1128/AEM.68.11.5445-5451.2002
   PODOLSKY DK, 1991, NEW ENGL J MED, V325, P1008, DOI 10.1056/NEJM199110033251406
   Reuter G, 2001, Curr Issues Intest Microbiol, V2, P43
   Ryu B, 2011, J ETHNOPHARMACOL, V135, P582, DOI 10.1016/j.jep.2011.03.004
   Sartor RB, 2008, GASTROENTEROLOGY, V134, P577, DOI 10.1053/j.gastro.2007.11.059
   Sartor RB, 2004, GASTROENTEROLOGY, V126, P1620, DOI 10.1053/j.gastro.2004.03.024
   Uhlig HH, 2013, GUT, V62, P1795, DOI 10.1136/gutjnl-2012-303956
   Wang J, 2005, IMMUNOL REV, V204, P144, DOI 10.1111/j.0105-2896.2005.00218.x
   Wang L, 2008, CELL, V133, P693, DOI 10.1016/j.cell.2008.03.036
   Wang X, 2013, MATER RES LETT, V1, P19, DOI 10.1080/21663831.2012.686586
   Wildt S, 2011, J CROHNS COLITIS, V5, P115, DOI 10.1016/j.crohns.2010.11.004
   Williams CS, 2013, GUT, V62, P1446, DOI 10.1136/gutjnl-2011-301439
   Xavier RJ, 2007, NATURE, V448, P427, DOI 10.1038/nature06005
NR 25
TC 17
Z9 20
U1 3
U2 33
PU KOREAN SOC MICROBIOLOGY & BIOTECHNOLOGY
PI SEOUL
PA KOREA SCI TECHNOL CENTER #507,  635-4 YEOGSAM-DONG, KANGNAM-GU, SEOUL
   135-703, SOUTH KOREA
SN 1017-7825
EI 1738-8872
J9 J MICROBIOL BIOTECHN
JI J. Microbiol. Biotechnol.
PD NOV
PY 2018
VL 28
IS 11
BP 1800
EP 1805
DI 10.4014/jmb.1805.05072
PG 6
WC Biotechnology & Applied Microbiology; Microbiology
WE Science Citation Index Expanded (SCI-EXPANDED)
SC Biotechnology & Applied Microbiology; Microbiology
GA HB9TZ
UT WOS:000451437200004
PM 30270609
OA Bronze
DA 2024-01-22
ER

PT J
AU Reyes-García, DV
   Canul-Euan, AA
   Rivera-Rueda, MA
   Cruz-Alvarado, CE
   Bermejo-Martínez, LB
   Arreola-Ramírez, G
   Cordero-González, G
   Carrera-Muiños, S
   Diaz-Valencia, JD
   Estrada-Gutiérrez, G
   Irles, C
   Gonzalez-Perez, G
AF Veronica Reyes-Garcia, Diana
   Alejandro Canul-Euan, Arturo
   Antonieta Rivera-Rueda, Maria
   Edith Cruz-Alvarado, Claudia
   Bertha Bermejo-Martinez, Luisa
   Arreola-Ramirez, Gabriela
   Cordero-Gonzalez, Guadalupe
   Carrera-Muinos, Sandra
   Diaz-Valencia, Juan Daniel
   Estrada-Gutierrez, Guadalupe
   Irles, Claudine
   Gonzalez-Perez, Gabriela
TI Neonatal Antibiotic Treatment Can Affect Stool Pattern and Oral
   Tolerance in Preterm Infants
SO LIFE-BASEL
LA English
DT Article
DE empirical antibiotic; neonatal antibiotic; preterm infant stool pattern;
   meconium; delayed meconium passage; green stools; yellow stools; preterm
   infant oral feeding; preterm infant feeding tolerance; enteral feeding
   volumes
ID BIRTH-WEIGHT INFANTS; MECONIUM EVACUATION; CROHNS-DISEASE; EXPOSURE;
   RISK; SUPPOSITORIES; OVERWEIGHT; DYSBIOSIS; PASSAGE; ENEMAS
AB Preterm neonates are at high risk of infectious and inflammatory diseases which require antibiotic treatment. Antibiotics influence neonatal gut microbiome development, and intestinal dysbiosis has been associated with delayed gastrointestinal transit. Neonates who take less time to pass meconium have a better tolerance to enteral feeding. We analyzed the effect of neonatal antibiotic treatment on the stool pattern and oral tolerance in 106 preterm infants < 33 weeks gestational age. Neonates were classified in 3 groups according to neonatal antibiotic (ABT) treatment days: no antibiotics, 3-7 d ABT, and >= 8 d ABT. Preterm infants from the >= 8 d ABT group took longer to pass meconium and to start green and yellow stools, took longer to reach 100 and 150 mL/kg/day, and reached reduced volumes in enteral feeds at day of life 14 and 28 than infants from no ABT and 3-7 d ABT groups. Multiple linear regression models showed that neonatal antibiotic treatment, birth weight, invasive mechanical ventilation, surfactant, enteral feeding start day, neonatal parenteral nutrition, and neonatal fasting days are associated with the stool pattern and oral tolerance in preterm infants.
C1 [Veronica Reyes-Garcia, Diana; Antonieta Rivera-Rueda, Maria; Edith Cruz-Alvarado, Claudia; Cordero-Gonzalez, Guadalupe; Carrera-Muinos, Sandra] Natl Inst Perinatol Isidro Espinosa de los Reyes, Neonatal Intens Care Unit, Mexico City 11000, DF, Mexico.
   [Alejandro Canul-Euan, Arturo] Natl Inst Perinatol Isidro Espinosa de los Reyes, Dept Dev Neurobiol, Mexico City 11000, DF, Mexico.
   [Bertha Bermejo-Martinez, Luisa] Natl Inst Perinatol Isidro Espinosa de los Reyes, Dept Immunobiochem, Mexico City 11000, DF, Mexico.
   [Arreola-Ramirez, Gabriela] Natl Inst Perinatol Isidro Espinosa de los Reyes, Dept Pediat Follow Up, Mexico City 11000, DF, Mexico.
   [Diaz-Valencia, Juan Daniel; Irles, Claudine; Gonzalez-Perez, Gabriela] Natl Inst Perinatol Isidro Espinosa de los Reyes, Dept Physiol & Cellular Dev, Mexico City 11000, DF, Mexico.
   [Estrada-Gutierrez, Guadalupe] Natl Inst Perinatol Isidro Espinosa de los Reyes, Res Direct, Mexico City 11000, DF, Mexico.
RP Gonzalez-Perez, G (通讯作者)，Natl Inst Perinatol Isidro Espinosa de los Reyes, Dept Physiol & Cellular Dev, Mexico City 11000, DF, Mexico.; Estrada-Gutiérrez, G (通讯作者)，Natl Inst Perinatol Isidro Espinosa de los Reyes, Res Direct, Mexico City 11000, DF, Mexico.
EM dian.reyesg@gmail.com; alejandrox07@gmail.com;
   marivera1309@yahoo.com.mx; draclaucruz18@gmail.com;
   bermejol@yahoo.com.mx; gabrielaarreola@hotmail.com;
   guadita69@yahoo.com.mx; sandracarreram@hotmail.com; jdanield@yahoo.com;
   gpestrad@gmail.com; claudine.irles@inper.gob.mx;
   gonzalezperez.gabriela@gmail.com
OI Estrada-Gutierrez, Guadalupe/0000-0001-9551-9021; Canul Euan, Arturo
   Alejandro/0000-0002-3882-0317; Gonzalez-Perez,
   Gabriela/0000-0002-3275-9172
FU National Institute of Perinatology "Isidro Espinosa de los Reyes"
   [2017-2-61]; Mexican National Council of Science and Technology
   (CONACyT) [FOSISS 289734]
FX This research was funded by the National Institute of Perinatology
   "Isidro Espinosa de los Reyes" (grant number 2017-2-61) and the Mexican
   National Council of Science and Technology (CONACyT) (grant number
   FOSISS 289734).
CR Alexander VN, 2011, J PEDIATR-US, V159, P392, DOI 10.1016/j.jpeds.2011.02.035
   Amenyogbe N, 2017, FRONT PEDIATR, V5, DOI 10.3389/fped.2017.00111
   Anitha M, 2016, CELL MOL GASTROENTER, V2, P328, DOI 10.1016/j.jcmgh.2015.12.008
   Arrieta MC, 2015, SCI TRANSL MED, V7, DOI 10.1126/scitranslmed.aab2271
   Azad MB, 2014, INT J OBESITY, V38, P1290, DOI 10.1038/ijo.2014.119
   Bekkali N, 2009, J PEDIATR-US, V154, P521, DOI 10.1016/j.jpeds.2008.10.010
   Bittker SS, 2018, NEUROPSYCH DIS TREAT, V14, P1399, DOI 10.2147/NDT.S158811
   Choi YJ, 2021, FRONT PHYSIOL, V12, DOI 10.3389/fphys.2021.650789
   Cotten CM, 2009, PEDIATRICS, V123, P58, DOI 10.1542/peds.2007-3423
   Deshmukh M, 2016, NEONATOLOGY, V110, P55, DOI 10.1159/000444075
   Gustin J, 2018, JPEN-PARENTER ENTER, V42, pS5, DOI 10.1002/jpen.1468
   Haiden N, 2012, PEDIATRICS, V130, pE1600, DOI 10.1542/peds.2011-3634
   Hoskin-Parr L, 2013, PEDIAT ALLERG IMM-UK, V24, P762, DOI 10.1111/pai.12153
   Ibrahim T, 2017, NEONATOLOGY, V112, P347, DOI 10.1159/000477999
   Kamphorst K, 2016, ACTA PAEDIATR, V105, P1280, DOI 10.1111/apa.13540
   Korpela K, 2016, NAT COMMUN, V7, DOI 10.1038/ncomms10410
   Kuppala VS, 2011, J PEDIATR-US, V159, P720, DOI 10.1016/j.jpeds.2011.05.033
   Lee JKF, 2020, INT J ENV RES PUB HE, V17, DOI 10.3390/ijerph17196963
   Letouzey M, 2022, J PEDIATR-US, V243, P91, DOI 10.1016/j.jpeds.2021.11.075
   MEETZE WH, 1993, JPEN-PARENTER ENTER, V17, P537, DOI 10.1177/0148607193017006537
   Mena P, 2014, REV CHIL PEDIATR-CHI, V85, P304, DOI 10.4067/S0370-41062014000300006
   Mihatsch WA, 2001, ACTA PAEDIATR, V90, P409, DOI 10.1080/080352501750126276
   Murphy R, 2014, INT J OBESITY, V38, P1115, DOI 10.1038/ijo.2013.218
   Neuman H, 2018, FEMS MICROBIOL REV, V42, P489, DOI 10.1093/femsre/fuy018
   Novitsky A, 2015, AM J PERINAT, V32, P43, DOI 10.1055/s-0034-1373844
   Ramasethu J, 2017, SEMIN FETAL NEONAT M, V22, P278, DOI 10.1016/j.siny.2017.07.001
   Raymond SL, 2017, FRONT PEDIATR, V5, DOI 10.3389/fped.2017.00014
   Saari A, 2015, PEDIATRICS, V135, P617, DOI 10.1542/peds.2014-3407
   Schüller SS, 2018, FRONT PEDIATR, V6, DOI 10.3389/fped.2018.00199
   Tamburini S, 2016, NAT MED, V22, P713, DOI 10.1038/nm.4142
   Tsafaras GP, 2020, FRONT PEDIATR, V8, DOI 10.3389/fped.2020.00005
   Tzialla C, 2015, ITAL J PEDIATR, V41, DOI 10.1186/s13052-015-0117-7
   Ungaro R, 2014, AM J GASTROENTEROL, V109, P1728, DOI 10.1038/ajg.2014.246
   Uzan-Yulzari A, 2021, NAT COMMUN, V12, DOI 10.1038/s41467-020-20495-4
   Van Belkum M, 2020, CELL MOL LIFE SCI, V77, P1209, DOI 10.1007/s00018-019-03316-w
   Vangay P, 2015, CELL HOST MICROBE, V17, P553, DOI 10.1016/j.chom.2015.04.006
   Virta L, 2012, AM J EPIDEMIOL, V175, P775, DOI 10.1093/aje/kwr400
   WEAVER LT, 1993, ARCH DIS CHILD-FETAL, V68, P317, DOI 10.1136/adc.68.3_Spec_No.317
   Wimberley T, 2018, AUTISM RES, V11, P1432, DOI 10.1002/aur.2015
NR 39
TC 0
Z9 0
U1 1
U2 3
PU MDPI
PI BASEL
PA ST ALBAN-ANLAGE 66, CH-4052 BASEL, SWITZERLAND
EI 2075-1729
J9 LIFE-BASEL
JI Life-Basel
PD JUL
PY 2022
VL 12
IS 7
AR 1043
DI 10.3390/life12071043
PG 17
WC Biology; Microbiology
WE Science Citation Index Expanded (SCI-EXPANDED)
SC Life Sciences & Biomedicine - Other Topics; Microbiology
GA 3J3PU
UT WOS:000833311200001
PM 35888130
OA Green Published, gold
DA 2024-01-22
ER

PT J
AU Schuett, H
   Oestreich, R
   Waetzig, GH
   Annema, W
   Luchtefeld, M
   Hillmer, A
   Bavendiek, U
   von Felden, J
   Divchev, D
   Kempf, T
   Wollert, KC
   Seegert, D
   Rose-John, S
   Tietge, UJF
   Schieffer, B
   Grote, K
AF Schuett, Harald
   Oestreich, Rene
   Waetzig, Georg H.
   Annema, Wijtske
   Luchtefeld, Maren
   Hillmer, Anja
   Bavendiek, Udo
   von Felden, Johann
   Divchev, Dimitar
   Kempf, Tibor
   Wollert, Kai C.
   Seegert, Dirk
   Rose-John, Stefan
   Tietge, Uwe J. F.
   Schieffer, Bernhard
   Grote, Karsten
TI Transsignaling of Interleukin-6 Crucially Contributes to Atherosclerosis
   in Mice
SO ARTERIOSCLEROSIS THROMBOSIS AND VASCULAR BIOLOGY
LA English
DT Article
DE atherosclerosis; cardiovascular diseases; interleukins; pathophysiology;
   signal transduction
ID CORONARY-HEART-DISEASE; IN-VIVO; PLAQUE INSTABILITY; DESIGNER CYTOKINE;
   INFLAMMATION; IL-6; CELLS; RECEPTOR; INVOLVEMENT; MECHANISMS
AB Objective-Transsignaling of interleukin (IL)-6 is a central pathway in the pathogenesis of disorders associated with chronic inflammation, such as Crohn disease, rheumatoid arthritis, and inflammatory colon cancer. Notably, IL-6 also represents an independent risk factor for coronary artery disease (CAD) in humans and is crucially involved in vascular inflammatory processes.
   Methods and Results-In the present study, we showed that treatment with a fusion protein of the natural IL-6 transsignaling inhibitor soluble glycoprotein 130 (sgp130) and IgG1-Fc (sgp130Fc) dramatically reduced atherosclerosis in hypercholesterolemic Ldlr(-/-) mice without affecting weight gain and serum lipid levels. Moreover, sgp130Fc treatment even led to a significant regression of advanced atherosclerosis. Mechanistically, endothelial activation and intimal smooth muscle cell infiltration were decreased in sgp130Fc-treated mice, resulting in a marked reduction of monocyte recruitment and subsequent atherosclerotic plaque progression. Of note, patients with CAD exhibited significantly lower plasma levels of endogenous sgp130, suggesting that a compromised counterbalancing of IL-6 transsignaling may contribute to atherogenesis in humans.
   Conclusion-These data clarify, for the first time, the critical involvement of, in particular, the transsignaling of IL-6 in CAD and warrant further investigation of sgp130Fc as a novel therapeutic for the treatment of CAD and related diseases. (Arterioscler Thromb Vasc Biol. 2012;32:281-290.)
C1 [Schuett, Harald; Oestreich, Rene; Luchtefeld, Maren; Hillmer, Anja; Bavendiek, Udo; von Felden, Johann; Divchev, Dimitar; Kempf, Tibor; Wollert, Kai C.; Schieffer, Bernhard; Grote, Karsten] Hannover Med Sch, Dept Cardiol & Angiol, D-30625 Hannover, Germany.
   [Annema, Wijtske; Tietge, Uwe J. F.] Univ Groningen, Dept Pediat, Ctr Liver Digest & Metab Dis, Univ Med Ctr Groningen, NL-9700 AB Groningen, Netherlands.
   [Waetzig, Georg H.; Seegert, Dirk] CONARIS Res Inst AG, Kiel, Germany.
   [Rose-John, Stefan] Univ Kiel, Inst Biochem, D-2300 Kiel, Germany.
C3 Hannover Medical School; University of Groningen; University of Kiel
RP Grote, K (通讯作者)，Hannover Med Sch, Dept Cardiol & Angiol, Carl Neuberg Str 1, D-30625 Hannover, Germany.
EM grote.karsten@mh-hannover.de
RI Waetzig, Georg/AAV-7486-2021; Kempf, Tibor/ABA-3167-2021; schieffer,
   bernhard/ISA-8681-2023; Seegert, Dirk/B-8826-2011; Rose-John,
   Stefan/A-7998-2010
OI Kempf, Tibor/0000-0001-6901-8442; schieffer,
   bernhard/0000-0003-0660-6102; Rose-John, Stefan/0000-0002-7519-3279;
   Grote, Karsten/0000-0001-7914-3159; Divchev, Dimitar/0000-0002-3062-3271
FU German Research Foundation (DFG) [SFB415-B5]; Cluster of Excellence
   "Inflammation at Interfaces"; Netherlands Organization for Scientific
   Research [917-56-358]; Deutsche Forschungsgemeinschaft [SFB566/3-B9];
   Federal Ministry of Education and Research [01GU0711]
FX This work was supported by grants from the German Research Foundation
   (DFG, SFB415-B5) and the Cluster of Excellence "Inflammation at
   Interfaces" (to S.R.J.), from the Netherlands Organization for
   Scientific Research (VIDI Grant 917-56-358) (to U.J.F.T.), from the
   Deutsche Forschungsgemeinschaft (SFB566/3-B9) (to B. S.), and from the
   Federal Ministry of Education and Research (01GU0711) (to K.G.).
CR Atreya R, 2000, NAT MED, V6, P583, DOI 10.1038/75068
   Barkhausen T, 2011, CRIT CARE MED, V39, P1407, DOI 10.1097/CCM.0b013e318211ff56
   Clahsen T, 2008, J LEUKOCYTE BIOL, V84, P1521, DOI 10.1189/jlb.0308178
   Ding CH, 2006, REV RECENT CLIN TRIA, V1, P193, DOI 10.2174/157488706778250168
   Doganci A, 2005, J CLIN INVEST, V115, P313, DOI 10.1172/JCI200522433
   Dominitzki S, 2007, J IMMUNOL, V179, P2041, DOI 10.4049/jimmunol.179.4.2041
   Doran AC, 2008, ARTERIOSCL THROM VAS, V28, P812, DOI 10.1161/ATVBAHA.107.159327
   Elhage R, 2001, ATHEROSCLEROSIS, V156, P315, DOI 10.1016/S0021-9150(00)00682-1
   Fischer M, 1997, NAT BIOTECHNOL, V15, P142, DOI 10.1038/nbt0297-142
   Gaillard JP, 1999, EUR CYTOKINE NETW, V10, P337
   Grivennikov S, 2009, CANCER CELL, V15, P103, DOI 10.1016/j.ccr.2009.01.001
   Grote K, 2005, VASC PHARMACOL, V43, P357, DOI 10.1016/j.vph.2005.08.021
   Hansson GK, 2005, NEW ENGL J MED, V352, P1685, DOI 10.1056/NEJMra043430
   Hansson GK, 2006, ANNU REV PATHOL-MECH, V1, P297, DOI 10.1146/annurev.pathol.1.110304.100100
   Hong F, 2004, HEPATOLOGY, V40, P933, DOI 10.1002/hep.20400
   Hou TY, 2008, CURR CARDIOL REV, V4, P179, DOI 10.2174/157340308785160570
   Huber SA, 1999, ARTERIOSCL THROM VAS, V19, P2364, DOI 10.1161/01.ATV.19.10.2364
   Ito H, 2003, CURR PHARM DESIGN, V9, P295, DOI 10.2174/1381612033391900
   Jones SA, 2005, J INTERF CYTOK RES, V25, P241, DOI 10.1089/jir.2005.25.241
   Jostock T, 2001, EUR J BIOCHEM, V268, P160, DOI 10.1046/j.1432-1327.2001.01867.x
   Kallen KJ, 2002, BBA-MOL CELL RES, V1592, P323, DOI 10.1016/S0167-4889(02)00325-7
   Kawashiri SY, 2011, RHEUMATOL INT, V31, P451, DOI 10.1007/s00296-009-1303-y
   Kleemann R, 2008, CARDIOVASC RES, V79, P360, DOI 10.1093/cvr/cvn120
   Klingenberg R, 2009, EUR HEART J, V30, P2838, DOI 10.1093/eurheartj/ehp477
   Lee JM, 2009, J INT MED RES, V37, P1803, DOI 10.1177/147323000903700616
   Libby P, 2002, CIRCULATION, V105, P1135, DOI 10.1161/hc0902.104353
   Libby P, 2002, NATURE, V420, P868, DOI 10.1161/ATVBAHA.108.179705
   Luc G, 2003, ARTERIOSCL THROM VAS, V23, P1255, DOI 10.1161/01.ATV.0000079512.66448.1D
   Madan M, 2008, ATHEROSCLEROSIS, V197, P504, DOI 10.1016/j.atherosclerosis.2007.02.023
   Mallat Z, 2009, J LIPID RES, V50, pS364, DOI 10.1194/jlr.R800092-JLR200
   Newby AC, 2008, ARTERIOSCL THROM VAS, V28, P2108, DOI 10.1161/ATVBAHA.108.173898
   Nowell MA, 2009, J IMMUNOL, V182, P613, DOI 10.4049/jimmunol.182.1.613
   Orr AW, 2010, J VASC RES, V47, P168, DOI 10.1159/000250095
   Packard RRS, 2008, CLIN CHEM, V54, P24, DOI 10.1373/clinchem.2007.097360
   Peters M, 1998, J IMMUNOL, V161, P3575
   Peters W, 2001, CURR OPIN LIPIDOL, V12, P175, DOI 10.1097/00041433-200104000-00011
   Rose-John Stefan, 2007, V174, P57
   Rose-John S, 2007, EXPERT OPIN THER TAR, V11, P613, DOI 10.1517/14728222.11.5.613
   Ross R, 1999, NEW ENGL J MED, V340, P115, DOI 10.1056/NEJM199901143400207
   Scheller J, 2011, BBA-MOL CELL RES, V1813, P878, DOI 10.1016/j.bbamcr.2011.01.034
   Schieffer B, 2000, CIRCULATION, V101, P1372, DOI 10.1161/01.CIR.101.12.1372
   Schieffer B, 2004, CIRCULATION, V110, P3493, DOI 10.1161/01.CIR.0000148135.08582.97
   Schuett H, 2009, THROMB HAEMOSTASIS, V102, P215, DOI 10.1160/TH09-05-0297
   Shanahan CM, 1999, CURR OPIN LIPIDOL, V10, P507, DOI 10.1097/00041433-199912000-00005
   Song L, 2004, ATHEROSCLEROSIS, V177, P43, DOI 10.1016/j.atherosclerosis.2004.06.018
   Taga T, 1997, ANNU REV IMMUNOL, V15, P797, DOI 10.1146/annurev.immunol.15.1.797
   Taleb S, 2008, J INTERN MED, V263, P489, DOI 10.1111/j.1365-2796.2008.01944.x
   Tenhumberg S, 2008, J BIOL CHEM, V283, P27200, DOI 10.1074/jbc.M803694200
   Watanabe Noboru, 2004, Curr Atheroscler Rep, V6, P112, DOI 10.1007/s11883-004-0099-1
   Yudkin JS, 2000, ATHEROSCLEROSIS, V148, P209, DOI 10.1016/S0021-9150(99)00463-3
NR 50
TC 173
Z9 197
U1 0
U2 14
PU LIPPINCOTT WILLIAMS & WILKINS
PI PHILADELPHIA
PA 530 WALNUT ST, PHILADELPHIA, PA 19106-3621 USA
SN 1079-5642
J9 ARTERIOSCL THROM VAS
JI Arterioscler. Thromb. Vasc. Biol.
PD FEB
PY 2012
VL 32
IS 2
BP 281
EP 290
DI 10.1161/ATVBAHA.111.229435
PG 10
WC Hematology; Peripheral Vascular Disease
WE Science Citation Index Expanded (SCI-EXPANDED)
SC Hematology; Cardiovascular System & Cardiology
GA 879HV
UT WOS:000299321200019
PM 22075248
OA Bronze
DA 2024-01-22
ER

PT J
AU Xue, XR
   Zeng, X
   Wu, XQ
   Mu, KX
   Dai, Y
   Wei, ZF
AF Xue, Xinru
   Zeng, Xi
   Wu, Xiaoqian
   Mu, Kexin
   Dai, Yue
   Wei, Zhifeng
TI SIRT4 protects against intestinal fibrosis by facilitating GLS1
   degradation
SO MATRIX BIOLOGY
LA English
DT Article
DE SIRT4; Intestinal fibrosis; Glutaminase 1; Glutaminolysis; Extracellular
   matrix deposition
ID CANCER; INFLAMMATION; INHIBITION; MECHANISMS; STRICTURES; COLITIS
AB Intestinal fibrosis is a prevalent complication of Crohn's disease (CD), characterized by excessive deposition of extracellular matrix (ECM), and no approved drugs are currently available for its treatment. Sirtuin 4 (SIRT4), a potent anti-fibrosis factor in mitochondria, has an unclear role in intestinal fibrosis. In this study, fibroblasts isolated from biopsies of stenotic ileal mucosa in CD patients were analyzed to identify the most down-regulated protein among SIRT1-7, and SIRT4 was found to be the most affected. Moreover, in vivo and in vitro models of intestinal fibrosis, SIRT4 expression was significantly decreased in a TGF-13 dependent manner, and its decrease was negatively associated with disease severity. SIRT4 impeded ECM deposition by inhibiting glutaminolysis, but not glycolysis, and alpha-ketoglutarate (alpha-KG) was identified as the key metabolite. Specifically, SIRT4 hinders SIRT5's stabilizing interaction with glutaminase 1 (GLS1), thereby facilitating the degradation of GLS1. KDM6, rather than KDM4, is a potential mediator for alpha-KG-induced transcription of ECM components, and SIRT4 enhances the enrichment of H3K27me3 on their promotors and enhancers. These findings indicate that the activation of TGF-13 signals decreases the expression of SIRT4 in intestinal fibrosis, and SIRT4 can facilitate GLS1 degradation, thereby resisting glutaminolysis and alleviating intestinal fibrosis, providing a novel therapeutic target for intestinal fibrosis.
C1 [Xue, Xinru; Zeng, Xi; Wu, Xiaoqian; Mu, Kexin; Dai, Yue; Wei, Zhifeng] China Pharmaceut Univ, Sch Tradit Chinese Pharm, Dept Pharmacol Chinese Mat Med, 24 Tong Jia Xiang, Nanjing 210009, Peoples R China.
C3 China Pharmaceutical University
RP Dai, Y; Wei, ZF (通讯作者)，China Pharmaceut Univ, Sch Tradit Chinese Pharm, Dept Pharmacol Chinese Mat Med, 24 Tong Jia Xiang, Nanjing 210009, Peoples R China.
EM yuedaicpu@cpu.edu.cn; 1020132346@cpu.edu.cn
OI Xue, xinru/0000-0003-3160-4555
FU Qing Lan Project of Jiangsu Province; "Double First-Class" University
   Project [CPU2022QZ31]; Priority Academic Program Development of Jiangsu
   Higher Education Institutions
FX This work was supported by the Qing Lan Project of Jiangsu Province
   (2019) , the "Double First-Class" University Project (CPU2022QZ31) , and
   partially supported by the Priority Academic Program Development of
   Jiangsu Higher Education Institutions.
CR Bjorndal B, 2013, DIGEST DIS SCI, V58, P97, DOI 10.1007/s10620-012-2321-2
   Bos S, 2020, J DIGEST DIS, V21, P319, DOI 10.1111/1751-2980.12882
   Chen LJ, 2019, J DRUG TARGET, V27, P790, DOI 10.1080/1061186X.2018.1550649
   Choudhury M., 2022, bioRxiv
   Cui Y, 2021, CARCINOGENESIS, V42, P481, DOI 10.1093/carcin/bgaa134
   D'Alessio S, 2022, NAT REV GASTRO HEPAT, V19, P169, DOI 10.1038/s41575-021-00543-0
   de Bruyn JR, 2018, PLOS ONE, V13, DOI 10.1371/journal.pone.0190999
   Du LT, 2020, THERANOSTICS, V10, P9458, DOI 10.7150/thno.44688
   El Ouali S, 2020, UNITED EUR GASTROENT, V8, P263, DOI 10.1177/2050640620901960
   Fang YL, 2021, EUR J PHARMACOL, V912, DOI 10.1016/j.ejphar.2021.174608
   Gao D, 2005, GUT, V54, P70, DOI 10.1136/gut.2003.029587
   Garcia GT, 2021, TRENDS CELL BIOL, V31, P792, DOI 10.1016/j.tcb.2021.04.001
   Ge J, 2018, AM J RESP CELL MOL, V58, P378, DOI 10.1165/rcmb.2017-0238OC
   Gordaliza-Alaguero I, 2019, EMBO REP, V20, DOI 10.15252/embr.201947928
   GRAHAM MF, 1988, GASTROENTEROLOGY, V94, P257, DOI 10.1016/0016-5085(88)90411-8
   Greene KS, 2019, P NATL ACAD SCI USA, V116, P26625, DOI 10.1073/pnas.1911954116
   Haigis MC, 2006, CELL, V126, P941, DOI 10.1016/j.cell.2006.06.057
   Hamanaka RB, 2019, AM J RESP CELL MOL, V61, P597, DOI 10.1165/rcmb.2019-0008OC
   Henderson NC, 2020, NATURE, V587, P555, DOI 10.1038/s41586-020-2938-9
   Hewitson TD, 2021, FRONT PHYSIOL, V12, DOI 10.3389/fphys.2021.645857
   Huang GY, 2016, ONCOL REP, V35, P2801, DOI 10.3892/or.2016.4685
   Kundu A, 2020, CELLS-BASEL, V9, DOI 10.3390/cells9051101
   Lawrance IC, 2003, GASTROENTEROLOGY, V125, P1750, DOI 10.1053/j.gastro.2003.08.027
   Lee JM, 2023, NAT COMMUN, V14, DOI 10.1038/s41467-023-35795-8
   Li Y, 2018, BIOORGAN MED CHEM, V26, P3861, DOI 10.1016/j.bmc.2018.07.031
   Lin ST, 2019, COMP BIOCHEM PHYS B, V231, P87, DOI 10.1016/j.cbpb.2019.01.010
   Liu MH, 2019, FASEB J, V33, P5535, DOI 10.1096/fj.201801987R
   Lombard David B, 2011, Handb Exp Pharmacol, V206, P163, DOI 10.1007/978-3-642-21631-2_8
   Luo YX, 2017, EUR HEART J, V38, P1389, DOI 10.1093/eurheartj/ehw138
   Lv Q, 2021, ACTA PHARM SIN B, V11, P2880, DOI 10.1016/j.apsb.2021.03.011
   Ma QX, 2022, PROTEIN CELL, V13, P163, DOI 10.1007/s13238-021-00897-w
   Mager R, 2021, CURR DRUG TARGETS, V22, P241, DOI 10.2174/1389450121666201020160803
   Martínez-Reyes I, 2020, NAT COMMUN, V11, DOI 10.1038/s41467-019-13668-3
   Mazumder S, 2020, LIFE SCI, V258, DOI 10.1016/j.lfs.2020.118201
   Miao YM, 2021, THERANOSTICS, V11, P4531, DOI 10.7150/thno.54803
   Mili M, 2020, ANAL BIOANAL CHEM, V412, P5453, DOI 10.1007/s00216-020-02764-9
   Mills EL, 2017, NAT IMMUNOL, V18, P488, DOI 10.1038/ni.3704
   Min ZY, 2019, FRONT ENDOCRINOL, V9, DOI 10.3389/fendo.2018.00783
   Pande S, 2022, CRIT REV FOOD SCI, DOI 10.1080/10408398.2022.2070722
   Peng DD, 2022, MOL CANCER, V21, DOI 10.1186/s12943-022-01569-x
   Schwörer S, 2021, NAT METAB, V3, P1484, DOI 10.1038/s42255-021-00480-x
   Sun RC, 2014, CELL METAB, V19, P285, DOI 10.1016/j.cmet.2013.11.022
   Tong YY, 2021, MOL CELL, V81, P2303, DOI 10.1016/j.molcel.2021.04.002
   Ung CY, 2021, INT J BIOCHEM CELL B, V139, DOI 10.1016/j.biocel.2021.106073
   Vuitton L, 2020, DRUGS, V80, P385, DOI 10.1007/s40265-020-01266-3
   Wang JT, 2021, META GENE, V28, DOI 10.1016/j.mgene.2021.100892
   Wang L, 2015, CELL DEATH DIS, V6, DOI 10.1038/cddis.2014.587
   Wang M, 2021, ANNU REV BIOCHEM, V90, P245, DOI 10.1146/annurev-biochem-082520-125411
   Wang R, 2021, FRONT IMMUNOL, V12, DOI 10.3389/fimmu.2021.670159
   Xiao MT, 2012, GENE DEV, V26, P1326, DOI 10.1101/gad.191056.112
   Xu X, 2019, J MED CHEM, V62, P1096, DOI 10.1021/acs.jmedchem.8b00961
   Yang LF, 2017, ANNU REV BIOMED ENG, V19, P163, DOI 10.1146/annurev-bioeng-071516-044546
   Yim AYFL, 2018, PLOS ONE, V13, DOI 10.1371/journal.pone.0209656
   Yin XC, 2022, CELL DEATH DIS, V13, DOI 10.1038/s41419-022-05409-0
   Yun XM, 2018, J PHARMACEUT BIOMED, V154, P302, DOI 10.1016/j.jpba.2018.03.026
   Zhao X, 2020, NAT REV DRUG DISCOV, V19, P57, DOI 10.1038/s41573-019-0040-5
NR 56
TC 0
Z9 0
U1 2
U2 2
PU ELSEVIER
PI AMSTERDAM
PA RADARWEG 29, 1043 NX AMSTERDAM, NETHERLANDS
SN 0945-053X
EI 1569-1802
J9 MATRIX BIOL
JI Matrix Biol.
PD SEP
PY 2023
VL 122
BP 33
EP 45
DI 10.1016/j.matbio.2023.08.001
EA AUG 2023
PG 13
WC Biochemistry & Molecular Biology; Cell Biology
WE Science Citation Index Expanded (SCI-EXPANDED)
SC Biochemistry & Molecular Biology; Cell Biology
GA W4JE6
UT WOS:001091295800001
PM 37541633
DA 2024-01-22
ER

PT J
AU Jiang, YX
   Chen, YD
   Yu, Q
   Shi, YL
AF Jiang, Yuxiong
   Chen, Youdong
   Yu, Qian
   Shi, Yuling
TI Biologic and Small-Molecule Therapies for Moderate-to-Severe Psoriasis:
   Focus on Psoriasis Comorbidities
SO BIODRUGS
LA English
DT Review
ID LONG-TERM SAFETY; BODY-MASS INDEX; QUALITY-OF-LIFE; CHRONIC PLAQUE
   PSORIASIS; NECROSIS-FACTOR-ALPHA; ORAL PHOSPHODIESTERASE-4 INHIBITOR;
   MEDIATED INFLAMMATORY DISEASES; PLACEBO-CONTROLLED TRIAL; ACTIVE
   CROHNS-DISEASE; DOUBLE-BLIND
AB Psoriasis is a systemic immune-mediated disease associated with an increased risk of comorbidities, such as psoriatic arthritis, cardiovascular disease, metabolic syndrome, inflammatory bowel disease, psychiatric disorders, and malignancy. In recent years, with the advent of biological agents, the efficacy and safety of psoriasis treatments have dramatically improved. Presently, tumor necrosis factor-alpha inhibitors, interleukin-17 inhibitors, interleukin-12/23 inhibitors, and interleukin-23 inhibitors are approved to treat moderate-to-severe psoriasis. Small-molecule inhibitors, such as apremilast and deucravacitinib, are also approved for the treatment of psoriasis. Although it is still unclear, systemic agents used to treat psoriasis also have a significant impact on its comorbidities by altering the systemic inflammatory state. Data from clinical trials and studies on the safety and efficacy of biologics and small-molecule inhibitors provide important information for the personalized care and treatment for patients with psoriasis. Notably, treatment with interleukin-17 inhibitors is associated with new-onset or exacerbations of inflammatory bowel disease. In addition, great caution needs to be taken when using tumor necrosis factor-alpha inhibitors in patients with psoriasis with concomitant congestive heart failure, multiple sclerosis, and malignancy. Apremilast may induce weight loss as an adverse effect, presenting also with some beneficial metabolic actions. A better understanding of the characteristics of biologics and small-molecule inhibitors in the treatment of psoriasis comorbidities can provide more definitive guidance for patients with distinct comorbidities.
C1 [Jiang, Yuxiong; Chen, Youdong; Shi, Yuling] Tongji Univ, Shanghai Skin Dis Hosp, Dept Dermatol, Sch Med, Shanghai, Peoples R China.
   [Yu, Qian] Tongji Univ, Shanghai Peoples Hosp 10, Dept Dermatol, Sch Med, Shanghai, Peoples R China.
   [Jiang, Yuxiong; Chen, Youdong; Yu, Qian; Shi, Yuling] Tongji Univ, Inst Psoriasis, Sch Med, Shanghai, Peoples R China.
C3 Tongji University; Tongji University; Tongji University
RP Shi, YL (通讯作者)，Tongji Univ, Shanghai Skin Dis Hosp, Dept Dermatol, Sch Med, Shanghai, Peoples R China.; Yu, Q (通讯作者)，Tongji Univ, Shanghai Peoples Hosp 10, Dept Dermatol, Sch Med, Shanghai, Peoples R China.; Yu, Q; Shi, YL (通讯作者)，Tongji Univ, Inst Psoriasis, Sch Med, Shanghai, Peoples R China.
EM yuervictory@163.com; shiyuling1973@tongji.edu.cn
RI zhang, jt/JVE-1333-2024
OI Shi, Yuling/0000-0002-1273-7881
FU National Natural Science Foundation of China [81872522, 82073429,
   20XD1403300]; Shanghai Municipal Education Commission [81903205];
   Clinical Research Plan of SHDC [2019-01-07-00-07-E00046]; Shanghai
   Academic Research Leader [SHDC-2020CR1014B]; Shanghai Pujiang Program
   [22PJD058]
FX This work was sponsored by grants from National Natural Science
   Foundation of China (No. 81872522, 82073429), Innovation Program of
   Shanghai Municipal Education Commission (No. 2019-01-07-00-07-E00046),
   Clinical Research Plan of SHDC (No. SHDC-2020CR1014B), Program of
   Shanghai Academic Research Leader (No. 20XD1403300), National Natural
   Science Foundation of China (No. 81903205), and Shanghai Pujiang Program
   (No. 22PJD058).
CR Abdel-Maged AES, 2020, MOL NEUROBIOL, V57, P3291, DOI 10.1007/s12035-020-01972-9
   Ahmad K, 2007, BRIT J DERMATOL, V157, P396, DOI 10.1111/j.1365-2133.2007.08009.x
   Ahmed Z, 2019, GASTROENTEROL RES, V12, P245, DOI 10.14740/gr1194
   Amin M, 2018, AM J CLIN DERMATOL, V19, P1, DOI 10.1007/s40257-017-0328-3
   [Anonymous], 1999, Neurology, V53, P457
   [Anonymous], 2009, Prescrire Int, V18, P202
   Araújo EP, 2007, ENDOCRINOLOGY, V148, P5991, DOI 10.1210/en.2007-0132
   Armstrong AW, 2012, NUTR DIABETES, V2, DOI 10.1038/nutd.2012.26
   Armstrong AW, 2020, JAMA-J AM MED ASSOC, V323, P1945, DOI 10.1001/jama.2020.4006
   Asgari MM, 2017, J AM ACAD DERMATOL, V76, P632, DOI 10.1016/j.jaad.2016.10.006
   Askling J, 2011, PHARMACOEPIDEM DR S, V20, P119, DOI 10.1002/pds.2046
   Assefa GT, 2019, J DERMATOL, V46, pE112, DOI 10.1111/1346-8138.14619
   Augustin M, 2020, JAMA DERMATOL, V156, P1344, DOI 10.1001/jamadermatol.2020.3617
   Babino G, 2019, DERMATOL THER, V32, DOI 10.1111/dth.12858
   Baker DE, 2009, EXPERT REV CLIN IMMU, V5, P683, DOI 10.1586/ECI.09.48
   Baraliakos X, 2021, ANN RHEUM DIS, V80, P582, DOI 10.1136/annrheumdis-2020-218808
   Baresic M, 2021, RHEUMATOL INT, V41, P2233, DOI 10.1007/s00296-021-04995-0
   Berman HS, 2021, J DERMATOL TREAT, V32, P261, DOI 10.1080/09546634.2019.1654067
   Bissonnette R, 2020, J EUR ACAD DERMATOL, V34, pE21, DOI 10.1111/jdv.15866
   Blauvelt A, 2018, BRIT J DERMATOL, V179, P615, DOI 10.1111/bjd.16724
   Blauvelt A, 2022, J AM ACAD DERMATOL, V86, P827, DOI 10.1016/j.jaad.2021.11.004
   Blauvelt A, 2017, J AM ACAD DERMATOL, V77, P855, DOI 10.1016/j.jaad.2017.06.153
   Blauvelt A, 2017, J AM ACAD DERMATOL, V76, P405, DOI 10.1016/j.jaad.2016.11.041
   Boehncke WH, 2015, LANCET, V386, P983, DOI 10.1016/S0140-6736(14)61909-7
   Bongartz T, 2006, JAMA-J AM MED ASSOC, V295, P2275, DOI 10.1001/jama.295.19.2275
   Bonifati C, 2016, DERMATOL THER, V29, P155, DOI 10.1111/dth.12322
   Bozkurt B, 2001, CIRCULATION, V103, P1044, DOI 10.1161/01.CIR.103.8.1044
   Brüner M, 2021, AUTOIMMUN REV, V20, DOI 10.1016/j.autrev.2020.102731
   Burke JR, 2019, SCI TRANSL MED, V11, DOI 10.1126/scitranslmed.aaw1736
   Butron-Bris B, 2021, LIFE-BASEL, V11, DOI 10.3390/life11101109
   Bykerk VP, 2021, ACR OPEN RHEUMATOL, V3, P501, DOI 10.1002/acr2.11259
   Caiazzo G, 2018, FRONT IMMUNOL, V9, DOI 10.3389/fimmu.2018.01668
   Cargill M, 2007, AM J HUM GENET, V80, P273, DOI 10.1086/511051
   Cassano N, 2008, J BIOL REG HOMEOS AG, V22, P233
   Champs B, 2019, RMD OPEN, V5, DOI 10.1136/rmdopen-2018-000763
   Chang S, 2015, DERMATOL ONLINE J, V21, DOI 10.5070/D3217028112
   Chiricozzi A, 2016, EXPERT OPIN DRUG SAF, V15, P1653, DOI 10.1080/14740338.2016.1228872
   Chung ES, 2003, CIRCULATION, V107, P3133, DOI 10.1161/01.CIR.0000077913.60364.D2
   Cohen AD, 2009, J EUR ACAD DERMATOL, V23, P561, DOI 10.1111/j.1468-3083.2008.03031.x
   Colombel J, 2006, GASTROENTEROLOGY, V131, P950, DOI 10.1053/j.gastro.2006.06.098
   Colombel JF, 2007, GASTROENTEROLOGY, V132, P52, DOI 10.1053/j.gastro.2006.11.041
   Crocetti L, 2022, MOLECULES, V27, DOI 10.3390/molecules27154964
   Crowley JJ, 2019, J EUR ACAD DERMATOL, V33, P1676, DOI 10.1111/jdv.15653
   Crowley J, 2017, J AM ACAD DERMATOL, V77, P310, DOI 10.1016/j.jaad.2017.01.052
   D'Haens G, 2022, LANCET, V399, P2015, DOI 10.1016/S0140-6736(22)00467-6
   Dalal RS, 2021, INFLAMM BOWEL DIS, V27, pE70, DOI 10.1093/ibd/izab019
   Danese S., 2021, Inflammatory Bowel Diseases, V27, P2023, DOI [10.1093/ibd/izab135, DOI 10.1093/IBD/IZAB135]
   de Brito M, 2021, AM J CLIN DERMATOL, V22, P587, DOI 10.1007/s40257-021-00612-9
   de' Clari F, 2002, CIRCULATION, V105, pE183, DOI 10.1161/01.CIR.0000017216.41471.DF
   Deodhar A, 2020, LANCET, V395, P1115, DOI 10.1016/S0140-6736(20)30265-8
   Deswal A, 1999, CIRCULATION, V99, P3224, DOI 10.1161/01.CIR.99.25.3224
   Dommasch ED, 2011, J AM ACAD DERMATOL, V64, P1035, DOI 10.1016/j.jaad.2010.09.734
   Edwards CJ, 2016, ANN RHEUM DIS, V75, P1065, DOI 10.1136/annrheumdis-2015-207963
   Egeberg A, 2018, J AM ACAD DERMATOL, V79, P104, DOI 10.1016/j.jaad.2018.02.074
   Egeberg A, 2016, J INVEST DERMATOL, V136, P93, DOI 10.1038/JID.2015.350
   Farah RA, 2020, WORLD NEUROSURG, V139, P260, DOI 10.1016/j.wneu.2020.03.155
   Feagan BG, 2016, NEW ENGL J MED, V375, P1946, DOI 10.1056/NEJMoa1602773
   Feagan BG, 2008, GASTROENTEROLOGY, V135, P1493, DOI 10.1053/j.gastro.2008.07.069
   Feagan BG, 2018, LANCET GASTROENTEROL, V3, P671, DOI 10.1016/S2468-1253(18)30233-4
   Feagan BG, 2017, LANCET, V389, P1699, DOI 10.1016/S0140-6736(17)30570-6
   Feagan BG, 2014, GASTROENTEROLOGY, V146, P110, DOI 10.1053/j.gastro.2013.09.032
   Ferrante M, 2022, LANCET, V399, P2031, DOI 10.1016/S0140-6736(22)00466-4
   Fiorentino D, 2017, J AM ACAD DERMATOL, V77, P845, DOI 10.1016/j.jaad.2017.07.013
   Freitas E, 2021, DRUGS, V81, P1751, DOI 10.1007/s40265-021-01612-z
   Fu Y, 2018, JAMA DERMATOL, V154, P1417, DOI 10.1001/jamadermatol.2018.3631
   Galluzzo M, 2020, J CLIN MED, V9, DOI 10.3390/jcm9072170
   Geller S, 2018, AM J CLIN DERMATOL, V19, P363, DOI 10.1007/s40257-017-0337-2
   Gerdes S, 2020, J EUR ACAD DERMATOL, V34, P533, DOI 10.1111/jdv.16004
   Girard C, 2008, BRIT J DERMATOL, V159, P497, DOI 10.1111/j.1365-2133.2008.08664.x
   Girolomoni G, 2015, J DERMATOL TREAT, V26, P103, DOI 10.3109/09546634.2014.880396
   Gisondi P, 2013, BRIT J DERMATOL, V168, P1124, DOI 10.1111/bjd.12235
   Gisondi P, 2020, FRONT PHARMACOL, V11, DOI 10.3389/fphar.2020.00117
   Giunta A, 2016, J INT MED RES, V44, P72, DOI 10.1177/0300060515593254
   Gordon KB, 2018, J EUR ACAD DERMATOL, V32, P1940, DOI 10.1111/jdv.15012
   Gordon KB, 2016, NEW ENGL J MED, V375, P345, DOI 10.1056/NEJMoa1512711
   Gordon KB, 2018, LANCET, V392, P650, DOI 10.1016/S0140-6736(18)31713-6
   Gordon KB, 2012, J AM ACAD DERMATOL, V66, P742, DOI 10.1016/j.jaad.2011.06.041
   Gottlieb AB, 2021, BRIT J DERMATOL, V185, P1124, DOI 10.1111/bjd.20413
   Gottlieb A, 2020, AM J CLIN DERMATOL, V21, P421, DOI 10.1007/s40257-020-00512-4
   Gottlieb AB, 2018, RHEUMATOLOGY, V57, P1777, DOI 10.1093/rheumatology/key161
   Griffiths CEM, 2017, PSYCHOTHER PSYCHOSOM, V86, P260, DOI 10.1159/000479163
   Grillo TG, 2021, WORLD J CLIN CASES, V9, P10382, DOI [10.12998/wjcc.v9.i33.10382, 10.1299841/wjcc/v.i31.10382]
   Grossberg LB, 2019, INFLAMM BOWEL DIS, V25, pE84, DOI 10.1093/ibd/izz033
   Haidari W, 2019, SAGE OPEN MED CASE R, V7, DOI 10.1177/2050313X19893580
   Han JH, 2022, ESC HEART FAIL, V9, P1502, DOI 10.1002/ehf2.13855
   Haque EK, 2020, DERMATOLOGY THER, V10, P1121, DOI 10.1007/s13555-020-00436-1
   Havrdová E, 2016, J NEUROL, V263, P1287, DOI 10.1007/s00415-016-8128-x
   Herrera-Acosta Enrique, 2021, Sultan Qaboos Univ Med J, V21, P488, DOI 10.18295/squmj.4.2021.021
   Hjuler KF, 2017, BRIT J DERMATOL, V176, P732, DOI 10.1111/bjd.15149
   HOLSKEN S, 2021, ACTA DERM-VENEREOL, V101, DOI 10.2340/actadv.v101.565
   Hu SCS, 2017, INT J MOL SCI, V18, DOI 10.3390/ijms18102211
   Hu YF, 2018, CLIN DRUG INVEST, V38, P191, DOI 10.1007/s40261-017-0603-3
   Hueber W, 2012, GUT, V61, P1693, DOI 10.1136/gutjnl-2011-301668
   Hugh J, 2014, J AM ACAD DERMATOL, V70, P168, DOI 10.1016/j.jaad.2013.09.020
   Islam MM, 2019, NEUROEPIDEMIOLOGY, V52, P152, DOI 10.1159/000495112
   Jin WS, 2019, DERMATOLOGY, V235, P55, DOI 10.1159/000492784
   Johnston DN, 2019, BRIT J HOSP MED, V80, P544, DOI 10.12968/hmed.2019.80.9.544
   Jones BB, 2015, BRIT J DERMATOL, V173, P272, DOI 10.1111/bjd.13645
   Kalinowska-Lyszczarz A, 2020, MULT SCLER J, V26, P1124, DOI 10.1177/1352458519894710
   Kamata M, 2020, INT J MOL SCI, V21, DOI 10.3390/ijms21051690
   Kaushik SB, 2019, J AM ACAD DERMATOL, V80, P27, DOI 10.1016/j.jaad.2018.06.057
   Kavanaugh A, 2014, ANN RHEUM DIS, V73, P1020, DOI 10.1136/annrheumdis-2013-205056
   Khalid U, 2014, EUR J HEART FAIL, V16, P743, DOI 10.1002/ejhf.113
   Kim SJ, 2018, J DERMATOL TREAT, V29, P761, DOI 10.1080/09546634.2018.1466021
   Kimball AB, 2013, J EUR ACAD DERMATOL, V27, P1535, DOI 10.1111/jdv.12046
   Kokolakis G, 2022, DERMATOLOGY, V238, P620, DOI 10.1159/000520290
   Komori T, 2016, EUR J DERMATOL, V26, P506, DOI 10.1684/ejd.2016.2832
   Korman NJ, 2020, BRIT J DERMATOL, V182, P840, DOI 10.1111/bjd.18245
   Korzenik J, 2019, ALIMENT PHARM THER, V50, P289, DOI 10.1111/apt.15370
   Kovitwanichkanont T, 2020, MED J AUSTRALIA, V212, P528, DOI 10.5694/mja2.50591
   Kristensen LE, 2022, ANN RHEUM DIS, V81, P225, DOI 10.1136/annrheumdis-2021-221019
   Langley RG, 2010, J AM ACAD DERMATOL, V63, P457, DOI 10.1016/j.jaad.2009.09.014
   Lazarewicz K, 2018, JCR-J CLIN RHEUMATOL, V24, P55, DOI 10.1097/RHU.0000000000000627
   Lebwohl MG, 2019, AM J CLIN DERMATOL, V20, P863, DOI 10.1007/s40257-019-00466-2
   LEE FI, 1990, AM J GASTROENTEROL, V85, P962
   Lee SD, 2012, GASTROENTEROLOGY, V142, pS75
   Li K, 2019, GASTROENTEROLOGY, V157, P1019, DOI 10.1053/j.gastro.2019.06.037
   Lichtiger S, 2010, ALIMENT PHARM THER, V32, P1228, DOI 10.1111/j.1365-2036.2010.04466.x
   Lockshin B, 2018, J AM ACAD DERMATOL, V79, P345, DOI 10.1016/j.jaad.2018.02.040
   López CM, 2021, AM J CASE REP, V22, DOI 10.12659/AJCR.929148
   Lopez-Olivo MA, 2012, JAMA-J AM MED ASSOC, V308, P898, DOI 10.1001/2012.jama.10857
   Louis E, 2013, J CROHNS COLITIS, V7, P34, DOI 10.1016/j.crohns.2012.02.017
   Mahé E, 2014, J EUR ACAD DERMATOL, V28, P151, DOI 10.1111/jdv.12066
   Mahil SK, 2020, BRIT J DERMATOL, V183, P638, DOI 10.1111/bjd.19325
   Malara G, 2021, ACTA DERM-VENEREOL, V101, DOI 10.2340/00015555-3846
   Margolis D, 2001, ARCH DERMATOL, V137, P778
   Mariette X, 2011, ANN RHEUM DIS, V70, P1895, DOI 10.1136/ard.2010.149419
   Marin M, 2021, EUR J HOSP PHARM, V28, P50, DOI 10.1136/ejhpharm-2019-002016
   McInnes IB, 2022, RMD OPEN, V8, DOI 10.1136/rmdopen-2021-002074
   McInnes IB, 2017, RHEUMATOLOGY, V56, P1993, DOI 10.1093/rheumatology/kex301
   McInnes IB, 2013, LANCET, V382, P780, DOI 10.1016/S0140-6736(13)60594-2
   Mease P, 2017, NEW ENGL J MED, V377, P1537, DOI 10.1056/NEJMoa1615975
   Mease PJ, 2014, ANN RHEUM DIS, V73, P48, DOI 10.1136/annrheumdis-2013-203696
   Mease PJ, 2023, RHEUMATOLOGY, V62, P617, DOI 10.1093/rheumatology/keac353
   Mease PJ, 2022, ANN RHEUM DIS, V81, P815, DOI 10.1136/annrheumdis-2021-221664
   Mease PJ, 2021, ANN RHEUM DIS, V80, P185, DOI 10.1136/annrheumdis-2019-216835
   Mease PJ, 2021, RMD OPEN, V7, DOI 10.1136/rmdopen-2021-001600
   Mease PJ, 2021, ANN RHEUM DIS, V80, P1147, DOI 10.1136/annrheumdis-2020-219014
   Mease PJ, 2020, LANCET, V395, P1126, DOI 10.1016/S0140-6736(20)30263-4
   Mease PJ, 2020, ANN RHEUM DIS, V79, P123, DOI 10.1136/annrheumdis-2019-215386
   Mease PJ, 2019, ARTHRITIS RHEUMATOL, V71, P1112, DOI 10.1002/art.40851
   Mease PJ, 2017, ANN RHEUM DIS, V76, P79, DOI 10.1136/annrheumdis-2016-209709
   Mease PJ, 2016, J RHEUMATOL, V43, P343, DOI 10.3899/jrheum.150182
   Mease PJ, 2014, DRUGS, V74, P423, DOI 10.1007/s40265-014-0191-y
   Mease PJ, 2000, LANCET, V356, P385, DOI 10.1016/S0140-6736(00)02530-7
   Menter A, 2010, J AM ACAD DERMATOL, V62, P812, DOI 10.1016/j.jaad.2009.07.022
   Merola JF, 2022, ANN RHEUM DIS, V81, P167, DOI 10.1136/annrheumdis-2022-eular.2265
   Miranda Ludmilla Queirós, 2012, An. Bras. Dermatol., V87, P139, DOI 10.1590/S0365-05962012000100020
   Monks George, 2021, J Clin Aesthet Dermatol, V14, P14
   Mu X, 2021, BMC GASTROENTEROL, V21, DOI 10.1186/s12876-021-01936-w
   Nash P, 2022, J RHEUMATOL, V49, P44, DOI 10.3899/jrheum.211329
   Nash P, 2018, ANN RHEUM DIS, V77, P690, DOI 10.1136/annrheumdis-2017-211568
   Nittala R, 2020, CLIN GASTROENTEROL H, V18, P3057, DOI 10.1016/j.cgh.2020.02.038
   Östör A, 2022, ANN RHEUM DIS, V81, P351, DOI 10.1136/annrheumdis-2021-221048
   Panaccione R, 2013, ALIMENT PHARM THER, V38, P1236, DOI 10.1111/apt.12499
   Papp KA, 2016, BRIT J DERMATOL, V175, P273, DOI 10.1111/bjd.14493
   Papp KA, 2013, BRIT J DERMATOL, V168, P844, DOI 10.1111/bjd.12214
   Papp KA, 2013, BRIT J DERMATOL, V168, P412, DOI 10.1111/bjd.12110
   Papp K, 2018, ACTA DERM-VENEREOL, V98, P20
   Papp K, 2015, J DRUGS DERMATOL, V14, P58
   Paroutoglou K, 2020, CURR OBES REP, V9, P165, DOI 10.1007/s13679-020-00380-3
   Patel S, 2016, INT J DERMATOL, V55, P487, DOI 10.1111/ijd.13129
   Paul C, 2015, BRIT J DERMATOL, V173, P1387, DOI 10.1111/bjd.14164
   Persson R, 2021, RHEUMATOLOGY, V60, P1926, DOI 10.1093/rheumatology/keaa683
   Petridis A, 2018, J EUR ACAD DERMATOL, V32, P768, DOI 10.1111/jdv.14802
   Poizeau F, 2020, JAMA DERMATOL, V156, P1208, DOI 10.1001/jamadermatol.2020.2977
   Prussick R, 2015, J DRUGS DERMATOL, V14, P864
   Rahman P, 2016, ARTHRIT CARE RES, V68, P1812, DOI 10.1002/acr.23000
   Regueiro M, 2014, CLIN GASTROENTEROL H, V12, P1494, DOI 10.1016/j.cgh.2013.12.035
   Regueiro M, 2009, GASTROENTEROLOGY, V136, P441, DOI 10.1053/j.gastro.2008.10.051
   Reich K, 2020, BRIT J DERMATOL, V182, P605, DOI 10.1111/bjd.18232
   Reich K, 2011, BRIT J DERMATOL, V164, P862, DOI 10.1111/j.1365-2133.2011.10257.x
   Reich K, 2020, J DERMATOL TREAT, V31, P617, DOI 10.1080/09546634.2019.1628172
   Reinisch W, 2010, GASTROENTEROLOGY, V138, pS114
   Ritchlin C, 2014, ANN RHEUM DIS, V73, P990, DOI 10.1136/annrheumdis-2013-204655
   Ritchlin CT, 2020, LANCET, V395, P427, DOI 10.1016/S0140-6736(19)33161-7
   Rowan CR, 2020, NEW ENGL J MED, V382, P91, DOI 10.1056/NEJMc1915042
   Ruiz-Villaverde R, 2020, DERMATOL THER, V33, DOI 10.1111/dth.13323
   Ryan C, 2011, JAMA-J AM MED ASSOC, V306, P864, DOI 10.1001/jama.2011.1211
   Sandborn WJ, 2014, ALIMENT PHARM THER, V40, P903, DOI 10.1111/apt.12930
   Sandborn WJ, 2022, GASTROENTEROLOGY, V162, P1650, DOI 10.1053/j.gastro.2022.01.047
   Sandborn WJ, 2011, CLIN GASTROENTEROL H, V9, P670, DOI 10.1016/j.cgh.2011.04.031
   Sandborn WJ, 2001, GASTROENTEROLOGY, V121, P1088, DOI 10.1053/gast.2001.28674
   Sandborn WJ, 2004, AM J GASTROENTEROL, V99, P1984, DOI 10.1111/j.1572-0241.2004.40462.x
   Sands BE, 2018, J CROHNS COLITIS, V12, P883, DOI 10.1093/ecco-jcc/jjy055
   Saraceno R, 2008, PHARMACOL RES, V57, P290, DOI 10.1016/j.phrs.2008.02.006
   Schnitzler F, 2009, GUT, V58, P492, DOI 10.1136/gut.2008.155812
   Schreiber S, 2007, NEW ENGL J MED, V357, P239, DOI 10.1056/NEJMoa062897
   Segal BM, 2008, LANCET NEUROL, V7, P796, DOI 10.1016/S1474-4422(08)70173-X
   Siebert S, 2019, ARTHRITIS RHEUMATOL, V71, P1660, DOI 10.1002/art.40921
   Singh S, 2020, CLIN GASTROENTEROL H, V18, P2179, DOI 10.1016/j.cgh.2020.01.008
   Smith MK, 2019, BMC GASTROENTEROL, V19, DOI 10.1186/s12876-019-1067-0
   Smolen JS, 2020, ANN RHEUM DIS, V79, P1310, DOI 10.1136/annrheumdis-2020-217372
   Snekvik I, 2017, J INVEST DERMATOL, V137, P2484, DOI 10.1016/j.jid.2017.07.822
   Strober BE, 2018, BRIT J DERMATOL, V178, pE105, DOI 10.1111/bjd.16051
   Strober B, 2018, J AM ACAD DERMATOL, V78, P70, DOI 10.1016/j.jaad.2017.08.051
   Strober B, 2017, J AM ACAD DERMATOL, V76, P432, DOI 10.1016/j.jaad.2016.09.026
   Strober BE, 2020, J DERMATOL TREAT, V31, P333, DOI 10.1080/09546634.2019.1603361
   Suárez-Fariñas M, 2012, J INVEST DERMATOL, V132, P2552, DOI 10.1038/jid.2012.184
   Sukal SA, 2006, J AM ACAD DERMATOL, V54, P160, DOI 10.1016/j.jaad.2005.05.039
   Sweet K, 2021, RMD OPEN, V7, DOI 10.1136/rmdopen-2021-001679
   Syversen SW, 2021, JAMA-J AM MED ASSOC, V326, P2375, DOI 10.1001/jama.2021.21316
   Talamonti M, 2021, ACTA DERM-VENEREOL, V101, DOI 10.2340/00015555-3712
   Targan SR, 2016, AM J GASTROENTEROL, V111, P1599, DOI 10.1038/ajg.2016.298
   Tichy M, 2014, DERMATOL THER, V27, P211, DOI 10.1111/dth.12119
   Tyring S, 2006, LANCET, V367, P29, DOI 10.1016/S0140-6736(05)67763-X
   Tzellos T, 2013, J EUR ACAD DERMATOL, V27, P622, DOI 10.1111/j.1468-3083.2012.04500.x
   van de Kerkhof PCM, 2016, J AM ACAD DERMATOL, V75, P83, DOI 10.1016/j.jaad.2016.03.024
   vanOosten BW, 1996, NEUROLOGY, V47, P1531, DOI 10.1212/WNL.47.6.1531
   Veale DJ, 2018, LANCET, V391, P2273, DOI 10.1016/S0140-6736(18)30830-4
   Vegas LP, 2022, RHEUMATOLOGY, V61, P1589, DOI 10.1093/rheumatology/keab522
   von Stebut E, 2019, J INVEST DERMATOL, V139, P1054, DOI 10.1016/j.jid.2018.10.042
   Wang XX, 2021, BIOMED PHARMACOTHER, V137, DOI 10.1016/j.biopha.2020.111065
   Watanabe M, 2014, J CROHNS COLITIS, V8, P1407, DOI 10.1016/j.crohns.2014.04.012
   Whitlock SM, 2018, J AM ACAD DERMATOL, V78, P383, DOI 10.1016/j.jaad.2017.06.043
   Woods RH, 2023, BRIT J CLIN PHARMACO, V89, P2386, DOI 10.1111/bcp.15581
   Wu JJ, 2018, J EUR ACAD DERMATOL, V32, P1320, DOI 10.1111/jdv.14951
   Wu JJ, 2017, J AM ACAD DERMATOL, V76, P81, DOI 10.1016/j.jaad.2016.07.042
   Wu JJ, 2013, J AM ACAD DERMATOL, V69, P167, DOI 10.1016/j.jaad.2013.02.019
   Wu MY, 2020, J AM ACAD DERMATOL, V82, P101, DOI 10.1016/j.jaad.2019.07.103
   Yang A, 2019, ANN DERMATOL VENER, V146, P363, DOI 10.1016/j.annder.2019.03.002
NR 221
TC 14
Z9 14
U1 13
U2 18
PU ADIS INT LTD
PI NORTHCOTE
PA 5 THE WAREHOUSE WAY, NORTHCOTE 0627, AUCKLAND, NEW ZEALAND
SN 1173-8804
EI 1179-190X
J9 BIODRUGS
JI Biodrugs
PD JAN
PY 2023
VL 37
IS 1
BP 35
EP 55
DI 10.1007/s40259-022-00569-z
EA JAN 2023
PG 21
WC Oncology; Immunology; Pharmacology & Pharmacy
WE Science Citation Index Expanded (SCI-EXPANDED)
SC Oncology; Immunology; Pharmacology & Pharmacy
GA 7V8UM
UT WOS:000906592100001
PM 36592323
OA hybrid, Green Published
HC Y
HP N
DA 2024-01-22
ER

PT J
AU Xu, JJ
   Lin, H
   Feng, X
   Tang, MY
   Shen, J
   Ran, ZH
AF Xu, Junjie
   Lin, Hui
   Feng, Xu
   Tang, Minyue
   Shen, Jun
   Ran, Zhihua
TI Different therapeutic approaches on quality of life in patients with
   inflammatory bowel disease
SO BMC GASTROENTEROLOGY
LA English
DT Article
DE Inflammatory bowel disease; Health-related quality of life; Inflammatory
   bowel disease questionnaire; Infliximab
ID CROHNS-DISEASE; ULCERATIVE-COLITIS; MAINTENANCE THERAPY; HEALTH SURVEY;
   INFLIXIMAB; VALIDATION; QUESTIONNAIRE; TRANSLATION; INDEX; SF-36
AB Background: The chronic nature of inflammatory bowel disease leads to considerable impairment on the health related quality of life (HRQOL). The aims of the present study are to validate the mainland Chinese translation of the Inflammatory Bowel Disease Questionnaire (MCIBDQ), and to evaluate the impact of infliximab treatment on HRQOL in patients with IBD for the first time in China, as compared with other therapies of different levels. Furthermore, the impact of different medical therapies on marriage, employment and economic burden in IBD patients were also evaluated.
   Methods: Consecutive patients who met inclusion/exclusion criteria were investigated with MCIBDQ, SF-36, disease activity index (DAI), marriage, employment and economic burden questionnaires before and after treatment.
   Results: MCIBDQ showed significant reliability and validity both in CD and UC patients. The scores of total SF-36, total MCIBDQ and all domains were found significantly increased, while both DAI and health transition on general health scores were found significantly decreased after infliximab treatment (all P < 0.001). Scores of SF-36 and MCIBDQ increased significantly more in infliximab group than non-infliximab group (all P < 0.05). Infliximab treatment was suggested to significantly reduce the negative impact on love (P = 0.037), increase work time (P = 0.016) and ease economic burden (P = 0.048).
   Conclusions: MCIBDQ was demonstrated to be a reliable and valid scale applied in Chinese IBD patients. Infliximab treatment was found to significantly improve HRQOL in IBD patients in comparison with conventional treatments. Negative impact on marriage, employment, and economic status was found in patients with IBD.
C1 [Xu, Junjie; Shen, Jun; Ran, Zhihua] Shanghai Jiao Tong Univ, State Key Lab Oncogenes & Related Genes,Shanghai, Div Gastroenterol & Hepatol,Key Lab Gastroenterol, Minist Hlth,Ren Ji Hosp,Sch Med,Shanghai Canc Ins, Shanghai 200001, Peoples R China.
   [Xu, Junjie; Lin, Hui; Feng, Xu] Zhejiang Univ, Sir Run Run Shaw Hosp, Dept Gen Surg, Hangzhou 310003, Zhejiang, Peoples R China.
   [Tang, Minyue] Zhejiang Univ, Sch Med, Womens Hosp, Dept Reprod, Hangzhou 310003, Zhejiang, Peoples R China.
C3 Shanghai Jiao Tong University; Zhejiang University; Zhejiang University
RP Shen, J (通讯作者)，Shanghai Jiao Tong Univ, State Key Lab Oncogenes & Related Genes,Shanghai, Div Gastroenterol & Hepatol,Key Lab Gastroenterol, Minist Hlth,Ren Ji Hosp,Sch Med,Shanghai Canc Ins, 145 Middle Shandong Rd, Shanghai 200001, Peoples R China.
EM shenjun_med@yeah.net; ranzhihua62@sina.cn
OI Shen, Jun/0000-0001-7206-1847
FU National Science Foundation of China [81170362, 81370508]; National
   Undergraduate Innovative Test Fund [201210248076]
FX This work was supported by grants from the National Science Foundation
   of China (No. 81170362 and No. 81370508) and National Undergraduate
   Innovative Test Fund (No. 201210248076)
CR Bernstein CN, 2010, INFLAMM BOWEL DIS, V16, P112, DOI 10.1002/ibd.21048
   Casellas F, 2002, QUAL LIFE RES, V11, P775, DOI 10.1023/A:1020841601110
   Casellas F, 2007, INFLAMM BOWEL DIS, V13, P1395, DOI 10.1002/ibd.20205
   Ciccocioppo R, 2011, DIGEST LIVER DIS, V43, P535, DOI 10.1016/j.dld.2010.12.014
   Clearfield HR, 2008, INFLAMM BOWEL DIS, V14, pS45, DOI 10.1002/ibd.20556
   Ely EW, 2003, JAMA-J AM MED ASSOC, V289, P2983, DOI 10.1001/jama.289.22.2983
   Faust Alejandra H, 2012, Gastroenterol Hepatol (N Y), V8, P173
   Feagan BG, 2003, AM J GASTROENTEROL, V98, P2232, DOI 10.1016/S0002-9270(03)00659-2
   Feagan BG, 2007, AM J GASTROENTEROL, V102, P794, DOI 10.1111/j.1572-0241.2007.01094.x
   Galbraith M E, 2001, Oncol Nurs Forum, V28, P551
   Graff LA, 2006, CLIN GASTROENTEROL H, V4, P1491, DOI 10.1016/j.cgh.2006.09.027
   GUYATT G, 1989, GASTROENTEROLOGY, V96, P804, DOI 10.1016/0016-5085(89)90905-0
   Hamid OA, 2011, HEAD NECK-J SCI SPEC, V33, P1162, DOI 10.1002/hed.21591
   Hanauer SB, 2002, LANCET, V359, P1541, DOI 10.1016/S0140-6736(02)08512-4
   HARVEY RF, 1980, LANCET, V1, P514
   IRVINE EJ, 1994, GASTROENTEROLOGY, V106, P287, DOI 10.1016/0016-5085(94)90585-1
   Irvine EJ, 1996, J CLIN EPIDEMIOL, V49, P1177, DOI 10.1016/0895-4356(96)00136-9
   Kaser A, 2010, ANNU REV IMMUNOL, V28, P573, DOI 10.1146/annurev-immunol-030409-101225
   Koelewijn C, 2006, NETH J MED, V64, P212
   Larsson K, 2008, J PSYCHOSOM RES, V64, P139, DOI 10.1016/j.jpsychores.2007.10.007
   Leong RWL, 2003, ALIMENT PHARM THER, V17, P711, DOI 10.1046/j.1365-2036.2003.01489.x
   Li L, 2003, J EPIDEMIOL COMMUN H, V57, P259, DOI 10.1136/jech.57.4.259
   Pallis AG, 2004, INFLAMM BOWEL DIS, V10, P261, DOI 10.1097/00054725-200405000-00014
   Pan Xingfu, 2014, Zhonghua Yu Fang Yi Xue Za Zhi, V48, P109
   Ren WH, 2007, INFLAMM BOWEL DIS, V13, P903, DOI 10.1002/ibd.20128
   Romberg-Camps MJL, 2010, INFLAMM BOWEL DIS, V16, P2137, DOI 10.1002/ibd.21285
   Rutgeerts P, 2005, NEW ENGL J MED, V353, P2462, DOI 10.1056/NEJMoa050516
   Tarumi K, 1999, Environ Health Prev Med, V4, P39, DOI 10.1007/BF02931249
   Tursi A, 2010, EUR REV MED PHARMACO, V14, P47
   Walmsley RS, 1998, GUT, V43, P29, DOI 10.1136/gut.43.1.29
   WARE JE, 1992, MED CARE, V30, P473, DOI 10.1097/00005650-199206000-00002
   Zheng JJ, 2010, J DIGEST DIS, V11, P161, DOI 10.1111/j.1751-2980.2010.00431.x
NR 32
TC 7
Z9 8
U1 1
U2 14
PU BMC
PI LONDON
PA CAMPUS, 4 CRINAN ST, LONDON N1 9XW, ENGLAND
SN 1471-230X
J9 BMC GASTROENTEROL
JI BMC Gastroenterol.
PD NOV 25
PY 2014
VL 14
AR 199
DI 10.1186/s12876-014-0199-5
PG 10
WC Gastroenterology & Hepatology
WE Science Citation Index Expanded (SCI-EXPANDED); Social Science Citation Index (SSCI)
SC Gastroenterology & Hepatology
GA AX0ZN
UT WOS:000346678500002
PM 25421821
OA Green Published, gold
DA 2024-01-22
ER

PT J
AU Sakurai, T
   Nishiyama, H
   Sakai, K
   De Velasco, MA
   Nagai, T
   Komeda, Y
   Kashida, H
   Okada, A
   Kawai, I
   Nishio, K
   Ogata, H
   Kudo, M
AF Sakurai, Toshiharu
   Nishiyama, Hiroki
   Sakai, Kazuko
   De Velasco, Marco A.
   Nagai, Tomoyuki
   Komeda, Yoriaki
   Kashida, Hiroshi
   Okada, Akiyoshi
   Kawai, Isao
   Nishio, Kazuto
   Ogata, Hiroyuki
   Kudo, Masatoshi
TI Mucosal microbiota and gene expression are associated with long-term
   remission after discontinuation of adalimumab in ulcerative colitis
SO SCIENTIFIC REPORTS
LA English
DT Article
ID INFLAMMATORY-BOWEL-DISEASE; ANTI-TNF DISCONTINUATION; NECROSIS FACTOR
   THERAPY; CROHNS-DISEASE; INTESTINAL MICROBIOTA; RISK; RELAPSE;
   WITHDRAWAL; BACTERIA; CANCER
AB Given that sustained remission is the ultimate treatment goal in the management of patients with ulcerative colitis (UC), the decision to stop anti-tumor necrosis factor (anti-TNF) treatment in UC patients is difficult. The aim of this study was to evaluate mucosal microbiota and gene expression profiles associated with long-term remission after discontinuation of anti-TNF therapy. In nine UC patients who received anti-TNF therapy for 6 months, microbiota isolated from uninflamed mucosae and gene expression in inflamed and uninflamed mucosae were investigated at week 0 and at week 24. At treatment initiation, Fusobacterium sp. and Veillonella dispar were over-represented in the relapse group compared with the non-relapse group. After treatment, Dorea sp. and Lachnospira sp. were over-represented in the non-relapse group. In the relapse group only, a significant shift in gut bacterial community composition was found between week 0 and week 24. Gene expression of ALIX (PDCD6IP) and SLC9A3 was significantly higher in the non-relapse group than in the relapse group. Lastly, we used machine learning methods to identify relevant gene signatures associated with sustained remission. Statistical analyses of microbiota and expression profiles revealed differences between UC patients who did or did not keep remission after the discontinuation of TNF inhibitors. Trial registration: UMIN000020785: Evaluation of adalimumab therapy in mesalazine- resistant or -intolerant ulcerative colitis; an observational study (EARLY study).
C1 [Sakurai, Toshiharu; Nagai, Tomoyuki; Komeda, Yoriaki; Kashida, Hiroshi; Kudo, Masatoshi] Kindai Univ, Fac Med, Dept Gastroenterol & Hepatol, 377-2 Ohno Higashi, Osaka, Osaka 5898511, Japan.
   [Nishiyama, Hiroki; Ogata, Hiroyuki] Kyoto Univ, Inst Chem Res, Uji, Kyoto 6110011, Japan.
   [Sakai, Kazuko; De Velasco, Marco A.; Nishio, Kazuto] Kindai Univ, Dept Genome Biol, Fac Med, Osaka, Japan.
   [Okada, Akiyoshi] Wakakusa Daiich Hosp, Higashiosaka, Osaka, Japan.
   [Kawai, Isao] Ootori Stomach & Intestine Hosp, Sakai, Osaka, Japan.
C3 Kindai University (Kinki University); Kyoto University; Kindai
   University (Kinki University)
RP Sakurai, T (通讯作者)，Kindai Univ, Fac Med, Dept Gastroenterol & Hepatol, 377-2 Ohno Higashi, Osaka, Osaka 5898511, Japan.; Ogata, H (通讯作者)，Kyoto Univ, Inst Chem Res, Uji, Kyoto 6110011, Japan.
EM sakurai@med.kindai.ac.jp; ogata@kuicr.kyoto-u.ac.jp
RI De Velasco, Marco/R-1022-2019; Komeda, Yoriaki/AAF-6652-2020
OI De Velasco, Marco/0000-0002-4011-6572; Komeda,
   Yoriaki/0000-0002-0068-8461; Nishiyama, Hiroki/0000-0003-0847-1280
FU JSPS KAKENHI [20K08368, 17K09396, 17H06404, 16KT0020, FY2017-2021];
   Grants-in-Aid for Scientific Research [17H06404, 16KT0020, 17K09396,
   20K08368] Funding Source: KAKEN
FX This research was supported by grants from JSPS KAKENHI (Grant Number:
   20K08368, 17K09396, 17H06404, and 16KT0020) and Grants in Aid for
   Scientific Research on Innovation Area "Frontier Research on Chemical
   Communications (FY2017-2021). Computational time was provided by the
   SuperComputer System, Institute for Chemical Research, Kyoto University.
CR Adachi T, 2015, INFLAMM BOWEL DIS, V21, P31, DOI 10.1097/MIB.0000000000000244
   Ahmad T, 2016, ALIMENT PHARM THER, V43, P910, DOI 10.1111/apt.13547
   Arpaia N, 2013, NATURE, V504, P451, DOI 10.1038/nature12726
   Atarashi K, 2017, SCIENCE, V358, P359, DOI 10.1126/science.aan4526
   Ben-Horin S, 2015, ALIMENT PHARM THER, V42, P356, DOI 10.1111/apt.13268
   Blaut M., 2015, BERGEYS MANUAL SYSTE, DOI [10.1002/9781118960608, DOI 10.1002/9781118960608]
   Campos Y, 2016, NAT COMMUN, V7, DOI 10.1038/ncomms11876
   Casanova MJ, 2017, AM J GASTROENTEROL, V112, P120, DOI 10.1038/ajg.2016.569
   Cornick N.A., 2015, BERGEYS MANUAL SYSTE, DOI [10.1002/9781118960608, DOI 10.1002/9781118960608]
   Cummins EP, 2017, MICROBES INFECT, V19, P210, DOI 10.1016/j.micinf.2016.09.004
   D'Haens GR, 2011, AM J GASTROENTEROL, V106, P199, DOI 10.1038/ajg.2010.392
   de Lau W, 2011, NATURE, V476, P293, DOI 10.1038/nature10337
   Dimitrov G, 2019, EUR J MED GENET, V62, DOI 10.1016/j.ejmg.2019.103712
   Drago L, 2019, DIGEST LIVER DIS, V51, P1209, DOI 10.1016/j.dld.2019.06.012
   Gisbert JP, 2016, AM J GASTROENTEROL, V111, P632, DOI 10.1038/ajg.2016.54
   Haberman Y, 2019, NAT COMMUN, V10, DOI 10.1038/s41467-018-07841-3
   Henke MT, 2019, P NATL ACAD SCI USA, V116, P12672, DOI 10.1073/pnas.1904099116
   Higgins PDR, 2005, GUT, V54, P782, DOI 10.1136/gut.2004.056358
   Hoffmann M, 2009, J PROTEOME RES, V8, P1183, DOI 10.1021/pr800785m
   Isakov O, 2017, INFLAMM BOWEL DIS, V23, P1516, DOI 10.1097/MIB.0000000000001222
   Jowett SL, 2003, SCAND J GASTROENTERO, V38, P164, DOI 10.1080/00365520310000654
   Kiu R, 2018, EMERG MICROBES INFEC, V7, DOI 10.1038/s41426-018-0144-8
   Kourou K, 2015, COMPUT STRUCT BIOTEC, V13, P8, DOI 10.1016/j.csbj.2014.11.005
   Lindemans CA, 2015, NATURE, V528, P560, DOI 10.1038/nature16460
   Magnusson MK, 2016, J CROHNS COLITIS, V10, P943, DOI 10.1093/ecco-jcc/jjw051
   Mercer LK, 2015, ANN RHEUM DIS, V74, P1087, DOI 10.1136/annrheumdis-2013-204851
   Minozzi S, 2016, EXPERT OPIN DRUG SAF, V15, P11, DOI 10.1080/14740338.2016.1240783
   Nagai F, 2010, INT J SYST EVOL MICR, V60, P1296, DOI 10.1099/ijs.0.014571-0
   Nishiyama H, 2018, BIOCHEM BIOPH RES CO, V495, P273, DOI 10.1016/j.bbrc.2017.10.130
   Osterman MT, 2015, CLIN GASTROENTEROL H, V13, P1293, DOI 10.1016/j.cgh.2015.02.017
   Papamichael K, 2015, CLIN GASTROENTEROL H, V13, P1103, DOI 10.1016/j.cgh.2014.11.026
   Passos IC, 2015, LANCET PSYCHIAT, V2, P1002, DOI 10.1016/S2215-0366(15)00309-0
   Rainey F.A., 2015, Bergey's Manual of Systematics of Archaea and Bacteria, DOI 10.1002/9781118960608
   Reenaers C, 2018, CLIN GASTROENTEROL H, V16, P234, DOI 10.1016/j.cgh.2017.09.061
   Reinisch W, 2011, GUT, V60, P780, DOI 10.1136/gut.2010.221127
   Romagnoni A, 2019, SCI REP-UK, V9, DOI 10.1038/s41598-019-46649-z
   Sakurai T, 2020, BMC GASTROENTEROL, V20, DOI 10.1186/s12876-019-1156-0
   Sakurai T, 2014, CANCER RES, V74, P6119, DOI 10.1158/0008-5472.CAN-14-0471
   Schirmer M, 2018, CELL HOST MICROBE, V24, P600, DOI 10.1016/j.chom.2018.09.009
   Segain JP, 2003, GASTROENTEROLOGY, V124, P1180, DOI 10.1016/S0016-5085(03)00283-X
   Sekizuka T, 2017, PLOS ONE, V12, DOI 10.1371/journal.pone.0189319
   Singh Sudha B, 2015, Microorganisms, V3, P866, DOI 10.3390/microorganisms3040866
   Song Y, 2015, BERGEYS MANUAL SYSTE, DOI [10.1002/9781118960608, DOI 10.1002/9781118960608]
   Stackebrandt E., 2015, BERGEYS MANUAL SYSTE, DOI [10.1002/9781118960608, DOI 10.1002/9781118960608]
   Strauss J, 2011, INFLAMM BOWEL DIS, V17, P1971, DOI 10.1002/ibd.21606
   Sun MM, 2017, J GASTROENTEROL, V52, P1, DOI 10.1007/s00535-016-1242-9
   Topping DL, 2001, PHYSIOL REV, V81, P1031, DOI 10.1152/physrev.2001.81.3.1031
   Van Assche G, 2010, NAT REV GASTRO HEPAT, V7, P79, DOI 10.1038/nrgastro.2009.220
   van der Valk ME, 2016, PLOS ONE, V11, DOI 10.1371/journal.pone.0142481
   Wojcik GL, 2018, MBIO, V9, DOI [10.1128/mBio.01668-18, 10.1128/mbio.01668-18]
   Yamada M, 2017, ONCOLOGY-BASEL, V93, P20, DOI 10.1159/000481225
   Yilmaz B, 2019, NAT MED, V25, P323, DOI 10.1038/s41591-018-0308-z
   Zhao CJ, 2016, HUM PATHOL, V52, P110, DOI 10.1016/j.humpath.2015.09.046
NR 53
TC 9
Z9 9
U1 1
U2 6
PU NATURE RESEARCH
PI BERLIN
PA HEIDELBERGER PLATZ 3, BERLIN, 14197, GERMANY
SN 2045-2322
J9 SCI REP-UK
JI Sci Rep
PD NOV 5
PY 2020
VL 10
IS 1
AR 19186
DI 10.1038/s41598-020-76175-2
PG 12
WC Multidisciplinary Sciences
WE Science Citation Index Expanded (SCI-EXPANDED)
SC Science & Technology - Other Topics
GA OO9AZ
UT WOS:000587667000043
PM 33154436
OA gold, Green Published
DA 2024-01-22
ER

PT J
AU Chang, JY
   Cheon, JH
AF Chang, Ji Young
   Cheon, Jae Hee
TI Pharmacogenetics-based personalized treatment in patients with
   inflammatory bowel disease A review
SO PRECISION AND FUTURE MEDICINE
LA English
DT Review
DE Drug-related side effects and adverse reactions; Genetic markers;
   Inflammatory bowel diseases; Pharmacogenetics; Precision medicine
ID GLUCOCORTICOID-RECEPTOR GENE; THIOPURINE-INDUCED LEUKOPENIA;
   CROHNS-DISEASE; ULCERATIVE-COLITIS; CLINICAL-OUTCOMES; BCLI
   POLYMORPHISM; PREDICT RESPONSE; MDR1 GENE; THERAPY; AZATHIOPRINE
AB The development of treatment options has revolutionized the prognosis of inflammatory bowel disease (IBD). However, a particular group of patients still experience therapeutic failure or drug side effects. Although the high inter-patient variability in therapy is associated with clinical factors, including age, disease behavior, and disease duration, they attribute only a small proportion of inter-individual variability. Thus, pharmacogenetics evaluating associations between specific genetic variations and drug responses or side effects have focused on optimizing therapeutic efficacy and minimizing toxicity in IBD treatment. Thiopurine S-methyltransferase (TPMT) and nudix hydrolase 15 (NUDT15) are well-established predictive markers of thiopurine-induced myelosuppression. Low TPMT activity is related to increased 6-thioguanine nucleotide levels, subsequently leading to myelotoxicity. NUDT15 variants are strongly associated with thiopurine-induced early leukopenia in Asians, with a lower incidence of TPMT-deficient allele. The Korean Association for the Study of Intestinal Diseases guidelines recommend pretreatment determination of NUDT15 genotypes, especially in East Asians, and NUDT15 R139C measurement has been approved for clinical use since 2019. Several studies have attempted to identify powerful genetic markers for personalized medicine. In this article, we review the identified pharmacogenetics of currently available drugs, focusing on 5-aminosalicylic acid, glucocorticosteroids, thiopurines, and anti-tumor necrosis factor-alpha agents.
C1 [Chang, Ji Young] Ewha Womans Univ, Hlth Promot Ctr, Seoul Hosp, Seoul, South Korea.
   [Cheon, Jae Hee] Yonsei Univ, Dept Internal Med, Coll Med, 50-1 Yonsei Ro, Seoul 03722, South Korea.
   [Cheon, Jae Hee] Yonsei Univ, Inst Gastroenterol, Coll Med, 50-1 Yonsei Ro, Seoul 03722, South Korea.
C3 Ewha Womans University; Yonsei University; Yonsei University Health
   System; Yonsei University; Yonsei University Health System
RP Cheon, JH (通讯作者)，Yonsei Univ, Dept Internal Med, Coll Med, 50-1 Yonsei Ro, Seoul 03722, South Korea.; Cheon, JH (通讯作者)，Yonsei Univ, Inst Gastroenterol, Coll Med, 50-1 Yonsei Ro, Seoul 03722, South Korea.
EM GENIUSHEE@yuhs.ac
RI Cheon, Jae Hee/B-4523-2015; Chang, Ji Young/AAC-1342-2022
OI Cheon, Jae Hee/0000-0002-2282-8904; Chang, Ji Young/0000-0002-7951-456X
CR Ahmad T, 2004, GASTROENTEROLOGY, V126, P1533, DOI 10.1053/j.gastro.2004.01.061
   Allez M, 2010, J CROHNS COLITIS, V4, P355, DOI 10.1016/j.crohns.2010.04.004
   Ansari A, 2008, ALIMENT PHARM THER, V28, P973, DOI 10.1111/j.1365-2036.2008.03788.x
   Bangma A, 2020, ALIMENT PHARM THER, V51, P1105, DOI 10.1111/apt.15762
   Bank S, 2014, PHARMACOGENOMICS J, V14, P526, DOI 10.1038/tpj.2014.19
   Bank S, 2019, ALIMENT PHARM THER, V49, P890, DOI 10.1111/apt.15187
   Burke KE, 2018, INFLAMM BOWEL DIS, V24, P1840, DOI 10.1093/ibd/izy083
   Carter MJ, 2004, GUT, V53, DOI 10.1136/gut.2004.043372
   Chang JY, 2020, CLIN GASTROENTEROL H, V18, P2010, DOI 10.1016/j.cgh.2019.08.034
   Chang JY, 2019, DIGEST DIS SCI, V64, P2395, DOI 10.1007/s10620-019-05720-5
   Chaparro M, 2013, INFLAMM BOWEL DIS, V19, P1404, DOI 10.1097/MIB.0b013e318281f28f
   Chen HL, 2012, DIGEST DIS SCI, V57, P3065, DOI 10.1007/s10620-012-2293-2
   Collie-Duguid ESR, 1999, PHARMACOGENETICS, V9, P37, DOI 10.1097/00008571-199902000-00006
   CONNELL WR, 1993, GUT, V34, P1081, DOI 10.1136/gut.34.8.1081
   Croucher PJP, 2003, GASTROENTEROLOGY, V125, P1919, DOI 10.1053/j.gastro.2003.05.016
   Dai C, 2014, PLOS ONE, V9, DOI 10.1371/journal.pone.0110797
   DAS KM, 1973, NEW ENGL J MED, V289, P491, DOI 10.1056/NEJM197309062891001
   De Iudicibus S, 2007, GUT, V56, P1319, DOI 10.1136/gut.2006.116160
   De Iudicibus S, 2011, WORLD J GASTROENTERO, V17, P1095, DOI 10.3748/wjg.v17.i9.1095
   De Iudicibus S, 2011, J CLIN GASTROENTEROL, V45, pE1, DOI 10.1097/MCG.0b013e3181e8ae93
   Dewit O, 2011, CLIN BIOCHEM, V44, P1062, DOI 10.1016/j.clinbiochem.2011.06.079
   Dignass A, 2012, J CROHNS COLITIS, V6, P965, DOI 10.1016/j.crohns.2012.09.003
   Erlandsson MC, 2012, RHEUMATOLOGY, V51, P932, DOI 10.1093/rheumatology/ker362
   Farrell RJ, 2003, J ENDOCRINOL, V178, P339, DOI 10.1677/joe.0.1780339
   Faubion WA, 2001, GASTROENTEROLOGY, V121, P255, DOI 10.1053/gast.2001.26279
   Fedeles BI, 2015, J BIOL CHEM, V290, P20734, DOI 10.1074/jbc.R115.656462
   Fraser AG, 2002, GUT, V50, P485, DOI 10.1136/gut.50.4.485
   Fukuda T, 2019, INTEST RES, V17, P36, DOI 10.5217/ir.2018.00126
   Gearry RB, 2004, PHARMACOEPIDEM DR S, V13, P563, DOI 10.1002/pds.926
   Gisbert JP, 2008, AM J GASTROENTEROL, V103, P1783, DOI 10.1111/j.1572-0241.2008.01848.x
   Hausmann M, 2008, Z GASTROENTEROL, V46, P259, DOI 10.1055/s-2007-963673
   Hayes MP, 2016, AAPS J, V18, P550, DOI 10.1208/s12248-016-9894-1
   Heap GA, 2016, J CROHNS COLITIS, V10, P149, DOI 10.1093/ecco-jcc/jjv219
   Heap GA, 2014, NAT GENET, V46, P1131, DOI 10.1038/ng.3093
   Hickman D, 1998, GUT, V42, P402, DOI 10.1136/gut.42.3.402
   Hisamatsu T, 2021, INTEST RES, V19, P408, DOI 10.5217/ir.2020.00025
   Ho GT, 2005, GASTROENTEROLOGY, V128, P288, DOI 10.1053/j.gastro.2004.11.019
   Hong SW, 2020, INTEST RES, V18, P345, DOI 10.5217/ir.2020.00121
   Huizenga NATM, 1998, J CLIN ENDOCR METAB, V83, P144, DOI 10.1210/jc.83.1.144
   Jung ES, 2019, J GASTROEN HEPATOL, V34, P1727, DOI 10.1111/jgh.14652
   Karran P, 2008, NAT REV CANCER, V8, P24, DOI 10.1038/nrc2292
   Katsanos KH, 2007, ANN GASTROENTEROL, V20, P251
   Kham SKY, 2008, EUR J CLIN PHARMACOL, V64, P373, DOI 10.1007/s00228-007-0426-x
   Kim HS, 2017, GUT, V66, P1926, DOI 10.1136/gutjnl-2016-311921
   Kim JH, 2010, J CLIN GASTROENTEROL, V44, pE242, DOI 10.1097/MCG.0b013e3181d6baf5
   Lee HS, 2019, CELLS-BASEL, V8, DOI 10.3390/cells8060535
   Lee HJ, 2009, INTEST RES, V7, P22
   Lee KM, 2015, INTEST RES, V13, P193, DOI 10.5217/ir.2015.13.3.193
   Lichtenstein GR, 2008, ALIMENT PHARM THER, V28, P663, DOI 10.1111/j.1365-2036.2008.03751.x
   Lichtenstein GR, 2006, GASTROENTEROLOGY, V130, P940, DOI 10.1053/j.gastro.2006.01.048
   Louis E, 2000, CLIN EXP IMMUNOL, V119, P64, DOI 10.1046/j.1365-2249.2000.01106.x
   Lucafò M, 2018, EXPERT OPIN DRUG MET, V14, P1209, DOI 10.1080/17425255.2018.1551876
   Pérez-Gracia JL, 2010, CLIN TRANSL ONCOL, V12, P174, DOI 10.1007/s12094-010-0487-7
   Mahajan R, 2022, INTEST RES, V20, P64, DOI 10.5217/ir.2020.00100
   Matsumoto S, 2020, SCI REP-UK, V10, DOI 10.1038/s41598-020-79207-z
   Matsuoka K, 2020, INTEST RES, V18, P275
   McGovern D, 2002, GASTROENTEROLOGY, V122, pA607
   Miller AH, 1999, ADV EXP MED BIOL, V461, P107
   Mizoguchi E, 2020, INTEST RES, V18, P151, DOI 10.5217/ir.2019.09154
   Mizuno S, 2020, INTEST RES, V18, P69, DOI 10.5217/ir.2019.00084
   Moriyama T, 2016, NAT GENET, V48, P367, DOI 10.1038/ng.3508
   Moroi R, 2019, INTEST RES, V17, P94, DOI 10.5217/ir.2018.00048
   Nakamura S, 2022, INTEST RES, V20, P329, DOI 10.5217/ir.2021.00032
   Odahara S, 2015, PLOS ONE, V10, DOI 10.1371/journal.pone.0137798
   Oh SJ, 2021, INTEST RES, V19, P323, DOI 10.5217/ir.2020.00039
   Olaisen M, 2019, ALIMENT PHARM THER, V49, P1301, DOI 10.1111/apt.15227
   Ooi CJ, 2019, INTEST RES, V17, P285, DOI 10.5217/ir.2019.00026
   Palmieri O, 2005, ALIMENT PHARM THER, V22, P1129, DOI 10.1111/j.1365-2036.2005.02701.x
   Panaccione R, 2014, GASTROENTEROLOGY, V146, P392, DOI 10.1053/j.gastro.2013.10.052
   Park SH, 2019, J GASTROEN HEPATOL, V34, P2118, DOI 10.1111/jgh.14696
   Perez-Gracia JL, 2017, CANCER TREAT REV, V53, P79, DOI 10.1016/j.ctrv.2016.12.005
   Peyrin-Biroulet L, 2011, J CROHNS COLITIS, V5, P477, DOI 10.1016/j.crohns.2011.06.009
   Potocnik U, 2004, GENES IMMUN, V5, P530, DOI 10.1038/sj.gene.6364123
   Qiu Y, 2015, MEDICINE, V94, DOI 10.1097/MD.0000000000001513
   Raddatz D, 2004, ALIMENT PHARM THERAP, V19, P47, DOI 10.1046/j.1365-2036.2003.01802.x
   Ricart E, 2002, AM J GASTROENTEROL, V97, P1763, DOI 10.1111/j.1572-0241.2002.05838.x
   Saito D, 2018, INTEST RES, V16, P273, DOI 10.5217/ir.2018.16.2.273
   Sazonovs A, 2020, GASTROENTEROLOGY, V158, P189, DOI 10.1053/j.gastro.2019.09.041
   Shimizu H, 2019, INTEST RES, V17, P311, DOI 10.5217/ir.2019.00043
   Shin SY, 2022, INTEST RES, V20, P350, DOI 10.5217/ir.2021.00049
   Singh A, 2022, INTEST RES, V20, P11, DOI 10.5217/ir.2020.00155
   Skrzypczak-Zielinska M, 2019, ARCH MED SCI, V17, P417
   Sood A, 2020, INTEST RES, V18, P355, DOI 10.5217/ir.2019.09176
   Sood A, 2020, INTEST RES, V18, P184, DOI 10.5217/ir.2019.00094
   Suzuki K, 2022, INFLAMM BOWEL DIS, V28, P21, DOI 10.1093/ibd/izab004
   Teich N, 2016, J CROHNS COLITIS, V10, P61, DOI 10.1093/ecco-jcc/jjv188
   Theodoraki E, 2021, INTEST RES, V19, P461, DOI 10.5217/ir.2020.00042
   Timmer A, 2016, COCHRANE DB SYST REV, DOI 10.1002/14651858.CD000478.pub4
   van Rossum EFC, 2003, CLIN ENDOCRINOL, V59, P585, DOI 10.1046/j.1365-2265.2003.01888.x
   Vermeire S, 2018, THER ADV GASTROENTER, V11, DOI 10.1177/1756283X17750355
   Voskuil MD, 2019, WORLD J GASTROENTERO, V25, P2539, DOI 10.3748/wjg.v25.i21.2539
   Warman JI, 2003, J CLIN GASTROENTEROL, V37, P220, DOI 10.1097/00004836-200309000-00006
   WATANABE A, 1978, ACTA MED OKAYAMA, V32, P173
   Wilson A, 2018, ALIMENT PHARM THER, V47, P615, DOI 10.1111/apt.14483
   Wilson A, 2020, ALIMENT PHARM THER, V51, P356, DOI 10.1111/apt.15563
   Yagisawa K, 2019, INTEST RES, V17, P87, DOI 10.5217/ir.2018.00078
   Yamamoto-Furusho JK, 2014, DIS MARKERS, V2014, DOI 10.1155/2014/932530
   Yamamoto-Furusho JK, 2017, PHARMACOGEN PERS MED, V10, P197, DOI 10.2147/PGPM.S109648
   Yamamoto-Furusho JK, 2015, INFLAMM BOWEL DIS, V21, P2683, DOI 10.1097/MIB.0000000000000500
   Yamamoto-Furusho JK, 2011, INFLAMM BOWEL DIS, V17, P680, DOI 10.1002/ibd.21322
   Yang JJ, 2015, J CLIN ONCOL, V33, P1235, DOI 10.1200/JCO.2014.59.4671
   Yang SK, 2014, NAT GENET, V46, P1017, DOI 10.1038/ng.3060
   Zaza G, 2010, PHARMACOGENET GENOM, V20, P573, DOI 10.1097/FPC.0b013e328334338f
NR 103
TC 0
Z9 2
U1 0
U2 1
PU SUNGKYUNKWAN UNIV SCH MEDICINE
PI SEOUL
PA 115 IRWON-RO, GANGNAM-GU, SEOUL, 06355, SOUTH KOREA
SN 2508-7940
EI 2508-7959
J9 PRECIS FUTURE MED
JI Precis. Future Med.
PD DEC
PY 2021
VL 5
IS 4
BP 151
EP 163
DI 10.23838/pfm.2021.00128
PG 13
WC Medicine, General & Internal
WE Emerging Sources Citation Index (ESCI)
SC General & Internal Medicine
GA YC6ZQ
UT WOS:000739837600002
OA gold
DA 2024-01-22
ER

PT J
AU Garritsen, FM
   van der Schaft, J
   Bruijnzeel-Koomen, CAF
   van Schaik, RH
   de Graaf, M
   van den Broek, MPH
   de Bruin-Weller, MS
AF Garritsen, F. M.
   van der Schaft, J.
   Bruijnzeel-Koomen, C. A. F.
   van Schaik, R. H.
   de Graaf, M.
   van den Broek, M. P. H.
   de Bruin-Weller, M. S.
TI Thiopurine metabolite levels in patients with atopic dermatitis and/or
   chronic hand/foot eczema treated with azathioprine
SO JOURNAL OF DERMATOLOGICAL TREATMENT
LA English
DT Article
DE Atopic dermatitis; azathioprine; metabolites; therapeutic drug
   monitoring
ID INFLAMMATORY-BOWEL-DISEASE; 6-THIOGUANINE NUCLEOTIDE LEVELS; ADVERSE
   DRUG-REACTIONS; LOW-DOSE AZATHIOPRINE; CROHNS-DISEASE; METHYLTRANSFERASE
   ACTIVITY; S-METHYLTRANSFERASE; ADULT PATIENTS; 6-MERCAPTOPURINE;
   ALLOPURINOL
AB Background: Azathioprine is frequently used in severe eczema. It is converted in the liver into active metabolites, including 6-thioguanine nucleotide (6-TGN) and methylated 6-methylmercaptopurine (6-MMP). In the past, the therapeutic potential of azathioprine may have not been fully utilized. Recent investigations on inflammatory bowel disease have led to a better understanding of azathioprine metabolism and optimizing treatment.Objective: To investigate whether measuring thiopurine metabolites in circulation can improve the effectiveness and safety of azathioprine treatment in patients with atopic dermatitis and/or chronic hand/foot eczema.Methods: Azathioprine metabolite levels were measured in eczema patients during maintenance treatment (Part I) and dose escalation (Part II). Clinical effectiveness, hepatotoxicity, and bone marrow suppression were analyzed and TPMT genotype was assessed.Results: A wide variation in metabolite levels in all dose groups was observed. In Part I (32 patients), there were no significant differences in 6-TGN levels between clinical responders and non-responders (p=.806). No hepatoxicity or myelotoxicity was observed. In Part II, all 6-TGN and 6-MMP levels increased during dose escalation. Hypermethylation was observed in 2/8 patients.Conclusion: For individual eczema patients treated with azathioprine, routinely measuring 6-TGN and 6-MMP can be helpful in optimizing azathioprine dose, improving clinical effectiveness, and preventing side effects.
C1 [Garritsen, F. M.; van der Schaft, J.; Bruijnzeel-Koomen, C. A. F.; de Graaf, M.; de Bruin-Weller, M. S.] Univ Med Ctr Utrecht, Dept Dermatol, Utrecht, Netherlands.
   [van Schaik, R. H.] Erasmus Univ, Dept Clin Chem, Med Ctr Rotterdam, Rotterdam, Netherlands.
   [van Schaik, R. H.] Univ Med Ctr Utrecht, Lab Clin Chem & Hematol LKCH, Utrecht, Netherlands.
   [van den Broek, M. P. H.] Univ Med Ctr Utrecht, Dept Clin Pharm, Utrecht, Netherlands.
   [van den Broek, M. P. H.] St Antonius Hosp, Dept Clin Pharm, Nieuwegein, Netherlands.
C3 Utrecht University; Utrecht University Medical Center; Erasmus
   University Rotterdam; Erasmus MC; Utrecht University; Utrecht University
   Medical Center; Utrecht University; Utrecht University Medical Center;
   St. Antonius Hospital Utrecht
RP Garritsen, FM (通讯作者)，Univ Med Ctr Utrecht, Dept Dermatol, Utrecht, Netherlands.
EM f.m.garritsen@umcutrecht.nl
RI van Schaik, Ron H.N./G-6816-2013
CR Agarwal US, 2013, INDIAN J DERMATOL VE, V79, DOI 10.4103/0378-6323.104679
   Al Hadithy AFY, 2005, DIGEST LIVER DIS, V37, P282, DOI 10.1016/j.dld.2004.09.029
   Ansari A, 2010, ALIMENT PHARM THER, V31, P640, DOI 10.1111/j.1365-2036.2009.04221.x
   Ansari A, 2002, ALIMENT PHARM THER, V16, P1743, DOI 10.1046/j.1365-2036.2002.01353.x
   Belaiche J, 2001, SCAND J GASTROENTERO, V36, P71, DOI 10.1080/00365520150218084
   Caufield M, 2013, J AM ACAD DERMATOL, V68, P29, DOI 10.1016/j.jaad.2012.07.001
   Chouchana L, 2012, ALIMENT PHARM THER, V35, P15, DOI 10.1111/j.1365-2036.2011.04905.x
   Colombel JF, 2000, GASTROENTEROLOGY, V118, P1025, DOI 10.1016/S0016-5085(00)70354-4
   Cuffari C, 1996, CAN J PHYSIOL PHARM, V74, P580, DOI 10.1139/cjpp-74-5-580
   Derijks LJJ, 2004, THER DRUG MONIT, V26, P311, DOI 10.1097/00007691-200406000-00016
   Dervieux T, 1998, CLIN CHEM, V44, P551
   Dubinsky MC, 2000, GASTROENTEROLOGY, V118, P705, DOI 10.1016/S0016-5085(00)70140-5
   Dubinsky MC, 2002, GASTROENTEROLOGY, V122, P904, DOI 10.1053/gast.2002.32420
   el-Azhary RA, 2009, ARCH DERMATOL, V145, P644, DOI 10.1001/archdermatol.2009.81
   FAIRCHILD CR, 1986, BIOCHEM PHARMACOL, V35, P3533, DOI 10.1016/0006-2952(86)90623-4
   Futamura M, 2016, J AM ACAD DERMATOL, V74, P288, DOI 10.1016/j.jaad.2015.09.062
   Garritsen FM, 2015, J EUR ACAD DERMATOL, V29, P1905, DOI 10.1111/jdv.13064
   Gearry RB, 2003, ALIMENT PHARM THER, V18, P395, DOI 10.1046/j.1365-2036.2003.01690.x
   Gilissen LPL, 2012, J CROHNS COLITIS, V6, P698, DOI 10.1016/j.crohns.2011.12.003
   Goel RM, 2015, THER ADV CHRONIC DIS, V6, P138, DOI 10.1177/2040622315579063
   Goldenberg BA, 2004, AM J GASTROENTEROL, V99, P1744, DOI 10.1111/j.1572-0241.2004.30415.x
   Gupta P, 2001, J PEDIATR GASTR NUTR, V33, P450, DOI 10.1097/00005176-200110000-00006
   HANIFIN JM, 1980, ACTA DERM-VENEREOL, P44
   Hoentjen F, 2013, INFLAMM BOWEL DIS, V19, P363, DOI 10.1002/ibd.23021
   Kreijne JE, 2015, THER DRUG MONIT, V37, P797, DOI 10.1097/FTD.0000000000000213
   Lee MN, 2015, INFLAMM BOWEL DIS, V21, P1054, DOI 10.1097/MIB.0000000000000347
   LENNARD L, 1992, EUR J CLIN PHARMACOL, V43, P329, DOI 10.1007/BF02220605
   Lennard L, 2002, GUT, V51, P143, DOI 10.1136/gut.51.2.143
   Lowry PW, 2001, GUT, V49, P665, DOI 10.1136/gut.49.5.665
   Osterman MT, 2006, GASTROENTEROLOGY, V130, P1047, DOI 10.1053/j.gastro.2006.01.046
   Pavlidis P, 2016, INFLAMM BOWEL DIS, V22, P1639, DOI 10.1097/MIB.0000000000000827
   Prefontaine E, 2010, COCHRANE DB SYST REV, DOI 10.1002/14651858.CD000545.pub3
   Reynolds NJ, 2016, BRIT J DERMATOL, V175, P8, DOI 10.1111/bjd.14909
   Roblin X, 2005, ALIMENT PHARM THER, V21, P829, DOI 10.1111/j.1365-2036.2005.02419.x
   Roekevisch E, 2014, J ALLERGY CLIN IMMUN, V133, P429, DOI 10.1016/j.jaci.2013.07.049
   Shipkova M, 2003, CLIN CHEM, V49, P260, DOI 10.1373/49.2.260
   Smith MA, 2012, J CROHNS COLITIS, V6, P905, DOI 10.1016/j.crohns.2012.02.007
   Sparrow Miles P, 2008, Gastroenterol Hepatol (N Y), V4, P505
   Thomsen SF, 2015, BRIT J DERMATOL, V172, P1122, DOI 10.1111/bjd.13495
   Tiede I, 2003, J CLIN INVEST, V111, P1133, DOI 10.1172/JCI200316432
   van der Schaft J, 2016, BRIT J DERMATOL, V175, P199, DOI 10.1111/bjd.14398
   van Egmond R, 2012, ALIMENT PHARM THER, V35, P1181, DOI 10.1111/j.1365-2036.2012.05084.x
   WILLIAMS HC, 1994, BRIT J DERMATOL, V131, P406, DOI 10.1111/j.1365-2133.1994.tb08532.x
   Wong DR, 2017, J CROHNS COLITIS, V11, P175, DOI 10.1093/ecco-jcc/jjw130
NR 44
TC 4
Z9 4
U1 0
U2 1
PU TAYLOR & FRANCIS LTD
PI ABINGDON
PA 2-4 PARK SQUARE, MILTON PARK, ABINGDON OR14 4RN, OXON, ENGLAND
SN 0954-6634
EI 1471-1753
J9 J DERMATOL TREAT
JI J. Dermatol. Treat.
PY 2018
VL 29
IS 4
BP 375
EP 382
DI 10.1080/09546634.2017.1373738
PG 8
WC Dermatology
WE Science Citation Index Expanded (SCI-EXPANDED)
SC Dermatology
GA GH6IH
UT WOS:000433547000008
PM 28914560
OA Green Published, hybrid
DA 2024-01-22
ER

PT J
AU Kopylov, U
   Vutcovici, M
   Kezouh, A
   Seidman, E
   Bitton, A
   Afif, W
AF Kopylov, Uri
   Vutcovici, Maria
   Kezouh, Abbas
   Seidman, Ernest
   Bitton, Alain
   Afif, Waqqas
TI Risk of Lymphoma, Colorectal and Skin Cancer in Patients with IBD
   Treated with Immunomodulators and Biologics: A Quebec Claims Database
   Study
SO INFLAMMATORY BOWEL DISEASES
LA English
DT Article
DE inflammatory bowel disease; lymphoma; skin cancer; immunomodulators;
   biologics
ID INFLAMMATORY-BOWEL-DISEASE; POPULATION-BASED COHORT; CROHNS-DISEASE;
   ULCERATIVE-COLITIS; AZATHIOPRINE; METAANALYSIS; THERAPY;
   6-MERCAPTOPURINE; EPIDEMIOLOGY; ASSOCIATION
AB Background:Immunomodulatory medications in patients with inflammatory bowel disease (IBD) have been associated with an increased risk of developing certain malignancies. The aim of this study was to evaluate the risk of melanoma, nonmelanoma skin cancer, colorectal cancer and lymphoma associated with immunomodulators and biologics in patients with IBD.Methods:A nested case-control study was carried out using the provincial health insurance database of Quebec, Canada (RAMQ/MedECHO).Results:A total of 41,176 patients with IBD were identified of whom 19,582 patients were eligible for inclusion in the study. Treatment with thiopurine for more than 5 years was associated with a significantly increased risk of nonmelanoma skin cancer (odds ratio: 1.78; 95% confidence interval, 1.25-2.54). Immunomodulator treatment was not associated with an increased risk of non-Hodgkin's lymphoma (odds ratio: 0.87; 95% confidence interval, 0.53-1.41). Neither immunomodulators nor anti-TNF- agents were associated with an increased risk of melanoma or colorectal cancer.Conclusions:In a large provincial IBD cohort, treatment with immunomodulators for more than 5 years was associated with an increased risk of non-melanoma skin cancer, whereas the risk of lymphoma, melanoma, and colorectal cancer was not increased. No association was found between the risk of the evaluated malignancies and anti-TNF- medications.
C1 [Kopylov, Uri; Vutcovici, Maria; Seidman, Ernest; Bitton, Alain; Afif, Waqqas] McGill Univ, Ctr Hlth, Div Gastroenterol, Montreal, PQ H3A 1A1, Canada.
   [Kopylov, Uri; Vutcovici, Maria; Kezouh, Abbas; Seidman, Ernest; Bitton, Alain; Afif, Waqqas] McGill Univ, Fac Med, Montreal, PQ H3A 1A1, Canada.
   [Kezouh, Abbas] Sir Mortimer B Davis Jewish Hosp, Lady Davis Inst Med Res, Ctr Clin Epidemiol, Montreal, PQ H3T 1E2, Canada.
C3 McGill University; McGill University; Lady Davis Institute; McGill
   University
RP Afif, W (通讯作者)，McGill Univ, Ctr Hlth, Div Gastroenterol, 687 Pine Ave West,Ross 2-28, Montreal, PQ H3A 1A1, Canada.
EM waqqas.afif@mcgill.ca
OI Kopylov, Uri/0000-0002-7156-0588
FU AbbVie; Janssen Inc.; Prometheus Labs
FX W. Afif: Advisory Board Member: Janssen Pharma and Abbvie; A. Bitton:
   Consultant, Advisory Board: AbbVie, Janssen, Shire, Warner Chilcott,
   Takeda, Speaker: AbbVie, Janssen, Shire, Warner Chilcott, Aptalis; E.
   Seidman: Received research support and is a member of the Advisory Board
   and Speakers Bureau of AbbVie, Janssen Inc., and Prometheus Labs. The
   remaining authors have no conflicts of interest to disclose.
CR Afif W, 2013, INFLAMM BOWEL DIS, V19, P1384, DOI 10.1097/MIB.0b013e318281325e
   Andersen NN, 2014, JAMA-J AM MED ASSOC, V311, P2406, DOI 10.1001/jama.2014.5613
   Armstrong RG, 2010, AM J GASTROENTEROL, V105, P1604, DOI 10.1038/ajg.2009.745
   Baecklund E, 2006, ARTHRITIS RHEUM, V54, P692, DOI 10.1002/art.21675
   Beaugerie L, 2009, LANCET, V374, P1617, DOI 10.1016/S0140-6736(09)61302-7
   Bitton A, 2014, INFLAMM BOWEL DIS, V20, P1770, DOI 10.1097/MIB.0000000000000162
   Bitton A, 2013, AM J GASTROENTEROL, V108, pS524, DOI 10.14309/00000434-201310001-01735
   Colombel JF, 2010, NEW ENGL J MED, V362, P1383, DOI 10.1056/NEJMoa0904492
   Colombel JF, 2004, GASTROENTEROLOGY, V126, P19, DOI 10.1053/j.gastro.2003.10.047
   Farrell RJ, 2000, GUT, V47, P514, DOI 10.1136/gut.47.4.514
   Greenley RN, 2013, INFLAMM BOWEL DIS, V19, P1534, DOI 10.1097/MIB.0b013e3182813482
   Herrinton LJ, 2011, AM J GASTROENTEROL, V106, P2146, DOI 10.1038/ajg.2011.283
   Jess T, 2005, AM J GASTROENTEROL, V100, P2724, DOI 10.1111/j.1572-0241.2005.00287.x
   Jess T, 2012, CLIN GASTROENTEROL H, V10, P639, DOI 10.1016/j.cgh.2012.01.010
   Kandiel A, 2005, GUT, V54, P1121, DOI 10.1136/gut.2004.049460
   Kappelman MD, 2014, CLIN GASTROENTEROL H, V12, P265, DOI 10.1016/j.cgh.2013.03.034
   Kotlyar DS, 2015, CLIN GASTROENTEROL H, V13, P847, DOI 10.1016/j.cgh.2014.05.015
   Lewis James D, 2012, Gastroenterol Hepatol (N Y), V8, P45
   Lewis JD, 2001, GASTROENTEROLOGY, V121, P1080, DOI 10.1053/gast.2001.28703
   Long MD, 2012, GASTROENTEROLOGY, V143, P390, DOI 10.1053/j.gastro.2012.05.004
   Long MD, 2010, CLIN GASTROENTEROL H, V8, P268, DOI 10.1016/j.cgh.2009.11.024
   Lowe AM, 2009, INFLAMM BOWEL DIS, V15, P429, DOI 10.1002/ibd.20756
   Magro F, 2014, J CROHNS COLITIS, V8, P31, DOI 10.1016/j.crohns.2013.04.006
   Peyrin-Biroulet L, 2011, GASTROENTEROLOGY, V141, P1621, DOI 10.1053/j.gastro.2011.06.050
   Singh S, 2014, CLIN GASTROENTEROL H, V12, P210, DOI 10.1016/j.cgh.2013.04.033
   Subramaniam K, 2013, J GASTROEN HEPATOL, V28, P24, DOI 10.1111/jgh.12015
   Vos ACW, 2011, INFLAMM BOWEL DIS, V17, P1837, DOI 10.1002/ibd.21582
   Zankel E, 2005, EUR J GASTROEN HEPAT, V17, P395, DOI 10.1097/00042737-200504000-00002
NR 28
TC 62
Z9 64
U1 1
U2 9
PU LIPPINCOTT WILLIAMS & WILKINS
PI PHILADELPHIA
PA TWO COMMERCE SQ, 2001 MARKET ST, PHILADELPHIA, PA 19103 USA
SN 1078-0998
EI 1536-4844
J9 INFLAMM BOWEL DIS
JI Inflamm. Bowel Dis.
PD AUG
PY 2015
VL 21
IS 8
BP 1847
EP 1853
DI 10.1097/MIB.0000000000000457
PG 7
WC Gastroenterology & Hepatology
WE Science Citation Index Expanded (SCI-EXPANDED)
SC Gastroenterology & Hepatology
GA CO5HR
UT WOS:000359190700016
PM 25993693
OA Bronze
DA 2024-01-22
ER

PT J
AU Wang, HG
   Shi, PL
   Huang, CJ
   Liu, QH
AF Wang, Honggang
   Shi, Peiliang
   Huang, Chuanjiang
   Liu, Qinghong
TI Maresin 1 ameliorates iron-deficient anemia in IL-10<SUP>-/-</SUP> mice
   with spontaneous colitis by the inhibition of hepcidin expression though
   the IL-6/STAT3 pathway
SO AMERICAN JOURNAL OF TRANSLATIONAL RESEARCH
LA English
DT Article
ID INFLAMMATORY-BOWEL-DISEASE; EPITHELIAL BARRIER FUNCTION; IN-VIVO;
   CROHNS-DISEASE; KNOCKOUT MICE; ERYTHROPOIETIN; FERROPORTIN; PREVALENCE;
   MANAGEMENT; VITRO
AB Background: Approximately 50% of patients with inflammatory bowel disease (IBD) suffer from anemia, which is prevalently caused by iron deficiency. Maresin 1 (MaR1) is a novel docosahexaenoic acid-derived proresolving agent that promotes the resolution of inflammation. The aim of the present study was to investigate the therapeutic effects of MaR1 on iron-deficient anemia in IL-10 knockout (IL-10(-/-)) mice with spontaneous chronic colitis. Methods: IL-10(-/-)mice of 16 weeks of age with established colitis were used for the experiments with MaR1 treatment for 2 weeks. Histologic injury, CD4+ lymphocyte values in the lamina propria, blood hemoglobin, hematocrit, serum iron concentrations, transferrin saturation, splenic iron stores, levels of inflammatory cytokines, expression of liver hepcidin mRNA, and western blotting of STAT3 were analyzed in this study. Results: MaR1 treatment (0.3 ng/mouse) effectively attenuated histological colitis typically associated with decreased CD4+ lymphocytes in the lamina propria as well as the concentrations of MPO, TNF-alpha, IFN-gamma, IL-6 and IL-17 (P<0.05). Furthermore, reduced expression of liver hepcidin mRNA and p-STAT3 expression, as well as increased hemoglobin concentration, hematocrit, levels of serum iron, transferrin saturation and splenic iron stores were found in IL-10(-/-) mice after MaR1 treatment (P<0.05). Conclusions: These results indicate that MaR1 treatment ameliorates iron-deficient anemia by reducing colonic inflammation and inhibiting hepcidin expression though the IL-6/STAT3 pathway.
C1 [Wang, Honggang; Huang, Chuanjiang; Liu, Qinghong] Nantong Univ, Taizhou Peoples Hosp, Dept Gen Surg, 210 Yingchun Rd, Taizhou 225300, Jiangsu, Peoples R China.
   [Shi, Peiliang] Nanjing Univ, Model Anim Res Ctr, 12 Xuefu Rd, Nanjing, Jiangsu, Peoples R China.
C3 Nantong University; Nanjing University
RP Liu, QH (通讯作者)，Nantong Univ, Taizhou Peoples Hosp, Dept Gen Surg, 210 Yingchun Rd, Taizhou 225300, Jiangsu, Peoples R China.
EM drliuqinghong@126.com
FU Clinical Young Science and Technology Talent Foundation of Taizhou
   People's Hospital [20150830]
FX This work was supported in part by funding from the Clinical Young
   Science and Technology Talent Foundation of Taizhou People's Hospital
   (grants 20150830).
CR Aggarwal BB, 2006, BIOCHEM PHARMACOL, V71, P1397, DOI 10.1016/j.bcp.2006.02.009
   Alkhateeb AA, 2015, AM J PHYSIOL-GASTR L, V308, pG1019, DOI 10.1152/ajpgi.00324.2014
   Annunziato F, 2015, J ALLERGY CLIN IMMUN, V135, P626, DOI 10.1016/j.jaci.2014.11.001
   Babitt JL, 2007, J CLIN INVEST, V117, P1933, DOI 10.1172/JCI31342
   Baumgart DC, 2012, LANCET, V380, P1590, DOI 10.1016/S0140-6736(12)60026-9
   Carter PR, 2013, INFLAMM BOWEL DIS, V19, P1260, DOI 10.1097/MIB.0b013e3182813466
   Dong J, 2014, CLIN EXP IMMUNOL, V177, P94, DOI 10.1111/cei.12304
   Fatih N, 2010, J MOL MED, V88, P477, DOI 10.1007/s00109-009-0588-3
   Filmann N, 2014, INFLAMM BOWEL DIS, V20, P936, DOI 10.1097/01.MIB.0000442728.74340.fd
   GASCHE C, 1994, DIGEST DIS SCI, V39, P1930, DOI 10.1007/BF02088127
   Goldenberg BA, 2013, AM J GASTROENTEROL, V108, P1392, DOI 10.1038/ajg.2013.14
   Gong J, 2015, SHOCK, V44, P371, DOI 10.1097/SHK.0000000000000434
   Goodhand JR, 2012, INFLAMM BOWEL DIS, V18, P513, DOI 10.1002/ibd.21740
   Hentze MW, 2010, CELL, V142, P24, DOI 10.1016/j.cell.2010.06.028
   Katsanos KH, 2012, J CROHNS COLITIS, V6, P56, DOI 10.1016/j.crohns.2011.07.004
   KUHN R, 1993, CELL, V75, P263, DOI 10.1016/0092-8674(93)80068-P
   Lomer MCE, 2012, BRIT J NUTR, V107, P1806, DOI 10.1017/S0007114511004971
   Madsen K, 2001, GASTROENTEROLOGY, V121, P580, DOI 10.1053/gast.2001.27224
   Meli R, 2013, PLOS ONE, V8, DOI 10.1371/journal.pone.0066570
   Millonig G, 2012, J BIOL CHEM, V287, P37472, DOI 10.1074/jbc.M112.358911
   Nemeth E, 2004, SCIENCE, V306, P2090, DOI 10.1126/science.1104742
   Nordgren TM, 2015, TRANSL RES, V166, P57, DOI 10.1016/j.trsl.2015.01.001
   Ordás I, 2012, LANCET, V380, P1606, DOI 10.1016/S0140-6736(12)60150-0
   Poli M, 2014, BLOOD, V123, P1564, DOI 10.1182/blood-2013-07-515221
   Qiao B, 2012, CELL METAB, V15, P918, DOI 10.1016/j.cmet.2012.03.018
   Rochette L, 2015, PHARMACOL THERAPEUT, V146, P35, DOI 10.1016/j.pharmthera.2014.09.004
   Stein J, 2010, NAT REV GASTRO HEPAT, V7, P599, DOI 10.1038/nrgastro.2010.151
   Wang HG, 2015, IMMUNOLOGY, V144, P254, DOI 10.1111/imm.12366
   Wang HG, 2014, BRIT J NUTR, V111, P987, DOI 10.1017/S0007114513003413
   Zhao J, 2015, INT IMMUNOPHARMACOL, V26, P221, DOI 10.1016/j.intimp.2015.03.033
NR 30
TC 20
Z9 24
U1 0
U2 3
PU E-CENTURY PUBLISHING CORP
PI MADISON
PA 40 WHITE OAKS LN, MADISON, WI 53711 USA
SN 1943-8141
J9 AM J TRANSL RES
JI Am. J. Transl. Res.
PY 2016
VL 8
IS 6
BP 2758
EP 2766
PG 9
WC Oncology; Medicine, Research & Experimental
WE Science Citation Index Expanded (SCI-EXPANDED)
SC Oncology; Research & Experimental Medicine
GA DQ0RL
UT WOS:000378907500026
PM 27398158
DA 2024-01-22
ER

PT J
AU Shor, DB
   Bashi, T
   Lachnish, J
   Fridkin, M
   Bizzaro, G
   Barshak, I
   Blank, M
   Shoenfeld, Y
AF Shor, Dana Ben-Ami
   Bashi, Tomer
   Lachnish, Jordan
   Fridkin, Mati
   Bizzaro, Giorgia
   Barshak, Iris
   Blank, Miri
   Shoenfeld, Yehuda
TI Phosphorylcholine-tuftsin compound prevents development of
   dextransulfate-sodium-salt induced murine colitis: Implications for the
   treatment of human inflammatory bowel disease
SO JOURNAL OF AUTOIMMUNITY
LA English
DT Article
DE Colitis; Helminthes; Inflammatory bowel disease; Phosphorylcholine;
   Tuftsin; Worms
ID COLLAGEN-INDUCED ARTHRITIS; ACTIVE ULCERATIVE-COLITIS; TRICHURIS-SUIS
   THERAPY; HELMINTH PRODUCT ES-62; ACID-INDUCED COLITIS; TNBS-INDUCED
   COLITIS; SCHISTOSOMA-MANSONI; IMMUNE-RESPONSE; HYGIENE HYPOTHESIS;
   CROHNS-DISEASE
AB Improved clinical findings of inflammatory bowel disease (IBD) upon treatment with helminthes and their ova were proven in animal models of IBD and in human clinical studies. The immunomodulatory properties of several helminthes were attributed to the phosphorylcholine (PC) molecule. We assessed the therapeutic potential of tuftsin-PC conjugate (TPC) to attenuate murine colitis. Colitis was induced by Dextransulfate-Sodium-Salt (DSS) in drinking water. TPC was given by daily oral ingestion (50 mu g/0.1 ml/ mouse or PBS) starting at day -2. Disease activity index (DAI) score was followed daily and histology of the colon was performed by H&E staining. Analysis of the cytokines profile in distal colon lysates was performed by immunoblot. Treatment of DSS induced colitis with TPC prevented the severity of colitis, including a reduction in the DAI score, less shortening of the colon and less inflammatory activity in histology. The immunoblot showed that the colitis preventive activity of TPC was associated with downregulation of colon pro-inflammatory IL-1 beta, TNF alpha and IL-17 cytokines expression, and enhancement of anti-inflammatory IL-10 cytokine expression. In the current study, we demonstrated that TPC treatment can prevent significantly experimental colitis induction in naive mice. We propose the TPC as a novel potential small synthetic molecule to treat colitis. (C) 2014 Elsevier Ltd. All rights reserved.
C1 [Shor, Dana Ben-Ami] Tel Aviv Univ, Sackler Fac Med, Chaim Sheba Med Ctr, Dept Gastroenterol, IL-52621 Tel Hashomer, Israel.
   [Shor, Dana Ben-Ami; Bashi, Tomer; Lachnish, Jordan; Bizzaro, Giorgia; Blank, Miri; Shoenfeld, Yehuda] Tel Aviv Univ, Sackler Fac Med, Chaim Sheba Med Ctr, Zabludowicz Ctr Autoimmune Dis, IL-52621 Tel Hashomer, Israel.
   [Fridkin, Mati] Weizmann Inst Sci, Dept Organ Chem, IL-76100 Rehovot, Israel.
   [Barshak, Iris] Tel Aviv Univ, Sackler Fac Med, Chaim Sheba Med Ctr, Inst Pathol, IL-52621 Tel Hashomer, Israel.
   [Shoenfeld, Yehuda] Tel Aviv Univ, Incumbent Laura Schwarz Kipp Chair Res Autoimmune, IL-52621 Tel Hashomer, Israel.
C3 Chaim Sheba Medical Center; Sackler Faculty of Medicine; Sackler Faculty
   of Medicine; Chaim Sheba Medical Center; Weizmann Institute of Science;
   Sackler Faculty of Medicine; Chaim Sheba Medical Center; Tel Aviv
   University
RP Shoenfeld, Y (通讯作者)，Tel Aviv Univ, Sackler Fac Med, Chaim Sheba Med Ctr, Zabludowicz Ctr Autoimmune Dis, IL-52621 Tel Hashomer, Israel.
EM shoenfel@post.tau.ac.il
OI Lachnish, Jordan/0000-0002-3831-4166
FU TEVA Company; Moris family foundation, Los Angeles, USA
FX This study has partially supported by TEVA Company and partially by the
   Moris family foundation, Los Angeles, USA. We certify that there is no
   conflict of interest with any financial organization, regarding the
   material discussed in the manuscript.
CR Al-Riyami L, 2013, J MED CHEM, V56, P9982, DOI 10.1021/jm401251p
   Al-Riyami Lamyaa, 2012, Endocrine Metabolic & Immune Disorders-Drug Targets, V12, P45
   Al-Sadi RM, 2007, J IMMUNOL, V178, P4641, DOI 10.4049/jimmunol.178.7.4641
   Anthony RM, 2007, NAT REV IMMUNOL, V7, P975, DOI 10.1038/nri2199
   Braun A, 2009, INFLAMM BOWEL DIS, V15, P1705, DOI 10.1002/ibd.20993
   Cooke A, 1999, PARASITE IMMUNOL, V21, P169, DOI 10.1046/j.1365-3024.1999.00213.x
   Cooke A, 2009, IMMUNOLOGY, V126, P12, DOI 10.1111/j.1365-2567.2008.03009.x
   Correale J, 2007, ANN NEUROL, V61, P97, DOI 10.1002/ana.21067
   Correale J, 2011, J NEUROIMMUNOL, V233, P6, DOI 10.1016/j.jneuroim.2011.01.002
   DALY PF, 1987, J BIOL CHEM, V262, P14875
   Duez C, 2006, EUR J DERMATOL, V16, P12
   Ehehalt R, 2004, SCAND J GASTROENTERO, V39, P737, DOI 10.1080/00365520410006233
   Elliott DE, 2012, ANN NY ACAD SCI, V1247, P83, DOI 10.1111/j.1749-6632.2011.06292.x
   Elliott DE, 2009, ADV EXP MED BIOL, V666, P157
   Elliott DE, 2003, AM J PHYSIOL-GASTR L, V284, pG385, DOI 10.1152/ajpgi.00049.2002
   Elliott DE, 2000, FASEB J, V14, P1848, DOI 10.1096/fj.99-0885hyp
   FRIDKIN M, 1989, CRIT REV BIOCHEM MOL, V24, P1, DOI 10.3109/10409238909082550
   Gause WC, 2003, TRENDS IMMUNOL, V24, P269, DOI 10.1016/S1471-4906(03)00101-7
   Goodridge HS, 2007, PARASITE IMMUNOL, V29, P127, DOI 10.1111/j.1365-3024.2006.00926.x
   Hang L, 2010, J IMMUNOL, V185, P3184, DOI 10.4049/jimmunol.1000941
   Harnett MM, 2008, ANN RHEUM DIS, V67, P518, DOI 10.1136/ard.2007.073502
   Harnett MM, 2010, CLIN EXP IMMUNOL, V159, P256, DOI 10.1111/j.1365-2249.2009.04064.x
   Harnett W, 1999, IMMUNOL TODAY, V20, P125, DOI 10.1016/S0167-5699(98)01419-4
   Harnett W, 2009, ADV EXP MED BIOL, V666, P88
   HernandezAlcoceba R, 1997, ONCOGENE, V15, P2289, DOI 10.1038/sj.onc.1201414
   Houston KM, 1999, PARASITOLOGY, V118, P311, DOI 10.1017/S0031182098003722
   ISHIDA H, 1994, J EXP MED, V179, P305, DOI 10.1084/jem.179.1.305
   Jackson JA, 2009, IMMUNOLOGY, V126, P18, DOI 10.1111/j.1365-2567.2008.03010.x
   Jiang Jie, 2007, Zhonghua Yi Xue Za Zhi, V87, P2149
   Kanarek N, 2014, P NATL ACAD SCI USA, V111, pE702, DOI 10.1073/pnas.1322691111
   Kane CM, 2004, J IMMUNOL, V173, P7454, DOI 10.4049/jimmunol.173.12.7454
   Karner M, 2014, AM J GASTROENTEROL, V109, P1041, DOI 10.1038/ajg.2014.104
   Khan WI, 2002, INFECT IMMUN, V70, P5931, DOI 10.1128/IAI.70.11.5931-5937.2002
   KOCH Y, 1973, BIOCHEM BIOPH RES CO, V55, P616, DOI 10.1016/0006-291X(73)91188-1
   Kuijk LM, 2010, IUBMB LIFE, V62, P303, DOI 10.1002/iub.304
   LAL RB, 1989, T ROY SOC TROP MED H, V83, P652, DOI 10.1016/0035-9203(89)90387-8
   Liu XY, 2012, VACCINE, V30, P6527, DOI 10.1016/j.vaccine.2012.08.054
   LUKACS K, 1984, IMMUNOPHARMACOLOGY, V7, P171, DOI 10.1016/0162-3109(84)90034-1
   McInnes IB, 2003, J IMMUNOL, V171, P2127, DOI 10.4049/jimmunol.171.4.2127
   MICELI MV, 1988, BIOCHIM BIOPHYS ACTA, V970, P262, DOI 10.1016/0167-4889(88)90125-5
   Mo HM, 2007, EXP PARASITOL, V116, P385, DOI 10.1016/j.exppara.2007.02.009
   Mo Hong-mei, 2007, Zhongguo Ji Sheng Chong Xue Yu Ji Sheng Chong Bing Za Zhi, V25, P381
   Moreels TG, 2004, GUT, V53, P99, DOI 10.1136/gut.53.1.99
   Motomura Y, 2009, CLIN EXP IMMUNOL, V155, P88, DOI 10.1111/j.1365-2249.2008.03805.x
   Mowat C, 2011, GUT, V60, P571, DOI 10.1136/gut.2010.224154
   Mukerji R, 2012, J IMMUNOL, V189, P5327, DOI 10.4049/jimmunol.1201967
   Nagayama Y, 2004, J IMMUNOL, V173, P2167, DOI 10.4049/jimmunol.173.3.2167
   NAJJAR VA, 1970, NATURE, V228, P672, DOI 10.1038/228672a0
   Osada Y, 2009, INT J PARASITOL, V39, P457, DOI 10.1016/j.ijpara.2008.08.007
   Peng Y, 2007, J AUTOIMMUN, V29, P303, DOI 10.1016/j.jaut.2007.07.017
   PENNLINE KJ, 1994, CLIN IMMUNOL IMMUNOP, V71, P169, DOI 10.1006/clin.1994.1068
   Perse M, 2012, J BIOMED BIOTECHNOL, DOI 10.1155/2012/718617
   Pineda MA, 2014, ARTHRITIS RHEUMATOL, V66, P1492, DOI 10.1002/art.38392
   Pineda MA, 2012, ARTHRITIS RHEUM-US, V64, P3168, DOI 10.1002/art.34581
   Pöltl G, 2007, FEBS J, V274, P714, DOI 10.1111/j.1742-4658.2006.05615.x
   RATNAM S, 1995, ARCH BIOCHEM BIOPHYS, V323, P313, DOI 10.1006/abbi.1995.9959
   Reardon C, 2001, INFECT IMMUN, V69, P4417, DOI 10.1128/IAI.69.7.4417-4423.2001
   ROTT O, 1994, EUR J IMMUNOL, V24, P1434, DOI 10.1002/eji.1830240629
   Ruyssers NE, 2010, WORLD J GASTROENTERO, V16, P703, DOI 10.3748/wjg.v16.i6.703
   Ruyssers NE, 2009, INFLAMM BOWEL DIS, V15, P491, DOI 10.1002/ibd.20787
   Rzepecka J, 2014, INT J PARASITOL, V44, P669, DOI 10.1016/j.ijpara.2014.05.001
   Sandborn WJ, 2013, ALIMENT PHARM THER, V38, P255, DOI 10.1111/apt.12366
   Schweda EKH, 2000, EUR J BIOCHEM, V267, P3902, DOI 10.1046/j.1432-1327.2000.01426.x
   Shah N, 2012, CURR ALLERGY ASTHM R, V12, P373, DOI 10.1007/s11882-012-0286-z
   Shor DB, 2013, CLIN REV ALLERG IMMU, V45, P211, DOI 10.1007/s12016-012-8352-9
   Shor DB, 2013, NAT REV RHEUMATOL, V9, P138, DOI 10.1038/nrrheum.2013.3
   Shouval DS, 2014, ADV IMMUNOL, V122, P177, DOI 10.1016/B978-0-12-800267-4.00005-5
   Siemion IZ, 1999, PEPTIDES, V20, P645, DOI 10.1016/S0196-9781(99)00019-4
   Smith P, 2007, J IMMUNOL, V178, P4557, DOI 10.4049/jimmunol.178.7.4557
   Stremmel W, 2005, GUT, V54, P966, DOI 10.1136/gut.2004.052316
   Stremmel W, 2013, DIGEST DIS, V31, P388, DOI 10.1159/000354707
   Stremmel W, 2010, DIGEST DIS, V28, P490, DOI 10.1159/000320407
   Stremmel W, 2010, J CLIN GASTROENTEROL, V44, pE101, DOI 10.1097/MCG.0b013e3181c29860
   Summers RW, 2005, NAT CLIN PRACT GASTR, V2, P62, DOI 10.1038/ncpgasthep0087
   Summers RW, 2005, GASTROENTEROLOGY, V128, P825, DOI 10.1053/j.gastro.2005.01.005
   Summers RW, 2005, GUT, V54, P87, DOI 10.1136/gut.2004.041749
   TOMASZ A, 1967, SCIENCE, V157, P694, DOI 10.1126/science.157.3789.694
   Weinstock GM, 2012, NATURE, V489, P250, DOI 10.1038/nature11553
   Weinstock JV, 2009, INFLAMM BOWEL DIS, V15, P128, DOI 10.1002/ibd.20633
   Wilson MS, 2004, CLIN REV ALLERG IMMU, V26, P35, DOI 10.1385/CRIAI:26:1:35
   Wu ZL, 2010, PARASITOL RES, V107, P1173, DOI 10.1007/s00436-010-1985-9
   Young NM, 2013, MOL IMMUNOL, V56, P563, DOI 10.1016/j.molimm.2013.05.237
   Zaccone P, 2003, EUR J IMMUNOL, V33, P1439, DOI 10.1002/eji.200323910
   Zaccone P, 2010, J BIOMED BIOTECHNOL, DOI 10.1155/2010/795210
   Zhang GX, 2001, J NEUROIMMUNOL, V113, P10, DOI 10.1016/S0165-5728(00)00411-2
   Zhao Y, 2009, J GASTROEN HEPATOL, V24, P1775, DOI 10.1111/j.1440-1746.2009.05986.x
NR 86
TC 34
Z9 38
U1 0
U2 16
PU ACADEMIC PRESS LTD- ELSEVIER SCIENCE LTD
PI LONDON
PA 24-28 OVAL RD, LONDON NW1 7DX, ENGLAND
SN 0896-8411
EI 1095-9157
J9 J AUTOIMMUN
JI J. Autoimmun.
PD JAN
PY 2015
VL 56
BP 111
EP 117
DI 10.1016/j.jaut.2014.11.001
PG 7
WC Immunology
WE Science Citation Index Expanded (SCI-EXPANDED)
SC Immunology
GA CA8TJ
UT WOS:000349193500011
PM 25479760
DA 2024-01-22
ER

PT J
AU Zheng, MY
   Han, R
   Yuan, YL
   Xing, YQ
   Zhang, WJ
   Sun, ZM
   Liu, YY
   Li, JX
   Mao, TY
AF Zheng, Mengyu
   Han, Ran
   Yuan, Yali
   Xing, Yunqi
   Zhang, Wenji
   Sun, Zhongmei
   Liu, Yuyue
   Li, Junxiang
   Mao, Tangyou
TI The role of <i>Akkermansia muciniphila</i> in inflammatory bowel
   disease: Current knowledge and perspectives
SO FRONTIERS IN IMMUNOLOGY
LA English
DT Review
DE Akkermansia muciniphila; inflammatory bowel disease; barrier function;
   mucosal immunity; gut microbiota
ID ULCERATIVE-COLITIS; INSULIN-RESISTANCE; GUT MICROBIOTA; MUCIN;
   COLONIZATION; METABOLITES; PROBIOTICS; ABUNDANCE; PROTECTS; BACTERIA
AB Inflammatory bowel diseases, including Crohn's disease and ulcerative colitis, is a chronic relapsing gastrointestinal inflammatory disease mediated by dysregulated immune responses to resident intestinal microbiota. Current conventional approaches including aminosalicylates, corticosteroids, immunosuppressive agents, and biological therapies are focused on reducing intestinal inflammation besides inducing and maintaining disease remission, and managing complications. However, these therapies are not curative and are associated with various limitations, such as drug resistance, low responsiveness and adverse events. Recent accumulated evidence has revealed the involvement of mucin-degrading bacterium Akkermansia muciniphila (A. muciniphila) in the regulation of host barrier function and immune response, and how reduced intestinal colonisation of probiotic A. muciniphila can contribute to the process and development of inflammatory bowel diseases, suggesting that it may be a potential target and promising strategy for the therapy of inflammatory bowel disease. In this review, we summarise the current knowledge of the role of A. muciniphila in IBD, especially focusing on the related mechanisms, as well as the strategies based on supplementation with A. muciniphila, probiotics and prebiotics, natural diets, drugs, and herbs to promote its colonisation in the gut, and holds promise for A. muciniphila-targeted and -based therapies in the treatment of inflammatory bowel disease.
C1 [Zheng, Mengyu] Univ Bristol, Bristol, England.
   [Han, Ran; Yuan, Yali; Xing, Yunqi; Zhang, Wenji; Liu, Yuyue; Li, Junxiang; Mao, Tangyou] Beijing Univ Chinese Med, Dongfang Hosp, Beijing, Peoples R China.
   [Sun, Zhongmei] Tianjin Nankai Hosp, Tianjin, Peoples R China.
C3 University of Bristol; Beijing University of Chinese Medicine
RP Li, JX; Mao, TY (通讯作者)，Beijing Univ Chinese Med, Dongfang Hosp, Beijing, Peoples R China.
EM lijunxiang1226@163.com; maotangyouqun@126.com
RI Wang, Chao/JHT-6081-2023; sun, zhongmei/GXF-2321-2022
FU National Science Foundation of China [81903990]; Capital's Funds for
   Health Improvement and Research [shoufa 2022-4-4205]
FX Funding This work was supported by National Science Foundation of China
   (No. 81903990), Capital's Funds for Health Improvement and Research
   (shoufa 2022-4-4205).
CR Alard J, 2016, ENVIRON MICROBIOL, V18, P1484, DOI 10.1111/1462-2920.13181
   Alrafas HR, 2019, J LEUKOCYTE BIOL, V106, P467, DOI 10.1002/JLB.3A1218-476RR
   Amoroso C, 2020, CELLS-BASEL, V9, DOI 10.3390/cells9051234
   Anbazhagan AN, 2017, NANOMED-NANOTECHNOL, V13, P659, DOI 10.1016/j.nano.2016.08.004
   Ansaldo E, 2019, SCIENCE, V364, P1179, DOI 10.1126/science.aaw7479
   Attene-Ramos MS, 2006, MOL CANCER RES, V4, P9, DOI 10.1158/1541-7786.MCR-05-0126
   Axling U, 2012, NUTR METAB, V9, DOI 10.1186/1743-7075-9-105
   Belkaid Y, 2017, IMMUNITY, V46, P562, DOI 10.1016/j.immuni.2017.04.008
   Bian XY, 2019, FRONT MICROBIOL, V10, DOI 10.3389/fmicb.2019.02259
   Bu F, 2021, SCI REP-UK, V11, DOI 10.1038/s41598-021-00070-7
   Cai Y, 2022, PHYTOMEDICINE, V98, DOI 10.1016/j.phymed.2021.153914
   Chelakkot C, 2018, EXP MOL MED, V50, DOI 10.1038/emm.2017.282
   Chen SK, 2016, INNATE IMMUN-LONDON, V22, P577, DOI 10.1177/1753425916664124
   Chen T, 2021, FRONT CELL INFECT MI, V11, DOI 10.3389/fcimb.2021.723856
   Chen XQ, 2021, J ETHNOPHARMACOL, V265, DOI 10.1016/j.jep.2020.113357
   Chen YH, 2020, LIFE SCI, V240, DOI 10.1016/j.lfs.2019.117089
   Couto MR, 2020, PHARMACOL RES, V159, DOI 10.1016/j.phrs.2020.104947
   Danilova NA, 2019, TERAPEVT ARKH, V91, P13, DOI 10.26442/00403660.2019.04.000211
   de la Cuesta-Zuluaga J, 2017, DIABETES CARE, V40, P54, DOI 10.2337/dc16-1324
   Derrien M, 2004, INT J SYST EVOL MICR, V54, P1469, DOI 10.1099/ijs.0.02873-0
   Derrien M, 2008, APPL ENVIRON MICROB, V74, P1646, DOI 10.1128/AEM.01226-07
   Derrien M, 2017, MICROB PATHOGENESIS, V106, P171, DOI 10.1016/j.micpath.2016.02.005
   Dubourg G, 2013, INT J ANTIMICROB AG, V41, P149, DOI 10.1016/j.ijantimicag.2012.10.012
   Dunn KA, 2016, INFLAMM BOWEL DIS, V22, P2853, DOI 10.1097/MIB.0000000000000956
   Earley H, 2019, SCI REP-UK, V9, DOI 10.1038/s41598-019-51878-3
   Everard A, 2013, P NATL ACAD SCI USA, V110, P9066, DOI 10.1073/pnas.1219451110
   Feng W, 2022, EVID-BASED COMPL ALT, V2022, DOI 10.1155/2022/8075344
   Geerlings SY, 2018, MICROORGANISMS, V6, DOI 10.3390/microorganisms6030075
   Gómez-Gallego C, 2016, BENEF MICROBES, V7, P571, DOI 10.3920/BM2016.0009
   Gonzalez A, 2019, NEPHROL DIAL TRANSPL, V34, P783, DOI 10.1093/ndt/gfy238
   Gu ZY, 2021, CHINESE MED J-PEKING, V134, P2841, DOI 10.1097/CM9.0000000000001829
   Håkansson Å, 2015, CLIN EXP MED, V15, P107, DOI 10.1007/s10238-013-0270-5
   Hansen CHF, 2012, DIABETOLOGIA, V55, P2285, DOI 10.1007/s00125-012-2564-7
   He X, 2022, FRONT MICROBIOL, V13, DOI 10.3389/fmicb.2022.906920
   Hiippala K, 2018, NUTRIENTS, V10, DOI 10.3390/nu10080988
   Huang WC, 2020, NUTRIENTS, V12, DOI 10.3390/nu12082315
   James SL, 2015, GUT, V64, P562, DOI 10.1136/gutjnl-2014-307198
   Jeong DY, 2019, AUTOIMMUN REV, V18, P439, DOI 10.1016/j.autrev.2019.03.002
   Johansson MEV, 2008, P NATL ACAD SCI USA, V105, P15064, DOI 10.1073/pnas.0803124105
   Kang CS, 2013, PLOS ONE, V8, DOI 10.1371/journal.pone.0076520
   Karczewski J, 2010, AM J PHYSIOL-GASTR L, V298, pG851, DOI 10.1152/ajpgi.00327.2009
   Katiraei S, 2020, MOL NUTR FOOD RES, V64, DOI 10.1002/mnfr.201900732
   Kong C, 2021, SIGNAL TRANSDUCT TAR, V6, DOI 10.1038/s41392-021-00549-9
   Kothari D, 2019, BIOMED PHARMACOTHER, V111, P537, DOI 10.1016/j.biopha.2018.12.104
   Larsson JMH, 2011, INFLAMM BOWEL DIS, V17, P2299, DOI 10.1002/ibd.21625
   Lee Y, 2020, NAT MATER, V19, P118, DOI 10.1038/s41563-019-0462-9
   Li J, 2016, CIRCULATION, V133, P2434, DOI 10.1161/CIRCULATIONAHA.115.019645
   Li QM, 2021, PHARMACOL RES, V170, DOI 10.1016/j.phrs.2021.105694
   Li S, 2022, EUR J NUTR, V61, P3531, DOI 10.1007/s00394-022-02906-y
   Li SY, 2021, J NUTR BIOCHEM, V93, DOI 10.1016/j.jnutbio.2021.108616
   Lin LH, 2020, CELL DEATH DIS, V11, DOI 10.1038/s41419-020-2657-z
   Liso M, 2020, INFLAMM BOWEL DIS, V26, P546, DOI 10.1093/ibd/izz279
   Liu ZY, 2021, FRONT PHARMACOL, V12, DOI 10.3389/fphar.2021.640347
   Lopez-Siles M, 2018, FRONT CELL INFECT MI, V8, DOI 10.3389/fcimb.2018.00281
   Ma Y, 2020, FRONT CELL DEV BIOL, V8, DOI 10.3389/fcell.2020.591408
   Mahoro P, 2021, FOODS, V10, DOI 10.3390/foods10051072
   Mao TY, 2021, GUT MICROBES, V13, DOI 10.1080/19490976.2021.1972757
   Oka A, 2020, DIGEST DIS SCI, V65, P757, DOI 10.1007/s10620-020-06090-z
   Olson CA, 2018, CELL, V173, P1728, DOI [10.1016/j.cell.2018.04.027, 10.1016/j.cell.2018.06.051]
   Ottman N, 2017, PLOS ONE, V12, DOI 10.1371/journal.pone.0173004
   Ouwerkerk JP, 2016, APPL ENVIRON MICROB, V82, P6983, DOI 10.1128/AEM.01641-16
   Perez-Monter C, 2022, INT J MOL SCI, V23, DOI 10.3390/ijms23020991
   Plovier H, 2017, NAT MED, V23, P107, DOI 10.1038/nm.4236
   Png CW, 2010, AM J GASTROENTEROL, V105, P2420, DOI 10.1038/ajg.2010.281
   Rajilic-Stojanovic M, 2013, INFLAMM BOWEL DIS, V19, P481, DOI 10.1097/MIB.0b013e31827fec6d
   Roberfroid M, 2010, BRIT J NUTR, V104, pS1, DOI 10.1017/S0007114510003363
   Roediger WEW, 1997, DIGEST DIS SCI, V42, P1571, DOI 10.1023/A:1018851723920
   Rooks MG, 2016, NAT REV IMMUNOL, V16, P341, DOI 10.1038/nri.2016.42
   Roopchand DE, 2015, DIABETES, V64, P2847, DOI 10.2337/db14-1916
   Sales-Campos H, 2015, BRAZ J MED BIOL RES, V48, P96, DOI [10.1590/1414-431X20143774, 10.1590/1414-431x20143774]
   Salminen MK, 2002, CLIN INFECT DIS, V35, P1155, DOI 10.1086/342912
   Seregin SS, 2017, CELL REP, V19, P733, DOI 10.1016/j.celrep.2017.03.080
   Shankar V, 2017, MSYSTEMS, V2, DOI 10.1128/mSystems.00169-16
   Shin NR, 2014, GUT, V63, P727, DOI 10.1136/gutjnl-2012-303839
   Smith PM, 2013, SCIENCE, V341, P569, DOI 10.1126/science.1241165
   Su DM, 2016, FRONT PHYSIOL, V7, DOI 10.3389/fphys.2016.00498
   Verhoog S, 2019, NUTRIENTS, V11, DOI 10.3390/nu11071565
   Vigsnæs LK, 2012, BENEF MICROBES, V3, P287, DOI 10.3920/BM2012.0018
   Wan Y, 2022, J CHROMATOGR B, V1203, DOI 10.1016/j.jchromb.2022.123313
   Wang LJ, 2020, GUT, V69, P1988, DOI 10.1136/gutjnl-2019-320105
   Wu ZH, 2021, MICROBIOME, V9, DOI 10.1186/s40168-021-01115-9
   Yang LY, 2018, APPL ENVIRON MICROB, V84, DOI 10.1128/AEM.00880-18
   Yoon HS, 2021, NAT MICROBIOL, V6, P563, DOI 10.1038/s41564-021-00880-5
   Zhai R, 2019, FRONT CELL INFECT MI, V9, DOI 10.3389/fcimb.2019.00239
   Zhang Z, 2017, NUTRIENTS, V9, DOI 10.3390/nu9070677
   Zhou JC, 2019, CHIN J NAT MEDICINES, V17, P835, DOI 10.1016/S1875-5364(19)30101-3
   Zhou KQ, 2017, J FUNCT FOODS, V33, P194, DOI 10.1016/j.jff.2017.03.045
   Zhou XY, 2020, J GASTROEN HEPATOL, V35, P1023, DOI 10.1111/jgh.14949
   Zhu WJ, 2019, GUT PATHOG, V11, DOI 10.1186/s13099-019-0291-z
NR 89
TC 7
Z9 8
U1 19
U2 46
PU FRONTIERS MEDIA SA
PI LAUSANNE
PA AVENUE DU TRIBUNAL FEDERAL 34, LAUSANNE, CH-1015, SWITZERLAND
SN 1664-3224
J9 FRONT IMMUNOL
JI Front. Immunol.
PD JAN 6
PY 2023
VL 13
AR 1089600
DI 10.3389/fimmu.2022.1089600
PG 19
WC Immunology
WE Science Citation Index Expanded (SCI-EXPANDED)
SC Immunology
GA 7X2DE
UT WOS:000914012700001
PM 36685588
OA gold, Green Published
DA 2024-01-22
ER

PT J
AU Baumgart, DC
   Bernstein, CN
   Abbas, Z
   Colombel, JF
   Day, AS
   D'Haens, G
   Dotan, I
   Goh, KL
   Hibi, T
   Kozarek, RA
   Quigley, EMM
   Reinisch, W
   Sands, BE
   Sollano, JD
   Steinhart, H
   Steinwurz, F
   Vatn, MH
   Yamamoto-Furusho, JK
AF Baumgart, Daniel C.
   Bernstein, Charles N.
   Abbas, Zaigham
   Colombel, Jean F.
   Day, Andrew S.
   D'Haens, Geert
   Dotan, Iris
   Goh, Khean L.
   Hibi, Toshifumi
   Kozarek, Richard A.
   Quigley, Eamonn M. M.
   Reinisch, Walter
   Sands, Bruce E.
   Sollano, Jose D.
   Steinhart, Hillary
   Steinwurz, Flavio
   Vatn, Morten H.
   Yamamoto-Furusho, Jesus K.
TI IBD Around the world: Comparing the epidemiology, diagnosis, and
   treatment: Proceedings of the World Digestive Health Day 2010 -
   Inflammatory bowel disease task force meeting
SO INFLAMMATORY BOWEL DISEASES
LA English
DT Article; Proceedings Paper
CT WGO Task Force meeting
CY MAY, 2010
CL New Orleans, LA
AB Every May 29th the World Gastroenterology Organization (WGO) celebrates World Digestive Health Day (WDHD) and initiates a worldwide public health campaign through its 110 national societies and 50,000 members. Each year focuses on a particular digestive disorder in order to increase general public awareness of prevention and therapy. 2010 is dedicated to inflammatory bowel disease (IBD). Upon this occasion a WGO IBD task force was compiled from leading international specialists and researchers. The task force also included members of the American Gastroenterological Association (AGA), International Organization for the Study of Inflammatory Diseases (IOIBD) and the European Crohn's and Colitis Organization (ECCO) of the United European Gastroenterology Federation (UEGF). The goal of the task force was to bring together IBD specialists from around the world to discuss the epidemiology, diagnosis, and management of IBD within different regions. This is a summary of the WGO task force meeting at the American Gastroenterological Association's (AGA) Digestive Disease Week, held in New Orleans, Louisiana, USA, May, 2010. The expert panel identified the most pressing issues in IBD worldwide: reliable epidemiological data, global collaboration in clinical and basic research, the approach to distinguishing intestinal tuberculosis from Crohn's disease, access to specialist care and access to the latest diagnostic and therapeutic strategies.
C1 [Baumgart, Daniel C.] Humboldt Univ, Virchow Hosp, Charite Med Sch, D-13344 Berlin, Germany.
   [Bernstein, Charles N.] Univ Manitoba, Winnipeg, MB, Canada.
   [Abbas, Zaigham] Sindh Inst Urol & Transplantat, Karachi, Pakistan.
   [Colombel, Jean F.] Univ Otago, Christchurch, New Zealand.
   [Day, Andrew S.] Univ Lille, Lille, France.
   [D'Haens, Geert] Imelda Clin Res Ctr, Bonheiden, Belgium.
   [Dotan, Iris] Tel Aviv Sourasky Med Ctr, Tel Aviv, Israel.
   [Goh, Khean L.] Univ Malaya, Kuala Lumpur, Malaysia.
   [Hibi, Toshifumi] Keio Univ, Sch Med, Tokyo, Japan.
   [Kozarek, Richard A.] Virginia Mason Med Ctr, Seattle, WA USA.
   [Quigley, Eamonn M. M.] Natl Univ Ireland, Cork, Ireland.
   [Reinisch, Walter] Med Univ, Vienna, Austria.
   [Sands, Bruce E.] Massachusetts Gen Hosp, Harvard Med Sch, Boston, MA USA.
   [Sollano, Jose D.] Univ Santo Tomas, Manila, Philippines.
   [Steinhart, Hillary] Mt Sinai Hosp, Toronto, ON, Canada.
   [Steinwurz, Flavio] Hosp Israelita Albert Einstein, Sao Paulo, Brazil.
   [Vatn, Morten H.] Univ Oslo, Oslo, Norway.
   [Yamamoto-Furusho, Jesus K.] Natl Inst Med Sci & Nutr, Mexico City, DF, Mexico.
C3 Free University of Berlin; Humboldt University of Berlin; Charite
   Universitatsmedizin Berlin; University of Manitoba; Dow University of
   Health Sciences; University of Otago; Universite de Lille - ISITE;
   Universite de Lille; Imeldaziekenhuis; Sackler Faculty of Medicine; Tel
   Aviv Sourasky Medical Center; Universiti Malaya; Keio University;
   Virginia Mason Medical Center; University College Cork; Harvard
   University; Massachusetts General Hospital; Harvard Medical School;
   University of Santo Tomas; University of Toronto; Sinai Health System
   Toronto; Hospital Israelita Albert Einstein; University of Oslo
RP Baumgart, DC (通讯作者)，Humboldt Univ, Virchow Hosp Med Sch, Charite Med Ctr, Div Gastroenterol & Hepatol,Dept Med, D-13344 Berlin, Germany.
EM daniel.baumgart@charite.de
RI Baumgart, Daniel C./AAU-2930-2021; Steinwurz, Flavio/IUN-6888-2023; Goh,
   Khean-Lee/B-6404-2009; Yamamoto-Furusho, Jesus K./AAQ-4998-2020;
   Kozarek, Richard/AAF-2695-2020; Sands, Bruce/R-7887-2019
OI Baumgart, Daniel C./0000-0003-2146-507X; Goh,
   Khean-Lee/0000-0002-9965-1561; Yamamoto-Furusho, Jesus
   K./0000-0002-5247-5812; Sands, Bruce/0000-0001-5762-5042
FU IOIBD
FX The WGO IBD Task Force was supported by a grant from the IOIBD.
NR 0
TC 63
Z9 71
U1 0
U2 11
PU LIPPINCOTT WILLIAMS & WILKINS
PI PHILADELPHIA
PA TWO COMMERCE SQ, 2001 MARKET ST, PHILADELPHIA, PA 19103 USA
SN 1078-0998
EI 1536-4844
J9 INFLAMM BOWEL DIS
JI Inflamm. Bowel Dis.
PD FEB
PY 2011
VL 17
IS 2
BP 639
EP 644
DI 10.1002/ibd.21409
PG 6
WC Gastroenterology & Hepatology
WE Science Citation Index Expanded (SCI-EXPANDED); Conference Proceedings Citation Index - Science (CPCI-S)
SC Gastroenterology & Hepatology
GA 718JF
UT WOS:000287116500028
PM 20725944
DA 2024-01-22
ER

PT J
AU Anand, P
   Kunnumakkara, AB
   Newman, RA
   Aggarwal, BB
AF Anand, Preetha
   Kunnumakkara, Ajaikumar B.
   Newman, Robert A.
   Aggarwal, Bharat B.
TI Bioavailability of curcumin: Problems and promises
SO MOLECULAR PHARMACEUTICS
LA English
DT Review
DE curcumin; bioavailability; absorption; metabolism; formulations;
   adjuvants; nanoparticles; biocurcumax
ID CHEMOPREVENTIVE AGENT CURCUMIN; FAMILIAL ADENOMATOUS POLYPOSIS; INDUCED
   MYOCARDIAL-INFARCTION; RADICAL SCAVENGING ABILITY; INDUCED OXIDATIVE
   DAMAGE; I CLINICAL-TRIAL; RAT PLASMA; INTESTINAL-ABSORPTION;
   PHOSPHOLIPID COMPLEX; ANTIOXIDANT ACTIVITY
AB Curcumin, a polyphenolic compound derived from dietary spice turmeric, possesses diverse pharmacologic effects including anti-inflammatory, antioxidant, antiproliferative and antiangiogenic activities. Phase I clinical trials have shown that curcumin is safe even at high doses (12 g/day) in humans but exhibit poor bioavailability. Major reasons contributing to the low plasma and tissue levels of curcumin appear to be due to poor absorption, rapid metabolism, and rapid systemic elimination. To improve the bioavailability of curcumin, numerous approaches have been undertaken. These approaches involve, first, the use of adjuvant like piperine that interferes with glucuronidation; second, the use of liposomal curcumin; third, curcumin nanoparticles; fourth, the use of curcumin phospholipid complex; and fifth, the use of structural analogues of curcumin (e.g., EF-24). The latter has been reported to have a rapid absorption with a peak plasma half-life. Despite the lower bioavailability, therapeutic efficacy of curcumin against various human diseases, including cancer, cardiovascular diseases, diabetes, arthritis, neurological diseases and Crohn's disease, has been documented. Enhanced bioavailability of curcumin in the near future is likely to bring this promising natural product to the forefront of therapeutic agents for treatment of human disease.
C1 Univ Texas MD Anderson Canc Ctr, Cytokine Res Lab, Dept Expt Therapeut, Houston, TX 77030 USA.
   Univ Texas Houston, MD Anderson Canc Ctr, Dept Expt Therapeut, Pharmaceut Dev Ctr, Houston, TX 77030 USA.
C3 University of Texas System; UTMD Anderson Cancer Center; University of
   Texas System; University of Texas Health Science Center Houston; UTMD
   Anderson Cancer Center
RP Aggarwal, BB (通讯作者)，Univ Texas MD Anderson Canc Ctr, Cytokine Res Lab, Dept Expt Therapeut, 1515 Holcombe Blvd,Box 143, Houston, TX 77030 USA.
EM aggarwal@mdanderson.org
RI Kunnumakkara, Ajaikumar B/H-8566-2012; Ma, Xiao/D-9568-2015; Aggarwal,
   Bharat B/G-3388-2013; Kunnumakkara, Ajaikumar B/AAH-5214-2019
OI Kunnumakkara, Ajaikumar B/0000-0001-9121-6816; Kunnumakkara, Ajaikumar
   B/0000-0001-9121-6816
CR Aggarwal BB, 2003, ANTICANCER RES, V23, P363
   Aggarwal BB, 2007, ADV EXP MED BIOL, V595, P1
   Arun N, 2002, PLANT FOOD HUM NUTR, V57, P41, DOI 10.1023/A:1013106527829
   Asai A, 2000, LIFE SCI, V67, P2785, DOI 10.1016/S0024-3205(00)00868-7
   BABU PS, 1995, MOL CELL BIOCHEM, V152, P13
   Babu PS, 1997, MOL CELL BIOCHEM, V166, P169, DOI 10.1023/A:1006819605211
   Balasubramanian S, 2004, J BIOL CHEM, V279, P24007, DOI 10.1074/jbc.M314331200
   Bisht Savita, 2007, Journal of Nanobiotechnology, V5, P3, DOI 10.1186/1477-3155-5-3
   Cheng AL, 2001, ANTICANCER RES, V21, P2895
   Cruz-Correa M, 2006, CLIN GASTROENTEROL H, V4, P1035, DOI 10.1016/j.cgh.2006.03.020
   DEODHAR SD, 1980, INDIAN J MED RES, V71, P632
   DIKSHIT M, 1995, INDIAN J MED RES, V101, P31
   Eybl V, 2004, TOXICOL LETT, V151, P79, DOI 10.1016/j.toxlet.2004.02.019
   Eybl V, 2006, J APPL TOXICOL, V26, P207, DOI 10.1002/jat.1124
   Fang JY, 2003, J PHARM PHARMACOL, V55, P593, DOI 10.1211/002235703765344496
   Garcea G, 2005, CANCER EPIDEM BIOMAR, V14, P120
   Garcea G, 2004, BRIT J CANCER, V90, P1011, DOI 10.1038/sj.bjc.6601623
   GATTI G, 1994, INT J CLIN PHARM TH, V32, P614
   GOEL A, 2007, IN PRESS BIOCH PHARM
   Hoehle SI, 2006, J AGR FOOD CHEM, V54, P756, DOI 10.1021/jf058146a
   Hoehle SI, 2007, MOL NUTR FOOD RES, V51, P932, DOI 10.1002/mnfr.200600283
   HOLDER GM, 1978, XENOBIOTICA, V8, P761, DOI 10.3109/00498257809069589
   Hsu CH, 2007, ADV EXP MED BIOL, V595, P471
   Ireson C, 2001, CANCER RES, V61, P1058
   John VD, 2002, J EXP CLIN CANC RES, V21, P219
   Jordan WC, 1996, J NATL MED ASSOC, V88, P333
   Kim JM, 1998, CARCINOGENESIS, V19, P81, DOI 10.1093/carcin/19.1.81
   Kim MK, 2003, J AGR FOOD CHEM, V51, P1578, DOI 10.1021/jf0210369
   KIMURA T, 1989, CHEM PHARM BULL, V37, P463
   KISO Y, 1983, PLANTA MED, V49, P185, DOI 10.1055/s-2007-969845
   Kunwar A, 2006, BBA-GEN SUBJECTS, V1760, P1513, DOI 10.1016/j.bbagen.2006.06.012
   KUTTAN R, 1985, CANCER LETT, V29, P197, DOI 10.1016/0304-3835(85)90159-4
   Lao CD, 2006, EXPERT REV ANTICANC, V6, P1559, DOI 10.1586/14737140.6.11.1559
   Lao Christopher D, 2006, BMC Complement Altern Med, V6, P10, DOI 10.1186/1472-6882-6-10
   LETCHFORD K, 2007, J PHARM SCI
   Li L, 2005, CANCER-AM CANCER SOC, V104, P1322, DOI 10.1002/cncr.21300
   Li L, 2007, MOL CANCER THER, V6, P1276, DOI 10.1158/1535-7163.MCT-06-0556
   Liu AC, 2006, J PHARMACEUT BIOMED, V40, P720, DOI 10.1016/j.jpba.2005.09.032
   Ma ZS, 2007, BIOMED CHROMATOGR, V21, P546, DOI 10.1002/bmc.795
   Mahady GB, 2002, ANTICANCER RES, V22, P4179
   Maiti K, 2007, INT J PHARMACEUT, V330, P155, DOI 10.1016/j.ijpharm.2006.09.025
   Marczylo TH, 2007, CANCER CHEMOTH PHARM, V60, P171, DOI 10.1007/s00280-006-0355-x
   Mishra S, 2005, BIOORGAN MED CHEM, V13, P1477, DOI 10.1016/j.bmc.2004.12.057
   Mohammadi K, 2005, J INORG BIOCHEM, V99, P2217, DOI 10.1016/j.jinorgbio.2005.08.001
   Mosley CA, 2007, ADV EXP MED BIOL, V595, P77
   Murugan Pidaran, 2006, Journal of Basic and Clinical Physiology and Pharmacology, V17, P231
   Naito Michitaka, 2002, J Atheroscler Thromb, V9, P243
   Nirmala C, 1996, MOL CELL BIOCHEM, V159, P85, DOI 10.1007/BF00420910
   Nirmala C, 1996, BIOCHEM PHARMACOL, V51, P47, DOI 10.1016/0006-2952(95)02118-3
   Ohori H, 2006, MOL CANCER THER, V5, P2563, DOI 10.1158/1535-7163.MCT-06-0174
   Okada K, 2001, J NUTR, V131, P2090, DOI 10.1093/jn/131.8.2090
   Pan MH, 1999, DRUG METAB DISPOS, V27, P486
   Pari L, 2005, J PHARM PHARM SCI, V8, P115
   Perkins S, 2002, CANCER EPIDEM BIOMAR, V11, P535
   Pfeiffer E, 2007, J AGR FOOD CHEM, V55, P538, DOI 10.1021/jf0623283
   Preetha A, 2007, CANCER INVEST, V25, P172, DOI 10.1080/07357900701209053
   QURESHI S, 1992, PLANTA MED, V58, P124, DOI 10.1055/s-2006-961412
   RAVINDRANATH V, 1980, TOXICOLOGY, V16, P259, DOI 10.1016/0300-483X(80)90122-5
   RAVINDRANATH V, 1981, TOXICOLOGY, V20, P251, DOI 10.1016/0300-483X(81)90056-1
   RAVINDRANATH V, 1981, TOXICOLOGY, V22, P337, DOI 10.1016/0300-483X(81)90027-5
   Reddy RC, 2005, BIOCHEM BIOPH RES CO, V326, P472, DOI 10.1016/j.bbrc.2004.11.051
   RUBY AJ, 1995, CANCER LETT, V94, P79, DOI 10.1016/0304-3835(95)03827-J
   Ryu EK, 2006, J MED CHEM, V49, P6111, DOI 10.1021/jm0607193
   SANDUR SK, 2007, CARCINOGENESIS
   SHANNON AG, 1980, FIBONACCI QUART, V18, P73
   SHARMA OP, 1976, BIOCHEM PHARMACOL, V25, P1811, DOI 10.1016/0006-2952(76)90421-4
   Sharma RA, 2001, CLIN CANCER RES, V7, P1894
   Sharma RA, 2004, CLIN CANCER RES, V10, P6847, DOI 10.1158/1078-0432.CCR-04-0744
   Shen L, 2007, SPECTROCHIM ACTA A, V67, P619, DOI 10.1016/j.saa.2006.08.018
   Shoba G, 1998, PLANTA MED, V64, P353, DOI 10.1055/s-2006-957450
   SRIMAL RC, 1973, J PHARM PHARMACOL, V25, P447, DOI 10.1111/j.2042-7158.1973.tb09131.x
   Srinivasan M, 1972, Indian J Med Sci, V26, P269
   SRIVASTAVA R, 1985, THROMB RES, V40, P413, DOI 10.1016/0049-3848(85)90276-2
   Sugiyama Y, 1996, BIOCHEM PHARMACOL, V52, P519, DOI 10.1016/0006-2952(96)00302-4
   Sui Z, 1993, Bioorg Med Chem, V1, P415, DOI 10.1016/S0968-0896(00)82152-5
   Suresh D, 2007, FOOD CHEM TOXICOL, V45, P1437, DOI 10.1016/j.fct.2007.02.002
   Thompson KH, 2004, J INORG BIOCHEM, V98, P2063, DOI 10.1016/j.jinorgbio.2004.09.011
   Tiyaboonchai W, 2007, INT J PHARMACEUT, V337, P299, DOI 10.1016/j.ijpharm.2006.12.043
   Vajragupta O, 2004, FREE RADICAL RES, V38, P303, DOI 10.1080/10715760310001643339
   Vajragupta O, 2003, FREE RADICAL BIO MED, V35, P1632, DOI 10.1016/j.freeradbiomed.2003.09.011
   Venkatesan N, 1998, BRIT J PHARMACOL, V124, P425, DOI 10.1038/sj.bjp.0701877
   Venkatesan N, 2000, BRIT J PHARMACOL, V129, P231, DOI 10.1038/sj.bjp.0703067
   Verma SP, 1997, BIOCHEM BIOPH RES CO, V233, P692, DOI 10.1006/bbrc.1997.6527
   WAHLSTROM B, 1978, ACTA PHARMACOL TOX, V43, P86
   Yang KY, 2007, J CHROMATOGR B, V853, P183, DOI 10.1016/j.jchromb.2007.03.010
NR 85
TC 3855
Z9 4165
U1 28
U2 1070
PU AMER CHEMICAL SOC
PI WASHINGTON
PA 1155 16TH ST, NW, WASHINGTON, DC 20036 USA
SN 1543-8384
J9 MOL PHARMACEUT
JI Mol. Pharm.
PD NOV-DEC
PY 2007
VL 4
IS 6
BP 807
EP 818
DI 10.1021/mp700113r
PG 12
WC Medicine, Research & Experimental; Pharmacology & Pharmacy
WE Science Citation Index Expanded (SCI-EXPANDED)
SC Research & Experimental Medicine; Pharmacology & Pharmacy
GA 238BC
UT WOS:000251421300002
PM 17999464
DA 2024-01-22
ER

PT J
AU Ballester, P
   Cerdá, B
   Arcusa, R
   Marhuenda, J
   Yamedjeu, K
   Zafrilla, P
AF Ballester, Pura
   Cerda, Begona
   Arcusa, Raul
   Marhuenda, Javier
   Yamedjeu, Karen
   Zafrilla, Pilar
TI Effect of Ginger on Inflammatory Diseases
SO MOLECULES
LA English
DT Review
DE inflammatory diseases; ginger; bioactive compounds
ID ZINGIBER-OFFICINALE-ROSCOE; NF-KAPPA-B; ULCERATIVE-COLITIS;
   RHEUMATOID-ARTHRITIS; METABOLIC SYNDROME; OXIDATIVE STRESS;
   BOWEL-DISEASE; 6-GINGEROL; LIVER; EXTRACT
AB Ulcerative colitis, Crohn's disease, rheumatoid arthritis, psoriasis, and lupus erythematosus are some of common inflammatory diseases. These affections are highly disabling and share signals such as inflammatory sequences and immune dysregulation. The use of foods with anti-inflammatory properties such as ginger (Zingiber officinale Roscoe) could improve the quality of life of these patients. Ginger is a plant widely used and known by its bioactive compounds. There is enough evidence to prove that ginger possesses multiple biological activities, especially antioxidant and anti-inflammatory capacities. In this review, we summarize the current knowledge about the bioactive compounds of ginger and their role in the inflammatory process and its signaling pathways. We can conclude that the compounds 6-shoagol, zingerone, and 8-shoagol display promising results in human and animal models, reducing some of the main symptoms of some inflammatory diseases such as arthritis. For lupus, 6-gingerol demonstrated a protective attenuating neutrophil extracellular trap release in response to phosphodiesterase inhibition. Ginger decreases NF-k beta in psoriasis, and its short-term administration may be an alternative coadjuvant treatment. Ginger may exert a function of supplementation and protection against cancer. Furthermore, when receiving chemotherapy, ginger may reduce some symptoms of treatment (e.g., nausea).
C1 [Ballester, Pura; Cerda, Begona; Arcusa, Raul; Marhuenda, Javier; Yamedjeu, Karen; Zafrilla, Pilar] Catholic Univ San Antonio Murcia, Fac Hlth Sci, Nutr Oxidat Stress & Bioavailabil Grp, Pharm, Murcia 30107, Spain.
C3 Universidad Catolica de Murcia
RP Cerdá, B (通讯作者)，Catholic Univ San Antonio Murcia, Fac Hlth Sci, Nutr Oxidat Stress & Bioavailabil Grp, Pharm, Murcia 30107, Spain.
EM bcerda@ucam.edu
RI Begona, Cerda/K-5993-2014
OI Begona, Cerda/0000-0003-0385-1145; ZAFRILLA, PILAR/0000-0002-1463-7120;
   Ballester, Pura/0000-0002-7345-448X; Arcusa, Raul/0000-0002-4221-3528
CR Abbas A.K., 2016, J ETHNOPHARMACOL, V127, P520
   Agnoli C, 2015, PLOS ONE, V10, DOI 10.1371/journal.pone.0128891
   Ajayi BO, 2018, HUM EXP TOXICOL, V37, P1054, DOI 10.1177/0960327117751235
   Ali Ammar Mohammed Ahmed, 2018, Journal of Genetic Engineering and Biotechnology, V16, P677, DOI 10.1016/j.jgeb.2018.03.003
   Ali RA, 2021, JCI INSIGHT, V6, DOI 10.1172/jci.insight.138385
   Allen ME, 2021, TRENDS MOL MED, V27, P152, DOI 10.1016/j.molmed.2020.09.009
   Amer MS, 2019, EGYPT J AQUATIC RES, V45, P359, DOI 10.1016/j.ejar.2019.11.007
   An KJ, 2016, FOOD CHEM, V197, P1292, DOI 10.1016/j.foodchem.2015.11.033
   Arcusa R, 2022, FRONT NUTR, V9, DOI 10.3389/fnut.2022.809621
   Arguelles Martin F., 2003, PEDIAT INTEGR, V7, P115
   Aryaeian Naheed, 2019, Med J Islam Repub Iran, V33, P154, DOI 10.34171/mjiri.33.154
   Bashir N, 2021, REDOX REP, V26, P62, DOI 10.1080/13510002.2021.1907518
   Berrino F, 2014, BREAST CANCER RES TR, V147, P159, DOI 10.1007/s10549-014-3076-6
   Bischoff-Kont I, 2022, FRONT PHARMACOL, V13, DOI 10.3389/fphar.2022.844767
   Bischoff-Kont I, 2021, PHARMACEUTICALS-BASE, V14, DOI 10.3390/ph14060571
   Black CD, 2010, J PAIN, V11, P894, DOI 10.1016/j.jpain.2009.12.013
   Bodagh MN, 2019, FOOD SCI NUTR, V7, P96, DOI 10.1002/fsn3.807
   Braga SS, 2019, APPL SCI-BASEL, V9, DOI 10.3390/app9081570
   Bullock J, 2018, MED PRIN PRACT, V27, P501, DOI 10.1159/000493390
   Carnuta MG, 2018, PHYTOMEDICINE, V48, P62, DOI 10.1016/j.phymed.2018.04.059
   Chari KLN, 2013, FOOD CHEM, V139, P509, DOI 10.1016/j.foodchem.2013.01.099
   Chen Ying, 2014, Inflammation & Allergy Drug Targets, V13, P177
   Choi JG, 2018, PHARMACOL THERAPEUT, V182, P56, DOI 10.1016/j.pharmthera.2017.08.010
   Conklin Kenneth A, 2004, Integr Cancer Ther, V3, P294, DOI 10.1177/1534735404270335
   Coussens LM, 2002, NATURE, V420, P860, DOI 10.1038/nature01322
   Fonseca LJS, 2019, OXID MED CELL LONGEV, V2019, DOI 10.1155/2019/7536805
   Danwilai K, 2017, CANCER MANAG RES, V9, P11, DOI 10.2147/CMAR.S124016
   Dejban P, 2021, PHYTOTHER RES, V35, P835, DOI 10.1002/ptr.6866
   Drozdov VN, 2012, J ALTERN COMPLEM MED, V18, P583, DOI 10.1089/acm.2011.0202
   Fakhri S, 2021, CURR MOL PHARMACOL, V14, P943, DOI 10.2174/1874467213666201209105005
   Funk Janet L., 2016, PharmaNutrition, V4, P123, DOI 10.1016/j.phanu.2016.02.004
   Funk JL, 2009, J NAT PROD, V72, P403, DOI 10.1021/np8006183
   Goldminz AM, 2013, J DERMATOL SCI, V69, P89, DOI 10.1016/j.jdermsci.2012.11.002
   Grzanna R, 2005, J MED FOOD, V8, P125, DOI 10.1089/jmf.2005.8.125
   Guo SS, 2021, FRONT PHARMACOL, V12, DOI 10.3389/fphar.2021.632569
   Habib SHM, 2008, CLINICS, V63, P807, DOI 10.1590/S1807-59322008000600017
   Hara-Chikuma M, 2015, NAT COMMUN, V6, DOI 10.1038/ncomms8454
   Ilic NM, 2014, J AGR FOOD CHEM, V62, P10452, DOI 10.1021/jf5026086
   Illescas-Montes R, 2019, IMMUNOLOGY, V158, P153, DOI 10.1111/imm.13103
   Islam MA, 2020, FRONT IMMUNOL, V11, DOI 10.3389/fimmu.2020.01477
   Jafarzadeh A., 2021, J Tradit Chinese Med Sci., V8, P267, DOI [10.1016/j.jtcms.2021.10.001, DOI 10.1016/J.JTCMS.2021.10.001]
   Jafarzadeh A, 2018, J NEUROIMMUNOL, V324, P54, DOI 10.1016/j.jneuroim.2018.09.003
   Javadi B, 2018, NUTR CANCER, V70, P376, DOI 10.1080/01635581.2018.1446095
   Jiang TA, 2019, J AOAC INT, V102, P395, DOI 10.5740/jaoacint.18-0418
   Jo S, 2022, PHARMACOL RES, V178, DOI 10.1016/j.phrs.2022.106176
   Joshi D, 2017, BIOMED PHARMACOTHER, V91, P645, DOI 10.1016/j.biopha.2017.04.108
   Kane S, 2012, EXPERT REV GASTROENT, V6, P545, DOI [10.1586/egh.12.43, 10.1586/EGH.12.43]
   Kang QZ, 2020, REDOX BIOL, V37, DOI 10.1016/j.redox.2020.101799
   Karimi N, 2015, IRAN J CANCER PREV, V8, DOI 10.17795/ijcp-3856
   Kart L, 2003, MEDIAT INFLAMM, V12, P9, DOI 10.1080/0962935031000096926
   Kiyama R, 2020, J NUTR BIOCHEM, V86, DOI 10.1016/j.jnutbio.2020.108486
   Kou KR, 2018, FOOD FUNCT, V9, P1310, DOI 10.1039/c7fo01354j
   Krajewski D, 2020, FRONT IMMUNOL, V11, DOI 10.3389/fimmu.2020.606837
   Kravchenko I.A., 2019, J HERB MED, V8, P101, DOI [10.15171/jhp.2019.16, DOI 10.15171/JHP.2019.16]
   Kravchenko IA, 2019, Journal of Herbmed Pharmacology, V8, P126, DOI [10.15171/jhp.2019.20, DOI 10.15171/JHP.2019.20]
   Kubra IR, 2012, CRIT REV FOOD SCI, V52, P651, DOI 10.1080/10408398.2010.505689
   Kwiatkowska S, 1999, RESP MED, V93, P272, DOI 10.1016/S0954-6111(99)90024-0
   Lashgari NA, 2022, BIOFACTORS, V48, P7, DOI 10.1002/biof.1808
   Li XH, 2012, BASIC CLIN PHARMACOL, V110, P238, DOI 10.1111/j.1742-7843.2011.00791.x
   Lu Y, 2018, FRONT IMMUNOL, V9, DOI 10.3389/fimmu.2018.00072
   Mao QQ, 2019, FOODS, V8, DOI 10.3390/foods8060185
   Marahatha R, 2021, BMC COMPLEMENT MED, V21, DOI 10.1186/s12906-020-03162-5
   Marchesi JR, 2016, GUT, V65, P330, DOI 10.1136/gutjnl-2015-309990
   Masoodi I, 2019, MINERVA GASTROENTERO, V65, P177, DOI 10.23736/S1121-421X.19.02576-5
   Navaneethan U, 2013, CLIN GASTROENTEROL H, V11, P524, DOI 10.1016/j.cgh.2013.01.020
   Nelson J, 2020, NUTRIENTS, V12, DOI 10.3390/nu12102991
   Nonaka K, 2019, MOLECULES, V24, DOI 10.3390/molecules24203705
   Peng SJ, 2015, FOOD FUNCT, V6, P2813, DOI [10.1039/c5fo00214a, 10.1039/C5FO00214A]
   Petrelli F, 2022, CLIN EXP RHEUMATOL, V40, P475, DOI 10.55563/clinexprheumatol/l9lyen
   Pithadia AB, 2011, PHARMACOL REP, V63, P629, DOI 10.1016/S1734-1140(11)70575-8
   Prakash UNS, 2010, APPL PHYSIOL NUTR ME, V35, P134, DOI 10.1139/H09-133
   Prasad S, 2015, GASTROENT RES PRACT, V2015, DOI 10.1155/2015/142979
   Radu AF, 2021, CELLS-BASEL, V10, DOI 10.3390/cells10112857
   Raja A, 2004, INDIAN J MED RES, V120, P213
   Reddy Y. N., 2004, Indian Journal of Tuberculosis, V51, P213
   Sang SM, 2009, J AGR FOOD CHEM, V57, P10645, DOI 10.1021/jf9027443
   Scherer HU, 2020, J AUTOIMMUN, V110, DOI 10.1016/j.jaut.2019.102400
   Shirdel Z., 2009, IRAN J DIABETES LIPI, V9, P7
   Singletary K., 2010, Nutrition Today, V45, P171
   Nguyen TT, 2019, SCI REP-UK, V9, DOI 10.1038/s41598-019-38778-2
   de Lima RMT, 2018, PHYTOTHER RES, V32, P1885, DOI 10.1002/ptr.6134
   van Tilburg MA, 2008, BMC COMPLEM ALTERN M, V8, DOI 10.1186/1472-6882-8-46
   Wang J, 2017, ANN NY ACAD SCI, V1398, P83, DOI 10.1111/nyas.13375
   Wang SP, 2014, NAT PROD COMMUN, V9, P1027
   Xu Fengli, 2019, Redox Rep, V24, P70, DOI 10.1080/13510002.2019.1658377
   Yang CH, 2021, PHARMACEUTICS, V13, DOI 10.3390/pharmaceutics13091355
   Yusof YAM, 2016, ADV EXP MED BIOL, V929, P177, DOI 10.1007/978-3-319-41342-6_8
   Zhang F, 2017, PHYTOTHER RES, V31, P1427, DOI 10.1002/ptr.5871
   Zhang LS, 2021, FRONT IMMUNOL, V12, DOI 10.3389/fimmu.2021.686501
   Zhang MZ, 2018, J CROHNS COLITIS, V12, P217, DOI 10.1093/ecco-jcc/jjx115
NR 90
TC 30
Z9 31
U1 15
U2 31
PU MDPI
PI BASEL
PA ST ALBAN-ANLAGE 66, CH-4052 BASEL, SWITZERLAND
EI 1420-3049
J9 MOLECULES
JI Molecules
PD NOV
PY 2022
VL 27
IS 21
AR 7223
DI 10.3390/molecules27217223
PG 13
WC Biochemistry & Molecular Biology; Chemistry, Multidisciplinary
WE Science Citation Index Expanded (SCI-EXPANDED)
SC Biochemistry & Molecular Biology; Chemistry
GA 6C6BX
UT WOS:000882098300001
PM 36364048
OA Green Published, gold
DA 2024-01-22
ER

PT J
AU Thekkinkattil, DK
   Botterill, I
   Ambrose, NS
   Lundby, L
   Sagar, PM
   Buntzen, S
   Finan, PJ
AF Thekkinkattil, D. K.
   Botterill, I.
   Ambrose, N. S.
   Lundby, L.
   Sagar, P. M.
   Buntzen, S.
   Finan, P. J.
TI Efficacy of the anal fistula plug in complex anorectal fistulae
SO COLORECTAL DISEASE
LA English
DT Article; Proceedings Paper
CT 2nd Annual Meeting of the European-Society-of-Coloproctology
CY SEP 26-29, 2007
CL Portomaso, MALTA
SP European Soc Coloproctol
DE Anal fistula plug; complex anal fistula; Crohn's disease
ID ADVANCEMENT FLAP REPAIR; FIBRIN GLUE; SURGICAL-MANAGEMENT; IN-ANO;
   CLOSURE
AB Objective The treatment of complex anorectal and rectovaginal fistulae remains a difficult problem. The options are fistulotomy, setons, fibrin glue and a variety of flap procedures. Recently, there have been several reports of a new plug; the Surgisis (R) AFP (TM) plug. Reports from various centres do not give consistent results. The aim of this study was to assess the efficacy of the Surgisis (R) AFP (TM) fistula plug in a wide spectrum of patients with anorectal, rectovaginal and pouch vaginal fistulae.
   Method Between March 2006 and September 2007, patients with a variety of anal fistulae were selected for fistula plug insertion in the coloproctology units at Leeds, UK, and Aarhus, Denmark. Demographic and fistulae details were obtained. Postoperatively, all patients had a course of oral antibiotics.
   Results Forty-three patients with a median age of 45 (range 18-65) years underwent a total of 45 procedures. Seventy-five per cent (n = 32) had a fistula secondary to cryptoglandular abscess. Median follow up was 47 (range 12-77) weeks. The success rate for complete healing was 44%. Dislodgement caused failure on 10 (22%) occasions.
   Conclusion Our study shows a moderate success rate for treatment with fistula plugs. The complex nature of the fistulae selected may be the reason for the low success rate.
C1 [Thekkinkattil, D. K.; Botterill, I.; Ambrose, N. S.; Sagar, P. M.; Finan, P. J.] Leeds Teaching Hosp NHS Trust, Gen Infirm, John Goligher Colorectal Unit, Leeds LS1 3EX, W Yorkshire, England.
   [Lundby, L.; Buntzen, S.] Aarhus Univ Hosp, Dept Surg, THG, DK-8000 Aarhus, Denmark.
C3 University of Leeds; Leeds General Infirmary; Aarhus University
RP Finan, PJ (通讯作者)，Leeds Teaching Hosp NHS Trust, Gen Infirm, John Goligher Colorectal Unit, Leeds LS1 3EX, W Yorkshire, England.
EM paul.finan@leedsth.nhs.uk
RI THEKKINKATTIL, DINESH/AAD-2505-2019
OI THEKKINKATTIL, DINESH/0000-0003-1760-2211
CR AGUILAR PS, 1985, DIS COLON RECTUM, V28, P496, DOI 10.1007/BF02554093
   Athanasiadis S, 2007, INT J COLORECTAL DIS, V22, P1051, DOI 10.1007/s00384-007-0294-y
   Champagne BJ, 2006, DIS COLON RECTUM, V49, P1817, DOI 10.1007/s10350-006-0755-3
   Devesa J M, 2007, Tech Coloproctol, V11, P128, DOI 10.1007/s10151-007-0342-1
   García-Aguilar J, 1998, BRIT J SURG, V85, P243
   HAMALEINEN JK, 1999, DIS COLON RECTUM, V40, P1443
   Hammond T M, 2004, Colorectal Dis, V6, P308, DOI 10.1111/j.1463-1318.2004.00676.x
   HJORTRUP A, 1991, DIS COLON RECTUM, V34, P752, DOI 10.1007/BF02051064
   Hyman N, 1999, AM J SURG, V178, P337, DOI 10.1016/S0002-9610(99)00180-4
   Johnson EK, 2006, DIS COLON RECTUM, V49, P371, DOI 10.1007/s10350-005-0288-1
   Kreis ME, 1998, BRIT J SURG, V85, P240
   LEWIS WG, 1995, INT J COLORECTAL DIS, V10, P189, DOI 10.1007/BF00346216
   Loungnarath R, 2004, DIS COLON RECTUM, V47, P432, DOI 10.1007/s10350-003-0076-8
   MCCOURTNEY JS, 1995, BRIT J SURG, V82, P448, DOI 10.1002/bjs.1800820406
   MISRA MC, 1988, BRIT J SURG, V75, P1093, DOI 10.1002/bjs.1800751114
   Nwaejike N, 2007, COLORECTAL DIS, V9, P749, DOI 10.1111/j.1463-1318.2007.01227.x
   O'Connor L, 2006, DIS COLON RECTUM, V49, P1569, DOI 10.1007/s10350-006-0695-y
   Schouten WR, 1999, DIS COLON RECTUM, V42, P1419, DOI 10.1007/BF02235039
   Schwandner O, 2008, INT J COLORECTAL DIS, V23, P319, DOI 10.1007/s00384-007-0398-4
   Sentovich SM, 2001, J GASTROINTEST SURG, V5, P158, DOI 10.1016/S1091-255X(01)80028-7
   Swinscoe M T, 2005, Tech Coloproctol, V9, P89, DOI 10.1007/s10151-005-0204-7
   Theerapol A., 2002, SMJ Singapore Medical Journal, V43, P305
   van Koperen PJ, 2007, DIS COLON RECTUM, V50, P2168, DOI 10.1007/s10350-007-0298-2
   WEDELL J, 1987, BRIT J SURG, V74, P390, DOI 10.1002/bjs.1800740522
   Zanotti C, 2007, INT J COLORECTAL DIS, V22, P1459, DOI 10.1007/s00384-007-0334-7
   Zimmerman DDE, 2001, DIS COLON RECTUM, V44, P1474, DOI 10.1007/BF02234601
NR 26
TC 45
Z9 46
U1 0
U2 1
PU WILEY
PI HOBOKEN
PA 111 RIVER ST, HOBOKEN 07030-5774, NJ USA
SN 1462-8910
EI 1463-1318
J9 COLORECTAL DIS
JI Colorectal Dis.
PD JUL
PY 2009
VL 11
IS 6
BP 584
EP 587
DI 10.1111/j.1463-1318.2008.01627.x
PG 4
WC Gastroenterology & Hepatology; Surgery
WE Science Citation Index Expanded (SCI-EXPANDED); Conference Proceedings Citation Index - Science (CPCI-S)
SC Gastroenterology & Hepatology; Surgery
GA 456TN
UT WOS:000266874100005
PM 18637922
DA 2024-01-22
ER

PT J
AU Eberhardson, M
   Hedin, CRH
   Carlson, M
   Tarnawski, L
   Levine, YA
   Olofsson, PS
AF Eberhardson, Michael
   Hedin, Charlotte R. H.
   Carlson, Marie
   Tarnawski, Laura
   Levine, Yaakov A.
   Olofsson, Peder S.
TI Towards improved control of inflammatory bowel disease
SO SCANDINAVIAN JOURNAL OF IMMUNOLOGY
LA English
DT Review
DE autoimmunity; human; inflammation; mucosa; mucosal immunity;
   neutrophils; T Cells
ID VAGUS NERVE-STIMULATION; EVIDENCE-BASED CONSENSUS; GENOME-WIDE
   ASSOCIATION; CROHNS-DISEASE; ULCERATIVE-COLITIS; VAGAL INNERVATION;
   T-CELLS; ANTIINFLAMMATORY PATHWAY; INTESTINAL PERMEABILITY;
   RHEUMATOID-ARTHRITIS
AB Inflammatory bowel disease (IBD) is characterized by activation of both the innate and adaptive immune system in genetically susceptible individuals, resulting in chronic intestinal inflammation. The triggers that initiate and perpetuate this continuous inflammation are the subject of much speculation and research, although the central role of the intestinal microbiota is recognized, and is even a target for treatment in some circumstances. The mainstay of modern IBD treatment is suppression of the immune response towards as yet unspecified antigens, and conventional therapy includes corticosteroids, 5-aminosalicylic acid (5-ASA), thiopurines and methotrexate. Reducing activity of specific mediators has proven efficacious, including adhesion molecules, such as the gut-homing integrin alpha(4)beta(7) expressed on the surface of circulating immune cells, and cytokines, such as tumour necrosis factor alpha (TNF-alpha). This has been achieved using biologic agents including monoclonal antibodies. Recent discoveries in immunology and neuroscience have revealed that signals in the peripheral nervous system regulate inflammation, including levels of TNF-alpha. The understanding of the mechanisms of the neuro-immune communication involved in inflammation control in the gut is evolving, but is as yet incomplete. Clinical studies using implanted vagus nerve stimulators for treatment of IBD show encouraging results. Accordingly, the neural reflex control of inflammation is emerging as a potential therapeutic target in treatment of IBD. Here, we review current therapeutic options and neural reflex control of gut immunity in the context of intestinal inflammation.
C1 [Eberhardson, Michael; Tarnawski, Laura; Olofsson, Peder S.] Karolinska Inst, Dept Med, Ctr Bioelect Med, Bioclinicum, Solna, Sweden.
   [Eberhardson, Michael; Hedin, Charlotte R. H.; Tarnawski, Laura; Olofsson, Peder S.] Karolinska Univ Hosp, Solna, Sweden.
   [Hedin, Charlotte R. H.] Karolinska Inst, Dept Med Solna, Solna, Sweden.
   [Carlson, Marie] Uppsala Univ Hosp, Dept Med Sci, Gastroenterol Res Grp, Uppsala, Sweden.
   [Levine, Yaakov A.] SetPoint Med, Valencia, CA USA.
C3 Karolinska Institutet; Karolinska Institutet; Karolinska University
   Hospital; Karolinska Institutet; Uppsala University; Uppsala University
   Hospital
RP Eberhardson, M (通讯作者)，Karolinska Inst, Dept Med, Ctr Bioelect Med, Bioclinicum, Solna, Sweden.; Eberhardson, M (通讯作者)，Karolinska Univ Hosp, Solna, Sweden.
EM michael.eberhardson@ki.se
RI Tarnawski, Laura/ABB-1979-2020; Levine, Yaakov/AAA-2578-2020; Tarnawski,
   Laura/AAA-2254-2022; Hedin, Charlotte/AAC-5764-2020
OI Tarnawski, Laura/0000-0001-7993-0232; Levine,
   Yaakov/0000-0002-3313-6858; Hedin, Charlotte/0000-0002-4921-8516
CR Abraham C, 2009, NEW ENGL J MED, V361, P2066, DOI 10.1056/NEJMra0804647
   Adami HO, 2016, GUT, V65, P889, DOI 10.1136/gutjnl-2015-311003
   Alexander KL, 2014, IMMUNOL REV, V260, P206, DOI 10.1111/imr.12180
   Almawi WY, 2002, J LEUKOCYTE BIOL, V71, P9
   Barbosa T, 2010, WIRES SYST BIOL MED, V2, P80, DOI 10.1002/wsbm.48
   Barnich N, 2007, WORLD J GASTROENTERO, V13, P5571, DOI 10.3748/wjg.v13.i42.5571
   Barrett JC, 2008, NAT GENET, V40, P955, DOI 10.1038/ng.175
   Baumgart DC, 2007, LANCET, V369, P1627, DOI 10.1016/S0140-6736(07)60750-8
   Ben-Horin S, 2009, GUT, V58, P396, DOI 10.1136/gut.2008.157339
   BERTHOUD HR, 1991, AM J PHYSIOL, V260, pR200, DOI 10.1152/ajpregu.1991.260.1.R200
   BERTHOUD HR, 1990, J COMP NEUROL, V301, P65, DOI 10.1002/cne.903010107
   Bonaz B, 2016, NEUROGASTROENT MOTIL, V28, P948, DOI 10.1111/nmo.12792
   Bonaz B, 2017, FRONT IMMUNOL, V8, DOI 10.3389/fimmu.2017.01452
   Borovikova LV, 2000, NATURE, V405, P458, DOI 10.1038/35013070
   Briskin M, 1997, AM J PATHOL, V151, P97
   Burisch J, 2013, J CROHNS COLITIS, V7, P322, DOI 10.1016/j.crohns.2013.01.010
   Burton PR, 2007, NATURE, V447, P661, DOI 10.1038/nature05911
   Büsch K, 2014, ALIMENT PHARM THER, V39, P57, DOI 10.1111/apt.12528
   Buttgereit F, 2004, ARTHRITIS RHEUM-US, V50, P3408, DOI 10.1002/art.20583
   Cailotto C, 2014, PLOS ONE, V9, DOI 10.1371/journal.pone.0087785
   Caprilli R, 2009, J CROHNS COLITIS, V3, P149, DOI 10.1016/j.crohns.2009.05.001
   Caravaca AS, 2017, J NEURAL ENG, V14, DOI 10.1088/1741-2552/aa7a42
   Carvalho FA, 2009, J EXP MED, V206, P2179, DOI 10.1084/jem.20090741
   Cho JH, 2008, NAT REV IMMUNOL, V8, P458, DOI 10.1038/nri2340
   Consolim-Colombo FM, 2017, JCI INSIGHT, V2, DOI 10.1172/jci.insight.93340
   Cronstein B, 2010, CLIN EXP RHEUMATOL, V28, pS21
   D'Haens GR, 2018, GASTROENTEROLOGY, V154, pS847
   Darfeuille-Michaud A, 1998, GASTROENTEROLOGY, V115, P1405, DOI 10.1016/S0016-5085(98)70019-8
   de Jonge WJ, 2005, NAT IMMUNOL, V6, P844, DOI 10.1038/ni1229
   Derijks LJJ, 2006, ALIMENT PHARM THER, V24, P715, DOI 10.1111/j.1365-2036.2006.02980.x
   Dessein R, 2008, J CLIN GASTROENTEROL, V42, pS144, DOI 10.1097/MCG.0b013e3181662c90
   Dhawan S, 2016, AM J PHYSIOL-GASTR L, V311, pG920, DOI 10.1152/ajpgi.00114.2016
   Dignass A, 2012, J CROHNS COLITIS, V6, P965, DOI 10.1016/j.crohns.2012.09.003
   Dubuquoy L, 2006, GUT, V55, P1341, DOI 10.1136/gut.2006.093484
   Dupaul-Chicoine J, 2013, INFLAMM BOWEL DIS, V19, P2227, DOI 10.1097/MIB.0b013e31828dcac7
   Fava F, 2010, NAT REV GASTRO HEPAT, V7, P126, DOI 10.1038/nrgastro.2010.1
   Feagan BG, 2000, AM J GASTROENTEROL, V95, P1955
   Feller M, 2007, LANCET INFECT DIS, V7, P607, DOI 10.1016/S1473-3099(07)70211-6
   Franco R, 2007, TRENDS IMMUNOL, V28, P400, DOI 10.1016/j.it.2007.07.005
   Gionchetti P, 2017, J CROHNS COLITIS, V11, P135, DOI 10.1093/ecco-jcc/jjw169
   Giuffrida P, 2018, DIGEST DIS SCI, V63, P277, DOI 10.1007/s10620-017-4892-4
   Gomollon F, 2017, J CROHNS COLITIS, V11, P3, DOI 10.1093/ecco-jcc/jjw168
   Greenstein RJ, 2003, LANCET INFECT DIS, V3, P507, DOI 10.1016/S1473-3099(03)00724-2
   Hanauer SB, 2006, INFLAMM BOWEL DIS, V12, pS3, DOI 10.1097/01.MIB.0000195385.19268.68
   Harris SG, 2001, EUR J IMMUNOL, V31, P1098, DOI 10.1002/1521-4141(200104)31:4<1098::AID-IMMU1098>3.0.CO;2-I
   Hashkes PJ, 2014, J PEDIATR-US, V164, P231, DOI 10.1016/j.jpeds.2013.10.029
   Hauser MA, 2016, J LEUKOCYTE BIOL, V99, P869, DOI 10.1189/jlb.2MR0815-380R
   Hedin C, 2016, GUT, V65, P944, DOI 10.1136/gutjnl-2014-308896
   Hedin CR, 2014, GUT, V63, P1578, DOI 10.1136/gutjnl-2013-306226
   Ho GT, 2006, HUM MOL GENET, V15, P797, DOI 10.1093/hmg/ddi494
   Hugot JP, 2001, NATURE, V411, P599, DOI 10.1038/35079107
   Huston JM, 2006, J EXP MED, V203, P1623, DOI 10.1084/jem.20052362
   Ji H, 2014, MUCOSAL IMMUNOL, V7, P335, DOI 10.1038/mi.2013.52
   Khan KJ, 2011, AM J GASTROENTEROL, V106, P661, DOI 10.1038/ajg.2011.72
   Khanna R, 2013, IMMUNOTHERAPY-UK, V5, P803, DOI [10.2217/imt.13.81, 10.2217/IMT.13.81]
   Khor B, 2011, NATURE, V474, P307, DOI 10.1038/nature10209
   Klag T, 2013, DIGEST DIS, V31, P310, DOI 10.1159/000354858
   Koboziev I, 2010, ANN NY ACAD SCI, V1207, pE86, DOI 10.1111/j.1749-6632.2010.05711.x
   Koopman FA, 2016, EBIOMEDICINE, V6, P231, DOI 10.1016/j.ebiom.2016.02.029
   Koopman FA, 2016, P NATL ACAD SCI USA, V113, P8284, DOI 10.1073/pnas.1605635113
   Linton L, 2012, CLIN TRANSL GASTROEN, V3, DOI 10.1038/ctg.2012.23
   Lobatón T, 2014, ALIMENT PHARM THER, V39, P579, DOI 10.1111/apt.12639
   Lukacs-Kornek V, 2011, NAT IMMUNOL, V12, P1096, DOI 10.1038/ni.2112
   Marks DJB, 2006, LANCET, V367, P668, DOI 10.1016/S0140-6736(06)68265-2
   Matteoli G, 2014, GUT, V63, P938, DOI 10.1136/gutjnl-2013-304676
   Matteoli G, 2013, GUT, V62, P1214, DOI 10.1136/gutjnl-2012-302550
   Mora JR, 2008, INFLAMM BOWEL DIS, V14, P275, DOI 10.1002/ibd.20280
   Niijima A, 1996, J AUTONOM NERV SYST, V61, P287, DOI 10.1016/S0165-1838(96)00098-7
   Oikonomopoulos A, 2013, CURR DRUG TARGETS, V14, P1421, DOI 10.2174/13894501113149990164
   Olofsson PS, 2016, NAT BIOTECHNOL, V34, P1066, DOI 10.1038/nbt.3663
   Olofsson PS, 2012, IMMUNOL REV, V248, P188, DOI 10.1111/j.1600-065X.2012.01138.x
   Olofsson PS, 2012, MOL MED, V18, P539, DOI 10.2119/molmed.2011.00405
   Pavlov VA, 2012, NAT REV ENDOCRINOL, V8, P743, DOI 10.1038/nrendo.2012.189
   Pierik M, 2006, WORLD J GASTROENTERO, V12, P3657, DOI 10.3748/wjg.v12.i23.3657
   PRECHTL JC, 1990, ANAT EMBRYOL, V181, P101
   Rath T, 2018, FRONT IMMUNOL, V9, DOI 10.3389/fimmu.2018.01700
   Reily MM, 2006, EMBO J, V25, P108, DOI 10.1038/sj.emboj.7600919
   Rosas-Ballina M, 2008, P NATL ACAD SCI USA, V105, P11008, DOI 10.1073/pnas.0803237105
   Rosas-Ballina M, 2015, BRAIN BEHAV IMMUN, V44, P19, DOI 10.1016/j.bbi.2014.07.010
   Rosas-Ballina M, 2011, SCIENCE, V334, P98, DOI 10.1126/science.1209985
   Rousseaux C, 2005, J EXP MED, V201, P1205, DOI 10.1084/jem.20041948
   Rubin DT, 2013, CLIN GASTROENTEROL H, V11, P1601, DOI 10.1016/j.cgh.2013.06.023
   Rutter M, 2004, GASTROENTEROLOGY, V126, P451, DOI 10.1053/j.gastro.2003.11.010
   Sandborn WJ, 2012, NEW ENGL J MED, V367, P1519, DOI 10.1056/NEJMoa1203572
   SCHEMANN M, 1992, AM J PHYSIOL, V263, pG709, DOI 10.1152/ajpgi.1992.263.5.G709
   Schleier L, 2018, J CROHNS COLITIS, V12, pS5
   Schwab M, 2003, GASTROENTEROLOGY, V124, P26, DOI 10.1053/gast.2003.50010
   Shivashankar R, 2017, CLIN GASTROENTEROL H, V15, P857, DOI 10.1016/j.cgh.2016.10.039
   Smith AM, 2009, J EXP MED, V206, P1883, DOI 10.1084/jem.20091233
   Söderholm JD, 1999, GUT, V44, P96, DOI 10.1136/gut.44.1.96
   Sokol H, 2008, P NATL ACAD SCI USA, V105, P16731, DOI 10.1073/pnas.0804812105
   Stahn C, 2007, MOL CELL ENDOCRINOL, V275, P71, DOI 10.1016/j.mce.2007.05.019
   Steinberg Benjamin E, 2016, Bioelectron Med, V3, P7
   Steinberg BE, 2016, ANESTHESIOLOGY, V124, P1174, DOI 10.1097/ALN.0000000000001083
   Tarnawski L, 2018, FRONT IMMUNOL, V9, DOI 10.3389/fimmu.2018.02648
   Taylor PC, 2010, CURR OPIN PHARMACOL, V10, P308, DOI 10.1016/j.coph.2010.01.005
   Tiede I, 2003, J CLIN INVEST, V111, P1133, DOI 10.1172/JCI200316432
   Tracey D, 2008, PHARMACOL THERAPEUT, V117, P244, DOI 10.1016/j.pharmthera.2007.10.001
   VASSALLI P, 1992, ANNU REV IMMUNOL, V10, P411, DOI 10.1146/annurev.iy.10.040192.002211
   Villablanca EJ, 2008, HISTOL HISTOPATHOL, V23, P897, DOI 10.14670/HH-23.897
   Vos ACW, 2012, INFLAMM BOWEL DIS, V18, P401, DOI 10.1002/ibd.21818
   Vos ACW, 2011, GASTROENTEROLOGY, V140, P221, DOI 10.1053/j.gastro.2010.10.008
   Wang H, 2003, NATURE, V421, P384, DOI 10.1038/nature01339
   Wendt E, 2015, CLIN EXP GASTROENTER, V8, P119, DOI 10.2147/CEG.S48305
   Willing BP, 2010, GASTROENTEROLOGY, V139, P1844, DOI 10.1053/j.gastro.2010.08.049
   WYATT J, 1993, LANCET, V341, P1437, DOI 10.1016/0140-6736(93)90882-H
   Xavier RJ, 2007, NATURE, V448, P427, DOI 10.1038/nature06005
   Zanos TP, 2018, P NATL ACAD SCI USA, V115, pE4843, DOI 10.1073/pnas.1719083115
   Zhou L, 2018, SCI IMMUNOL, V3, DOI 10.1126/sciimmunol.aao1605
   Zundler S, 2017, FRONT IMMUNOL, V8, DOI 10.3389/fimmu.2017.00891
NR 110
TC 18
Z9 19
U1 0
U2 9
PU WILEY
PI HOBOKEN
PA 111 RIVER ST, HOBOKEN 07030-5774, NJ USA
SN 0300-9475
EI 1365-3083
J9 SCAND J IMMUNOL
JI Scand. J. Immunol.
PD MAR
PY 2019
VL 89
IS 3
AR e12745
DI 10.1111/sji.12745
PG 10
WC Immunology
WE Science Citation Index Expanded (SCI-EXPANDED)
SC Immunology
GA HM9PT
UT WOS:000459818000007
PM 30582196
OA Bronze
DA 2024-01-22
ER

PT J
AU Rabbenou, W
   Chang, S
AF Rabbenou, Wendy
   Chang, Shannon
TI Medical treatment of pouchitis: a guide for the clinician
SO THERAPEUTIC ADVANCES IN GASTROENTEROLOGY
LA English
DT Review
DE antibiotic; biologic; ileal pouch-anal anastomosis; inflammatory bowel
   disease; pouchitis; ulcerative colitis
ID CHRONIC REFRACTORY POUCHITIS; FECAL MICROBIOTA TRANSPLANTATION;
   DISEASE-LIKE COMPLICATIONS; RECEPTOR ANTAGONIST GENE; ANAL ANASTOMOSIS;
   ULCERATIVE-COLITIS; RESTORATIVE PROCTOCOLECTOMY; CROHNS-DISEASE;
   DOUBLE-BLIND; RISK-FACTORS
AB Pouchitis is the most common complication in patients who have undergone restorative proctocolectomy with ileal pouch-anal anastomosis (IPAA). Up to 81% of IPAA patients experience pouchitis, with 40% of patients presenting within the first year of surgery. Common risk factors include genetic mutations, extensive colitis, rheumatologic disorders, and primary sclerosing cholangitis. Currently, there are no medications with approved indications for pouchitis. As such, the conventional treatment of pouchitis is entirely off-label. This paper is intended to be a practical and up-to-date review of available therapies used for the management of pouchitis. The mainstay of treatment for acute pouchitis remains antibiotics, but newer therapeutics have also shown promise in the treatment of chronic pouchitis. Common lifestyle considerations that may play a role in pouchitis are also reviewed. Plain language summary Medical treatment of pouchitis: a guide for the clinician The ileal pouch-anal anastomosis ("pouch") is the most common way patients who require surgery to remove their colon are able to avoid a permanent ileostomy ("ostomy"). This pouch, created from the small intestines, serves as a reservoir to hold stool. The most common complication after pouch surgery is pouchitis. Pouchitis symptoms include more frequent bowel movements, urgency to defecate, blood in the stool, incontinence, and abdominal pain. This paper is intended to be a practical review of available therapies including medications and lifestyle changes that can be considered for the management of acute pouchitis, chronic pouchitis, and cuffitis.
C1 [Rabbenou, Wendy; Chang, Shannon] New York Univ, Div Gastroenterol & Hepatol, Langone Med Ctr, 305 E 33rd St, New York, NY 10016 USA.
C3 New York University; NYU Langone Medical Center
RP Chang, S (通讯作者)，New York Univ, Div Gastroenterol & Hepatol, Langone Med Ctr, 305 E 33rd St, New York, NY 10016 USA.
EM Shannon.chang@nyulangone.org
OI Chang, Shannon/0000-0001-6195-5386
CR Abdelrazeq AS, 2005, COLORECTAL DIS, V7, P182, DOI 10.1111/j.1463-1318.2004.00746.x
   Achkar JP, 2005, CLIN GASTROENTEROL H, V3, P60, DOI 10.1016/S1542-3565(04)00604-4
   Akitake R, 2010, DIGEST DIS SCI, V55, P1781, DOI 10.1007/s10620-009-0910-5
   Akiyama S, 2020, AM J GASTROENTEROL, V115, pS1679
   Bär F, 2018, ALIMENT PHARM THER, V47, P581, DOI 10.1111/apt.14479
   Barish CF, 2005, EXPERT OPIN BIOL TH, V5, P1387, DOI 10.1517/14712598.5.10.1387
   Bauer CM, 2020, AM J GASTROENTEROL, V115, P2116, DOI 10.14309/ajg.0000000000000801
   Baumgart DC, 2003, ALIMENT PHARM THER, V17, P1273, DOI 10.1046/j.1365-2036.2003.01534.x
   Belluzzi A, 2010, ALIMENT PHARM THER, V31, P228, DOI 10.1111/j.1365-2036.2009.04163.x
   Bethge J, 2017, BMJ OPEN GASTROENTER, V4, DOI 10.1136/bmjgast-2016-000127
   Bonner GF, 2001, AM J GASTROENTEROL, V96, P1306
   Calabrese C, 2008, ALIMENT PHARM THERAP, V27, P759, DOI 10.1111/j.1365-2036.2008.03656.x
   Calabrese E, 2012, J CROHNS COLITIS, V6, P756, DOI 10.1016/j.crohns.2011.12.010
   Carter MJ, 2001, GUT, V48, P461, DOI 10.1136/gut.48.4.461
   Carter MJ, 2001, GASTROENTEROLOGY, V121, P805, DOI 10.1053/gast.2001.28017
   Chapman JR, 2005, ARCH SURG-CHICAGO, V140, P534, DOI 10.1001/archsurg.140.6.534
   Cold F, 2020, MICROORGANISMS, V8, DOI 10.3390/microorganisms8091433
   Coletta M, 2017, J CROHNS COLITIS, V11, P1507, DOI 10.1093/ecco-jcc/jjx090
   Croagh C, 2007, INFLAMM BOWEL DIS, V13, P1522, DOI 10.1002/ibd.20249
   Dalal RS, 2021, INFLAMM BOWEL DIS, V27, P1294, DOI 10.1093/ibd/izaa282
   Devlin JC, 2021, GASTROENTEROLOGY, V160, P1679, DOI 10.1053/j.gastro.2020.12.030
   DUSTIN ML, 1986, J IMMUNOL, V137, P245
   Fang SY, 2016, INT J COLORECTAL DIS, V31, P1093, DOI 10.1007/s00384-015-2428-y
   Farouk R, 2000, ANN SURG, V231, P919, DOI 10.1097/00000658-200006000-00017
   Fleshner P, 2007, CLIN GASTROENTEROL H, V5, P952, DOI 10.1016/j.cgh.2007.03.020
   Gionchetti P, 2007, ALIMENT PHARM THER, V25, P1231, DOI 10.1111/j.1365-2036.2007.03306.x
   Gionchetti P, 2003, GASTROENTEROLOGY, V124, P1202, DOI 10.1016/S0016-5085(03)00171-9
   Gionchetti P, 2014, J CROHNS COLITIS, V8, P649, DOI 10.1016/j.crohns.2013.12.001
   Godny L, 2020, EUR J NUTR, V59, P3183, DOI 10.1007/s00394-019-02158-3
   Godny L, 2019, J CROHNS COLITIS, V13, P1265, DOI 10.1093/ecco-jcc/jjz053
   Gorrepati VS, 2018, INFLAMM BOWEL DIS, V24, P2027, DOI 10.1093/ibd/izy097
   Gosselink MP, 2004, DIS COLON RECTUM, V47, P876, DOI 10.1007/s10350-004-0525-z
   Gregory M, 2019, INFLAMM BOWEL DIS, V25, P1569, DOI 10.1093/ibd/izz030
   Greuter T, 2017, IMMUNOTHERAPY-UK, V9, P1143, DOI 10.2217/imt-2017-0085
   Greuter T, 2016, UNITED EUR GASTROENT, V4, P97, DOI 10.1177/2050640615593681
   Hahnloser D, 2004, ANN SURG, V240, P615, DOI 10.1097/01.sla.0000141157.32234.9d
   Hata K, 2017, DIGEST ENDOSC, V29, P26, DOI 10.1111/den.12744
   Haveran LA, 2011, DIS COLON RECTUM, V54, P15, DOI 10.1007/DCR.0b013e3181fc9f04
   Herfarth Hans, 2019, Inflamm Intest Dis, V4, P1, DOI 10.1159/000497042
   Herfarth HH, 2015, J CLIN GASTROENTEROL, V49, P647, DOI 10.1097/MCG.0000000000000367
   Huguet M, 2018, INFLAMM BOWEL DIS, V24, P261, DOI 10.1093/ibd/izx049
   Ianco O, 2013, WORLD J GASTROENTERO, V19, P6458, DOI 10.3748/wjg.v19.i38.6458
   Isaacs KL, 2007, INFLAMM BOWEL DIS, V13, P1250, DOI 10.1002/ibd.20187
   Kani HT, 2020, ALIMENT PHARM THER, V52, P1117, DOI 10.1111/apt.15997
   Kayal M, 2021, CLIN GASTROENTEROL H, V19, P1491, DOI 10.1016/j.cgh.2020.07.008
   Landy J, 2015, SCI REP-UK, V5, DOI 10.1038/srep12955
   Landy J, 2012, INFLAMM BOWEL DIS, V18, P1146, DOI 10.1002/ibd.21911
   LeDoux D, 2006, INT J STD AIDS, V17, P280, DOI 10.1258/095646206776253507
   Lightner AL, 2017, INFLAMM BOWEL DIS, V23, P781, DOI 10.1097/MIB.0000000000001061
   Mahadevan U, 2003, GASTROENTEROLOGY, V124, P1636, DOI 10.1016/S0016-5085(03)00325-1
   Mahadevan U, 2002, AM J GASTROENTEROL, V97, P910
   McLaughlin SD, 2009, CLIN GASTROENTEROL H, V7, P545, DOI 10.1016/j.cgh.2009.01.002
   Meier CB, 2005, INFLAMM BOWEL DIS, V11, P965, DOI 10.1097/01.MIB.0000186407.25694.cf
   Merrett MN, 1996, GUT, V38, P362, DOI 10.1136/gut.38.3.362
   Meyer AM, 2006, DIGEST DIS SCI, V51, P168, DOI 10.1007/s10620-006-3103-5
   MIGLIOLI M, 1989, NEW ENGL J MED, V320, P257
   Mimura T, 2004, GUT, V53, P108, DOI 10.1136/gut.53.1.108
   Mimura T, 2002, ALIMENT PHARM THER, V16, P909, DOI 10.1046/j.1365-2036.2002.01203.x
   Miner P, 2004, ALIMENT PHARM THER, V19, P281, DOI 10.1111/j.1365-2036.2004.01863.x
   Mir F, 2017, INT J COLORECTAL DIS, V32, P1517, DOI 10.1007/s00384-017-2854-0
   Molnar T, 2008, INFLAMM BOWEL DIS, V14, P1752, DOI 10.1002/ibd.20485
   Naseer M, 2020, CURR CLIN PHARMACOL, V15, P216, DOI 10.2174/1574884715666200312100237
   Ng SC, 2007, INFLAMM BOWEL DIS, V13, P129, DOI 10.1002/ibd.20052
   Nguyen N, 2019, COCHRANE DB SYST REV, DOI 10.1002/14651858.CD001176.pub5
   Nishida A, 2019, CLIN CASE REP, V7, P782, DOI 10.1002/ccr3.2096
   Nyabanga CT, 2020, CROHNS COLITIS 360, V2, DOI 10.1093/crocol/otaa091
   NYGAARD K, 1994, SCAND J GASTROENTERO, V29, P462, DOI 10.3109/00365529409096839
   Oggioni MR, 1998, J CLIN MICROBIOL, V36, P325, DOI 10.1128/JCM.36.1.325-326.1998
   Okada S, 2021, DIGESTION, V102, P489, DOI 10.1159/000503283
   Okano S, 2020, CLIN J GASTROENTEROL, V13, P560, DOI 10.1007/s12328-020-01108-5
   Ollech JE, 2019, DIGEST DIS SCI, V64, P3596, DOI 10.1007/s10620-019-05697-1
   Peter J, 2018, J CROHNS COLITIS, V12, P1008, DOI 10.1093/ecco-jcc/jjy037
   Philpott J, 2017, INFLAMM BOWEL DIS, V23, pE5, DOI 10.1097/MIB.0000000000000992
   Pronio A, 2008, INFLAMM BOWEL DIS, V14, P662, DOI 10.1002/ibd.20369
   Quinn KP, 2019, INFLAMM BOWEL DIS, V25, P460, DOI 10.1093/ibd/izy267
   Riquelme AJ, 2003, J CLIN GASTROENTEROL, V36, P41, DOI 10.1097/00004836-200301000-00013
   Robbins L, 2017, J CROHNS COLITIS, V11, P77, DOI 10.1093/ecco-jcc/jjw134
   ROWLEY S, 1995, GUT, V37, P845, DOI 10.1136/gut.37.6.845
   Rush B, 2014, ACG CASE REP J, V2, P33, DOI 10.14309/crj.2014.76
   Sambuelli A, 2002, ALIMENT PHARM THER, V16, P27, DOI 10.1046/j.1365-2036.2002.01139.x
   SANDBORN WJ, 1994, GASTROENTEROLOGY, V107, P1856, DOI 10.1016/0016-5085(94)90832-X
   Satake Miwa, 2018, Immunol Med, V41, P142, DOI 10.1080/25785826.2018.1531194
   Scaioli E, 2017, DIGEST DIS SCI, V62, P1016, DOI 10.1007/s10620-017-4454-9
   Schmid M, 2017, INT J COLORECTAL DIS, V32, P597, DOI 10.1007/s00384-017-2761-4
   Segal JP, 2017, ALIMENT PHARM THER, V45, P581, DOI 10.1111/apt.13905
   Selvig D, 2020, DIGEST DIS SCI, V65, P1099, DOI 10.1007/s10620-019-05715-2
   Shen B, 2006, CLIN GASTROENTEROL H, V4, P81, DOI 10.1016/j.cgh.2005.10.004
   Shen B, 2004, AM J GASTROENTEROL, V99, P1527, DOI 10.1111/j.1572-0241.2004.30518.x
   Shen B, 2005, ALIMENT PHARM THER, V22, P721, DOI 10.1111/j.1365-2036.2005.02642.x
   Shen B, 2003, DIS COLON RECTUM, V46, P748, DOI 10.1007/s10350-004-6652-8
   Shen B, 2003, DRUGS, V63, P453, DOI 10.2165/00003495-200363050-00002
   Shen B, 2001, INFLAMM BOWEL DIS, V7, P301, DOI 10.1097/00054725-200111000-00004
   Shen B, 2008, CLIN GASTROENTEROL H, V6, P145, DOI 10.1016/j.cgh.2007.11.006
   Shen B, 2007, DIGEST DIS SCI, V52, P3321, DOI 10.1007/s10620-006-9710-3
   Shen B, 2007, DIS COLON RECTUM, V50, P498, DOI 10.1007/s10350-006-0828-3
   Shen B, 2019, POUCHITIS AND ILEAL POUCH DISORDERS: A MULTIDISCIPLINARY APPROACH FOR DIAGNOSIS AND MANAGEMENT, P297, DOI 10.1016/B978-0-12-809402-0.00025-3
   Shen B, 2013, CLIN GASTROENTEROL H, V11, P1538, DOI 10.1016/j.cgh.2013.03.033
   Shen B, 2012, NAT REV GASTRO HEPAT, V9, P323, DOI 10.1038/nrgastro.2012.58
   Shen B, 2008, BMC GASTROENTEROL, V8, DOI 10.1186/1471-230X-8-26
   SHEPHERD NA, 1989, INT J COLORECTAL DIS, V4, P205
   Singh A, 2019, GASTROENTEROL REP, V7, P121, DOI 10.1093/gastro/goz001
   Stahlberg D, 1996, DIS COLON RECTUM, V39, P1012, DOI 10.1007/BF02054692
   Stallmach A, 2016, AM J GASTROENTEROL, V111, P441, DOI 10.1038/ajg.2015.436
   Sugihara K, 2019, FRONT IMMUNOL, V9, DOI 10.3389/fimmu.2018.03183
   Thiéfin G, 2005, JOINT BONE SPINE, V72, P286, DOI 10.1016/j.jbspin.2004.10.004
   Thind K, 2018, AM J GASTROENTEROL, V113, pS1180
   Tommasi Chiara, 2008, J Med Case Rep, V2, P315, DOI 10.1186/1752-1947-2-315
   Tran-Minh ML, 2017, J CROHNS COLITIS, V11, P1156, DOI 10.1093/ecco-jcc/jjx018
   Uchino M, 2013, DIS COLON RECTUM, V56, P1166, DOI 10.1097/DCR.0b013e31829ebd83
   Wall GC, 2011, ANN PHARMACOTHER, V45, P1127, DOI 10.1345/aph.1P790
   Weaver KN, 2019, INFLAMM BOWEL DIS, V25, P767, DOI 10.1093/ibd/izy302
   Wu B, 2013, INFLAMM BOWEL DIS, V19, P404, DOI 10.1097/MIB.0b013e31828100ed
   Yasueda A, 2016, SURG TODAY, V46, P939, DOI 10.1007/s00595-015-1261-9
   Yeates J, 2010, GASTROENT RES PRACT, V2010, DOI 10.1155/2010/860394
   ZINS BJ, 1995, AM J GASTROENTEROL, V90, P2177
   Zmora N, 2019, NAT REV GASTRO HEPAT, V16, P35, DOI 10.1038/s41575-018-0061-2
   Zoccali MB, 2019, DIS COLON RECTUM, V62, P1344, DOI 10.1097/DCR.0000000000001467
NR 117
TC 6
Z9 6
U1 0
U2 1
PU SAGE PUBLICATIONS LTD
PI LONDON
PA 1 OLIVERS YARD, 55 CITY ROAD, LONDON EC1Y 1SP, ENGLAND
SN 1756-283X
EI 1756-2848
J9 THER ADV GASTROENTER
JI Ther. Adv. Gastroenterol.
PD JUN
PY 2021
VL 14
AR 17562848211023376
DI 10.1177/17562848211023376
PG 15
WC Gastroenterology & Hepatology
WE Science Citation Index Expanded (SCI-EXPANDED)
SC Gastroenterology & Hepatology
GA UE6EM
UT WOS:000687979000001
PM 34249146
OA gold, Green Published
DA 2024-01-22
ER

PT J
AU Vihinen, MK
   Kolho, KL
   Ashorn, M
   Verkasalo, M
   Raivio, T
AF Vihinen, Marianne K.
   Kolho, Kaija-Leeni
   Ashorn, Merja
   Verkasalo, Matti
   Raivio, Taneli
TI Bone turnover and metabolism in paediatric patients with inflammatory
   bowel disease treated with systemic glucocorticoids
SO EUROPEAN JOURNAL OF ENDOCRINOLOGY
LA English
DT Article
ID HORMONE-BINDING GLOBULIN; ULCERATIVE-COLITIS; MINERAL DENSITY;
   NATURAL-HISTORY; CROHNS-DISEASE; I PROCOLLAGEN; CHILDREN; GROWTH;
   RADIOIMMUNOASSAY; OSTEOPOROSIS
AB Objective: We investigated circulating markers of bone turnover before and during systemic glucocorticoid treatment in paediatric patients with inflammatory bowel disease (IBD).
   Methods: Twenty-two children (mean age, 12.3 years) with IBD necessitating peroral steroid therapy were studied, with special reference to bone formation and resorption markers amino-terminal type I collagen propeptide (PINP) and carboxyterminal telopeptide of type I collagen (ICTP) respectively. In addition, GH-related IGF-I and sex hormone-binding protein (SHBG) were measured. Bone markers were analyzed at the initiation of the glucocorticoid treatment, at 2 and 5 weeks thereafter and at: 1 month following the withdrawal of the steroid. Control group comprised 22 IBD patients in remission.
   Results: PINP and IGF-I were already lower before glucocorticoid treatment serum in children with active IBD as compared with control children with IBD in remission (median PINP 271 vs 535 mu g/l, P < 0.05; IGF-I 23 vs 29 nmol/l, P < 0.05). After 2 weeks of glucocorticoid treatment serum PINP levels had declined further, from 271 to 163 mu g/l (P < 0.001), serum ICTP from 14.2 to 9.6 mu g/l (P < 0.001), and SHBG from 54 to 35 nmol/l (P < 0.001) respectively. By contrast, serum IGF-I increased from 23 to 37 nmol/l (P < 0.001). One month after the withdrawal of the glcocorticoid, all bone markers restored to levels similar to the controls.
   Conclusions: Bone formation in children with active IBD appears compromised and systemic glucocorticoid treatment further suppresses bone turnover. After the cessation of the glucocorticoid the bone markers show immediate improvement.
C1 [Vihinen, Marianne K.; Kolho, Kaija-Leeni; Verkasalo, Matti; Raivio, Taneli] Univ Helsinki, Hosp Children & Adolescents, HUCH, Helsinki 00029, Finland.
   [Ashorn, Merja] Univ Tampere, Dept Paediat, FIN-33101 Tampere, Finland.
C3 University of Helsinki; Tampere University
RP Vihinen, MK (通讯作者)，Univ Helsinki, Hosp Children & Adolescents, HUCH, Biomed Helsinki 2 C,POB 705, Helsinki 00029, Finland.
EM marianne.vihinen@helsinki.fr
OI Raivio, Taneli/0000-0001-5385-434X
FU Finnish Cultural Foundation; The Emil Aaltonen Foundation; Helsinki
   University; Finnish Paediatric Research Foundation; Paivikki and Sakari
   Sohlberg Foundation
FX This work was supported by grants from the Finnish Cultural Foundation,
   The Emil Aaltonen Foundation, the Helsinki University Central Hospital
   Grant, the Finnish Paediatric Research Foundation and the Paivikki and
   Sakari Sohlberg Foundation.
CR BELGOROSKY A, 1987, J CLIN ENDOCR METAB, V65, P1107, DOI 10.1210/jcem-65-6-1107
   Clemmons DR, 2006, NAT CLIN PRACT ENDOC, V2, P436, DOI 10.1038/ncpendmet0244
   Clowes JA, 2005, IMMUNOL REV, V208, P207, DOI 10.1111/j.0105-2896.2005.00334.x
   Corkins MR, 2003, J PEDIATR GASTR NUTR, V36, P228, DOI 10.1097/00005176-200302000-00014
   Crofton PM, 1998, J CLIN ENDOCR METAB, V83, P3121, DOI 10.1210/jc.83.9.3121
   Dempster DW, 1997, J ENDOCRINOL, V154, P397, DOI 10.1677/joe.0.1540397
   Diefenbach KA, 2006, WORLD J GASTROENTERO, V12, P3204, DOI 10.3748/wjg.v12.i20.3204
   Donn R, 2007, FASEB J, V21, P402, DOI 10.1096/fj.06-7236com
   Eivindson M, 2007, GROWTH HORM IGF RES, V17, P33, DOI 10.1016/j.ghir.2006.10.003
   Farrell RJ, 2003, J ENDOCRINOL, V178, P339, DOI 10.1677/joe.0.1780339
   Govoni KE, 2005, PEDIATR NEPHROL, V20, P261, DOI 10.1007/s00467-004-1658-y
   Hyams J, 2006, CLIN GASTROENTEROL H, V4, P1118, DOI 10.1016/j.cgh.2006.04.008
   Kahn SM, 2002, J ENDOCRINOL, V175, P113, DOI 10.1677/joe.0.1750113
   Kolho KL, 2006, SCAND J GASTROENTERO, V41, P720, DOI 10.1080/00365520500419623
   Lennard- Jones JE., 1989, SCAND J GASTROENTE S, V170
   Lucarelli S, 2006, J PEDIATR GASTR NUTR, V43, P533, DOI 10.1097/01.mpg.0000249535.34676.d4
   MELKKO J, 1990, CLIN CHEM, V36, P1328
   Melkko J, 1996, CLIN CHEM, V42, P947
   Paganelli M, 2007, INFLAMM BOWEL DIS, V13, P416, DOI 10.1002/ibd.20039
   RISTELI J, 1993, CLIN CHEM, V39, P635
   Schäcke H, 2002, PHARMACOL THERAPEUT, V96, P23, DOI 10.1016/S0163-7258(02)00297-8
   Semeao EJ, 1999, J PEDIATR-US, V135, P593, DOI 10.1016/S0022-3476(99)70058-2
   Sorva R, 1996, ACTA PAEDIATR, V85, P1176
   Sylvester FA, 2007, INFLAMM BOWEL DIS, V13, P42, DOI 10.1002/ibd.20006
   Theoleyre S, 2004, CYTOKINE GROWTH F R, V15, P457, DOI 10.1016/j.cytogfr.2004.06.004
   Ton FN, 2005, J BONE MINER RES, V20, P464, DOI 10.1359/JBMR.041125
   TRUELOVE SC, 1955, BRIT MED J, V2, P1041, DOI 10.1136/bmj.2.4947.1041
   Ueland T, 2005, EUR J ENDOCRINOL, V152, P327, DOI 10.1530/eje.1.01874
   Vihinen MK, 2008, J CLIN GASTROENTEROL, V42, P1017, DOI 10.1097/MCG.0b013e3180ca9585
   VIHINEN MK, J PEDIAT GA IN PRESS
   Wälimäki VV, 2004, J CLIN ENDOCR METAB, V89, P3785, DOI 10.1210/jc.2003-032187
   Walther F, 2006, J PEDIATR GASTR NUTR, V43, P42, DOI 10.1097/01.mpg.0000228105.91240.80
   Weinstein RS, 2002, J CLIN INVEST, V109, P1041, DOI 10.1172/JCI200214538
   Yakar S, 2002, J CLIN INVEST, V110, P771, DOI 10.1172/JCI200215463
NR 34
TC 26
Z9 27
U1 0
U2 3
PU BIOSCIENTIFICA LTD
PI BRISTOL
PA EURO HOUSE, 22 APEX COURT WOODLANDS, BRADLEY STOKE, BRISTOL BS32 4JT,
   ENGLAND
SN 0804-4643
EI 1479-683X
J9 EUR J ENDOCRINOL
JI Eur. J. Endocrinol.
PD DEC
PY 2008
VL 159
IS 6
BP 693
EP 698
DI 10.1530/EJE-08-0429
PG 6
WC Endocrinology & Metabolism
WE Science Citation Index Expanded (SCI-EXPANDED)
SC Endocrinology & Metabolism
GA 393FT
UT WOS:000262357200004
PM 18787051
DA 2024-01-22
ER

PT J
AU Kobayashi, T
   Siegmund, B
   Le Berre, C
   Wei, SC
   Ferrante, M
   Shen, B
   Bernstein, CN
   Danese, S
   Peyrin-Biroulet, L
   Hibi, T
AF Kobayashi, Taku
   Siegmund, Britta
   Le Berre, Catherine
   Wei, Shu Chen
   Ferrante, Marc
   Shen, Bo
   Bernstein, Charles N.
   Danese, Silvio
   Peyrin-Biroulet, Laurent
   Hibi, Toshifumi
TI Ulcerative colitis
SO NATURE REVIEWS DISEASE PRIMERS
LA English
DT Article
ID INFLAMMATORY-BOWEL-DISEASE; QUALITY-OF-LIFE; POPULATION-BASED COHORT;
   FECAL MICROBIOTA TRANSPLANTATION; NEUTROPHIL EXTRACELLULAR TRAPS;
   RANDOMIZED CONTROLLED-TRIAL; UNFOLDED PROTEIN RESPONSE; SEVERE
   CROHNS-DISEASE; TUMOR NECROSIS FACTOR; MAINTENANCE THERAPY
AB Ulcerative colitis is a chronic inflammatory bowel disease affecting the rectum and the colon. This Primer describes the epidemiology, the current understanding of ulcerative colitis pathophysiology and its diagnosis. In addition, Hibi and colleagues highlight the current and emerging therapeutic strategies and discuss the most pressing questions in the field.
   Ulcerative colitis (UC) is a chronic inflammatory bowel disease of unknown aetiology affecting the colon and rectum. Multiple factors, such as genetic background, environmental and luminal factors, and mucosal immune dysregulation, have been suggested to contribute to UC pathogenesis. UC has evolved into a global burden given its high incidence in developed countries and the substantial increase in incidence in developing countries. An improved understanding of the mechanisms underlying UC has led to the emergence of new treatments. Since the early 2000s, anti-tumour necrosis factor (TNF) treatment has significantly improved treatment outcomes. Advances in medical treatments have enabled a paradigm shift in treatment goals from symptomatic relief to endoscopic and histological healing to achieve better long-term outcomes and, consequently, diagnostic modalities have also been improved to monitor disease activity more tightly. Despite these improvements in patient care, a substantial proportion of patients, for example, those who are refractory to medical treatment or those who develop colitis-associated colorectal dysplasia or cancer, still require restorative proctocolectomy. The development of novel drugs and improvement of the treatment strategy by implementing personalized medicine are warranted to achieve optimal disease control. However, delineating the aetiology of UC is necessary to ultimately achieve disease cure.
C1 [Kobayashi, Taku; Hibi, Toshifumi] Kitasato Univ, Kitasato Inst Hosp, Ctr Adv IBD Res & Treatment, Tokyo, Japan.
   [Siegmund, Britta] Charite, Div Gastroenterol Infectiol & Rheumatol, Berlin, Germany.
   [Le Berre, Catherine; Peyrin-Biroulet, Laurent] Lorraine Univ, Nancy Univ Hosp, Dept Gastroenterol, Inserm,U1256,NGERE, Nancy, France.
   [Wei, Shu Chen] Natl Taiwan Univ Hosp, Dept Internal Med, Taipei, Taiwan.
   [Ferrante, Marc] Katholieke Univ Leuven, Univ Hosp Leuven, Dept Gastroenterol & Hepatol, Leuven, Belgium.
   [Shen, Bo] Columbia Univ, Irving Med Ctr, New York Presbyterian Hosp, Ctr Inflammatory Bowel Dis, New York, NY USA.
   [Bernstein, Charles N.] Univ Manitoba, IBD Clin & Res Ctr, Winnipeg, MB, Canada.
   [Bernstein, Charles N.] Univ Manitoba, Rady Fac Hlth Sci, Dept Internal Med, Winnipeg, MB, Canada.
   [Danese, Silvio] IRCCS, Humanitas Clin & Res Ctr, Milan, Italy.
   [Danese, Silvio] Humanitas Univ, Dept Biomed Sci, Milan, Italy.
C3 Kitasato University; Free University of Berlin; Humboldt University of
   Berlin; Charite Universitatsmedizin Berlin; Institut National de la
   Sante et de la Recherche Medicale (Inserm); CHU de Nancy; Universite de
   Lorraine; National Taiwan University; National Taiwan University
   Hospital; KU Leuven; University Hospital Leuven; NewYork-Presbyterian
   Hospital; Columbia University; University of Manitoba; University of
   Manitoba; Humanitas University
RP Kobayashi, T; Hibi, T (通讯作者)，Kitasato Univ, Kitasato Inst Hosp, Ctr Adv IBD Res & Treatment, Tokyo, Japan.
EM kobataku@insti.kitasato-u.ac.jp; thibi@insti.kitasato-u.ac.jp
RI Danese, Silvio/ABH-9571-2020; Siegmund, Britta/E-6929-2018; Kobayashi,
   Taku/AAO-6437-2020; Le Berre, Catherine/IAR-4749-2023
OI Danese, Silvio/0000-0001-7341-1351; Siegmund,
   Britta/0000-0002-0055-958X; Kobayashi, Taku/0000-0002-2073-4234; Le
   Berre, Catherine/0000-0002-1124-2019; WEI, SHU-CHEN/0000-0002-5017-5840;
   Reis, AlessanRSS/0000-0001-8486-7469
FU DFG (German Research foundation) [CRC-TRR 241, CRC1340]
FX B.S. acknowledges the DFG (German Research foundation) for funding her
   research (CRC-TRR 241 and CRC1340).
CR Adedokun OJ, 2014, GASTROENTEROLOGY, V147, P1296, DOI 10.1053/j.gastro.2014.08.035
   Afif W, 2010, AM J GASTROENTEROL, V105, P1133, DOI 10.1038/ajg.2010.9
   Ali U Ahmed, 2009, COCHRANE DB SYST REV, V1, DOI DOI 10.1002/14651858.CD006267.PUB
   Allocca M, 2018, J CROHNS COLITIS, V12, P1385, DOI 10.1093/ecco-jcc/jjy107
   Amarapurkar AD, 2018, INDIAN J GASTROENTER, V37, P189, DOI 10.1007/s12664-018-0850-0
   American Society for Gastrointestinal Endoscopy Standards of Practice Committee, 2015, GASTROINTEST ENDOSC, V81, P1101
   Ananthakrishnan AN, 2008, AM J GASTROENTEROL, V103, P154, DOI 10.1111/j.1572-0241.2007.01561.x
   Ananthakrishnan Ashwin N, 2013, Curr Gastroenterol Rep, V15, P302, DOI 10.1007/s11894-012-0302-4
   Arijs I, 2010, INFLAMM BOWEL DIS, V16, P2090, DOI 10.1002/ibd.21301
   Baker KF, 2018, ANN RHEUM DIS, V77, P175, DOI 10.1136/annrheumdis-2017-211555
   Banerjee R, 2020, J CLIN GASTROENTEROL, V54, P725, DOI 10.1097/MCG.0000000000001282
   Barber GE, 2016, AM J GASTROENTEROL, V111, P1816, DOI 10.1038/ajg.2016.408
   Benchimol EI, 2017, AM J GASTROENTEROL, V112, P1412, DOI 10.1038/ajg.2017.208
   Benchimol EI, 2017, AM J GASTROENTEROL, V112, P1120, DOI 10.1038/ajg.2017.97
   Benchimol EI, 2015, AM J GASTROENTEROL, V110, P553, DOI 10.1038/ajg.2015.52
   Bennike TB, 2015, INFLAMM BOWEL DIS, V21, P2052, DOI 10.1097/MIB.0000000000000460
   Bernstein CN, 2006, AM J GASTROENTEROL, V101, P1559, DOI 10.1111/j.1572-0241.2006.00603.x
   Bernstein Charles N, 2019, J Can Assoc Gastroenterol, V2, pS73, DOI 10.1093/jcag/gwy053
   Bernstein CN, 2016, J CLIN GASTROENTEROL, V50, P803, DOI 10.1097/MCG.0000000000000660
   Bitton A, 2003, AM J GASTROENTEROL, V98, P2203, DOI 10.1016/S0002-9270(03)00750-0
   Bitton A, 2014, INFLAMM BOWEL DIS, V20, P1770, DOI 10.1097/MIB.0000000000000162
   Bonaz BL, 2013, GASTROENTEROLOGY, V144, P36, DOI 10.1053/j.gastro.2012.10.003
   Boyapati RK, 2016, AM J GASTROENTEROL, V111, P1682, DOI 10.1038/ajg.2016.441
   Büning C, 2012, INFLAMM BOWEL DIS, V18, P1932, DOI 10.1002/ibd.22909
   Butzkueven H, 2014, J NEUROL NEUROSUR PS, V85, P1190, DOI 10.1136/jnnp-2013-306936
   Bye WA, 2017, COCHRANE DB SYST REV, DOI 10.1002/14651858.CD000279.pub4
   Camoglio L, 1998, INFLAMM BOWEL DIS, V4, P285, DOI 10.1002/ibd.3780040406
   Casellas F, 1999, DIGEST DIS, V17, P208, DOI 10.1159/000016938
   Chiricozzi A, 2015, EUR J DERMATOL, V25, P64, DOI 10.1684/ejd.2014.2473
   Choung RS, 2016, ALIMENT PHARM THER, V43, P1300, DOI 10.1111/apt.13641
   Christensen B, 2017, CLIN GASTROENTEROL H, V15, P1557, DOI 10.1016/j.cgh.2017.02.016
   Chutkan Robynne K, 2002, Gastrointest Endosc Clin N Am, V12, P463, DOI 10.1016/S1052-5157(02)00007-7
   Cieza A, 2008, EUR J PHYS REHAB MED, V44, P303
   Cleynen I, 2016, LANCET, V387, P156, DOI 10.1016/S0140-6736(15)00465-1
   Coakley BA, 2013, SURGERY, V153, P242, DOI 10.1016/j.surg.2012.08.002
   Colombel JF, 2011, GASTROENTEROLOGY, V141, P1194, DOI 10.1053/j.gastro.2011.06.054
   Colombel JF, 2020, J CROHNS COLITIS, V14, P254, DOI 10.1093/ecco-jcc/jjz131
   Colombel JF, 2017, LANCET, V390, P2779, DOI 10.1016/S0140-6736(17)32641-7
   Colombel JF, 2017, GUT, V66, P839, DOI 10.1136/gutjnl-2015-311079
   Coward S, 2019, GASTROENTEROLOGY, V156, P1345, DOI 10.1053/j.gastro.2019.01.002
   D'Amico F, 2018, EXPERT OPIN INV DRUG, V27, P595, DOI 10.1080/13543784.2018.1492547
   D'Haens G, 2007, GASTROENTEROLOGY, V132, P763, DOI 10.1053/j.gastro.2006.12.038
   D'Haens G, 2012, INFLAMM BOWEL DIS, V18, P2218, DOI 10.1002/ibd.22917
   Danese S, 2015, GUT, V64, P243, DOI 10.1136/gutjnl-2014-308004
   Danese S, 2012, GUT, V61, P918, DOI 10.1136/gutjnl-2011-300904
   Dasgupta B, 2014, ARTHRIT CARE RES, V66, P1799, DOI 10.1002/acr.22371
   Desai D, 2015, WORLD J GASTROENTERO, V21, P3644, DOI 10.3748/wjg.v21.i12.3644
   Dinallo V, 2019, J CROHNS COLITIS, V13, P772, DOI 10.1093/ecco-jcc/jjy215
   Doherty MK, 2018, MBIO, V9, DOI [10.1128/mBio.02120-17, 10.1128/mbio.02120-17]
   Eaden J, 2000, ALIMENT PHARM THERAP, V14, P145
   Eaden JA, 2001, GUT, V48, P526, DOI 10.1136/gut.48.4.526
   Eriksson C, 2017, ALIMENT PHARM THER, V46, P748, DOI 10.1111/apt.14268
   FAGERHOL MK, 1980, CLIN RES PROC, V16, P273
   Fausel Rebecca A, 2016, Gastrointest Endosc Clin N Am, V26, P593, DOI 10.1016/j.giec.2016.06.004
   FDA, 2019, FDA APPR BOX WARN IN
   Feagan BG, 2016, NEW ENGL J MED, V375, P1946, DOI 10.1056/NEJMoa1602773
   Feagan BG, 2017, LANCET, V389, P1699, DOI 10.1016/S0140-6736(17)30570-6
   Feagan BG, 2013, NEW ENGL J MED, V369, P699, DOI 10.1056/NEJMoa1215734
   Fischer A, 2016, GUT, V65, P1642, DOI 10.1136/gutjnl-2015-310022
   Gallo G, 2018, BEST PRACT RES CL GA, V32-33, P71, DOI 10.1016/j.bpg.2018.05.017
   Gamo K, 2018, INFLAMM BOWEL DIS, V24, P1251, DOI 10.1093/ibd/izy079
   GARRETT JW, 1990, GASTROENTEROLOGY, V99, P90, DOI 10.1016/0016-5085(90)91234-W
   Gerlach K, 2014, NAT IMMUNOL, V15, P676, DOI 10.1038/ni.2920
   Ghosh S, 2017, INFLAMM BOWEL DIS, V23, P333, DOI 10.1097/MIB.0000000000001033
   Gitter AH, 2001, GASTROENTEROLOGY, V121, P1320, DOI 10.1053/gast.2001.29694
   Glauben R, 2006, J IMMUNOL, V176, P5015, DOI 10.4049/jimmunol.176.8.5015
   Gordon IO, 2018, ALIMENT PHARM THER, V47, P922, DOI 10.1111/apt.14526
   Gower-Rousseau C, 2017, GUT, V66, P588, DOI 10.1136/gutjnl-2015-310151
   Grootjans J, 2016, NAT REV IMMUNOL, V16, P469, DOI 10.1038/nri.2016.62
   Gu J, 2013, COLORECTAL DIS, V15, P1123, DOI 10.1111/codi.12267
   Gu JY, 2013, DIS COLON RECTUM, V56, P1243, DOI 10.1097/DCR.0b013e3182a0e702
   GUERRANT RL, 1992, J CLIN MICROBIOL, V30, P1238, DOI 10.1128/JCM.30.5.1238-1242.1992
   GUYATT G, 1989, GASTROENTEROLOGY, V96, P804, DOI 10.1016/0016-5085(89)90905-0
   Halfvarson J, 2003, GASTROENTEROLOGY, V124, P1767, DOI 10.1016/S0016-5085(03)00385-8
   Halfvarson J, 2017, NAT MICROBIOL, V2, DOI 10.1038/nmicrobiol.2017.4
   Hanauer SB, 2002, LANCET, V359, P1541, DOI 10.1016/S0140-6736(02)08512-4
   Hansen Jonathan J, 2015, Curr Treat Options Gastroenterol, V13, P105, DOI 10.1007/s11938-014-0042-7
   Harbord M, 2017, J CROHNS COLITIS, V11, P769, DOI 10.1093/ecco-jcc/jjx009
   Harusato A, 2017, MUCOSAL IMMUNOL, V10, P1455, DOI 10.1038/mi.2017.21
   Heller F, 2005, GASTROENTEROLOGY, V129, P550, DOI 10.1053/j.gastro.2005.05.002
   Heller F, 2002, IMMUNITY, V17, P629, DOI 10.1016/S1074-7613(02)00453-3
   Herfarth H, 2018, GASTROENTEROLOGY, V155, P1098, DOI 10.1053/j.gastro.2018.06.046
   Hibi T, 2006, J GASTROENTEROL, V41, P10, DOI 10.1007/s00535-005-1744-3
   Higashiyama M, 2019, J GASTROENTEROL, V54, P571, DOI 10.1007/s00535-019-01580-y
   Holtman GA, 2017, FAM PRACT, V34, P400, DOI 10.1093/fampra/cmw079
   Hübenthal M, 2015, PLOS ONE, V10, DOI 10.1371/journal.pone.0140155
   Inoue N, 2002, GASTROENTEROLOGY, V123, P86, DOI 10.1053/gast.2002.34155
   Irvine EJ, 1996, AM J GASTROENTEROL, V91, P1571
   Jorch SK, 2017, NAT MED, V23, P279, DOI 10.1038/nm.4294
   Jostins L, 2012, NATURE, V491, P119, DOI 10.1038/nature11582
   Kaplan Gilaad G, 2019, J Can Assoc Gastroenterol, V2, pS6, DOI 10.1093/jcag/gwy054
   Kaplan GG, 2012, AM J GASTROENTEROL, V107, P1879, DOI 10.1038/ajg.2012.333
   Kaser A, 2013, SEMIN IMMUNOPATHOL, V35, P307, DOI 10.1007/s00281-013-0377-5
   Kedia Saurabh, 2017, Inflamm Intest Dis, V2, P102, DOI 10.1159/000465522
   Keller DS, 2019, TECH COLOPROCTOL, V23, P3, DOI 10.1007/s10151-019-1926-2
   KINDLER V, 1989, CELL, V56, P731, DOI 10.1016/0092-8674(89)90676-4
   Kinoshita K, 2019, J GASTROENTEROL, V54, P521, DOI 10.1007/s00535-018-01534-w
   Kobayashi T, 2008, GUT, V57, P1682, DOI 10.1136/gut.2007.135053
   Kobayashi T, 2016, J GASTROENTEROL, V51, P241, DOI 10.1007/s00535-015-1102-z
   Kredel LI, 2019, J CROHNS COLITIS, V13, P79, DOI 10.1093/ecco-jcc/jjy146
   Krug SM, 2018, MUCOSAL IMMUNOL, V11, P345, DOI 10.1038/mi.2017.52
   Langer-Gould A, 2005, NEW ENGL J MED, V353, P375, DOI 10.1056/NEJMoa051847
   Langner C, 2014, VIRCHOWS ARCH, V464, P511, DOI 10.1007/s00428-014-1543-4
   Leddin D, 2014, BMC GASTROENTEROL, V14, DOI 10.1186/1471-230X-14-140
   Lee Y, 2016, J CROHNS COLITIS, V10, P1378, DOI 10.1093/ecco-jcc/jjw114
   Lerner A, 2015, AUTOIMMUN REV, V14, P479, DOI 10.1016/j.autrev.2015.01.009
   LEVENSTEIN S, 1994, AM J GASTROENTEROL, V89, P1219
   Lewis JD, 2017, GASTROENTEROLOGY, V152, P398, DOI 10.1053/j.gastro.2016.10.019
   Li J, 2018, J DIGEST DIS, V19, P386, DOI 10.1111/1751-2980.12614
   Lichtenstein GR, 2006, J CLIN GASTROENTEROL, V40, P669, DOI 10.1097/00004836-200609000-00002
   Lin WC, 2015, WORLD J GASTROENTERO, V21, P13566, DOI 10.3748/wjg.v21.i48.13566
   Lissner D, 2015, INFLAMM BOWEL DIS, V21, P1297, DOI 10.1097/MIB.0000000000000384
   Lönnfors S, 2014, J CROHNS COLITIS, V8, P1281, DOI 10.1016/j.crohns.2014.03.005
   LOVE JR, 1992, J CLIN GASTROENTEROL, V14, P15, DOI 10.1097/00004836-199201000-00005
   Ma C, 2018, EXPERT OPIN INV DRUG, V27, P649, DOI 10.1080/13543784.2018.1506764
   Machiels K, 2014, GUT, V63, P1275, DOI 10.1136/gutjnl-2013-304833
   Madbouly KM, 2006, INT J COLORECTAL DIS, V21, P807, DOI 10.1007/s00384-006-0116-7
   Maeda Y, 2019, GASTROINTEST ENDOSC, V89, P408, DOI 10.1016/j.gie.2018.09.024
   Magro Fernando, 2017, J Crohns Colitis, V11, P649, DOI 10.1093/ecco-jcc/jjx008
   Malmborg P, 2013, J PEDIATR GASTR NUTR, V57, P29, DOI 10.1097/MPG.0b013e31828f21b4
   Marrie RA, 2019, EPIDEMIOL PSYCH SCI, V28, P333, DOI 10.1017/S2045796017000579
   Marteau P, 2005, GUT, V54, P960, DOI 10.1136/gut.2004.060103
   Martini E, 2017, CELL MOL GASTROENTER, V4, P33, DOI 10.1016/j.jcmgh.2017.03.007
   Matsuoka K, 2018, J GASTROENTEROL, V53, P305, DOI 10.1007/s00535-018-1439-1
   Menees SB, 2015, AM J GASTROENTEROL, V110, P444, DOI 10.1038/ajg.2015.6
   Mercuri SR, 2017, GIORN ITAL DERMAT V, V152, P424, DOI 10.23736/S0392-0488.17.05658-9
   Mikocka-Walus A, 2016, CLIN GASTROENTEROL H, V14, P829, DOI 10.1016/j.cgh.2015.12.045
   Ministro P, 2017, EXPERT REV GASTROENT, V11, P317, DOI 10.1080/17474124.2017.1292128
   Mirkov MU, 2017, LANCET GASTROENTEROL, V2, P224, DOI 10.1016/S2468-1253(16)30111-X
   Moayyedi P, 2015, GASTROENTEROLOGY, V149, P102, DOI 10.1053/j.gastro.2015.04.001
   Moody GA, 1996, EUR J GASTROEN HEPAT, V8, P1179, DOI 10.1097/00042737-199612000-00009
   Mor IJ, 2008, DIS COLON RECTUM, V51, P1202, DOI 10.1007/s10350-008-9364-7
   Muise AM, 2012, GASTROENTEROLOGY, V143, P285, DOI 10.1053/j.gastro.2012.06.025
   Myrelid P, 2017, AM J GASTROENTEROL, V112, P1311, DOI 10.1038/ajg.2017.183
   Nahon S, 2012, INFLAMM BOWEL DIS, V18, P2086, DOI 10.1002/ibd.22888
   Neurath MF, 2019, NAT IMMUNOL, V20, P970, DOI 10.1038/s41590-019-0415-0
   Ng SC, 2019, AM J GASTROENTEROL, V114, P107, DOI 10.1038/s41395-018-0233-2
   Ng SC, 2017, LANCET, V390, P2769, DOI 10.1016/S0140-6736(17)32448-0
   Ng SC, 2012, INFLAMM BOWEL DIS, V18, P725, DOI 10.1002/ibd.21747
   Nguyen GC, 2014, GASTROENTEROLOGY, V146, P835, DOI 10.1053/j.gastro.2014.01.042
   Nielsen OH, 2020, ECLINICALMEDICINE, V20, DOI 10.1016/j.eclinm.2020.100271
   Nishida A, 2016, INFLAMM BOWEL DIS, V22, P303, DOI 10.1097/MIB.0000000000000654
   NOSEWORTHY JH, 1990, NEUROLOGY, V40, P971, DOI 10.1212/WNL.40.6.971
   Okabayashi S, 2018, INFLAMM BOWEL DIS, V24, P2404, DOI 10.1093/ibd/izy125
   Olén O, 2020, LANCET, V395, P123, DOI 10.1016/S0140-6736(19)32545-0
   Organization WH, 2001, INT CLASS FUNCT DIS
   Ozaki R, 2018, J CROHNS COLITIS, V12, P1288, DOI 10.1093/ecco-jcc/jjy092
   Panaccione R, 2014, GASTROENTEROLOGY, V146, P392, DOI 10.1053/j.gastro.2013.10.052
   Papamichael K, 2016, CLIN GASTROENTEROL H, V14, P543, DOI 10.1016/j.cgh.2015.11.014
   Paramsothy S, 2017, LANCET, V389, P1218, DOI 10.1016/S0140-6736(17)30182-4
   Parian A, 2017, GUT, V66, P1390, DOI 10.1136/gutjnl-2016-311550
   Perminow G, 2009, SCAND J GASTROENTERO, V44, P446, DOI 10.1080/00365520802647434
   Peyrin-Biroulet L, 2016, ALIMENT PHARM THER, V44, P807, DOI 10.1111/apt.13763
   Peyrin-Biroulet L, 2015, AM J GASTROENTEROL, V110, P1324, DOI 10.1038/ajg.2015.233
   Peyrin-Biroulet L, 2019, CLIN GASTROENTEROL H, V17, P838, DOI 10.1016/j.cgh.2018.06.026
   Peyrin-Biroulet L, 2016, CLIN GASTROENTEROL H, V14, P348, DOI 10.1016/j.cgh.2015.06.001
   Peyrin-Biroulet L, 2014, CLIN GASTROENTEROL H, V12, P929, DOI 10.1016/j.cgh.2013.07.022
   Peyrin-Biroulet L, 2012, GUT, V61, P241, DOI 10.1136/gutjnl-2011-300049
   Peyrin-Biroulet L, 2010, INFLAMM BOWEL DIS, V16, P15, DOI 10.1002/ibd.21010
   Poullis A, 2002, ALIMENT PHARM THER, V16, P675, DOI 10.1046/j.1365-2036.2002.01196.x
   Reenaers C, 2018, UNITED EUR GASTROENT, V6, P1117, DOI 10.1177/2050640618784046
   Remzi FH, 2017, COLORECTAL DIS, V19, P1003, DOI 10.1111/codi.13699
   Roda G, 2016, CLIN TRANSL GASTROEN, V7, DOI 10.1038/ctg.2015.63
   ROSENBERG IL, 1971, BRIT J SURG, V58, P266, DOI 10.1002/bjs.1800580408
   Rossen NG, 2015, GASTROENTEROLOGY, V149, P110, DOI 10.1053/j.gastro.2015.03.045
   Rubin DT, 2019, AM J GASTROENTEROL, V114, P384, DOI 10.14309/ajg.0000000000000152
   Ruemmele FM, 2014, J CROHNS COLITIS, V8, P1, DOI 10.1016/j.crohns.2013.10.006
   Russell SE, 2016, MUCOSAL IMMUNOL, V9, P1193, DOI 10.1038/mi.2015.134
   Rutgeerts P, 2005, NEW ENGL J MED, V353, P2462, DOI 10.1056/NEJMoa050516
   Sagami S, 2020, ALIMENT PHARM THER, V51, P1373, DOI 10.1111/apt.15767
   Samuel S, 2013, INFLAMM BOWEL DIS, V19, P1858, DOI 10.1097/MIB.0b013e31828c84c5
   Sandborn WJ, 2019, ALIMENT PHARM THER, V50, P1068, DOI 10.1111/apt.15514
   Sandborn WJ, 2020, GASTROENTEROLOGY, V158, P562, DOI 10.1053/j.gastro.2019.08.027
   Sandborn WJ, 2017, NEW ENGL J MED, V376, P1723, DOI 10.1056/NEJMoa1606910
   Sandborn WJ, 2016, NEW ENGL J MED, V374, P1754, DOI 10.1056/NEJMoa1513248
   Sandborn WJ, 2014, GASTROENTEROLOGY, V146, P85, DOI 10.1053/j.gastro.2013.05.048
   Sandborn WJ, 2012, GASTROENTEROLOGY, V143, P1218, DOI 10.1053/j.gastro.2012.08.003
   Sandborn WJ, 2012, GASTROENTEROLOGY, V142, P257, DOI 10.1053/j.gastro.2011.10.032
   Sands BE, 2019, NEW ENGL J MED, V381, P1201, DOI 10.1056/NEJMoa1900750
   Sands BE, 2019, NEW ENGL J MED, V381, P1215, DOI 10.1056/NEJMoa1905725
   Scheibe K, 2019, GASTROENTEROLOGY, V156, P1082, DOI 10.1053/j.gastro.2018.11.029
   Schineis C, 2020, INT J COLORECTAL DIS, V35, P387, DOI 10.1007/s00384-019-03494-w
   SCHROEDER KW, 1987, NEW ENGL J MED, V317, P1625, DOI 10.1056/NEJM198712243172603
   Schulthess J, 2019, IMMUNITY, V50, P432, DOI 10.1016/j.immuni.2018.12.018
   Selvasekar CR, 2007, J AM COLL SURGEONS, V204, P956, DOI 10.1016/j.jamcollsurg.2006.12.044
   Shafer LA, 2018, INFLAMM BOWEL DIS, V24, P766, DOI 10.1093/ibd/izx063
   Shah SC, 2018, GASTROENTEROLOGY, V155, P1079, DOI 10.1053/j.gastro.2018.06.043
   Shen B, 2008, CLIN GASTROENTEROL H, V6, P145, DOI 10.1016/j.cgh.2007.11.006
   Shi HY, 2017, GASTROINTEST ENDOSC, V86, P1139, DOI 10.1016/j.gie.2017.07.007
   Sipponen T, 2008, ALIMENT PHARM THER, V28, P1221, DOI 10.1111/j.1365-2036.2008.03835.x
   Sonnenburg JL, 2016, NATURE, V535, P56, DOI 10.1038/nature18846
   Spehlmann ME, 2012, J CROHNS COLITIS, V6, P29, DOI 10.1016/j.crohns.2011.06.007
   Sturm A, 2017, J CROHNS COLITIS, V11, P263, DOI 10.1093/ecco-jcc/jjw188
   Su HJ, 2019, J FORMOS MED ASSOC, V118, P1083, DOI 10.1016/j.jfma.2018.07.005
   Targownik LE, 2012, AM J GASTROENTEROL, V107, P1228, DOI 10.1038/ajg.2012.127
   THOMPSON PW, 1991, BRIT J RHEUMATOL, V30, P298
   Tibble JA, 2002, GASTROENTEROLOGY, V123, P450, DOI 10.1053/gast.2002.34755
   Torabi M, 2020, INFLAMM BOWEL DIS, V26, P581, DOI 10.1093/ibd/izz168
   Travis SPL, 1996, GUT, V38, P905, DOI 10.1136/gut.38.6.905
   TRUELOVE SC, 1955, BRIT MED J, V2, P1041, DOI 10.1136/bmj.2.4947.1041
   Turpin W, 2018, INFLAMM BOWEL DIS, V24, P1133, DOI 10.1093/ibd/izy085
   U.S. Department of Health and Human Services FDA Center for Drug Evaluation and Research, 2006, Health Qual Life Outcomes, V4, P79
   Uhlig HH, 2006, IMMUNITY, V25, P309, DOI 10.1016/j.immuni.2006.05.017
   Ullman TA, 2011, GASTROENTEROLOGY, V140, P1807, DOI 10.1053/j.gastro.2011.01.057
   Ungaro R, 2019, AM J GASTROENTEROL, V114, P874, DOI 10.14309/ajg.0000000000000183
   Ungaro R, 2017, LANCET, V389, P1756, DOI 10.1016/S0140-6736(16)32126-2
   Ungaro R, 2014, AM J GASTROENTEROL, V109, P1728, DOI 10.1038/ajg.2014.246
   Van Assche G, 2011, GUT, V60, P130, DOI 10.1136/gut.2009.192765
   van Dongen J, 2012, NAT REV GENET, V13, P640, DOI 10.1038/nrg3243
   Van Klinken BJW, 1999, GUT, V44, P387, DOI 10.1136/gut.44.3.387
   van Rheenen PF, 2010, BMJ-BRIT MED J, V341, DOI 10.1136/bmj.c3369
   Vande Casteele N, 2015, GASTROENTEROLOGY, V148, P1320, DOI 10.1053/j.gastro.2015.02.031
   Vermeire S, 2017, LANCET, V390, P135, DOI 10.1016/S0140-6736(17)30930-3
   Vermeire S, 2017, LANCET, V389, P266, DOI 10.1016/S0140-6736(16)32537-5
   Vermeire S, 2014, LANCET, V384, P309, DOI 10.1016/S0140-6736(14)60661-9
   Walsham NE, 2016, CLIN EXP GASTROENTER, V9, P21, DOI 10.2147/CEG.S51902
   Wang PQ, 2018, DIGEST DIS SCI, V63, P2703, DOI 10.1007/s10620-018-5142-0
   Wang YN, 2017, J DIGEST DIS, V18, P684, DOI 10.1111/1751-2980.12558
   Wang YF, 2013, WORLD J GASTROENTERO, V19, P1827, DOI 10.3748/wjg.v19.i11.1827
   Watanabe T, 2016, GASTROENTEROLOGY, V151, P1122, DOI 10.1053/j.gastro.2016.08.002
   Wei SC, 2017, INTEST RES, V15, P266, DOI 10.5217/ir.2017.15.3.266
   West NR, 2017, NAT MED, V23, P579, DOI 10.1038/nm.4307
   Wilks S., 1859, London Med. Gaz, V2, P264
   Yoshimura N, 2015, GASTROENTEROLOGY, V149, P1775, DOI 10.1053/j.gastro.2015.08.044
   Yoshitake S, 1999, TISSUE ANTIGENS, V53, P350, DOI 10.1034/j.1399-0039.1999.530405.x
   Yung DE, 2018, INFLAMM BOWEL DIS, V24, P2327, DOI 10.1093/ibd/izy156
   Zhang H, 2018, EXPERT REV MOL DIAGN, V18, P867, DOI 10.1080/14737159.2018.1516549
   Zheng L, 2017, J IMMUNOL, V199, P2976, DOI 10.4049/jimmunol.1700105
   Zhou YL, 2018, MSYSTEMS, V3, DOI 10.1128/mSystems.00188-17
   Zittan E, 2016, INFLAMM BOWEL DIS, V22, P2442, DOI 10.1097/MIB.0000000000000919
NR 230
TC 588
Z9 638
U1 83
U2 386
PU NATURE PORTFOLIO
PI BERLIN
PA HEIDELBERGER PLATZ 3, BERLIN, 14197, GERMANY
SN 2056-676X
J9 NAT REV DIS PRIMERS
JI Nat. Rev. Dis. Primers
PD SEP 10
PY 2020
VL 6
IS 1
AR 74
DI 10.1038/s41572-020-0205-x
PG 20
WC Medicine, General & Internal
WE Science Citation Index Expanded (SCI-EXPANDED)
SC General & Internal Medicine
GA NR8DJ
UT WOS:000571789600001
PM 32913180
HC Y
HP N
DA 2024-01-22
ER

PT J
AU Hernández-Ramírez, DA
   Portela-Rubio, G
   Suárez-Moreno, RM
   Salazar-Lozano, CR
   Madrazo-Navarro, M
AF Alejandro Hernandez-Ramirez, Daniel
   Portela-Rubio, Gredel
   Manuel Suarez-Moreno, Roberto
   Rafael Salazar-Lozano, Carlos
   Madrazo-Navarro, Mario
TI Mucocele of the appendix: an unusual finding in a patient with
   ulcerative colitis
SO CIRUGIA Y CIRUJANOS
LA English
DT Article
DE mucocele of the appendix; ulcerative colitis
ID PRIMARY ADENOCARCINOMA; NEOPLASMS; FEATURES
AB Background: Patients with ulcerative colitis (UC) or Crohn's disease (CD) have an increased risk for the development of colorectal dysplasia and carcinoma. Although appendiceal inflammation occurs histologically in 40-86% of colectomy specimens from patients with inflammatory bowel disease (IBD), appendiceal neoplasms have been reported only infrequently, and the notion of a direct association between IBD and appendiceal neoplasia is speculative.
   Clinical case: A 54-year-old male patient developed abdominal pain and bloody diarrhea 3 years prior. Colonoscopy and biopsy established the diagnosis of UC (proctosigmoiditis). Disease activity was moderate at the beginning and the patient initially received medical treatment with mesalazine and prednisone. He was admitted to our clinic for right lower abdominal pain. Physical examination revealed tenderness on palpation at this site. Laboratory tests were normal (including serum carcinoembryonic antigen and CA 19-9). Colonoscopy showed intrinsic compression of the cecum. The patient underwent partial cecum resection and extirpation of the mucocele. He presented postsurgical ileus resolved with medical treatment. Final histological report revealed cystadenoma of the appendix. At the 20-month follow-up, the patient was in satisfactory condition.
   Conclusions: We present the eighth patient, to our knowledge, with a primary cystadenoma of the appendix and UC. Special attention should be paid to patients with extraordinary symptoms during follow-up, even in UC patients.
C1 [Alejandro Hernandez-Ramirez, Daniel; Rafael Salazar-Lozano, Carlos] Hosp Cent Sur, Serv Gastrocirugia, Mexico City, DF, Mexico.
   [Portela-Rubio, Gredel] Hosp Cent Sur, Med Interna Serv, Mexico City, DF, Mexico.
   [Manuel Suarez-Moreno, Roberto] Hosp Especialidades Ctr Med La Raza, CMN Siglo XXI, IMSS, Direcc Med, Mexico City, DF, Mexico.
   [Madrazo-Navarro, Mario] Hosp Especialidades Ctr Med La Raza, CMN Siglo XXI, IMSS, Direcc Gen, Mexico City, DF, Mexico.
C3 Instituto Mexicano del Seguro Social; Instituto Mexicano del Seguro
   Social
RP Hernández-Ramírez, DA (通讯作者)，Andador Delfin 214-A, Tampico 89365, Tamaulipas, Mexico.
EM heram@hotmail.com
CR Deraco M, 2004, ANN SURG ONCOL, V11, P393, DOI 10.1245/ASO.2004.07.002
   Dhage-Ivatury S, 2006, J AM COLL SURGEONS, V202, P680, DOI 10.1016/j.jamcollsurg.2005.12.003
   Jo Y, 2003, DIGEST DIS SCI, V48, P99, DOI 10.1023/A:1021742616794
   KASHANI M, 1983, J SURG ONCOL, V22, P101, DOI 10.1002/jso.2930220210
   Lakatos PL, 2005, WORLD J GASTROENTERO, V11, P457, DOI 10.3748/wjg.v11.i3.457
   Lyda MH, 1998, GASTROENTEROLOGY, V115, P1566, DOI 10.1016/S0016-5085(98)70037-X
   Matsumoto T, 2002, GASTROINTEST ENDOSC, V55, P180, DOI 10.1067/mge.2002.121335
   Misdraji J, 2003, AM J SURG PATHOL, V27, P1089, DOI 10.1097/00000478-200308000-00006
   NELSON SF, 2003, HEPATO-GASTROENTEROL, V50, P432
   NITECKI SS, 1994, ANN SURG, V219, P51, DOI 10.1097/00000658-199401000-00009
   ODZE RD, 1994, AM J GASTROENTEROL, V89, P1905
   Orta L, 2009, INFLAMM BOWEL DIS, V15, P415, DOI 10.1002/ibd.20764
   Ruiz-Tovar J, 2007, WORLD J SURG, V31, P542, DOI 10.1007/s00268-006-0454-1
   Soweid AM, 1998, DIGEST DIS, V16, P183, DOI 10.1159/000016863
   Stocchi L, 2003, ARCH SURG-CHICAGO, V138, P585, DOI 10.1001/archsurg.138.6.585
   Villanueva Saenz E, 2006, Tech Coloproctol, V10, P54
   Zannoni U, 1997, TUMORI, V83, P958, DOI 10.1177/030089169708300617
NR 17
TC 0
Z9 0
U1 0
U2 0
PU MEXICAN ACAD SURGERY
PI MEXICO D G
PA CENTRO MED NAC SIGLO XXI, EDIFICIO BLOQUE B, SOTANO, AVE CUAUHTEMOC NO
   330, MEXICO D G, 06700, MEXICO
SN 0009-7411
J9 CIR CIR
JI Cir. Cir.
PD JUL-AUG
PY 2010
VL 78
IS 4
BP 351
EP 354
PG 4
WC Surgery
WE Science Citation Index Expanded (SCI-EXPANDED)
SC Surgery
GA 679FW
UT WOS:000284148100012
DA 2024-01-22
ER

PT J
AU Sager, K
   Alam, S
   Bond, A
   Chinnappan, L
   Probert, CS
AF Sager, K.
   Alam, S.
   Bond, A.
   Chinnappan, L.
   Probert, C. S.
TI Review article: cytomegalovirus and inflammatory bowel disease
SO ALIMENTARY PHARMACOLOGY & THERAPEUTICS
LA English
DT Review
ID REFRACTORY ULCERATIVE-COLITIS; HUMAN-IMMUNODEFICIENCY-VIRUS;
   GASTROINTESTINAL BIOPSIES; TRANSPLANT RECIPIENTS; CLINICAL-SIGNIFICANCE;
   ENDOSCOPIC FEATURES; CROHNS-DISEASE; INFECTION; PREVALENCE; CMV
AB BackgroundThe association between ulcerative colitis and cytomegalovirus (CMV) has been recognised for over 50years; and the role of CMV in ulcerative colitis in general, and steroid resistance in particular, remains a topic of ongoing controversy. The outcome for patients with CMV reactivation appears worse than that for patients without reactivation, but it is not entirely clear whether CMV is a contributor or a bystander and if treatment with anti-virals alters the course of inflammatory bowel disease (IBD).
   AimTo review the role of CMV associated with IBD, including epidemiology, clinical features, diagnosis and management strategies.
   MethodsBy reviewing literature available on CMV associated with IBD in adult patients. A PubMed literature search was performed using the following terms individually or in combination: CMV colitis, cytomegalovirus colitis, IBD and CMV, CMV treatment.
   ResultsCytomegalovirus reactivation is common in patients with severe colitis, with a reported prevalence of 4.5-16.6%, and as high as 25% in patients requiring colectomy for severe colitis. The outcome for this group of patients appears worse than that for patients without reactivation; however, reported remission rates following treatment with anti-viral therapy are as high as 71-86%.
   ConclusionsEvidence, although not conclusive, supports testing for CMV colonic disease in cases of moderate to severe colitis, by processing biopsies for haematoxylin and eosin staining with immunohistochemistry and/or, CMV DNA real-time polymerase chain reaction; and if present treating with ganciclovir.
C1 [Sager, K.; Alam, S.; Bond, A.; Chinnappan, L.; Probert, C. S.] Royal Liverpool Univ, Teaching Hosp, Dept Gastroenterol, Liverpool L7 8XP, Merseyside, England.
   [Probert, C. S.] Univ Liverpool, Dept Gastroenterol, Liverpool L69 3BX, Merseyside, England.
C3 University of Liverpool; University of Liverpool
RP Sager, K (通讯作者)，Royal Liverpool Univ, Teaching Hosp, Dept Gastroenterol, Prescot St, Liverpool L7 8XP, Merseyside, England.
EM k.sager@nhs.net
OI Probert, Christopher/0000-0003-4550-0239
CR Al-Zafiri Raed, 2012, Gastroenterol Hepatol (N Y), V8, P230
   Banerjee D, 2009, SCAND J GASTROENTERO, V44, P325, DOI 10.1080/00365520802556809
   Beaugerie L, 1997, J ACQ IMMUN DEF SYND, V14, P423, DOI 10.1097/00042560-199704150-00005
   Christidou A, 2007, ANN GASTROENTEROL, V20, P110
   COTTE L, 1993, J CLIN MICROBIOL, V31, P2066, DOI 10.1128/JCM.31.8.2066-2069.1993
   Cottone M, 2001, AM J GASTROENTEROL, V96, P773, DOI 10.1111/j.1572-0241.2001.03620.x
   Criscuoli V, 2004, DIGEST LIVER DIS, V36, P818, DOI 10.1016/j.dld.2004.05.013
   D'Ovidio V, 2008, J CLIN VIROL, V43, P180, DOI 10.1016/j.jcv.2008.06.002
   de la Hoz RE, 2002, J CLIN VIROL, V25, pS1, DOI 10.1016/S1386-6532(02)00091-4
   Delvincourt M, 2014, ALIMENT PHARM THER, V39, P712, DOI 10.1111/apt.12650
   DIETERICH DT, 1991, J ACQ IMMUN DEF SYND, V4, pS29
   Dimitroulia E, 2006, INFLAMM BOWEL DIS, V12, P879, DOI 10.1097/01.mib.0000231576.11678.57
   Doménech E, 2008, INFLAMM BOWEL DIS, V14, P1373, DOI 10.1002/ibd.20498
   Drew WL, 2001, AM J TRANSPLANT, V1, P307, DOI 10.1034/j.1600-6143.2001.10403.x
   Emery VC, 2001, J CLIN VIROL, V21, P223, DOI 10.1016/S1386-6532(00)00165-7
   Garrido E, 2013, WORLD J GASTROENTERO, V19, P17, DOI 10.3748/wjg.v19.i1.17
   GOODGAME RW, 1993, ANN INTERN MED, V119, P924, DOI 10.7326/0003-4819-119-9-199311010-00010
   Griffiths PD, 2001, CURR OPIN INFECT DIS, V14, P765, DOI 10.1097/00001432-200112000-00016
   Hashash JG, 2012, CLEV CLIN J MED, V79, P12, DOI 10.3949/ccjm.78a.11028
   Hommes DW, 2004, INFLAMM BOWEL DIS, V10, P245, DOI 10.1097/00054725-200405000-00011
   Iida T, 2013, INFLAMM BOWEL DIS, V19, P1156, DOI 10.1097/MIB.0b013e31828075ce
   Kambham N, 2004, AM J SURG PATHOL, V28, P365, DOI 10.1097/00000478-200403000-00009
   Kandiel A, 2006, AM J GASTROENTEROL, V101, P2857, DOI 10.1111/j.1572-0241.2006.00869.x
   Khare M D, 2001, Expert Opin Pharmacother, V2, P1247
   Kim JJ, 2010, DIGEST DIS SCI, V55, P1059, DOI 10.1007/s10620-010-1126-4
   Kim YS, 2012, HEPATO-GASTROENTEROL, V59, P1098, DOI 10.5754/hge10217
   Kim YS, 2012, J CLIN GASTROENTEROL, V46, P51, DOI 10.1097/MCG.0b013e3182160c9c
   Kishore J, 2004, J MED MICROBIOL, V53, P1155, DOI 10.1099/jmm.0.45629-0
   Knösel T, 2009, PATHOL RES PRACT, V205, P223, DOI 10.1016/j.prp.2008.04.018
   Kojima T, 2006, SCAND J GASTROENTERO, V41, P706, DOI 10.1080/00365520500408584
   Kuwabara A, 2007, J GASTROENTEROL, V42, P823, DOI 10.1007/s00535-007-2103-3
   Lévêque N, 2010, J MED VIROL, V82, P1694, DOI 10.1002/jmv.21877
   Lockwood MR, 2006, AGE AGEING, V35, P198, DOI 10.1093/ageing/afj038
   Lurain NS, 2002, J INFECT DIS, V186, P760, DOI 10.1086/342844
   Macdonald JC, 1998, J INFECT DIS, V177, P1182, DOI 10.1086/515281
   Maher MM, 2009, DIGEST DIS SCI, V54, P2456, DOI 10.1007/s10620-008-0639-6
   Matsuoka K, 2007, AM J GASTROENTEROL, V102, P331, DOI 10.1111/j.1572-0241.2006.00989.x
   Mccoy MH, 2014, HUM PATHOL, V45, P48, DOI 10.1016/j.humpath.2013.07.040
   Nakase H, 2010, DIGEST DIS SCI, V55, P1498, DOI 10.1007/s10620-010-1162-0
   Ogunneye O, 2012, AM J MED, V125, pE3, DOI 10.1016/j.amjmed.2011.11.027
   Omiya M, 2010, INTERNAL MED, V49, P2277, DOI 10.2169/internalmedicine.49.3657
   Papadakis KA, 2001, AM J GASTROENTEROL, V96, P2137, DOI 10.1111/j.1572-0241.2001.03949.x
   Pillet S, 2012, DIGEST LIVER DIS, V44, P541, DOI 10.1016/j.dld.2012.03.018
   POWELL RD, 1961, AM J MED, V30, P334, DOI 10.1016/0002-9343(61)90105-X
   Rahier JF, 2009, J CROHNS COLITIS, V3, P47, DOI 10.1016/j.crohns.2009.02.010
   Roblin X, 2011, AM J GASTROENTEROL, V106, P2001, DOI 10.1038/ajg.2011.202
   Suzuki H, 2010, WORLD J GASTROENTERO, V16, P1245, DOI 10.3748/wjg.v16.i10.1245
   Takahashi Y, 2004, DIS COLON RECTUM, V47, P722, DOI 10.1007/s10350-003-0117-3
   Vega R, 1999, AM J GASTROENTEROL, V94, P1053, DOI 10.1111/j.1572-0241.1999.01013.x
   Yi FM, 2013, VIROL J, V10, DOI 10.1186/1743-422X-10-43
   Yoshikawa T, 2003, CURR OPIN INFECT DIS, V16, P601, DOI 10.1097/00001432-200312000-00014
NR 51
TC 85
Z9 92
U1 0
U2 13
PU WILEY-BLACKWELL
PI HOBOKEN
PA 111 RIVER ST, HOBOKEN 07030-5774, NJ USA
SN 0269-2813
EI 1365-2036
J9 ALIMENT PHARM THER
JI Aliment. Pharmacol. Ther.
PD APR
PY 2015
VL 41
IS 8
BP 725
EP 733
DI 10.1111/apt.13124
PG 9
WC Gastroenterology & Hepatology; Pharmacology & Pharmacy
WE Science Citation Index Expanded (SCI-EXPANDED)
SC Gastroenterology & Hepatology; Pharmacology & Pharmacy
GA CE0AE
UT WOS:000351463000002
PM 25684400
OA Bronze
DA 2024-01-22
ER

PT J
AU Lei, PY
   Yu, HY
   Ma, JH
   Du, J
   Fang, YM
   Yang, QS
   Zhang, K
   Luo, L
   Jin, LB
   Wu, W
   Sun, D
AF Lei, Pengyu
   Yu, Haiyang
   Ma, Jiahui
   Du, Jiao
   Fang, Yimeng
   Yang, Qinsi
   Zhang, Kun
   Luo, Li
   Jin, Libo
   Wu, Wei
   Sun, Da
TI Cell membrane nanomaterials composed of phospholipids and glycoproteins
   for drug delivery in inflammatory bowel disease: A review
SO INTERNATIONAL JOURNAL OF BIOLOGICAL MACROMOLECULES
LA English
DT Review
DE Cell membranes; Biological macromolecules; Inflammatory bowel disease;
   Nanoparticles; Probiotics; Targeted delivery
ID ERYTHROCYTES-MEDIATED DELIVERY; LONG-TERM INTAKE; ULCERATIVE-COLITIS;
   CROHNS-DISEASE; GUT MICROBIOTA; IN-VITRO; ADHESION MOLECULE-1;
   RISK-FACTORS; NANOPARTICLES; IBD
AB Inflammatory bowel disease (IBD) is a serious chronic intestinal disorder with an increasing global incidence. However, current treatment strategies, such as anti-inflammatory drugs and probiotics, have limitations in terms of safety, stability, and effectiveness. The emergence of targeted nanoparticles has revolutionized IBD treatment by enhancing the biological properties of drugs and promoting efficiency and safety. Unlike synthetic nanoparticles, cell membrane nanomaterials (CMNs) consist primarily of biological macromolecules, including phospholipids, proteins, and sugars. CMNs include red blood cell membranes, macrophage membranes, and leukocyte membranes, which possess abundant glycoprotein receptors and ligands on their surfaces, allowing for the formation of cell-to-cell connections with other biological macromolecules. Consequently, they exhibit superior cell affinity, evade immune responses, and target inflammation effectively, making them ideal material for targeted delivery of IBD therapies. This review explores various CMNs delivery systems for IBD treatment. However, due to the complexity and harsh nature of the intestinal microenvironment, the lack of flexibility or loss of selectivity poses challenges in designing single CMNs delivery strategies. Therefore, we propose a hierarchically programmed delivery modality that combines CMNs with pH, charge, ROS and ligand-modified responsive nanoparticles. This approach significantly improves delivery efficiency and points the way for future research in this area.
C1 [Lei, Pengyu; Yu, Haiyang; Ma, Jiahui; Du, Jiao; Fang, Yimeng; Jin, Libo; Sun, Da] Wenzhou Univ, Inst Life Sci & Biomed, Collaborat Innovat Ctr Zhejiang Prov, Wenzhou 325035, Peoples R China.
   [Yang, Qinsi] Univ Chinese Acad Sci, Wenzhou Inst, Wenzhou 325000, Peoples R China.
   [Zhang, Kun; Wu, Wei] Chongqing Univ, Key Lab Biorheol Sci & Technol, State & Local Joint Engn Lab Vasc Implants, Bioengn Coll,Minist Educ, Chongqing 400044, Peoples R China.
   [Luo, Li] Southern Med Univ, Affiliated Dongguan Hosp, Dongguan 523059, Guangdong, Peoples R China.
C3 Wenzhou University; Chinese Academy of Sciences; University of Chinese
   Academy of Sciences, CAS; Chongqing University; Southern Medical
   University - China
RP Jin, LB; Sun, D (通讯作者)，Wenzhou Univ, Inst Life Sci & Biomed, Collaborat Innovat Ctr Zhejiang Prov, Wenzhou 325035, Peoples R China.; Wu, W (通讯作者)，Chongqing Univ, Key Lab Biorheol Sci & Technol, State & Local Joint Engn Lab Vasc Implants, Bioengn Coll,Minist Educ, Chongqing 400044, Peoples R China.
EM 20160121@wzu.edu.cn; david2015@cqu.edu.cn; sunday@wzu.edu.cn
RI Sun, Da/GYE-0903-2022
OI Sun, Da/0000-0001-7747-9951; Fang, Yimeng/0000-0002-0859-7011
FU National Natural Science Foundation of China;  [51901160]
FX This work was funded by the National Natural Science Foundation of China
   (51901160) .
CR Adams SM, 2013, AM FAM PHYSICIAN, V87, P699
   Ananthakrishnan AN, 2018, NAT REV GASTRO HEPAT, V15, P39, DOI 10.1038/nrgastro.2017.136
   Ananthakrishnan AN, 2015, NAT REV GASTRO HEPAT, V12, P205, DOI 10.1038/nrgastro.2015.34
   Ananthakrishnan AN, 2014, GUT, V63, P776, DOI 10.1136/gutjnl-2013-305304
   Ananthakrishnan AN, 2013, GASTROENTEROLOGY, V145, P970, DOI 10.1053/j.gastro.2013.07.050
   Annese V, 2005, AM J GASTROENTEROL, V100, P1370, DOI 10.1111/j.1572-0241.2005.41412.x
   Atarashi K, 2013, NATURE, V500, P232, DOI 10.1038/nature12331
   Awasthi VD, 2002, J DRUG TARGET, V10, P419, DOI 10.1080/1061186021000001878
   BABBS CF, 1992, FREE RADICAL BIO MED, V13, P169, DOI 10.1016/0891-5849(92)90079-V
   Bager P, 2012, INFLAMM BOWEL DIS, V18, P857, DOI 10.1002/ibd.21805
   Banan A, 1999, J PHARMACOL EXP THER, V291, P1075
   Bao MY, 2023, ACTA BIOMATER, V161, P250, DOI 10.1016/j.actbio.2023.02.026
   Behrouzi A, 2020, J DIABETES METAB DIS, V19, P597, DOI 10.1007/s40200-020-00511-6
   Beloqui A, 2014, INT J PHARMACEUT, V473, P203, DOI 10.1016/j.ijpharm.2014.07.009
   Bernstein CN, 2016, DIGEST DIS, V34, P58, DOI 10.1159/000442929
   Bian XY, 2019, FRONT MICROBIOL, V10, DOI 10.3389/fmicb.2019.02259
   Blanco E, 2015, NAT BIOTECHNOL, V33, P941, DOI 10.1038/nbt.3330
   Boada C, 2020, CIRC RES, V126, P25, DOI 10.1161/CIRCRESAHA.119.315185
   Bobkov V, 2019, MOL PHARMACOL, V96, P753, DOI 10.1124/mol.119.116954
   Bossa F, 2008, AM J GASTROENTEROL, V103, P2509, DOI 10.1111/j.1572-0241.2008.02103.x
   Bossa F, 2013, INFLAMM BOWEL DIS, V19, P1872, DOI 10.1097/MIB.0b013e3182874065
   Bossa F, 2009, EXPERT OPIN PHARMACO, V10, P1449, DOI 10.1517/14656560902973728
   Bruscoli S, 2021, FRONT IMMUNOL, V12, DOI 10.3389/fimmu.2021.691480
   Buey B, 2021, BIOCHEM CELL BIOL, V99, P54, DOI 10.1139/bcb-2020-0121
   Cao ZP, 2019, NAT COMMUN, V10, DOI 10.1038/s41467-019-13727-9
   Cao ZP, 2019, NAT COMMUN, V10, DOI 10.1038/s41467-019-11390-8
   Carniello V, 2018, ADV COLLOID INTERFAC, V261, P1, DOI 10.1016/j.cis.2018.10.005
   Chang CJ, 2019, J FOOD DRUG ANAL, V27, P615, DOI 10.1016/j.jfda.2018.12.011
   Chen HJ, 2023, MATER TODAY BIO, V18, DOI 10.1016/j.mtbio.2023.100543
   Chen QY, 2021, BIOMACROMOLECULES, V22, P2754, DOI 10.1021/acs.biomac.1c00425
   Chen X, 2018, BIOMED RES INT, V2018, DOI 10.1155/2018/7207268
   Choi B, 2020, METHODS, V177, P2, DOI 10.1016/j.ymeth.2019.12.004
   Chu DF, 2018, ADV MATER, V30, DOI 10.1002/adma.201706245
   CLARK WM, 1993, J NEUROIMMUNOL, V44, P123, DOI 10.1016/0165-5728(93)90275-4
   Coelho T, 2014, INFLAMM BOWEL DIS, V20, P1813, DOI 10.1097/MIB.0000000000000174
   Conklin LS, 2018, STEROIDS, V140, P159, DOI 10.1016/j.steroids.2018.10.008
   Corbo C, 2017, NANOSCALE, V9, P14581, DOI 10.1039/c7nr04734g
   Corum DD, 2022, J VET PHARMACOL THER, V45, P570, DOI 10.1111/jvp.13086
   Cunningham C, 2001, Hum Gene Ther, V12, P1594
   D'Aoust J, 2017, WORLD J GASTROENTERO, V23, P4986, DOI 10.3748/wjg.v23.i27.4986
   Da Sun, 2019, THERANOSTICS, V9, P6885, DOI 10.7150/thno.36510
   Dadkhodazade E, 2018, FOOD BIOPHYS, V13, P404, DOI 10.1007/s11483-018-9546-3
   Danese S, 2005, DIGEST LIVER DIS, V37, P811, DOI 10.1016/j.dld.2005.03.013
   Danese S, 2016, DIGEST DIS, V34, P43, DOI 10.1159/000442925
   Danese S, 2014, GASTROENTEROLOGY, V147, P981, DOI 10.1053/j.gastro.2014.08.044
   Dave M, 2015, INFLAMM BOWEL DIS, V21, P2696, DOI 10.1097/MIB.0000000000000543
   de la Fuente-Núñez C, 2013, CURR OPIN MICROBIOL, V16, P580, DOI 10.1016/j.mib.2013.06.013
   Dehaini D, 2017, ADV MATER, V29, DOI 10.1002/adma.201606209
   Deng FH, 2019, J CROHNS COLITIS, V13, P482, DOI 10.1093/ecco-jcc/jjy181
   Di Paolo MC, 2021, CURR REV CLIN EXP PH, V16, P210, DOI 10.2174/1574884715666200714114044
   Dias AMM, 2021, J GASTROENTEROL, V56, P442, DOI 10.1007/s00535-021-01774-3
   Doherty G, 2018, J CROHNS COLITIS, V12, P17, DOI 10.1093/ecco-jcc/jjx101
   Dong XY, 2019, ACS NANO, V13, P1272, DOI 10.1021/acsnano.8b06572
   Dreaden EC, 2014, ACS NANO, V8, P8374, DOI 10.1021/nn502861t
   Du WW, 2013, BIOMATERIALS, V34, P794, DOI 10.1016/j.biomaterials.2012.10.003
   Eniola AO, 2002, BIOMATERIALS, V23, P2167, DOI 10.1016/S0142-9612(01)00349-0
   Excoffon KJDA, 2020, FEBS LETT, V594, P1828, DOI 10.1002/1873-3468.13794
   Fang RH, 2018, ADV MATER, V30, DOI 10.1002/adma.201706759
   Feng LS, 2021, ACS NANO, V15, P2263, DOI 10.1021/acsnano.0c07973
   Ferri D, 2019, INT J PHARMACEUT, V561, P93, DOI 10.1016/j.ijpharm.2019.02.030
   Francescone R, 2015, INFLAMM BOWEL DIS, V21, P409, DOI 10.1097/MIB.0000000000000236
   Frank DN, 2007, P NATL ACAD SCI USA, V104, P13780, DOI 10.1073/pnas.0706625104
   Franzosa EA, 2019, NAT MICROBIOL, V4, P293, DOI 10.1038/s41564-018-0306-4
   Fuss IJ, 1996, J IMMUNOL, V157, P1261
   Garcia-Angulo VA, 2013, VACCINE, V31, P3229, DOI 10.1016/j.vaccine.2013.05.013
   Ghaffarian R, 2012, J CONTROL RELEASE, V163, P25, DOI 10.1016/j.jconrel.2012.06.007
   Girardin M, 2012, DIGESTION, V86, P6, DOI 10.1159/000341951
   Haddadzadegan S, 2022, ADV DRUG DELIVER REV, V182, DOI 10.1016/j.addr.2021.114097
   Hahn GD, 2022, BIOMEDICINES, V10, DOI 10.3390/biomedicines10040749
   Han S, 2021, J CONTROL RELEASE, V338, P22, DOI 10.1016/j.jconrel.2021.08.021
   Han WD, 2019, THERANOSTICS, V9, P7458, DOI 10.7150/thno.38081
   Hegde RS, 2022, NAT REV MOL CELL BIO, V23, P107, DOI 10.1038/s41580-021-00413-2
   Horowitz JE, 2021, SCI REP-UK, V11, DOI 10.1038/s41598-021-84938-8
   Hou JK, 2011, AM J GASTROENTEROL, V106, P563, DOI 10.1038/ajg.2011.44
   Hu CMJ, 2011, P NATL ACAD SCI USA, V108, P10980, DOI 10.1073/pnas.1106634108
   Hu JF, 2020, BIOMATER SCI-UK, V8, P4940, DOI 10.1039/d0bm01070g
   Huang CX, 2022, CARBOHYD POLYM, V285, DOI 10.1016/j.carbpol.2022.119252
   Huang YZ, 2018, EUR J PHARM SCI, V125, P232, DOI 10.1016/j.ejps.2018.10.009
   Jin K, 2018, ACTA PHARM SIN B, V8, P23, DOI 10.1016/j.apsb.2017.12.002
   Jovani M, 2013, CURR DRUG TARGETS, V14, P1433, DOI 10.2174/13894501113146660206
   Kaplan GG, 2015, NAT REV GASTRO HEPAT, V12, P720, DOI 10.1038/nrgastro.2015.150
   Knutson CG, 2013, P NATL ACAD SCI USA, V110, pE2332, DOI 10.1073/pnas.1222669110
   Kotla NG, 2022, BIOMATERIALS, V281, DOI 10.1016/j.biomaterials.2022.121364
   Kotla NG, 2019, ADV DRUG DELIVER REV, V146, P248, DOI 10.1016/j.addr.2018.06.021
   Kudelka MR, 2020, NAT REV GASTRO HEPAT, V17, P597, DOI 10.1038/s41575-020-0331-7
   Kvasnovsky CL, 2015, SCAND J GASTROENTERO, V50, P255, DOI 10.3109/00365521.2014.966753
   Laroui H, 2014, J CONTROL RELEASE, V186, P41, DOI 10.1016/j.jconrel.2014.04.046
   Le Berre C, 2020, EXPERT OPIN BIOL TH, V20, P363, DOI 10.1080/14712598.2019.1666101
   Lee NH, 2022, INT J MOL SCI, V23, DOI 10.3390/ijms23042223
   Lee SH, 2018, INTEST RES, V16, P26, DOI 10.5217/ir.2018.16.1.26
   Lees CW, 2011, GUT, V60, P1739, DOI 10.1136/gut.2009.199679
   Leone D, 2014, CURR DRUG TARGETS, V15, P1020, DOI 10.2174/1389450115666140627151702
   Ley K, 2007, NAT REV IMMUNOL, V7, P678, DOI 10.1038/nri2156
   Li SS, 2019, J CONTROL RELEASE, V316, P66, DOI 10.1016/j.jconrel.2019.10.054
   Li W, 2022, J HEMATOL ONCOL, V15, DOI 10.1186/s13045-022-01328-x
   Li W, 2018, BIOMATERIALS, V185, P322, DOI 10.1016/j.biomaterials.2018.09.024
   Li ZS, 2021, J INNATE IMMUN, DOI 10.1159/000519363
   Lichtenstein L, 2015, J CROHNS COLITIS, V9, P806, DOI 10.1093/ecco-jcc/jjv096
   Lin SS, 2021, SCI ADV, V7, DOI 10.1126/sciadv.abf0677
   Liu JX, 2021, J CONTROL RELEASE, V337, P224, DOI 10.1016/j.jconrel.2021.07.032
   Liu LZ, 2021, NAT COMMUN, V12, DOI 10.1038/s41467-021-26052-x
   Liu TC, 2016, ANNU REV PATHOL-MECH, V11, P127, DOI 10.1146/annurev-pathol-012615-044152
   Liu Y, 2021, J MICROBIOL BIOTECHN, V31, P92, DOI 10.4014/jmb.2003.03041
   Liu Y, 2019, NANO-MICRO LETT, V11, DOI 10.1007/s40820-019-0330-9
   Liu YQ, 2021, FOOD FUNCT, V12, P2201, DOI [10.1039/D0FO02786C, 10.1039/d0fo02786c]
   Loftus EV, 2017, GASTROENTEROL CLIN N, V46, pXIII, DOI 10.1016/j.gtc.2017.06.001
   Lopes J, 2022, SMALL METHODS, V6, DOI 10.1002/smtd.202200289
   Luk BT, 2015, J CONTROL RELEASE, V220, P600, DOI 10.1016/j.jconrel.2015.07.019
   Luo H, 2022, PHARMACOL RES, V178, DOI 10.1016/j.phrs.2022.106146
   Ma YN, 2022, ACS APPL MATER INTER, V14, P6358, DOI 10.1021/acsami.1c21700
   Ma Y, 2022, BIOENGINEERING-BASEL, V9, DOI 10.3390/bioengineering9090433
   Mangerich A, 2013, FREE RADICAL RES, V47, P958, DOI 10.3109/10715762.2013.832239
   Matsuoka K, 2015, SEMIN IMMUNOPATHOL, V37, P47, DOI 10.1007/s00281-014-0454-4
   McGovern DPB, 2015, GASTROENTEROLOGY, V149, P1163, DOI 10.1053/j.gastro.2015.08.001
   Mohajeri S, 2022, FRONT PHARMACOL, V13, DOI 10.3389/fphar.2022.1045575
   Morioka S, 2022, CELL, V185, P4887, DOI 10.1016/j.cell.2022.11.029
   Damiao AOMC, 2019, WORLD J GASTROENTERO, V25, P1142, DOI 10.3748/wjg.v25.i9.1142
   Mozafari N, 2022, NANOMED-NANOTECHNOL, V44, DOI 10.1016/j.nano.2022.102575
   MUKAIDA N, 1994, J BIOL CHEM, V269, P13289
   Mura S, 2013, NAT MATER, V12, P991, DOI [10.1038/NMAT3776, 10.1038/nmat3776]
   Muthupalani S, 2012, INFECT IMMUN, V80, P4388, DOI 10.1128/IAI.00530-12
   Nanau RM, 2012, TRANSL RES, V160, P1, DOI 10.1016/j.trsl.2011.08.006
   Neurath MF, 2014, NAT REV IMMUNOL, V14, P329, DOI 10.1038/nri3661
   Ordás I, 2012, LANCET, V380, P1606, DOI 10.1016/S0140-6736(12)60150-0
   Oroojalian F, 2021, SMALL, V17, DOI 10.1002/smll.202006484
   Oshi MA, 2018, CARBOHYD POLYM, V198, P434, DOI 10.1016/j.carbpol.2018.06.107
   Pacher P, 2007, PHYSIOL REV, V87, P315, DOI 10.1152/physrev.00029.2006
   Pan YN, 2021, OXID MED CELL LONGEV, V2021, DOI 10.1155/2021/9416794
   Paone P, 2020, GUT, V69, P2232, DOI 10.1136/gutjnl-2020-322260
   Peterson CGB, 2002, AM J GASTROENTEROL, V97, P1755
   Peterson DA, 2008, CELL HOST MICROBE, V3, P417, DOI 10.1016/j.chom.2008.05.001
   Petri B, 2018, CELL TISSUE RES, V371, P425, DOI 10.1007/s00441-017-2776-8
   Petrovska-Jovanovska V, 2015, INT J PHARMACEUT, V484, P75, DOI 10.1016/j.ijpharm.2015.02.044
   Plaza-Oliver M, 2020, INT J PHARMACEUT, V586, DOI 10.1016/j.ijpharm.2020.119533
   Pliyev BK, 2013, EUR J HAEMATOL, V91, P456, DOI 10.1111/ejh.12178
   Png CW, 2010, AM J GASTROENTEROL, V105, P2420, DOI 10.1038/ajg.2010.281
   Pu J, 2021, AM J CANCER RES, V11, P4866
   Pu XL, 2021, CARBOHYD POLYM, V273, DOI 10.1016/j.carbpol.2021.118612
   Qin X, 2023, ADV SCI, V10, DOI 10.1002/advs.202205093
   Rao R, 1999, BIOCHEM PHARMACOL, V57, P685, DOI 10.1016/S0006-2952(98)00333-5
   Ren TY, 2021, INT J PHARMACEUT, V601, DOI 10.1016/j.ijpharm.2021.120583
   Ren TY, 2018, MOL PHARMACEUT, V15, P2870, DOI 10.1021/acs.molpharmaceut.8b00357
   Rizzello F, 2019, NUTRIENTS, V11, DOI 10.3390/nu11051033
   Rochereau N, 2021, NAT COMMUN, V12, DOI 10.1038/s41467-020-20348-0
   Rodrigues VF, 2022, FRONT IMMUNOL, V13, DOI 10.3389/fimmu.2022.934695
   Rozich JJ, 2020, AM J GASTROENTEROL, V115, P832, DOI 10.14309/ajg.0000000000000608
   Russel MGVM, 1998, DIS COLON RECTUM, V41, P33, DOI 10.1007/BF02236893
   Sabu C, 2019, EXPERT OPIN DRUG DEL, V16, P27, DOI 10.1080/17425247.2019.1551874
   Sandborn WJ, 2017, NEW ENGL J MED, V376, P1723, DOI 10.1056/NEJMoa1606910
   Shan Y, 2022, ANNU REV MED, V73, P455, DOI 10.1146/annurev-med-042320-021020
   Shen CY, 2021, MOL PHARMACEUT, V18, P1419, DOI 10.1021/acs.molpharmaceut.0c01245
   Shi YH, 2022, ORPHANET J RARE DIS, V17, DOI 10.1186/s13023-022-02511-6
   Song Y, 2023, FRONT MICROBIOL, V14, DOI 10.3389/fmicb.2023.1083007
   Spiera Emily, 2022, Gastroenterol Hepatol (N Y), V18, P145
   Spurio FF, 2013, J GASTROINTEST LIVER, V22, P65
   Stein E, 2013, INVEST OPHTH VIS SCI, V54, P6326, DOI 10.1167/iovs.13-12044
   Sun QJ, 2021, INT J BIOL MACROMOL, V169, P206, DOI 10.1016/j.ijbiomac.2020.12.094
   Sun TL, 2020, THERANOSTICS, V10, P10106, DOI 10.7150/thno.48448
   Tabib NSS, 2020, GUT, V69, P1520, DOI 10.1136/gutjnl-2019-320065
   Tang S, 2021, JCI INSIGHT, V6, DOI 10.1172/jci.insight.151815
   Tang ZW, 2021, CELLULOSE, V28, P1527, DOI 10.1007/s10570-020-03596-7
   Tian T, 2017, OXID MED CELL LONGEV, V2017, DOI 10.1155/2017/4535194
   Tian YH, 2014, BIOMATERIALS, V35, P2383, DOI 10.1016/j.biomaterials.2013.11.083
   Tirosh B, 2009, MOL PHARMACEUT, V6, P1083, DOI 10.1021/mp9000926
   Tomasello G, 2016, BIOMED PAP, V160, P461, DOI 10.5507/bp.2016.052
   Torchilin VP, 2014, NAT REV DRUG DISCOV, V13, P813, DOI 10.1038/nrd4333
   Torres J, 2017, LANCET, V389, P1741, DOI 10.1016/S0140-6736(16)31711-1
   Usach I, 2019, ADV THER, V36, P2986, DOI 10.1007/s12325-019-01101-6
   Venkatesan N, 2015, FUTURE MICROBIOL, V10, P1743, DOI 10.2217/fmb.15.69
   Vinolo MAR, 2011, NUTRIENTS, V3, P858, DOI 10.3390/nu3100858
   Wang CPJ, 2022, J CONTROL RELEASE, V345, P1, DOI 10.1016/j.jconrel.2022.02.028
   Wang D, 2022, ADV HEALTHC MATER, V11, DOI 10.1002/adhm.202101349
   Wang HY, 2022, ACS APPL MATER INTER, V14, P26327, DOI 10.1021/acsami.2c02295
   Wang QL, 2015, CANCER RES, V75, P2520, DOI 10.1158/0008-5472.CAN-14-3095
   Wang W, 2022, ACS APPL MATER INTER, V14, P32901, DOI 10.1021/acsami.2c06981
   Wang XY, 2020, SCI ADV, V6, DOI 10.1126/sciadv.abb1952
   Wang X, 2022, ACS APPL MATER INTER, V14, P259, DOI 10.1021/acsami.1c19388
   Wen ST, 2021, FRONT IMMUNOL, V12, DOI 10.3389/fimmu.2021.741934
   Werkman I, 2020, SCI REP-UK, V10, DOI 10.1038/s41598-019-57069-4
   Wilson DS, 2010, NAT MATER, V9, P923, DOI [10.1038/NMAT2859, 10.1038/nmat2859]
   Winneberger J, 2021, BRAIN BEHAV IMMUN, V93, P277, DOI 10.1016/j.bbi.2020.12.026
   Wu Y, 2019, BIOMATER SCI-UK, V7, P4299, DOI 10.1039/c9bm00925f
   Xiao B, 2017, MOL THER, V25, P1628, DOI 10.1016/j.ymthe.2016.11.020
   Xiao B, 2014, GASTROENTEROLOGY, V146, P1289, DOI 10.1053/j.gastro.2014.01.056
   Xu S, 2022, ACTA BIOMATER, V144, P81, DOI 10.1016/j.actbio.2022.03.012
   Xuan MJ, 2019, NATL SCI REV, V6, P551, DOI 10.1093/nsr/nwz037
   Yan JB, 2020, J IMMUNOL RES, V2020, DOI 10.1155/2020/8813558
   Yang CH, 2019, INT J NANOMED, V14, P8875, DOI 10.2147/IJN.S210315
   Yang EP, 2021, CELL PROLIFERAT, V54, DOI 10.1111/cpr.12958
   Yao SY, 2021, J IMMUNOL RES, V2021, DOI 10.1155/2021/8030297
   Yin Y, 2021, ADV HEALTHC MATER, V10, DOI 10.1002/adhm.202000973
   Yuan DF, 2017, BIOMATERIALS, V142, P1, DOI 10.1016/j.biomaterials.2017.07.011
   Yurkin ST, 2017, NANOMEDICINE-UK, V12, P2007, DOI 10.2217/nnm-2017-0100
   Zeeshan M, 2019, INT J PHARMACEUT, V558, P201, DOI 10.1016/j.ijpharm.2018.12.074
   Zeng YP, 2022, ACTA PHARM SIN B, V12, P3233, DOI 10.1016/j.apsb.2022.02.023
   Zhang ED, 2022, PHARM RES-DORDR, V39, P2673, DOI 10.1007/s11095-022-03328-5
   Zhang GS, 2023, NANOSCALE, V15, P1937, DOI 10.1039/d2nr04968f
   Zhang T, 2021, APPL MICROBIOL BIOT, V105, P5785, DOI 10.1007/s00253-021-11453-1
   Zhang X, 2021, FRONT MICROBIOL, V11, DOI 10.3389/fmicb.2020.622354
   Zhang ZC, 2021, ACTA PHARM SIN B, V11, P2449, DOI 10.1016/j.apsb.2020.12.022
   Zhao LQ, 2021, FRONT PHARMACOL, V12, DOI 10.3389/fphar.2021.644387
   Zhao YZ, 2019, J CONTROL RELEASE, V299, P90, DOI 10.1016/j.jconrel.2019.02.034
   Zhao ZJ, 2022, FOOD FUNCT, V13, P5914, DOI [10.1039/D2FO00226D, 10.1039/d2fo00226d]
   Zhou J, 2022, NAT COMMUN, V13, DOI 10.1038/s41467-022-31171-0
   Zhu L, 2022, MATER TODAY BIO, V14, DOI 10.1016/j.mtbio.2022.100228
   Zu MH, 2021, ADV DRUG DELIVER REV, V176, DOI 10.1016/j.addr.2021.113887
NR 206
TC 1
Z9 1
U1 29
U2 29
PU ELSEVIER
PI AMSTERDAM
PA RADARWEG 29, 1043 NX AMSTERDAM, NETHERLANDS
SN 0141-8130
EI 1879-0003
J9 INT J BIOL MACROMOL
JI Int. J. Biol. Macromol.
PD SEP 30
PY 2023
VL 249
AR 126000
DI 10.1016/j.ijbiomac.2023.126000
EA AUG 2023
PG 25
WC Biochemistry & Molecular Biology; Chemistry, Applied; Polymer Science
WE Science Citation Index Expanded (SCI-EXPANDED)
SC Biochemistry & Molecular Biology; Chemistry; Polymer Science
GA Q0OE9
UT WOS:001054586600001
PM 37532186
DA 2024-01-22
ER

PT J
AU O'Connor, MH
   Berglind, A
   Ng, MKM
   Keith, BP
   Lynch, ZJ
   Schaner, MR
   Steinbach, EC
   Herzog, J
   Trad, OK
   Jeck, WR
   Arthur, JC
   Simon, JM
   Sartor, RB
   Furey, TS
   Sheikh, SZ
AF Hoffner O'Connor, Michelle
   Berglind, Ana
   Kennedy Ng, Meaghan M.
   Keith, Benjamin P.
   Lynch, Zachary J.
   Schaner, Matthew R.
   Steinbach, Erin C.
   Herzog, Jeremy
   Trad, Omar K.
   Jeck, William R.
   Arthur, Janelle C.
   Simon, Jeremy M.
   Sartor, R. Balfour
   Furey, Terrence S.
   Sheikh, Shehzad Z.
TI BET Protein Inhibition Regulates Macrophage Chromatin Accessibility and
   Microbiota-Dependent Colitis
SO FRONTIERS IN IMMUNOLOGY
LA English
DT Article
DE macrophage; chromatin; inflammation; regulation; Crohn's disease
ID INTERLEUKIN-10-DEFICIENT MICE; CELL-DIFFERENTIATION; IL-10; BRD4;
   TRANSCRIPTION; INFLAMMATION; JQ1; PATHOGENESIS; SUPPRESSION; PROGRAM
AB IntroductionIn colitis, macrophage functionality is altered compared to normal homeostatic conditions. Loss of IL-10 signaling results in an inappropriate chronic inflammatory response to bacterial stimulation. It remains unknown if inhibition of bromodomain and extra-terminal domain (BET) proteins alters usage of DNA regulatory elements responsible for driving inflammatory gene expression. We determined if the BET inhibitor, (+)-JQ1, could suppress inflammatory activation of macrophages in Il10(-/-) mice. MethodsWe performed ATAC-seq and RNA-seq on Il10(-/-) bone marrow-derived macrophages (BMDMs) cultured in the presence and absence of lipopolysaccharide (LPS) with and without treatment with (+)-JQ1 and evaluated changes in chromatin accessibility and gene expression. Germ-free Il10(-/-) mice were treated with (+)-JQ1, colonized with fecal slurries and underwent histological and molecular evaluation 14-days post colonization. ResultsTreatment with (+)-JQ1 suppressed LPS-induced changes in chromatin at distal regulatory elements associated with inflammatory genes, particularly in regions that contain motifs for AP-1 and IRF transcription factors. This resulted in attenuation of inflammatory gene expression. Treatment with (+)-JQ1 in vivo resulted in a mild reduction in colitis severity as compared with vehicle-treated mice. ConclusionWe identified the mechanism of action associated with a new class of compounds that may mitigate aberrant macrophage responses to bacteria in colitis.
C1 [Hoffner O'Connor, Michelle; Berglind, Ana; Kennedy Ng, Meaghan M.; Keith, Benjamin P.; Lynch, Zachary J.; Schaner, Matthew R.; Steinbach, Erin C.; Herzog, Jeremy; Trad, Omar K.; Arthur, Janelle C.; Sartor, R. Balfour; Furey, Terrence S.; Sheikh, Shehzad Z.] Univ N Carolina, Ctr Gastrointestinal Biol & Dis, Chapel Hill, NC 27599 USA.
   [Hoffner O'Connor, Michelle; Berglind, Ana; Sheikh, Shehzad Z.] Univ North Carolina Chapel Hill, Dept Genet, Curriculum Genet & Mol Biol, Chapel Hill, NC 27599 USA.
   [Kennedy Ng, Meaghan M.; Keith, Benjamin P.; Simon, Jeremy M.; Furey, Terrence S.] Univ North Carolina Chapel Hill, Dept Genet, Curriculum Bioinformat & Computat Biol, Chapel Hill, NC 27599 USA.
   [Steinbach, Erin C.] Univ North Carolina Chapel Hill, Dept Med, Div Rheumatol Allergy & Immunol, Chapel Hill, NC USA.
   [Jeck, William R.] Duke Univ, Dept Pathol, Durham, NC USA.
   [Arthur, Janelle C.] Univ North Carolina Chapel Hill, Dept Microbiol & Immunol, Chapel Hill, NC USA.
   [Arthur, Janelle C.; Simon, Jeremy M.] Univ North Carolina Chapel Hill, Lineberger Comprehens Canc Ctr, Chapel Hill, NC USA.
   [Simon, Jeremy M.] Univ North Carolina Chapel Hill, UNC Neurosci Ctr, Chapel Hill, NC USA.
   [Simon, Jeremy M.] Univ North Carolina Chapel Hill, Carolina Inst Disabil, Chapel Hill, NC USA.
   [Furey, Terrence S.] Univ North Carolina Chapel Hill, Dept Biol, Chapel Hill, NC 27599 USA.
C3 University of North Carolina; University of North Carolina Chapel Hill;
   University of North Carolina; University of North Carolina Chapel Hill;
   University of North Carolina School of Medicine; University of North
   Carolina; University of North Carolina Chapel Hill; University of North
   Carolina School of Medicine; University of North Carolina School of
   Medicine; University of North Carolina; University of North Carolina
   Chapel Hill; Duke University; University of North Carolina School of
   Medicine; University of North Carolina; University of North Carolina
   Chapel Hill; University of North Carolina; University of North Carolina
   Chapel Hill; University of North Carolina School of Medicine; University
   of North Carolina; University of North Carolina Chapel Hill; University
   of North Carolina School of Medicine; University of North Carolina
   School of Medicine; University of North Carolina; University of North
   Carolina Chapel Hill; University of North Carolina; University of North
   Carolina Chapel Hill; University of North Carolina School of Medicine
RP Furey, TS; Sheikh, SZ (通讯作者)，Univ N Carolina, Ctr Gastrointestinal Biol & Dis, Chapel Hill, NC 27599 USA.; Sheikh, SZ (通讯作者)，Univ North Carolina Chapel Hill, Dept Genet, Curriculum Genet & Mol Biol, Chapel Hill, NC 27599 USA.; Furey, TS (通讯作者)，Univ North Carolina Chapel Hill, Dept Genet, Curriculum Bioinformat & Computat Biol, Chapel Hill, NC 27599 USA.; Furey, TS (通讯作者)，Univ North Carolina Chapel Hill, Dept Biol, Chapel Hill, NC 27599 USA.
EM tsfurey@email.unc.edu; shehzad_sheikh@med.unc.edu
RI , UNC Flow Cytometry Core/AGU-9839-2022
OI Berglind, Ana E./0000-0002-8462-7104; Kennedy Ng,
   Meaghan/0000-0003-4612-7560
FU Helmsley Charitable Trust; NIDDK [P01DK094779, 1R01DK104828,
   P30-DK034987, 1R01DK124617]; NIH Ruth L. Kirschstein National Research
   Service [1F31DK122704]; NIH T32 Genetics NIGMS Training Grant
   [T32-GM007092-43]; NIH T32 Translational Medicine Training Grant
   [T32-GM122741]; Crohn's and Colitis Foundation [528437]; Gnotobiotic
   Animal Facility
FX This work was funded in part through Helmsley Charitable Trust (SHARE
   Project 2), NIDDK P01DK094779, NIDDK 1R01DK104828, NIDDK P30-DK034987,
   NIDDK 1R01DK124617, NIH Ruth L. Kirschstein National Research Service
   Award Individual Predoctoral Fellowship (1F31DK122704), NIH T32 Genetics
   NIGMS Training Grant (T32-GM007092-43), NIH T32 Translational Medicine
   Training Grant (T32-GM122741), Crohn's and Colitis Foundation Student
   Research Fellowship Award (528437), and Gnotobiotic Animal Facility.
CR Belkina AC, 2013, J IMMUNOL, V190, P3670, DOI 10.4049/jimmunol.1202838
   Berg DJ, 1996, J CLIN INVEST, V98, P1010, DOI 10.1172/JCI118861
   Bintu L, 2016, SCIENCE, V351, P720, DOI 10.1126/science.aab2956
   Bolden JE, 2014, CELL REP, V8, P1919, DOI 10.1016/j.celrep.2014.08.025
   Brown JD, 2018, P NATL ACAD SCI USA, V115, P2144, DOI 10.1073/pnas.1711155115
   Buenrostro Jason D, 2015, Curr Protoc Mol Biol, V109, DOI 10.1002/0471142727.mb2129s109
   Castro-Mondragon JA, 2017, NUCLEIC ACIDS RES, V45, DOI 10.1093/nar/gkx314
   Chen EY, 2013, BMC BIOINFORMATICS, V14, DOI 10.1186/1471-2105-14-128
   Chen H, 2011, BMC BIOINFORMATICS, V12, DOI 10.1186/1471-2105-12-35
   Cheung KL, 2017, MOL CELL, V65, P1068, DOI 10.1016/j.molcel.2016.12.022
   Cheung KL, 2017, P NATL ACAD SCI USA, V114, P2952, DOI 10.1073/pnas.1615601114
   Conaway EA, 2017, J IMMUNOL, V198, P2906, DOI 10.4049/jimmunol.1601781
   Conrad RJ, 2017, MOL CELL, V67, P1001, DOI 10.1016/j.molcel.2017.07.025
   Das A, 2015, SCI REP-UK, V5, DOI 10.1038/srep16932
   Devaiah BN, 2016, NAT STRUCT MOL BIOL, V23, P540, DOI 10.1038/nsmb.3228
   Dey A, 2019, EMBO J, V38, DOI 10.15252/embj.2018100293
   Di Micco R, 2014, CELL REP, V9, P234, DOI 10.1016/j.celrep.2014.08.055
   Dobin A, 2013, BIOINFORMATICS, V29, P15, DOI 10.1093/bioinformatics/bts635
   Epelman S, 2014, IMMUNITY, V41, P21, DOI 10.1016/j.immuni.2014.06.013
   Foster SL, 2007, NATURE, V447, P972, DOI 10.1038/nature05836
   Gaspar J.M., 2018, bioRxiv p, DOI [DOI 10.1101/496521, 10.1101/496521]
   Gibbons HR, 2019, SCI REP-UK, V9, DOI 10.1038/s41598-019-46516-x
   Glass, 2017, HOMER SOFTWARE MOTIF
   Gosselin D, 2014, CELL, V159, P1327, DOI 10.1016/j.cell.2014.11.023
   Heinz S, 2010, MOL CELL, V38, P576, DOI 10.1016/j.molcel.2010.05.004
   Huang B, 2009, MOL CELL BIOL, V29, P1375, DOI 10.1128/MCB.01365-08
   Josefowicz SZ, 2016, MOL CELL, V64, P347, DOI 10.1016/j.molcel.2016.09.026
   Kamada N, 2005, J IMMUNOL, V175, P6900, DOI 10.4049/jimmunol.175.10.6900
   Kamada N, 2008, J CLIN INVEST, V118, P2269, DOI [10.1172/JC134610, 10.1172/JCI34610]
   Kamada N, 2009, J IMMUNOL, V183, P1724, DOI 10.4049/jimmunol.0804369
   Khan YM, 2014, PLOS ONE, V9, DOI 10.1371/journal.pone.0095051
   Kobayashi T, 2008, GUT, V57, P1682, DOI 10.1136/gut.2007.135053
   Kobayashi T, 2014, J IMMUNOL, V192, P1918, DOI 10.4049/jimmunol.1301819
   Kobayashi T, 2012, J IMMUNOL, V189, P1792, DOI 10.4049/jimmunol.1200042
   Kobayashi T, 2011, J IMMUNOL, V186, P4649, DOI 10.4049/jimmunol.1003888
   Koelink PJ, 2018, J CROHNS COLITIS, V12, P794, DOI 10.1093/ecco-jcc/jjy035
   KUHN R, 1993, CELL, V75, P263, DOI 10.1016/0092-8674(93)80068-P
   Langmead B, 2012, NAT METHODS, V9, P357, DOI [10.1038/NMETH.1923, 10.1038/nmeth.1923]
   Lassmann T, 2009, BIOINFORMATICS, V25, P2839, DOI 10.1093/bioinformatics/btp527
   Lavin Y, 2014, CELL, V159, P1312, DOI 10.1016/j.cell.2014.11.018
   Lavin Y, 2013, CANCER IMMUNOL RES, V1, P201, DOI 10.1158/2326-6066.CIR-13-0117
   Lee MB, 2017, BMB REP, V50, P640, DOI 10.5483/BMBRep.2017.50.12.194
   Li B, 2011, BMC BIOINFORMATICS, V12, DOI 10.1186/1471-2105-12-323
   Li P, 2018, FRONT IMMUNOL, V9, DOI 10.3389/fimmu.2018.02738
   Love MI, 2014, GENOME BIOL, V15, DOI 10.1186/s13059-014-0550-8
   Morgado-Pascual JL, 2019, FRONT PHARMACOL, V10, DOI 10.3389/fphar.2019.01315
   Nakagawa A, 2016, SCI REP-UK, V6, DOI 10.1038/srep20390
   Nicodeme E, 2010, NATURE, V468, P1119, DOI 10.1038/nature09589
   Onyiah JC, 2014, GUT MICROBES, V5, P220, DOI 10.4161/gmic.27290
   Ostuni R, 2013, CELL, V152, P157, DOI 10.1016/j.cell.2012.12.018
   Quinlan AR, 2010, BIOINFORMATICS, V26, P841, DOI 10.1093/bioinformatics/btq033
   Ramírez F, 2014, NUCLEIC ACIDS RES, V42, pW187, DOI 10.1093/nar/gku365
   Rennick DM, 1997, J LEUKOCYTE BIOL, V61, P389, DOI 10.1002/jlb.61.4.389
   Sartor RB, 2006, NAT CLIN PRACT GASTR, V3, P390, DOI 10.1038/ncpgasthep0528
   Sellon RK, 1998, INFECT IMMUN, V66, P5224, DOI 10.1128/IAI.66.11.5224-5231.1998
   Sheikh SZ, 2011, J BIOL CHEM, V286, P1174, DOI 10.1074/jbc.M110.147884
   Sheikh SZ, 2010, J IMMUNOL, V184, P4069, DOI 10.4049/jimmunol.0903600
   Simon JM, 2016, EUR J IMMUNOL, V46, P1912, DOI 10.1002/eji.201546237
   Smith JP., 2021, PEPATAC OPTIMIZED AT, V3, DOI [10.1093/nargab/lqab101, DOI 10.1093/NARGAB/LQAB101]
   Smith PD, 2001, J IMMUNOL, V167, P2651, DOI 10.4049/jimmunol.167.5.2651
   Smythies LE, 2005, J CLIN INVEST, V115, P66, DOI 10.1172/JCI200519229
   Song R, 2021, CELL REP, V34, DOI 10.1016/j.celrep.2021.108891
   Steinbach EC, 2014, J IMMUNOL, V192, P3958, DOI 10.4049/jimmunol.1301533
   Tan YF, 2020, CELL DEATH DIS, V11, DOI 10.1038/s41419-020-2431-2
   Thomas R, 2017, BRIEF BIOINFORM, V18, P441, DOI 10.1093/bib/bbw035
   Toniolo PA, 2015, J IMMUNOL, V194, P3180, DOI 10.4049/jimmunol.1401635
   Uno JK, 2010, GASTROENTEROLOGY, V139, P1642, DOI 10.1053/j.gastro.2010.07.008
   VANFURTH R, 1972, B WORLD HEALTH ORGAN, V46, P845
   Verma R, 2016, J CELL COMMUN SIGNAL, V10, P61, DOI 10.1007/s12079-015-0302-x
   Wienerroither S, 2014, MOL CELL BIOL, V34, P415, DOI 10.1128/MCB.01353-13
   Yu GC, 2015, BIOINFORMATICS, V31, P2382, DOI 10.1093/bioinformatics/btv145
   Zhou ZJ, 2020, FRONT PHARMACOL, V11, DOI 10.3389/fphar.2020.01043
NR 72
TC 4
Z9 4
U1 0
U2 3
PU FRONTIERS MEDIA SA
PI LAUSANNE
PA AVENUE DU TRIBUNAL FEDERAL 34, LAUSANNE, CH-1015, SWITZERLAND
SN 1664-3224
J9 FRONT IMMUNOL
JI Front. Immunol.
PD MAR 24
PY 2022
VL 13
AR 856966
DI 10.3389/fimmu.2022.856966
PG 16
WC Immunology
WE Science Citation Index Expanded (SCI-EXPANDED)
SC Immunology
GA 0M9ZT
UT WOS:000782509600001
PM 35401533
OA gold, Green Submitted, Green Published
DA 2024-01-22
ER

PT J
AU Reguiaî, Z
   Grange, F
AF Reguiai, Ziad
   Grange, Florent
TI The role of anti-tumor necrosis factor-α therapy in Pyoderma gangrenosum
   associated with inflammatory bowel disease
SO AMERICAN JOURNAL OF CLINICAL DERMATOLOGY
LA English
DT Review
ID CHIMERIC MONOCLONAL-ANTIBODY; FISTULIZING CROHNS-DISEASE;
   PLACEBO-CONTROLLED TRIAL; PROPRIA T-LYMPHOCYTES; RHEUMATOID-ARTHRITIS;
   DOUBLE-BLIND; HEART-FAILURE; INFLIXIMAB THERAPY; TNF-ALPHA; MAINTENANCE
   THERAPY
AB Pyoderma gangrenosum (PG) is an ulcerative neutrophilic dermatosis seen in 1-5% of patients with inflammatory bowel disease (IBD). The pathogenesis of PG remains unclear, but may be related to abnormal T-cell responses and production of tumor necrosis factor (TNF)-alpha, a powerful proinflammatory cytokine. Although their use is not supported by appropriately controlled trials, corticosteroids and systemic immunosuppressants are the classical cornerstones of treatment of PG, against which they have a nonspecific effect. Successful curative or symptomatic treatment of associated disorders may lead to an improvement in PG.
   A new era for the management of chronic inflammatory disease began with the advent of biotherapies and particularly anti-TNF alpha therapy, which allows for a specific intervention in the immune cascade. Anti-TNF alpha therapy has improved and broadened the therapeutic options for IBD and, therefore, has brought new perspectives to management of the extra-intestinal manifestations of this disorder, including PG. To date, infliximab, etanercept, and adalimumab have been used in the treatment of PG. Published data have demonstrated that infliximab is highly effective in the treatment of PG, whether associated with IBD or not. This treatment is generally well tolerated, even as long-term therapy. However, rare and serious complications have been reported. Although infliximab is a costly drug, its use should be considered for patients with PG and particularly with corticosteroid-refractory PG associated with IBD.
   Additional comparative long-term studies are needed to determine the long-term efficacy and safety of antiTNF alpha therapy and define its role in the management of PG, with or without accompanying IBD.
C1 Hop Robert Debre, Serv Dermatol, F-51092 Reims, France.
C3 CHU de Reims; Universite de Reims Champagne-Ardenne
RP Reguiaî, Z (通讯作者)，Hop Robert Debre, Serv Dermatol, F-51092 Reims, France.
EM zreguiai@chu-reims.fr
CR Agnholt J, 2003, CYTOKINE, V23, P76, DOI 10.1016/S1043-4666(03)00201-1
   Baert F, 2003, NEW ENGL J MED, V348, P601, DOI 10.1056/NEJMoa020888
   Bean AGD, 1999, J IMMUNOL, V162, P3504
   Bennett ML, 2000, MEDICINE, V79, P37, DOI 10.1097/00005792-200001000-00004
   Blonski Wojciech, 2006, Curr Treat Options Gastroenterol, V9, P221, DOI 10.1007/s11938-006-0041-4
   Bodger K, 2005, PHARMACOECONOMICS, V23, P875, DOI 10.2165/00019053-200523090-00002
   BRAEGGER CP, 1992, LANCET, V339, P89, DOI 10.1016/0140-6736(92)90999-J
   Braun J, 2005, ANN RHEUM DIS, V64, P229, DOI 10.1136/ard.2004.025130
   Brooklyn TN, 2006, GUT, V55, P505, DOI 10.1136/gut.2005.074815
   Brunsting LA, 1930, ARCH DERMATOL SYPH, V22, P655, DOI 10.1001/archderm.1930.01440160053009
   Callen JP, 1998, LANCET, V351, P581, DOI 10.1016/S0140-6736(97)10187-8
   Campbell S, 2005, NAT CLIN PRACT GASTR, V2, P587, DOI 10.1038/ncpgasthep0339
   Carter MJ, 2004, GUT, V53, DOI 10.1136/gut.2004.043372
   Cheifetz A, 2003, AM J GASTROENTEROL, V98, P1315, DOI 10.1016/S0002-9270(03)00231-4
   Chow RKP, 1996, J AM ACAD DERMATOL, V34, P1047, DOI 10.1016/S0190-9622(96)90285-6
   Chung ES, 2003, CIRCULATION, V107, P3133, DOI 10.1161/01.CIR.0000077913.60364.D2
   Colombel JF, 2007, GASTROENTEROLOGY, V132, P52, DOI 10.1053/j.gastro.2006.11.041
   Colombel JF, 2004, GASTROENTEROLOGY, V126, P19, DOI 10.1053/j.gastro.2003.10.047
   Colombel JF, 2002, GASTROENTEROLOGY, V122, pA613
   Cornillie F, 2001, ALIMENT PHARM THERAP, V15, P463, DOI 10.1046/j.1365-2036.2001.00956.x
   Danese S, 2006, GASTROENTEROLOGY, V130, P2060, DOI 10.1053/j.gastro.2006.03.054
   Fonder Margaret A, 2006, J Burns Wounds, V5, pe8
   Giles Jon T, 2004, J Intensive Care Med, V19, P320, DOI 10.1177/0885066604267854
   Goldberg HJ, 2005, AM J TRANSPLANT, V5, P345
   Gordon KB, 2006, J AM ACAD DERMATOL, V55, P598, DOI 10.1016/j.jaad.2006.05.027
   Grange F, 2002, DERMATOLOGY, V205, P278, DOI 10.1159/000065860
   Hanauer SB, 2006, GASTROENTEROLOGY, V130, P323, DOI 10.1053/j.gastro.2005.11.030
   Hanauer SB, 2002, LANCET, V359, P1541, DOI 10.1016/S0140-6736(02)08512-4
   Holtmann MH, 2005, INT J COLORECTAL DIS, V20, P1, DOI 10.1007/s00384-004-0634-0
   Hubbard VG, 2005, BRIT J DERMATOL, V152, P1059, DOI 10.1111/J.1365-2133.2005.06467.x
   Hughes AP, 2000, JAMA-J AM MED ASSOC, V284, P1546, DOI 10.1001/jama.284.12.1546
   Jenne L, 2004, BRIT J DERMATOL, V150, P380, DOI 10.1111/j.1365-2133.2003.05760.x
   Kaur MR, 2005, BRIT J DERMATOL, V153, P689, DOI 10.1111/j.1365-2133.2005.06812.x
   Keane J, 2001, NEW ENGL J MED, V345, P1098, DOI 10.1056/NEJMoa011110
   Kouklakis George, 2005, Rom J Gastroenterol, V14, P401
   Kwon HJ, 2003, ANN INTERN MED, V138, P807, DOI 10.7326/0003-4819-138-10-200305200-00008
   Ljung T, 2002, SCAND J GASTROENTERO, V37, P1108, DOI 10.1080/003655202320378338
   Lyseng-Williams KA, 2004, PHARMACOECONOMICS, V22, P107, DOI 10.2165/00019053-200422020-00004
   Maini R, 1999, LANCET, V354, P1932, DOI 10.1016/S0140-6736(99)05246-0
   Maini RN, 2004, ARTHRITIS RHEUM-US, V50, P1051, DOI 10.1002/art.20159
   McGowan Joseph Wilson 4th, 2004, J Drugs Dermatol, V3, P441
   Mimouni D, 2003, BRIT J DERMATOL, V148, P813, DOI 10.1046/j.1365-2133.2003.05294.x
   MURCH SH, 1993, GUT, V34, P1705, DOI 10.1136/gut.34.12.1705
   Nakelchik M, 2002, AM J MED, V112, P78, DOI 10.1016/S0002-9343(01)00945-7
   ODONNELL B, 1991, J AM ACAD DERMATOL, V24, P141, DOI 10.1016/S0190-9622(08)80051-5
   Podolsky DK, 2002, NEW ENGL J MED, V347, P417, DOI 10.1056/NEJMra0804647
   Powell FC, 1996, J AM ACAD DERMATOL, V34, P395, DOI 10.1016/S0190-9622(96)90428-4
   Present DH, 2003, GASTROENTEROLOGY, V124, P1629, DOI 10.1016/S0016-5085(03)00392-5
   Regueiro M, 2003, AM J GASTROENTEROL, V98, P1821, DOI 10.1016/S0002-9270(03)00430-1
   Reich K, 2005, LANCET, V366, P1367, DOI 10.1016/S0140-6736(05)67566-6
   Reichrath J, 2005, J AM ACAD DERMATOL, V53, P273, DOI 10.1016/j.jaad.2004.10.006
   REINECKER HC, 1993, CLIN EXP IMMUNOL, V94, P174
   Ricart E, 2001, AM J GASTROENTEROL, V96, P722, DOI 10.1111/j.1572-0241.2001.03612.x
   Rispo A, 2005, SCAND J RHEUMATOL, V34, P387, DOI 10.1080/03009740510026698
   Roy DB, 2006, J AM ACAD DERMATOL, V54, pS128, DOI 10.1016/j.jaad.2005.10.058
   Rutgeerts P, 2006, ALIMENT PHARM THER, V23, P451, DOI 10.1111/j.1365-2036.2006.02786.x
   Sandborn WJ, 2001, GASTROENTEROLOGY, V121, P1088, DOI 10.1053/gast.2001.28674
   SANDBORN WJ, 2007, ADALIMUMAB MAINTENAN
   Sands BE, 2004, NEW ENGL J MED, V350, P876, DOI 10.1056/NEJMoa030815
   Sapienza MS, 2004, DIGEST DIS SCI, V49, P1454, DOI 10.1023/B:DDAS.0000042245.20042.4f
   Sarzi-Puttini P, 2005, AUTOIMMUN REV, V4, P153, DOI 10.1016/j.autrev.2004.09.004
   SCALLON BJ, 1995, CYTOKINE, V7, P251, DOI 10.1006/cyto.1995.0029
   Schreiber S, 1999, LANCET, V353, P459, DOI 10.1016/S0140-6736(98)03339-X
   Shen C, 2005, ALIMENT PHARM THER, V21, P251, DOI 10.1111/j.1365-2036.2005.02309.x
   Shen C, 2005, CLIN IMMUNOL, V115, P250, DOI 10.1016/j.clim.2005.01.007
   Siddiqui MAA, 2005, DRUGS, V65, P2179, DOI 10.2165/00003495-200565150-00014
   Sieper J, 2005, SEMIN ARTHRITIS RHEU, V34, P23, DOI 10.1016/j.semarthrit.2005.01.006
   Stichweh DS, 2005, PEDIATR DERMATOL, V22, P262, DOI 10.1111/j.1525-1470.2005.22320.x
   Swale VJ, 2005, CLIN EXP DERMATOL, V30, P134, DOI 10.1111/j.1365-2230.2004.01681.x
   Tan MH, 2001, ARCH DERMATOL, V137, P930
   Tanaka N, 2000, BRIT J DERMATOL, V143, P728, DOI 10.1046/j.1365-2133.2000.03766.x
   Targan SR, 1997, NEW ENGL J MED, V337, P1029, DOI 10.1056/NEJM199710093371502
   ten Hove T, 2002, GUT, V50, P206, DOI 10.1136/gut.50.2.206
   Travis SPL, 2006, GUT, V55, DOI 10.1136/gut.2005.081950b
   Van den Bosch F, 2000, LANCET, V356, P1821, DOI 10.1016/S0140-6736(00)03239-6
   Van Den Brande JMH, 2003, GASTROENTEROLOGY, V124, P1774, DOI 10.1016/S0016-5085(03)00382-2
   VanDullemen H, 1997, SCAND J GASTROENTERO, V32, P92
   Wahie S, 2006, CLIN EXP DERMATOL, V31, P460, DOI 10.1111/j.1365-2230.2006.02086.x
   Warris A, 2001, NEW ENGL J MED, V344, P1099, DOI 10.1056/NEJM200104053441415
   Wolfe F, 2004, AM J MED, V116, P305, DOI 10.1016/j.amjmed.2003.09.039
   Wollina Uwe, 2002, Am J Clin Dermatol, V3, P149
   Zaccagna A, 2003, EUR J DERMATOL, V13, P258
NR 82
TC 36
Z9 38
U1 0
U2 2
PU ADIS INT LTD
PI NORTHCOTE
PA 5 THE WAREHOUSE WAY, NORTHCOTE 0627, AUCKLAND, NEW ZEALAND
SN 1175-0561
EI 1179-1888
J9 AM J CLIN DERMATOL
JI Am. J. Clin. Dermatol.
PY 2007
VL 8
IS 2
BP 67
EP 77
DI 10.2165/00128071-200708020-00002
PG 11
WC Dermatology
WE Science Citation Index Expanded (SCI-EXPANDED)
SC Dermatology
GA 164NZ
UT WOS:000246242100002
PM 17428111
DA 2024-01-22
ER

PT J
AU Zhou, YL
   Xu, HM
   Huang, HL
   Li, YF
   Chen, HT
   He, J
   Du, YL
   Chen, Y
   Zhou, YJ
   Nie, YQ
AF Zhou, Youlian
   Xu, Haoming
   Huang, Hongli
   Li, Yingfei
   Chen, Huiting
   He, Jie
   Du, Yanlei
   Chen, Ye
   Zhou, Yongjian
   Nie, Yuqiang
TI Are There Potential Applications of Fecal Microbiota Transplantation
   beyond Intestinal Disorders?
SO BIOMED RESEARCH INTERNATIONAL
LA English
DT Review
ID CLOSTRIDIUM-DIFFICILE INFECTION; HUMAN GUT MICROBIOME; FATTY
   LIVER-DISEASE; ACTIVE ULCERATIVE-COLITIS; PARKINSONS-DISEASE;
   CROHNS-DISEASE; ALCOHOL; RISK; HEMATOPOIESIS; ANTIBIOTICS
AB Intestinal microbial dysbiosis is associated with various intestinal and extraintestinal disorders. Fecal microbiota transplantation (FMT), a type of fecal bacteriotherapy, is considered an effective therapeutic option for recurrent Clostridium difficile infection (rCDI) and also has important value in other intestinal diseases including irritable bowel syndrome (IBS) and inflammatory bowel disease (IBD). The purpose of this review is to discuss promising therapeutic value in extraintestinal diseases associated with gut microbial dysbiosis, including liver, metabolic, chronic kidney, neuropsychiatric, allergic, autoimmune, and hematological diseases as well as tumors.
C1 [Zhou, Youlian; Xu, Haoming; Huang, Hongli; Li, Yingfei; Chen, Huiting; He, Jie; Du, Yanlei; Zhou, Yongjian; Nie, Yuqiang] South China Univ Technol, Guangzhou Peoples Hosp 1, Guangzhou Digest Dis Ctr, Dept Gastroenterol,Sch Med, Guangzhou 510180, Guangdong, Peoples R China.
   [Zhou, Youlian; Xu, Haoming; Huang, Hongli; Li, Yingfei; Chen, Huiting; He, Jie; Du, Yanlei; Zhou, Yongjian; Nie, Yuqiang] Guangzhou Med Univ, Guangzhou Peoples Hosp 1, Guangzhou Digest Dis Ctr, Dept Gastroenterol, Guangzhou 510180, Guangdong, Peoples R China.
   [Chen, Ye] Southern Med Univ, State Key Lab Organ Failure Res, Guangdong Prov Key Lab Gastroenterol, Nanfang Hosp,Dept Gastroenterol, Guangzhou 510515, Guangdong, Peoples R China.
C3 South China University of Technology; Guangzhou Medical University;
   Southern Medical University - China
RP Zhou, YJ; Nie, YQ (通讯作者)，South China Univ Technol, Guangzhou Peoples Hosp 1, Guangzhou Digest Dis Ctr, Dept Gastroenterol,Sch Med, Guangzhou 510180, Guangdong, Peoples R China.; Zhou, YJ; Nie, YQ (通讯作者)，Guangzhou Med Univ, Guangzhou Peoples Hosp 1, Guangzhou Digest Dis Ctr, Dept Gastroenterol, Guangzhou 510180, Guangdong, Peoples R China.
EM yjzhou@gzhmu.edu.cn; eynieyuqiang@scut.edu.cn
RI wang, wenjuan/JGD-0428-2023; xu, haodong/IAM-9132-2023; Xu, Hao
   Ran/JED-9378-2023; DU, YAN/HZI-1091-2023; xu, hao/GWQ-7394-2022
OI wang, wenjuan/0000-0002-4220-8817; Zhou, Youlian/0000-0002-7107-3288;
   He, Jie/0000-0002-5880-8112; CHEN, HUITING/0000-0003-0380-7822
FU National Natural Science Foundation of China [81700487, 81871905]; China
   Postdoctoral Science Foundation [2019M652978]; Guangdong Medical Science
   and Technology Research Fund [A2019243]; Fundamental Research Funds for
   the Central Universities, SCUT [2018MS82]
FX This work was supported by the grants from the National Natural Science
   Foundation of China (81700487 and 81871905), China Postdoctoral Science
   Foundation (2019M652978), Guangdong Medical Science and Technology
   Research Fund (A2019243), and the Fundamental Research Funds for the
   Central Universities, SCUT (2018MS82).
CR Abt MC, 2016, NAT REV MICROBIOL, V14, P609, DOI 10.1038/nrmicro.2016.108
   Ahn J, 2013, JNCI-J NATL CANCER I, V105, P1907, DOI 10.1093/jnci/djt300
   Ananthaswamy A., 2011, NEW SCI, V209, P8, DOI [10.1016/S0262-4079(11)60124-3, DOI 10.1016/S0262-4079(11)60124-3]
   Anderson JL, 2012, ALIMENT PHARM THER, V36, P503, DOI 10.1111/j.1365-2036.2012.05220.x
   [Anonymous], 2012, Journal of the Australasian College of Nutritional and Environmental Medicine
   Aroniadis OC, 2013, CURR OPIN GASTROEN, V29, P79, DOI 10.1097/MOG.0b013e32835a4b3e
   Bäckhed F, 2004, P NATL ACAD SCI USA, V101, P15718, DOI 10.1073/pnas.0407076101
   Bajaj JS, 2017, HEPATOLOGY, V66, P1727, DOI 10.1002/hep.29306
   Bajaj JS, 2016, HEPATOLOGY, V64, P200, DOI 10.1002/hep.28414
   Bajaj JS, 2010, GASTROENTEROLOGY, V138, P2332, DOI 10.1053/j.gastro.2010.02.015
   Barreto FC, 2009, CLIN J AM SOC NEPHRO, V4, P1551, DOI 10.2215/CJN.03980609
   Barros AF, 2015, FUTURE MICROBIOL, V10, P517, DOI [10.2217/fmb.14.140, 10.2217/FMB.14.140]
   Benson AK, 2010, P NATL ACAD SCI USA, V107, P18933, DOI 10.1073/pnas.1007028107
   Berer K, 2017, P NATL ACAD SCI USA, V114, P10719, DOI 10.1073/pnas.1711233114
   BODE C, 1993, Z GASTROENTEROL, V31, P3
   Borody T, 2011, AM J GASTROENTEROL, V106, pS352
   Borody TJ, 2014, J CLIN GASTROENTEROL, V48, P582, DOI 10.1097/MCG.0000000000000155
   Borody TJ, 2012, NAT REV GASTRO HEPAT, V9, P88, DOI 10.1038/nrgastro.2011.244
   Borody TJ, 2011, EXPERT REV GASTROENT, V5, P653, DOI [10.1586/EGH.11.71, 10.1586/egh.11.71]
   Borody TJ, 2003, J CLIN GASTROENTEROL, V37, P42, DOI 10.1097/00004836-200307000-00012
   Borre YE, 2014, TRENDS MOL MED, V20, P509, DOI 10.1016/j.molmed.2014.05.002
   Boursier J, 2016, HEPATOLOGY, V63, P764, DOI 10.1002/hep.28356
   Braun J, 2017, CELL MOL GASTROENTER, V3, P131, DOI 10.1016/j.jcmgh.2017.01.010
   Cammarota G, 2017, GUT, V66, P569, DOI 10.1136/gutjnl-2016-313017
   Carlucci C, 2016, EBIOMEDICINE, V13, P37, DOI 10.1016/j.ebiom.2016.09.029
   Cekanaviciute E, 2017, P NATL ACAD SCI USA, V114, P10713, DOI 10.1073/pnas.1711235114
   Chen FD, 2019, CURR OPIN IMMUNOL, V56, P107, DOI 10.1016/j.coi.2018.12.003
   Chen YF, 2011, HEPATOLOGY, V54, P562, DOI 10.1002/hep.24423
   Chen YH, 2016, SCI REP-UK, V6, DOI 10.1038/srep24253
   Chen YC, 2016, NAT COMMUN, V7, DOI 10.1038/ncomms13443
   Chesselet MF, 2012, NEUROTHERAPEUTICS, V9, P297, DOI 10.1007/s13311-012-0104-2
   Claus SP, 2011, MBIO, V2, DOI 10.1128/mBio.00271-10
   Cui M, 2017, EMBO MOL MED, V9, P448, DOI 10.15252/emmm.201606932
   Daillère R, 2016, IMMUNITY, V45, P931, DOI 10.1016/j.immuni.2016.09.009
   De Palma G, 2017, SCI TRANSL MED, V9, DOI 10.1126/scitranslmed.aaf6397
   Del Chierico F, 2017, HEPATOLOGY, V65, P451, DOI 10.1002/hep.28572
   Devlin AS, 2016, CELL HOST MICROBE, V20, P709, DOI 10.1016/j.chom.2016.10.021
   Dinan TG, 2017, NAT REV GASTRO HEPAT, V14, P69, DOI 10.1038/nrgastro.2016.200
   Drekonja D, 2015, ANN INTERN MED, V162, P630, DOI 10.7326/M14-2693
   Duranton F, 2012, J AM SOC NEPHROL, V23, P1258, DOI 10.1681/ASN.2011121175
   Eckburg PB, 2005, SCIENCE, V308, P1635, DOI 10.1126/science.1110591
   Erny D, 2017, NATURE, V544, P304, DOI 10.1038/nature21910
   Ferrere G, 2017, J HEPATOL, V66, P806, DOI 10.1016/j.jhep.2016.11.008
   Finegold SM, 2002, CLIN INFECT DIS, V35, pS6, DOI 10.1086/341914
   FISCHER M, 2017, GASTROENTEROLOGY S1, V152, pS1004, DOI DOI 10.1016/S0016-5085(17)33408-X
   Fox JG, 2010, GUT, V59, P88, DOI 10.1136/gut.2009.183749
   Frank DN, 2011, INFLAMM BOWEL DIS, V17, P179, DOI 10.1002/ibd.21339
   Frémont M, 2013, ANAEROBE, V22, P50, DOI 10.1016/j.anaerobe.2013.06.002
   Gabbard SL, 2014, DIGEST DIS SCI, V59, P638, DOI 10.1007/s10620-013-2960-y
   Gacias M, 2016, ELIFE, V5, DOI 10.7554/eLife.13442
   Galloway-Peña JR, 2017, GENOME MED, V9, DOI 10.1186/s13073-017-0409-1
   Ge XL, 2016, ARCH MED RES, V47, P236, DOI 10.1016/j.arcmed.2016.06.005
   Goksör E, 2013, PEDIAT ALLERG IMM-UK, V24, P339, DOI 10.1111/pai.12078
   Gordon H, 2014, J CROHNS COLITIS, V8, P256, DOI 10.1016/j.crohns.2013.10.007
   Gough E, 2011, CLIN INFECT DIS, V53, P994, DOI 10.1093/cid/cir632
   Halkjær SI, 2018, GUT, V67, P2107, DOI 10.1136/gutjnl-2018-316434
   Harach T, 2017, SCI REP-UK, V7, DOI 10.1038/srep41802
   He Z, 2017, SCI REP-UK, V7, DOI 10.1038/s41598-017-04984-z
   He Z, 2017, WORLD J GASTROENTERO, V23, P3565, DOI 10.3748/wjg.v23.i19.3565
   Hill DA, 2010, ANNU REV IMMUNOL, V28, P623, DOI 10.1146/annurev-immunol-030409-101330
   Holvoet T, 2017, GUT, V66, P980, DOI 10.1136/gutjnl-2016-312513
   Houlden A, 2016, BRAIN BEHAV IMMUN, V57, P10, DOI 10.1016/j.bbi.2016.04.003
   Hsiao EY, 2013, CELL, V155, P1451, DOI 10.1016/j.cell.2013.11.024
   Hvas CL, 2019, GASTROENTEROLOGY, V156, P1324, DOI 10.1053/j.gastro.2018.12.019
   Ianiro G, 2019, ALIMENT PHARM THER, V50, P240, DOI 10.1111/apt.15330
   Johnsen PH, 2018, LANCET GASTROENTEROL, V3, P17, DOI 10.1016/S2468-1253(17)30338-2
   Josefsdottir KS, 2017, BLOOD, V129, P729, DOI 10.1182/blood-2016-03-708594
   Jostins L, 2012, NATURE, V491, P119, DOI 10.1038/nature11582
   Kamada N, 2013, NAT IMMUNOL, V14, P685, DOI 10.1038/ni.2608
   Kang DW, 2017, MICROBIOME, V5, DOI 10.1186/s40168-016-0225-7
   Kao DN, 2014, J CLIN GASTROENTEROL, V48, P625, DOI 10.1097/MCG.0000000000000131
   Karlsson FH, 2013, NATURE, V498, P99, DOI 10.1038/nature12198
   Kassam Z, 2013, AM J GASTROENTEROL, V108, P500, DOI 10.1038/ajg.2013.59
   Kelly CR, 2015, GASTROENTEROLOGY, V149, P223, DOI 10.1053/j.gastro.2015.05.008
   Kelly JR, 2016, J PSYCHIATR RES, V82, P109, DOI 10.1016/j.jpsychires.2016.07.019
   Keshavarzian A, 2015, MOVEMENT DISORD, V30, P1351, DOI 10.1002/mds.26307
   Khanna S, 2014, MAYO CLIN PROC, V89, P107, DOI 10.1016/j.mayocp.2013.10.011
   Khosravi A, 2014, CELL HOST MICROBE, V15, P374, DOI 10.1016/j.chom.2014.02.006
   Kirpich IA, 2008, ALCOHOL, V42, P675, DOI 10.1016/j.alcohol.2008.08.006
   Landy J, 2011, ALIMENT PHARM THER, V34, P409, DOI 10.1111/j.1365-2036.2011.04737.x
   Laukens D, 2016, FEMS MICROBIOL REV, V40, P117, DOI 10.1093/femsre/fuv036
   Lawley TD, 2013, IMMUNOLOGY, V138, P1, DOI 10.1111/j.1365-2567.2012.03616.x
   Le Roy T, 2013, GUT, V62, P1787, DOI 10.1136/gutjnl-2012-303816
   Lee CH, 2016, JAMA-J AM MED ASSOC, V315, P142, DOI 10.1001/jama.2015.18098
   Leibowitz BJ, 2014, NAT COMMUN, V5, DOI 10.1038/ncomms4494
   Li P, 2019, APPL MICROBIOL BIOT, V103, P349, DOI 10.1007/s00253-018-9447-x
   Li W, 2017, SCI CHINA LIFE SCI, V60, P1223, DOI 10.1007/s11427-016-9001-4
   Luckey D, 2013, INDIAN J MED RES, V138, P732
   Luna RA, 2017, CELL MOL GASTROENTER, V3, P218, DOI 10.1016/j.jcmgh.2016.11.008
   Manichanh C, 2012, NAT REV GASTRO HEPAT, V9, P599, DOI 10.1038/nrgastro.2012.152
   Manzo VE, 2015, BLOOD, V126, P311, DOI 10.1182/blood-2015-04-574392
   Maynard CL, 2012, NATURE, V489, P231, DOI 10.1038/nature11551
   Mazmanian SK, 2005, CELL, V122, P107, DOI 10.1016/j.cell.2005.05.007
   McCoy KD, 2018, CURR OPIN IMMUNOL, V54, P20, DOI 10.1016/j.coi.2018.05.009
   Michail S, 2015, FEMS MICROBIOL ECOL, V91, DOI 10.1093/femsec/fiu002
   Moayyedi P, 2015, GASTROENTEROLOGY, V149, P102, DOI 10.1053/j.gastro.2015.04.001
   MORENCOS FC, 1995, DIGEST DIS SCI, V40, P1252
   Morgan XC, 2012, GENOME BIOL, V13, DOI 10.1186/gb-2012-13-9-r79
   Nagy-Szakal D, 2017, MICROBIOME, V5, DOI 10.1186/s40168-017-0261-y
   Palmer R, 2011, NAT MED, V17, P150, DOI 10.1038/nm0211-150
   Paramsothy S, 2017, LANCET, V389, P1218, DOI 10.1016/S0140-6736(17)30182-4
   Qin JJ, 2012, NATURE, V490, P55, DOI 10.1038/nature11450
   Qin N, 2014, NATURE, V513, P59, DOI 10.1038/nature13568
   Rakoff-Nahoum S, 2004, CELL, V118, P229, DOI 10.1016/j.cell.2004.07.002
   Raman M, 2013, CLIN GASTROENTEROL H, V11, P868, DOI 10.1016/j.cgh.2013.02.015
   Reinhardt C, 2012, NATURE, V483, P627, DOI 10.1038/nature10893
   Ren YD, 2017, HEPATOLOGY, V65, P1765, DOI 10.1002/hep.29008
   Renz H, 2012, NAT REV IMMUNOL, V12, P9, DOI 10.1038/nri3112
   Reynolds LA, 2013, EXPERT REV CLIN IMMU, V9, P1019, DOI 10.1586/1744666X.2013.851603
   Ridaura VK, 2013, SCIENCE, V341, P1079, DOI 10.1126/science.1241214
   Rossen NG, 2015, GASTROENTEROLOGY, V149, P110, DOI 10.1053/j.gastro.2015.03.045
   Sampson TR, 2016, CELL, V167, P1469, DOI 10.1016/j.cell.2016.11.018
   Shaukat A, 2019, AM J GASTROENTEROL, V114, P1032, DOI 10.14309/ajg.0000000000000259
   Shen S, 2017, NANO LETT, V17, P3822, DOI 10.1021/acs.nanolett.7b01193
   Sirich TL, 2017, KIDNEY INT, V91, P274, DOI [10.1016/j.kint.2016.10.016, 10.1016/j.kint.2016.11.002]
   Sirich TL, 2014, J AM SOC NEPHROL, V25, P615, DOI 10.1681/ASN.2013060597
   Sivan A, 2015, SCIENCE, V350, P1084, DOI 10.1126/science.aac4255
   Sjogren K, 2012, BONE, V50, pS91, DOI [10.1002/jbmr.1588, 10.1016/j.bone.2012.02.272]
   Song YL, 2004, APPL ENVIRON MICROB, V70, P6459, DOI 10.1128/AEM.70.11.6459-6465.2004
   Sonnenberg GF, 2012, IMMUNITY, V37, P601, DOI 10.1016/j.immuni.2012.10.003
   Spencer MD, 2011, GASTROENTEROLOGY, V140, P976, DOI 10.1053/j.gastro.2010.11.049
   Stappenbeck TS, 2002, P NATL ACAD SCI USA, V99, P15451, DOI 10.1073/pnas.202604299
   Stensballe LG, 2013, J PEDIATR-US, V162, P832, DOI 10.1016/j.jpeds.2012.09.049
   Strati F, 2017, MICROBIOME, V5, DOI 10.1186/s40168-017-0242-1
   Tang WHW, 2013, NEW ENGL J MED, V368, P1575, DOI 10.1056/NEJMoa1109400
   Taniguchi CM, 2014, SCI TRANSL MED, V6, DOI 10.1126/scitranslmed.3008523
   Thurman DJ, 2011, EPILEPSIA, V52, P2, DOI 10.1111/j.1528-1167.2011.03121.x
   van Nood E, 2013, NEW ENGL J MED, V368, P2145, DOI [10.1056/NEJMoa1205037, 10.1056/NEJMc1303919]
   Varelias A, 2017, BLOOD, V129, P2172, DOI 10.1182/blood-2016-08-732628
   Vaziri ND, 2013, KIDNEY INT, V83, P308, DOI 10.1038/ki.2012.345
   Vétizou M, 2015, SCIENCE, V350, P1079, DOI 10.1126/science.aad1329
   Vrieze A, 2012, GASTROENTEROLOGY, V143, P913, DOI 10.1053/j.gastro.2012.06.031
   Walker AW, 2013, SCIENCE, V341, P1069, DOI 10.1126/science.1243787
   Wang HG, 2018, ADV THER, V35, P1935, DOI 10.1007/s12325-018-0800-3
   Wang HY, 2016, J NEUROGASTROENTEROL, V22, P589, DOI 10.5056/jnm16018
   Wang YH, 2018, NAT MED, V24, P1804, DOI 10.1038/s41591-018-0238-9
   Wang ZN, 2015, CELL, V163, P1585, DOI 10.1016/j.cell.2015.11.055
   Wang ZN, 2011, NATURE, V472, P57, DOI 10.1038/nature09922
   Winek K, 2016, NEUROTHERAPEUTICS, V13, P762, DOI 10.1007/s13311-016-0475-x
   Wong J, 2014, AM J NEPHROL, V39, P230, DOI 10.1159/000360010
   Wu H, 2017, NAT MED, V23, P850, DOI 10.1038/nm.4345
   Wu IW, 2011, NEPHROL DIAL TRANSPL, V26, P938, DOI 10.1093/ndt/gfq580
   Xu MQ, 2015, WORLD J GASTROENTERO, V21, P102, DOI 10.3748/wjg.v21.i1.102
   Yacoub R, 2017, KIDNEY INT, V91, P521, DOI 10.1016/j.kint.2017.01.003
   Yatsunenko T, 2012, NATURE, V486, P222, DOI 10.1038/nature11053
   Yin J, 2015, J AM HEART ASSOC, V4, DOI 10.1161/JAHA.115.002699
   Yu LX, 2017, NAT REV GASTRO HEPAT, V14, P527, DOI 10.1038/nrgastro.2017.72
   Zhang FM, 2013, WORLD J GASTROENTERO, V19, P7213, DOI 10.3748/wjg.v19.i41.7213
   Zhang ZG, 2013, AM J GASTROENTEROL, V108, P1601, DOI 10.1038/ajg.2013.221
   Zhou YL, 2016, ONCOTARGET, V7, P80794, DOI 10.18632/oncotarget.13094
   Zhu LX, 2013, HEPATOLOGY, V57, P601, DOI 10.1002/hep.26093
   Zhu WF, 2016, CELL, V165, P111, DOI 10.1016/j.cell.2016.02.011
NR 152
TC 16
Z9 19
U1 0
U2 11
PU HINDAWI LTD
PI LONDON
PA ADAM HOUSE, 3RD FLR, 1 FITZROY SQ, LONDON, W1T 5HF, ENGLAND
SN 2314-6133
EI 2314-6141
J9 BIOMED RES INT
JI Biomed Res. Int.
PD JUL 29
PY 2019
VL 2019
AR 3469754
DI 10.1155/2019/3469754
PG 11
WC Biotechnology & Applied Microbiology; Medicine, Research & Experimental
WE Science Citation Index Expanded (SCI-EXPANDED)
SC Biotechnology & Applied Microbiology; Research & Experimental Medicine
GA IS1PA
UT WOS:000481924400001
PM 31467881
OA Green Published, Green Submitted, gold
DA 2024-01-22
ER

PT J
AU Xie, XS
   Liu, L
   Zheng, ZZ
   Han, ZF
   Zhi, M
   Kaplan, DL
   Li, G
   Wang, XQ
AF Xie, Xusheng
   Liu, Lei
   Zheng, Zhaozhu
   Han, Zhifen
   Zhi, Min
   Kaplan, David L.
   Li, Gang
   Wang, Xiaoqin
TI Silk Fibroin-Based Fibrous Anal Fistula Plug with Drug Delivery Function
SO MACROMOLECULAR BIOSCIENCE
LA English
DT Article
DE 5-aminosalicylic acid; anal fistula; coaxial electrospinning; curcumin;
   silk fibroin
ID IN-ANO; DISEASE; BIOMATERIALS; CURCUMIN; NANOPARTICLES; FIBERS
AB The aim of this work is to develop a drug-loaded silk fibroin fibrous membrane (DSFM) that can be attached to the surface of an anal fistula plug to improve the treatment of Crohn's disease (CD). Curcumin (CUR) and 5-aminosalicylic acid (5-ASA)-loaded silk fibroin (SF) membranes are coaxially electrospun onto the surface of a braided silk filament plug. The membranes show a predominant structure of random coil and silk I conformation. The concentration of CUR/5-ASA (weight ratio of 1/1) in the SF solution is optimized to 0.4, 0.9, and 1.9 wt%. The morphologies, secondary structures, and in vitro drug release properties of the membranes are examined. Sectional images of fibers in the membranes show core-shell structures. The coaxial electrospinning process does not alter the chemical characteristics of the drugs. The dual-drugs encapsulated in the membranes are released in a steady and sustainable manner, and the cumulative release rate is improved by the increased drug loading. The membranes exhibit no cytotoxicity, thereafter increase the viability of human fibroblasts on the DSFMs. These SF membranes with core-shell structure and functional encapsulation of CUR and 5-ASA should be useful for further studies toward the treatment of CD.
C1 [Xie, Xusheng; Liu, Lei; Zheng, Zhaozhu; Li, Gang; Wang, Xiaoqin] Soochow Univ, Natl Engn Lab Modern Silk, Coll Text & Clothing Engn, Suzhou 215123, Peoples R China.
   [Han, Zhifen] Shanghai Univ Chinese Med, Dept Med Oncol, Shuguang Hosp, Shanghai 201203, Peoples R China.
   [Zhi, Min] Sun Yat Sen Univ, Affiliated Hosp 6, Erheng Rd, Guangzhou 510655, Guangdong, Peoples R China.
   [Kaplan, David L.] Tufts Univ, Dept Biomed Engn, 4 Colby St,Room 153, Medford, MA 02155 USA.
C3 Soochow University - China; Shanghai University of Traditional Chinese
   Medicine; Sun Yat Sen University; Tufts University
RP Li, G; Wang, XQ (通讯作者)，Soochow Univ, Natl Engn Lab Modern Silk, Coll Text & Clothing Engn, Suzhou 215123, Peoples R China.
EM tcligang@suda.edu.cn; wangxiaoqin@suda.edu.cn
RI Kaplan, David/N-1956-2018
OI Kaplan, David/0000-0003-0294-549X; Li, Gang/0000-0002-8080-4134; Kaplan,
   David/0000-0002-9245-7774
FU National Natural Science Foundation of China [51603140]; Natural Science
   Foundation of Jiangsu Province [BK20150372]; University Science Research
   Project of Jiangsu Province [16KJB540003]; China Postdoctoral Science
   Foundation; Municipal Science and Technology Project of Nantong; Key
   Industry Technology Innovation, Science and Technology Project of Suzhou
   [SYG201638]; Sino-Germany Joint Project [GZ1094]
FX X.X. and L.L contributed equally to this work. This work was supported
   by the National Natural Science Foundation of China (51603140), Natural
   Science Foundation of Jiangsu Province (BK20150372), and University
   Science Research Project of Jiangsu Province (16KJB540003). The authors
   would like to thank the support of China Postdoctoral Science
   Foundation, Municipal Science and Technology Project of Nantong and Key
   Industry Technology Innovation, Science and Technology Project of Suzhou
   (SYG201638), and Sino-Germany Joint Project (GZ1094).
CR Basar AO, 2017, MAT SCI ENG C-MATER, V81, P459, DOI 10.1016/j.msec.2017.08.025
   Chow K, 2016, GASTROINTEST ENDOSC, V83, P258, DOI 10.1016/j.gie.2015.07.017
   Christoforidis D, 2008, DIS COLON RECTUM, V51, P1482, DOI 10.1007/s10350-008-9374-5
   Ellis CN, 2010, DIS COLON RECTUM, V53, P798, DOI 10.1007/DCR.0b013e3181d43b7d
   Garg P, 2010, COLORECTAL DIS, V12, P965, DOI 10.1111/j.1463-1318.2009.01933.x
   Gupta D, 2009, ACTA BIOMATER, V5, P2560, DOI 10.1016/j.actbio.2009.01.039
   Hanai H, 2009, CURR PHARM DESIGN, V15, P2087, DOI 10.2174/138161209788489177
   Hang YC, 2012, INT J BIOL MACROMOL, V51, P980, DOI 10.1016/j.ijbiomac.2012.08.010
   He T, 2015, COLLOID SURFACE B, V130, P278, DOI 10.1016/j.colsurfb.2015.04.026
   Ky AJ, 2008, DIS COLON RECTUM, V51, P838, DOI 10.1007/s10350-007-9191-2
   Lang A., 2015, CLIN GASTROENTEROL H, V13, P419
   Li G, 2016, J MATER SCI, V51, P3025, DOI 10.1007/s10853-015-9613-9
[truncated: 3,778,358 more chars]
