# Supplementary material for: Worldwide research trends in Crohn’s disease treatment over the past 2 decades: a bibliometric analysis
Source: Front Pharmacol. 2024 Oct 8;15:1441785. doi: 10.3389/fphar.2024.1441785 (PMC11493645; doi:10.3389/fphar.2024.1441785)
Supplement: Supplementary file 2 [file DataSheet2.zip › raw data 2/download_35.txt]

FN Clarivate Analytics Web of Science
VR 1.0
PT J
AU Gupta, S
   Shyamsundar, K
   Agrawal, M
   Vichare, N
   Biswas, J
AF Gupta, Simple
   Shyamsundar, K.
   Agrawal, Mohini
   Vichare, Nitin
   Biswas, Jyotirmay
TI Current Knowledge of Biologics in Treatment of Noninfectious Uveitis
SO JOURNAL OF OCULAR PHARMACOLOGY AND THERAPEUTICS
LA English
DT Article
DE biologics; uveitis; noninfectious; anti-TNF-alpha; interleukins;
   JAK-inhibitors
ID SIGHT-THREATENING UVEITIS; RECOMBINANT HUMAN INTERLEUKIN-10;
   CERTOLIZUMAB PEGOL TREATMENT; ACTIVE RHEUMATOID-ARTHRITIS; INTERFERON
   ALPHA-2A THERAPY; CYSTOID MACULAR EDEMA; SEVERE CROHNS-DISEASE;
   LONG-TERM TREATMENT; T-CELL THERAPY; REFRACTORY UVEITIS
AB The arena of uveitis deals with a number of entities, which can be infectious or immune mediated. Noninfectious uveitis (NIU) has been managed with corticosteroids and immunosuppressives. However, their prolonged use has side effects limiting clinical utility in the long run. Improved knowledge regarding pathogenesis of uveitis and associated systemic disease has led to a new epoch in the development of treatment strategies, of which biologics are the recent ones. Biologics revolutionized the management of NIU especially uveitis associated with spondyloarthropathy and refractory uveitis. They target inflammation at a molecular level with less side effects. The most widely used are tumor necrosis factor-alpha inhibitors (infliximab and adalimumab). Other drugs include anti-CD20 inhibitors (rituximab), interleukin-6R-inhibitor (tocilizumab), Interleukin-1R-inhibitor (anakinra), Iinterleukin-2-inhibitor (daclizumab), and the list is further increasing. New advances in biologics are the biosimilar molecules, which are biological products that are highly similar to the reference product, and they include Infimab (biosimilar of infliximab), Exemptia or Adfrar (biosimilar of adalimumab), and Intacept or Etacept (biosimilar of etanercept). Other group of biologics are Janus Associated Kinase inhibitors (JAK-inhibitors), which are long-term oral treatment options of rheumatoid arthritis. They inhibit JAKs, which cause activation of signal transducer and activator of transcription (STAT) proteins, and initiate transcription of inflammatory genes. Many inflammatory cytokines that are implicated in pathogenesis of ocular inflammation are known to utilize the JAK/STAT-signaling pathway, including interleukin-2 (IL-2) and IL-6. Thus, biologics are the future of uveitis treatment with promising results. This article aims to summarize the current knowledge on biologics and their clinical utility in the management of NIU.
C1 [Gupta, Simple; Shyamsundar, K.; Agrawal, Mohini; Vichare, Nitin] Command Hosp, Dept Ophthalmol, Pune 411040, Maharashtra, India.
   [Biswas, Jyotirmay] Sankara Netralaya, Dept Uveitis & Ocular Pathol, Chennai, Tamil Nadu, India.
RP Agrawal, M (通讯作者)，Command Hosp, Dept Ophthalmol, Pune 411040, Maharashtra, India.
EM mohiniafmc.15@gmail.com
OI Agrawal, Mohini/0000-0002-4510-0668
CR Afarid M, 2016, INDIAN J OPHTHALMOL, V64, P376, DOI 10.4103/0301-4738.185605
   Agarwal Aniruddha, 2016, Am J Ophthalmol Case Rep, V4, P78, DOI 10.1016/j.ajoc.2016.09.004
   Agarwal A, 2016, DEV OPHTHALMOL, V55, P276, DOI 10.1159/000438951
   Agarwal RK, 2008, J IMMUNOL, V180, P5423, DOI 10.4049/jimmunol.180.8.5423
   Ahmed A, 2019, OPHTHALMIC RES, V61, P44, DOI 10.1159/000486791
   Al-Janabi A, 2020, OPHTHALMOLOGY, V127, P410, DOI 10.1016/j.ophtha.2019.08.031
   Aly AM, 2017, EXPERT REV CLIN IMMU, V13, P741, DOI 10.1080/1744666X.2017.1351297
   Ardoin SP, 2007, AM J OPHTHALMOL, V144, P844, DOI 10.1016/j.ajo.2007.08.018
   Atienza-Mateo B, 2019, ARTHRITIS RHEUMATOL, V71, P2081, DOI 10.1002/art.41026
   Atienza-Mateo B, 2018, RHEUMATOLOGY, V57, P856, DOI 10.1093/rheumatology/kex480
   Babu K, 2019, INDIAN J OPHTHALMOL, V67, P975, DOI 10.4103/ijo.IJO_1938_18
   Banker A.S., 2018, US OPHTHALMIC REW, V11, P81, DOI DOI 10.17925/USOR.2018.11.2.81
   Bawazeer A, 2010, OCUL IMMUNOL INFLAMM, V18, P226, DOI 10.3109/09273948.2010.483314
   Becker MD, 2005, DRUGS, V65, P497, DOI 10.2165/00003495-200565040-00005
   Bermejo I, 2019, BRIT J OPHTHALMOL, V103, P1633, DOI 10.1136/bjophthalmol-2018-312756
   Bettini M, 2009, CURR OPIN IMMUNOL, V21, P612, DOI 10.1016/j.coi.2009.09.011
   Bielefeld P, 2016, OCUL IMMUNOL INFLAMM, V24, P599, DOI 10.3109/09273948.2015.1010652
   Birolo C, 2016, J RHEUMATOL, V43, P2068, DOI 10.3899/jrheum.151389
   Biswas, 2017, J CLIN OPHTHALMOL RE, V5, P3
   Bitossi A, 2019, MEDIAT INFLAMM, V2019, DOI 10.1155/2019/1623847
   Blair J, 2017, CURR PHARM DESIGN, V23, P3005, DOI 10.2174/1381612823666170111125550
   Bodaghi B, 2001, MEDICINE, V80, P263, DOI 10.1097/00005792-200107000-00005
   Bodaghi B, 2007, BRIT J OPHTHALMOL, V91, P335, DOI 10.1136/bjo.2006.101550
   Brambilla A, 2016, J RHEUMATOL, V43, P1445, DOI 10.3899/jrheum.160064
   Brito-Zerón P, 2015, CURR MED RES OPIN, V31, P251, DOI 10.1185/03007995.2014.993024
   Brooks, 2018, S DRUG DACLIZUMAB ZI
   Brzoska T, 2008, ENDOCR REV, V29, P581, DOI 10.1210/er.2007-0027
   Buggage RR, 2007, OCUL IMMUNOL INFLAMM, V15, P63, DOI 10.1080/09273940701299370
   Cabahug VLO, 2019, CLIN OPHTHALMOL, V13, P649, DOI 10.2147/OPTH.S198401
   Caliceti P, 2004, DIGEST LIVER DIS, V36, pS334, DOI 10.1016/S1590-8658(04)80002-1
   Calvo-Río V, 2016, SEMIN ARTHRITIS RHEU, V46, P95, DOI 10.1016/j.semarthrit.2016.03.002
   Caso F, 2015, CLIN RHEUMATOL, V34, P1817, DOI 10.1007/s10067-014-2781-1
   Cavalli G, 2018, FRONT PHARMACOL, V9, DOI 10.3389/fphar.2018.01157
   Cecchin V, 2018, J RHEUMATOL, V45, P1167, DOI 10.3899/jrheum.171006
   Chateau T, 2020, J CROHNS COLITIS, V14, P571, DOI 10.1093/ecco-jcc/jjz167
   Cohen SB, 2004, ANN RHEUM DIS, V63, P1062, DOI 10.1136/ard.2003.016014
   Colombel JF, 2001, GUT, V49, P42, DOI 10.1136/gut.49.1.42
   Cooles FAH, 2016, ARTHRITIS RES THER, V18, DOI 10.1186/s13075-016-1188-6
   Cordero-Coma M, 2013, OCUL IMMUNOL INFLAMM, V21, P212, DOI 10.3109/09273948.2013.770888
   Cordero-Coma M, 2011, OPHTHALMOLOGY, V118
   Couret C, 2020, OCUL IMMUNOL INFLAMM, V28, P329, DOI 10.1080/09273948.2019.1604001
   Cunningham, 2012, RETIN TODAY, P65
   Cunningham ET, 2012, OCUL IMMUNOL INFLAMM, V20, P2, DOI 10.3109/09273948.2011.644383
   Damodaran K., 2019, TNOA J OPHTHALMIC SC, V57, P139
   Damsky W, 2017, J AM ACAD DERMATOL, V76, P736, DOI 10.1016/j.jaad.2016.12.005
   De Simone L, 2020, OCUL IMMUNOL INFLAMM, V28, P322, DOI 10.1080/09273948.2019.1589526
   de Smet MD, 2001, INVEST OPHTH VIS SCI, V42, P3233
   Deodhar A, 2018, LANCET, V391, P2213, DOI 10.1016/S0140-6736(18)30952-8
   Deodhar AA, 2020, ACR OPEN RHEUMATOL, V2, P294, DOI 10.1002/acr2.11139
   Desreumaux P, 2012, GASTROENTEROLOGY, V143, P1207, DOI 10.1053/j.gastro.2012.07.116
   Deuter CME, 2009, BRIT J OPHTHALMOL, V93, P906, DOI 10.1136/bjo.2008.153874
   Diaz Liege I, 2020, Gastroenterol Hepatol (N Y), V16, P75
   Díaz-Llopis M, 2012, OPHTHALMOLOGY, V119, P1575, DOI 10.1016/j.ophtha.2012.02.018
   Dick AD, 2000, BRIT J OPHTHALMOL, V84, P107, DOI 10.1136/bjo.84.1.107
   Dick AD, 2018, OPHTHALMOLOGY, V125, P757, DOI 10.1016/j.ophtha.2017.11.017
   Dick AD, 2013, OPHTHALMOLOGY, V120, P777, DOI 10.1016/j.ophtha.2012.09.040
   Dincses E, 2019, OXF MED CASE REP, P239, DOI 10.1093/omcr/omz041
   Dobner BC, 2013, BRIT J OPHTHALMOL, V97, P134, DOI 10.1136/bjophthalmol-2011-301401
   Dragnev D, 2013, BMJ Case Rep, V2013, DOI 10.1136/bcr-2013-200552
   Dubinsky MC, 2018, INFLAMM BOWEL DIS, V24, P1876, DOI 10.1093/ibd/izy065
   Duica Ilona, 2018, Rom J Ophthalmol, V62, P105
   Durrani K, 2017, OCUL IMMUNOL INFLAMM, V25, P405, DOI 10.3109/09273948.2015.1134581
   Eddahri F, 2006, EUR J IMMUNOL, V36, P855, DOI 10.1002/eji.200535500
   Elezoglou A, 2007, CLIN EXP RHEUMATOL, V25, pS65
   Guedes MCE, 2016, INDIAN J OPHTHALMOL, V64, P628, DOI 10.4103/0301-4738.194339
   Fabiani C, 2017, ANN RHEUM DIS, V76, P711, DOI 10.1136/annrheumdis-2017-eular.1119
   Fabiani C, 2019, OCUL IMMUNOL INFLAMM, V27, P58, DOI 10.1080/09273948.2017.1351573
   Fabiani C, 2020, OCUL IMMUNOL INFLAMM, V28, P298, DOI 10.1080/09273948.2018.1511810
   Fabiani C, 2019, CLIN RHEUMATOL, V38, P407, DOI 10.1007/s10067-018-4228-6
   Fabiani C, 2017, CLIN RHEUMATOL, V36, P183, DOI 10.1007/s10067-016-3480-x
   Faez S, 2014, CLIN EXP OPHTHALMOL, V42, P392, DOI 10.1111/ceo.12207
   Faia LJ, 2011, INVEST OPHTH VIS SCI, V52, P6919, DOI 10.1167/iovs.10-5896
   Fardeau C, 2017, AM J OPHTHALMOL, V177, P182, DOI 10.1016/j.ajo.2017.03.001
   Farvardin M, 2010, RETINA-J RET VIT DIS, V30, P1530, DOI 10.1097/IAE.0b013e3181d3758a
   Feagan BG, 2017, LANCET, V389, P1699, DOI 10.1016/S0140-6736(17)30570-6
   Feagan BG, 2013, NEW ENGL J MED, V369, P699, DOI 10.1056/NEJMoa1215734
   Fedorak RN, 2000, GASTROENTEROLOGY, V119, P1473, DOI 10.1053/gast.2000.20229
   Ferreira LMR, 2019, NAT REV DRUG DISCOV, V18, P749, DOI 10.1038/s41573-019-0041-4
   Fleisher M, 2018, DIGEST DIS SCI, V63, P825, DOI 10.1007/s10620-018-4971-1
   Foster CS, 2016, SURV OPHTHALMOL, V61, P1, DOI 10.1016/j.survophthal.2015.07.001
   Foussat A, 2017, J OCUL PHARMACOL TH, V33, P278, DOI 10.1089/jop.2016.0165
   Fragoulis GE, 2019, RHEUMATOLOGY, V58, P43, DOI 10.1093/rheumatology/key276
   Furrer E, 2009, INVEST OPHTH VIS SCI, V50, P771, DOI 10.1167/iovs.08-2370
   Furst DE, 2015, RHEUMATOLOGY, V54, P2188, DOI 10.1093/rheumatology/kev249
   Gallego-Pinazo Roberto, 2013, Inflammation & Allergy Drug Targets, V12, P38
   Galor A, 2006, OPHTHALMOLOGY, V113, P2317, DOI 10.1016/j.ophtha.2006.04.038
   Gaujoux-Viala C, 2012, J RHEUMATOL, V39, P233, DOI 10.3899/jrheum.110865
   Genovese MC, 2014, ANN RHEUM DIS, V73, P1607, DOI 10.1136/annrheumdis-2013-204760
   Gritz DC, 2004, OPHTHALMOLOGY, V111, P491, DOI 10.1016/j.ophtha.2003.06.014
   Gueudry J, 2008, AM J OPHTHALMOL, V146, P837, DOI 10.1016/j.ajo.2008.08.038
   Guzelant Gul, 2017, Clin Exp Rheumatol, V35 Suppl 108, P86
   Hamam RN, 2016, OCUL IMMUNOL INFLAMM, V24, P319, DOI 10.3109/09273948.2014.990041
   Hamza MME, 2016, RETINA-J RET VIT DIS, V36, P2399, DOI 10.1097/IAE.0000000000001109
   Hasanreisoglu M, 2017, OCUL IMMUNOL INFLAMM, V25, P71, DOI 10.3109/09273948.2015.1133835
   Hassan M, 2019, CLIN EXP OPHTHALMOL, V47, P396, DOI 10.1111/ceo.13511
   Hassman LM, 2020, INVEST OPHTH VIS SCI, V61
   Heiligenhaus A, 2010, GRAEF ARCH CLIN EXP, V248, P1531, DOI 10.1007/s00417-010-1485-8
   Heissigerová J, 2019, OPHTHALMOLOGY, V126, P428, DOI 10.1016/j.ophtha.2018.09.044
   Hostettler KE, 2012, RESPIRATION, V83, P218, DOI 10.1159/000328738
   Hueber W, 2010, SCI TRANSL MED, V2, DOI 10.1126/scitranslmed.3001107
   Huizinga TWJ, 2014, ANN RHEUM DIS, V73, P1626, DOI 10.1136/annrheumdis-2013-204405
   Iaccheri B, 2010, OCUL IMMUNOL INFLAMM, V18, P223, DOI 10.3109/09273941003739928
   Ibrahim MA, 2015, TRANSL VIS SCI TECHN, V4, DOI 10.1167/tvst.4.2.4
   Iwamoto N, 2016, MOD RHEUMATOL, V26, P662, DOI 10.3109/14397595.2015.1129692
   Iwata D, 2012, GRAEF ARCH CLIN EXP, V250, P1081, DOI 10.1007/s00417-011-1908-1
   Jabs DA, 2018, OPHTHALMOLOGY, V125, P193, DOI 10.1016/j.ophtha.2017.08.007
   Jaffe GJ, 2016, NEW ENGL J MED, V375, P932, DOI 10.1056/NEJMoa1509852
   Jegatheeswaran J, 2019, IMMUNOTHERAPY-UK, V11, P737, DOI 10.2217/imt-2018-0178
   Kahn P, 2006, OPHTHALMOLOGY, V113, P860, DOI 10.1016/j.ophtha.2006.01.005
   Karkhur S, 2019, J OPHTHALMIC INFLAMM, V9, DOI 10.1186/s12348-019-0182-y
   Kavanaugh A, 2017, ANN RHEUM DIS, V76, P1009, DOI 10.1136/annrheumdis-2016-210105
   Kheir WJ, 2018, OCUL IMMUNOL INFLAMM, V26, P1206, DOI 10.1080/09273948.2017.1335756
   Kim Y, 2016, PLOS ONE, V11, DOI 10.1371/journal.pone.0154904
   Kinyas S, 2016, TURK OFTALMOL DERG, V46, P41, DOI 10.4274/tjo.35555
   Koné-Paut I, 2014, EXPERT REV CLIN IMMU, V10, P7, DOI 10.1586/1744666X.2014.861325
   Kötter I, 2004, SEMIN ARTHRITIS RHEU, V33, P320, DOI 10.1053/S0049-0172(03)00167-7
   Kruh JN, 2014, OPHTHALMOLOGY, V121, P358, DOI 10.1016/j.ophtha.2013.07.019
   Kurz PA, 2009, BRIT J OPHTHALMOL, V93, P546, DOI 10.1136/bjo.2007.133173
   Lai TYY, 2013, ASIA-PAC J OPHTHALMO, V2, P139, DOI 10.1097/APO.0b013e318294b850
   Lakra R, 2021, OCUL IMMUNOL INFLAMM, V29, P232, DOI 10.1080/09273948.2019.1698754
   LaMattina KC, 2017, EXPERT REV CLIN IMMU, V13, P181, DOI 10.1080/1744666X.2017.1288097
   Lasave AF, 2018, RETINA-J RET VIT DIS, V38, P395, DOI 10.1097/IAE.0000000000001563
   Lee EB, 2018, IMMUNOTHERAPY-UK, V10, P57, DOI 10.2217/imt-2017-0075
   Lee JTL, 2018, BRIT J OPHTHALMOL, V102, P1672, DOI 10.1136/bjophthalmol-2017-311234
   Lerman MA, 2015, PEDIATR DRUGS, V17, P283, DOI 10.1007/s40272-015-0128-2
   Letko E, 2015, OPHTHALMOLOGY, V122, P939, DOI 10.1016/j.ophtha.2014.12.033
   Levy-Clarke G, 2014, OPHTHALMOLOGY, V121, P785, DOI 10.1016/j.ophtha.2013.09.048
   Li ZQ, 2008, J IMMUNOL, V181, P5147, DOI 10.4049/jimmunol.181.7.5147
   Loh AR, 2010, AM J OPHTHALMOL, V150, P534, DOI 10.1016/j.ajo.2010.04.031
   Lopalco G, 2020, MULT SCLER RELAT DIS, V42, DOI 10.1016/j.msard.2020.102152
   Lopalco Giuseppe, 2017, Clin Exp Rheumatol, V35 Suppl 108, P130
   Lopalco G, 2017, MOD RHEUMATOL, V27, P1031, DOI 10.1080/14397595.2017.1285857
   Mackensen F, 2008, AM J OPHTHALMOL, V146, P761, DOI 10.1016/j.ajo.2008.06.012
   Mackensen F, 2013, AM J OPHTHALMOL, V156, P478, DOI 10.1016/j.ajo.2013.05.002
   Magesan K., 2019, INDIAN J INFLAMM RES, V3, P1
   Magli A, 2013, GRAEF ARCH CLIN EXP, V251, P1601, DOI 10.1007/s00417-013-2275-x
   Markomichelakis N, 2012, AM J OPHTHALMOL, V154, P534, DOI 10.1016/j.ajo.2012.03.035
   Markomichelakis N, 2011, RHEUMATOLOGY, V50, P593, DOI 10.1093/rheumatology/keq366
   Marrani E, 2015, GRAEF ARCH CLIN EXP, V253, P1813, DOI 10.1007/s00417-015-3140-x
   Mease P, 2012, ANN RHEUM DIS, V71, P1183, DOI 10.1136/annrheumdis-2011-200704
   Merrill PT, 2020, OPHTHALMOLOGY, V127, P1405, DOI 10.1016/j.ophtha.2020.03.033
   Mesquida M, 2018, RETINA-J RET VIT DIS, V38, P1361, DOI 10.1097/IAE.0000000000001690
   Mesquida M, 2013, OCUL IMMUNOL INFLAMM, V21, P160, DOI 10.3109/09273948.2012.741744
   Miserocchi E, 2020, CLIN RHEUMATOL, V39, P847, DOI 10.1007/s10067-019-04875-w
   Miserocchi E, 2016, BRIT J OPHTHALMOL, V100, P782, DOI 10.1136/bjophthalmol-2015-306790
   Mohammad AJ, 2015, J RHEUMATOL, V42, P1906, DOI 10.3899/jrheum.141344
   Mugheddu C, 2017, DERMATOL THER, V30, DOI 10.1111/dth.12527
   Muñoz-Fernández S, 2009, EYE, V23, P1130, DOI 10.1038/eye.2008.198
   Naqvi SMA, 2018, INVEST OPHTH VIS SCI, V59
   Nash P, 2017, LANCET, V389, P2317, DOI 10.1016/S0140-6736(17)31429-0
   Nelson WW, 2019, J OCUL PHARMACOL TH, V35, P182, DOI 10.1089/jop.2018.0090
   Neri P, 2013, CLIN EXP RHEUMATOL, V31, P458
   Neri P, 2014, INT OPHTHALMOL, V34, P359, DOI 10.1007/s10792-013-9801-z
   Neri Piergiorgio, 2011, International Ophthalmology, V31, P165, DOI 10.1007/s10792-011-9430-3
   Nguyen Quan Dong, 2016, Trans Am Ophthalmol Soc, V114, pT3
   Noisette A, 2018, PSORIASIS-TARGETS TH, V8, P31, DOI 10.2147/PTT.S146076
   Nussenblatt RB, 2003, J AUTOIMMUN, V21, P283, DOI 10.1016/S0896-8411(03)00113-6
   Paley Michael A, 2019, Am J Ophthalmol Case Rep, V13, P53, DOI 10.1016/j.ajoc.2018.12.001
   Papp KA, 2016, BRIT J DERMATOL, V175, P273, DOI 10.1111/bjd.14493
   Papp KA, 2017, NEW ENGL J MED, V376, P1551, DOI 10.1056/NEJMoa1607017
   Pasadhika S., 2012, RETINA TODAY, V4, P74
   Pasadhika S., 2010, REV OPHTHALMOLOGY RE, V3, P46
   Pasadhika S, 2014, BIOL-TARGETS THER, V8, P67, DOI 10.2147/BTT.S41477
   Pepple KL, 2018, OPHTHALMOLOGY, V125, P1977, DOI 10.1016/j.ophtha.2018.05.014
   Pleyer U, 2021, INT OPHTHALMOL, V41, P2265, DOI 10.1007/s10792-021-01763-8
   Pópulo H, 2012, INT J MOL SCI, V13, P1886, DOI 10.3390/ijms13021886
   Przepiera-Bedzak H, 2016, MEDIAT INFLAMM, V2016, DOI 10.1155/2016/7617954
   Puig Lluis, 2018, Curr Probl Dermatol, V53, P49, DOI 10.1159/000479475
   Nguyen QD, 2018, OPHTHALMOLOGY, V125, P1984, DOI 10.1016/j.ophtha.2018.06.015
   Nguyen QD, 2016, OPHTHALMOLOGY, V123, P2413, DOI 10.1016/j.ophtha.2016.07.029
   Nguyen QD, 2016, LANCET, V388, P1183, DOI 10.1016/S0140-6736(16)31339-3
   Nguyen QD, 2013, J OPHTHALMIC INFLAMM, V3, DOI 10.1186/1869-5760-3-32
   Quartier P, 2020, LANCET RHEUMATOL, V2, pE122, DOI 10.1016/S2665-9913(20)30035-7
   Quesada-Masachs E, 2017, J RHEUMATOL, V44, P260, DOI 10.3899/jrheum.160908
   Raffeiner B, 2014, CASE REP MED, V2014, DOI 10.1155/2014/471319
   Ramanan AV, 2020, LANCET RHEUMATOL, V2, pE135, DOI 10.1016/S2665-9913(20)30008-4
   Ramanan AV, 2017, NEW ENGL J MED, V376, P1637, DOI 10.1056/NEJMoa1614160
   Ramanan AV, 2014, TRIALS, V15, DOI 10.1186/1745-6215-15-14
   Rawlings JS, 2004, J CELL SCI, V117, P1281, DOI 10.1242/jcs.00963
   Reddy A.K., 2015, RETIN TODAY, V1, P54
   Reich K, 2017, LANCET, V390, P276, DOI 10.1016/S0140-6736(17)31279-5
   Rosenbaum JT, 2019, SEMIN ARTHRITIS RHEU, V49, P438, DOI 10.1016/j.semarthrit.2019.06.004
   ROSENBAUM JT, 1995, J IMMUNOL, V155, P4090
   Ruggieri S, 2012, OCUL IMMUNOL INFLAMM, V20, P255, DOI 10.3109/09273948.2012.681830
   Sabat R, 2014, NAT REV DRUG DISCOV, V13, P21, DOI 10.1038/nrd4176
   Sadreddini S, 2008, MOD RHEUMATOL, V18, P306, DOI 10.1007/s10165-008-0057-9
   Samborski Wlodzimierz, 2010, Pol Merkur Lekarski, V29, P365
   Sandborn WJ, 2013, NEW ENGL J MED, V369, P711, DOI 10.1056/NEJMoa1215739
   Sands BE, 2017, GASTROENTEROLOGY, V153, P77, DOI 10.1053/j.gastro.2017.03.049
   Schreiber S, 2000, GASTROENTEROLOGY, V119, P1461, DOI 10.1053/gast.2000.20196
   Scott LJ, 2017, DRUGS, V77, P705, DOI 10.1007/s40265-017-0724-2
   Sen HN, 2012, AM J OPHTHALMOL, V153, P1038, DOI 10.1016/j.ajo.2011.12.018
   Sen HN, 2009, AM J OPHTHALMOL, V148, P696, DOI 10.1016/j.ajo.2009.06.003
   Sepah YJ, 2017, AM J OPHTHALMOL, V183, P71, DOI 10.1016/j.ajo.2017.08.019
   Shanmuganathan VA, 2005, BRIT J OPHTHALMOL, V89, P666, DOI 10.1136/bjo.2004.048199
   Sharma SM, 2021, BRIT J OPHTHALMOL, V105, P1256, DOI 10.1136/bjophthalmol-2018-312767
   Sharma SM, 2018, OPHTHALMOL THER, V7, P1, DOI 10.1007/s40123-017-0115-5
   Sharon Yael, 2020, Am J Ophthalmol Case Rep, V18, P100633, DOI 10.1016/j.ajoc.2020.100633
   Sharon Yael, 2019, Am J Ophthalmol Case Rep, V15, P100502, DOI 10.1016/j.ajoc.2019.100502
   Sieper J, 2010, ANN RHEUM DIS, V69, P226, DOI 10.1136/ard.2008.103192
   Sieper J, 2015, ANN RHEUM DIS, V74, P1051, DOI 10.1136/annrheumdis-2013-204963
   Simonini G, 2013, PEDIATR RHEUMATOL, V11, DOI 10.1186/1546-0096-11-16
   Simonini G, 2011, ARTHRIT CARE RES, V63, P612, DOI 10.1002/acr.20404
   Singh RB, 2020, INT OPHTHALMOL, V40, P3187, DOI 10.1007/s10792-020-01496-0
   Skvara H, 2008, J CLIN INVEST, V118, P3151, DOI 10.1172/JCI35636
   Smolen JS, 2015, ARTHRITIS RES THER, V17, DOI 10.1186/s13075-015-0516-6
   Sobrin L, 2008, ARCH OPHTHALMOL-CHIC, V126, P186, DOI 10.1001/archophthalmol.2007.49
   Steeples LR, 2018, INT OPHTHALMOL, V38, P1357, DOI 10.1007/s10792-017-0592-5
   Strober BE, 2018, BRIT J DERMATOL, V178, pE105, DOI 10.1111/bjd.16051
   Sugita S, 2013, J IMMUNOL, V190, P5799, DOI 10.4049/jimmunol.1202677
   Suhler E, 2013, INVEST OPHTH VIS SCI, V54
   Suhler EB, 2018, OPHTHALMOLOGY, V125, P1075, DOI 10.1016/j.ophtha.2017.12.039
   Suhler EB, 2016, ARTHRITIS RHEUMATOL, V68
   Tabbara KF, 2008, AM J OPHTHALMOL, V146, P845, DOI 10.1016/j.ajo.2008.09.010
   Talamonti M, 2011, DERMATOLOGY, V222, P250, DOI 10.1159/000326111
   Tappeiner C, 2016, J RHEUMATOL, V43, P2183, DOI 10.3899/jrheum.160231
   Tappeiner C, 2015, J RHEUMATOL, V42, P706, DOI 10.3899/jrheum.140410
   Targan SR, 2016, AM J GASTROENTEROL, V111, P1599, DOI 10.1038/ajg.2016.298
   Teoh SCB, 2007, BRIT J OPHTHALMOL, V91, P263, DOI 10.1136/bjo.2006.0101477
   Theofilopoulos AN, 2005, ANNU REV IMMUNOL, V23, P307, DOI 10.1146/annurev.immunol.23.021704.115843
   Thiel MA, 2013, OPHTHALMOLOGY, V120, P1403, DOI 10.1016/j.ophtha.2012.12.015
   Thomas A.S., 2019, OCUL IMMUNOL INFLAMM, V28, P491
   Thurau SR, 2004, ANN NY ACAD SCI, V1029, P408, DOI 10.1196/annals.1309.048
   Tomkins-Netzer O, 2014, OPHTHALMOLOGY, V121, P2387, DOI 10.1016/j.ophtha.2014.07.007
   Tosi GM, 2019, CLIN EXP RHEUMATOL, V37, P680
   Touchard E, 2018, J CONTROL RELEASE, V285, P244, DOI 10.1016/j.jconrel.2018.07.013
   Tugal-Tutkun I, 2018, OCUL IMMUNOL INFLAMM, V26, P1023, DOI 10.1080/09273948.2017.1421233
   Tugal-Tutkun I, 2017, OCUL IMMUNOL INFLAMM, V25, P62, DOI 10.3109/09273948.2015.1092558
   Tynjälä P, 2008, RHEUMATOLOGY, V47, P339, DOI 10.1093/rheumatology/kem356
   Ugurlu S, 2012, ANN RHEUM DIS, V71, P1591, DOI 10.1136/annrheumdis-2012-201383
   Urech DM, 2010, ANN RHEUM DIS, V69, P443, DOI 10.1136/ard.2008.105775
   Utriainen L, 2018, INVEST OPHTH VIS SCI, V59
   Vallet H, 2016, ARTHRITIS RHEUMATOL, V68, P1522, DOI 10.1002/art.39667
   Van der Horst-Bruinsma I, 2020, RMD OPEN, V6, DOI 10.1136/rmdopen-2019-001161
   Vegas-Revenga N, 2019, AM J OPHTHALMOL, V200, P85, DOI 10.1016/j.ajo.2018.12.019
   Velez G, 2016, JAMA OPHTHALMOL, V134, P444, DOI 10.1001/jamaophthalmol.2015.5934
   Vermeire S, 2017, LANCET, V389, P266, DOI 10.1016/S0140-6736(16)32537-5
   Weinstein JE, 2018, CURR OPIN OPHTHALMOL, V29, P267, DOI 10.1097/ICU.0000000000000466
   Wendling D, 2011, SEMIN ARTHRITIS RHEU, V41, P503, DOI 10.1016/j.semarthrit.2011.05.005
   Wennink RAW, 2021, OCUL IMMUNOL INFLAMM, V29, P21, DOI 10.1080/09273948.2020.1712431
   Westhovens R, 2017, ANN RHEUM DIS, V76, P998, DOI 10.1136/annrheumdis-2016-210104
   Willis MD, 2017, INT OPHTHALMOL, V37, P1229, DOI 10.1007/s10792-016-0370-9
   Winthrop KL, 2017, NAT REV RHEUMATOL, V13, P234, DOI 10.1038/nrrheum.2017.23
   Witte E, 2010, CYTOKINE GROWTH F R, V21, P365, DOI 10.1016/j.cytogfr.2010.08.002
   Wroblewski K.J., 2009, INVEST OPHTH VIS SCI, V50, P2025
   Wroblewski K, 2011, CAN J OPHTHALMOL, V46, P322, DOI 10.1016/j.jcjo.2011.06.008
   Wyant T, 2016, J CROHNS COLITIS, V10, P1437, DOI 10.1093/ecco-jcc/jjw092
   Yalçindag FN, 2012, J OCUL PHARMACOL TH, V28, P439, DOI 10.1089/jop.2011.0238
   Yalçindag N, 2020, OCUL IMMUNOL INFLAMM, V28, P305, DOI 10.1080/09273948.2019.1606256
   Yamaguchi K, 2018, CASE REP OPHTHALM, V9, P499, DOI 10.1159/000495655
   Yang PZ, 2019, OCUL IMMUNOL INFLAMM, V27, P7, DOI 10.1080/09273948.2017.1384026
   Yap YC, 2015, INT J OPHTHALMOL-CHI, V8, P835, DOI 10.3980/j.issn.2222-3959.2015.04.34
   Yeh S, 2008, J AUTOIMMUN, V31, P91, DOI 10.1016/j.jaut.2008.05.001
   Yeh S, 2009, ARCH OPHTHALMOL-CHIC, V127, P407, DOI 10.1001/archophthalmol.2009.32
   Zhong ZY, 2021, PROG RETIN EYE RES, V80, DOI 10.1016/j.preteyeres.2020.100866
   Zhuang ZC, 2017, SCI REP-UK, V7, DOI 10.1038/srep40414
NR 256
TC 5
Z9 5
U1 5
U2 11
PU MARY ANN LIEBERT, INC
PI NEW ROCHELLE
PA 140 HUGUENOT STREET, 3RD FL, NEW ROCHELLE, NY 10801 USA
SN 1080-7683
EI 1557-7732
J9 J OCUL PHARMACOL TH
JI J. Ocular Pharmacol. Ther.
PD APR 1
PY 2022
VL 38
IS 3
BP 203
EP 222
DI 10.1089/jop.2021.0098
EA FEB 2022
PG 20
WC Ophthalmology; Pharmacology & Pharmacy
WE Science Citation Index Expanded (SCI-EXPANDED)
SC Ophthalmology; Pharmacology & Pharmacy
GA 0H5IV
UT WOS:000752983700001
PM 35133890
DA 2024-01-22
ER

PT J
AU Schierová, D
   Brezina, J
   Mrázek, J
   Fliegerová, KO
   Kvasnová, S
   Bajer, L
   Drastich, P
AF Schierova, Dagmar
   Brezina, Jan
   Mrazek, Jakub
   Fliegerova, Katerina Olsa
   Kvasnova, Simona
   Bajer, Lukas
   Drastich, Pavel
TI Gut Microbiome Changes in Patients with Active Left-Sided Ulcerative
   Colitis after Fecal Microbiome Transplantation and Topical
   5-aminosalicylic Acid Therapy
SO CELLS
LA English
DT Article
DE ulcerative colitis; microbiome; fecal microbiome transplantation; 5-ASA
ID IRRITABLE-BOWEL-SYNDROME; BUTYRATE-PRODUCING BACTERIA; INTESTINAL
   MICROBIOTA; CROHNS-DISEASE; REMISSION; LACTOBACILLUS; PROBIOTICS;
   DYSBIOSIS; EFFICACY; OSCILLOSPIRA
AB Ulcerative colitis (UC) is an inflammatory bowel disease, and intestinal bacteria are implicated in the pathogenesis of this disorder. The administration of aminosalicylates (5-ASA) is a conventional treatment that targets the mucosa, while fecal microbial transplantation (FMT) is a novel treatment that directly targets the gut microbiota. The aim of this study was to identify changes in fecal bacterial composition after both types of treatments and evaluate clinical responses. Sixteen patients with active left-sided UC underwent enema treatment using 5-ASA (n = 8) or FMT (n = 8) with a stool from a single donor. Fecal microbiota were analyzed by 16S rDNA high-throughput sequencing, and clinical indices were used to assess the efficacy of treatments. 5-ASA therapy resulted in clinical remission in 50% (4/8) of patients, but no correlation with changes in fecal bacteria was observed. In FMT, remission was achieved in 37.5% (3/8) of patients and was associated with a significantly increased relative abundance of the families Lachnospiraceae, Ruminococcaceae, and Clostridiaceae of the phylum Firmicutes, and Bifidobacteriaceae and Coriobacteriaceae of the phylum Actinobacteria. At the genus level, Faecalibacterium, Blautia, Coriobacteria, Collinsela, Slackia, and Bifidobacterium were significantly more frequent in patients who reached clinical remission. However, the increased abundance of beneficial taxa was not a sufficient factor to achieve clinical improvement in all UC patients. Nevertheless, our preliminary results indicate that FMT as non-drug-using method is thought to be a promising treatment for UC patients.
C1 [Schierova, Dagmar; Mrazek, Jakub; Fliegerova, Katerina Olsa; Kvasnova, Simona] Czech Acad Sci, Inst Anim Physiol & Genet, Vvi, Prague 14220, Czech Republic.
   [Brezina, Jan; Bajer, Lukas; Drastich, Pavel] Inst Clin & Expt Med, Hepatogastroenterol Dept, Prague 14021, Czech Republic.
C3 Czech Academy of Sciences; Institute of Animal Physiology & Genetics of
   the Czech Academy of Sciences; Institute for Clinical & Experimental
   Medicine (IKEM)
RP Schierová, D; Mrázek, J (通讯作者)，Czech Acad Sci, Inst Anim Physiol & Genet, Vvi, Prague 14220, Czech Republic.
EM schierova@iapg.cas.cz; brej@ikem.cz; mrazek@iapg.cas.cz;
   fliegerova@iapg.cas.cz; kvasnova@iapg.cas.cz; lukasbajer1@gmail.com;
   padr@ikem.cz
RI Bajer, Lukas/ITR-8010-2023; Schierova, Dagmar/JPY-0018-2023; Mrazek,
   Jakub/G-7198-2014
OI Schierova, Dagmar/0000-0001-9906-9072; Kvasnova,
   Simona/0000-0002-2296-7795; Mrazek, Jakub/0000-0003-1907-3333;
   Fliegerova, Katerina/0000-0001-9439-8168
FU Ministry of Health of Czech Republic [16-27449A]
FX This research was funded by the Ministry of Health of Czech Republic,
   grant number 16-27449A.
CR Alam MT, 2020, GUT PATHOG, V12, DOI 10.1186/s13099-019-0341-6
   Alemán JO, 2018, J TRANSL MED, V16, DOI 10.1186/s12967-018-1619-z
   Andrews CN, 2011, ALIMENT PHARM THER, V34, P374, DOI 10.1111/j.1365-2036.2011.04732.x
   Angelberger S, 2013, AM J GASTROENTEROL, V108, P1620, DOI 10.1038/ajg.2013.257
   [Anonymous], 2009, Bergey's Manual of Systematic Bacteriology
   Biagi E, 2016, CURR BIOL, V26, P1480, DOI 10.1016/j.cub.2016.04.016
   Bjrkqvist O, 2019, SCAND J GASTROENTERO, V54, P577, DOI 10.1080/00365521.2019.1599417
   Bolyen E, 2019, NAT BIOTECHNOL, V37, P852, DOI 10.1038/s41587-019-0209-9
   BORODY TJ, 1989, MED J AUSTRALIA, V150, P604, DOI 10.5694/j.1326-5377.1989.tb136704.x
   Callahan BJ, 2016, NAT METHODS, V13, P581, DOI [10.1038/NMETH.3869, 10.1038/nmeth.3869]
   Cao YT, 2018, GASTROENT RES PRACT, V2018, DOI 10.1155/2018/5480961
   Chang CJ, 2019, J FOOD DRUG ANAL, V27, P615, DOI 10.1016/j.jfda.2018.12.011
   Chen GL, 2017, WORLD J GASTROENTERO, V23, P4624, DOI 10.3748/wjg.v23.i25.4624
   Chen HT, 2020, EXP THER MED, V19, P2650, DOI 10.3892/etm.2020.8512
   Chen J, 2016, GENOME MED, V8, DOI 10.1186/s13073-016-0299-7
   CHO GS, 2016, FRONT MICROBIOL, V0007
   Connors J, 2019, NUTRIENTS, V11, DOI 10.3390/nu11010025
   Costello SP, 2019, JAMA-J AM MED ASSOC, V321, P156, DOI 10.1001/jama.2018.20046
   Cottone M, 2011, CURR DRUG TARGETS, V12, P1396, DOI 10.2174/138945011796818126
   Cui BT, 2015, J TRANSL MED, V13, DOI 10.1186/s12967-015-0646-2
   Damman CJ, 2015, PLOS ONE, V10, DOI 10.1371/journal.pone.0133925
   Ding T, 2014, NATURE, V509, P357, DOI 10.1038/nature13178
   Doherty MK, 2018, MBIO, V9, DOI [10.1128/mBio.02120-17, 10.1128/mbio.02120-17]
   Dominianni C, 2015, PLOS ONE, V10, DOI 10.1371/journal.pone.0124599
   Fernández-Veledo S, 2019, REV ENDOCR METAB DIS, V20, P439, DOI 10.1007/s11154-019-09513-z
   Ferrer M, 2013, ENVIRON MICROBIOL, V15, P211, DOI 10.1111/j.1462-2920.2012.02845.x
   Fliegerova K, 2014, ANAEROBE, V29, P80, DOI 10.1016/j.anaerobe.2013.09.015
   Ford AC, 2014, AM J GASTROENTEROL, V109, P1547, DOI 10.1038/ajg.2014.202
   Frank DN, 2007, P NATL ACAD SCI USA, V104, P13780, DOI 10.1073/pnas.0706625104
   Fransen F, 2017, FRONT IMMUNOL, V8, DOI 10.3389/fimmu.2017.00754
   Fuentes S, 2017, ISME J, V11, P1877, DOI 10.1038/ismej.2017.44
   Ganji-Arjenaki M, 2018, J CELL PHYSIOL, V233, P2091, DOI 10.1002/jcp.25911
   Göker M, 2011, STAND GENOMIC SCI, V4, P200, DOI 10.4056/sigs.1714269
   Gomez-Arango LF, 2018, GUT MICROBES, V9, P189, DOI 10.1080/19490976.2017.1406584
   Goodrich JK, 2014, CELL, V159, P789, DOI 10.1016/j.cell.2014.09.053
   Gophna U, 2017, ENVIRON MICROBIOL, V19, P835, DOI 10.1111/1462-2920.13658
   Gough E, 2011, CLIN INFECT DIS, V53, P994, DOI 10.1093/cid/cir632
   Harris MS, 2011, ALIMENT PHARM THER, V33, P996, DOI 10.1111/j.1365-2036.2011.04619.x
   Heeney DD, 2018, CURR OPIN BIOTECH, V49, P140, DOI 10.1016/j.copbio.2017.08.004
   Hold GL, 2003, APPL ENVIRON MICROB, V69, P4320, DOI 10.1128/AEM.69.7.4320-4324.2003
   Imhann F, 2018, GUT, V67, P108, DOI 10.1136/gutjnl-2016-312135
   Jacob V, 2017, INFLAMM BOWEL DIS, V23, P903, DOI 10.1097/MIB.0000000000001132
   Kaakoush NO, 2020, TRENDS MICROBIOL, V28, P519, DOI 10.1016/j.tim.2020.02.018
   Kane S, 2003, AM J MED, V114, P39, DOI 10.1016/S0002-9343(02)01383-9
   Kassinen A, 2007, GASTROENTEROLOGY, V133, P24, DOI 10.1053/j.gastro.2007.04.005
   Kim YS, 2020, WORLD J MENS HEALTH, V38, P48, DOI 10.5534/wjmh.190009
   Konikoff T, 2016, TRENDS MICROBIOL, V24, P523, DOI 10.1016/j.tim.2016.02.015
   Kump P, 2018, ALIMENT PHARM THER, V47, P67, DOI 10.1111/apt.14387
   Kump PK, 2013, INFLAMM BOWEL DIS, V19, P2155, DOI 10.1097/MIB.0b013e31829ea325
   Lambeth Stacey M, 2015, J Diabetes Obes, V2, P1
   Laursen MF, 2017, MSPHERE, V2, DOI 10.1128/mSphere.00448-17
   Lee CH, 2014, EUR J CLIN MICROBIOL, V33, P1425, DOI 10.1007/s10096-014-2088-9
   Lee JG, 2019, PLOS ONE, V14, DOI 10.1371/journal.pone.0216165
   Lee T, 2017, GUT, V66, P863, DOI 10.1136/gutjnl-2015-309940
   Lewis JD, 2015, CELL HOST MICROBE, V18, P489, DOI 10.1016/j.chom.2015.09.008
   Liu HN, 2017, DIGEST LIVER DIS, V49, P331, DOI 10.1016/j.dld.2017.01.142
   Mancabelli L, 2017, FEMS MICROBIOL ECOL, V93, DOI 10.1093/femsec/fix153
   Miquel S, 2013, CURR OPIN MICROBIOL, V16, P255, DOI 10.1016/j.mib.2013.06.003
   Moayyedi P, 2015, GASTROENTEROLOGY, V149, P102, DOI 10.1053/j.gastro.2015.04.001
   Moon C, 2015, NATURE, V521, P90, DOI 10.1038/nature14139
   Morgan XC, 2012, GENOME BIOL, V13, DOI 10.1186/gb-2012-13-9-r79
   Morotomi M, 2009, INT J SYST EVOL MICR, V59, P1895, DOI 10.1099/ijs.0.008169-0
   Narula N, 2017, INFLAMM BOWEL DIS, V23, P1702, DOI 10.1097/MIB.0000000000001228
   Ng SC, 2017, LANCET, V390, P2769, DOI 10.1016/S0140-6736(17)32448-0
   O'Callaghan A, 2016, FRONT MICROBIOL, V7, DOI 10.3389/fmicb.2016.00925
   Odamaki T, 2016, BMC MICROBIOL, V16, DOI 10.1186/s12866-016-0708-5
   Olaisen M, 2019, ALIMENT PHARM THER, V49, P1301, DOI 10.1111/apt.15227
   Oliva S, 2012, ALIMENT PHARM THER, V35, P327, DOI 10.1111/j.1365-2036.2011.04939.x
   Ooi M, 2011, INFLAMM RES, V60, P831, DOI 10.1007/s00011-011-0340-7
   Papa E, 2012, PLOS ONE, V7, DOI 10.1371/journal.pone.0039242
   Venegas DP, 2019, FRONT IMMUNOL, V10, DOI 10.3389/fimmu.2019.00277
   Paramsothy S, 2017, LANCET, V389, P1218, DOI 10.1016/S0140-6736(17)30182-4
   Pascal V, 2017, GUT, V66, P813, DOI 10.1136/gutjnl-2016-313235
   Pérez-Brocal V, 2015, INFLAMM BOWEL DIS, V21, P2515, DOI 10.1097/MIB.0000000000000549
   Plöger S, 2012, ANN NY ACAD SCI, V1258, P52, DOI 10.1111/j.1749-6632.2012.06553.x
   Rajilic-Stojanovic M, 2013, INFLAMM BOWEL DIS, V19, P481, DOI 10.1097/MIB.0b013e31827fec6d
   Ridlon JM, 2006, J LIPID RES, V47, P241, DOI 10.1194/jlr.R500013-JLR200
   Rognes T, 2016, PEERJ, V4, DOI 10.7717/peerj.2584
   Rossen NG, 2015, GASTROENTEROLOGY, V149, P110, DOI 10.1053/j.gastro.2015.03.045
   SAFDI M, 1995, GASTROENTEROLOGY, V108, pA909
   Segata N, 2011, GENOME BIOL, V12, DOI 10.1186/gb-2011-12-6-r60
   Seishima J, 2019, GENOME BIOL, V20, DOI 10.1186/s13059-019-1879-9
   Setchell KDR, 2002, J NUTR, V132, P3577, DOI 10.1093/jn/132.12.3577
   Shi YQ, 2016, PLOS ONE, V11, DOI 10.1371/journal.pone.0157259
   Sjöberg F, 2017, PLOS ONE, V12, DOI 10.1371/journal.pone.0186178
   Tamboli CP, 2004, GUT, V53, P1, DOI 10.1136/gut.53.1.1
   TIAN Y, 2019, BMC GASTROENTEROL, V0019
   Vacca M, 2020, MICROORGANISMS, V8, DOI 10.3390/microorganisms8040573
   Vázquez-Baeza Y, 2013, GIGASCIENCE, V2, DOI 10.1186/2047-217X-2-16
   Venturi A, 1999, ALIMENT PHARM THER, V13, P1103
   Vital M, 2017, MSYSTEMS, V2, DOI 10.1128/mSystems.00130-17
   Walters WA, 2014, FEBS LETT, V588, P4223, DOI 10.1016/j.febslet.2014.09.039
   Wang W, 2014, J CLIN MICROBIOL, V52, P398, DOI 10.1128/JCM.01500-13
   Wang YZ, 2018, J CROHNS COLITIS, V12, P337, DOI 10.1093/ecco-jcc/jjx153
   Wang YJ, 2016, COCHRANE DB SYST REV, DOI 10.1002/14651858.CD000544.pub4
   Waters JL, 2019, BMC BIOL, V17, DOI 10.1186/s12915-019-0699-4
   Wilson BC, 2019, FRONT CELL INFECT MI, V9, DOI 10.3389/fcimb.2019.00002
   Wright EK, 2017, J CROHNS COLITIS, V11, P191, DOI 10.1093/ecco-jcc/jjw136
   XU J, 2018, FRONT MICROBIOL, V0009
   Yatsunenko T, 2012, NATURE, V486, P222, DOI 10.1038/nature11053
   Yilmaz B, 2019, NAT MED, V25, P323, DOI 10.1038/s41591-018-0308-z
   Yu ZT, 2004, BIOTECHNIQUES, V36, P808, DOI 10.2144/04365ST04
   Zhuang XJ, 2017, J GASTROEN HEPATOL, V32, P28, DOI 10.1111/jgh.13471
NR 103
TC 33
Z9 35
U1 3
U2 15
PU MDPI
PI BASEL
PA ST ALBAN-ANLAGE 66, CH-4052 BASEL, SWITZERLAND
EI 2073-4409
J9 CELLS-BASEL
JI Cells
PD OCT
PY 2020
VL 9
IS 10
AR 2283
DI 10.3390/cells9102283
PG 18
WC Cell Biology
WE Science Citation Index Expanded (SCI-EXPANDED)
SC Cell Biology
GA OJ5TP
UT WOS:000584023800001
PM 33066233
OA gold, Green Published
DA 2024-01-22
ER

PT J
AU Jackson, CA
   Clatworthy, J
   Robinson, A
   Horne, R
AF Jackson, C. A.
   Clatworthy, J.
   Robinson, A.
   Horne, Rob
TI Factors Associated With Non-Adherence to Oral Medication for
   Inflammatory Bowel Disease: A Systematic Review
SO AMERICAN JOURNAL OF GASTROENTEROLOGY
LA English
DT Review
ID ULCERATIVE-COLITIS; PATIENT ADHERENCE; IMPROVE ADHERENCE;
   CROHNS-DISEASE; MAINTENANCE; THERAPY; NONCOMPLIANCE; EPIDEMIOLOGY;
   PREDICTORS; MESALAZINE
AB OBJECTIVES: Adherence is generally associated with improved treatment outcomes. Risk factors for non-adherence must be understood to improve adherence. A systematic review was undertaken to determine which variables were consistently associated with non-adherence to oral medication in inflammatory bowel disease (IBD).
   METHODS: The databases EMBASE, Medline, and PsycINFO were searched for titles relating to adherence, medication, and IBD (1980-2008). Primary, quantitative studies were included if they concerned adult patients with IBD, measured adherence to oral medication, and measured characteristics associated with adherence. The resulting 17 papers were independently reviewed by two researchers who also assessed their quality according to pre-defined criteria. The main outcome was the frequency with which demographic, clinical, treatment, and psychosocial variables were found to be statistically significantly associated with non-adherence.
   RESULTS: Non-adherence rates ranged from 7 to 72%, with most studies reporting that 30-45% of patients were non-adherent. No demographic, clinical, or treatment variables were consistently associated with non-adherence. Psychological distress and patients' beliefs about medications were both related to non-adherence in four out of five studies, and doctor-patient discordance was associated with non-adherence in two out of three studies.
   CONCLUSIONS: This is the largest review of factors associated with non-adherence in IBD. Demographic, clinical, and treatment variables were not consistently associated with non-adherence. Psychological distress, patients' beliefs about medications, and doctor-patient discordance were associated with non-adherence. These findings call into question some of the conclusions of earlier reviews that did not take into account nonsignificant findings. Practical suggestions for gastroenterologists and future research are discussed.
C1 [Jackson, C. A.; Clatworthy, J.; Horne, Rob] Univ London, Sch Pharm, Dept Practice & Policy, Ctr Behav Med, London WC1H 9JP, England.
   [Robinson, A.] Hope Hosp, Dept Gastrointestinal Sci, Salford M6 8HD, Lancs, England.
C3 University of London; University College London; University of London
   School of Pharmacy
RP Jackson, CA (通讯作者)，Univ London, Sch Pharm, Dept Practice & Policy, Ctr Behav Med, BMA House,Tavistock Sq, London WC1H 9JP, England.
EM christina.jackson@pharmacy.ac.uk
RI Horne, Rob/C-6000-2009
OI Horne, Robert/0000-0002-3068-8438; Jackson,
   Christina/0000-0003-3831-2387
FU Proctor and Gamble
FX This research was supported by an unrestricted educational grant from
   Proctor and Gamble. The study sponsors did not have any role in the
   planning, execution, or reporting of this research.
CR [Anonymous], 2009, Clinical guidelines and evidence review for medicines adherence: Involving patients in decisions about prescribed medicines and supporting adherence
   [Anonymous], SYST REV
   [Anonymous], 2006, Concordance, adherence and compliance in medicine taking: A conceptual map and research priorities
   [Anonymous], 2007, ENH PRESCR MED ADH N
   [Anonymous], 2010, HLTH PSYCHOL
   Bassi A, 2004, GUT, V53, P1471, DOI 10.1136/gut.2004.041616
   Bender B, 1997, ANN ALLERG ASTHMA IM, V79, P177, DOI 10.1016/S1081-1206(10)63001-3
   Bernal I, 2006, DIGEST DIS SCI, V51, P2165, DOI 10.1007/s10620-006-9444-2
   Biancone L, 2008, J CROHNS COLITIS, V2, P63, DOI 10.1016/j.crohns.2007.12.001
   BLAND JM, 1995, BRIT MED J, V310, P170, DOI 10.1136/bmj.310.6973.170
   Bokemeyer B, 2007, ALIMENT PHARM THER, V26, P217, DOI 10.1111/j.1365-2036.2007.03365.x
   Cerveny P, 2007, INFLAMM BOWEL DIS, V13, P1244, DOI 10.1002/ibd.20189
   Cerveny P, 2007, J CROHNS COLITIS, V1, P77, DOI 10.1016/j.crohns.2007.08.002
   Claxton AJ, 2001, CLIN THER, V23, P1296, DOI 10.1016/S0149-2918(01)80109-0
   D'Inca R, 2008, ALIMENT PHARM THER, V27, P166, DOI 10.1111/j.1365-2036.2007.03555.x
   DiMatteo MR, 2000, ARCH INTERN MED, V160, P2101, DOI 10.1001/archinte.160.14.2101
   Ediger JP, 2007, AM J GASTROENTEROL, V102, P1417, DOI 10.1111/j.1572-0241.2007.01212.x
   Egger M, 1998, BRIT MED J, V316, P140
   Farmer KC, 1999, CLIN THER, V21, P1074, DOI 10.1016/S0149-2918(99)80026-5
   Field A., 2013, DISCOVERING STAT USI, V5th
   Garber MC, 2004, MED CARE, V42, P649, DOI 10.1097/01.mlr.0000129496.05898.02
   Hall A., 2006, Gastrointestinal Nursing, V4, P31
   Hall NJ, 2007, BMC GASTROENTEROL, V7, DOI 10.1186/1471-230X-7-20
   HASHER L, 1977, J VERB LEARN VERB BE, V88, P297
   Hawthorne AB, 2008, ALIMENT PHARM THER, V27, P1157, DOI 10.1111/j.1365-2036.2008.03698.x
   Haynes RB, 2005, COCHRANE DB SYST REV, DOI 10.1002/14651858.CD000011.pub2
   Haynes RB, 2002, JAMA-J AM MED ASSOC, V288, P2880, DOI 10.1001/jama.288.22.2880
   Haynes RB, 1979, Compliance in health care
   Higgins PDR, 2009, ALIMENT PHARM THER, V29, P247, DOI 10.1111/j.1365-2036.2008.03865.x
   Horne R, 2009, INFLAMM BOWEL DIS, V15, P837, DOI 10.1002/ibd.20846
   Ingersoll KS, 2008, J BEHAV MED, V31, P213, DOI 10.1007/s10865-007-9147-y
   Jefferson T, 2009, BMJ-BRIT MED J, V338, DOI 10.1136/bmj.b354
   Kane S, 2003, CLIN GASTROENTEROL H, V1, P170, DOI 10.1053/jcgh.2003.50025
   Kane Sunanda V, 2007, Gastroenterol Hepatol (N Y), V3, P795
   Kane SV, 2006, ALIMENT PHARM THER, V23, P577, DOI 10.1111/j.1365-2036.2006.02809.x
   Kane SV, 2001, AM J GASTROENTEROL, V96, P2929
   KANE VS, 2007, GASTROENTEROL HE S28, V3, P1
   KARBACH U, 1984, Z GASTROENTEROL, V22, P573
   Levy RL, 1999, AM J GASTROENTEROL, V94, P1733
   López-Sanromán A, 2006, ALIMENT PHARM THER, V24, P45, DOI 10.1111/j.1365-2036.2006.03060.x
   Mantzaris GJ, 2007, INFLAMM BOWEL DIS, V13, P446, DOI 10.1002/ibd.20041
   Moshkovska T, 2008, INFLAMM BOWEL DIS, V14, P763, DOI 10.1002/ibd.20404
   Nigro G, 2001, J CLIN GASTROENTEROL, V32, P66, DOI 10.1097/00004836-200101000-00015
   *NIH CLIN EXC, 2006, NICE PUBL HLTH GUID
   Pound P, 2005, SOC SCI MED, V61, P133, DOI 10.1016/j.socscimed.2004.11.063
   Robinson A, 2008, ALIMENT PHARM THER, V27, P9, DOI 10.1111/j.1365-2036.2008.03604.x
   San Román AL, 2005, REV ESP ENFERM DIG, V97, P249
   Sanderson S, 2007, INT J EPIDEMIOL, V36, P666, DOI 10.1093/ije/dym018
   Sewitch MJ, 2003, AM J GASTROENTEROL, V98, P1535, DOI 10.1016/S0002-9270(03)00304-6
   Shale MJ, 2003, ALIMENT PHARM THER, V18, P191, DOI 10.1046/j.1365-2036.2003.01648.x
   Dewulf Nathalie de Lourdes Souza, 2007, Arq. Gastroenterol., V44, P289, DOI 10.1590/S0004-28032007000400003
   Turnbough L, 2007, GASTROENTEROL NURS, V30, P212, DOI 10.1097/01.SGA.0000278170.13059.e9
   Vandenbroucke JP, 2007, ANN INTERN MED, V147, pW163, DOI 10.7326/0003-4819-147-8-200710160-00010-w1
   VANHEES PAM, 1982, J CLIN GASTROENTEROL, V4, P333, DOI 10.1097/00004836-198208000-00008
   Velligan DI, 2007, PSYCHIAT SERV, V58, P1187, DOI 10.1176/appi.ps.58.9.1187
   Vitolins MZ, 2000, CONTROL CLIN TRIALS, V21, p188S, DOI 10.1016/S0197-2456(00)00077-5
   Waters BM, 2005, CAN J GASTROENTEROL, V19, P235, DOI 10.1155/2005/250504
   WEIGHTMAN AL, 2004, PROJECT METHODOLOGY, V5, P26
   World Health Organization, 2003, Adherence to long-term therapies-Evidences for actions
NR 59
TC 203
Z9 210
U1 0
U2 17
PU LIPPINCOTT WILLIAMS & WILKINS
PI PHILADELPHIA
PA TWO COMMERCE SQ, 2001 MARKET ST, PHILADELPHIA, PA 19103 USA
SN 0002-9270
EI 1572-0241
J9 AM J GASTROENTEROL
JI Am. J. Gastroenterol.
PD MAR
PY 2010
VL 105
IS 3
BP 525
EP 539
DI 10.1038/ajg.2009.685
PG 15
WC Gastroenterology & Hepatology
WE Science Citation Index Expanded (SCI-EXPANDED); Social Science Citation Index (SSCI)
SC Gastroenterology & Hepatology
GA 567PE
UT WOS:000275458300011
PM 19997092
DA 2024-01-22
ER

PT J
AU Wallis, RS
AF Wallis, Robert S.
TI Infectious complications of tumor necrosis factor blockade
SO CURRENT OPINION IN INFECTIOUS DISEASES
LA English
DT Review
DE adalimumab; etanercept; granuloma; infection; infliximab; mechanism of
   action; tuberculosis; tumor necrosis factor
ID CHRONIC HEPATITIS-B; ACTIVE RHEUMATOID-ARTHRITIS;
   CELL-MEDIATED-IMMUNITY; PEGYLATED FAB FRAGMENT; PROPRIA T-LYMPHOCYTES;
   FACTOR-ALPHA THERAPY; MYCOBACTERIUM-TUBERCULOSIS; CERTOLIZUMAB PEGOL;
   INFLIXIMAB THERAPY; CROHNS-DISEASE
AB Purpose of review
   Our understanding of the infection risks posed by tumor necrosis factor (TNF) antagonists has continued to evolve in the 10 years since these drugs were first introduced. This review summarizes recent data regarding infection risk, examines potential structure-function relationships that may account for the differences, and discusses their implications with regard to tuberculosis prevention and management
   Recent findings
   Recent prospective studies have confirmed the risk of tuberculosis reactivation posed by TNF antibodies to be several fold greater than soluble TNF receptor. Certolizumab pegol, a monovalent anti-TNF Fab' fragment appears to share this risk, despite its lack of Fc and its inability to cross-link transmembrane TNF. Screening and initiation of treatment for latent tuberculosis (TB) infection can greatly reduce the TB risk of anti-TNF treatment in western countries. However, alternative strategies to prevent TB because of new transmission may be required as these therapies become available worldwide. Current recommendations for withdrawal of anti-TNF therapy when TB is diagnosed place patients at risk for paradoxical worsening because of recovery of TNF-dependent inflammation. Recent case reports suggest reinstitution of TNF blockade may be safe and effective adjunctive treatment in such cases, but prospective studies are needed to confirm these observations.
   Summary
   TNF blockers have transformed treatment of several chronic inflammatory conditions. Further research is needed to determine how best to prevent and manage their infectious complications and to determine their potential adjunctive therapeutic role in chronic infection diseases.
C1 Pfizer, New London, CT 06320 USA.
C3 Pfizer
RP Wallis, RS (通讯作者)，Pfizer, 50 Pequot Ave,B3149, New London, CT 06320 USA.
EM rswallis@gmail.com
RI Wallis, Robert/A-8018-2009
OI Wallis, Robert/0000-0001-6152-5183
CR Abbott Laboratories, HUM PRESCR INF
   *AMG WYETH PHARM, ENBR PRESCR INF
   Arend SM, 2007, CLIN INFECT DIS, V45, P1470, DOI 10.1086/522993
   Baughman RP, 2006, AM J RESP CRIT CARE, V174, P795, DOI 10.1164/rccm.200603-402OC
   Behr MA, 1999, SCIENCE, V284, P1520, DOI 10.1126/science.284.5419.1520
   Belknap R, 2005, INT J TUBERC LUNG D, V9, P1057
   Bergstrom L, 2004, ARTHRITIS RHEUM-US, V50, P1959, DOI 10.1002/art.20454
   Blackmore TK, 2008, CLIN INFECT DIS, V47, pE83, DOI 10.1086/592695
   Bourne T, 2008, BIODRUGS, V22, P331, DOI 10.2165/00063030-200822050-00005
   Brassard P, 2006, CLIN INFECT DIS, V43, P717, DOI 10.1086/506935
   BREWER MA, 1994, J INFECT DIS, V170, P476, DOI 10.1093/infdis/170.2.476
   Brock I, 2004, J CLIN MICROBIOL, V42, P2379, DOI 10.1128/JCM.42.6.2379-2387.2004
   Carmona L, 2005, ARTHRITIS RHEUM-US, V52, P1766, DOI 10.1002/art.21043
   *CENT, INFL REM PRESCR INF
   Clair EWS, 2002, ARTHRITIS RHEUM, V46, P1451, DOI 10.1002/art.10302
   Coaccioli S, 2000, PANMINERVA MED, V42, P263
   COMSTOCK GW, 1979, AM REV RESPIR DIS, V119, P827
   Cooray D, 2008, ARTHRITIS RHEUM, V58, pS546
   de Leon DP, 2008, J RHEUMATOL, V35, P776
   de León DP, 2005, ANN RHEUM DIS, V64, P1360, DOI 10.1136/ard.2004.029041
   Di Sabatino A, 2004, GUT, V53, P70, DOI 10.1136/gut.53.1.70
   EDWARDS LB, 1973, AM REV RESPIR DIS, V108, P1334
   Esteve M, 2004, GUT, V53, P1363, DOI 10.1136/gut.2004.040675
   Ferri C, 2008, J RHEUMATOL, V35, P1944
   Fonseca Joao Eurico, 2006, Acta Reumatol Port, V31, P247
   Higuchi K, 2008, TUBERCULOSIS, V88, P244, DOI 10.1016/j.tube.2007.11.009
   Karakousis PC, 2004, J EXP MED, V200, P647, DOI 10.1084/jem.20040646
   Keystone E, 2008, ARTHRITIS RHEUM, V58, P3319, DOI 10.1002/art.23964
   Kirchner S, 2004, CYTOKINE, V28, P67, DOI 10.1016/j.cyto.2004.06.008
   Lalvani A, 2001, J INFECT DIS, V183, P469, DOI 10.1086/318081
   Mayanja-Kizza H, 2005, J INFECT DIS, V191, P856, DOI 10.1086/427995
   MCALLISTER WAC, 1983, BRIT MED J, V286, P923, DOI 10.1136/bmj.286.6369.923
   Michel M, 2003, J RHEUMATOL, V30, P1624
   Mines D, 2007, CLIN INFECT DIS, V44, P619, DOI 10.1086/511082
   Mudido PM, 1999, INT J TUBERC LUNG D, V3, P891
   Nardell EA, 2006, AM J RESP CRIT CARE, V174, P734, DOI 10.1164/rccm.200607-923ED
   Nesbitt A, 2007, INFLAMM BOWEL DIS, V13, P1323, DOI 10.1002/ibd.20225
   Nestorov I, 2005, SEMIN ARTHRITIS RHEU, V34, P12, DOI 10.1016/j.semarthrit.2005.01.004
   Oniankitan O, 2004, J RHEUMATOL, V31, P107
   Ostuni P, 2003, ANN RHEUM DIS, V62, P686, DOI 10.1136/ard.62.7.686
   PAIMELA L, 1990, CLIN EXP RHEUMATOL, V8, P433
   Plessner HL, 2007, J INFECT DIS, V195, P1643, DOI 10.1086/517519
   RICHARDS NM, 1979, AM REV RESPIR DIS, V120, P59
   Rossman MD, 2006, SARCOIDOSIS VASC DIF, V23, P201
   Roux CH, 2006, RHEUMATOLOGY, V45, P1294, DOI 10.1093/rheumatology/kel123
   Sakellariou GT, 2007, CLIN RHEUMATOL, V26, P950, DOI 10.1007/s10067-006-0392-1
   Saleh S, 2006, RESP MED, V100, P2053, DOI 10.1016/j.rmed.2006.02.017
   Saliu OY, 2006, J INFECT DIS, V194, P486, DOI 10.1086/505430
   Sandborn WJ, 2007, NEW ENGL J MED, V357, P228, DOI 10.1056/NEJMoa067594
   Sandborn WJ, 2001, GASTROENTEROLOGY, V121, P1088, DOI 10.1053/gast.2001.28674
   Scallon B, 2002, J PHARMACOL EXP THER, V301, P418, DOI 10.1124/jpet.301.2.418
   Shen C, 2005, ALIMENT PHARM THER, V21, P251, DOI 10.1111/j.1365-2036.2005.02309.x
   Smolen J, 2007, ANN RHEUM DIS, V66, P187
   Strady C, 2006, PRESSE MED, V35, P1765, DOI 10.1016/S0755-4982(06)74896-5
   Strangfeld A, 2009, JAMA-J AM MED ASSOC, V301, P737, DOI 10.1001/jama.2009.146
   Subramanyan GS, 1999, EMERG INFECT DIS, V5, P788, DOI 10.3201/eid0506.990607
   ten Hove T, 2002, GUT, V50, P206, DOI 10.1136/gut.50.2.206
   THOMPSON NJ, 1982, B WORLD HEALTH ORGAN, V60, P555
   THOMPSON NJ, 1979, AM REV RESPIR DIS, V119, P587
   TUBACH F, ARTHRITIS R IN PRESS
   *UCB, CIMZ PRESCR INF
   Ueno Y, 2005, DIGEST DIS SCI, V50, P163, DOI 10.1007/s10620-005-1295-8
   Utz JP, 2003, CHEST, V124, P177, DOI 10.1378/chest.124.1.177
   Van den Brande JMH, 2007, GUT, V56, P509, DOI 10.1136/gut.2006.105379
   Van Den Brande JMH, 2003, GASTROENTEROLOGY, V124, P1774, DOI 10.1016/S0016-5085(03)00382-2
   Vidal CG, 2005, CLIN INFECT DIS, V40, P756, DOI 10.1086/427941
   Wallis RS, 2008, ARTHRITIS RHEUM, V58, P947, DOI 10.1002/art.23285
   Wallis RS, 2008, CLIN INFECT DIS, V47, P1603, DOI 10.1086/593366
   Wallis RS, 2009, CLIN INFECT DIS, V48, P1429, DOI 10.1086/598504
   Wallis RS, 2004, AIDS, V18, P257, DOI 10.1097/00002030-200401230-00015
   Wallis RS, 2004, CLIN INFECT DIS, V39, P1254, DOI 10.1086/424455
   Wallis RS, 2005, CLIN INFECT DIS, V41, P201, DOI 10.1086/430914
   Wallis RS, 2004, CLIN INFECT DIS, V38, P1261, DOI 10.1086/383317
   Walls RS, 2008, LANCET INFECT DIS, V8, P601, DOI 10.1016/S1473-3099(08)70227-5
   Wendling D, 2005, ANN RHEUM DIS, V64, P788, DOI 10.1136/ard.2004.031187
   Winter TA, 2004, ALIMENT PHARM THER, V20, P1337, DOI 10.1111/j.1365-2036.2004.02285.x
   Winthrop KL, 2008, CLIN INFECT DIS, V46, P1738, DOI 10.1086/587989
NR 77
TC 62
Z9 67
U1 0
U2 0
PU LIPPINCOTT WILLIAMS & WILKINS
PI PHILADELPHIA
PA TWO COMMERCE SQ, 2001 MARKET ST, PHILADELPHIA, PA 19103 USA
SN 0951-7375
EI 1473-6527
J9 CURR OPIN INFECT DIS
JI Curr. Opin. Infect. Dis.
PD AUG
PY 2009
VL 22
IS 4
BP 403
EP 409
DI 10.1097/QCO.0b013e32832dda55
PG 7
WC Infectious Diseases
WE Science Citation Index Expanded (SCI-EXPANDED)
SC Infectious Diseases
GA 470IS
UT WOS:000267969000011
PM 19491672
DA 2024-01-22
ER

PT J
AU Gibbons, CH
   Zhu, JH
   Zhang, XK
   Habboubi, N
   Hariri, R
   Veves, A
AF Gibbons, Christopher H.
   Zhu, Junhong
   Zhang, Xiaokui
   Habboubi, Nassir
   Hariri, Robert
   Veves, Aristidis
TI Phase 2a randomized controlled study investigating the safety and
   efficacy of PDA-002 in diabetic peripheral neuropathy
SO JOURNAL OF THE PERIPHERAL NERVOUS SYSTEM
LA English
DT Article
DE diabetes; diabetic peripheral neuropathy; neuropathy; stem cells
ID NERVE-FIBER DENSITY; ALPHA-LIPOIC ACID; SENSORY SYMPTOMS;
   CROHNS-DISEASE; ADHERENT CELLS; POLYNEUROPATHY; INFLAMMATION; SCALE
AB Neuropathy is a major cause of morbidity and mortality in individuals with diabetes, with no effective therapy to alter the inevitable progression of nerve damage. We hypothesized that mesenchymal stroma cell-like populations, that are characterized as immune modulators also have the potential of inducing angiogenesis and neurite outgrowth, might be useful in treating diabetic peripheral neuropathy (DPN). The aims of this study were to investigate the efficacy and safety of mesenchymal stem cell-like product (PDA-002) in treating DPN. A phase-2 randomized placebo-controlled trial was conducted in 26 patients with DPN. Treatment consisted of three rounds of intramuscular injections in one lower limb using one of the three randomized treatment arms PDA-002 (low-dose 3 x 10(6) cells), PDA-002 (high-dose 30 x 10(6) cells), or placebo. Three treatments per patient occurred on days 1, 29, and 57. Study endpoints included efficacy and safety of PDA-002 in treating DPN in both lower extremities following unilateral local injection. Outcome measures included intra-epidermal nerve fiber density (IENFD) up to 1 year from the day of treatment with 6-month as the primary outcome measurement. In this phase 2 study of DPN, PDA-002 was well tolerated in both doses. No significant changes were noted in IENFD in both the treated and untreated leg in the NIS-LL, NTSS-6, or UENS. Mesenchymal stem cells represent a novel mechanism for treating diabetic neuropathy and are well tolerated. Preliminary results highlight the need of further investigation of PDA-001 as a disease modifying agent for treatment of DPN.
C1 [Gibbons, Christopher H.] Harvard Med Sch, Dept Neurol, Beth Israel Deaconess Med Ctr, Boston, MA 02115 USA.
   [Zhu, Junhong; Zhang, Xiaokui; Habboubi, Nassir; Hariri, Robert] Celularity Inc, Warren, NJ USA.
   [Veves, Aristidis] Harvard Med Sch, Dept Surg, Ctr Regenerat Therapeut, Beth Israel Deaconess Med Ctr, Boston, MA 02115 USA.
C3 Harvard University; Harvard Medical School; Beth Israel Deaconess
   Medical Center; Harvard University; Beth Israel Deaconess Medical
   Center; Harvard Medical School
RP Gibbons, CH (通讯作者)，Beth Israel Deaconess Med Ctr, Auton & Peripheral Nerve Lab, Dept Neurol, 1 Deaconess Rd, Boston, MA 02215 USA.
EM cgibbons@bidmc.harvard.edu
OI Gibbons, Christopher/0000-0003-0087-5336
FU Celularity Inc
FX Celularity Inc
CR Amer Diabet Assoc, 2020, DIABETES CARE, V43, pS14, DOI 10.2337/dc20-S002
   Ametov AS, 2003, DIABETES CARE, V26, P770, DOI 10.2337/diacare.26.3.770
   Amin N, 2016, WORLD J DIABETES, V7, P153, DOI 10.4239/wjd.v7.i7.153
   Arimura A, 2013, DIABETES RES CLIN PR, V99, P24, DOI 10.1016/j.diabres.2012.09.026
   Azmi S, 2019, DIABETOLOGIA, V62, P1478, DOI 10.1007/s00125-019-4897-y
   Bastyr EJ, 2005, CLIN THER, V27, P1278, DOI 10.1016/j.clinthera.2005.08.002
   Bril V, 1999, EUR NEUROL, V41, P8, DOI 10.1159/000052074
   BRIL V, 1994, CAN J NEUROL SCI, V21, pS8, DOI 10.1017/S0317167100040683
   Bril V, 2009, DIABETES CARE, V32, P1256, DOI 10.2337/dc08-2110
   Callaghan BC, 2014, ANN INTERN MED, V161, P674, DOI 10.7326/M14-2157
   CDC, 2017, NAT DIAB STAT REP 20
   Culver DA, 2017, INVEST OPHTH VIS SCI, V58, pBIO52, DOI 10.1167/iovs.16-21291
   Divisova S, 2016, DIABETIC MED, V33, P650, DOI 10.1111/dme.12890
   FAGIUS J, 1985, DIABETOLOGIA, V28, P323
   Feldman EL, 2019, NAT REV DIS PRIMERS, V5, DOI 10.1038/s41572-019-0092-1
   Francki A, 2016, J VASC SURG, V64, P746, DOI 10.1016/j.jvs.2015.04.387
   Gibbons CH, 2013, J PERIPHER NERV SYST, V18, P153, DOI 10.1111/jns5.12021
   Gibbons CH, 2010, ANN NEUROL, V68, P888, DOI 10.1002/ana.22126
   GIUGLIANO D, 1993, ANN INTERN MED, V118, P7, DOI 10.7326/0003-4819-118-1-199301010-00002
   He S, 2017, STEM CELLS, V35, P1603, DOI 10.1002/stem.2598
   He SY, 2013, BRAIN BEHAV IMMUN, V27, P185, DOI 10.1016/j.bbi.2012.10.015
   Jacobs Allen M, 2011, Rev Neurol Dis, V8, P39
   KEEN H, 1993, DIABETES CARE, V16, P8, DOI 10.2337/diacare.16.1.8
   Laudadio C, 1998, J DIABETES COMPLICAT, V12, P121, DOI 10.1016/S1056-8727(97)00074-3
   Lauria G, 2010, EUR J NEUROL, V17, P903, DOI 10.1111/j.1468-1331.2010.03023.x
   Laverdet B, 2015, HISTOL HISTOPATHOL, V30, P875, DOI 10.14670/HH-11-610
   Lazzarini PA, 2018, DIABETIC MED, V35, P1297, DOI 10.1111/dme.13680
   Liu W, 2014, CLIN TRANSL IMMUNOL, V3, DOI 10.1038/cti.2014.5
   Mayer L, 2013, INFLAMM BOWEL DIS, V19, P754, DOI 10.1097/MIB.0b013e31827f27df
   Melmed GY, 2015, INFLAMM BOWEL DIS, V21, P1809, DOI 10.1097/MIB.0000000000000441
   OHARE JP, 1988, DIABETIC MED, V5, P537, DOI 10.1111/j.1464-5491.1988.tb01047.x
   Organization WH, 2015, DEF DIAGN DIAB MELL
   PFEIFER MA, 1995, DIABETES, V44, P1355, DOI 10.2337/diabetes.44.12.1355
   Polydefkis M, 2004, BRAIN, V127, P1606, DOI 10.1093/brain/awh175
   Pop-Busui R, 2017, DIABETES CARE, V40, P136, DOI 10.2337/dc16-2042
   Ropper AH, 2009, ANN NEUROL, V65, P386, DOI 10.1002/ana.21675
   Singleton JR, 2008, J PERIPHER NERV SYST, V13, P218, DOI 10.1111/j.1529-8027.2008.00180.x
   Singleton JR, 2014, ANN CLIN TRANSL NEUR, V1, P844, DOI 10.1002/acn3.125
   Yagi H, 2010, MOL THER, V18, P1857, DOI 10.1038/mt.2010.155
   Ziegler D, 1997, DIABETES, V46, pS62, DOI 10.2337/diab.46.2.S62
NR 40
TC 1
Z9 1
U1 1
U2 6
PU WILEY
PI HOBOKEN
PA 111 RIVER ST, HOBOKEN 07030-5774, NJ USA
SN 1085-9489
EI 1529-8027
J9 J PERIPHER NERV SYST
JI J. Peripher. Nerv. Syst.
PD SEP
PY 2021
VL 26
IS 3
BP 276
EP 289
DI 10.1111/jns.12457
EA JUN 2021
PG 14
WC Clinical Neurology; Neurosciences
WE Science Citation Index Expanded (SCI-EXPANDED)
SC Neurosciences & Neurology
GA UQ7IH
UT WOS:000667979200001
PM 34169613
DA 2024-01-22
ER

PT J
AU Ugurlu, MM
   Asoglu, O
   Potter, DD
   Barnes, SA
   Harmsen, WS
   Donohue, JH
AF Ugurlu, MM
   Asoglu, O
   Potter, DD
   Barnes, SA
   Harmsen, WS
   Donohue, JH
TI Adenocarcinomas of the jejunum and ileum: A 25-year experience
SO JOURNAL OF GASTROINTESTINAL SURGERY
LA English
DT Article; Proceedings Paper
CT 46th Annual Meeting of the Society-for-Surgery-of-the-Alimentary-Tract
CY MAY 14-18, 2005
CL Chicago, IL
SP Soc Surg Alimentary Tract
DE small bowel adenocarcinoma; surgical treatment; survival; local
   recurrence
ID SMALL-BOWEL CANCER; SMALL-INTESTINE; PROGNOSTIC-FACTORS; CROHNS-DISEASE;
   DIAGNOSIS; NEOPLASMS; SURVIVAL; TUMORS
AB Adenocarcinomas of the jejunum and ileum are rare gastrointestinal malignancies. Because few large published experiences exist, we reviewed patients with jejunal and ileal adenocarcinoma treated at our institution over the last 25 years. Between January 1976 and December 2001, 77 patients had an operation for a jejunal or ileal adenocarcinoma. Records were retrospectively reviewed for patient, tumor, and treatment variables. Factors affecting disease recurrence and patient survival were investigated.
   Fifty-two of the adenocarcinomas (67%) occurred in the jejunum and 25 occured in the ileum (33%). Mean patient age was 63 +/- 14 years. Segmental bowel resection was performed in 50 patients (65%) with curative intent. Palliative operative procedures including resection or bypass were performed in 27 patients (35%). One (1%) patient had stage 1, 18 (23%) stage 11, 19 (25%) stage III, and 39 (51%) stage IV adenocarcinoma at diagnosis. Postoperatively, 12 patients had palliative and 18 adjuvant chemotherapy (n = 30), radiation therapy (n = 1), or combination treatment (n = 7). Median patient survival was 19 months. Sixty-six percent of patients who had a curative operation had a tumor relapse. Tumor stage had a highly significant effect (P < 0.0001) on median survival (72 months for stage I and II, 30 months for stage III, and 9 months for stage IV disease). In multivariate analysis of patients having curative treatment, tumor recurrence (P < 0.0001), stage (P < 0.0002), and weight loss (P < 0.001) were significant negative prognostic indicators.
   Most patients with adenocarcinoma of the jejunum or ileum present with advanced disease. Tumor stage, disease recurrence, and weight loss predicted patient outcome following a curative operation. Early recognition of these tumors requires a high index of suspicion.
C1 Mayo Clin & Mayo Fdn, Dept Surg, Rochester, MN 55905 USA.
   Mayo Clin & Mayo Fdn, Div Biostat, Rochester, MN 55905 USA.
C3 Mayo Clinic; Mayo Clinic
RP Donohue, JH (通讯作者)，Mayo Clin, 200 1st St SW, Rochester, MN 55905 USA.
EM donohue.john@mayo.ed
RI Asoğlu, Oktar/HGE-3226-2022
CR Abrahams NA, 2002, DIS COLON RECTUM, V45, P1496, DOI 10.1007/s10350-004-6457-9
   ASHLEY SW, 1988, SEMIN ONCOL, V15, P116
   Bakaeen FG, 2000, ARCH SURG-CHICAGO, V135, P635, DOI 10.1001/archsurg.135.6.635
   BAUER RL, 1994, ANN SURG ONCOL, V1, P183, DOI 10.1007/BF02303522
   COX DR, 1972, J R STAT SOC B, V34, P187
   Cunningham JD, 1997, ANN SURG, V225, P300, DOI 10.1097/00000658-199703000-00010
   Dabaja BS, 2004, CANCER, V101, P518, DOI 10.1002/cncr.20404
   FROST DB, 1994, ANN SURG ONCOL, V1, P290, DOI 10.1007/BF02303567
   Ge ZZ, 2004, CHINESE MED J-PEKING, V117, P1045
   Gill SS, 2001, J CLIN GASTROENTEROL, V33, P267, DOI 10.1097/00004836-200110000-00004
   GLOTZER DJ, 1985, GASTROENTEROLOGY, V89, P438, DOI 10.1016/0016-5085(85)90350-6
   GREENE FL, 2003, AJCC CANC STAGING MA, P107
   Howe JR, 1999, CANCER-AM CANCER SOC, V86, P2693, DOI 10.1002/(SICI)1097-0142(19991215)86:12<2693::AID-CNCR14>3.0.CO;2-U
   Ito H, 2003, J GASTROINTEST SURG, V7, P925, DOI 10.1016/j.gassur.2003.07.003
   KAPLAN EL, 1958, J AM STAT ASSOC, V53, P457, DOI 10.2307/2281868
   North JH, 2000, AM SURGEON, V66, P46
   PETO R, 1972, J R STAT SOC SER A-G, V135, P185, DOI 10.2307/2344317
   Polyzos A, 2003, J CHEMOTHERAPY, V15, P503, DOI 10.1179/joc.2003.15.5.503
   Solem CA, 2004, INFLAMM BOWEL DIS, V10, P32, DOI 10.1097/00054725-200401000-00005
   Talamonti MS, 2002, ARCH SURG-CHICAGO, V137, P564, DOI 10.1001/archsurg.137.5.564
   Veyrieres M, 1997, AM J SURG, V173, P237, DOI 10.1016/S0002-9610(97)89599-2
   ZOLLINGER RM, 1986, AM J SURG, V151, P654, DOI 10.1016/0002-9610(86)90035-8
NR 22
TC 17
Z9 19
U1 0
U2 2
PU SPRINGER
PI NEW YORK
PA 233 SPRING ST, NEW YORK, NY 10013 USA
SN 1091-255X
EI 1873-4626
J9 J GASTROINTEST SURG
JI J. Gastrointest. Surg.
PD NOV
PY 2005
VL 9
IS 8
BP 1182
EP 1188
DI 10.1016/j.gassur.2005.08.027
PG 7
WC Gastroenterology & Hepatology; Surgery
WE Science Citation Index Expanded (SCI-EXPANDED); Conference Proceedings Citation Index - Science (CPCI-S)
SC Gastroenterology & Hepatology; Surgery
GA 990JY
UT WOS:000233740300038
PM 16269390
DA 2024-01-22
ER

PT J
AU Lamb, YN
   Scott, LJ
   Deeks, ED
AF Lamb, Yvette N.
   Scott, Lesley J.
   Deeks, Emma D.
TI SB2: An Infliximab Biosimilar
SO BIODRUGS
LA English
DT Article
AB SB2 is a biosimilar of the reference anti-TNF-alpha antibody infliximab. In May 2015, it was approved in the EU for use in all indications for which reference infliximab is approved, including rheumatoid arthritis, ankylosing spondylitis, Crohn's disease, ulcerative colitis, psoriatic arthritis and psoriasis. It is also approved in these indications in several other countries, including Korea, the USA and Australia. Characterization of SB2 in preclinical studies showed that it is similar to reference infliximab. SB2 demonstrated pharmacokinetic biosimilarity to reference infliximab in healthy volunteers, and clinically equivalent efficacy in patients with moderate to severe rheumatoid arthritis despite methotrexate therapy. SB2 was generally well tolerated; the safety and immunogenicity profiles were similar to those of reference infliximab with no additional safety concerns identified. Switching from reference infliximab to SB2 did not impact clinical efficacy, safety or immunogenicity. The role of reference infliximab in the management of autoimmune inflammatory conditions is well established, and SB2 provides an effective biosimilar alternative for patients requiring infliximab therapy.
C1 [Lamb, Yvette N.; Scott, Lesley J.; Deeks, Emma D.] Springer, Private Bag 65901, Auckland 0754, New Zealand.
C3 Springer Nature
RP Lamb, YN (通讯作者)，Springer, Private Bag 65901, Auckland 0754, New Zealand.
EM demail@springer.com
CR Choe JY, 2017, ANN RHEUM DIS, V76, P58, DOI 10.1136/annrheumdis-2015-207764
   European Medicines Agency, 2016, FLIX EU PRESCR INF
   European Medicines Agency, 2016, FLIX CHMP ASS REP
   Hong J, 2017, MABS-AUSTIN, V9, P365, DOI 10.1080/19420862.2016.1264550
   Samsung Bioepis, 2017, SAMS BIOEP OBT 1 DRU
   Shin D, 2015, BIODRUGS, V29, P381, DOI 10.1007/s40259-015-0150-5
   Smolen JS, 2016, ANN RHEUM DIS, V75, P488, DOI 10.1136/annrheumdis-2016-eular.3122
   Smolen JS, 2017, RHEUMATOLOGY, V56, P1771, DOI 10.1093/rheumatology/kex254
NR 8
TC 7
Z9 7
U1 0
U2 4
PU ADIS INT LTD
PI NORTHCOTE
PA 5 THE WAREHOUSE WAY, NORTHCOTE 0627, AUCKLAND, NEW ZEALAND
SN 1173-8804
EI 1179-190X
J9 BIODRUGS
JI Biodrugs
PD OCT
PY 2017
VL 31
IS 5
BP 461
EP 464
DI 10.1007/s40259-017-0240-7
PG 4
WC Oncology; Immunology; Pharmacology & Pharmacy
WE Science Citation Index Expanded (SCI-EXPANDED)
SC Oncology; Immunology; Pharmacology & Pharmacy
GA FI2RS
UT WOS:000411791200007
PM 28803431
DA 2024-01-22
ER

PT J
AU Pérez-Cuadrado-Robles, E
   Pinho, R
   Gonzalez, B
   de Ferro, SM
   Chagas, C
   Delgado, PE
   Carretero, C
   Figueiredo, P
   Rosa, B
   Lledó, JG
   Nogales, O
   Ponte, A
   Andrade, P
   Juanmartiñena-Fernández, JF
   San-Juan-Acosta, M
   Lopes, S
   Prieto-Frías, C
   Egea-Valenzuela, J
   Caballero, N
   Valdivieso-Cortazar, E
   Cárdoso, H
   Gálvez, C
   Almeida, N
   Barrera, PB
   Gómez-Rodríguez, BJ
   Ceballos, FS
   Bernardes, C
   Alonso, P
   Argüelles-Arias, F
   Saraiva, MM
   Pérez-Cuadrado-Martínez, E
AF Perez-Cuadrado-Robles, Enrique
   Pinho, Rolando
   Gonzalez, Begona
   de Ferro, Susana Mao
   Chagas, Cristina
   Delgado, Pilar Esteban
   Carretero, Cristina
   Figueiredo, Pedro
   Rosa, Bruno
   Lledo, Javier Garcia
   Nogales, Oscar
   Ponte, Ana
   Andrade, Patricia
   Juanmartinena-Fernandez, Jose Francisco
   San-Juan-Acosta, Mileidis
   Lopes, Sandra
   Prieto-Frias, Cesar
   Egea-Valenzuela, Juan
   Caballero, Noemi
   Valdivieso-Cortazar, Eduardo
   Cardoso, Helder
   Galvez, Consuelo
   Almeida, Nuno
   Barrera, Pilar Borque
   Gomez-Rodriguez, Blas Jose
   Ceballos, Francisco Sanchez
   Bernardes, Carlos
   Alonso, Pedro
   Argueelles-Arias, Federico
   Saraiva, Miguel Mascarenhas
   Perez-Cuadrado-Martinez, Enrique
CA Spanish Soc Gastrointestinal
   Portuguese Small Bowel Study Grp
TI Small Bowel Enteroscopy - A Joint Clinical Guideline from the Spanish
   and Portuguese Small Bowel Study Groups
SO GE PORTUGUESE JOURNAL OF GASTROENTEROLOGY
LA English
DT Article
DE Small bowel; Enteroscopy; Angioectasia; Guidelines; Capsule endoscopy;
   Device-assisted enteroscopy
ID DOUBLE-BALLOON ENTEROSCOPY; VIDEO CAPSULE ENDOSCOPY; PEUTZ-JEGHERS
   SYNDROME; LONG-TERM OUTCOMES; FAMILIAL ADENOMATOUS POLYPOSIS;
   DEVICE-ASSISTED ENTEROSCOPY; DISORDERS EUROPEAN-SOCIETY; BLEEDING
   DIEULAFOY LESIONS; SINGLE-CENTER EXPERIENCE; CROHNS-DISEASE
AB The present evidence-based guidelines are focused on the use of device-assisted enteroscopy in the management of small-bowel diseases. A panel of experts selected by the Spanish and Portuguese small bowel study groups reviewed the available evidence focusing on the main indications of this technique, its role in the management algorithm of each indication and on its diagnostic and therapeutic yields. A set of recommendations were issued accordingly.
C1 [Perez-Cuadrado-Robles, Enrique] Hop Europeen Georges Pompidou, Dept Gastroenterol, Paris, France.
   [Pinho, Rolando; Ponte, Ana] Ctr Hosp Vila Nova Gaia & Espinho, Dept Gastroenterol, Vila Nova De Gaia, Portugal.
   [Gonzalez, Begona] Hosp Clin Barcelona, Dept Gastroenterol, ICMDiM, Endoscopy Unit, Barcelona, Spain.
   [de Ferro, Susana Mao] Inst Portugues Oncol Lisboa Francisco Gentil EPE, Dept Gastroenterol, Lisbon, Portugal.
   [Chagas, Cristina] Hosp Egas Moniz, Dept Gastroenterol, Ctr Hosp Lisboa Ocidental, Lisbon, Portugal.
   [Delgado, Pilar Esteban; Perez-Cuadrado-Martinez, Enrique] Hosp Univ Morales Meseguer, Small Bowel Unit, Murcia, Spain.
   [Carretero, Cristina; Prieto-Frias, Cesar] Univ Navarra Clin, Dept Gastroenterol, Pamplona, Spain.
   [Figueiredo, Pedro; Lopes, Sandra; Almeida, Nuno] Ctr Hosp & Univ Coimbra, Gastroenterol Unit, Coimbra, Portugal.
   [Figueiredo, Pedro; Lopes, Sandra; Almeida, Nuno] Univ Coimbra, Fac Med, Coimbra, Portugal.
   [Rosa, Bruno] Hosp Senhora Oliveira, Dept Gastroenterol, Guimaraes, Portugal.
   [Rosa, Bruno] Univ Minho, ICVS 3Bs, Life & Hlth Sci Res Inst, PT Govt Associate Lab,Sch Med, Braga, Portugal.
   [Lledo, Javier Garcia; Nogales, Oscar] Hosp Gen Univ Gregorio Maranon, Dept Gastroenterol, Endoscopy Unit, Madrid, Spain.
   [Andrade, Patricia; Cardoso, Helder] Ctr Hosp Sao Joao, Dept Gastroenterol, Porto, Portugal.
   [Juanmartinena-Fernandez, Jose Francisco] Complejo Hosp Navarra, Dept Gastroenterol, Navarra, Spain.
   [San-Juan-Acosta, Mileidis; Barrera, Pilar Borque] Hosp Univ Nuestra Senora Candelaria, Dept Gastroenterol, Gastrointestinal Endoscopy Unit, Tenerife, Spain.
   [Egea-Valenzuela, Juan] Hosp Clin Univ Virgen Arrixaca, Dept Digest Dis, Unit Gastrointestinal Endoscopy, Murcia, Spain.
   [Caballero, Noemi] Hosp Badalona Germans Trias & Pujol, Dept Gastrointestinal Endoscopy, Badalona, Spain.
   [Valdivieso-Cortazar, Eduardo; Alonso, Pedro] Complejo Hosp Univ A Coruna, Dept Gastroenterol, La Coruna, Spain.
   [Galvez, Consuelo] Hosp Clin Univ Valencia, Dept Gastroenterol, Valencia, Spain.
   [Gomez-Rodriguez, Blas Jose; Argueelles-Arias, Federico] Univ Seville, Hosp Univ Virgen Macarena, Dept Gastroenterol, Seville, Spain.
   [Ceballos, Francisco Sanchez] Hosp Clin San Carlos, Dept Gastroenterol, Madrid, Spain.
   [Bernardes, Carlos] Ctr Hosp Univ Lisboa Cent, Hosp Santo Antonio Capuchos, Dept Gastroenterol, Lisbon, Portugal.
   [Saraiva, Miguel Mascarenhas] ManopH, Lab Endoscopia & Motilidade Digest, Porto, Portugal.
C3 Assistance Publique Hopitaux Paris (APHP); Universite Paris Cite;
   Hopital Universitaire Europeen Georges-Pompidou - APHP; University of
   Barcelona; Hospital Clinic de Barcelona; Universidade de Lisboa; Centro
   Hospitalar de Lisboa Ocidental, EPE; Egas Moniz Hospital; Meseguer
   General University Hospital Morales; University of Navarra; Universidade
   de Coimbra; Centro Hospitalar e Universitario de Coimbra (CHUC);
   Universidade de Coimbra; Universidade do Minho; General University
   Gregorio Maranon Hospital; Sao Joao Hospital; Servicio Navarro de Salud
   - Osasunbidea; Hospital Clinico Universitario Virgen de la Arrixaca;
   Hospital Germans Trias i Pujol; Universidade da Coruna; Complejo
   Hospitalario Universitario A Coruna; Hospital Clinic Universitari de
   Valencia; University of Sevilla; Hospital Universitario Virgen Macarena;
   Hospital Clinico San Carlos
RP Pérez-Cuadrado-Robles, E (通讯作者)，Georges Pompidou European Hosp, Dept Gastroenterol, 20 Rue Leblanc, FR-75015 Paris, France.
EM kikemurcia@gmail.com
RI Egea-Valenzuela, Juan/W-6042-2019; Mascarenhas, Miguel/GQP-8202-2022
OI Egea-Valenzuela, Juan/0000-0002-3288-5988; Pinho,
   Rolando/0000-0002-2208-8408; Perez-Cuadrado-Robles,
   Enrique/0000-0001-8254-7453; Reis, AlessanRSS/0000-0001-8486-7469
CR Akarsu M, 2014, TURK J GASTROENTEROL, V25, P374, DOI 10.5152/tjg.2014.5191
   Alderlieste YA, 2013, FAM CANCER, V12, P51, DOI 10.1007/s10689-012-9571-1
   Almeida N, 2009, DIGEST DIS SCI, V54, P1520, DOI 10.1007/s10620-008-0512-7
   Aniwan S, 2014, ENDOSC INT OPEN, V2, pE90, DOI 10.1055/s-0034-1365543
   Aniwan S, 2014, HEPATO-GASTROENTEROL, V61, P1990, DOI 10.5754/hge13507
   Arakawa D, 2009, GASTROINTEST ENDOSC, V69, P866, DOI 10.1016/j.gie.2008.06.008
   Arulanandan A, 2016, WORLD J GASTROENTERO, V22, P8999, DOI 10.3748/wjg.v22.i40.8999
   Baars JE, 2017, WORLD J GASTROENTERO, V23, P8073, DOI 10.3748/wjg.v23.i45.8073
   Barreto-Zuñiga R, 2008, SURG ENDOSC, V22, P1223, DOI 10.1007/s00464-007-9592-2
   Beggs AD, 2010, GUT, V59, P975, DOI 10.1136/gut.2009.198499
   Belsha D, 2017, J PEDIATR GASTR NUTR, V65, P500, DOI 10.1097/MPG.0000000000001576
   Bernardes C, 2017, REV ESP ENFERM DIG, V109, P679, DOI 10.17235/reed.2017.4717/2016
   Bilimoria KY, 2009, ANN SURG, V249, P63, DOI 10.1097/SLA.0b013e31818e4641
   Bourreille A, 2009, ENDOSCOPY, V41, P618, DOI 10.1055/s-0029-1214790
   Cardoso H, 2015, ACTA MEDICA PORT, V28, P448, DOI 10.20344/amp.6479
   Chen WG, 2016, MEDICINE, V95, DOI 10.1097/MD.0000000000005104
   Chen YY, 2015, GASTROENT RES PRACT, V2015, DOI 10.1155/2015/564536
   Chettiar R, 2010, DIGEST DIS SCI, V55, P1381, DOI 10.1007/s10620-009-0892-3
   Ching HL, 2017, CURR OPIN GASTROEN, V33, P181, DOI 10.1097/MOG.0000000000000346
   Alcázar MDD, 2020, REV ESP ENFERM DIG, V112, P325, DOI 10.17235/reed.2020.6723/2019
   Dulic-Lakovic E, 2011, GASTROINTEST ENDOSC, V74, P573, DOI 10.1016/j.gie.2011.05.027
   Edwards AL, 2014, ENDOSCOPY, V46, P986, DOI 10.1055/s-0034-1377512
   El Zouhairi M, 2008, CURR TREAT OPTION ON, V9, P388, DOI 10.1007/s11864-009-0098-0
   Elli L, 2017, GASTROINTEST ENDOSC, V86, P264, DOI 10.1016/j.gie.2017.04.006
   Espinel J, 2011, WORLD J GASTRO ENDOS, V3, P225, DOI 10.4253/wjge.v3.i11.225
   Gangi A, 2018, J GASTROINTEST SURG, V22, P303, DOI 10.1007/s11605-017-3586-8
   Gao H, 2010, GASTROINTEST ENDOSC, V71, P768, DOI 10.1016/j.gie.2009.11.005
   Gerson LB, 2009, CLIN GASTROENTEROL H, V7, P664, DOI 10.1016/j.cgh.2009.01.021
   Goverde A, 2017, J CLIN GASTROENTEROL, V51, pE27, DOI 10.1097/MCG.0000000000000592
   Hadithi M, 2006, AM J GASTROENTEROL, V101, P52, DOI 10.1111/j.1572-0241.2005.00346.x
   Hadithi M, 2007, AM J GASTROENTEROL, V102, P987, DOI 10.1111/j.1572-0241.2007.01122.x
   Hashimoto R, 2019, DIGEST DIS SCI, V64, P2933, DOI 10.1007/s10620-019-05627-1
   Hashimoto R, 2019, SURG ENDOSC, V33, P2635, DOI 10.1007/s00464-018-6561-x
   Hayashi Y, 2006, J GASTROEN HEPATOL, V21, P1861, DOI 10.1111/j.1440-1746.2006.04788.x
   Hayashi Y, 2009, J GASTROENTEROL, V44, P57, DOI 10.1007/s00535-008-2277-3
   He Q, 2013, WORLD J GASTROENTERO, V19, P1820, DOI 10.3748/wjg.v19.i11.1820
   Hermans C, 2017, CLIN ENDOSC, V50, P69, DOI 10.5946/ce.2016.079
   Hirai F, 2018, J CROHNS COLITIS, V12, P394, DOI 10.1093/ecco-jcc/jjx159
   Holleran G, 2018, SCAND J GASTROENTERO, V53, P925, DOI 10.1080/00365521.2018.1476914
   Honda W, 2012, GASTROINTEST ENDOSC, V76, P344, DOI 10.1016/j.gie.2012.04.443
   Hsu CM, 2007, DIGEST DIS SCI, V52, P162, DOI 10.1007/s10620-006-9554-x
   Imaoka H, 2011, DIGEST DIS SCI, V56, P2366, DOI 10.1007/s10620-011-1741-8
   Jackson CS, 2014, AM J GASTROENTEROL, V109, P474, DOI 10.1038/ajg.2014.19
   Jeon SR, 2017, J GASTROEN HEPATOL, V32, P388, DOI 10.1111/jgh.13479
   Jeon SR, 2011, GASTROINTEST ENDOSC, V74, P225, DOI 10.1016/j.gie.2010.11.012
   Kaffes AJ, 2006, GASTROINTEST ENDOSC, V63, P81, DOI 10.1016/j.gie.2005.09.017
   Kaffes AJ, 2007, GASTROINTEST ENDOSC, V66, P304, DOI 10.1016/j.gie.2007.02.044
   Kav T, 2015, COMPUT BIOL MED, V65, P315, DOI 10.1016/j.compbiomed.2015.07.025
   Keren D, 2017, OBES SURG, V27, P1309, DOI 10.1007/s11695-016-2472-x
   Khashab MA, 2010, GASTROINTEST ENDOSC, V72, P766, DOI 10.1016/j.gie.2010.04.043
   Kida A, 2013, DIGEST ENDOSC, V25, P552, DOI 10.1111/den.12136
   Kim M, 2016, INTEST RES, V14, P211, DOI 10.5217/ir.2016.14.3.211
   Lara LF, 2005, ENDOSCOPY, V37, P745, DOI 10.1055/s-2004-825953
   Lee BI, 2011, DIGEST DIS SCI, V56, P2920, DOI 10.1007/s10620-011-1839-z
   Lin WP, 2009, DIGEST DIS SCI, V54, P2192, DOI 10.1007/s10620-008-0591-5
   Lipka S, 2015, ENDOSC INT OPEN, V3, pE339, DOI 10.1055/s-0034-1391901
   Liu YP, 2019, GASTROENT RES PRACT, V2019, DOI 10.1155/2019/9026278
   Lopes S, 2017, WORLD J GASTROENTERO, V23, P7397, DOI 10.3748/wjg.v23.i41.7397
   Madisch A, 2008, ENDOSCOPY, V40, P731, DOI 10.1055/s-2008-1077521
   Malamut G, 2013, CURR OPIN ONCOL, V25, P445, DOI 10.1097/01.cco.0000432526.47228.b6
   Manabe N, 2006, GASTROINTEST ENDOSC, V64, P135, DOI 10.1016/j.gie.2005.12.020
   Matsumoto T, 2008, GASTROINTEST ENDOSC, V68, P911, DOI 10.1016/j.gie.2008.02.067
   May A, 2011, ENDOSCOPY, V43, P759, DOI 10.1055/s-0030-1256388
   Mitsui K, 2016, J CLIN GASTROENTEROL, V50, P141, DOI 10.1097/MCG.0000000000000335
   Mitsui K, 2009, GASTROINTEST ENDOSC, V70, P498, DOI 10.1016/j.gie.2008.12.242
   Miura Y, 2010, GASTROINTEST ENDOSC, V72, P658, DOI 10.1016/j.gie.2009.11.045
   Mönkemüller K, 2009, ENDOSCOPY, V41, P715, DOI 10.1055/s-0029-1214974
   Mönkemüller K, 2011, GASTROINTEST ENDOSC, V73, P844, DOI 10.1016/j.gie.2010.08.047
   Möschler O, 2011, ENDOSCOPY, V43, P484, DOI 10.1055/s-0030-1256249
   Moran RA, 2018, CLIN MED INSIGHTS-GA, V11, DOI 10.1177/1179552218754881
   Murino A, 2018, DIGEST LIVER DIS, V50, P516, DOI 10.1016/j.dld.2017.12.020
   Nakahara K, 2015, WORLD J GASTROENTERO, V21, P7589, DOI 10.3748/wjg.v21.i24.7589
   Nakamura M, 2013, ENDOSCOPY, V45, P67, DOI 10.1055/s-0032-1325867
   Nakamura M, 2010, J GASTROENTEROL, V45, P592, DOI 10.1007/s00535-010-0202-z
   Nakano A, 2017, DIGESTION, V95, P122, DOI 10.1159/000454728
   Nath N C, 2013, Bangladesh Med Res Counc Bull, V39, P116
   Navaneethan U, 2016, SURG ENDOSC, V30, P5434, DOI 10.1007/s00464-016-4902-1
   Nelson KK, 2016, ENDOSC INT OPEN, V4, pE761, DOI 10.1055/s-0042-108189
   Neumann H, 2008, DIGEST DIS, V26, P388, DOI 10.1159/000177029
   Nishimura N, 2011, GASTROINTEST ENDOSC, V74, P1157, DOI 10.1016/j.gie.2011.07.024
   Ohmiya N, 2007, GASTROINTEST ENDOSC, V66, pS72, DOI 10.1016/j.gie.2007.05.041
   Ohmiya N, 2010, GASTROINTEST ENDOSC, V72, P1209, DOI 10.1016/j.gie.2010.08.018
   Otani K, 2018, DIGESTION, V97, P52, DOI 10.1159/000484218
   Gutierrez JP, 2015, GASTROINTEST ENDOSC, V81, P1033, DOI 10.1016/j.gie.2014.10.004
   Pasha SF, 2008, CLIN GASTROENTEROL H, V6, P671, DOI 10.1016/j.cgh.2008.01.005
   Pattni V, 2018, FRONTLINE GASTROENTE, V9, P122, DOI 10.1136/flgastro-2017-100842
   Pennazio M, 2015, ENDOSCOPY, V47, P352, DOI 10.1055/s-0034-1391855
   Pérez-Cuadrado E, 2006, REV ESP ENFERM DIG, V98, P73, DOI 10.4321/s1130-01082006000200002
   Pérez-Cuadrado E, 2013, REV ESP ENFERM DIG, V105, P107, DOI 10.4321/s1130-01082013000200009
   Perez-Cuadrado Robles E, 2015, DIGEST ENDOSC, V27, P338, DOI DOI 10.1111/DEN.12384
   Robles EPC, 2015, WORLD J GASTROINTEST, V7, P652, DOI 10.4253/wjge.v7.i6.652
   Perez-Cuadrado-Robles Enrique, 2016, GE Port J Gastroenterol, V23, P84, DOI 10.1016/j.jpge.2015.11.002
   Pérez-Cuadrado-Robles E, 2020, REV ESP ENFERM DIG, V112, P249, DOI 10.17235/reed.2020.6802/2019
   Pérez-Cuadrado-Robles Enrique, 2015, Rev. esp. enferm. dig., V107, P495
   Pinho R, 2016, UNITED EUR GASTROENT, V4, P264, DOI 10.1177/2050640615604775
   Pinho R, 2016, EUR J GASTROEN HEPAT, V28, P479, DOI 10.1097/MEG.0000000000000552
   Pinho Rolando, 2015, GE Port J Gastroenterol, V22, P133, DOI 10.1016/j.jpge.2015.05.003
   Pinto-Pais T, 2014, UNITED EUR GASTROENT, V2, P490, DOI 10.1177/2050640614554850
   Ponte A, 2018, REV ESP ENFERM DIG, V110, P88, DOI 10.17235/reed.2017.4872/2017
   Popa D, 2014, CLIN ENDOSC, V47, P108, DOI 10.5946/ce.2014.47.1.108
   Prachayakul V, 2013, BMC GASTROENTEROL, V13, DOI 10.1186/1471-230X-13-103
   Rahmi G, 2013, WORLD J GASTRO ENDOS, V5, P219, DOI 10.4253/wjge.v5.i5.219
   Riff Brian P, 2016, Curr Gastroenterol Rep, V18, P28, DOI 10.1007/s11894-016-0503-3
   Rodrigues JP, 2018, EUR J GASTROEN HEPAT, V30, P1304, DOI 10.1097/MEG.0000000000001244
   Romagnuolo J, 2015, J CLIN GASTROENTEROL, V49, P823, DOI 10.1097/MCG.0000000000000266
   Rondonotti E, 2008, ENDOSCOPY, V40, P488, DOI 10.1055/s-2007-995783
   Rondonotti E, 2018, ENDOSCOPY, V50, P423, DOI 10.1055/a-0576-0566
   Ross AS, 2006, GASTROINTEST ENDOSC, V64, P835, DOI 10.1016/j.gie.2006.03.001
   Sakamoto H, 2011, GASTROINTEST ENDOSC, V74, P328, DOI 10.1016/j.gie.2011.04.001
   Santhakumar Cositha, 2014, World J Gastrointest Pathophysiol, V5, P479, DOI 10.4291/wjgp.v5.i4.479
   Schulmann K, 2005, AM J GASTROENTEROL, V100, P27, DOI 10.1111/j.1572-0241.2005.40102.x
   Serrano M, 2013, REV ESP ENFERM DIG, V105, P594, DOI 10.4321/s1130-01082013001000004
   Shelnut DJ, 2018, ENDOSC INT OPEN, V6, pE751, DOI 10.1055/a-0602-3967
   Shinozaki S, 2015, DIGEST DIS SCI, V60, P3691, DOI 10.1007/s10620-015-3792-8
   Shinozaki S, 2014, GASTROINTEST ENDOSC, V80, P112, DOI 10.1016/j.gie.2013.11.029
   Shiotsuki K IK, 2019, DIG ENDOSC, V31
   Sidhu R, 2012, EUR J GASTROEN HEPAT, V24, P513, DOI 10.1097/MEG.0b013e328350fb05
   Sulbaran M, 2018, ENDOSC INT OPEN, V6, pE531, DOI 10.1055/a-0577-2650
   Sulbaran M, 2016, ENDOSC INT OPEN, V4, pE151, DOI 10.1055/s-0041-108261
   Sun B, 2006, AM J GASTROENTEROL, V101, P2011, DOI 10.1111/j.1572-0241.2006.00664.x
   Sunada K, 2016, INFLAMM BOWEL DIS, V22, P380, DOI 10.1097/MIB.0000000000000627
   Takenaka K, 2014, GASTROENTEROLOGY, V147, P334, DOI 10.1053/j.gastro.2014.04.008
   Tanaka S, 2007, GASTROINTEST ENDOSC, V66, pS30, DOI 10.1016/j.gie.2007.01.026
   Tee HP, 2010, WORLD J GASTROENTERO, V16, P1885, DOI 10.3748/wjg.v16.i15.1885
   Tescher P, 2010, HERED CANCER CLIN PR, V8, DOI 10.1186/1897-4287-8-3
   Teshima CW, 2011, J GASTROEN HEPATOL, V26, P796, DOI 10.1111/j.1440-1746.2010.06530.x
   Tomba C, 2016, J CLIN GASTROENTEROL, V50, P313, DOI 10.1097/MCG.0000000000000424
   Torroni F, 2014, WORLD J GASTRO ENDOS, V6, P318, DOI 10.4253/wjge.v6.i7.318
   Tu CH, 2019, J FORMOS MED ASSOC, V118, P1644, DOI 10.1016/j.jfma.2019.01.003
   Tun GSZ, 2016, EUR J GASTROEN HEPAT, V28, P820, DOI 10.1097/MEG.0000000000000629
   Vakil N, 1997, AM J GASTROENTEROL, V92, P425
   Wang YX, 2019, J DIGEST DIS, V20, P415, DOI 10.1111/1751-2980.12784
   Williamson JB, 2012, GASTROINTEST ENDOSC, V76, P771, DOI 10.1016/j.gie.2012.05.025
   Xin L, 2011, GASTROINTEST ENDOSC, V74, P563, DOI 10.1016/j.gie.2011.03.1239
   Yamamoto H, 2017, DIGEST ENDOSC, V29, P519, DOI 10.1111/den.12883
   Yen HH, 2017, CLIN ENDOSC, V50, P417, DOI 10.5946/ce.2017.142
   Yu HB, 2017, REV ESP ENFERM DIG, V109, P315, DOI 10.17235/reed.2017.4522/2016
   Zhu CN, 2018, DIGEST DIS SCI, V63, P1280, DOI 10.1007/s10620-018-5003-x
NR 138
TC 10
Z9 10
U1 1
U2 6
PU KARGER
PI BASEL
PA ALLSCHWILERSTRASSE 10, CH-4009 BASEL, SWITZERLAND
SN 2341-4545
EI 2387-1954
J9 GE PORT J GASTROENT
JI GE Port. J. Gastroenterol.
PY 2020
VL 27
IS 5
BP 324
EP 335
DI 10.1159/000507375
PG 12
WC Gastroenterology & Hepatology
WE Emerging Sources Citation Index (ESCI)
SC Gastroenterology & Hepatology
GA NI8GW
UT WOS:000565586500006
PM 32999905
OA Green Published, gold
DA 2024-01-22
ER

PT J
AU Menet, CJ
   Fletcher, SR
   Van Lommen, G
   Geney, R
   Blanc, J
   Smits, K
   Jouannigot, N
   Deprez, P
   van der Aar, EM
   Clement-Lacroix, P
   Lepescheux, L
   Galien, R
   Vayssiere, B
   Nelles, L
   Christophe, T
   Brys, R
   Uhring, M
   Ciesieski, F
   Van Rompaey, L
AF Menet, Christel J.
   Fletcher, Stephen R.
   Van Lommen, Guy
   Geney, Raphael
   Blanc, Javier
   Smits, Koen
   Jouannigot, Nolwenn
   Deprez, Pierre
   van der Aar, Ellen M.
   Clement-Lacroix, Philippe
   Lepescheux, Lien
   Galien, Rene
   Vayssiere, Beatrice
   Nelles, Luc
   Christophe, Thierry
   Brys, Reginald
   Uhring, Muriel
   Ciesieski, Fabrice
   Van Rompaey, Luc
TI Triazolopyridines as Selective JAK1 Inhibitors: From Hit Identification
   to GLPG0634
SO JOURNAL OF MEDICINAL CHEMISTRY
LA English
DT Article
ID INFLAMMATORY DISEASES; RHEUMATOID-ARTHRITIS; CYTOKINE RECEPTORS;
   RESTRICTED ROLE; DISCOVERY; RESPONSES; POTENT
AB Janus kinases (JAK1, JAK2, JAK3, and TYK2) are involved in the signaling of multiple cytokines important in cellular function. Blockade of the JAK-STAT pathway with a small molecule has been shown to provide therapeutic immunomodulation. Having identified JAK1 as a possible new target for arthritis at Galapagos, the compound library was screened against JAK1, resulting in the identification of a triazolopyridine-based series of inhibitors represented by 3. Optimization within this chemical series led to identification of GLPG0634 (65, filgotinib), a selective JAK1 inhibitor currently in phase 2B development for RA and phase 2A development for Crohns disease (CD).
C1 [Menet, Christel J.; Van Lommen, Guy; Blanc, Javier; Smits, Koen; Jouannigot, Nolwenn; van der Aar, Ellen M.; Nelles, Luc; Christophe, Thierry; Brys, Reginald; Van Rompaey, Luc] Galapagos NV, B-2800 Mechelen, Belgium.
   [Fletcher, Stephen R.] BioFocus, Saffron Walden CB10 1XL, Essex, England.
   [Geney, Raphael; Deprez, Pierre; Clement-Lacroix, Philippe; Lepescheux, Lien; Galien, Rene; Vayssiere, Beatrice] Galapagos SASU, F-93230 Romainville, France.
   [Uhring, Muriel; Ciesieski, Fabrice] NovAliX, F-67405 Illkirch Graffenstaden, France.
C3 Galapagos NV; Galapagos NV
RP Menet, CJ (通讯作者)，Galapagos NV, Gen de Wittelaan L11A3, B-2800 Mechelen, Belgium.
EM christel.menet@glpg.com
FU GSK; AbbVie
FX We acknowledge the expert technical or editorial assistance of Cecile
   Belleville, Marie Christine Cecotti, Christelle David, Francois Gendrot,
   Didier Merciris, Alain Monjardet, Isabelle Orlans, Isabelle Parent,
   Laetitia Perret, and Emanuelle Wakselmann (affiliated with Galapagos
   SASU) and of Katja Conrath, Annick Hagers, Annelies Iwens, Daisy
   Liekens, Maarten Van Balen, and Kris Van Beeck (affiliated with
   Galapagos NV). We thank GSK for their financial support and especially
   Mike Skynner and Phil Jeffrey for the scientific discussions. AbbVie has
   provided funding to Galapagos for development of compound 65.
CR Alkorta I, 1998, J ORG CHEM, V63, P7759, DOI 10.1021/jo980804l
   Cheng TJ, 2007, J CHEM INF MODEL, V47, P2140, DOI 10.1021/ci700257y
   Clark JD, 2014, J MED CHEM, V57, P5023, DOI 10.1021/jm401490p
   Ghoreschi K, 2011, J IMMUNOL, V186, P4234, DOI 10.4049/jimmunol.1003668
   Haan C, 2011, CHEM BIOL, V18, P314, DOI 10.1016/j.chembiol.2011.01.012
   Kremer JM, 2009, ARTHRITIS RHEUM-US, V60, P1895, DOI 10.1002/art.24567
   Labadie S, 2012, BIOORG MED CHEM LETT, V22, P7627, DOI 10.1016/j.bmcl.2012.10.008
   MATTSON RJ, 1990, J ORG CHEM, V55, P2552, DOI 10.1021/jo00295a060
   Namour F., 2013, AM COLL RHEUM ANN M
   Nettekoven M, 2003, SYNTHESIS-STUTTGART, P1649
   O'Shea JJ, 2013, NEW ENGL J MED, V368, P161, DOI 10.1056/NEJMra1202117
   O'Shea JJ, 2012, IMMUNITY, V36, P542, DOI 10.1016/j.immuni.2012.03.014
   Parganas E, 1998, CELL, V93, P385, DOI 10.1016/S0092-8674(00)81167-8
   Park SO, 2013, PLOS ONE, V8, DOI 10.1371/journal.pone.0059675
   Rodig SJ, 1998, CELL, V93, P373, DOI 10.1016/S0092-8674(00)81166-6
   Schenkel LB, 2011, J MED CHEM, V54, P8440, DOI 10.1021/jm200911r
   Shimoda K, 2000, IMMUNITY, V13, P561, DOI 10.1016/S1074-7613(00)00055-8
   Shouda T, 2001, J CLIN INVEST, V108, P1781, DOI 10.1172/JCI200113568
   Siu M, 2013, BIOORG MED CHEM LETT, V23, P5014, DOI 10.1016/j.bmcl.2013.06.008
   Sohn SJ, 2013, J IMMUNOL, V191, P2205, DOI 10.4049/jimmunol.1202859
   Tefferi A, 2012, BLOOD, V119, P2721, DOI 10.1182/blood-2011-11-395228
   Van Rompaey L., 2011, GLPG0634
   Van Rompaey L, 2013, J IMMUNOL, V191, P3568, DOI 10.4049/jimmunol.1201348
   van't Klooster G., 2011, EULAR 2011 LOND MAY
   van't Klooster G. A. E., 2014, Aminotriazolopyridine for Use in the Treatment of Inflammation, and Pharmaceutical Compositions Thereof. UY34855 (A), Patent No. [WO 2013189771 (A1), 2013189771]
   West K, 2009, CURR OPIN INVEST DR, V10, P491
   Williams NK, 2009, J MOL BIOL, V387, P219, DOI 10.1016/j.jmb.2009.01.041
   Yu V, 2013, EXP HEMATOL, V41, P491, DOI 10.1016/j.exphem.2013.01.005
   Zak M, 2013, J MED CHEM, V56, P4764, DOI 10.1021/jm4004895
NR 29
TC 90
Z9 109
U1 2
U2 57
PU AMER CHEMICAL SOC
PI WASHINGTON
PA 1155 16TH ST, NW, WASHINGTON, DC 20036 USA
SN 0022-2623
EI 1520-4804
J9 J MED CHEM
JI J. Med. Chem.
PD NOV 27
PY 2014
VL 57
IS 22
BP 9323
EP 9342
DI 10.1021/jm501262q
PG 20
WC Chemistry, Medicinal
WE Science Citation Index Expanded (SCI-EXPANDED); Index Chemicus (IC)
SC Pharmacology & Pharmacy
GA AU6ON
UT WOS:000345722200007
PM 25369270
DA 2024-01-22
ER

PT J
AU Aydin, SZ
   Atagunduz, P
   Temel, M
   Bicakcigil, M
   Tasan, D
   Direskeneli, H
AF Aydin, S. Z.
   Atagunduz, P.
   Temel, M.
   Bicakcigil, M.
   Tasan, D.
   Direskeneli, H.
TI Anti-<i>Saccharomyces cerevisiae</i> antibodies (ASCA) in
   spondyloarthropathies:: a reassessment
SO RHEUMATOLOGY
LA English
DT Article
DE ASCA; spondyloarthropathies; radiographic assessment; severity
ID INFLAMMATORY-BOWEL-DISEASE; ANKYLOSING-SPONDYLITIS; CROHNS-DISEASE;
   ULCERATIVE-COLITIS; PREVALENCE; AUTOANTIBODIES; FREQUENCY; CRITERIA;
   MARKERS
AB Objectives. Seronegative spondyloarthropathies, especially ankylosing spondylitis (AS), is shown to be associated with inflammatory bowel disease. Anti-Saccharomyces cerevisiae antibodies (ASCA) is a valid serological marker for Crohns disease. Presence of ASCA is controversial in AS. In this study, we aimed to investigate the prevalence of ASCA in spondyloarthropathies and its relationship with disease activity and severity.
   Methods. One hundred and seventy-five patients with AS, 47 patients with undifferentiated spondyloarthropathy (uSpA) and 103 healthy controls (HCs) were studied. All patients were questioned for demographic features and Bath Ankylosing Spondylitis Disease Activity Index (BASDAI) scores. Radiological damage is assessed by Bath Ankylosing Spondylitis Radiology Index (BASRI) and modified Stroke Ankylosing Spondylitis Spinal Score (mSASSS). ASCA levels were measured with standard ELISA kits.
   Results. There was an overall increased prevalence of ASCA IgA in AS and uSpA compared with HCs (20.6 and 19.1% vs 5.8, P= 0.0008 and P= 0.02, respectively). No association was observed between ASCA positivity and erythrocyte sedimentation rate, C-reactive protein levels and BASDAI scores. However, ASCA-positive patients had higher BASRI scores [median BASRI: 7 (2-12) vs 6 (2-12); P=0.037]. Although not reaching significance, they also had reduced chest expansion and higher Bath Ankylosing Spondylitis Functional Index (BASFI) scores. ASCA-positive AS patients also required anti-tumour necrosis factor therapy more frequently (P=0.006).
   Conclusions. ASCA IgA seems to be more prevalent in AS and uSpA. ASCA can also be a marker of radiological damage and a more severe course in AS.
C1 [Aydin, S. Z.; Atagunduz, P.; Temel, M.; Bicakcigil, M.; Tasan, D.; Direskeneli, H.] Marmara Univ, Fac Med, Dept Rheumatol, Istanbul, Turkey.
C3 Marmara University
RP Atagunduz, P (通讯作者)，Marmara Univ, Fac Med, Dept Rheumatol, Istanbul, Turkey.
EM pamiratagunduz@yahoo.com
RI Atagunduz, Pamir MP/B-1615-2018; Direskeneli, Haner/AAS-5508-2020;
   ATAGUNDUZ, PAMIR/AAM-6944-2021
OI Atagunduz, Pamir MP/0000-0002-6393-7461; ATAGUNDUZ,
   PAMIR/0000-0002-6393-7461
CR Barta Z, 2003, WORLD J GASTROENTERO, V9, P2308
   Calin A, 1999, RHEUMATOLOGY, V38, P878, DOI 10.1093/rheumatology/38.9.878
   Condino AA, 2005, J PEDIATR GASTR NUTR, V41, P23, DOI 10.1097/01.mpg.0000166801.61708.60
   DEVOS M, 1989, GASTROENTEROLOGY, V96, P339, DOI 10.1016/0016-5085(89)91557-6
   DOUGADOS M, 1991, ARTHRITIS RHEUM, V34, P1218, DOI 10.1002/art.1780341003
   Fernández-Sueiro JL, 2006, ANN RHEUM DIS, V65, P216
   FERNANDEZSUEIRO JL, 2005, ANN RHEUM DIS S3, V64, P331
   Fresko I, 2005, CLIN EXP RHEUMATOL, V23, pS67
   GREENSTEIN AJ, 1976, MEDICINE, V55, P401, DOI 10.1097/00005792-197609000-00004
   Hoffman IEA, 2003, ANN RHEUM DIS, V62, P455, DOI 10.1136/ard.62.5.455
   Joossens S, 2002, GASTROENTEROLOGY, V122, P1242, DOI 10.1053/gast.2002.32980
   Klebl FH, 2004, INT J COLORECTAL DIS, V19, P319, DOI 10.1007/s00384-003-0557-1
   LEIRISALOREPO M, 1994, ARTHRITIS RHEUM-US, V37, P23, DOI 10.1002/art.1780370105
   Linskens RK, 2002, EUR J GASTROEN HEPAT, V14, P1013, DOI 10.1097/00042737-200209000-00013
   MEUWISSEN SGM, 1978, ANN RHEUM DIS, V37, P30, DOI 10.1136/ard.37.1.30
   MIELANTS H, 1988, BRIT J RHEUMATOL, V27, P95
   Muratori P, 2003, CLIN EXP IMMUNOL, V132, P473, DOI 10.1046/j.1365-2249.2003.02166.x
   Palm O, 2001, RHEUMATOLOGY, V40, P1256, DOI 10.1093/rheumatology/40.11.1256
   Quinton JF, 1998, GUT, V42, P788, DOI 10.1136/gut.42.6.788
   Riente L, 2004, J RHEUMATOL, V31, P920
   Török HP, 2004, DIGESTION, V70, P49, DOI 10.1159/000080081
   VANDERLINDEN S, 1984, ARTHRITIS RHEUM, V27, P361
   Vermeire S, 2001, GASTROENTEROLOGY, V120, P827, DOI 10.1053/gast.2001.22546
NR 23
TC 36
Z9 38
U1 0
U2 2
PU OXFORD UNIV PRESS
PI OXFORD
PA GREAT CLARENDON ST, OXFORD OX2 6DP, ENGLAND
SN 1462-0324
EI 1462-0332
J9 RHEUMATOLOGY
JI RHEUMATOLOGY
PD FEB
PY 2008
VL 47
IS 2
BP 142
EP 144
DI 10.1093/rheumatology/kem324
PG 3
WC Rheumatology
WE Science Citation Index Expanded (SCI-EXPANDED)
SC Rheumatology
GA 256GT
UT WOS:000252716700007
PM 18160421
OA Bronze
DA 2024-01-22
ER

PT J
AU Deng, XM
   Tolstanova, G
   Khomenko, T
   Chen, LC
   Tarnawski, A
   Szabo, S
   Sandor, Z
AF Deng, Xiaoming
   Tolstanova, Ganna
   Khomenko, Tetyana
   Chen, Longchuan
   Tarnawski, Andrzej
   Szabo, Sandor
   Sandor, Zsuzsanna
TI Mesalamine Restores Angiogenic Balance in Experimental Ulcerative
   Colitis by Reducing Expression of Endostatin and Angiostatin: Novel
   Molecular Mechanism for Therapeutic Action of Mesalamine
SO JOURNAL OF PHARMACOLOGY AND EXPERIMENTAL THERAPEUTICS
LA English
DT Article
ID INFLAMMATORY-BOWEL-DISEASE; ACTIVATED RECEPTOR-GAMMA; ENDOTHELIAL
   GROWTH-FACTOR; MATRIX METALLOPROTEINASES; CROHNS-DISEASE; TUMOR-GROWTH;
   PPAR-GAMMA; IN-VITRO; LIGANDS; CELLS
AB Mesalamine (5-aminosalicylate acid, 5-ASA) is an effective treatment for ulcerative colitis (UC). The mechanisms of its actions are not fully understood. Because angiogenesis is critical for healing UC, we examined whether 5-ASA alters the angiogenic balance between angiogenic factors [e. g., vascular endothelial growth factor (VEGF)] and antiangiogenic factors (e. g., endostatin and angiostatin) in the colon in experimental UC. Rats were treated with saline or 5-ASA (100 mg/kg) twice daily and euthanized 3 or 7 days after iodoacetamide-induced UC. Clinical signs (e. g., lethargy, diarrhea) and UC lesions were measured. Expression of VEGF, endostatin, angiostatin, tissue necrosis factor alpha (TNF-alpha), and matrix metalloproteinases (MMPs) 2 and 9 was determined by Western blots, enzyme-linked immunosorbent assay, and zymography in the distal colon. 5-ASA treatment reduced lethargy and diarrhea and significantly decreased colonic lesions (by similar to 50%) compared with saline treatment in UC (both, P < 0.05). 5-ASA did not reverse the increased levels of VEGF, but it significantly reduced expression of endostatin and angiostatin in UC compared with vehicle treatment (both, P < 0.05). Furthermore, 5-ASA treatment significantly diminished increased activity of TNF-alpha and MMP9 in UC. This is the first demonstration that 5-ASA treatment reverses an imbalance between the angiogenic factor VEGF and antiangiogenic factors endostatin and angiostatin in experimental UC. The effect of 5-ASA in UC may be caused by the down-regulation of expression of endostatin and angiostatin by modulation of MMP2 and MMP9 via inhibition of TNF alpha. The inhibition of antiangiogenic factors may represent a novel molecular mechanism of the therapeutic action of 5-ASA.
C1 [Deng, Xiaoming; Tolstanova, Ganna; Khomenko, Tetyana; Chen, Longchuan; Szabo, Sandor] Vet Adm Med Ctr, Diagnost & Mol Med Hlth Care Grp, Long Beach, CA 90822 USA.
   [Tarnawski, Andrzej; Sandor, Zsuzsanna] Vet Adm Med Ctr, Med Hlth Care Grp, Long Beach, CA 90822 USA.
   [Deng, Xiaoming; Tolstanova, Ganna; Khomenko, Tetyana; Chen, Longchuan; Szabo, Sandor] Univ Calif Irvine, Dept Pathol & Pharmacol, Long Beach, CA USA.
   [Tarnawski, Andrzej; Sandor, Zsuzsanna] Univ Calif Irvine, Dept Med, Long Beach, CA USA.
C3 US Department of Veterans Affairs; Veterans Health Administration (VHA);
   VA Long Beach Healthcare System; US Department of Veterans Affairs;
   Veterans Health Administration (VHA); VA Long Beach Healthcare System;
   University of California System; University of California Irvine;
   University of California System; University of California Irvine
RP Szabo, S (通讯作者)，Vet Adm Med Ctr, Diagnost & Mol Med Hlth Care Grp, 05-113,5901 E 7th St, Long Beach, CA 90822 USA.
EM sandor.szabo@va.gov
OI Tolstanova, Ganna/0000-0002-5286-5044
FU Procter & Gamble Pharmaceuticals [MIRB800]
FX This work was supported by Procter & Gamble Pharmaceuticals [Grant
   MIRB800] (to Z.S.).
CR Baugh MD, 1999, GASTROENTEROLOGY, V117, P814, DOI 10.1016/S0016-5085(99)70339-2
   Claesson-Welsh L, 1998, P NATL ACAD SCI USA, V95, P5579, DOI 10.1073/pnas.95.10.5579
   Delerive P, 1999, CIRC RES, V85, P394, DOI 10.1161/01.RES.85.5.394
   Distler JHW, 2003, Q J NUCL MED, V47, P149
   Dubuquoy L, 2002, LANCET, V360, P1410, DOI 10.1016/S0140-6736(02)11395-X
   Folkman J, 2006, ANNU REV MED, V57, P1, DOI 10.1146/annurev.med.57.121304.131306
   Gan XD, 2001, J INTERF CYTOK RES, V21, P93, DOI 10.1089/107999001750069953
   Gao Q, 2005, DIGEST LIVER DIS, V37, P584, DOI 10.1016/j.dld.2005.02.011
   Gao Q, 2007, INFLAMM BOWEL DIS, V13, P693, DOI 10.1002/ibd.20100
   Garg P, 2006, J IMMUNOL, V177, P4103, DOI 10.4049/jimmunol.177.6.4103
   Greenlee KJ, 2006, J IMMUNOL, V177, P7312, DOI 10.4049/jimmunol.177.10.7312
   Griga T, 1998, SCAND J GASTROENTERO, V33, P504
   Griga T, 1999, HEPATO-GASTROENTEROL, V46, P920
   Heljasvaara R, 2005, EXP CELL RES, V307, P292, DOI 10.1016/j.yexcr.2005.03.021
   Herzlich AA, 2008, PPAR RES, V2008, DOI 10.1155/2008/389507
   Kaiser GC, 1999, GASTROENTEROLOGY, V116, P602, DOI 10.1016/S0016-5085(99)70182-4
   Kanazawa S, 2001, AM J GASTROENTEROL, V96, P822
   Kobayashi K, 2006, J PATHOL, V209, P376, DOI 10.1002/path.1978
   Koutroubakis IE, 2006, INFLAMM BOWEL DIS, V12, P515, DOI 10.1097/00054725-200606000-00012
   Murata T, 2000, INVEST OPHTH VIS SCI, V41, P2309
   OREILLY MS, 1994, CELL, V79, P315, DOI 10.1016/0092-8674(94)90200-3
   OReilly MS, 1997, CELL, V88, P277, DOI 10.1016/S0092-8674(00)81848-6
   Pandya NM, 2006, VASC PHARMACOL, V44, P265, DOI 10.1016/j.vph.2006.01.005
   Panigrahy D, 2002, J CLIN INVEST, V110, P923, DOI 10.1172/JCI200215634
   Podolsky DK, 2002, NEW ENGL J MED, V347, P417, DOI 10.1056/NEJMra0804647
   Rousseaux C, 2005, J EXP MED, V201, P1205, DOI 10.1084/jem.20041948
   Rundhaug JE, 2005, J CELL MOL MED, V9, P267, DOI 10.1111/j.1582-4934.2005.tb00355.x
   Salmela MT, 2004, SCAND J GASTROENTERO, V39, P1095, DOI 10.1080/00365520410003470
   Salmela MT, 2002, GUT, V51, P540, DOI 10.1136/gut.51.4.540
   Sandor Z, 2006, BIOCHEM BIOPH RES CO, V350, P147, DOI 10.1016/j.bbrc.2006.09.021
   Sandor Zsuzsa, 1995, Orvosi Hetilap, V136, P1059
   SZABO S, 2001, NEW ANGIOGENESIS, P119
   Taddei L, 1999, BIOCHEM BIOPH RES CO, V263, P340, DOI 10.1006/bbrc.1999.1342
   TOLSTANOVA G, 2007, GUT, V56, pA50
   Tolstanova G, 2009, J PHARMACOL EXP THER, V328, P749, DOI 10.1124/jpet.108.145128
   van Bodegraven AA, 2006, WORLD J GASTROENTERO, V12, P6115, DOI 10.3748/wjg.v12.i38.6115
   Van Staa TP, 2004, GASTROENTEROLOGY, V126, P1733, DOI 10.1053/j.gastro.2004.03.016
   Walczak R, 2002, J LIPID RES, V43, P177
   Xin XH, 1999, J BIOL CHEM, V274, P9116, DOI 10.1074/jbc.274.13.9116
   Yao YQ, 2009, INFLAMMATION, V32, P233, DOI 10.1007/s10753-009-9125-3
   Yu MK, 2009, J ENDODONT, V35, P524, DOI 10.1016/j.joen.2008.12.012
NR 41
TC 31
Z9 36
U1 0
U2 1
PU AMER SOC PHARMACOLOGY EXPERIMENTAL THERAPEUTICS
PI BETHESDA
PA 9650 ROCKVILLE PIKE, BETHESDA, MD 20814-3995 USA
SN 0022-3565
EI 1521-0103
J9 J PHARMACOL EXP THER
JI J. Pharmacol. Exp. Ther.
PD DEC
PY 2009
VL 331
IS 3
BP 1071
EP 1078
DI 10.1124/jpet.109.158022
PG 8
WC Pharmacology & Pharmacy
WE Science Citation Index Expanded (SCI-EXPANDED)
SC Pharmacology & Pharmacy
GA 523RY
UT WOS:000272093400033
PM 19762547
DA 2024-01-22
ER

PT J
AU Choi, MG
   Ye, BD
   Yang, SK
   Shim, TS
   Jo, KW
   Park, SH
AF Choi, Myeong Geun
   Ye, Byong Duk
   Yang, Suk-Kyun
   Shim, Tae Sun
   Jo, Kyung-Wook
   Park, Sang Hyoung
TI The Risk of Tuberculosis in Patients With Inflammatory Bowel Disease
   Treated With Vedolizumab or Ustekinumab in Korea
SO JOURNAL OF KOREAN MEDICAL SCIENCE
LA English
DT Article
DE Vedolizumab; Ustekinumab; Tuberculosis; Inflammatory Bowel Disease
ID NECROSIS FACTOR THERAPY; NATIONWIDE
AB The present study investigated the risk of active tuberculosis in patients with inflammatory bowel disease (IBD) treated with vedolizumab or ustekinumab, in actual clinical settings in a country with an intermediate tuberculosis burden. The medical records of 238 patients with IBD who received vedolizumab or ustekinumab were retrospectively reviewed at a tertiary referral center in South Korea. All patients had >= 3 months of follow-up duration and underwent a latent tuberculosis infection screening test before initiation of the administration of these drugs. Of the 238 patients enrolled, 181 had Crohn's disease, and 57 had ulcerative colitis. During the median 18.7 months of follow-up, active tuberculosis did not develop in any patient treated with vedolizumab or ustekinumab. Therefore, we concluded that the risk of tuberculosis appears to be low in patients with IBD treated with vedolizumab or ustekinumab in South Korea.
C1 [Choi, Myeong Geun; Shim, Tae Sun; Jo, Kyung-Wook] Univ Ulsan, Div Pulm & Crit Care Med, Dept Internal Med, Asan Med Ctr,Coll Med, Seoul, South Korea.
   [Choi, Myeong Geun] Ewha Womans Univ, Mokdong Hosp, Div Pulm & Crit Care Med, Dept Internal Med, Seoul, South Korea.
   [Ye, Byong Duk; Yang, Suk-Kyun; Park, Sang Hyoung] Univ Ulsan, Dept Gastroenterol & Inflammatory Bowel Dis Ctr, Asan Med Ctr, Coll Med, 88 Olympic ro 43 Gil, Seoul 05505, South Korea.
C3 University of Ulsan; Asan Medical Center; Ewha Womans University;
   University of Ulsan
RP Park, SH (通讯作者)，Univ Ulsan, Dept Gastroenterol & Inflammatory Bowel Dis Ctr, Asan Med Ctr, Coll Med, 88 Olympic ro 43 Gil, Seoul 05505, South Korea.; Jo, KW (通讯作者)，Univ Ulsan, Div Pulm & Crit Care Med, Asan Med Ctr, Coll Med, 88 Olymp ro 43 Gil, Seoul 05505, South Korea.
EM heathcliff6800@hanmail.net; umdalpin@hanmail.net
RI Ye, Byong Duk/AAF-4955-2020; Park, Sang Hyoung/CAH-4735-2022
OI Ye, Byong Duk/0000-0001-6647-6325; 
FU Korean government (MSIT) [2021R1G1A1094252]; National Research
   Foundation of Korea (NRF)
FX This work was supported by the National Research Foundation of Korea
   (NRF) grant, funded by the Korean government (MSIT), awarded to Sang
   Hyoung Park (No. 2021R1G1A1094252).
CR Alrajhi S, 2020, INTEST RES, V18, P306, DOI 10.5217/ir.2019.00116
   Banerjee R, 2021, INTEST RES, V19, P83, DOI 10.5217/ir.2019.09160
   Bressler B, 2021, J CROHNS COLITIS, V15, P1694, DOI 10.1093/ecco-jcc/jjab058
   Dobler CC, 2016, MICROBIOL SPECTR, V4, DOI 10.1128/microbiolspec.TNMI7-0026-2016
   Hisamatsu T, 2021, INTEST RES, V19, P386, DOI 10.5217/ir.2020.00080
   Hong SN, 2017, ALIMENT PHARM THER, V45, P253, DOI 10.1111/apt.13851
   Jung SM, 2015, INT J RHEUM DIS, V18, P323, DOI 10.1111/1756-185X.12530
   Kang J, 2018, J KOREAN MED SCI, V33, DOI 10.3346/jkms.2018.33.e292
   Kedia S, 2020, AM J GASTROENTEROL, V115, P340, DOI 10.14309/ajg.0000000000000527
   Korea Disease Control and Prevention Agency, ANN REP NOT TUB KOR
   Lee JY, 2021, BMC GASTROENTEROL, V21, DOI 10.1186/s12876-021-01973-5
   Neurath MF, 2017, NAT REV GASTRO HEPAT, V14, P269, DOI 10.1038/nrgastro.2016.208
   Ng SC, 2018, INFLAMM BOWEL DIS, V24, P2431, DOI 10.1093/ibd/izy153
   Ooi CJ, 2021, INTEST RES, V19, P71, DOI 10.5217/ir.2019.09159
   Pagnini C, 2019, FRONT PHARMACOL, V10, DOI 10.3389/fphar.2019.00671
   Sandborn WJ, 2018, ALIMENT PHARM THER, V48, P65, DOI 10.1111/apt.14794
   Sands BE, 2021, GASTROENTEROLOGY, V161, pE30
   Shim TS, 2014, TUBERC RESPIR DIS, V76, P261, DOI 10.4046/trd.2014.76.6.261
   Shin SY, 2022, INTEST RES, V20, P350, DOI 10.5217/ir.2021.00049
   Yoo JW, 2014, EUR RESPIR J, V44, P1289, DOI 10.1183/09031936.00063514
NR 20
TC 5
Z9 5
U1 0
U2 3
PU KOREAN ACAD MEDICAL SCIENCES
PI SEOUL
PA 302 75 DONG DU ICHON, DONG YONGSAN KU, SEOUL 140 031, SOUTH KOREA
SN 1011-8934
EI 1598-6357
J9 J KOREAN MED SCI
JI J. Korean Med. Sci.
PD APR 11
PY 2022
VL 37
IS 14
AR e107
DI 10.3346/jkms.2022.37.e107
PG 5
WC Medicine, General & Internal
WE Science Citation Index Expanded (SCI-EXPANDED)
SC General & Internal Medicine
GA 0T8NR
UT WOS:000787220200006
PM 35411727
OA Green Published, gold
DA 2024-01-22
ER

PT J
AU Furrie, E
   Macfarlane, S
   Kennedy, A
   Cummings, JH
   Walsh, SV
   O'Neil, DA
   Macfarlane, GT
AF Furrie, E
   Macfarlane, S
   Kennedy, A
   Cummings, JH
   Walsh, SV
   O'Neil, DA
   Macfarlane, GT
TI Synbiotic therapy (<i>Bifidobacterium longum</i>/Synergy 1) initiates
   resolution of inflammation in patients with active ulcerative colitis::
   a randomised controlled pilot trial
SO GUT
LA English
DT Article
ID HUMAN BETA-DEFENSINS; CROHNS-DISEASE; DOUBLE-BLIND; RECTAL MUCOSA;
   MAINTAINING REMISSION; MAINTENANCE TREATMENT; PROBIOTIC THERAPY;
   ESCHERICHIA-COLI; EPITHELIAL-CELLS; BACTERIAL-FLORA
AB Background and aims: Ulcerative colitis (UC) is an acute and chronic inflammatory disease of the large bowel with unknown aetiology. The immune response against normal commensal microorganisms is believed to drive inflammatory processes associated with UC. Therefore, modulation of bacterial communities on the gut mucosa, through the use of probiotics and prebiotics, may be used to modify the disease state.
   Methods: A synbiotic was developed for use in UC patients combining a probiotic, Bifidobacterium longum, isolated from healthy rectal epithelium, and a prebiotic (Synergy 1), a preferential inulinoligofructose growth substrate for the probiotic strain. Treatment was employed in a double blinded randomised controlled trial using 18 patients with active UC for a period of one month. Clinical status was scored and rectal biopsies were collected before and after treatment, and transcription levels of epithelium related immune markers were measured.
   Results: Sigmoidoscopy scores ( scale 0 - 6) were reduced in the test group ( start 4.5 (1.4), end 3.1 (2.5)) compared with placebo ( start 2.6 (2.1), end 3.2 (2.2)) ( p = 0.06). mRNA levels for human beta defensins 2, 3, and 4, which are strongly upregulated in active UC, were significantly reduced in the test group after treatment ( p = 0.016, 0.038, and 0.008, respectively). Tumour necrosis factor alpha and interleukin 1alpha, which are inflammatory cytokines that drive inflammation and induce defensin expression, were also significantly reduced after treatment ( p = 0.018 and 0.023, respectively). Biopsies in the test group had reduced inflammation and regeneration of epithelial tissue.
   Conclusions: Short term synbiotic treatment of active UC resulted in improvement of the full clinical appearance of chronic inflammation in patients receiving this therapy.
C1 Univ Dundee, Ninewells Hosp, Sch Med, Microbiol & Gut Biol Grp,MRC, Dundee DD1 9SY, Scotland.
   Univ Dundee, Ninewells Hosp, Sch Med, Div Pathol & Neurosci, Dundee DD1 9SY, Scotland.
   Univ Dundee, Ninewells Hosp & Med Sch, Immunol Unit, Dundee DD1 9SY, Scotland.
C3 University of Dundee; University of Dundee; University of Dundee
RP Furrie, E (通讯作者)，Univ Dundee, Ninewells Hosp, Sch Med, Microbiol & Gut Biol Grp,MRC, Dundee DD1 9SY, Scotland.
EM e.furrie@dundee.ac.uk
RI Cummings, John/AAC-2007-2019; Cummings, John H/H-3538-2011
CR [Anonymous], 1987, BIOSTATISTICS FDN AN
   BARON JH, 1964, BRIT MED J, V1, P89, DOI 10.1136/bmj.1.5375.89
   Borruel N, 2002, GUT, V51, P659, DOI 10.1136/gut.51.5.659
   BUTCHER EC, 1991, CELL, V67, P1033, DOI 10.1016/0092-8674(91)90279-8
   Campieri M, 2001, GUT, V48, P132, DOI 10.1136/gut.48.1.132
   Cummings JH, 2001, ALIMENT PHARM THERAP, V15, P1139, DOI 10.1046/j.1365-2036.2001.01043.x
   CUMMINGS JH, 2001, CHALLENGES INFLAMMAT, P47
   Daig R, 2000, GUT, V46, P350, DOI 10.1136/gut.46.3.350
   DICKINSON RJ, 1985, GUT, V26, P1380, DOI 10.1136/gut.26.12.1380
   Duchmann R, 1995, CLIN EXP IMMUNOL, V102, P448
   Fellermann K, 2003, EUR J GASTROEN HEPAT, V15, P627, DOI 10.1097/00042737-200306000-00008
   Gionchetti P, 2003, GASTROENTEROLOGY, V124, P1202, DOI 10.1016/S0016-5085(03)00171-9
   Guslandi M, 2000, DIGEST DIS SCI, V45, P1462, DOI 10.1023/A:1005588911207
   Hart AL, 2003, J CLIN GASTROENTEROL, V36, P111, DOI 10.1097/00004836-200302000-00005
   HARTLEY MG, 1992, J MED MICROBIOL, V36, P96, DOI 10.1099/00222615-36-2-96
   Kruis W, 1997, ALIMENT PHARM THER, V11, P853, DOI 10.1046/j.1365-2036.1997.00225.x
   Laake KO, 2003, SCAND J GASTROENTERO, V38, P409, DOI 10.1080/00365520310000906
   MacDonald TT, 2000, SCAND J IMMUNOL, V51, P2
   Macfarlane GT, 2002, CURR OPIN INFECT DIS, V15, P501, DOI 10.1097/00001432-200210000-00008
   Macfarlane S, 2004, CLIN INFECT DIS, V38, P1690, DOI 10.1086/420823
   MANTZARIS GJ, 1994, AM J GASTROENTEROL, V89, P43
   Matsuda H, 2000, J GASTROEN HEPATOL, V15, P61, DOI 10.1046/j.1440-1746.2000.02045.x
   Mimura T, 2004, GUT, V53, P108, DOI 10.1136/gut.53.1.108
   O'Neil DA, 2000, INFECT IMMUN, V68, P5412, DOI 10.1128/IAI.68.9.5412-5415.2000
   O'Neil DA, 1999, J IMMUNOL, V163, P6718
   O'Neil DA, 2003, MOL IMMUNOL, V40, P445, DOI 10.1016/S0161-5890(03)00161-5
   Poxton IR, 1997, J MED MICROBIOL, V46, P85, DOI 10.1099/00222615-46-1-85
   Prantera C, 2002, GUT, V51, P405, DOI 10.1136/gut.51.3.405
   Present DH, 1998, GASTROENTEROLOGY, V115, P1289, DOI 10.1016/S0016-5085(98)70104-0
   Rembacken BJ, 1999, LANCET, V354, P635, DOI 10.1016/S0140-6736(98)06343-0
   Rescigno M, 2001, NAT IMMUNOL, V2, P361, DOI 10.1038/86373
   Roberfroid MB, 1998, BRIT J NUTR, V80, pS197, DOI 10.1017/S0007114500006024
   SADLACK B, 1993, CELL, V75, P253, DOI 10.1016/0092-8674(93)80067-O
   Schultsz C, 1999, GASTROENTEROLOGY, V117, P1089, DOI 10.1016/S0016-5085(99)70393-8
   Stagg AJ, 2003, GUT, V52, P1522, DOI 10.1136/gut.52.10.1522
   TAUROG JD, 1994, J EXP MED, V180, P2359, DOI 10.1084/jem.180.6.2359
   Turunen UM, 1998, GASTROENTEROLOGY, V115, P1072, DOI 10.1016/S0016-5085(98)70076-9
   Venturi A, 1999, ALIMENT PHARM THER, V13, P1103
   Walmsley RS, 1998, GUT, V43, P29, DOI 10.1136/gut.43.1.29
   Wehkamp J, 2003, INFLAMM BOWEL DIS, V9, P215, DOI 10.1097/00054725-200307000-00001
   Woywodt A, 1999, EUR J GASTROEN HEPAT, V11, P267, DOI 10.1097/00042737-199903000-00010
   Yamaguchi Y, 2002, J IMMUNOL, V169, P2516, DOI 10.4049/jimmunol.169.5.2516
   Zhao CQ, 1996, FEBS LETT, V396, P319, DOI 10.1016/0014-5793(96)01123-4
NR 43
TC 504
Z9 578
U1 0
U2 52
PU BMJ PUBLISHING GROUP
PI LONDON
PA BRITISH MED ASSOC HOUSE, TAVISTOCK SQUARE, LONDON WC1H 9JR, ENGLAND
SN 0017-5749
EI 1468-3288
J9 GUT
JI Gut
PD FEB
PY 2005
VL 54
IS 2
BP 242
EP 249
DI 10.1136/gut.2004.044834
PG 8
WC Gastroenterology & Hepatology
WE Science Citation Index Expanded (SCI-EXPANDED)
SC Gastroenterology & Hepatology
GA 886RP
UT WOS:000226246300018
PM 15647189
OA Green Published, Bronze, Green Submitted
DA 2024-01-22
ER

PT J
AU Hoang, DM
   Pham, PT
   Bach, TQ
   Ngo, ATL
   Nguyen, QT
   Phan, TTK
   Nguyen, GH
   Le, PTT
   Hoang, VT
   Forsyth, NR
   Heke, M
   Nguyen, LT
AF Hoang, Duc M.
   Pham, Phuong T.
   Bach, Trung Q.
   Ngo, Anh T. L.
   Nguyen, Quyen T.
   Phan, Trang T. K.
   Nguyen, Giang H.
   Le, Phuong T. T.
   Hoang, Van T.
   Forsyth, Nicholas R.
   Heke, Michael
   Liem Thanh Nguyen
TI Stem cell-based therapy for human diseases
SO SIGNAL TRANSDUCTION AND TARGETED THERAPY
LA English
DT Review
ID MESENCHYMAL STROMAL CELLS; SPINAL-CORD-INJURY; ENDOTHELIAL
   GROWTH-FACTOR; HUMAN BONE-MARROW; CHRONIC LIVER-FAILURE; REFRACTORY
   CROHNS-DISEASE; COLONY-STIMULATING FACTOR; PLACEBO-CONTROLLED TRIAL;
   ISCHEMIC-HEART FAILURE; PLATELET-RICH PLASMA
AB Recent advancements in stem cell technology open a new door for patients suffering from diseases and disorders that have yet to be treated. Stem cell-based therapy, including human pluripotent stem cells (hPSCs) and multipotent mesenchymal stem cells (MSCs), has recently emerged as a key player in regenerative medicine. hPSCs are defined as self-renewable cell types conferring the ability to differentiate into various cellular phenotypes of the human body, including three germ layers. MSCs are multipotent progenitor cells possessing self-renewal ability (limited in vitro) and differentiation potential into mesenchymal lineages, according to the International Society for Cell and Gene Therapy (ISCT). This review provides an update on recent clinical applications using either hPSCs or MSCs derived from bone marrow (BM), adipose tissue (AT), or the umbilical cord (UC) for the treatment of human diseases, including neurological disorders, pulmonary dysfunctions, metabolic/endocrine-related diseases, reproductive disorders, skin burns, and cardiovascular conditions. Moreover, we discuss our own clinical trial experiences on targeted therapies using MSCs in a clinical setting, and we propose and discuss the MSC tissue origin concept and how MSC origin may contribute to the role of MSCs in downstream applications, with the ultimate objective of facilitating translational research in regenerative medicine into clinical applications. The mechanisms discussed here support the proposed hypothesis that BM-MSCs are potentially good candidates for brain and spinal cord injury treatment, AT-MSCs are potentially good candidates for reproductive disorder treatment and skin regeneration, and UC-MSCs are potentially good candidates for pulmonary disease and acute respiratory distress syndrome treatment.
C1 [Hoang, Duc M.; Bach, Trung Q.; Nguyen, Quyen T.; Phan, Trang T. K.; Nguyen, Giang H.; Le, Phuong T. T.; Hoang, Van T.; Liem Thanh Nguyen] Vinmec Healthcare Syst, Dept Res & Dev, Vinmec Res Inst Stem Cell & Gene Technol, Hanoi, Vietnam.
   [Pham, Phuong T.; Ngo, Anh T. L.] Vinmec Healthcare Syst, Dept Cellular Therapy, Vinmec High Tech Ctr, Hanoi, Vietnam.
   [Forsyth, Nicholas R.] Keele Univ, Inst Sci & Technol Med, Keele, Staffs, England.
   [Heke, Michael] Stanford Univ, Dept Biol, Stanford, CA USA.
C3 Keele University; Stanford University
RP Hoang, DM (通讯作者)，Vinmec Healthcare Syst, Dept Res & Dev, Vinmec Res Inst Stem Cell & Gene Technol, Hanoi, Vietnam.
EM v.duchm3@vinmec.com
RI Hung, Nguyen Quang/AFV-9496-2022
OI Hung, Nguyen Quang/0000-0002-9739-301X; Hoang, Duc
   M./0000-0001-5444-561X
FU Vingroup Scientific Research and Clinical Application Fund [PRO.19.47]
FX The authors would like to thank the Vingroup Scientific Research and
   Clinical Application Fund (grant number: PRO. 19.47) for supporting this
   work. All figures were created with Biorender.com. This work is
   supported by the Vingroup Scientific Research and Clinical Application
   Fund (Grant number: PRO.19.47).
CR Abd Emami B, 2018, ARTIF ORGANS, V42, pE114, DOI 10.1111/aor.13091
   Abo-Elkheir W, 2017, AM J STEM CELLS, V6, P23
   Adas G, 2021, CELL TRANSPLANT, V30, DOI 10.1177/09636897211024942
   Agarwal A, 2021, LANCET, V397, P319, DOI 10.1016/S0140-6736(20)32667-2
   Ahn SY, 2021, STEM CELL TRANSL MED, V10, P1129, DOI 10.1002/sctm.20-0330
   Aldinucci D, 2020, CANCERS, V12, DOI 10.3390/cancers12071765
   Alicka M, 2019, J CLIN MED, V8, DOI 10.3390/jcm8060765
   Alkhalil Moustafa, 2015, Med Glas (Zenica), V12, P27
   Allers C, 2004, TRANSPLANTATION, V78, P503, DOI 10.1097/01.TP.0000128334.93343.B3
   Alvarez-Fuente M, 2018, CYTOTHERAPY, V20, P1337, DOI 10.1016/j.jcyt.2018.09.003
   Amable PR, 2014, STEM CELL RES THER, V5, DOI 10.1186/scrt442
   Ancans J, 2012, FRONT IMMUNOL, V3, DOI 10.3389/fimmu.2012.00253
   Andrews PW, 2002, PHILOS T R SOC B, V357, P405, DOI 10.1098/rstb.2002.1058
   Ankrum J, 2010, TRENDS MOL MED, V16, P203, DOI 10.1016/j.molmed.2010.02.005
   [Anonymous], 2021, STEM CELLS TRANSL ME, V10, P1717
   Arjmand B, 2021, FRONT CELL DEV BIOL, V9, DOI 10.3389/fcell.2021.704903
   Armiñán A, 2010, J AM COLL CARDIOL, V55, P2244, DOI 10.1016/j.jacc.2009.08.092
   Armitage J, 2018, EUR RESPIR J, V51, DOI 10.1183/13993003.02369-2017
   Arroyo V, 2016, NAT REV DIS PRIMERS, V2, DOI 10.1038/nrdp.2016.41
   Atala A, 2012, LANCET, V379, P689, DOI 10.1016/S0140-6736(12)60118-4
   Averyanov A, 2020, STEM CELL TRANSL MED, V9, P6, DOI 10.1002/sctm.19-0037
   Baer PC, 2011, STEM CELLS DEV, V20, P1805, DOI 10.1089/scd.2011.0086
   Bagno L, 2018, MOL THER, V26, P1610, DOI 10.1016/j.ymthe.2018.05.009
   Bai YQ, 2014, WORLD J GASTROENTERO, V20, P8660, DOI 10.3748/wjg.v20.i26.8660
   Bakhtiary Mehrdad, 2010, Iranian Biomedical Journal, V14, P142
   Ballen K, 2021, STEM CELL TRANSL MED, V10, P823, DOI 10.1002/sctm.20-0548
   Bang OY, 2005, ANN NEUROL, V57, P874, DOI 10.1002/ana.20501
   Bao XJ, 2013, INT J MOL MED, V31, P1087, DOI 10.3892/ijmm.2013.1290
   Bao XJ, 2011, EUR J NEUROSCI, V34, P87, DOI 10.1111/j.1460-9568.2011.07733.x
   Barisic S, 2022, STEM CELLS, V40, P556, DOI 10.1093/stmcls/sxac021
   Bartolucci J, 2017, CIRC RES, V121, P1192, DOI 10.1161/CIRCRESAHA.117.310712
   Bartunek J, 2017, EUR HEART J, V38, P648, DOI 10.1093/eurheartj/ehw543
   Bartunek J, 2013, J AM COLL CARDIOL, V61, P2329, DOI 10.1016/j.jacc.2013.02.071
   Bastos R, 2018, KNEE SURG SPORT TR A, V26, P3342, DOI 10.1007/s00167-018-4883-9
   Berendsen AD, 2014, J HISTOCHEM CYTOCHEM, V62, P103, DOI 10.1369/0022155413516347
   Beretta-Piccoli BT, 2022, CELL MOL IMMUNOL, V19, P158, DOI 10.1038/s41423-021-00768-8
   Bernardo ME, 2013, CELL STEM CELL, V13, P392, DOI 10.1016/j.stem.2013.09.006
   Bertheuil N, 2019, ANN CHIR PLAST ESTH, V64, P1, DOI 10.1016/j.anplas.2018.07.005
   Bhasin A, 2011, CEREBROVASC DIS EXTR, V1, P93, DOI 10.1159/000333381
   Biehl JK, 2009, J CARDIOVASC NURS, V24, P98, DOI 10.1097/JCN.0b013e318197a6a5
   Birbrair A, 2016, ANN NY ACAD SCI, V1370, P82, DOI 10.1111/nyas.13016
   Blume KG, 2012, P NATL ACAD SCI USA, V109, P20777, DOI 10.1073/pnas.1218913109
   Bolli R, 2022, CARDIOVASC RES, V118, P951, DOI 10.1093/cvr/cvab135
   Bolli R, 2021, EUR J HEART FAIL, V23, P661, DOI 10.1002/ejhf.2178
   Bolli R, 2021, CAN J PHYSIOL PHARM, V99, P129, DOI 10.1139/cjpp-2020-0406
   Bonab MM, 2013, ARCH MED RES, V44, P266, DOI 10.1016/j.arcmed.2013.03.007
   Bonab MM, 2012, CURR STEM CELL RES T, V7, P407
   Bonaventura G, 2021, CELLS-BASEL, V10, DOI 10.3390/cells10081992
   Boregowda SV, 2018, STEM CELLS, V36, P7, DOI 10.1002/stem.2713
   Borger Verena, 2020, Curr Protoc Stem Cell Biol, V55, pe128, DOI 10.1002/cpsc.128
   Borow KM, 2019, CIRC RES, V125, P265, DOI 10.1161/CIRCRESAHA.119.314951
   Brick RM, 2018, STEM CELL TRANSL MED, V7, P45, DOI 10.1002/sctm.17-0108
   Burt RK, 2010, BLOOD, V116, P6123, DOI 10.1182/blood-2010-06-292391
   Cai JQ, 2016, DIABETES CARE, V39, P149, DOI 10.2337/dc15-0171
   Calore E, 2018, BONE MARROW TRANSPL, V53, P644, DOI 10.1038/s41409-017-0065-5
   Cao GD, 2020, FRONT ONCOL, V10, DOI 10.3389/fonc.2020.01786
   CAPLAN AI, 1991, J ORTHOP RES, V9, P641, DOI 10.1002/jor.1100090504
   Caplan AI, 2017, STEM CELL TRANSL MED, V6, P1445, DOI 10.1002/sctm.17-0051
   Carlsson PO, 2015, DIABETES, V64, P587, DOI 10.2337/db14-0656
   Carney BJ, 2011, NEUROSCIENCE, V197, P37, DOI 10.1016/j.neuroscience.2011.08.063
   Chang YS, 2014, J PEDIATR-US, V164, P966, DOI 10.1016/j.jpeds.2013.12.011
   Chang Z, 2021, STEM CELLS INT, V2021, DOI 10.1155/2021/8882368
   Chen K, 2010, CLIN IMMUNOL, V135, P448, DOI 10.1016/j.clim.2010.01.015
   Chen L, 2020, ARCH BIOCHEM BIOPHYS, V692, DOI 10.1016/j.abb.2020.108531
   Chen LJ, 2022, CELL MOL LIFE SCI, V79, DOI 10.1007/s00018-021-04096-y
   Chen QH, 2020, STEM CELL RES THER, V11, DOI 10.1186/s13287-020-01612-y
   Chen T, 2015, J MOL HISTOL, V46, P1, DOI 10.1007/s10735-014-9599-7
   Chen XY, 2021, FRONT MED-LAUSANNE, V8, DOI 10.3389/fmed.2021.713824
   Chen YD, 2019, CURR STEM CELL RES T, V14, P579, DOI 10.2174/1574888X14666190429141421
   Cheng M, 2013, CLIN TRANSPLANT, V27, P326, DOI 10.1111/ctr.12072
   Cheng X, 2017, FRONT NEUROSCI-SWITZ, V11, DOI 10.3389/fnins.2017.00590
   Chong JJH, 2014, NATURE, V510, P273, DOI 10.1038/nature13233
   Chu KA, 2019, THERANOSTICS, V9, P6646, DOI 10.7150/thno.33741
   Chung JW, 2021, NEUROLOGY, V96, pE1012, DOI 10.1212/WNL.0000000000011440
   Comella Kristin, 2017, J Clin Med Res, V9, P701, DOI 10.14740/jocmr3072w
   Copcu HE, 2020, AGING DIS, V11, P730, DOI 10.14336/AD.2020.0621
   COULAM CB, 1982, FERTIL STERIL, V38, P645
   Cronwright G, 2005, CANCER RES, V65, P2207, DOI 10.1158/0008-5472.CAN-04-1882
   Cyranoski D, 2018, NATURE, V557, P619, DOI 10.1038/d41586-018-05278-8
   Cyranoski D, 2018, NATURE, V555, P428, DOI 10.1038/d41586-018-03268-4
   D'Addio F, 2011, J IMMUNOL, V187, P4530, DOI 10.4049/jimmunol.1002031
   da Silva JS, 2022, CELLS-BASEL, V11, DOI 10.3390/cells11020240
   Dahbour S, 2017, CNS NEUROSCI THER, V23, P866, DOI 10.1111/cns.12759
   Dai GH, 2013, BRAIN RES, V1533, P73, DOI 10.1016/j.brainres.2013.08.016
   Dantas JR, 2021, ARCH ENDOCRIN METAB, V65, P342, DOI 10.20945/2359-3997000000368
   Dayan V, 2011, BASIC RES CARDIOL, V106, P1299, DOI 10.1007/s00395-011-0221-9
   Fariasa VD, 2018, CYTOKINE GROWTH F R, V43, P25, DOI 10.1016/j.cytogfr.2018.06.002
   de Celis-Ruiz E, 2022, CELL TRANSPLANT, V31, DOI 10.1177/09636897221083863
   de Celis-Ruiz E, 2021, BMJ OPEN, V11, DOI 10.1136/bmjopen-2021-051790
   de Oliveira HG, 2017, STEM CELL TRANSL MED, V6, P962, DOI 10.1002/sctm.16-0315
   De Paepe ME, 2020, EXP LUNG RES, V46, P146, DOI 10.1080/01902148.2020.1751899
   de Windt TS, 2017, STEM CELL TRANSL MED, V6, DOI 10.1002/sctm.17-0120
   de Witte SFH, 2018, STEM CELLS, V36, P602, DOI 10.1002/stem.2779
   Dehghan S, 2022, STEM CELL RES THER, V13, DOI 10.1186/s13287-022-02894-0
   Deinsberger J, 2020, NPJ REGEN MED, V5, DOI 10.1038/s41536-020-00100-4
   Dekoninck S, 2019, NAT CELL BIOL, V21, P18, DOI 10.1038/s41556-018-0237-6
   Demurtas J, 2021, AGEING RES REV, V67, DOI 10.1016/j.arr.2021.101257
   Denning C, 2016, BBA-MOL CELL RES, V1863, P1728, DOI 10.1016/j.bbamcr.2015.10.014
   Denu RA, 2016, ACTA HAEMATOL-BASEL, V136, P85, DOI 10.1159/000445096
   Devine SM, 2003, BLOOD, V101, P2999, DOI 10.1182/blood-2002-06-1830
   Dewell TE, 2021, STEM CELL RES, V53, DOI 10.1016/j.scr.2021.102368
   Díez-Tejedor E, 2014, J STROKE CEREBROVASC, V23, P2694, DOI 10.1016/j.jstrokecerebrovasdis.2014.06.011
   Ding CY, 2018, STEM CELL RES THER, V9, DOI 10.1186/s13287-018-0781-9
   Ding LJ, 2018, SCI CHINA LIFE SCI, V61, P1554, DOI 10.1007/s11427-017-9272-2
   Ding W, 2010, BLOOD, V116, P2984, DOI 10.1182/blood-2010-02-269894
   Dominici M, 2006, CYTOTHERAPY, V8, P315, DOI 10.1080/14653240600855905
   Dong B, 2021, STEM CELL RES THER, V12, DOI 10.1186/s13287-021-02244-6
   Draganov DD, 2019, J TRANSL MED, V17, DOI 10.1186/s12967-019-1829-z
   Dröscher A, 2014, HIST PHIL LIFE SCI, V36, P157, DOI 10.1007/s40656-014-0028-8
   Edessy M., 2016, Acta Med. Int., V3, P19, DOI DOI 10.5530/AMI.2016.1.7
   Ehninger A, 2011, J EXP MED, V208, P421, DOI 10.1084/jem.20110132
   El-Ansary M, 2012, STEM CELL REV REP, V8, P972, DOI 10.1007/s12015-011-9322-y
   El-kheir WA, 2014, CELL TRANSPLANT, V23, P729, DOI 10.3727/096368913X664540
   EVANS MJ, 1981, NATURE, V292, P154, DOI 10.1038/292154a0
   Fang XQ, 2018, J GASTROEN HEPATOL, V33, P774, DOI 10.1111/jgh.14081
   Farquhar C, 2018, COCHRANE DB SYST REV, DOI 10.1002/14651858.CD010537.pub5
   Fasshauer M, 2015, TRENDS PHARMACOL SCI, V36, P461, DOI 10.1016/j.tips.2015.04.014
   Feng Y, 2020, CELL PROLIFERAT, V53, DOI 10.1111/cpr.12947
   Fenton Anna J, 2015, J Midlife Health, V6, P147, DOI 10.4103/0976-7800.172292
   Fernández O, 2018, PLOS ONE, V13, DOI 10.1371/journal.pone.0195891
   FINCH BW, 1967, P NATL ACAD SCI USA, V57, P615, DOI 10.1073/pnas.57.3.615
   Fischer UM, 2009, STEM CELLS DEV, V18, P683, DOI 10.1089/scd.2008.0253
   Florea V, 2017, CIRC RES, V121, P1279, DOI 10.1161/CIRCRESAHA.117.311827
   Foltz LP, 2017, JOVE-J VIS EXP, DOI 10.3791/56274
   Forghani A, 2020, REGEN ENG TRANSL MED, V6, P101, DOI 10.1007/s40883-019-00093-7
   Francis MP, 2010, ORGANOGENESIS, V6, P11, DOI 10.4161/org.6.1.10019
   Franklin RJM, 2017, NAT REV NEUROSCI, V18, P753, DOI 10.1038/nrn.2017.136
   Fricová D, 2020, NPJ REGEN MED, V5, DOI 10.1038/s41536-020-00106-y
   FRIEDENS.AJ, 1966, J EMBRYOL EXP MORPH, V16, P381
   FRIEDENSTEIN AJ, 1987, CELL TISSUE KINET, V20, P263, DOI 10.1111/j.1365-2184.1987.tb01309.x
   FRIEDENSTEIN AJ, 1970, CELL TISSUE KINET, V3, P393, DOI 10.1111/j.1365-2184.1970.tb00347.x
   Fu XR, 2019, CELLS-BASEL, V8, DOI 10.3390/cells8080784
   Fu XM, 2014, CELL MOL IMMUNOL, V11, P14, DOI 10.1038/cmi.2013.60
   Gabr H., 2016, J. Tissue Sci. Eng., V7, P27
   Gaebel R, 2011, PLOS ONE, V6, DOI 10.1371/journal.pone.0015652
   Garcia KO, 2014, FRONT AGING NEUROSCI, V6, DOI 10.3389/fnagi.2014.00030
   García-Castro J, 2010, CANCER GENE THER, V17, P476, DOI 10.1038/cgt.2010.4
   Gazdhar A, 2013, HUM GENE THER, V24, P105, DOI 10.1089/hum.2012.098
   Gehart H, 2019, NAT REV GASTRO HEPAT, V16, P19, DOI 10.1038/s41575-018-0081-y
   Gensel JC, 2012, CELL TISSUE RES, V349, P201, DOI 10.1007/s00441-012-1425-5
   Gentile P, 2020, AGING DIS, V11, P1191, DOI 10.14336/AD.2020.0711
   Gentile P, 2020, EXPERT OPIN BIOL TH, V20, P711, DOI 10.1080/14712598.2020.1761322
   Gepstein L, 2002, CIRC RES, V91, P866, DOI 10.1161/01.RES.0000041435.95082.84
   Glassberg MK, 2021, CHEST, V160, P1271, DOI 10.1016/j.chest.2021.04.020
   Golan K, 2019, EXP HEMATOL, V78, P1, DOI 10.1016/j.exphem.2019.08.008
   Gong XM, 2014, CELL BIOL INT, V38, P405, DOI 10.1002/cbin.10240
   Gordon MY, 2006, STEM CELLS, V24, P1822, DOI 10.1634/stemcells.2005-0629
   Gorman E, 2021, ECLINICALMEDICINE, V41, DOI 10.1016/j.eclinm.2021.101167
   Gratwohl A, 2005, BONE MARROW TRANSPL, V35, P869, DOI 10.1038/sj.bmt.1704892
   Gu JW, 2020, STEM CELL RES THER, V11, DOI 10.1186/s13287-019-1545-x
   Gubert F, 2021, INT J MOL SCI, V22, DOI 10.3390/ijms22147447
   Guo CC, 2019, CLIN GASTROENTEROL H, V17, P1175, DOI 10.1016/j.cgh.2018.10.034
   Guo ZN, 2020, CRIT CARE, V24, DOI 10.1186/s13054-020-03142-8
   Gupta Shreya, 2018, J Hum Reprod Sci, V11, P125, DOI 10.4103/jhrs.JHRS_57_18
   Gyöngyösi M, 2016, CIRC RES, V118, P1254, DOI 10.1161/CIRCRESAHA.115.307347
   Han I, 2017, INT NEUROUROL J, V21, pS24, DOI 10.5213/inj.1734856.428
   Han S, 2015, CRIT REV EUKAR GENE, V25, P145, DOI 10.1615/CritRevEukaryotGeneExpr.2015013057
   Han SB, 2021, ARTHROSCOPY, V37, P292, DOI 10.1016/j.arthro.2020.03.041
   Han YY, 2022, SIGNAL TRANSDUCT TAR, V7, DOI 10.1038/s41392-022-00932-0
   Hao TP, 2017, EXP THER MED, V14, P5956, DOI 10.3892/etm.2017.5333
   Hare JM, 2017, J AM COLL CARDIOL, V69, P526, DOI 10.1016/j.jacc.2016.11.009
   Hare JM, 2012, JAMA-J AM MED ASSOC, V308, P2369, DOI 10.1001/jama.2012.25321
   Harris VK, 2016, CYTOTHERAPY, V18, P1476, DOI 10.1016/j.jcyt.2016.08.007
   Hashemian SMR, 2021, STEM CELL RES THER, V12, DOI 10.1186/s13287-021-02165-4
   Hasselblatt P, 2012, ALIMENT PHARM THER, V36, P725, DOI 10.1111/apt.12032
   Hawkey CJ, 2017, DIGEST DIS, V35, P107, DOI 10.1159/000449090
   Hawkey CJ, 2015, JAMA-J AM MED ASSOC, V314, P2524, DOI 10.1001/jama.2015.16700
   Hayakawa K, 2011, J NEUROSCI, V31, P10666, DOI 10.1523/JNEUROSCI.1944-11.2011
   He CM, 2021, THER ADV CHRONIC DIS, V12, DOI 10.1177/2040622321993442
   He XJ, 2020, JAMA NETW OPEN, V3, DOI 10.1001/jamanetworkopen.2020.16236
   He X, 2022, SIGNAL TRANSDUCT TAR, V7, DOI 10.1038/s41392-022-00972-6
   He XM, 2021, SIGNAL TRANSDUCT TAR, V6, DOI 10.1038/s41392-021-00688-z
   Heldman AW, 2014, JAMA-J AM MED ASSOC, V311, P62, DOI 10.1001/jama.2013.282909
   Henriksson HB, 2019, STEM CELLS DEV, V28, P1203, DOI 10.1089/scd.2019.0074
   Henry TD, 2017, CATHETER CARDIO INTE, V89, P169, DOI 10.1002/ccd.26601
   Herraiz S, 2018, FERTIL STERIL, V110, P496, DOI 10.1016/j.fertnstert.2018.04.025
   Hmadcha A, 2020, FRONT BIOENG BIOTECH, V8, DOI 10.3389/fbioe.2020.00043
   Ho IAW, 2013, STEM CELLS, V31, P146, DOI 10.1002/stem.1247
   Hoang DM, 2021, BMJ OPEN, V11, DOI 10.1136/bmjopen-2020-045788
   Hoang VT, 2021, CYTOTHERAPY, V23, P88, DOI 10.1016/j.jcyt.2020.09.004
   Hobson MI, 2000, J ANAT, V197, P591, DOI 10.1046/j.1469-7580.2000.19740591.x
   Hohman TJ, 2015, JAMA NEUROL, V72, P520, DOI 10.1001/jamaneurol.2014.4761
   Honmou O, 2011, BRAIN, V134, P1790, DOI 10.1093/brain/awr063
   Hu JX, 2013, ENDOCR J, V60, P347
   Huang L, 2018, CELL TRANSPLANT, V27, P325, DOI 10.1177/0963689717729379
   Huang QL, 2021, INT J ENDOCRINOL, V2021, DOI 10.1155/2021/9938658
   Huang T, 2020, INTERN MED J, V50, P1038, DOI 10.1111/imj.14709
   Huhtaniemi I, 2018, TRENDS ENDOCRIN MET, V29, P400, DOI 10.1016/j.tem.2018.03.010
   Hur JW, 2016, J SPINAL CORD MED, V39, P655, DOI 10.1179/2045772315Y.0000000048
   HURLEY JM, 1985, BIOCHEM BIOPH RES CO, V126, P961, DOI 10.1016/0006-291X(85)90279-7
   Igboeli P, 2020, J MED CASE REP, V14, DOI 10.1186/s13256-020-02426-5
   Jaillard A, 2020, TRANSL STROKE RES, V11, P910, DOI 10.1007/s12975-020-00787-z
   Jalalie Ladan, 2019, Iranian Biomedical Journal, V23, P200, DOI 10.29252/.23.3.200
   Jamilloux Y, 2020, AUTOIMMUN REV, V19, DOI 10.1016/j.autrev.2020.102567
   Jansen J, 2005, TRANSFUS MED REV, V19, P246, DOI 10.1016/j.tmrv.2005.02.006
   Jarocha D, 2015, CELL TRANSPLANT, V24, P661, DOI 10.3727/096368915X687796
   Jeon SR, 2010, TISSUE ENG REGEN MED, V7, P316
   Jeong JO, 2011, CIRC RES, V108, P1340, DOI 10.1161/CIRCRESAHA.110.239848
   Jeschke MG, 2020, NAT REV DIS PRIMERS, V6, DOI 10.1038/s41572-020-0145-5
   Jevotovsky DS, 2018, OSTEOARTHR CARTILAGE, V26, P711, DOI 10.1016/j.joca.2018.02.906
   Ji PF, 2016, STEM CELLS INT, V2016, DOI 10.1155/2016/8415010
   Jiang PC, 2013, EXP THER MED, V6, P140, DOI 10.3892/etm.2013.1083
   Jin KL, 2002, P NATL ACAD SCI USA, V99, P11946, DOI 10.1073/pnas.182296499
   JOSEPH UA, 1988, CLIN NUCL MED, V13, P23, DOI 10.1097/00003072-198801000-00006
   Kaddoura I, 2017, Ann Burns Fire Disasters, V30, P95
   Kangari P, 2020, STEM CELL RES THER, V11, DOI 10.1186/s13287-020-02001-1
   Karamouzian S, 2012, CLIN NEUROL NEUROSUR, V114, P935, DOI 10.1016/j.clineuro.2012.02.003
   Karaoz E, 2020, BRATISL MED J, V121, P188, DOI 10.4149/BLL_2020_028
   Karnoub AE, 2007, NATURE, V449, P557, DOI 10.1038/nature06188
   Karussis D, 2010, ARCH NEUROL-CHICAGO, V67, P1187, DOI 10.1001/archneurol.2010.248
   Kashyap A, 1998, BRIT J HAEMATOL, V103, P651, DOI 10.1046/j.1365-2141.1998.01059.x
   Kastrup J, 2017, STEM CELL TRANSL MED, V6, P1963, DOI 10.1002/sctm.17-0040
   Katsha AM, 2011, MOL THER, V19, P196, DOI 10.1038/mt.2010.192
   Kedenko L, 2014, BMC MED GENET, V15, DOI 10.1186/s12881-014-0112-7
   Kershaw EE, 2004, J CLIN ENDOCR METAB, V89, P2548, DOI 10.1210/jc.2004-0395
   Khoury M, 2020, EUR RESPIR J, V55, DOI 10.1183/13993003.00858-2020
   Kigerl KA, 2009, J NEUROSCI, V29, P13435, DOI 10.1523/JNEUROSCI.3257-09.2009
   Kim JY, 2022, STEM CELL REV REP, V18, P142, DOI 10.1007/s12015-021-10262-3
   Knoller N, 2005, J NEUROSURG-SPINE, V3, P173, DOI 10.3171/spi.2005.3.3.0173
   Kobayashi T, 2020, NAT REV DIS PRIMERS, V6, DOI 10.1038/s41572-020-0205-x
   Konstantinov IE, 2000, PERSPECT BIOL MED, V43, P269
   Kouchakian MR, 2021, STEM CELLS INT, V2021, DOI 10.1155/2021/1634782
   Kowalski K, 2017, CELL ADHES MIGR, V11, P384, DOI 10.1080/19336918.2016.1227911
   Kubsik-Gidlewska Anna, 2018, J Rehabil Med Clin Commun, V3, P1000012, DOI 10.2340/20030711-1000012
   Kucerova L, 2010, MOL CANCER, V9, DOI 10.1186/1476-4598-9-129
   Kuriyan AE, 2017, NEW ENGL J MED, V376, P1047, DOI 10.1056/NEJMoa1609583
   Kuroda T, 2019, STEM CELL RES, V39, DOI 10.1016/j.scr.2019.101514
   Kurylowicz A, 2020, MOLECULES, V25, DOI 10.3390/molecules25092224
   Kyurkchiev Dobroslav, 2014, World J Stem Cells, V6, P552, DOI 10.4252/wjsc.v6.i5.552
   Lam G, 2021, WORLD J STEM CELLS, V13, P139, DOI 10.4252/wjsc.v13.i2.139
   Lanzoni G, 2021, STEM CELL TRANSL MED, V10, P660, DOI 10.1002/sctm.20-0472
   Laskowitz DT, 2018, STEM CELL TRANSL MED, V7, P521, DOI 10.1002/sctm.18-0008
   Lee AS, 2013, NAT MED, V19, P998, DOI 10.1038/nm.3267
   Lee JS, 2010, STEM CELLS, V28, P1099, DOI 10.1002/stem.430
   Lee J, 2022, STROKE, V53, P20, DOI 10.1161/STROKEAHA.121.034505
   Lee RH, 2009, CELL STEM CELL, V5, P54, DOI 10.1016/j.stem.2009.05.003
   Leng ZK, 2020, AGING DIS, V11, P216, DOI 10.14336/AD.2020.0228
   Levy ML, 2019, STROKE, V50, P2835, DOI 10.1161/STROKEAHA.119.026318
   Li CH, 2020, DRUG DES DEV THER, V14, P3995, DOI 10.2147/DDDT.S269407
   Li DY, 2021, STEM CELL RES THER, V12, DOI 10.1186/s13287-021-02496-2
   Li JY, 2021, NEUROREPORT, V32, P450, DOI 10.1097/WNR.0000000000001613
   Li LR, 2013, PHARMACOLOGY, V92, P257, DOI 10.1159/000354883
   Li L, 2020, INT J MOL SCI, V21, DOI 10.3390/ijms21010049
   Li XL, 2022, STEM CELL RES THER, V13, DOI 10.1186/s13287-021-02690-2
   Li XY, 2016, STEM CELLS INT, V2016, DOI 10.1155/2016/7495135
   Li YH, 2019, CELL MOL IMMUNOL, V16, P908, DOI 10.1038/s41423-019-0204-6
   Li Z, 2013, EXP HEMATOL ONCOL, V2, DOI 10.1186/2162-3619-2-17
   Li ZK, 2021, FRONT CELL DEV BIOL, V9, DOI 10.3389/fcell.2021.718192
   Liang WQ, 2021, CELL MOL BIOL LETT, V26, DOI 10.1186/s11658-020-00246-5
   Liau LL, 2020, CELL BIOSCI, V10, DOI 10.1186/s13578-020-00475-3
   Thanh LN, 2021, STEM CELL REV REP, V17, P2153, DOI 10.1007/s12015-021-10196-w
   Nguyen LT, 2021, STEM CELL TRANSL MED, V10, P1266, DOI 10.1002/sctm.20-0506
   Nguyen LT, 2020, J TRANSL MED, V18, DOI 10.1186/s12967-020-02568-6
   Limnios IJ, 2021, STEM CELL RES THER, V12, DOI 10.1186/s13287-021-02316-7
   Lin BL, 2017, HEPATOLOGY, V66, P209, DOI 10.1002/hep.29189
   Lindsay JO, 2017, LANCET GASTROENTEROL, V2, P399, DOI 10.1016/S2468-1253(17)30056-0
   Liu CB, 2021, FRONT CELL DEV BIOL, V9, DOI 10.3389/fcell.2021.636136
   Liu GY, 2016, CELL MOL IMMUNOL, V13, P369, DOI 10.1038/cmi.2015.11
   Liu JB, 2014, MOL CELLS, V37, P865, DOI 10.14348/molcells.2014.0145
   Liu J, 2021, STEM CELLS DEV, V30, P660, DOI 10.1089/scd.2020.0208
   Liu J, 2013, CYTOTHERAPY, V15, P185, DOI 10.1016/j.jcyt.2012.09.005
   Liu J, 2013, PLOS ONE, V8, DOI 10.1371/journal.pone.0062844
   Liu LN, 2013, STEM CELLS INT, V2013, DOI 10.1155/2013/435093
   Liu MY, 2020, STEM CELL RES THER, V11, DOI 10.1186/s13287-019-1508-2
   Liu Q, 2019, WORLD J STEM CELLS, V11, P55, DOI 10.4252/wjsc.v11.i2.55
   Liu XB, 2017, J TRANSL MED, V15, DOI 10.1186/s12967-017-1149-0
   Liu YQ, 2014, ARCH IMMUNOL THER EX, V62, P363, DOI 10.1007/s00005-014-0285-y
   Liu YQ, 2012, J CLIN INVEST, V122, P3101, DOI 10.1172/JCI61209
   Liu Y, 2018, CELL DISCOV, V4, DOI 10.1038/s41421-018-0053-y
   Liu YW, 2022, STEM CELL RES THER, V13, DOI 10.1186/s13287-022-02882-4
   Llufriu S, 2014, PLOS ONE, V9, DOI 10.1371/journal.pone.0113936
   Lo B, 2009, ENDOCR REV, V30, P204, DOI 10.1210/er.2008-0031
   López Y, 2013, CURR STEM CELL RES T, V8, P46
   Lotfi M, 2019, CELL BIOL INT, V43, P1365, DOI 10.1002/cbin.11119
   Loy H, 2019, J INFECT DIS, V219, P186, DOI 10.1093/infdis/jiy478
   Lozito TP, 2014, MATRIX BIOL, V34, P132, DOI 10.1016/j.matbio.2013.10.003
   Lozito TP, 2011, J CELL PHYSIOL, V226, P385, DOI 10.1002/jcp.22344
   Lukomska B, 2019, STEM CELLS INT, V2019, DOI 10.1155/2019/9628536
   Lyons S, 2022, INT HEALTH, V14, P132, DOI 10.1093/inthealth/ihab050
   Madonna R, 2012, THROMB HAEMOSTASIS, V107, P656, DOI 10.1160/TH11-10-0711
   Mahmoudian A, 2021, NAT REV RHEUMATOL, V17, P621, DOI 10.1038/s41584-021-00673-4
   Mannino G, 2022, J CELL PHYSIOL, V237, P239, DOI 10.1002/jcp.30562
   Mansilla E, 2015, BURNS TRAUMA, V3, DOI 10.1186/s41038-015-0018-4
   Mansoor SR, 2019, LIFE SCI, V235, DOI 10.1016/j.lfs.2019.116830
   Mao WF, 2014, INT J NEUROSCI, V124, P281, DOI 10.3109/00207454.2013.838236
   Martel-Pelletier J, 2016, NAT REV DIS PRIMERS, V2, DOI 10.1038/nrdp.2016.72
   MARTIN GR, 1981, P NATL ACAD SCI-BIOL, V78, P7634, DOI 10.1073/pnas.78.12.7634
   Masterson C, 2014, STEM CELL RES THER, V5, DOI 10.1186/scrt471
   Mathiasen AB, 2020, EUR J HEART FAIL, V22, P884, DOI 10.1002/ejhf.1700
   Mathiasen AB, 2015, EUR HEART J, V36, P1744, DOI 10.1093/eurheartj/ehv136
   Matsushita T, 2011, NEUROSCI LETT, V502, P41, DOI 10.1016/j.neulet.2011.07.021
   Matthay MA, 2019, LANCET RESP MED, V7, P154, DOI 10.1016/S2213-2600(18)30418-1
   Maurice J, 2018, CLIN MED, V18, P245, DOI 10.7861/clinmedicine.18-3-245
   McDonald CA, 2019, INT J MOL SCI, V20, DOI 10.3390/ijms20102449
   McKenna SL, 2022, J NEUROSURG-SPINE, V37, P321, DOI 10.3171/2021.12.SPINE21622
   Melen GJ, 2016, CANCER LETT, V371, P161, DOI 10.1016/j.canlet.2015.11.036
   Mellman I, 2011, NATURE, V480, P480, DOI 10.1038/nature10673
   Mello MM, 2001, HEALTH AFFAIR, V20, P101, DOI 10.1377/hlthaff.20.5.101
   Menasché P, 2018, J AM COLL CARDIOL, V71, P429, DOI 10.1016/j.jacc.2017.11.047
   Menasché P, 2015, EUR HEART J, V36, P2011, DOI 10.1093/eurheartj/ehv189
   Meng FP, 2020, SIGNAL TRANSDUCT TAR, V5, DOI 10.1038/s41392-020-00286-5
   Meng MY, 2018, AM J TRANSL RES, V10, P212
   Menge T, 2012, SCI TRANSL MED, V4, DOI 10.1126/scitranslmed.3004660
   Mennan C, 2013, BIOMED RES INT, V2013, DOI 10.1155/2013/916136
   Mieli-Vergani G, 2018, NAT REV DIS PRIMERS, V4, DOI [10.1038/nrdp.2018.17, 10.1038/nrdp.2018.18]
   Mishra PJ, 2008, CANCER RES, V68, P4331, DOI 10.1158/0008-5472.CAN-08-0943
   Mohajeri M, 2011, IRAN J ALLERGY ASTHM, V10, P155, DOI 010.03/ijaai.155161
   Mohamadnejad M, 2013, LIVER INT, V33, P1490, DOI 10.1111/liv.12228
   Mohamed Tarek, 2020, J Lung Pulm Respir Res, V7, P4
   Mohamed-Ahmed S, 2018, STEM CELL RES THER, V9, DOI 10.1186/s13287-018-0914-1
   Moll G, 2019, TRENDS MOL MED, V25, P149, DOI 10.1016/j.molmed.2018.12.006
   Molnar V, 2022, GENES-BASEL, V13, DOI 10.3390/genes13060949
   Monticelli S, 2013, NAT IMMUNOL, V14, P777, DOI 10.1038/ni.2636
   Moodley Y, 2009, AM J PATHOL, V175, P303, DOI 10.2353/ajpath.2009.080629
   Ghasroldasht MM, 2022, INT J MOL SCI, V23, DOI 10.3390/ijms23052850
   Murray CJL, 2022, LANCET, V399, P417, DOI 10.1016/S0140-6736(22)00100-3
   Murray IR, 2020, BONE JOINT J, V102B, P148, DOI 10.1302/0301-620X.102B2.BJJ-2019-1104.R1
   Newsome PN, 2018, LANCET GASTROENTEROL, V3, P25, DOI 10.1016/S2468-1253(17)30326-6
   Ngo ATL, 2021, J CELL MOL MED, V25, P10747, DOI 10.1111/jcmm.17016
   Thanh LN, 2021, STEM CELL TRANSL MED, V10, P14, DOI 10.1002/sctm.20-0102
   Nikfarjam S, 2020, J TRANSL MED, V18, DOI 10.1186/s12967-020-02622-3
   Nombela-Arrieta C, 2011, NAT REV MOL CELL BIO, V12, P126, DOI 10.1038/nrm3049
   Noone C, 2013, STEM CELLS DEV, V22, P3003, DOI 10.1089/scd.2013.0028
   Ercelen NO, 2021, STEM CELL REV REP, V17, P1917, DOI 10.1007/s12015-021-10214-x
   O'Brien T, 2009, MAYO CLIN PROC, V84, P859, DOI 10.4065/84.10.859
   Odinak M M, 2011, Zh Nevrol Psikhiatr Im S S Korsakova, V111, P72
   Okamoto Ryuichi, 2006, Hum Cell, V19, P71, DOI 10.1111/j.1749-0774.2006.00010.x
   Olsson S, 2021, BMC MUSCULOSKEL DIS, V22, DOI 10.1186/s12891-021-04722-7
   Omar Amira M, 2019, Oman Med J, V34, P534, DOI 10.5001/omj.2019.97
   Omar S. A., CELLS-BASEL, V11, P1275
   Ono N, 2014, DEV CELL, V29, P330, DOI 10.1016/j.devcel.2014.03.014
   Ouryazdanpanah Noushin, 2018, Iran J Pathol, V13, P461
   Oyama Y, 2005, GASTROENTEROLOGY, V128, P552, DOI 10.1053/j.gastro.2004.11.051
   Pachler K, 2017, CYTOTHERAPY, V19, P458, DOI 10.1016/j.jcyt.2017.01.001
   Pal R, 2009, CYTOTHERAPY, V11, P897, DOI 10.3109/14653240903253857
   Park JH, 2012, NEUROSURGERY, V70, P1238, DOI 10.1227/NEU.0b013e31824387f9
   PAVLUSHINA SV, 1984, EKSP ONKOL, V6, P68
   Pei GY, 2020, INT IMMUNOPHARMACOL, V78, DOI 10.1016/j.intimp.2019.106076
   Pelletier J, 2015, MOL NEUROBIOL, V51, P240, DOI 10.1007/s12035-014-8754-1
   Perin EC, 2014, AM HEART J, V168, P88, DOI 10.1016/j.ahj.2014.03.022
   Petrenko Y, 2020, SCI REP-UK, V10, DOI 10.1038/s41598-020-61167-z
   Bich PLT, 2020, STEM CELL RES THER, V11, DOI 10.1186/s13287-020-1583-4
   Pilato CA, 2018, JOVE-J VIS EXP, DOI 10.3791/57263
   Mendonça MVP, 2014, STEM CELL RES THER, V5, DOI 10.1186/scrt516
   Pinho S, 2019, NAT REV MOL CELL BIO, V20, P303, DOI 10.1038/s41580-019-0103-9
   Pittenger MF, 1999, SCIENCE, V284, P143, DOI 10.1126/science.284.5411.143
   Pluchino N, 2020, J CELL MOL MED, V24, P2464, DOI 10.1111/jcmm.14933
   Poomani MS, 2022, GLOB HEART, V17, DOI 10.5334/gh.1098
   Povsic TJ, 2021, CELLS-BASEL, V10, DOI 10.3390/cells10030600
   Powell SB, 2019, J PEDIATR-US, V210, P209, DOI 10.1016/j.jpeds.2019.02.029
   Primorac D, 2021, PHARMACEUTICS, V13, DOI 10.3390/pharmaceutics13091481
   Przekora A, 2020, CELL TRANSPLANT, V29, DOI 10.1177/0963689720928982
   Qayyum AA, 2019, J TRANSL MED, V17, DOI 10.1186/s12967-019-2110-1
   Qayyum AA, 2017, STEM CELLS INT, V2017, DOI 10.1155/2017/5237063
   Qian L, 2021, LAB INVEST, V101, P1254, DOI 10.1038/s41374-021-00611-8
   Rahmani A, 2020, AGEING RES REV, V62, DOI 10.1016/j.arr.2020.101106
   Ramalho-Santos Miguel, 2007, Cell Stem Cell, V1, P35, DOI 10.1016/j.stem.2007.05.013
   Rasmussen JG, 2014, CELL TRANSPLANT, V23, P195, DOI 10.3727/096368912X659871
   Rasulov MF, 2005, B EXP BIOL MED+, V139, P141, DOI 10.1007/s10517-005-0232-3
   Ren GW, 2008, CELL STEM CELL, V2, P141, DOI 10.1016/j.stem.2007.11.014
   Ren ZX, 2020, INNATE IMMUN-LONDON, V26, P215, DOI 10.1177/1753425919883932
   Reyhani S, 2020, REGEN MED, V15, P1561, DOI 10.2217/rme-2019-0119
   Rhee KJ, 2015, INT J MOL SCI, V16, P30015, DOI 10.3390/ijms161226215
   Ribeiro-Paes JT, 2011, INT J CHRONIC OBSTR, V6, P63, DOI 10.2147/COPD.S15292
   Richards JS, 2018, ENDOCR REV, V39, P1, DOI 10.1210/er.2017-00164
   Ried T, 2012, BBA-GENE REGUL MECH, V1819, P784, DOI 10.1016/j.bbagrm.2012.02.020
   Ritter E, 2008, ANN SURG, V247, P310, DOI 10.1097/SLA.0b013e31816401d5
   Roda G, 2020, NAT REV DIS PRIMERS, V6, DOI 10.1038/s41572-020-0156-2
   Rodríguez-Fuentes DE, 2021, ARCH MED RES, V52, P93, DOI 10.1016/j.arcmed.2020.08.006
   Romito A, 2016, STEM CELLS INT, V2016, DOI 10.1155/2016/9451492
   Rüster B, 2006, BLOOD, V108, P3938, DOI 10.1182/blood-2006-05-025098
   Ryu CH, 2010, BIOCHEM BIOPH RES CO, V398, P105, DOI 10.1016/j.bbrc.2010.06.043
   Saito F, 2012, RESTOR NEUROL NEUROS, V30, P127, DOI 10.3233/RNN-2011-0629
   Sakai Y, 2021, REGEN THER, V18, P97, DOI 10.1016/j.reth.2021.04.003
   Saleh M, 2021, STEM CELL RES THER, V12, DOI 10.1186/s13287-021-02483-7
   Sanchez-Diaz M, 2021, J CLIN MED, V10, DOI 10.3390/jcm10132925
   Santos AJM, 2018, TRENDS CELL BIOL, V28, P1062, DOI 10.1016/j.tcb.2018.08.001
   Schäck LM, 2016, STEM CELLS INT, V2016, DOI 10.1155/2016/1319578
   Schmidt A, 2006, EUR J CELL BIOL, V85, P1179, DOI 10.1016/j.ejcb.2006.05.015
   Schmohl KA, 2020, EXP CLIN ENDOCR DIAB, V128, P462, DOI 10.1055/a-1022-9874
   Schneider S, 2017, EUR J MED RES, V22, DOI 10.1186/s40001-017-0258-9
   Schwartz SD, 2015, LANCET, V385, P509, DOI 10.1016/S0140-6736(14)61376-3
   Schwartz SD, 2012, LANCET, V379, P713, DOI 10.1016/S0140-6736(12)60028-2
   Seedorf G, 2016, AM J PHYSIOL-LUNG C, V310, pL1098, DOI 10.1152/ajplung.00423.2015
   Sensebé L, 2013, STEM CELLS INT, V2013, DOI 10.1155/2013/678063
   Shang YF, 2021, FRONT CELL DEV BIOL, V9, DOI 10.3389/fcell.2021.570179
   Sharma AK, 2020, AM J STEM CELLS, V9, P89
   Shi L, 2022, EBIOMEDICINE, V75, DOI 10.1016/j.ebiom.2021.103789
   Shi L, 2021, SIGNAL TRANSDUCT TAR, V6, DOI 10.1038/s41392-021-00754-6
   Shi L, 2021, SIGNAL TRANSDUCT TAR, V6, DOI 10.1038/s41392-021-00488-5
   Shi M, 2012, STEM CELL TRANSL MED, V1, P725, DOI 10.5966/sctm.2012-0034
   Shojafar E, 2019, TISSUE CELL, V56, P23, DOI 10.1016/j.tice.2018.11.005
   Shu L, 2020, STEM CELL RES THER, V11, DOI 10.1186/s13287-020-01875-5
   Si-Tayeb K, 2010, DEV CELL, V18, P175, DOI 10.1016/j.devcel.2010.01.011
   Sierra-Parraga JM, 2019, STEM CELLS DEV, V28, P1224, DOI 10.1089/scd.2019.0105
   Simonson OE, 2015, STEM CELL TRANSL MED, V4, P1199, DOI 10.5966/sctm.2015-0021
   Sissung TM, 2020, LANCET ONCOL, V21, P205, DOI 10.1016/S1470-2045(19)30787-9
   Sokal EM, 2017, TRANSPLANTATION, V101, P1845, DOI 10.1097/TP.0000000000001773
   Song WK, 2015, STEM CELL REP, V4, P860, DOI 10.1016/j.stemcr.2015.04.005
   Song Y, 2020, WORLD J STEM CELLS, V12, P1032, DOI 10.4252/wjsc.v12.i9.1032
   Sood V, 2015, CLIN NUCL MED, V40, P697, DOI 10.1097/RLU.0000000000000850
   Spahr L, 2013, PLOS ONE, V8, DOI 10.1371/journal.pone.0053719
   Srijaya TC, 2014, J TRANSL MED, V12, DOI 10.1186/s12967-014-0243-9
   Stessuk Talita, 2013, Rev. Bras. Hematol. Hemoter., V35, P352, DOI 10.5581/1516-8484.20130113
   Stolk J, 2016, QJM-INT J MED, V109, P331, DOI 10.1093/qjmed/hcw001
   Sugiyama T, 2006, IMMUNITY, V25, P977, DOI 10.1016/j.immuni.2006.10.016
   Suk KT, 2016, HEPATOLOGY, V64, P2185, DOI 10.1002/hep.28693
   Sun JSM, 2020, STEM CELL TRANSL MED, V9, P1137, DOI 10.1002/sctm.19-0434
   Sun Z, 2014, J HEMATOL ONCOL, V7, DOI 10.1186/1756-8722-7-14
   Takahashi A, 2018, CELL TRANSPLANT, V27, P1126, DOI 10.1177/0963689718780309
   Takahashi K, 2007, CELL, V131, P861, DOI 10.1016/j.cell.2007.11.019
   Takahashi K, 2006, CELL, V126, P663, DOI 10.1016/j.cell.2006.07.024
   Takehara Y, 2013, LAB INVEST, V93, P181, DOI 10.1038/labinvest.2012.167
   Tao JX, 2020, J INFECT DEV COUNTR, V14, P1138, DOI 10.3855/jidc.13081
   Nguyen TL, 2022, STEM CELL RES THER, V13, DOI 10.1186/s13287-022-02762-x
   Thébaud B, 2019, NAT REV DIS PRIMERS, V5, DOI 10.1038/s41572-019-0127-7
   THOMAS ED, 1972, LANCET, V1, P284
   Thomson JA, 1998, SCIENCE, V282, P1145, DOI 10.1126/science.282.5391.1145
   de la Torre P, 2021, GENES-BASEL, V12, DOI 10.3390/genes12010006
   Torrealday Saioa, 2017, F1000Res, V6, P2069, DOI 10.12688/f1000research.11948.1
   Trzyna A, 2021, BIOMOLECULES, V11, DOI 10.3390/biom11060878
   Tuan RS, 2003, ARTHRITIS RES THER, V5, P32, DOI 10.1186/ar614
   Tzilas V, 2015, EUR RESPIR J, V46, DOI 10.1183/13993003.congress-2015.OA1970
   Ujiwara O, 2020, BURNS TRAUMA, V8, DOI 10.1093/burnst/tkaa009
   Ulin M, 2021, REPROD SCI, V28, P1688, DOI 10.1007/s43032-021-00528-z
   Ulus AT, 2020, INT J STEM CELLS, V13, P364, DOI 10.15283/ijsc20075
   Vaquero J, 2018, CYTOTHERAPY, V20, P806, DOI 10.1016/j.jcyt.2018.03.032
   Venkatesha S, 2006, NAT MED, V12, P642, DOI 10.1038/nm1429
   Vento S, 1996, LANCET, V348, P544, DOI 10.1016/S0140-6736(05)64700-9
   Wang AYL, 2020, INT J MOL SCI, V21, DOI 10.3390/ijms21176310
   Wang B, 2020, WORLD J STEM CELLS, V12, P462, DOI 10.4252/wjsc.v12.i6.462
   Wang C, 2010, TISSUE ENG PT A, V16, P1201, DOI [10.1089/ten.tea.2009.0303, 10.1089/ten.TEA.2009.0303]
   Wang L, 2014, STEM CELLS DEV, V23, P2482, DOI 10.1089/scd.2013.0500
   Wang LF, 2013, J GASTROEN HEPATOL, V28, P85, DOI 10.1111/jgh.12029
   Wang MY, 2021, MEDCOMM, V2, P351, DOI 10.1002/mco2.74
   Wang MY, 2022, TISSUE ENG PART B-RE, V28, P63, DOI [10.1089/ten.teb.2020.0205, 10.1089/ten.TEB.2020.0205]
   Wang Q, 2012, BRAIN RES, V1459, P15, DOI 10.1016/j.brainres.2012.04.011
   Wang R, 2021, STEM CELL RES THER, V12, DOI 10.1186/s13287-021-02533-0
   Wang WD, 2021, J TRANSL MED, V19, DOI 10.1186/s12967-021-02862-x
   Wang ZQ, 2013, CANCER LETT, V330, P150, DOI 10.1016/j.canlet.2012.11.049
   Wei X, 2013, ACTA PHARMACOL SIN, V34, P747, DOI 10.1038/aps.2013.50
   Weiss DJ, 2013, CHEST, V143, P1590, DOI 10.1378/chest.12-2094
   Wiggers TGH, 2021, BRIT J SPORT MED, V55, P1161, DOI 10.1136/bjsports-2020-103671
   Wilmut I, 1997, NATURE, V385, P810, DOI 10.1038/385810a0
   Wilson JG, 2015, LANCET RESP MED, V3, P24, DOI [10.1016/s2213-2600(14)70291-7, 10.1016/S2213-2600(14)70291-7]
   Witkowska-Zimny M, 2011, CELL MOL BIOL LETT, V16, P493, DOI 10.2478/s11658-011-0019-7
   Wu RR, 2018, STEM CELLS, V36, P482, DOI 10.1002/stem.2778
   Wynn RF, 2004, BLOOD, V104, P2643, DOI 10.1182/blood-2004-02-0526
   Xie BC, 2020, STEM CELLS INT, V2020, DOI 10.1155/2020/5701920
   Xin HQ, 2013, STEM CELLS, V31, P2737, DOI 10.1002/stem.1409
   Xu HY, 2019, STEM CELL RES THER, V10, DOI 10.1186/s13287-019-1446-z
   Xu LM, 2014, J GASTROEN HEPATOL, V29, P1620, DOI 10.1111/jgh.12653
   Xu LL, 2017, STEM CELL RES THER, V8, DOI 10.1186/s13287-017-0716-x
   Xu PF, 2019, CELL TRANSPLANT, V28, P36, DOI 10.1177/0963689718808471
   Xu RN, 2022, EBIOMEDICINE, V77, DOI 10.1016/j.ebiom.2022.103920
   Xu WR, 2004, EXP BIOL MED, V229, P623, DOI 10.1177/153537020422900706
   Xu Y, 2012, CLIN EXP DERMATOL, V37, P497, DOI 10.1111/j.1365-2230.2011.04260.x
   Xue R, 2018, J TRANSL MED, V16, DOI 10.1186/s12967-018-1464-0
   Yagura K, 2020, PLOS ONE, V15, DOI 10.1371/journal.pone.0230080
   Yamazaki K, 2020, INT J MOL SCI, V21, DOI 10.3390/ijms21113994
   Yamout B, 2010, J NEUROIMMUNOL, V227, P185, DOI 10.1016/j.jneuroim.2010.07.013
   Yang C, 2018, MOL CELL BIOCHEM, V446, P171, DOI 10.1007/s11010-018-3284-1
   Yang JA, 2010, EXPERT OPIN BIOL TH, V10, P495, DOI 10.1517/14712591003610598
   Yang Y, 2021, CYTOTHERAPY, V23, P57, DOI 10.1016/j.jcyt.2020.09.012
   Yang Y, 2020, NEURAL REGEN RES, V15, P1532, DOI 10.4103/1673-5374.274347
   Yao PP, 2020, EUR NEUROL, V83, P235, DOI 10.1159/000509268
   Yarygin KN, 2021, CELLS-BASEL, V10, DOI 10.3390/cells10112997
   Yellowley Clare, 2013, Bonekey Rep, V2, P300, DOI 10.1038/bonekey.2013.34
   Yin JQ, 2019, NAT BIOMED ENG, V3, P90, DOI 10.1038/s41551-018-0325-8
   Yip HK, 2020, CRIT CARE MED, V48, pE391, DOI 10.1097/CCM.0000000000004285
   Yoshikawa T, 2008, PLAST RECONSTR SURG, V121, P860, DOI 10.1097/01.prs.0000299922.96006.24
   Young JM, 2010, REPRODUCTION, V140, P489, DOI 10.1530/REP-10-0094
   Yousefifard M, 2016, STEM CELL RES THER, V7, DOI 10.1186/s13287-016-0295-2
   Zachar L, 2016, J INFLAMM RES, V9, P231, DOI 10.2147/JIR.S121994
   Zare H, 2018, J CELL BIOCHEM, V119, P5834, DOI 10.1002/jcb.26772
   Zhang JY, 2021, J AM COLL CARDIOL, V78, P2092, DOI 10.1016/j.jacc.2021.09.019
   Zhang Q, 2022, SIGNAL TRANSDUCT TAR, V7, DOI 10.1038/s41392-022-00925-z
   Zhang W, 2021, GENE, V767, DOI 10.1016/j.gene.2020.145148
   Zhang YX, 2020, STEM CELL RES THER, V11, DOI 10.1186/s13287-020-01725-4
   Zhang Z, 2012, J GASTROEN HEPATOL, V27, P112, DOI 10.1111/j.1440-1746.2011.07024.x
   Zheng GP, 2014, RESP RES, V15, DOI 10.1186/1465-9921-15-39
   Zheng HQ, 2018, CELL TRANSPLANT, V27, P1723, DOI 10.1177/0963689718806846
   Zheng Li, 2021, Zhonghua Wei Zhong Bing Ji Jiu Yi Xue, V33, P509, DOI 10.3760/cma.j.cn121430-20200426-00334
   Zhong ZZ, 2020, NEUROBIOL DIS, V143, DOI 10.1016/j.nbd.2020.104945
   Zhong ZZ, 2020, STEM CELLS DEV, V29, P714, DOI 10.1089/scd.2019.0235
   Zhou KJ, 2018, STEM CELLS DEV, V27, P1191, DOI 10.1089/scd.2018.0033
   Zhou T, 2021, J HEMATOL ONCOL, V14, DOI 10.1186/s13045-021-01037-x
   Zhou WY, 2019, AM J SPORT MED, V47, P1722, DOI 10.1177/0363546519848678
   Zhou Y, 2021, STEM CELL RES THER, V12, DOI 10.1186/s13287-021-02287-9
   Zhou ZL, 2013, CYTOTHERAPY, V15, P434, DOI 10.1016/j.jcyt.2012.11.015
   Zhu RJ, 2021, CELL RES, V31, P1244, DOI 10.1038/s41422-021-00573-y
   Zhuang WZ, 2021, J BIOMED SCI, V28, DOI 10.1186/s12929-021-00725-7
   Zou YR, 1998, NATURE, V393, P595, DOI 10.1038/31269
   Zuk PA, 2002, MOL BIOL CELL, V13, P4279, DOI 10.1091/mbc.E02-02-0105
   Zupanc HRH, 2017, STEM CELL RES THER, V8, DOI 10.1186/s13287-017-0665-4
NR 495
TC 142
Z9 152
U1 73
U2 116
PU SPRINGERNATURE
PI LONDON
PA CAMPUS, 4 CRINAN ST, LONDON, N1 9XW, ENGLAND
SN 2095-9907
EI 2059-3635
J9 SIGNAL TRANSDUCT TAR
JI Signal Transduct. Target. Ther.
PD AUG 6
PY 2022
VL 7
IS 1
AR 272
DI 10.1038/s41392-022-01134-4
PG 41
WC Biochemistry & Molecular Biology; Cell Biology
WE Science Citation Index Expanded (SCI-EXPANDED)
SC Biochemistry & Molecular Biology; Cell Biology
GA 3O4CT
UT WOS:000836782900001
PM 35933430
OA Green Accepted, Green Published, gold
HC Y
HP Y
DA 2024-01-22
ER

PT J
AU Sánchez-Hernández, JG
   Rebollo, N
   Martin-Suarez, A
   Calvo, MV
   Muñoz, F
AF German Sanchez-Hernandez, Jose
   Rebollo, Noemi
   Martin-Suarez, Ana
   Victoria Calvo, M.
   Munoz, Fernando
TI A 3-year prospective study of a multidisciplinary early proactive
   therapeutic drug monitoring programme of infliximab treatments in
   inflammatory bowel disease
SO BRITISH JOURNAL OF CLINICAL PHARMACOLOGY
LA English
DT Article
DE inflammatory bowel diseases; infliximab; personalized medicine;
   therapeutic drug monitoring
ID CROHNS-DISEASE; CLINICAL-RESPONSE; ANTIBODIES; PHARMACOKINETICS;
   BIOLOGICS; OUTCOMES; GUIDE; SCORE
AB Aims Therapeutic drug monitoring (TDM) of trough serum infliximab concentrations has been mainly used in case of loss of response in patients with inflammatory bowel disease (IBD). The aim of this study was to evaluate the effectiveness and safety of a multidisciplinary early proactive TDM (mep-TDM) programme for dose adjustment.
   Methods A 3-year prospective study was conducted based on a sample of 81 patients who started treatment and were subsequently subjected to mep-TDM with the first control at week 14. Data of a historical control group of 72 patients treated with infliximab and managed with empirical dosing were included. Effectiveness variables were treatment failure, IBD-related surgery and IBD-related hospitalization. Safety variables were serious infusion reactions (SIRs) and adverse reactions. Cox regression was used for survival analysis.
   Results In the mep-TDM study group, compared to the control group, there was a significant reduction in the risk of treatment failure (hazard ratio [HR]: 0.51; 95% confidence interval [CI]: 0.27-0.92; P = .037), IBD-related surgery (HR: 0.14; 95% CI: 0.03-0.65; P = .012) and hospitalization (HR: 0.38; 95% CI: 0.17-0.87; P = .022). SIRs were lower in the mep-TDM group (2.5% vs 10.4%; P < .050); the incidence of adverse reactions was similar (3.7% vs 3.9%; p > .999).
   Conclusion This study found that compared to empirical dosing, mep-TDM is associated with improved efficacy and safety of infliximab therapy, reduced IBD-related hospitalization and surgery and incidence of SIRs, and increasing long-term durability of treatment effects.
C1 [German Sanchez-Hernandez, Jose; Rebollo, Noemi; Victoria Calvo, M.] Univ Hosp Salamanca, Pharm Serv, Paseo San Vicente 58-182, Salamanca 37007, Spain.
   [German Sanchez-Hernandez, Jose; Rebollo, Noemi; Martin-Suarez, Ana; Victoria Calvo, M.] Univ Salamanca, Fac Pharm, Dept Pharmaceut Sci, Salamanca, Spain.
   [German Sanchez-Hernandez, Jose; Rebollo, Noemi; Martin-Suarez, Ana; Victoria Calvo, M.; Munoz, Fernando] Biomed Res Inst Salamanca IBSAL, Salamanca, Spain.
   [Munoz, Fernando] Univ Hosp Salamanca, Gastroenterol Serv, Salamanca, Spain.
C3 University of Salamanca
RP Calvo, MV (通讯作者)，Univ Hosp Salamanca, Pharm Serv, Paseo San Vicente 58-182, Salamanca 37007, Spain.
EM toyi@usal.es
RI Sánchez-Hernández, José Germán/ABF-9193-2020; Sanchez-Hernandez, Jose
   German/AAT-2998-2021; Muñoz, Fernando/JGC-9950-2023
OI Sanchez-Hernandez, Jose German/0000-0002-2985-3686; Martin Suarez,
   Ana/0000-0002-8191-0465; Calvo, Maria Victoria/0000-0001-6343-3741;
   Rebollo, Noemi/0000-0002-7955-9979
CR Alexander SPH, 2019, BRIT J PHARMACOL, V176, pS21, DOI 10.1111/bph.14748
   González-Fernández MA, 2019, FARM HOSP, V43, P24, DOI 10.7399/fh.11080
   Annese V, 2016, J CROHNS COLITIS, V10, P216, DOI 10.1093/ecco-jcc/jjv190
   Barlow NL, 2016, ANN CLIN BIOCHEM, V53, P477, DOI 10.1177/0004563215604866
   Bellissant E, 1998, CLIN PHARMACOKINET, V35, P151, DOI 10.2165/00003088-199835020-00004
   Ben-Horin S, 2011, ALIMENT PHARM THER, V33, P987, DOI 10.1111/j.1365-2036.2011.04612.x
   Daperno M, 2004, GASTROINTEST ENDOSC, V60, P505, DOI 10.1016/S0016-5107(04)01878-4
   Egan C, 2019, EXPERT OPIN BIOL TH, V19, P907, DOI 10.1080/14712598.2019.1615050
   Fasanmade AA, 2010, INT J CLIN PHARM TH, V48, P297
   Fasanmade AA, 2009, EUR J CLIN PHARMACOL, V65, P1211, DOI 10.1007/s00228-009-0718-4
   Gomollon F, 2017, J CROHNS COLITIS, V11, P3, DOI 10.1093/ecco-jcc/jjw168
   Gross AS, 2001, BRIT J CLIN PHARMACO, V52, p5S
   Grossberg LB, 2018, INFLAMM BOWEL DIS, V24, P191, DOI 10.1093/ibd/izx023
   Harding SD, 2018, NUCLEIC ACIDS RES, V46, pD1091, DOI 10.1093/nar/gkx1121
   HARVEY RF, 1980, LANCET, V1, P514
   Headlam J, 2017, CLIN GASTROENTEROL H, V15, P1638, DOI 10.1016/j.cgh.2017.05.017
   Hoseyni H, 2018, J CLIN PHARMACOL, V58, P864, DOI 10.1002/jcph.1084
   Katsanos KH, 2019, CLIN IMMUNOL, V206, P9, DOI 10.1016/j.clim.2018.03.004
   Lee LYW, 2012, EUR J GASTROEN HEPAT, V24, P1078, DOI 10.1097/MEG.0b013e32835558cf
   Lewis JD, 2008, INFLAMM BOWEL DIS, V14, P1660, DOI 10.1002/ibd.20520
   Llinares-Tello F, 2014, RHEUMATOL INT, V34, P1701, DOI 10.1007/s00296-014-3032-0
   Ma Christopher, 2019, Curr Treat Options Gastroenterol, V17, P127, DOI 10.1007/s11938-019-00222-9
   Magro F, 2017, J CROHNS COLITIS, V11, P649, DOI 10.1093/ecco-jcc/jjx008
   Marsilio M, 2017, HEALTH CARE MANAGE R, V42, P303, DOI 10.1097/HMR.0000000000000115
   Papamichael K, 2019, CLIN GASTROENTEROL H, V17, P1655, DOI 10.1016/j.cgh.2019.03.037
   Papamichael K, 2018, J CROHNS COLITIS, V12, P804, DOI 10.1093/ecco-jcc/jjy039
   Papamichael K, 2018, GASTROENTEROLOGY, V154, P1201, DOI 10.1053/j.gastro.2018.01.001
   Papamichael K, 2017, CLIN GASTROENTEROL H, V15, P1580, DOI 10.1016/j.cgh.2017.03.031
   Papamichael K, 2016, CLIN GASTROENTEROL H, V14, P543, DOI 10.1016/j.cgh.2015.11.014
   Passot C, 2017, THER DRUG MONIT, V39, P322, DOI 10.1097/FTD.0000000000000389
   Maneiro JR, 2013, JAMA INTERN MED, V173, P1416, DOI 10.1001/jamainternmed.2013.7430
   Rosen MJ, 2015, ALIMENT PHARM THER, V41, P1094, DOI 10.1111/apt.13175
   Samaan MA, 2018, EXPERT OPIN BIOL TH, V18, P1271, DOI 10.1080/14712598.2018.1537367
   Sanchez-Hernandez JG, 2019, ANN CLIN BIOCHEM, V56, P28, DOI 10.1177/0004563218782286
   Sandborn WJ, 2002, GASTROENTEROLOGY, V122, P512, DOI 10.1053/gast.2002.31072
   Ungar B, 2014, GUT, V63, P1258, DOI 10.1136/gutjnl-2013-305259
   van Schie KA, 2015, ANN RHEUM DIS, V74, P311, DOI 10.1136/annrheumdis-2014-206237
   Vande Casteele N, 2015, GASTROENTEROLOGY, V148, P1320, DOI 10.1053/j.gastro.2015.02.031
   Vande Casteele N, 2015, J CLIN PHARMACOL, V55, pS39, DOI 10.1002/jcph.374
   Vaughn BP, 2015, INFLAMM BOWEL DIS, V21, P1435, DOI 10.1097/MIB.0000000000000312
   Vaughn BP, 2014, INFLAMM BOWEL DIS, V20, P1996, DOI 10.1097/MIB.0000000000000156
   Vermeire S, 2007, GUT, V56, P1226, DOI 10.1136/gut.2006.099978
   Verstockt B, 2018, ALIMENT PHARM THER, V48, P731, DOI 10.1111/apt.14943
   Yanai H, 2015, CLIN GASTROENTEROL H, V13, P522, DOI 10.1016/j.cgh.2014.07.029
   Yarur AJ, 2017, ALIMENT PHARM THER, V45, P933, DOI 10.1111/apt.13970
NR 45
TC 23
Z9 23
U1 0
U2 1
PU WILEY
PI HOBOKEN
PA 111 RIVER ST, HOBOKEN 07030-5774, NJ USA
SN 0306-5251
EI 1365-2125
J9 BRIT J CLIN PHARMACO
JI Br. J. Clin. Pharmacol.
PD JUN
PY 2020
VL 86
IS 6
BP 1165
EP 1175
DI 10.1111/bcp.14229
EA FEB 2020
PG 11
WC Pharmacology & Pharmacy
WE Science Citation Index Expanded (SCI-EXPANDED)
SC Pharmacology & Pharmacy
GA LY1AI
UT WOS:000514657200001
PM 32022291
OA Bronze, Green Published
DA 2024-01-22
ER

PT J
AU Nakamura, S
   Sho, M
   Koyama, F
   Ueda, T
   Nishigori, N
   Inoue, T
   Nakamoto, T
   Fujii, H
   Yoshikawa, S
   Inatsugi, N
   Nakajima, Y
AF Nakamura, Shinji
   Sho, Masayuki
   Koyama, Fumikazu
   Ueda, Takeshi
   Nishigori, Naoto
   Inoue, Takashi
   Nakamoto, Takayuki
   Fujii, Hisao
   Yoshikawa, Shusaku
   Inatsugi, Naoki
   Nakajima, Yoshiyuki
TI Erythropoietin attenuates intestinal inflammation and promotes tissue
   regeneration
SO SCANDINAVIAN JOURNAL OF GASTROENTEROLOGY
LA English
DT Article
DE cytokine; erythropoietin; inflammatory bowel disease; intestine; tissue
   regeneration
ID RECOMBINANT-HUMAN-ERYTHROPOIETIN; GASTRIC-MUCOSAL CELLS; BOWEL-DISEASE;
   CROHNS-DISEASE; STIMULATES PROLIFERATION; ENDOTHELIAL-CELLS; ANEMIA;
   RECEPTOR; RAT; ANGIOGENESIS
AB Background. The prevalence of inflammatory bowel disease (IBD) is increasing. Since patients usually need long-term treatment and suffer from reduced quality of life, there is a need to develop new therapeutic strategy. The aim of this study was to investigate the therapeutic potential of erythropoietin (EPO) for the treatment of IBD. Methods. Murine colitis was induced by 3.0% Dextran Sulfate Sodium (DSS). Recombinant human EPO (rhEPO) was given to evaluate the anti-inflammatory and regenerative effects on intestinal inflammation. The effect of rhEPO on human colon epithelial cells was also evaluated. Immunohistochemical analysis of EPO receptor was performed in human IBD tissues. Results. While about 62% of control mice with severe colitis induced by 5-day DSS died, 85% of mice treated with rhEPO survived. Histological analysis confirmed that EPO treatment reduced the colonic inflammation. Furthermore, EPO treatment significantly downregulated the local expressions of IFN-gamma, TNF-alpha and E-selectin in the colon, suggesting that the effect was associated with inhibiting local immune activation. In a 4-day DSS-induced colitis model, rhEPO significantly improved the recovery of body weight loss compared to controls. Furthermore, proliferating cell nuclear antigen expression was significantly upregulated in the colon tissue from mice treated with rhEPO compared to controls. In addition, rhEPO increased the growth of cultured human colon epithelial cells in a dose-dependent manner. Furthermore, EPO-receptor expression was confirmed in human IBD colon tissues. Conclusion. Three major functions of EPO, hematopoiesis, anti-inflammation and regeneration, may produce significant effects on intestinal inflammation, therefore suggesting that rhEPO might be useful for IBD.
C1 [Nakamura, Shinji; Sho, Masayuki; Koyama, Fumikazu; Ueda, Takeshi; Nishigori, Naoto; Inoue, Takashi; Nakamoto, Takayuki; Fujii, Hisao; Nakajima, Yoshiyuki] Nara Med Univ, Dept Surg, Nara, Japan.
   [Yoshikawa, Shusaku; Inatsugi, Naoki] Kenseikai Nara Coloproctol Ctr, Dept Surg, Nara, Japan.
C3 Nara Medical University
RP Sho, M (通讯作者)，Nara Med Univ, Dept Surg, 840 Shijo Cho, Kashihara, Nara 6348522, Japan.
EM m-sho@naramed-u.ac.jp
FU Ministry of Education, Culture, Sports, Science and Technology of Japan;
   Kidney Foundation, Japan [JKFB07-17, 08-6, 09-10]; Grants-in-Aid for
   Scientific Research [24591980] Funding Source: KAKEN
FX This study was supported by the Grants-in-Aid for Scientific Research
   from the Ministry of Education, Culture, Sports, Science and Technology
   of Japan (S. Nakamura) and Grant from The Kidney Foundation, Japan
   (JKFB07-17, 08-6, 09-10)(M. Sho).
CR Ammarguellat F, 1996, NEPHROL DIAL TRANSPL, V11, P687, DOI 10.1093/oxfordjournals.ndt.a027361
   ANAGNOSTOU A, 1994, P NATL ACAD SCI USA, V91, P3974, DOI 10.1073/pnas.91.9.3974
   Brines M, 2008, J INTERN MED, V264, P405, DOI 10.1111/j.1365-2796.2008.02024.x
   CARLINI RG, 1995, KIDNEY INT, V47, P740, DOI 10.1038/ki.1995.113
   Chaparro M, 2012, ALIMENT PHARM THER, V35, P971, DOI 10.1111/j.1365-2036.2012.05057.x
   Cuzzocrea S, 2004, J PHARMACOL EXP THER, V311, P1272, DOI 10.1124/jpet.104.073197
   Dassopoulos T, 2013, GASTROENTEROLOGY, V145, P1464, DOI 10.1053/j.gastro.2013.10.046
   Fenjves ES, 2003, TRANSPLANTATION, V75, P1356, DOI 10.1097/01.TP.0000062862.88375.BD
   Galeano M, 2006, CRIT CARE MED, V34, P1139, DOI 10.1097/01.CCM.0000206468.18653.EC
   Grimm C, 2002, NAT MED, V8, P718, DOI 10.1038/nm723
   Guagnozzi D, 2014, WORLD J GASTROENTERO, V20, P3542, DOI 10.3748/wjg.v20.i13.3542
   Haller H, 1996, KIDNEY INT, V50, P481, DOI 10.1038/ki.1996.339
   Haroon ZSA, 2003, AM J PATHOL, V163, P993, DOI 10.1016/S0002-9440(10)63459-1
   HORINA JH, 1993, GASTROENTEROLOGY, V104, P1828, DOI 10.1016/0016-5085(93)90666-Z
   Itoh K, 2006, WORLD J GASTROENTERO, V12, P234, DOI 10.3748/wjg.v12.i2.234
   Juul SE, 1999, PEDIATR RES, V46, P263, DOI 10.1203/00006450-199909000-00003
   Juul SE, 1998, EARLY HUM DEV, V52, P235, DOI 10.1016/S0378-3782(98)00030-9
   Koutroubakis IE, 2006, EUR J GASTROEN HEPAT, V18, P421, DOI 10.1097/00042737-200604000-00017
   Kuzumoto Y, 2005, HEPATOLOGY, V42, P608, DOI 10.1002/hep.20827
   Liu C, 1997, J BIOL CHEM, V272, P32395, DOI 10.1074/jbc.272.51.32395
   Liu S, 2013, NUTR CLIN PRACT, V28, P523, DOI 10.1177/0884533613487220
   Macdougall IC, 2013, NEW ENGL J MED, V368, P320, DOI 10.1056/NEJMoa1203166
   MASUDA S, 1993, J BIOL CHEM, V268, P11208
   Molodecky NA, 2012, GASTROENTEROLOGY, V142, P46, DOI 10.1053/j.gastro.2011.10.001
   Nomi T, 2007, CLIN CANCER RES, V13, P2151, DOI 10.1158/1078-0432.CCR-06-2746
   Ogilvie M, 2000, J BIOL CHEM, V275, P39754, DOI 10.1074/jbc.M004999200
   Oka Shiro, 2014, Gastrointest Endosc Clin N Am, V24, P405, DOI 10.1016/j.giec.2014.03.011
   Okada A, 1996, DIGESTION, V57, P328, DOI 10.1159/000201353
   Oussalah A, 2010, AM J GASTROENTEROL, V105, P2617, DOI 10.1038/ajg.2010.345
   Schreiber S, 1996, NEW ENGL J MED, V334, P619, DOI 10.1056/NEJM199603073341002
   Singh S, 2013, INFLAMM BOWEL DIS, V19, P864, DOI 10.1002/ibd.23011
   Spinelli A, 2014, ALIMENT PHARM THER, V40, P1009, DOI 10.1111/apt.12947
   Stein J, 2010, NAT REV GASTRO HEPAT, V7, P599, DOI 10.1038/nrgastro.2010.151
   Westenfelder C, 1999, KIDNEY INT, V55, P808, DOI 10.1046/j.1523-1755.1999.055003808.x
   Wu H, 1999, DEVELOPMENT, V126, P3597
   Yu YY, 2013, PLOS ONE, V8, DOI 10.1371/journal.pone.0069620
NR 36
TC 11
Z9 12
U1 1
U2 10
PU TAYLOR & FRANCIS LTD
PI ABINGDON
PA 2-4 PARK SQUARE, MILTON PARK, ABINGDON OR14 4RN, OXON, ENGLAND
SN 0036-5521
EI 1502-7708
J9 SCAND J GASTROENTERO
JI Scand. J. Gastroenterol.
PY 2015
VL 50
IS 9
BP 1094
EP 1102
DI 10.3109/00365521.2015.1020861
PG 9
WC Gastroenterology & Hepatology
WE Science Citation Index Expanded (SCI-EXPANDED)
SC Gastroenterology & Hepatology
GA CR4RE
UT WOS:000361323900005
PM 25861881
OA Green Submitted
DA 2024-01-22
ER

PT J
AU Paclik, D
   Berndt, U
   Guzy, C
   Dankof, A
   Danese, S
   Holzloehner, P
   Rosewicz, S
   Wiedenmann, B
   Wittig, BM
   Dignass, AU
   Sturm, A
AF Paclik, Daniela
   Berndt, Uta
   Guzy, Claudia
   Dankof, Anja
   Danese, Silvio
   Holzloehner, Pamela
   Rosewicz, Stefan
   Wiedenmann, Bertram
   Wittig, Bianca M.
   Dignass, Axel U.
   Sturm, Andreas
TI Galectin-2 induces apoptosis of lamina propria T lymphocytes and
   ameliorates acute and chronic experimental colitis in mice
SO JOURNAL OF MOLECULAR MEDICINE-JMM
LA English
DT Article
DE Galectins; Galectin-2; Apoptosis; Inflammatory bowel diseases; T
   lymphocytes
ID INFLAMMATORY-BOWEL-DISEASE; DEXTRAN SULFATE SODIUM; ACTIVE
   CROHNS-DISEASE; ULCERATIVE-COLITIS; AUTOIMMUNE INFLAMMATION; MAINTENANCE
   THERAPY; MONOCLONAL-ANTIBODY; MURINE COLITIS; CELL APOPTOSIS; INFLIXIMAB
AB Galectins have recently emerged as central regulators of the immune system. We have previously demonstrated that carbohydrate-dependent binding of galectin-2 induces apoptosis in activated T cells. Here, we investigate the potential therapeutic effect of galectin-2 in experimental colitis. Galectin-2 expression and its binding profile were determined by immunohistochemistry. Acute and chronic colitis was induced by dextran sodium sulfate administration and in a T-cell transfer colitis model. Apoptosis was assessed by TdT-mediated dUTP-biotin nick-end labeling, and cytokine secretion was determined by cytometric bead array. We show that galectin-2 was constitutively expressed mainly in the epithelial compartment of the mouse intestine and bind to lamina propria mononuclear cells. During colitis, galectin-2 expression was reduced, but could be restored to normal levels by immunosuppressive treatment. Galectin-2 treatment induced apoptosis of mucosal T cells and thus ameliorated acute and chronic dextran-sodium-sulfate-induced colitis and in a T-helper-cell 1-driven model of antigen-specific transfer colitis. Furthermore, the pro-inflammatory cytokine release was inhibited by galectin-2 treatment. In preliminary toxicity studies, galectin-2 was well tolerated. Our study provides evidence that galectin-2 induces apoptosis in vivo and ameliorates acute and chronic murine colitis. Furthermore, galectin-2 has no significant toxicity over a broad dose range, suggesting that it may serve as a new therapeutic agent in the treatment of inflammatory bowel disease.
C1 [Sturm, Andreas] Charite, Dept Gastroenterol & Hepatol, Campus Virchow Clin, D-13353 Berlin, Germany.
   [Paclik, Daniela; Berndt, Uta; Guzy, Claudia; Rosewicz, Stefan; Wiedenmann, Bertram; Dignass, Axel U.; Sturm, Andreas] Charite, Campus Virchow Klinikum, Med Klin mS Hepatol & Gastroenterol, D-13353 Berlin, Germany.
   [Dankof, Anja] Charite, Inst Pathol, D-13353 Berlin, Germany.
   [Danese, Silvio] IRCCS, Inst Clin Humanitas, Div Gastroenterol, Milan, Italy.
   [Holzloehner, Pamela; Wittig, Bianca M.] Charite, Med Klin Gastroenterol Infektiol & Rheumatol 1, D-13353 Berlin, Germany.
C3 Free University of Berlin; Humboldt University of Berlin; Charite
   Universitatsmedizin Berlin; Free University of Berlin; Humboldt
   University of Berlin; Charite Universitatsmedizin Berlin; Free
   University of Berlin; Humboldt University of Berlin; Charite
   Universitatsmedizin Berlin; Free University of Berlin; Humboldt
   University of Berlin; Charite Universitatsmedizin Berlin
RP Sturm, A (通讯作者)，Charite, Dept Gastroenterol & Hepatol, Campus Virchow Clin, D-13353 Berlin, Germany.
EM andreas.sturm@charite.de
RI Dignass, Axel/V-5400-2019; Danese, Silvio/ABH-9571-2020; Dignass,
   Axel/AAW-9653-2020
OI Dignass, Axel/0000-0002-9724-054X; Danese, Silvio/0000-0001-7341-1351;
   Wiedenmann, Bertram/0000-0002-7890-2552
FU Eli and Edythe Broad Foundation; Bundesministerium fur Forschung and
   Technologie (BMFT); Forschungsforderung of the Charite,
   Universitatsmedizin Berlin
FX This work was supported by a grant from the Broad Medical Research
   Program of The Eli and Edythe Broad Foundation, the Bundesministerium
   fur Forschung and Technologie (BMFT; AS), and by the Forschungsforderung
   of the Charite, Universitatsmedizin Berlin (AS).
CR Asseman C, 2003, J IMMUNOL, V171, P971, DOI 10.4049/jimmunol.171.2.971
   Atreya R, 2000, NAT MED, V6, P583, DOI 10.1038/75068
   Baumgart DC, 2006, AM J GASTROENTEROL, V101, P1048, DOI 10.1111/j.1572-0241.2006.00524.x
   Betti M, 2006, ANN ONCOL, V17, P235
   COOPER HS, 1993, LAB INVEST, V69, P238
   Dieleman LA, 1998, CLIN EXP IMMUNOL, V114, P385
   Elson CO, 2007, GASTROENTEROLOGY, V132, P2359, DOI 10.1053/j.gastro.2007.03.104
   Fiocchi C, 1998, GASTROENTEROLOGY, V115, P182, DOI 10.1016/S0016-5085(98)70381-6
   FIOCCHI C, 1984, GASTROENTEROLOGY, V86, P734
   Fuss IJ, 2006, INFLAMM BOWEL DIS, V12, P9, DOI 10.1097/01.MIB.0000194183.92671.b6
   Fuss IJ, 1996, J IMMUNOL, V157, P1261
   Gabius HJ, 2006, CRIT REV IMMUNOL, V26, P43, DOI 10.1615/CritRevImmunol.v26.i1.30
   Grabig A, 2006, INFECT IMMUN, V74, P4075, DOI 10.1128/IAI.01449-05
   Harjacek M, 2001, J RHEUMATOL, V28, P1914
   Hoffmann JC, 2002, PATHOBIOLOGY, V70, P121, DOI 10.1159/000068143
   Holzlöhner P, 2007, GASTROENTEROLOGY, V132, pA571
   Ilarregui JM, 2005, ANN RHEUM DIS, V64, P96, DOI 10.1136/ard.2005.044347
   Ina K, 1999, J IMMUNOL, V163, P1081
   Ito H, 2004, GASTROENTEROLOGY, V126, P989, DOI 10.1053/j.gastro.2004.01.012
   Krammer PH, 2007, NAT REV IMMUNOL, V7, P532, DOI 10.1038/nri2115
   Langrish CL, 2005, J EXP MED, V201, P233, DOI 10.1084/jem.20041257
   Liu FT, 2000, CLIN IMMUNOL, V97, P79, DOI 10.1006/clim.2000.4912
   Liu FT, 2005, NAT REV CANCER, V5, P29, DOI 10.1038/nrc1527
   Mudter J, 2007, GUT, V56, P293, DOI 10.1136/gut.2005.090464
   Mudter J, 2007, INFLAMM BOWEL DIS, V13, P1016, DOI 10.1002/ibd.20148
   Murphy CA, 2003, J EXP MED, V198, P1951, DOI 10.1084/jem.20030896
   MURPHY KM, 1990, SCIENCE, V250, P1720, DOI 10.1126/science.2125367
   Nio J, 2005, J HISTOCHEM CYTOCHEM, V53, P1323, DOI 10.1369/jhc.5A6685.2005
   Obermeier F, 2003, EUR J IMMUNOL, V33, P3265, DOI 10.1002/eji.200324124
   Ogata H, 2006, GUT, V55, P1255, DOI 10.1136/gut.2005.081794
   Papadakis KA, 2000, ANNU REV MED, V51, P289, DOI 10.1146/annurev.med.51.1.289
   PODOLSKY DK, 1991, NEW ENGL J MED, V325, P928, DOI 10.1056/NEJM199109263251306
   Rabinovich GA, 1999, CELL DEATH DIFFER, V6, P711, DOI 10.1038/sj.cdd.4400535
   Rabinovich GA, 2002, TRENDS IMMUNOL, V23, P313, DOI 10.1016/S1471-4906(02)02232-9
   Rachmilewitz D, 2002, GASTROENTEROLOGY, V122, P1428, DOI 10.1053/gast.2002.32994
   Rutgeerts P, 2005, NEW ENGL J MED, V353, P2462, DOI 10.1056/NEJMoa050516
   Sands BE, 2004, NEW ENGL J MED, V350, P876, DOI 10.1056/NEJMoa030815
   Santucci L, 2003, GASTROENTEROLOGY, V124, P1381, DOI 10.1016/S0016-5085(03)00267-1
   Shanahan F, 2000, Gastroenterology, V119, P1166, DOI 10.1016/S0016-5085(00)80035-9
   Strober W, 2007, J CLIN INVEST, V117, P514, DOI 10.1172/JCI30587
   Sturm A, 2004, J IMMUNOL, V173, P3825, DOI 10.4049/jimmunol.173.6.3825
   Sturm A, 2004, GUT, V53, P1624, DOI 10.1136/gut.2003.033613
   TARGAN SR, 1995, J IMMUNOL, V154, P664
   ten Hove T, 2002, GUT, V50, P206, DOI 10.1136/gut.50.2.206
   Ueyama H, 1998, GUT, V43, P48, DOI 10.1136/gut.43.1.48
   Van Den Brande JMH, 2003, GASTROENTEROLOGY, V124, P1774, DOI 10.1016/S0016-5085(03)00382-2
   van Dieren JM, 2006, INFLAMM BOWEL DIS, V12, P311, DOI 10.1097/01.MIB.0000209787.19952.53
   Weaver CT, 2007, ANNU REV IMMUNOL, V25, P821, DOI 10.1146/annurev.immunol.25.022106.141557
   Yen D, 2006, J CLIN INVEST, V116, P1310, DOI 10.1172/JCI21404
NR 49
TC 83
Z9 87
U1 1
U2 13
PU SPRINGER HEIDELBERG
PI HEIDELBERG
PA TIERGARTENSTRASSE 17, D-69121 HEIDELBERG, GERMANY
SN 0946-2716
EI 1432-1440
J9 J MOL MED
JI J. Mol. Med.
PD DEC
PY 2008
VL 86
IS 12
BP 1395
EP 1406
DI 10.1007/s00109-007-0290-2
PG 12
WC Genetics & Heredity; Medicine, Research & Experimental
WE Science Citation Index Expanded (SCI-EXPANDED)
SC Genetics & Heredity; Research & Experimental Medicine
GA 376JO
UT WOS:000261180100009
PM 18064431
DA 2024-01-22
ER

PT J
AU Mi, H
   Liu, FB
   Li, HW
   Hou, JT
   Li, PW
AF Mi, Hong
   Liu, Feng-bin
   Li, Hai-wen
   Hou, Jiang-tao
   Li, Pei-wu
TI Anti-inflammatory effect of Chang-An-Shuan on TNBS-induced experimental
   colitis in rats
SO BMC COMPLEMENTARY AND ALTERNATIVE MEDICINE
LA English
DT Article
DE Chang-An-Shuan; Ulcerative colitis; Interleukin-1 beta; Tumor necrosis
   factor-alpha; Nuclear factor-kappa B
ID INFLAMMATORY-BOWEL-DISEASE; KAPPA-B; PATHOGENESIS; MICE; RESVERATROL;
   MECHANISMS; CYTOKINES; MODELS
AB Background: Inflammatory bowel disease (IBD), denominated by Crohn's disease and ulcerative colitis, is often associated with abdominal pain, diarrhea and bloody stool. The standard protocols for treating colitis conditions are not satisfactory; thus, complementary and alternative medicines have been increasingly accepted by IBD sufferers worldwide. In this study, we aimed to elucidate the anti-inflammatory effect of Chang-An-Shuan (CAS), a 6-herb Chinese medicinal formula, on 2, 4, 6-trinitrobenzenesulfonic acid (TNBS)-induced colitis in rats and the underlying mechanisms.
   Methods: Sprague-Dawley rats were administered with rectal gavage of 2.5% TNBS in 50% ethanol for the induction of experimental colitis which is considered as a model for Crohn's disease. Upon the TNBS induction, rats were given CAS at 0.5 g/kg/day or 5 g/kg/day for 10 days. The application of salicylazosulfapyridine (0.5 g/kg/day) was served as a positive reference drug for the colitis condition. The efficacy and mechanistic action of CAS were evaluated by means of histopathological and biochemical approaches such as histological staining, real-time polymerase chain reaction, Western blotting analysis and enzyme-linked immunosorbent assay.
   Results: Oral administration of CAS at 5 g/kg/day, but not 0.5 g/kg/day, significantly ameliorated the severity of TNBS-induced colitis as evidenced by the reduced loss of body weight, alleviated diarrhea and decreased bloody stool. While lowering the disease activity index, the administration of CAS lessened mucosal lesions thus mucosal integrity of the colitis rats was notably improved. Further, the CAS treatment also significantly suppressed the mRNA and protein levels of pro-inflammatory cytokines, namely interleukin-1 beta and tumor necrosis factor-alpha while enhancing the level of anti-inflammatory cytokine IL-10 in the TNBS-treated rats. Importantly, the ameliorative effect of CAS was related to an inhibition of the nuclear factor-kappa B (NF-kappa B) signaling pathway by downregulating the expression levels of NF-kappa Bp-65, p-38 and p-AKT.
   Conclusions: We suggest that CAS is a potential alternative remedial approach for treating IBD conditions, and the anti-inflammatory effect of CAS is associated with the down-regulation of the NF-kappa B signaling pathway and the balanced production of pro- and anti-inflammatory cytokines.
C1 [Mi, Hong; Liu, Feng-bin; Hou, Jiang-tao; Li, Pei-wu] Guangzhou Univ Chinese Med, Affiliated Hosp 1, Dept Gastroenterol, Guangzhou 510405, Guangdong, Peoples R China.
   [Li, Hai-wen] Guangzhou Univ Chinese Med, Sch Clin Med 1, Guangzhou 510405, Guangdong, Peoples R China.
C3 Guangzhou University of Chinese Medicine; Guangzhou University of
   Chinese Medicine
RP Liu, FB (通讯作者)，Guangzhou Univ Chinese Med, Affiliated Hosp 1, Dept Gastroenterol, Guangzhou 510405, Guangdong, Peoples R China.
EM liufb163@163.com
FU Project of National Key Subject for Chinese medicine [2014-276];
   Foundation of Center Finance for Supporting University Developing in
   Guangdong
FX The authors are grateful for the help from the First School of Clinic
   Medicine, Guangzhou University of Chinese Medicine. This work was
   supported by the Project of National Key Subject for Chinese medicine
   (YueCaiJiao No. 2014-276), the Foundation of Center Finance for
   Supporting University Developing in Guangdong.
CR Abdallah DM, 2011, CAN J PHYSIOL PHARM, V89, P811, DOI 10.1139/Y11-080
   Atreya I, 2008, J INTERN MED, V263, P591, DOI 10.1111/j.1365-2796.2008.01953.x
   Bin ZK Chen, 2011, J NEW CHINESE MED, V43, P139
   Bouma G, 2003, NAT REV IMMUNOL, V3, P521, DOI 10.1038/nri1132
   Carter KB, 2000, J BIOL CHEM, V275, P27858
   da Silva MS, 2010, J ETHNOPHARMACOL, V128, P467, DOI 10.1016/j.jep.2010.01.024
   Daryani NE, 2014, CLIN RES HEPATOL GAS, V38, P360, DOI 10.1016/j.clinre.2013.12.008
   Farrell RJ, 2002, LANCET, V359, P331, DOI 10.1016/S0140-6736(02)07499-8
   Fouser LA, 2008, IMMUNOL REV, V226, P87, DOI 10.1111/j.1600-065X.2008.00712.x
   Franke TF, 1997, SCIENCE, V275, P665, DOI 10.1126/science.275.5300.665
   Jia YM, 2014, PHYTOTHER RES, V28, P110, DOI 10.1002/ptr.4967
   Kaminska B, 2005, BBA-PROTEINS PROTEOM, V1754, P253, DOI 10.1016/j.bbapap.2005.08.017
   Khanna PV, 2014, SEMIN IMMUNOPATHOL, V36, P541, DOI 10.1007/s00281-014-0444-6
   Khare V, 2015, INFLAMM BOWEL DIS, V21, P287, DOI 10.1097/MIB.0000000000000281
   Kozuch PL, 2008, WORLD J GASTROENTERO, V14, P354, DOI 10.3748/wjg.14.354
   Lee MS, 2012, PLOS ONE, V7, DOI [10.1371/journal.pone.0035710, 10.1371/journal.pone.0040370]
   Lee SY, 2015, EUR J PHARMACOL, V762, P333, DOI 10.1016/j.ejphar.2015.06.011
   Liu X, 2011, J ETHNOPHARMACOL, V133, P780, DOI 10.1016/j.jep.2010.11.010
   Malik Talha, 2012, Front Biosci (Schol Ed), V4, P1172
   MORRIS GP, 1989, GASTROENTEROLOGY, V96, P795, DOI 10.1016/0016-5085(89)90904-9
   Muzes G, 2012, WORLD J GASTROENTERO, V18, P5848, DOI 10.3748/wjg.v18.i41.5848
   Neuman Manuela G, 2004, Rom J Gastroenterol, V13, P309
   Papadakis KA, 2000, ANNU REV MED, V51, P289, DOI 10.1146/annurev.med.51.1.289
   Sartor RB, 2006, NAT CLIN PRACT GASTR, V3, P390, DOI 10.1038/ncpgasthep0528
   Spehlmann ME, 2009, CURR OPIN GASTROEN, V25, P92, DOI 10.1097/MOG.0b013e328324f857
   Tsang SW, 2015, J ETHNOPHARMACOL, V162, P20, DOI 10.1016/j.jep.2014.12.035
   Velde AAT, 2006, INFLAMM BOWEL DIS, V12, P995, DOI 10.1097/01.mib.0000227817.54969.5e
   Wirtz S, 2007, NAT PROTOC, V2, P541, DOI 10.1038/nprot.2007.41
   Xiao HT, 2013, J NAT PROD, V76, P2120, DOI 10.1021/np4006772
   Xu XJ, 2016, EVID-BASED COMPL ALT, V2016, DOI 10.1155/2016/2601830
   Yadav V, 2016, TRANSL RES, V176, P38, DOI 10.1016/j.trsl.2016.04.009
   Yao J, 2010, ARCH MED RES, V41, P288, DOI 10.1016/j.arcmed.2010.05.002
   Yoshino T, 2016, BMJ OPEN GASTROENTER, V3, DOI 10.1136/bmjgast-2016-000103
NR 33
TC 19
Z9 22
U1 0
U2 16
PU BMC
PI LONDON
PA CAMPUS, 4 CRINAN ST, LONDON N1 9XW, ENGLAND
EI 1472-6882
J9 BMC COMPLEM ALTERN M
JI BMC Complement. Altern. Med.
PD JUN 15
PY 2017
VL 17
AR 315
DI 10.1186/s12906-017-1794-0
PG 8
WC Integrative & Complementary Medicine
WE Science Citation Index Expanded (SCI-EXPANDED)
SC Integrative & Complementary Medicine
GA EY0HB
UT WOS:000403637700001
PM 28619075
OA gold, Green Published
DA 2024-01-22
ER

PT J
AU Mendrick, DL
   Schnackenberg, L
AF Mendrick, Donna L.
   Schnackenberg, Laura
TI Genomic and metabolomic advances in the identification of disease and
   adverse event biomarkers
SO BIOMARKERS IN MEDICINE
LA English
DT Review
DE biomarker; genomic; metabolomic; metabonomic; personalized; medicine;
   pharmacogenomic
ID CHROMATOGRAPHY-MASS-SPECTROMETRY; RESONANCE-BASED METABOLOMICS;
   GENE-EXPRESSION; PERIPHERAL-BLOOD; POTENTIAL BIOMARKERS;
   ULCERATIVE-COLITIS; NMR SPECTROSCOPY; ISCHEMIC-STROKE; CROHNS-DISEASE;
   KIDNEY INJURY
AB Incomplete knowledge of tissue pathogenesis is hampering the identification of biomarkers for the appropriate therapeutic targets to prevent or inhibit disease processes, and the prediction and diagnosis of injury due to disease and adverse events of drug therapy. The revolution in genomics and metabolomics, combined with advanced bioinformatics and computational methods for mining such large, complex data sets, are beginning to provide critical insights into tissue injury. Such results will move us closer to the promise of personalized medicine.
C1 [Mendrick, Donna L.; Schnackenberg, Laura] US FDA, Natl Ctr Toxicol Res, Div Syst Toxicol, Jefferson, AR 72079 USA.
C3 US Food & Drug Administration (FDA)
RP Mendrick, DL (通讯作者)，US FDA, Natl Ctr Toxicol Res, Div Syst Toxicol, BFT-230,3900 NCTR Rd, Jefferson, AR 72079 USA.
EM donna.mendrick@fda.hhs.gov
CR Altmaier E, 2008, ENDOCRINOLOGY, V149, P3478, DOI 10.1210/en.2007-1747
   Atkinson AJ, 2001, CLIN PHARMACOL THER, V69, P89, DOI 10.1067/mcp.2000.113989
   Barba I, 2008, J CELL MOL MED, V12, P1477, DOI 10.1111/j.1582-4934.2008.00385.x
   Barba I, 2008, MAGN RESON MED, V60, P27, DOI 10.1002/mrm.21632
   Beger RD, 2008, PEDIATR NEPHROL, V23, P977, DOI 10.1007/s00467-008-0756-7
   Beger RD, 2006, METABOLOMICS, V2, P125, DOI 10.1007/s11306-006-0026-2
   Boudonck KJ, 2009, TOXICOL PATHOL, V37, P280, DOI 10.1177/0192623309332992
   Brazma A, 2001, NAT GENET, V29, P365, DOI 10.1038/ng1201-365
   Brindle JT, 2002, NAT MED, V8, P1439, DOI 10.1038/nm802
   Buck Wayne R., 2008, V460, P23, DOI 10.1007/978-1-60327-048-9_2
   Burczynski ME, 2006, PHARMACOGENOMICS, V7, P187, DOI 10.2217/14622416.7.2.187
   Burczynski ME, 2006, J MOL DIAGN, V8, P51, DOI 10.2353/jmoldx.2006.050079
   Bushel PR, 2007, P NATL ACAD SCI USA, V104, P18211, DOI 10.1073/pnas.0706987104
   Canales RD, 2006, NAT BIOTECHNOL, V24, P1115, DOI 10.1038/nbt1236
   Chan ECY, 2009, J PROTEOME RES, V8, P352, DOI 10.1021/pr8006232
   Chan W, 2008, J PHARMACEUT BIOMED, V46, P757, DOI 10.1016/j.jpba.2007.11.042
   Clarke CJ, 2008, TOXICOL PATHOL, V36, P140, DOI 10.1177/0192623307310947
   Clayton TA, 2004, ARCH TOXICOL, V78, P86, DOI 10.1007/s00204-003-0515-2
   Clayton TA, 2003, ARCH TOXICOL, V77, P208, DOI 10.1007/s00204-002-0431-x
   Coen M, 2007, J PROTEOME RES, V6, P2711, DOI 10.1021/pr070164f
   Coen M, 2005, CLIN INFECT DIS, V41, P1582, DOI 10.1086/497836
   Craig A, 2006, J PROTEOME RES, V5, P1586, DOI 10.1021/pr0503376
   Deng MC, 2006, AM J TRANSPLANT, V6, P150, DOI 10.1111/j.1600-6143.2005.01175.x
   Deverka RA, 2009, PUBLIC HEALTH GENOM, V12, P149, DOI 10.1159/000189627
   Dunne VG, 2005, NMR BIOMED, V18, P24, DOI 10.1002/nbm.918
   Ebbels TMD, 2007, J PROTEOME RES, V6, P4407, DOI 10.1021/pr0703021
   Espandiari P, 2008, J APPL TOXICOL, V28, P628, DOI 10.1002/jat.1314
   Evans RW, 2005, AM J TRANSPLANT, V5, P1553, DOI 10.1111/j.1600-6143.2005.00869.x
   Fang KC, 2007, J IMMUNOTOXICOL, V4, P209, DOI 10.1080/15476910701385570
   FDA, TABL VAL GEN BIOM CO
   Fiehn O, 2002, PLANT MOL BIOL, V48, P155, DOI 10.1023/A:1013713905833
   Fiehn O, 2007, METABOLOMICS, V3, P175, DOI 10.1007/s11306-007-0070-6
   Fielden MR, 2008, TOXICOL SCI, V103, P28, DOI 10.1093/toxsci/kfn022
   Goodsaid F, 2007, AAPS J, V9, pE105, DOI 10.1208/aapsj0901010
   Goodsaid FM, 2008, TOXICOLOGY, V245, P219, DOI 10.1016/j.tox.2007.12.023
   Guo L, 2006, NAT BIOTECHNOL, V24, P1162, DOI 10.1038/nbt1238
   Heidecker B, 2007, HEART FAIL REV, V12, P1, DOI 10.1007/s10741-007-9004-7
   Holmes Elaine, 2006, NeuroRx, V3, P358, DOI 10.1016/j.nurx.2006.05.004
   Hultin-Rosenberg L, 2006, XENOBIOTICA, V36, P1122, DOI 10.1080/00498250600861801
   Hunt JL, 2008, ARCH PATHOL LAB MED, V132, P248, DOI 10.1043/1543-2165(2008)132[248:MPIAPP]2.0.CO;2
   Ichimura T, 1998, J BIOL CHEM, V273, P4135, DOI 10.1074/jbc.273.7.4135
   Kaddurah-Daouk R, 2008, ANNU REV PHARMACOL, V48, P653, DOI 10.1146/annurev.pharmtox.48.113006.094715
   Kim K, 2009, MOL CELL PROTEOMICS, V8, P558, DOI 10.1074/mcp.M800165-MCP200
   Koulman A, 2009, ANAL BIOANAL CHEM, V394, P663, DOI 10.1007/s00216-009-2690-3
   Laterza OF, 2008, BIOMARK MED, V2, P81, DOI 10.2217/17520363.2.1.81
   Leone AM, 2007, CHEM RES TOXICOL, V20, P600, DOI 10.1021/tx600351g
   Li X, 2009, ANAL CHIM ACTA, V633, P257, DOI 10.1016/j.aca.2008.11.058
   Liew CC, 2006, J LAB CLIN MED, V147, P126, DOI 10.1016/j.lab.2005.10.005
   Lindon JC, 2005, PHARMACOGENOMICS, V6, P691, DOI 10.2217/14622416.6.7.691
   Lindon JC, 2003, TOXICOL APPL PHARM, V187, P137, DOI 10.1016/S0041-008X(02)00079-0
   LINDON JC, 1999, ANNU REV NMR SPECTRO, P2
   Magnusson L, 2008, ECON IND DEMOCRACY, V29, P5, DOI 10.1177/0143831X07085148
   Maguire G, 2006, EXPERT OPIN DRUG DIS, V1, P351, DOI 10.1517/17460441.1.4.351
   Martin R, 2006, PHARMACOGENOMICS, V7, P1003, DOI 10.2217/14622416.7.7.1003
   Mattes WB, 2009, CLIN PHARMACOL THER, V85, P327, DOI 10.1038/clpt.2008.270
   Mattes William B., 2008, V460, P221, DOI 10.1007/978-1-60327-048-9_11
   Mendrick DL, 2007, BIOMARK MED, V1, P319, DOI 10.2217/17520363.1.2.319
   Miyamoto M, 2008, TOXICOL SCI, V106, P538, DOI 10.1093/toxsci/kfn188
   Moolenaar SH, 2003, ANN CLIN BIOCHEM, V40, P16, DOI 10.1258/000456303321016132
   Moore DF, 2005, CIRCULATION, V111, P212, DOI 10.1161/01.CIR.0000152105.79665.C6
   Nicholson JK, 1999, XENOBIOTICA, V29, P1181, DOI 10.1080/004982599238047
   *OFF BIOT ACT, REP DEP HLTH HUM SER
   Park JC, 2009, J TOXICOL ENV HEAL A, V72, P374, DOI 10.1080/15287390802647195
   Patterson TA, 2006, NAT BIOTECHNOL, V24, P1140, DOI 10.1038/nbt1242
   Portilla D, 2006, KIDNEY INT, V69, P2194, DOI 10.1038/sj.ki.5000433
   Robertson DG, 2007, CHEM RES TOXICOL, V20, P1871, DOI 10.1021/tx7002036
   Sansone SA, 2007, NAT BIOTECHNOL, V25, P844, DOI 10.1038/nbt0807-846b
   Saude EJ, 2009, AM J RESP CRIT CARE, V179, P25, DOI 10.1164/rccm.200711-1716OC
   Schnackenberg LK, 2007, METABOLOMICS, V3, P87, DOI 10.1007/s11306-006-0046-y
   Schnackenberg LK, 2009, TOXICOL APPL PHARM, V235, P25, DOI 10.1016/j.taap.2008.11.015
   Segman RH, 2005, MOL PSYCHIATR, V10, P500, DOI 10.1038/sj.mp.4001636
   Serkova NJ, 2008, AM J PHYSIOL-LUNG C, V295, pL152, DOI 10.1152/ajplung.00515.2007
   Sharp FR, 2007, STROKE, V38, P691, DOI 10.1161/01.STR.0000247940.27518.38
   Sharp FR, 2006, ARCH NEUROL-CHICAGO, V63, P1529, DOI 10.1001/archneur.63.11.1529
   Shi LM, 2006, NAT BIOTECHNOL, V24, P1151, DOI 10.1038/nbt1239
   Soga T, 2006, J BIOL CHEM, V281, P16768, DOI 10.1074/jbc.M601876200
   Spear BB, 2001, TRENDS MOL MED, V7, P201, DOI 10.1016/S1471-4914(01)01986-4
   SPIVEY JR, 1993, J CLIN INVEST, V92, P17, DOI 10.1172/JCI116546
   Spratlin JL, 2009, CLIN CANCER RES, V15, P431, DOI 10.1158/1078-0432.CCR-08-1059
   Sreekumar A, 2009, NATURE, V457, P910, DOI 10.1038/nature07762
   Sun J, 2008, J CHROMATOGR B, V871, P328, DOI 10.1016/j.jchromb.2008.04.008
   Tang Y, 2006, J CEREBR BLOOD F MET, V26, P1089, DOI 10.1038/sj.jcbfm.9600264
   Trygg J, 2007, J PROTEOME RES, V6, P469, DOI 10.1021/pr060594q
   Tsang TA, 2006, J PROTEOME RES, V5, P483, DOI 10.1021/pr050244o
   United States Department of Health and Human Services, 2008, PERS HLTH CAR PION P
   *US FDA, US FDAS CRIT PATH RE
   van Ginneken V, 2007, BBA-MOL CELL BIOL L, V1771, P1263, DOI 10.1016/j.bbalip.2007.07.007
   Von Stein P, 2008, GASTROENTEROLOGY, V134, P1869, DOI 10.1053/j.gastro.2008.02.083
   Wang K, 2009, P NATL ACAD SCI USA, V106, P4402, DOI 10.1073/pnas.0813371106
   Wang Z, 2009, NAT REV GENET, V10, P57, DOI 10.1038/nrg2484
   Wei L, 2008, TOXICOL APPL PHARM, V227, P417, DOI 10.1016/j.taap.2007.11.015
   Wei L, 2009, TOXICOL APPL PHARM, V234, P314, DOI 10.1016/j.taap.2008.11.010
   Weljie AM, 2007, J PROTEOME RES, V6, P3456, DOI 10.1021/pr070123j
   Wishart DS, 2008, DRUGS R&D, V9, P307, DOI 10.2165/00126839-200809050-00002
   Wishart DS, 2008, CONTRIB NEPHROL, V160, P76, DOI 10.1159/000125935
   Wishart DS, 2008, TRAC-TREND ANAL CHEM, V27, P228, DOI 10.1016/j.trac.2007.12.001
   Wishart DS, 2006, CURR OPIN NEPHROL HY, V15, P637, DOI 10.1097/01.mnh.0000247499.64291.52
   Woo HM, 2009, CLIN CHIM ACTA, V400, P63, DOI 10.1016/j.cca.2008.10.014
   Woodcock J, 2007, CLIN PHARMACOL THER, V81, P164, DOI 10.1038/sj.clpt.6100063
   Xu HC, 2008, J CEREBR BLOOD F MET, V28, P1320, DOI 10.1038/jcbfm.2008.22
   Yang J, 2006, J PROTEOME RES, V5, P554, DOI 10.1021/pr050364w
   Yin PY, 2006, J PROTEOME RES, V5, P2135, DOI 10.1021/pr060256p
NR 102
TC 24
Z9 28
U1 0
U2 10
PU FUTURE MEDICINE LTD
PI LONDON
PA UNITEC HOUSE, 3RD FLOOR, 2 ALBERT PLACE, FINCHLEY CENTRAL, LONDON, N3
   1QB, ENGLAND
SN 1752-0363
EI 1752-0371
J9 BIOMARK MED
JI Biomark. Med.
PD OCT
PY 2009
VL 3
IS 5
BP 605
EP 615
DI 10.2217/BMM.09.43
PG 11
WC Medicine, Research & Experimental
WE Science Citation Index Expanded (SCI-EXPANDED)
SC Research & Experimental Medicine
GA 511CA
UT WOS:000271140300019
PM 20477528
DA 2024-01-22
ER

PT J
AU Sarmadi, M
   Ship, JA
AF Sarmadi, M
   Ship, JA
TI Refractory major aphthous stomatitis managed with systemic
   immunosuppressants: A case report
SO QUINTESSENCE INTERNATIONAL
LA English
DT Article
DE immunosuppressant; major recurrent aphthous stomatitis; steroids;
   thalidomide
ID IMMUNODEFICIENCY-VIRUS-INFECTION; ORAL LICHEN-PLANUS; BEHCETS-DISEASE;
   CLINICAL-TRIAL; NUCLEAR ANTIGENS; PERIPHERAL-BLOOD; CROHNS-DISEASE;
   HIV-INFECTION; LONG-TERM; THALIDOMIDE
AB This article presents an unusual case of major recurrent aphthous stomatitis that was refractory to multiple topical and systemic immunosuppressive therapies. Ultimately, thalidomide was selected despite its well-recognized adverse potential, and was successful in producing remission of ulcers. Strict clinical protocols were followed for this therapy in collaboration with numerous medical providers. This case illustrates the ability of multiple oral health and medical providers to collaborate in the diagnosis, management, and follow-up of a patient with an oral vesiculoerosive disease.
C1 NYU, Coll Dent, Dept Oral Med, New York, NY 10010 USA.
   NYU, Coll Dent, Bluestone Ctr Clin Res, New York, NY 10010 USA.
C3 New York University; New York University
RP Ship, JA (通讯作者)，NYU, Coll Dent, Dept Oral Med, 345 E 24th St, New York, NY 10010 USA.
EM jonathan.ship@nyu.edu
CR Abdu TAM, 1999, J CLIN ENDOCR METAB, V84, P838, DOI 10.1210/jc.84.3.838
   Aranda-Michel J, 1998, Gastroenterologist, V6, P34
   ATRA E, 1993, CLIN EXP RHEUMATOL, V11, P487
   Bachtiar EW, 1998, ASIAN PAC J ALLERGY, V16, P75
   Bonnetblanc JM, 1996, DERMATOLOGY, V193, P321, DOI 10.1159/000246279
   BRIGGS JD, 1991, IMMUNOL LETT, V29, P89, DOI 10.1016/0165-2478(91)90206-P
   Chaidemenos GC, 1998, INT J DERMATOL, V37, P206, DOI 10.1046/j.1365-4362.1998.00271.x
   Chandrasekhar J, 1999, ORAL SURG ORAL MED O, V87, P564, DOI 10.1016/S1079-2104(99)70134-4
   DIAZLLOPIS M, 1990, CURR EYE RES, V9, P17, DOI 10.3109/02713689008999414
   Dieterich W, 1999, J INVEST DERMATOL, V113, P133, DOI 10.1046/j.1523-1747.1999.00627.x
   DRINNAN AJ, 1978, J ORAL PATHOL MED, V7, P414, DOI 10.1111/j.1600-0714.1978.tb01611.x
   Eversole LR, 1997, SEMIN CUTAN MED SURG, V16, P284, DOI 10.1016/S1085-5629(97)80018-1
   Fei PC, 1998, INT J CLIN LAB RES, V28, P29, DOI 10.1007/s005990050014
   Field E A, 1992, Int J Paediatr Dent, V2, P1
   Friedman RJ, 1995, J BONE JOINT SURG AM, V77A, P1801, DOI 10.2106/00004623-199512000-00002
   GARDNERMEDWIN JMM, 1994, ANN RHEUM DIS, V53, P828, DOI 10.1136/ard.53.12.828
   Ghate JV, 1999, J AM ACAD DERMATOL, V40, P1, DOI 10.1016/S0190-9622(99)70523-2
   GLICK M, 1994, ORAL SURG ORAL MED O, V77, P344, DOI 10.1016/0030-4220(94)90195-3
   GLICK M, 1999, ADA GUIDE DENT THERA
   GOMELLA LG, 1997, CLIN POCKET REFERENC
   Gonzalez C, 1997, J CLIN LAB ANAL, V11, P388
   GRINSPAN D, 1989, J AM ACAD DERMATOL, V20, P1060, DOI 10.1016/S0190-9622(89)70132-8
   GRINSPAN D, 1985, J AM ACAD DERMATOL, V12, P85, DOI 10.1016/S0190-9622(85)70014-X
   Haisraeli-Shalish M, 1996, ORAL SURG ORAL MED O, V82, P634, DOI 10.1016/S1079-2104(96)80437-9
   Jacobson JM, 1999, J INFECT DIS, V180, P61, DOI 10.1086/314834
   Jacobson JM, 1997, NEW ENGL J MED, V336, P1487, DOI 10.1056/NEJM199705223362103
   Johnston DE, 1999, AM FAM PHYSICIAN, V59, P2223
   KAPLAN B, 1978, J ORAL PATHOL MED, V7, P400, DOI 10.1111/j.1600-0714.1978.tb01609.x
   KLEIN BS, 1987, J INFECT DIS, V155, P262, DOI 10.1093/infdis/155.2.262
   KLEINMAN DV, 1991, COMMUNITY DENT ORAL, V19, P129, DOI 10.1111/j.1600-0528.1991.tb00128.x
   LAROCHELLE GE, 1993, AM J MED, V95, P258, DOI 10.1016/0002-9343(93)90277-V
   Lear JT, 1996, CLIN EXP DERMATOL, V21, P56
   LEHNER T, 1968, P ROY SOC MED, V61, P515, DOI 10.1177/003591576806100543
   LEHNER T, 1976, LANCET, V2, P926
   LOCKHART PB, 1997, HOSP CARE DENT PATIE
   Loring DW, 1996, J EPILEPSY, V9, P1
   LOZADANUR F, 1991, ORAL SURG ORAL MED O, V71, P283, DOI 10.1016/0030-4220(91)90300-2
   MacPhail L, 1997, SEMIN CUTAN MED SURG, V16, P301, DOI 10.1016/S1085-5629(97)80020-X
   MacPhail L A, 1997, Oral Dis, V3 Suppl 1, pS190
   MACPHAIL LA, 1992, ORAL SURG ORAL MED O, V73, P283, DOI 10.1016/0030-4220(92)90122-7
   MACPHAIL LA, 1991, ORAL SURG ORAL MED O, V71, P678, DOI 10.1016/0030-4220(91)90273-F
   MAEDA K, 1994, J GASTROENTEROL, V29, P577, DOI 10.1007/BF02365438
   Mäki M, 1998, DIGEST DIS, V16, P330, DOI 10.1159/000016885
   Mangelsdorf HC, 1996, J AM ACAD DERMATOL, V34, P745, DOI 10.1016/S0190-9622(96)90006-7
   MASUDA K, 1989, LANCET, V1, P1093
   MENNI S, 1993, PEDIATR DERMATOL, V10, P283, DOI 10.1111/j.1525-1470.1993.tb00377.x
   Meyer J D, 1977, Br Med J, V1, P671
   MILLER MF, 1980, ORAL SURG ORAL MED O, V49, P409, DOI 10.1016/0030-4220(80)90284-4
   MILLER MF, 1978, J ORAL PATHOL MED, V7, P387, DOI 10.1111/j.1600-0714.1978.tb01607.x
   MUZYKA BC, 1994, ORAL SURG ORAL MED O, V77, P116, DOI 10.1016/0030-4220(94)90271-2
   Nasca MR, 1999, J INVEST DERMATOL, V113, P720, DOI 10.1046/j.1523-1747.1999.00744.x
   NOLAN A, 1991, J ORAL PATHOL MED, V20, P389, DOI 10.1111/j.1600-0714.1991.tb00950.x
   OLSON JA, 1978, J ORAL PATHOL MED, V7, P393, DOI 10.1111/j.1600-0714.1978.tb01608.x
   PALOPOLI J, 1990, SOUTHERN MED J, V83, P475, DOI 10.1097/00007611-199004000-00029
   PATERSON DL, 1995, CLIN INFECT DIS, V20, P250, DOI 10.1093/clinids/20.2.250
   PEDERSEN A, 1994, CLIN IMMUNOL IMMUNOP, V72, P98, DOI 10.1006/clin.1994.1112
   Pedersen A, 1993, APMIS Suppl, V37, P1
   PHELAN JA, 1991, ORAL SURG ORAL MED O, V71, P68, DOI 10.1016/0030-4220(91)90524-G
   Porter SR, 1998, CRIT REV ORAL BIOL M, V9, P306, DOI 10.1177/10454411980090030401
   Reddel SW, 1999, CLIN DIAGN LAB IMMUN, V6, P775, DOI 10.1128/CDLI.6.6.775-782.1999
   Rees TD, 1996, DERMATOL CLIN, V14, P243, DOI 10.1016/S0733-8635(05)70353-3
   Rehberger A, 1998, EUR J DERMATOL, V8, P274
   REVUZ J, 1990, ARCH DERMATOL, V126, P923, DOI 10.1001/archderm.126.7.923
   Rizzi R, 1997, INT J CLIN LAB RES, V27, P225, DOI 10.1007/BF02912462
   RODENAS JM, 1992, DERMATOLOGY, V184, P205, DOI 10.1159/000247542
   Rogers RS, 1997, SEMIN CUTAN MED SURG, V16, P278, DOI 10.1016/S1085-5629(97)80017-X
   ROLOY P, 1999, AM J GASTROENTEROL, V94, P219
   Rybakov A I, 1975, Stomatologiia (Mosk), V54, P8
   Scheig R, 1996, PRIMARY CARE, V23, P551, DOI 10.1016/S0095-4543(05)70347-X
   SCHULER U, 1995, DRUG SAFETY, V12, P364, DOI 10.2165/00002018-199512060-00002
   SHIP II, 1972, ORAL SURG ORAL MED O, V33, P400, DOI 10.1016/0030-4220(72)90469-0
   Ship JA, 1996, ORAL SURG ORAL MED O, V81, P141, DOI 10.1016/S1079-2104(96)80403-3
   Ship JA, 2000, QUINTESSENCE INT, V31, P95
   SKOGLUND A, 1994, SCAND J DENT RES, V102, P295
   SUN A, 1994, J ORAL PATHOL MED, V23, P172, DOI 10.1111/j.1600-0714.1994.tb01108.x
   TAYLOR LJ, 1992, J ORAL PATHOL MED, V21, P21, DOI 10.1111/j.1600-0714.1992.tb00963.x
   TODD P, 1994, CLIN EXP DERMATOL, V19, P217, DOI 10.1111/j.1365-2230.1994.tb01168.x
   *US FDA, 2000, THAL INF
   VANDEHEYNING J, 1978, LARYNGOSCOPE, V88, P522
   Vazquez H, 1996, EUR J GASTROEN HEPAT, V8, P15, DOI 10.1097/00042737-199601000-00005
   Verpilleux MP, 1999, DERMATOLOGY, V198, P247, DOI 10.1159/000018123
   WAHBAYAHAV AV, 1995, J AM ACAD DERMATOL, V33, P680, DOI 10.1016/0190-9622(95)91310-6
   WEIDLE PJ, 1996, AM J HEALTH-SYST PH, V53, P371
   WOLVERTON SE, 1991, SYSTEMIC DRUGS SKIN, P86
   Woo SB, 1996, J AM DENT ASSOC, V127, P1202, DOI 10.14219/jada.archive.1996.0412
   WULFF CH, 1985, BRIT J DERMATOL, V112, P475, DOI 10.1111/j.1365-2133.1985.tb02323.x
   Zissis N P, 1983, J Oral Med, V38, P161
NR 87
TC 1
Z9 1
U1 0
U2 0
PU QUINTESSENCE PUBLISHING CO INC
PI HANOVER PARK
PA 4350 CHANDLER DRIVE, HANOVER PARK, IL 60133 USA
SN 0033-6572
EI 1936-7163
J9 QUINTESSENCE INT
JI Quintessence Int.
PD JAN
PY 2004
VL 35
IS 1
BP 39
EP 48
PG 10
WC Dentistry, Oral Surgery & Medicine
WE Science Citation Index Expanded (SCI-EXPANDED)
SC Dentistry, Oral Surgery & Medicine
GA 775YL
UT WOS:000189088200007
PM 14765640
DA 2024-01-22
ER

PT J
AU Li, JS
   Ji, YH
   Chen, N
   Dai, L
   Deng, HX
AF Li, Junshu
   Ji, Yanhong
   Chen, Na
   Dai, Lei
   Deng, Hongxin
TI Colitis-associated carcinogenesis: crosstalk between tumors, immune
   cells and gut microbiota
SO CELL AND BIOSCIENCE
LA English
DT Review
DE Colitis-associated carcinogenesis; IBD therapy; Intestinal epithelial
   cells; Intestinal mesenchymal cells; Immune cells; Gut microbiota
ID INTESTINAL EPITHELIAL-CELLS; CANCER-ASSOCIATED FIBROBLASTS;
   COLORECTAL-CANCER; DENDRITIC CELLS; ULCERATIVE-COLITIS;
   SUPPRESSOR-CELLS; COLON-CANCER; FUSOBACTERIUM-NUCLEATUM; MESENCHYMAL
   CELLS; STAT3 ACTIVATION
AB Colorectal cancer (CRC) is the third most common cancer worldwide. One of the main causes of colorectal cancer is inflammatory bowel disease (IBD), which includes ulcerative colitis (UC) and Crohn's disease (CD). Intestinal epithelial cells (IECs), intestinal mesenchymal cells (IMCs), immune cells, and gut microbiota construct the main body of the colon and maintain colon homeostasis. In the development of colitis and colitis-associated carcinogenesis, the damage, disorder or excessive recruitment of different cells such as IECs, IMCs, immune cells and intestinal microbiota play different roles during these processes. This review aims to discuss the various roles of different cells and the crosstalk of these cells in transforming intestinal inflammation to cancer, which provides new therapeutic methods for chemotherapy, targeted therapy, immunotherapy and microbial therapy.
C1 [Li, Junshu; Ji, Yanhong; Chen, Na; Dai, Lei; Deng, Hongxin] Sichuan Univ, West China Hosp, Canc Ctr, Dept Biotherapy, Ke Yuan Rd 4,1 Gao Peng St, Chengdu 610041, Peoples R China.
   [Li, Junshu; Ji, Yanhong; Chen, Na; Dai, Lei; Deng, Hongxin] Sichuan Univ, West China Hosp, State Key Lab Biotherapy, Ke Yuan Rd 4,1 Gao Peng St, Chengdu 610041, Peoples R China.
C3 Sichuan University; Sichuan University
RP Dai, L; Deng, HX (通讯作者)，Sichuan Univ, West China Hosp, Canc Ctr, Dept Biotherapy, Ke Yuan Rd 4,1 Gao Peng St, Chengdu 610041, Peoples R China.; Dai, L; Deng, HX (通讯作者)，Sichuan Univ, West China Hosp, State Key Lab Biotherapy, Ke Yuan Rd 4,1 Gao Peng St, Chengdu 610041, Peoples R China.
EM dailei2016@scu.edu.cn; denghongx@scu.edu.cn
RI zhang, shuai/IVU-7877-2023
FU We thank Wencheng Zhou, Gang Shi and Lin Cheng for a critical reading of
   the manuscript.
FX We thank Wencheng Zhou, Gang Shi and Lin Cheng for a critical reading of
   the manuscript.
CR Abbasi-Kenarsari H, 2020, INT IMMUNOPHARMACOL, V88, DOI 10.1016/j.intimp.2020.107006
   Abe K, 2007, P NATL ACAD SCI USA, V104, P17022, DOI 10.1073/pnas.0708469104
   Abolarinwa BA, 2019, INT J MOL SCI, V20, DOI 10.3390/ijms20184624
   Abu-Sbeih H, 2020, J CLIN ONCOL, V38, P576, DOI 10.1200/JCO.19.01674
   Aden K, 2019, GASTROENTEROLOGY, V157, P1279, DOI 10.1053/j.gastro.2019.07.025
   Aden K, 2018, J EXP MED, V215, P2868, DOI 10.1084/jem.20171029
   Ahn SH, 2008, INFLAMM BOWEL DIS, V14, P908, DOI 10.1002/ibd.20413
   Akutko K, 2021, J CLIN MED, V10, DOI 10.3390/jcm10112466
   Arthur JC, 2012, SCIENCE, V338, P120, DOI 10.1126/science.1224820
   Aschenbrenner D, 2021, GUT, V70, P1023, DOI 10.1136/gutjnl-2020-321731
   Aust DE, 2002, CANCER, V94, P1421, DOI 10.1002/cncr.10334
   Backert I, 2014, J IMMUNOL, V193, P3779, DOI 10.4049/jimmunol.1303076
   Bain CC, 2013, MUCOSAL IMMUNOL, V6, P498, DOI 10.1038/mi.2012.89
   Bain CC, 2014, NAT IMMUNOL, V15, P929, DOI 10.1038/ni.2967
   Balasubramanian I, 2017, AM J PHYSIOL-GASTR L, V313, pG7, DOI 10.1152/ajpgi.00330.2016
   Balkwill F, 2001, LANCET, V357, P539, DOI 10.1016/S0140-6736(00)04046-0
   Banerjee A, 2020, GASTROENTEROLOGY, V159, DOI 10.1053/j.gastro.2020.08.029
   Bedada TL, 2020, BIOMED PHARMACOTHER, V129, DOI 10.1016/j.biopha.2020.110409
   Belarif L, 2019, J CLIN INVEST, V129, P1910, DOI 10.1172/JCI121668
   Berndt BE, 2007, J IMMUNOL, V179, P6255, DOI 10.4049/jimmunol.179.9.6255
   Bhatt AP, 2017, CA-CANCER J CLIN, V67, P327, DOI 10.3322/caac.21398
   Bhattacharya N, 2016, IMMUNITY, V45, P641, DOI 10.1016/j.immuni.2016.08.008
   Biscaglia G, 2022, INFLAMM BOWEL DIS, V28, P447, DOI 10.1093/ibd/izab195
   Boesch M, 2019, BBA-REV CANCER, V1872, P111, DOI 10.1016/j.bbcan.2019.06.003
   Boire A, 2005, CELL, V120, P303, DOI 10.1016/j.cell.2004.12.018
   Bonnans C, 2014, NAT REV MOL CELL BIO, V15, P786, DOI 10.1038/nrm3904
   BRENTNALL TA, 1994, GASTROENTEROLOGY, V107, P369, DOI 10.1016/0016-5085(94)90161-9
   Britton GJ, 2020, P NATL ACAD SCI USA, V117, P21536, DOI 10.1073/pnas.1922189117
   Butin-Israeli V, 2019, J CLIN INVEST, V129, P712, DOI 10.1172/JCI122085
   Silveira DSC, 2020, WORLD J GASTROENTERO, V26, DOI 10.3748/wjg.v26.i43.6782
   Canavan C, 2006, ALIMENT PHARM THER, V23, P1097, DOI 10.1111/j.1365-2036.2006.02854.x
   Cevallos SA, 2019, MBIO, V10, DOI 10.1128/mBio.02244-19
   Choi JH, 2020, EXP MOL MED, V52, P423, DOI 10.1038/s12276-019-0359-3
   Choucair K, 2021, INT J ONCOL, V59, DOI 10.3892/ijo.2021.5254
   Chung Y, 2021, MICROBIOME, V9, DOI 10.1186/s40168-021-01071-4
   Clough JN, 2020, GUT, V69, P942, DOI 10.1136/gutjnl-2019-319850
   Cohen LJ, 2019, GASTROENTEROLOGY, V156, P2174, DOI 10.1053/j.gastro.2019.03.017
   Cortez E, 2014, SEMIN CANCER BIOL, V25, P3, DOI 10.1016/j.semcancer.2013.12.010
   Corzo CA, 2009, J IMMUNOL, V182, P5693, DOI 10.4049/jimmunol.0900092
   Coskun M, 2012, BBA-MOL BASIS DIS, V1822, P843, DOI 10.1016/j.bbadis.2012.01.012
   Cousin FJ, 2012, PLOS ONE, V7, DOI 10.1371/journal.pone.0031892
   Cui BJ, 2017, ONCOIMMUNOLOGY, V6, DOI 10.1080/2162402X.2016.1268309
   Dai L, 2019, MUCOSAL IMMUNOL, V12, P1130, DOI 10.1038/s41385-019-0178-9
   Danese S, 2016, AM J PHYSIOL-GASTR L, V310, pG155, DOI 10.1152/ajpgi.00311.2015
   Darby IA, 2014, CLIN COSMET INV DERM, V7, P301, DOI 10.2147/CCID.S50046
   Darfeuille-Michaud A, 2004, GASTROENTEROLOGY, V127, P412, DOI 10.1053/j.gastro.2004.04.061
   de Baey A, 2003, J IMMUNOL, V170, P5089, DOI 10.4049/jimmunol.170.10.5089
   De Luca A, 2010, MUCOSAL IMMUNOL, V3, P361, DOI 10.1038/mi.2010.22
   De Salvo C, 2021, J CLIN INVEST, V131, DOI 10.1172/JCI140624
   Delgado-Ramirez Y, 2021, INT J MOL SCI, V22, DOI 10.3390/ijms22147695
   Deng FH, 2019, J CROHNS COLITIS, V13, P482, DOI 10.1093/ecco-jcc/jjy181
   Deng QL, 2022, FRONT IMMUNOL, V13, DOI 10.3389/fimmu.2022.1042549
   Díez-Obrero V, 2022, J CROHNS COLITIS, V16, P275, DOI 10.1093/ecco-jcc/jjab131
   Donaldson GP, 2016, NAT REV MICROBIOL, V14, P20, DOI 10.1038/nrmicro3552
   Dong SH, 2022, J EXP CLIN CANC RES, V41, DOI 10.1186/s13046-021-02229-6
   Dou DD, 2021, CLIN SCI, V135, P597, DOI 10.1042/CS20201438
   Dregelies T, 2023, CURR MICROBIOL, V80, DOI 10.1007/s00284-023-03398-7
   Eaden J, 2004, ALIMENT PHARM THER, V20, P24, DOI 10.1111/j.1365-2036.2004.02046.x
   Eaves-Pyles T, 2008, INT J MED MICROBIOL, V298, P397, DOI 10.1016/j.ijmm.2007.05.011
   Eftychi C, 2019, IMMUNITY, V51, P367, DOI 10.1016/j.immuni.2019.06.008
   Endo Y, 2008, GASTROENTEROLOGY, V135, P889, DOI 10.1053/j.gastro.2008.06.091
   Erb Downward John R, 2013, Sci Rep, V3, P2191, DOI 10.1038/srep02191
   Erdman SE, 2005, CANCER RES, V65, P3998, DOI 10.1158/0008-5472.CAN-04-3104
   Fazio A, 2022, NAT COMMUN, V13, DOI 10.1038/s41467-022-33844-2
   Gabrilovich DI, 2017, CANCER IMMUNOL RES, V5, P3, DOI 10.1158/2326-6066.CIR-16-0297
   Galon J, 2006, SCIENCE, V313, P1960, DOI 10.1126/science.1129139
   Gang W, 2018, CANCER MED-US, V7, P1578, DOI 10.1002/cam4.1386
   Gao L, 2021, SCI TRANSL MED, V13, DOI 10.1126/scitranslmed.abb5071
   García-Arranz M, 2016, STEM CELL TRANSL MED, V5, P1441, DOI 10.5966/sctm.2015-0356
   Gasparetto M, 2021, GASTROENTEROLOGY, V160, P232, DOI 10.1053/j.gastro.2020.08.017
   Geremia A, 2017, FRONT IMMUNOL, V8, DOI 10.3389/fimmu.2017.01296
   Gomes RN, 2021, NPJ REGEN MED, V6, DOI 10.1038/s41536-021-00153-z
   Gregorieff A, 2005, GASTROENTEROLOGY, V129, P626, DOI 10.1053/j.gastro.2005.06.007
   Greten FR, 2019, IMMUNITY, V51, P27, DOI 10.1016/j.immuni.2019.06.025
   Greving CNA, 2019, IMMUNITY, V51, P209, DOI 10.1016/j.immuni.2019.07.008
   Grivennikov S, 2009, CANCER CELL, V15, P103, DOI 10.1016/j.ccr.2009.01.001
   Grosheva I, 2020, GASTROENTEROLOGY, V159, P1807, DOI 10.1053/j.gastro.2020.07.003
   Han JX, 2021, GUT MICROBES, V13, DOI 10.1080/19490976.2021.1917269
   Harusato A, 2019, CANCER IMMUNOL RES, V7, P544, DOI 10.1158/2326-6066.CIR-18-0444
   Hawinkels LJAC, 2014, ONCOGENE, V33, P97, DOI 10.1038/onc.2012.536
   He J, 2019, J CLIN INVEST, V129, P3877, DOI 10.1172/JCI123374
   He RH, 2021, FRONT CELL DEV BIOL, V9, DOI 10.3389/fcell.2021.642948
   Heichler C, 2022, CANCERS, V14, DOI 10.3390/cancers14061472
   Helmink BA, 2019, NAT MED, V25, P377, DOI 10.1038/s41591-019-0377-7
   Henriques A, 2018, P NATL ACAD SCI USA, V115, pE5546, DOI 10.1073/pnas.1805683115
   Herrera M, 2013, CANCER SCI, V104, P437, DOI 10.1111/cas.12096
   Hibiya S, 2017, J CROHNS COLITIS, V11, P621, DOI 10.1093/ecco-jcc/jjw186
   Hidalgo-Garcia L, 2021, ACTA PHYSIOL, V233, DOI 10.1111/apha.13699
   Hirano T, 2020, INT J MOL SCI, V21, DOI 10.3390/ijms21093062
   Hirsch D, 2021, MODERN PATHOL, V34, P1153, DOI 10.1038/s41379-020-00722-5
   Hong EH, 2020, CANCER LETT, V493, P102, DOI 10.1016/j.canlet.2020.08.007
   Horiguchi H, 2021, ONCOGENE, V40, P55, DOI 10.1038/s41388-020-01505-7
   Hu SX, 2021, GUT, V70, P285, DOI 10.1136/gutjnl-2019-319706
   Hu SX, 2021, NAT COMMUN, V12, DOI 10.1038/s41467-021-21710-6
   Hua F, 2019, GASTROENTEROLOGY, V156, P708, DOI 10.1053/j.gastro.2018.10.031
   Huang DD, 2018, CANCER METAST REV, V37, P173, DOI 10.1007/s10555-017-9726-5
   Huang LJ, 2021, IMMUNITY, V54, P1728, DOI 10.1016/j.immuni.2021.07.004
   Hwang S, 2020, INT J MOL SCI, V21, DOI 10.3390/ijms21030857
   Ibrahim ML, 2018, CELL REP, V25, P3036, DOI 10.1016/j.celrep.2018.11.050
   Isolauri E, 2008, J CLIN GASTROENTEROL, V42, pS91, DOI 10.1097/MCG.0b013e3181639a98
   Itatani Y, 2020, P NATL ACAD SCI USA, V117, P21598, DOI 10.1073/pnas.2008112117
   Iwama T, 2021, CANCER CELL INT, V21, DOI 10.1186/s12935-020-01723-9
   Jacouton E, 2017, FRONT IMMUNOL, V8, DOI 10.3389/fimmu.2017.01553
   Jarroux J, 2017, ADV EXP MED BIOL, V1008, P1, DOI 10.1007/978-981-10-5203-3_1
   Josa V, 2020, INT J MOL SCI, V21, DOI 10.3390/ijms21176218
   Jostins L, 2012, NATURE, V491, P119, DOI 10.1038/nature11582
   Juznic L, 2021, GUT, V70, P485, DOI 10.1136/gutjnl-2020-321339
   Kakiuchi N, 2020, NATURE, V577, P260, DOI 10.1038/s41586-019-1856-1
   Kalluri R, 2006, NAT REV CANCER, V6, P392, DOI 10.1038/nrc1877
   Kamada N, 2008, J CLIN INVEST, V118, P2269, DOI [10.1172/JC134610, 10.1172/JCI34610]
   Kamal AM, 2021, CLIN BIOCHEM, V96, P13, DOI 10.1016/j.clinbiochem.2021.06.007
   Karagiannidis I, 2020, FRONT IMMUNOL, V11, DOI 10.3389/fimmu.2020.01885
   Kaser A, 2004, J CLIN IMMUNOL, V24, P74, DOI 10.1023/B:JOCI.0000018066.46279.6b
   Katholnig K, 2019, JCI INSIGHT, V4, DOI 10.1172/jci.insight.124164
   Keir ME, 2021, J IMMUNOL, V207, P2245, DOI 10.4049/jimmunol.2100220
   Keir ME, 2020, J EXP MED, V217, DOI 10.1084/jem.20192195
   Kempski J, 2020, GASTROENTEROLOGY, V159, P1417, DOI 10.1053/j.gastro.2020.06.033
   Kesari MV, 2015, INDIAN J GASTROENTER, V34, P63, DOI 10.1007/s12664-015-0534-y
   Kienzl M, 2020, ONCOIMMUNOLOGY, V9, DOI 10.1080/2162402X.2020.1776059
   Kim N, 2020, INT J CANCER, V146, P2194, DOI 10.1002/ijc.32499
   Kim YG, 2011, IMMUNITY, V34, P769, DOI 10.1016/j.immuni.2011.04.013
   Kinchen J, 2018, CELL, V175, P372, DOI 10.1016/j.cell.2018.08.067
   Kobayashi H, 2022, GASTROENTEROLOGY, V162, P890, DOI 10.1053/j.gastro.2021.11.037
   Koelink PJ, 2020, GUT, V69, P1053, DOI 10.1136/gutjnl-2019-318264
   Koliaraki V, 2015, J EXP MED, V212, P2235, DOI 10.1084/jem.20150542
   Kosinsky RL, 2021, CANCERS, V13, DOI 10.3390/cancers13081817
   Kostic AD, 2012, GENOME RES, V22, P292, DOI 10.1101/gr.126573.111
   Kudelka MR, 2020, NAT REV GASTRO HEPAT, V17, P597, DOI 10.1038/s41575-020-0331-7
   Kühl AA, 2007, GASTROENTEROLOGY, V133, P1882, DOI 10.1053/j.gastro.2007.08.073
   Kujawski M, 2008, J CLIN INVEST, V118, P3367, DOI 10.1172/JCI35213
   Kumar A, 2021, GASTROENTEROLOGY, V160, P1240, DOI 10.1053/j.gastro.2020.11.008
   Lamichhane S, 2021, INFLAMM RES, V70, P903, DOI 10.1007/s00011-021-01486-7
   Landi MT, 2020, NAT GENET, V52, P494, DOI 10.1038/s41588-020-0611-8
   Lavelle A, 2020, NAT REV GASTRO HEPAT, V17, P223, DOI 10.1038/s41575-019-0258-z
   Lee JG, 2021, BIOMED PHARMACOTHER, V135, DOI 10.1016/j.biopha.2020.111206
   Lee JWJ, 2021, CELL HOST MICROBE, V29, P1294, DOI 10.1016/j.chom.2021.06.019
   Lee MY, 2023, NAT COMMUN, V14, DOI 10.1038/s41467-023-38080-w
   Leite CA, 2020, J IMMUNOTHER CANCER, V8, DOI 10.1136/jitc-2019-000129
   Levi-Galibov O, 2020, NAT COMMUN, V11, DOI 10.1038/s41467-020-20054-x
   Li GQ, 2023, FRONT IMMUNOL, V14, DOI 10.3389/fimmu.2023.1206299
   Li JX, 2021, GENE DEV, V35, P787, DOI 10.1101/gad.348226.120
   Li M, 2022, INT J ONCOL, V61, DOI 10.3892/ijo.2022.5396
   Li Q, 2019, JCI INSIGHT, V4, DOI 10.1172/jci.insight.130867
   Li W, 2020, JCI INSIGHT, V5, DOI 10.1172/jci.insight.137112
   Li ZW, 2019, GASTROENTEROLOGY, V156, P2297, DOI 10.1053/j.gastro.2019.02.040
   Liang WW, 2020, NAT COMMUN, V11, DOI 10.1038/s41467-020-19691-z
   Liao Y, 2020, NAT COMMUN, V11, DOI 10.1038/s41467-020-14698-y
   Limon JJ, 2019, CELL HOST MICROBE, V25, P377, DOI 10.1016/j.chom.2019.01.007
   Lin JD, 2020, CELL HOST MICROBE, V27, P830, DOI 10.1016/j.chom.2020.03.001
   Lin XJ, 2018, MUCOSAL IMMUNOL, V11, P1663, DOI 10.1038/s41385-018-0018-3
   Lin Y, 2021, MUCOSAL IMMUNOL, V14, P187, DOI 10.1038/s41385-020-0297-3
   Liu C, 2021, J IMMUNOTHER CANCER, V9, DOI 10.1136/jitc-2020-001895
   Liu HS, 2019, JCI INSIGHT, V4, DOI 10.1172/jci.insight.131273
   Liu M, 2021, REDOX BIOL, V43, DOI 10.1016/j.redox.2021.102004
   Liu M, 2019, NAT COMMUN, V10, DOI 10.1038/s41467-019-12573-z
   Liu XC, 2017, GASTROENTEROLOGY, V153, P1607, DOI 10.1053/j.gastro.2017.07.044
   Liu ZY, 2019, THERANOSTICS, V9, P3659, DOI 10.7150/thno.32126
   López-Posadas R, 2017, CELL MOL LIFE SCI, V74, P803, DOI 10.1007/s00018-016-2363-2
   Lu Y, 2021, GASTROENTEROLOGY, V161, P575, DOI 10.1053/j.gastro.2021.04.041
   Ma HD, 2020, CELL REP, V30, P793, DOI 10.1016/j.celrep.2019.12.075
   Ma X, 2017, ONCOGENE, V36, P4060, DOI 10.1038/onc.2017.16
   Mäki-Nevala S, 2021, INT J CANCER, V148, P2997, DOI 10.1002/ijc.33492
   Malik A, 2018, IMMUNITY, V49, P515, DOI 10.1016/j.immuni.2018.08.024
   Marelli G, 2017, CANCER RES, V77, P4472, DOI 10.1158/0008-5472.CAN-16-2501
   Marsh T, 2013, BBA-MOL BASIS DIS, V1832, P1070, DOI 10.1016/j.bbadis.2012.10.013
   Martinelli E, 2020, ANN ONCOL, V31, P30, DOI 10.1016/j.annonc.2019.10.007
   Matsumoto Kenta, 2021, Inflamm Bowel Dis, V27, P686, DOI 10.1093/ibd/izaa268
   McCarthy N, 2020, CELL STEM CELL, V26, P391, DOI 10.1016/j.stem.2020.01.008
   Meir M, 2019, J CLIN INVEST, V129, P2824, DOI 10.1172/JCI120261
   Mifflin RC, 2011, AM J PHYSIOL-GASTR L, V300, pG684, DOI 10.1152/ajpgi.00474.2010
   Mirsepasi-Lauridsen HC, 2019, CLIN MICROBIOL REV, V32, DOI [10.1128/CMR.00060-18, 10.1128/cmr.00060-18]
   Mitsialis V, 2020, GASTROENTEROLOGY, V159, P591, DOI 10.1053/j.gastro.2020.04.074
   Mola S, 2020, INT J MOL SCI, V21, DOI 10.3390/ijms21186866
   Muise AM, 2009, GUT, V58, P1121, DOI 10.1136/gut.2008.175117
   Mukhopadhyay S, 2020, J EXP MED, V217, DOI 10.1084/jem.20180649
   Murai M, 2009, NAT IMMUNOL, V10, P1178, DOI 10.1038/ni.1791
   Muzny DM, 2012, NATURE, V487, P330, DOI 10.1038/nature11252
   Na YR, 2019, NAT REV GASTRO HEPAT, V16, P531, DOI 10.1038/s41575-019-0172-4
   Nair VS, 2017, CLIN EPIGENETICS, V10, DOI 10.1186/s13148-018-0539-3
   Nakatsuji M, 2015, PLOS GENET, V11, DOI 10.1371/journal.pgen.1005542
   Nardone OM, 2023, CANCERS, V15, DOI 10.3390/cancers15082389
   Nasef NA, 2020, INT J MOL SCI, V21, DOI 10.3390/ijms21134748
   Neurath MF, 2019, NAT IMMUNOL, V20, P970, DOI 10.1038/s41590-019-0415-0
   Nishina T, 2021, NAT COMMUN, V12, DOI 10.1038/s41467-021-22450-3
   Öhlund D, 2014, J EXP MED, V211, P1503, DOI 10.1084/jem.20140692
   Oh NS, 2020, GUT MICROBES, V12, DOI 10.1080/19490976.2020.1785803
   Ohnmacht AJ, 2023, NAT COMMUN, V14, DOI 10.1038/s41467-023-41011-4
   Olesch C, 2020, J CLIN INVEST, V130, P5461, DOI 10.1172/JCI136928
   Ortiz ML, 2015, J EXP MED, V212, P351, DOI 10.1084/jem.20140835
   Pallangyo CK, 2015, J EXP MED, V212, P2253, DOI 10.1084/jem.20150576
   Pan PY, 2010, CANCER RES, V70, P99, DOI 10.1158/0008-5472.CAN-09-1882
   Pang L, 2021, BIOMEDICINES, V9, DOI 10.3390/biomedicines9020187
   Parseghian CM, 2019, ANN ONCOL, V30, P243, DOI 10.1093/annonc/mdy509
   Patnaude L, 2021, LIFE SCI, V271, DOI 10.1016/j.lfs.2021.119195
   Payandeh Z, 2020, J CELL PHYSIOL, V235, P5461, DOI 10.1002/jcp.29494
   Peng KS, 2019, GASTROENTEROLOGY, V156, P1112, DOI 10.1053/j.gastro.2018.11.036
   Perez LG, 2020, NAT COMMUN, V11, DOI 10.1038/s41467-020-16363-w
   Perez-Ruiz E, 2019, NATURE, V569, P428, DOI 10.1038/s41586-019-1162-y
   Phuong NNT, 2021, FRONT IMMUNOL, V12, DOI 10.3389/fimmu.2021.669787
   Platt AM, 2010, J IMMUNOL, V184, P6843, DOI 10.4049/jimmunol.0903987
   Plovier H, 2017, NAT MED, V23, P107, DOI 10.1038/nm.4236
   Porter RJ, 2021, J CROHNS COLITIS, V15, P2131, DOI 10.1093/ecco-jcc/jjab102
   Powell DW, 2011, ANNU REV PHYSIOL, V73, P213, DOI 10.1146/annurev.physiol.70.113006.100646
   Powell N, 2020, GUT, V69, P578, DOI 10.1136/gutjnl-2019-318483
   Rahma OE, 2019, CLIN CANCER RES, V25, P5449, DOI 10.1158/1078-0432.CCR-18-1543
   Rajamaki K, 2021, GASTROENTEROLOGY, V161, P592, DOI 10.1053/j.gastro.2021.04.042
   Räsänen K, 2010, EXP CELL RES, V316, P2713, DOI 10.1016/j.yexcr.2010.04.032
   Ren J, 2018, THERANOSTICS, V8, P3932, DOI 10.7150/thno.25541
   Richard ML, 2019, NAT REV GASTRO HEPAT, V16, P331, DOI 10.1038/s41575-019-0121-2
   Rizzo A, 2018, CANCER IMMUNOL RES, V6, P1082, DOI 10.1158/2326-6066.CIR-17-0698
   Robles AI, 2016, GASTROENTEROLOGY, V150, P931, DOI 10.1053/j.gastro.2015.12.036
   Rotte A, 2019, J EXP CLIN CANC RES, V38, DOI 10.1186/s13046-019-1259-z
   Roulis M, 2014, P NATL ACAD SCI USA, V111, pE4658, DOI 10.1073/pnas.1415762111
   Roulis M, 2011, P NATL ACAD SCI USA, V108, P5396, DOI 10.1073/pnas.1007811108
   Rubinstein MR, 2013, CELL HOST MICROBE, V14, P195, DOI 10.1016/j.chom.2013.07.012
   Rupp C, 2015, ONCOGENE, V34, P815, DOI 10.1038/onc.2014.18
   Ryzhakov G, 2018, NAT COMMUN, V9, DOI 10.1038/s41467-018-06085-5
   Sahoo D, 2021, NAT COMMUN, V12, DOI 10.1038/s41467-021-24470-5
   Sakaguchi S, 2006, SPRINGER SEMIN IMMUN, V28, P1, DOI 10.1007/s00281-006-0043-2
   Sakai K, 2021, CANCERS, V13, DOI 10.3390/cancers13153683
   Salas A, 2020, NAT REV GASTRO HEPAT, V17, P323, DOI 10.1038/s41575-020-0273-0
   Sartor RB, 2008, GASTROENTEROLOGY, V134, P577, DOI 10.1053/j.gastro.2007.11.059
   Sartor RB, 2017, GASTROENTEROLOGY, V152, P327, DOI 10.1053/j.gastro.2016.10.012
   Sasson SC, 2021, GASTROENTEROLOGY, V161, P1229, DOI 10.1053/j.gastro.2021.06.025
   Scarozza P, 2019, FRONT PHARMACOL, V10, DOI 10.3389/fphar.2019.00314
   Schreiber S, 2021, GASTROENTEROLOGY, V160, P2354, DOI 10.1053/j.gastro.2021.02.062
   Selby MJ, 2013, CANCER IMMUNOL RES, V1, P32, DOI 10.1158/2326-6066.CIR-13-0013
   Servais C, 2013, J PATHOL, V229, P198, DOI 10.1002/path.4103
   Shek D, 2021, CANCERS, V13, DOI 10.3390/cancers13174345
   Shen ZW, 2021, FRONT IMMUNOL, V12, DOI 10.3389/fimmu.2021.749192
   Sheng YH, 2021, CELL MOL GASTROENTER, V11, P33, DOI 10.1016/j.jcmgh.2020.05.012
   Shi YH, 2021, CANCER IMMUNOL IMMUN, V70, P61, DOI 10.1007/s00262-020-02653-1
   Siegel RL, 2023, CA-CANCER J CLIN, V73, P17, DOI 10.3322/caac.21763
   Singh UP, 2012, BRAIN BEHAV IMMUN, V26, P72, DOI 10.1016/j.bbi.2011.07.236
   Smith PD, 2011, MUCOSAL IMMUNOL, V4, P31, DOI 10.1038/mi.2010.66
   Sokol H, 2017, GUT, V66, P1039, DOI [10.1136/gutjnl-2015-310746, 10.1136/gutjnl-20]
   Song JH, 2018, CANCER LETT, V433, P65, DOI 10.1016/j.canlet.2018.06.036
   Soomro S, 2021, NAT COMMUN, V12, DOI 10.1038/s41467-021-24235-0
   Souza HS, 1999, GUT, V45, P856, DOI 10.1136/gut.45.6.856
   Spalinger MR, 2020, GASTROENTEROLOGY, V159, P1763, DOI 10.1053/j.gastro.2020.07.004
   Srivatsa S, 2017, GASTROENTEROLOGY, V153, P178, DOI 10.1053/j.gastro.2017.03.053
   Stadler M, 2021, CANCER LETT, V520, P184, DOI 10.1016/j.canlet.2021.07.006
   Strauss J, 2011, INFLAMM BOWEL DIS, V17, P1971, DOI 10.1002/ibd.21606
   Sun JW, 2023, ECLINICALMEDICINE, V63, DOI 10.1016/j.eclinm.2023.102182
   Sun L, 2021, ONCOGENE, V40, P5105, DOI 10.1038/s41388-021-01910-6
   Takagi A, 2008, J GASTROENTEROL, V43, P661, DOI 10.1007/s00535-008-2212-7
   Tang J, 2015, J IMMUNOL METHODS, V421, P112, DOI 10.1016/j.jim.2015.04.004
   Tapias NS, 2020, J CROHNS COLITIS, V14, P1149, DOI 10.1093/ecco-jcc/jjaa033
   Tecchio C, 2014, FRONT IMMUNOL, V5, P1, DOI 10.3389/fimmu.2014.00508
   Tenaillon O, 2010, NAT REV MICROBIOL, V8, P207, DOI 10.1038/nrmicro2298
   Thomson CA, 2020, IMMUNOLOGY, V160, P313, DOI 10.1111/imm.13191
   Tian HY, 2017, CANCER SCI, V108, P1544, DOI 10.1111/cas.13281
   Tian YH, 2019, GASTROENTEROLOGY, V156, P2281, DOI 10.1053/j.gastro.2019.02.023
   Tommelein J, 2015, FRONT ONCOL, V5, DOI 10.3389/fonc.2015.00063
   Torres S, 2013, CLIN CANCER RES, V19, P6006, DOI 10.1158/1078-0432.CCR-13-1130
   Triner D, 2019, GASTROENTEROLOGY, V156, P1467, DOI 10.1053/j.gastro.2018.12.003
   Troncone E, 2021, INT J MOL SCI, V22, DOI 10.3390/ijms22083922
   Tyler CJ, 2022, MUCOSAL IMMUNOL, V15, P109, DOI 10.1038/s41385-021-00445-z
   Uchiyama K, 2019, PHARMACOL THERAPEUT, V199, P164, DOI 10.1016/j.pharmthera.2019.03.006
   van der Giessen J, 2020, GUT, V69, P473, DOI 10.1136/gutjnl-2019-318263
   Vila AV, 2018, SCI TRANSL MED, V10, DOI 10.1126/scitranslmed.aap8914
   Viladomiu M, 2021, CELL HOST MICROBE, V29, P607, DOI 10.1016/j.chom.2021.01.002
   Waldner MJ, 2014, SEMIN IMMUNOL, V26, P75, DOI 10.1016/j.smim.2013.12.003
   Waldum H, 2023, INT J MOL SCI, V24, DOI 10.3390/ijms241713503
   Walton KLW, 2009, AM J PHYSIOL-GASTR L, V296, pG601, DOI 10.1152/ajpgi.00022.2008
   Wang HL, 2020, MOL THER-ONCOLYTICS, V16, P20, DOI 10.1016/j.omto.2019.12.004
   Wang Q, 2021, CHINESE J CANCER RES, V33, P271, DOI 10.21147/j.issn.1000-9604.2021.02.13
   Wang TT, 2018, IMMUNITY, V49, P504, DOI 10.1016/j.immuni.2018.08.018
   Wang X, 2021, FRONT CELL DEV BIOL, V9, DOI 10.3389/fcell.2021.632805
   Wang XW, 2021, J CELL MOL MED, V25, P2740, DOI 10.1111/jcmm.16333
   Wang YG, 2020, J IMMUNOTHER CANCER, V8, DOI 10.1136/jitc-2020-000609
   Wei HX, 2020, FRONT IMMUNOL, V11, DOI 10.3389/fimmu.2020.01315
   Wei MY, 2020, EBIOMEDICINE, V61, DOI 10.1016/j.ebiom.2020.103068
   Willson TA, 2013, INFLAMM BOWEL DIS, V19, P512, DOI 10.1097/MIB.0b013e31828028ad
   Wu HX, 2023, ISCIENCE, V26, DOI 10.1016/j.isci.2023.106979
   Wunderlich CM, 2018, NAT COMMUN, V9, DOI 10.1038/s41467-018-03773-0
   Xiao L, 2019, GASTROENTEROLOGY, V157, P731, DOI 10.1053/j.gastro.2019.05.010
   Xu ZS, 2019, P NATL ACAD SCI USA, V116, P10447, DOI 10.1073/pnas.1814336116
   Yakymenko O, 2018, SCAND J GASTROENTERO, V53, P677, DOI 10.1080/00365521.2018.1458146
   Yang C, 2021, REDOX BIOL, V47, DOI 10.1016/j.redox.2021.102144
   Yang YZ, 2017, GASTROENTEROLOGY, V152, P851, DOI 10.1053/j.gastro.2016.11.018
   Yang YB, 2021, GUT, V70, P1495, DOI 10.1136/gutjnl-2020-320777
   Ye XH, 2019, NAT COMMUN, V10, DOI 10.1038/s41467-019-09375-8
   Yu MR, 2020, CANCERS, V12, DOI 10.3390/cancers12102728
   Yu SY, 2020, IMMUNITY, V53, P398, DOI 10.1016/j.immuni.2020.07.010
   Yuan Q, 2021, CELL REP, V34, DOI 10.1016/j.celrep.2021.108724
   Zaravinos A, 2019, J EXP CLIN CANC RES, V38, DOI 10.1186/s13046-019-1372-z
   Zeng S, 2021, EUR J PHARMACOL, V906, DOI 10.1016/j.ejphar.2021.174253
   Zhang Y, 2020, MOL THER, V28, P89, DOI 10.1016/j.ymthe.2019.09.019
   Zhao YY, 2021, ADV NUTR, V12, P546, DOI 10.1093/advances/nmaa104
   Zheng TT, 2018, P NATL ACAD SCI USA, V115, pE12313, DOI 10.1073/pnas.1814705115
   Zhong L, 2014, WORLD J GASTROENTERO, V20, P7878, DOI 10.3748/wjg.v20.i24.7878
   Zhou GX, 2018, CARCINOGENESIS, V39, P272, DOI 10.1093/carcin/bgx142
   Zhou J, 2019, NAT COMMUN, V10, DOI 10.1038/s41467-019-10176-2
   Zhou MX, 2021, J CROHNS COLITIS, V15, P99, DOI 10.1093/ecco-jcc/jjaa131
   Zhu HP, 2021, FRONT ONCOL, V11, DOI 10.3389/fonc.2021.666340
   Zhu WH, 2019, J EXP MED, V216, P2378, DOI 10.1084/jem.20181939
   Zhuo MH, 2020, ONCOGENE, V39, P3336, DOI 10.1038/s41388-020-1219-2
   Zorzi F, 2020, J TRANSL MED, V18, DOI 10.1186/s12967-020-02558-8
   Zundler S, 2019, GUT, V68, P1688, DOI 10.1136/gutjnl-2018-317977
NR 300
TC 0
Z9 0
U1 11
U2 11
PU BMC
PI LONDON
PA CAMPUS, 4 CRINAN ST, LONDON N1 9XW, ENGLAND
EI 2045-3701
J9 CELL BIOSCI
JI Cell Biosci.
PD OCT 24
PY 2023
VL 13
IS 1
AR 194
DI 10.1186/s13578-023-01139-8
PG 19
WC Biochemistry & Molecular Biology
WE Science Citation Index Expanded (SCI-EXPANDED)
SC Biochemistry & Molecular Biology
GA W0LH3
UT WOS:001088626100002
PM 37875976
OA Green Published, gold
DA 2024-01-22
ER

PT J
AU Fiorino, G
   Cesarini, M
   Indriolo, A
   Malesci, A
AF Fiorino, Gionata
   Cesarini, Monica
   Indriolo, Amedeo
   Malesci, Alberto
TI Mucosal Healing in Ulcerative Colitis: Where do we Stand?
SO CURRENT DRUG TARGETS
LA English
DT Review
DE Ulcerative colitis; inflammatory bowel disease; mucosal healing;
   colonoscopy; medical therapy
ID INFLAMMATORY-BOWEL-DISEASE; RELEASE ORAL MESALAMINE; EFFICACY
   END-POINTS; TERM-FOLLOW-UP; 5-AMINOSALICYLIC ACID; DOUBLE-BLIND;
   COLORECTAL-CANCER; MMX MESALAMINE; INTRAVENOUS CYCLOSPORINE; LOST
   RESPONSE
AB Ulcerative colitis (UC) is an inflammatory bowel disease (IBD) characterized by chronic inflammation affecting the colonic mucosa, that can extend to the whole large bowel. The severity of mucosal lesions directly reflects the disease activity and severity and may be prognostic for an aggressive behavior of the pathology. Remission, is usually defined as resolution of symptoms. Recently, mucosal healing (MH) has emerged as an important end point of any short-term medical therapy for IBD. It may predict long-term remission and may impact on the natural history of the disease in Crohn's disease (CD), while data in UC patients are still limited.
   This review of the literature is focused on the recent evidence on the impact of medications on MH in UC and on the impact of MH on the natural course of UC.
C1 [Fiorino, Gionata] IRCCS Humanitas, IBD Unit, Div Gastroenterol, I-20089 Milan, Italy.
   [Cesarini, Monica] Univ Rome, Rome, Italy.
   [Indriolo, Amedeo] Osped Riuniti Bergamo, I-24100 Bergamo, Italy.
   [Malesci, Alberto] Univ Milan, Ist Clin Humanitas, I-20122 Milan, Italy.
C3 Sapienza University Rome; Ospedali Riuniti di Bergamo; IRCCS Humanitas
   Research Hospital; University of Milan
RP Fiorino, G (通讯作者)，IRCCS Humanitas, IBD Unit, Div Gastroenterol, Via Manzoni 56, I-20089 Milan, Italy.
EM gionataf@gmail.com
RI Fiorino, Gionata/G-3124-2013
OI Fiorino, Gionata/0000-0001-5623-2968
CR Afif W, 2009, INFLAMM BOWEL DIS, V15, P1302, DOI 10.1002/ibd.20924
   Ardizzone S, 2006, GUT, V55, P47, DOI 10.1136/gut.2005.068809
   Arnott IDR, 2002, ALIMENT PHARM THER, V16, P857, DOI 10.1046/j.1365-2036.2002.01242.x
   BARON JH, 1964, BRIT MED J, V1, P89, DOI 10.1136/bmj.1.5375.89
   Barreiro-de Acosta M, 2009, WORLD J GASTROENTERO, V15, P3814, DOI 10.3748/wjg.15.3814
   Baumgart DC, 2003, ALIMENT PHARM THER, V17, P1273, DOI 10.1046/j.1365-2036.2003.01534.x
   Bitton A, 2001, GASTROENTEROLOGY, V120, P13, DOI 10.1053/gast.2001.20912
   Campbell S, 2005, EUR J GASTROEN HEPAT, V17, P79, DOI 10.1097/00042737-200501000-00016
   Carter MJ, 2004, GUT, V53, DOI 10.1136/gut.2004.043372
   Cohen RD, 1999, AM J GASTROENTEROL, V94, P1587
   D'Haens G, 2001, GASTROENTEROLOGY, V120, P1323, DOI 10.1053/gast.2001.23983
   D'Haens G, 2007, GASTROENTEROLOGY, V132, P763, DOI 10.1053/j.gastro.2006.12.038
   Danese S, 2006, WORLD J GASTROENTERO, V12, P4807
   de Chambrun GP, 2010, NAT REV GASTRO HEPAT, V7, P15, DOI 10.1038/nrgastro.2009.203
   Desreumaux P, 2006, ALIMENT PHARM THER, V24, P2, DOI 10.1111/j.1365-2036.2006.03069.x
   Eaden JA, 2001, GUT, V48, P526, DOI 10.1136/gut.48.4.526
   EKBOM A, 1990, NEW ENGL J MED, V323, P1228, DOI 10.1056/NEJM199011013231802
   Feagan BG, 2005, NEW ENGL J MED, V352, P2499, DOI 10.1056/NEJMoa042982
   FEAGAN BG, 1995, NEW ENGL J MED, V332, P292, DOI 10.1056/NEJM199502023320503
   Fellermann K, 2002, INFLAMM BOWEL DIS, V8, P317, DOI 10.1097/00054725-200209000-00002
   Frieri G, 2000, GUT, V47, P410, DOI 10.1136/gut.47.3.410
   Froslie KF, 2007, GASTROENTEROLOGY, V133, P412, DOI 10.1053/j.gastro.2007.05.051
   Garcia-Lopez S, 2005, Gastroenterol Hepatol, V28, P607, DOI 10.1016/S0210-5705(05)71523-5
   Gies N, 2010, ALIMENT PHARM THER, V32, P522, DOI 10.1111/j.1365-2036.2010.04380.x
   Gross V, 2006, ALIMENT PHARM THERAP, V23, P303, DOI 10.1111/j.1365-2036.2006.02743.x
   Gustavsson A, 2010, ALIMENT PHARM THER, V32, P984, DOI 10.1111/j.1365-2036.2010.04435.x
   Hanai H, 2004, DIGEST DIS SCI, V49, P1438, DOI 10.1023/B:DDAS.0000042243.47279.87
   Hanauer SB, 2005, AM J GASTROENTEROL, V100, P2478, DOI 10.1111/j.1572-0241.2005.00248.x
   Hanauer SB, 2007, CAN J GASTROENTEROL, V21, P827, DOI 10.1155/2007/862917
   Hanauer SB, 2009, INFLAMM BOWEL DIS, V15, P1570, DOI 10.1002/ibd.20918
   Högenauer C, 2003, ALIMENT PHARM THER, V18, P415, DOI 10.1046/j.1365-2036.2003.01662.x
   Itzkowitz SH, 2004, AM J PHYSIOL-GASTR L, V287, pG7, DOI 10.1152/ajpgi.00079.2004
   Kamm MA, 2007, GASTROENTEROLOGY, V132, P66, DOI 10.1053/j.gastro.2006.10.011
   Kamm MA, 2009, INFLAMM BOWEL DIS, V15, P1, DOI 10.1002/ibd.20580
   Kornbluth A, 2004, AM J GASTROENTEROL, V99, P1371, DOI 10.1111/j.1572-0241.2004.40036.x
   KOZAREK RA, 1989, ANN INTERN MED, V110, P353, DOI 10.7326/0003-4819-110-5-353
   Kruis W, 2009, GUT, V58, P233, DOI 10.1136/gut.2008.154302
   LANGHOLZ E, 1994, GASTROENTEROLOGY, V107, P3, DOI 10.1016/0016-5085(94)90054-X
   Lichtenstein GR, 2007, CLIN GASTROENTEROL H, V5, P95, DOI 10.1016/j.cgh.2006.10.025
   LICHTIGER S, 1994, NEW ENGL J MED, V330, P1841, DOI 10.1056/NEJM199406303302601
   Lindgren S, 2002, SCAND J GASTROENTERO, V37, P705, DOI 10.1080/00365520212512
   Loftus EV, 2006, GASTROENTEROL CLIN N, V35, P517, DOI 10.1016/j.gtc.2006.07.005
   Malchow H, 2002, ALIMENT PHARM THERAP, V16, P415, DOI 10.1046/j.1365-2036.2002.01199.x
   Mañosa M, 2010, INFLAMM BOWEL DIS, V16, P377, DOI 10.1002/ibd.21015
   Mansfield JC, 2002, ALIMENT PHARM THER, V16, P69, DOI 10.1046/j.1365-2036.2002.01151.x
   Marshall JK, 1997, GUT, V40, P775, DOI 10.1136/gut.40.6.775
   Meucci G, 2006, GASTROENTEROLOGY, V130, pA197
   Moskovitz DN, 2006, CLIN GASTROENTEROL H, V4, P760, DOI 10.1016/j.cgh.2006.04.001
   Naganuma M, 2001, INFLAMM BOWEL DIS, V7, P221, DOI 10.1097/00054725-200108000-00007
   Naganuma M, 2010, J GASTROENTEROL, V45, P936, DOI 10.1007/s00535-010-0244-2
   Nos P, 2001, MED CLIN-BARCELONA, V116, P47, DOI 10.1016/S0025-7753(01)71716-2
   Ogata H, 2006, GUT, V55, P1255, DOI 10.1136/gut.2005.081794
   Oussalah A, 2008, ALIMENT PHARM THER, V28, P966, DOI 10.1111/j.1365-2036.2008.03811.x
   Oussalah A, 2009, ALIMENT PHARM THER, V29, P416, DOI 10.1111/j.1365-2036.2008.03902.x
   Paoluzi OA, 2002, ALIMENT PHARM THER, V16, P1751, DOI 10.1046/j.1365-2036.2002.01340.x
   Peyrin-Biroulet L, 2007, WORLD J GASTROENTERO, V13, P2328, DOI 10.3748/wjg.v13.i16.2328
   POWELLTUCK J, 1978, SCAND J GASTROENTERO, V13, P833, DOI 10.3109/00365527809182199
   RILEY SA, 1991, GUT, V32, P174, DOI 10.1136/gut.32.2.174
   Rizzello F, 2002, ALIMENT PHARM THERAP, V16, P1109, DOI 10.1046/j.1365-2036.2002.01298.x
   Rubin DT, 2006, GASTROENTEROLOGY, V130, pA2
   Rutgeerts P, 2006, GASTROINTEST ENDOSC, V63, P433, DOI 10.1016/j.gie.2005.08.011
   Rutgeerts P, 2005, NEW ENGL J MED, V353, P2462, DOI 10.1056/NEJMoa050516
   Rutgeerts P, 2007, GUT, V56, P453, DOI 10.1136/gut.2005.088732
   Rutter M, 2004, GASTROENTEROLOGY, V126, P451, DOI 10.1053/j.gastro.2003.11.010
   Rutter MD, 2004, GUT, V53, P1813, DOI 10.1136/gut.2003.038505
   Sandborn WJ, 2007, ALIMENT PHARM THER, V26, P205, DOI 10.1111/j.1365-2036.2007.03361.x
   Sandborn WJ, 2009, GASTROENTEROLOGY, V137, P1250, DOI 10.1053/j.gastro.2009.06.061
   Sandborn WJ, 2002, GASTROENTEROLOGY, V122, P512, DOI 10.1053/gast.2002.31072
   SCHROEDER KW, 1987, NEW ENGL J MED, V317, P1625, DOI 10.1056/NEJM198712243172603
   Shanahan F, 2001, LANCET, V357, P246, DOI 10.1016/S0140-6736(00)03630-8
   SUTHERLAND LR, 1987, GASTROENTEROLOGY, V92, P1894, DOI 10.1016/0016-5085(87)90621-4
   Tenjarla S, 2007, ADV THER, V24, P826, DOI 10.1007/BF02849976
   Travis S, 2009, GASTROENTEROLOGY, V136, pA160
   TRUELOVE SC, 1955, BRIT MED J, V2, P1041, DOI 10.1136/bmj.2.4947.1041
   TRUELOVE SC, 1956, BRIT MED J, V2, P1267, DOI 10.1136/bmj.2.5004.1267
   Van Assche G, 2003, GASTROENTEROLOGY, V125, P1025, DOI 10.1016/S0016-5085(03)01214-9
   Van Assche G, 2010, J CROHNS COLITIS, V4, P63, DOI 10.1016/j.crohns.2009.09.009
   VANDULLEMEN HM, 1995, GASTROENTEROLOGY, V109, P129, DOI 10.1016/0016-5085(95)90277-5
   Vecchi M, 2001, ALIMENT PHARM THERAP, V15, P251, DOI 10.1046/j.1365-2036.2001.00913.x
   WRIGHT R, 1966, AM J DIG DIS, V11, P847, DOI 10.1007/BF02233941
NR 80
TC 15
Z9 18
U1 0
U2 1
PU BENTHAM SCIENCE PUBL LTD
PI SHARJAH
PA EXECUTIVE STE Y-2, PO BOX 7917, SAIF ZONE, 1200 BR SHARJAH, U ARAB
   EMIRATES
SN 1389-4501
EI 1873-5592
J9 CURR DRUG TARGETS
JI Curr. Drug Targets
PD SEP
PY 2011
VL 12
IS 10
BP 1417
EP 1423
DI 10.2174/138945011796818216
PG 7
WC Pharmacology & Pharmacy
WE Science Citation Index Expanded (SCI-EXPANDED)
SC Pharmacology & Pharmacy
GA 827DK
UT WOS:000295407100008
PM 21466490
DA 2024-01-22
ER

PT J
AU Heier, CR
   Fiorillo, AA
   Chaisson, E
   Gordish-Dressman, H
   Hathout, Y
   Damsker, JM
   Hoffman, EP
   Conklin, LS
AF Heier, Christopher R.
   Fiorillo, Alyson A.
   Chaisson, Ellen
   Gordish-Dressman, Heather
   Hathout, Yetrib
   Damsker, Jesse M.
   Hoffman, Eric P.
   Conklin, Laurie S.
TI Identification of Pathway-Specific Serum Biomarkers of Response to
   Glucocorticoid and Infliximab Treatment in Children with Inflammatory
   Bowel Disease
SO CLINICAL AND TRANSLATIONAL GASTROENTEROLOGY
LA English
DT Article
ID ACTIVE ULCERATIVE-COLITIS; MESSENGER-RNA EXPRESSION; CYTOKINES IN-VITRO;
   MUSCULAR-DYSTROPHY; CROHNS-DISEASE; CORTICOSTEROID TREATMENT;
   TRANSCRIPTION FACTORS; GENOME BROWSER; RT-PCR; ALPHA-1-ANTITRYPSIN
AB OBJECTIVE: Serum biomarkers may serve to predict early response to therapy, identify relapse, and facilitate drug development in inflammatory bowel disease (IBD). Biomarkers are particularly important in children, in whom achieving early remission and minimizing procedures are especially beneficial.
   METHODS: We profiled protein and micro RNA (miRNA) in serum from patients pre- and post-therapy, to identify molecular markers of pharmacodynamic effect. Serum was obtained from children with IBD before and after treatment with either corticosteroids (prednisone; n = 12) or anti-tumor necrosis factor-a biologic (infliximab; n = 7). Over 1,100 serum proteins were assayed using aptamer-based SOMAscan proteomics, and 22 miRNAs analyzed by quantitative real time PCR. Concordance of longitudinal changes between the groups was used to identify markers responsive to treatment. Bioinformatic analysis was used to build insight into mechanisms of changes in response to treatment.
   RESULTS: We identified 18 proteins and three miRNAs responsive to both prednisone and infliximab. Eight markers that decreased are associated with inflammation and have gene promoters regulated by nuclear factor (NF)-kappa B. Several that increased are associated with resolving inflammation and tissue damage. We also identified six markers that appear to be steroid-specific, three of which have glucocorticoid receptor binding elements in their promoter region.
   CONCLUSIONS: Serum markers regulated by the inflammatory transcription factor NF-kappa B are potential candidates for pharmacodynamic biomarkers that, if correlated with later outcomes like endoscopic or histologic healing, could be used to monitor treatment, optimize dosing, and enhance drug development. The pharmacodynamic biomarkers identified here hold potential to improve both clinical care and drug development. Further studies are warranted to investigate these markers as early predictors of response, or possibly surrogate outcomes.
C1 [Heier, Christopher R.; Fiorillo, Alyson A.; Gordish-Dressman, Heather; Hathout, Yetrib; Damsker, Jesse M.; Hoffman, Eric P.; Conklin, Laurie S.] Childrens Natl Hlth Syst, Res Ctr Genet Med, 111 Michigan Ave NW, Washington, DC 20010 USA.
   [Chaisson, Ellen; Conklin, Laurie S.] Childrens Natl Hlth Syst, Div Gastroenterol Hepatol & Nutr, Washington, DC 3 USA.
   [Gordish-Dressman, Heather; Hathout, Yetrib; Hoffman, Eric P.] George Washington Univ, Sch Med & Hlth Sci, Dept Integrat Syst Biol, Washington, DC 20052 USA.
   [Damsker, Jesse M.; Hoffman, Eric P.] ReveraGen BioPharma, Rockville, MD USA.
C3 Children's National Health System; Children's National Health System;
   George Washington University
RP Conklin, LS (通讯作者)，Childrens Natl Hlth Syst, Res Ctr Genet Med, 111 Michigan Ave NW, Washington, DC 20010 USA.
EM lconklin@childrensnational.org
OI Hoffman, Eric/0000-0001-6470-5139; Heier,
   Christopher/0000-0001-7914-2068
FU National Institution of Health grant: National Center for Rehabilitation
   Medicine pilot grant [R24HD050846]; National Institution of Health
   grant: Research Program Projects and Centers Small Business Technology
   Transfer (STTR) Grant [P50AR060836, U54HD071601, 1R41DK102235]; National
   Institution of Health grant: Clinical and Translational Science
   Institute at Children's National [UL1TR000075]; NIH [UL1RR031988]; NIH
   Pathway to Independence Award [K99HL130035]; Sheikh Zayed Institute for
   Surgical Innovation pilot grant; Clark Charitable Foundation
FX This work was supported by the following National Institution of Health
   grants: National Center for Rehabilitation Medicine pilot grant
   R24HD050846, Research Program Projects and Centers P50AR060836,
   U54HD071601 Small Business Technology Transfer (STTR) Grant
   1R41DK102235, Clinical and Translational Science Institute at Children's
   National UL1TR000075, NIH Award Number UL1RR031988, and the NIH Pathway
   to Independence Award K99HL130035. Work was also supported by a Sheikh
   Zayed Institute for Surgical Innovation pilot grant, and The Clark
   Charitable Foundation.
CR Ben-Shmuel A, 2013, ONCOGENE, V32, P3220, DOI 10.1038/onc.2012.340
   Bergin DA, 2010, J CLIN INVEST, V120, P4236, DOI 10.1172/JCI41196
   Chen CF, 2005, NUCLEIC ACIDS RES, V33, DOI 10.1093/nar/gni178
   Damsker JM, 2016, INFLAMM RES, V65, P737, DOI 10.1007/s00011-016-0956-8
   Eisenberg I, 2009, J CELL MOL MED, V13, P2, DOI 10.1111/j.1582-4934.2008.00524.x
   Eivindson M, 2007, GROWTH HORM IGF RES, V17, P33, DOI 10.1016/j.ghir.2006.10.003
   Fasseu M, 2010, PLOS ONE, V5
   Fiorillo AA, 2015, CELL REP, V12, P1678, DOI 10.1016/j.celrep.2015.07.066
   Ghorpade DS, 2013, J BIOL CHEM, V288, P33037, DOI 10.1074/jbc.M113.492496
   Gold L, 2012, NEW BIOTECHNOL, V29, P543, DOI 10.1016/j.nbt.2011.11.016
   Hathout Y, 2016, SCI REP-UK, V6, DOI 10.1038/srep31727
   Hathout Y, 2015, P NATL ACAD SCI USA, V112, P7153, DOI 10.1073/pnas.1507719112
   Heier CR, 2013, EMBO MOL MED, V5, P1569, DOI 10.1002/emmm.201302621
   Huang SCC, 2014, NAT IMMUNOL, V15, P846, DOI 10.1038/ni.2956
   Kaser S, 2003, BIOCHEM BIOPH RES CO, V309, P286, DOI 10.1016/j.bbrc.2003.07.003
   Kent WJ, 2002, GENOME RES, V12, P996, DOI 10.1101/gr.229102
   Kim J, 2010, LIFE SCI, V86, P300, DOI 10.1016/j.lfs.2009.11.012
   Lang CH, 1999, AM J PHYSIOL-GASTR L, V276, pG719, DOI 10.1152/ajpgi.1999.276.3.G719
   Levin AD, 2016, J CROHNS COLITIS, V10, P989, DOI 10.1093/ecco-jcc/jjw053
   Levine A, 2011, INFLAMM BOWEL DIS, V17, P1314, DOI 10.1002/ibd.21493
   Linker RA, 2002, NAT MED, V8, P620, DOI 10.1038/nm0602-620
   Martinez FO, 2006, J IMMUNOL, V177, P7303, DOI 10.4049/jimmunol.177.10.7303
   Matalon S, 2015, INFLAMM BOWEL DIS, V21, P589, DOI 10.1097/MIB.0000000000000308
   Mathelier A, 2014, NUCLEIC ACIDS RES, V42, pD142, DOI 10.1093/nar/gkt997
   Olivieri F, 2013, AGE, V35, P1157, DOI 10.1007/s11357-012-9440-8
   Ozeri E, 2012, J IMMUNOL, V189, P146, DOI 10.4049/jimmunol.1101340
   Peyrin-Biroulet L, 2015, AM J GASTROENTEROL, V110, P1324, DOI 10.1038/ajg.2015.233
   RAY A, 1995, J BIOL CHEM, V270, P29201, DOI 10.1074/jbc.270.49.29201
   Rieu I, 2009, PLANT CELL, V21, P1031, DOI 10.1105/tpc.109.066001
   Rioja I, 2008, ARTHRITIS RHEUM-US, V58, P2257, DOI 10.1002/art.23667
   Rosenbloom KR, 2015, NUCLEIC ACIDS RES, V43, pD670, DOI 10.1093/nar/gku1177
   Sands BE, 2015, GASTROENTEROLOGY, V149, P1275, DOI 10.1053/j.gastro.2015.07.003
   Sasayama D, 2015, HORM METAB RES, V47, P433, DOI 10.1055/s-0034-1383651
   SENDTNER M, 1992, NATURE, V358, P502, DOI 10.1038/358502a0
   Shah SC, 2016, ALIMENT PHARM THER, V43, P317, DOI 10.1111/apt.13475
   Shah SC, 2016, CLIN GASTROENTEROL H, V14, P1245, DOI 10.1016/j.cgh.2016.01.015
   Shin YH, 2007, BBA-GENE STRUCT EXPR, V1769, P204, DOI 10.1016/j.bbaexp.2007.01.012
   Singh AK, 2010, PLOS ONE, V5, DOI 10.1371/journal.pone.0009912
   Singh UP, 2016, CYTOKINE, V77, P44, DOI 10.1016/j.cyto.2015.10.008
   Soendergaard C, 2015, INFLAMM BOWEL DIS, V21, P1077, DOI 10.1097/MIB.0000000000000348
   Taganov KD, 2006, P NATL ACAD SCI USA, V103, P12481, DOI 10.1073/pnas.0605298103
   Tanaka N, 2013, MOD RHEUMATOL, V23, P8, DOI 10.1007/s10165-012-0623-z
   Tinkle CL, 2004, P NATL ACAD SCI USA, V101, P552, DOI 10.1073/pnas.0307437100
   TRUSS M, 1993, ENDOCR REV, V14, P459, DOI 10.1210/er.14.4.459
   Turner D, 2016, J PEDIAT GASTROENTER
   vanderBurg B, 1997, TRENDS ENDOCRIN MET, V8, P152, DOI 10.1016/S1043-2760(97)00006-4
   Vandesompele J, 2002, GENOME BIOL, V3, DOI 10.1186/gb-2002-3-7-research0034
   Wang J, 2012, GENOME RES, V22, P1798, DOI 10.1101/gr.139105.112
   Wu F, 2011, INFLAMM BOWEL DIS, V17, P241, DOI 10.1002/ibd.21450
   Wurbel MA, 2014, INFLAMM BOWEL DIS, V20, P1165, DOI 10.1097/MIB.0000000000000059
   Zahm AM, 2011, J PEDIATR GASTR NUTR, V53, P26, DOI 10.1097/MPG.0b013e31822200cc
   Zeyda M, 2010, INT J OBESITY, V34, P1684, DOI 10.1038/ijo.2010.103
   Zhao JL, 2011, P NATL ACAD SCI USA, V108, P9184, DOI 10.1073/pnas.1105398108
NR 53
TC 45
Z9 47
U1 0
U2 8
PU NATURE PUBLISHING GROUP
PI NEW YORK
PA 75 VARICK ST, 9TH FLR, NEW YORK, NY 10013-1917 USA
SN 2155-384X
J9 CLIN TRANSL GASTROEN
JI Clin. Transl. Gastroenterol.
PD SEP
PY 2016
VL 7
AR e192
DI 10.1038/ctg.2016.49
PG 8
WC Gastroenterology & Hepatology
WE Science Citation Index Expanded (SCI-EXPANDED)
SC Gastroenterology & Hepatology
GA EH5MA
UT WOS:000391816000005
PM 27628422
OA Green Published, gold
DA 2024-01-22
ER

PT J
AU El-Hussuna, A
   Karer, MLM
   Nielsen, NNU
   Mujukian, A
   Fleshner, PR
   Iesalnieks, I
   Horesh, N
   Kopylov, U
   Jacoby, H
   Al-Qaisi, HM
   Colombo, F
   Sampietro, GM
   Marino, MV
   Ellebaek, M
   Steenholdt, C
   Sorensen, N
   Celentano, V
   Ladwa, N
   Warusavitarne, J
   Pellino, G
   Zeb, A
   Di Candido, F
   Hurtado-Pardo, L
   Frasson, M
   Kunovsky, L
   Yalcinkaya, A
   Tatar, OC
   Alonso, S
   Pera, M
   Granero, AG
   Rodriguez, CA
   Minaya, A
   Spinelli, A
   Qvist, N
AF El-Hussuna, A.
   Karer, M. L. M.
   Nielsen, N. N. Uldall
   Mujukian, A.
   Fleshner, P. R.
   Iesalnieks, I.
   Horesh, N.
   Kopylov, U.
   Jacoby, H.
   Al-Qaisi, H. M.
   Colombo, F.
   Sampietro, G. M.
   Marino, M. V.
   Ellebaek, M.
   Steenholdt, C.
   Sorensen, N.
   Celentano, V.
   Ladwa, N.
   Warusavitarne, J.
   Pellino, G.
   Zeb, A.
   Di Candido, F.
   Hurtado-Pardo, L.
   Frasson, M.
   Kunovsky, L.
   Yalcinkaya, A.
   Tatar, O. C.
   Alonso, S.
   Pera, M.
   Granero, A. G.
   Rodriguez, C. A.
   Minaya, A.
   Spinelli, A.
   Qvist, N.
CA Collaboration, OBOOSR
TI Postoperative complications and waiting time for surgical intervention
   after radiologically guided drainage of intra-abdominal abscess in
   patients with Crohn's disease
SO BJS OPEN
LA English
DT Article
ID INFLAMMATORY-BOWEL-DISEASE; PREOPERATIVE OPTIMIZATION; PERCUTANEOUS
   DRAINAGE; SURGERY; RISK
AB Background: In patients with active Crohn's disease (CD), treatment of intra-abdominal abscess usually comprises antibiotics and radiologically guided percutaneous drainage (PD) preceding surgery. The aim of this study was to investigate the risk of postoperative complications and identify the optimal time interval for surgical intervention after PD.
   Methods: A multicentre, international, retrospective cohort study was carried out. Details of patients with diagnosis of CD who underwent ultrasonography- or CT-guided PD were retrieved from hospital records using international classification of disease (ICD-10) diagnosis code for CD combined with procedure code for PD. Clinical variables were retrieved and the following outcomes were measured: 30-day postoperative overall complications, intra-abdominal septic complications, unplanned intraoperative adverse events, surgical-site infections, sepsis and pathological postoperative ileus, in addition to abscess recurrence. Patients were categorized into three groups according to the length of the interval from PD to surgery (1-14 days, 15-30 days and more than 30 days) for comparison of outcomes.
   Results: The cohort comprised 335 CD patients with PD followed by surgery. Median age was 33 (i.q.r. 24-44) years, 152 (45.4 per cent) were females, and median disease duration was 9 (i.q.r. 3.6-15) years. Overall, the 30-day postoperative complications rate was 32.2 per cent and the mortality rate was 1.5 per cent. After adjustment for co-variables, older age (odds ratio 1.03 (95 per cent c.i. 1.01 to 1.06), P< 0.012), residual abscess after PD (odds ratio 0.374 (95 per cent c.i. 0.19 to 0.74), P< 0.014), smoking (odds ratio 1.89 (95 per cent c.i. 1.01 to 3.53), P = 0.049) and low serum albumin concentration (odds ratio 0.921 (95 per cent c.i. 0.89 to 0.96), P< 0.001) were associated with higher rates of postoperative complications. A short waiting interval, less than 2 weeks after PD, was associated with a high incidence of abscess recurrence (odds ratio 0.59 (95 per cent c.i. 0.36 to 0.96), P = 0.042).
   Conclusion: Smoking, low serum albumin concentration and older age were significantly associated with postoperative complications. An interval of at least 2 weeks after successful PD correlated with reduced risk of abscess recurrence.
C1 [El-Hussuna, A.; Karer, M. L. M.; Nielsen, N. N. Uldall] Aalborg Univ, Dept Clin Med, Aalborg, Denmark.
   [Mujukian, A.; Fleshner, P. R.] Cedars Sinai Med Ctr, Dept Surg, Los Angeles, CA 90048 USA.
   [Iesalnieks, I.] Stadt Klinikum Munchen Bogenhausen, Dept Surg, Munich, Germany.
   [Horesh, N.; Kopylov, U.; Jacoby, H.] Sheba Med Ctr, Dept Surg, Ramat Gan, Israel.
   [Horesh, N.; Kopylov, U.; Jacoby, H.] Tel Aviv Univ, Sackler Med Sch, Tel Aviv, Israel.
   [Horesh, N.; Kopylov, U.; Jacoby, H.] Sheba Med Ctr, Dept Gastroentrol, Ramat Gan, Israel.
   [Al-Qaisi, H. M.; Sorensen, N.] Aalborg Univ Hosp, Dept Surg, Aalborg, Denmark.
   [Colombo, F.] Luigi Sacco Hosp, Div Gen & HPB Surg, Milan, Italy.
   [Sampietro, G. M.] Univ Milan, Dept Surg, Milan, Italy.
   [Marino, M. V.] Azienda Osped Osped Riuniti Villa Sofia Cervello, Dept Surg, Palermo, Italy.
   [Ellebaek, M.; Qvist, N.] Odense Univ Hosp, Res Unit Surg & IBD Care, Odense, Denmark.
   [Steenholdt, C.] Herlev Univ Hosp, Dept Gastroentrol, Herlev, Denmark.
   [Celentano, V.] Portsmouth Hosp NHS Trust, Dept Surg, Portsmouth, Hants, England.
   [Ladwa, N.; Warusavitarne, J.] St Marks Hosp, Dept Surg, Harrow, Middx, England.
   [Ladwa, N.; Warusavitarne, J.] Northwick Pk Hosp & Clin Res Ctr, Dept Surg, Harrow, Middx, England.
   [Pellino, G.] Vall dHebron Univ Hosp, Dept Colorectal Surg, Barcelona, Spain.
   [Pellino, G.] Univ Campania Luigi Vanvitelli, Dept Adv Med & Surg Sci, Naples, Italy.
   [Zeb, A.] Hvidovre Univ Hosp, Dept Surg, Hvidovre, Denmark.
   [Di Candido, F.; Spinelli, A.] Humanitas Univ, Humanitas Clin & Res Ctr IRCCS, Div Colon & Rectal Surg, Milan, Italy.
   [Di Candido, F.; Spinelli, A.] Humanitas Univ, Dept Biomed Sci, Milan, Italy.
   [Hurtado-Pardo, L.; Frasson, M.] Univ Valencia, Univ Hosp La Fe, Dept Surg, Valencia, Spain.
   [Kunovsky, L.] Masaryk Univ, Fac Med, Univ Hosp Brno, Dept Surg, Brno, Czech Republic.
   [Kunovsky, L.] Masaryk Univ, Fac Med, Univ Hosp Brno, Dept Gastroenterol & Internal Med, Brno, Czech Republic.
   [Yalcinkaya, A.] Gazi Univ, Dept Surg, Fac Med, Ankara, Turkey.
   [Tatar, O. C.] Kocaeli Univ, Sch Med, Dept Surg, Kocaeli, Turkey.
   [Alonso, S.; Pera, M.] Hosp del Mar, Dept Surg, Barcelona, Spain.
   [Granero, A. G.] Hosp Univ Son Espases, Colorectal Surg Unit, Mallorca, Spain.
   [Rodriguez, C. A.; Minaya, A.] Univ Francisco de Vitoria, Dept Surg, Madrid, Spain.
   [Rodriguez, C. A.; Minaya, A.; Collaboration, OBOOSR] Univ Francisco de Vitoria, Dept Med, Madrid, Spain.
C3 Aalborg University; Cedars Sinai Medical Center; Munchen Klinik; Chaim
   Sheba Medical Center; Sackler Faculty of Medicine; Chaim Sheba Medical
   Center; Aalborg University; Aalborg University Hospital; University of
   Milan; Luigi Sacco Hospital; University of Milan; University of Southern
   Denmark; Odense University Hospital; University of Copenhagen; Herlev &
   Gentofte Hospital; Portsmouth Hospitals NHS Trust; Imperial College
   London; Imperial College London; Hospital Universitari Vall d'Hebron;
   Universita della Campania Vanvitelli; University of Copenhagen;
   Humanitas University; Humanitas University; University of Valencia;
   Masaryk University Brno; University Hospital Brno; Masaryk University
   Brno; University Hospital Brno; Gazi University; Kocaeli University;
   Hospital del Mar Research Institute; Hospital del Mar; Hospital
   Universitari Son Espases; Universidad Francisco de Vitoria; Universidad
   Francisco de Vitoria
RP El-Hussuna, A (通讯作者)，Engbovej 26, DK-9200 Aalborg, Denmark.
RI Rodriguez, Cristina Anton/J-9213-2016; Pedersen, Mark/ADW-1803-2022;
   Yalcinkaya, Ali/ABE-9891-2021; Rodríguez, Cristina Antón/AAB-7597-2019;
   Colombo, Francesco/ABH-3714-2022; Kunovsky, Lumir/HCI-3910-2022; Tatar,
   Ozan Can/AAR-8524-2020
OI Rodríguez, Cristina Antón/0000-0001-8218-9780; Colombo,
   Francesco/0000-0002-6478-7055; Kunovsky, Lumir/0000-0003-2985-8759;
   Tatar, Ozan Can/0000-0002-9046-7362; Alqaisi,
   Hayder/0000-0003-0592-3712; El-Hussuna, Alaa/0000-0002-0070-8362;
   Marino, Marco V./0000-0002-0466-4467; Minaya Bravo, Ana
   Maria/0000-0002-7982-5499; Ellebaek, Mark Bremholm/0000-0001-6550-7505;
   Pellino, Gianluca/0000-0002-8322-6421; Kopylov, Uri/0000-0002-7156-0588
CR Adamina M, 2020, J CROHNS COLITIS, V14, P155, DOI 10.1093/ecco-jcc/jjz187
   Clancy C, 2016, J CROHNS COLITIS, V10, P202, DOI 10.1093/ecco-jcc/jjv198
   de Groof EJ, 2014, DIGEST DIS, V32, P103, DOI 10.1159/000367859
   Di Candido F, 2020, SEMIN COLON RECTAL S, V31, DOI 10.1016/j.scrs.2020.100742
   Dindo D, 2004, ANN SURG, V240, P205, DOI 10.1097/01.sla.0000133083.54934.ae
   El-Hussuna A, 2019, CROHNS COLITIS 360, V360, P1, DOI DOI 10.1093/CROCOL/OTZ021/
   El-Hussuna A, 2021, SURGERY, V170, P748, DOI 10.1016/j.surg.2021.04.031
   El-Hussuna A, 2021, SURG INNOV, V28, P560, DOI 10.1177/1553350621998871
   El-Hussuna A, 2018, COLORECTAL DIS, V20, P219, DOI 10.1111/codi.13889
   El-Hussuna A, 2017, INT J COLORECTAL DIS, V32, P49, DOI 10.1007/s00384-016-2655-x
   He XS, 2015, J CLIN GASTROENTEROL, V49, pE82, DOI 10.1097/MCG.0000000000000219
   Kehlet H, 2020, BRIT J SURG, V107, P1243, DOI 10.1002/bjs.11656
   Müller-Wille R, 2011, INT J COLORECTAL DIS, V26, P769, DOI 10.1007/s00384-011-1135-6
   Neary PM, 2019, J CROHNS COLITIS, V13, P856, DOI 10.1093/ecco-jcc/jjz004
   Nguyen GC, 2019, J CROHNS COLITIS, V13, P1433, DOI 10.1093/ecco-jcc/jjz083
   Sangster W, 2016, AM J SURG, V212, P728, DOI 10.1016/j.amjsurg.2016.01.044
   Silverberg MS, 2005, CAN J GASTROENTEROL, V19, p5A, DOI 10.1155/2005/269076
   Spinelli A, 2014, ALIMENT PHARM THER, V40, P1009, DOI 10.1111/apt.12947
   Subramanian V, 2008, AM J GASTROENTEROL, V103, P2373, DOI 10.1111/j.1572-0241.2008.01942.x
   Udholm LS, 2021, INT J COLORECTAL DIS, V36, P253, DOI 10.1007/s00384-020-03786-6
   Zangenberg MS, 2017, INT J COLORECTAL DIS, V32, P1663, DOI 10.1007/s00384-017-2915-4
   Zhu F, 2020, DIS COLON RECTUM, V63, P629, DOI 10.1097/DCR.0000000000001602
NR 22
TC 8
Z9 8
U1 1
U2 6
PU OXFORD UNIV PRESS
PI OXFORD
PA GREAT CLARENDON ST, OXFORD OX2 6DP, ENGLAND
SN 2474-9842
J9 BJS OPEN
JI BJS Open
PD OCT
PY 2021
VL 5
IS 5
AR zrab075
DI 10.1093/bjsopen/zrab075
EA SEP 2021
PG 9
WC Surgery
WE Science Citation Index Expanded (SCI-EXPANDED)
SC Surgery
GA YY1LW
UT WOS:000754556000007
PM 34518869
OA Green Published, gold
DA 2024-01-22
ER

PT J
AU Pérez-Cuadrado-Robles, E
   Pinho, R
   González, B
   de Ferro, SM
   Chagas, C
   Delgado, PE
   Carretero, C
   Figueiredo, P
   Rosa, B
   Lledó, JG
   Nogales, O
   Ponte, A
   Andrade, P
   Juanmartiñena-Fernández, JF
   San-Juan-Acosta, M
   Lopes, S
   Prieto-Frías, C
   Egea-Valenzuela, J
   Caballero, N
   Valdivieso-Cortázar, E
   Cardoso, H
   Gálvez, C
   Almeida, N
   Barrera, PB
   Gómez-Rodríguez, BJ
   Ceballos, FS
   Bernardes, C
   Alonso, P
   Argüelles-Arias, F
   Saraiva, MM
   Pérez-Cuadrado-Martínez, E
AF Perez-Cuadrado-Robles, Enrique
   Pinho, Rolando
   Gonzalez, Begona
   de Ferro, Susana Mao
   Chagas, Cristina
   Esteban Delgado, Pilar
   Carretero, Cristina
   Figueiredo, Pedro
   Rosa, Bruno
   Garcia Lledo, Javier
   Nogales, Oscar
   Ponte, Ana
   Andrade, Patricia
   Francisco Juanmartinena-Fernandez, Jose
   San-Juan-Acosta, Mileidis
   Lopes, Sandra
   Prieto-Frias, Cesar
   Egea-Valenzuela, Juan
   Caballero, Noemi
   Valdivieso-Cortazar, Eduardo
   Cardoso, Helder
   Galvez, Consuelo
   Almeida, Nuno
   Borque Barrera, Pilar
   Jose Gomez-Rodriguez, Blas
   Sanchez Ceballos, Francisco
   Bernardes, Carlos
   Alonso, Pedro
   Arguelles-Arias, Federico
   Saraiva, Miguel Mascarenhas
   Perez-Cuadrado-Martinez, Enrique
CA Spanish Soc Gastrointestinal Endos
   Portuguese Small-Bowel Study Grp G
TI Small bowel enteroscopy - A joint clinical guideline by the Spanish and
   Portuguese small-bowel study groups
SO REVISTA ESPANOLA DE ENFERMEDADES DIGESTIVAS
LA English
DT Article
DE Small bowel; Enteroscopy; Angiectasia; Guidelines; Capsule endoscopy;
   Device-assisted enteroscopy
ID DOUBLE-BALLOON ENTEROSCOPY; VIDEO CAPSULE ENDOSCOPY; PEUTZ-JEGHERS
   SYNDROME; LONG-TERM OUTCOMES; FAMILIAL ADENOMATOUS POLYPOSIS;
   DEVICE-ASSISTED ENTEROSCOPY; DISORDERS EUROPEAN-SOCIETY; BLEEDING
   DIEULAFOY LESIONS; CROHNS-DISEASE; PUSH ENTEROSCOPY
AB The present evidence-based guidelines are focused on the use of device-assisted enteroscopy in the management of small-bowel diseases. A panel of experts selected by the Spanish and Portuguese small-bowel study groups reviewed the available evidence focusing on the main indications of this technique, its role in the management algorithm of each indication, and its diagnostic and therapeutic yield. A set of recommendations was issued accordingly.
C1 [Perez-Cuadrado-Robles, Enrique] Hop Europeen Georges Pompidou, Dept Gastroenterol, Paris, France.
   [Pinho, Rolando; Ponte, Ana] Ctr Hosp Vila Nova de Gaia & Espinho, Dept Gastroenterol, Vila Nova De Gaia, Portugal.
   [Gonzalez, Begona] Hosp Clin Barcelona, Dept Gastroenterol, Endoscopy Unit, ICMDiM, Barcelona, Spain.
   [de Ferro, Susana Mao] Inst Portugues Oncol Lisboa Francisco Gentil EPE, Dept Gastroenterol, Lisbon, Portugal.
   [Chagas, Cristina] Ctr Hosp Lisboa Ocidental, Dept Gastroenterol, Hosp Egas Moniz, Lisbon, Portugal.
   [Esteban Delgado, Pilar; Perez-Cuadrado-Martinez, Enrique] Hosp Gen Univ Morales Meseguer, Small Bowel Unit, Murcia, Spain.
   [Carretero, Cristina; Prieto-Frias, Cesar] Clin Univ Navarra, Dept Gastroenterol, Pamplona, Spain.
   [Figueiredo, Pedro; Lopes, Sandra; Almeida, Nuno] Ctr Hosp & Univ Coimbra, Gastroenterol Unit, Coimbra, Portugal.
   [Figueiredo, Pedro; Lopes, Sandra; Almeida, Nuno] Univ Coimbra, Fac Med, Coimbra, Portugal.
   [Rosa, Bruno] Hosp Senhora da Oliveira, Dept Gastroenterol, Guimaraes, Portugal.
   [Rosa, Bruno] Univ Minho, Life & Hlth Sci Res Inst, Sch Med, ICVS 3Bs PT Govt Associate Lab, Braga, Portugal.
   [Garcia Lledo, Javier; Nogales, Oscar] Hosp Gen Univ Gregorio Maranon, Dept Gastroenterol, Endoscopy Unit, Madrid, Spain.
   [Andrade, Patricia; Cardoso, Helder] Ctr Hosp Sao Joao, Dept Gastroenterol, Porto, Portugal.
   [Francisco Juanmartinena-Fernandez, Jose] Complejo Hosp Navarra, Dept Gastroenterol, Navarra, Spain.
   [San-Juan-Acosta, Mileidis; Borque Barrera, Pilar] Hosp Univ Nuestra Senora de Candelaria, Dept Gastroenterol, Gastrointestinal Endoscopy Unit, Tenerife, Spain.
   [Egea-Valenzuela, Juan] Hosp Clin Univ Virgen de la Airixaca, Unit Gastrointestinal Endoscopy, Dept Digest Dis, Murcia, Spain.
   [Caballero, Noemi] Hosp Univ Germans Tries & Pujol, Dept Gastrointestinal Endoscopy, Barcelona, Spain.
   [Valdivieso-Cortazar, Eduardo; Alonso, Pedro] Complejo Hosp Univ A Coruna, Dept Gastroenterol, La Coruna, Spain.
   [Galvez, Consuelo] Hosp Clin Univ Valencia, Dept Gastroenterol, Valencia, Spain.
   [Jose Gomez-Rodriguez, Blas; Arguelles-Arias, Federico] Univ Seville, Dept Gastroenterol, Hosp Univ Virgen Macarena, Seville, Spain.
   [Sanchez Ceballos, Francisco] Hosp Clin San Carlos, Dept Gastroenterol, Madrid, Spain.
   [Bernardes, Carlos] Ctr Hosp Univ Lisboa Cent, Dept Gastroenterol, Hosp Santo Antonio Capuchos, Lisbon, Portugal.
   [Saraiva, Miguel Mascarenhas] ManopH, Lab Endoscopia & Motilidade Digest, Porto, Portugal.
C3 Assistance Publique Hopitaux Paris (APHP); Universite Paris Cite;
   Hopital Universitaire Europeen Georges-Pompidou - APHP; University of
   Barcelona; Hospital Clinic de Barcelona; Egas Moniz Hospital;
   Universidade de Lisboa; Centro Hospitalar de Lisboa Ocidental, EPE;
   Meseguer General University Hospital Morales; University of Navarra;
   Universidade de Coimbra; Centro Hospitalar e Universitario de Coimbra
   (CHUC); Universidade de Coimbra; Universidade do Minho; General
   University Gregorio Maranon Hospital; Sao Joao Hospital; Servicio
   Navarro de Salud - Osasunbidea; Hospital Germans Trias i Pujol; Complejo
   Hospitalario Universitario A Coruna; Universidade da Coruna; Hospital
   Clinic Universitari de Valencia; Hospital Universitario Virgen Macarena;
   University of Sevilla; Hospital Clinico San Carlos
RP Pérez-Cuadrado-Robles, E (通讯作者)，Georges Pompidou European Hosp, Dept Gastroenterol, F-75015 Paris, France.
EM kikemurcia@gmail.com
RI Egea-Valenzuela, Juan/W-6042-2019; Mascarenhas, Miguel/GQP-8202-2022
OI Egea-Valenzuela, Juan/0000-0002-3288-5988; Rosa,
   Bruno/0000-0003-2885-0720; Almeida, Nuno/0000-0003-0499-5888;
   Perez-Cuadrado-Robles, Enrique/0000-0001-8254-7453; Prieto-Frias,
   Cesar/0000-0002-5006-055X
CR Akarsu M, 2014, TURK J GASTROENTEROL, V25, P374, DOI 10.5152/tjg.2014.5191
   Alderlieste YA, 2013, FAM CANCER, V12, P51, DOI 10.1007/s10689-012-9571-1
   Almeida N, 2009, DIGEST DIS SCI, V54, P1520, DOI 10.1007/s10620-008-0512-7
   Aniwan S, 2014, ENDOSC INT OPEN, V2, pE90, DOI 10.1055/s-0034-1365543
   Aniwan S, 2014, HEPATO-GASTROENTEROL, V61, P1990, DOI 10.5754/hge13507
   Arakawa D, 2009, GASTROINTEST ENDOSC, V69, P866, DOI 10.1016/j.gie.2008.06.008
   Arulanandan A, 2016, WORLD J GASTROENTERO, V22, P8999, DOI 10.3748/wjg.v22.i40.8999
   Baars JE, 2017, WORLD J GASTROENTERO, V23, P8073, DOI 10.3748/wjg.v23.i45.8073
   Barreto-Zuñiga R, 2008, SURG ENDOSC, V22, P1223, DOI 10.1007/s00464-007-9592-2
   Beggs AD, 2010, GUT, V59, P975, DOI 10.1136/gut.2009.198499
   Belsha D, 2017, J PEDIATR GASTR NUTR, V65, P500, DOI 10.1097/MPG.0000000000001576
   Bernardes C, 2017, REV ESP ENFERM DIG, V109, P679, DOI 10.17235/reed.2017.4717/2016
   Bilimoria KY, 2009, ANN SURG, V249, P63, DOI 10.1097/SLA.0b013e31818e4641
   Bourreille A, 2009, ENDOSCOPY, V41, P618, DOI 10.1055/s-0029-1214790
   Cardoso H, 2015, ACTA MEDICA PORT, V28, P448, DOI 10.20344/amp.6479
   Chen WG, 2016, MEDICINE, V95, DOI 10.1097/MD.0000000000005104
   Chen YY, 2015, GASTROENT RES PRACT, V2015, DOI 10.1155/2015/564536
   Chettiar R, 2010, DIGEST DIS SCI, V55, P1381, DOI 10.1007/s10620-009-0892-3
   Ching HL, 2017, CURR OPIN GASTROEN, V33, P181, DOI 10.1097/MOG.0000000000000346
   Alcázar MDD, 2020, REV ESP ENFERM DIG, V112, P325, DOI 10.17235/reed.2020.6723/2019
   Dulic-Lakovic E, 2011, GASTROINTEST ENDOSC, V74, P573, DOI 10.1016/j.gie.2011.05.027
   Edwards AL, 2014, ENDOSCOPY, V46, P986, DOI 10.1055/s-0034-1377512
   El Zouhairi M, 2008, CURR TREAT OPTION ON, V9, P388, DOI 10.1007/s11864-009-0098-0
   Elli L, 2017, GASTROINTEST ENDOSC, V86, P264, DOI 10.1016/j.gie.2017.04.006
   Espinel J, 2011, WORLD J GASTRO ENDOS, V3, P225, DOI 10.4253/wjge.v3.i11.225
   Gangi A, 2018, J GASTROINTEST SURG, V22, P303, DOI 10.1007/s11605-017-3586-8
   Gao H, 2010, GASTROINTEST ENDOSC, V71, P768, DOI 10.1016/j.gie.2009.11.005
   Gerson LB, 2009, CLIN GASTROENTEROL H, V7, P664, DOI 10.1016/j.cgh.2009.01.021
   Goverde A, 2017, J CLIN GASTROENTEROL, V51, pE27, DOI 10.1097/MCG.0000000000000592
   Hadithi M, 2006, AM J GASTROENTEROL, V101, P52, DOI 10.1111/j.1572-0241.2005.00346.x
   Hadithi M, 2007, AM J GASTROENTEROL, V102, P987, DOI 10.1111/j.1572-0241.2007.01122.x
   Hashimoto R, 2019, DIGEST DIS SCI, V64, P2933, DOI 10.1007/s10620-019-05627-1
   Hashimoto R, 2019, SURG ENDOSC, V33, P2635, DOI 10.1007/s00464-018-6561-x
   Hayashi Y, 2006, J GASTROEN HEPATOL, V21, P1861, DOI 10.1111/j.1440-1746.2006.04788.x
   Hayashi Y, 2009, J GASTROENTEROL, V44, P57, DOI 10.1007/s00535-008-2277-3
   He Q, 2013, WORLD J GASTROENTERO, V19, P1820, DOI 10.3748/wjg.v19.i11.1820
   Hermans C, 2017, CLIN ENDOSC, V50, P69, DOI 10.5946/ce.2016.079
   Hirai F, 2018, J CROHNS COLITIS, V12, P394, DOI 10.1093/ecco-jcc/jjx159
   Holleran G, 2018, SCAND J GASTROENTERO, V53, P925, DOI 10.1080/00365521.2018.1476914
   Honda W, 2012, GASTROINTEST ENDOSC, V76, P344, DOI 10.1016/j.gie.2012.04.443
   Hsu CM, 2007, DIGEST DIS SCI, V52, P162, DOI 10.1007/s10620-006-9554-x
   Imaoka H, 2011, DIGEST DIS SCI, V56, P2366, DOI 10.1007/s10620-011-1741-8
   Jackson CS, 2014, AM J GASTROENTEROL, V109, P474, DOI 10.1038/ajg.2014.19
   Jeon SR, 2017, J GASTROEN HEPATOL, V32, P388, DOI 10.1111/jgh.13479
   Jeon SR, 2011, GASTROINTEST ENDOSC, V74, P225, DOI 10.1016/j.gie.2010.11.012
   Kaffes AJ, 2006, GASTROINTEST ENDOSC, V63, P81, DOI 10.1016/j.gie.2005.09.017
   Kaffes AJ, 2007, GASTROINTEST ENDOSC, V66, P304, DOI 10.1016/j.gie.2007.02.044
   Kav T, 2015, COMPUT BIOL MED, V65, P315, DOI 10.1016/j.compbiomed.2015.07.025
   Keren D, 2017, OBES SURG, V27, P1309, DOI 10.1007/s11695-016-2472-x
   Khashab MA, 2010, GASTROINTEST ENDOSC, V72, P766, DOI 10.1016/j.gie.2010.04.043
   Kida A, 2013, DIGEST ENDOSC, V25, P552, DOI 10.1111/den.12136
   Kim M, 2016, INTEST RES, V14, P211, DOI 10.5217/ir.2016.14.3.211
   Lara LF, 2005, ENDOSCOPY, V37, P745, DOI 10.1055/s-2004-825953
   Lee BI, 2011, DIGEST DIS SCI, V56, P2920, DOI 10.1007/s10620-011-1839-z
   Lin WP, 2009, DIGEST DIS SCI, V54, P2192, DOI 10.1007/s10620-008-0591-5
   Lipka S, 2015, ENDOSC INT OPEN, V3, pE339, DOI 10.1055/s-0034-1391901
   Liu YP, 2019, GASTROENT RES PRACT, V2019, DOI 10.1155/2019/9026278
   Lopes S, 2017, WORLD J GASTROENTERO, V23, P7397, DOI 10.3748/wjg.v23.i41.7397
   Madisch A, 2008, ENDOSCOPY, V40, P731, DOI 10.1055/s-2008-1077521
   Malamut G, 2013, CURR OPIN ONCOL, V25, P445, DOI 10.1097/01.cco.0000432526.47228.b6
   Manabe N, 2006, GASTROINTEST ENDOSC, V64, P135, DOI 10.1016/j.gie.2005.12.020
   Matsumoto T, 2008, GASTROINTEST ENDOSC, V68, P911, DOI 10.1016/j.gie.2008.02.067
   May A, 2011, ENDOSCOPY, V43, P759, DOI 10.1055/s-0030-1256388
   Mitsui K, 2016, J CLIN GASTROENTEROL, V50, P141, DOI 10.1097/MCG.0000000000000335
   Mitsui K, 2009, GASTROINTEST ENDOSC, V70, P498, DOI 10.1016/j.gie.2008.12.242
   Miura Y, 2010, GASTROINTEST ENDOSC, V72, P658, DOI 10.1016/j.gie.2009.11.045
   Mönkemüller K, 2009, ENDOSCOPY, V41, P715, DOI 10.1055/s-0029-1214974
   Mönkemüller K, 2011, GASTROINTEST ENDOSC, V73, P844, DOI 10.1016/j.gie.2010.08.047
   Möschler O, 2011, ENDOSCOPY, V43, P484, DOI 10.1055/s-0030-1256249
   Moran RA, 2018, CLIN MED INSIGHTS-GA, V11, DOI 10.1177/1179552218754881
   Murino A, 2018, DIGEST LIVER DIS, V50, P516, DOI 10.1016/j.dld.2017.12.020
   Nakahara K, 2015, WORLD J GASTROENTERO, V21, P7589, DOI 10.3748/wjg.v21.i24.7589
   Nakamura M, 2013, ENDOSCOPY, V45, P67, DOI 10.1055/s-0032-1325867
   Nakamura M, 2010, J GASTROENTEROL, V45, P592, DOI 10.1007/s00535-010-0202-z
   Nakano A, 2017, DIGESTION, V95, P122, DOI 10.1159/000454728
   Nath N C, 2013, Bangladesh Med Res Counc Bull, V39, P116
   Navaneethan U, 2016, SURG ENDOSC, V30, P5434, DOI 10.1007/s00464-016-4902-1
   Nelson KK, 2016, ENDOSC INT OPEN, V4, pE761, DOI 10.1055/s-0042-108189
   Neumann H, 2008, DIGEST DIS, V26, P388, DOI 10.1159/000177029
   Nishimura N, 2011, GASTROINTEST ENDOSC, V74, P1157, DOI 10.1016/j.gie.2011.07.024
   Ohmiya N, 2007, GASTROINTEST ENDOSC, V66, pS72, DOI 10.1016/j.gie.2007.05.041
   Ohmiya N, 2010, GASTROINTEST ENDOSC, V72, P1209, DOI 10.1016/j.gie.2010.08.018
   Otani K, 2018, DIGESTION, V97, P52, DOI 10.1159/000484218
   Gutierrez JP, 2015, GASTROINTEST ENDOSC, V81, P1033, DOI 10.1016/j.gie.2014.10.004
   Pasha SF, 2008, CLIN GASTROENTEROL H, V6, P671, DOI 10.1016/j.cgh.2008.01.005
   Pattni V, 2018, FRONTLINE GASTROENTE, V9, P122, DOI 10.1136/flgastro-2017-100842
   Pennazio M, 2015, ENDOSCOPY, V47, P352, DOI 10.1055/s-0034-1391855
   Pérez-Cuadrado E, 2006, REV ESP ENFERM DIG, V98, P73, DOI 10.4321/s1130-01082006000200002
   Pérez-Cuadrado E, 2013, REV ESP ENFERM DIG, V105, P107, DOI 10.4321/s1130-01082013000200009
   Perez-Cuadrado Robles E, 2015, DIGEST ENDOSC, V27, P338, DOI DOI 10.1111/DEN.12384
   Robles EPC, 2015, WORLD J GASTROINTEST, V7, P652, DOI 10.4253/wjge.v7.i6.652
   Pérez-Cuadrado-Robles E, 2020, REV ESP ENFERM DIG, V112, P249, DOI 10.17235/reed.2020.6802/2019
   Pérez-Cuadrado-Robles Enrique, 2016, GE Port J Gastroenterol, V23, P84, DOI 10.1016/j.jpge.2015.11.002
   Pérez-Cuadrado-Robles Enrique, 2015, Rev. esp. enferm. dig., V107, P495
   Pinho R, 2016, UNITED EUR GASTROENT, V4, P264, DOI 10.1177/2050640615604775
   Pinho R, 2016, EUR J GASTROEN HEPAT, V28, P479, DOI 10.1097/MEG.0000000000000552
   Pinho Rolando, 2015, GE Port J Gastroenterol, V22, P133, DOI 10.1016/j.jpge.2015.05.003
   Pinto-Pais T, 2014, UNITED EUR GASTROENT, V2, P490, DOI 10.1177/2050640614554850
   Ponte A, 2018, REV ESP ENFERM DIG, V110, P88, DOI 10.17235/reed.2017.4872/2017
   Popa D, 2014, CLIN ENDOSC, V47, P108, DOI 10.5946/ce.2014.47.1.108
   Prachayakul V, 2013, BMC GASTROENTEROL, V13, DOI 10.1186/1471-230X-13-103
   Rahmi G, 2013, WORLD J GASTRO ENDOS, V5, P219, DOI 10.4253/wjge.v5.i5.219
   Riff Brian P, 2016, Curr Gastroenterol Rep, V18, P28, DOI 10.1007/s11894-016-0503-3
   Rodrigues JP, 2018, EUR J GASTROEN HEPAT, V30, P1304, DOI 10.1097/MEG.0000000000001244
   Romagnuolo J, 2015, J CLIN GASTROENTEROL, V49, P823, DOI 10.1097/MCG.0000000000000266
   Rondonotti E, 2008, ENDOSCOPY, V40, P488, DOI 10.1055/s-2007-995783
   Rondonotti E, 2018, ENDOSCOPY, V50, P423, DOI 10.1055/a-0576-0566
   Ross AS, 2006, GASTROINTEST ENDOSC, V64, P835, DOI 10.1016/j.gie.2006.03.001
   Sakamoto H, 2011, GASTROINTEST ENDOSC, V74, P328, DOI 10.1016/j.gie.2011.04.001
   Santhakumar Cositha, 2014, World J Gastrointest Pathophysiol, V5, P479, DOI 10.4291/wjgp.v5.i4.479
   Schulmann K, 2005, AM J GASTROENTEROL, V100, P27, DOI 10.1111/j.1572-0241.2005.40102.x
   Serrano M, 2013, REV ESP ENFERM DIG, V105, P594, DOI 10.4321/s1130-01082013001000004
   Shelnut DJ, 2018, ENDOSC INT OPEN, V6, pE751, DOI 10.1055/a-0602-3967
   Shinozaki S, 2015, DIGEST DIS SCI, V60, P3691, DOI 10.1007/s10620-015-3792-8
   Shinozaki S, 2014, GASTROINTEST ENDOSC, V80, P112, DOI 10.1016/j.gie.2013.11.029
   Shiotsuki K, 2019, DIGEST ENDOSC, V31, pE111, DOI 10.1111/den.13490
   Sidhu R, 2012, EUR J GASTROEN HEPAT, V24, P513, DOI 10.1097/MEG.0b013e328350fb05
   Sulbaran M, 2018, ENDOSC INT OPEN, V6, pE531, DOI 10.1055/a-0577-2650
   Sulbaran M, 2016, ENDOSC INT OPEN, V4, pE151, DOI 10.1055/s-0041-108261
   Sun B, 2006, AM J GASTROENTEROL, V101, P2011, DOI 10.1111/j.1572-0241.2006.00664.x
   Sunada K, 2016, INFLAMM BOWEL DIS, V22, P380, DOI 10.1097/MIB.0000000000000627
   Takenaka K, 2014, GASTROENTEROLOGY, V147, P334, DOI 10.1053/j.gastro.2014.04.008
   Tanaka S, 2007, GASTROINTEST ENDOSC, V66, pS30, DOI 10.1016/j.gie.2007.01.026
   Tee HP, 2010, WORLD J GASTROENTERO, V16, P1885, DOI 10.3748/wjg.v16.i15.1885
   Tescher P, 2010, HERED CANCER CLIN PR, V8, DOI 10.1186/1897-4287-8-3
   Teshima CW, 2011, J GASTROEN HEPATOL, V26, P796, DOI 10.1111/j.1440-1746.2010.06530.x
   Tomba C, 2016, J CLIN GASTROENTEROL, V50, P313, DOI 10.1097/MCG.0000000000000424
   Torroni F, 2014, WORLD J GASTRO ENDOS, V6, P318, DOI 10.4253/wjge.v6.i7.318
   Tu CH, 2019, J FORMOS MED ASSOC, V118, P1644, DOI 10.1016/j.jfma.2019.01.003
   Tun GSZ, 2016, EUR J GASTROEN HEPAT, V28, P820, DOI 10.1097/MEG.0000000000000629
   Vakil N, 1997, AM J GASTROENTEROL, V92, P425
   Wang YX, 2019, J DIGEST DIS, V20, P415, DOI 10.1111/1751-2980.12784
   Williamson JB, 2012, GASTROINTEST ENDOSC, V76, P771, DOI 10.1016/j.gie.2012.05.025
   Xin L, 2011, GASTROINTEST ENDOSC, V74, P563, DOI 10.1016/j.gie.2011.03.1239
   Yamamoto H, 2017, DIGEST ENDOSC, V29, P519, DOI 10.1111/den.12883
   Yen HH, 2017, CLIN ENDOSC, V50, P417, DOI 10.5946/ce.2017.142
   Yu HB, 2017, REV ESP ENFERM DIG, V109, P315, DOI 10.17235/reed.2017.4522/2016
   Zhu CN, 2018, DIGEST DIS SCI, V63, P1280, DOI 10.1007/s10620-018-5003-x
NR 138
TC 11
Z9 12
U1 1
U2 7
PU ARAN EDICIONES, S A
PI MADRID
PA CASTELLO, 128, 28006 MADRID, SPAIN
SN 1130-0108
EI 2340-4167
J9 REV ESP ENFERM DIG
JI Rev. Esp. Enferm. Dig.
PY 2020
VL 112
IS 4
BP 309
EP 318
DI 10.17235/reed.2020.7020/2020
PG 10
WC Gastroenterology & Hepatology
WE Science Citation Index Expanded (SCI-EXPANDED)
SC Gastroenterology & Hepatology
GA LB5NP
UT WOS:000524682800011
PM 32188259
OA Green Published, gold
DA 2024-01-22
ER

PT J
AU Munnink, THO
   Henstra, MJ
   Segerink, LI
   Movig, KLL
   Brummelhuis-Visser, P
AF Munnink, T. H. Oude
   Henstra, M. J.
   Segerink, L. I.
   Movig, K. L. L.
   Brummelhuis-Visser, P.
TI Therapeutic Drug Monitoring of Monoclonal Antibodies in Inflammatory and
   Malignant Disease: Translating TNF-α Experience to Oncology
SO CLINICAL PHARMACOLOGY & THERAPEUTICS
LA English
DT Review
ID CHRONIC LYMPHOCYTIC-LEUKEMIA; METASTATIC BREAST-CANCER; PROGRESSION-FREE
   SURVIVAL; INFLIXIMAB TROUGH LEVELS; B-CELL LYMPHOMA;
   RHEUMATOID-ARTHRITIS; BOWEL-DISEASE; POPULATION PHARMACOKINETICS;
   CROHNS-DISEASE; COLORECTAL-CANCER
AB Lack of response to monoclonal antibodies (mAbs) has been associated with inadequate mAb serum concentrations. Therapeutic drug monitoring (TDM) of mAbs has the potential to guide to more effective dosing in individual patients. This review discusses the mechanisms responsible for interpatient variability of mAb pharmacokinetics, summarizes exposure-response data of mAbs used in inflammatory and malignant disease, presents current evidence of mAb-TDM in inflammatory disease, and provides hurdles and required future steps for further implementing mAb-TDM.
C1 [Munnink, T. H. Oude; Movig, K. L. L.] Med Spectrum Twente, Dept Clin Pharm, Enschede, Netherlands.
   Hosp Grp Twente, Dept Clin Pharm, Almelo Hengelo, Netherlands.
   [Segerink, L. I.] Univ Twente, MESA Inst Nanotechnol, BIOS Lab Chip Grp, POB 217, ZL-7500 AE Enschede, Netherlands.
   [Segerink, L. I.] Univ Twente, MIRA Inst Biomed Engn & Tech Med, POB 217, NL-7500 AE Enschede, Netherlands.
C3 Medical Spectrum Twente; University of Twente
RP Munnink, THO (通讯作者)，Med Spectrum Twente, Dept Clin Pharm, Enschede, Netherlands.
EM t.oudemunnink@mst.nl
RI Segerink, Loes/L-8229-2018
OI Segerink, Loes/0000-0001-6943-8156
CR Adedokun OJ, 2014, GASTROENTEROLOGY, V147, P1296, DOI 10.1053/j.gastro.2014.08.035
   Azzopardi N, 2011, CLIN CANCER RES, V17, P6329, DOI 10.1158/1078-0432.CCR-11-1081
   Bai S, 2012, CLIN PHARMACOKINET, V51, P119, DOI 10.2165/11596370-000000000-00000
   Bartelds GM, 2011, JAMA-J AM MED ASSOC, V305, P1460, DOI 10.1001/jama.2011.406
   Ben-Horin S, 2014, AUTOIMMUN REV, V13, P24, DOI 10.1016/j.autrev.2013.06.002
   Berinstein NL, 1998, ANN ONCOL, V9, P995, DOI 10.1023/A:1008416911099
   Bortlik M, 2013, J CROHNS COLITIS, V7, P736, DOI 10.1016/j.crohns.2012.10.019
   Bruno R, 2005, CANCER CHEMOTH PHARM, V56, P361, DOI 10.1007/s00280-005-1026-z
   Buss NAPS, 2012, CURR OPIN PHARMACOL, V12, P615, DOI 10.1016/j.coph.2012.08.001
   Chiu YL, 2013, INFLAMM BOWEL DIS, V19, P1112, DOI 10.1097/MIB.0b013e3182813242
   Clair EWS, 2002, ARTHRITIS RHEUM, V46, P1451, DOI 10.1002/art.10302
   Corstjens PLAM, 2013, ANAL BIOANAL CHEM, V405, P7367, DOI 10.1007/s00216-013-7154-0
   Dijkers EC, 2010, CLIN PHARMACOL THER, V87, P586, DOI 10.1038/clpt.2010.12
   Dirks NL, 2010, CLIN PHARMACOKINET, V49, P633, DOI 10.2165/11535960-000000000-00000
   Dostalek M, 2013, CLIN PHARMACOKINET, V52, P83, DOI 10.1007/s40262-012-0027-4
   Dotan I, 2014, INFLAMM BOWEL DIS, V20, P2247, DOI 10.1097/MIB.0000000000000212
   Ducourau E, 2014, ANN RHEUM DIS, V73, P1427, DOI 10.1136/annrheumdis-2013-204971
   Elter T, 2008, LEUKEMIA LYMPHOMA, V49, P2256, DOI 10.1080/10428190802475303
   Fasanmade AA, 2009, EUR J CLIN PHARMACOL, V65, P1211, DOI 10.1007/s00228-009-0718-4
   Fracasso PM, 2007, CLIN CANCER RES, V13, P986, DOI 10.1158/1078-0432.CCR-06-1542
   Gao B, 2012, J CLIN ONCOL, V30, P4017, DOI 10.1200/JCO.2012.43.5362
   GIBIANSKY E, 2014, PHARMACOLOGY, V3, P1, DOI DOI 10.1038/PSP.2014.42
   Golay J, 2013, MABS-AUSTIN, V5, P826, DOI 10.4161/mabs.26008
   Hale G, 2004, BLOOD, V104, P948, DOI 10.1182/blood-2004-02-0593
   Hogarth PM, 2012, NAT REV DRUG DISCOV, V11, P311, DOI 10.1038/nrd2909
   Igarashi T, 2002, ANN ONCOL, V13, P928, DOI 10.1093/annonc/mdf155
   Ismael G, 2012, LANCET ONCOL, V13, P869, DOI 10.1016/S1470-2045(12)70329-7
   Karmiris K, 2009, GASTROENTEROLOGY, V137, P1628, DOI 10.1053/j.gastro.2009.07.062
   Keizer RJ, 2010, CLIN PHARMACOKINET, V49, P493, DOI 10.2165/11531280-000000000-00000
   Krieckaert CLM, 2015, ANN RHEUM DIS, V74, P361, DOI 10.1136/annrheumdis-2013-204101
   Levesque BG, 2014, ALIMENT PHARM THER, V39, P1126, DOI 10.1111/apt.12733
   Lu JF, 2008, CANCER CHEMOTH PHARM, V62, P779, DOI 10.1007/s00280-007-0664-8
   Maini RN, 1998, ARTHRITIS RHEUM, V41, P1552, DOI 10.1002/1529-0131(199809)41:9<1552::AID-ART5>3.0.CO;2-W
   Minasian L, 2014, CLIN PHARMACOL THER, V96, P572, DOI 10.1038/clpt.2014.153
   Mould DR, 2007, BRIT J CLIN PHARMACO, V64, P278, DOI 10.1111/j.1365-2125.2007.02914.x
   Mulleman D, 2009, ARTHRITIS RES THER, V11, DOI 10.1186/ar2867
   Mulleman D, 2010, THER DRUG MONIT, V32, P232, DOI 10.1097/FTD.0b013e3181cc6fef
   Munnink THO, 2010, J CLIN ONCOL, V28, pE355, DOI 10.1200/JCO.2010.28.4604
   Nahavandi S, 2014, LAB CHIP, V14, P1496, DOI 10.1039/c3lc51124c
   Ng CM, 2006, PHARM RES-DORDR, V23, P1275, DOI 10.1007/s11095-006-0205-x
   Oldham RK, 2008, J CLIN ONCOL, V26, P1774, DOI 10.1200/JCO.2007.15.7438
   Oosting SF, 2015, J NUCL MED, V56, P63, DOI 10.2967/jnumed.114.144840
   Panoilia E, 2015, CANCER CHEMOTH PHARM, V75, P791, DOI 10.1007/s00280-015-2701-3
   Paul S, 2014, INFLAMM BOWEL DIS, V20, P1288, DOI 10.1097/MIB.0000000000000037
   Paul S, 2013, INFLAMM BOWEL DIS, V19, P2568, DOI 10.1097/MIB.0b013e3182a77b41
   Pouw MF, 2015, ANN RHEUM DIS, V74, P513, DOI 10.1136/annrheumdis-2013-204172
   Radstake TRDJ, 2009, ANN RHEUM DIS, V68, P1739, DOI 10.1136/ard.2008.092833
   Rahman MU, 2007, ANN RHEUM DIS, V66, P1233, DOI 10.1136/ard.2006.065995
   Roblin X, 2014, AM J GASTROENTEROL, V109, P1250, DOI 10.1038/ajg.2014.146
   Rosenzweig SA, 2012, BIOCHEM PHARMACOL, V83, P1041, DOI 10.1016/j.bcp.2011.12.025
   Scott AM, 2012, NAT REV CANCER, V12, P278, DOI 10.1038/nrc3236
   Seow CH, 2010, GUT, V59, P49, DOI 10.1136/gut.2009.183095
   Steenholdt C, 2015, J CROHNS COLITIS, V9, P238, DOI 10.1093/ecco-jcc/jjv004
   Steenholdt C, 2011, SCAND J GASTROENTERO, V46, P310, DOI 10.3109/00365521.2010.536254
   Struemper H, 2014, J CLIN PHARMACOL, V54, P818, DOI 10.1002/jcph.268
   Takeuchi T, 2011, ANN RHEUM DIS, V70, P1208, DOI 10.1136/ard.2011.153023
   Ternant D, 2015, BRIT J CLIN PHARMACO, V79, P286, DOI 10.1111/bcp.12509
   Tobinai K, 2004, ANN ONCOL, V15, P821, DOI 10.1093/annonc/mdh176
   Van Cutsem E, 2012, J CLIN ONCOL, V30, P2861, DOI 10.1200/JCO.2011.40.9243
   van den Bemt BJF, 2013, BRIT J CLIN PHARMACO, V76, P939, DOI 10.1111/bcp.12142
   Vande Casteele N, 2014, GUT
   Vande Casteele N, 2015, GASTROENTEROLOGY, V148, P1320, DOI 10.1053/j.gastro.2015.02.031
   Vaughn BP, 2014, INFLAMM BOWEL DIS, V20, P1996, DOI 10.1097/MIB.0000000000000156
   Vogelzang EH, 2014, ANN RHEUM DIS, V73, P2178, DOI 10.1136/annrheumdis-2014-205554
   Wang DD, 2009, J CLIN PHARMACOL, V49, P1012, DOI 10.1177/0091270009337512
   Wang J, 2014, CLIN PHARMACOL THER, V95, P558, DOI 10.1038/clpt.2014.24
   Warman A, 2015, EUR J GASTROEN HEPAT, V27, P242, DOI 10.1097/MEG.0000000000000279
   Weisman MH, 2003, CLIN THER, V25, P1700, DOI 10.1016/S0149-2918(03)80164-9
   Wierda WG, 2011, CANCER-AM CANCER SOC, V117, P116, DOI 10.1002/cncr.25379
   Willrich MAV, 2015, TRANSL RES, V165, P270, DOI 10.1016/j.trsl.2014.09.006
   Wolbink GJ, 2005, ANN RHEUM DIS, V64, P704, DOI 10.1136/ard.2004.030452
   Xu ZH, 2008, J CLIN PHARMACOL, V48, P681, DOI 10.1177/0091270008316886
   Yanai H, 2015, CLIN GASTROENTEROL H, V13, P522, DOI 10.1016/j.cgh.2014.07.029
   Yang J, 2013, J CLIN PHARMACOL, V53, P160, DOI 10.1177/0091270012445206
   Yarur AJ, 2015, GUT
NR 75
TC 50
Z9 52
U1 1
U2 12
PU WILEY
PI HOBOKEN
PA 111 RIVER ST, HOBOKEN 07030-5774, NJ USA
SN 0009-9236
EI 1532-6535
J9 CLIN PHARMACOL THER
JI Clin. Pharmacol. Ther.
PD APR
PY 2016
VL 99
IS 4
BP 419
EP 431
DI 10.1002/cpt.211
PG 13
WC Pharmacology & Pharmacy
WE Science Citation Index Expanded (SCI-EXPANDED)
SC Pharmacology & Pharmacy
GA DG3GA
UT WOS:000371956300024
OA Green Submitted
DA 2024-01-22
ER

PT J
AU Caenepeel, C
   Tabib, NSS
   Vieira-Silva, S
   Vermeire, S
AF Caenepeel, Clara
   Sadat Seyed Tabib, Nasim
   Vieira-Silva, Sara
   Vermeire, Severine
TI Review article: how the intestinal microbiota may reflect disease
   activity and influence therapeutic outcome in inflammatory bowel disease
SO ALIMENTARY PHARMACOLOGY & THERAPEUTICS
LA English
DT Review
ID BUTYRATE-PRODUCING BACTERIA; SULFATE-REDUCING BACTERIA;
   ULCERATIVE-COLITIS PATIENTS; CROHNS-DISEASE; GUT MICROBIOME; FECAL
   MICROBIOTA; 5-AMINOSALICYLIC ACID; INFLIXIMAB THERAPY; ESCHERICHIA-COLI;
   FAECALIBACTERIUM-PRAUSNITZII
AB Background Intestinal bacteria produce metabolites and by-products necessary for homeostasis. Imbalance in this equilibrium is linked with multiple pathologies, including inflammatory bowel disease (IBD). The role of the gut microbiota in determining treatment response is becoming apparent, and may act as biomarker for efficacy. Aim To describe knowledge about the intestinal microbiota on disease severity and treatment outcomes in IBD Methods Descriptive review using PubMed to identify literature on the intestinal microbiota in IBD Results Severe IBD has a less diverse microbiota with fewer commensal microbiota communities and more opportunistic pathogenic bacteria, originating from the oral cavity or respiratory tract. IBD treatments can alter gut microbiota composition, but in vitro/in vivo studies are needed to prove causation. A diversification of the microbiota is observed during remission. Patients with a more diverse baseline microbiome and higher microbial diversity show better response to anti-tumour necrosis factor-alpha, vedolizumab and ustekinumab therapy. Higher abundance of short chain fatty acid-producing bacteria, fewer mucus-colonising bacteria and lower abundance of pro-inflammatory bacteria have also been associated with a favourable outcome. Predictive models, based on a combination of microbiota, clinical data and serological markers, have good accuracy for treatment outcome and disease severity. Conclusion The intestinal microbiota in IBD carries a set of promising biomarkers of disease activity and prediction of therapeutic outcome. Current insights may also help in designing microbiota modulation strategies to improve outcomes in IBD.
C1 [Vermeire, Severine] Katholieke Univ Leuven, Dept Chron Dis & Metab, Translat Res Ctr Gastrointestinal Disorders, Leuven, Belgium.
   [Vermeire, Severine] Univ Hosp Leuven, Dept Gastroenterol & Hepatol, Leuven, Belgium.
   [Vieira-Silva, Sara] Katholieke Univ Leuven, Dept Microbiol & Immunol, Lab Mol Bacteriol, Rega Inst Med Res,VIB, Leuven, Belgium.
C3 KU Leuven; KU Leuven; University Hospital Leuven; Flanders Institute for
   Biotechnology (VIB); KU Leuven
RP Vermeire, S (通讯作者)，Katholieke Univ Leuven, Dept Chron Dis & Metab, Translat Res Ctr Gastrointestinal Disorders, Leuven, Belgium.
EM severine.vermeire@uzleuven.be
RI Vieira-Silva, Sara/HLH-1768-2023; Vieira-Silva, Sara/ABE-1247-2021
OI Vieira-Silva, Sara/0000-0002-4616-7602; Vieira-Silva,
   Sara/0000-0002-4616-7602; Vermeire, Severine/0000-0001-9942-3019; Seyed
   Tabib, Nasim Sadat/0000-0001-9612-0012; Caenepeel,
   Clara/0000-0002-6827-6287
FU Fund for Scientific Research-Flanders (FWO) [G0G4118N]; VIB Grand
   Challenges Program; European Research Council (ERC) [694679]; European
   Research Council (ERC) [694679] Funding Source: European Research
   Council (ERC)
FX This work was co-funded by the Fund for Scientific Research-Flanders
   (FWO) (EOS research project G0G4118N), the VIB Grand Challenges Program
   and European Research Council (ERC) [grant number 694679] SV is senior
   clinical investigator of the Fund for Scientific Research-Flanders,
   Belgium (FWO-Vlaanderen).
CR Aden K, 2019, GASTROENTEROLOGY, V157, P1279, DOI 10.1053/j.gastro.2019.07.025
   Ananthakrishnan AN, 2017, CELL HOST MICROBE, V21, P603, DOI 10.1016/j.chom.2017.04.010
   Andrews CN, 2011, ALIMENT PHARM THER, V34, P374, DOI 10.1111/j.1365-2036.2011.04732.x
   Arijs I, 2009, GUT, V58, P1612, DOI 10.1136/gut.2009.178665
   Arthur J, 2020, SCIENCE NEW YORK NY, V338, P120
   Ashton JJ, 2019, TRANSL PEDIATR, V8, P56, DOI 10.21037/tp.2018.12.03
   Atarashi K, 2013, NATURE, V500, P232, DOI 10.1038/nature12331
   Baert FJ, 1999, GASTROENTEROLOGY, V116, P22, DOI 10.1016/S0016-5085(99)70224-6
   Bajaj J, 2012, AM J PHYSL GASTROISN, V303, P676
   Bazin T, 2018, SCI REP-UK, V8, DOI 10.1038/s41598-018-23571-4
   Brandl K, 2017, CURR OPIN GASTROEN, V33, P128, DOI 10.1097/MOG.0000000000000349
   Callahan BJ, 2016, NAT METHODS, V13, P581, DOI [10.1038/NMETH.3869, 10.1038/nmeth.3869]
   Chassaing B, 2015, NATURE, V519, P92, DOI 10.1038/nature14232
   Cohen RD, 2012, INFLAMM BOWEL DIS, V18, P10, DOI 10.1002/ibd.21707
   Colombel JF, 2011, GASTROENTEROLOGY, V141, P1194, DOI 10.1053/j.gastro.2011.06.054
   Corrêa RO, 2016, CLIN TRANSL IMMUNOL, V5, DOI 10.1038/cti.2016.17
   Daillère R, 2016, IMMUNITY, V45, P931, DOI 10.1016/j.immuni.2016.09.009
   Darfeuille-Michaud A, 2004, GASTROENTEROLOGY, V127, P412, DOI 10.1053/j.gastro.2004.04.061
   Derrien M, 2004, INT J SYST EVOL MICR, V54, P1469, DOI 10.1099/ijs.0.02873-0
   Dicksved J, 2008, ISME J, V2, P716, DOI 10.1038/ismej.2008.37
   Doherty MK, 2018, MBIO, V9, DOI [10.1128/mBio.02120-17, 10.1128/mbio.02120-17]
   Dziechciarz P, 2007, ALIMENT PHARM THER, V26, P795, DOI 10.1111/j.1365-2036.2007.03431.x
   Esters N, 2002, AM J GASTROENTEROL, V97, P1458
   Falony G, 2016, SCIENCE, V352, P560, DOI 10.1126/science.aad3503
   Ferrante M, 2008, J CROHNS COLITIS, V2, P219, DOI 10.1016/j.crohns.2008.03.004
   Flamant M, 2018, THER ADV GASTROENTER, V11, P1, DOI 10.1177/1756283X17745029
   Franzosa EA, 2019, NAT MICROBIOL, V4, P293, DOI 10.1038/s41564-018-0306-4
   Gevers D, 2014, CELL HOST MICROBE, V15, P382, DOI 10.1016/j.chom.2014.02.005
   Gong D, 2017, BIOMED RES INT, V2017, P1
   Gopalakrishnan V, 2018, CANCER CELL, V33, P570, DOI 10.1016/j.ccell.2018.03.015
   Guinet-Charpentier C, 2017, GUT, V66, P194, DOI 10.1136/gutjnl-2015-311058
   Gustavsson A, 2010, ALIMENT PHARM THER, V32, P984, DOI 10.1111/j.1365-2036.2010.04435.x
   Haberman Y, 2019, NAT COMMUN, V10, DOI 10.1038/s41467-018-07841-3
   Haberman Y, 2014, J CLIN INVEST, V124, P3617, DOI 10.1172/JCI75436
   Ham M, 2012, EXPERT REV CLIN PHAR, V5, P113, DOI [10.1586/ECP.12.2, 10.1586/ecp.12.2]
   Han H, 2018, INT J MOL SCI, V19, DOI 10.3390/ijms19040995
   Hansen R, 2010, J GASTROENTEROL, V45, P266, DOI 10.1007/s00535-009-0191-y
   Harper JW, 2013, INFLAMM BOWEL DIS, V19, P2118, DOI 10.1097/MIB.0b013e31829cf401
   Hlavaty T, 2005, ALIMENT PHARM THER, V22, P613, DOI 10.1111/j.1365-2036.2005.02635.x
   Hlavaty T, 2007, INFLAMM BOWEL DIS, V13, P372, DOI 10.1002/ibd.20024
   Hold GL, 2002, FEMS MICROBIOL ECOL, V39, P33, DOI 10.1111/j.1574-6941.2002.tb00904.x
   Horta-Baas G, 2017, J IMMUNOL RES, V2017, DOI 10.1155/2017/4835189
   Huang EY, 2015, INFLAMM BOWEL DIS, V21, P963, DOI 10.1097/MIB.0000000000000332
   Huang S, 2014, ISME J, V8, P1768, DOI 10.1038/ismej.2014.32
   Huda-Faujan N, 2010, Open Biochem J, V4, P53, DOI 10.2174/1874091X01004010053
   Hughes DT, 2008, NAT REV MICROBIOL, V6, P111, DOI 10.1038/nrmicro1836
   Imhann F, 2016, GUT, V65, P740, DOI 10.1136/gutjnl-2015-310376
   Joossens M, 2011, GUT, V60, P631, DOI 10.1136/gut.2010.223263
   Juillerat P, 2015, INFLAMM BOWEL DIS, V21, P60, DOI 10.1097/MIB.0000000000000225
   Kaufman J, 2009, INFLAMM BOWEL DIS, V15, P985, DOI 10.1002/ibd.20876
   Kolho KL, 2015, AM J GASTROENTEROL, V110, P921, DOI 10.1038/ajg.2015.149
   Kotlowski R, 2007, GUT, V56, P669, DOI 10.1136/gut.2006.099796
   Kumari R, 2013, WORLD J GASTROENTERO, V19, P3404, DOI 10.3748/wjg.v19.i22.3404
   Kummen M, 2017, GUT, V66, P611, DOI 10.1136/gutjnl-2015-310500
   Landy J, 2011, ALIMENT PHARM THER, V34, P409, DOI 10.1111/j.1365-2036.2011.04737.x
   Lewis JD, 2015, CELL HOST MICROBE, V18, P489, DOI 10.1016/j.chom.2015.09.008
   LINDENBAUM J, 1981, NEW ENGL J MED, V305, P789, DOI 10.1056/NEJM198110013051403
   Liu F, 2017, FRONT MICROBIOL, V8, DOI 10.3389/fmicb.2017.00527
   Lopetuso LR, 2017, INT J MOL SCI, V18, DOI 10.3390/ijms18091973
   Loubinoux J, 2002, FEMS MICROBIOL ECOL, V40, P107, DOI 10.1111/j.1574-6941.2002.tb00942.x
   Louis E, 2004, ALIMENT PHARM THER, V19, P511, DOI 10.1111/j.1365-2036.2004.01871.x
   LUO GY, 1993, INFECT IMMUN, V61, P830, DOI 10.1128/IAI.61.3.830-835.1993
   Machiels K, 2018, GASTROENTEROLOGY, V154, pS586
   Machiels K, 2014, GUT, V63, P1275, DOI 10.1136/gutjnl-2013-304833
   Magnusson MK, 2016, J CROHNS COLITIS, V10, P943, DOI 10.1093/ecco-jcc/jjw051
   Man SM, 2010, INFLAMM BOWEL DIS, V16, P1008, DOI 10.1002/ibd.21157
   Manichanh C, 2006, GUT, V55, P205, DOI 10.1136/gut.2005.073817
   Manichanh C, 2012, NAT REV GASTRO HEPAT, V9, P599, DOI 10.1038/nrgastro.2012.152
   Manson JM, 2008, ADV EXP MED BIOL, V635, P15, DOI 10.1007/978-0-387-09550-9_2
   McDermott E, 2013, J CROHNS COLITIS, V7, P150, DOI 10.1016/j.crohns.2012.03.016
   Mirkov MU, 2017, LANCET GASTROENTEROL, V2, P224, DOI 10.1016/S2468-1253(16)30111-X
   Molander P, 2012, INFLAMM BOWEL DIS, V18, P2011, DOI 10.1002/ibd.22863
   Montandon SA, 2017, GENES-BASEL, V8, DOI 10.3390/genes8100250
   Moran GW, 2014, CLIN GASTROENTEROL H, V12, P434, DOI 10.1016/j.cgh.2013.08.026
   Nayak RR, 2016, BMC MED, V14, DOI 10.1186/s12916-016-0622-6
   Oancea I, 2017, GUT, V66, P59, DOI 10.1136/gutjnl-2015-310874
   Olivera P, 2017, INFLAMM BOWEL DIS, V23, P976, DOI 10.1097/MIB.0000000000001072
   Oussalah A, 2010, ALIMENT PHARM THER, V32, P1135, DOI 10.1111/j.1365-2036.2010.04459.x
   Papa E, 2012, PLOS ONE, V7, DOI 10.1371/journal.pone.0039242
   Paramsothy S, 2017, LANCET, V389, P1218, DOI 10.1016/S0140-6736(17)30182-4
   Park KT, 2020, INFLAMM BOWEL DIS, V26, P1, DOI 10.1093/ibd/izz104
   PEPPERCORN MA, 1972, J PHARMACOL EXP THER, V181, P555
   Peters JM, 2015, CURR OPIN MICROBIOL, V27, P121, DOI 10.1016/j.mib.2015.08.007
   Pitcher MCL, 2000, GUT, V46, P64, DOI 10.1136/gut.46.1.64
   Quince C, 2015, AM J GASTROENTEROL, V110, P1718, DOI 10.1038/ajg.2015.357
   Rajca S, 2014, INFLAMM BOWEL DIS, V20, P978, DOI 10.1097/MIB.0000000000000036
   Randall CW, 2015, THER ADV GASTROENTER, V8, P143, DOI 10.1177/1756283X15576462
   Reinisch W, 2011, GUT, V60, P780, DOI 10.1136/gut.2010.221127
   Roblin X, 2014, CLIN GASTROENTEROL H, V12, P80, DOI 10.1016/j.cgh.2013.07.010
   Rossi O, 2016, SCI REP, V6, P1
   Rowan F, 2010, DIS COLON RECTUM, V53, P1530, DOI 10.1007/DCR.0b013e3181f1e620
   Rusman T, 2018, INT J RHEUM DIS, V21, P836, DOI 10.1111/1756-185X.13271
   RUTGEERTS P, 1991, LANCET, V338, P771, DOI 10.1016/0140-6736(91)90663-A
   Sabino J, 2016, GUT, V65, P1681, DOI 10.1136/gutjnl-2015-311004
   Sandborn WJ, 2015, ALIMENT PHARM THER, V42, P330, DOI 10.1111/apt.13251
   SATTERWHITE TK, 1978, LANCET, V2, P181
   Sazonovs A, 2020, GASTROENTEROLOGY, V158, P189, DOI 10.1053/j.gastro.2019.09.041
   Schirmer M, 2018, CELL HOST MICROBE, V24, P600, DOI 10.1016/j.chom.2018.09.009
   Sha SM, 2013, DIAGN MICR INFEC DIS, V75, P245, DOI 10.1016/j.diagmicrobio.2012.11.022
   Shaw KA, 2016, GENOME MED, V8, DOI 10.1186/s13073-016-0331-y
   Silverberg MS, 2005, CAN J GASTROENTER SA, V19, p5A
   Sokol H, 2006, J CLIN MICROBIOL, V44, P3172, DOI 10.1128/JCM.02600-05
   Sokol H, 2009, INFLAMM BOWEL DIS, V15, P1183, DOI 10.1002/ibd.20903
   Sokol H, 2008, P NATL ACAD SCI USA, V105, P16731, DOI 10.1073/pnas.0804812105
   Sokolowska Milena, 2018, Asthma Res Pract, V4, P1, DOI 10.1186/s40733-017-0037-y
   Strauss J, 2011, INFLAMM BOWEL DIS, V17, P1971, DOI 10.1002/ibd.21606
   Su JW, 2015, J DIGEST DIS, V16, P58, DOI 10.1111/1751-2980.12216
   Sun LJ, 2018, PROTEIN CELL, V9, P397, DOI 10.1007/s13238-018-0546-3
   Swidsinski A, 2008, INFLAMM BOWEL DIS, V14, P147, DOI 10.1002/ibd.20330
   Takahashi K, 2016, DIGESTION, V93, P59, DOI 10.1159/000441768
   Takaishi H, 2008, INT J MED MICROBIOL, V298, P463, DOI 10.1016/j.ijmm.2007.07.016
   Taxonera C, 2011, ALIMENT PHARM THER, V33, P340, DOI 10.1111/j.1365-2036.2010.04531.x
   Tedjo DI., 2016, SCI REP, V6, P1
   Ubeda C, 2020, ACR M ABSTR 2016 ACR
   Ungar B, 2017, ALIMENT PHARM THER, V45, P276, DOI 10.1111/apt.13862
   Ünsal H, 2008, DIGEST DIS SCI, V53, P1842, DOI 10.1007/s10620-007-0089-6
   Urcelay E, 2005, WORLD J GASTROENTERO, V11, P1187, DOI 10.3748/wjg.v11.i8.1187
   van Nood E, 2013, NEW ENGL J MED, V368, P2145, DOI [10.1056/NEJMoa1205037, 10.1056/NEJMc1303919]
   Vande Casteele N, 2015, GASTROENTEROLOGY, V148, P1320, DOI 10.1053/j.gastro.2015.02.031
   Vande Casteele N, 2013, AM J GASTROENTEROL, V108, P962, DOI 10.1038/ajg.2013.12
   Vandeputte D, 2017, NATURE, V551, P507, DOI 10.1038/nature24460
   Varela E, 2013, ALIMENT PHARM THER, V38, P151, DOI 10.1111/apt.12365
   Veltkamp C, 2001, GASTROENTEROLOGY, V120, P900, DOI 10.1053/gast.2001.22547
   Vermeire S, 2002, AM J GASTROENTEROL, V97, P2357
   Vétizou M, 2015, SCIENCE, V350, P1079, DOI 10.1126/science.aad1329
   Vieira-Silva S, 2019, NAT MICROBIOL, V4, P1826, DOI 10.1038/s41564-019-0483-9
   Vigsnæs LK, 2012, BENEF MICROBES, V3, P287, DOI 10.3920/BM2012.0018
   Vivarelli S, 2019, CANCERS, V11, DOI 10.3390/cancers11010038
   Wang W, 2014, J CLIN MICROBIOL, V52, P398, DOI 10.1128/JCM.01500-13
   Wang YA, 2016, FRONT MICROBIOL, V7, DOI 10.3389/fmicb.2016.00129
   Weinshilboum R, 2001, DRUG METABOL DISPOSI, V29
   West NR, 2017, NAT MED, V23, P579, DOI 10.1038/nm.4307
   Willing B, 2009, INFLAMM BOWEL DIS, V15, P653, DOI 10.1002/ibd.20783
   Wills ES, 2014, PLOS ONE, V9, DOI 10.1371/journal.pone.0090981
   Zhou Y, 2018, MSYSTEMS, V3, P1
   Zinkevich V, 2000, FEMS MICROBIOL ECOL, V34, P147, DOI 10.1111/j.1574-6941.2000.tb00764.x
NR 136
TC 32
Z9 34
U1 6
U2 24
PU WILEY
PI HOBOKEN
PA 111 RIVER ST, HOBOKEN 07030-5774, NJ USA
SN 0269-2813
EI 1365-2036
J9 ALIMENT PHARM THER
JI Aliment. Pharmacol. Ther.
PD NOV
PY 2020
VL 52
IS 9
BP 1453
EP 1468
DI 10.1111/apt.16096
EA SEP 2020
PG 16
WC Gastroenterology & Hepatology; Pharmacology & Pharmacy
WE Science Citation Index Expanded (SCI-EXPANDED)
SC Gastroenterology & Hepatology; Pharmacology & Pharmacy
GA OA0RE
UT WOS:000572164200001
PM 32969507
OA hybrid, Green Published
DA 2024-01-22
ER

PT J
AU Papa, A
   Mocci, G
   Scaldaferri, F
   Bonizzi, M
   Felice, C
   Andrisani, G
   Gasbarrini, A
AF Papa, A.
   Mocci, G.
   Scaldaferri, F.
   Bonizzi, M.
   Felice, C.
   Andrisani, G.
   Gasbarrini, A.
TI New therapeutic approach in inflammatory bowel disease
SO EUROPEAN REVIEW FOR MEDICAL AND PHARMACOLOGICAL SCIENCES
LA English
DT Article
DE Inflammatory bowel disease; TNF-alpha; Infliximab; Adalimumab; Biologic
   agents
ID CROHNS-DISEASE; RANDOMIZED-TRIAL; ADALIMUMAB; INFLIXIMAB
AB In the last decade, biologic agents, in particular infliximab and adalimumab, have deeply changed the therapeutic armamentarium of inflammatory bowel disease (IBD). However, these drugs have a number of contraindications and side-effects that physicians should know so to avoid and eventually manage them. Another important issue is the early introduction of immunomodulators and biologics in the therapeutic algorithm of IBD, the so called "top-down" approach compared to the traditional "step-up" approach. In this review, the indications to the use of anti-TINIF-alpha molecules in IBD are briefly reported and the potential benefits and disadvantages of a more aggressive approach are discussed.
C1 [Papa, A.; Mocci, G.; Scaldaferri, F.; Bonizzi, M.; Felice, C.; Andrisani, G.; Gasbarrini, A.] Univ Cattolica Sacro Cuore, Dept Internal Med, Gastroenterol Unit, I-00168 Rome, Italy.
C3 Catholic University of the Sacred Heart; IRCCS Policlinico Gemelli
RP Papa, A (通讯作者)，Univ Cattolica Sacro Cuore, Dept Internal Med, Gastroenterol Unit, I-00168 Rome, Italy.
EM apapa@rm.unicatt.it
RI Andrisani, Gianluca/AAG-9146-2021; Papa, Alfredo/AAC-1108-2019; Felice,
   Carla/M-1914-2018; Mocci, Giammarco/AIC-4299-2022; Gasbarrini,
   Antonio/AAB-8487-2019; scaldaferri, franco/AAC-4056-2020
OI Papa, Alfredo/0000-0002-4186-7298; Felice, Carla/0000-0001-6646-6231;
   Gasbarrini, Antonio/0000-0003-4863-6924; Gasbarrini,
   Antonio/0000-0002-6230-1779; scaldaferri, franco/0000-0001-8334-7541
CR Biancone L, 2006, GUT, V55, P228, DOI 10.1136/gut.2005.075937
   D'Haens G, 2008, LANCET, V371, P660, DOI 10.1016/S0140-6736(08)60304-9
   Hanauer SB, 2006, GASTROENTEROLOGY, V130, P323, DOI 10.1053/j.gastro.2005.11.030
   Oldenburg B, 2007, CURR OPIN GASTROEN, V23, P395, DOI 10.1097/MOG.0b013e32815b601b
   Rosh JR, 2007, INFLAMM BOWEL DIS, V13, P1024, DOI 10.1002/ibd.20169
   Sandborn WJ, 2007, GUT, V56, P1232, DOI 10.1136/gut.2006.106781
   Sandborn WJ, 2007, ANN INTERN MED, V146, P829, DOI 10.7326/0003-4819-146-12-200706190-00159
   Scaldaferri F, 2007, J DIGEST DIS, V8, P171, DOI 10.1111/j.1751-2980.2007.00310.x
   Schiff MH, 2006, ANN RHEUM DIS, V65, P889, DOI 10.1136/ard.2005.043166
NR 9
TC 9
Z9 9
U1 0
U2 1
PU VERDUCI PUBLISHER
PI ROME
PA VIA GREGORIO VII, ROME, 186-00165, ITALY
SN 1128-3602
J9 EUR REV MED PHARMACO
JI Eur. Rev. Med. Pharmacol. Sci.
PD MAR
PY 2009
VL 13
BP 33
EP 35
PG 3
WC Pharmacology & Pharmacy
WE Science Citation Index Expanded (SCI-EXPANDED)
SC Pharmacology & Pharmacy
GA 431EM
UT WOS:000265044100005
PM 19530509
DA 2024-01-22
ER

PT J
AU Huang, H
   Ji, LJ
   Gu, YF
   Li, YR
   Xu, SS
AF Huang, Hua
   Ji, Lijiang
   Gu, Yunfei
   Li, Youran
   Xu, Shanshan
TI Efficacy and Safety of Sphincter-Preserving Surgery in the Treatment of
   Complex Anal Fistula: A Network Meta-Analysis
SO FRONTIERS IN SURGERY
LA English
DT Review
DE sphincter; treatment; complex anal fistula; meta; cure rate
ID ENDORECTAL ADVANCEMENT FLAP; FIBRIN GLUE; STEM-CELLS; PERIANAL FISTULAS;
   CROHNS-DISEASE; CONVENTIONAL TREATMENT; TRACT LIFT; LIGATION; PLUG;
   MANAGEMENT
AB Background: There are many surgical methods of sphincter preservation in treating complex anal fistula, but the therapeutic effects of each operation are different. Therefore, this study aimed to compare the impact of other treatment methods through a network meta-analysis to evaluate the best sphincter preservation method for treating complex anal fistula.Methods: We searched PubMed, Embase, Cochrane Library, China National Knowledge Infrastructure, Chinese Biomedical Literature Database, VIP Journal Database, and the Wanfang Database to collate randomized controlled trials on sphincter-preserving surgery for complex anal fistula.Results: A total of 29 articles were included in this meta-analysis. The cure rates showed no statistically significant differences between any two interventions (P > 0.05). The recurrence rate results showed that the rate of patients after Fistulectomy was higher than others (P < 0.05). The incidence rate of complications showed that the incidence rate after fistulectomy treatment was higher than that of others (P < 0.05). The surface under the cumulative ranking (SUCRA) was used to arrange their advantages and disadvantages, and a larger SUCRA value indicates that the intervention may be more effective. The results showed that TROPIS may have the highest cure rate (SUCRA = 78.6%), stem cell transplantation (SCT) may have the lowest recurrence rate (SUCRA = 85.5%), and imLIFT may have the least complications (SUCRA = 88.2%).Conclusion: According to the existing literature data, for patients with complex anal fistula, TROPIS may be the surgical method with the highest cure rate, SCT may be the treatment method with the lowest recurrence rate, and imLIFT may be the surgical method with the lowest incidence of postoperative complications.
C1 [Huang, Hua; Ji, Lijiang] Nanjing Univ Chinese Med, Dept Anorectal, Changshu Hosp, Changshu, Jiangsu, Peoples R China.
   [Gu, Yunfei; Li, Youran] Nanjing Univ Chinese, Dept Anorectal, Affiliated Hosp, Nanjing, Peoples R China.
   [Xu, Shanshan] Nanjing Univ Chinese Med, Nanjing, Peoples R China.
C3 Nanjing University of Chinese Medicine; Nanjing University of Chinese
   Medicine
RP Ji, LJ (通讯作者)，Nanjing Univ Chinese Med, Dept Anorectal, Changshu Hosp, Changshu, Jiangsu, Peoples R China.
EM ji512@163.com
RI Huang, Hua/AFU-5784-2022
FU Changshu Health and Family Planning Commission Supporting Project
   [csws201703]; Changshu Health Committee Project [cswsq202007]; National
   Natural Science Youth Fund Project [81904204]; Jiangsu Youth Science
   Foundation Project [bk20191091]; Project on Academic Talents of
   Affiliated Hospital of Nanjing University of Chinese Medicine
   [y2021rc35]
FX This study was funded by Changshu Health and Family Planning Commission
   Supporting Project (Grant/Award Number: csws201703), Changshu Health
   Committee Project (Grant/Award Number: cswsq202007), National Natural
   Science Youth Fund Project (Grant/Award Number: 81904204), Jiangsu Youth
   Science Foundation Project (Grant/Award Number: bk20191091), and Project
   on Academic Talents of Affiliated Hospital of Nanjing University of
   Chinese Medicine (Grant/Award Number: y2021rc35).
CR Bleier JIS, 2010, DIS COLON RECTUM, V53, P43, DOI 10.1007/DCR.0b013e3181bb869f
   Cadeddu F, 2015, INT J COLORECTAL DIS, V30, P595, DOI 10.1007/s00384-014-2104-7
   Cestaro G, 2014, MINERVA CHIR, V69, P225
   Changmou Y., 2007, SHANGHAI J TRADITION, V09, P53
   Christoforidis D, 2009, DIS COLON RECTUM, V52, P18, DOI 10.1007/DCR.0b013e31819756ac
   Chung W, 2009, AM J SURG, V197, P604, DOI 10.1016/j.amjsurg.2008.12.013
   Damin Daniel C., 2009, Arq. Gastroenterol., V46, P300, DOI 10.1590/S0004-28032009000400010
   de la Portilla F, 2013, INT J COLORECTAL DIS, V28, P313, DOI 10.1007/s00384-012-1581-9
   Ellis CN, 2010, DIS COLON RECTUM, V53, P1361, DOI 10.1007/DCR.0b013e3181ec4470
   Felt-Bersma RJF, 2009, BEST PRACT RES CL GA, V23, P575, DOI 10.1016/j.bpg.2009.04.010
   Fisher OM, 2015, COLORECTAL DIS, V17, P619, DOI 10.1111/codi.12888
   Galis-Rozen E, 2010, COLORECTAL DIS, V12, P358, DOI 10.1111/j.1463-1318.2009.01796.x
   Garcia-Arranz M, 2020, STEM CELL TRANSL MED, V9, P295, DOI 10.1002/sctm.19-0271
   Garcia-Olmo D, 2015, WORLD J GASTROENTERO, V21, P3330, DOI 10.3748/wjg.v21.i11.3330
   Garcia-Olmo D, 2009, DIS COLON RECTUM, V52, P79, DOI 10.1007/DCR.0b013e3181973487
   Garg P, 2020, CLIN EXP GASTROENTER, V13, P555, DOI 10.2147/CEG.S198796
   Garg P, 2017, INT J SURG, V40, P130, DOI 10.1016/j.ijsu.2017.02.095
   Grimaud JC, 2010, GASTROENTEROLOGY, V138, P2275, DOI 10.1053/j.gastro.2010.02.013
   Han JG, 2013, COLORECTAL DIS, V15, P582, DOI 10.1111/codi.12062
   Herreros MD, 2012, DIS COLON RECTUM, V55, P762, DOI 10.1097/DCR.0b013e318255364a
   Hexue Y., 2019, J PRACT MED, V18, P2937
   Hong KD, 2014, TECH COLOPROCTOL, V18, P685, DOI 10.1007/s10151-014-1183-3
   Hongming X., 2020, J CLIN SURG, V01, P69
   Jian P., 2014, PROGR MODERN BIOMEDI, V18, P3502
   Jinglin W., 2018, COLORECTAL ANAL SURG, V04, P381
   Jun SH, 1999, BRIT J SURG, V86, P490, DOI 10.1046/j.1365-2168.1999.01077.x
   Junfeng Z., 2020, COLORECTAL ANAL SURG, V02, P208
   Junyi J., 2017, COLORECTAL ANAL SURG, V03, P308
   Kun G., 2018, SW NATL DEFENSE MED, V28, P321
   La Torre M, 2020, INT J COLORECTAL DIS, V35, P1149, DOI 10.1007/s00384-020-03584-0
   Lau YC, 2020, J GASTROINTEST SURG, V24, P671, DOI 10.1007/s11605-019-04305-x
   Le Z., 2017, CHIN J CLIN ONCOL, V07, P85
   Li Z., 2018, CHIN J GASTROINTEST, V07, P793
   Limura E, 2015, WORLD J GASTROENTERO, V21, P12, DOI 10.3748/wjg.v21.i1.12
   Lindsey I, 2002, DIS COLON RECTUM, V45, P1608, DOI 10.1007/s10350-004-7247-0
   Linyuan L., 2019, J CLIN SURG, V12, P1041
   Mann K, 2012, EUR J VASC ENDOVASC, V43, P282, DOI 10.1016/j.ejvs.2011.11.026
   Meinero P, 2011, TECH COLOPROCTOL, V15, P417, DOI 10.1007/s10151-011-0769-2
   Ming Y., 2014, SHAANXI TRADITIONAL, V07, P878
   Mujukian A, 2020, TECH COLOPROCTOL, V24, P833, DOI 10.1007/s10151-020-02238-1
   Mushaya C, 2012, AM J SURG, V204, P283, DOI 10.1016/j.amjsurg.2011.10.025
   Page MJ, 2021, INT J SURG, V88, DOI [10.1016/j.ijsu.2021.105906, 10.1016/j.jclinepi.2021.03.001, 10.1016/j.jclinepi.2021.02.003]
   Panés J, 2016, LANCET, V388, P1281, DOI 10.1016/S0140-6736(16)31203-X
   Sanmei F., 2018, CHINESE MED J-PEKING, V21, P782
   Senéjoux A, 2016, J CROHNS COLITIS, V10, P141, DOI 10.1093/ecco-jcc/jjv162
   Seow-En I, 2016, TECH COLOPROCTOL, V20, P389, DOI 10.1007/s10151-016-1450-6
   Shanwani A, 2010, DIS COLON RECTUM, V53, P39, DOI 10.1007/DCR.0b013e3181c160c4
   Shea BJ, 2017, BMJ-BRIT MED J, V358, DOI 10.1136/bmj.j4008
   Soltani A, 2010, DIS COLON RECTUM, V53, P486, DOI 10.1007/DCR.0b013e3181ce8b01
   Tong J., 2019, COLORECTAL ANAL SURG, V06, P701
   Tsang JS, 2020, TECH COLOPROCTOL, V24, P1277, DOI 10.1007/s10151-020-02325-3
   Uribe N, 2015, INT J COLORECTAL DIS, V30, P613, DOI 10.1007/s00384-015-2133-x
   Zanotti C, 2007, INT J COLORECTAL DIS, V22, P1459, DOI 10.1007/s00384-007-0334-7
   Zhiyun Z., 2020, J N SICHUAN MED COLL, V35, P1013
   Zimmerman DDE, 2001, DIS COLON RECTUM, V44, P1474, DOI 10.1007/BF02234601
NR 55
TC 9
Z9 9
U1 10
U2 19
PU FRONTIERS MEDIA SA
PI LAUSANNE
PA AVENUE DU TRIBUNAL FEDERAL 34, LAUSANNE, CH-1015, SWITZERLAND
SN 2296-875X
J9 FRONT SURG
JI Front. Surg.
PD FEB 8
PY 2022
VL 9
AR 825166
DI 10.3389/fsurg.2022.825166
PG 12
WC Surgery
WE Science Citation Index Expanded (SCI-EXPANDED)
SC Surgery
GA ZH6AE
UT WOS:000761018500001
PM 35211503
OA Green Published, gold
DA 2024-01-22
ER

PT J
AU Heylen, M
   Ruyssers, NE
   De Man, JG
   Timmermans, JP
   Pelckmans, PA
   Moreels, TG
   De Winter, BY
AF Heylen, Marthe
   Ruyssers, Nathalie E.
   De Man, Joris G.
   Timmermans, Jean-Pierre
   Pelckmans, Paul A.
   Moreels, Tom G.
   De Winter, Benedicte Y.
TI Worm Proteins of <i>Schistosoma mansoni</i> Reduce the Severity of
   Experimental Chronic Colitis in Mice by Suppressing Colonic
   Proinflammatory Immune Responses
SO PLOS ONE
LA English
DT Article
ID INFLAMMATORY-BOWEL-DISEASE; TRICHURIS-SUIS THERAPY; T-CELL RESPONSES;
   HELMINTH-PARASITES; CROHNS-DISEASE; IMMUNODEFICIENT MICE; EXPRESSION;
   INFECTION; INTESTINE; MODEL
AB Although helminthic therapy as a possible new option to treat inflammatory bowel disease is a well-established concept by now, the search for immunomodulatory helminth-derived compounds and their mechanisms of action is still ongoing. We investigated the therapeutic potential and the underlying immunological mechanisms of Schistosoma mansoni soluble worm proteins (SmSWP) in an adoptive T cell transfer mouse model of chronic colitis. Both a curative and a preventive treatment protocol were included in this study. The curative administration of SmSWP (started when colitis was established), resulted in a significant improvement of the clinical disease score, colonoscopy, macroscopic and microscopic inflammation score, colon length and myeloperoxidase activity. The therapeutic potential of the preventive SmSWP treatment (started before colitis was established), was less pronounced compared with the curative SmSWP treatment but still resulted in an improved clinical disease score, body weight loss, colon length and microscopic inflammation score. Both the curative and preventive SmSWP treatment downregulated the mRNA expression of the proinflammatory cytokines IFN-gamma and IL-17A and upregulated the mRNA expression of the anti-inflammatory cytokine IL-4 in the colon at the end of the experiment. This colonic immunomodulatory effect of SmSWP could not be confirmed at the protein level. Moreover, the effect of SmSWP appeared to be a local colonic phenomenon, since the flow cytometric T cell characterization of the mesenteric lymph nodes and the cytokine measurements in the serum did not reveal any effect of SmSWP treatment. In conclusion, SmSWP treatment reduced the severity of colitis in the adoptive transfer mouse model via the suppression of proinflammatory cytokines and the induction of an anti-inflammatory response in the colon.
C1 [Heylen, Marthe; Ruyssers, Nathalie E.; De Man, Joris G.; Pelckmans, Paul A.; Moreels, Tom G.; De Winter, Benedicte Y.] Univ Antwerp, Lab Expt Med & Pediat, Div Gastroenterol, B-2020 Antwerp, Belgium.
   [Timmermans, Jean-Pierre] Univ Antwerp, Dept Vet Sci, Lab Cell Biol & Histol, B-2020 Antwerp, Belgium.
   [Pelckmans, Paul A.; Moreels, Tom G.] Univ Antwerp Hosp, Div Gastroenterol & Hepatol, Antwerp, Belgium.
C3 University of Antwerp; University of Antwerp; University of Antwerp
RP De Winter, BY (通讯作者)，Univ Antwerp, Lab Expt Med & Pediat, Div Gastroenterol, B-2020 Antwerp, Belgium.
EM benedicte.dewinter@uantwerpen.be
RI De Winter, Benedicte Y/G-2616-2011
OI De Winter, Benedicte Y/0000-0003-0327-6304; Timmermans,
   Jean-Pierre/0000-0003-2506-6252
FU Belgian IBD Research and Development (BIRD) group (BIRD Research Grant)
FX This work was supported by a grant from the Belgian IBD Research and
   Development (BIRD) group (BIRD Research Grant 2012A) to Marthe Heylen.
   The funders had no role in study design, data collection and analysis,
   decision to publish, or preparation of the manuscript.
CR Allen JE, 2011, NAT REV IMMUNOL, V11, P375, DOI 10.1038/nri2992
   Baumgart DC, 2007, LANCET, V369, P1627, DOI 10.1016/S0140-6736(07)60750-8
   Blum AM, 2012, J IMMUNOL, V189, P2512, DOI 10.4049/jimmunol.1102892
   BOSMA MJ, 1991, ANNU REV IMMUNOL, V9, P323, DOI 10.1146/annurev.iy.09.040191.001543
   Boukli NM, 2011, J PARASITOL, V97, P852, DOI 10.1645/GE-2495.1
   BRADFORD MM, 1976, ANAL BIOCHEM, V72, P248, DOI 10.1016/0003-2697(76)90527-3
   Broadhurst MJ, 2012, PLOS PATHOG, V8, DOI 10.1371/journal.ppat.1003000
   Cools N, 2007, CLIN DEV IMMUNOL, DOI 10.1155/2007/89195
   Donskow-Lysoniewska K, 2012, PARASITE IMMUNOL, V34, P536, DOI 10.1111/pim.12003
   Du LL, 2011, DIGEST DIS SCI, V56, P2810, DOI 10.1007/s10620-011-1689-8
   Elliott DE, 2012, CURR OPIN GASTROEN, V28, P551, DOI 10.1097/MOG.0b013e3283572f73
   Elliott DE, 2000, FASEB J, V14, P1848, DOI 10.1096/fj.99-0885hyp
   Ferreira I, 2013, INFECT IMMUN, V81, P2104, DOI 10.1128/IAI.00563-12
   Gyires K, 2014, CURR PHARM DESIGN, V20, P1063, DOI 10.2174/13816128113199990417
   Hang L, 2010, J IMMUNOL, V185, P3184, DOI 10.4049/jimmunol.1000941
   Heylen M, 2014, PHARMACOL THERAPEUT, V143, P153, DOI 10.1016/j.pharmthera.2014.02.011
   Heylen M, 2013, INFLAMM BOWEL DIS, V19, P967, DOI 10.1097/MIB.0b013e3182802c7c
   Hunter MM, 2010, GASTROENTEROLOGY, V138, P1395, DOI 10.1053/j.gastro.2009.12.041
   Jang SW, 2011, KOREAN J PARASITOL, V49, P245, DOI 10.3347/kjp.2011.49.3.245
   Jones LJ, 2003, BIOTECHNIQUES, V34, P850, DOI 10.2144/03344pt03
   Jurjus Abdo R., 2004, Journal of Pharmacological and Toxicological Methods, V50, P81, DOI 10.1016/j.vascn.2003.12.002
   Khan AR, 2013, INT J PARASITOL, V43, P293, DOI 10.1016/j.ijpara.2012.12.002
   Knights D, 2013, GUT, V62, P1505, DOI 10.1136/gutjnl-2012-303954
   Ledeganck KJ, 2011, AM J PHYSIOL-RENAL, V301, pF486, DOI 10.1152/ajprenal.00116.2011
   Leithäuser F, 2006, AM J PATHOL, V168, P1898, DOI 10.2353/ajpath.2006.050228
   Livak KJ, 2001, METHODS, V25, P402, DOI 10.1006/meth.2001.1262
   MacDonald TT, 2011, GASTROENTEROLOGY, V140, P1768, DOI 10.1053/j.gastro.2011.02.047
   Maizels RM, 2012, CURR OPIN IMMUNOL, V24, P459, DOI 10.1016/j.coi.2012.06.003
   Maizels RM, 2004, IMMUNOL REV, V201, P89, DOI 10.1111/j.0105-2896.2004.00191.x
   McGuckin MA, 2009, INFLAMM BOWEL DIS, V15, P100, DOI 10.1002/ibd.20539
   McSorley HJ, 2013, INT J PARASITOL, V43, P301, DOI 10.1016/j.ijpara.2012.11.011
   McSorley HJ, 2012, CLIN MICROBIOL REV, V25, P585, DOI 10.1128/CMR.05040-11
   Moreels TG, 2004, GUT, V53, P99, DOI 10.1136/gut.53.1.99
   MORRISSEY PJ, 1993, J EXP MED, V178, P237, DOI 10.1084/jem.178.1.237
   Ostanin DV, 2006, AM J PHYSIOL-GASTR L, V290, pG109, DOI 10.1152/ajpgi.00214.2005
   Pastorelli L, 2013, FRONT IMMUNOL, V4, DOI 10.3389/fimmu.2013.00280
   RATCLIFFE EC, 1991, PARASITOLOGY, V103, P65, DOI 10.1017/S0031182000059308
   Ruyssers NE, 2009, INFLAMM BOWEL DIS, V15, P491, DOI 10.1002/ibd.20787
   Sandborn WJ, 2013, ALIMENT PHARM THER, V38, P255, DOI 10.1111/apt.12366
   Schnoeller C, 2008, J IMMUNOL, V180, P4265, DOI 10.4049/jimmunol.180.6.4265
   Smith P, 2007, J IMMUNOL, V178, P4557, DOI 10.4049/jimmunol.178.7.4557
   Speight RA, 2013, CLIN MED, V13, P378, DOI 10.7861/clinmedicine.13-4-378
   Summers RW, 2005, GASTROENTEROLOGY, V128, P825, DOI 10.1053/j.gastro.2005.01.005
   Summers RW, 2005, GUT, V54, P87, DOI 10.1136/gut.2004.041749
   Summers RW, 2003, AM J GASTROENTEROL, V98, P2034, DOI 10.1111/j.1572-0241.2003.07660.x
   Weinstock JV, 2013, INT J PARASITOL, V43, P245, DOI 10.1016/j.ijpara.2012.10.016
   Weinstock JV, 2012, NATURE, V491, P183, DOI 10.1038/491183a
   Zaccone P, 2003, EUR J IMMUNOL, V33, P1439, DOI 10.1002/eji.200323910
NR 48
TC 29
Z9 31
U1 0
U2 12
PU PUBLIC LIBRARY SCIENCE
PI SAN FRANCISCO
PA 1160 BATTERY STREET, STE 100, SAN FRANCISCO, CA 94111 USA
SN 1932-6203
J9 PLOS ONE
JI PLoS One
PD OCT 14
PY 2014
VL 9
IS 10
AR e110002
DI 10.1371/journal.pone.0110002
PG 16
WC Multidisciplinary Sciences
WE Science Citation Index Expanded (SCI-EXPANDED)
SC Science & Technology - Other Topics
GA AR5ZW
UT WOS:000343662500092
PM 25313594
OA Green Published, gold, Green Submitted
DA 2024-01-22
ER

PT J
AU Gumbs, AA
   Zain, J
   O'Connor, OA
AF Gumbs, Andrew A.
   Zain, Jasmine
   O'Connor, Owen A.
TI Importance of Early Splenectomy in Patients with Hepatosplenic T-Cell
   Lymphoma and Severe Thrombocytopenia
SO ANNALS OF SURGICAL ONCOLOGY
LA English
DT Article
ID INFLAMMATORY-BOWEL-DISEASE; INFLIXIMAB THERAPY; CROHNS-DISEASE;
   GAMMA-DELTA; PRALATREXATE; CHEMOTHERAPY; ADOLESCENTS
AB T-cell lymphomas (TCLs) classically have a poorer response to therapy when compared with B-cell lymphomas and account for only 10-15% of all lymphoid malignancies. Hepatosplenic TCLs are a rare subset of this group that usually present with hepatosplenomegaly, B-symptoms, and only rarely with lymphadenopathy.
   This disease process, also known as gamma/delta (gamma/delta) TCL because of the expression of the T-cell receptor gamma/delta chain, tends to present in young male patients. Hepatosplenic TCLs have recently gained notoriety because of the realization that patients with long-term treatment of some immunomodulators can develop this potentially fatal disease. These facts are exacerbated by the fact that patients with this disease rarely enjoy remissions of more than brief duration with common chemotherapeutic agents or bone marrow transplants. A novel agent, pralatrexate, has recently been found to have a dramatic activity in this patient population with refractory/relapsed disease. Unfortunately, patients with hepatosplenic TCL often present with thrombocytopenia and this new agent is contraindicated in these patients because of the potential exacerbation of thrombocytopenia with this agent.
   Because of this we attempted a laparoscopic-assisted splenectomy in one patient with grade 4 thrombocytopenia.
   Postoperatively the patient's thrombocytopenia resolved, permitting him to begin treatment with this potentially life-saving agent.
   Due to the lethality of this disease and potential efficacy of new therapies, we believe splenectomy should be considered in patients with hepatosplenic lymphoma in an effort to improve the treatment options and survival of patients with this challenging disease.
C1 [Gumbs, Andrew A.] Fox Chase Canc Ctr, Dept Surg Oncol, Philadelphia, PA 19111 USA.
   [Zain, Jasmine; O'Connor, Owen A.] Columbia Univ, Coll Phys & Surg, Herbert Irving Comprehens Canc Ctr, New York, NY USA.
C3 Fox Chase Cancer Center; Columbia University
RP Gumbs, AA (通讯作者)，Fox Chase Canc Ctr, Dept Surg Oncol, 7701 Burholme Ave, Philadelphia, PA 19111 USA.
EM aagumbs@gmail.com
OI Gumbs, ANDREW/0000-0002-7044-5318
CR Chen FH, 2005, J FORMOS MED ASSOC, V104, P593
   Mackey AC, 2007, J PEDIATR GASTR NUTR, V44, P265, DOI 10.1097/MPG.0b013e31802f6424
   FARCET JP, 1990, BLOOD, V75, P2213
   Gumbs AA, 2008, J LAPAROENDOSC ADV S, V18, P611, DOI 10.1089/lap.2007.0194
   Isaacson PG, 1997, CANCER SURV, V30, P193
   Moleti ML, 2006, LEUKEMIA LYMPHOMA, V47, P333, DOI 10.1080/10428190500293321
   O'Connor OA, 2007, BRIT J HAEMATOL, V139, P425, DOI 10.1111/j.1365-2141.2007.06658.x
   O'Connor OA, 2006, CURR OPIN ONCOL, V18, P591, DOI 10.1097/01.cco.0000245309.74767.20
   O'Connor OA, 2006, SEMIN HEMATOL, V43, P251, DOI 10.1053/j.seminhematol.2006.07.002
   Rosh JR, 2007, INFLAMM BOWEL DIS, V13, P1024, DOI 10.1002/ibd.20169
   Sallah S, 1997, ANN HEMATOL, V74, P139, DOI 10.1007/s002770050272
   Veres G, 2007, EXPERT OPIN BIOL TH, V7, P1869, DOI 10.1517/14712598.7.12.1869
   Veres G, 2007, DRUGS, V67, P1703, DOI 10.2165/00003495-200767120-00005
   Weidmann E, 2000, LEUKEMIA, V14, P991, DOI 10.1038/sj.leu.2401784
NR 14
TC 15
Z9 15
U1 0
U2 1
PU SPRINGER
PI NEW YORK
PA 233 SPRING ST, NEW YORK, NY 10013 USA
SN 1068-9265
J9 ANN SURG ONCOL
JI Ann. Surg. Oncol.
PD JUL
PY 2009
VL 16
IS 7
BP 2014
EP 2017
DI 10.1245/s10434-009-0470-0
PG 4
WC Oncology; Surgery
WE Science Citation Index Expanded (SCI-EXPANDED)
SC Oncology; Surgery
GA 458AO
UT WOS:000266982900040
PM 19408055
DA 2024-01-22
ER

PT J
AU Ben Amor, I
   Lainas, P
   Kassir, R
   Chenaitia, H
   Dagher, I
   Gugenheim, J
AF Ben Amor, Imed
   Lainas, Panagiotis
   Kassir, Radwan
   Chenaitia, Hichem
   Dagher, Ibrahim
   Gugenheim, Jean
TI Treatment of complex recurrent fistula-in-ano by surgery combined to
   autologous bone marrow-derived mesenchymal stroma cells and
   platelet-rich plasma injection
SO INTERNATIONAL JOURNAL OF COLORECTAL DISEASE
LA English
DT Article
DE Fistula-in-ano; Perianal fistula; Mesenchymal stroma cells;
   Platelet-rich plasma
ID STEM-CELLS; CROHNS-DISEASE; PERIANAL FISTULAS; METAANALYSIS; THERAPY
AB Purpose We report a case of successful management of complex recurrent cryptoglandular fistula-in-ano by surgery combined with autologous bone marrow-derived mesenchymal stroma cells (MSCs) and platelet-rich plasma (PRP) injection. Methods Clinical, radiological, and surgical data of the patient were reviewed, as well as the current literature on complex fistula-in-ano. Results A 37-year-old man with a recurrent cryptoglandular perianal fistula was addressed to our department. Inflammatory bowel disease was excluded by clinical history, endoscopy, and blood tests. Physical examination and MRI showed an anterior external orifice on the midline, 5 cm from the anal verge, with an internal orifice on the same line. Surgery combined to injection of MSC-PRP solution was successfully performed. MSC-PRP solution was prepared while the patient was under general anesthesia: bone marrow MSCs were obtained by centrifugation of a tibial puncture specimen and PRP from a peripheral whole blood sample of the patient. There were no adverse events post-operatively. Clinical and MRI examination 4 months after treatment confirmed the absence of perianal fistula. More than 2 years after surgery, there has been no recurrence. Conclusions Treatment of complex recurrent cryptoglandular fistula-in-ano by surgery combined to autologous bone marrow-derived MSCs and PRP injection seems safe in selected patients, allowing long-term healing. This procedure seems promising but further evaluation by clinical trials is warranted.
C1 [Ben Amor, Imed; Gugenheim, Jean] Archet II Hosp, Dept Digest Surg, Nice, France.
   [Ben Amor, Imed; Gugenheim, Jean] Univ Nice Sophia Antipolis, Nice, France.
   [Ben Amor, Imed; Gugenheim, Jean] INSERM, U1081, Nice, France.
   [Lainas, Panagiotis; Dagher, Ibrahim] Antoine Beclere Hosp, AP HP, Dept Minimally Invas Digest Surg, F-92140 Clamart, France.
   [Lainas, Panagiotis; Dagher, Ibrahim] Paris Saclay Univ, F-91405 Orsay, France.
   [Kassir, Radwan] CHU Felix Guyon, Dept Digest Surg, St Denis, La Reunion, France.
   [Chenaitia, Hichem] Clin Cital, Nice, France.
C3 CHU Nice; Universite Cote d'Azur; Universite Cote d'Azur; Institut
   National de la Sante et de la Recherche Medicale (Inserm); Assistance
   Publique Hopitaux Paris (APHP); Hopital Universitaire Paul-Brousse -
   APHP; Hopital Universitaire Antoine-Beclere - APHP; Universite Paris
   Cite; Hopital Universitaire Hotel-Dieu - APHP; Universite Paris Saclay;
   CHU Reunion
RP Lainas, P (通讯作者)，Antoine Beclere Hosp, AP HP, Dept Minimally Invas Digest Surg, F-92140 Clamart, France.; Lainas, P (通讯作者)，Paris Saclay Univ, F-91405 Orsay, France.
EM panagiotis.lainas@aphp.fr
RI KASSIR, Radwan/AAG-2893-2019; Lainas, Panagiotis/Z-4112-2019
OI KASSIR, Radwan/0000-0002-3987-5272; Lainas,
   Panagiotis/0000-0002-2438-8519
CR Barnhoorn MC, 2019, J CROHNS COLITIS, V13, P807, DOI 10.1093/ecco-jcc/jjy220
   Ben-Ami E, 2011, AUTOIMMUN REV, V10, P410, DOI 10.1016/j.autrev.2011.01.005
   Bouchard D, 2018, TECH COLOPROCTOL, V22, P905, DOI 10.1007/s10151-018-1906-y
   Bouguen G, 2013, CLIN GASTROENTEROL H, V11, P975, DOI 10.1016/j.cgh.2012.12.042
   Ciccocioppo R, 2019, JGH OPEN, V3, P249, DOI 10.1002/jgh3.12141
   Ciccocioppo R, 2011, GUT, V60, P788, DOI 10.1136/gut.2010.214841
   de la Portilla F, 2013, INT J COLORECTAL DIS, V28, P313, DOI 10.1007/s00384-012-1581-9
   El-Sayed M, 2019, MOL BIOL REP, V46, P1157, DOI 10.1007/s11033-018-04582-w
   Ford AC, 2013, AM J GASTROENTEROL, V108, P1268, DOI 10.1038/ajg.2013.138
   Georgiev-Hristov T, 2018, J GASTROINTEST SURG, V22, P2003, DOI 10.1007/s11605-018-3895-6
   Herreros MD, 2012, DIS COLON RECTUM, V55, P762, DOI 10.1097/DCR.0b013e318255364a
   Jiang YH, 2002, NATURE, V418, P41, DOI 10.1038/nature00870
   Lightner AL, 2018, DIS COLON RECTUM, V61, P629, DOI 10.1097/DCR.0000000000001093
   Molendijk I, 2014, INFLAMM BOWEL DIS, V20, P2022, DOI 10.1097/MIB.0000000000000148
   Nauta AJ, 2007, BLOOD, V110, P3499, DOI 10.1182/blood-2007-02-069716
   Panés J, 2016, LANCET, V388, P1281, DOI 10.1016/S0140-6736(16)31203-X
   Sordi V, 2009, TRANSPLANTATION, V87, pS42, DOI 10.1097/TP.0b013e3181a28533
   Sundin M, 2007, HAEMATOLOGICA, V92, P1208, DOI 10.3324/haematol.11446
   Tsai HC, 2019, J WOUND CARE, V28, P13, DOI 10.12968/jowc.2019.28.1.15
   Whitfford MH, 2005, DIS COLON RECTUM, V48, P1337, DOI 10.1007/s10350-005-0055-3
   Zanotti C, 2007, INT J COLORECTAL DIS, V22, P1459, DOI 10.1007/s00384-007-0334-7
NR 21
TC 5
Z9 6
U1 0
U2 3
PU SPRINGER
PI NEW YORK
PA 233 SPRING ST, NEW YORK, NY 10013 USA
SN 0179-1958
EI 1432-1262
J9 INT J COLORECTAL DIS
JI Int. J. Colorectal Dis.
PD OCT
PY 2019
VL 34
IS 10
BP 1795
EP 1799
DI 10.1007/s00384-019-03367-2
PG 5
WC Gastroenterology & Hepatology; Surgery
WE Science Citation Index Expanded (SCI-EXPANDED)
SC Gastroenterology & Hepatology; Surgery
GA IZ5SK
UT WOS:000487143200020
PM 31455971
DA 2024-01-22
ER

PT J
AU Amano, M
   Grant, A
   Kerdel, FA
AF Amano, Masahiro
   Grant, Annika
   Kerdel, Francisco A.
TI A prospective open-label clinical trial of adalimumab for the treatment
   of hidradenitis suppurativa
SO INTERNATIONAL JOURNAL OF DERMATOLOGY
LA English
DT Article
ID CROHNS-DISEASE; INFLIXIMAB; THERAPY
AB P>Objective
   To evaluate the safety and efficacy of adalimumab for the management of hidradenitis suppurativa (HS).
   Methods
   In a prospective open-label phase II study, adalimumab was administered subcutaneously in a dose of 160 mg induction regimen at week 0, followed by 80 mg at week 1, and 40 mg at alternate weeks for 12 weeks in 10 patients. The patients were followed up to 13 weeks and their disease activity was assessed using the HS Severity Index (HSSI) as well as with the numbers of daily dressing changes, the Visual Analogue Scale (VAS), Dermatologic Life Quality Index (DLQI), and Physician's Global Assessment of disease severity (PGA).
   Results
   Ten patients were enrolled in this study. Of these, six patients completed the 12-week treatment period. A >= 50% decrease of HSSI score was not found in any of the patients at week 2, 4, 8, and 12. None of the 10 patients was classified as a responder at week 12 compared with baseline. Statistically significant difference in HSSI score was found between baseline and week 8 (P < 0.05) only but no significant differences were found between baseline and week 2, 4, and 12. Comparison of baseline with week 12 VAS and DLQI scores failed to show statistically significant improvement. Adalimumab was well tolerated and there were no serious adverse events reported.
   Conclusions
   Our study demonstrated statistically clinical improvement is not observed in the treatment of HS with adalimumab. Future studies using higher doses of adalimumab are warranted.
C1 [Amano, Masahiro; Grant, Annika; Kerdel, Francisco A.] Univ Miami, Sch Med, Dept Dermatol & Cutaneous Surg, Miami, FL USA.
C3 University of Miami
RP Kerdel, FA (通讯作者)，Univ Miami Hosp, 1400 NW 12th Ave,Suite 4, Miami, FL 33136 USA.
EM dr.Kerdel@fadcenter.com
CR Adams DR, 2003, ARCH DERMATOL, V139, P1540, DOI 10.1001/archderm.139.12.1540
   Blanco R, 2009, ARCH DERMATOL, V145, P580, DOI 10.1001/archdermatol.2009.49
   Giamarellos-Bourboulis EJ, 2008, BRIT J DERMATOL, V158, P567, DOI 10.1111/j.1365-2133.2007.08372.x
   Hurley HJ, 1989, Dermatologic Surgery: Principles and Practice, P729
   Katsanos KH, 2002, AM J GASTROENTEROL, V97, P2155
   Lebwohl B, 2003, J AM ACAD DERMATOL, V49, pS275, DOI 10.1067/S0190-9622(03)01132-0
   Lee RA, 2009, J AM ACAD DERMATOL, V60, P565, DOI 10.1016/j.jaad.2008.11.898
   Martínez F, 2001, INFLAMM BOWEL DIS, V7, P323, DOI 10.1097/00054725-200111000-00008
   Moul DK, 2006, ARCH DERMATOL, V142, P1110, DOI 10.1001/archderm.142.9.1110
   Rosi YL, 2005, J DERMATOL TREAT, V16, P58, DOI 10.1080/09546630410024547
   Sartorius K, 2003, BRIT J DERMATOL, V149, P211, DOI 10.1046/j.1365-2133.2003.05390.x
   Scheinfeld N, 2006, J AM ACAD DERMATOL, V55, P163, DOI 10.1016/j.jaad.2006.01.024
   Sullivan TP, 2003, BRIT J DERMATOL, V149, P1046, DOI 10.1111/j.1365-2133.2003.05663.x
   Wiseman Marni C, 2004, Dermatol Ther, V17, P50, DOI 10.1111/j.1396-0296.2004.04007.x
   Yamauchi PS, 2009, J DRUGS DERMATOL, V8, P181
   YU CCW, 1990, BRIT J DERMATOL, V122, P763
NR 16
TC 71
Z9 74
U1 0
U2 2
PU WILEY
PI HOBOKEN
PA 111 RIVER ST, HOBOKEN 07030-5774, NJ USA
SN 0011-9059
EI 1365-4632
J9 INT J DERMATOL
JI Int. J. Dermatol.
PD AUG
PY 2010
VL 49
IS 8
BP 950
EP 955
DI 10.1111/j.1365-4632.2010.04545.x
PG 6
WC Dermatology
WE Science Citation Index Expanded (SCI-EXPANDED)
SC Dermatology
GA 628NM
UT WOS:000280127100017
PM 21128923
DA 2024-01-22
ER

PT J
AU Tabari, A
   Kaplan, JL
   Huh, SY
   Moran, CJ
   Gee, MS
AF Tabari, Azadeh
   Kaplan, Jess L.
   Huh, Susanna Y.
   Moran, Christopher J.
   Gee, Michael S.
TI Clinical characteristics and MRI-based phenotypes of perianal abscess
   formation in children with fistulizing Crohn's Disease
SO FRONTIERS IN PEDIATRICS
LA English
DT Article
DE pediatrcis; Crohn's disease; fistula; absces; inflammatory bowel diseas
ID INFLAMMATORY-BOWEL-DISEASE; MANAGEMENT; TEAM; DIAGNOSIS; SURGERY;
   TRENDS; IBD
AB PurposeThe aim of this study was to explore potential correlation of the MR imaging features and clinical characteristics with formation of perianal abscess in children with Crohn's perianal fistulas (CPF). MethodsFrom 2010 to 2020, pediatric patients with CPF diagnosis on their first pelvic MRI were identified retrospectively. All patients were divided into two groups based on the presence or absence of perianal abscess. Baseline clinical and MRI characteristics were recorded for each patient. All the statistical calculations were performed using R (version 3.6.3). ResultsA total of 60 patients [F:M 17:43, median age 14 years (IQR 10-15), ranging 3-18 years] were included in this study. Forty-four abscesses were identified in 36/60 children (mean volume 3 +/- 8.6 ml, median 0.3 ml). In 24/60 patients with perianal disease, no abscess was detected on the MRI. Ten patients (28%) showed perianal abscess on pelvic MRI at the initial diagnosis. The rate of active disease on colonoscopy (visible ulcerations/aphthous ulcers) was similar in both groups (95% vs. 94%). With regards to disease location, the majority of patients (40/60, 66.6%) in both groups had ileocolonic CD. All patients without abscess had a single perianal fistula (n = 24; 3 simple and 21 complex fistulae), however, patients with perianal abscess tended to have >1 fistulous tracts (n = 50 fistulas; all complex, 27 single, 10 double and 1 triple). Intersphincteric fistula was the most common fistula type in both groups (79% and 66%, p = 0.1). The total length of fistula (3.8 +/- 1.7 vs. 2.8 +/- 0.8 cm, p = 0.006) and presence of multiple external openings (n = 25 vs. 7, p = 0.019) were significantly higher in patients with abscesses, and fistula length >3.3 cm showed 80% specificity and 83% PPV for the presence of perianal abscess. Fistulas were symptomatic (pain, bleeding or drainage) at similar rates in both groups (68% and 70%, p = 0.1). ConclusionPediatric patients with CPF who develop perianal abscess have a distinct imaging phenotype defined by longer fistula length (>3.3 cm), multiple skin openings and multiple fistulous tracts (>= 2) on MRI. Patients who have these features but does not have an abscess on imaging may merit more aggressive treatment (and close monitoring) to prevent the development of an abscess.
C1 [Tabari, Azadeh; Gee, Michael S.] MassGeneral Hosp, Dept Radiol, Div Pediat Imaging, Boston, MA 02114 USA.
   [Tabari, Azadeh; Kaplan, Jess L.; Moran, Christopher J.; Gee, Michael S.] Harvard Med Sch, Boston, MA 02115 USA.
   [Kaplan, Jess L.; Moran, Christopher J.] MassGeneral Hosp Children, Div Pediat Gastroenterol, Boston, MA USA.
   [Huh, Susanna Y.] Boston Childrens Hosp, Div Gastroenterol Hepatol & Nutr, Boston, MA USA.
   [Huh, Susanna Y.] Takeda Pharmaceut Int Co, Cambridge, MA USA.
C3 Harvard University; Harvard Medical School; Harvard University; Boston
   Children's Hospital; Takeda Pharmaceutical Company Ltd; Takeda
   Pharmaceuticals International, Inc.
RP Tabari, A (通讯作者)，MassGeneral Hosp, Dept Radiol, Div Pediat Imaging, Boston, MA 02114 USA.; Tabari, A (通讯作者)，Harvard Med Sch, Boston, MA 02115 USA.
EM atabari@mgh.harvard.edu
FU Takeda Pharmaceuticals International Co
FX Author SH was employed by company Takeda Pharmaceuticals International
   Co. The remaining authors declare that the research was conducted in the
   absence of any commercial or financial relationships that could be
   construed as a potential conflict of interest. The authors declare that
   this study received funding from Takeda Pharmaceuticals International
   Co. Takeda was involved in reviewing the final draft and the decision to
   submit this study for publication.
CR Aardoom MA, 2019, INT J MOL SCI, V20, DOI 10.3390/ijms20102529
   Adegbola SO, 2018, ANN GASTROENTEROL, V31, P129, DOI 10.20524/aog.2018.0236
   Aguilera-Castro L, 2017, ANN GASTROENTEROL, V30, P33, DOI 10.20524/aog.2016.0099
   Amil-Dias J, 2017, J PEDIATR GASTR NUTR, V64, P818, DOI 10.1097/MPG.0000000000001562
   Assa A, 2017, J PEDIATR GASTR NUTR, V65, P293, DOI 10.1097/MPG.0000000000001484
   Choi YS, 2018, ANN COLOPROCTOL, V34, P138, DOI 10.3393/ac.2017.06.08
   Choshen S, 2022, INFLAMM BOWEL DIS, V28, P700, DOI 10.1093/ibd/izab147
   Cohen BL, 2017, BMJ-BRIT MED J, V357, DOI 10.1136/bmj.j2505
   de Zoeten EF, 2013, J PEDIATR GASTR NUTR, V57, P401, DOI 10.1097/MPG.0b013e3182a025ee
   Garrick V, 2013, FRONTLINE GASTROENTE, V4, P152, DOI 10.1136/flgastro-2012-100160
   Gasparetto M, 2015, J MULTIDISCIP HEALTH, V8, P167, DOI 10.2147/JMDH.S38729
   Gecse K, 2013, UNITED EUR GASTROENT, V1, P206, DOI 10.1177/2050640613487194
   Habibzadeh F, 2016, BIOCHEM MEDICA, V26, P297, DOI 10.11613/BM.2016.034
   Jarchin L, 2019, J PEDIATR GASTR NUTR, V69, P455, DOI 10.1097/MPG.0000000000002406
   Kantor N, 2017, PEDIATR SURG INT, V33, P551, DOI 10.1007/s00383-017-4067-6
   Kim S, 2017, PEDIATR GASTROENTERO, V20, P14, DOI 10.5223/pghn.2017.20.1.14
   Levine A, 2011, INFLAMM BOWEL DIS, V17, P1314, DOI 10.1002/ibd.21493
   Panes J, 2018, WORLD J GASTROENTERO, V24, P4821, DOI 10.3748/wjg.v24.i42.4821
   Rawla P, 2018, J INFLAMM RES, V11, P215, DOI 10.2147/JIR.S165330
   Rosen MJ, 2015, JAMA PEDIATR, V169, P1053, DOI 10.1001/jamapediatrics.2015.1982
   Sahnan K, 2019, GUT, V68, P226, DOI 10.1136/gutjnl-2017-315503
   Schwartz DA, 2001, GASTROENTEROLOGY, V121, P1064, DOI 10.1053/gast.2001.28676
   Seemann NM, 2016, J PEDIATR SURG, V51, P1993, DOI 10.1016/j.jpedsurg.2016.09.021
   Seemann NM, 2015, J PEDIATR SURG, V50, P140, DOI 10.1016/j.jpedsurg.2014.10.034
   Shen B, 2018, INFLAMM BOWEL DIS, V24, P298, DOI 10.1093/ibd/izx058
   Shenoy-Bhangle A, 2014, PEDIATR RADIOL, V44, P23, DOI 10.1007/s00247-013-2771-5
   Short SS, 2013, J PEDIATR SURG, V48, P1301, DOI 10.1016/j.jpedsurg.2013.03.027
   Sykora J, 2018, WORLD J GASTROENTERO, V24, P2741, DOI 10.3748/wjg.v24.i25.2741
NR 28
TC 0
Z9 0
U1 0
U2 1
PU FRONTIERS MEDIA SA
PI LAUSANNE
PA AVENUE DU TRIBUNAL FEDERAL 34, LAUSANNE, CH-1015, SWITZERLAND
SN 2296-2360
J9 FRONT PEDIATR
JI Front. Pediatr.
PD NOV 18
PY 2022
VL 10
AR 1045583
DI 10.3389/fped.2022.1045583
PG 6
WC Pediatrics
WE Science Citation Index Expanded (SCI-EXPANDED)
SC Pediatrics
GA 6U1WJ
UT WOS:000894160900001
PM 36507146
OA Green Published, gold
DA 2024-01-22
ER

PT J
AU Schiergens, TS
   Hoffmann, V
   Schobel, TN
   Englert, GH
   Kreis, ME
   Thasler, WE
   Werner, J
   Kasparek, MS
AF Schiergens, Tobias S.
   Hoffmann, Verena
   Schobel, Tamara N.
   Englert, Gerhard H.
   Kreis, Martin E.
   Thasler, Wolfgang E.
   Werner, Jens
   Kasparek, Michael S.
TI Long-term Quality of Life of Patients With Permanent End Ileostomy:
   Results of a Nationwide Cross-Sectional Survey
SO DISEASES OF THE COLON & RECTUM
LA English
DT Article
DE Crohn's disease; Permanent end ileostomy; Quality of life; Stoma care
ID RECTAL-CANCER; PSYCHOSOCIAL ADAPTATION; STOMAL COMPLICATIONS;
   ULCERATIVE-COLITIS; TEMPORARY STOMA; SURGERY; COLOSTOMY; EDUCATION;
   HEALTH; IMPACT
AB Background: Patients with permanent end ileostomy are at high risk for detrimental stomal effects on their quality of life. However, little is known about the long-term quality of life of these patients.
   OBJECTIVE: The purpose of this study was to assess long-term quality of life in patients with permanent end ileostomy.
   DATA SOURCES: Registration at the German self-help organization ILCO was used for this study.
   STUDY SELECTION: Selection included a cross-sectional survey of 1434 patients with permanent end ileostomy.
   MAIN OUTCOME MEASURES: Quality of life was assessed using the Medical Outcomes Study Short Form 36, including physical and mental component summary scores, the Gastrointestinal Quality of Life Index, and the Cleveland Global Quality of Life Index. Multivariate risk factor analysis was performed.
   RESULTS: A total of 783 responders were included. Indications for ileostomy included ulcerative colitis (44%), Crohn's disease (38%), and colorectal cancer (7%). Adverse effects on daily life because of stoma were reported by 72% of participants. Quality of life was significantly impaired compared with the general population on all of the summary scores and several subscales (physical component summary: 44.6 +/- 10.4 (mean +/- SD) vs 50.2 +/- 10.2, p < 0.001; mental component summary: 47.5 +/- 10.7 vs 51.5 +/- 10.2, p < 0.001; Gastrointestinal Quality of Life Index: 94.4 +/- o 16.4 vs 126.0, p < 0.001). Stoma care problems affecting quality of life were reported by 63% of respondents. These included parastomal hernia (p < 0.001), stenosis (p = 0.003), and prolapse (p = 0.008). Vitamin B 12, iron, and zinc deficiencies were also associated with diminished quality of life; in particular, vitamin B 12 deficiency was associated with reduced mental and emotional quality of life.
   LIMITATIONS: Not all patients undergoing ileostomy in Germany are registered at ILCO, and there were many nonresponders. In addition, the inherent limitations of cross-sectional studies should be considered, including the response-shift phenomenon.
   CONCLUSIONS: Quality of life was markedly impaired in patients with permanent end ileostomy as compared with the general population. The main reasons were stoma-associated morbidity and nutritional deficiency syndromes. These findings highlight the importance of prevention, screening, and adequate treatment.
C1 [Schiergens, Tobias S.; Schobel, Tamara N.; Thasler, Wolfgang E.; Werner, Jens; Kasparek, Michael S.] Hosp Univ Munich, Dept Gen Visceral Transplantat Vasc & Thorac Surg, Munich, Germany.
   [Hoffmann, Verena] Univ Munich, Dept Med Informat Biometry & Epidemiol, Munich, Germany.
   [Englert, Gerhard H.] Deutsch ILCO eV, Bonn, Germany.
   [Kreis, Martin E.] Univ Berlin Charite, Dept Gen Visceral & Vasc Surg, Campus Benjamin Franklin, Berlin, Germany.
C3 University of Munich; University of Munich; Free University of Berlin;
   Humboldt University of Berlin; Charite Universitatsmedizin Berlin
RP Kasparek, MS (通讯作者)，Univ Munich, Dept Gen Visceral Transplantat Vasc & Thorac Surg, Campus Grosshadern,Marchioninistr 15, D-81377 Munich, Germany.
EM dr.michael.kasparek@icloud.com
OI Kreis, Martin E./0000-0002-9312-4840
CR Altuntas YE, 2012, EUR J CANCER CARE, V21, P776, DOI 10.1111/j.1365-2354.2012.01360.x
   Anaraki F, 2012, INDIAN J PALLIAT CAR, V18, P176, DOI 10.4103/0973-1075.105687
   Bekkers MJTM, 1996, PSYCHOSOM MED, V58, P183, DOI 10.1097/00006842-199603000-00013
   BEKKERS MJTM, 1995, J BEHAV MED, V18, P1, DOI 10.1007/BF01857702
   Bloemen JG, 2009, DIS COLON RECTUM, V52, P1251, DOI 10.1007/DCR.0b013e3181a74322
   Brown H, 2005, J CLIN NURS, V14, P74, DOI 10.1111/j.1365-2702.2004.00945.x
   Camilleri-Brennan J, 2003, J GASTROINTEST SURG, V7, P814, DOI 10.1016/S1091-255X(03)00103-3
   Camilleri-Brennan J, 2001, ANN ROY COLL SURG, V83, P321
   Cottam J, 2007, COLORECTAL DIS, V9, P834, DOI 10.1111/j.1463-1318.2007.01213.x
   Crosby RD, 2003, J CLIN EPIDEMIOL, V56, P395, DOI 10.1016/S0895-4356(03)00044-1
   Danielsen AK, 2013, COLORECTAL DIS, V15, pE276, DOI 10.1111/codi.12197
   Englert G., 2004, ILCO PRAXIS, V31, P41
   EYPASCH E, 1993, CHIRURG, V64, P264
   EYPASCH E, 1995, BRIT J SURG, V82, P216, DOI 10.1002/bjs.1800820229
   Fazio VW, 1999, ANN SURG, V230, P575, DOI 10.1097/00000658-199910000-00013
   Gooszen AW, 2000, DIS COLON RECTUM, V43, P650, DOI 10.1007/BF02235581
   Jayaprakash A, 2004, Int J Colorectal Dis, V19, P316, DOI 10.1007/s00384-003-0556-2
   Johnson C D, 1998, Image J Nurs Sch, V30, P125
   KENNEDY HJ, 1982, Q J MED, V51, P341
   Kiran RP, 2003, AM J GASTROENTEROL, V98, P1783, DOI 10.1016/S0002-9270(03)00443-X
   Kwiatt M, 2013, CLIN COLON RECT SURG, V26, P112, DOI 10.1055/s-0033-1348050
   Lorenz D, 2006, MOVEMENT DISORD, V21, P1114, DOI 10.1002/mds.20884
   Mahjoubi B, 2010, WORLD J SURG, V34, P147, DOI 10.1007/s00268-009-0275-0
   Makela JT, 1997, ANN CHIR GYNAECOL FE, V86, P305
   Marquis Patrick, 2003, Ostomy Wound Manage, V49, P48
   Neuman HB, 2012, DIS COLON RECTUM, V55, P1117, DOI 10.1097/DCR.0b013e3182686213
   Nugent KP, 1999, DIS COLON RECTUM, V42, P1569, DOI 10.1007/BF02236209
   O'Leary DP, 2001, BRIT J SURG, V88, P1216, DOI 10.1046/j.0007-1323.2001.01862.x
   Oort FJ, 2005, QUAL LIFE RES, V14, P587, DOI 10.1007/s11136-004-0830-y
   Owczarek D, 2016, WORLD J GASTROENTERO, V22, P895, DOI 10.3748/wjg.v22.i3.895
   Person B, 2012, DIS COLON RECTUM, V55, P783, DOI 10.1097/DCR.0b013e31825763f0
   Scarpa M, 2004, Minerva Chir, V59, P23
   Schmidt CE, 2005, WORLD J SURG, V29, P190, DOI 10.1007/s00268-004-7556-4
   Shabbir J, 2010, COLORECTAL DIS, V12, P958, DOI 10.1111/j.1463-1318.2009.02006.x
   Silva MA, 2003, WORLD J SURG, V27, P421, DOI 10.1007/s00268-002-6699-4
   SPRANGERS MAG, 1995, DIS COLON RECTUM, V38, P361, DOI 10.1007/BF02054222
   Tilney HS, 2007, WORLD J SURG, V31, P1142, DOI 10.1007/s00268-006-0218-y
   Ware JE, 1993, SF 36 HLTH SURVEY MA
NR 38
TC 44
Z9 48
U1 3
U2 18
PU LIPPINCOTT WILLIAMS & WILKINS
PI PHILADELPHIA
PA TWO COMMERCE SQ, 2001 MARKET ST, PHILADELPHIA, PA 19103 USA
SN 0012-3706
EI 1530-0358
J9 DIS COLON RECTUM
JI Dis. Colon Rectum
PD JAN
PY 2017
VL 60
IS 1
BP 51
EP 60
DI 10.1097/DCR.0000000000000732
PG 10
WC Gastroenterology & Hepatology; Surgery
WE Science Citation Index Expanded (SCI-EXPANDED); Social Science Citation Index (SSCI)
SC Gastroenterology & Hepatology; Surgery
GA EH6GV
UT WOS:000391871900012
PM 27926557
DA 2024-01-22
ER

PT J
AU Sharma, V
   Mandavdhare, HS
   Lamoria, S
   Singh, H
   Kumar, A
AF Sharma, Vishal
   Mandavdhare, Harshal S.
   Lamoria, Sandeep
   Singh, Harjeet
   Kumar, Amit
TI Serial C-reactive protein measurements in patients treated for suspected
   abdominal tuberculosis
SO DIGESTIVE AND LIVER DISEASE
LA English
DT Article
DE Ascites; Endoscopy; Inflammation; Tuberculosis; Ulcer
ID PULMONARY TUBERCULOSIS; SOUTHERN INDIA
AB Background: Response to treatment is often used as a criterion for the diagnosis of abdominal tuberculosis.
   Aim: To determine utility of serum C reactive protein (CRP) in assessment of response to anti-tubercular therapy (ATT) in abdominal tuberculosis (ATB).
   Methods: We retrospectively analysed the database of patients with suspected ATB (intestinal and/or peritoneal). Response to ATT was assessed using subjective and objective (ulcer healing or ascites resolution) parameters. Serum CRP levels were estimated at baseline and then at 2 months and 6 months of ATT.
   Results: One hundred and twelve patients were included in the analysis. The mean age was 36.57 +/- 15.04 years and 54.46% (61/112) were males. Sixty-six patients (58.92%) had intestinal, 28 (25%) had peritoneal and 18 (16.07%) had both. Eleven patients had a normal CRP at baseline while 101 had elevated levels. The CRP levels declined in 94 patients at 6 months. One patient with increased levels at 2 months had multi-drug resistant TB. Seven patients showed elevated or plateaued CRP levels on follow-up. These patients had underlying Crohn's disease (3 patients), peritoneal carcinomatosis (1), inter-current infection (1), lymphoma (1) and non-healing ulcers (1).
   Conclusion: Lack of decline in CRP may suggest alternative diagnosis or drug-resistant tuberculosis. (c) 2017 Editrice Gastroenterologica Italiana S.r.l. Published by Elsevier Ltd. All rights reserved.
C1 [Sharma, Vishal; Mandavdhare, Harshal S.; Kumar, Amit] Postgrad Inst Med Educ & Res, Dept Gastroenterol, Chandigarh 160012, India.
   [Singh, Harjeet] Postgrad Inst Med Educ & Res, Dept Gen Surg, Chandigarh 160012, India.
   [Lamoria, Sandeep] Postgrad Inst Med Educ & Res, Dept Gastroenterol, Delhi 110001, India.
C3 Post Graduate Institute of Medical Education & Research (PGIMER),
   Chandigarh; Post Graduate Institute of Medical Education & Research
   (PGIMER), Chandigarh
RP Sharma, V (通讯作者)，Postgrad Inst Med Educ & Res, Dept Gastroenterol, Chandigarh 160012, India.
EM docvishalsharma@gmail.com
RI Sharma, Vishal/B-9729-2011
OI Sharma, Vishal/0000-0003-2472-3409; Singh, Harjeet/0000-0002-0748-9473
CR Alvarez GG, 2012, INT J TUBERC LUNG D, V16, P1247, DOI 10.5588/ijtld.11.0743
   ANAND BS, 1988, GUT, V29, P62, DOI 10.1136/gut.29.1.62
   [Anonymous], 2017, ALIMENT PHARM THER
   Chierakul N, 2004, RESPIROLOGY, V9, P66, DOI 10.1111/j.1440-1843.2003.00521.x
   Gaitonde S, 2008, ARTHRIT RHEUM-ARTHR, V59, P1814, DOI 10.1002/art.24316
   Jayakumar A, 2015, TUBERCULOSIS, V95, P415, DOI 10.1016/j.tube.2015.04.011
   Jullien S, 2016, COCHRANE DB SYST REV, V11
   Larsson G, 2015, INFECT DIS-NOR, V47, P137, DOI 10.3109/00365548.2014.974206
   Larsson G, 2014, UNITED EUR GASTROENT, V2, P397, DOI 10.1177/2050640614546947
   Larsson G, 2014, WORLD J GASTROENTERO, V20, P5017, DOI 10.3748/wjg.v20.i17.5017
   Lau DCW, 2005, AM J PHYSIOL-HEART C, V288, pH2031, DOI 10.1152/ajpheart.01058.2004
   Lawn SD, 2013, INT J TUBERC LUNG D, V17, P636, DOI 10.5588/ijtld.12.0811
   LOGAN VSC, 1969, P ROY SOC MED, V62, P1227, DOI 10.1177/003591576906201214
   Mendy J, 2016, BMC INFECT DIS, V16, DOI 10.1186/s12879-016-1447-9
   Miranda P, 2017, PLOS ONE, V12, DOI 10.1371/journal.pone.0175278
   Pepys MB, 2003, J CLIN INVEST, V111, P1805, DOI 10.1172/JCI200318921
   Sharma V, 2017, THER ADV INFECT DIS, V4, P83, DOI 10.1177/2049936117709722
   Sharma V, 2017, THER ADV INFECT DIS, V4, P3, DOI 10.1177/2049936116685262
NR 18
TC 34
Z9 36
U1 0
U2 5
PU ELSEVIER SCIENCE INC
PI NEW YORK
PA 360 PARK AVE SOUTH, NEW YORK, NY 10010-1710 USA
SN 1590-8658
EI 1878-3562
J9 DIGEST LIVER DIS
JI Dig. Liver Dis.
PD JUN
PY 2018
VL 50
IS 6
BP 559
EP 562
DI 10.1016/j.dld.2017.12.008
PG 4
WC Gastroenterology & Hepatology
WE Science Citation Index Expanded (SCI-EXPANDED)
SC Gastroenterology & Hepatology
GA GG1RL
UT WOS:000432464300006
PM 29301734
DA 2024-01-22
ER

PT J
AU Sloan, S
   Maxwell, P
   Salto-Tellez, M
   Loughrey, MB
AF Sloan, Samuel
   Maxwell, Perry
   Salto-Tellez, Manuel
   Loughrey, Maurice B.
TI FOXP3+regulatory T-cell counts correlate with histological response in
   Crohn's colitis treated with infliximab
SO PATHOLOGY INTERNATIONAL
LA English
DT Article
DE Crohn's colitis; FOXP3; infliximab; T-cells
ID TUMOR-NECROSIS-FACTOR; ALPHA THERAPY; DISEASE; TNF; LYMPHOCYTES;
   APOPTOSIS; BIOLOGY; NUMBER; FOXP3
AB Crohn's disease is a chronic inflammatory bowel disease of unknown aetiology. Mucosal inflammatory dysregulation is likely important, with increased production of pro-inflammatory cytokines, including tumour necrosis factor alpha (TNF alpha). The chimeric monoclonal antibody, infliximab, inhibits TNF alpha and promotes intestinal mucosal healing. Despite this, many patients still require surgical intervention. Patients who have undergone colonic resection postinfliximab therapy, show markedly variable morphological response to treatment. FOXP3+ CD4+ regulatory T-cells have been shown to have a protective role in autoimmune/inflammatory diseases and their sequestration to the bowel is found in those treated with infliximab. We examined the immunohistochemical profile of lymphoid aggregates in tissue sections from post-infliximab Crohn's colitis resection specimens, classified as morphological responders or non-responders, defined in relation to the absence/presence of mucosal ulceration and active inflammation, and a control group. Results indicated no significant diffences in CD68-positive cell counts but increased FOXP3-positive (P = 0.02) and CD4-positive (P = 0.05) cell counts in responders versus non-responders. Untreated control scores were similar to non-responders. Although based on small study numbers, our results suggest an association between upregulation of FOXP3+/CD4+ regulatory T-cells and morphological response to infliximab therapy. This represents a possible quantitative methodology for monitoring therapeutic response to infliximab therapy, based on immunohistochemical evaluation of endoscopic biopsy specimens.
C1 [Sloan, Samuel; Maxwell, Perry; Salto-Tellez, Manuel; Loughrey, Maurice B.] Queens Univ Belfast, Ctr Canc Res & Cell Biol, Northern Ireland Mol Pathol Lab, Belfast, Antrim, North Ireland.
   [Sloan, Samuel; Maxwell, Perry; Salto-Tellez, Manuel; Loughrey, Maurice B.] Belfast Hlth & Social Care Trust, Belfast BT12 6BA, Antrim, North Ireland.
   [Loughrey, Maurice B.] Belfast Hlth & Social Care Trust, Royal Victoria Hosp, Dept Histopathol, Belfast BT12 6BA, Antrim, North Ireland.
C3 Queens University Belfast
RP Loughrey, MB (通讯作者)，Belfast Hlth & Social Care Trust, Royal Victoria Hosp, Dept Histopathol, Grosvenor Rd, Belfast BT12 6BA, Antrim, North Ireland.
EM maurice.loughrey@belfasttrust.hscni.net
OI Salto-Tellez, Manuel/0000-0001-8586-282X
CR Boschetti G, 2011, INFLAMM BOWEL DIS, V17, P160, DOI 10.1002/ibd.21308
   Brunkow ME, 2001, NAT GENET, V27, P68, DOI 10.1038/83784
   D'Haens G, 1999, GASTROENTEROLOGY, V116, P1029, DOI 10.1016/S0016-5085(99)70005-3
   Duchmann R, 1995, CLIN EXP IMMUNOL, V102, P448
   Ehrenstein MR, 2004, J EXP MED, V200, P277, DOI 10.1084/jem.20040165
   Fontenot JD, 2003, NAT IMMUNOL, V4, P330, DOI 10.1038/ni904
   Hori S, 2003, SCIENCE, V299, P1057, DOI 10.1126/science.1079490
   Izcue A, 2008, IMMUNOLOGY, V123, P6, DOI 10.1111/j.1365-2567.2007.02778.x
   Izcue A, 2006, IMMUNOL REV, V212, P256, DOI 10.1111/j.0105-2896.2006.00423.x
   Locksley RM, 2001, CELL, V104, P487, DOI 10.1016/S0092-8674(01)00237-9
   Mottet C, 2003, J IMMUNOL, V170, P3939, DOI 10.4049/jimmunol.170.8.3939
   Papadakis KA, 2000, GASTROENTEROLOGY, V119, P1148, DOI 10.1053/gast.2000.18160
   Peyrin-Biroulet L, 2008, CLIN GASTROENTEROL H, V6, P644, DOI 10.1016/j.cgh.2008.03.014
   Pizarro TT, 2007, ANNU REV MED, V58, P433, DOI 10.1146/annurev.med.58.121205.100607
   Ricciardelli I, 2008, IMMUNOLOGY, V125, P178, DOI 10.1111/j.1365-2567.2008.02839.x
   Suenaert P, 2002, AM J GASTROENTEROL, V97, P2000
   ten Hove T, 2002, GUT, V50, P206, DOI 10.1136/gut.50.2.206
   Valencia X, 2006, BLOOD, V108, P253, DOI 10.1182/blood-2005-11-4567
   Van Den Brande JMH, 2003, GASTROENTEROLOGY, V124, P1774, DOI 10.1016/S0016-5085(03)00382-2
NR 19
TC 1
Z9 2
U1 0
U2 2
PU WILEY-BLACKWELL
PI HOBOKEN
PA 111 RIVER ST, HOBOKEN 07030-5774, NJ USA
SN 1320-5463
EI 1440-1827
J9 PATHOL INT
JI Pathol. Int.
PD DEC
PY 2014
VL 64
IS 12
BP 624
EP 627
DI 10.1111/pin.12219
PG 4
WC Pathology
WE Science Citation Index Expanded (SCI-EXPANDED)
SC Pathology
GA AU8JM
UT WOS:000345842600006
PM 25354875
DA 2024-01-22
ER

PT J
AU Koudela, K
   Treska, V
   Koudelova, J
   Koudela, K
AF Koudela, K
   Treska, V
   Koudelova, J
   Koudela, K
TI Primary obturator pyomyositis
SO ZENTRALBLATT FUR CHIRURGIE
LA German
   English
DT Article
DE pyomyositis; obturator internus and externus abscess; hip arthritis
ID ABSCESSES; MUSCLE
AB Background: The main objective of our work was to draw attention to the possible occurrence of a serious and life-threatening illness, primary pyomyositis of the obturator muscles in countries with a mild climate, and to establish basic diagnostic criteria for the illness, including differential diagnostics, and to propose a treatment method.
   Methods: The authors describe two cases (a boy of 11 and a woman aged 47 years) with the occurrence of primary pyomyositis of the obturator muscles in the Czech Republic and they focus on the most important clinical symptoms and imaging methods necessary for the establishment of the diagnosis.
   Results: Repeated clinical examinations are important for the establishment of the diagnosis, particularly the presence of the symptom triad (pain in the hip joint, limping, febrile state), positive inflammatory markers and, first and foremost, the demonstration of pyomyositis on CT or MR. Differential diagnosis must also consider inflammatory diseases of the locomotor system (coxitis, sacroiliitis, osteomyelitis), of the digestive tract (Crohn's disease, a tumour, an obturator hernia) and of the urogenital system (gonorrhoea).
   Conclusion: The therapy of pyomyositis must be initiated in time by bed rest and administration of antibiotics and, if an abscess develops, surgical intervention is unconditionally necessary, consisting either in percutaneous abscess puncture or incision, perfusion, and application of antibiotics. The failure to diagnose an abscess of the obturator muscles and late therapy can result in serious complications, septic shock and death.
C1 Karls Univ, Fak Med, Pilzen, Czech Republic.
   Univ Krankenhaus Pilzen, Pilzen, Czech Republic.
C3 Charles University Prague
RP Koudela, K (通讯作者)，Karel Koudela CSC, Pod Strazi 47, Pilzen 32322, Czech Republic.
EM koudela@fnplzen.cz
RI Treska, Vladislav/L-9324-2017
OI Treska, Vladislav/0000-0001-8066-3792
CR BIRKBECK D, 1995, CLIN ORTHOP RELAT R, P221
   CHACHA PB, 1970, CLIN ORTHOP RELAT R, P174
   CHATWANI A, 1992, AM J OBSTET GYNECOL, V166, P598, DOI 10.1016/0002-9378(92)91682-Z
   GURBANI SG, 1995, CLIN INFECT DIS, V20, P1384, DOI 10.1093/clinids/20.5.1384
   Jou IM, 2000, CLIN RHEUMATOL, V19, P385, DOI 10.1007/PL00011176
   King RJ, 2003, J BONE JOINT SURG BR, V85B, P895, DOI 10.1302/0301-620X.85B6.13824
   Miyake H., 1904, MITT GRENZGEB MED CH, V13, P155
   Nishina M, 2001, J EMERG MED, V20, P277, DOI 10.1016/S0736-4679(01)00281-5
   Romeo S, 2000, ARCH FAM MED, V9, P653, DOI 10.1001/archfami.9.7.653
   SIMONS GW, 1983, J BONE JOINT SURG AM, V65, P1041, DOI 10.2106/00004623-198365080-00004
   TOUREMIRE R, 1997, ARCH PEDIATR, V4, P420
   WHITE B D, 1991, Journal of the American Osteopathic Association, V91, P807
NR 12
TC 4
Z9 4
U1 0
U2 1
PU GEORG THIEME VERLAG KG
PI STUTTGART
PA RUDIGERSTR 14, D-70469 STUTTGART, GERMANY
SN 0044-409X
EI 1438-9592
J9 ZBL CHIR
JI Zent.bl. Chir.
PD FEB
PY 2005
VL 130
IS 1
BP 80
EP 83
DI 10.1055/s-2005-836292
PG 4
WC Surgery
WE Science Citation Index Expanded (SCI-EXPANDED)
SC Surgery
GA 899SA
UT WOS:000227163900015
PM 15717246
DA 2024-01-22
ER

PT J
AU Plichta, DR
   Graham, DB
   Subramanian, S
   Xavier, RJ
AF Plichta, Damian R.
   Graham, Daniel B.
   Subramanian, Sathish
   Xavier, Ramnik J.
TI Therapeutic Opportunities in Inflammatory Bowel Disease: Mechanistic
   Dissection of Host-Microbiome Relationships
SO CELL
LA English
DT Review
ID REGULATORY T-CELLS; PROTEIN-COUPLED RECEPTOR; GUT MICROBIOME;
   ULCERATIVE-COLITIS; ANTIGEN DISCOVERY; CROHNS-DISEASE; E. COLI;
   INDUCTION; ACID; COLONIZATION
AB The current understanding of inflammatory bowel disease (IBD) pathogenesis implicates a complex interaction between host genetics, host immunity, microbiome, and environmental exposures. Mechanisms gleaned from genetics and molecular pathogenesis offer clues to the critical triggers of mucosal inflammation and guide the development of therapeutic interventions. A complex network of interactions between host genetic factors, microbes, and microbial metabolites governs intestinal homeostasis, making classification and mechanistic dissection of involved pathways challenging. In this Review, we discuss these challenges, areas of active translation, and opportunities for development of next-generation therapies.
C1 [Plichta, Damian R.; Graham, Daniel B.; Xavier, Ramnik J.] Broad Inst MIT & Harvard, Cambridge, MA 02142 USA.
   [Graham, Daniel B.; Xavier, Ramnik J.] Massachusetts Gen Hosp, Ctr Computat & Integrat Biol, Boston, MA 02114 USA.
   [Graham, Daniel B.; Xavier, Ramnik J.] Harvard Med Sch, Boston, MA 02115 USA.
   [Graham, Daniel B.; Xavier, Ramnik J.] Massachusetts Gen Hosp, Dept Mol Biol, Boston, MA 02114 USA.
   [Graham, Daniel B.; Xavier, Ramnik J.] MIT, Ctr Microbiome Informat & Therapeut, 77 Massachusetts Ave, Cambridge, MA 02139 USA.
   [Subramanian, Sathish] Massachusetts Gen Hosp, Dept Med, Div Gastroenterol, Boston, MA 02114 USA.
C3 Harvard University; Massachusetts Institute of Technology (MIT); Broad
   Institute; Harvard University; Massachusetts General Hospital; Harvard
   University; Harvard Medical School; Harvard University; Massachusetts
   General Hospital; Massachusetts Institute of Technology (MIT); Harvard
   University; Massachusetts General Hospital
RP Xavier, RJ (通讯作者)，Broad Inst MIT & Harvard, Cambridge, MA 02142 USA.; Xavier, RJ (通讯作者)，Massachusetts Gen Hosp, Ctr Computat & Integrat Biol, Boston, MA 02114 USA.; Xavier, RJ (通讯作者)，Harvard Med Sch, Boston, MA 02115 USA.; Xavier, RJ (通讯作者)，Massachusetts Gen Hosp, Dept Mol Biol, Boston, MA 02114 USA.; Xavier, RJ (通讯作者)，MIT, Ctr Microbiome Informat & Therapeut, 77 Massachusetts Ave, Cambridge, MA 02139 USA.
EM xavier@molbio.mgh.harvard.edu
RI Graham, Daniel B/A-9856-2015
FU NIDDK NIH HHS [P30 DK043351] Funding Source: Medline
CR Aden K, 2018, J EXP MED, V215, P2868, DOI 10.1084/jem.20171029
   Amininejad L, 2018, GASTROENTEROLOGY, V154, P2165, DOI 10.1053/j.gastro.2018.02.028
   Ananthakrishnan AN, 2017, CELL HOST MICROBE, V21, P603, DOI 10.1016/j.chom.2017.04.010
   Ansaldo E, 2019, SCIENCE, V364, P1179, DOI 10.1126/science.aaw7479
   Aschard H, 2019, PLOS GENET, V15, DOI 10.1371/journal.pgen.1008018
   Atarashi K, 2017, SCIENCE, V358, P359, DOI 10.1126/science.aan4526
   Atarashi K, 2015, CELL, V163, P367, DOI 10.1016/j.cell.2015.08.058
   Atarashi K, 2013, NATURE, V500, P232, DOI 10.1038/nature12331
   Atarashi K, 2011, SCIENCE, V331, P337, DOI 10.1126/science.1198469
   Barnich N, 2007, J CLIN INVEST, V117, P1566, DOI 10.1172/JCI30504
   Bentzen AK, 2016, NAT BIOTECHNOL, V34, P1037, DOI 10.1038/nbt.3662
   Bhattarai Y, 2018, CELL HOST MICROBE, V23, P775, DOI 10.1016/j.chom.2018.05.004
   Bradley CP, 2017, CELL HOST MICROBE, V22, P697, DOI 10.1016/j.chom.2017.10.007
   Britton GJ, 2019, IMMUNITY, V50, P212, DOI 10.1016/j.immuni.2018.12.015
   Brown EM, 2019, CELL HOST MICROBE, V25, P668, DOI 10.1016/j.chom.2019.04.002
   Buffie CG, 2015, NATURE, V517, P205, DOI 10.1038/nature13828
   Bunker JJ, 2017, SCIENCE, V358, DOI 10.1126/science.aan6619
   Cadwell K, 2010, CELL, V141, P1135, DOI 10.1016/j.cell.2010.05.009
   Christodoulou K, 2013, GUT, V62, P977, DOI 10.1136/gutjnl-2011-301833
   Cohen LJ, 2017, NATURE, V549, P48, DOI 10.1038/nature23874
   Cong YZ, 2009, P NATL ACAD SCI USA, V106, P19256, DOI 10.1073/pnas.0812681106
   Contijoch EJ, 2019, ELIFE, V8, DOI 10.7554/eLife.40553
   DANIEL P, 1989, CLIN CHIM ACTA, V181, P255, DOI 10.1016/0009-8981(89)90231-3
   de Lange KM, 2017, NAT GENET, V49, P256, DOI 10.1038/ng.3760
   de las Casas-Engel M, 2013, J IMMUNOL, V190, P2301, DOI 10.4049/jimmunol.1201133
   Denson LA, 2018, GASTROENTEROLOGY, V154, P2097, DOI 10.1053/j.gastro.2018.02.016
   Devlin AS, 2015, NAT CHEM BIOL, V11, P685, DOI [10.1038/NCHEMBIO.1864, 10.1038/nchembio.1864]
   Dodd D, 2017, NATURE, V551, P648, DOI 10.1038/nature24661
   Evans RM, 2014, CELL, V157, P255, DOI 10.1016/j.cell.2014.03.012
   Franzosa EA, 2019, NAT MICROBIOL, V4, P293, DOI 10.1038/s41564-018-0306-4
   Fujino S, 2003, GUT, V52, P65, DOI 10.1136/gut.52.1.65
   Gee MH, 2018, CELL, V172, P549, DOI 10.1016/j.cell.2017.11.043
   Gevers D, 2014, CELL HOST MICROBE, V15, P382, DOI 10.1016/j.chom.2014.02.005
   Girardin SE, 2003, J BIOL CHEM, V278, P8869, DOI 10.1074/jbc.C200651200
   Gomaa AA, 2014, MBIO, V5, DOI 10.1128/mBio.00928-13
   Goyette P, 2015, NAT GENET, V47, P172, DOI 10.1038/ng.3176
   Graham DB, 2018, NAT MED, V24, P1762, DOI 10.1038/s41591-018-0203-7
   Gurry T, 2018, SCI REP-UK, V8, DOI 10.1038/s41598-018-30783-1
   Hansen LBS, 2018, NAT COMMUN, V9, DOI 10.1038/s41467-018-07019-x
   Henke MT, 2019, P NATL ACAD SCI USA, V116, P12672, DOI 10.1073/pnas.1904099116
   Honda K, 2016, NATURE, V535, P75, DOI 10.1038/nature18848
   Hoyles L, 2018, NAT MED, V24, P1070, DOI 10.1038/s41591-018-0061-3
   Ismail AS, 2016, CELL HOST MICROBE, V19, P470, DOI 10.1016/j.chom.2016.02.020
   Ivanov II, 2009, CELL, V139, P485, DOI 10.1016/j.cell.2009.09.033
   Joglekar AV, 2019, NAT METHODS, V16, P191, DOI 10.1038/s41592-018-0304-8
   Jones EM, 2019, CELL SYST, V8, P254, DOI 10.1016/j.cels.2019.02.009
   Jost M, 2017, MOL CELL, V68, P210, DOI 10.1016/j.molcel.2017.09.012
   Jostins L, 2012, NATURE, V491, P119, DOI 10.1038/nature11582
   Kaiko GE, 2016, CELL, V165, P1708, DOI 10.1016/j.cell.2016.05.018
   Kaval KG, 2018, MBIO, V9, DOI 10.1128/mBio.00066-18
   Kearney SM, 2018, CELL REP, V24, P1842, DOI 10.1016/j.celrep.2018.07.032
   Kim HJ, 2016, P NATL ACAD SCI USA, V113, pE7, DOI 10.1073/pnas.1522193112
   Knights D, 2014, GENOME MED, V6, DOI 10.1186/s13073-014-0107-1
   Lavoie S, 2019, ELIFE, V8, DOI 10.7554/eLife.39982
   LERNER A, 1989, ACTA PAEDIATR SCAND, V78, P384, DOI 10.1111/j.1651-2227.1989.tb11097.x
   Li GD, 2019, NAT METHODS, V16, P183, DOI 10.1038/s41592-018-0305-7
   Limon JJ, 2019, CELL HOST MICROBE, V25, P377, DOI 10.1016/j.chom.2019.01.007
   Lloyd-Price J, 2019, NATURE, V569, P655, DOI 10.1038/s41586-019-1237-9
   Lu E, 2019, NATURE, V567, P244, DOI 10.1038/s41586-019-1003-z
   Machiels K, 2014, GUT, V63, P1275, DOI 10.1136/gutjnl-2013-304833
   Mahowald MA, 2009, P NATL ACAD SCI USA, V106, P5859, DOI 10.1073/pnas.0901529106
   Malhi H, 2017, CURR OPIN PHARMACOL, V37, P80, DOI 10.1016/j.coph.2017.09.008
   Mawe GM, 2013, NAT REV GASTRO HEPAT, V10, P473, DOI 10.1038/nrgastro.2013.105
   McKenzie C, 2017, IMMUNOL REV, V278, P277, DOI 10.1111/imr.12556
   Mendes-Soares H, 2019, JAMA NETW OPEN, V2, DOI 10.1001/jamanetworkopen.2018.8102
   Milshteyn A, 2018, CELL HOST MICROBE, V23, P725, DOI 10.1016/j.chom.2018.05.013
   Misra B, 2018, J CROHNS COLITIS, V12, pS317
   Moayyedi P, 2015, GASTROENTEROLOGY, V149, P102, DOI 10.1053/j.gastro.2015.04.001
   Momozawa Y, 2018, NAT COMMUN, V9, DOI 10.1038/s41467-018-04365-8
   Muise AM, 2012, GUT, V61, P1028, DOI 10.1136/gutjnl-2011-300078
   Paramsothy S, 2017, J CROHNS COLITIS, V11, P1180, DOI 10.1093/ecco-jcc/jjx063
   Paun A, 2019, SCI IMMUNOL, V4, DOI 10.1126/sciimmunol.aau8125
   Penagini F, 2016, NUTRIENTS, V8, DOI 10.3390/nu8060334
   Persaud SP, 2014, NAT IMMUNOL, V15, P266, DOI 10.1038/ni.2822
   Plichta DR, 2016, NAT MICROBIOL, V1, DOI [10.1038/NMICROBIOL.2016.152, 10.1038/nmicrobiol.2016.152]
   Prideaux L, 2012, INFLAMM BOWEL DIS, V18, P1340, DOI 10.1002/ibd.21903
   Qin N, 2014, NATURE, V513, P59, DOI 10.1038/nature13568
   Ramachandran G, 2019, PHILOS T R SOC B, V374, DOI 10.1098/rstb.2018.0103
   Reese AT, 2018, ELIFE, V7, DOI 10.7554/eLife.35987
   Rivas MA, 2011, NAT GENET, V43, P1066, DOI 10.1038/ng.952
   Roager HM, 2019, GUT, V68, P83, DOI 10.1136/gutjnl-2017-314786
   Roda G, 2016, CLIN TRANSL GASTROEN, V7, DOI 10.1038/ctg.2015.63
   Rothschild D, 2018, NATURE, V555, P210, DOI 10.1038/nature25973
   Rutherford ST, 2012, CSH PERSPECT MED, V2, DOI 10.1101/cshperspect.a012427
   Schirmer M, 2019, NAT REV MICROBIOL, V17, P497, DOI 10.1038/s41579-019-0213-6
   Schirmer M, 2018, CELL HOST MICROBE, V24, P600, DOI 10.1016/j.chom.2018.09.009
   Sefik E, 2015, SCIENCE, V349, P993, DOI 10.1126/science.aaa9420
   Seok SH, 2018, J BIOL CHEM, V293, P1994, DOI 10.1074/jbc.RA117.000631
   Shepherd ES, 2018, NATURE, V557, P434, DOI 10.1038/s41586-018-0092-4
   Skelly AN, 2019, NAT REV IMMUNOL, V19, P305, DOI 10.1038/s41577-019-0144-5
   Smillie CS, 2018, CELL HOST MICROBE, V23, P229, DOI 10.1016/j.chom.2018.01.003
   Sokol H, 2009, INFLAMM BOWEL DIS, V15, P1183, DOI 10.1002/ibd.20903
   Steidler L, 2000, SCIENCE, V289, P1352, DOI 10.1126/science.289.5483.1352
   Stein RR, 2018, ELIFE, V7, DOI 10.7554/eLife.30916
   Tanoue T, 2019, NATURE, V565, P600, DOI 10.1038/s41586-019-0878-z
   Thiennimitr P, 2011, P NATL ACAD SCI USA, V108, P17480, DOI 10.1073/pnas.1107857108
   Uchimura Y, 2018, IMMUNITY, V49, P545, DOI 10.1016/j.immuni.2018.08.004
   Vandenbroucke K, 2010, MUCOSAL IMMUNOL, V3, P49, DOI 10.1038/mi.2009.116
   Vandeputte D, 2017, NATURE, V551, P507, DOI 10.1038/nature24460
   Vila AV, 2018, SCI TRANSL MED, V10, DOI 10.1126/scitranslmed.aap8914
   Wang GD, 2013, AM J PHYSIOL-GASTR L, V304, pG855, DOI 10.1152/ajpgi.00421.2012
   Wang JH, 2006, J BIOL CHEM, V281, P22021, DOI 10.1074/jbc.M603503200
   Wegorzewska MM, 2019, SCI IMMUNOL, V4, DOI 10.1126/sciimmunol.aau9079
   Wesemann DR, 2013, NATURE, V501, DOI 10.1038/nature12496
   Winter SE, 2013, SCIENCE, V339, P708, DOI 10.1126/science.1232467
   Wlodarska M, 2017, CELL HOST MICROBE, V22, P25, DOI 10.1016/j.chom.2017.06.007
   Woodruff LBA, 2017, NUCLEIC ACIDS RES, V45, P1567, DOI 10.1093/nar/gkx032
   Xavier RJ, 2007, NATURE, V448, P427, DOI 10.1038/nature06005
   Xu M, 2018, NATURE, V554, P373, DOI 10.1038/nature25500
   Yang N, 2013, J PHYSIOL-LONDON, V591, P4581, DOI 10.1113/jphysiol.2013.257436
   Yang Y, 2014, NATURE, V510, P152, DOI 10.1038/nature13279
   Yao LN, 2018, ELIFE, V7, DOI 10.7554/eLife.37182
   Yilmaz B, 2019, NAT MED, V25, P323, DOI 10.1038/s41591-018-0308-z
   Zeevi D, 2015, CELL, V163, P1079, DOI 10.1016/j.cell.2015.11.001
   Zelezniak A, 2015, P NATL ACAD SCI USA, V112, P6449, DOI 10.1073/pnas.1421834112
   Zhu WH, 2018, NATURE, V553, P208, DOI 10.1038/nature25172
   Zmora N, 2018, CELL, V174, P1388, DOI 10.1016/j.cell.2018.08.041
NR 117
TC 130
Z9 139
U1 6
U2 119
PU CELL PRESS
PI CAMBRIDGE
PA 50 HAMPSHIRE ST, FLOOR 5, CAMBRIDGE, MA 02139 USA
SN 0092-8674
EI 1097-4172
J9 CELL
JI Cell
PD AUG 22
PY 2019
VL 178
IS 5
BP 1041
EP 1056
DI 10.1016/j.cell.2019.07.045
PG 16
WC Biochemistry & Molecular Biology; Cell Biology
WE Science Citation Index Expanded (SCI-EXPANDED)
SC Biochemistry & Molecular Biology; Cell Biology
GA IS5KJ
UT WOS:000482191000005
PM 31442399
OA Green Accepted, hybrid
DA 2024-01-22
ER

PT J
AU Anstey, AV
   Wakelin, S
   Reynolds, NJ
AF Anstey, AV
   Wakelin, S
   Reynolds, NJ
TI Guidelines for prescribing azathioprine in dermatology
SO BRITISH JOURNAL OF DERMATOLOGY
LA English
DT Article
ID THIOPURINE METHYLTRANSFERASE ACTIVITY; CONTROLLED-TRIAL;
   GENETIC-POLYMORPHISM; S-METHYLTRANSFERASE; BRITISH-ASSOCIATION;
   CROHNS-DISEASE; DOUBLE-BLIND; THERAPY; HYPERSENSITIVITY;
   PHARMACOGENETICS
AB Azathioprine has been available as an immunosuppressive agent for over 40 years, and current routine usage in dermatology is not restricted to licensed indications. Advances in understanding the metabolic fate of azathioprine have led to significant changes in prescribing practice and toxicity monitoring by U.K. dermatologists. The current state of knowledge concerning the use of azathioprine in dermatology is summarized, with identification of strength of evidence. Clinical indications and contraindications for azathioprine usage in dermatology are identified. Evidence-based recommendations are made for routine safety monitoring of patients treated with azathioprine, including pretreatment assessment of red blood cell thiopurine methyltransferase activity.
C1 Royal Gwent Hosp, Dept Dermatol, Newport NP20 2UB, Gwent, Wales.
   St Marys Hosp, Dept Dermatol, London W2 1NY, England.
   Newcastle Univ, Sch Clin & Lab Sci, Dept Dermatol, Newcastle Upon Tyne NE2 4HH, Tyne & Wear, England.
C3 Royal Gwent Hospital; Imperial College London; Newcastle University - UK
RP Anstey, AV (通讯作者)，Royal Gwent Hosp, Dept Dermatol, Cardiff Rd, Newport NP20 2UB, Gwent, Wales.
EM alex.anstey@gwent.wales.nhs.uk
OI Reynolds, Nick/0000-0002-6484-825X
CR ABERER W, 1987, J AM ACAD DERMATOL, V16, P527, DOI 10.1016/S0190-9622(87)70069-3
   Ameen M, 2002, BRIT J DERMATOL, V146, P2, DOI 10.1046/j.1365-2133.2002.04466.x
   [Anonymous], 1980, BRIT J OBSTET GYNAEC, V87, P839
   Ansari A, 2002, ALIMENT PHARM THER, V16, P1743, DOI 10.1046/j.1365-2036.2002.01353.x
   ANSTEY A, 1995, J ROY SOC MED, V88, pP155
   ANSTEY A, 1992, J ROY SOC MED, V85, P752
   BACON BR, 1981, ARCH INTERN MED, V141, P223, DOI 10.1001/archinte.141.2.223
   Bar J, 2003, AM J MED GENET A, V116A, P31, DOI 10.1002/ajmg.a.10817
   Berth-Jones J, 2002, BRIT J DERMATOL, V147, P324, DOI 10.1046/j.1365-2133.2002.04989.x
   BURTON JL, 1978, BRIT J DERMATOL, V99, P14, DOI 10.1111/j.1365-2133.1978.tb15207.x
   CALLEN JP, 1991, ARCH DERMATOL, V127, P515, DOI 10.1001/archderm.127.4.515
   Chow RKP, 1996, J AM ACAD DERMATOL, V34, P1047, DOI 10.1016/S0190-9622(96)90285-6
   Colombel JF, 2000, GASTROENTEROLOGY, V118, P1025, DOI 10.1016/S0016-5085(00)70354-4
   CONNELL WR, 1994, LANCET, V343, P1249, DOI 10.1016/S0140-6736(94)92150-4
   Coulthard SA, 2000, BRIT J HAEMATOL, V110, P599, DOI 10.1046/j.1365-2141.2000.02218.x
   Cox NH, 2003, BRIT J DERMATOL, V148, P621, DOI 10.1046/j.1365-2133.2003.05241.x
   DAVISON JM, 1985, BRIT J OBSTET GYNAEC, V92, P233, DOI 10.1111/j.1471-0528.1985.tb01088.x
   Dubinsky MC, 2002, GASTROENTEROLOGY, V122, P904, DOI 10.1053/gast.2002.32420
   DUVIVIER A, 1974, BRIT MED J, V1, P49, DOI 10.1136/bmj.1.5897.49
   GLEICHMANN E, 1973, KLIN WOCHENSCHR, V51, P260, DOI 10.1007/BF01467813
   Griffiths CEM, 1999, BRIT J DERMATOL, V141, P396
   GUILLAUME JC, 1993, ARCH DERMATOL, V129, P49, DOI 10.1001/archderm.129.1.49
   Harman KE, 2003, BRIT J DERMATOL, V149, P926, DOI 10.1111/j.1365-2133.2003.05665.x
   Hinrichs R, 2003, BRIT J DERMATOL, V148, P1076, DOI 10.1046/j.1365-2133.2003.05274.x
   Holme SA, 2002, QJM-INT J MED, V95, P439, DOI 10.1093/qjmed/95.7.439
   HOOVER R, 1973, LANCET, V2, P55
   HUNTER GA, 1972, BRIT J DERMATOL, V87, P42, DOI 10.1111/j.1365-2133.1972.tb05096.x
   JEURISSEN MEC, 1988, ANN RHEUM DIS, V47, P503, DOI 10.1136/ard.47.6.503
   Jick H, 1998, LANCET, V352, P1767, DOI 10.1016/S0140-6736(98)04350-5
   JONES JJ, 1993, J AM ACAD DERMATOL, V29, P795, DOI 10.1016/S0190-9622(08)81710-0
   Khumalo NP, 2002, ARCH DERMATOL, V138, P385, DOI 10.1001/archderm.138.3.385
   KNOWLES SR, 1995, CLIN EXP DERMATOL, V20, P353, DOI 10.1111/j.1365-2230.1995.tb01343.x
   Krynetski EY, 1999, PHARM RES-DORDR, V16, P342, DOI 10.1023/A:1011909315614
   Lear JT, 1996, J AM ACAD DERMATOL, V35, P642, DOI 10.1016/S0190-9622(96)90701-X
   Lear JT, 1996, CLIN EXP DERMATOL, V21, P56
   Lennard L, 2002, GUT, V51, P143, DOI 10.1136/gut.51.2.143
   MCEWAN A, 1972, LANCET, V1, P326
   McLeod HL, 2000, LEUKEMIA, V14, P567, DOI 10.1038/sj.leu.2401723
   Meggitt SJ, 2001, CLIN EXP DERMATOL, V26, P369, DOI 10.1046/j.1365-2230.2001.00837.x
   MURPHY GM, 1989, BRIT J DERMATOL, V121, P639, DOI 10.1111/j.1365-2133.1989.tb08197.x
   Murphy LA, 2002, BRIT J DERMATOL, V147, P308, DOI 10.1046/j.1365-2133.2002.04922.x
   Nielsen OH, 2001, ALIMENT PHARM THER, V15, P1699, DOI 10.1046/j.1365-2036.2001.01102.x
   SANDBORN W, 2003, COCHRANE LIB
   SAUER H, 1988, ARZNEIMFORSCH DRUG R, V6, P820
   SAWAY PA, 1988, AM J MED, V84, P960
   SILMAN AJ, 1988, ANN RHEUM DIS, V47, P988, DOI 10.1136/ard.47.12.988
   SNOW JL, 1995, ARCH DERMATOL, V131, P193, DOI 10.1001/archderm.131.2.193
   SPENCER ES, 1979, BRIT MED J, V2, P829, DOI 10.1136/bmj.2.6194.829
   STURDEVANT RAL, 1979, GASTROENTEROLOGY, V77, P883
   VENNING VA, 1992, J AM ACAD DERMATOL, V26, P585, DOI 10.1016/0190-9622(92)70085-T
   WEINSHILBOUM RM, 1980, AM J HUM GENET, V32, P651
   WISHART JM, 1975, BRIT J DERMATOL, V92, P461, DOI 10.1111/j.1365-2133.1975.tb03109.x
   Wojnarowska F, 2002, BRIT J DERMATOL, V147, P214, DOI 10.1046/j.1365-2133.2002.04835.x
   YAZICI H, 1990, NEW ENGL J MED, V322, P281, DOI 10.1056/NEJM199002013220501
NR 54
TC 93
Z9 100
U1 1
U2 2
PU WILEY
PI HOBOKEN
PA 111 RIVER ST, HOBOKEN 07030-5774, NJ USA
SN 0007-0963
EI 1365-2133
J9 BRIT J DERMATOL
JI Br. J. Dermatol.
PD DEC
PY 2004
VL 151
IS 6
BP 1123
EP 1132
DI 10.1111/j.1365-2133.2004.06323.x
PG 10
WC Dermatology
WE Science Citation Index Expanded (SCI-EXPANDED)
SC Dermatology
GA 878EF
UT WOS:000225628700002
PM 15606506
DA 2024-01-22
ER

PT J
AU Battat, R
   Kopylov, U
   Bessissow, T
   Bitton, A
   Cohen, A
   Jain, A
   Martel, M
   Seidman, E
   Afif, W
AF Battat, Robert
   Kopylov, Uri
   Bessissow, Talat
   Bitton, Alain
   Cohen, Albert
   Jain, Anjali
   Martel, Myriam
   Seidman, Ernest
   Afif, Waqqas
TI Association Between Ustekinumab Trough Concentrations and Clinical,
   Biomarker, and Endoscopic Outcomes in Patients With Crohn's Disease
SO CLINICAL GASTROENTEROLOGY AND HEPATOLOGY
LA English
DT Article
DE Biologic; Inflammatory Bowel Disease; Therapeutic Drug Monitoring; UNITI
ID INFLAMMATORY-BOWEL-DISEASE; SEVERE PLAQUE PSORIASIS;
   MONOCLONAL-ANTIBODY; MAINTENANCE THERAPY; SUBCUTANEOUS USTEKINUMAB;
   CERTOLIZUMAB PEGOL; FECAL BIOMARKERS; RANDOMIZED-TRIAL; OPEN-LABEL;
   INFLIXIMAB
AB BACKGROUND & AIMS: Ustekinumab, an inhibitor of the p40 subunit of interleukins 12 and 23, is an effective treatment for patients with Crohn's disease (CD). Trough concentrations of tumor necrosis factor (TNF) antagonists and presence of anti-drug antibodies are associated with important clinical and endoscopic outcomes. We investigated associations between trough concentrations of ustekinumab and clinical, biomarker, and endoscopic outcomes of real-world patients with CD.
   METHODS: We recruited 62 patients with CD who were either refractory or intolerant to TNF antagonists, treated with ustekinumab from April 2014 to September 2015. Patients received 90 mg of ustekinumab subcutaneously at weeks 0, 1, and 2 during induction and 90 mg every 4 or 8 weeks during maintenance. Clinical, biomarker, and endoscopic outcomes, trough concentrations of ustekinumab, and anti-drug antibodies were assessed at both week 10 postinduction therapy and at week 26 or later during maintenance therapy in a prospective longitudinal patient cohort or at week 26 or later during maintenance therapy in a cross-sectional patient cohort. Analysis was performed on data combined from both maintenance cohorts, which had similar outcomes at week 26 or later. A primary analysis determined if ustekinumab drug trough concentrations were associated with clinical response (reduction in Harvey Bradshaw Index score of 3 or greater), clinical remission (Harvey Bradshaw Index score < 5), steroid-free clinical remission, biomarker (serum level of C-reactive protein [CRP] or level of fecal calprotectin) reduction, biomarker normalization (serum level of CRP below 5 mg/L or level of fecal calprotectin below 200 mu g/g), endoscopic response (simple endoscopic score for CD reduced by 50% or more), or endoscopic remission (simple endoscopic score for CD of 2 or less).
   RESULTS: At week 26 or beyond, 80.7% of patients had a clinical response, 66.1% were in clinical remission, 50.0% were in steroid-free clinical remission, 58.9% had an endoscopic response, and 19.6% were in endoscopic remission. The mean trough concentration of ustekinumab at this time point was higher in patients with an endoscopic response (4.7 mu g/mL) than without (3.8 ug/mL; P = .03). An optimal ustekinumab threshold trough concentration at week 26 or later was found to be 4.5 mu g/mL (area under the curve, 0.67). A greater proportion of patients with trough concentrations of ustekinumab above 4.5 mu g/mL at week 26 or later had an endoscopic response (75.9%) than did patients with trough concentrations below this level (40.7%; P = .008). Patients with trough concentrations of ustekinumab above 4.5 mu g/mL at week 26 or later also had a lower mean level of CRP (12.6 mg/L) than did patients with trough concentrations below this level (mean level of CRP, 23.9 mg/L; P = .04). We did not detect antibodies against ustekinumab in any patient.
   CONCLUSIONS: Ustekinumab therapy was effective in patients with CD who had not responded to or were intolerant to treatment with a TNF antagonist. Maintenance trough concentrations of ustekinumab above 4.5 mg/mL at 26 weeks or later were associated with biomarker reduction and endoscopic response.
C1 [Battat, Robert; Cohen, Albert] Jewish Gen Hosp, Div Gastroenterol, Montreal, PQ, Canada.
   [Battat, Robert; Bessissow, Talat; Bitton, Alain; Martel, Myriam; Seidman, Ernest; Afif, Waqqas] McGill Univ, Ctr Hlth, Div Gastroenterol, Montreal, PQ, Canada.
   [Kopylov, Uri] Tel Aviv Univ, Dept Gastroenterol, Sheba Med Ctr Tel Hashomer, Tel Aviv, Israel.
   [Kopylov, Uri] Tel Aviv Univ, Sackler Sch Med, Tel Aviv, Israel.
   [Jain, Anjali] Prometheus Labs Inc, San Diego, CA USA.
C3 McGill University; McGill University; Tel Aviv University; Chaim Sheba
   Medical Center; Sackler Faculty of Medicine; Prometheus Laboratories
   Inc.
RP Afif, W (通讯作者)，Montreal Gen Hosp, Div Gastroenterol, 1650 Cedar Ave,C7-200, Montreal, PQ H3G 1A4, Canada.
EM waqqas.afif@mcgill.ca
RI Martel, Myriam/ABB-3862-2020; , Myriam Martel/HKN-3858-2023
OI Kopylov, Uri/0000-0002-7156-0588; Bessissow, Talat/0000-0003-2610-1910
FU Takeda; Janssen; Medtronic; Abbvie; CTS; Ferring; Prometheus
   Labs/Nestle; Abbvie Prometheus Labs/Nestle; Theradiag
FX The authors disclose the following: Uri Kopylov has received research
   support from Takeda, Janssen, and Medtronic; has served as a consultant
   for Janssen and CTS; and has received lecture fees from Takeda, Abbvie,
   Janssen, and CTS. Talat Bessissow has served on the advisory board for
   Janssen, Pfizer, Abbvie, Takeda, and Shire; has served as a speaker for
   Janssen, Abbvie, Takeda, Ferring, and Shire; and has received research
   grant support from Abbvie and Janssen. Alain Bitton has received
   research support and served as a speaker and on advisory board for
   Janssen, Abbvie, Takeda: has served on advisory board for Shire,
   Pendopharm, Allergan, Ferring, Pfizer, and Merck. Albert Cohen has
   received educational grant support from Janssen, Abbvie, Takeda, and
   Ferring; and has served on the advisory board for Janssen, Abbvie,
   Takeda, Ferring, Pfizer, Amgen, and Allergan, Anjali Jain is an employee
   of Prometheus Laboratories Inc. Ernest Seidman is a Canada Research
   Chair and the Kaufman McGill Endowed Chair in IBD; has received research
   support from and is a member of the advisory board and speakers' bureau
   for Janssen and Prometheus Labs/Nestle. Waqqas Afif has served on the
   advisory board for Abbvie, Janssen, Takeda, Pfizer, Merck, Shire, and
   Ferring; and received research grant support from Abbvie Prometheus
   Labs/Nestle, and Theradiag. The remaining authors disclose no conflicts.
CR Adedokun OJ, 2016, GASTROENTEROLOGY, V150, pS408
   Afif W, 2010, AM J GASTROENTEROL, V105, P1133, DOI 10.1038/ajg.2010.9
   Afif W, 2009, INFLAMM BOWEL DIS, V15, P1302, DOI 10.1002/ibd.20924
   Baumgart DC, 2012, LANCET, V380, P1590, DOI 10.1016/S0140-6736(12)60026-9
   Colombel JF, 2007, GASTROENTEROLOGY, V132, P52, DOI 10.1053/j.gastro.2006.11.041
   Colombel JF, 2016, GUT, V0, P1
   Daperno M, 2004, GASTROINTEST ENDOSC, V60, P505, DOI 10.1016/S0016-5107(04)01878-4
   Duerr RH, 2006, SCIENCE, V314, P1461, DOI 10.1126/science.1135245
   Feagan BG, 2016, NEW ENGL J MED, V375, P1946, DOI 10.1056/NEJMoa1602773
   Hanauer SB, 2006, GASTROENTEROLOGY, V130, P323, DOI 10.1053/j.gastro.2005.11.030
   Hanauer SB, 2002, LANCET, V359, P1541, DOI 10.1016/S0140-6736(02)08512-4
   Harris KA, 2016, INFLAMM BOWEL DIS, V22, P397, DOI 10.1097/MIB.0000000000000624
   Jones J, 2008, CLIN GASTROENTEROL H, V6, P1218, DOI 10.1016/j.cgh.2008.06.010
   Khanna R, 2013, ALIMENT PHARM THER, V38, P447, DOI 10.1111/apt.12407
   Khanna R, 2015, LANCET, V386, P1825, DOI 10.1016/S0140-6736(15)00068-9
   Khorrami S, 2016, INFLAMM BOWEL DIS, V22, P1662, DOI 10.1097/MIB.0000000000000842
   Kopylov U, 2014, J CROHNS COLITIS, V8, P1516, DOI 10.1016/j.crohns.2014.06.005
   Kopylov U, 2016, EUR J GASTROEN HEPAT, V28, P1137, DOI 10.1097/MEG.0000000000000692
   Kopylov U, 2014, ANN GASTROENTEROL, V27, P304
   Kopylov U, 2014, INFLAMM BOWEL DIS, V20, P742, DOI 10.1097/01.MIB.0000442681.85545.31
   MODIGLIANI R, 1990, GASTROENTEROLOGY, V98, P811, DOI 10.1016/0016-5085(90)90002-I
   Neurath MF, 2007, NAT MED, V13, P26, DOI 10.1038/nm0107-26
   Peyrin-Biroulet L, 2014, GUT, V63, P88, DOI 10.1136/gutjnl-2013-304984
   Salbato J, 2015, GASTROENTEROLOGY S1, V148, pS
   Sandborn WJ, 2008, GASTROENTEROLOGY, V135, P1130, DOI 10.1053/j.gastro.2008.07.014
   Sandborn WJ, 2007, NEW ENGL J MED, V357, P228, DOI 10.1056/NEJMoa067594
   Sandborn WJ, 2012, NEW ENGL J MED, V367, P1519, DOI 10.1056/NEJMoa1203572
   Schellekens H, 2010, DISCOV MED, V9, P560
   Schreiber S, 2007, NEW ENGL J MED, V357, P239, DOI 10.1056/NEJMoa062897
   Shah SC, 2016, ALIMENT PHARM THER, V43, P317, DOI 10.1111/apt.13475
   UEG Week, 2016, UNITED EUROPEAN GA S, V4, pA1
   Vuitton L, 2016, GUT, V65, P1447, DOI 10.1136/gutjnl-2015-309903
   Wang K, 2009, AM J HUM GENET, V84, P399, DOI 10.1016/j.ajhg.2009.01.026
   Wils P, 2016, CLIN GASTROENTEROL H, V14, P242, DOI 10.1016/j.cgh.2015.09.018
   Zhou HH, 2010, J CLIN PHARMACOL, V50, P257, DOI 10.1177/0091270009343695
   Zhu YW, 2009, J CLIN PHARMACOL, V49, P162, DOI 10.1177/0091270008329556
NR 36
TC 150
Z9 154
U1 0
U2 11
PU ELSEVIER SCIENCE INC
PI NEW YORK
PA 360 PARK AVE SOUTH, NEW YORK, NY 10010-1710 USA
SN 1542-3565
EI 1542-7714
J9 CLIN GASTROENTEROL H
JI Clin. Gastroenterol. Hepatol.
PD SEP
PY 2017
VL 15
IS 9
BP 1427
EP +
DI 10.1016/j.cgh.2017.03.032
PG 10
WC Gastroenterology & Hepatology
WE Science Citation Index Expanded (SCI-EXPANDED)
SC Gastroenterology & Hepatology
GA FE0RZ
UT WOS:000407928700022
PM 28365485
DA 2024-01-22
ER

PT J
AU Khan, KJ
   Ullman, TA
   Ford, AC
   Abreu, MT
   Abadir, A
   Marshall, JK
   Talley, NJ
   Moayyedi, P
AF Khan, Khurram J.
   Ullman, Thomas A.
   Ford, Alexander C.
   Abreu, Maria T.
   Abadir, A.
   Marshall, John K.
   Talley, Nicholas J.
   Moayyedi, Paul
TI Antibiotic Therapy in Inflammatory Bowel Disease: A Systematic Review
   and Meta-Analysis
SO AMERICAN JOURNAL OF GASTROENTEROLOGY
LA English
DT Review
ID RANDOMIZED CONTROLLED-TRIAL; AVIUM SUBSPECIES PARATUBERCULOSIS;
   PLACEBO-CONTROLLED TRIAL; ACTIVE CROHNS-DISEASE; DOUBLE-BLIND;
   ULCERATIVE-COLITIS; ANTIMYCOBACTERIAL THERAPY; CLINICAL-TRIAL;
   COMBINATION THERAPY; PERIANAL FISTULAS
AB The etiology of inflammatory bowel disease (IBD) is unknown but may relate to an unidentified bacterial pathogen or an immunological reaction to gut microbiota. Antibiotics have therefore been proposed as a therapy for Crohn's disease (CD) and ulcerative colitis (UC) to induce remission in active disease to prevent relapse. Current data are conflicting and we therefore conducted a systematic review of randomized controlled trials (RCTs) evaluating antibiotics in IBD. Only parallel group RCTs were considered eligible. Studies with adult patients receiving any dose of therapy for at least 7 days and up to 16 weeks for active disease, or at least 6 months of follow-up for preventing relapse in quiescent disease were analyzed. We included any antibiotics alone or in combination using predefined definitions of remission and relapse. Two reviewers independently assessed eligibility and extracted data. The primary outcome was remission or relapse using an intention-to-treat methodology. The data were summarized using relative risk (RR) and pooled using a random effects model. For active CD, there were 10 RCTs involving 1,160 patients. There was a statistically significant effect of antibiotics being superior to placebo (RR of active CD not in remission = 0.85; 95 % confidence interval (CI) = 0.73-0.99, P = 0.03). There was moderate heterogeneity between results (I 2 = 48 %) and a diverse number of antibiotics were tested (anti-tuberculosis therapy, macrolides, fluroquinolones, 5-nitroimidazoles, and rifaximin) either alone or in combination. Rifamycin derivatives either alone or in combination with other antibiotics appeared to have a significant effect at inducing remission in active CD. In perianal CD fistula there were three trials evaluating 123 patients using either ciprofloxacin or metronidazole. There was a statistically significant effect in reducing fistula drainage (RR = 0.8; 95 % CI = 0.66-0.98) with no heterogeneity (I 2 = 0 %) and an number needed to treat 5 (95 % CI = 3-20). For quiescent CD, there were 3 RCTs involving 186 patients treated with different antibiotics combinations (all including antimycobacterials) vs. placebo. There was a statistically significant effect in favor of antibiotics vs. placebo (RR of relapse = 0.62; 95 % CI = 0.46-0.84), with no heterogeneity (I 2 = 0 %). In active UC, there were 9 RCTs with 662 patients and there was a statistically significant benefit for antibiotics inducing remission (RR of UC not in remission = 0.64; 95 % CI = 0.43-0.96). There was moderate heterogeneity (I 2 = 69 %) and antibiotics used were all different single or combination drugs. Antibiotic therapy may induce remission in active CD and UC, although the diverse number of antibiotics tested means the data are difficult to interpret. This systematic review is a mandate for further trials of antibiotic therapy in IBD.
C1 [Khan, Khurram J.; Abadir, A.; Marshall, John K.; Moayyedi, Paul] McMaster Univ, Med Ctr, Hamilton, ON L8N 3Z5, Canada.
   [Ullman, Thomas A.] Mt Sinai Sch Med, New York, NY USA.
   [Ford, Alexander C.] Leeds Gen Infirm, Leeds Gastroenterol Inst, Leeds, W Yorkshire, England.
   [Abreu, Maria T.] Univ Miami, Miller Sch Med, Miami, FL 33136 USA.
   [Talley, Nicholas J.] Univ Newcastle, Fac Hlth, Callaghan, NSW 2308, Australia.
C3 McMaster University; Icahn School of Medicine at Mount Sinai; Leeds
   General Infirmary; University of Leeds; University of Miami; University
   of Newcastle
RP Moayyedi, P (通讯作者)，McMaster Univ, Med Ctr, Room 4W8E,1200 Main St W, Hamilton, ON L8N 3Z5, Canada.
EM moayyep@mcmaster.ca
RI Talley, Nicholas J/D-5399-2013; Ford, Alexander/K-5491-2012; xu,
   wei/HHD-2891-2022; Moayyedi, Paul/M-6178-2014
OI Talley, Nicholas J/0000-0003-2537-3092; Ford,
   Alexander/0000-0001-6371-4359; Moayyedi, Paul/0000-0002-3616-9292;
   Abreu, Maria T./0000-0002-7294-0574; Marshall, John/0000-0002-0523-9032
FU American College of Gastroenterology; AstraZeneca; AxCan Pharma;
   Nycomed; Johnson and Johnson
FX Financial support: This study was funded by the American College of
   Gastroenterology.; Potential competing interests: Paul Moayyedi
   chairperson at McMaster University partly funded by an unrestricted
   donation by AstraZeneca, and has received consultant's and speaker's
   bureau fees from AstraZeneca, AxCan Pharma, Nycomed, and Johnson and
   Johnson. The remaining authors declare no conflict of interest.
CR Abraham C, 2009, NEW ENGL J MED, V361, P2066, DOI 10.1056/NEJMra0804647
   AFDHAL NH, 1991, DIGEST DIS SCI, V36, P449, DOI 10.1007/BF01298873
   AMBROSE NS, 1985, DIS COLON RECTUM, V28, P81, DOI 10.1007/BF02552649
   [Anonymous], BMJ
   [Anonymous], J CLIN GASTROENTEROL
   [Anonymous], GUT S3
   Arnold GL, 2002, INFLAMM BOWEL DIS, V8, P10, DOI 10.1097/00054725-200201000-00002
   BASILISCO G, 1989, CURR THER RES CLIN E, V46, P245
   Borgaonkar MR, 2000, AM J GASTROENTEROL, V95, P725, DOI 10.1111/j.1572-0241.2000.01842.x
   BURKE DA, 1990, ALIMENT PHARM THERAP, V4, P123
   CHAPMAN RW, 1986, GUT, V27, P1210, DOI 10.1136/gut.27.10.1210
   de Chambrun GP, 2008, CURR OPIN GASTROEN, V24, P440, DOI 10.1097/MOG.0b013e3283023be5
   DERSIMONIAN R, 1986, CONTROL CLIN TRIALS, V7, P177, DOI 10.1016/0197-2456(86)90046-2
   DICKINSON RJ, 1985, GUT, V26, P1380, DOI 10.1136/gut.26.12.1380
   Egger M, 1997, BMJ-BRIT MED J, V315, P629, DOI 10.1136/bmj.315.7109.629
   ELLIOTT PR, 1982, DIGESTION, V23, P132, DOI 10.1159/000198703
   Feller M, 2007, LANCET INFECT DIS, V7, P607, DOI 10.1016/S1473-3099(07)70211-6
   Feller M, 2010, CLIN INFECT DIS, V50, P473, DOI 10.1086/649923
   Gionchetti P, 1999, DIGEST DIS SCI, V44, P1220
   Goodgame RW, 2001, ALIMENT PHARM THERAP, V15, P1861, DOI 10.1046/j.1365-2036.2001.01099.x
   GRAHAM DY, 1995, GASTROENTEROLOGY, V108, pA826
   Higgins JPT, 2003, BMJ-BRIT MED J, V327, P557, DOI 10.1136/bmj.327.7414.557
   Jüni P, 2001, BMJ-BRIT MED J, V323, P42, DOI 10.1136/bmj.323.7303.42
   KELLEHER D, 1982, GUT, V23, pA449
   Leiper K, 2008, ALIMENT PHARM THER, V27, P1233, DOI 10.1111/j.1365-2036.2008.03661.x
   LOBO AJ, 1993, ALIMENT PHARM THERAP, V7, P155
   Maeda Y, 2010, BRIT J SURG, V97, P1340, DOI 10.1002/bjs.7121
   Mantzaris GJ, 2001, SCAND J GASTROENTERO, V36, P971, DOI 10.1080/003655201750305503
   Mantzaris GJ, 1997, AM J GASTROENTEROL, V92, P454
   MANTZARIS GJ, 1994, AM J GASTROENTEROL, V89, P43
   Martinez C, 2008, AM J GASTROENTEROL, V103, P643, DOI 10.1111/j.1572-0241.2007.01592.x
   Ohkusa T, 2005, SCAND J GASTROENTERO, V40, P1334, DOI 10.1080/00365520510023648
   Ohkusa T, 2010, AM J GASTROENTEROL, V105, P1820, DOI 10.1038/ajg.2010.84
   Pelosini I, 2005, CHEMOTHERAPY, V51, P122, DOI 10.1159/000081999
   Prantera C, 2006, ALIMENT PHARM THER, V23, P1117, DOI 10.1111/j.1365-2036.2006.02879.x
   PRANTERA C, 1994, AM J GASTROENTEROL, V89, P513
   Prantera C, 1996, AM J GASTROENTEROL, V91, P328
   Qin JJ, 2010, NATURE, V464, P59, DOI 10.1038/nature08821
   Rahimi R, 2007, DIGEST DIS SCI, V52, P2920, DOI 10.1007/s10620-007-9760-1
   Rahimi R, 2006, CLIN THER, V28, P1983, DOI 10.1016/j.clinthera.2006.12.012
   Rutgeerts P, 2005, GASTROENTEROLOGY, V128, P856, DOI 10.1053/j.gastro.2005.01.010
   RUTGEERTS P, 1995, GASTROENTEROLOGY, V108, P1617, DOI 10.1016/0016-5085(95)90121-3
   Sartor RB, 2005, GUT, V54, P896, DOI 10.1136/gut.2004.055889
   Schoepfer AM, 2009, AM J GASTROENTEROL, V104, P2508, DOI 10.1038/ajg.2009.315
   Schoultz I, 2009, AM J GASTROENTEROL, V104, P1180, DOI 10.1038/ajg.2009.29
   Selby W, 2007, GASTROENTEROLOGY, V132, P2313, DOI 10.1053/j.gastro.2007.03.031
   Sellon RK, 1998, INFECT IMMUN, V66, P5224, DOI 10.1128/IAI.66.11.5224-5231.1998
   SHAFFER JL, 1984, GUT, V25, P203, DOI 10.1136/gut.25.2.203
   Steinhart AH, 2002, GASTROENTEROLOGY, V123, P33, DOI 10.1053/gast.2002.34225
   SUTHERLAND L, 1991, GUT, V32, P1071, DOI 10.1136/gut.32.9.1071
   SWIFT GL, 1994, GUT, V35, P363, DOI 10.1136/gut.35.3.363
   Talley NJ, 2011, AM J GASTROENTEROL, V106, pS2, DOI 10.1038/ajg.2011.58
   Thia KT, 2009, INFLAMM BOWEL DIS, V15, P17, DOI 10.1002/ibd.20608
   Thomas J, Cochrane Handbook for Systematic Reviews of Interventions
   Turunen UM, 1998, GASTROENTEROLOGY, V115, P1072, DOI 10.1016/S0016-5085(98)70076-9
   West RL, 2004, ALIMENT PHARM THERAP, V20, P1329, DOI 10.1111/j.1365-2036.2004.02247.x
NR 56
TC 376
Z9 409
U1 1
U2 68
PU LIPPINCOTT WILLIAMS & WILKINS
PI PHILADELPHIA
PA TWO COMMERCE SQ, 2001 MARKET ST, PHILADELPHIA, PA 19103 USA
SN 0002-9270
EI 1572-0241
J9 AM J GASTROENTEROL
JI Am. J. Gastroenterol.
PD APR
PY 2011
VL 106
IS 4
BP 661
EP 673
DI 10.1038/ajg.2011.72
PG 13
WC Gastroenterology & Hepatology
WE Science Citation Index Expanded (SCI-EXPANDED)
SC Gastroenterology & Hepatology
GA 746GZ
UT WOS:000289232900010
PM 21407187
DA 2024-01-22
ER

PT J
AU Becker, E
   Schmidt, TSB
   Bengs, S
   Poveda, L
   Opitz, L
   Atrott, K
   Stanzel, C
   Biedermann, L
   Rehman, A
   Jonas, D
   von Mering, C
   Rogler, G
   Frey-Wagner, I
AF Becker, Eugenia
   Schmidt, Thomas S. B.
   Bengs, Susan
   Poveda, Lucy
   Opitz, Lennart
   Atrott, Kirstin
   Stanzel, Claudia
   Biedermann, Luc
   Rehman, Ateequr
   Jonas, Daniel
   von Mering, Christian
   Rogler, Gerhard
   Frey-Wagner, Isabelle
TI Effects of oral antibiotics and isotretinoin on the murine gut
   microbiota
SO INTERNATIONAL JOURNAL OF ANTIMICROBIAL AGENTS
LA English
DT Article
DE Metronidazole; Doxycycline; Isotretinoin; IBD; Gut microbiota
   composition; Colitis
ID INFLAMMATORY-BOWEL-DISEASE; LONG-TERM PERSISTENCE; ONSET CROHNS-DISEASE;
   WEIGHT-GAIN; RISK; ASSOCIATION; RESISTANCE; SEQUENCES; GENETICS; SWINE
AB Inflammatory bowel disease (IBD) may develop due to an immunogenic response to commensal gut microbiota triggered by environmental factors in the genetically susceptible host. lsotretinoin, applied in the treatment of severe acne, has been variably associated with IBD, but prior treatment with antibiotics, also associated with IBD development, confounds confirmation of this association. This study investigated the effects of doxycycline, metronidazole (frequently used in the treatment of acne and IBD, respectively) and isotretinoin on murine gut (faecal) microbiota after 2 weeks of treatment and after a 4-week recovery period. Faecal microbiota composition was assessed by 16S rRNA gene sequencing on the GS-FLX 454 platform with primers directed against the variable regions V1-V2. Doxycycline had a modest effect on bacterial richness and evenness, but had pronounced persistent and significant effects on the abundance of certain operational taxonomic units compared with the control group. In contrast, metronidazole induced a pronounced reduction in diversity after treatment, but these effects did not persist after the recovery period. This study demonstrates differential effects of antibiotics on the gut microbiota with doxycycline, unlike metronidazole, mediating long-term changes in the murine gut microbiota. Isotretinoin had no significant effect on the faecal microbiota. (C) 2017 Elsevier B.V. and International Society of Chemotherapy. All rights reserved.
C1 [Becker, Eugenia; Bengs, Susan; Atrott, Kirstin; Stanzel, Claudia; Biedermann, Luc; Rogler, Gerhard; Frey-Wagner, Isabelle] Univ Zurich, Univ Zurich Hosp, Div Gastroenterol & Hepatol, Zurich, Switzerland.
   [Schmidt, Thomas S. B.; von Mering, Christian] Univ Zurich, Dept Mol Life Sci, Zurich, Switzerland.
   [Schmidt, Thomas S. B.; von Mering, Christian] Univ Zurich, Swiss Inst Bioinformat, Zurich, Switzerland.
   [Poveda, Lucy; Opitz, Lennart] Funct Genom Ctr Zurich, Zurich, Switzerland.
   [Rehman, Ateequr; Jonas, Daniel] Univ Med Ctr, Dept Environm Hlth Sci, Freiburg, Germany.
   [Rehman, Ateequr] Univ Hosp Schleswig Holstein, Dept Clin Mol Biol, Kiel, Germany.
C3 University of Zurich; University Zurich Hospital; University of Zurich;
   University of Zurich; Swiss Institute of Bioinformatics; University of
   Freiburg; University of Kiel; Schleswig Holstein University Hospital
RP Frey-Wagner, I (通讯作者)，Univ Hosp Zurich, Clin Gastroenterol & Hepatol, Raemistr 100, CH-8091 Zurich, Switzerland.
EM isabelle.frey@usz.ch
RI von Mering, Christian/B-3300-2008; Rehman, Ateequr/O-3727-2016;
   Frey-Wagner, Isabelle/IXX-1412-2023; Schmidt, Thomas/F-3022-2014
OI von Mering, Christian/0000-0001-7734-9102; Rehman,
   Ateequr/0000-0002-5664-4628; Frey-Wagner, Isabelle/0000-0002-0125-3072;
   Bengs, Susan/0000-0003-2424-3894; Poveda, Lucy/0000-0002-5291-5582;
   Schmidt, Thomas/0000-0001-8587-4177
FU F. Hoffmann-La Roche, Ltd. (Basel, Switzerland)
FX F. Hoffmann-La Roche, Ltd. (Basel, Switzerland) supported this study by
   an unrestricted research grant.
CR Ananthakrishnan AN, 2015, NAT REV GASTRO HEPAT, V12, P205, DOI 10.1038/nrgastro.2015.34
   Angelakis E, 2017, MICROB PATHOGENESIS, V106, P162, DOI 10.1016/j.micpath.2016.11.002
   Angelakis E, 2014, ANTIMICROB AGENTS CH, V58, P3342, DOI 10.1128/AAC.02437-14
   Bäckhed F, 2005, SCIENCE, V307, P1915, DOI 10.1126/science.1104816
   Bernstein Charles N, 2013, Gastroenterol Hepatol (N Y), V9, P393
   Bernstein CN, 2009, AM J GASTROENTEROL, V104, P2774, DOI 10.1038/ajg.2009.417
   Blumberg R, 2012, SCI TRANSL MED, V4, DOI 10.1126/scitranslmed.3004184
   Cho JH, 2011, GASTROENTEROLOGY, V140, P1704, DOI 10.1053/j.gastro.2011.02.046
   Crockett SD, 2010, AM J GASTROENTEROL, V105, P1986, DOI 10.1038/ajg.2010.124
   Edgar RC, 2011, BIOINFORMATICS, V27, P2194, DOI 10.1093/bioinformatics/btr381
   Etminan M, 2013, JAMA DERMATOL, V149, P216, DOI 10.1001/jamadermatol.2013.1344
   Fehlbaum S, 2016, GUT PATHOG, V8, DOI 10.1186/s13099-016-0144-y
   Gevers D, 2014, CELL HOST MICROBE, V15, P382, DOI 10.1016/j.chom.2014.02.005
   Hedin CR, 2014, GUT, V63, P1578, DOI 10.1136/gutjnl-2013-306226
   Holman DB, 2015, CAN J MICROBIOL, V61, P785, DOI 10.1139/cjm-2015-0239
   Holman DB, 2014, FEMS MICROBIOL ECOL, V90, P599, DOI 10.1111/1574-6941.12419
   Imhann F, 2018, GUT, V67, P108, DOI 10.1136/gutjnl-2016-312135
   Jakobsson HE, 2010, PLOS ONE, V5, DOI 10.1371/journal.pone.0009836
   Jernberg C, 2007, ISME J, V1, P56, DOI 10.1038/ismej.2007.3
   Jostins L, 2012, NATURE, V491, P119, DOI 10.1038/nature11582
   Khor B, 2011, NATURE, V474, P307, DOI 10.1038/nature10209
   Liu JZ, 2015, NAT GENET, V47, P979, DOI 10.1038/ng.3359
   Löfmark S, 2006, J ANTIMICROB CHEMOTH, V58, P1160, DOI 10.1093/jac/dkl420
   Manichanh C, 2012, NAT REV GASTRO HEPAT, V9, P599, DOI 10.1038/nrgastro.2012.152
   Margolis DJ, 2010, AM J GASTROENTEROL, V105, P2610, DOI 10.1038/ajg.2010.303
   McMurdie PJ, 2014, PLOS COMPUT BIOL, V10, DOI 10.1371/journal.pcbi.1003531
   McMurdie PJ, 2013, PLOS ONE, V8, DOI 10.1371/journal.pone.0061217
   Nawrocki EP, 2013, BIOINFORMATICS, V29, P2933, DOI 10.1093/bioinformatics/btt509
   Nawrocki EP, 2009, BIOINFORMATICS, V25, P1335, DOI 10.1093/bioinformatics/btp157
   Pélissier MA, 2010, FEMS MICROBIOL ECOL, V73, P601, DOI 10.1111/j.1574-6941.2010.00916.x
   Price MN, 2010, PLOS ONE, V5, DOI 10.1371/journal.pone.0009490
   Quince C, 2011, BMC BIOINFORMATICS, V12, DOI 10.1186/1471-2105-12-38
   Rehman A, 2011, GUT, V60, P1354, DOI 10.1136/gut.2010.216259
   Reti KL, 2013, GUT PATHOG, V5, DOI 10.1186/1757-4749-5-8
   Robinson MD, 2010, BIOINFORMATICS, V26, P139, DOI 10.1093/bioinformatics/btp616
   Rodrigues JFM, 2014, BIOINFORMATICS, V30, P287, DOI 10.1093/bioinformatics/btt657
   Schaubeck M, 2016, GUT, V65, P225, DOI 10.1136/gutjnl-2015-309333
   Schloss PD, 2011, APPL ENVIRON MICROB, V77, P3219, DOI 10.1128/AEM.02810-10
   Schloss PD, 2009, APPL ENVIRON MICROB, V75, P7537, DOI 10.1128/AEM.01541-09
   Schmidt TSB, 2014, PLOS COMPUT BIOL, V10, DOI 10.1371/journal.pcbi.1003594
   Shale M, 2009, GUT, V58, P737, DOI 10.1136/gut.2008.170530
   Sjölund M, 2003, ANN INTERN MED, V139, P483, DOI 10.7326/0003-4819-139-6-200309160-00011
   Team RC, 2015, R LANG ENV STAT COMP
   Ungaro R, 2014, AM J GASTROENTEROL, V109, P1728, DOI 10.1038/ajg.2014.246
   Vegan Oksanen J., 2015, ECOLOGICAL DIVERSITY
   Wang Q, 2007, APPL ENVIRON MICROB, V73, P5261, DOI 10.1128/AEM.00062-07
   Wlodarska M, 2011, INFECT IMMUN, V79, P1536, DOI 10.1128/IAI.01104-10
   Zhang DY, 2016, APPL MICROBIOL BIOT, V100, P10081, DOI 10.1007/s00253-016-7845-5
NR 48
TC 24
Z9 24
U1 1
U2 30
PU ELSEVIER SCIENCE BV
PI AMSTERDAM
PA PO BOX 211, 1000 AE AMSTERDAM, NETHERLANDS
SN 0924-8579
EI 1872-7913
J9 INT J ANTIMICROB AG
JI Int. J. Antimicrob. Agents
PD SEP
PY 2017
VL 50
IS 3
BP 342
EP 351
DI 10.1016/j.ijantimicag.2017.03.017
PG 10
WC Infectious Diseases; Microbiology; Pharmacology & Pharmacy
WE Science Citation Index Expanded (SCI-EXPANDED)
SC Infectious Diseases; Microbiology; Pharmacology & Pharmacy
GA FF1VI
UT WOS:000408686800007
PM 28689869
OA Green Published
DA 2024-01-22
ER

PT J
AU Hoarau, G
   Mukherjee, PK
   Gower-Rousseau, C
   Hager, C
   Chandra, J
   Retuerto, MA
   Neut, C
   Vermeire, S
   Clemente, J
   Colombel, JF
   Fujioka, H
   Poulain, D
   Sendid, B
   Ghannoum, MA
AF Hoarau, G.
   Mukherjee, P. K.
   Gower-Rousseau, C.
   Hager, C.
   Chandra, J.
   Retuerto, M. A.
   Neut, C.
   Vermeire, S.
   Clemente, J.
   Colombel, J. F.
   Fujioka, H.
   Poulain, D.
   Sendid, B.
   Ghannoum, M. A.
TI Bacteriome and Mycobiome Interactions Underscore Microbial Dysbiosis in
   Familial Crohn's Disease
SO MBIO
LA English
DT Article
ID INFLAMMATORY-BOWEL-DISEASE; CANDIDA-ALBICANS; BIOFILM FORMATION;
   NORTHERN FRANCE; GUT MICROBIOTA; CYTOKINE PRODUCTION; COLITIS;
   PATHOGENESIS; ANTIBODIES; MARKERS
AB Crohn's disease (CD) results from a complex interplay between host genetic factors and endogenous microbial communities. In the current study, we used Ion Torrent sequencing to characterize the gut bacterial microbiota (bacteriome) and fungal community (mycobiome) in patients with CD and their nondiseased first-degree relatives (NCDR) in 9 familial clusters living in northern France-Belgium and in healthy individuals from 4 families living in the same area (non-CD unrelated [NCDU]). Principal component, diversity, and abundance analyses were conducted, and CD-associated inter-and intrakingdom microbial correlations were determined. Significant microbial interactions were identified and validated using single-and mixed-species biofilms. CD and NCDR groups clustered together in the mycobiome but not in the bacteriome. Microbiotas of familial (CD and NCDR) samples were distinct from those of nonfamilial (NCDU) samples. The abundance of Serratia marcescens and Escherichia coli was elevated in CD patients, while that of beneficial bacteria was decreased. The abundance of the fungus Candida tropicalis was significantly higher in CD than in NCDR (P = 0.003) samples and positively correlated with levels of anti-Saccharomyces cerevisiae antibodies (ASCA). The abundance of C. tropicalis was positively correlated with S. marcescens and E. coli, suggesting that these organisms interact in the gut. The mass and thickness of triple-species (C. tropicalis plus S. marcescens plus E. coli) biofilm were significantly greater than those of single-and double-species biofilms. C. tropicalis biofilms comprised blastospores, while double-and triple-species biofilms were enriched in hyphae. S. marcescens used fimbriae to coaggregate or attach with C. tropicalis/E. coli, while E. coli was closely apposed with C. tropicalis. Specific interkingdom microbial interactions may be key determinants in CD.
   IMPORTANCE Here, we characterized the gut bacterial microbiota (bacteriome) and fungal community (mycobiome) in multiplex families with CD and healthy relatives and defined the microbial interactions leading to dysbiosis in CD. We identified fungal (Candida tropicalis) and bacterial (Serratia marcescens and Escherichia coli) species that are associated with CD dysbiosis. Additionally, we found that the level of anti-Saccharomyces cerevisiae antibodies (ASCA; a known CD biomarker) was associated with the abundance of C. tropicalis. We also identified positive interkingdom correlations between C. tropicalis, E. coli, and S. marcescens in CD patients and validated these correlations using in vitro biofilms. These results provide insight into the roles of bacteria and fungi in CD and may lead to the development of novel treatment approaches and diagnostic assays.
C1 [Hoarau, G.; Neut, C.; Poulain, D.; Sendid, B.] Univ Lille 2, CHRU Lille, Fac Med H Warembourg, INSERM,U995,Team 2,Pole Rech, Lille, France.
   [Mukherjee, P. K.; Hager, C.; Chandra, J.; Retuerto, M. A.; Ghannoum, M. A.] Case Western Reserve Univ, Ctr Med Mycol, Univ Hosp Case Med Ctr, Cleveland, OH 44106 USA.
   [Gower-Rousseau, C.; Colombel, J. F.] Lille Univ & Hosp, Epidemiol Unit, Epimad Registry, Lille, France.
   [Gower-Rousseau, C.; Colombel, J. F.] Lille Univ & Hosp, LIRIC 995, INSERM, Lille, France.
   [Vermeire, S.] Univ Hosp Leuven, Dept Gastroenterol, Leuven, Belgium.
   [Clemente, J.] Icahn Sch Med Mt Sinai, Dept Genet & Genom Sci, New York, NY 10029 USA.
   [Clemente, J.] Icahn Sch Med Mt Sinai, Inst Immunol, New York, NY 10029 USA.
   [Colombel, J. F.] Icahn Sch Med Mt Sinai, Dept Gastroenterol, New York, NY 10029 USA.
   [Fujioka, H.] Case Western Reserve Univ, Sch Med, EM Core Facil, Cleveland, OH USA.
C3 Universite de Lille - ISITE; Universite de Lille; CHU Lille; Institut
   National de la Sante et de la Recherche Medicale (Inserm); Case Western
   Reserve University; Case Western Reserve University Hospital; Universite
   de Lille - ISITE; CHU Lille; Institut National de la Sante et de la
   Recherche Medicale (Inserm); Universite de Lille - ISITE; Universite de
   Lille; CHU Lille; KU Leuven; University Hospital Leuven; Icahn School of
   Medicine at Mount Sinai; Icahn School of Medicine at Mount Sinai; Icahn
   School of Medicine at Mount Sinai; Case Western Reserve University
RP Sendid, B (通讯作者)，Univ Lille 2, CHRU Lille, Fac Med H Warembourg, INSERM,U995,Team 2,Pole Rech, Lille, France.; Ghannoum, MA (通讯作者)，Case Western Reserve Univ, Ctr Med Mycol, Univ Hosp Case Med Ctr, Cleveland, OH 44106 USA.
EM bsendid@univ-lille2.fr; Mahmoud.Ghannoum@case.edu
RI Sendid, Boualem/ABE-9870-2020; Poulain, Daniel/C-8683-2014; SENDID,
   Boualem/B-7510-2014; Gower-Rousseau, Corinne/I-2553-2018; Neut,
   Christel/S-2521-2018; Neut, Christel/AAA-5153-2021; Poulain,
   Daniel/I-6095-2018
OI Sendid, Boualem/0000-0003-1577-7325; Gower-Rousseau,
   Corinne/0000-0002-3925-5364; Neut, Christel/0000-0002-2036-6152;
   Vermeire, Severine/0000-0001-9942-3019; Hoarau,
   Gautier/0000-0002-4667-0697; Poulain, Daniel/0000-0002-0729-5468
FU European Community [HEALTH-F2-2010-260338-ALLFUN]; Programme Hospitalier
   de Recherche Clinique du Ministere des Affaires Sociales, de la Sante et
   de la Ville Candigene, France [PHRC 1918]; NIH [R01DE024228]; Oral HIV
   AIDS Research Alliance (OHARA) [BRS-ACURE-S-11-000049-110229]; Cleveland
   Digestive Diseases Research Core Center (DDRCC) - NIH/NIDDK [P30
   DK097948];  [RO1DE17846];  [R21EY021303];  [R21AI074077]
FX Funding support is acknowledged from the European Community's Seventh
   Framework Programme (FP7-2007-2013) under HEALTH-F2-2010-260338-ALLFUN,
   the Programme Hospitalier de Recherche Clinique du Ministere des
   Affaires Sociales, de la Sante et de la Ville PHRC 1918, 2011 Candigene,
   France, to B.S., the UEG Research Prize 2009 to J.F.C., from the NIH
   (R01DE024228) to M.A.G. and P.K.M., RO1DE17846, the Oral HIV AIDS
   Research Alliance (OHARA, BRS-ACURE-S-11-000049-110229), and a Cleveland
   Digestive Diseases Research Core Center (DDRCC) Pilot and Feasibility
   project (supported by NIH/NIDDK P30 DK097948) to M.A.G., and R21EY021303
   and R21AI074077 to P.K.M.
CR ALTSCHUL SF, 1990, J MOL BIOL, V215, P403, DOI 10.1016/S0022-2836(05)80360-2
[truncated: 3,794,335 more chars]
