# Supplementary material for: Worldwide research trends in Crohn’s disease treatment over the past 2 decades: a bibliometric analysis
Source: Front Pharmacol. 2024 Oct 8;15:1441785. doi: 10.3389/fphar.2024.1441785 (PMC11493645; doi:10.3389/fphar.2024.1441785)
Supplement: Supplementary file 2 [file DataSheet2.zip › raw data 2/download_36.txt]

FN Clarivate Analytics Web of Science
VR 1.0
PT J
AU Duquenne, L
   Gul, H
   Emery, P
AF Duquenne, Laurence
   Gul, Hanna
   Emery, Paul
TI Safety evaluation of adalimumab in immune-mediated inflammatory
   disorders: a rheumatoloairal point of view
SO EXPERT OPINION ON DRUG SAFETY
LA English
DT Article
DE Adalimumab; immune-mediated inflammatory disorders; drug safety;
   treatment; TNF inhibitors
ID TUMOR-NECROSIS-FACTOR; JUVENILE IDIOPATHIC ARTHRITIS; ANTI-TNF-ALPHA;
   NONMELANOMA SKIN-CANCER; SEVERE CROHNS-DISEASE; LONG-TERM TREATMENT;
   RHEUMATOID-ARTHRITIS; MONOCLONAL-ANTIBODY; SERIOUS INFECTIONS; PLUS
   METHOTREXATE
AB Introduction: Immune-mediated inflammatory disorders (IMIDs) are systemic conditions which arise secondary to complex immune mechanism defects and can affect many organs. While previous therapies based on steroids and immunosuppressive agents had a poor risk/benefit balance, TNF alpha-specific inhibitors such as adalimumab have revolutionized the course of many diseases and patient outcomes. However, concerns were raised regarding the increased risk of infectious diseases and neoplasia due to potential prospective loss of immune control. This is especially true when considering that IMIDs concerns elderly/frail populations, with multiple co-morbidities, organ damage and often long-term steroid therapy.
   Areas covered: Now prescribed for more than 15 years for a diverse range of indications, long-term data highlighting the efficacy and safety are available and led to recommendations for the daily practice that will be discussed.
   Expert opinion: The efficacy of adalimumab changed the therapeutic paradigm of many diseases. Its tolerance is good and it is the most widely prescribed therapy in IMIDs. It is now the standard of care arm in head to head trials. In the long term, adalimumab dominant role might be weakened by more targeted therapies but its varied indications among IMIDs should secure its position as an important tool in our future practice.
C1 [Duquenne, Laurence; Gul, Hanna; Emery, Paul] Univ Leeds, Leeds Inst Rheumat & Musculoskeletal Med, Leeds, W Yorkshire, England.
   [Duquenne, Laurence; Gul, Hanna; Emery, Paul] Leeds Teaching Hosp Trust, NIHR Leeds Biomed Res Ctr, Leeds, W Yorkshire, England.
C3 University of Leeds; University of Leeds; Leeds Biomedical Research
   Centre
RP Duquenne, L (通讯作者)，Leeds Teaching Hosp NHS Trust, NHIR Leeds Musculoskeletal Biomed Res Unit, Chapel Allerton Hosp, Chapeltown Rd, Leeds LS7 4SA, W Yorkshire, England.
EM l.duquenne@leeds.ac.uk
RI emery, paul/B-3560-2013
OI Duquenne, Laurence/0000-0001-7631-0986
FU NHS Trust Leeds hospital
FX This paper was funded by a salary from NHS Trust Leeds hospital.
CR Alexis AF, 2005, J CUTAN MED SURG, V9, P296, DOI 10.1007/s10227-005-0110-7
   Andersen NN, 2014, JAMA-J AM MED ASSOC, V311, P2406, DOI 10.1001/jama.2014.5613
   [Anonymous], ANN RHEUM DIS, DOI DOI 10.1136/ard.2003.009563
   Arida A, 2011, SEMIN ARTHRITIS RHEU, V41, P61, DOI 10.1016/j.semarthrit.2010.09.002
   Atzeni F, 2012, AUTOIMMUN REV, V12, P225, DOI 10.1016/j.autrev.2012.06.008
   Axelrad J, 2016, CLIN GASTROENTEROL H, V14, P58, DOI 10.1016/j.cgh.2015.07.037
   Bacquet-Deschryver H, 2008, J CLIN IMMUNOL, V28, P445, DOI 10.1007/s10875-008-9214-3
   Benucci M, 2008, CLIN RHEUMATOL, V27, P91, DOI 10.1007/s10067-007-0728-5
   Bernheim O, 2013, GUT, V62, P1523, DOI 10.1136/gutjnl-2013-305300
   Beyaert R, 2013, MOL CANCER, V12, DOI 10.1186/1476-4598-12-98
   Bonaccio M, 2016, HAEMATOLOGICA, V101, P1434, DOI 10.3324/haematol.2016.144055
   Breedveld FC, 2006, ARTHRITIS RHEUM-US, V54, P26, DOI 10.1002/art.21519
   Burmester GR, 2017, ANN RHEUM DIS, V76, P414, DOI 10.1136/annrheumdis-2016-209322
   Burmester GR, 2013, ANN RHEUM DIS, V72, P517, DOI 10.1136/annrheumdis-2011-201244
   Campi P, 2007, CURR OPIN ALLERGY CL, V7, P393, DOI 10.1097/ACI.0b013e3282ef96df
   Cessak G, 2014, PHARMACOL REP, V66, P836, DOI 10.1016/j.pharep.2014.05.004
   Chen DY, 2016, RHEUMATOLOGY, V55, P143, DOI 10.1093/rheumatology/kev298
   Chen X, 2007, J IMMUNOL, V179, P154, DOI 10.4049/jimmunol.179.1.154
   Choy EHS, 2001, NEW ENGL J MED, V344, P907, DOI 10.1056/NEJM200103223441207
   Colombel JF, 2014, AM J GASTROENTEROL, V109, P1771, DOI 10.1038/ajg.2014.242
   Nguyen DX, 2016, J EXP MED, V213, P1241, DOI 10.1084/jem.20151255
   Demirel Fevzi, 2015, Drug Saf Case Rep, V2, P7
   Doran MF, 2002, ARTHRITIS RHEUM, V46, P2294, DOI 10.1002/art.10529
   Downey C, 2016, INT J RHEUM DIS, V19, P536, DOI 10.1111/1756-185X.12659
   Drent M, 2014, SARCOIDOSIS VASC DIF, V31, P91
   Emery P, 2018, ANN RHEUM DIS, V77, P310, DOI 10.1136/annrheumdis-2018-eular.4362
   Emery P, 2014, CLIN EXP RHEUMATOL, V32, P653
   Emery P, 2009, J RHEUMATOL, V36, P1429, DOI 10.3899/jrheum.081018
   FIERS W, 1987, CIBA F SYMP, V131, P109
   Fomin I, 2006, ANN RHEUM DIS, V65, P191, DOI 10.1136/ard.2005.036434
   Gallitano SM, 2016, J AM ACAD DERMATOL, V74, P974, DOI 10.1016/j.jaad.2015.11.043
   Galloway JB, 2011, RHEUMATOLOGY, V50, P124, DOI 10.1093/rheumatology/keq242
   Garcovich S, 2012, AM J CLIN DERMATOL, V13, P55, DOI 10.2165/11593250-000000000-00000
   Goodman SM, 2017, ARTHRIT CARE RES, V69, P1111, DOI 10.1002/acr.23274
   Goodman SM, 2016, RHEUMATOLOGY, V55, P573, DOI 10.1093/rheumatology/kev364
   Goodman SM, 2015, SEMIN ARTHRITIS RHEU, V44, P627, DOI 10.1016/j.semarthrit.2015.01.008
   Hanauer SB, 2006, GASTROENTEROLOGY, V130, P323, DOI 10.1053/j.gastro.2005.11.030
   Haynes K, 2013, ARTHRITIS RHEUM-US, V65, P48, DOI 10.1002/art.37740
   Heijstek MW, 2011, ANN RHEUM DIS, V70, P1704, DOI 10.1136/ard.2011.150193
   Horiuchi T, 2010, RHEUMATOLOGY, V49, P1215, DOI 10.1093/rheumatology/keq031
   Hyams JS, 2012, GASTROENTEROLOGY, V143, P365, DOI 10.1053/j.gastro.2012.04.046
   Keystone EC, 2014, J RHEUMATOL, V41, P5, DOI 10.3899/jrheum.130543
   Keystone EC, 2013, J RHEUMATOL, V40, P1487, DOI 10.3899/jrheum.120964
   Keystone EC, 2011, J RHEUMATOL, V38, P855, DOI 10.3899/jrheum.100752
   Kingsbury DJ, 2014, CLIN RHEUMATOL, V33, P1433, DOI 10.1007/s10067-014-2498-1
   KOHASE M, 1986, CELL, V45, P659, DOI 10.1016/0092-8674(86)90780-4
   Kotaniemi K, 2011, CLIN OPHTHALMOL, V5, P1425, DOI 10.2147/OPTH.S23646
   Landewé R, 2015, ARTHRIT CARE RES, V67, P180, DOI 10.1002/acr.22426
   Lanternier F, 2013, CHEST, V144, P990, DOI 10.1378/chest.12-2820
   Lapadula G, 2014, INT J IMMUNOPATH PH, V27, P33, DOI 10.1177/03946320140270S103
   Libby P, 2012, ARTERIOSCL THROM VAS, V32, P2045, DOI 10.1161/ATVBAHA.108.179705
   Löfberg R, 2012, INFLAMM BOWEL DIS, V18, P1, DOI 10.1002/ibd.21663
   Malaviya AN, 2016, INT J RHEUM DIS, V19, P844, DOI 10.1111/1756-185X.12862
   Malik S, 2012, J CROHNS COLITIS, V6, P337, DOI 10.1016/j.crohns.2011.09.004
   McDermott MF, 1999, CELL, V97, P133, DOI 10.1016/S0092-8674(00)80721-7
   McKenna MR, 2014, J GASTROINTEST LIVER, V23, P267, DOI [10.15403/jgld.2014.1121.233.mrmk, 10.1543/jgld.2014.1121.233.mrmk]
   Mease PJ, 2009, ANN RHEUM DIS, V68, P702, DOI 10.1136/ard.2008.092767
   Mercer LK, 2015, ANN RHEUM DIS, V74, P1087, DOI 10.1136/annrheumdis-2013-204851
   Momohara S, 2011, MOD RHEUMATOL, V21, P469, DOI 10.1007/s10165-011-0423-x
   Murdaca G, 2011, DRUG TODAY, V47, P277, DOI 10.1358/dot.2011.47.4.1576692
   Murdaca G, 2015, EXPERT OPIN DRUG SAF, V14, P571, DOI 10.1517/14740338.2015.1009036
   Nam JL, 2013, BEST PRACT RES CL RH, V27, P537, DOI 10.1016/j.berh.2013.09.003
   Nguyen GC, 2016, GASTROENTEROLOGY, V150, P734, DOI 10.1053/j.gastro.2015.12.003
   Nie H, 2013, NAT MED, V19, P322, DOI 10.1038/nm.3085
   Nikas SN, 2007, CLIN RHEUMATOL, V26, P787, DOI 10.1007/s10067-005-0197-7
   Onel KB, 2012, ARTHRITIS RHEUM-US, V64, P966, DOI 10.1002/art.34349
   Osterman MT, 2014, GASTROENTEROLOGY, V146, P941, DOI 10.1053/j.gastro.2013.12.025
   Panaccione R, 2013, ALIMENT PHARM THER, V38, P1236, DOI 10.1111/apt.12499
   Pasut G, 2014, BIODRUGS, V28, pS15, DOI 10.1007/s40259-013-0064-z
   Paul S, 2014, INFLAMM BOWEL DIS, V20, P1288, DOI 10.1097/MIB.0000000000000037
   Perez-Alvarez R, 2013, CURR OPIN RHEUMATOL, V25, P56, DOI 10.1097/BOR.0b013e32835b1366
   Piga M, 2014, AUTOIMMUN REV, V13, P873, DOI 10.1016/j.autrev.2014.05.005
   Pouw MF, 2015, ANN RHEUM DIS, V74, P513, DOI 10.1136/annrheumdis-2013-204172
   Quinn MA, 2005, ARTHRITIS RHEUM-US, V52, P27, DOI 10.1002/art.20712
   Raaschou P, 2015, ANN RHEUM DIS, V74, P2137, DOI 10.1136/annrheumdis-2014-205745
   Roberts NJ, 2011, ONCOTARGET, V2, P739
   Rosh JR, 2009, AM J GASTROENTEROL, V104, P3042, DOI 10.1038/ajg.2009.493
   Rudwaleit M, 2009, J RHEUMATOL, V36, P801, DOI 10.3899/jrheum.081048
   Rutherford AI, 2018, ANN RHEUM DIS
   Saag KG, 2008, ARTHRIT RHEUM-ARTHR, V59, P762, DOI 10.1002/art.23721
   Salmon-Ceron D, 2011, ANN RHEUM DIS, V70, P616, DOI 10.1136/ard.2010.137422
   Sanmarti R, 2015, ANN RHEUM DIS, V74, DOI [10.1136/annrheumdis-2015-207543, 10.1136/annrheumdis-2015-207530]
   Schnitzler F, 2011, INFLAMM BOWEL DIS, V17, P1846, DOI 10.1002/ibd.21583
   SHALABY MR, 1989, CLIN IMMUNOL IMMUNOP, V53, P488, DOI 10.1016/0090-1229(89)90010-X
   Sharma S, 2015, INFLAMM BOWEL DIS, V21, P783, DOI 10.1097/MIB.0000000000000327
   Sieper J, 2013, ANN RHEUM DIS, V72, P815, DOI 10.1136/annrheumdis-2012-201766
   Singh JA, 2016, ARTHRITIS RHEUMATOL, V68, P1, DOI 10.1002/art.39480
   Skorpen CG, 2016, ANN RHEUM DIS, V75, P795, DOI 10.1136/annrheumdis-2015-208840
   Strangfeld A, 2010, ARTHRITIS RES THER, V12, DOI 10.1186/ar2904
   Suhler EB, 2018, OPHTHALMOLOGY, V125, P1075, DOI 10.1016/j.ophtha.2017.12.039
   Sumida K, 2013, ARTHRIT CARE RES, V65, P471, DOI 10.1002/acr.21800
   Takase K, 2014, ANN RHEUM DIS, V73, P1695, DOI 10.1136/annrheumdis-2014-205318
   TAKEDA K, 1986, NATURE, V323, P338, DOI 10.1038/323338a0
   TARTAGLIA LA, 1993, CELL, V73, P213, DOI 10.1016/0092-8674(93)90222-C
   Ternant D, 2015, BRIT J CLIN PHARMACO, V79, P286, DOI 10.1111/bcp.12509
   TRINCHIERI G, 1986, J EXP MED, V164, P1206, DOI 10.1084/jem.164.4.1206
   Tsiodras S, 2008, MAYO CLIN PROC, V83, P181
   Vallet H, 2015, J AUTOIMMUN, V62, P67, DOI 10.1016/j.jaut.2015.06.005
   Vallet H, 2016, ARTHRITIS RHEUMATOL, V68, P1522, DOI 10.1002/art.39667
   van Assen S, 2011, ANN RHEUM DIS, V70, P414, DOI 10.1136/ard.2010.137216
   van den Reek JMPA, 2015, J EUR ACAD DERMATOL, V29, P560, DOI 10.1111/jdv.12636
   van der Heijde D, 2015, RHEUMATOLOGY, V54, P1210, DOI 10.1093/rheumatology/keu438
   van Lümig PPM, 2015, J EUR ACAD DERMATOL, V29, P752, DOI 10.1111/jdv.12675
   VILCEK J, 1986, J EXP MED, V163, P632, DOI 10.1084/jem.163.3.632
   Weinblatt ME, 2003, ARTHRITIS RHEUM-US, V48, P35, DOI 10.1002/art.10697
   Weisman MH, 2003, CLIN THER, V25, P1700, DOI 10.1016/S0149-2918(03)80164-9
   Wu CY, 2014, ARTHRITIS RES THER, V16, DOI 10.1186/s13075-014-0449-5
   Yiu ZZN, 2015, CLIN EXP DERMATOL, V40, P383, DOI 10.1111/ced.12540
   Youdim A, 2004, INFLAMM BOWEL DIS, V10, P333, DOI 10.1097/00054725-200407000-00002
   Yun HF, 2015, ARTHRIT CARE RES, V67, P731, DOI 10.1002/acr.22470
NR 110
TC 1
Z9 1
U1 0
U2 5
PU TAYLOR & FRANCIS LTD
PI ABINGDON
PA 2-4 PARK SQUARE, MILTON PARK, ABINGDON OR14 4RN, OXON, ENGLAND
SN 1474-0338
EI 1744-764X
J9 EXPERT OPIN DRUG SAF
JI Expert Opin. Drug Saf.
PY 2019
VL 18
IS 1
BP 11
EP 19
DI 10.1080/14740338.2018.1549541
PG 9
WC Pharmacology & Pharmacy
WE Science Citation Index Expanded (SCI-EXPANDED)
SC Pharmacology & Pharmacy
GA HI6IR
UT WOS:000456558600001
PM 30444672
OA Green Accepted
DA 2024-01-22
ER

PT J
AU Filipe, V
   Allen, PB
   Peyrin-Biroulet, L
AF Filipe, Virginie
   Allen, Patrick B.
   Peyrin-Biroulet, Laurent
TI Self-medication with steroids in inflammatory bowel disease
SO DIGESTIVE AND LIVER DISEASE
LA English
DT Article
DE Inflammatory bowel disease; Self-medication; Steroids
ID EVIDENCE-BASED CONSENSUS; ULCERATIVE-COLITIS; CROHNS-DISEASE;
   MANAGEMENT; PRESCRIPTION; PREVALENCE; DIAGNOSIS; THERAPY; IMPACT; TRIAL
AB Background: The self-prescribing rates of corticosteroids in inflammatory bowel disease (IBD) patients treated with biologicals are unknown.
   Aim: To investigate the frequency and modalities of self-medication with steroids in adult IBD patients. Methods: Patients with IBD who attended Nancy University Hospital between November 2012 and May 2013 were included in the study. Patients were interviewed using an 11 item questionnaire.
   Results: 100 patients participated in the survey. In total 15 patients (15%) had already used corticosteroids without medical prescription since their IBD diagnosis and 4 patients of them (27%) used steroids as self-medication while on anti-TNF treatment. The mean total duration of corticosteroid treatment was 24 days (range 1.5-105). In total 4 patients (27%) used corticosteroids more than 10 times without medical prescription (range 1-20). The two main reasons were the need for quick relief of symptoms (n = 6) and the unwillingness to consult a physician (n = 3).
   Conclusion: A relatively high proportion of patients with IBD use corticosteroids without medical prescription. Due to their side effects, self-medication may include 'steroid dependency' as it may reflect uncontrolled disease. As steroids have significant side effects and patients may have active disease it is important to counsel patients and to monitor their self-prescribing patterns in IBD patients. (C) 2015 Editrice Gastroenterologica Italiana S.r.l. Published by Elsevier Ltd. All rights reserved.
C1 [Filipe, Virginie; Peyrin-Biroulet, Laurent] Univ Lorraine, Nancy Univ Hosp, Inserm U954, Allee Morvan, F-54511 Vandoeuvre Les Nancy, France.
   [Filipe, Virginie; Peyrin-Biroulet, Laurent] Univ Lorraine, Nancy Univ Hosp, Dept Hepatogastroenterol, Allee Morvan, F-54511 Vandoeuvre Les Nancy, France.
   [Allen, Patrick B.] Ulster Hosp, Dept Gastroenterol, Belfast, Antrim, North Ireland.
C3 Institut National de la Sante et de la Recherche Medicale (Inserm);
   Universite de Lorraine; CHU de Nancy; CHU de Nancy; Universite de
   Lorraine
RP Peyrin-Biroulet, L (通讯作者)，Univ Lorraine, Nancy Univ Hosp, Inserm U954, Allee Morvan, F-54511 Vandoeuvre Les Nancy, France.; Peyrin-Biroulet, L (通讯作者)，Univ Lorraine, Nancy Univ Hosp, Dept Hepatogastroenterol, Allee Morvan, F-54511 Vandoeuvre Les Nancy, France.
EM peyrinbiroulet@gmail.com
OI peyrin-biroulet, laurent/0000-0003-2536-6618
FU Merck; Abbott; Janssen; Genentech; Mitsubishi; Ferring; Norgine;
   Tillots; Vifor; Shire; Therakos; Pharmacosmos; Pilege; BMS; UCB-pharma;
   Hospira; Celltrion; Takeda; Boerhinger-Ingelheim; Lilly; HAC-pharma
FX VF: none; LPB: consulting fees from Merck, Abbott, Janssen, Genentech,
   Mitsubishi, Ferring, Norgine, Tillots, Vifor, Shire, Therakos,
   Pharmacosmos, Pilege, BMS, UCB-pharma, Hospira, Celltrion, Takeda,
   Boerhinger-Ingelheim, Lilly. Lecture fees from Merck, Abbott, Janssen,
   Ferring, Norgine, Tillots, Vifor, Therakos, HAC-pharma.
CR [Anonymous], 2011, ROL PHARM SELF CAR S
   Bielory B, 2014, CURR OPIN ALLERGY CL, V14, P471, DOI 10.1097/ACI.0000000000000099
   Corrêa-Fissmer M, 2014, AN BRAS DERMATOL, V89, P625, DOI 10.1590/abd1806-4841.20142872
   Dignass A, 2010, J CROHNS COLITIS, V4, P28, DOI 10.1016/j.crohns.2009.12.002
   Dignass A, 2012, J CROHNS COLITIS, V6, P965, DOI 10.1016/j.crohns.2012.09.003
   Dignass A, 2012, J CROHNS COLITIS, V6, P991, DOI 10.1016/j.crohns.2012.09.002
   Elkjaer M, 2010, GUT, V59, P1652, DOI 10.1136/gut.2010.220160
   Ruiz ME, 2010, CURR DRUG SAF, V5, P315, DOI 10.2174/157488610792245966
   Estève E, 2005, ANN DERMATOL VENER, V132, P372, DOI 10.1016/S0151-9638(05)79287-5
   Faubion WA, 2001, GASTROENTEROLOGY, V121, P255, DOI 10.1053/gast.2001.26279
   MUNKHOLM P, 1994, GUT, V35, P360, DOI 10.1136/gut.35.3.360
   Padoveze Emerson Henrique, 2012, An. Bras. Dermatol., V87, P163, DOI 10.1590/S0365-05962012000100030
   Peyrin-Biroulet L, 2011, GUT, V60, P930, DOI 10.1136/gut.2010.227884
   Robinson A, 2001, LANCET, V358, P976, DOI 10.1016/S0140-6736(01)06105-0
   RUTGEERTS P, 1994, NEW ENGL J MED, V331, P842, DOI 10.1056/NEJM199409293311304
   Schäcke H, 2002, PHARMACOL THERAPEUT, V96, P23, DOI 10.1016/S0163-7258(02)00297-8
   Serradori T, 2013, BRIT J SURG, V100, P1089, DOI 10.1002/bjs.9152
   Targownik LE, 2014, INFLAMM BOWEL DIS, V20, P622, DOI 10.1097/MIB.0000000000000008
   Williet N, 2012, INFLAMM BOWEL DIS, V18, P1641, DOI 10.1002/ibd.21932
NR 19
TC 8
Z9 8
U1 0
U2 6
PU ELSEVIER SCIENCE INC
PI NEW YORK
PA 360 PARK AVE SOUTH, NEW YORK, NY 10010-1710 USA
SN 1590-8658
EI 1878-3562
J9 DIGEST LIVER DIS
JI Dig. Liver Dis.
PD JAN
PY 2016
VL 48
IS 1
BP 23
EP 26
DI 10.1016/j.dld.2015.10.010
PG 4
WC Gastroenterology & Hepatology
WE Science Citation Index Expanded (SCI-EXPANDED)
SC Gastroenterology & Hepatology
GA DB8IV
UT WOS:000368761300005
PM 26611334
DA 2024-01-22
ER

PT J
AU Lopetuso, LR
   Cuomo, C
   Mignini, I
   Gasbarrini, A
   Papa, A
AF Lopetuso, Loris Riccardo
   Cuomo, Claudia
   Mignini, Irene
   Gasbarrini, Antonio
   Papa, Alfredo
TI Focus on Anti-Tumour Necrosis Factor (TNF)-α-Related Autoimmune Diseases
SO INTERNATIONAL JOURNAL OF MOLECULAR SCIENCES
LA English
DT Review
DE infliximab; adalimumab; etanercept; certolizumab pegol; golimumab;
   autoimmune diseases; inflammatory bowel disease; paradoxical reactions
ID ANTI-TNF-ALPHA; INFLAMMATORY-BOWEL-DISEASE; INFLIXIMAB-RELATED
   HEPATITIS; INTERSTITIAL LUNG-DISEASES; DRUG-INDUCED LUPUS;
   RHEUMATOID-ARTHRITIS; CROHNS-DISEASE; PULMONARY SARCOIDOSIS; FIBROSING
   ALVEOLITIS; ETANERCEPT THERAPY
AB Anti-tumour necrosis factor (TNF)-a agents have been increasingly used to treat patients affected by inflammatory bowel disease and dermatological and rheumatologic inflammatory disorders. However, the widening use of biologics is related to a new class of adverse events called paradoxical reactions. Its pathogenesis remains unclear, but it is suggested that cytokine remodulation in predisposed individuals can lead to the inflammatory process. Here, we dissect the clinical aspects and overall outcomes of autoimmune diseases caused by anti-TNF-a therapies.
C1 [Lopetuso, Loris Riccardo; Cuomo, Claudia; Mignini, Irene; Gasbarrini, Antonio; Papa, Alfredo] IRCCS, Ctr Diag & Treatment Digest Dis, Gastroenterol Dept, CEMAD,Fdn Policlin Gemelli, I-00168 Rome, Italy.
   [Lopetuso, Loris Riccardo] G DAnnunzio Univ Chieti Pescara, Dept Med & Ageing Sci, I-66100 Chieti, Italy.
   [Lopetuso, Loris Riccardo] G DAnnunzio Univ Chieti Pescara, Ctr Adv Studies & Technol CAST, I-66100 Chieti, Italy.
   [Gasbarrini, Antonio; Papa, Alfredo] Catholic Univ, Sch Med, Dept Translat Med & Surg, I-00168 Rome, Italy.
C3 Catholic University of the Sacred Heart; IRCCS Policlinico Gemelli; G
   d'Annunzio University of Chieti-Pescara; G d'Annunzio University of
   Chieti-Pescara; Catholic University of the Sacred Heart; IRCCS
   Policlinico Gemelli
RP Papa, A (通讯作者)，IRCCS, Ctr Diag & Treatment Digest Dis, Gastroenterol Dept, CEMAD,Fdn Policlin Gemelli, I-00168 Rome, Italy.; Papa, A (通讯作者)，Catholic Univ, Sch Med, Dept Translat Med & Surg, I-00168 Rome, Italy.
EM lopetusoloris@libero.it; irene.mignini@gmail.com;
   antonio.gasbarrini@unicatt.it; alfredo.papa@unicatt.it
RI Gasbarrini, Antonio/AAB-8487-2019
OI Lopetuso, Loris Riccardo/0000-0002-5747-2055; Gasbarrini,
   Antonio/0000-0002-6230-1779
CR Akiyama M, 2015, INTERNAL MED, V54, P1131, DOI 10.2169/internalmedicine.54.4188
   Allanore Y, 2006, ANN RHEUM DIS, V65, P834, DOI 10.1136/ard.2005.044453
   Almoallim Hani, 2012, Open Rheumatol J, V6, P315, DOI 10.2174/1874312901206010315
   Almutairi D, 2018, J CUTAN MED SURG, V22, P507, DOI 10.1177/1203475418758986
   Andrade P, 2015, DIGEST DIS SCI, V60, P2746, DOI 10.1007/s10620-015-3680-2
   Ashok D, 2008, CLIN RHEUMATOL, V27, P261, DOI 10.1007/s10067-007-0712-0
   Attwa E, 2012, ARCH DERMATOL RES, V304, P823, DOI 10.1007/s00403-012-1269-6
   Atzeni F, 2013, EXPERT REV CLIN IMMU, V9, P649, DOI 10.1586/1744666X.2013.811173
   Bae JM, 2018, J INVEST DERMATOL, V138, P768, DOI 10.1016/j.jid.2017.11.012
   Barthel D, 2015, J RHEUMATOL, V42, P2160, DOI 10.3899/jrheum.140472
   Bieber A, 2017, J RHEUMATOL, V44, P1088, DOI 10.3899/jrheum.160952
   Björnsson ES, 2015, CLIN GASTROENTEROL H, V13, P602, DOI 10.1016/j.cgh.2014.07.062
   Brunasso AMG, 2014, SCI WORLD J, DOI 10.1155/2014/179180
   Bucalo A, 2020, INT J MOL SCI, V21, DOI 10.3390/ijms21217873
   Burns AM, 2012, J CUTAN PATHOL, V39, P289, DOI 10.1111/j.1600-0560.2011.01795.x
   Corredor DC, 2019, REUMATOL CLIN, V15, P179, DOI 10.1016/j.reuma.2017.03.012
   Chen J, 2017, EXPERT OPIN BIOL TH, V17, P265, DOI 10.1080/14712598.2017.1287169
   Colina F, 2013, DIGEST DIS SCI, V58, P3362, DOI 10.1007/s10620-013-2698-6
   Collamer AN, 2010, SEMIN ARTHRITIS RHEU, V40, P233, DOI 10.1016/j.semarthrit.2010.04.003
   Courbette O, 2019, J PEDIATR GASTR NUTR, V69, P189, DOI 10.1097/MPG.0000000000002349
   Cravo M, 2010, BIODRUGS, V24, P25, DOI 10.2165/11586210-000000000-00000
   Fernández-Espartero MC, 2011, SEMIN ARTHRITIS RHEU, V41, P524, DOI 10.1016/j.semarthrit.2011.05.003
   Daïen CI, 2009, RHEUMATOLOGY, V48, P883, DOI 10.1093/rheumatology/kep046
   Carvalho CLDB, 2014, AN BRAS DERMATOL, V89, P154, DOI 10.1590/abd1806-4841.20142887
   Dang LJ, 2014, AUSTRALAS J DERMATOL, V55, P75, DOI 10.1111/ajd.12054
   De Bandt M, 2019, ARTHRITIS RES THER, V21, DOI 10.1186/s13075-019-2028-2
   Decock A, 2017, J CROHNS COLITIS, V11, P378, DOI 10.1093/ecco-jcc/jjw155
   Deepak P, 2013, ALIMENT PHARM THER, V38, P388, DOI 10.1111/apt.12385
   den Broeder AA, 2003, NETH J MED, V61, P137
   Dias OM, 2014, J BRAS PNEUMOL, V40, P77, DOI 10.1590/S1806-37132014000100012
   Fania L, 2020, J PATHOL CLIN RES, V6, P55, DOI 10.1002/cjp2.147
   Fernández-Trujillo L, 2020, RESPIR MED CASE REP, V30, DOI 10.1016/j.rmcr.2020.101079
   Feuerstein JD, 2014, GASTROENTEROL CLIN N, V43, P543, DOI 10.1016/j.gtc.2014.05.002
   Forouzandeh M, 2019, J DRUGS DERMATOL, V18, P832
   French JB, 2016, DRUG SAFETY, V39, P199, DOI 10.1007/s40264-015-0366-9
   Ghabril M, 2013, CLIN GASTROENTEROL H, V11, P558, DOI 10.1016/j.cgh.2012.12.025
   Goldfeld DA, 2011, DIGEST DIS SCI, V56, P3386, DOI 10.1007/s10620-011-1748-1
   Guillevin L, 2004, J RHEUMATOL, V31, P1885
   Haennig A, 2010, Gastroenterol Clin Biol, V34, pe7, DOI 10.1016/j.gcb.2010.01.016
   Herrinton LJ, 2013, PHARMACOEPIDEM DR S, V22, P394, DOI 10.1002/pds.3409
   HOFFMAN BJ, 1945, ARCH DERMATOL SYPH, V51, P190, DOI 10.1001/archderm.1945.01510210032007
   Huang Y, 2019, DRUG DES DEV THER, V13, P2111, DOI 10.2147/DDDT.S204730
   Ierardi E, 2006, CLIN DRUG INVEST, V26, P673, DOI 10.2165/00044011-200626110-00008
   Isshiki T, 2021, MICROORGANISMS, V9, DOI 10.3390/microorganisms9081668
   Jafri F, 2018, OPEN ACCESS RHEUMATO, V10, P113, DOI 10.2147/OARRR.S168559
   Jani M, 2018, RHEUMATOLOGY, V57, P1896, DOI 10.1093/rheumatology/kex434
   Jung JH, 2017, Z RHEUMATOL, V76, P372, DOI 10.1007/s00393-016-0262-4
   Kemanetzoglou E, 2017, CURR NEUROL NEUROSCI, V17, DOI 10.1007/s11910-017-0742-1
   Kim NH, 2011, CUTAN OCUL TOXICOL, V30, P225, DOI 10.3109/15569527.2011.560913
   Kolios AGA, 2018, BRIT J DERMATOL, V178, P551, DOI 10.1111/bjd.15631
   Komiya K, 2011, INTERNAL MED, V50, P749, DOI 10.2169/internalmedicine.50.4748
   Korsten P, 2010, AM J KIDNEY DIS, V56, pE17, DOI 10.1053/j.ajkd.2010.08.019
   Kuroki M, 2003, J IMMUNOL, V170, P567, DOI 10.4049/jimmunol.170.1.567
   Lee A, 2006, JCR-J CLIN RHEUMATOL, V12, P249, DOI 10.1097/01.rhu.0000239901.34561.5e
   Lian N, 2020, DERMATOL THER, V33, DOI 10.1111/dth.14225
   Loebenstein M, 2020, GASTROENTEROLOGY, V158, P2069, DOI 10.1053/j.gastro.2020.01.017
   Lopetuso LR, 2018, INT J MOL SCI, V19, DOI 10.3390/ijms19082199
   Mancini S, 2010, INTERN EMERG MED, V5, P193, DOI 10.1007/s11739-009-0342-4
   Massara A, 2010, SEMIN ARTHRITIS RHEU, V39, P313, DOI 10.1016/j.semarthrit.2008.11.003
   Mengi G, 2017, ARCH RHEUMATOL, V32, P67, DOI 10.5606/ArchRheumatol.2017.6055
   MIYAZAKI Y, 1995, J CLIN INVEST, V96, P250, DOI 10.1172/JCI118029
   Moustou AE, 2009, J AM ACAD DERMATOL, V61, P486, DOI 10.1016/j.jaad.2008.10.060
   Mylonas A, 2018, FRONT IMMUNOL, V9, DOI 10.3389/fimmu.2018.02746
   Nakashita T, 2014, BMJ OPEN, V4, DOI 10.1136/bmjopen-2014-005615
   Nesbitt A, 2007, INFLAMM BOWEL DIS, V13, P1323, DOI 10.1002/ibd.20225
   O'Toole A, 2016, DIGEST DIS SCI, V61, P1772, DOI 10.1007/s10620-015-4007-z
   Okoshi M, 2020, ANN TRANSL MED, V8, DOI 10.21037/atm.2019.12.122
   Oliveira S, 2020, CUREUS J MED SCIENCE, V12, DOI 10.7759/cureus.10598
   Palucka AK, 2005, P NATL ACAD SCI USA, V102, P3372, DOI 10.1073/pnas.0408506102
   Panopoulos ST, 2011, CURR OPIN PULM MED, V17, P362, DOI 10.1097/MCP.0b013e3283483ea5
   Papadakis KA, 2000, GASTROENTEROLOGY, V119, P1148, DOI 10.1053/gast.2000.18160
   Parekh R, 2014, CASE REP GASTROINTES, V2014, DOI 10.1155/2014/956463
   Park SK, 2017, ANN DERMATOL, V29, P74, DOI 10.5021/ad.2017.29.1.74
   Perez-Alvarez R, 2011, SEMIN ARTHRITIS RHEU, V41, P256, DOI 10.1016/j.semarthrit.2010.11.002
   Pérez-De-Lis M, 2017, EXPERT OPIN DRUG SAF, V16, P1255, DOI 10.1080/14740338.2017.1372421
   Picardo S, 2020, JGH OPEN, V4, P507, DOI 10.1002/jgh3.12291
   Piga M, 2014, AUTOIMMUN REV, V13, P873, DOI 10.1016/j.autrev.2014.05.005
   Ramos-Casals M, 2007, MEDICINE, V86, P242, DOI 10.1097/MD.0b013e3181441a68
   Ramos-Casals M, 2011, AM J MED, V124, P386, DOI 10.1016/j.amjmed.2010.11.028
   Rashighi M, 2017, DERMATOL CLIN, V35, P257, DOI 10.1016/j.det.2016.11.014
   Rofaiel Rymon, 2017, BMJ Case Rep, V2017, DOI 10.1136/bcr-2017-219956
   Roubille C, 2014, SEMIN ARTHRITIS RHEU, V43, P613, DOI 10.1016/j.semarthrit.2013.09.005
   Saint Marcoux B, 2006, JOINT BONE SPINE, V73, P710, DOI 10.1016/j.jbspin.2006.02.010
   Sandborn WJ, 2001, GASTROENTEROLOGY, V121, P1088, DOI 10.1053/gast.2001.28674
   Sehgal R, 2018, CLIN MED RES, V16, P41, DOI 10.3121/cmr.2017.1364
   Sen S, 2012, AM J MED SCI, V344, P75, DOI 10.1097/MAJ.0b013e31824c07e8
   Sharp C, 2015, QJM-INT J MED, V108, P683, DOI 10.1093/qjmed/hcv007
   Shovman O, 2018, CLIN RHEUMATOL, V37, P563, DOI 10.1007/s10067-017-3884-2
   Sim JK, 2016, YONSEI MED J, V57, P272, DOI 10.3349/ymj.2016.57.1.272
   Simms R, 2008, AM J KIDNEY DIS, V51, DOI 10.1053/j.ajkd.2007.10.043
   Sokumbi O, 2012, MAYO CLIN PROC, V87, P739, DOI 10.1016/j.mayocp.2012.04.011
   Stoffel E, 2018, BRIT J DERMATOL, V178, P1151, DOI 10.1111/bjd.16126
   Sullivan DE, 2009, J CELL MOL MED, V13, P1866, DOI 10.1111/j.1582-4934.2009.00647.x
   Takata M, 2018, ALLERGOL INT, V67, P286, DOI 10.1016/j.alit.2017.09.001
   Tauber M, 2014, J AM ACAD DERMATOL, V70, P1146, DOI 10.1016/j.jaad.2014.03.005
   Tobon GJ, 2007, CLIN RHEUMATOL, V26, P578, DOI 10.1007/s10067-005-0169-y
   Tolu S, 2018, RHEUMATOL INT, V38, P2157, DOI 10.1007/s00296-018-4165-3
   Turk D, 2020, INT J DERMATOL, V59, pE73, DOI 10.1111/ijd.14674
   Unterstell N, 2013, AN BRAS DERMATOL, V88, P197, DOI 10.1590/abd1806-4841.20132588
   van Dijken TD, 2011, J RHEUMATOL, V38, P1441, DOI 10.3899/jrheum.100809
   Vedove CD, 2012, J DTSCH DERMATOL GES, V10, P889, DOI 10.1111/j.1610-0387.2012.08000.x
   Vollmer O, 2020, AUTOIMMUN REV, V19, DOI 10.1016/j.autrev.2020.102460
   Weaver AL, 2003, JCR-J CLIN RHEUMATOL, V9, P99, DOI 10.1097/01.RHU.0000062513.64012.1d
   Weizman AV, 2018, DIGEST DIS SCI, V63, P2430, DOI 10.1007/s10620-018-5096-2
   Yahya TM, 2013, ANN CLIN LAB SCI, V43, P447
   Youssef Ronnie, 2020, Proc (Bayl Univ Med Cent), V33, P596, DOI 10.1080/08998280.2020.1771140
NR 106
TC 1
Z9 1
U1 1
U2 3
PU MDPI
PI BASEL
PA ST ALBAN-ANLAGE 66, CH-4052 BASEL, SWITZERLAND
EI 1422-0067
J9 INT J MOL SCI
JI Int. J. Mol. Sci.
PD MAY 3
PY 2023
VL 24
IS 9
AR 8187
DI 10.3390/ijms24098187
PG 13
WC Biochemistry & Molecular Biology; Chemistry, Multidisciplinary
WE Science Citation Index Expanded (SCI-EXPANDED)
SC Biochemistry & Molecular Biology; Chemistry
GA G2PI3
UT WOS:000987635200001
PM 37175894
OA Green Published, gold
DA 2024-01-22
ER

PT J
AU Liu, ZY
   Zhang, YQ
   Jin, T
   Yi, CX
   Ocansey, DKW
   Mao, F
AF Liu, Ziyue
   Zhang, Yaqin
   Jin, Tao
   Yi, Chengxue
   Ocansey, Dickson Kofi Wiredu
   Mao, Fei
TI The role of NOD2 in intestinal immune response and microbiota
   modulation: A therapeutic target in inflammatory bowel disease
SO INTERNATIONAL IMMUNOPHARMACOLOGY
LA English
DT Article
DE IBD; NOD2; Microbiota; Therapeutic target; Immune response; miRNA
ID GENOME-WIDE ASSOCIATION; ULCERATIVE-COLITIS; GENETIC-VARIANTS;
   EPITHELIAL-CELLS; CROHNS-DISEASE; SUSCEPTIBILITY; PEPTIDOGLYCAN;
   RECOGNITION; EXPRESSION; MUTATIONS
AB As an intracellular pattern recognition receptor (PPR), the nucleotide-binding oligomerization domaincontaining protein 2 (NOD2) triggers a cascade of immune responses. Previous studies of NOD2 regarding inflammatory bowel disease (IBD) mainly focused on the relevance of NOD2 mutations and loss within the disease onset and progression. With increasing research, more studies are exploring other functional roles and clinical applications of NOD2. In this review, we discuss the role of NOD2 in intestinal immune response and microbiota modulation in IBD and explore its clinical potential as a therapeutic target for IBD.
C1 [Liu, Ziyue; Zhang, Yaqin; Ocansey, Dickson Kofi Wiredu; Mao, Fei] Jiangsu Univ, Sch Med, Key Lab Med Sci & Lab Med Jiangsu Prov, Zhenjiang 212013, Jiangsu, Peoples R China.
   [Jin, Tao] Jiangsu Univ, Dept Gastrointestinal & Endoscopy, Affiliated Yixing Hosp, Yixing 214200, Jiangsu, Peoples R China.
   [Yi, Chengxue] Zhenjiang Coll, Sch Med Technol, Zhenjiang 212028, Jiangsu, Peoples R China.
   [Ocansey, Dickson Kofi Wiredu] Univ Cape Coast, Directorate Univ Hlth Serv, Cape Coast 212013, Ghana.
   [Mao, Fei] Jiangsu Univ, Inst Digest Dis, Zhenjiang 212001, Jiangsu, Peoples R China.
C3 Jiangsu University; Jiangsu University; Jiangsu University
RP Jin, T (通讯作者)，Jiangsu Univ, Dept Gastrointestinal & Endoscopy, Affiliated Yixing Hosp, Yixing 214200, Jiangsu, Peoples R China.; Mao, F (通讯作者)，Jiangsu Univ, Sch Med, 301 Xuefu Rd, Zhenjiang 212013, Jiangsu, Peoples R China.
EM mrjt1111@163.com; maofei2003@ujs.edu.cn
RI Liu, Ziyue/J-3065-2013; zhang, xiao yu/JMA-9767-2023; Wang,
   Jiacheng/ABE-5948-2020; LI, XIAO/JCE-6169-2023; cheng,
   chen/JHS-9462-2023; Ma, Xiaodong/JAN-7473-2023; Ocansey, Dickson
   WK/AAO-5984-2020; Jiang, Tao/IWM-7503-2023
OI Ocansey, Dickson WK/0000-0003-3547-0857; 
FU Project of Zhenjiang key research and development plan (social
   development) [SH2021066]; "169 Project" Scientific Research Project of
   Zhenjiang City, Teacher Specialty Leading Person Senior Research Project
   in Higher Vocational College of Jiangsu Province [2022GRGDYX059];
   Clinical medical research center of Gynecology and Traditional Chinese
   Medicine of Zhenjiang [SS202204KFC01]
FX This work was supported by the project of Zhenjiang key research and
   development plan (social development) (Grant No. SH2021066), "169
   Project" Scientific Research Project of Zhenjiang City, Teacher
   Specialty Leading Person Senior Research Project in Higher Vocational
   College of Jiangsu Province (Grant No. 2022GRGDYX059) and the open
   project of the clinical medical research center of Gynecology and
   Traditional Chinese Medicine of Zhenjiang (Grant No. SS202204KFC01).
CR Ahangari F, 2014, MED ONCOL, V31, DOI 10.1007/s12032-014-0173-7
   Al Nabhani Z, 2020, J CROHNS COLITIS, V14, P669, DOI 10.1093/ecco-jcc/jjz196
   Al Nabhani Z, 2017, PLOS PATHOG, V13, DOI 10.1371/journal.ppat.1006177
   Al Nabhani Z, 2016, J CROHNS COLITIS, V10, P1428, DOI 10.1093/ecco-jcc/jjw095
   Aldhous MC, 2011, PLOS ONE, V6, DOI 10.1371/journal.pone.0024715
   Alipoor SD, 2021, CELLS-BASEL, V10, DOI 10.3390/cells10082031
   Amendola A, 2014, MUCOSAL IMMUNOL, V7, P391, DOI 10.1038/mi.2013.58
   Amininejad L, 2018, GASTROENTEROLOGY, V154, P2165, DOI 10.1053/j.gastro.2018.02.028
   Anderson JM, 2020, CELL MOL GASTROENTER, V10, P365, DOI 10.1016/j.jcmgh.2020.03.008
   Andreoletti G, 2017, SCI REP-UK, V7, DOI 10.1038/srep46454
   Andruilli A, 2004, GASTROENTEROLOGY, V126, P625, DOI 10.1053/j.gastro.2003.12.027
   [Anonymous], 2017, NAT REV GASTRO HEPAT, V14, P739
   [Anonymous], 2018, BIOMED PHARMACOTHERA, V106, P724
   Aschard H, 2019, PLOS GENET, V15, DOI 10.1371/journal.pgen.1008018
   Ashton J., INFLAMM BOWEL DIS
   Ashton JJ, 2020, CLIN TRANSL GASTROEN, V11, DOI 10.14309/ctg.0000000000000129
   Baker PJ, 2017, PHYSIOL REV, V97, P1165, DOI 10.1152/physrev.00026.2016
   Barnich N, 2005, J CELL BIOL, V170, P21, DOI 10.1083/jcb.200502153
   Bastos PAD, 2021, FEMS MICROBIOL REV, V45, DOI 10.1093/femsre/fuaa044
   Bertrand MJM, 2009, IMMUNITY, V30, P789, DOI 10.1016/j.immuni.2009.04.011
   Bertsche U, 2015, INT J MED MICROBIOL, V305, P217, DOI 10.1016/j.ijmm.2014.12.019
   Biswas A, 2010, P NATL ACAD SCI USA, V107, P14739, DOI 10.1073/pnas.1003363107
   Boyle JP, 2014, OPEN BIOL, V4, DOI 10.1098/rsob.140178
   Brain O, 2013, IMMUNITY, V39, P521, DOI 10.1016/j.immuni.2013.08.035
   Brant SR, 2017, GASTROENTEROLOGY, V152, P206, DOI 10.1053/j.gastro.2016.09.032
   Cao XJ, 2022, CHEM REV, V122, P3414, DOI 10.1021/acs.chemrev.1c00716
   Carlos D, 2020, FRONT IMMUNOL, V11, DOI 10.3389/fimmu.2020.01265
   Caruso R, 2014, IMMUNITY, V41, P898, DOI 10.1016/j.immuni.2014.12.010
   Chen Y, 2013, BIOCHEM BIOPH RES CO, V438, P133, DOI 10.1016/j.bbrc.2013.07.040
   Chuang AY, 2014, INFLAMM BOWEL DIS, V20, P126, DOI 10.1097/01.MIB.0000436954.70596.9b
   Couturier-Maillard A, 2013, J CLIN INVEST, V123, P700, DOI 10.1172/JCI62236
   Damas OM, 2017, CLIN TRANSL GASTROEN, V8, DOI 10.1038/ctg.2017.13
   Damgaard RB, 2012, MOL CELL, V46, P746, DOI 10.1016/j.molcel.2012.04.014
   Daniel N, 2020, CELL MOL GASTROENTER, V10, P424, DOI 10.1016/j.jcmgh.2020.05.001
   De Salvo C, 2021, J CLIN INVEST, V131, DOI 10.1172/JCI140624
   Delgado MA, 2009, CELL DEATH DIFFER, V16, P976, DOI 10.1038/cdd.2009.40
   Di Rocco C, 1989, Fetal Ther, V4 Suppl 1, P99
   Dixon CL, 2021, J LIPID RES, V62, DOI 10.1016/j.jlr.2021.100097
   Drake WR, 2018, J BIOENERG BIOMEMBR, V50, P231, DOI 10.1007/s10863-018-9754-z
   Duncan JA, 2007, P NATL ACAD SCI USA, V104, P8041, DOI 10.1073/pnas.0611496104
   Ermann J., 2021, GASTROINTESTINAL LIV, V321, pG500
   Ferrand A, 2019, CELL MOL GASTROENTER, V7, P357, DOI 10.1016/j.jcmgh.2018.10.009
   Freire P, 2014, INT J COLORECTAL DIS, V29, P653, DOI 10.1007/s00384-014-1850-x
   Garcia-Carbonell R, 2019, FRONT IMMUNOL, V10, DOI 10.3389/fimmu.2019.01094
   Garo LP, 2021, NAT COMMUN, V12, DOI 10.1038/s41467-021-22641-y
   Ghorpade DS, 2013, J BIOL CHEM, V288, P33037, DOI 10.1074/jbc.M113.492496
   Girardin SE, 2003, J BIOL CHEM, V278, P8869, DOI 10.1074/jbc.C200651200
   Goethel A, 2019, MUCOSAL IMMUNOL, V12, P720, DOI 10.1038/s41385-018-0128-y
   Goncharov T, 2018, MOL CELL, V69, P551, DOI 10.1016/j.molcel.2018.01.016
   Hampe J, 2007, NAT GENET, V39, P207, DOI 10.1038/ng1954
   Hardman CS, 2021, SCI IMMUNOL, V6, DOI 10.1126/sciimmunol.abe5084
   Heimesaat MM, 2017, FRONT CELL INFECT MI, V7, DOI 10.3389/fcimb.2017.00322
   Hoffmann P, 2021, GENES-BASEL, V12, DOI 10.3390/genes12060866
   Horowitz JE, 2021, SCI REP-UK, V11, DOI 10.1038/s41598-021-84938-8
   Hrdinka M, 2018, EMBO J, V37, DOI 10.15252/embj.201899372
   Huang SW, 2022, PHARM BIOL, V60, P108, DOI 10.1080/13880209.2021.2017981
   Huang ZX, 2019, NAT MICROBIOL, V4, P766, DOI 10.1038/s41564-019-0381-1
   Hugot JP, 2001, NATURE, V411, P599, DOI 10.1038/35079107
   Jamontt J, 2013, J IMMUNOL, V190, P2948, DOI 10.4049/jimmunol.1201332
   Jawed JJ, 2018, BIOMED PHARMACOTHER, V106, P724, DOI 10.1016/j.biopha.2018.06.167
   Jiang W, 2013, J EXP MED, V210, P2465, DOI 10.1084/jem.20122490
   Jin ML, 2020, BBA-MOL CELL BIOL L, V1865, DOI 10.1016/j.bbalip.2019.158595
   Juyal G, 2007, ALIMENT PHARM THER, V26, P1325, DOI 10.1111/j.1365-2036.2007.03524.x
   Kaczmarek-Rys M, 2021, J CLIN MED, V10, DOI 10.3390/jcm10173777
   Kaplan GG, 2021, NAT REV GASTRO HEPAT, V18, P56, DOI 10.1038/s41575-020-00360-x
   Kasimsetty SG, 2017, J IMMUNOL, V199, P1196, DOI 10.4049/jimmunol.1600667
   Kunovsky L, 2019, INT J COLORECTAL DIS, V34, P347, DOI 10.1007/s00384-018-3122-7
   Kuss-Duerkop SK, 2020, INFECT IMMUN, V88, DOI 10.1128/IAI.00898-19
   Lee C, 2019, J CROHNS COLITIS, V13, P1081, DOI 10.1093/ecco-jcc/jjz025
   Levy A, 2020, P NATL ACAD SCI USA, V117, P1994, DOI 10.1073/pnas.1902788117
   Li DY, 2021, SIGNAL TRANSDUCT TAR, V6, DOI 10.1038/s41392-021-00687-0
   Li SS, 2019, LAB INVEST, V99, P1321, DOI 10.1038/s41374-019-0252-7
   Li YK, 2021, DEV COMP IMMUNOL, V120, DOI 10.1016/j.dci.2021.104049
   Liu Y, 2016, LIFE SCI, V149, P10, DOI 10.1016/j.lfs.2016.02.039
   Lu Y, 2019, SCIENCE, V366, P460, DOI 10.1126/science.aau6391
   Luo X, 2021, INT IMMUNOPHARMACOL, V90, DOI 10.1016/j.intimp.2020.107224
   Ma Y, 2020, EUR J MED CHEM, V204, DOI 10.1016/j.ejmech.2020.112575
   Maharana J, 2015, PLOS ONE, V10, DOI 10.1371/journal.pone.0121415
   McGovern DPB, 2003, AM J HUM GENET, V73, P1465, DOI 10.1086/379745
   Moreira LO, 2012, FRONT IMMUNOL, V3, DOI 10.3389/fimmu.2012.00328
   Mukherjee T, 2019, ARCH BIOCHEM BIOPHYS, V670, P69, DOI 10.1016/j.abb.2018.12.022
   Nakamura N, 2014, NATURE, V509, P240, DOI 10.1038/nature13133
   Nayar S, 2021, NATURE, V593, P275, DOI 10.1038/s41586-021-03484-5
   Nelson A, 2021, J CROHNS COLITIS, V15, P800, DOI 10.1093/ecco-jcc/jjaa220
   Nikhar S, 2021, EUR J MED CHEM, V215, DOI 10.1016/j.ejmech.2021.113252
   Park SC, 2019, CELLS-BASEL, V8, DOI 10.3390/cells8050404
   Pei G, 2021, EMBO J, V40, DOI 10.15252/embj.2020106272
   Pham OH, 2020, MBIO, V11, DOI 10.1128/mBio.00979-20
   Philpott DJ, 2014, NAT REV IMMUNOL, V14, P9, DOI 10.1038/nri3565
   Pierdomenico M, 2016, INFLAMM BOWEL DIS, V22, P315, DOI 10.1097/MIB.0000000000000659
   Plevy S, 2021, NATURE, V593, DOI 10.1038/d41586-021-00979-z
   Prescott D, 2020, P NATL ACAD SCI USA, V117, P10946, DOI 10.1073/pnas.1912866117
   Pugazhendhi S, 2013, GENE, V512, P309, DOI 10.1016/j.gene.2012.10.015
   Raghuraman P, 2021, NUCLEOS NUCLEOT NUCL, V40, P1198, DOI 10.1080/15257770.2021.1986719
   Reardon C, 2009, IMMUNITY, V30, P755, DOI 10.1016/j.immuni.2009.06.005
   Rehman A, 2011, GUT, V60, P1354, DOI 10.1136/gut.2010.216259
   Rickard DJ, 2013, PLOS ONE, V8, DOI 10.1371/journal.pone.0069619
   Rochereau N, 2021, NAT COMMUN, V12, DOI 10.1038/s41467-020-20348-0
   Rosenstiel P, 2006, P NATL ACAD SCI USA, V103, P3280, DOI 10.1073/pnas.0505423103
   Schäffler H, 2013, CLIN NUTR, V32, P1029, DOI 10.1016/j.clnu.2013.02.014
   Schieffer KM, 2017, J CROHNS COLITIS, V11, P1393, DOI 10.1093/ecco-jcc/jjx083
   Schiff ER, 2018, HUM GENET, V137, P723, DOI 10.1007/s00439-018-1927-7
   Scott BM, 2021, NAT MED, V27, P1212, DOI 10.1038/s41591-021-01390-x
   Sorbara MT, 2013, IMMUNITY, V39, P858, DOI 10.1016/j.immuni.2013.10.013
   Stevens C, 2013, GUT, V62, P695, DOI 10.1136/gutjnl-2011-301775
   Strober W, 2006, NAT REV IMMUNOL, V6, P9, DOI 10.1038/nri1747
   Trindade BC, 2020, IMMUNOL REV, V297, P139, DOI 10.1111/imr.12902
   van der Heide F, 2010, AM J GASTROENTEROL, V105, P1165, DOI 10.1038/ajg.2009.659
   Venema WTCU, 2017, J PATHOL, V241, P146, DOI 10.1002/path.4817
   Vijayrajratnam S, 2017, BIOCHEM J, V474, P2691, DOI 10.1042/BCJ20170220
   Wolf AJ, 2018, NAT REV IMMUNOL, V18, P243, DOI 10.1038/nri.2017.136
   Wu W, 2015, GUT, V64, P1755, DOI 10.1136/gutjnl-2014-307980
   Yadav P, 2017, GASTROENTEROLOGY, V153, P550, DOI 10.1053/j.gastro.2017.05.010
   Yao QP, 2013, SEMIN ARTHRITIS RHEU, V43, P125, DOI 10.1016/j.semarthrit.2012.12.005
   Zanello G, 2016, J IMMUNOL, V197, P345, DOI 10.4049/jimmunol.1600185
   Zhou L, 2022, Cell Death Differ
   Zhou Y, 2021, J HEMATOL ONCOL, V14, DOI 10.1186/s13045-020-01028-4
NR 117
TC 5
Z9 5
U1 6
U2 11
PU ELSEVIER
PI AMSTERDAM
PA RADARWEG 29, 1043 NX AMSTERDAM, NETHERLANDS
SN 1567-5769
EI 1878-1705
J9 INT IMMUNOPHARMACOL
JI Int. Immunopharmacol.
PD DEC
PY 2022
VL 113
AR 109466
DI 10.1016/j.intimp.2022.109466
EA NOV 2022
PN B
PG 12
WC Immunology; Pharmacology & Pharmacy
WE Science Citation Index Expanded (SCI-EXPANDED)
SC Immunology; Pharmacology & Pharmacy
GA 9C0WB
UT WOS:000935146900001
PM 36435061
OA hybrid
DA 2024-01-22
ER

PT J
AU Du, LL
   Ha, C
AF Du, Lillian
   Ha, Christina
TI Epidemiology and Pathogenesis of Ulcerative Colitis
SO GASTROENTEROLOGY CLINICS OF NORTH AMERICA
LA English
DT Review
DE Ulcerative colitis; Incidence; Prevalence; Genetics; Diet; Microbiome
ID INFLAMMATORY-BOWEL-DISEASE; ENVIRONMENTAL RISK-FACTORS; LONG-TERM
   INTAKE; CROHNS-DISEASE; INTESTINAL MICROBIOTA; DIETARY PATTERNS; GUT
   MICROBIOTA; SMOKING; ETIOLOGY; ASSOCIATION
AB Ulcerative colitis (UC) is a complex chronic, immune-mediated inflammatory disorder of the colon. Factors associated with increased risk of UC include diet, particularly Western diet influences in newly industrialized nations, medications, and lifestyle factors that may influence the host's microbiome or immune response to antigens. Although much evidence identifying potential genetic and host-related factors is currently available, there are still many unanswered questions. As the global UC incidence and prevalence continues to increase, there are multiple opportunities for continued investigation to clarify our understanding of UC, identify potential predictors of disease severity, response to therapy, and novel therapeutic targets.
C1 [Du, Lillian; Ha, Christina] Cedars Sinai, Inflammatory Bowel Dis Ctr, 8730 Alden Dr Suite E204, Los Angeles, CA 90048 USA.
C3 Cedars Sinai Medical Center
RP Ha, C (通讯作者)，Cedars Sinai, Inflammatory Bowel Dis Ctr, 8730 Alden Dr Suite E204, Los Angeles, CA 90048 USA.
EM christna.ha@cshs.org
RI Ha, C/GZL-9046-2022
CR Abraham BP, 2012, GASTROENTEROL CLIN N, V41, P483, DOI 10.1016/j.gtc.2012.01.007
   Ananthakrishnan AN, 2015, NAT REV GASTRO HEPAT, V12, P205, DOI 10.1038/nrgastro.2015.34
   Ananthakrishnan AN, 2014, INFLAMM BOWEL DIS, V20, P783, DOI 10.1097/MIB.0000000000000014
   Ananthakrishnan AN, 2014, GUT, V63, P776, DOI 10.1136/gutjnl-2013-305304
   Ananthakrishnan AN, 2013, GASTROENTEROLOGY, V145, P970, DOI 10.1053/j.gastro.2013.07.050
   Ananthakrishnan AN, 2012, ANN INTERN MED, V156, P350, DOI 10.7326/0003-4819-156-5-201203060-00007
   Andersen V, 2018, J CROHNS COLITIS, V12, P129, DOI 10.1093/ecco-jcc/jjx136
   Andersson RE, 2001, NEW ENGL J MED, V344, P808, DOI 10.1056/NEJM200103153441104
   Beaugerie L, 2001, AM J GASTROENTEROL, V96, P2113, DOI 10.1016/S0002-9270(01)02507-2
   Benchimol Eric I, 2019, J Can Assoc Gastroenterol, V2, pS1, DOI 10.1093/jcag/gwy052
   Bergeron V, 2012, INFLAMM BOWEL DIS, V18, P1101, DOI 10.1002/ibd.21889
   Bernstein CN, 2008, INFLAMM BOWEL DIS, V14, P1139, DOI 10.1002/ibd.20494
   Bernstein CN, 2008, GUT, V57, P1185, DOI 10.1136/gut.2007.122143
   Biedermann L, 2014, INFLAMM BOWEL DIS, V20, P1496, DOI 10.1097/MIB.0000000000000129
   Bouma G, 2003, NAT REV IMMUNOL, V3, P521, DOI 10.1038/nri1132
   Briskin M, 1997, AM J PATHOL, V151, P97
   Brotherton CS, 2016, CLIN GASTROENTEROL H, V14, P1130, DOI 10.1016/j.cgh.2015.12.029
   Brown K, 2012, NUTRIENTS, V4, P1095, DOI [10.3390/nu4081095, 10.3390/nu4111552]
   Chan SSM, 2011, ALIMENT PHARM THER, V34, P649, DOI 10.1111/j.1365-2036.2011.04784.x
   Chapman-Kiddell CA, 2010, INFLAMM BOWEL DIS, V16, P137, DOI 10.1002/ibd.20968
   Charpentier C, 2014, GUT, V63, P423, DOI 10.1136/gutjnl-2012-303864
   Cohen RD, 2010, ALIMENT PHARM THER, V31, P693, DOI 10.1111/j.1365-2036.2010.04234.x
   Cornish JA, 2008, AM J GASTROENTEROL, V103, P2394, DOI 10.1111/j.1572-0241.2008.02064.x
   Cosnes J, 2011, GASTROENTEROLOGY, V140, P1785, DOI 10.1053/j.gastro.2011.01.055
   D'Souza S, 2008, INFLAMM BOWEL DIS, V14, P367, DOI 10.1002/ibd.20333
   Danese S, 2018, INFLAMM BOWEL DIS, V24, P2106, DOI 10.1093/ibd/izy076
   Danese S, 2016, AM J PHYSIOL-GASTR L, V310, pG155, DOI 10.1152/ajpgi.00311.2015
   Dave M, 2012, TRANSL RES, V160, P246, DOI 10.1016/j.trsl.2012.05.003
   Derikx LAAP, 2016, BEST PRACT RES CL GA, V30, P55, DOI 10.1016/j.bpg.2016.02.005
   Desai MS, 2016, CELL, V167, P1339, DOI 10.1016/j.cell.2016.10.043
   Dubuquoy L, 2003, GASTROENTEROLOGY, V124, P1265, DOI 10.1016/S0016-5085(03)00271-3
   EKBOM A, 1990, AM J EPIDEMIOL, V132, P1111, DOI 10.1093/oxfordjournals.aje.a115754
   Felder JB, 2000, AM J GASTROENTEROL, V95, P1949
   Frank DN, 2007, P NATL ACAD SCI USA, V104, P13780, DOI 10.1073/pnas.0706625104
   Gill PA, 2018, ALIMENT PHARM THER, V48, P15, DOI 10.1111/apt.14689
   Ha CY, 2014, NAT REV GASTRO HEPAT, V11, P128, DOI 10.1038/nrgastro.2013.241
   Hansen TS, 2011, J CROHNS COLITIS, V5, P577, DOI 10.1016/j.crohns.2011.05.010
   HARRIES AD, 1982, BRIT MED J, V284, P706, DOI 10.1136/bmj.284.6317.706
   Hart AL, 2005, GASTROENTEROLOGY, V129, P50, DOI 10.1053/j.gastro.2005.05.013
   Hart AR, 2008, DIGESTION, V77, P57, DOI 10.1159/000121412
   Heller F, 2008, MUCOSAL IMMUNOL, V1, pS58, DOI 10.1038/mi.2008.46
   Heller F, 2005, GASTROENTEROLOGY, V129, P550, DOI 10.1053/j.gastro.2005.05.002
   Higuchi LM, 2012, AM J GASTROENTEROL, V107, P1399, DOI 10.1038/ajg.2012.196
   Hindorff LA, 2009, P NATL ACAD SCI USA, V106, P9362, DOI 10.1073/pnas.0903103106
   Hou JK, 2011, AM J GASTROENTEROL, V106, P563, DOI 10.1038/ajg.2011.44
   Jandhyala SM, 2015, WORLD J GASTROENTERO, V21, P8787, DOI 10.3748/wjg.v21.i29.8787
   Jiang CY, 1998, NATURE, V391, P82, DOI 10.1038/34184
   Jostins L, 2012, NATURE, V491, P119, DOI 10.1038/nature11582
   Kaplan GG, 2016, LANCET GASTROENTEROL, V1, P307, DOI 10.1016/S2468-1253(16)30077-2
   Kaplan GG, 2017, GASTROENTEROLOGY, V152, P313, DOI 10.1053/j.gastro.2016.10.020
   Kaplan GG, 2015, NAT REV GASTRO HEPAT, V12, P720, DOI 10.1038/nrgastro.2015.150
   Khor B, 2011, NATURE, V474, P307, DOI 10.1038/nature10209
   KIRSNER JB, 1979, JAMA-J AM MED ASSOC, V242, P1177
   Klement E, 2008, AM J GASTROENTEROL, V103, P1775, DOI 10.1111/j.1572-0241.2008.01905.x
   Kostic AD, 2014, GASTROENTEROLOGY, V146, P1489, DOI 10.1053/j.gastro.2014.02.009
   Koutroubakis IE, 2000, AM J GASTROENTEROL, V95, P171
   Lathrop SK, 2011, NATURE, V478, P250, DOI 10.1038/nature10434
   Le Leu R, 2013, DIGEST DIS SCI, V58, P3475, DOI 10.1007/s10620-013-2844-1
   Liu JZ, 2015, NAT GENET, V47, P979, DOI 10.1038/ng.3359
   Loftus EV, 2004, GASTROENTEROLOGY, V126, P1504, DOI 10.1053/j.gastro.2004.01.063
   Mahid SS, 2006, MAYO CLIN PROC, V81, P1462, DOI 10.4065/81.11.1462
   McGovern DPB, 2015, GASTROENTEROLOGY, V149, P1163, DOI 10.1053/j.gastro.2015.08.001
   Meyer AM, 2006, DIGEST DIS SCI, V51, P168, DOI 10.1007/s10620-006-3103-5
   Molodecky NA, 2012, GASTROENTEROLOGY, V142, P46, DOI 10.1053/j.gastro.2011.10.001
   Morgan XC, 2012, GENOME BIOL, V13, DOI 10.1186/gb-2012-13-9-r79
   Munyaka PM, 2014, FRONT PEDIATR, V2, DOI 10.3389/fped.2014.00109
   Nagalingam NA, 2012, INFLAMM BOWEL DIS, V18, P968, DOI 10.1002/ibd.21866
   Ng SC, 2017, LANCET, V390, P2769, DOI 10.1016/S0140-6736(17)32448-0
   Ng SC, 2013, GUT, V62, P630, DOI 10.1136/gutjnl-2012-303661
   Nguyen Geoffrey C, 2019, J Can Assoc Gastroenterol, V2, pS68, DOI 10.1093/jcag/gwy051
   Ordás I, 2012, LANCET, V380, P1606, DOI 10.1016/S0140-6736(12)60150-0
   Orholm M, 2000, SCAND J GASTROENTERO, V35, P1075
   Parigi SM, 2015, FRONT IMMUNOL, V6, DOI 10.3389/fimmu.2015.00415
   Parkes GC, 2014, J CROHNS COLITIS, V8, P717, DOI 10.1016/j.crohns.2014.02.002
   Penders J, 2006, PEDIATRICS, V118, P511, DOI 10.1542/peds.2005-2824
   PERSSON PG, 1992, EPIDEMIOLOGY, V3, P47, DOI 10.1097/00001648-199201000-00009
   Piovani D, 2019, GASTROENTEROLOGY, V157, P647, DOI 10.1053/j.gastro.2019.04.016
   Prantera C, 2008, NAT CLIN PRACT GASTR, V5, P670, DOI 10.1038/ncpgasthep1273
   Qin XF, 2012, WORLD J GASTROENTERO, V18, P1708, DOI 10.3748/wjg.v18.i15.1708
   Racine A, 2016, INFLAMM BOWEL DIS, V22, P345, DOI 10.1097/MIB.0000000000000638
   Rausch P, 2011, P NATL ACAD SCI USA, V108, P19030, DOI 10.1073/pnas.1106408108
   Renz H, 2012, NAT REV IMMUNOL, V12, P9, DOI 10.1038/nri3112
   Roberts CL, 2010, GUT, V59, P1331, DOI 10.1136/gut.2009.195370
   Rogier EW, 2014, GUT MICROBES, V5, P663, DOI 10.4161/19490976.2014.969984
   Rosario M, 2017, CLIN PHARMACOKINET, V56, P1287, DOI 10.1007/s40262-017-0546-0
   Sands BE, 2007, J CLIN PHARMACOL, V47, P930, DOI 10.1177/0091270007301623
   Seibold F, 1998, J CLIN IMMUNOL, V18, P153, DOI 10.1023/A:1023203118100
   Shaw SY, 2010, AM J GASTROENTEROL, V105, P2687, DOI 10.1038/ajg.2010.398
   Spor A, 2011, NAT REV MICROBIOL, V9, P279, DOI 10.1038/nrmicro2540
   Stepaniuk P, 2015, CAN J GASTROENTEROL, V29, P327, DOI 10.1155/2015/136960
   THORNTON JR, 1979, BRIT MED J, V2, P762, DOI 10.1136/bmj.2.6193.762
   Tjonneland A, 2009, GUT, V58, P1606, DOI 10.1136/gut.2008.169078
   TRAGNONE A, 1995, EUR J GASTROEN HEPAT, V7, P47
   TYSK C, 1988, GUT, V29, P990, DOI 10.1136/gut.29.7.990
   Ungaro R, 2017, LANCET, V389, P1756, DOI 10.1016/S0140-6736(16)32126-2
   Ungaro R, 2014, AM J GASTROENTEROL, V109, P1728, DOI 10.1038/ajg.2014.246
   Van Klinken BJW, 1999, GUT, V44, P387, DOI 10.1136/gut.44.3.387
   Xu L, 2017, ALIMENT PHARM THER, V46, P780, DOI 10.1111/apt.14291
   Zhang FX, 1999, J BIOL CHEM, V274, P7611, DOI 10.1074/jbc.274.12.7611
NR 99
TC 180
Z9 201
U1 56
U2 178
PU W B SAUNDERS CO-ELSEVIER INC
PI PHILADELPHIA
PA 1600 JOHN F KENNEDY BOULEVARD, STE 1800, PHILADELPHIA, PA 19103-2899 USA
SN 0889-8553
EI 1558-1942
J9 GASTROENTEROL CLIN N
JI Gastroenterol. Clin. North Am.
PD DEC
PY 2020
VL 49
IS 4
BP 643
EP +
DI 10.1016/j.gtc.2020.07.005
PG 13
WC Gastroenterology & Hepatology
WE Science Citation Index Expanded (SCI-EXPANDED)
SC Gastroenterology & Hepatology
GA OH6LN
UT WOS:000582703100003
PM 33121686
HC Y
HP N
DA 2024-01-22
ER

PT J
AU Hargarten, JC
   Williamson, PR
AF Hargarten, Jessica C.
   Williamson, Peter R.
TI Epigenetic Regulation of Autophagy: A Path to the Control of
   Autoimmunity
SO FRONTIERS IN IMMUNOLOGY
LA English
DT Review
DE histone; epigenetics; autoimmunity; autophagy; mRNA degradation; histone
   deacetylase inhibitors; miRNA
ID CHRONIC GRANULOMATOUS-DISEASE; INTESTINAL EPITHELIAL-CELLS;
   CROHNS-DISEASE; TRANSCRIPTIONAL REGULATION; GENE-EXPRESSION;
   CANCER-CELLS; PROLINE ISOMERIZATION; HISTONE; CHROMATIN; SIRT1
AB Autoimmune diseases are a significant cause of debilitation and mortality globally and are in need of cost-effective therapeutics. Autophagy is a cellular pathway that facilitates immune modulation involved in both pathogen control and autoimmunity. Regulation is multifactorial and includes a number of epigenetic pathways which can involve modification of DNA-binding histones to induce autophagy-related mRNA synthesis or microRNA and decapping-associated mRNA degradation which results in autophagy suppression. Appreciation of epigenetic-based pathways involved in autophagy and autoimmunity may facilitate application of a burgeoning group of epigenetic pharmaceuticals to these important diseases.
C1 [Hargarten, Jessica C.; Williamson, Peter R.] NIAID, Lab Clin Immunol & Microbiol, NIH, 9000 Rockville Pike, Bethesda, MD 20892 USA.
C3 National Institutes of Health (NIH) - USA; NIH National Institute of
   Allergy & Infectious Diseases (NIAID)
RP Williamson, PR (通讯作者)，NIAID, Lab Clin Immunol & Microbiol, NIH, 9000 Rockville Pike, Bethesda, MD 20892 USA.
EM williamsonpr@mail.nih.gov
FU NIAID intramural program [AI001123, AI001124]
FX This research was supported by funding from the NIAID intramural
   program, AI001123 and AI001124.
CR Al Nabhani Z, 2017, PLOS PATHOG, V13, DOI 10.1371/journal.ppat.1006177
   Allen H, 2012, J OCCUP ENVIRON MED, V54, P1049, DOI 10.1097/JOM.0b013e3182602447
   Au KY, 2016, PLOS ONE, V11, DOI 10.1371/journal.pone.0146770
   Babu SG, 2014, MOL CELL BIOCHEM, V393, P89, DOI 10.1007/s11010-014-2049-8
   Boada-Romero E, 2013, EMBO J, V32, P566, DOI 10.1038/emboj.2013.8
   Brest P, 2011, NAT GENET, V43, P242, DOI 10.1038/ng.762
   Campbell GR, 2015, J BIOL CHEM, V290, P5028, DOI 10.1074/jbc.M114.605428
   Cheloufi S, 2010, NATURE, V465, P584, DOI 10.1038/nature09092
   Chio CC, 2013, ARCH TOXICOL, V87, P459, DOI 10.1007/s00204-012-0965-5
   Chitnis N, 2017, FRONT IMMUNOL, V8, DOI 10.3389/fimmu.2017.00583
   Christophorou MA, 2014, NATURE, V507, P104, DOI 10.1038/nature12942
   Chuprin A, 2015, NAT IMMUNOL, V16, P737, DOI 10.1038/ni.3194
   Cleynen I, 2013, GUT, V62, P1556, DOI 10.1136/gutjnl-2011-300777
   Covic M, 2005, EMBO J, V24, P85, DOI 10.1038/sj.emboj.7600500
   Crotzer VL, 2009, J IMMUNOL, V182, P3335, DOI 10.4049/jimmunol.0803458
   de Luca A, 2014, P NATL ACAD SCI USA, V111, P3526, DOI 10.1073/pnas.1322831111
   De Ravin SS, 2008, J ALLERGY CLIN IMMUN, V122, P1097, DOI 10.1016/j.jaci.2008.07.050
   Deretic V, 2018, AUTOPHAGY, V14, P179, DOI 10.1080/15548627.2017.1412229
   Dooley HC, 2014, MOL CELL, V55, P238, DOI 10.1016/j.molcel.2014.05.021
   Etna MP, 2018, PLOS PATHOG, V14, DOI 10.1371/journal.ppat.1006790
   Fisher SA, 2008, NAT GENET, V40, P710, DOI 10.1038/ng.145
   Fujiki R, 2011, NATURE, V480, P557, DOI 10.1038/nature10656
   Füllgrabe J, 2013, NATURE, V500, P468, DOI 10.1038/nature12313
   Gallucci S, 2001, CURR OPIN IMMUNOL, V13, P114, DOI 10.1016/S0952-7915(00)00191-6
   Garcia-Peterson Liz Mariely, 2017, Genes Cancer, V8, P701, DOI 10.18632/genesandcancer.153
   García-Rodríguez JL, 2014, HEPATOLOGY, V59, P1972, DOI 10.1002/hep.26971
   Grudzien-Nogalska E, 2017, WIRES RNA, V8, DOI 10.1002/wrna.1379
   Gundacker ND, 2016, OPEN FORUM INFECT DI, V3, DOI 10.1093/ofid/ofw038
   Gupta RA, 2010, NATURE, V464, P1071, DOI 10.1038/nature08975
   Gutierrez MG, 2004, CELL, V119, P753, DOI 10.1016/j.cell.2004.11.038
   Hajji N, 2010, ONCOGENE, V29, P2192, DOI 10.1038/onc.2009.505
   Nguyen HTT, 2014, GASTROENTEROLOGY, V146, P508, DOI 10.1053/j.gastro.2013.10.021
   Heckmann BL, 2017, J MOL BIOL, V429, P3561, DOI 10.1016/j.jmb.2017.08.012
   Herbst S, 2015, EMBO MOL MED, V7, P240, DOI 10.15252/emmm.201404556
   Holla S, 2014, AUTOPHAGY, V10, P311, DOI 10.4161/auto.27225
   Hottiger MO, 2015, ANNU REV BIOCHEM, V84, P227, DOI 10.1146/annurev-biochem-060614-034506
   Howe FS, 2014, MOL CELL, V55, P733, DOI 10.1016/j.molcel.2014.07.004
   Hu GW, 2008, J CLIN INVEST, V118, P1186, DOI 10.1172/JCI32053
   Hu GW, 2015, NAT CELL BIOL, V17, P930, DOI 10.1038/ncb3189
   Huber TB, 2012, AUTOPHAGY, V8, P1009, DOI 10.4161/auto.19821
   Januchowski Radoslaw, 2004, Journal of Applied Genetics, V45, P237
   Jin L, 2017, MOL MED REP, V15, P1837, DOI 10.3892/mmr.2017.6197
   Kakhki MP, 2018, IMMUNOLOGY, V153, P479, DOI 10.1111/imm.12850
   Katona BW, 2014, CANCER BIOL THER, V15, P1677, DOI 10.4161/15384047.2014.972776
   Ke XX, 2014, PLOS ONE, V9, DOI 10.1371/journal.pone.0106962
   Khalil AM, 2009, P NATL ACAD SCI USA, V106, P11667, DOI 10.1073/pnas.0904715106
   Klein JM, 2013, PLOS ONE, V8, DOI 10.1371/journal.pone.0079502
   Kowenz-Leutz E, 2010, EMBO J, V29, P1105, DOI 10.1038/emboj.2010.3
   Kumarswamy R, 2011, RNA BIOL, V8, P706, DOI 10.4161/rna.8.5.16154
   Kwon DH, 2018, MOL CELLS, V41, P27, DOI 10.14348/molcells.2018.2274
   Laubach JP, 2015, CLIN CANCER RES, V21, P4767, DOI 10.1158/1078-0432.CCR-15-0530
   Lee JH, 2002, ARTHRITIS RHEUM-US, V46, P2565, DOI 10.1002/art.10583
   Li LL, 2015, CELL MOL NEUROBIOL, V35, P615, DOI 10.1007/s10571-015-0166-x
   Lim HW, 2015, J EXP MED, V212, P607, DOI 10.1084/jem.20132378
   Lionakis MS, 2017, CANCER CELL, V31, P833, DOI 10.1016/j.ccell.2017.04.012
   Liu M, 2017, NAT COMMUN, V8, DOI 10.1038/s41467-017-00498-4
   Lu CM, 2014, GASTROENTEROLOGY, V146, P188, DOI 10.1053/j.gastro.2013.09.006
   Lucas CL, 2014, NAT IMMUNOL, V15, P88, DOI 10.1038/ni.2771
   Marciano BE, 2017, FRONT IMMUNOL, V8, DOI 10.3389/fimmu.2017.00937
   Meenhuis A, 2011, BLOOD, V118, P916, DOI 10.1182/blood-2011-02-336487
   Meng XY, 2018, NAT COMMUN, V9, DOI 10.1038/s41467-017-02683-x
   Moreno-Gonzalo O, 2017, PLOS PATHOG, V13, DOI 10.1371/journal.ppat.1006799
   Nakashima H, 2015, J BIOL CHEM, V290, P1485, DOI 10.1074/jbc.M114.593871
   Negroni A, 2016, INFLAMM RES, V65, P803, DOI 10.1007/s00011-016-0964-8
   Nelson CJ, 2006, CELL, V126, P905, DOI 10.1016/j.cell.2006.07.026
   Netea-Maier RT, 2016, AUTOPHAGY, V12, P245, DOI 10.1080/15548627.2015.1071759
   Nissan T, 2010, MOL CELL, V39, P773, DOI 10.1016/j.molcel.2010.08.025
   O'Connell RM, 2007, P NATL ACAD SCI USA, V104, P1604, DOI 10.1073/pnas.0610731104
   Ogasawara H, 2003, CLIN EXP RHEUMATOL, V21, P733
   Panneerdoss S, 2017, NAT COMMUN, V8, DOI 10.1038/s41467-017-00590-9
   Park YD, 2012, MYCOPATHOLOGIA, V173, P359, DOI 10.1007/s11046-011-9464-0
   Patel S, 2016, ONCOTARGET, V7, P59087, DOI 10.18632/oncotarget.10824
   Peng XL, 2015, CANCER PREV RES, V8, P509, DOI 10.1158/1940-6207.CAPR-14-0357
   Qin QM, 2011, PLOS PATHOG, V7, DOI 10.1371/journal.ppat.1002078
   Rao VK, 2017, BLOOD, V130, P2307, DOI 10.1182/blood-2017-08-801191
   Rauen T, 2011, J BIOL CHEM, V286, P43437, DOI 10.1074/jbc.M111.299313
   Roberts RL, 2008, GENES IMMUN, V9, P561, DOI 10.1038/gene.2008.49
   Rodriguez A, 2007, SCIENCE, V316, P608, DOI 10.1126/science.1139253
   Rossetto D, 2012, EPIGENETICS-US, V7, P1098, DOI 10.4161/epi.21975
   Salminen A, 2016, AGING DIS, V7, P180, DOI 10.14336/AD.2015.0929
   Sampath V, 2017, PEDIATR RES, V81, P582, DOI 10.1038/pr.2016.260
   Sánchez-Fidalgo S, 2012, CURR MED CHEM, V19, P2414, DOI 10.2174/092986712800269272
   Sarumaru M, 2016, AUTOIMMUNITY, V49, P329, DOI 10.3109/08916934.2015.1134506
   Shi CS, 2012, NAT IMMUNOL, V13, P255, DOI 10.1038/ni.2215
   Shilo Y, 2003, P NATL ACAD SCI USA, V100, P13225, DOI 10.1073/pnas.1735528100
   Shin HJR, 2016, AUTOPHAGY, V12, P2248, DOI 10.1080/15548627.2016.1214780
   Shin HJR, 2016, NATURE, V534, P553, DOI 10.1038/nature18014
   Shinkai Y, 2011, GENE DEV, V25, P781, DOI 10.1101/gad.2027411
   Shulak L, 2014, J VIROL, V88, P2927, DOI 10.1128/JVI.03406-13
   SHULMAN GI, 1985, J CLIN INVEST, V76, P757, DOI 10.1172/JCI112032
   Singh SB, 2010, NAT CELL BIOL, V12, P1154, DOI 10.1038/ncb2119
   Stankov MV, 2014, LEUKEMIA, V28, P577, DOI 10.1038/leu.2013.264
   Strahl BD, 2000, NATURE, V403, P41, DOI 10.1038/47412
   Suh SH, 2007, MOL CELLS, V23, P272
   Takahama M, 2018, IMMUNOL REV, V281, P62, DOI 10.1111/imr.12613
   Tang B, 2012, AUTOPHAGY, V8, P1045, DOI 10.4161/auto.20159
   Tang JH, 2018, CLIN SCI, V132, P339, DOI 10.1042/CS20171417
   Tao JH, 2015, AM J PHYSIOL-CELL PH, V309, pC580, DOI 10.1152/ajpcell.00204.2015
   Thai TH, 2007, SCIENCE, V316, P604, DOI 10.1126/science.1141229
   Tsukada Y, 2012, J BIOCHEM, V151, P229, DOI 10.1093/jb/mvs003
   Tsutsui T, 2013, J BIOL CHEM, V288, P20955, DOI 10.1074/jbc.M113.486746
   Turner BM, 2000, BIOESSAYS, V22, P836, DOI 10.1002/1521-1878(200009)22:9<836::AID-BIES9>3.0.CO;2-X
   van de Veerdonk FL, 2014, AUTOPHAGY, V10, P1141, DOI 10.4161/auto.28638
   Wang G, 2012, PLOS ONE, V7, DOI 10.1371/journal.pone.0052095
   Wang HP, 2014, NAT IMMUNOL, V15, P393, DOI 10.1038/ni.2846
   Wang JL, 2013, PLOS PATHOG, V9, DOI 10.1371/journal.ppat.1003697
   Wang WJ, 2017, AUTOPHAGY, V13, P941, DOI 10.1080/15548627.2017.1293768
   Wang ZK, 2014, EPIGENOMICS-UK, V6, P139, DOI 10.2217/epi.13.73
   Wei FZ, 2015, AUTOPHAGY, V11, P2309, DOI 10.1080/15548627.2015.1117734
   Wen X, 2016, J MOL BIOL, V428, P1681, DOI 10.1016/j.jmb.2016.02.021
   Wijburg MT, 2018, JAMA NEUROL, V75, P827, DOI 10.1001/jamaneurol.2018.0094
   Wu DJ, 2017, CLIN IMMUNOL, V176, P55, DOI 10.1016/j.clim.2017.01.007
   Wu S, 2013, J BIOL CHEM, V288, P35500, DOI 10.1074/jbc.M113.479865
   Wu ZW, 2012, FEBS LETT, V586, P2459, DOI 10.1016/j.febslet.2012.06.004
   Yang D, 2018, CARDIOVASC RES, V114, P1016, DOI 10.1093/cvr/cvy051
   Zhai ZL, 2014, AUTOPHAGY, V10, P468, DOI 10.4161/auto.27553
   Zhang KJ, 2013, J CLIN IMMUNOL, V33, P673
   Zhang Y, 2003, GENE DEV, V17, P2733, DOI 10.1101/gad.1156403
   Zhou L, 2015, J VIROL, V89, P10512, DOI 10.1128/JVI.01028-15
   Zhu H, 2009, AUTOPHAGY, V5, P816, DOI 10.4161/auto.9064
NR 120
TC 12
Z9 13
U1 0
U2 12
PU FRONTIERS MEDIA SA
PI LAUSANNE
PA AVENUE DU TRIBUNAL FEDERAL 34, LAUSANNE, CH-1015, SWITZERLAND
SN 1664-3224
J9 FRONT IMMUNOL
JI Front. Immunol.
PD AUG 14
PY 2018
VL 9
AR 1864
DI 10.3389/fimmu.2018.01864
PG 10
WC Immunology
WE Science Citation Index Expanded (SCI-EXPANDED)
SC Immunology
GA GQ4OK
UT WOS:000441652200001
PM 30154791
OA Green Published, gold
DA 2024-01-22
ER

PT J
AU Tilg, H
   Adolph, TE
   Gerner, RR
   Moschen, AR
AF Tilg, Herbert
   Adolph, Timon E.
   Gerner, Romana R.
   Moschen, Alexander R.
TI The Intestinal Microbiota in Colorectal Cancer
SO CANCER CELL
LA English
DT Review
ID HUMAN GUT MICROBIOME; FUSOBACTERIUM-NUCLEATUM; COLON CARCINOGENESIS;
   CROHNS-DISEASE; MUCOSAL MICROBIOME; MUCUS BARRIER; TUMOR-GROWTH;
   GERM-FREE; E. COLI; INFLAMMATION
AB Experimental evidence from the past years highlights a key role for the intestinal microbiota in inflammatory and malignant gastrointestinal diseases. Diet exhibits a strong impact on microbial composition and provides risk for developing colorectal carcinoma (CRC). Large metagenomic studies in human CRC associated microbiome signatures with the colorectal adenoma-carcinoma sequence, suggesting a fundamental role of the intestinal microbiota in the evolution of gastrointestinal malignancy. Basic science established a critical function for the intestinal microbiota in promoting tumorigenesis. Further studies are needed to decipher the mechanisms of tumor promotion and microbial co-evolution in CRC, which may be exploited therapeutically in the future.
C1 [Tilg, Herbert; Adolph, Timon E.; Gerner, Romana R.; Moschen, Alexander R.] Med Univ Innsbruck, Dept Internal Med Gastroenterol Hepatol & Endocri, Innsbruck, Austria.
   [Gerner, Romana R.; Moschen, Alexander R.] Med Univ Innsbruck, Christian Doppler Lab Mucosal Immunol, Innsbruck, Austria.
C3 Medical University of Innsbruck; Medical University of Innsbruck
RP Tilg, H (通讯作者)，Med Univ Innsbruck, Dept Internal Med Gastroenterol Hepatol & Endocri, Innsbruck, Austria.
EM herbert.tilg@i-med.ac.at
RI Moschen, Alexander/ABF-2267-2021; Gerner, Romana R./AAE-6701-2020
OI Gerner, Romana R./0000-0003-2377-6509; Adolph,
   Timon/0000-0002-4736-830X; Moschen, Alexander R/0000-0003-3598-7848
FU excellence initiative (Competence Centers for Excellent
   Technologies-COMET) of the Austrian Research Promotion Agency FFG:
   Research Center of Excellence in Vascular Aging Tyrol, VASCage K-Project
   - BMVIT [843536]; BMWFW; Wirtschaftsagentur Wien; Standortagentur Tirol;
   Austrian Science Fund (FWF) [P 29379-B28]; Austrian Society of
   Gastroenterology and Hepatology (OGGH); Christian Doppler research
   foundation; Austrian Federal Ministry of Science, Research and Economy;
   National Foundation for Research, Technology and Development
FX H.T. was supported by the excellence initiative (Competence Centers for
   Excellent Technologies-COMET) of the Austrian Research Promotion Agency
   FFG: Research Center of Excellence in Vascular Aging Tyrol, VASCage
   (K-Project no. 843536) funded by the BMVIT, BMWFW, the
   Wirtschaftsagentur Wien, and the Standortagentur Tirol; T.E.A. by the
   Austrian Science Fund (FWF) P 29379-B28; T.E.A. and R.R.G. by the
   Austrian Society of Gastroenterology and Hepatology (OGGH), and A.R.M.
   by the Christian Doppler research foundation and the Austrian Federal
   Ministry of Science, Research and Economy and the National Foundation
   for Research, Technology and Development.
CR Agus A, 2016, SCI REP-UK, V6, DOI 10.1038/srep19032
   Ahn J, 2013, JNCI-J NATL CANCER I, V105, P1907, DOI 10.1093/jnci/djt300
   Arnold M, 2017, GUT, V66, P683, DOI 10.1136/gutjnl-2015-310912
   Arthur JC, 2014, NAT COMMUN, V5, DOI 10.1038/ncomms5724
   Arthur JC, 2013, SCI REP-UK, V3, DOI 10.1038/srep02868
   Arthur JC, 2012, SCIENCE, V338, P120, DOI 10.1126/science.1224820
   Belcheva A, 2014, CELL, V158, P288, DOI 10.1016/j.cell.2014.04.051
   Boleij A, 2015, CLIN INFECT DIS, V60, P208, DOI 10.1093/cid/ciu787
   Bonnet M, 2014, CLIN CANCER RES, V20, P859, DOI 10.1158/1078-0432.CCR-13-1343
   Brennan CA, 2016, ANNU REV MICROBIOL, V70, P395, DOI 10.1146/annurev-micro-102215-095513
   Bullman S, 2017, SCIENCE, V358, P1443, DOI 10.1126/science.aal5240
   Cao Y, 2018, GUT, V67, P672, DOI 10.1136/gutjnl-2016-313413
   Castellarin M, 2012, GENOME RES, V22, P299, DOI 10.1101/gr.126516.111
   Charbonneau MR, 2016, NATURE, V535, P48, DOI 10.1038/nature18845
   Chassaing B, 2015, NATURE, V519, P92, DOI 10.1038/nature14232
   Chen GY, 2008, CANCER RES, V68, P10060, DOI 10.1158/0008-5472.CAN-08-2061
   Choi CHR, 2017, NAT REV GASTRO HEPAT, V14, P218, DOI 10.1038/nrgastro.2017.1
   Collins D, 2011, LANCET ONCOL, V12, P504, DOI 10.1016/S1470-2045(10)70186-8
   Cougnoux A, 2016, GUT, V65, P278, DOI 10.1136/gutjnl-2014-307241
   Cougnoux A, 2014, GUT, V63, P1932, DOI 10.1136/gutjnl-2013-305257
   Couturier-Maillard A, 2013, J CLIN INVEST, V123, P700, DOI 10.1172/JCI62236
   Cuevas-Ramos G, 2010, P NATL ACAD SCI USA, V107, P11537, DOI 10.1073/pnas.1001261107
   David LA, 2014, NATURE, V505, P559, DOI 10.1038/nature12820
   De Filippo C, 2010, P NATL ACAD SCI USA, V107, P14691, DOI 10.1073/pnas.1005963107
   Dejea CM, 2018, SCIENCE, V359, P592, DOI 10.1126/science.aah3648
   Dejea CM, 2016, GUT MICROBES, V7, P54, DOI 10.1080/19490976.2015.1121363
   Dejea CM, 2014, P NATL ACAD SCI USA, V111, P18321, DOI 10.1073/pnas.1406199111
   Denizot J, 2015, GUT, V64, P428, DOI 10.1136/gutjnl-2014-306944
   Dennis KL, 2013, CANCER RES, V73, P5905, DOI 10.1158/0008-5472.CAN-13-1511
   Desai MS, 2016, CELL, V167, P1339, DOI 10.1016/j.cell.2016.10.043
   Devkota S, 2012, NATURE, V487, P104, DOI 10.1038/nature11225
   Drewes JL, 2017, NPJ BIOFILMS MICROBI, V3, DOI 10.1038/s41522-017-0040-3
   Drewes JL, 2016, BRIT J CANCER, V115, P273, DOI 10.1038/bjc.2016.189
   Falony G, 2016, SCIENCE, V352, P560, DOI 10.1126/science.aad3503
   Flanagan L, 2014, EUR J CLIN MICROBIOL, V33, P1381, DOI 10.1007/s10096-014-2081-3
   Flemer B, 2018, GUT, V67, P1454, DOI 10.1136/gutjnl-2017-314814
   Geller LT, 2017, SCIENCE, V357, P1156, DOI 10.1126/science.aah5043
   Gensollen T, 2016, SCIENCE, V352, P539, DOI 10.1126/science.aad9378
   Gevers D, 2014, CELL HOST MICROBE, V15, P382, DOI 10.1016/j.chom.2014.02.005
   Goodwin AC, 2011, P NATL ACAD SCI USA, V108, P15354, DOI 10.1073/pnas.1010203108
   Gopalakrishnan V, 2018, SCIENCE, V359, P97, DOI 10.1126/science.aan4236
   Guinney J, 2015, NAT MED, V21, P1350, DOI 10.1038/nm.3967
   Halfvarson J, 2017, NAT MICROBIOL, V2, DOI 10.1038/nmicrobiol.2017.4
   Housseau F, 2016, CANCER RES, V76, P2115, DOI 10.1158/0008-5472.CAN-15-0749
   Hu B, 2013, P NATL ACAD SCI USA, V110, P9862, DOI 10.1073/pnas.1307575110
   Hu Y, 2016, CARCINOGENESIS, V37, P366, DOI 10.1093/carcin/bgw019
   Ijssennagger N, 2015, P NATL ACAD SCI USA, V112, P10038, DOI 10.1073/pnas.1507645112
   Ito M, 2015, INT J CANCER, V137, P1258, DOI 10.1002/ijc.29488
   Johnson CH, 2015, CELL METAB, V21, P891, DOI 10.1016/j.cmet.2015.04.011
   Kang MS, 2017, SEMIN IMMUNOL, V32, P3, DOI 10.1016/j.smim.2017.04.003
   Kesselring R, 2016, CANCER CELL, V29, P684, DOI 10.1016/j.ccell.2016.03.014
   Khazaie K, 2012, P NATL ACAD SCI USA, V109, P10462, DOI 10.1073/pnas.1207230109
   Kostic AD, 2013, CELL HOST MICROBE, V14, P207, DOI 10.1016/j.chom.2013.07.007
   Kostic AD, 2012, GENOME RES, V22, P292, DOI 10.1101/gr.126573.111
   Kyrgiou M, 2017, BMJ-BRIT MED J, V356, DOI 10.1136/bmj.j477
   Lasry A, 2016, NAT IMMUNOL, V17, P230, DOI 10.1038/ni.3384
   Lévy J, 2015, NAT CELL BIOL, V17, P1062, DOI 10.1038/ncb3206
   Liang QY, 2017, CLIN CANCER RES, V23, P2061, DOI 10.1158/1078-0432.CCR-16-1599
   Louis P, 2014, NAT REV MICROBIOL, V12, P661, DOI 10.1038/nrmicro3344
   Luddy KA, 2014, FRONT IMMUNOL, V5, P1, DOI 10.3389/fimmu.2014.00429
   Lynch SV, 2016, NEW ENGL J MED, V375, P2369, DOI 10.1056/NEJMra1600266
   Malik A, 2016, J CLIN INVEST, V126, P4469, DOI 10.1172/JCI88625
   Man SM, 2015, CELL, V162, P45, DOI 10.1016/j.cell.2015.06.001
   Mantovani A, 2008, NATURE, V454, P436, DOI 10.1038/nature07205
   Marchesi JR, 2016, GUT, V65, P330, DOI 10.1136/gutjnl-2015-309990
   Mehta RS, 2017, JAMA ONCOL, V3, P921, DOI 10.1001/jamaoncol.2016.6374
   Mima K, 2016, CLIN TRANSL GASTROEN, V7, DOI 10.1038/ctg.2016.53
   Mima K, 2016, GUT, V65, P1973, DOI 10.1136/gutjnl-2015-310101
   Mima K, 2015, JAMA ONCOL, V1, P653, DOI 10.1001/jamaoncol.2015.1377
   Momen-Heravi F, 2017, INT J CANCER, V140, P646, DOI 10.1002/ijc.30486
   Moschen AR, 2016, CELL HOST MICROBE, V19, P455, DOI 10.1016/j.chom.2016.03.007
   Nakatsu G, 2015, NAT COMMUN, V6, DOI 10.1038/ncomms9727
   Nosho K, 2016, WORLD J GASTROENTERO, V22, P557, DOI 10.3748/wjg.v22.i2.557
   O'Keefe SJD, 2016, NAT REV GASTRO HEPAT, V13, P691, DOI 10.1038/nrgastro.2016.165
   O'Keefe SJD, 2015, NAT COMMUN, V6, DOI 10.1038/ncomms7342
   O'Toole PW, 2017, NAT MICROBIOL, V2, DOI 10.1038/nmicrobiol.2017.57
   Ohkusa T, 2003, GUT, V52, P79, DOI 10.1136/gut.52.1.79
   Pascal V, 2017, GUT, V66, P813, DOI 10.1136/gutjnl-2016-313235
   Peuker K, 2016, NAT MED, V22, P506, DOI 10.1038/nm.4072
   Routy B, 2018, SCIENCE, V359, P91, DOI 10.1126/science.aan3706
   Roy S, 2017, NAT REV CANCER, V17, P271, DOI 10.1038/nrc.2017.13
   Rubinstein MR, 2013, CELL HOST MICROBE, V14, P195, DOI 10.1016/j.chom.2013.07.012
   Rutkowski MR, 2015, CANCER CELL, V27, P27, DOI 10.1016/j.ccell.2014.11.009
   Schnorr SL, 2014, NAT COMMUN, V5, DOI 10.1038/ncomms4654
   Sears CL, 2014, J CLIN INVEST, V124, P4166, DOI 10.1172/JCI72334
   Sears CL, 2014, CELL HOST MICROBE, V15, P317, DOI 10.1016/j.chom.2014.02.007
   Sender R, 2016, PLOS BIOL, V14, DOI 10.1371/journal.pbio.1002533
   Shah MS, 2018, GUT, V67, P882, DOI 10.1136/gutjnl-2016-313189
   Shanahan F, 2017, GUT, V66, P1709, DOI 10.1136/gutjnl-2017-313872
   Shields CED, 2016, J INFECT DIS, V214, P122, DOI 10.1093/infdis/jiw069
   Siegel RL, 2017, JNCI-J NATL CANCER I, V109, DOI 10.1093/jnci/djw322
   Singh N, 2014, IMMUNITY, V40, P128, DOI 10.1016/j.immuni.2013.12.007
   Song MY, 2015, GASTROENTEROLOGY, V148, P1244, DOI 10.1053/j.gastro.2014.12.035
   Sonnenburg ED, 2016, NATURE, V529, P212, DOI 10.1038/nature16504
   Sonnenburg JL, 2016, NATURE, V535, P56, DOI 10.1038/nature18846
   Sun T, 2017, ONCOTARGET, V8, P444, DOI 10.18632/oncotarget.13443
   Tilg H, 2011, J CLIN INVEST, V121, P2126, DOI 10.1172/JCI58109
   Tlaskalova-Hogenova H, 2014, CANCER J, V20, P217, DOI 10.1097/PPO.0000000000000052
   Tomkovich S, 2017, CANCER RES, V77, P2620, DOI 10.1158/0008-5472.CAN-16-3472
   Tsoi H, 2017, GASTROENTEROLOGY, V152, P1419, DOI 10.1053/j.gastro.2017.01.009
   Uronis JM, 2009, PLOS ONE, V4, DOI 10.1371/journal.pone.0006026
   Vandeputte D, 2016, GUT, V65, P57, DOI 10.1136/gutjnl-2015-309618
   Veziant J, 2016, WORLD J CLIN ONCOL, V7, P293, DOI 10.5306/wjco.v7.i3.293
   Viennois E, 2017, CANCER RES, V77, P27, DOI [10.1158/0008-5472.CAN-16-1359, 10.1158/0008-5472.can-16-1359]
   Viljoen KS, 2015, PLOS ONE, V10, DOI 10.1371/journal.pone.0119462
   Vital M, 2014, MBIO, V5, DOI 10.1128/mBio.00889-14
   Watt E, 2016, MICROBIOME, V4, DOI 10.1186/s40168-016-0207-9
   West NR, 2015, NAT REV IMMUNOL, V15, P615, DOI 10.1038/nri3896
   Wong SH, 2017, GASTROENTEROLOGY, V153, P1621, DOI 10.1053/j.gastro.2017.08.022
   Wu SG, 2009, NAT MED, V15, P1016, DOI 10.1038/nm.2015
   Yang YZ, 2017, GASTROENTEROLOGY, V152, P851, DOI 10.1053/j.gastro.2016.11.018
   Yazici C, 2017, GUT, V66, P1983, DOI 10.1136/gutjnl-2016-313321
   Yu J, 2017, GUT, V66, P70, DOI 10.1136/gutjnl-2015-309800
   Yu TC, 2017, CELL, V170, P548, DOI 10.1016/j.cell.2017.07.008
   Yu YN, 2015, ONCOTARGET, V6, P32013, DOI 10.18632/oncotarget.5166
   Zhou YJ, 2017, ONCOTARGET, V8, P49574, DOI 10.18632/oncotarget.17319
   Zmora N, 2017, MUCOSAL IMMUNOL, V10, P865, DOI 10.1038/mi.2017.19
NR 117
TC 454
Z9 501
U1 18
U2 206
PU CELL PRESS
PI CAMBRIDGE
PA 50 HAMPSHIRE ST, FLOOR 5, CAMBRIDGE, MA 02139 USA
SN 1535-6108
EI 1878-3686
J9 CANCER CELL
JI Cancer Cell
PD JUN 11
PY 2018
VL 33
IS 6
BP 954
EP 964
DI 10.1016/j.ccell.2018.03.004
PG 11
WC Oncology; Cell Biology
WE Science Citation Index Expanded (SCI-EXPANDED)
SC Oncology; Cell Biology
GA GJ2CB
UT WOS:000435074300003
PM 29657127
OA hybrid
HC Y
HP N
DA 2024-01-22
ER

PT J
AU Ianiro, G
   Bruno, G
   Lopetuso, L
   Beghella, FB
   Laterza, L
   D'Aversa, F
   Gigante, G
   Cammarota, G
   Gasbarrini, A
AF Ianiro, Gianluca
   Bruno, Giovanni
   Lopetuso, Loris
   Beghella, Francesca Bartoli
   Laterza, Lucrezia
   D'Aversa, Francesca
   Gigante, Giovanni
   Cammarota, Giovanni
   Gasbarrini, Antonio
TI Role of Yeasts in Healthy and Impaired Gut Microbiota: The Gut Mycome
SO CURRENT PHARMACEUTICAL DESIGN
LA English
DT Article
DE Gut mycome; gut microbiota; Saccharomyces boulardii; yeasts
ID ANTIBIOTIC-ASSOCIATED DIARRHEA; CLOSTRIDIUM-DIFFICILE DISEASE;
   GENOME-WIDE ASSOCIATION; SACCHAROMYCES-BOULARDII; CANDIDA-ALBICANS;
   ULCERATIVE-COLITIS; FUNGAL-INFECTIONS; CROHNS-DISEASE; HUMAN VOLUNTEERS;
   DIVERSITY
AB Although several studies have been published on the gut microbiota composition, they are mainly focused on bacteria. Therefore, the world of gut yeasts, the "gut mycome", is still unclear. Over the last years, brand new gut microbiota analysis techniques have been applied to the study of yeasts, with exciting results both in health and in disease. A therapeutic potential for many gastrointestinal and extra-intestinal diseases has been recognized for selected yeast strains, such as Saccharomyces boulardii. This narrative review represents an overview of the new evidences regarding the "gut mycome".
C1 [Ianiro, Gianluca; Bruno, Giovanni; Lopetuso, Loris; Beghella, Francesca Bartoli; Laterza, Lucrezia; D'Aversa, Francesca; Gigante, Giovanni; Cammarota, Giovanni; Gasbarrini, Antonio] Univ Cattolica Sacro Cuore, A Gemelli Univ Hosp, Gastroenterol Unit, IT-00168 Rome, Italy.
C3 Catholic University of the Sacred Heart; IRCCS Policlinico Gemelli
RP Gasbarrini, A (通讯作者)，Univ Cattolica Sacro Cuore, A Gemelli Univ Hosp, Largo A Gemelli 8, I-00168 Rome, Italy.
EM agasbarrini@rm.unicatt.it
RI Laterza, Lucrezia/AAC-5932-2019; Cammarota, Giovanni/AAD-1732-2022;
   Ianiro, Gianluca/K-5578-2016; Gasbarrini, Antonio/AAB-8487-2019;
   Lopetuso, Loris Riccardo/AAC-9065-2019
OI Laterza, Lucrezia/0000-0001-5515-1197; Cammarota,
   Giovanni/0000-0002-3626-6148; Ianiro, Gianluca/0000-0002-8318-0515;
   Gasbarrini, Antonio/0000-0002-6230-1779; Gasbarrini,
   Antonio/0000-0003-4863-6924; Beghella Bartoli,
   Francesco/0000-0001-9017-0318
CR Agirbasli H, 2005, MYCOPATHOLOGIA, V159, P515, DOI 10.1007/s11046-005-3451-2
   [Anonymous], 1977, Gazette Medicale de France
   [Anonymous], AN J CLIN NUTR
   Aupas JL, 1983, MED CHIR DIG, V12, P77
   Barc MC, 2008, ANAEROBE, V14, P229, DOI 10.1016/j.anaerobe.2008.04.003
   Bernhardt H, 1997, SCAND J GASTROENTERO, V32, P102, DOI 10.1080/00365521.1997.11720731
   Brandao RL, 1998, APPL ENVIRON MICROB, V64, P564
   Burrus CJ, 2012, MED HYPOTHESES, V79, P784, DOI 10.1016/j.mehy.2012.08.029
   Buts JP, 2009, DIGEST DIS SCI, V54, P15, DOI 10.1007/s10620-008-0322-y
   Canonici A, 2012, PLOS ONE, V7, DOI 10.1371/journal.pone.0045047
   Canonici A, 2011, PLOS ONE, V6, DOI 10.1371/journal.pone.0018427
   Castagliuolo I, 1999, INFECT IMMUN, V67, P302, DOI 10.1128/IAI.67.1.302-307.1999
   Chen XH, 2006, J BIOL CHEM, V281, P24449, DOI 10.1074/jbc.M605200200
   Chen Y, 2011, DIAGN MICR INFEC DIS, V70, P492, DOI 10.1016/j.diagmicrobio.2010.04.005
   Cheng SC, 2011, J LEUKOCYTE BIOL, V90, P357, DOI 10.1189/jlb.1210702
   Cindoruk M, 2007, HELICOBACTER, V12, P309, DOI 10.1111/j.1523-5378.2007.00516.x
   Conti HR, 2009, J EXP MED, V206, P299, DOI 10.1084/jem.20081463
   Czerucka D, 2000, INFECT IMMUN, V68, P5998, DOI 10.1128/IAI.68.10.5998-6004.2000
   Elmer GW, 1995, MICROECOL T, V25, P23
   Falgier C, 2011, PEDIATR RES, V69, P384, DOI 10.1203/PDR.0b013e31821269d5
   Ferwerda B, 2009, NEW ENGL J MED, V361, P1760, DOI 10.1056/NEJMoa0901053
   Franke A, 2010, NAT GENET, V42, P292, DOI 10.1038/ng.553
   Gilchrist KB, 2012, J INFECT DIS, V206, P1473, DOI 10.1093/infdis/jis464
   Glocker EO, 2009, NEW ENGL J MED, V361, P1727, DOI 10.1056/NEJMoa0810719
   Gringhuis SI, 2012, NAT IMMUNOL
   Guslandi M, 2000, DIGEST DIS SCI, V45, P1462, DOI 10.1023/A:1005588911207
   Guslandi M, 2003, EUR J GASTROEN HEPAT, V15, P697, DOI 10.1097/00042737-200306000-00017
   HOCHTER W, 1990, MUNCHEN MED WOCHEN, V132, P188
   Hoffmann C, 2013, PLOS ONE, V8, DOI 10.1371/journal.pone.0066019
   Iliev Iliyan D., 2012, SCIENCE, V336, P1314
   Jahn HU, 1996, DIGESTION, V57, P95, DOI 10.1159/000201320
   Joossens S, 2002, GASTROENTEROLOGY, V122, P1242, DOI 10.1053/gast.2002.32980
   KLEIN SM, 1993, PHARMACEUT RES, V10, P1615, DOI 10.1023/A:1018924820333
   Kollaritsch H, 1993, Fortschr Med, V111, P152
   Kumamoto CA, 2005, ANNU REV MICROBIOL, V59, P113, DOI 10.1146/annurev.micro.59.030804.121034
   LeibundGut-Landmann S, 2007, NAT IMMUNOL, V8, P630, DOI 10.1038/ni1460
   Lewis SJ, 1998, J INFECTION, V36, P171, DOI 10.1016/S0163-4453(98)80008-X
   Lozupone CA, 2012, NATURE, V489, P220, DOI 10.1038/nature11550
   Maccaferri S, 2011, DIGEST DIS, V29, P525, DOI 10.1159/000332966
   MacKenzie DA, 2008, YEAST, V25, P501, DOI 10.1002/yea.1601
   Malfertheiner P, 2012, GUT, V61, P646, DOI 10.1136/gutjnl-2012-302084
   Malgoire JY, 2005, J CLIN MICROBIOL, V43, P1133, DOI 10.1128/JCM.43.3.1133-1137.2005
   Mansour-Ghanaei F, 2003, WORLD J GASTROENTERO, V9, P1832, DOI 10.3748/wjg.v9.i8.1832
   Mason KL, 2012, INFECT IMMUN, V80, P3371, DOI 10.1128/IAI.00449-12
   McFarland LV, 2006, AM J GASTROENTEROL, V101, P812, DOI 10.1111/j.1572-0241.2006.00465.x
   MCFARLAND LV, 1994, JAMA-J AM MED ASSOC, V271, P1913, DOI 10.1001/jama.271.24.1913
   McGovern DPB, 2010, NAT GENET, V42, P332, DOI 10.1038/ng.549
   Nam YD, 2008, J MICROBIOL, V46, P491, DOI 10.1007/s12275-008-0199-7
   Ott SJ, 2008, SCAND J GASTROENTERO, V43, P831, DOI 10.1080/00365520801935434
   Payne S, 2003, CURR ISSUES INTEST M, V4, P1
   PLEIN K, 1993, Z GASTROENTEROL, V31, P129
   POTHOULAKIS C, 1993, GASTROENTEROLOGY, V104, P1108, DOI 10.1016/0016-5085(93)90280-P
   Qin JJ, 2010, NATURE, V464, P59, DOI 10.1038/nature08821
   Santamaría R, 2011, IMMUNOBIOLOGY, V216, P1212, DOI 10.1016/j.imbio.2011.08.004
   Scanlan PD, 2008, ISME J, V2, P1183, DOI 10.1038/ismej.2008.76
   Scarpellini E, 2008, DIGEST DIS, V26, P175, DOI 10.1159/000116776
   Schulze J, 2009, DTSCH ARZTEBL INT, V106, P837, DOI 10.3238/arztebl.2009.0837
   Seow CH, 2009, AM J GASTROENTEROL, V104, P1426, DOI 10.1038/ajg.2009.79
   Standaert-Vitse A, 2009, AM J GASTROENTEROL, V104, P1745, DOI 10.1038/ajg.2009.225
   Swidsinski A, 2008, GASTROENTEROLOGY, V135, P568, DOI 10.1053/j.gastro.2008.04.017
   Taylor PR, 2007, NAT IMMUNOL, V8, P31, DOI 10.1038/ni1408
   Temmerman R., 2001, Mededelingen Faculteit Landbouwkundige en Toegepaste Biologische Wetenschappen Universiteit Gent, V66, P535
   Thygesen JB, 2012, BMJ CASE REP, DOI 10.1136/bcr.06.2011.4412
   Wu GD, 2011, SCIENCE, V334, P105, DOI 10.1126/science.1208344
   Young VB, 2012, CURR OPIN GASTROEN, V28, P63, DOI 10.1097/MOG.0b013e32834d61e9
   Zbinden Reinhard, 1999, Microbial Ecology in Health and Disease, V11, P158, DOI 10.1080/089106099435736
   Zocco MA, 2012, AM J GASTROENTEROL, V107, P1441, DOI 10.1038/ajg.2012.222
NR 67
TC 50
Z9 54
U1 6
U2 38
PU BENTHAM SCIENCE PUBL LTD
PI SHARJAH
PA EXECUTIVE STE Y-2, PO BOX 7917, SAIF ZONE, 1200 BR SHARJAH, U ARAB
   EMIRATES
SN 1381-6128
EI 1873-4286
J9 CURR PHARM DESIGN
JI Curr. Pharm. Design
PY 2014
VL 20
IS 28
BP 4565
EP 4569
DI 10.2174/13816128113196660723
PG 5
WC Pharmacology & Pharmacy
WE Science Citation Index Expanded (SCI-EXPANDED)
SC Pharmacology & Pharmacy
GA AK6AQ
UT WOS:000338510000012
PM 24180411
DA 2024-01-22
ER

PT J
AU Vrij, AA
   Oberndorff-Klein-Woolthuis, A
   Dijkstra, G
   de Jong, AE
   Wagenvoord, R
   Hemker, HC
   Stockbrügger, RW
AF Vrij, Anton A.
   Oberndorff-Klein-Woolthuis, Ardi
   Dijkstra, Gerard
   de Jong, Andrea E.
   Wagenvoord, Rob
   Hemker, Hendrik C.
   Stockbrugger, Reinhold W.
TI Thrombin generation in mesalazine refractory ulcerative colitis and the
   influence of low molecular weight heparin
SO JOURNAL OF THROMBOSIS AND THROMBOLYSIS
LA English
DT Article
DE low molecular weight heparin; reviparin; thrombin; ulcerative colitis
ID INFLAMMATORY-BOWEL-DISEASE; GIANT-CELL ARTERITIS; CROHNS-DISEASE; VENOUS
   THROMBOSIS; CLINICAL-TRIALS; PLASMA; COAGULATION; THERAPY;
   COMPLICATIONS; FIBRINOLYSIS
AB Background In ulcerative colitis (UC), a state of hypercoagulation has frequently been observed. Low molecular weight heparin (LMWH) has shown beneficial effects as an adjuvant treatment of steroid refractory UC in open trials. We assessed potential therapeutic effects of the LMWH reviparin in hospitalised patients with mesalazine refractory UC, as well as its influence on haemostasis factors. Methods Twenty-nine patients with mild-to-moderately active UC were included in a double-blind placebo controlled trial. All patients had a flare-up of disease under mesalazine treatment. Reviparin (Clivarin (R)) 3,436 IU anti-Xa/0.6 ml or placebo s.c. was added, and self-administered twice daily for 8 weeks. Patients were monitored for possible adverse events and changes in clinical symptoms. Endoscopical, histological, biochemical and haemostasis parameters were analysed.
   Results Tolerability and compliance were excellent and no serious adverse events occurred. No significant differences were observed on the clinical, endoscopical and histological outcome, as compared to placebo. A high intrinsic and extrinsic thrombin potential was found before LMWH therapy. However, the significant reduction in the thrombin generation by LMWH was not related to the reduction in disease activity.
   Conclusion The LMWH reviparine reduces thrombin generation in patients with mild-to-moderately active, mesalazine refractory UC, but is not associated with a reduction in disease activity.
C1 Twenteborg Hosp Almelo, Dept Internal Med & Gastroenterol, NL-7600 SZ Almelo, Netherlands.
   Univ Hosp Maastricht, Dept Gastroenterol, NL-6202 AZ Maastricht, Netherlands.
   Univ Groningen, Univ Med Ctr Groningen, NL-9700 RB Groningen, Netherlands.
   Maastricht Univ, Dept Biochem, NL-6229 ER Maastricht, Netherlands.
C3 Maastricht University; Maastricht University Medical Centre (MUMC);
   University of Groningen; Maastricht University
RP Vrij, AA (通讯作者)，Twenteborg Hosp Almelo, Dept Internal Med & Gastroenterol, Zilvermeeuw 1,PB 7600, NL-7600 SZ Almelo, Netherlands.
EM vrijaa@zoiinet.nl
RI van der Meulen, Andrea/AAU-9430-2020
OI van der Meulen, Andrea/0000-0001-9353-5431; Hemker,
   Coen/0000-0003-1669-2358; /0000-0003-4563-7462
CR Al Dieri R, 2004, J THROMB HAEMOST, V2, P1395, DOI 10.1111/j.1538-7836.2004.00798.x
   Baier K, 2005, PEDIATR RES, V57, P685, DOI 10.1203/01.PDR.0000156515.49293.F8
   Bernstein CN, 2001, THROMB HAEMOSTASIS, V85, P430
   BIEGHOLDT M, 1989, SEMIN THROMB HEMOST, V15, P409, DOI 10.1055/s-2007-1002740
   Bloom S, 2004, ALIMENT PHARM THER, V19, P871, DOI 10.1111/j.1365-2036.2004.01926.x
   BRAVERMAN D, 1978, AM J DIG DIS, V23, P1148, DOI 10.1007/BF01072894
   Collins CE, 1997, EUR J GASTROEN HEPAT, V9, P1213
   Deventer SJH, 2001, GASTROENTEROLOGY, V120, pA454, DOI 10.1016/S0016-5085(08)82250-0
   DHILLON AP, 1992, HISTOPATHOLOGY, V21, P127, DOI 10.1111/j.1365-2559.1992.tb00360.x
   Faber CG, 2003, PATHOPHYSIOL HAEMO T, V33, P52, DOI 10.1159/000071642
   GRAEF V, 1966, ARCH INTERN MED, V117, P377, DOI 10.1001/archinte.1966.03870090061010
   GUYATT G, 1989, GASTROENTEROLOGY, V96, P804, DOI 10.1016/0016-5085(89)90905-0
   Hemker HC, 2003, PATHOPHYSIOL HAEMO T, V33, P4, DOI 10.1159/000071636
   HEMKER HC, 1995, THROMB HAEMOSTASIS, V74, P134
   HIRSH J, 1991, NEW ENGL J MED, V324, P1565
   Korzenik JR, 1997, INFLAMM BOWEL DIS, V3, P87, DOI 10.1002/ibd.3780030205
   LAKE AM, 1978, AM J DIG DIS, V23, P897, DOI 10.1007/BF01072463
   LAM A, 1975, GASTROENTEROLOGY, V68, P245
   LENNARDJONES JE, 1989, SCAND J GASTROENTERO, V24, P2, DOI 10.3109/00365528909091339
   LICHTIGER S, 1994, NEW ENGL J MED, V330, P1841, DOI 10.1056/NEJM199406303302601
   OLSSON R, 1991, J INTERN MED, V229, P471, DOI 10.1111/j.1365-2796.1991.tb00378.x
   Sankoh AJ, 1997, STAT MED, V16, P2529, DOI 10.1002/(SICI)1097-0258(19971130)16:22<2529::AID-SIM692>3.0.CO;2-J
   SCHWARTZ KA, 1985, AM J HEMATOL, V19, P355, DOI 10.1002/ajh.2830190406
   SOUTO JC, 1995, DIGEST DIS SCI, V40, P1883, DOI 10.1007/BF02208650
   TALBOT RW, 1986, MAYO CLIN PROC, V61, P140, DOI 10.1016/S0025-6196(12)65200-8
   Vanschoonbeek K, 2004, J THROMB HAEMOST, V2, P476, DOI 10.1111/j.1538-7933.2004.00618.x
   VANWERSCH JWJ, 1990, J CLIN CHEM CLIN BIO, V28, P513
   Vrij AA, 1999, HAEMOSTASIS, V29, P326
   Vrij AA, 2000, EUR J CLIN INVEST, V30, P188
   Vrij AA, 2003, PATHOPHYSIOL HAEMO T, V33, P75, DOI 10.1159/000073850
   Vrij AA, 2001, SCAND J GASTROENTERO, V36, P41, DOI 10.1080/003655201753265091
   WAKEFIELD AJ, 1989, LANCET, V2, P1057
   WAKEFIELD AJ, 1991, GASTROENTEROLOGY, V100, P1279
   WEBBERLEY MJ, 1993, GUT, V34, P247, DOI 10.1136/gut.34.2.247
   Wielders S, 1997, THROMB HAEMOSTASIS, V77, P629
NR 35
TC 8
Z9 8
U1 0
U2 1
PU SPRINGER
PI DORDRECHT
PA VAN GODEWIJCKSTRAAT 30, 3311 GZ DORDRECHT, NETHERLANDS
SN 0929-5305
EI 1573-742X
J9 J THROMB THROMBOLYS
JI J. Thromb. Thrombolysis
PD OCT
PY 2007
VL 24
IS 2
BP 175
EP 182
DI 10.1007/s11239-006-9046-z
PG 8
WC Cardiac & Cardiovascular Systems; Hematology; Peripheral Vascular
   Disease
WE Science Citation Index Expanded (SCI-EXPANDED)
SC Cardiovascular System & Cardiology; Hematology
GA 200WR
UT WOS:000248794000015
PM 17308963
OA Green Submitted, hybrid
DA 2024-01-22
ER

PT J
AU Beswick, L
   Ye, B
   van Langenberg, DR
AF Beswick, Lauren
   Ye, Bei
   van Langenberg, Daniel R.
TI Toward an Algorithm for the Diagnosis and Management of CMV in Patients
   with Colitis
SO INFLAMMATORY BOWEL DISEASES
LA English
DT Review
DE cytomegalovirus; colitis; inflammatory bowel disease
ID INFLAMMATORY-BOWEL-DISEASE; SEVERE ULCERATIVE-COLITIS; ORGAN TRANSPLANT
   RECIPIENTS; STEM-CELL TRANSPLANTATION; HUMAN-IMMUNODEFICIENCY-VIRUS;
   REQUIRING COLONIC RESECTION; CYTOMEGALOVIRUS VIRAL LOAD; CROHNS-DISEASE;
   HEMOPHAGOCYTIC SYNDROME; CLINICAL-SIGNIFICANCE
AB Introduction: Concurrent cytomegalovirus (CMV) in inflammatory bowel disease-related colitis is an important yet complex clinical scenario associated with high rates of colectomy and other morbidity. This review aimed to examine the literature to produce a comprehensive diagnostic and treatment algorithm for the management of CMV in patients with colitis.
   Methods: A systematic literature review was conducted via PubMed/Medline databases until August 31, 2015, using multiple keywords in English language and where original data only presented.
   Results: This review discusses the concept of CMV reactivation which frequently occurs in inflammatory bowel disease-related colitis, most commonly in those presenting with steroid-refractory colitis. In this context, although signifying a poorer prognosis, in most cases, the virus is nonpathogenic and thus antiviral treatment is unhelpful. However, when reactivation gives rise to true CMV disease (colitis) as best discriminated by histology with immunohistochemistry (and the density of such) in colonic biopsy tissue, the patient does benefit from antivirals.
   Conclusion: Diagnostic-based patient selection and treatment is integral to optimal outcomes in CMV, and therefore we propose an algorithm based on these concepts that now requires prospective evaluation.
C1 [Beswick, Lauren; Ye, Bei; van Langenberg, Daniel R.] Eastern Hlth, Dept Gastroenterol, Melbourne, Vic, Australia.
   [Beswick, Lauren; Ye, Bei; van Langenberg, Daniel R.] Monash Univ, Eastern Hlth Clin Sch, Melbourne, Vic, Australia.
C3 Monash University
RP van Langenberg, DR (通讯作者)，Box Hill Hosp, Eastern Hlth, Dept Gastroenterol, Melbourne, Vic 3128, Australia.
EM daniel.van-langenberg@monash.edu
RI van Langenberg, Daniel R/H-4776-2019
OI van Langenberg, Daniel R/0000-0003-3662-6307
CR Adler SP, 1998, PEDIATR INFECT DIS J, V17, P200, DOI 10.1097/00006454-199803000-00006
   Al-Zafiri Raed, 2012, Gastroenterol Hepatol (N Y), V8, P230
   Alcalá MJ, 2000, MED CLIN-BARCELONA, V114, P201
   Andrews PA, 2011, TRANSPLANTATION, V92, P1181, DOI 10.1097/TP.0b013e318235c7fc
   Aratari A, 2008, DIGEST LIVER DIS, V40, P821, DOI 10.1016/j.dld.2008.03.014
   Ayre K, 2009, J CROHNS COLITIS, V3, P141, DOI 10.1016/j.crohns.2009.03.002
   Balzano A, 1997, EUR J GASTROEN HEPAT, V9, P173, DOI 10.1097/00042737-199702000-00012
   Beaugerie L, 1997, J ACQ IMMUN DEF SYND, V14, P423, DOI 10.1097/00042560-199704150-00005
   Boeckh M, 2011, HEMATOL-AM SOC HEMAT, P305, DOI 10.1182/asheducation-2011.1.305
   Boivin G, 1998, J CLIN MICROBIOL, V36, P2509, DOI 10.1128/JCM.36.9.2509-2513.1998
   Broers AEC, 2000, BLOOD, V95, P2240, DOI 10.1182/blood.V95.7.2240.007k08_2240_2245
   Clemente V, 2016, DIGEST LIVER DIS, V48, P371, DOI 10.1016/j.dld.2015.12.014
   COTTE L, 1993, J CLIN MICROBIOL, V31, P2066, DOI 10.1128/JCM.31.8.2066-2069.1993
   Cottone M, 2001, AM J GASTROENTEROL, V96, P773, DOI 10.1111/j.1572-0241.2001.03620.x
   Criscuoli V, 2004, DIGEST LIVER DIS, V36, P818, DOI 10.1016/j.dld.2004.05.013
   Criscuoli V, 2006, WORLD J GASTROENTERO, V12, P4813
   Criscuoli V, 2011, WORLD J GASTROENTERO, V17, P633, DOI 10.3748/wjg.v17.i5.633
   Criscuoli V, 2009, INFLAMM BOWEL DIS, V15, P810, DOI 10.1002/ibd.20742
   Cunha BA, 2010, INFECT DIS CLIN N AM, V24, P147, DOI 10.1016/j.idc.2009.10.008
   D'Ovidio V, 2008, J CLIN VIROL, V43, P180, DOI 10.1016/j.jcv.2008.06.002
   Dahlén R, 2015, SCAND J GASTROENTERO, V50, P1118, DOI 10.3109/00365521.2015.1031167
   de la Hoz RE, 2002, J CLIN VIROL, V25, pS1, DOI 10.1016/S1386-6532(02)00091-4
   Delvincourt M, 2014, ALIMENT PHARM THER, V39, P712, DOI 10.1111/apt.12650
   Demopoulos L, 2008, TRANSPL P, V40, P1407, DOI 10.1016/j.transproceed.2008.03.084
   Dimitroulia E, 2006, INFLAMM BOWEL DIS, V12, P879, DOI 10.1097/01.mib.0000231576.11678.57
   Dioverti MV, 2015, CURR OPIN INFECT DIS, V28, P317, DOI 10.1097/QCO.0000000000000173
   DOCKE WD, 1994, LANCET, V343, P268, DOI 10.1016/S0140-6736(94)91116-9
   Doménech E, 2008, INFLAMM BOWEL DIS, V14, P1373, DOI 10.1002/ibd.20498
   Durante-Mangoni E, 2015, J CLIN VIROL, V68, P37, DOI 10.1016/j.jcv.2015.04.017
   Eason JD, 2001, LIVER TRANSPLANT, V7, P693, DOI 10.1053/jlts.2001.26353
   Emery VC, 2000, LANCET, V355, P2032, DOI 10.1016/S0140-6736(00)02350-3
   Emery V, 2013, BRIT J HAEMATOL, V162, P25, DOI 10.1111/bjh.12363
   EYREBROOK IA, 1986, GUT, V27, P1419, DOI 10.1136/gut.27.12.1419
   Fuss IJ, 1996, J IMMUNOL, V157, P1261
   Garrido E, 2013, WORLD J GASTROENTERO, V19, P17, DOI 10.3748/wjg.v19.i1.17
   Gauss A, 2015, EUR J GASTROEN HEPAT, V27, P712, DOI 10.1097/MEG.0000000000000361
   Gerna Giuseppe, 2006, Herpes, V13, P4
   Gibson DJ, 2015, CLIN GASTROENTEROL H, V13, P330, DOI 10.1016/j.cgh.2014.07.041
   Helbling D, 2002, EUR J GASTROEN HEPAT, V14, P1393, DOI 10.1097/00042737-200212000-00018
   Herfarth HH, 2010, DIGEST DIS SCI, V55, P1053, DOI 10.1007/s10620-010-1146-0
   Hommes DW, 2004, INFLAMM BOWEL DIS, V10, P245, DOI 10.1097/00054725-200405000-00011
   Humar A, 1999, TRANSPLANTATION, V68, P1305, DOI 10.1097/00007890-199911150-00015
   Iida T, 2013, INFLAMM BOWEL DIS, V19, P1156, DOI 10.1097/MIB.0b013e31828075ce
   James DG, 2006, INFLAMM BOWEL DIS, V12, P573, DOI 10.1097/01.MIB.0000225333.83861.16
   Jones A, 2015, CLIN GASTROENTEROL H, V13, P949, DOI 10.1016/j.cgh.2014.09.042
   Kambham N, 2004, AM J SURG PATHOL, V28, P365, DOI 10.1097/00000478-200403000-00009
   Kandiel A, 2006, AM J GASTROENTEROL, V101, P2857, DOI 10.1111/j.1572-0241.2006.00869.x
   Karigane D, 2014, J INFECT CHEMOTHER, V20, P325, DOI 10.1016/j.jiac.2013.12.004
   Kim JJ, 2010, DIGEST DIS SCI, V55, P1059, DOI 10.1007/s10620-010-1126-4
   Kim YS, 2014, GUT LIVER, V8, P643, DOI 10.5009/gnl13427
   Kim YS, 2012, J CLIN GASTROENTEROL, V46, P51, DOI 10.1097/MCG.0b013e3182160c9c
   Kishore J, 2004, J MED MICROBIOL, V53, P1155, DOI 10.1099/jmm.0.45629-0
   Kojima T, 2006, SCAND J GASTROENTERO, V41, P706, DOI 10.1080/00365520500408584
   Koketsu S, 2004, DIS COLON RECTUM, V47, P1250, DOI 10.1007/s10350-004-0543-x
   Kotton CN, 2013, TRANSPLANTATION, V96, P333, DOI 10.1097/TP.0b013e31829df29d
   Landy Jonathan, 2013, J Crohns Colitis, V7, pe516, DOI 10.1016/j.crohns.2013.03.008
   Lawlor G, 2010, INFLAMM BOWEL DIS, V16, P1620, DOI 10.1002/ibd.21275
   Lazzarotto T, 2008, J CLIN VIROL, V41, P192, DOI 10.1016/j.jcv.2007.10.015
   Lévêque N, 2010, J MED VIROL, V82, P1694, DOI 10.1002/jmv.21877
   Ljungman P, 2002, CLIN INFECT DIS, V34, P1094, DOI 10.1086/339329
   Maconi G, 2005, DIGEST LIVER DIS, V37, P418, DOI 10.1016/j.dld.2005.01.011
   Matas AJ, 2004, ANN SURG, V240, P510, DOI 10.1097/01.sla.0000137140.79206.d0
   Matas AJ, 2004, ANN SURG, V240, P6
   Matsumoto S, 2014, EUR J GASTROEN HEPAT, V26, P282, DOI 10.1097/MEG.0000000000000028
   Matsuoka K, 2007, AM J GASTROENTEROL, V102, P331, DOI 10.1111/j.1572-0241.2006.00989.x
   Mattes FM, 2005, J INFECT DIS, V191, P89, DOI 10.1086/425905
   Mccoy MH, 2014, HUM PATHOL, V45, P48, DOI 10.1016/j.humpath.2013.07.040
   McCurdy JD, 2015, INFLAMM BOWEL DIS, V21, P2833, DOI 10.1097/MIB.0000000000000556
   McCurdy JD, 2015, CLIN GASTROENTEROL H, V13, P131, DOI 10.1016/j.cgh.2014.05.026
   Minami M, 2007, WORLD J GASTROENTERO, V13, P754, DOI 10.3748/wjg.v13.i5.754
   Miquel T, 2009, AM J GASTROENTEROL, V104, P252, DOI 10.1038/ajg.2008.24
   Mori T, 2004, BONE MARROW TRANSPL, V33, P431, DOI 10.1038/sj.bmt.1704369
   Mun JI, 2013, KOREAN J INTERN MED, V28, P352, DOI 10.3904/kjim.2013.28.3.352
   N'Guyen Y, 2011, INFLAMM BOWEL DIS, V17, pE116, DOI 10.1002/ibd.21770
   Nakase H, 2010, DIGEST DIS SCI, V55, P1498, DOI 10.1007/s10620-010-1162-0
   Nakase H, 2010, INFLAMM BOWEL DIS, V16, P550, DOI 10.1002/ibd.21047
   Nguyen M, 2011, ULCERS, V2011, DOI DOI 10.1155/2011/282507]
   Pearl DS, 2013, J CROHNS COLITIS, V7, P481, DOI 10.1016/j.crohns.2012.07.022
   Pillet S, 2015, INFLAMM BOWEL DIS, V21, P1580, DOI 10.1097/MIB.0000000000000412
   Pillet S, 2012, DIGEST LIVER DIS, V44, P541, DOI 10.1016/j.dld.2012.03.018
   POWELL RD, 1961, AM J MED, V30, P334, DOI 10.1016/0002-9343(61)90105-X
   Rahier JF, 2014, J CROHNS COLITIS, V8, P443, DOI 10.1016/j.crohns.2013.12.013
   Roblin X, 2012, INFLAMM BOWEL DIS, V18, pE1396, DOI 10.1002/ibd.21907
   Roblin X, 2011, AM J GASTROENTEROL, V106, P2001, DOI 10.1038/ajg.2011.202
   Rowshani AT, 2005, TRANSPLANTATION, V79, P381, DOI 10.1097/01.TP.0000148239.00384.F0
   Satoh S, 2005, TRANSPL P, V37, P1751, DOI 10.1016/j.transproceed.2005.03.072
   Söderberg-Nauclér C, 2006, J INTERN MED, V259, P219, DOI 10.1111/j.1365-2796.2006.01618.x
   Sun YQ, 2015, TRANSPL INFECT DIS, V17, P655, DOI 10.1111/tid.12420
   Takahashi Y, 2004, DIS COLON RECTUM, V47, P722, DOI 10.1007/s10350-003-0117-3
   Tanchanco R, 2008, TRANSPL P, V40, P1551, DOI 10.1016/j.transproceed.2008.03.081
   Turner D, 2010, GASTROENTEROLOGY, V138, P2282, DOI 10.1053/j.gastro.2010.02.047
   van Langenberg DR, 2011, J CROHNS COLITIS, V5, P469, DOI 10.1016/j.crohns.2011.04.010
   Vega R, 1999, AM J GASTROENTEROL, V94, P1053, DOI 10.1111/j.1572-0241.1999.01013.x
   Wada Y, 2003, DIS COLON RECTUM, V46, pS59, DOI 10.1097/01.DCR.0000087486.21981.C6
   Yoshino T, 2007, INFLAMM BOWEL DIS, V13, P1516, DOI 10.1002/ibd.20253
   Zidar N, 2015, VIRCHOWS ARCH, V466, P533, DOI 10.1007/s00428-015-1741-8
NR 96
TC 38
Z9 39
U1 0
U2 5
PU LIPPINCOTT WILLIAMS & WILKINS
PI PHILADELPHIA
PA TWO COMMERCE SQ, 2001 MARKET ST, PHILADELPHIA, PA 19103 USA
SN 1078-0998
EI 1536-4844
J9 INFLAMM BOWEL DIS
JI Inflamm. Bowel Dis.
PD DEC
PY 2016
VL 22
IS 12
BP 2966
EP 2976
DI 10.1097/MIB.0000000000000958
PG 11
WC Gastroenterology & Hepatology
WE Science Citation Index Expanded (SCI-EXPANDED)
SC Gastroenterology & Hepatology
GA EK4JR
UT WOS:000393893400022
PM 27763950
OA Bronze
DA 2024-01-22
ER

PT J
AU Liu, DY
   Pan, CS
   Liu, YY
   Wei, XH
   Zhou, CM
   Sun, K
   He, K
   Li, C
   Yan, L
   Fan, JY
   Wang, CS
   Hibi, T
   Liu, HN
   Han, JY
AF Liu, Duan-Yong
   Pan, Chun-Shui
   Liu, Yu-Ying
   Wei, Xiao-Hong
   Zhou, Chang-Man
   Sun, Kai
   He, Ke
   Li, Chong
   Yan, Li
   Fan, Jing-Yu
   Wang, Chuan-She
   Hibi, Toshifumi
   Liu, Hong-Ning
   Han, Jing-Yan
TI Huang Qi Jian Zhong Pellet Attenuates TNBS-Induced Colitis in Rats via
   Mechanisms Involving Improvement of Energy Metabolism
SO EVIDENCE-BASED COMPLEMENTARY AND ALTERNATIVE MEDICINE
LA English
DT Article
ID RHO-KINASE; CEREBRALCARE GRANULE(R); ULCERATIVE-COLITIS; CROHNS-DISEASE;
   LUNG INJURY; BLOOD-FLOW; IN-VITRO; INHIBITION; ACTIVATION; ISCHEMIA
AB Huang Qi Jian Zhong Pellet (HQJZ) is a famous Chinese medicine formula for treatment of various gastrointestinal tract diseases. This study investigated the role of HQJZ in 2,4,6-trinitrobenzene sulfonic acid- (TNBS-) induced colitis and its underlying mechanism. Colonic mucosal injury was induced by TNBS in the Sprague-Dawley rats. In the HQJZ treatment group, HQJZ was administered (2 g/kg) for 14 days starting from day 1 after TNBS infusion. Colonic mucosal injury occurred obviously 1 day after TNBS challenge and did not recover distinctively until day 15, including an increase in macro-and microscopic scores, a colonic weight index, a decrease in colonic length, a number of functional capillaries, and blood flow. Inverted intravital microscopy and ELISA showed colonic microcirculatory disturbances and inflammatory responses after TNBS stimulation, respectively. TNBS decreased occludin, RhoA, and ROCK-I, while increasing Rac-1, PAK-1, and phosphorylated myosin light chain. In addition, ATP content and ATP5D expression in colonic mucosa decreased after TNBS challenge. Impressively, treatment with HQJZ significantly attenuated all of the alterations evoked by TNBS, promoting the recovery of colonic injury. The present study demonstrated HQJZ as a multitargeting management for colonic mucosal injury, which set in motion mechanisms involving improvement of energy metabolism.
C1 [Liu, Duan-Yong; Liu, Hong-Ning] Jiangxi Univ Tradit Chinese Med, Nanchang 330004, Jiangxi, Peoples R China.
   [Liu, Duan-Yong; Pan, Chun-Shui; Liu, Yu-Ying; Wei, Xiao-Hong; Zhou, Chang-Man; Sun, Kai; He, Ke; Li, Chong; Yan, Li; Fan, Jing-Yu; Wang, Chuan-She; Han, Jing-Yan] Peking Univ, Hlth Sci Ctr, Tasly Microcirculat Res Ctr, Beijing 100191, Peoples R China.
   [Wang, Chuan-She; Han, Jing-Yan] Peking Univ, Sch Basic Med Sci, Dept Integrat Chinese & Western Med, Beijing 100191, Peoples R China.
   [Wang, Chuan-She; Han, Jing-Yan] Peking Univ, Sch Basic Med Sci, Dept Anat, Beijing 100191, Peoples R China.
   [Wang, Chuan-She; Han, Jing-Yan] State Adm Tradit Chinese Med, Key Lab Microcirculat, Beijing 100191, Peoples R China.
   [Hibi, Toshifumi; Han, Jing-Yan] Keio Univ, Sch Med, Dept Internal Med, Tokyo 1608582, Japan.
   [Liu, Hong-Ning] Jiangxi Univ TCM, Minist Educ, Key Lab Modern Preparat TCM, Nanchang 330004, Jiangxi, Peoples R China.
C3 Jiangxi University of Traditional Chinese Medicine; Peking University;
   Peking University; Peking University; Keio University; Jiangxi
   University of Traditional Chinese Medicine
RP Liu, HN (通讯作者)，Jiangxi Univ Tradit Chinese Med, Nanchang 330004, Jiangxi, Peoples R China.
EM lhongning@yahoo.com.cn; hanjingyan@bjmu.edu.cn
RI han, jingyan/HJG-6568-2022; Duanyong, Liu/GRS-6297-2022
FU Production of New Medicine Program of the Ministry of Science and
   Technology of the People's Republic of China [2008ZX09401]
FX This work was supported by the Production of New Medicine Program of the
   Ministry of Science and Technology of the People's Republic of China
   (2008ZX09401).
CR Al-Awadi FM, 2001, DIGEST DIS SCI, V46, P443, DOI 10.1023/A:1005629605443
   ATKINSON DE, 1968, BIOCHEMISTRY-US, V7, P4030, DOI 10.1021/bi00851a033
   Bai AP, 2010, BIOCHEM PHARMACOL, V80, P1708, DOI 10.1016/j.bcp.2010.08.009
   Butzner JD, 1996, GUT, V38, P568, DOI 10.1136/gut.38.4.568
   Chen X, 2011, BRAIN RES, V1372, P160, DOI 10.1016/j.brainres.2010.11.089
   de Kok S, 2011, METAB ENG, V13, P518, DOI 10.1016/j.ymben.2011.06.001
   Dignass AU, 1996, GASTROENTEROLOGY, V110, pA895
   Garcia JGN, 2001, J CLIN INVEST, V108, P689, DOI 10.1172/JCI12450
   González-Mariscal L, 2003, PROG BIOPHYS MOL BIO, V81, P1, DOI 10.1016/S0079-6107(02)00037-8
   Gui DK, 2013, CYTOKINE, V61, P970, DOI 10.1016/j.cyto.2013.01.008
   Haniadka R, 2013, FOOD FUNCT, V4, P845, DOI 10.1039/c3fo30337c
   Huang P, 2012, EXP NEUROL, V237, P453, DOI 10.1016/j.expneurol.2012.07.017
   Huang XP, 2012, BIOL PHARM BULL, V35, P449, DOI 10.1248/bpb.35.449
   Ivanov AI, 2005, BIOESSAYS, V27, P356, DOI 10.1002/bies.20203
   Jerkic M, 2010, INFLAMM BOWEL DIS, V16, P1859, DOI 10.1002/ibd.21288
   KAMEYAMA J, 1984, TOHOKU J EXP MED, V143, P253, DOI 10.1620/tjem.143.253
   Kanazawa I, 2009, AM J PHYSIOL-ENDOC M, V296, pE139, DOI 10.1152/ajpendo.90677.2008
   Katchar K, 2007, AM J PHYSIOL-GASTR L, V292, pG1263, DOI 10.1152/ajpgi.00409.2006
   Kim ID, 2010, ARCH PHARM RES, V33, P959, DOI 10.1007/s12272-010-0620-8
   Kruschewski M, 2001, DIGEST DIS SCI, V46, P2336, DOI 10.1023/A:1012334727509
   Kucharzik T, 2001, AM J PATHOL, V159, P2001, DOI 10.1016/S0002-9440(10)63051-9
   L.Feng, 2013, J ETHNOPHARMACOL, VVol S0378-8741, ppp
   Li M., 2011, SHANXI CHINESE MED, V32, P1134
   Lomer MCE, 2011, P NUTR SOC, V70, P329, DOI 10.1017/S0029665111000097
   Long YC, 2006, J CLIN INVEST, V116, P1776, DOI 10.1172/JCI29044
   Ludwig D, 1999, GUT, V45, P546, DOI 10.1136/gut.45.4.546
   Paris D, 2004, BRAIN RES, V999, P53, DOI 10.1016/j.brainres.2003.11.061
   Ravnic DJ, 2007, GUT, V56, P518, DOI 10.1136/gut.2006.101824
   Saito H, 1998, J IMMUNOL, V161, P1533
   Schmidt N, 2010, GUT, V59, P896, DOI 10.1136/gut.2009.203554
   Segain JP, 2003, GASTROENTEROLOGY, V124, P1180, DOI 10.1016/S0016-5085(03)00283-X
   Shamir R, 2009, J PEDIATR GASTR NUTR, V48, pS86, DOI 10.1097/MPG.0b013e3181a15ca0
   Soucy G, 2012, MODERN PATHOL, V25, P295, DOI 10.1038/modpathol.2011.120
   Sun K, 2006, CLIN HEMORHEOL MICRO, V34, P103
   Sun K, 2010, J ETHNOPHARMACOL, V130, P398, DOI 10.1016/j.jep.2010.05.030
   Tinsley JH, 1999, J BIOL CHEM, V274, P24930, DOI 10.1074/jbc.274.35.24930
   Tsai SJ, 2012, EUR J PHARMACOL, V689, P81, DOI 10.1016/j.ejphar.2012.05.018
   Tsuji T, 2002, J CELL BIOL, V157, P819, DOI 10.1083/jcb.200112107
   Wan CP, 2013, ACTA PHARMACOL SIN, V34, P522, DOI 10.1038/aps.2012.208
   Wei QY, 2011, INT J FOOD MICROBIOL, V150, P164, DOI 10.1016/j.ijfoodmicro.2011.07.034
   Xia L. J., 2010, J LIAONING U TRADIT, V12, P232
   Xing JJ, 2013, AM J PATHOL, V182, P1021, DOI 10.1016/j.ajpath.2012.11.022
   Yamamoto M, 2008, AM J PATHOL, V172, P521, DOI 10.2353/ajpath.2008.070076
   Yoshida M, 2001, ARTERIOSCL THROM VAS, V21, P1165, DOI 10.1161/hq0701.092143
   Zhang B, 2011, EUR J PHARM SCI, V44, P573, DOI 10.1016/j.ejps.2011.09.020
   Zhao N, 2010, AM J PHYSIOL-HEART C, V298, pH1166, DOI 10.1152/ajpheart.01186.2009
NR 46
TC 10
Z9 10
U1 0
U2 15
PU HINDAWI LTD
PI LONDON
PA ADAM HOUSE, 3RD FLR, 1 FITZROY SQ, LONDON, W1T 5HF, ENGLAND
SN 1741-427X
EI 1741-4288
J9 EVID-BASED COMPL ALT
JI Evid.-based Complement Altern. Med.
PY 2013
VL 2013
AR 574629
DI 10.1155/2013/574629
PG 14
WC Integrative & Complementary Medicine
WE Science Citation Index Expanded (SCI-EXPANDED)
SC Integrative & Complementary Medicine
GA 166FW
UT WOS:000320541100001
PM 23840258
OA Green Submitted, Green Published, gold
DA 2024-01-22
ER

PT J
AU Camilleri, M
AF Camilleri, M
TI GIH clinical research update: 2004-2005
SO CLINICAL GASTROENTEROLOGY AND HEPATOLOGY
LA English
DT Review
ID C-REACTIVE PROTEIN; CROHNS-DISEASE; PANCREATITIS; CANCER
AB This review highlights areas of clinical research in gastroenterology and hepatology that were published during the last year and were summarized during the most recent American Gastroenterological Association Plenary Session. The topics include a comparison of the risk of recurrent bleeding in patients taking clopidogrel versus aspirin plus a proton pump inhibitor, the introduction of rifaximin for the treatment of traveler's diarrhea, and the results of an oral vaccine for cholera tested in a high endemic area where there is also a high prevalence of human immunodeficiency virus infection. In inflammatory bowel disease, the impact of a biomarker of inflammation, C-reactive protein, to the response to a new biologic therapy is identified as potentially important because it might facilitate the selection of patients for these treatments. Results of device, endoscopic, and surgical treatment of obesity are reviewed, including the evidence of significant impact of surgery-induced weight loss on comorbid diseases. In the field of cancer, colonoscopic screening results in more polyps detected, downstaging of cancers identified, and improved cancer survival. A new familial syndrome associated with a serrated adenoma/carcinoma phenotype and variability in microsatellite instability is described. A controlled study demonstrates that a urine-derived substance, ulinastatin, reduces the risk of post-endoscopic retrograde cholangiopancreatography pancreatitis. Hepatic stellate cells are involved in the fibrogenesis associated with nonalcoholic fatty liver disease. These areas of clinical research demonstrate the breadth of significant advances that will impact on the clinical practice of gastroenterology and hepatology.
C1 Mayo Clin, CENTER Program, Rochester, MN 55905 USA.
C3 Mayo Clinic
RP Camilleri, M (通讯作者)，Mayo Clin, CENTER Program, Charlton 8-110,200 1st St SW, Rochester, MN 55905 USA.
EM camilleri.michael@mayo.edu
CR Andriulli A, 2004, CLIN GASTROENTEROL H, V2, P713, DOI 10.1016/S1542-3565(04)00295-2
   Buchwald H, 2004, JAMA-J AM MED ASSOC, V292, P1724, DOI 10.1001/jama.292.14.1724
   Cavallini G, 1996, NEW ENGL J MED, V335, P919, DOI 10.1056/NEJM199609263351302
   Chan FKL, 2005, NEW ENGL J MED, V352, P238, DOI 10.1056/NEJMoa042087
   *CLIN GUID ID, 1998, 984083 NIH
   FAGAN EA, 1982, EUR J CLIN INVEST, V12, P351, DOI 10.1111/j.1365-2362.1982.tb02244.x
   Feldstein AE, 2005, CLIN GASTROENTEROL H, V3, P384, DOI 10.1016/S1542-3565(04)00616-0
   Gent M, 1996, LANCET, V348, P1329, DOI 10.1016/s0140-6736(96)09457-3
   Gupta AK, 2005, CLIN GASTROENTEROL H, V3, P150, DOI 10.1016/S1542-3565(04)00664-0
   Hittelet A, 2003, CAN J GASTROENTEROL, V17, P329, DOI 10.1155/2003/182398
   HODGSON HJF, 1982, BRIT J CLIN PHARMACO, V14, P159, DOI 10.1111/j.1365-2125.1982.tb01957.x
   Infante RM, 2004, CLIN GASTROENTEROL H, V2, P135, DOI 10.1016/S1542-3565(03)00322-7
   Lange RA, 2005, NEW ENGL J MED, V352, P1248, DOI 10.1056/NEJMe058050
   Lucas MES, 2005, NEW ENGL J MED, V352, P757, DOI 10.1056/NEJMoa043323
   Mathus-Vliegen EMH, 2005, GASTROINTEST ENDOSC, V61, P19, DOI 10.1016/S0016-5107(04)02406-X
   Pepys MB, 2003, J CLIN INVEST, V111, P1805, DOI 10.1172/JCI200318921
   Sandborn WJ, 2004, GUT, V53, P1485, DOI 10.1136/gut.2003.035253
   Sinicrope FA, 2005, CLIN GASTROENTEROL H, V3, P216, DOI 10.1016/S1542-3565(04)00719-0
   Sjöström L, 2004, NEW ENGL J MED, V351, P2683, DOI 10.1056/NEJMoa035622
   Tsujino T, 2005, CLIN GASTROENTEROL H, V3, P376, DOI 10.1016/S1542-3565(04)00671-8
   Xu XH, 2005, GASTROENTEROLOGY, V128, P43, DOI 10.1053/j.gastro.2004.09.079
   Young J, 2005, CLIN GASTROENTEROL H, V3, P254, DOI 10.1016/S1542-3565(04)00673-1
NR 22
TC 0
Z9 0
U1 1
U2 1
PU ELSEVIER SCIENCE INC
PI NEW YORK
PA STE 800, 230 PARK AVE, NEW YORK, NY 10169 USA
SN 1542-3565
EI 1542-7714
J9 CLIN GASTROENTEROL H
JI Clin. Gastroenterol. Hepatol.
PD DEC
PY 2005
VL 3
IS 12
BP 1161
EP 1166
DI 10.1016/S1542-3565(05)00758-5
PG 6
WC Gastroenterology & Hepatology
WE Science Citation Index Expanded (SCI-EXPANDED)
SC Gastroenterology & Hepatology
GA 997HN
UT WOS:000234236200004
PM 16361039
OA Bronze
DA 2024-01-22
ER

PT J
AU Mizushima, T
   Ito, T
   Kishi, D
   Kai, Y
   Tamagawa, H
   Nezu, R
   Kiyono, H
   Matsuda, H
AF Mizushima, T
   Ito, T
   Kishi, D
   Kai, Y
   Tamagawa, H
   Nezu, R
   Kiyono, H
   Matsuda, H
TI Therapeutic effects of a new lymphocyte homing reagent FTY720 in
   interleukin-10 gene-deficient mice with colitis
SO INFLAMMATORY BOWEL DISEASES
LA English
DT Article
DE FTY720; inflammatory bowel disease; interleukin-10 gene-deficient mice;
   lymphocyte homing
ID INFLAMMATORY-BOWEL-DISEASE; CIRCULATING MATURE LYMPHOCYTES; ACTIVE
   CROHNS-DISEASE; CD4(+) T-CELLS; NECROSIS-FACTOR; IMMUNE-SYSTEM;
   IMMUNOSUPPRESSANT; INDUCTION; RESPONSES; ARTICLE
AB Background: FTY720 is a novel reagent that possesses potent immunosuppressive activity. The immunosuppression induced by FTY720 is mediated by completely different mechanisms from those of conventional immunosuppressants, that is, by altering the tissue distribution of lymphocytes rather than inhibiting activation. In this study, we examined the efficacy of FTY720 in the treatment of chronic colitis in an interleukin-10 gene-deficient (IL-10(-/-)) mouse model.
   Methods: FTY720 was administered orally for 4 weeks to IL-10(-/-) mice with clinical signs of colitis. The gross and histologic appearance of the colon and the numbers, phenotype, cytokine production, and apoptosis of lymphocytes were compared with those characteristics in a control group.
   Results: Single-dose administration of FTY720 resulted in the sequestration of circulating lymphocytes within the secondary lymphoid tissues. Four-week administration resulted in a significant reduction of the CD4(+) T lymphocytes subpopulation in the colonic lamina propria and IFN-gamma production of the colonic lymphocytes, accompanied by a significant decrease in the severity of colitis.
   Conclusions: Treatment of established colitis in IL-10(-/-) mice with FTY720 ameliorated the colitis, probably as a result of decreasing the number of lymphocytes in the colonic mucosa and an associated reduction in IFN-gamma production.
C1 Osaka Univ, Grad Sch Med, Suita, Osaka 5650871, Japan.
   Osaka Rosai Hosp, Dept Surg, Osaka, Japan.
   Univ Tokyo, Inst Med Sch, Dept Microbiol & Immunol, Div Mucosal Immunol, Tokyo, Japan.
C3 Osaka University; Osaka Rosai Hospital; University of Tokyo
RP Ito, T (通讯作者)，Osaka Univ, Grad Sch Med, 2-2 Yamadaoka, Suita, Osaka 5650871, Japan.
EM juki@surg1.med.osaka-u.ac.jp
RI Mizushima, Tsunekazu/AAS-7245-2020; Kiyono, Hiroshi/AAC-6735-2022
OI Mizushima, Tsunekazu/0000-0002-0825-6823; 
CR ADACHI K, 1995, BIOORG MED CHEM LETT, V5, P853, DOI 10.1016/0960-894X(95)00127-F
   Ansel KM, 2001, CURR OPIN IMMUNOL, V13, P172, DOI 10.1016/S0952-7915(00)00201-6
   Berg DJ, 1996, J CLIN INVEST, V98, P1010, DOI 10.1172/JCI118861
   Brinkmann V, 2002, J BIOL CHEM, V277, P21453, DOI 10.1074/jbc.C200176200
   Butcher EC, 1996, SCIENCE, V272, P60, DOI 10.1126/science.272.5258.60
   Chen S, 2001, TRANSPLANT P, V33, P3057, DOI 10.1016/S0041-1345(01)02306-5
   Chiba K, 1998, J IMMUNOL, V160, P5037
   Corazza N, 1999, J EXP MED, V190, P1479, DOI 10.1084/jem.190.10.1479
   Davidson NJ, 1996, J EXP MED, V184, P241, DOI 10.1084/jem.184.1.241
   Davidson NJ, 1998, J IMMUNOL, V161, P3143
   DeKeyser F, 1996, BAILLIERE CLIN RHEUM, V10, P25, DOI 10.1016/S1521-6942(96)80018-0
   Ding CH, 2003, CURR OPIN MOL THER, V5, P64
   Enosawa S, 1996, IMMUNOPHARMACOLOGY, V34, P171, DOI 10.1016/0162-3109(96)00132-4
   Fiocchi C, 1998, GASTROENTEROLOGY, V115, P182, DOI 10.1016/S0016-5085(98)70381-6
   Fiocchi C, 1997, ACTA GASTRO-ENT BELG, V60, P156
   Forbes A, 2002, ALIMENT PHARM THERAP, V16, P48, DOI 10.1046/j.1365-2036.16.s4.7.x
   Fujihashi K, 1996, J EXP MED, V183, P1929, DOI 10.1084/jem.183.4.1929
   Fujishima A., 2000, J PHOTOCH PHOTOBIO C, V1, P1, DOI DOI 10.1016/S1389-5567(00)00002-2
   FUJITA T, 1995, BIOORG MED CHEM LETT, V5, P847, DOI 10.1016/0960-894X(95)00126-E
   Ghosh S, 2003, NEW ENGL J MED, V348, P24, DOI 10.1056/NEJMoa020732
   Iijima H, 2001, REV MED VIROL, V11, P117, DOI 10.1002/rmv.307
   Iijima H, 1999, J EXP MED, V190, P607, DOI 10.1084/jem.190.5.607
   Ito H, 2003, CURR PHARM DESIGN, V9, P295, DOI 10.2174/1381612033391900
   Kiyono H, 2001, ACTA ODONTOL SCAND, V59, P145, DOI 10.1080/000163501750266738
   Kosaka T, 1999, INTERNAL MED, V38, P102, DOI 10.2169/internalmedicine.38.102
   KUHN R, 1993, CELL, V75, P263, DOI 10.1016/0092-8674(93)80068-P
   Li XK, 2001, CLIN EXP IMMUNOL, V123, P331, DOI 10.1046/j.1365-2249.2001.01434.x
   Lindsay JO, 2001, J IMMUNOL, V166, P7625, DOI 10.4049/jimmunol.166.12.7625
   Lúdvíksson BR, 1999, J IMMUNOL, V162, P4975
   MacDonald TT, 1999, CURR TOP MICROBIOL, V236, P113
   Mandala S, 2002, SCIENCE, V296, P346, DOI 10.1126/science.1070238
   Matsui T, 2003, AM J GASTROENTEROL, V98, P511
   Nakase H, 2000, J PHARMACOL EXP THER, V292, P15
   Parronchi P, 1997, AM J PATHOL, V150, P823
   Picarella D, 1997, J IMMUNOL, V158, P2099
   Pinschewer DD, 2000, J IMMUNOL, V164, P5761, DOI 10.4049/jimmunol.164.11.5761
   Podolsky DK, 2002, NEW ENGL J MED, V347, P417, DOI 10.1056/NEJMra0804647
   Pyne S, 2000, BIOCHEM J, V349, P385, DOI 10.1042/0264-6021:3490385
   Rennick DM, 1997, J LEUKOCYTE BIOL, V61, P389, DOI 10.1002/jlb.61.4.389
   Rizzello F, 2002, ALIMENT PHARM THER, V16, P40, DOI 10.1046/j.1365-2036.16.s4.6.x
   Sandborn WJ, 1999, INFLAMM BOWEL DIS, V5, P119, DOI 10.1097/00054725-199905000-00008
   Sandborn WJ, 1996, AM J GASTROENTEROL, V91, P423
   Sandborn WJ, 2002, AM J GASTROENTEROL, V97, P2962
   Sands BE, 2000, GASTROENTEROLOGY, V118, pS68, DOI 10.1016/S0016-5085(00)70007-2
   SARTOR RB, 1992, INFLAMM BOWEL DIS, P175
   Scribano ML, 2002, ALIMENT PHARM THERAP, V16, P35, DOI 10.1046/j.1365-2036.16.s4.16.x
   Shanahan F, 2001, GASTROENTEROLOGY, V120, P622, DOI 10.1053/gast.2001.22122
   Shanahan F, 2002, LANCET, V359, P62, DOI 10.1016/S0140-6736(02)07284-7
   STROBER W, 1995, CLIN IMMUNOLOGY, P1401
   Suzuki S, 1996, IMMUNOLOGY, V89, P518, DOI 10.1046/j.1365-2567.1996.d01-777.x
   Suzuki S, 1996, TRANSPLANTATION, V61, P200, DOI 10.1097/00007890-199601270-00006
   Takahashi I, 1997, GASTROENTEROLOGY, V112, P1876, DOI 10.1053/gast.1997.v112.pm9178680
   Watanabe N, 2003, DIGEST DIS SCI, V48, P408, DOI 10.1023/A:1021960401290
   Yanagawa Y, 1998, IMMUNOLOGY, V95, P591
NR 54
TC 58
Z9 68
U1 0
U2 2
PU OXFORD UNIV PRESS INC
PI CARY
PA JOURNALS DEPT, 2001 EVANS RD, CARY, NC 27513 USA
SN 1078-0998
EI 1536-4844
J9 INFLAMM BOWEL DIS
JI Inflamm. Bowel Dis.
PD MAY
PY 2004
VL 10
IS 3
BP 182
EP 192
DI 10.1097/00054725-200405000-00002
PG 11
WC Gastroenterology & Hepatology
WE Science Citation Index Expanded (SCI-EXPANDED)
SC Gastroenterology & Hepatology
GA 817NM
UT WOS:000221184200002
PM 15290910
DA 2024-01-22
ER

PT J
AU Li, SY
   Xu, K
   Cheng, Y
   Chen, L
   Yi, AL
   Xiao, ZF
   Zhao, XF
   Chen, MJ
   Tian, YT
   Meng, W
   Tang, ZY
   Zhou, SH
   Ruan, GC
   Wei, YL
AF Li, Siyu
   Xu, Kan
   Cheng, Yi
   Chen, Lu
   Yi, Ailin
   Xiao, Zhifeng
   Zhao, Xuefei
   Chen, Minjia
   Tian, Yuting
   Meng, Wei
   Tang, Zongyuan
   Zhou, Shuhong
   Ruan, Guangcong
   Wei, Yanling
TI The role of complex interactions between the intestinal flora and host
   in regulating intestinal homeostasis and inflammatory bowel disease
SO FRONTIERS IN MICROBIOLOGY
LA English
DT Review
DE intestinal flora; intestinal homeostasis; inflammatory bowel disease;
   short chain fatty acids (SCFAs); functional foods; gut metabolome; IBD
   therapies
ID ACTIVE ULCERATIVE-COLITIS; CHAIN FATTY-ACIDS; OLIGOFRUCTOSE-ENRICHED
   INULIN; INNATE LYMPHOID-CELLS; GUT MICROBIOTA; DENDRITIC CELLS;
   CROHNS-DISEASE; LACTOBACILLUS-RHAMNOSUS; TRYPTOPHAN-METABOLISM;
   PSYCHOLOGICAL STRESS
AB Pharmacological treatment of inflammatory bowel disease (IBD) is inefficient and difficult to discontinue appropriately, and enterobacterial interactions are expected to provide a new target for the treatment of IBD. We collected recent studies on the enterobacterial interactions among the host, enterobacteria, and their metabolite products and discuss potential therapeutic options. Intestinal flora interactions in IBD are affected in the reduced bacterial diversity, impact the immune system and are influenced by multiple factors such as host genetics and diet. Enterobacterial metabolites such as SCFAs, bile acids, and tryptophan also play important roles in enterobacterial interactions, especially in the progression of IBD. Therapeutically, a wide range of sources of probiotics and prebiotics exhibit potential therapeutic benefit in IBD through enterobacterial interactions, and some have gained wide recognition as adjuvant drugs. Different dietary patterns and foods, especially functional foods, are novel therapeutic modalities that distinguish pro-and prebiotics from traditional medications. Combined studies with food science may significantly improve the therapeutic experience of patients with IBD. In this review, we provide a brief overview of the role of enterobacteria and their metabolites in enterobacterial interactions, discuss the advantages and disadvantages of the potential therapeutic options derived from such metabolites, and postulate directions for further research.
C1 [Li, Siyu; Xu, Kan; Cheng, Yi; Chen, Lu; Yi, Ailin; Xiao, Zhifeng; Zhao, Xuefei; Chen, Minjia; Tian, Yuting; Meng, Wei; Tang, Zongyuan; Ruan, Guangcong; Wei, Yanling] Third Mil Med Univ, Army Med Univ, Daping Hosp, Dept Gastroenterol,Chongqing Key Lab Digest Malign, Chongqing, Peoples R China.
   [Li, Siyu; Xu, Kan] Army Med Univ, Basic Med Coll, Chongqing, Peoples R China.
   [Zhou, Shuhong] Third Mil Med Univ, Army Med Univ, Daping Hosp, Dept Lab Anim Ctr, Chongqing, Peoples R China.
C3 Army Medical University; Army Medical University; Army Medical
   University
RP Ruan, GC; Wei, YL (通讯作者)，Third Mil Med Univ, Army Med Univ, Daping Hosp, Dept Gastroenterol,Chongqing Key Lab Digest Malign, Chongqing, Peoples R China.
EM ruanguangcong@163.com; lingzi016@126.com
RI Liu, Yuxuan/JVO-7759-2024; Li, YiXue/JRW-6306-2023; lin,
   qing/JTU-4293-2023; Liu, Zhihao/JUF-7651-2023
FU National Natural Science Foundation of China [NSFC 82070571]; National
   Defense Technology 173 Program [2021-JCJQ-JJ-1083]; Clinical Technology
   Innovation and Cultivation Program of Army Medical University
   [CX2019JS222]
FX & nbsp;This research was funded by the National Natural Science
   Foundation of China, grant number NSFC 82070571, National Defense
   Technology 173 Program, grant number 2021-JCJQ-JJ-1083, and Clinical
   Technology Innovation and Cultivation Program of Army Medical
   University, grant number CX2019JS222.
CR Aggeletopoulou I, 2023, INT J MOL SCI, V24, DOI 10.3390/ijms24010623
   Agrawal M, 2022, NAT REV GASTRO HEPAT, V19, P399, DOI 10.1038/s41575-022-00593-y
   Agus A, 2018, CELL HOST MICROBE, V23, P716, DOI 10.1016/j.chom.2018.05.003
   Alexeev EE, 2018, AM J PATHOL, V188, P1183, DOI 10.1016/j.ajpath.2018.01.011
   Amiriani Taghi, 2020, Middle East J Dig Dis, V12, P27, DOI 10.15171/mejdd.2020.160
   Arifuzzaman M, 2022, NATURE, V611, P578, DOI 10.1038/s41586-022-05380-y
   Asea A, 2002, J BIOL CHEM, V277, P15028, DOI 10.1074/jbc.M200497200
   Auclair J, 2015, CLIN INFECT DIS, V60, pS135, DOI 10.1093/cid/civ179
   Badawy AAB, 2018, MED HYPOTHESES, V118, P129, DOI 10.1016/j.mehy.2018.06.021
   Baden MY, 2019, CIRCULATION, V140, P979, DOI 10.1161/CIRCULATIONAHA.119.041014
   Bansal T, 2010, P NATL ACAD SCI USA, V107, P228, DOI 10.1073/pnas.0906112107
   Banskota S, 2017, FREE RADICAL BIO MED, V106, P196, DOI 10.1016/j.freeradbiomed.2017.02.034
   Bassaganya-Riera J, 2012, PLOS ONE, V7, DOI 10.1371/journal.pone.0031238
   Basson AR, 2021, FOODS, V10, DOI 10.3390/foods10040774
   Begley M, 2005, FEMS MICROBIOL REV, V29, P625, DOI 10.1016/j.femsre.2004.09.003
   Benjamin JL, 2011, GUT, V60, P923, DOI 10.1136/gut.2010.232025
   Breton J, 2019, INFLAMM BOWEL DIS, V25, P1586, DOI 10.1093/ibd/izz006
   Bryant RV, 2018, NUTRIENTS, V10, DOI 10.3390/nu10091192
   Buonocore S, 2010, NATURE, V464, P1371, DOI 10.1038/nature08949
   BURKE DA, 1990, ALIMENT PHARM THERAP, V4, P123
   Burt RK, 2010, BLOOD, V116, P6123, DOI 10.1182/blood-2010-06-292391
   Buttimer C, 2022, FRONT MICROBIOL, V13, DOI 10.3389/fmicb.2022.936083
   Cadwell K, 2008, NATURE, V456, P259, DOI 10.1038/nature07416
   Cai J, 2022, CELL HOST MICROBE, V30, P289, DOI 10.1016/j.chom.2022.02.004
   Cai XK, 2019, FOOD FUNCT, V10, P6331, DOI 10.1039/c9fo01537j
   Caruso R, 2019, SCI IMMUNOL, V4, DOI 10.1126/sciimmunol.aaw4341
   Champagne CP, 2018, CURR OPIN FOOD SCI, V22, P160, DOI 10.1016/j.cofs.2018.04.008
   Chang PV, 2014, P NATL ACAD SCI USA, V111, P2247, DOI 10.1073/pnas.1322269111
   Chapman TP, 2020, LANCET GASTROENTEROL, V5, P63, DOI 10.1016/S2468-1253(19)30186-4
   Chen D, 2020, INT J BIOL MACROMOL, V158, P968, DOI 10.1016/j.ijbiomac.2020.04.248
   Chen GX, 2018, EBIOMEDICINE, V30, P317, DOI 10.1016/j.ebiom.2018.03.030
   Chen GJ, 2022, FOOD CHEM, V391, DOI 10.1016/j.foodchem.2022.133203
   Chen ZL, 2018, EUR J EPIDEMIOL, V33, P883, DOI 10.1007/s10654-018-0414-8
   Chiba M, 2019, INFLAMM BOWEL DIS, V25, pE146, DOI 10.1093/ibd/izz208
   Chicco F, 2021, INFLAMM BOWEL DIS, V27, P1, DOI 10.1093/ibd/izaa097
   Coates MD, 2017, ALIMENT PHARM THER, V46, P569, DOI 10.1111/apt.14226
   Coburn LA, 2016, INFLAMM BOWEL DIS, V22, P1847, DOI 10.1097/MIB.0000000000000790
   Coombes JL, 2008, NAT REV IMMUNOL, V8, P435, DOI 10.1038/nri2335
   Cox SR, 2020, GASTROENTEROLOGY, V158, P176, DOI 10.1053/j.gastro.2019.09.024
   Craig WJ, 2021, NUTRIENTS, V13, DOI 10.3390/nu13114144
   Cui L, 2021, INT J BIOL MACROMOL, V166, P1035, DOI 10.1016/j.ijbiomac.2020.10.259
   Damman CJ, 2012, AM J GASTROENTEROL, V107, P1452, DOI 10.1038/ajg.2012.93
   de las Casas-Engel M, 2013, J IMMUNOL, V190, P2301, DOI 10.4049/jimmunol.1201133
   De Marco S, 2018, EVID-BASED COMPL ALT, V2018, DOI 10.1155/2018/1756308
   De Preter V, 2007, AM J PHYSIOL-GASTR L, V292, pG358, DOI 10.1152/ajpgi.00052.2006
   De Preter V, 2013, CLIN TRANSL GASTROEN, V4, DOI 10.1038/ctg.2012.24
   De Simone C, 2011, MOL NUTR FOOD RES, V55, P229, DOI 10.1002/mnfr.201000074
   De Toro J, 2015, FRONT IMMUNOL, V6, DOI 10.3389/fimmu.2015.00203
   Devkota S, 2012, NATURE, V487, P104, DOI 10.1038/nature11225
   Di Vincenzo F, 2022, NUTRIENTS, V14, DOI 10.3390/nu14132664
   Ding L, 2015, ACTA PHARM SIN B, V5, P135, DOI 10.1016/j.apsb.2015.01.004
   Ding SJ, 2021, SCI CHINA LIFE SCI, V64, P1906, DOI 10.1007/s11427-020-1835-4
   Cruz BCD, 2020, APPL MICROBIOL BIOT, V104, P8837, DOI 10.1007/s00253-020-10863-x
   Dou XJ, 2020, ANIMALS-BASEL, V10, DOI [10.3390/ani10071154, 10.3390/ani10071154/]
   Elinav E, 2011, CELL, V145, P745, DOI 10.1016/j.cell.2011.04.022
   Elizei SS, 2017, MOL CELL BIOCHEM, V431, P55, DOI 10.1007/s11010-017-2975-3
   Ermann J, 2014, P NATL ACAD SCI USA, V111, pE2559, DOI 10.1073/pnas.1408540111
   Federici S, 2023, CLIN MICROBIOL INFEC, V29, P682, DOI 10.1016/j.cmi.2022.08.027
   Fei YQ, 2022, RESEARCH-CHINA, V2022, DOI 10.34133/2022/9863845
   Fiorucci S, 2021, DIGEST DIS SCI, V66, P674, DOI 10.1007/s10620-020-06715-3
   Fitzpatrick LR, 2020, FRONT PHYSIOL, V11, DOI 10.3389/fphys.2020.00564
   Forbes JD, 2016, INFLAMM BOWEL DIS, V22, P817, DOI 10.1097/MIB.0000000000000684
   Frank DN, 2007, P NATL ACAD SCI USA, V104, P13780, DOI 10.1073/pnas.0706625104
   Fu YW, 2022, FRONT IMMUNOL, V13, DOI 10.3389/fimmu.2022.1014881
   Fujimori S, 2009, NUTRITION, V25, P520, DOI 10.1016/j.nut.2008.11.017
   Furrie E, 2005, GUT, V54, P242, DOI 10.1136/gut.2004.044834
   Furusawa Y, 2013, NATURE, V504, P446, DOI 10.1038/nature12721
   Gadaleta RM, 2011, GUT, V60, P463, DOI 10.1136/gut.2010.212159
   Gao J, 2019, FRONT MICROBIOL, V10, DOI 10.3389/fmicb.2019.00477
   Gao J, 2018, FRONT CELL INFECT MI, V8, DOI 10.3389/fcimb.2018.00013
   Gaudier E, 2004, AM J PHYSIOL-GASTR L, V287, pG1168, DOI 10.1152/ajpgi.00219.2004
   Gearry RB, 2009, J CROHNS COLITIS, V3, P8, DOI 10.1016/j.crohns.2008.09.004
   Gibson GR, 2017, NAT REV GASTRO HEPAT, V14, P491, DOI 10.1038/nrgastro.2017.75
   Gou YR, 2019, J FUNCT FOODS, V61, DOI 10.1016/j.jff.2019.103502
   Gracie DJ, 2019, LANCET GASTROENTEROL, V4, P632, DOI 10.1016/S2468-1253(19)30089-5
   Grigg JB, 2017, J IMMUNOL, V198, P564, DOI 10.4049/jimmunol.1601621
   Gulick AM, 2001, BIOCHEMISTRY-US, V40, P10054, DOI 10.1021/bi010733b
   Guzman-Prado Y, 2020, INFLAMM BOWEL DIS, V26, P1819, DOI 10.1093/ibd/izaa087
   Hall AB, 2017, GENOME MED, V9, DOI 10.1186/s13073-017-0490-5
   Hang SY, 2019, NATURE, V576, P143, DOI 10.1038/s41586-019-1785-z
   Hansen VL, 2021, POULTRY SCI, V100, DOI 10.1016/j.psj.2021.01.007
   Hao HN, 2021, FRONT IMMUNOL, V12, DOI 10.3389/fimmu.2021.777147
   Hills RD, 2019, NUTRIENTS, V11, DOI 10.3390/nu11071613
   Hu SX, 2021, GUT, V70, P285, DOI 10.1136/gutjnl-2019-319706
   Huang YC, 2022, FRONT CELL INFECT MI, V12, DOI 10.3389/fcimb.2022.921075
   Hue S, 2006, J EXP MED, V203, P2473, DOI 10.1084/jem.20061099
   Hviid A, 2011, GUT, V60, P49, DOI 10.1136/gut.2010.219683
   Ianiro G, 2016, GUT, V65, P1906, DOI 10.1136/gutjnl-2016-312297
   Inagaki T, 2006, P NATL ACAD SCI USA, V103, P3920, DOI 10.1073/pnas.0509592103
   Innocenti T, 2023, INFLAMM BOWEL DIS, V29, P308, DOI 10.1093/ibd/izac122
   Ishikawa H, 2011, DIGESTION, V84, P128, DOI 10.1159/000322977
   Ishisono K, 2019, FRONT IMMUNOL, V10, DOI 10.3389/fimmu.2019.02979
   Izuddin WI, 2019, SCI REP-UK, V9, DOI 10.1038/s41598-019-46076-0
   Jahnel J, 2014, DRUG METAB DISPOS, V42, P1423, DOI 10.1124/dmd.114.058065
   Jakubczyk D, 2020, NUTRIENTS, V12, DOI 10.3390/nu12071973
   Joossens M, 2012, GUT, V61, P958, DOI 10.1136/gutjnl-2011-300413
   Kanwal S, 2020, J FUNCT FOODS, V64, DOI 10.1016/j.jff.2019.103641
   Kaplan GG, 2021, NAT REV GASTRO HEPAT, V18, P56, DOI 10.1038/s41575-020-00360-x
   Kaur R, 2017, INT J BIOL MACROMOL, V95, P438, DOI 10.1016/j.ijbiomac.2016.11.066
   Kawahara M, 2015, INT IMMUNOPHARMACOL, V26, P295, DOI 10.1016/j.intimp.2015.04.004
   Kim H, 2012, MOL CELLS, V33, P479, DOI 10.1007/s10059-012-2266-5
   Kim MH, 2013, GASTROENTEROLOGY, V145, P396, DOI 10.1053/j.gastro.2013.04.056
   Kinchen J, 2018, CELL, V175, P372, DOI 10.1016/j.cell.2018.08.067
   Kobori A, 2010, J GASTROENTEROL, V45, P999, DOI 10.1007/s00535-010-0245-1
   Koleva PT, 2012, BRIT J NUTR, V108, P1633, DOI 10.1017/S0007114511007203
   Krzystek-Korpacka M, 2020, INT J MOL SCI, V21, DOI 10.3390/ijms21051641
   Kudelka MR, 2020, NAT REV GASTRO HEPAT, V17, P597, DOI 10.1038/s41575-020-0331-7
   Kudelka MR, 2016, P NATL ACAD SCI USA, V113, P14787, DOI 10.1073/pnas.1612158114
   Lamas B, 2016, NAT MED, V22, P598, DOI 10.1038/nm.4102
   Lavelle A, 2020, NAT REV GASTRO HEPAT, V17, P223, DOI 10.1038/s41575-019-0258-z
   Ledder O, 2018, INFLAMM BOWEL DIS, V24, P1676, DOI 10.1093/ibd/izy067
   Lee D, 2018, INFLAMM BOWEL DIS, V24, P1368, DOI 10.1093/ibd/izy024
   Lee JY, 2020, CELL HOST MICROBE, V28, P273, DOI 10.1016/j.chom.2020.06.001
   Leoni G, 2015, J CLIN INVEST, V125, P1215, DOI 10.1172/JCI76693
   Lev-Tzion R, 2017, DIGESTION, V95, P310, DOI 10.1159/000475660
   Levy M, 2015, CELL, V163, P1428, DOI 10.1016/j.cell.2015.10.048
   Li N, 2021, INFLAMM BOWEL DIS, V27, P1525, DOI 10.1093/ibd/izaa342
   Li NC, 2023, FRONT PHARMACOL, V14, DOI 10.3389/fphar.2023.1158945
   Li P, 2020, CARBOHYD POLYM, V250, DOI 10.1016/j.carbpol.2020.116958
   Li RQ, 2020, J FUNCT FOODS, V65, DOI 10.1016/j.jff.2019.103746
   Li XL, 2021, MOL NUTR FOOD RES, V65, DOI 10.1002/mnfr.202000461
   Li YB, 2020, FRONT IMMUNOL, V11, DOI 10.3389/fimmu.2020.551449
   Liao MJ, 2021, FOOD FUNCT, V12, P9844, DOI [10.1039/d1fo01147b, 10.1039/D1FO01147B]
   Limketkai BN, 2022, INFLAMM BOWEL DIS, V28, P1627, DOI 10.1093/ibd/izab335
   Limketkai BN, 2020, COCHRANE DB SYST REV, DOI 10.1002/14651858.CD006634.pub3
   Liu HT, 2022, FRONT IMMUNOL, V12, DOI 10.3389/fimmu.2021.772189
   Liu RX, 2016, INT IMMUNOPHARMACOL, V40, P385, DOI 10.1016/j.intimp.2016.08.040
   Liu ZJ, 2020, FOOD FUNCT, V11, P3823, DOI [10.1039/c9fo02992c, 10.1039/C9FO02992C]
   Lloyd-Price J, 2019, NATURE, V569, P655, DOI 10.1038/s41586-019-1237-9
   Lo Presti A, 2019, FRONT MICROBIOL, V10, DOI 10.3389/fmicb.2019.01655
   López-Muñoz P, 2019, NUTRIENTS, V11, DOI 10.3390/nu11051059
   Luceri C, 2016, DIGEST LIVER DIS, V48, P27, DOI 10.1016/j.dld.2015.09.005
   Lurz E, 2020, FRONT NUTR, V7, DOI 10.3389/fnut.2020.00083
   Lyu YL, 2022, MEDIAT INFLAMM, V2022, DOI 10.1155/2022/5665778
   Ma JY, 2022, ANIM NUTR, V9, P159, DOI 10.1016/j.aninu.2021.09.012
   Macfarlane GT, 2009, CURR PHARM DESIGN, V15, P1528, DOI 10.2174/138161209788168146
   Machiels K, 2014, GUT, V63, P1275, DOI 10.1136/gutjnl-2013-304833
   Macia L, 2015, NAT COMMUN, V6, DOI 10.1038/ncomms7734
   Macierzanka A, 2019, ADV COLLOID INTERFAC, V274, DOI 10.1016/j.cis.2019.102045
   Madanchi M, 2018, INFLAMM BOWEL DIS, V24, P1768, DOI 10.1093/ibd/izy054
   Malik A, 2016, J CLIN INVEST, V126, P4469, DOI 10.1172/JCI88625
   Mani S, 2015, FASEB J, V29
   Manichanh C, 2006, GUT, V55, P205, DOI 10.1136/gut.2005.073817
   Marchesi JR, 2007, J PROTEOME RES, V6, P546, DOI 10.1021/pr060470d
   Masui R, 2013, INFLAMM BOWEL DIS, V19, P2848, DOI 10.1097/01.MIB.0000435444.14860.ea
   Mawdsley JE, 2005, GUT, V54, P1481, DOI 10.1136/gut.2005.064261
   Mayr L, 2020, NAT COMMUN, V11, DOI 10.1038/s41467-020-15646-6
   Melhem H, 2016, GUT, V65, P595, DOI 10.1136/gutjnl-2014-307030
   Meng L, 2021, J DAIRY SCI, V104, P138, DOI 10.3168/jds.2020-18953
   Michaudel C, 2023, GUT, V72, P1296, DOI 10.1136/gutjnl-2022-327337
   Mohanty D, 2018, FOOD BIOSCI, V26, P152, DOI 10.1016/j.fbio.2018.10.008
   Molina-Montes E, 2020, NUTRIENTS, V12, DOI 10.3390/nu12072010
   Monteleone I, 2011, GASTROENTEROLOGY, V141, P237, DOI 10.1053/j.gastro.2011.04.007
   Nakamura A, 2021, NAT COMMUN, V12, DOI 10.1038/s41467-021-22212-1
   Nataraj BH, 2020, MICROB CELL FACT, V19, DOI 10.1186/s12934-020-01426-w
   Neufingerl N, 2022, NUTRIENTS, V14, DOI 10.3390/nu14010029
   Ng SC, 2010, INFLAMM BOWEL DIS, V16, P1286, DOI 10.1002/ibd.21222
   Nguyen LH, 2020, LANCET GASTROENTEROL, V5, P986, DOI 10.1016/S2468-1253(20)30267-3
   Ni J, 2017, NAT REV GASTRO HEPAT, V14, P573, DOI 10.1038/nrgastro.2017.88
   Ni YH, 2023, LIFE SCI, V324, DOI 10.1016/j.lfs.2023.121699
   Nikolaus S, 2017, GASTROENTEROLOGY, V153, P1504, DOI 10.1053/j.gastro.2017.08.028
   Nishino K, 2018, J GASTROENTEROL, V53, P95, DOI 10.1007/s00535-017-1384-4
   Nitzan O, 2016, WORLD J GASTROENTERO, V22, P1078, DOI 10.3748/wjg.v22.i3.1078
   Ogilvie LA, 2012, GUT, V61, P1642, DOI 10.1136/gutjnl-2012-302137
   Ogura Y, 2001, NATURE, V411, P603, DOI 10.1038/35079114
   Oliva S, 2012, ALIMENT PHARM THER, V35, P327, DOI 10.1111/j.1365-2036.2011.04939.x
   Paljetak HC, 2022, GUT MICROBES, V14, DOI 10.1080/19490976.2022.2083419
   Pan YN, 2021, OXID MED CELL LONGEV, V2021, DOI 10.1155/2021/9416794
   Venegas DP, 2019, FRONT IMMUNOL, V10, DOI 10.3389/fimmu.2019.01486
   Peng KX, 2022, J GASTROEN HEPATOL, V37, P1710, DOI 10.1111/jgh.15970
   Pietrzak A, 2022, NUTRIENTS, V14, DOI 10.3390/nu14163283
   Pistol GC, 2019, BRIT J NUTR, V121, P291, DOI 10.1017/S0007114518003410
   Qin W, 2022, HELIYON, V8, DOI 10.1016/j.heliyon.2022.e10314
   Rampal R, 2021, INFLAMM BOWEL DIS, V27, P74, DOI 10.1093/ibd/izaa121
   Reif S, 2020, NUTRIENTS, V12, DOI 10.3390/nu12092589
   Rosen MJ, 2017, GASTROENTEROLOGY, V152, P1345, DOI 10.1053/j.gastro.2017.01.016
   Ryan FJ, 2020, NAT COMMUN, V11, DOI 10.1038/s41467-020-15342-5
   Ryvchin R, 2021, J CROHNS COLITIS, V15, P2066, DOI 10.1093/ecco-jcc/jjab101
   Salminen S, 2021, NAT REV GASTRO HEPAT, V18, P649, DOI 10.1038/s41575-021-00440-6
   Sandefur K, 2019, NUTRIENTS, V11, DOI 10.3390/nu11061385
   Schaubeck M, 2016, GUT, V65, P225, DOI 10.1136/gutjnl-2015-309333
   Scoville EA, 2018, METABOLOMICS, V14, DOI 10.1007/s11306-017-1311-y
   Sepehri S, 2007, INFLAMM BOWEL DIS, V13, P675, DOI 10.1002/ibd.20101
   Sheng KL, 2020, FOOD FUNCT, V11, P3964, DOI [10.1039/D0FO00518E, 10.1039/d0fo00518e]
   Sikander A, 2015, DIGEST DIS SCI, V60, P887, DOI 10.1007/s10620-014-3482-y
   Simeoli R, 2017, BRIT J PHARMACOL, V174, P1484, DOI 10.1111/bph.13637
   Singh RK, 2017, J TRANSL MED, V15, DOI 10.1186/s12967-017-1175-y
   Sinha A, 2022, MICROBIOME, V10, DOI 10.1186/s40168-022-01275-2
   Smith PM, 2013, SCIENCE, V341, P569, DOI 10.1126/science.1241165
   Sofia MA, 2018, INFLAMM BOWEL DIS, V24, P1471, DOI 10.1093/ibd/izy103
   Son SJ, 2019, J DAIRY SCI, V102, P2844, DOI 10.3168/jds.2018-15013
   Sood A, 2009, CLIN GASTROENTEROL H, V7, P1202, DOI 10.1016/j.cgh.2009.07.016
   Sorrentino G, 2020, GASTROENTEROLOGY, V159, P956, DOI 10.1053/j.gastro.2020.05.067
   Spohn SN, 2016, GASTROENTEROLOGY, V151, P933, DOI 10.1053/j.gastro.2016.07.032
   Staudacher HM, 2017, GUT, V66, P1517, DOI 10.1136/gutjnl-2017-313750
   Steed H, 2010, ALIMENT PHARM THER, V32, P872, DOI 10.1111/j.1365-2036.2010.04417.x
   Sugiyama Y, 2022, GUT MICROBES, V14, DOI 10.1080/19490976.2022.2128605
   Sun C, 2017, INFLAMM BOWEL DIS, V23, P338, DOI 10.1097/MIB.0000000000001196
   Sun MG, 2020, CRIT REV FOOD SCI, V60, P1760, DOI 10.1080/10408398.2019.1598334
   Sun Q, 2023, CRIT REV FOOD SCI, V63, P5206, DOI 10.1080/10408398.2021.2015680
   Sung JS, 2022, BIOMATERIALS, V288, DOI 10.1016/j.biomaterials.2022.121707
   Swanson KS, 2020, NAT REV GASTRO HEPAT, V17, P687, DOI 10.1038/s41575-020-0344-2
   Szabo A, 2018, SCI REP-UK, V8, DOI 10.1038/s41598-018-20173-y
   Takamura T, 2011, IMMUNOL CELL BIOL, V89, P817, DOI 10.1038/icb.2010.165
   Tamaki H, 2016, DIGEST ENDOSC, V28, P67, DOI 10.1111/den.12553
   Tan J, 2014, ADV IMMUNOL, V121, P91, DOI 10.1016/B978-0-12-800100-4.00003-9
   Taylor L, 2018, NUTRIENTS, V10, DOI 10.3390/nu10111761
   Tenore GC, 2019, NUTRIENTS, V11, DOI 10.3390/nu11030610
   Terpou A, 2019, NUTRIENTS, V11, DOI 10.3390/nu11071591
   Tiratterra E, 2018, ANN GASTROENTEROL, V31, P266, DOI 10.20524/aog.2018.0239
   Townsend CM, 2019, COCHRANE DB SYST REV, DOI 10.1002/14651858.CD012730.pub2
   Tsaprouni LG, 2011, J INFLAMM-LOND, V8, DOI 10.1186/1476-9255-8-1
   Turnbaugh PJ, 2010, P NATL ACAD SCI USA, V107, P7503, DOI 10.1073/pnas.1002355107
   Turner D, 2012, J PEDIATR GASTR NUTR, V55, P340, DOI 10.1097/MPG.0b013e3182662233
   Ubeda C, 2010, J CLIN INVEST, V120, P4332, DOI 10.1172/JCI43918
   Valcheva R, 2019, GUT MICROBES, V10, P334, DOI 10.1080/19490976.2018.1526583
   van der Logt EMJ, 2013, J NUTR BIOCHEM, V24, P1159, DOI 10.1016/j.jnutbio.2012.09.001
   Velin ÅK, 2004, GUT, V53, P494, DOI 10.1136/gut.2003.028506
   Venkatesh M, 2014, IMMUNITY, V41, P296, DOI 10.1016/j.immuni.2014.06.014
   Vernero M, 2020, J CLIN MED, V9, DOI 10.3390/jcm9123941
   Vidal-Lletjós S, 2019, NUTRIENTS, V11, DOI 10.3390/nu11030514
   Vila AV, 2018, SCI TRANSL MED, V10, DOI 10.1126/scitranslmed.aap8914
   Wang CSE, 2018, WORLD J GASTROENTERO, V24, P4254, DOI 10.3748/wjg.v24.i37.4254
   Wang D, 2021, ACTA PHARM SIN B, V11, P763, DOI 10.1016/j.apsb.2020.07.017
   Wang G, 2020, NUTRIENTS, V12, DOI 10.3390/nu12082298
   Wang GQ, 2021, FOOD FUNCT, V12, P2481, DOI [10.1039/d0fo02624g, 10.1039/D0FO02624G]
   Wang H., 2022, FOOD FUNCT, DOI [10.1039/d2fo02415b, DOI 10.1039/D2FO02415B]
   Wang XF, 2016, STEM CELLS, V34, P380, DOI 10.1002/stem.2242
   Wang ZH, 2021, THERANOSTICS, V11, P7491, DOI 10.7150/thno.59196
   Werner T, 2011, GUT, V60, P325, DOI 10.1136/gut.2010.216929
   Wirtz S, 2017, NAT PROTOC, V12, P1295, DOI 10.1038/nprot.2017.044
   Wlodarska M, 2017, CELL HOST MICROBE, V22, P25, DOI 10.1016/j.chom.2017.06.007
   Wu ZH, 2021, MICROBIOME, V9, DOI 10.1186/s40168-021-01115-9
   Xia ZB, 2017, LIPIDS HEALTH DIS, V16, DOI 10.1186/s12944-017-0452-3
   Xie JL, 2019, FOOD NUTR RES, V63, DOI 10.29219/fnr.v63.1559
   Xu ZZ, 2021, MOL NUTR FOOD RES, V65, DOI 10.1002/mnfr.202000922
   Yang CH, 2022, PHARMACEUTICS, V14, DOI 10.3390/pharmaceutics14061233
   Yang M, 2021, NUTRIENTS, V13, DOI 10.3390/nu13093143
   Yang WJ, 2020, NAT COMMUN, V11, DOI 10.1038/s41467-020-18262-6
   Yang ZH, 2021, WORLD J GASTROENTERO, V27, P3609, DOI 10.3748/wjg.v27.i24.3609
   Yokota Y, 2018, INT IMMUNOPHARMACOL, V56, P119, DOI 10.1016/j.intimp.2018.01.020
   Zha ZQ, 2020, INT J BIOL MACROMOL, V156, P1217, DOI 10.1016/j.ijbiomac.2019.11.159
   Zhang HM, 2022, INT J MOL SCI, V23, DOI 10.3390/ijms23158494
   Zhang J, 2018, J FOOD SCI, V83, P2653, DOI 10.1111/1750-3841.14346
   Zhang L, 2022, INT IMMUNOPHARMACOL, V110, DOI 10.1016/j.intimp.2022.109066
   Zhang R, 2022, STEM CELL RES THER, V13, DOI 10.1186/s13287-022-02940-x
   Zhang XF, 2021, EUR J NUTR, V60, P2855, DOI 10.1007/s00394-021-02503-5
   Zhou Z, 2021, BIOENGINEERED, V12, P8309, DOI 10.1080/21655979.2021.1985815
   Zhu YL, 2022, FRONT VET SCI, V9, DOI 10.3389/fvets.2022.939377
   Zivkovic AM, 2011, P NATL ACAD SCI USA, V108, P4653, DOI 10.1073/pnas.1000083107
   Zoetendal Erwin G., 2001, Microbial Ecology in Health and Disease, V13, P129, DOI 10.1080/089106001750462669
   Zonneveld MI, 2021, J EXTRACELL VESICLES, V10, DOI 10.1002/jev2.12071
NR 252
TC 2
Z9 2
U1 17
U2 17
PU FRONTIERS MEDIA SA
PI LAUSANNE
PA AVENUE DU TRIBUNAL FEDERAL 34, LAUSANNE, CH-1015, SWITZERLAND
EI 1664-302X
J9 FRONT MICROBIOL
JI Front. Microbiol.
PD JUN 14
PY 2023
VL 14
AR 1188455
DI 10.3389/fmicb.2023.1188455
PG 21
WC Microbiology
WE Science Citation Index Expanded (SCI-EXPANDED)
SC Microbiology
GA K7OR5
UT WOS:001018301000001
PM 37389342
OA Green Published, gold
DA 2024-01-22
ER

PT J
AU Mankowska-Wierzbicka, D
   Stelmach-Mardas, M
   Gabryel, M
   Tomczak, H
   Skrzypczak-Zielinska, M
   Zakerska-Banaszak, O
   Sowinska, A
   Mahadea, D
   Baturo, A
   Wolko, L
   Slomski, R
   Dobrowolska, A
AF Mankowska-Wierzbicka, Dorota
   Stelmach-Mardas, Marta
   Gabryel, Marcin
   Tomczak, Hanna
   Skrzypczak-Zielinska, Marzena
   Zakerska-Banaszak, Oliwia
   Sowinska, Anna
   Mahadea, Dagmara
   Baturo, Alina
   Wolko, Lukasz
   Slomski, Ryszard
   Dobrowolska, Agnieszka
TI The Effectiveness of Multi-Session FMT Treatment in Active Ulcerative
   Colitis Patients: A Pilot Study
SO BIOMEDICINES
LA English
DT Article
DE fecal microbiota transplantation (FMT); inflammatory bowel disease
   (IBD); ulcerative colitis (UC); gut microbiota
ID FECAL MICROBIOTA TRANSPLANTATION; CLOSTRIDIUM-DIFFICILE INFECTION;
   INTESTINAL MICROBIOTA; CROHNS-DISEASE; RECURRENT; EFFICACY; BACTERIA;
   REMISSION; DYSBIOSIS; CHILDREN
AB The modification of the microbiome through fecal microbiota transplantation (FMT) is becoming a very promising therapeutic option for inflammatory bowel disease (IBD) patients. Our pilot study aimed to assess the effectiveness of multi-session FMT treatment in active ulcerative colitis (UC) patients. Ten patients with UC were treated with multi-session FMT (200 mL) from healthy donors, via colonoscopy/gastroscopy. Patients were evaluated as follows: at baseline, at week 7, and after 6 months, routine blood tests (including C reactive protein (CRP) and calprotectin) were performed. 16S rRNA gene (V3V4) sequencing was used for metagenomic analysis. The severity of UC was classified based on the Truelove-Witts index. The assessment of microbial diversity showed significant differences between recipients and healthy donors. FMT contributed to long-term, significant clinical and biochemical improvement. Metagenomic analysis revealed an increase in the amount ofLactobacillaceaea,Micrococcaceae,Prevotellaceae, andTM7 phylumsp.oral clone EW055during FMT, whereasStaphylococcaceaeandBacillaceaedeclined significantly. A positive increase in the proportion of the generaBifidobacterium,Lactobacillus,Rothia,Streptococcus, andVeillonellaand a decrease inBacillus,Bacteroides, andStaphylococcuswere observed based on the correlation between calprotectin andBacillusandStaphylococcus;ferritin andLactobacillus,Veillonella,andBifidobacteriumabundance was indicated. A positive change in the abundance ofFirmicuteswas observed during FMT and after 6 months. The application of multi-session FMT led to the restoration of recipients' microbiota and resulted in the remission of patients with active UC.
C1 [Mankowska-Wierzbicka, Dorota; Gabryel, Marcin; Mahadea, Dagmara; Baturo, Alina; Dobrowolska, Agnieszka] Poznan Univ Med Sci, Heliodor Swiecicki Hosp, Dept Gastroenterol Dietet & Internal Med, Przybyszewskiego 49, PL-60355 Poznan, Poland.
   [Stelmach-Mardas, Marta] Poznan Univ Med Sci, Dept Biophys, Grunwaldzka 6, PL-60780 Poznan, Poland.
   [Tomczak, Hanna] Poznan Univ Med Sci, Dept Dermatol & Venereol, Przybyszewskiego 49, PL-60355 Poznan, Poland.
   [Tomczak, Hanna] Swiecicki Univ Hosp, Cent Microbiol Lab, Przybyszewskiego 49, PL-60355 Poznan, Poland.
   [Skrzypczak-Zielinska, Marzena; Zakerska-Banaszak, Oliwia; Slomski, Ryszard] Polish Acad Sci, Inst Human Genet, Strzeszynska 32, PL-60479 Poznan, Poland.
   [Sowinska, Anna] Poznan Univ Med Sci, Dept Comp Sci & Stat, Rokietnicka 7, PL-60806 Poznan, Poland.
   [Wolko, Lukasz] Univ Life Sci, Dept Biochem & Biotechnol, Dojazd 11, PL-60632 Poznan, Poland.
C3 Poznan University of Medical Sciences; Poznan University of Medical
   Sciences; Poznan University of Medical Sciences; Polish Academy of
   Sciences; Institute of Human Genetics of the Polish Academy of Sciences;
   Poznan University of Medical Sciences; Poznan University of Life
   Sciences
RP Mankowska-Wierzbicka, D (通讯作者)，Poznan Univ Med Sci, Heliodor Swiecicki Hosp, Dept Gastroenterol Dietet & Internal Med, Przybyszewskiego 49, PL-60355 Poznan, Poland.
EM dmankowska.wierzbicka@gmail.com; stelmach@ump.edu.pl;
   marcingabryel1@o2.pl; tomczak.hanna@spsk2.pl;
   mskrzypczakzielinska@gmail.com; o.zakerska.banaszak@gmail.com;
   ania@ump.edu.pl; dagmaramahadea@gmail.com; alina.baturo@gmail.com;
   lukwolko@gmail.com; ryszard.slomski@up.poznan.pl; adobzach@ump.edu.pl
RI Slomski, Ryszard/AGR-6196-2022; Wolko, Lukasz/AAR-1319-2021
OI Slomski, Ryszard/0000-0001-5601-7002; Wolko, Lukasz/0000-0002-3626-4388;
   Mankowska Wierzbicka, Dorota/0000-0003-2577-5905; Skrzypczak-Zielinska,
   Marzena/0000-0001-5313-107X; , Marta/0000-0001-5944-1642; Mahadea,
   Dagmara/0000-0001-7177-0318; Zakerska-Banaszak,
   Oliwia/0000-0002-2223-3767
FU Poznan University of Medical Sciences, Poznan, Poland
   [502-01-222-38-000]
FX This study was supported by a grant (number 502-01-222-38-000) for young
   scientists from Poznan University of Medical Sciences, Poznan, Poland.
CR Alam A, 2016, NAT MICROBIOL, V1, DOI [10.1038/NMICROBIOL.2015.21, 10.1038/nmicrobiol.2015.21]
   Andoh A, 2011, J GASTROENTEROL, V46, P479, DOI 10.1007/s00535-010-0368-4
   Arseneau KO, 2009, DIGEST LIVER DIS, V41, P551, DOI 10.1016/j.dld.2009.05.014
   Blanchaert C, 2019, ACTA GASTRO-ENT BELG, V82, P519
   Borody Thomas J, 2013, Curr Gastroenterol Rep, V15, P337, DOI 10.1007/s11894-013-0337-1
   Cammarota G, 2017, GUT, V66, P569, DOI 10.1136/gutjnl-2016-313017
   Chen HT, 2020, EXP THER MED, V19, P2650, DOI 10.3892/etm.2020.8512
   Cold F, 2019, SCAND J GASTROENTERO, V54, P289, DOI 10.1080/00365521.2019.1585939
   Cui BT, 2016, GUT MICROBES, V7, P323, DOI 10.1080/19490976.2016.1151608
   Cui BT, 2016, GASTROENTEROLOGY, V150, P285, DOI 10.1053/j.gastro.2015.05.065
   Damo SM, 2013, P NATL ACAD SCI USA, V110, P3841, DOI 10.1073/pnas.1220341110
   Das NK, 2020, CELL METAB, V31, P115, DOI 10.1016/j.cmet.2019.10.005
   Dutta SK, 2014, CLIN GASTROENTEROL H, V12, P1572, DOI 10.1016/j.cgh.2013.12.032
   Falony G, 2016, SCIENCE, V352, P560, DOI 10.1126/science.aad3503
   Frank DN, 2007, P NATL ACAD SCI USA, V104, P13780, DOI 10.1073/pnas.0706625104
   Fuentes S, 2017, ISME J, V11, P1877, DOI 10.1038/ismej.2017.44
   Garcia-Mantrana I, 2018, FRONT MICROBIOL, V9, DOI 10.3389/fmicb.2018.00890
   Ghosh TS, 2020, GUT, V69, P1218, DOI 10.1136/gutjnl-2019-319654
   Goodrich JK, 2014, CELL, V159, P789, DOI 10.1016/j.cell.2014.09.053
   Goyal A, 2018, INFLAMM BOWEL DIS, V24, P410, DOI 10.1093/ibd/izx035
   Hirano A, 2018, J GASTROEN HEPATOL, V33, P1590, DOI 10.1111/jgh.14129
   Hourigan SK, 2015, ALIMENT PHARM THER, V42, P741, DOI 10.1111/apt.13326
   Imhann F, 2018, GUT, V67, P108, DOI 10.1136/gutjnl-2016-312135
   Kabeerdoss J, 2015, INDIAN J MED RES, V142, P23, DOI 10.4103/0971-5916.162091
   Kassam Z, 2013, AM J GASTROENTEROL, V108, P500, DOI 10.1038/ajg.2013.59
   Kellingray L, 2018, J INFECTION, V77, P107, DOI 10.1016/j.jinf.2018.04.012
   Kelly CR, 2016, ANN INTERN MED, V165, P609, DOI 10.7326/M16-0271
   Khan I, 2019, PATHOGENS, V8, DOI 10.3390/pathogens8030126
   Kiernan MG, 2019, J CROHNS COLITIS, V13, P58, DOI 10.1093/ecco-jcc/jjy136
   Kim KO, 2019, CLIN ENDOSC, V52, P137, DOI 10.5946/ce.2019.009
   Knox Natalie C, 2019, Curr Treat Options Gastroenterol, V17, P115, DOI 10.1007/s11938-019-00221-w
   Kummen M, 2017, GUT, V66, P611, DOI 10.1136/gutjnl-2015-310500
   Kump P, 2018, ALIMENT PHARM THER, V47, P67, DOI 10.1111/apt.14387
   LeBlanc JG, 2017, MICROB CELL FACT, V16, DOI 10.1186/s12934-017-0691-z
   Lee CH, 2016, JAMA-J AM MED ASSOC, V315, P142, DOI 10.1001/jama.2015.18098
   Liguori G, 2016, J CROHNS COLITIS, V10, P296, DOI 10.1093/ecco-jcc/jjv209
   Long CY, 2018, BMC GASTROENTEROL, V18, DOI 10.1186/s12876-018-0766-2
   Lopez CA, 2018, CELL HOST MICROBE, V23, P737, DOI 10.1016/j.chom.2018.05.008
   Lu J, 2003, GASTROENTEROLOGY, V125, P1785, DOI 10.1053/j.gastro.2003.09.020
   Mancabelli L, 2017, FEMS MICROBIOL ECOL, V93, DOI 10.1093/femsec/fix153
   Matsuoka K, 2015, SEMIN IMMUNOPATHOL, V37, P47, DOI 10.1007/s00281-014-0454-4
   Mazmanian SK, 2005, CELL, V122, P107, DOI 10.1016/j.cell.2005.05.007
   Michail S, 2012, INFLAMM BOWEL DIS, V18, P1799, DOI 10.1002/ibd.22860
   Moayyedi P, 2015, GASTROENTEROLOGY, V149, P102, DOI 10.1053/j.gastro.2015.04.001
   Naito Y, 2018, J CLIN BIOCHEM NUTR, V63, P33, DOI 10.3164/jcbn.18-57
   Ni XD, 2016, GUT LIVER, V10, P975, DOI 10.5009/gnl15456
   Nishida A, 2017, J GASTROENTEROL, V52, P476, DOI 10.1007/s00535-016-1271-4
   Venegas DP, 2019, FRONT IMMUNOL, V10, DOI 10.3389/fimmu.2019.00277
   Paramsothy S, 2019, GASTROENTEROLOGY, V156, P1440, DOI 10.1053/j.gastro.2018.12.001
   Paramsothy S, 2017, LANCET, V389, P1218, DOI 10.1016/S0140-6736(17)30182-4
   Png CW, 2010, AM J GASTROENTEROL, V105, P2420, DOI 10.1038/ajg.2010.281
   Porter EM, 2002, CELL MOL LIFE SCI, V59, P156, DOI 10.1007/s00018-002-8412-z
   Quast C, 2013, NUCLEIC ACIDS RES, V41, pD590, DOI 10.1093/nar/gks1219
   Quraishi MN, 2017, ALIMENT PHARM THER, V46, P479, DOI 10.1111/apt.14201
   Rajilic-Stojanovic M, 2013, INFLAMM BOWEL DIS, V19, P481, DOI 10.1097/MIB.0b013e31827fec6d
   Reddavide Rosa, 2018, Acta Biomed, V89, P60, DOI 10.23750/abm.v89i9-S.7952
   Rossen NG, 2015, WORLD J GASTROENTERO, V21, P5359, DOI 10.3748/wjg.v21.i17.5359
   Sabino J, 2016, GUT, V65, P1681, DOI 10.1136/gutjnl-2015-311004
   Salem F, 2019, UNITED EUR GASTROENT, V7, P1008, DOI 10.1177/2050640619867555
   Santoru ML, 2017, SCI REP-UK, V7, DOI 10.1038/s41598-017-10034-5
   Scanlan PD, 2006, J CLIN MICROBIOL, V44, P3980, DOI 10.1128/JCM.00312-06
   Sha SM, 2013, DIAGN MICR INFEC DIS, V75, P245, DOI 10.1016/j.diagmicrobio.2012.11.022
   Shen ZH, 2018, WORLD J GASTROENTERO, V24, P5, DOI 10.3748/wjg.v24.i1.5
   Singh RK, 2017, J TRANSL MED, V15, DOI 10.1186/s12967-017-1175-y
   Tomasello G, 2011, ANN ITAL CHIR, V82, P361
   Uygun A, 2017, MEDICINE, V96, DOI [10.1097/MD.0000000000006479, 10.1097/md.0000000000006479]
   van Nood E, 2013, NEW ENGL J MED, V368, P2145, DOI [10.1056/NEJMoa1205037, 10.1056/NEJMc1303919]
   Vesterlund S, 2006, MICROBIOL-SGM, V152, P1819, DOI 10.1099/mic.0.28522-0
   Vigsnæs LK, 2012, BENEF MICROBES, V3, P287, DOI 10.3920/BM2012.0018
   Walujkar SA, 2018, WORLD J MICROB BIOT, V34, DOI 10.1007/s11274-018-2449-0
   Wang YZ, 2018, J CROHNS COLITIS, V12, P337, DOI 10.1093/ecco-jcc/jjx153
   Zackular JP, 2015, J BIOL CHEM, V290, P18991, DOI 10.1074/jbc.R115.645085
   Zhang FM, 2018, PROTEIN CELL, V9, P462, DOI 10.1007/s13238-018-0541-8
   Zhang T, 2016, PLOS ONE, V11, DOI 10.1371/journal.pone.0158227
   Zhang YZ, 2014, WORLD J GASTROENTERO, V20, P91, DOI 10.3748/wjg.v20.i1.91
NR 75
TC 20
Z9 20
U1 3
U2 22
PU MDPI
PI BASEL
PA ST ALBAN-ANLAGE 66, CH-4052 BASEL, SWITZERLAND
EI 2227-9059
J9 BIOMEDICINES
JI Biomedicines
PD AUG
PY 2020
VL 8
IS 8
AR 268
DI 10.3390/biomedicines8080268
PG 16
WC Biochemistry & Molecular Biology; Medicine, Research & Experimental;
   Pharmacology & Pharmacy
WE Science Citation Index Expanded (SCI-EXPANDED)
SC Biochemistry & Molecular Biology; Research & Experimental Medicine;
   Pharmacology & Pharmacy
GA OC0XW
UT WOS:000578888200001
PM 32756350
OA Green Published, gold
DA 2024-01-22
ER

PT J
AU Rais, R
   Jiang, WW
   Zhai, HH
   Wozniak, KM
   Stathis, M
   Hollinger, KR
   Thomas, AG
   Rojas, C
   Vornov, JJ
   Marohn, M
   Li, XH
   Slusher, BS
AF Rais, Rana
   Jiang, Weiwei
   Zhai, Huihong
   Wozniak, Krystyna M.
   Stathis, Marigo
   Hollinger, Kristen R.
   Thomas, Ajit G.
   Rojas, Camilo
   Vornov, James J.
   Marohn, Michael
   Li, Xuhang
   Slusher, Barbara S.
TI <i>FOLH1</i>/GCPII is elevated in IBD patients, and its inhibition
   ameliorates murine IBD abnormalities
SO JCI INSIGHT
LA English
DT Article
ID GLUTAMATE-CARBOXYPEPTIDASE-II; INFLAMMATORY-BOWEL-DISEASE; LINKED ACIDIC
   DIPEPTIDASE; ACETYL-ASPARTYL-GLUTAMATE; GENE-EXPRESSION PROFILES;
   MEMBRANE ANTIGEN; N-ACETYLASPARTYLGLUTAMATE; CROHNS-DISEASE;
   MONOCLONAL-ANTIBODIES; EXPERIMENTAL COLITIS
AB Recent gene-profiling analyses showed significant upregulation of the folate hydrolase (FOLH1) gene in the affected intestinal mucosa of patients with inflammatory bowel disease (IBD). The FOLH1 gene encodes a type II transmembrane glycoprotein termed glutamate carboxypeptidase II (GCPII). To establish that the previously reported increased gene expression was functional, we quantified the glutamate carboxypeptidase enzymatic activity in 31 surgical specimens and report a robust 2.8- to 41-fold increase in enzymatic activity in the affected intestinal mucosa of IBD patients compared with an uninvolved area in the same patients or intestinal mucosa from healthy controls. Using a human-to-mouse approach, we next showed a similar enzymatic increase in two well-validated IBD murine models and evaluated the therapeutic effect of the potent FOLH1/GCPII inhibitor 2-phosphonomethyl pentanedioic acid (2-PMPA) (IC50 = 300 pM). In the dextran sodium sulfate (DSS) colitis model, 2-PMPA inhibited the GCPII activity in the colonic mucosa by over 90% and substantially reduced the disease activity. The significance of the target was confirmed in FOLH1(-/-) mice who exhibited resistance to DSS treatment. In the murine IL-10(-/-) model of spontaneous colitis, daily 2-PMPA treatment also significantly reduced both macroscopic and microscopic disease severity. These results provide the first evidence of FOLH1/GCPII enzymatic inhibition as a therapeutic option for IBD.
C1 [Rais, Rana; Hollinger, Kristen R.; Slusher, Barbara S.] Johns Hopkins Univ, Sch Med, Dept Neurol, Baltimore, MD 21205 USA.
   [Rais, Rana; Wozniak, Krystyna M.; Stathis, Marigo; Thomas, Ajit G.; Rojas, Camilo; Slusher, Barbara S.] Johns Hopkins Univ, Sch Med, Johns Hopkins Drug Discovery, Baltimore, MD USA.
   [Jiang, Weiwei; Zhai, Huihong; Li, Xuhang; Slusher, Barbara S.] Johns Hopkins Univ, Sch Med, Dept Med, Baltimore, MD 21205 USA.
   [Jiang, Weiwei] Huazhong Univ Sci & Technol, Tongji Med Coll, Union Hosp, Div Gastroenterol, Wuhan, Peoples R China.
   [Hollinger, Kristen R.; Slusher, Barbara S.] Johns Hopkins Univ, Sch Med, Dept Psychiat, Baltimore, MD 21205 USA.
   [Rojas, Camilo] Johns Hopkins Univ, Sch Med, Dept Mol & Comparat Pathobiol, Baltimore, MD USA.
   [Vornov, James J.] Medpace, Cincinnati, OH USA.
   [Marohn, Michael] Johns Hopkins Univ, Sch Med, Dept Surg, Baltimore, MD 21205 USA.
C3 Johns Hopkins University; Johns Hopkins University; Johns Hopkins
   University; Huazhong University of Science & Technology; Johns Hopkins
   University; Johns Hopkins University; Johns Hopkins University
RP Slusher, BS (通讯作者)，Johns Hopkins Sch Med, Johns Hopkins Drug Discovery, 855 North Wolfe St, Baltimore, MD 21205 USA.; Li, XH (通讯作者)，Johns Hopkins Univ, Sch Med, Div Gastroenterol, Dept Med, 720 Rutland Ave,Ross 746, Baltimore, MD 21205 USA.
EM xuhang@jhmi.edu; bslusher@jhmi.edu
FU NCI NIH HHS [R01 CA161056] Funding Source: Medline; NIDDK NIH HHS [P30
   DK089502] Funding Source: Medline
CR Alex P, 2010, J IMMUNOL, V184, P3988, DOI 10.4049/jimmunol.0901657
   Alex P, 2009, INFLAMM BOWEL DIS, V15, P341, DOI 10.1002/ibd.20753
   Bacich DJ, 2002, J NEUROCHEM, V83, P20, DOI 10.1046/j.1471-4159.2002.01117.x
   Bacich DJ, 2001, MAMM GENOME, V12, P117, DOI 10.1007/s003350010240
   Barinka C, 2012, CURR MED CHEM, V19, P856, DOI 10.2174/092986712799034888
   Ben-Shachar S, 2013, INFLAMM BOWEL DIS, V19, P2509, DOI 10.1097/01.MIB.0000437045.26036.00
   CARLTON SM, 1995, NEUROSCI LETT, V197, P25, DOI 10.1016/0304-3940(95)11889-5
   Chang Sam S, 2004, Rev Urol, V6 Suppl 10, pS13
   Chang SS, 1999, CLIN CANCER RES, V5, P2674
   Cheng TYD, 2015, CANCER-AM CANCER SOC, V121, P3684, DOI 10.1002/cncr.29465
   Chidlow JH, 2006, AM J PATHOL, V169, P2014, DOI 10.2353/ajpath.2006.051021
   Conway RE, 2006, MOL CELL BIOL, V26, P5310, DOI 10.1128/MCB.00084-06
   Conway RE, 2013, ANGIOGENESIS, V16, P847, DOI 10.1007/s10456-013-9360-y
   Danese S, 2007, GUT, V56, P1248, DOI 10.1136/gut.2006.111989
   Danese S, 2007, GUT, V56, P855, DOI 10.1136/gut.2006.114314
   Danese S, 2006, GASTROENTEROLOGY, V130, P2060, DOI 10.1053/j.gastro.2006.03.054
   Ferraris DV, 2012, CURR MED CHEM, V19, P1282
   Ghose S, 2004, NEUROPSYCHOPHARMACOL, V29, P117, DOI 10.1038/sj.npp.1300304
   Grant CL, 2012, PLOS ONE, V7, DOI 10.1371/journal.pone.0041285
   Guilarte TR, 2008, SCHIZOPHR RES, V99, P324, DOI 10.1016/j.schres.2007.11.013
   Guo J, 2013, GENES NUTR, V8, P191, DOI 10.1007/s12263-012-0309-3
   Hamilton MJ, 2012, J GASTROENTEROL, V47, P1, DOI 10.1007/s00535-011-0521-8
   Hayashi M, 2003, J HISTOCHEM CYTOCHEM, V51, P1375, DOI 10.1177/002215540305101014
   HOROSZEWICZ JS, 1987, ANTICANCER RES, V7, P927
   Inoue K, 2014, DRUG METAB PHARMACOK, V29, P12, DOI 10.2133/dmpk.DMPK-13-RV-119
   Jackson PF, 2001, J MED CHEM, V44, P4170, DOI 10.1021/jm0001774
   Jackson PF, 1996, J MED CHEM, V39, P619, DOI 10.1021/jm950801q
   Julio-Pieper M, 2011, PHARMACOL REV, V63, P35, DOI 10.1124/pr.110.004036
   Kaser A, 2010, ANNU REV IMMUNOL, V28, P573, DOI 10.1146/annurev-immunol-030409-101225
   Khacho P, 2015, NEUROBIOL DIS, V82, P580, DOI 10.1016/j.nbd.2015.08.017
   Knod JL, 2016, J GASTROINTEST SURG, V20, P624, DOI 10.1007/s11605-015-3002-1
   KUHN R, 1993, CELL, V75, P263, DOI 10.1016/0092-8674(93)80068-P
   Liu H, 1997, CANCER RES, V57, P3629
   Majer P, 2016, J MED CHEM, V59, P2810, DOI 10.1021/acs.jmedchem.6b00062
   MEYERHOFF JL, 1992, BRAIN RES, V593, P140, DOI 10.1016/0006-8993(92)91276-K
   Miller KE, 2011, PHARMACOL THERAPEUT, V130, P283, DOI 10.1016/j.pharmthera.2011.01.005
   Navratil M, 2014, FEBS J, V281, P3228, DOI 10.1111/febs.12857
   Neale JH, 2005, TRENDS PHARMACOL SCI, V26, P477, DOI 10.1016/j.tips.2005.07.004
   Noble CL, 2010, INFLAMM BOWEL DIS, V16, P1717, DOI 10.1002/ibd.21263
   Novakova Z, 2016, J MED CHEM, V59, P4539, DOI 10.1021/acs.jmedchem.5b01806
   Rais R, 2014, J PHARMACEUT BIOMED, V88, P162, DOI 10.1016/j.jpba.2013.08.028
   ROBINSON MB, 1987, J BIOL CHEM, V262, P14498
   Rojas C, 2002, ANAL BIOCHEM, V310, P50, DOI 10.1016/S0003-2697(02)00286-5
   Rojas C, 2011, J TRANSL MED, V9, DOI 10.1186/1479-5876-9-27
   Sartor RB, 2006, NAT CLIN PRACT GASTR, V3, P390, DOI 10.1038/ncpgasthep0528
   Slusher BS, 1999, NAT MED, V5, P1396, DOI 10.1038/70971
   SLUSHER BS, 1992, J COMP NEUROL, V315, P217
   Strober W, 2007, J CLIN INVEST, V117, P514, DOI 10.1172/JCI30587
   TSAI GC, 1995, ARCH GEN PSYCHIAT, V52, P829
   Urazaev AK, 2005, J NEUROCHEM, V93, P605, DOI 10.1111/j.1471-4159.2005.03041.x
   Vornov JJ, 2016, ADV PHARMACOL, V76, P215, DOI 10.1016/bs.apha.2016.01.007
   Wang HF, 2010, BIOORG MED CHEM LETT, V20, P392, DOI 10.1016/j.bmcl.2009.10.061
   Wirtz S, 2007, NAT PROTOC, V2, P541, DOI 10.1038/nprot.2007.41
   Xavier RJ, 2007, NATURE, V448, P427, DOI 10.1038/nature06005
   Yamamoto T, 2001, BRAIN RES, V909, P138, DOI 10.1016/S0006-8993(01)02650-6
   Zhang TY, 2012, PLOS ONE, V7, DOI 10.1371/journal.pone.0037139
   Zhang Z, 2016, NEUROBIOL DIS, V94, P116, DOI 10.1016/j.nbd.2016.06.010
   Zhou J, 2005, NAT REV DRUG DISCOV, V4, P1015, DOI 10.1038/nrd1903
NR 58
TC 27
Z9 28
U1 0
U2 3
PU AMER SOC CLINICAL INVESTIGATION INC
PI ANN ARBOR
PA 2015 MANCHESTER RD, ANN ARBOR, MI 48104 USA
SN 2379-3708
J9 JCI INSIGHT
JI JCI Insight
PD AUG 4
PY 2016
VL 1
IS 12
AR e88634
DI 10.1172/jci.insight.88634
PG 11
WC Medicine, Research & Experimental
WE Science Citation Index Expanded (SCI-EXPANDED)
SC Research & Experimental Medicine
GA EB1NH
UT WOS:000387118800010
PM 27536732
OA Green Published, gold, Green Accepted
DA 2024-01-22
ER

PT J
AU Sheehan, D
   Moran, C
   Shanahan, F
AF Sheehan, Donal
   Moran, Carthage
   Shanahan, Fergus
TI The microbiota in inflammatory bowel disease
SO JOURNAL OF GASTROENTEROLOGY
LA English
DT Review
DE Inflammatory bowel disease; Gut microbiota; Mycobiome; Virome; Faecal
   microbial transplantation
ID BODY-MASS INDEX; CLOSTRIDIUM-DIFFICILE INFECTION; GENOME-WIDE
   ASSOCIATION; CHAIN FATTY-ACIDS; CROHNS-DISEASE; ULCERATIVE-COLITIS; GUT
   MICROBIOTA; INTESTINAL MICROBIOTA; CLINICAL CHARACTERISTICS;
   SMOKING-CESSATION
AB This review explores our current understanding of the complex interaction between environmental risk factors, genetic traits and the development of inflammatory bowel disease. The primacy of environmental risk factors is illustrated by the rapid increase in the incidence of the disease worldwide. We discuss how the gut microbiota is the proximate environmental risk factor for subsequent development of inflammatory bowel disease. The evolving fields of virome and mycobiome studies will further our understanding of the full potential of the gut microbiota in disease pathogenesis. Manipulating the gut microbiota is a promising therapeutic avenue.
C1 [Sheehan, Donal; Moran, Carthage; Shanahan, Fergus] Natl Univ Ireland Univ Coll Cork, Dept Med, Cork, Ireland.
   [Sheehan, Donal; Moran, Carthage; Shanahan, Fergus] Natl Univ Ireland Univ Coll Cork, Alimentary Pharmabiot Ctr, Cork, Ireland.
C3 University College Cork; University College Cork
RP Shanahan, F (通讯作者)，Natl Univ Ireland Univ Coll Cork, Dept Med, Cork, Ireland.
EM donalsheehan@me.com; f.shanahan@ucc.ie
RI Shanahan, Fergus/ABF-2390-2020
OI Shanahan, Fergus/0000-0003-0467-0936; Shanahan,
   Fergus/0000-0001-8746-5932
FU Science Foundation Ireland [SFI/12/RC/2273, 12/RC/2273]; Science
   Foundation Ireland (SFI) [12/RC/2273] Funding Source: Science Foundation
   Ireland (SFI)
FX The authors are supported, in part, by Science Foundation Ireland in the
   form of a centre grant (Alimentary Pharmabiotic Centre: grants
   SFI/12/RC/2273 and 12/RC/2273).
CR Abraham N, 2003, J GASTROEN HEPATOL, V18, P139, DOI 10.1046/j.1440-1746.2003.02953.x
   Ahmad MS, 2000, GUT, V46, P493, DOI 10.1136/gut.46.4.493
   Aldhous MC, 2011, PLOS ONE, V6, DOI 10.1371/journal.pone.0024715
   Anderson JL, 2012, ALIMENT PHARM THER, V36, P503, DOI 10.1111/j.1365-2036.2012.05220.x
   Angelberger S, 2013, AM J GASTROENTEROL, V108, P1620, DOI 10.1038/ajg.2013.257
   Bailey LC, 2014, JAMA PEDIATR, V168, P1063, DOI 10.1001/jamapediatrics.2014.1539
   Barreiro-de Acosta M, 2011, J CROHNS COLITIS, V5, P566, DOI 10.1016/j.crohns.2011.05.009
   Benjamin JL, 2012, INFLAMM BOWEL DIS, V18, P1092, DOI 10.1002/ibd.21864
   Bernstein CN, 2008, GUT, V57, P1185, DOI 10.1136/gut.2007.122143
   Bernstein CN, 2012, GUT, V61, P622, DOI 10.1136/gutjnl-2011-301397
   Biedermann L, 2014, INFLAMM BOWEL DIS, V20, P1496, DOI 10.1097/MIB.0000000000000129
   Birrenbach T, 2004, INFLAMM BOWEL DIS, V10, P848, DOI 10.1097/00054725-200411000-00019
   Blain A, 2002, CLIN NUTR, V21, P51, DOI 10.1054/clnu.2001.0503
   Brant SR, 2011, INFLAMM BOWEL DIS, V17, P1, DOI 10.1002/ibd.21385
   Cadwell K, 2008, NATURE, V456, P259, DOI 10.1038/nature07416
   Cadwell K, 2010, CELL, V141, P1135, DOI 10.1016/j.cell.2010.05.009
   Cario E, 2000, INFECT IMMUN, V68, P7010, DOI 10.1128/IAI.68.12.7010-7017.2000
   Chan SSM, 2013, AM J GASTROENTEROL, V108, P575, DOI 10.1038/ajg.2012.453
   Charpentier C, 2014, GUT, V63, P423, DOI 10.1136/gutjnl-2012-303864
   Chassaing B, 2015, NATURE, V519, P92, DOI 10.1038/nature14232
   Chassaing B, 2011, J CLIN INVEST, V121, P966, DOI 10.1172/JCI44632
   Claesson MJ, 2012, NATURE, V488, P178, DOI 10.1038/nature11319
   Cooney R, 2010, NAT MED, V16, P90, DOI 10.1038/nm.2069
   Cornish JA, 2008, AM J GASTROENTEROL, V103, P2394, DOI 10.1111/j.1572-0241.2008.02064.x
   Cosnes J, 2004, BEST PRACT RES CL GA, V18, P481, DOI 10.1016/j.bpg.2003.12.003
   Cosnes J, 2001, GASTROENTEROLOGY, V120, P1093, DOI 10.1053/gast.2001.23231
   Cosnes J, 2011, GASTROENTEROLOGY, V140, P1785, DOI 10.1053/j.gastro.2011.01.055
   Cox LM, 2014, CELL, V158, P705, DOI 10.1016/j.cell.2014.05.052
   Dalmasso M, 2014, TRENDS MICROBIOL, V22, P399, DOI 10.1016/j.tim.2014.02.010
   Darfeuille-Michaud A, 2004, GASTROENTEROLOGY, V127, P412, DOI 10.1053/j.gastro.2004.04.061
   De La Concha EG, 2000, GASTROENTEROLOGY, V119, P1491, DOI 10.1053/gast.2000.20258
   Devkota S, 2012, NATURE, V487, P104, DOI 10.1038/nature11225
   Diaz-Gallo LM, 2011, INFLAMM BOWEL DIS, V17, P2287, DOI 10.1002/ibd.21630
   Dollive S, 2012, GENOME BIOL, V13, DOI 10.1186/gb-2012-13-7-r60
   Duncan SH, 2002, INT J SYST EVOL MICR, V52, P2141, DOI [10.1099/ijs.0.02241-0, 10.1099/00207713-52-6-2141]
   FERGUSON A, 1994, BMJ-BRIT MED J, V308, P1259, DOI 10.1136/bmj.308.6939.1259
   Fisher SA, 2008, NAT GENET, V40, P710, DOI 10.1038/ng.145
   Flint HJ, 2008, NAT REV MICROBIOL, V6, P121, DOI 10.1038/nrmicro1817
   Franchimont D, 2004, GUT, V53, P987, DOI 10.1136/gut.2003.030205
   Franke A, 2008, NAT GENET, V40, P1319, DOI 10.1038/ng.221
   Gevers D, 2014, CELL HOST MICROBE, V15, P382, DOI 10.1016/j.chom.2014.02.005
   Glocker EO, 2009, NEW ENGL J MED, V361, P2033, DOI 10.1056/NEJMoa0907206
   Gough E, 2011, CLIN INFECT DIS, V53, P994, DOI 10.1093/cid/cir632
   Greenblum S, 2012, P NATL ACAD SCI USA, V109, P594, DOI 10.1073/pnas.1116053109
   Halfvarson J, 2003, GASTROENTEROLOGY, V124, P1767, DOI 10.1016/S0016-5085(03)00385-8
   Hampe J, 2007, NAT GENET, V39, P207, DOI 10.1038/ng1954
   Hand TW, 2012, SCIENCE, V337, P1553, DOI 10.1126/science.1220961
   Harper JW, 2013, INFLAMM BOWEL DIS, V19, P2118, DOI 10.1097/MIB.0b013e31829cf401
   Hedin CR, 2014, GUT, V63, P1578, DOI 10.1136/gutjnl-2013-306226
   Higuchi LM, 2012, AM J GASTROENTEROL, V107, P1399, DOI 10.1038/ajg.2012.196
   Hoffmann C, 2013, PLOS ONE, V8, DOI 10.1371/journal.pone.0066019
   Hugot JP, 2001, NATURE, V411, P599, DOI 10.1038/35079107
   Jess T, 2007, INFLAMM BOWEL DIS, V13, P481, DOI 10.1002/ibd.20036
   Jia HM, 2010, AM J PREV MED, V38, P138, DOI 10.1016/j.amepre.2009.09.043
   Jostins L, 2012, NATURE, V491, P119, DOI 10.1038/nature11582
   Juneja M, 2012, DIGEST DIS SCI, V57, P2408, DOI 10.1007/s10620-012-2083-x
   Kadooka Y, 2013, BRIT J NUTR, V110, P1696, DOI 10.1017/S0007114513001037
   Kang S, 2010, INFLAMM BOWEL DIS, V16, P2034, DOI 10.1002/ibd.21319
   Kaser A, 2010, MUCOSAL IMMUNOL, V3, P11, DOI 10.1038/mi.2009.122
   Kernbauer E, 2014, NATURE, V516, P94, DOI 10.1038/nature13960
   Khalili H, 2015, INFLAMM BOWEL DIS, V21, P361, DOI 10.1097/MIB.0000000000000283
   Khan KJ, 2011, AM J GASTROENTEROL, V106, P661, DOI 10.1038/ajg.2011.72
   Knights D, 2013, GUT, V62, P1505, DOI 10.1136/gutjnl-2012-303954
   Kong LC, 2013, AM J CLIN NUTR, V98, P16, DOI 10.3945/ajcn.113.058743
   Kostic AD, 2014, GASTROENTEROLOGY, V146, P1489, DOI 10.1053/j.gastro.2014.02.009
   Kostic AD, 2012, GENOME RES, V22, P292, DOI 10.1101/gr.126573.111
   Kugathasan S, 2007, J PEDIATR-US, V151, P523, DOI 10.1016/j.jpeds.2007.04.004
   Kumar V, 2013, INFLAMM BOWEL DIS, V19, P1254, DOI 10.1097/MIB.0b013e318281f454
   Kunde S, 2013, J PEDIATR GASTR NUTR, V56, P597, DOI 10.1097/MPG.0b013e318292fa0d
   Lepage P, 2008, GUT, V57, DOI 10.1136/gut.2007.134668
   Leung E, 2006, IMMUNOL CELL BIOL, V84, P233, DOI 10.1111/j.1440-1711.2006.01423.x
   Liou AP, 2013, SCI TRANSL MED, V5, DOI 10.1126/scitranslmed.3005687
   Long MD, 2011, INFLAMM BOWEL DIS, V17, P2162, DOI 10.1002/ibd.21585
   Mañosa M, 2013, INFLAMM BOWEL DIS, V19, P1889, DOI 10.1097/MIB.0b013e31828ef13f
   Martinez-Medina Margarita, 2014, World J Gastrointest Pathophysiol, V5, P213, DOI 10.4291/wjgp.v5.i3.213
   Martinez-Medina M, 2009, INFLAMM BOWEL DIS, V15, P872, DOI 10.1002/ibd.20860
   Mendall MA, 2011, DIGEST DIS SCI, V56, P837, DOI 10.1007/s10620-010-1541-6
   Mills S, 2013, GUT MICROBES, V4, P4, DOI 10.4161/gmic.22371
   Minot S, 2011, GENOME RES, V21, P1616, DOI 10.1101/gr.122705.111
   Modi SR, 2013, NATURE, V499, P219, DOI 10.1038/nature12212
   Molodecky NA, 2012, GASTROENTEROLOGY, V142, P46, DOI 10.1053/j.gastro.2011.10.001
   Mondot S, 2012, GUT, V61, P634, DOI 10.1136/gutjnl-2011-300478
   Moran CP, 2014, BEST PRACT RES CL GA, V28, P585, DOI 10.1016/j.bpg.2014.07.005
   Moran GW, 2013, INFLAMM BOWEL DIS, V19, P2949, DOI 10.1097/MIB.0b013e31829936a4
   Morgan XC, 2012, GENOME BIOL, V13, DOI 10.1186/gb-2012-13-9-r79
   Moum B, 1996, SCAND J GASTROENTERO, V31, P362, DOI 10.3109/00365529609006411
   Mowat C, 2011, GUT, V60, P571, DOI 10.1136/gut.2010.224154
   Mukherjee PK, 2015, NAT REV GASTRO HEPAT, V12, P77, DOI 10.1038/nrgastro.2014.188
   Ng SC, 2013, GASTROENTEROLOGY, V145, P158, DOI 10.1053/j.gastro.2013.04.007
   Ng SC, 2013, GUT, V62, P630, DOI 10.1136/gutjnl-2012-303661
   Nguyen GC, 2011, GASTROENTEROLOGY, V141, P90, DOI 10.1053/j.gastro.2011.03.050
   Nic Suibhne Treasa, 2013, J Crohns Colitis, V7, pe241, DOI 10.1016/j.crohns.2012.09.009
   Norman JM, 2015, CELL, V160, P447, DOI 10.1016/j.cell.2015.01.002
   Nuij VJAA, 2013, INFLAMM BOWEL DIS, V19, P2215, DOI 10.1097/MIB.0b013e3182961626
   Ogden CL, 2010, JAMA-J AM MED ASSOC, V303, P242, DOI 10.1001/jama.2009.2012
   Ogura Y, 2001, NATURE, V411, P603, DOI 10.1038/35079114
   Ohkusa T, 2002, J GASTROEN HEPATOL, V17, P849, DOI 10.1046/j.1440-1746.2002.02834.x
   Ott SJ, 2008, SCAND J GASTROENTERO, V43, P831, DOI 10.1080/00365520801935434
   Park SJ, 2014, WORLD J GASTROENTERO, V20, P11525, DOI 10.3748/wjg.v20.i33.11525
   Parkes M, 2007, NAT GENET, V39, P830, DOI 10.1038/ng2061
   Penna C, 1996, GUT, V38, P234, DOI 10.1136/gut.38.2.234
   Pérez-Brocal V, 2013, CLIN TRANSL GASTROEN, V4, DOI 10.1038/ctg.2013.9
   Petrof EO, 2013, MICROBIOME, V1, DOI 10.1186/2049-2618-1-3
   Podolsky DK, 2002, NEW ENGL J MED, V347, P417, DOI 10.1056/NEJMra0804647
   Poltorak A, 1998, SCIENCE, V282, P2085, DOI 10.1126/science.282.5396.2085
   PROBERT CSJ, 1992, GUT, V33, P687, DOI 10.1136/gut.33.5.687
   Renehan AG, 2008, LANCET, V371, P569, DOI 10.1016/S0140-6736(08)60269-X
   Rodriguez-Valera Francisco, 2009, Nat Rev Microbiol, V7, P828, DOI 10.1038/nrmicro2235
   Rubinstein MR, 2013, CELL HOST MICROBE, V14, P195, DOI 10.1016/j.chom.2013.07.012
   Rungoe C, 2014, GUT, V63, P1607, DOI 10.1136/gutjnl-2013-305607
   Sartor RB, 2010, GASTROENTEROLOGY, V139, P1816, DOI 10.1053/j.gastro.2010.10.036
   Sears CL, 2014, CELL HOST MICROBE, V15, P317, DOI 10.1016/j.chom.2014.02.007
   Shanahan F, 2014, GASTROENTEROLOGY, V146, P1554, DOI 10.1053/j.gastro.2014.01.050
   Shaw SY, 2010, AM J GASTROENTEROL, V105, P2687, DOI 10.1038/ajg.2010.398
   Sibartie S, 2010, INFLAMM BOWEL DIS, V16, P296, DOI 10.1002/ibd.21052
   Smith PM, 2013, SCIENCE, V341, P569, DOI 10.1126/science.1241165
   Sokol H, 2008, P NATL ACAD SCI USA, V105, P16731, DOI 10.1073/pnas.0804812105
   Spehlmann ME, 2008, INFLAMM BOWEL DIS, V14, P968, DOI 10.1002/ibd.20380
   Steed H, 2009, OBESITY FACTS, V2, P370, DOI 10.1159/000262276
   Strauss J, 2011, INFLAMM BOWEL DIS, V17, P1971, DOI 10.1002/ibd.21606
   Tedelind S, 2007, WORLD J GASTROENTERO, V13, P2826, DOI 10.3748/wjg.v13.i20.2826
   Thia KT, 2010, GASTROENTEROLOGY, V139, P1147, DOI 10.1053/j.gastro.2010.06.070
   Travassos LH, 2010, NAT IMMUNOL, V11, P55, DOI 10.1038/ni.1823
   Trifan A, 2014, WORLD J GASTROENTERO, V20, P11736, DOI 10.3748/wjg.v20.i33.11736
   Turnbaugh PJ, 2006, NATURE, V444, P1027, DOI 10.1038/nature05414
   Uhlig HH, 2013, GUT, V62, P1795, DOI 10.1136/gutjnl-2012-303956
   van Nood E, 2013, NEW ENGL J MED, V368, P2145, DOI [10.1056/NEJMoa1205037, 10.1056/NEJMc1303919]
   Vrieze A, 2012, GASTROENTEROLOGY, V143, P913, DOI 10.1053/j.gastro.2012.06.031
   Wagner J, 2013, INFLAMM BOWEL DIS, V19, P1598, DOI 10.1097/MIB.0b013e318292477c
   Weinbauer MG, 2004, FEMS MICROBIOL REV, V28, P127, DOI 10.1016/j.femsre.2003.08.001
   Willing BP, 2010, GASTROENTEROLOGY, V139, P1844, DOI 10.1053/j.gastro.2010.08.049
   Young VB, 2013, MICROBIOME, V1, DOI 10.1186/2049-2618-1-9
NR 132
TC 174
Z9 200
U1 1
U2 91
PU SPRINGER JAPAN KK
PI TOKYO
PA SHIROYAMA TRUST TOWER 5F, 4-3-1 TORANOMON, MINATO-KU, TOKYO, 105-6005,
   JAPAN
SN 0944-1174
EI 1435-5922
J9 J GASTROENTEROL
JI J. Gastroenterol.
PD MAY
PY 2015
VL 50
IS 5
BP 495
EP 507
DI 10.1007/s00535-015-1064-1
PG 13
WC Gastroenterology & Hepatology
WE Science Citation Index Expanded (SCI-EXPANDED)
SC Gastroenterology & Hepatology
GA CH6EN
UT WOS:000354129200001
PM 25808229
OA Bronze
DA 2024-01-22
ER

PT J
AU Neilson, K
   Ftanou, M
   Monshat, K
   Salzberg, M
   Bell, S
   Kamm, MA
   Connell, W
   Knowles, SR
   Sevar, K
   Mancuso, SG
   Castle, D
AF Neilson, Kate
   Ftanou, Maria
   Monshat, Kaveh
   Salzberg, Mike
   Bell, Sally
   Kamm, Michael A.
   Connell, William
   Knowles, Simon R.
   Sevar, Katherine
   Mancuso, Sam G.
   Castle, David
TI A Controlled Study of a Group Mindfulness Intervention for Individuals
   Living With Inflammatory Bowel Disease
SO INFLAMMATORY BOWEL DISEASES
LA English
DT Article
DE quality of life; depression; anxiety; inflammatory bowel disease;
   mindfulness
ID QUALITY-OF-LIFE; CROHNS-DISEASE; ULCERATIVE-COLITIS; STRESS REDUCTION;
   PSYCHOLOGICAL DISTRESS; HOSPITAL ANXIETY; DEPRESSION; SYMPTOMS; THERAPY;
   ILLNESS
AB Background:
   This study aimed to evaluate the feasibility, acceptability, and effectiveness of a mindfulness-based intervention for patients with inflammatory bowel disease (MI-IBD).
   Design:
   Treatment-as-usual control versus mindfulness-based stress reduction intervention.
   Methods:
   Sixty patients participated in either the MI-IBD (n = 33) or treatment-as-usual group (n = 27) conditions. The MI-IBD consisted of an 8-week mindfulness-based stress reduction training group. Outcome measures were administered at baseline (before intervention), immediately after intervention, and 6 months after intervention. Primary outcomes included measures of quality of life, psychological distress (depression and anxiety), and mindfulness. Data for MI-IBD group participants also included weekly attendance, daily minutes meditated, and satisfaction with the program.
   Results:
   There were no baseline differences between intervention and control groups on demographic variables or inflammatory bowel disease severity. Compared with the control group, the MI-IBD group reported significantly greater improvements in anxiety, quality of life, and mindfulness at after intervention, with reduction in depression and improvements in quality of life and mindfulness maintained at 6 months after intervention.
   Conclusions:
   Results demonstrate the feasibility, acceptability, and efficacy of a mindfulness intervention for patients with inflammatory bowel disease, with medium-to-large effects on psychological distress, quality of life, and mindfulness.
C1 [Neilson, Kate; Monshat, Kaveh; Salzberg, Mike; Knowles, Simon R.; Sevar, Katherine; Mancuso, Sam G.; Castle, David] Univ Melbourne, Dept Psychiat, Melbourne, Vic, Australia.
   [Neilson, Kate; Ftanou, Maria; Monshat, Kaveh; Salzberg, Mike; Knowles, Simon R.; Sevar, Katherine; Mancuso, Sam G.; Castle, David] St Vincents Hosp, Dept Psychiat, Melbourne, Vic 3065, Australia.
   [Bell, Sally; Kamm, Michael A.; Connell, William] St Vincents Hosp, Dept Gastroenterol, Melbourne, Vic 3065, Australia.
   [Knowles, Simon R.] Swinburne Univ Technol, Dept Psychol, Fac Hlth Arts & Design, Melbourne, Vic, Australia.
C3 University of Melbourne; St Vincent's Hospital Melbourne; NSW Health; St
   Vincents Hospital Sydney; NSW Health; St Vincents Hospital Sydney; St
   Vincent's Hospital Melbourne; Swinburne University of Technology
RP Castle, D (通讯作者)，St Vincents Hosp, Dept Psychiat, Melbourne, Vic 3065, Australia.
EM david.castle@svha.org.au
RI Mancuso, Serafino G/G-6062-2014
OI Mancuso, Serafino G/0000-0003-1039-3277; FTANOU,
   MARIA/0000-0001-5884-7851; Castle, David/0000-0002-3075-1580; Knowles,
   Simon/0000-0001-8000-1000; Bell, Sally/0000-0002-7002-453X
FU University of Melbourne Research Collaboration Grant Scheme
FX Supported by the University of Melbourne Research Collaboration Grant
   Scheme.
CR Addolorato G, 1997, SCAND J GASTROENTERO, V32, P1013, DOI 10.3109/00365529709011218
   ANDREWS H, 1987, GUT, V28, P1600, DOI 10.1136/gut.28.12.1600
   Baer RA, 2006, ASSESSMENT, V13, P27, DOI 10.1177/1073191105283504
   Baer RA, 2008, ASSESSMENT, V15, P329, DOI 10.1177/1073191107313003
   Barlow C, 2010, GASTROENTEROL NURS, V33, P11, DOI 10.1097/SGA.0b013e3181ca03cc
   Berrill JW, 2014, J CROHNS COLITIS, V8, P945, DOI 10.1016/j.crohns.2014.01.018
   BEST WR, 1976, GASTROENTEROLOGY, V70, P439
   Bjelland I, 2002, J PSYCHOSOM RES, V52, P69, DOI 10.1016/S0022-3999(01)00296-3
   Blankers M, 2010, J MED INTERNET RES, V12, DOI 10.2196/jmir.1448
   Evertsz FB, 2012, J CROHNS COLITIS, V6, P68, DOI 10.1016/j.crohns.2011.07.006
   Fjorback LO, 2011, ACTA PSYCHIAT SCAND, V124, P102, DOI 10.1111/j.1600-0447.2011.01704.x
   Goodhand James R, 2009, Expert Rev Gastroenterol Hepatol, V3, P661, DOI 10.1586/egh.09.55
   Gotink RA, 2015, PLOS ONE, V10, DOI 10.1371/journal.pone.0124344
   Gradus JL, 2010, INFLAMM BOWEL DIS, V16, P2158, DOI 10.1002/ibd.21298
   Graff LA, 2006, CLIN GASTROENTEROL H, V4, P1491, DOI 10.1016/j.cgh.2006.09.027
   Graff LA, 2009, INFLAMM BOWEL DIS, V15, P1105, DOI 10.1002/ibd.20873
   Grocke D, 2014, ACTA PSYCHIAT SCAND, V130, P144, DOI 10.1111/acps.12224
   Grossman P, 2004, J PSYCHOSOM RES, V57, P35, DOI 10.1016/S0022-3999(03)00573-7
   Guthrie E, 2002, AM J GASTROENTEROL, V97, P1994, DOI 10.1111/j.1572-0241.2002.05842.x
   Hollander D, 2003, J Physiol Pharmacol, V54 Suppl 4, P183
   Huang H.W., 2015, Heat Transfer and Fluid Flow in Biological Processes, P1, DOI [10.1016/B978-0-12-408077-5.00001-8, DOI 10.1016/B978-0-12-408077-5.00001-8, https://doi.org/10.1016/B978-0-12-408077-5.00001-8]
   Jedel S, 2014, DIGESTION, V89, P142, DOI 10.1159/000356316
   Jedel S, 2013, MINDFULNESS, V4, P296, DOI 10.1007/s12671-012-0128-z
   Kabat-Zinn J, 2003, CLIN PSYCHOL-SCI PR, V10, P144, DOI 10.1093/clipsy/bpg016
   Kabat-Zinn J., 2005, FULL CATASTROPHE LIV
   Knowles SR, 2011, INFLAMM BOWEL DIS, V17, P2551, DOI 10.1002/ibd.21650
   Knowles SR, 2013, INFLAMM BOWEL DIS, V19, P2704, DOI 10.1097/MIB.0b013e318296ae5a
   Levenstein S, 2003, AM J GASTROENTEROL, V98, P2112
   Mardini HE, 2004, DIGEST DIS SCI, V49, P492, DOI 10.1023/B:DDAS.0000020509.23162.cc
   Maunder RG, 2008, CURR MOL MED, V8, P247, DOI 10.2174/156652408784533832
   Mawdsley JE, 2005, GUT, V54, P1481, DOI 10.1136/gut.2005.064261
   Mikocka-Walus AA, 2007, INFLAMM BOWEL DIS, V13, P225, DOI 10.1002/ibd.20062
   Mittermaier C, 2004, PSYCHOSOM MED, V66, P79, DOI 10.1097/01.PSY.0000106907.24881.F2
   Moser G, 2006, NAT CLIN PRACT GASTR, V3, P416, DOI 10.1038/ncpgasthep0549
   Pace F, 2003, SCAND J GASTROENTERO, V38, P1031, DOI 10.1080/00365520310004524
   Pallis Athanasios G, 2002, BMC Gastroenterol, V2, P1, DOI 10.1186/1471-230X-2-1
   Persoons P, 2005, ALIMENT PHARM THER, V22, P101, DOI 10.1111/j.1365-2036.2005.02535.x
   PORCELLI P, 1994, ITAL J GASTROENTEROL, V26, P111
   Rubin GP, 2004, ALIMENT PHARM THERAP, V19, P529, DOI 10.1111/j.1365-2036.2004.1873.x
   Skevington SM, 2004, QUAL LIFE RES, V13, P299, DOI 10.1023/B:QURE.0000018486.91360.00
   SNAITH RP, 1986, BRIT MED J, V292, P344, DOI 10.1136/bmj.292.6516.344
   SUTHERLAND LR, 1987, GASTROENTEROLOGY, V92, P1894, DOI 10.1016/0016-5085(87)90621-4
   Timmer A, 2011, COCHRANE DB SYST REV, DOI 10.1002/14651858.CD006913.pub2
   van der Eijk I, 2004, INFLAMM BOWEL DIS, V10, P392, DOI 10.1097/00054725-200407000-00010
   Vettese LC, 2009, J COGN PSYCHOTHER, V23, P198, DOI 10.1891/0889-8391.23.3.198
   ZIGMOND AS, 1983, ACTA PSYCHIAT SCAND, V67, P361, DOI 10.1111/j.1600-0447.1983.tb09716.x
NR 46
TC 52
Z9 58
U1 2
U2 30
PU OXFORD UNIV PRESS INC
PI CARY
PA JOURNALS DEPT, 2001 EVANS RD, CARY, NC 27513 USA
SN 1078-0998
EI 1536-4844
J9 INFLAMM BOWEL DIS
JI Inflamm. Bowel Dis.
PD MAR
PY 2016
VL 22
IS 3
BP 694
EP 701
DI 10.1097/MIB.0000000000000629
PG 8
WC Gastroenterology & Hepatology
WE Science Citation Index Expanded (SCI-EXPANDED); Social Science Citation Index (SSCI)
SC Gastroenterology & Hepatology
GA DF6YG
UT WOS:000371503700021
PM 26529560
OA Bronze
DA 2024-01-22
ER

PT J
AU Ploug, T
   Andersen, K
   Hansen, K
   Hjelmborg, J
   Qvist, N
AF Ploug, Thomas
   Andersen, Kristian
   Hansen, Katrine
   Hjelmborg, Jacob
   Qvist, Niels
TI Influence of Adalimumab Treatment on Anastomotic Strength, Degree of
   Inflammation, and Collagen Formation: An Experimental Study on the Small
   Intestine of Rabbits
SO INFLAMMATORY BOWEL DISEASES
LA English
DT Article
DE adalimumab; rabbits; intestinal anastomosis; intestinal healing; tensile
   strength
ID POSTOPERATIVE COMPLICATIONS; ULCERATIVE-COLITIS; CROHNS-DISEASE;
   MACROPHAGES; INFLIXIMAB; THERAPY; COHORT; RISK
AB Background: Adalimumab is a TNF-alpha inhibitor, which has gained wide use in the treatment of inflammatory bowel diseases. The potential detrimental effect of TNF-alpha inhibitors on postoperative complications such as anastomotic leakage is unknown. The aim of this study was to investigate the effect of a single therapeutic dose of adalimumab on anastomotic strength inflammation and collagen formation.
   Methods: Twenty-eight female rabbits (1.8-2.2 kg) were allocated to subcutaneous injection with either adalimumab (1.5 mg/ kg) (n=14) or placebo (n=14). One week after medication two separate end-to-end anastomoses were performed in the jejunum. The rabbits were killed on the third postoperative day. The anastomosis were subjected to tensile strength analysis and histopathological examination.
   Results: No statistically significant differences were found between the two groups regarding maximum tensile strength, inflammation parameters and collagen formation in the anastomosis area. Multiple regression analysis showed no association between maximum tensile strength histological changes, time under anaesthesia, duration of surgery, weight gain, weight loss and number of sutures in either group.
   Conclusion: We found no statistically significant effect of a single therapeutic dose of adalimumab on anastomotic strength, histological parameters or collagen formation in rabbits. (Inflamm Bowel Dis 2013;19:254-258)
C1 [Ploug, Thomas; Andersen, Kristian; Hansen, Katrine] Odense Univ Hosp, Dept Clin Pathol, DK-5000 Odense, Denmark.
   [Hjelmborg, Jacob] Univ So Denmark, Dept Res Biostat, Odense, Denmark.
   [Qvist, Niels] Odense Univ Hosp, Surg Dept A, DK-5000 Odense, Denmark.
C3 University of Southern Denmark; Odense University Hospital; University
   of Southern Denmark; University of Southern Denmark; Odense University
   Hospital
RP Andersen, K (通讯作者)，Mogelbjergvej 1, DK-9310 Vodskov, Denmark.
EM kristiangroendalandersen@gmail.com
RI Hjelmborg, Jacob/AAN-5966-2020
OI Hjelmborg, Jacob/0000-0001-9630-9149; Qvist, Niels/0000-0002-1113-195X
FU Research Foundation at Odense University Hopsital
FX We thank the University of Southern Denmark; veterinarian Henrik
   Saxtorph, Peter Bollen, Anne-Mette Durand, and the staff at the central
   animal facility University of Southern Denmark; staff at the Clinical
   Pathological Institute at the University Hospital Odense and Claire
   Gudex for comments on the article. The project was financed by a grant
   from the Research Foundation at Odense University Hopsital.
CR Busti AJ, 2005, PHARMACOTHERAPY, V25, P1566, DOI 10.1592/phco.2005.25.11.1566
   CARRICO TJ, 1984, SURG CLIN N AM, V64, P721
   CHRISTENSEN H, 1993, EUR SURG RES, V25, P38, DOI 10.1159/000129255
   Colombel JF, 2004, AM J GASTROENTEROL, V99, P878, DOI 10.1111/j.1572-0241.2004.04148.x
   DESOUSA JB, 1991, DIS COLON RECTUM, V34, P613
   Gies N, 2010, ALIMENT PHARM THER, V32, P522, DOI 10.1111/j.1365-2036.2010.04380.x
   Goerdt S, 1999, PATHOBIOLOGY, V67, P222, DOI 10.1159/000028096
   Grundmann S, 2005, AM J PHYSIOL-HEART C, V289, pH1497, DOI 10.1152/ajpheart.00959.2004
   Ikeuchi D, 1999, DIGEST SURG, V16, P478, DOI 10.1159/000018773
   Inan Aydin, 2006, Int J Surg, V4, P222, DOI 10.1016/j.ijsu.2006.01.002
   Krasniqi A, 2009, INT J SURG, V7, P31, DOI 10.1016/j.ijsu.2008.10.005
   Lawson MM, 2006, COCHRANE DB SYST REV, DOI 10.1002/14651858.CD005112.pub2
   LEIBOVICH SJ, 1975, AM J PATHOL, V78, P71
   Marchal L, 2004, ALIMENT PHARM THER, V19, P749, DOI 10.1111/j.1365-2036.2004.01904.x
   Mor IJ, 2008, DIS COLON RECTUM, V51, P1202, DOI 10.1007/s10350-008-9364-7
   Mor IJ, 2008, DIS COLON RECTUM, V51, P7
   Parameswaran N, 2010, CRIT REV EUKAR GENE, V20, P87, DOI 10.1615/CritRevEukarGeneExpr.v20.i2.10
   Poritz LS, 2002, DIS COLON RECTUM, V45, P771, DOI 10.1007/s10350-004-6296-8
   SHEKHTER A B, 1977, Byulleten' Eksperimental'noi Biologii i Meditsiny, V83, P627
   Song EW, 2000, CELL IMMUNOL, V204, P19, DOI 10.1006/cimm.2000.1687
   SSI, 2010, AD HUM KONC R NR 435
   Thornton FJ, 1997, SURG CLIN N AM, V77, P549, DOI 10.1016/S0039-6109(05)70568-5
   Verhofstad MHJ, 2001, DIS COLON RECTUM, V44, P423, DOI 10.1007/BF02234744
   Wynn TA, 2010, SEMIN LIVER DIS, V30, P245, DOI 10.1055/s-0030-1255354
NR 24
TC 9
Z9 9
U1 0
U2 4
PU OXFORD UNIV PRESS INC
PI CARY
PA JOURNALS DEPT, 2001 EVANS RD, CARY, NC 27513 USA
SN 1078-0998
EI 1536-4844
J9 INFLAMM BOWEL DIS
JI Inflamm. Bowel Dis.
PD FEB
PY 2013
VL 19
IS 2
BP 254
EP 258
DI 10.1097/MIB.0b013e318281007c
PG 5
WC Gastroenterology & Hepatology
WE Science Citation Index Expanded (SCI-EXPANDED)
SC Gastroenterology & Hepatology
GA 110MM
UT WOS:000316447300020
PM 23334398
OA Bronze
DA 2024-01-22
ER

PT J
AU Bastida, G
   Nos, P
   Aguas, M
   Beltrán, B
   Iborra, M
   Ortiz, V
   Garrigues, V
   Estevan, R
   Ponce, J
AF Bastida, Guillermo
   Nos, Pilar
   Aguas, Mariam
   Beltran, Belen
   Iborra, Marisa
   Ortiz, Vicente
   Garrigues, Vicente
   Estevan, Rafael
   Ponce, Julio
TI The effects of thiopurine therapy on health-related quality of life in
   Inflammatory Bowel Disease patients
SO BMC GASTROENTEROLOGY
LA English
DT Article
ID EFFICACY END-POINTS; CROHNS-DISEASE; ULCERATIVE-COLITIS; MAINTENANCE
   THERAPY; ACTIVITY INDEXES; MEDICAL THERAPY; CLINICAL-TRIALS; REMISSION;
   IMPROVES; BUDESONIDE
AB Background: The effect of thiopurine immunomodulators on health-related quality of life (HRQoL) in patients with inflammatory bowel disease (IBD) has been controversial. The aims were to evaluate the HRQoL in patients with IBD treated with thiopurines and assess the short-and long-term impacts of the treatment on HRQoL.
   Methods: Ninety-two consecutive patients who started treatment with thiopurines were prospectively included. Evaluation of HRQoL was performed at months 0, 6, and 12 using two questionnaires, the Short-Form Health Survey (SF-36) and the Inflammatory Bowel Disease Questionnaire (IBDQ).
   Results: Baseline score of IBDQ was 4,6, range (2,31-6,84), with an impairment of the five dimensions of HRQoL compared with inactive patients. Results obtained in 8 dimensions of SF-36 showed worse HRQoL than Spanish general population. At 6 months patients had a significant improvement in overall IBDQ score -5,8 (1,58 -6,97)-and also in all IBDQ dimensions. All the 8 dimensions of SF-36 obtained a significant improvement. At twelve months score of IBDQ was 6,1, range (2,7-6,98), with improvement in all dimensions compared with baseline and 6 months. SF-36 showed a similar significant improvement in all subscales.
   Conclusions: Thiopurine immunomodulators alone or with other treatments have a positive and long lasting impact on HRQoL of IBD patients.
C1 [Bastida, Guillermo; Nos, Pilar; Aguas, Mariam; Beltran, Belen; Iborra, Marisa; Ortiz, Vicente; Garrigues, Vicente; Ponce, Julio] La Fe Hosp, Gastroenterol Unit, Valencia 46009, Spain.
   [Bastida, Guillermo; Nos, Pilar; Beltran, Belen; Ortiz, Vicente; Garrigues, Vicente; Ponce, Julio] Ciberehd, Barcelona 08036, Spain.
   [Estevan, Rafael] La Fe Hosp, Coloproctol Unit, Valencia 46009, Spain.
C3 CIBER - Centro de Investigacion Biomedica en Red; CIBEREHD
RP Bastida, G (通讯作者)，La Fe Hosp, Gastroenterol Unit, 21 Campanar Ave, Valencia 46009, Spain.
EM gbastidap@sepd.org
RI Beltrán, Belén/ABH-6802-2020; Nos, Pilar/JVZ-0054-2024
OI Bastida, Guillermo/0000-0001-7544-451X
FU "Fundacion para la investigacion Hospital Universitario La Fe";
   Instituto de Salud Carlos III
FX Guillermo Bastida MD was supported by a grant from the "Fundacion para
   la investigacion Hospital Universitario La Fe".; Ciberehd is funded by
   the Instituto de Salud Carlos III.
CR ALONSO J, 1995, MED CLIN-BARCELONA, V104, P771
   Ardizzone S, 2006, GUT, V55, P47, DOI 10.1136/gut.2005.068809
   Bastida Paz Guillermo, 2007, Gastroenterol Hepatol, V30, P511
   Baumgart DC, 2007, LANCET, V369, P1627, DOI 10.1016/S0140-6736(07)60750-8
   Bernklev T, 2005, EUR J GASTROEN HEPAT, V17, P1037, DOI 10.1097/00042737-200510000-00006
   Blondel-Kucharski F, 2001, AM J GASTROENTEROL, V96, P2915
   Calvet X, 2006, INFLAMM BOWEL DIS, V12, P692, DOI 10.1097/00054725-200608000-00004
   Canavan C, 2006, ALIMENT PHARM THER, V23, P377, DOI 10.1111/j.1365-2036.2006.02753.x
   Casellas F, 2002, QUAL LIFE RES, V11, P775, DOI 10.1023/A:1020841601110
   Casellas F, 2005, INFLAMM BOWEL DIS, V11, P488, DOI 10.1097/01.MIB.0000159661.55028.56
   Casellas F, 2000, AM J GASTROENTEROL, V95, P177
   Casellas F, 2001, EUR J GASTROEN HEPAT, V13, P567, DOI 10.1097/00042737-200105000-00017
   Cohen RD, 1999, INFLAMM BOWEL DIS, V5, P1
   D'Haens G, 2007, GASTROENTEROLOGY, V132, P763, DOI 10.1053/j.gastro.2006.12.038
   Delaney CP, 2003, J AM COLL SURGEONS, V196, P714, DOI 10.1016/S1072-7515(03)00131-5
   Feagan BG, 2003, AM J GASTROENTEROL, V98, P2232, DOI 10.1016/S0002-9270(03)00659-2
   Feagan BG, 2007, AM J GASTROENTEROL, V102, P2737, DOI 10.1111/j.1572-0241.2007.01508.x
   Feagan BG, 2007, AM J GASTROENTEROL, V102, P794, DOI 10.1111/j.1572-0241.2007.01094.x
   Fitzpatrick R, 1998, Health Technol Assess, V2, P1
   Gregor JC, 1997, INFLAMM BOWEL DIS, V3, P265, DOI 10.1002/ibd.3780030405
   Han SW, 2005, INFLAMM BOWEL DIS, V11, P24, DOI 10.1097/00054725-200501000-00004
   Hjortswang H, 2003, EUR J GASTROEN HEPAT, V15, P1011, DOI 10.1097/00042737-200309000-00012
   Hjortswang H, 1999, EUR J GASTROEN HEPAT, V11, P1099, DOI 10.1097/00042737-199910000-00005
   Irvine EJ, 1997, AM J GASTROENTEROL, V92, pS18
   Irvine EJ, 2000, INFLAMM BOWEL DIS, V6, P181
   IRVINE EJ, 1994, GASTROENTEROLOGY, V106, P287, DOI 10.1016/0016-5085(94)90585-1
   KAZIS LE, 1989, MED CARE, V27, pS178, DOI 10.1097/00005650-198903001-00015
   LENNARDJONES JE, 1989, SCAND J GASTROENTERO, V24, P2, DOI 10.3109/00365528909091339
   Lichtenstein GR, 2004, AM J GASTROENTEROL, V99, P91, DOI 10.1046/j.1572-0241.2003.04010.x
   Lichtenstein GR, 2002, INFLAMM BOWEL DIS, V8, P237, DOI 10.1097/00054725-200207000-00001
   Lóopez-Vivancos J, 1999, DIGESTION, V60, P274, DOI 10.1159/000007670
   LOVE JR, 1992, J CLIN GASTROENTEROL, V14, P15, DOI 10.1097/00004836-199201000-00005
   Norman GR, 2001, MED CARE, V39, P1039, DOI 10.1097/00005650-200110000-00002
   Oxelmark L, 2007, SCAND J GASTROENTERO, V42, P406, DOI 10.1080/00365520600881060
   Prefontaine E, 2009, COCHRANE DB SYST REV, V4, DOI DOI 10.1002/14651858.CD000545.PUB2
   Prefontaine E, 2009, COCHRANE DB SYST REV, DOI 10.1002/14651858.CD000067.pub2
   Reinisch W, 2007, INFLAMM BOWEL DIS, V13, P1135, DOI 10.1002/ibd.20165
   Rubin GP, 2004, ALIMENT PHARM THERAP, V19, P529, DOI 10.1111/j.1365-2036.2004.1873.x
   Sandborn WJ, 2002, GASTROENTEROLOGY, V122, P512, DOI 10.1053/gast.2002.31072
   Siegel CA, 2005, ALIMENT PHARM THER, V22, P1, DOI 10.1111/j.1365-2036.2005.02520.x
   Silverberg MS, 2005, CAN J GASTROENTEROL, V19, p5A, DOI 10.1155/2005/269076
   Thomsen OO, 2002, AM J GASTROENTEROL, V97, P649
   Timmer A, 2007, COCHRANE DB SYST REV, DOI 10.1002/14651858.CD000478.pub2
   Van Balkom BPJ, 2002, ALIMENT PHARM THER, V16, P1101, DOI 10.1046/j.1365-2036.2002.01268.x
   WARE JE, 1992, MED CARE, V30, P473, DOI 10.1097/00005650-199206000-00002
   Ware JE, 1993, SF 36 HLTH SURVEY MA
NR 46
TC 20
Z9 21
U1 0
U2 3
PU BMC
PI LONDON
PA CAMPUS, 4 CRINAN ST, LONDON N1 9XW, ENGLAND
EI 1471-230X
J9 BMC GASTROENTEROL
JI BMC Gastroenterol.
PD MAR 2
PY 2010
VL 10
AR 26
DI 10.1186/1471-230X-10-26
PG 9
WC Gastroenterology & Hepatology
WE Science Citation Index Expanded (SCI-EXPANDED)
SC Gastroenterology & Hepatology
GA 579BT
UT WOS:000276342200001
PM 20196836
OA Green Published, gold
DA 2024-01-22
ER

PT J
AU Van Dieren, JM
   Hansen, BE
   Kuipers, EJ
   Nieuwenhuis, EES
   Van der Woude, CJ
AF Van Dieren, J. M.
   Hansen, B. E.
   Kuipers, E. J.
   Nieuwenhuis, E. E. S.
   Van der Woude, C. J.
TI Meta-analysis: inosine triphosphate pyrophosphatase polymorphisms and
   thiopurine toxicity in the treatment of inflammatory bowel disease
SO ALIMENTARY PHARMACOLOGY & THERAPEUTICS
LA English
DT Article
ID ADVERSE DRUG-REACTIONS; PYROPHOSPHOHYDROLASE DEFICIENCY; INDUCED
   MYELOSUPPRESSION; AZATHIOPRINE THERAPY; JAPANESE POPULATION;
   CROHNS-DISEASE; GENETIC-BASIS; ASSOCIATION; 94C-GREATER-THAN-A;
   PHARMACOGENETICS
AB Background Thiopurines are widely used for the treatment of inflammatory bowel disease, but are associated with the development of side effects. It has been suggested that the enzyme inosine triphosphate pyrophosphatase (ITPA) plays a role in the digestion of thiopurines and that defective activity resulting from polymorphisms in the inosine triphosphate pyrophosphatase encoding genes may be associated with thiopurine-induced side effects. Current studies are controversial regarding this hypothesis.
   Aim To perform a meta-analysis and gain more insight into a possible correlation between thiopurine-induced side effects and ITPA polymorphisms.
   Methods e explored Medline for articles on ITPA polymorphisms and thiopurine toxicity. Studies that compared ITPA polymorphism frequencies among thiopurine-tolerant and -intolerant adult inflammatory bowel disease patients were included in this meta-analysis.
   Results Nine published studies investigated associations between ITPA polymorphisms and thiopurine toxicity. Six studies (with 751 patients included) met our inclusion criteria and were processed in the meta-analysis. This analysis demonstrates that the ITPA 94C -> A polymorphism, is not significantly associated with any of the studied side effect parameters.
   Conclusions This meta-analysis does not prove a correlation between the development of thiopurine toxicity and the ITPA 94C -> A polymorphism. This implies that there is no clinical relevance to determine ITPA polymorphisms in thiopurine-treated patients.
C1 Erasmus MC Univ, Med Ctr Rotterdam, Dept Gastroenterol & Hepatol, Rotterdam, Netherlands.
   Erasmus MC Univ, Med Ctr Rotterdam, Dept Stat, Rotterdam, Netherlands.
   Sophia Childrens Hosp Rotterdam, Dept Pediat Gastroenterol & Hepathol, Rotterdam, Netherlands.
C3 Erasmus University Rotterdam; Erasmus MC; Erasmus University Rotterdam;
   Erasmus MC; Erasmus University Rotterdam; Erasmus MC; Erasmus MC -
   Sophia Children's Hospital
RP Van Dieren, JM (通讯作者)，Erasmus MC Univ, Med Ctr Rotterdam, Dept Gastroenterol & Hepatol, Rotterdam, Netherlands.
EM vandieren@erasmusmc.nl
RI Kuipers, Ernst J/H-3293-2019; Hansen, Bettina E/P-5468-2014; van der
   Woude, Christien Janneke/H-6384-2011
OI Kuipers, Ernst J/0000-0002-0633-3098; Hansen, Bettina
   E/0000-0001-8307-3341; 
CR Allorge D, 2005, GUT, V54, P565, DOI 10.1136/gut.2004.055947
   Breen DP, 2005, LIVER TRANSPLANT, V11, P826, DOI 10.1002/lt.20377
   Cao HN, 2002, J HUM GENET, V47, P620, DOI 10.1007/s100380200095
   CONNELL WR, 1993, GUT, V34, P1081, DOI 10.1136/gut.34.8.1081
   De Ridder L, 2006, ALIMENT PHARM THER, V23, P1137, DOI 10.1111/j.1365-2036.2006.02853.x
   DERSIMONIAN R, 1986, CONTROL CLIN TRIALS, V7, P177, DOI 10.1016/0197-2456(86)90046-2
   Floyd A, 2003, AM J GASTROENTEROL, V98, P1305, DOI 10.1016/S0002-9270(03)00233-8
   Gearry RB, 2004, PHARMACOGENETICS, V14, P779, DOI 10.1097/00008571-200411000-00010
   Hindorf U, 2006, GUT, V55, P1423, DOI 10.1136/gut.2005.074930
   LANDER E, 1995, NAT GENET, V11, P241, DOI 10.1038/ng1195-241
   Lennard L, 2002, GUT, V51, P143, DOI 10.1136/gut.51.2.143
   Lin SR, 2001, J BIOL CHEM, V276, P18695, DOI 10.1074/jbc.M011084200
   Maeda T, 2005, MOL GENET METAB, V85, P271, DOI 10.1016/j.ymgme.2005.03.011
   Marinaki AM, 2004, NUCLEOS NUCLEOT NUCL, V23, P1399, DOI 10.1081/NCN-200027641
   Marinaki AM, 2004, PHARMACOGENETICS, V14, P181, DOI 10.1097/00008571-200403000-00006
   PRESENT DH, 1989, ANN INTERN MED, V111, P641, DOI 10.7326/0003-4819-111-8-641
   Sumi S, 2002, HUM GENET, V111, P360, DOI 10.1007/s00439-002-0798-z
   THOMSON G, 1994, NAT GENET, V8, P108, DOI 10.1038/ng1094-108
   van Dieren JM, 2005, GUT, V54, P1664
   von Ahsen N, 2005, CLIN CHEM, V51, P2282, DOI 10.1373/clinchem.2005.057158
   Zelinkova Z, 2006, CLIN GASTROENTEROL H, V4, P44, DOI 10.1016/j.cgh.2005.10.019
NR 21
TC 66
Z9 69
U1 0
U2 0
PU BLACKWELL PUBLISHING
PI OXFORD
PA 9600 GARSINGTON RD, OXFORD OX4 2DQ, OXON, ENGLAND
SN 0269-2813
J9 ALIMENT PHARM THERAP
JI Aliment. Pharmacol. Ther.
PD SEP 1
PY 2007
VL 26
IS 5
BP 643
EP 652
DI 10.1111/j.1365-2036.2007.03412.x
PG 10
WC Gastroenterology & Hepatology; Pharmacology & Pharmacy
WE Science Citation Index Expanded (SCI-EXPANDED)
SC Gastroenterology & Hepatology; Pharmacology & Pharmacy
GA 198ZO
UT WOS:000248666200002
PM 17697198
OA Bronze
DA 2024-01-22
ER

PT J
AU Regmi, S
   Pathak, S
   Kim, JO
   Yong, CS
   Jeong, JH
AF Regmi, Shobha
   Pathak, Shiva
   Kim, Jong Oh
   Yong, Chul Soon
   Jeong, Jee-Heon
TI Mesenchymal stem cell therapy for the treatment of inflammatory
   diseases: Challenges, opportunities, and future perspectives
SO EUROPEAN JOURNAL OF CELL BIOLOGY
LA English
DT Review
DE Mesenchymal stem cells; Inflammatory diseases; Immunomodulation
ID VERSUS-HOST-DISEASE; MARROW STROMAL CELLS; REGULATORY T-CELLS; HUMAN
   ADIPOSE-TISSUE; ENDOPLASMIC-RETICULUM STRESS; LEUKEMIA INHIBITORY
   FACTOR; SODIUM-INDUCED COLITIS; ACUTE LIVER-INJURY; BONE-MARROW;
   CROHNS-DISEASE
AB Mesenchymal stem cells (MSCs) are promising alternative agents for the treatment of inflammatory disorders due to their immunomodulatory functions, and several clinical trials on MSC-based products are currently being conducted. In this review, we discuss recent progress made on the use of MSCs as immunomodulatory agents, developmental challenges posed by MSC-based therapy, and the strategies being used to overcome these challenges. In this context, current understanding of the mechanisms responsible for MSC interactions with the immune system and the molecular responses of MSCs to inflammatory signals are discussed. The immunosuppressive activities of MSCs are initiated by cell-to-cell contact and the release of immuno-regulatory molecules. By doing so, MSCs can inhibit the proliferation and function of T cells, natural killer cells, B cells, and dendritic cells, and can also increase the proliferation of regulatory T cells. However, various problems, such as low transplanted cell viability, poor homing and engraftment into injured tissues, MSC heterogeneity, and lack of adequate information on optimum MSC doses impede clinical applications. On the other hand, it has been shown that the immunomodulatory activities and viabilities of MSCs might be enhanced by 3D-cultured systems, genetic modifications, preconditioning, and targeted-delivery.
C1 [Regmi, Shobha; Pathak, Shiva; Kim, Jong Oh; Yong, Chul Soon; Jeong, Jee-Heon] Yeungnam Univ, Coll Pharm, Gyongsan 38541, Gyeongbuk, South Korea.
C3 Yeungnam University
RP Yong, CS; Jeong, JH (通讯作者)，Yeungnam Univ, Coll Pharm, 280 Daehak Ro, Gyongsan 38541, Gyeongbuk Do, South Korea.
EM csyong@ynu.ac.kr; jeeheon@yu.ac.kr
RI Pathak, Shiva/AAY-2052-2021
FU National Research Foundation (NRF) of Korea - Korean Ministry of
   Science, ICT, and Future Planning [2015R1A5A2009124,
   2017R1D1A1B03027831]; Korea Health Industry Development Institute
   (KHIDI) - Ministry of Health and Welfare, Republic of Korea [HI18C0453];
   Creative Economy Leading Technology Development Program of the
   Gyeongsangbuk-do and Gyeongbuk Science & Technology Promotion Center
   [SF316001A]
FX This study was supported by grants from the Basic Science Research
   Program through the National Research Foundation (NRF) of Korea funded
   by the Korean Ministry of Science, ICT, and Future Planning (grant no.
   2015R1A5A2009124 and no. 2017R1D1A1B03027831), the Korea Health
   Technology R&D Project through the Korea Health Industry Development
   Institute (KHIDI) funded by the Ministry of Health and Welfare, Republic
   of Korea (Grant HI18C0453), and from the Creative Economy Leading
   Technology Development Program of the Gyeongsangbuk-do and Gyeongbuk
   Science & Technology Promotion Center (grant no. SF316001A).
CR Abels ER, 2016, CELL MOL NEUROBIOL, V36, P301, DOI 10.1007/s10571-016-0366-z
   Aggarwal S, 2005, BLOOD, V105, P1815, DOI 10.1182/blood-2004-04-1559
   Akiyama K, 2012, CELL STEM CELL, V10, P544, DOI 10.1016/j.stem.2012.03.007
   Aktas E, 2017, J ORTHOP RES, V35, P269, DOI 10.1002/jor.23258
   Allavena P, 1998, EUR J IMMUNOL, V28, P359, DOI 10.1002/(SICI)1521-4141(199801)28:01<359::AID-IMMU359>3.0.CO;2-4
   Alzahrani FA, 2018, INT J PHARMACOL, V14, P1128, DOI 10.3923/ijp.2018.1128.1135
   Amorin B, 2014, HUM CELL, V27, P137, DOI 10.1007/s13577-014-0095-x
   Augello A, 2005, EUR J IMMUNOL, V35, P1482, DOI 10.1002/eji.200425405
   BADER P, 2018, BLOOD S, V132, DOI DOI 10.1182/BLOOD-2018-99-110599
   Baglio SR, 2015, STEM CELL RES THER, V6, DOI 10.1186/s13287-015-0116-z
   Bai L, 2012, NAT NEUROSCI, V15, P862, DOI 10.1038/nn.3109
   Ball LM, 2013, BRIT J HAEMATOL, V163, P501, DOI 10.1111/bjh.12545
   Barbado J, 2018, LUPUS, V27, P2161, DOI 10.1177/0961203318804922
   Barbash IM, 2003, CIRCULATION, V108, P863, DOI 10.1161/01.CIR.0000084828.50310.6A
   Bari E, 2018, CELLS-BASEL, V7, DOI 10.3390/cells7110190
   Bartosh TJ, 2010, P NATL ACAD SCI USA, V107, P13724, DOI 10.1073/pnas.1008117107
   Bastug F, 2014, RENAL FAILURE, V36, P1428, DOI 10.3109/0886022X.2014.945216
   Batten P, 2006, TISSUE ENG, V12, P2263, DOI 10.1089/ten.2006.12.2263
   Bernardo ME, 2013, CELL STEM CELL, V13, P392, DOI 10.1016/j.stem.2013.09.006
   Bhang SH, 2011, BIOMATERIALS, V32, P2734, DOI 10.1016/j.biomaterials.2010.12.035
   Bian SY, 2014, J MOL MED, V92, P387, DOI 10.1007/s00109-013-1110-5
   Blennow O, 2016, BIOL BLOOD MARROW TR, V22, P1684, DOI 10.1016/j.bbmt.2016.06.008
   Bliss TM, 2006, J NEUROSCI RES, V83, P1004, DOI 10.1002/jnr.20800
   Bluestone JA, 2005, NAT REV IMMUNOL, V5, P343, DOI 10.1038/nri1574
   Borrelli D., 2018, J CONTROL RELEASE
   Brandau S, 2010, J LEUKOCYTE BIOL, V88, P1005, DOI 10.1189/jlb.0410207
   Brown JA, 2010, BLOOD, V115, P4111, DOI 10.1182/blood-2009-09-244145
   Budd R.C., 2017, KELLEY FIRESTEINS TX, P189, DOI DOI 10.1016/B978-0-323-31696-5.00012-7
   Budoni M, 2013, CELL TRANSPLANT, V22, P369, DOI 10.3727/096368911X582769
   Cao W, 2011, IMMUNITY, V35, P273, DOI 10.1016/j.immuni.2011.06.011
   Cesarz Z, 2016, STEM CELLS INT, V2016, DOI 10.1155/2016/9176357
   Chabannes D, 2007, BLOOD, V110, P3691, DOI 10.1182/blood-2007-02-075481
   Chacko SM, 2010, AM J PHYSIOL-CELL PH, V299, pC1562, DOI 10.1152/ajpcell.00221.2010
   Chang CP, 2013, CLIN SCI, V124, P165, DOI 10.1042/CS20120226
   Chang W, 2013, HISTOL HISTOPATHOL, V28, P1529, DOI 10.14670/HH-28.1529
   Chen H, 2015, SCI REP-UK, V5, DOI 10.1038/srep08718
   Chen K, 2010, CLIN IMMUNOL, V135, P448, DOI 10.1016/j.clim.2010.01.015
   Chen TL, 2018, AM J TRANSL RES, V10, P2555
   Chen X, 2014, CELL DEATH DIS, V5, DOI 10.1038/cddis.2013.537
   Cho B, 2018, CYTOTHERAPY, V20, pS24, DOI 10.1016/j.jcyt.2018.02.056
   Cho PS, 2008, BLOOD, V111, P430, DOI 10.1182/blood-2007-03-078774
   Choi H., 2011, BLOOD BLOOD
   Ciccocioppo R, 2011, GUT, V60, P788, DOI 10.1136/gut.2010.214841
   Cohen JA, 2018, MULT SCLER J, V24, P501, DOI 10.1177/1352458517703802
   Constantinescu C.S., 2018, MESENCHYMAL STEM CEL
   Corcione A, 2006, BLOOD, V107, P367, DOI 10.1182/blood-2005-07-2657
   Crigna AT, 2018, FRONT MED-LAUSANNE, V5, DOI 10.3389/fmed.2018.00179
   Cruz FF, 2015, STEM CELL RES THER, V6, DOI 10.1186/s13287-015-0120-3
   Damania A, 2018, STEM CELL RES THER, V9, DOI 10.1186/s13287-017-0752-6
   Davidson A., 2001, NEW ENGL J MED, V345, P340, DOI [DOI 10.1056/NEJM200108023450506, 10.1056/NEJM200108023450506]
   de Witte S.F., 2017, CYTOTHERAPY, V19, pS155, DOI [10.1016/j.jcyt.2017.02.233, DOI 10.1016/J.JCYT.2017.02.233]
   de Witte SFH, 2018, STEM CELLS, V36, P602, DOI 10.1002/stem.2779
   Deng DQ, 2017, ANN RHEUM DIS, V76, P1436, DOI 10.1136/annrheumdis-2017-211073
   Denton D, 2015, IMMUNOL CELL BIOL, V93, P35, DOI 10.1038/icb.2014.85
   Deschepper M, 2013, STEM CELLS, V31, P526, DOI 10.1002/stem.1299
   Dhere T, 2016, ALIMENT PHARM THER, V44, P471, DOI 10.1111/apt.13717
   Di Nicola M, 2002, BLOOD, V99, P3838, DOI 10.1182/blood.V99.10.3838
   Djouad F, 2007, STEM CELLS, V25, P2025, DOI 10.1634/stemcells.2006-0548
   Dominici M, 2006, CYTOTHERAPY, V8, P315, DOI 10.1080/14653240600855905
   Drowley L, 2010, MOL THER, V18, P1865, DOI 10.1038/mt.2010.160
   Du T, 2014, PLOS ONE, V9, DOI 10.1371/journal.pone.0096836
   Duffy MM, 2011, EUR J IMMUNOL, V41, P2840, DOI 10.1002/eji.201141499
   Duijvestein M, 2011, STEM CELLS, V29, P1549, DOI 10.1002/stem.698
   Duijvestein M, 2010, GUT, V59, P1662, DOI 10.1136/gut.2010.215152
   Duscher D, 2015, GERONTOLOGY
   Dyer D.P., 2016, J BIOL CHEM JBC M, V116
   Ebrahim N, 2018, CELLS-BASEL, V7, DOI 10.3390/cells7120226
   Eggenhofer E, 2012, TRANSPLANT RES, V1, DOI 10.1186/2047-1440-1-12
   Eirin A, 2018, CELL TRANSPLANT, V27, P1080, DOI 10.1177/0963689718780942
   Eliopoulos N, 2005, BLOOD, V106, P4057, DOI 10.1182/blood-2005-03-1004
   Emadedin M, 2018, CYTOTHERAPY, V20, P1238, DOI 10.1016/j.jcyt.2018.08.005
   Engela AU, 2013, CLIN EXP IMMUNOL, V173, P343, DOI 10.1111/cei.12120
   English K, 2009, CLIN EXP IMMUNOL, V156, P149, DOI 10.1111/j.1365-2249.2009.03874.x
   Fan HY, 2012, CELL MOL IMMUNOL, V9, P473, DOI 10.1038/cmi.2012.40
   Favaro E, 2014, DIABETOLOGIA, V57, P1664, DOI 10.1007/s00125-014-3262-4
   Figueroa FE, 2012, BIOL RES, V45, P269, DOI 10.4067/S0716-97602012000300008
   Forbes GM, 2014, CLIN GASTROENTEROL H, V12, P64, DOI 10.1016/j.cgh.2013.06.021
   François M, 2012, MOL THER, V20, P187, DOI 10.1038/mt.2011.189
   Fu ZW, 2018, AM J TRANSL RES, V10, P54
   Fujita Y, 2018, J CLIN MED, V7, DOI 10.3390/jcm7100355
   Galipeau J, 2018, CELL STEM CELL, V22, P824, DOI 10.1016/j.stem.2018.05.004
   Galipeau J, 2016, CYTOTHERAPY, V18, P151, DOI 10.1016/j.jcyt.2015.11.008
   Galland S, 2017, CELL REP, V20, P2891, DOI 10.1016/j.celrep.2017.08.089
   Galleu A, 2017, SCI TRANSL MED, V9, DOI 10.1126/scitranslmed.aam7828
   Gao F, 2016, CELL DEATH DIS, V7, DOI 10.1038/cddis.2015.327
   Gao JZ, 2001, CELLS TISSUES ORGANS, V169, P12, DOI 10.1159/000047856
   Garcia-Olmo D, 2009, DIS COLON RECTUM, V52, P79, DOI 10.1007/DCR.0b013e3181973487
   Gazdic M, 2018, LIVER TRANSPLANT, V24, P687, DOI 10.1002/lt.25049
   Gazdic M, 2018, J TISSUE ENG REGEN M, V12, pE1173, DOI 10.1002/term.2452
   Gianchecchi E, 2018, AUTOIMMUN REV, V17, P142, DOI 10.1016/j.autrev.2017.11.018
   González MA, 2009, GASTROENTEROLOGY, V136, P978, DOI 10.1053/j.gastro.2008.11.041
   Gonzalez-Rey E, 2010, ANN RHEUM DIS, V69, P241, DOI 10.1136/ard.2008.101881
   Gu LH, 2015, CELL MOL IMMUNOL, V12, P444, DOI 10.1038/cmi.2014.70
   Guan QD, 2018, CYTOTHERAPY, V20, P639, DOI 10.1016/j.jcyt.2018.02.003
   Hare JM, 2017, J AM COLL CARDIOL, V69, P526, DOI 10.1016/j.jacc.2016.11.009
   Havakhah S., 2018, IRAN J BASIC MED SCI
   He ML, 2019, EXP NEUROL, V311, P15, DOI 10.1016/j.expneurol.2018.09.006
   Heino TJ, 2008, CURR STEM CELL RES T, V3, P131, DOI 10.2174/157488808784223032
   Herreros MD, 2012, DIS COLON RECTUM, V55, P762, DOI 10.1097/DCR.0b013e318255364a
   Herrmann JL, 2010, SHOCK, V33, P24, DOI 10.1097/SHK.0b013e3181b7d137
   Hocking AM, 2010, EXP CELL RES, V316, P2213, DOI 10.1016/j.yexcr.2010.05.009
   Hou J, 2013, CELL DEATH DIS, V4, DOI 10.1038/cddis.2013.338
   Hu XY, 2008, J THORAC CARDIOV SUR, V135, P799, DOI 10.1016/j.jtcvs.2007.07.071
   Huang XP, 2010, CIRCULATION, V122, P2419, DOI 10.1161/CIRCULATIONAHA.110.955971
   Iansante V, 2018, PHILOS T R SOC B, V373, DOI 10.1098/rstb.2017.0229
   Jaeschke H, 2011, J GASTROEN HEPATOL, V26, P173, DOI 10.1111/j.1440-1746.2010.06592.x
   Jahandideh S, 2017, TISSUE CELL, V49, P597, DOI 10.1016/j.tice.2017.08.003
   Jaussaud J, 2013, EUR J CARDIO-THORAC, V43, P1050, DOI 10.1093/ejcts/ezs549
   Ji YR, 2012, CELL PHYSIOL BIOCHEM, V30, P1526, DOI 10.1159/000343340
   Jiang LR, 2019, BIOCHEM BIOPH RES CO, V508, P735, DOI 10.1016/j.bbrc.2018.11.189
   Jiang WQ, 2018, STEM CELLS INT, V2018, DOI 10.1155/2018/6079642
   Jiang XX, 2005, BLOOD, V105, P4120, DOI 10.1182/blood-2004-02-0586
   Jung YJ, 2007, CYTOTHERAPY, V9, P451, DOI 10.1080/14653240701452057
   Kalinina NI, 2011, ACTA NATURAE, V3, P30, DOI 10.32607/20758251-2011-3-4-30-37
   KAMEN DL, 2018, ARCH DIS CHILD, V5, pA46, DOI DOI 10.1136/LUPUS-2018-LSM.76
   Karussis D, 2010, ARCH NEUROL-CHICAGO, V67, P1187, DOI 10.1001/archneurol.2010.248
   Katsuda T, 2013, SCI REP-UK, V3, DOI 10.1038/srep01197
   Kayaba A, 2018, INT IMMUNOL, V30, P241, DOI 10.1093/intimm/dxy018
   Khalil PN, 2007, GASTROENTEROLOGY, V132, P944, DOI 10.1053/j.gastro.2006.12.029
   Kharaziha P, 2009, EUR J GASTROEN HEPAT, V21, P1199, DOI 10.1097/MEG.0b013e32832a1f6c
   Kim HS, 2013, GASTROENTEROLOGY, V145, P1392, DOI 10.1053/j.gastro.2013.08.033
   Kim J, 2009, EXP HEMATOL, V37, P1445, DOI 10.1016/j.exphem.2009.09.004
   Kim MJ, 2018, TISSUE ENG REGEN MED, V15, P183, DOI 10.1007/s13770-017-0101-y
   Kinnaird T, 2004, CIRCULATION, V109, P1543, DOI 10.1161/01.CIR.0000124062.31102.57
   Ko IK, 2010, MOL THER, V18, P1365, DOI 10.1038/mt.2010.54
   Krampera M, 2006, STEM CELLS, V24, P386, DOI 10.1634/stemcells.2005-0008
   Krampera M, 2013, CYTOTHERAPY, V15, P1054, DOI 10.1016/j.jcyt.2013.02.010
   Kurtzberg J, 2010, BIOL BLOOD MARROW TR, V16, pS169, DOI 10.1016/j.bbmt.2009.12.056
   Laing AG, 2018, IMMUNOTHERAPY-UK, V10, P201, DOI 10.2217/imt-2017-0117
   Lan YW, 2015, STEM CELL RES THER, V6, DOI 10.1186/s13287-015-0081-6
   Le Blanc K, 2004, LANCET, V363, P1439, DOI 10.1016/S0140-6736(04)16104-7
   Le Blanc K, 2012, NAT REV IMMUNOL, V12, P383, DOI 10.1038/nri3209
   LeBlanc K, 2008, LANCET, V371, P1579, DOI 10.1016/S0140-6736(08)60690-X
   Lee RH, 2009, CELL STEM CELL, V5, P54, DOI 10.1016/j.stem.2009.05.003
   Li Q, 2018, STEM CELL RES THER, V9, DOI 10.1186/s13287-018-1009-8
   Li TF, 2013, STEM CELLS DEV, V22, P845, DOI 10.1089/scd.2012.0395
   Li W, 2012, CELL DEATH DIFFER, V19, P1505, DOI 10.1038/cdd.2012.26
   Li WZ, 2007, STEM CELLS, V25, P2118, DOI 10.1634/stemcells.2006-0771
   Liang J, 2010, NAT REV RHEUMATOL, V6, P486, DOI 10.1038/nrrheum.2010.80
   Liang J, 2010, ANN RHEUM DIS, V69, P1423, DOI 10.1136/ard.2009.123463
   Liang L, 2011, CELL TRANSPLANT, V20, P1395, DOI 10.3727/096368910X557245
   Liao WB, 2016, BIOMATERIALS, V77, P87, DOI 10.1016/j.biomaterials.2015.11.005
   Lightner AL, 2017, CLIN TRANSL GASTROEN, V8, DOI 10.1038/ctg.2017.7
   Lin BL, 2017, HEPATOLOGY, V66, P209, DOI 10.1002/hep.29189
   Lin Y, 2015, CLIN EXP PHARMACOL P, V42, P76, DOI 10.1111/1440-1681.12321
   Ling W., 2014, CANC RES
   Liu DM, 2018, INT J RADIAT ONCOL, V101, P945, DOI 10.1016/j.ijrobp.2018.04.007
   Liu GY, 2015, ACTA PHARMACOL SIN, V36, P1473, DOI 10.1038/aps.2015.101
   Liu L, 2017, CELL PHYSIOL BIOCHEM, V43, P52, DOI 10.1159/000480317
   Liu Y., 2018, FASEB J
   Lu XX, 2017, STEM CELL RES THER, V8, DOI 10.1186/s13287-017-0593-3
   Lv BK, 2017, AM J TRANSL RES, V9, P2492
   Ma OKF, 2016, WORLD J STEM CELLS, V8, P268, DOI 10.4252/wjsc.v8.i9.268
   Ma T, 2018, STEM CELLS INT, V2018, DOI 10.1155/2018/3290372
   Maggini J, 2010, PLOS ONE, V5, DOI 10.1371/journal.pone.0009252
   Makhlough A, 2018, CYTOTHERAPY, V20, P660, DOI 10.1016/j.jcyt.2018.02.368
   Makhlough A, 2017, STEM CELL RES THER, V8, DOI 10.1186/s13287-017-0557-7
   Mancuso P, 2017, OSTEOARTHR CARTILAGE, V25, pS386, DOI 10.1016/j.joca.2017.02.663
   Mangi AA, 2003, NAT MED, V9, P1195, DOI 10.1038/nm912
   Mardpour S, 2018, J CELL PHYSIOL, V233, P9330, DOI 10.1002/jcp.26413
   Markovic B.S., 2017, IMMUNOME RES, V13, P68
   Markovic BS, 2018, STEM CELL REV REP, V14, P153, DOI 10.1007/s12015-017-9789-2
   Marlicz W, 2012, INFLAMM BOWEL DIS, V18, P1711, DOI 10.1002/ibd.22875
   Martin PJ, 2010, BIOL BLOOD MARROW TR, V16, pS169, DOI 10.1016/j.bbmt.2009.12.057
   Matsuda S, 2018, CELLS-BASEL, V7, DOI 10.3390/cells7050036
   Mazic MC, 2018, FRONT BIOENG BIOTECH, V6, DOI 10.3389/fbioe.2018.00093
   Meisel R, 2004, BLOOD, V103, P4619, DOI 10.1182/blood-2003-11-3909
   Melief SM, 2013, STEM CELLS, V31, P1980, DOI 10.1002/stem.1432
   Mico M, 2018, BLOOD, V132, DOI 10.1182/blood-2018-99-118444
   Mindrescu C, 2002, ARTHRITIS RHEUM, V46, P2453, DOI 10.1002/art.10503
   Mohyeddin Bonab Mandana, 2007, Iran J Immunol, V4, P50
   Mokarizadeh A, 2012, IMMUNOL LETT, V147, P47, DOI 10.1016/j.imlet.2012.06.001
   Molendijk I, 2015, GASTROENTEROLOGY, V149, P918, DOI 10.1053/j.gastro.2015.06.014
   Morandi F, 2008, STEM CELLS, V26, P1275, DOI 10.1634/stemcells.2007-0878
   Moya A, 2018, STEM CELLS, V36, P363, DOI 10.1002/stem.2763
   Moya A, 2017, STEM CELLS, V35, P181, DOI 10.1002/stem.2493
   Muntión S, 2016, PLOS ONE, V11, DOI 10.1371/journal.pone.0146722
   Najar M, 2018, J CELL PHYSIOL, V233, P5243, DOI 10.1002/jcp.26305
   Nan Z, 2018, BIOCHEM BIOPH RES CO, V499, P727, DOI 10.1016/j.bbrc.2018.03.043
   Nargesi AA, 2017, STEM CELL RES THER, V8, DOI 10.1186/s13287-017-0727-7
   Nargesi AA, 2017, CURR GENE THER, V17, P29, DOI 10.2174/1566523217666170412110724
   Nasef A, 2008, CELL IMMUNOL, V253, P16, DOI 10.1016/j.cellimm.2008.06.002
   Nauta AJ, 2007, BLOOD, V110, P3499, DOI 10.1182/blood-2007-02-069716
   Nauta AJ, 2006, BLOOD, V108, P2114, DOI 10.1182/blood-2005-11-011650
   Nauta AJ, 2006, J IMMUNOL, V177, P2080, DOI 10.4049/jimmunol.177.4.2080
   Németh K, 2009, NAT MED, V15, P42, DOI 10.1038/nm.1905
   Ni K, 2018, AM J RESP CELL MOL, V58, P684, DOI 10.1165/rcmb.2017-0326OC
   Nikolic A, 2018, BIOMED PHARMACOTHER, V100, P426, DOI 10.1016/j.biopha.2018.02.060
   Noriega DC, 2017, TRANSPLANTATION, V101, P1945, DOI 10.1097/TP.0000000000001484
   Nuschke A, 2014, STEM CELL RES THER, V5, DOI 10.1186/scrt530
   Oh JS, 2010, NEUROSCI LETT, V472, P215, DOI 10.1016/j.neulet.2010.02.008
   Okin D, 2012, CURR BIOL, V22, pR733, DOI 10.1016/j.cub.2012.07.029
   Panés J, 2016, LANCET, V388, P1281, DOI 10.1016/S0140-6736(16)31203-X
   Park EH, 2018, STEM CELL TRANSL MED, V7, P636, DOI 10.1002/sctm.18-0031
   Park MJ, 2011, ARTHRITIS RHEUM-US, V63, P1668, DOI 10.1002/art.30326
   Patel DB, 2018, BIOTECHNOL ADV, V36, P2051, DOI 10.1016/j.biotechadv.2018.09.001
   Pedrazza L, 2017, STEM CELL RES THER, V8, DOI 10.1186/s13287-017-0734-8
   Peng Y, 2015, LEUKEMIA, V29, P636, DOI 10.1038/leu.2014.225
   Petrenko Y, 2017, STEM CELL RES THER, V8, DOI 10.1186/s13287-017-0558-6
   Peyrin-Biroulet L, 2012, AM J GASTROENTEROL, V107, P1693, DOI 10.1038/ajg.2012.298
   Phan J, 2018, J EXTRACELL VESICLES, V7, DOI 10.1080/20013078.2018.1522236
   Phinney DG, 2017, STEM CELLS, V35, P851, DOI 10.1002/stem.2575
   Phinney DG, 2015, NAT COMMUN, V6, DOI 10.1038/ncomms9472
   Planchon Sarah M, 2018, Mult Scler J Exp Transl Clin, V4, p2055217318765288, DOI 10.1177/2055217318765288
   Plessers J, 2016, STEM CELL TRANSL MED, V5, P1607, DOI 10.5966/sctm.2016-0030
   Polchert D, 2008, EUR J IMMUNOL, V38, P1745, DOI 10.1002/eji.200738129
   Prigione I, 2009, STEM CELLS, V27, P693, DOI 10.1634/stemcells.2008-0687
   Qian F, 2009, CANCER RES, V69, P5498, DOI 10.1158/0008-5472.CAN-08-2106
   Qiu Y, 2017, MUCOSAL IMMUNOL, V10, P727, DOI 10.1038/mi.2016.78
   Ramanathan R, 2017, J CLIN EXP HEPATOL, V7, P205, DOI 10.1016/j.jceh.2017.03.010
   Rasmusson I, 2003, TRANSPLANTATION, V76, P1208, DOI 10.1097/01.TP.0000082540.43730.80
   Rasmusson I, 2006, EXP CELL RES, V312, P2169, DOI 10.1016/j.yexcr.2006.03.019
   Regmi S, 2017, INT J PHARMACEUT, V520, P163, DOI 10.1016/j.ijpharm.2017.02.014
   Remberger M, 2012, INT J HEMATOL, V96, P822, DOI 10.1007/s12185-012-1218-3
   Ren GW, 2008, CELL STEM CELL, V2, P141, DOI 10.1016/j.stem.2007.11.014
   Ribault A, 2018, CYTOTHERAPY, V20, pE2, DOI 10.1016/j.jcyt.2018.03.007
   Ringdén O, 2006, TRANSPLANTATION, V81, P1390, DOI 10.1097/01.tp.0000214462.63943.14
   Rombouts WJC, 2003, LEUKEMIA, V17, P160, DOI 10.1038/sj.leu.2402763
   Rosová I, 2008, STEM CELLS, V26, P2173, DOI 10.1634/stemcells.2007-1104
   Ryan Jennifer M, 2005, J Inflamm (Lond), V2, P8, DOI 10.1186/1476-9255-2-8
   Sala E, 2015, GASTROENTEROLOGY, V149, P163, DOI 10.1053/j.gastro.2015.03.013
   Sargent A, 2017, EXP NEUROL, V295, P222, DOI [10.1016/j.expneuro1.2017.06.013, 10.1016/j.expneurol.2017.06.013]
   Sato K, 2007, BLOOD, V109, P228, DOI 10.1182/blood-2006-02-002246
   Sbrana FV, 2016, STEM CELL REV REP, V12, P621, DOI 10.1007/s12015-016-9690-4
   Schrepfer S, 2007, TRANSPL P, V39, P573, DOI 10.1016/j.transproceed.2006.12.019
   Scott MA, 2011, STEM CELLS DEV, V20, P1793, DOI 10.1089/scd.2011.0040
   Seif-Naraghi SB, 2010, TISSUE ENG PT A, V16, P2017, DOI [10.1089/ten.tea.2009.0768, 10.1089/ten.TEA.2009.0768]
   Seifert M, 2012, FRONT IMMUNOL, V3, DOI 10.3389/fimmu.2012.00202
   Selmani Z, 2008, STEM CELLS, V26, P212, DOI 10.1634/stemcells.2007-0554
   Shadmanfar S, 2018, CYTOTHERAPY, V20, P499, DOI 10.1016/j.jcyt.2017.12.009
   Shake JG, 2002, ANN THORAC SURG, V73, P1919, DOI 10.1016/S0003-4975(02)03517-8
   Shen H, 2015, STEM CELLS INT, V2015, DOI 10.1155/2015/524756
   Shen X, 2017, J BIOMED SCI, V24, DOI 10.1186/s12929-017-0337-9
   Shen ZS, 2018, CELL DEATH DIS, V9, DOI 10.1038/s41419-018-0310-x
   Sheng HM, 2008, CELL RES, V18, P846, DOI 10.1038/cr.2008.80
   Sheridan C, 2018, NAT BIOTECHNOL, V36, P212, DOI 10.1038/nbt0318-212a
   Shi MX, 2007, HAEMATOLOGICA, V92, P897, DOI 10.3324/haematol.10669
   Shi YF, 2012, TRENDS IMMUNOL, V33, P136, DOI 10.1016/j.it.2011.11.004
   Shi YF, 2010, CELL RES, V20, P510, DOI 10.1038/cr.2010.44
   Silva DN, 2018, FRONT IMMUNOL, V9, DOI 10.3389/fimmu.2018.01449
   Silva LHA, 2018, STEM CELL RES THER, V9, DOI 10.1186/s13287-018-0802-8
   Sivanathan KN, 2015, STEM CELLS, V33, P2850, DOI 10.1002/stem.2075
   Solchaga LA, 2011, METHODS MOL BIOL, V698, P253, DOI 10.1007/978-1-60761-999-4_20
   Soler R, 2016, KNEE, V23, P647, DOI 10.1016/j.knee.2015.08.013
   Song CJ, 2014, CYTOTHERAPY, V16, P1361, DOI 10.1016/j.jcyt.2014.04.006
   Song H, 2010, STEM CELLS, V28, P555, DOI 10.1002/stem.302
   Song WJ, 2018, STEM CELL RES THER, V9, DOI 10.1186/s13287-018-0841-1
   Spaggiari GM, 2006, BLOOD, V107, P1484, DOI 10.1182/blood-2005-07-2775
   Spaggiari GM, 2008, BLOOD, V111, P1327, DOI 10.1182/blood-2007-02-074997
   Spaggiari GM, 2009, BLOOD, V113, P6576, DOI 10.1182/blood-2009-02-203943
   Spinosa M, 2018, FASEB J, V32, P6038, DOI 10.1096/fj.201701138RR
   Sridharan R, 2014, BIOCHEM SOC T, V42, P679, DOI 10.1042/BST20130276
   Su J, 2014, CELL DEATH DIFFER, V21, P388, DOI 10.1038/cdd.2013.149
   Suk KT, 2016, HEPATOLOGY, V64, P2185, DOI 10.1002/hep.28693
   Sullivan K.M., 2003, THOMAS HEMATOPOIETIC, P633
   Sun PJ, 2018, ACM/SIGIR PROCEEDINGS 2018, P185, DOI 10.1145/3209978.3210023
   Swaminathan M, 2018, J AM SOC NEPHROL, V29, P260, DOI 10.1681/ASN.2016101150
   Tabas I, 2013, SCIENCE, V339, P166, DOI 10.1126/science.1230720
   Tang YL, 2005, J AM COLL CARDIOL, V46, P1339, DOI 10.1016/j.jacc.2005.05.079
   Tao HM, 2018, THER CLIN RISK MANAG, V14, P417, DOI 10.2147/TCRM.S157603
   Tatara R, 2011, CYTOTHERAPY, V13, P686, DOI 10.3109/14653249.2010.542456
   Serejo TRT, 2019, CELLS-BASEL, V8, DOI 10.3390/cells8010022
   Theil A, 2015, CYTOTHERAPY, V17, P473, DOI 10.1016/j.jcyt.2014.11.005
   Thomspon M, 2018, CYTOTHERAPY, V20, pS53, DOI 10.1016/j.jcyt.2018.02.146
   Ti DD, 2015, J TRANSL MED, V13, DOI 10.1186/s12967-015-0642-6
   Toma C, 2002, CIRCULATION, V105, P93, DOI 10.1161/hc0102.101442
   Trzonkowski P, 2015, SCI TRANSL MED, V7, DOI 10.1126/scitranslmed.aaa7721
   Tsumanuma Y, 2016, BIORESEARCH OPEN ACC, V5, P22, DOI 10.1089/biores.2015.0043
   Turse EP, 2018, STEM CELLS CLONING, V11, P95, DOI 10.2147/SCCAA.S135414
   Uccelli A, 2008, NAT REV IMMUNOL, V8, P726, DOI 10.1038/nri2395
   Uccelli A, 2011, LANCET NEUROL, V10, P649, DOI 10.1016/S1474-4422(11)70121-1
   Uhlin M, 2012, STEM CELLS DEV, V21, P1409, DOI 10.1089/scd.2011.0310
   Ungerer C, 2014, STEM CELLS DEV, V23, P755, DOI 10.1089/scd.2013.0335
   Valle-Prieto A, 2010, STEM CELLS DEV, V19, P1885, DOI 10.1089/scd.2010.0093
   Vasandan AB, 2016, SCI REP-UK, V6, DOI 10.1038/srep38308
   Vega A, 2015, TRANSPLANTATION, V99, P1681, DOI 10.1097/TP.0000000000000678
   Volarevic V, 2017, BIOFACTORS, V43, P633, DOI 10.1002/biof.1374
   Wang BS, 2017, STEM CELL RES THER, V8, DOI 10.1186/s13287-017-0744-6
   Wang DD, 2017, CELL MOL IMMUNOL, V14, P423, DOI 10.1038/cmi.2015.89
   Wang G, 2017, COMPUT INTEL NEUROSC, V2017, DOI 10.1155/2017/2917536
   Wang JC, 2016, BIOMED PHARMACOTHER, V79, P176, DOI 10.1016/j.biopha.2016.02.037
   Wang JL, 2018, HEPATOL RES, V48, pE194, DOI 10.1111/hepr.12969
   Wang LT, 2016, J BIOMED SCI, V23, DOI 10.1186/s12929-016-0289-5
   Wang X, 2018, MOL MED REP, V18, P2253, DOI 10.3892/mmr.2018.9207
   Waterman Ruth S, 2010, PLoS One, V5, pe10088, DOI 10.1371/journal.pone.0010088
   Wei H, 2010, J CELL BIOCHEM, V111, P967, DOI 10.1002/jcb.22785
   Williams A.M., 2018, J NEUROTRAUM, V36, P1
   Williams CA, 2008, IMMUNOLOGY, V124, P89, DOI 10.1111/j.1365-2567.2007.02743.x
   Xu CL, 2014, J IMMUNOL, V192, P103, DOI 10.4049/jimmunol.1302164
   Xu S., 2019, STEM CELLS TRANSL ME
   Xu WF, 2020, J CELL PHYSIOL, V235, P3022, DOI 10.1002/jcp.29207
   Xu XP, 2018, STEM CELL TRANSL MED, V7, P721, DOI 10.1002/sctm.17-0279
   Xu Y, 2016, J CELL MOL MED, V20, P1203, DOI 10.1111/jcmm.12651
   Yamout B, 2010, J NEUROIMMUNOL, V227, P185, DOI 10.1016/j.jneuroim.2010.07.013
   Yan XT, 2018, CELL MOL BIOENG, V11, P509, DOI 10.1007/s12195-018-0540-0
   Yan Y., 2018, CYTOTHERAPY
   Yan ZD, 2014, EXP CELL RES, V324, P65, DOI 10.1016/j.yexcr.2014.03.013
   Yang H., 2018, IDDF2018ABS0243TSG6
   Yang HM, 2018, RES VET SCI, V119, P19, DOI 10.1016/j.rvsc.2018.05.011
   Yang J, 2009, ARTHRITIS RHEUM-US, V60, P1472, DOI 10.1002/art.24499
   Ye F., 2018, STEM CELLS DEV
   Yen BLJ, 2013, STEM CELL REP, V1, P139, DOI 10.1016/j.stemcr.2013.06.006
   Ylöstalo JH, 2012, STEM CELLS, V30, P2283, DOI 10.1002/stem.1191
   Yoon S.J.P., 2017, J INFECT DIS
   Yu B, 2015, INT J CARDIOL, V182, P349, DOI 10.1016/j.ijcard.2014.12.043
   Yu Y, 2017, MOL THER, V25, P480, DOI 10.1016/j.ymthe.2016.11.015
   Zangi L, 2009, STEM CELLS, V27, P2865, DOI 10.1002/stem.217
   Zappia E, 2005, BLOOD, V106, P1755, DOI 10.1182/blood-2005-04-1496
   Zhang B, 2009, BLOOD, V113, P46, DOI 10.1182/blood-2008-04-154138
   Zhang G, 2008, TISSUE ENG PT A, V14, P1025, DOI 10.1089/ten.tea.2007.0289
   Zhang J., 2018, GUT LIVER
   Zhang QZ, 2010, STEM CELLS, V28, P1856, DOI 10.1002/stem.503
   Zhang SC, 2015, BIOMATERIALS, V41, P15, DOI 10.1016/j.biomaterials.2014.11.019
   Zhang Y, 2015, DNA CELL BIOL, V34, P618, DOI 10.1089/dna.2015.2961
   Zhang Z, 2017, STEM CELL RES THER, V8, DOI 10.1186/s13287-017-0543-0
   Zhao H, 2018, DIABETES, V67, P235, DOI 10.2337/db17-0356
   Zhao L., 2018, J CELL MOL MED
   Zhao Q., 2016, J Cell Immunother, V2, P3, DOI [10.1016/j.jocit.2014.12.001, DOI 10.1016/J.JOCIT.2014.12.001]
   Zheng X, 2018, GASTROENTEROL REP
   Zhou D.K., 2018, STEM CELLS DEV
   Zhou Y, 2013, STEM CELL RES THER, V4, DOI 10.1186/scrt194
   Zuk PA, 2002, MOL BIOL CELL, V13, P4279, DOI 10.1091/mbc.E02-02-0105
NR 322
TC 179
Z9 191
U1 4
U2 52
PU ELSEVIER GMBH
PI MUNICH
PA HACKERBRUCKE 6, 80335 MUNICH, GERMANY
SN 0171-9335
EI 1618-1298
J9 EUR J CELL BIOL
JI Eur. J. Cell Biol.
PD DEC
PY 2019
VL 98
IS 5-8
AR 151041
DI 10.1016/j.ejcb.2019.04.002
PG 19
WC Cell Biology
WE Science Citation Index Expanded (SCI-EXPANDED)
SC Cell Biology
GA JR9SO
UT WOS:000499956300005
PM 31023504
DA 2024-01-22
ER

PT J
AU Li, M
   Wang, B
   Sun, XT
   Tang, Y
   Wei, XQ
   Ge, BY
   Tang, YW
   Deng, Y
   He, CY
   Yuan, JL
   Li, X
AF Li, Ming
   Wang, Bing
   Sun, Xiaotong
   Tang, Yan
   Wei, Xiaoqing
   Ge, Biying
   Tang, Yawei
   Deng, Ying
   He, Chunyang
   Yuan, Jieli
   Li, Xia
TI Upregulation of intestinal Barrier Function in Mice with Dss-induced
   colitis by a Defined Bacterial consortium is associated with expansion
   of IL-17A Producing gamma Delta T cells
SO FRONTIERS IN IMMUNOLOGY
LA English
DT Article
DE inflammatory bowel disease; dysbiosis; bacterial consortium
   transplantation; gamma delta T cells; IL-17A; occludin; intestinal
   barrier function
ID INFLAMMATORY-BOWEL-DISEASE; FECAL MICROBIOTA TRANSPLANTATION;
   ULCERATIVE-COLITIS; CROHNS-DISEASE; DYSBIOSIS; PROBIOTICS; INFECTION;
   COMMENSAL; HEALTH
AB Bacterial consortium transplantation (BCT) is a promising alternative to fecal microbiota transplantation in treating inflammatory bowel disease (IBD). Here, we showed that a defined bacterial consortium derived from healthy mice was able to enhance the intestinal barrier function of mice with dextran sulfate sodium (DSS)-induced colitis. Interestingly, we found that the bacterial consortium significantly promoted the expansion of IL-17Aproducing.dT (gamma delta T17) cells in colonic lamina propria, which was closely associated with changing of intestinal microbial composition. The increased IL-17A secretion upon treatment with microbial products derived from the bacterial consortium was accompanied with upregulation of TLR2 expression by gamma delta T cells, and it might be responsible for the upregulation of mucosal barrier function through IL-17R-ACT1-mediated recovery of the disrupted occludin subcellular location. Changing of some specific microbial groups such as Bifidobacterium and Bacillus spp. was closely correlated with the promotion of TLR2+gamma delta T cells. Our results support that BCT can restore the alliance between commensal microbiota and intestinal gamma delta T cells, which contributes to the improvement of intestinal barrier function. This study provides new insight into the development of bacteria transplantation therapy for the treatment of IBD.
C1 [Li, Ming; Tang, Yan; Deng, Ying; He, Chunyang; Yuan, Jieli] Dalian Med Univ, Coll Basic Med Sci, Dept Microecol, Dalian, Peoples R China.
   [Wang, Bing; Tang, Yawei; Li, Xia] Dalian Med Univ, Coll Basic Med Sci, Dept Immunol, Dalian, Peoples R China.
   [Wei, Xiaoqing] Dalian Med Univ, Core Lab Med Mol Biol Liaoning Prov, Dalian, Peoples R China.
   [Ge, Biying] Dalian Med Univ, Coll Basic Med Sci, Funct Lab, Dalian, Peoples R China.
C3 Dalian Medical University; Dalian Medical University; Dalian Medical
   University; Dalian Medical University
RP Yuan, JL (通讯作者)，Dalian Med Univ, Coll Basic Med Sci, Dept Microecol, Dalian, Peoples R China.; Li, X (通讯作者)，Dalian Med Univ, Coll Basic Med Sci, Dept Immunol, Dalian, Peoples R China.
EM zgwst@126.com; lixia416@163.com
FU Nature Science Foundation of China [NSFC 81671606]; China Postdoctoral
   Science Foundation [2016M601317]; Nature Science Foundation of Liaoning
   Province, China [2015020262]; Research Foundation from the Department of
   Education, Liaoning Province, China [L2016003]
FX This work was supported by the Nature Science Foundation of China (NSFC
   81671606), the China Postdoctoral Science Foundation (2016M601317), the
   Nature Science Foundation of Liaoning Province, China (2015020262), and
   the Research Foundation from the Department of Education, Liaoning
   Province, China (L2016003).
CR Akira S, 2006, CELL, V124, P783, DOI 10.1016/j.cell.2006.02.015
   Alvarado CG, 2015, COMPARATIVE MED, V65, P15
   Alvarez CS, 2016, FRONT MICROBIOL, V7, DOI 10.3389/fmicb.2016.01981
   Angelberger S, 2013, AM J GASTROENTEROL, V108, P1620, DOI 10.1038/ajg.2013.257
   Aroniadis Olga C, 2014, Gastroenterol Hepatol (N Y), V10, P230
   Benakis C, 2016, NAT MED, V22, P516, DOI 10.1038/nm.4068
   Berry D, 2015, FRONT MICROBIOL, V6, DOI 10.3389/fmicb.2015.01408
   Berry D, 2012, ISME J, V6, P2091, DOI 10.1038/ismej.2012.39
   Burns P, 2017, SCI REP-UK, V7, DOI 10.1038/srep43211
   Chen L, 2017, NAT IMMUNOL, V18, P541, DOI 10.1038/ni.3690
   Chen Y, 2016, BIORESOURCE TECHNOL, V219, P659, DOI 10.1016/j.biortech.2016.08.026
   Do JS, 2011, J IMMUNOL, V186, P4546, DOI 10.4049/jimmunol.1004021
   Gevers D, 2014, CELL HOST MICROBE, V15, P382, DOI 10.1016/j.chom.2014.02.005
   Hueber W, 2012, GUT, V61, P1693, DOI 10.1136/gutjnl-2011-301668
   Jonkers D, 2012, DRUGS, V72, P803, DOI 10.2165/11632710-000000000-00000
   Jostins L, 2012, NATURE, V491, P119, DOI 10.1038/nature11582
   Ko Y, 2014, WORLD J GASTROENTERO, V20, P1238, DOI 10.3748/wjg.v20.i5.1238
   Kump PK, 2013, INFLAMM BOWEL DIS, V19, P2155, DOI 10.1097/MIB.0b013e31829ea325
   Lawley TD, 2012, PLOS PATHOG, V8, DOI 10.1371/journal.ppat.1002995
   Lee JS, 2015, IMMUNITY, V43, P727, DOI 10.1016/j.immuni.2015.09.003
   Li FL, 2017, NAT COMMUN, V8, DOI 10.1038/ncomms13839
   Li M, 2016, FUTURE MICROBIOL, V11, P887, DOI 10.2217/fmb-2015-0002
   Li M, 2015, FRONT MICROBIOL, V6, DOI 10.3389/fmicb.2015.00692
   Loftus EV, 2004, GASTROENTEROLOGY, V126, P1504, DOI 10.1053/j.gastro.2004.01.063
   Machiels Kathleen, 2014, Gut, V63, P1275, DOI 10.1136/gutjnl-2013-304833
   Martin B, 2009, IMMUNITY, V31, P321, DOI 10.1016/j.immuni.2009.06.020
   Martini E, 2017, CELL MOL GASTROENTER, V4, P33, DOI 10.1016/j.jcmgh.2017.03.007
   Martz SLE, 2015, SCI REP-UK, V5, DOI 10.1038/srep16094
   Maukonen J, 2015, J CROHNS COLITIS, V9, P1088, DOI 10.1093/ecco-jcc/jjv147
   Mielke LA, 2013, J EXP MED, V210, P1117, DOI 10.1084/jem.20121588
   Morgan XC, 2012, GENOME BIOL, V13, DOI 10.1186/gb-2012-13-9-r79
   Mylonaki M, 2005, INFLAMM BOWEL DIS, V11, P481, DOI 10.1097/01.MIB.0000159663.62651.4f
   Nakagome S, 2017, HUM GENET, V136, P387, DOI 10.1007/s00439-017-1764-0
   Ni YW, 2017, PLOS ONE, V12, DOI 10.1371/journal.pone.0170346
   Ogawa A, 2004, CLIN IMMUNOL, V110, P55, DOI 10.1016/j.clim.2003.09.013
   Park SG, 2010, IMMUNITY, V33, P791, DOI 10.1016/j.immuni.2010.10.014
   Pastorelli L, 2013, FRONT IMMUNOL, V4, DOI 10.3389/fimmu.2013.00280
   Patel R, 2015, CLIN INFECT DIS, V60, pS108, DOI 10.1093/cid/civ177
   Paul S, 2015, J LEUKOCYTE BIOL, V97, P259, DOI 10.1189/jlb.3RU0914-443R
   Perse M, 2012, J BIOMED BIOTECHNOL, DOI 10.1155/2012/718617
   Petrof EO, 2014, GASTROENTEROLOGY, V146, P1573, DOI 10.1053/j.gastro.2014.01.004
   Pigneur B, 2016, MUCOSAL IMMUNOL, V9, P1360, DOI 10.1038/mi.2016.67
   Rao K, 2016, J HOSP MED, V11, P56, DOI 10.1002/jhm.2449
   Roark CL, 2008, CURR OPIN IMMUNOL, V20, P353, DOI 10.1016/j.coi.2008.03.006
   Round JL, 2011, SCIENCE, V332, P974, DOI 10.1126/science.1206095
   Said HS, 2014, DNA RES, V21, P15, DOI 10.1093/dnares/dst037
   Sartor RB, 2008, P NATL ACAD SCI USA, V105, P16413, DOI 10.1073/pnas.0809363105
   Sheil B, 2007, J NUTR, V137, p819S, DOI 10.1093/jn/137.3.819S
   Tang C, 2015, CELL HOST MICROBE, V18, P183, DOI 10.1016/j.chom.2015.07.003
   Turner JR, 2009, NAT REV IMMUNOL, V9, P799, DOI 10.1038/nri2653
   Wei Y, 2015, GASTROENT RES PRACT, V2015, DOI 10.1155/2015/517597
   Zeitz J, 2017, EUR J GASTROEN HEPAT, V29, P322, DOI 10.1097/MEG.0000000000000783
   Zhang HL, 2016, EXP THER MED, V12, P2554, DOI 10.3892/etm.2016.3686
NR 53
TC 31
Z9 34
U1 2
U2 18
PU FRONTIERS MEDIA SA
PI LAUSANNE
PA AVENUE DU TRIBUNAL FEDERAL 34, LAUSANNE, CH-1015, SWITZERLAND
SN 1664-3224
J9 FRONT IMMUNOL
JI Front. Immunol.
PD JUL 12
PY 2017
VL 8
AR 824
DI 10.3389/fimmu.2017.00824
PG 14
WC Immunology
WE Science Citation Index Expanded (SCI-EXPANDED)
SC Immunology
GA FA2OS
UT WOS:000405281300001
PM 28747917
OA gold, Green Published
DA 2024-01-22
ER

PT J
AU Abbasi-Kenarsari, H
   Heidari, N
   Baghaei, K
   Amani, D
   Zali, MR
   Khaligh, SG
   Shafiee, A
   Hashemi, SM
AF Abbasi-Kenarsari, Hajar
   Heidari, Neda
   Baghaei, Kaveh
   Amani, Davar
   Zali, Mohammad Reza
   Khaligh, Sahar Gaffari
   Shafiee, Abbas
   Hashemi, Seyed Mahmoud
TI Synergistic therapeutic effect of mesenchymal stem cells and tolerogenic
   dendritic cells in an acute colitis mouse model
SO INTERNATIONAL IMMUNOPHARMACOLOGY
LA English
DT Article
DE Dextran sulfate sodium; Immunomodulation; Inflammatory bowel disease;
   Mesenchymal stem cell; Tolerogenic dendritic cell
ID INFLAMMATORY-BOWEL-DISEASE; CROHNS-DISEASE; STROMAL CELLS; BONE-MARROW;
   T-CELL; PATHOGENESIS; INDUCTION; INNATE; TH17
AB Cell-based therapy with tolerizing cells has been applied for the treatment of inflammatory bowel disease (IBD) in previous experimental and clinical studies with promising results. In the current study, we utilized the dextran sulfate sodium (DSS)-induced colitis model, to investigate if tolerogenic dendritic cell-mesenchymal stem cell (tDC-MSC) combination therapy can augment the therapeutic effects of single transplantation of each cell type. The effect of MSC and tDC co-transplantation on the severity of colitis was assessed by daily monitoring of body weight, stool consistency, and rectal bleeding, and compared with control groups. Moreover, the colon length, colon weight, myeloperoxidase (MPO) activity were measured and evaluated with histological analysis of colon tissues. The Treg cell percentage and cytokine levels in spleens and mesenteric lymph nodes (MLNs) were measured by flow cytometry and ELISA, respectively. The results showed co-transplantation of MSCs and tDCs was more effective in alleviating the clinical and histological manifestations of colitis than monotherapy, especially when compared with MSC alone. The protective effects of tDC-MSC were accompanied by the induction of Treg cells and increased the production of anti-inflammatory cytokines in spleens and mesenteric lymph nodes. Together, co-transplantation of MSCs and tDCs could be a promising and effective therapeutic approach in the treatment of IBD.
C1 [Abbasi-Kenarsari, Hajar; Heidari, Neda; Amani, Davar; Hashemi, Seyed Mahmoud] Shahid Beheshti Univ Med Sci, Sch Med, Dept Immunol, Tehran, Iran.
   [Baghaei, Kaveh] Shahid Beheshti Univ Med Sci, Basic & Mol Epidemiol Gastrointestinal Disorder R, Res Inst Gastroenterol & Liver Dis, Tehran, Iran.
   [Zali, Mohammad Reza] Shahid Beheshti Univ Med Sci, Gastroenterol & Liver Dis Res Ctr, Res Inst Gastroenterol & Liver Dis, Tehran, Iran.
   [Khaligh, Sahar Gaffari] Semnan Univ, Vet Fac, Dept Pathol, Semnan, Iran.
   [Shafiee, Abbas] Univ Queensland, UQ Diamantina Inst, Translat Res Inst, Brisbane, Qld 4102, Australia.
   [Hashemi, Seyed Mahmoud] Shahid Beheshti Univ Med Sci, Urogenital Stem Cell Res Ctr, Tehran, Iran.
   [Hashemi, Seyed Mahmoud] Shahid Beheshti Univ Med Sci, Sch Adv Technol Med, Dept Tissue Engn & Appl Cell Sci, Tehran, Iran.
C3 Shahid Beheshti University Medical Sciences; Shahid Beheshti University
   Medical Sciences; Shahid Beheshti University Medical Sciences; Semnan
   University; University of Queensland; Shahid Beheshti University Medical
   Sciences; Shahid Beheshti University Medical Sciences
RP Hashemi, SM (通讯作者)，Shahid Beheshti Univ Med Sci, Dept Immunol, Sch Med, Dept Appl Cell Sci,Sch Adv Technol Med, Tehran, Iran.
EM smmhashemi@sbmu.ac.ir
RI Hashemi, Seyed Mahmoud/Y-4895-2019; zali, mohammadreza/AAD-4452-2022;
   Hashemi, Seyed Mahmoud/F-1221-2010; shafiee, Abbas/H-9230-2019
OI Hashemi, Seyed Mahmoud/0000-0003-1389-5803; Hashemi, Seyed
   Mahmoud/0000-0003-1389-5803; shafiee, Abbas/0000-0002-8885-9025; Amani,
   Davar/0000-0001-7277-4484
FU Research Department of Shahid Beheshti University of Medical Sciences
   [7164]; Iranian Council for Stem Cell Sciences and Technologies
   [1805016000]
FX This article has been extracted from the thesis written by Hajar
   Abbasi-Kenarsari in the School of Medicine Shahid Beheshti University of
   Medical Sciences (Registration No: 376). This study was funded by a
   grant from the Iranian Council for Stem Cell Sciences and Technologies
   (Grant No. 1805016000) and the Research Department of Shahid Beheshti
   University of Medical Sciences (Grant No. 7164).
CR Abe K, 2007, P NATL ACAD SCI USA, V104, P17022, DOI 10.1073/pnas.0708469104
   Agollah GD, 2015, WORLD J GASTROENTERO, V21, P12767, DOI 10.3748/wjg.v21.i45.12767
   Ahluwalia B, 2018, SCAND J GASTROENTERO, V53, P379, DOI 10.1080/00365521.2018.1447597
   Berndt BE, 2007, J IMMUNOL, V179, P6255, DOI 10.4049/jimmunol.179.9.6255
   Cahill EF, 2015, STEM CELL RES THER, V6, DOI 10.1186/s13287-015-0021-5
   Casellas F, 1999, DIGEST DIS, V17, P208, DOI 10.1159/000016938
   Chang YL, 2019, SCI REP-UK, V9, DOI 10.1038/s41598-019-41910-x
   Chia JJ, 2016, J CLIN INVEST, V126, P4331, DOI 10.1172/JCI85740
   Cho YB, 2015, STEM CELL TRANSL MED, V4, P532, DOI 10.5966/sctm.2014-0199
   Choy MC, 2017, INFLAMM BOWEL DIS, V23, P2, DOI 10.1097/MIB.0000000000000955
   de la Portilla F, 2013, INT J COLORECTAL DIS, V28, P313, DOI 10.1007/s00384-012-1581-9
   de Souza HSP, 2016, NAT REV GASTRO HEPAT, V13, P13, DOI [10.1038/nrgastro.2016.186, 10.1038/nrgastro.2015.186]
   Del Fattore A, 2015, CELL TRANSPLANT, V24, P2615, DOI 10.3727/096368915X687543
   Deng YA, 2014, STEM CELLS DEV, V23, P2080, DOI 10.1089/scd.2013.0559
   Domogalla MP, 2017, FRONT IMMUNOL, V8, DOI 10.3389/fimmu.2017.01764
   Dong ZG, 2013, INT J MOL MED, V31, P989, DOI 10.3892/ijmm.2013.1287
   Duffy MM, 2011, EUR J IMMUNOL, V41, P2840, DOI 10.1002/eji.201141499
   Fasching P, 2017, MOLECULES, V22, DOI 10.3390/molecules22010134
   Galvez Julio, 2014, ISRN Inflamm, V2014, P928461, DOI 10.1155/2014/928461
   Giuffrida P, 2019, CELLS-BASEL, V8, DOI 10.3390/cells8050397
   Gonzalez-Rey E, 2006, GASTROENTEROLOGY, V131, P1799, DOI 10.1053/j.gastro.2006.10.023
   Gotsman I, 2001, J PHARMACOL EXP THER, V297, P926
   Hashemi SM, 2013, J CELL BIOCHEM, V114, P955, DOI 10.1002/jcb.24437
   He XW, 2012, DIGEST DIS SCI, V57, P3136, DOI 10.1007/s10620-012-2290-5
   Heidari M, 2018, J CELL PHYSIOL, V233, P8754, DOI 10.1002/jcp.26765
   Penney EHJ, 2019, FRONT PHARMACOL, V10, DOI 10.3389/fphar.2019.00156
   Iberg CA, 2017, TRENDS IMMUNOL, V38, P793, DOI 10.1016/j.it.2017.07.007
   Israeli E, 2015, WORLD J GASTROENTERO, V21, P5685, DOI 10.3748/wjg.v21.i18.5685
   Jauregui-Amezaga A, 2015, J CROHNS COLITIS, V9, P1071, DOI 10.1093/ecco-jcc/jjv144
   Kalantari T, 2011, IMMUNOL RES, V51, P153, DOI 10.1007/s12026-011-8255-5
   Kern S, 2006, STEM CELLS, V24, P1294, DOI 10.1634/stemcells.2005-0342
   Kim SH, 2018, YONSEI MED J, V59, P807, DOI 10.3349/ymj.2018.59.7.807
   Kuna AT, 2013, BIOCHEM MEDICA, V23, P28, DOI 10.11613/BM.2013.006
   Kushwah R, 2011, CELL BIOSCI, V1, DOI 10.1186/2045-3701-1-20
   Le Blanc K, 2015, IMMUNOL LETT, V168, P140, DOI 10.1016/j.imlet.2015.05.004
   Lee SH, 2018, INTEST RES, V16, P26, DOI 10.5217/ir.2018.16.1.26
   Li R, 2017, SCI REP-UK, V7, DOI 10.1038/srep43188
   Lu ZH, 2019, STEM CELL RES THER, V10, DOI 10.1186/s13287-019-1488-2
   Markovic BS, 2016, STEM CELLS INT, V2016, DOI 10.1155/2016/2640746
   Mosanya CH, 2019, ANN RHEUM DIS, V78, P297, DOI 10.1136/annrheumdis-2018-214024
   Oh SY, 2014, INT J MOL MED, V33, P333, DOI 10.3892/ijmm.2013.1569
   Pedersen AE, 2007, IMMUNOLOGY, V121, P526, DOI 10.1111/j.1365-2567.2007.02600.x
   Pianta S, 2015, STEM CELL REV REP, V11, P394, DOI 10.1007/s12015-014-9558-4
   Ricart E, 2013, CURR DRUG TARGETS, V14, P1453, DOI 10.2174/13894501113146660234
   Robinson AM, 2017, STEM CELL RES THER, V8, DOI 10.1186/s13287-017-0540-3
   Rutella S, 2006, BLOOD, V108, P1435, DOI 10.1182/blood-2006-03-006403
   Sato K, 2017, CURR TOP MICROBIOL, V410, P47, DOI 10.1007/82_2017_60
   Shahir M, 2020, J CELL PHYSIOL, V235, P7043, DOI 10.1002/jcp.29601
   Spaggiari GM, 2013, ADV BIOCHEM ENG BIOT, V130, P199, DOI 10.1007/10_2012_154
   Terraza-Aguirre C, 2020, CELLS-BASEL, V9, DOI 10.3390/cells9071660
   Thomson AW, 2008, ANN RHEUM DIS, V67, P90, DOI 10.1136/ard.2008.099176
   Torres-Aguilar H, 2010, AUTOIMMUN REV, V10, P8, DOI 10.1016/j.autrev.2010.07.015
   Ullah I, 2015, BIOSCIENCE REP, V35, DOI 10.1042/BSR20150025
   Vasilev G, 2019, RHEUMATOL INT, V39, P819, DOI 10.1007/s00296-019-04296-7
   Wallace KL, 2014, WORLD J GASTROENTERO, V20, P6, DOI 10.3748/wjg.v20.i1.6
   Wang DD, 2017, CELL MOL IMMUNOL, V14, P423, DOI 10.1038/cmi.2015.89
   Wang GY, 2020, INFLAMMOPHARMACOLOGY, V28, P603, DOI 10.1007/s10787-019-00683-5
   Wang MY, 2018, STEM CELLS INT, V2018, DOI 10.1155/2018/3057624
   Wehkamp J, 2016, DTSCH ARZTEBL INT, V113, P72, DOI 10.3238/arztebl.2016.0072
   Wirtz S, 2017, NAT PROTOC, V12, P1295, DOI 10.1038/nprot.2017.044
   Yamada A, 2016, WORLD J GASTROENTERO, V22, P2195, DOI 10.3748/wjg.v22.i7.2195
   Yamanishi H, 2012, J IMMUNOL, V188, P2164, DOI 10.4049/jimmunol.1100559
   Yoo S, 2016, IMMUNE NETW, V16, P52, DOI 10.4110/in.2016.16.1.52
   Yu Y, 2017, EXP ANIM TOKYO, V66, P167, DOI 10.1538/expanim.16-0094
   Zhang Y, 2017, BIOMED RES INT, V2017, DOI 10.1155/2017/3248605
   Zhao Q., 2016, J Cell Immunother, V2, P3, DOI [10.1016/j.jocit.2014.12.001, DOI 10.1016/J.JOCIT.2014.12.001]
NR 66
TC 9
Z9 9
U1 0
U2 7
PU ELSEVIER
PI AMSTERDAM
PA RADARWEG 29, 1043 NX AMSTERDAM, NETHERLANDS
SN 1567-5769
EI 1878-1705
J9 INT IMMUNOPHARMACOL
JI Int. Immunopharmacol.
PD NOV
PY 2020
VL 88
AR 107006
DI 10.1016/j.intimp.2020.107006
PG 12
WC Immunology; Pharmacology & Pharmacy
WE Science Citation Index Expanded (SCI-EXPANDED)
SC Immunology; Pharmacology & Pharmacy
GA OP6AD
UT WOS:000588166300064
PM 33182049
DA 2024-01-22
ER

PT J
AU Fukata, T
   Mizushima, T
   Nishimura, J
   Okuzaki, D
   Wu, X
   Hirose, H
   Yokoyama, Y
   Kubota, Y
   Nagata, K
   Tsujimura, N
   Inoue, A
   Miyoshi, N
   Haraguchi, N
   Takahashi, H
   Hata, T
   Matsuda, C
   Kayama, H
   Takeda, K
   Doki, Y
   Mori, M
   Yamamoto, H
AF Fukata, Tadafumi
   Mizushima, Tsunekazu
   Nishimura, Junichi
   Okuzaki, Daisuke
   Wu, Xin
   Hirose, Haruka
   Yokoyama, Yuhki
   Kubota, Yui
   Nagata, Kazuya
   Tsujimura, Naoto
   Inoue, Akira
   Miyoshi, Norikatsu
   Haraguchi, Naotsugu
   Takahashi, Hidekazu
   Hata, Taishi
   Matsuda, Chu
   Kayama, Hisako
   Takeda, Kiyoshi
   Doki, Yuichiro
   Mori, Masaki
   Yamamoto, Hirofumi
TI The Supercarbonate Apatite-MicroRNA Complex Inhibits Dextran Sodium
   Sulfate-Induced Colitis
SO MOLECULAR THERAPY-NUCLEIC ACIDS
LA English
DT Article
ID INFLAMMATORY-BOWEL-DISEASE; CROHNS-DISEASE; COLORECTAL-CANCER;
   ULCERATIVE-COLITIS; DENDRITIC CELLS; PROGNOSTIC MARKER; EXPRESSION;
   DELIVERY; MIR-29; FAMILY
AB The incidence of inflammatory bowel disease (IBD) is increasing. Nucleic acid-based medicine has potential as a next-generation treatment, but it is rarely successful with IBD. The aim of this study was to establish a microRNA-based therapy in an IBD model. For this purpose, we used microRNA-29 (miR-29) and a supercarbonate apatite (sCA) nanoparticle as a drug delivery system. Injection of sCA-miR-29a-3p or sCA-miR-29b-3p into mouse tail veins markedly prevented and restored inflammation because of dextran sulfate sodium (DSS)-induced colitis. RNA sequencing analysis revealed that miR-29a and miR-29b could inhibit the interferon-associated inflammatory cascade. Subcutaneous injection of sCA-miR-29b also potently inhibited inflammation, and it efficiently targeted CD11c(+) dendritic cells (DCs) among various types of immune cells in the inflamed mucosa. RT-PCR analysis indicated that the miR-29 RNAs in CD11c(+) DCs suppressed the production of interleukin-6 (IL-6), transforming growth factor b (TGF-b), and IL-23 subunits in DSS-treated mice. This may inhibit Th17 differentiation and subsequent activation, which is critical in IBD pathogenesis. In vivo experiments using a non-natural artificial microRNA sequence revealed that targeting of DCs in the inflamed colon is an exceptional feature of sCA. This study suggests that sCA-miR-29s may open a new avenue in nucleic acid-based medicine for IBD treatment.
C1 [Fukata, Tadafumi; Mizushima, Tsunekazu; Nishimura, Junichi; Tsujimura, Naoto; Inoue, Akira; Miyoshi, Norikatsu; Haraguchi, Naotsugu; Takahashi, Hidekazu; Hata, Taishi; Matsuda, Chu; Doki, Yuichiro; Mori, Masaki; Yamamoto, Hirofumi] Osaka Univ, Grad Sch Med, Dept Gastroenterol Surg, Yamadaoka 2-2, Suita, Osaka, Japan.
   [Okuzaki, Daisuke] Osaka Univ, Genome Informat Res Ctr, Res Inst Microbial Dis, Yamadaoka 3-1, Suita, Osaka, Japan.
   [Wu, Xin; Hirose, Haruka; Yokoyama, Yuhki; Kubota, Yui; Nagata, Kazuya; Yamamoto, Hirofumi] Osaka Univ, Grad Sch Med, Dept Mol Pathol, Div Hlth Sci, Yamadaoka 1-7, Suita, Osaka 5650871, Japan.
   [Kayama, Hisako; Takeda, Kiyoshi] Grad Sch Med, Dept Microbiol & Immunol, Lab Immune Regulat, Yamadaoka 2-2, Suita, Osaka, Japan.
   [Kayama, Hisako; Takeda, Kiyoshi] Osaka Univ, WPI Immunol Frontier Res Ctr, Lab Mucosal Immunol, Yamadaoka3-1, Suita, Osaka, Japan.
C3 Osaka University; Osaka University; Osaka University; Osaka University
RP Yamamoto, H (通讯作者)，Osaka Univ, Grad Sch Med, Dept Mol Pathol, Div Hlth Sci, Yamadaoka 1-7, Suita, Osaka 5650871, Japan.
EM hyamamoto@sahs.med.osaka-u.ac.up
RI Nishimura, Junichi/K-8390-2015; Mizushima, Tsunekazu/AAS-7245-2020;
   Inoue, Akira/ABH-3092-2020; Okuzaki, Daisuke/AAN-5641-2020
OI Nishimura, Junichi/0000-0001-8220-3423; Mizushima,
   Tsunekazu/0000-0002-0825-6823; Okuzaki, Daisuke/0000-0002-4552-783X;
   Takeda, Kiyoshi/0000-0002-1778-6332
FU Japan Society for The Promotion of Science, JSPS KAKENHI [JP 16K15590];
   Osaka Medical Research Foundation for Intractable Diseases
FX This study was supported by the Japan Society for The Promotion of
   Science, JSPS KAKENHI Grant-in-Aid for Challenging Exploratory Research
   JP 16K15590, and a research grant from The Osaka Medical Research
   Foundation for Intractable Diseases to H.Y.
CR [Anonymous], 2014, ISRN Inflammation
   Becker C, 2003, J CLIN INVEST, V112, P693, DOI 10.1172/JCI200317464
   Bell SJ, 2001, J IMMUNOL, V166, P4958, DOI 10.4049/jimmunol.166.8.4958
   Benchimol EI, 2011, INFLAMM BOWEL DIS, V17, P423, DOI 10.1002/ibd.21349
   Bouma G, 2003, NAT REV IMMUNOL, V3, P521, DOI 10.1038/nri1132
   Brain O, 2013, IMMUNITY, V39, P521, DOI 10.1016/j.immuni.2013.08.035
   Colvin H, 2017, ANN GASTROENT SURG, V1, P5, DOI 10.1002/ags3.12008
   Coskun M, 2012, WORLD J GASTROENTERO, V18, P4629, DOI 10.3748/wjg.v18.i34.4629
   Dalal Sushila R, 2010, Gastroenterol Hepatol (N Y), V6, P714
   Fasseu M, 2010, PLOS ONE, V5, DOI 10.1371/journal.pone.0013160
   Fiocchi C, 1998, GASTROENTEROLOGY, V115, P182, DOI 10.1016/S0016-5085(98)70381-6
   Garzon R, 2009, BLOOD, V114, P5331, DOI 10.1182/blood-2009-03-211938
   Gragoudas ES, 2004, NEW ENGL J MED, V351, P2805, DOI 10.1056/NEJMoa042760
   Grillone LR, 2001, DRUG TODAY, V37, P245, DOI 10.1358/dot.2001.37.4.620590
   Guo J, 2016, INT J NANOMED, V11, P5287, DOI 10.2147/IJN.S116902
   Hacein-Bey-Abina S, 2010, NEW ENGL J MED, V363, P355, DOI 10.1056/NEJMoa1000164
   Hata K, 2015, SURG TODAY, V45, P933, DOI 10.1007/s00595-014-1053-7
   He L, 2004, NAT REV GENET, V5, P522, DOI 10.1038/nrg1379
   Hiraki M, 2015, MOL THER-NUCL ACIDS, V4, DOI 10.1038/mtna.2015.5
   Iborra M, 2012, AUTOIMMUN REV, V11, P305, DOI 10.1016/j.autrev.2010.07.002
   Inoue A, 2018, MOL CANCER THER, V17, P977, DOI 10.1158/1535-7163.MCT-17-0850
   Inoue A, 2015, ANN SURG ONCOL, V22, pS1410, DOI 10.1245/s10434-014-4255-8
   IRVINE EJ, 1994, GASTROENTEROLOGY, V106, P287, DOI 10.1016/0016-5085(94)90585-1
   Kennedy BWC, 2015, NEW ENGL J MED, V372, P2461, DOI 10.1056/NEJMc1504845
   Kimura H, 2016, SURG TODAY, V46, P930, DOI 10.1007/s00595-015-1259-3
   Kriegel Christina, 2011, Clin Transl Gastroenterol, V2, pe2, DOI 10.1038/ctg.2011.1
   Lim KRQ, 2017, DRUG DES DEV THER, V11, P533, DOI 10.2147/DDDT.S97635
   Mott JL, 2007, ONCOGENE, V26, P6133, DOI 10.1038/sj.onc.1210436
   Ng SC, 2013, GUT, V62, P630, DOI 10.1136/gutjnl-2012-303661
   Nguyen HTT, 2010, J BIOL CHEM, V285, P1479, DOI 10.1074/jbc.M109.057141
   Nijhuis A, 2014, CLIN SCI, V127, P341, DOI 10.1042/CS20140048
   Ogawa H, 2015, PLOS ONE, V10, DOI 10.1371/journal.pone.0127119
   Ogino T, 2013, GASTROENTEROLOGY, V145, P1380, DOI 10.1053/j.gastro.2013.08.049
   Ozaki K, 2012, CURR GENE THER, V12, P484, DOI 10.2174/156652312803519814
   Peer D, 2008, SCIENCE, V319, P627, DOI 10.1126/science.1149859
   Qi Y, 2017, CLIN EXP PHARMACOL P, V44, P441, DOI 10.1111/1440-1681.12726
   Raal FJ, 2010, LANCET, V375, P998, DOI 10.1016/S0140-6736(10)60284-X
   Sarra M, 2010, INFLAMM BOWEL DIS, V16, P1808, DOI 10.1002/ibd.21248
   Sasaki H, 2017, SURG TODAY, V47, P35, DOI 10.1007/s00595-016-1336-2
   Satsangi J, 1996, NAT GENET, V14, P199, DOI 10.1038/ng1096-199
   Schmitt MJ, 2013, CURR MOL MED, V13, P572
   Seiderer J, 2008, INFLAMM BOWEL DIS, V14, P437, DOI 10.1002/ibd.20339
   Takahashi H, 2015, MOL CANCER THER, V14, P1705, DOI 10.1158/1535-7163.MCT-14-0142
   Takeyama H, 2014, MOL CANCER THER, V13, P976, DOI 10.1158/1535-7163.MCT-13-0571
   Tamai K, 2018, MOL CANCER THER, V17, P1613, DOI 10.1158/1535-7163.MCT-17-0788
   Tomita T, 2008, J IMMUNOL, V180, P5291, DOI 10.4049/jimmunol.180.8.5291
   van Rooij E, 2014, EMBO MOL MED, V6, P851, DOI 10.15252/emmm.201100899
   VANDULLEMEN HM, 1995, GASTROENTEROLOGY, V109, P129, DOI 10.1016/0016-5085(95)90277-5
   Wu F, 2008, GASTROENTEROLOGY, V135, P1624, DOI 10.1053/j.gastro.2008.07.068
   Wu X, 2015, PLOS ONE, V10, DOI 10.1371/journal.pone.0116022
   Wu Y, 2013, MOL THER-NUCL ACIDS, V2, DOI 10.1038/mtna.2013.14
   Xiao B, 2014, GASTROENTEROLOGY, V146, P1289, DOI 10.1053/j.gastro.2014.01.056
   Zhang Y, 2013, J CONTROL RELEASE, V172, P962, DOI 10.1016/j.jconrel.2013.09.015
   Zhao JJ, 2010, BLOOD, V115, P2630, DOI 10.1182/blood-2009-09-243147
NR 54
TC 23
Z9 25
U1 2
U2 22
PU CELL PRESS
PI CAMBRIDGE
PA 50 HAMPSHIRE ST, FLOOR 5, CAMBRIDGE, MA 02139 USA
SN 2162-2531
J9 MOL THER-NUCL ACIDS
JI Mol. Ther.-Nucl. Acids
PD SEP 7
PY 2018
VL 12
BP 658
EP 671
DI 10.1016/j.omtn.2018.07.007
PG 14
WC Medicine, Research & Experimental
WE Science Citation Index Expanded (SCI-EXPANDED)
SC Research & Experimental Medicine
GA GS7DG
UT WOS:000443860200056
PM 30092402
OA Green Published, gold
DA 2024-01-22
ER

PT J
AU Maschmeyer, P
   Petkau, G
   Siracusa, F
   Zimmermann, J
   Zügel, F
   Kühl, AA
   Lehmann, K
   Schimmelpfennig, S
   Weber, M
   Haftmann, C
   Riedel, R
   Bardua, M
   Heinz, GA
   Tran, CL
   Hoyer, BF
   Hiepe, F
   Herzog, S
   Wittmann, J
   Rajewsky, N
   Melchers, FG
   Chang, HD
   Radbruch, A
   Mashreghi, MF
AF Maschmeyer, Patrick
   Petkau, Georg
   Siracusa, Francesco
   Zimmermann, Jakob
   Zuegel, Franziska
   Kuehl, Anja Andrea
   Lehmann, Katrin
   Schimmelpfennig, Sarah
   Weber, Melanie
   Haftmann, Claudia
   Riedel, Rene
   Bardua, Markus
   Heinz, Gitta Anne
   Cam Loan Tran
   Hoyer, Bimba Franziska
   Hiepe, Falk
   Herzog, Sebastian
   Wittmann, Jurgen
   Rajewsky, Nikolaus
   Melchers, Fritz Georg
   Chang, Hyun-Dong
   Radbruch, Andreas
   Mashreghi, Mir-Farzin
TI Selective targeting of pro-inflammatory Th1 cells by
   microRNA-148a-specific antagomirs <i>in vivo</i>
SO JOURNAL OF AUTOIMMUNITY
LA English
DT Article
DE Inflammatory bowel disease; Pro-inflammatory Th1 cells; Chronic
   inflammation miRNA-148a; Oligonucleotide therapy; Pre-clinical study;
   Antagomirs
ID CD4+ T-CELLS; INTESTINAL INFLAMMATION; CROHNS-DISEASE; SCID MICE;
   COLITIS; LYMPHOCYTES; MIR-148A; INDUCE; MEMORY; MODEL
AB In T lymphocytes, expression of miR-148a is induced by T-bet and Twist1, and is specific for pro inflammatory Th1 cells. In these cells, miR-148a inhibits the expression of the pro-apoptotic protein Bim and promotes their survival. Here we use sequence-specific cholesterol-modified oligonucleotides against miR-148a (antagomir-148a) for the selective elimination of pro-inflammatory Th1 cells in vivo. In the murine model of transfer colitis, antagomir-148a treatment reduced the number of pro-inflammatory Th1 cells in the colon of colitic mice by 50% and inhibited miR-148a expression by 71% in the remaining Th1 cells. Expression of Bim protein in colonic Th1 cells was increased. Antagomir-148a-mediated reduction of Th1 cells resulted in a significant amelioration of colitis. The effect of antagomir-148a was selective for chronic inflammation. Antigen-specific memory Th cells that were generated by an acute immune reaction to nitrophenylacetyl-coupled chicken gamma globulin (NP-CGG) were not affected by treatment with antagomir-148a, both during the effector and the memory phase. In addition, antibody titers to NP-CGG were not altered. Thus, antagomir-148a might qualify as an effective drug to selectively deplete pro-inflammatory Th1 cells of chronic inflammation without affecting the protective immunological memory. (C) 2017 The Authors. Published by Elsevier Ltd.
C1 [Maschmeyer, Patrick; Petkau, Georg; Siracusa, Francesco; Zimmermann, Jakob; Zuegel, Franziska; Lehmann, Katrin; Schimmelpfennig, Sarah; Weber, Melanie; Haftmann, Claudia; Riedel, Rene; Bardua, Markus; Heinz, Gitta Anne; Cam Loan Tran; Hoyer, Bimba Franziska; Hiepe, Falk; Melchers, Fritz Georg; Chang, Hyun-Dong; Radbruch, Andreas; Mashreghi, Mir-Farzin] Deutsch Rheuma Forschungszentrum Berlin DRFZ, Berlin, Germany.
   [Kuehl, Anja Andrea; Hoyer, Bimba Franziska; Hiepe, Falk] Charite Univ Med Berlin, Campus Benjamin Franklin, Berlin, Germany.
   [Kuehl, Anja Andrea; Hoyer, Bimba Franziska; Hiepe, Falk] Berlin Inst Hlth, Campus Benjamin Franklin, Berlin, Germany.
   [Herzog, Sebastian] Med Univ Innsbruck, BIOCENTER, Div Dev Immunol, Innsbruck, Austria.
   [Wittmann, Jurgen] Univ Erlangen Nurnberg, Nikolaus Fiebiger Ctr, Dept Internal Med 3, Div Mol Immunol, Erlangen, Germany.
   [Rajewsky, Nikolaus] Berlin Inst Med Syst Biol, Berlin, Germany.
   [Zimmermann, Jakob] Univ Bern, Univ Klin Viszerale Chirurg & Med, Maurice Muller Labs DKF, Inselspital, Bern, Switzerland.
   [Riedel, Rene] Max Planck Inst Evolutionary Biol, Evolutionary Genom Grp, Plon, Germany.
C3 Free University of Berlin; Humboldt University of Berlin; Charite
   Universitatsmedizin Berlin; Berlin Institute of Health; Free University
   of Berlin; Humboldt University of Berlin; Charite Universitatsmedizin
   Berlin; Medical University of Innsbruck; University of Erlangen
   Nuremberg; University of Bern; University Hospital of Bern; Max Planck
   Society
RP Mashreghi, MF (通讯作者)，Deutsch Rheuma Forschungszentrum Berlin DRFZ, Gene Regulat, Berlin, Germany.
EM mashreghi@drfz.de
RI Mashreghi, Mir-Farzin/S-2911-2019; Chang, Hyun-Dong/HTS-7993-2023;
   Radbruch, Andreas/ADI-4973-2022; Chang, Hyun-Dong/T-3697-2017; Hoyer,
   Bimba Franziska/HPD-4851-2023; Mashreghi, Mir-Farzin/AFL-8690-2022;
   Zimmermann, Jakob/U-4766-2017
OI Mashreghi, Mir-Farzin/0000-0002-8015-6907; Radbruch,
   Andreas/0000-0001-5753-0000; Chang, Hyun-Dong/0000-0002-7341-4533;
   Mashreghi, Mir-Farzin/0000-0002-8015-6907; Zimmermann,
   Jakob/0000-0002-6302-6844; Rajewsky, Nikolaus/0000-0002-4785-4332;
   Zugel, Franziska/0000-0001-8574-8867; Petkau, Georg/0000-0002-6687-2667;
   Kuhl, Anja/0000-0003-2293-5387; Riedel, Rene/0000-0003-4752-0196;
   Siracusa, Francesco/0000-0001-6047-7351; Heinz, Gitta
   Anne/0000-0002-9330-3689; Hiepe, Falk/0000-0003-3584-5292
FU state of Berlin; European Regional Development Fund (ERDF, Deutsches
   Rheuma-Forschungszentrum) [EFRE 1.8/11]; Federal Ministry of Education;
   German Research Council (DFG) [SFB 650, GRK1121]; IMI JU; European
   Research Council [ERC-2010-AdG_20100317, 268987]; Osteoimmune, a Marie
   Curie Initial Training Network [FP7-PEOPLE-2011-ITN-289150]; EUTRAIN, a
   Marie Curie Initial Training Network for Early Stage Researchers -
   European Union [FP7-PEOPLE-2011-ITN-289903]; GSC 203 Berlin-Brandenburg
   School for Regenerative Therapies, Charite Universitatsmedizin Berlin,
   Berlin, Germany; Leibniz ScienceCampus Chronic Inflammation
FX This work was supported by the state of Berlin and the "European
   Regional Development Fund" to P.M, G.P., M.B., G.A.H. C.L.T. and M.F.M.
   (ERDF 2014-2020, EFRE 1.8/11, Deutsches Rheuma-Forschungszentrum);
   M.F.M. is supported by the "e:Bio Innovationswettbewerb Systembiologie"
   program of the Federal Ministry of Education. Supported by the German
   Research Council (DFG, SFB 650 and GRK1121), IMI JU-funded project
   BTCure and the European Research Council advanced grant
   ERC-2010-AdG_20100317 Grant 268987 to A.R. F.S. was supported by
   Osteoimmune, a FP7 Marie Curie Initial Training Network
   (FP7-PEOPLE-2011-ITN-289150). P.M. was supported by EUTRAIN, a FP7 Marie
   Curie Initial Training Network for Early Stage Researchers funded by the
   European Union (FP7-PEOPLE-2011-ITN-289903). The DRFZ is a Leibniz
   Institute. G.A.H. was supported by GSC 203 Berlin-Brandenburg School for
   Regenerative Therapies, Charite Universitatsmedizin Berlin, Berlin
   13353, Germany. This work was supported by the "Leibniz ScienceCampus
   Chronic Inflammation" (www.chronische-entzuendung.org).
CR Albrecht I, 2010, EUR J IMMUNOL, V40, P2993, DOI 10.1002/eji.201040936
   Brand S, 2009, GUT, V58, P1152, DOI 10.1136/gut.2008.163667
   Brasseit J, 2016, MUCOSAL IMMUNOL, V9, P689, DOI 10.1038/mi.2015.93
   Cahill RJ, 1997, INFECT IMMUN, V65, P3126, DOI 10.1128/IAI.65.8.3126-3131.1997
   Charpentier C, 2012, INFLAMM BOWEL DIS, V18, P1940, DOI 10.1002/ibd.22897
   Chen Y, 2013, MOL CANCER, V12, DOI 10.1186/1476-4598-12-43
   Cossarizza A, 2017, EUR J IMMUNOL, V47, P1584, DOI 10.1002/eji.201646632
   Damsker JM, 2010, ANN NY ACAD SCI, V1183, P211, DOI 10.1111/j.1749-6632.2009.05133.x
   Feng T, 2011, J IMMUNOL, V186, P6313, DOI 10.4049/jimmunol.1001454
   Gonzalez-Martin A, 2016, NAT IMMUNOL, V17, P433, DOI 10.1038/ni.3385
   GORONZY JJ, 1990, ARTHRITIS RHEUM, V33, P511, DOI 10.1002/art.1780330408
   Haftmann C, 2015, J IMMUNOL METHODS, V426, P128, DOI 10.1016/j.jim.2015.07.006
   Haftmann C, 2015, EUR J IMMUNOL, V45, P1192, DOI 10.1002/eji.201444633
   HORNEFF G, 1992, J RHEUMATOL, V19, P1845
   Iqbal N, 2002, J EXP MED, V195, P71, DOI 10.1084/jem.2001889
   Jasinski-Bergner S, 2015, ONCOIMMUNOLOGY, V4, DOI 10.1080/2162402X.2015.1008805
   Kim J, 2014, CANCER RES, V74, P1541, DOI 10.1158/0008-5472.CAN-13-1449
   Krützfeldt J, 2005, NATURE, V438, P685, DOI 10.1038/nature04303
   Liu QJ, 2016, AM J PHYSIOL-CELL PH, V310, pC470, DOI 10.1152/ajpcell.00129.2015
   Liu XG, 2010, J IMMUNOL, V185, P7244, DOI 10.4049/jimmunol.1001573
   Morteau O, 2000, J CLIN INVEST, V105, P469, DOI 10.1172/JCI6899
   Nagalla S, 2011, BLOOD, V117, P5189, DOI 10.1182/blood-2010-09-299719
   Neurath MF, 2002, J EXP MED, V195, P1129, DOI 10.1084/jem.20011956
   Niesner U, 2008, J EXP MED, V205, P1889, DOI 10.1084/jem.20072468
   Ostanin DV, 2009, AM J PHYSIOL-GASTR L, V296, pG135, DOI 10.1152/ajpgi.90462.2008
   Peperzak V, 2013, NAT IMMUNOL, V14, P290, DOI 10.1038/ni.2527
   Porstner M, 2015, EUR J IMMUNOL, V45, P1206, DOI 10.1002/eji.201444637
   POWRIE F, 1993, INT IMMUNOL, V5, P1461, DOI 10.1093/intimm/5.11.1461
   Sanos SL, 2010, METHODS MOL BIOL, V612, P505, DOI 10.1007/978-1-60761-362-6_32
   Shale M, 2013, IMMUNOL REV, V252, P164, DOI 10.1111/imr.12039
   Shinoda K, 2012, P NATL ACAD SCI USA, V109, P7409, DOI 10.1073/pnas.1118539109
   Stepankova R, 2007, INFLAMM BOWEL DIS, V13, P1202, DOI 10.1002/ibd.20221
   Stittrich AB, 2010, NAT IMMUNOL, V11, P1057, DOI 10.1038/ni.1945
   Stronkhorst A, 1997, GUT, V40, P320, DOI 10.1136/gut.40.3.320
   Tokoyoda K, 2009, IMMUNITY, V30, P721, DOI 10.1016/j.immuni.2009.03.015
   Zhou YH, 2015, BLOOD, V126, P2871, DOI 10.1182/blood-2015-02-631135
   Zimmermann J, 2016, MUCOSAL IMMUNOL, V9, P1487, DOI 10.1038/mi.2016.5
NR 37
TC 24
Z9 25
U1 1
U2 5
PU ACADEMIC PRESS LTD- ELSEVIER SCIENCE LTD
PI LONDON
PA 24-28 OVAL RD, LONDON NW1 7DX, ENGLAND
SN 0896-8411
EI 1095-9157
J9 J AUTOIMMUN
JI J. Autoimmun.
PD MAY
PY 2018
VL 89
BP 41
EP 52
DI 10.1016/j.jaut.2017.11.005
PG 12
WC Immunology
WE Science Citation Index Expanded (SCI-EXPANDED)
SC Immunology
GA GE4BA
UT WOS:000431158100005
PM 29183643
OA hybrid, Green Published, Green Submitted
DA 2024-01-22
ER

PT J
AU Guo, X
   Cai, LY
   Cao, YC
   Liu, ZN
   Zhang, JX
   Liu, DN
   Jiang, ZJ
   Chen, YX
   Fu, M
   Xia, ZX
   Yi, GG
AF Guo, Xi
   Cai, Liyang
   Cao, Yuchen
   Liu, Zining
   Zhang, Jiexin
   Liu, Danni
   Jiang, Zhujun
   Chen, Yanxia
   Fu, Min
   Xia, Zhaoxia
   Yi, Guoguo
TI New pattern of individualized management of chronic diseases: focusing
   on inflammatory bowel diseases and looking to the future
SO FRONTIERS IN MEDICINE
LA English
DT Review
DE inflammatory bowel disease; chronic disease management; closed-loop
   prediction model; negative feedback; diagnostic prediction model
ID MAGNETIC-RESONANCE ENTEROGRAPHY; CROHNS-DISEASE; EXTRAINTESTINAL
   MANIFESTATIONS; ULCERATIVE-COLITIS; CHROMOENDOSCOPY SCORE; ENDOSCOPIC
   ACTIVITY; COLORECTAL-CANCER; PREDICTIVE MODEL; RANDOM FOREST;
   RISK-FACTORS
AB Non-infectious chronic diseases, especially inflammatory bowel diseases (IBDs), hypertension, and diabetes mellitus, are characterized by a prolonged and multisystemic course, and their incidence increases annually, usually causing serious economic burden and psychological stress for patients. Therefore, these diseases deserve scientific and consistent disease management. In addition, the lack of a comprehensive "early disease clues tracking-personalized treatment system-follow-up" model in hospitals also exacerbates this dilemma. Based on these facts, we propose an individualized prediction management system for IBDs based on chronic diseases, focusing on the established IBDs-related prediction models and summarizing their advantages and disadvantages. We call on researchers to pay attention to the integration of models with clinical practice and the continuous correction of models to achieve truly individualized medical treatment for chronic diseases, thus providing substantial value for the rapid diagnosis and adequate treatment of chronic diseases such as IBDs, which follow the "relapse-remission" disease model, and realizing long-term drug use and precise disease management for patients. The goal is to achieve a new level of chronic disease management by scientifically improving long-term medication, precise disease management, and individualized medical treatment, effectively prolonging the remission period and reducing morbidity and disability rates.
C1 [Guo, Xi; Cai, Liyang; Cao, Yuchen; Liu, Danni; Chen, Yanxia; Fu, Min] Southern Med Univ, Zhujiang Hosp, Guangzhou, Guangdong, Peoples R China.
   [Guo, Xi] Southern Med Univ, Sch Rehabil Sci, Guangzhou, Guangdong, Peoples R China.
   [Guo, Xi; Cai, Liyang; Cao, Yuchen; Liu, Danni; Fu, Min] Southern Med Univ, Clin Sch 2, Guangzhou, Guangdong, Peoples R China.
   [Cao, Yuchen] Chinese Acad Med Sci, Plast Surg Hosp, Peking Union Med Coll, Beijing, Peoples R China.
   [Liu, Zining] Southern Med Univ, Clin Sch 1, Guangzhou, Guangdong, Peoples R China.
   [Zhang, Jiexin] Southern Med Univ, Clin Sch 3, Guangzhou, Guangdong, Peoples R China.
   [Jiang, Zhujun] Tianjin Med Univ, Clin Med Coll 2, Tianjin, Peoples R China.
   [Xia, Zhaoxia; Yi, Guoguo] Sun Yat Sen Univ, Affiliated Hosp 6, Guangzhou, Guangdong, Peoples R China.
C3 Southern Medical University - China; Southern Medical University -
   China; Southern Medical University - China; Chinese Academy of Medical
   Sciences - Peking Union Medical College; Peking Union Medical College;
   Plastic Surgery Hospital - CAMS; Southern Medical University - China;
   Southern Medical University - China; Tianjin Medical University; Sun Yat
   Sen University
RP Fu, M (通讯作者)，Southern Med Univ, Zhujiang Hosp, Guangzhou, Guangdong, Peoples R China.; Fu, M (通讯作者)，Southern Med Univ, Clin Sch 2, Guangzhou, Guangdong, Peoples R China.; Xia, ZX; Yi, GG (通讯作者)，Sun Yat Sen Univ, Affiliated Hosp 6, Guangzhou, Guangdong, Peoples R China.
EM min_fu1212@163.com; xiazhaox@mail.sysu.edu.cn; yigg@mail.sysu.edu.cn
RI Cao, Yuchen/JVP-1665-2024
OI Cao, Yuchen/0000-0002-2186-3943; Guo, Xi/0009-0009-9838-1828; Liu,
   Zining/0000-0003-2846-0300; Zhang, Jiexin/0000-0001-7132-8247
CR Alam MS, 2016, CLIN NUCL MED, V41, P722, DOI 10.1097/RLU.0000000000001279
   Alatab S, 2020, LANCET GASTROENTEROL, V5, P17, DOI 10.1016/S2468-1253(19)30333-4
   Andersen V, 2012, WORLD J GASTROENTERO, V18, P4091, DOI 10.3748/wjg.v18.i31.4091
   Baumgart DC, 2021, NEW ENGL J MED, V385, P1302, DOI 10.1056/NEJMra1907607
   Bernstein CN, 2001, AM J GASTROENTEROL, V96, P1116
   Bisgaard TH, 2022, NAT REV GASTRO HEPAT, V19, P717, DOI 10.1038/s41575-022-00634-6
   Bottigliengo D, 2019, J CLIN MED, V8, DOI 10.3390/jcm8060865
   Budzynska A, 2017, J PHYSIOL PHARMACOL, V68, P859
   Caprilli R, 2006, GUT, V55, DOI 10.1136/gut.2005.081950c
   Cardiovascular R., 2017, REL DIS
   Chen GB, 2017, BMC MED GENET, V18, DOI 10.1186/s12881-017-0451-2
   Cho JH, 2008, NAT REV IMMUNOL, V8, P458, DOI 10.1038/nri2340
   Church PC, 2015, ALIMENT PHARM THER, V41, P153, DOI 10.1111/apt.13024
   Daperno M, 2004, GASTROINTEST ENDOSC, V60, P505, DOI 10.1016/S0016-5107(04)01878-4
   Das KM, 1999, DIGEST DIS SCI, V44, P1, DOI 10.1023/A:1026629528233
   Franzosa EA, 2019, NAT MICROBIOL, V4, P293, DOI 10.1038/s41564-018-0306-4
   Gasparetto M, 2021, GASTROENTEROLOGY, V160, P232, DOI 10.1053/j.gastro.2020.08.017
   Giachino DF, 2007, CURR MED RES OPIN, V23, P1657, DOI 10.1185/030079907X210471
   Greuter T, 2017, CLIN REV ALLERG IMMU, V53, P413, DOI 10.1007/s12016-017-8617-4
   Grobman WA, 2006, AM J OBSTET GYNECOL, V194, P888, DOI 10.1016/j.ajog.2005.09.002
   Hart L, 2020, J CROHNS COLITIS, V14, P46, DOI 10.1093/ecco-jcc/jjz107
   Hernández B, 2018, STAT COMPUT, V28, P869, DOI 10.1007/s11222-017-9767-1
   Hordonneau C, 2014, AM J GASTROENTEROL, V109, P89, DOI 10.1038/ajg.2013.385
   Huang QR, 2021, J INFLAMM RES, V14, P1933, DOI 10.2147/JIR.S306816
   Iacucci M, 2021, GASTROENTEROLOGY, V160, P1558, DOI 10.1053/j.gastro.2020.12.024
   Iacucci M, 2017, GASTROINTEST ENDOSC, V86, P1118, DOI 10.1016/j.gie.2017.03.012
   Jan S, 2018, LANCET, V391, P2047, DOI 10.1016/S0140-6736(18)30323-4
   Khoury T, 2019, J CROHNS COLITIS, V13, P1131, DOI 10.1093/ecco-jcc/jjz043
   Kopylov U, 2016, THER ADV GASTROENTER, V9, P655, DOI 10.1177/1756283X16649143
   Lakatos L, 2003, WORLD J GASTROENTERO, V9, P2300
   Lamb CA, 2019, GUT, V68, pS1, DOI 10.1136/gutjnl-2019-318484
   Lebedev AV, 2014, NEUROIMAGE-CLIN, V6, P115, DOI 10.1016/j.nicl.2014.08.023
   Li HY, 2020, AGING-US, V12, P20471, DOI 10.18632/aging.103861
   Lin P, 2006, AM J OPHTHALMOL, V141, P1097, DOI 10.1016/j.ajo.2006.01.075
   Lopes S, 2018, THER ADV GASTROENTER, V11, DOI 10.1177/1756284818769075
   Mak WY, 2020, J GASTROEN HEPATOL, V35, P380, DOI 10.1111/jgh.14872
   Mantzouranis G, 2015, J CROHNS COLITIS, V9, P1160, DOI 10.1093/ecco-jcc/jjv140
   Menti E, 2016, AMIA Annu Symp Proc, V2016, P884
   Mittermaier C, 2004, PSYCHOSOM MED, V66, P79, DOI 10.1097/01.PSY.0000106907.24881.F2
   Molodecky NA, 2012, GASTROENTEROLOGY, V142, P46, DOI 10.1053/j.gastro.2011.10.001
   MONSEN U, 1990, AM J GASTROENTEROL, V85, P711
   Nguyen NH, 2022, J CROHNS COLITIS, V16, P398, DOI 10.1093/ecco-jcc/jjab155
   Ordás I, 2014, GASTROENTEROLOGY, V146, P374, DOI 10.1053/j.gastro.2013.10.055
   Pan JF, 2021, ANN PALLIAT MED, V10, P1253, DOI 10.21037/apm-20-875
   Park Y, 2017, INFLAMM BOWEL DIS, V23, P1071, DOI 10.1097/MIB.0000000000001106
   Park YE, 2020, WORLD J MENS HEALTH, V38, P285, DOI 10.5534/wjmh.190007
   Pellegrino R, 2022, DIGEST LIVER DIS, V54, P1449, DOI 10.1016/j.dld.2022.07.016
   Peters LA, 2017, NAT GENET, V49, P1437, DOI 10.1038/ng.3947
   Prince MJ, 2015, LANCET, V385, P549, DOI 10.1016/S0140-6736(14)61347-7
   RANKIN GB, 1979, GASTROENTEROLOGY, V77, P914
   Reilly BM, 2006, ANN INTERN MED, V144, P201, DOI 10.7326/0003-4819-144-3-200602070-00009
   Ricart E, 2004, INFLAMM BOWEL DIS, V10, P207, DOI 10.1097/00054725-200405000-00005
   Rimola J, 2011, INFLAMM BOWEL DIS, V17, P1759, DOI 10.1002/ibd.21551
   Shehab M, 2022, COMPUT BIOL MED, V145, DOI 10.1016/j.compbiomed.2022.105458
   Shi HY, 2018, J GASTROENTEROL, V53, P989, DOI 10.1007/s00535-018-1479-6
   Shi MG, 2019, BMC MED GENOMICS, V12, DOI 10.1186/s12920-019-0540-5
   Sîngeap AM, 2021, J GASTROINTEST LIVER, V30, P346, DOI 10.15403/jgld-3818
   Singh S, 2023, GASTROENTEROLOGY, V164, P344, DOI 10.1053/j.gastro.2022.12.007
   Slomski A, 2022, JAMA-J AM MED ASSOC, V328, P1288, DOI 10.1001/jama.2022.15436
   Spina A, 2022, REV RECENT CLIN TRIA, V17, P109, DOI 10.2174/1574887117666220328125720
   Torres J, 2020, GASTROENTEROLOGY, V159, P96, DOI 10.1053/j.gastro.2020.03.007
   van Heel DA, 2003, HUM MOL GENET, V12, P2569, DOI 10.1093/hmg/ddg281
   van Rheenen PF, 2010, BMJ-BRIT MED J, V341, DOI 10.1136/bmj.c3369
   Vavricka SR, 2011, AM J GASTROENTEROL, V106, P110, DOI 10.1038/ajg.2010.343
   Verbraak FD, 2001, BRIT J OPHTHALMOL, V85, P219, DOI 10.1136/bjo.85.2.219
   Vuitton L, 2016, GUT, V65, P1447, DOI 10.1136/gutjnl-2015-309903
   Watanabe T, 2011, CLIN COLORECTAL CANC, V10, P134, DOI 10.1016/j.clcc.2011.03.011
   Yilmaz S, 2007, INT J COLORECTAL DIS, V22, P1027, DOI 10.1007/s00384-007-0275-1
   Zhang FM, 2016, PLOS ONE, V11, DOI 10.1371/journal.pone.0167109
   Zhao M, 2021, J CROHNS COLITIS, V15, P1573, DOI 10.1093/ecco-jcc/jjab029
   Zhao SZ, 2022, SCI REP-UK, V12, DOI 10.1038/s41598-022-09784-8
NR 71
TC 0
Z9 0
U1 6
U2 9
PU FRONTIERS MEDIA SA
PI LAUSANNE
PA AVENUE DU TRIBUNAL FEDERAL 34, LAUSANNE, CH-1015, SWITZERLAND
EI 2296-858X
J9 FRONT MED-LAUSANNE
JI Front. Med.
PD MAY 10
PY 2023
VL 10
AR 1186143
DI 10.3389/fmed.2023.1186143
PG 13
WC Medicine, General & Internal
WE Science Citation Index Expanded (SCI-EXPANDED)
SC General & Internal Medicine
GA H9CJ4
UT WOS:000998852300001
PM 37265491
OA gold, Green Published
DA 2024-01-22
ER

PT J
AU Ma, K
   Zhang, HX
   Baloch, Z
AF Ma, Ke
   Zhang, Hongxiu
   Baloch, Zulqarnain
TI Pathogenetic and Therapeutic Applications of Tumor Necrosis Factor-α
   (TNF-α) in Major Depressive Disorder: A Systematic Review
SO INTERNATIONAL JOURNAL OF MOLECULAR SCIENCES
LA English
DT Review
DE major depressive disorder; tumor necrosis factor-alpha; pathophysiology;
   genetic polymorphism; therapeutic
ID PRO-INFLAMMATORY CYTOKINES; GLUCOCORTICOID-RECEPTOR FUNCTION;
   GENOME-WIDE ASSOCIATION; QUALITY-OF-LIFE; INDOLEAMINE 2,3-DIOXYGENASE;
   PROINFLAMMATORY CYTOKINES; TREATMENT RESPONSE; GENE POLYMORPHISM;
   CROHNS-DISEASE; MOUSE MODEL
AB Major depressive disorder (MDD) is characterized by mood, vegetative, cognitive, and even psychotic symptoms and signs that can cause substantial impairments in quality of life and functioning. Up to now, the exact pathogenesis of MDD remains poorly understood. Recent research has begun to reveal that the pro-inflammatory cytokines, particularly, tumor necrosis factor-alpha (TNF-alpha), play an integral role in the pathophysiology of depressive disorders and the mechanism of antidepressant treatment. On the base of several observations: it is found that subsets of MDD patients have enhanced plasma levels TNF-alpha; antidepressant treatments had linked with the decline of TNF-alpha; central administration of TNF-alpha gives rise to sickness behavior which shares features with depression; and a blockade of it can ameliorate depressive symptomatology in animal models and clinical trials. In this review article, we focus on recent evidence linking TNF-alpha and MDD looking at data from animal and clinical studies, illustrating the pathophysiological role, susceptibility and its therapeutic application in depression. We conclude by discussing future directions for research, in particular the opportunities for the development of novel therapeutics that target TNF-alpha. This will be very important for designing preventative strategies and for the identification of new drug targets and preventative strategies.
C1 [Ma, Ke] Qingdao Univ, Dept Physiol, Coll Med, Qingdao 266071, Peoples R China.
   [Zhang, Hongxiu; Baloch, Zulqarnain] Kunming Univ Sci & Technol, Fac Life Sci & Technol, Kunming 650500, Peoples R China.
C3 Qingdao University; Kunming University of Science & Technology
RP Ma, K (通讯作者)，Qingdao Univ, Dept Physiol, Coll Med, Qingdao 266071, Peoples R China.; Baloch, Z (通讯作者)，Kunming Univ Sci & Technol, Fac Life Sci & Technol, Kunming 650500, Peoples R China.
EM make19880710@163.com; xiaoxiu1009@163.com; zulqarnain@kmust.edu.cn
RI Baloch, Zulqarnain/A-8455-2017
OI Baloch, Zulqarnain/0000-0002-7873-1343
CR Aloe L, 1999, BRAIN RES, V840, P125, DOI 10.1016/S0006-8993(99)01748-5
   [Anonymous], J PSYCHIAT RES
   Arisoy O, 2013, RHEUMATOL INT, V33, P1855, DOI 10.1007/s00296-013-2671-x
   Baena A, 2002, GENES IMMUN, V3, P482, DOI 10.1038/sj.gene.6363898
   Bassukas ID, 2008, J EUR ACAD DERMATOL, V22, P257, DOI 10.1111/j.1468-3083.2007.02310.x
   Bayramgürler D, 2013, PHYSIOL BEHAV, V119, P145, DOI 10.1016/j.physbeh.2013.06.010
   BLACK PH, 1994, ANTIMICROB AGENTS CH, V38, P7, DOI 10.1128/AAC.38.1.7
   Black RA, 1997, NATURE, V385, P729, DOI 10.1038/385729a0
   Bodenlos JS, 2011, J PSYCHOSOM RES, V71, P319, DOI 10.1016/j.jpsychores.2011.03.004
   Boomsma DI, 2008, EUR J HUM GENET, V16, P335, DOI 10.1038/sj.ejhg.5201979
   Bosker FJ, 2011, MOL PSYCHIATR, V16, P516, DOI 10.1038/mp.2010.38
   Brüning CA, 2015, J PSYCHIATR RES, V66-67, P75, DOI 10.1016/j.jpsychires.2015.04.019
   Brynskov J, 2002, GUT, V51, P37, DOI 10.1136/gut.51.1.37
   Bufalino C, 2013, BRAIN BEHAV IMMUN, V31, P31, DOI 10.1016/j.bbi.2012.04.009
   Cai N, 2015, NATURE, V523, P588, DOI 10.1038/nature14659
   Cai X, 2013, NAT NEUROSCI, V16, P464, DOI 10.1038/nn.3355
   Capuron L, 2004, BIOL PSYCHIAT, V56, P819, DOI 10.1016/j.biopsych.2004.02.009
   Caspi A, 2003, SCIENCE, V301, P386, DOI 10.1126/science.1083968
   Cerri AP, 2010, INT J GERIATR PSYCH, V25, P219, DOI 10.1002/gps.2323
   Chen GQ, 2002, SCIENCE, V296, P1634, DOI 10.1126/science.1071924
   Clerici M, 2009, CNS SPECTRUMS, V14, P419, DOI 10.1017/S1092852900020393
   Cowen PJ, 2002, BRIT J PSYCHIAT, V180, P99, DOI 10.1192/bjp.180.2.99
   Cuenca J, 2003, RHEUMATOLOGY, V42, P308, DOI 10.1093/rheumatology/keg092
   Dantzer R, 1999, MOL PSYCHIATR, V4, P328, DOI 10.1038/sj.mp.4000572
   Dantzer R, 2008, NAT REV NEUROSCI, V9, P46, DOI 10.1038/nrn2297
   Dantzer R, 2009, IMMUNOL ALLERGY CLIN, V29, P247, DOI 10.1016/j.iac.2009.02.002
   de Kloet ER, 2005, NAT REV NEUROSCI, V6, P463, DOI 10.1038/nrn1683
   de Moor MHM, 2015, JAMA PSYCHIAT, V72, P642, DOI 10.1001/jamapsychiatry.2015.0554
   Ding Cong-Zhu, 2013, Zhongguo Zhong Xi Yi Jie He Za Zhi, V33, P256
   Doczy EJ, 2009, IMMUNOL ALLERGY CLIN, V29, P265, DOI 10.1016/j.iac.2009.02.003
   Dowlati Y, 2010, BIOL PSYCHIAT, V67, P446, DOI 10.1016/j.biopsych.2009.09.033
   Du X, 2015, FRONT PSYCHIATRY, V6, DOI 10.3389/fpsyt.2015.00032
   Duseja R, 2015, BRAIN BEHAV IMMUN, V44, P187, DOI 10.1016/j.bbi.2014.09.012
   ECK MJ, 1989, J BIOL CHEM, V264, P17595
   Eller T, 2009, J PSYCHOPHARMACOL, V23, P854, DOI 10.1177/0269881108091077
   Ertenli I, 2012, RHEUMATOL INT, V32, P323, DOI 10.1007/s00296-010-1616-x
   Farina C, 2007, TRENDS IMMUNOL, V28, P138, DOI 10.1016/j.it.2007.01.005
   Ferreccio C, 2004, CANCER EPIDEM BIOMAR, V13, P2271
   Furay AR, 2008, ENDOCRINOLOGY, V149, P5482, DOI 10.1210/en.2008-0642
   Furtado CP, 2008, PSYCHIAT RES-NEUROIM, V163, P133, DOI 10.1016/j.pscychresns.2007.11.005
   Gaur U, 2003, BIOCHEM PHARMACOL, V66, P1403, DOI 10.1016/S0006-2952(03)00490-8
   Grippo AJ, 2005, PHYSIOL BEHAV, V84, P697, DOI 10.1016/j.physbeh.2005.02.011
   Guillemin GJ, 2005, GLIA, V49, P15, DOI 10.1002/glia.20090
   Haastrup E, 2012, J AFFECT DISORDERS, V136, P134, DOI 10.1016/j.jad.2011.08.025
   Hannestad J, 2011, NEUROPSYCHOPHARMACOL, V36, P2452, DOI 10.1038/npp.2011.132
   Haroon E, 2012, NEUROPSYCHOPHARMACOL, V37, P137, DOI 10.1038/npp.2011.205
   Himmerich H, 2008, EUR PSYCHIAT, V23, P421, DOI 10.1016/j.eurpsy.2008.03.013
   Himmerich H, 2006, BIOL PSYCHIAT, V60, P882, DOI 10.1016/j.biopsych.2006.03.075
   Hochstrasser T, 2011, NEUROSCIENCE, V184, P128, DOI 10.1016/j.neuroscience.2011.03.070
   Holsboer F, 2000, NEUROPSYCHOPHARMACOL, V23, P477, DOI 10.1016/S0893-133X(00)00159-7
   Holtzman S, 2012, PSYCHOSOMATICS, V53, P155, DOI 10.1016/j.psym.2011.10.001
   Howren MB, 2009, PSYCHOSOM MED, V71, P171, DOI 10.1097/PSY.0b013e3181907c1b
   Janelidze S, 2011, BRAIN BEHAV IMMUN, V25, P335, DOI 10.1016/j.bbi.2010.10.010
   Jun TY, 2003, PSYCHIAT GENET, V13, P179, DOI 10.1097/00041444-200309000-00008
   Kahl KG, 2002, PSYCHONEUROENDOCRINO, V27, P671, DOI 10.1016/S0306-4530(01)00068-3
   Kaneko M, 2008, NEURON, V58, P673, DOI 10.1016/j.neuron.2008.04.023
   KAPADIA S, 1995, J CLIN INVEST, V96, P1042, DOI 10.1172/JCI118090
   Karson A, 2013, BASIC CLIN PHARMACOL, V112, P335, DOI 10.1111/bcpt.12037
   Karssen AM, 2005, ENDOCRINOLOGY, V146, P5587, DOI 10.1210/en.2005-0501
   Kaster MP, 2012, NEUROPHARMACOLOGY, V62, P419, DOI 10.1016/j.neuropharm.2011.08.018
   Khairova RA, 2009, INT J NEUROPSYCHOPH, V12, P561, DOI 10.1017/S1461145709009924
   Kim JM, 2012, WORLD J BIOL PSYCHIA, V13, P579, DOI 10.3109/15622975.2011.588247
   Kim YK, 2007, PROG NEURO-PSYCHOPH, V31, P1044, DOI 10.1016/j.pnpbp.2007.03.004
   Kim YK, 2016, PROG NEURO-PSYCHOPH, V64, P277, DOI 10.1016/j.pnpbp.2015.06.008
   Kim YK, 2013, J AFFECT DISORDERS, V150, P668, DOI 10.1016/j.jad.2013.03.019
   KNIGHT DM, 1993, MOL IMMUNOL, V30, P1443, DOI 10.1016/0161-5890(93)90106-L
   Koehl M, 1999, J NEUROBIOL, V40, P302, DOI 10.1002/(SICI)1097-4695(19990905)40:3<302::AID-NEU3>3.3.CO;2-Z
   Kraus T, 2002, PHARMACOPSYCHIATRY, V35, P220, DOI 10.1055/s-2002-36390
   Krishnadas R, 2012, J NEUROL NEUROSUR PS, V83, P495, DOI 10.1136/jnnp-2011-301779
   Kroeger KM, 1997, MOL IMMUNOL, V34, P391, DOI 10.1016/S0161-5890(97)00052-7
   Kronfol Z, 2000, AM J PSYCHIAT, V157, P683, DOI 10.1176/appi.ajp.157.5.683
   Krügel U, 2013, J PSYCHIATR RES, V47, P611, DOI 10.1016/j.jpsychires.2013.01.007
   KUBERA M, 1995, IMMUNOPHARMACOLOGY, V30, P225, DOI 10.1016/0162-3109(95)00026-P
   Labermaier C, 2013, DIS MARKERS, V2013, P23, DOI 10.1155/2013/984845
   Lang UE, 2013, CELL PHYSIOL BIOCHEM, V31, P761, DOI 10.1159/000350094
   Lee SH, 2013, NAT GENET, V45, P984, DOI 10.1038/ng.2711
   Li ZZ, 2013, PSYCHONEUROENDOCRINO, V38, P107, DOI 10.1016/j.psyneuen.2012.05.005
   Lichtblau N, 2013, INT REV PSYCHIATR, V25, P592, DOI 10.3109/09540261.2013.813442
   Lichtenstein GR, 2002, INFLAMM BOWEL DIS, V8, P237, DOI 10.1097/00054725-200207000-00001
   Liu Y, 2012, J AFFECT DISORDERS, V139, P230, DOI 10.1016/j.jad.2011.08.003
   Liu YN, 2015, EUR CYTOKINE NETW, V26, P15, DOI 10.1684/ecn.2015.0362
   Locksley RM, 2001, CELL, V104, P487, DOI 10.1016/S0092-8674(01)00237-9
   Lotrich FE, 2010, CLIN NEUROPHARMACOL, V33, P191, DOI 10.1097/WNF.0b013e3181de8966
   Louis E, 1998, CLIN EXP IMMUNOL, V113, P401
   Maes M, 2011, PROG NEURO-PSYCHOPH, V35, P702, DOI 10.1016/j.pnpbp.2010.12.017
   Maes M, 2009, METAB BRAIN DIS, V24, P27, DOI 10.1007/s11011-008-9118-1
   Mak A, 2013, LUPUS, V22, P254, DOI 10.1177/0961203312471872
   Malynn S, 2013, NEUROCHEM RES, V38, P694, DOI 10.1007/s11064-012-0967-y
   Manosso LM, 2013, PROG NEURO-PSYCHOPH, V46, P48, DOI 10.1016/j.pnpbp.2013.06.012
   Mathers CD, 2006, PLOS MED, V3, DOI 10.1371/journal.pmed.0030442
   McNally L, 2008, CNS SPECTRUMS, V13, P501, DOI 10.1017/S1092852900016734
   Mehta D, 2013, BRAIN BEHAV IMMUN, V31, P205, DOI 10.1016/j.bbi.2013.04.004
   Menter A, 2010, J AM ACAD DERMATOL, V62, P812, DOI 10.1016/j.jaad.2009.07.022
   Merino AM, 2013, IMMUNOGENETICS, V65, P543, DOI 10.1007/s00251-013-0700-2
   Meroni PL, 2015, AUTOIMMUN REV, V14, P812, DOI 10.1016/j.autrev.2015.05.001
   Minderhoud IM, 2007, WORLD J GASTROENTERO, V13, P2089, DOI 10.3748/wjg.v13.i14.2089
   Misener VL, 2008, NEUROPSYCHOBIOLOGY, V58, P71, DOI 10.1159/000159775
   Miura H, 2008, STRESS, V11, P198, DOI 10.1080/10253890701754068
   Mohamed BM, 2013, NEUROPSYCH DIS TREAT, V9, DOI 10.2147/NDT.S41020
   Möller HJ, 2003, ACTA PSYCHIAT SCAND, V108, P73, DOI 10.1034/j.1600-0447.108.s418.15.x
   Moretti M, 2015, EUR NEUROPSYCHOPHARM, V25, P902, DOI 10.1016/j.euroneuro.2015.03.006
   Müller N, 2007, NERVENARZT, V78, P1261, DOI 10.1007/s00115-007-2311-3
   Myint AM, 2003, MED HYPOTHESES, V61, P519, DOI 10.1016/S0306-9877(03)00207-X
   Myint AM, 2014, PROG NEURO-PSYCHOPH, V48, P304, DOI 10.1016/j.pnpbp.2013.08.008
   Nadeau S, 1999, NEUROSCIENCE, V93, P1449, DOI 10.1016/S0306-4522(99)00225-0
   Narita K, 2006, PROG NEURO-PSYCHOPH, V30, P1159, DOI 10.1016/j.pnpbp.2006.03.030
   Neis VB, 2014, BEHAV BRAIN RES, V261, P336, DOI 10.1016/j.bbr.2013.12.038
   Nestler EJ, 2002, NEURON, V34, P13, DOI 10.1016/S0896-6273(02)00653-0
   Nutt DJ, 2007, J CLIN PSYCHIAT, V68, P42
   O'Connor JC, 2009, MOL PSYCHIATR, V14, P511, DOI 10.1038/sj.mp.4002148
   Oehadian A, 2005, CANCER LETT, V225, P85, DOI 10.1016/j.canlet.2004.11.054
   Pace TWW, 2007, BRAIN BEHAV IMMUN, V21, P9, DOI 10.1016/j.bbi.2006.08.009
   Palladino MA, 2003, NAT REV DRUG DISCOV, V2, P736, DOI 10.1038/nrd1175
   Pandey GN, 2012, J PSYCHIATR RES, V46, P57, DOI 10.1016/j.jpsychires.2011.08.006
   Pariante CM, 2003, J NEUROENDOCRINOL, V15, P811
   PEPPEL K, 1991, J EXP MED, V174, P1483, DOI 10.1084/jem.174.6.1483
   Perera TD, 2011, PLOS ONE, V6, DOI 10.1371/journal.pone.0017600
   Persoons P, 2005, ALIMENT PHARM THER, V22, P101, DOI 10.1111/j.1365-2036.2005.02535.x
   Piletz JE, 2009, WORLD J BIOL PSYCHIA, V10, P313, DOI 10.3109/15622970802573246
   Plumb J, 2012, INT IMMUNOPHARMACOL, V12, P26, DOI 10.1016/j.intimp.2011.10.006
   Pollak Y, 2002, INT J NEUROPSYCHOPH, V5, P389, DOI 10.1017/S1461145702003152
   Postal M, 2015, AUTOIMMUN REV, V14, P30, DOI 10.1016/j.autrev.2014.09.001
   Postal M, 2013, CYTOKINE, V61, P785, DOI 10.1016/j.cyto.2012.11.023
   Ragab SM, 2015, HEMATOLOGY, V20, P228, DOI 10.1179/1607845414Y.0000000180
   Raison CL, 2013, JAMA PSYCHIAT, V70, P31, DOI 10.1001/2013.jamapsychiatry.4
   Réus GZ, 2015, NEUROSCIENCE, V300, P141, DOI 10.1016/j.neuroscience.2015.05.018
   Richardson-Jones JW, 2010, NEURON, V65, P40, DOI 10.1016/j.neuron.2009.12.003
   Rider CF, 2015, PLOS ONE, V10, DOI 10.1371/journal.pone.0116773
   Rimol LM, 2010, BIOL PSYCHIAT, V68, P41, DOI 10.1016/j.biopsych.2010.03.036
   Roiser JP, 2012, NEUROPSYCHOPHARMACOL, V37, P117, DOI 10.1038/npp.2011.183
   Sahin TD, 2015, BEHAV BRAIN RES, V292, P233, DOI 10.1016/j.bbr.2015.05.062
   Schiepers OJG, 2005, PROG NEURO-PSYCHOPH, V29, P201, DOI 10.1016/j.pnpbp.2004.11.003
   Schuld A, 2003, J PSYCHIATR RES, V37, P463, DOI 10.1016/S0022-3956(03)00054-2
   Schwarcz R, 2002, J PHARMACOL EXP THER, V303, P1, DOI 10.1124/jpet.102.034439
   Simen BB, 2006, BIOL PSYCHIAT, V59, P775, DOI 10.1016/j.biopsych.2005.10.013
   SMITH RS, 1991, MED HYPOTHESES, V35, P298, DOI 10.1016/0306-9877(91)90272-Z
   Spalletta G, 2006, MOL PSYCHIATR, V11, P984, DOI 10.1038/sj.mp.4001879
   Stellwagen D, 2006, NATURE, V440, P1054, DOI 10.1038/nature04671
   Strawbridge R, 2015, EUR NEUROPSYCHOPHARM, V25, P1532, DOI 10.1016/j.euroneuro.2015.06.007
   Sullivan PF, 2013, MOL PSYCHIATR, V18, P497, DOI 10.1038/mp.2012.21
   Swardfager W, 2010, BIOL PSYCHIAT, V68, P930, DOI 10.1016/j.biopsych.2010.06.012
   TCHELINGERIAN JL, 1994, NEUROREPORT, V5, P585, DOI 10.1097/00001756-199401000-00013
   Theiss AL, 2005, J BIOL CHEM, V280, P36099, DOI 10.1074/jbc.M505291200
   Tyring S, 2006, LANCET, V367, P29, DOI 10.1016/S0140-6736(05)67763-X
   Van Bogaert T, 2011, J BIOL CHEM, V286, P26555, DOI 10.1074/jbc.M110.212365
   van Heesch F, 2013, BEHAV BRAIN RES, V253, P191, DOI 10.1016/j.bbr.2013.07.038
   van Rossum EFC, 2006, BIOL PSYCHIAT, V59, P681, DOI 10.1016/j.biopsych.2006.02.007
   Wajant H, 2003, CELL DEATH DIFFER, V10, P45, DOI 10.1038/sj.cdd.4401189
   Walker AK, 2014, PHARMACOL REV, V66, P80, DOI 10.1124/pr.113.008144
   Waraich P, 2004, CAN J PSYCHIAT, V49, P124, DOI 10.1177/070674370404900208
   Weinberger JF, 2015, BRAIN BEHAV IMMUN, V47, P193, DOI 10.1016/j.bbi.2014.12.016
   Wichers M, 2002, INT J NEUROPSYCHOPH, V5, P375, DOI 10.1017/S1461145702003103
   Wichers MC, 2005, MOL PSYCHIATR, V10, P538, DOI 10.1038/sj.mp.4001600
   Yamada K, 2000, J NEUROIMMUNOL, V111, P131, DOI 10.1016/S0165-5728(00)00375-1
   Yamagishi S, 2000, Nihon Jibiinkoka Gakkai Kaiho, V103, P829
   Zhu CB, 2005, J BIOL CHEM, V280, P15649, DOI 10.1074/jbc.M410858200
   Zhu CB, 2006, NEUROPSYCHOPHARMACOL, V31, P2121, DOI 10.1038/sj.npp.1301029
   Zunszain Patricia A, 2013, Curr Top Behav Neurosci, V14, P135, DOI 10.1007/7854_2012_211
NR 158
TC 105
Z9 113
U1 0
U2 31
PU MDPI
PI BASEL
PA ST ALBAN-ANLAGE 66, CH-4052 BASEL, SWITZERLAND
EI 1422-0067
J9 INT J MOL SCI
JI Int. J. Mol. Sci.
PD MAY
PY 2016
VL 17
IS 5
AR 733
DI 10.3390/ijms17050733
PG 21
WC Biochemistry & Molecular Biology; Chemistry, Multidisciplinary
WE Science Citation Index Expanded (SCI-EXPANDED)
SC Biochemistry & Molecular Biology; Chemistry
GA DP9BJ
UT WOS:000378791400123
PM 27187381
OA Green Published, Green Submitted, gold
DA 2024-01-22
ER

PT J
AU Gerlach, UA
   Koch, M
   Müller, HP
   Veltzke-Schlieker, W
   Neuhaus, P
   Pascher, A
AF Gerlach, U. A.
   Koch, M.
   Mueller, H. -P.
   Veltzke-Schlieker, W.
   Neuhaus, P.
   Pascher, A.
TI Tumor Necrosis Factor Alpha Inhibitors as Immunomodulatory Antirejection
   Agents after Intestinal Transplantation
SO AMERICAN JOURNAL OF TRANSPLANTATION
LA English
DT Article
DE Monoclonal antibodies; rejection; small intestine; steroid refractory
   rejection; TNF-alpha
ID SMALL-BOWEL TRANSPLANTATION; ACUTE CELLULAR REJECTION; TNF-ALPHA;
   CROHNS-DISEASE; OBLITERATIVE BRONCHIOLITIS; RHEUMATOID-ARTHRITIS;
   INFLIXIMAB TREATMENT; EXPRESSION; ANTIBODY; MODEL
AB We reported the successful administration of infliximab for late-onset OKT3-resistant rejection in two patients, who presented persistent ulcerative inflammation of the ileal graft after intestinal transplantation (ITX). Based on this experience, the present study demonstrated our long-term experience with infliximab for different types of rejection-related and inflammatory allograft alterations. Infliximab administration (5 mg/kg body weight (BW)) was initiated at a mean of 18.2 +/- 14.1 months after transplantation. The number of administrations per patient averaged 8.4 +/- 6.7. Repeat dosing was timed according to clinical signs and graft histology in addition to serum-levels of tumor necrosis factor alpha (TNF alpha), lipopolysaccharide binding protein (LBP) and C-reactive protein (CRP). Infliximab was successful in the following patients: patients with late-onset OKT3- and steroid-refractory rejection who presented persistent ulcerative alterations of the ileal graft (n = 5), patients with ulcerative ileitis/anastomositis, who did not show typical histological rejection signs (n = 2), and one patient with early-onset OKT3-resistant rejection. Infliximab was not successful in one patient with early-onset OKT3-resistant rejection that was accompanied by treatment-refractory humoral rejection. In conclusion, infliximab can expand therapeutic options for late-onset OKT3- and steroid-refractory rejection and chronic inflammatory graft alterations in intestinal allograft recipients.
C1 [Gerlach, U. A.; Neuhaus, P.; Pascher, A.] Charite, Campus Virchow Klinikum, Dept Gen Visceral & Transplantat Surg, D-13353 Berlin, Germany.
   [Koch, M.] Charite, Inst Pathol, D-13353 Berlin, Germany.
   [Mueller, H. -P.; Veltzke-Schlieker, W.] Charite, Campus Virchow Klinikum, Dept Internal Med, Div Gastroenterol & Hepatol, D-13353 Berlin, Germany.
C3 Free University of Berlin; Humboldt University of Berlin; Charite
   Universitatsmedizin Berlin; Free University of Berlin; Humboldt
   University of Berlin; Charite Universitatsmedizin Berlin; Free
   University of Berlin; Humboldt University of Berlin; Charite
   Universitatsmedizin Berlin
RP Pascher, A (通讯作者)，Charite, Campus Virchow Klinikum, Dept Gen Visceral & Transplantat Surg, D-13353 Berlin, Germany.
EM andreas.pascher@charite.de
RI Gerlach, Undine/ABA-3565-2020
CR Alho HS, 2003, TRANSPLANTATION, V76, P516, DOI 10.1097/01.TP.0000074700.30536.76
   Aris RM, 2002, AM J RESP CRIT CARE, V166, P417, DOI 10.1164/rccm.2102106
   Bradley SP, 2006, TRANSPLANT P, V38, P1740, DOI 10.1016/j.transproceed.2006.05.054
   Buhaescu I, 2005, J NEPHROL, V18, P529
   EASON JD, 1995, TRANSPLANTATION, V59, P300, DOI 10.1097/00007890-199501270-00025
   FARMER DG, 1994, J SURG RES, V57, P138, DOI 10.1006/jsre.1994.1121
   Fishbein TM, 2004, TRANSPLANTATION, V78, P175, DOI 10.1097/01.tp.0000125133.21993.f1
   Fishbein TM, 2005, 9 INT SMALL BOW TRAN
   GRANT D, 2001, INT INTESTINE TRANSP
   Hering BJ, 2005, JAMA-J AM MED ASSOC, V293, P830, DOI 10.1001/jama.293.7.830
   KNIGHT DM, 1993, MOL IMMUNOL, V30, P1443, DOI 10.1016/0161-5890(93)90106-L
   Kobbe G, 2001, BONE MARROW TRANSPL, V28, P47, DOI 10.1038/sj.bmt.1703094
   Langrehr JM, 2007, TRANSPLANTATION, V84, P639, DOI 10.1097/01.tp.0000280552.85779.d7
   MCDIARMID SV, 1994, TRANSPLANTATION, V58, P690
   Mueller AR, 1998, TRANSPLANTATION, V65, P770, DOI 10.1097/00007890-199803270-00002
   Pache I, 2009, SWISS MED WKLY, V139, P278, DOI smw-12549
   Pascher A, 2005, BIODRUGS, V19, P211, DOI 10.2165/00063030-200519040-00002
   Pascher A, 2005, DEUT MED WOCHENSCHR, V130, P387, DOI 10.1055/s-2005-863062
   Pascher A, 2003, TRANSPLANTATION, V76, P615, DOI 10.1097/01.TP.0000072804.41125.82
   Pascher A, 2008, TRANSPL INT, V21, P401, DOI 10.1111/j.1432-2277.2008.00637.x
   Plevy SE, 1997, J IMMUNOL, V159, P6276
   Ruiz P, 2004, TRANSPLANT P, V36, P335, DOI 10.1016/j.transproceed.2004.01.079
   Rutgeerts P, 2004, GASTROENTEROLOGY, V126, P1593, DOI 10.1053/j.gastro.2004.02.070
   Sands BE, 2004, NEW ENGL J MED, V350, P876, DOI 10.1056/NEJMoa030815
   van der Bijl AE, 2008, CLIN RHEUMATOL, V27, P1021, DOI 10.1007/s10067-008-0866-4
   van Hogezand RA, 1998, DRUGS, V56, P299, DOI 10.2165/00003495-199856030-00001
   van Vollenhoven RF, 2004, CLIN EXP RHEUMATOL, V22, pS115
   Vincenti F, 2003, Minerva Urol Nefrol, V55, P57
   Wolbink GJ, 2006, ARTHRITIS RHEUM-US, V54, P711, DOI 10.1002/art.21671
   Wollin M, 2009, TRANSPL INT, V22, P342, DOI 10.1111/j.1432-2277.2008.00802.x
NR 30
TC 29
Z9 30
U1 0
U2 1
PU WILEY-BLACKWELL
PI MALDEN
PA COMMERCE PLACE, 350 MAIN ST, MALDEN 02148, MA USA
SN 1600-6135
J9 AM J TRANSPLANT
JI Am. J. Transplant.
PD MAY
PY 2011
VL 11
IS 5
BP 1041
EP 1050
DI 10.1111/j.1600-6143.2011.03497.x
PG 10
WC Surgery; Transplantation
WE Science Citation Index Expanded (SCI-EXPANDED)
SC Surgery; Transplantation
GA 754ZS
UT WOS:000289897000026
PM 21521472
OA hybrid
DA 2024-01-22
ER

PT J
AU De Rycke, L
   Baeten, D
   Kruithof, E
   Van den Bosch, F
   Veys, EM
   De Keyser, F
AF De Rycke, L
   Baeten, D
   Kruithof, E
   Van den Bosch, F
   Veys, EM
   De Keyser, F
TI The effect of TNFalpha blockade on the antinuclear antibody profile in
   patients with chronic arthritis: biological and clinical implications
SO LUPUS
LA English
DT Review
DE anti-dsDNA antibodies; antinuclear antibodies; etanercept; infliximab;
   lupus-like symptoms
ID SYSTEMIC-LUPUS-ERYTHEMATOSUS; NECROSIS-FACTOR-ALPHA; INFLIXIMAB INDUCES
   APOPTOSIS; RHEUMATOID-ARTHRITIS; MONOCLONAL-ANTIBODY; CONCOMITANT
   METHOTREXATE; SULFASALAZINE TREATMENT; NUCLEAR ANTIGENS; SYNOVIAL
   TISSUE; CROHNS-DISEASE
AB Since the first proof of efficacy of TNFalpha blockade, both the number of patients treated worldwide and the number of indications for treatment with TNFalpha blockers have grown steadily. Surprisingly, the profound immunomodulation induced by anti-TNFalpha therapy is associated with a relatively low incidence of immune-related complications such as lupus-like syndromes and demyelinating disease. This contrasts sharply with the prominent induction of autoantibodies such as antinuclear antibodies (ANA) and anti-dsDNA antibodies during TNFalpha blockade. Although this phenomenon has been recognized for several years, the clinical and biological implications are not yet fully understood. In this review, recent studies analysing the effect of TNFalpha blockade (infliximab and etanercept) on the ANA profile in autoimmune arthritis will be discussed. Taken together, these reports indicate that the prominent ANA and anti-dsDNA autoantibody response is 1) not a pure class effect of TNFalpha blockers, 2) independent of the disease background, 3) largely restricted to the induction of short-term IgM anti-dsDNA antibodies, and 4) not. associated with other serological or clinically relevant signs of lupus. Nevertheless, a careful follow-up of patients treated with TNFalpha blockers remains mandatory, including monitoring for lupus-like characteristics.
C1 State Univ Ghent Hosp, Dept Rheumatol, B-9000 Ghent, Belgium.
C3 Ghent University; Ghent University Hospital
RP De Keyser, F (通讯作者)，State Univ Ghent Hosp, Dept Rheumatol, Pintelaan 185, B-9000 Ghent, Belgium.
EM filip.dekeyser@ugent.be
CR Allanore Y, 2004, CLIN EXP RHEUMATOL, V22, P756
   Arbuckle MR, 2003, NEW ENGL J MED, V349, P1526, DOI 10.1056/NEJMoa021933
   Baeten D, 2001, ARTHRITIS RHEUM-US, V44, P186, DOI 10.1002/1529-0131(200101)44:1<186::AID-ANR25>3.0.CO;2-B
   Bobbio-Pallavicini F, 2004, ARTHRITIS RES THER, V6, pR264, DOI 10.1186/ar1173
   Boehm IB, 1998, RHEUMATOL INT, V18, P59, DOI 10.1007/s002960050058
   Bootsma H, 1996, SCAND J RHEUMATOL, V25, P352, DOI 10.3109/03009749609065646
   CARAMASCHI P, 2005, RHEUMATOL INT   0223
   CARAMASCHI P, 2004, RHEUMATOL INT   1231
   Catrina AI, 2005, ARTHRITIS RHEUM-US, V52, P61, DOI 10.1002/art.20764
   CHALMERS A, 1982, ANN INTERN MED, V97, P659, DOI 10.7326/0003-4819-97-5-659
   Charles PJ, 2000, ARTHRITIS RHEUM, V43, P2383, DOI 10.1002/1529-0131(200011)43:11<2383::AID-ANR2>3.3.CO;2-4
   Cocca BA, 2002, J IMMUNOL, V169, P159, DOI 10.4049/jimmunol.169.1.159
   Cohen PL, 2002, J EXP MED, V196, P135, DOI 10.1084/jem.20012094
   Cortés-Hernández J, 2004, AM J MED, V116, P165, DOI 10.1016/j.amjmed.2003.08.034
   D'Auria F, 2004, J INTERN MED, V255, P409, DOI 10.1111/j.1365-2796.2003.01298.x
   De Bandt M, 2005, ARTHRITIS RES THER, V7, pR545, DOI 10.1186/ar1715
   De Rycke L, 2005, ARTHRITIS RHEUM-US, V52, P2192, DOI 10.1002/art.21190
   De Rycke L, 2003, ARTHRITIS RHEUM, V48, P1015, DOI 10.1002/art.10876
   Debandt M, 2003, CLIN RHEUMATOL, V22, P56, DOI 10.1007/s10067-002-0654-5
   DEKEYSER F, 1993, BRIT J RHEUMATOL, V32, P521
   DEVLAM K, 1993, CLIN EXP RHEUMATOL, V11, P393
   Egner W, 2000, J CLIN PATHOL, V53, P424, DOI 10.1136/jcp.53.6.424
   Elkayam O, 2004, CLIN EXP RHEUMATOL, V22, P502
   ELLIOTT MJ, 1994, LANCET, V344, P1105, DOI 10.1016/S0140-6736(94)90628-9
   Eriksson C, 2005, ANN RHEUM DIS, V64, P403, DOI 10.1136/ard.2004.024182
   Ferraro-Peyret C, 2004, ARTHRITIS RES THER, V6, pR535, DOI 10.1186/ar1440
   Förger F, 2004, LUPUS, V13, P36, DOI 10.1191/0961203304lu485oa
   Furst DE, 2003, J RHEUMATOL, V30, P2563
   Gershov D, 2000, J EXP MED, V192, P1353, DOI 10.1084/jem.192.9.1353
   Goedkoop AY, 2004, ANN RHEUM DIS, V63, P769, DOI 10.1136/ard.2003.018085
   Gunnarsson I, 2000, RHEUMATOLOGY, V39, P886, DOI 10.1093/rheumatology/39.8.886
   Hietarinta M, 1996, ANN MED, V28, P283, DOI 10.3109/07853899608999081
   Kavanaugh A, 2000, ARCH PATHOL LAB MED, V124, P71
   Kavanaugh AF, 2002, ARTHRIT RHEUM-ARTHR, V47, P546, DOI 10.1002/art.10558
   Lügering A, 2001, GASTROENTEROLOGY, V121, P1145, DOI 10.1053/gast.2001.28702
   Maini R, 1999, LANCET, V354, P1932, DOI 10.1016/S0140-6736(99)05246-0
   Olsen NJ, 2004, BEST PRACT RES CL RH, V18, P677, DOI 10.1016/j.berh.2004.05.006
   Parodi A, 2002, BRIT J DERMATOL, V147, P754, DOI 10.1046/j.1365-2133.2002.04939.x
   Rubin R L, 1999, Curr Opin Rheumatol, V11, P357, DOI 10.1097/00002281-199909000-00006
   SanchezGuerrero J, 1996, ARTHRITIS RHEUM-US, V39, P1055, DOI 10.1002/art.1780390626
   Sellam J, 2005, JOINT BONE SPINE, V72, P48, DOI 10.1016/j.jbspin.2004.03.003
   SHAHOOR N, 2002, LANCET, V359, P579
   Shen C, 2005, ALIMENT PHARM THER, V21, P251, DOI 10.1111/j.1365-2036.2005.02309.x
   SMEENK R, 1990, CLIN RHEUMATOL, V9, P100, DOI 10.1007/BF02205557
   Smeets TJM, 2003, ARTHRITIS RHEUM-US, V48, P2155, DOI 10.1002/art.11098
   Solans-Laqué R, 2004, LUPUS, V13, P159, DOI 10.1191/0961203304lu521oa
   Solomon DH, 2002, ARTHRIT RHEUM-ARTHR, V47, P434, DOI 10.1002/art.10561
   SPRONK PE, 1995, LUPUS, V4, P86, DOI 10.1177/096120339500400202
   Tan EM, 1997, ARTHRITIS RHEUM-US, V40, P1601, DOI 10.1002/art.1780400909
   TAN EM, 1982, ARTHRITIS RHEUM, V25, P1272
   Ulvestad E, 2000, SCAND J IMMUNOL, V52, P309
   Van den Bosch F, 2004, ARTHRITIS RHEUM, V50, pS611
   Van Den Brande JMH, 2003, GASTROENTEROLOGY, V124, P1774, DOI 10.1016/S0016-5085(03)00382-2
   Weinblatt ME, 2003, ARTHRITIS RHEUM-US, V48, P35, DOI 10.1002/art.10697
NR 54
TC 59
Z9 61
U1 0
U2 3
PU SAGE PUBLICATIONS LTD
PI LONDON
PA 1 OLIVERS YARD, 55 CITY ROAD, LONDON EC1Y 1SP, ENGLAND
SN 0961-2033
EI 1477-0962
J9 LUPUS
JI Lupus
PY 2005
VL 14
IS 12
BP 931
EP 937
DI 10.1191/0961203305lu2240rr
PG 7
WC Rheumatology
WE Science Citation Index Expanded (SCI-EXPANDED)
SC Rheumatology
GA 003BA
UT WOS:000234655400001
PM 16425572
DA 2024-01-22
ER

PT J
AU Zhang, YJ
   Okamura, S
   Kudo, T
   Masuo, T
   Mori, M
AF Zhang, Yajing
   Okamura, Shinichi
   Kudo, Tomohiro
   Masuo, Takashige
   Mori, Masatomo
TI Calcineurin inhibition by polaprezinc in rats with
   experimentally-induced colitis
SO LIFE SCIENCES
LA English
DT Article
DE Polaprezinc; Calcineurin; NFATC transcription factors; Colitis;
   Immunosuppressive agents; Zinc
ID INFLAMMATORY-BOWEL-DISEASE; ULCERATIVE-COLITIS; PHOSPHATASE CALCINEURIN;
   NFAT ACTIVATION; CROHNS-DISEASE; L-CARNOSINE; INTERLEUKIN-2; CELLS;
   MICE; TOLERANCE
AB Aims: We investigated the therapeutic effect of polaprezinc (PZ), N-(3-aminopropionyl)-L-histidinato zinc, in rats with experimentally-induced colitis by focusing on calcineurin (CN) inhibition. CN plays a crucial role in T-cell activation and cytokine gene expression and is targeted by immunosuppressants such as cyclosporine and FK506.
   Main methods: Colitis was induced into male Wistar rats by trinitrobenzene sulfonic acid and was treated with intrarectally administered PZ. The inflammation was assessed by the macroscopic damage score, colon wet weight, and proinflammatory mediator expression by RT-PCR analysis. Protein expression of calcineurin and the activation of its substrate, the nuclear factor of activated T cells (NFAT) transcription factor, were also studied. Calcineurin inhibition by PZ was investigated in in vitro experiments using colonic mucosa, purified calcineurin enzyme, and jurkat T cells.
   Key findings: CN was activated in the colitic mucosa; PZ treatment inhibited CN activation, the expression of proinflammatory cytokines in the mucosa, and thereby ameliorated the experimental colitis in rats. In in vitro experiments, PZ inhibited CN activity, NFAT activation, interleukin-2 expression, and the growth of Jurkat T cells. In the effective concentrations, PZ did not affect cell viability.
   Significance: Our results suggest that PZ can be used as an immunosuppressive agent for the treatment of colitis through its inhibitory effect on CN activity. (C) 2011 Elsevier Inc. All rights reserved.
C1 [Okamura, Shinichi] Gunma Univ, Sch Med, Dept Med Informat & Decis Sci, Gunma 3718511, Japan.
   [Zhang, Yajing; Kudo, Tomohiro; Masuo, Takashige; Mori, Masatomo] Gunma Univ, Grad Sch Med, Dept Med & Mol Sci, Gunma 3718511, Japan.
C3 Gunma University; Gunma University
RP Okamura, S (通讯作者)，Gunma Univ, Sch Med, Dept Med Informat & Decis Sci, 3-39-15 Showa Machi, Gunma 3718511, Japan.
EM sokamura@showa.gunma-u.ac.jp
RI zhang, shuai/IVU-7877-2023
CR BRYNSKOV J, 1989, NEW ENGL J MED, V321, P845, DOI 10.1056/NEJM198909283211301
   Buchholz M, 2006, EMBO J, V25, P3714, DOI 10.1038/sj.emboj.7601246
   CHO CH, 1991, LIFE SCI, V49, pPL189, DOI 10.1016/0024-3205(91)90321-2
   de la Rosa M, 2004, EUR J IMMUNOL, V34, P2480, DOI 10.1002/eji.200425274
   Dianda L, 1997, AM J PATHOL, V150, P91
   ELSON CO, 1995, GASTROENTEROLOGY, V109, P1344, DOI 10.1016/0016-5085(95)90599-5
   Hsieh SY, 2006, PROTEOMICS, V6, P5322, DOI 10.1002/pmic.200500541
   Ishiguro K, 2007, EUR J IMMUNOL, V37, P2309, DOI 10.1002/eji.200737180
   Kamradt T, 2001, NEW ENGL J MED, V344, P655, DOI 10.1056/NEJM200103013440907
   Kiani A, 2000, IMMUNITY, V12, P359, DOI 10.1016/S1074-7613(00)80188-0
   KING MM, 1983, BIOCHEM BIOPH RES CO, V114, P955, DOI 10.1016/0006-291X(83)90653-8
   Lakshmikuttyamma A, 2005, J CELL BIOCHEM, V95, P731, DOI 10.1002/jcb.20437
   Lee M, 2006, MOL CELLS, V22, P1
   Legnani Peter, 2004, Curr Treat Options Gastroenterol, V7, P161, DOI 10.1007/s11938-004-0037-x
   LIU WC, 1978, J ANTIBIOT, V31, P815, DOI 10.7164/antibiotics.31.815
   Loh C, 1996, J BIOL CHEM, V271, P10884, DOI 10.1074/jbc.271.18.10884
   Malek TR, 2004, NAT REV IMMUNOL, V4, P665, DOI 10.1038/nri1435
   Matsukura T, 2000, BIOCHEMISTRY-MOSCOW+, V65, P817
   Miskin JE, 1998, SCIENCE, V281, P562, DOI 10.1126/science.281.5376.562
   MORRIS GP, 1989, GASTROENTEROLOGY, V96, P795, DOI 10.1016/0016-5085(89)90904-9
   Nielsen OH, 2001, ALIMENT PHARM THER, V15, P1699, DOI 10.1046/j.1365-2036.2001.01102.x
   Odashima M, 2006, LIFE SCI, V79, P2245, DOI 10.1016/j.lfs.2006.07.032
   Ohkawara T, 2005, SCAND J GASTROENTERO, V40, P1321, DOI 10.1080/00365520510023530
   PASPATIS GA, 1995, AM J GASTROENTEROL, V90, P597
   PASSFALL J, 1991, LANCET, V338, P9
   Podolsky DK, 2002, NEW ENGL J MED, V347, P417, DOI 10.1056/NEJMra0804647
   Rao A, 1997, ANNU REV IMMUNOL, V15, P707, DOI 10.1146/annurev.immunol.15.1.707
   SADLACK B, 1993, CELL, V75, P253, DOI 10.1016/0092-8674(93)80067-O
   Shibasaki F, 1996, NATURE, V382, P370, DOI 10.1038/382370a0
   Shih TC, 2008, WORLD J GASTROENTERO, V14, P1759, DOI 10.3748/wjg.14.1759
   Siegel CA, 2005, ALIMENT PHARM THER, V22, P1, DOI 10.1111/j.1365-2036.2005.02520.x
   STANGE EF, 1989, DIGEST DIS SCI, V34, P1387, DOI 10.1007/BF01538074
   Takahashi K, 2003, BIOCHEM BIOPH RES CO, V307, P64, DOI 10.1016/S0006-291X(03)01122-7
   Tamaki H, 2008, J GASTROENTEROL, V43, P774, DOI 10.1007/s00535-008-2229-y
   Tanaka S, 2005, BIOCHEM BIOPH RES CO, V335, P162, DOI 10.1016/j.bbrc.2005.07.059
   WALLACE JL, 1989, GASTROENTEROLOGY, V96, P29, DOI 10.1016/0016-5085(89)90760-9
   Weigmann B, 2008, J EXP MED, V205, P2099, DOI 10.1084/jem.20072484
   Yoshikawa T, 1997, DIGESTION, V58, P464, DOI 10.1159/000201484
NR 38
TC 9
Z9 10
U1 1
U2 5
PU PERGAMON-ELSEVIER SCIENCE LTD
PI OXFORD
PA THE BOULEVARD, LANGFORD LANE, KIDLINGTON, OXFORD OX5 1GB, ENGLAND
SN 0024-3205
EI 1879-0631
J9 LIFE SCI
JI Life Sci.
PD FEB 28
PY 2011
VL 88
IS 9-10
BP 432
EP 439
DI 10.1016/j.lfs.2010.12.018
PG 8
WC Medicine, Research & Experimental; Pharmacology & Pharmacy
WE Science Citation Index Expanded (SCI-EXPANDED)
SC Research & Experimental Medicine; Pharmacology & Pharmacy
GA 727AF
UT WOS:000287769000009
PM 21219912
DA 2024-01-22
ER

PT J
AU Bessissow, T
   Renard, M
   Hoffman, I
   Vermeire, S
   Rutgeerts, P
   Van Assche, G
AF Bessissow, T.
   Renard, M.
   Hoffman, I.
   Vermeire, S.
   Rutgeerts, P.
   Van Assche, G.
TI Review article: non-malignant haematological complications of
   anti-tumour necrosis factor alpha therapy
SO ALIMENTARY PHARMACOLOGY & THERAPEUTICS
LA English
DT Review
ID MACROPHAGE ACTIVATION SYNDROME; JUVENILE IDIOPATHIC ARTHRITIS;
   INFLAMMATORY-BOWEL-DISEASE; RETINAL VEIN-THROMBOSIS;
   RHEUMATOID-ARTHRITIS; CROHNS-DISEASE; TNF-ALPHA; INFLIXIMAB TREATMENT;
   ADVERSE EVENTS; INDUCED THROMBOCYTOPENIA
AB Background Tumour necrosis factor-alpha (TNF-a) is an important mediator of the molecular cascade leading to chronic inflammation. TNF-a inhibitors have proven their safety and efficacy in the treatment of inflammatory diseases. Aim To review the nonmalignant haematological adverse events, such as thrombocytopaenia, neutropaenia, hypercoagulability, pancytopaenia and aplastic anaemia in patients receiving TNF-a inhibitors. Methods We reviewed the literature by searching MEDLINE and EMBASE databases as well as references of all retrieved articles for the following terms: anti-tumour necrosis factor, anti-TNF, infliximab, adalimumab, certolizumab, etanercept, haematological complications, thrombocytopaenia, neutropaenia, anaemia, bone marrow and thrombosis. Results Thombocytopaenia is a very rare phenomenon and was associated with no serious adverse events. However, transient neutropaenia developed in up to 16% of cases. Patients with a previous history of neutropaenia on other therapies or baseline neutrophil count <4X109/L are at a particularly higher risk. The association between anti-TNF-a therapy and thrombosis is very nebulous due to the multitude of potential confounders. Only one case of primary eosinophilia has been reported with anti-TNF-a therapy. Conclusion Regular monitoring of the white blood cell count at baseline and with each infusion is recommended for patients on anti-TNF-a. Further studies to elucidate their interaction with the immune system are warranted.
C1 [Bessissow, T.; Vermeire, S.; Rutgeerts, P.; Van Assche, G.] Univ Hosp Gasthuisberg, Dept Gastroenterol, B-3000 Louvain, Belgium.
   [Bessissow, T.] McGill Univ, Ctr Hlth, Royal Victoria Hosp, Dept Gastroenterol, Montreal, PQ H3A 1A1, Canada.
   [Renard, M.] Univ Hosp Gasthuisberg, Dept Haematol, B-3000 Louvain, Belgium.
   [Hoffman, I.] Univ Hosp Gasthuisberg, Dept Pediat Gastroenterol, B-3000 Louvain, Belgium.
C3 KU Leuven; University Hospital Leuven; McGill University; Royal Victoria
   Hospital; KU Leuven; University Hospital Leuven; KU Leuven; University
   Hospital Leuven
RP Bessissow, T (通讯作者)，McGill Univ, Ctr Hlth, 687 Pine Ave W, Montreal, PQ H3A 1A1, Canada.
EM talat.bessissow@mcgill.ca
OI Bessissow, Talat/0000-0003-2610-1910; Hoffman, Ilse/0000-0002-2541-4117;
   Vermeire, Severine/0000-0001-9942-3019
FU Aptalis; UCB Pharma; Abbott; Merck; Ferring; AstraZeneca; Shire;
   Prometheus; Genentech; BMS; Janssen Biologics; Millenium; Neovacs;
   Actogenics; Janssen-Cilag
FX T. Bessissow has received lecture fees from Aptalis and served as a
   consultant for Abbott. S. Vermeire has received financial support for
   research from UCB Pharma, lecture fees from Abbott, Merck, Ferring and
   UCB Pharma, and served as a consultant for UCB Pharma, AstraZeneca,
   Ferring Abbott, Merck, Ferring, and Shire. P. Rutgeerts has received
   financial support for research from UCB Pharma, AstraZeneca, Ferring,
   Abbott, Merck, Ferring, Shire and Prometheus, lecture fees from Abbott
   and Merck, and served as a consultant for Amgen, Merck, UCB Pharma,
   Merck, Genentech, BMS, Abbott, Janssen Biologics, Millenium, Neovacs,
   Actogenics, and Prometheus. G. Van Assche has received financial support
   for research from Abbott and Ferring, lecture fees from Janssen-Cilag,
   Merck and Abbott, and served as a consultant for PDL BioPharma, UCB
   Pharma, Sanofi-Aventis, Abbott, Ferring, Novartis, Biogen Idec, Janssen
   Biologics, NovoNordisk, Zealand Pharma A/S, Millenium/Takeda, Shire,
   Novartis and BMS.
CR Andres E, 2009, EXPERT OPIN DRUG SAF, V8, P183, DOI [10.1517/14740330902784162 , 10.1517/14740330902784162]
   Ang HTS, 2003, J RHEUMATOL, V30, P2315
   [Anonymous], DAT FIL RHEUM ARTHR
   [Anonymous], 2004, DAT FIL PROT C0168T4
   [Anonymous], DAT FIL CROHNS DIS I
   [Anonymous], 2006, DAT FIL S AE 63 D2
   [Anonymous], 2005, DATA FILE
   Aringer M, 2009, RHEUMATOLOGY, V48, P1451, DOI 10.1093/rheumatology/kep270
   Balato N, 2010, J DERMATOL TREAT, V21, P117, DOI [10.3109/09546630902936802, 10.1080/09546630902936802]
   Barnabe C, 2011, ARTHRIT CARE RES, V63, P522, DOI 10.1002/acr.20371
   Bathon JM, 2000, NEW ENGL J MED, V343, P1586, DOI 10.1056/NEJM200011303432201
   Ben Salem C, 2009, 9 ANN M INT SOC PHAR
   Benichou C, 1993, NOUV REV FR HEMATOL, V33, P257
   Bradley JR, 2008, J PATHOL, V214, P149, DOI 10.1002/path.2287
   BREESE EJ, 1994, GASTROENTEROLOGY, V106, P1455, DOI 10.1016/0016-5085(94)90398-0
   Brunasso AMG, 2009, J AM ACAD DERMATOL, V60, P781, DOI 10.1016/j.jaad.2008.12.001
   Cancelliere N, 2011, J INVEST ALLERG CLIN, V21, P248
   Capsoni F, 2005, ARTHRITIS RES THER, V7, P208, DOI 10.1186/ar1803
   Chauveau É, 2005, PRESSE MED, V34, P583, DOI 10.1016/S0755-4982(05)83984-3
   Chen M, 2011, J DRUGS DERMATOL, V10, P280
   Coakley G, 2000, ARTHRITIS RHEUM, V43, P834, DOI 10.1002/1529-0131(200004)43:4<834::AID-ANR14>3.0.CO;2-H
   Cognat E, 2011, INT J STROKE, V6, P487, DOI 10.1111/j.1747-4949.2011.00620.x
   Datta K, 2010, J Assoc Physicians India, V58, P643
   Diniz B, 2011, ARQ BRAS OFTALMOL, V74, P214, DOI 10.1590/S0004-27492011000300015
   Eklund KK, 2003, CLIN EXP RHEUMATOL, V21, P679
   Favalli EG, 2005, CLIN EXP RHEUMATOL, V23, P247
   Feletar M, 2004, ANN RHEUM DIS, V63, P156, DOI 10.1136/ard.2003.006775
   Feltelius N, 2005, ANN RHEUM DIS, V64, P246, DOI 10.1136/ard.2004.023473
   Ferraccioli G, 2004, AUTOIMMUN REV, V3, P261, DOI 10.1016/j.autrev.2003.09.004
   Furst DE, 2003, J RHEUMATOL, V30, P2563
   Gerloni V, 2008, ANN RHEUM DIS, V67, P1145, DOI 10.1136/ard.2007.069484
   Goufack ES, 2004, GASTROEN CLIN BIOL, V28, P596, DOI 10.1016/S0399-8320(04)95017-8
   Grange L, 2005, RHEUMATOLOGY, V44, P260, DOI 10.1093/rheumatology/keh451
   Hamaguchi M, 2007, CLIN RHEUMATOL, V26, P988, DOI 10.1007/s10067-006-0229-y
   Haraoui B, 2005, SEMIN ARTHRITIS RHEU, V34, P7, DOI 10.1016/j.semarthrit.2005.01.003
   Haroon M, 2012, CLIN RHEUMATOL, V31, P151, DOI 10.1007/s10067-011-1822-2
   Hastings R, 2010, ARTHRIT CARE RES, V62, P764, DOI 10.1002/acr.20037
   Hommes DW, 1997, HAEMOSTASIS, V27, P269
   JACOBSEN SEW, 1994, STEM CELLS, V12, P111
   Jonsdottir T, 2001, ARTHRITIS RHEUM, V44, pS373
   Keystone EC, 2001, RHEUM DIS CLIN N AM, V27, P427, DOI 10.1016/S0889-857X(05)70211-8
   Korswagen LA, 2011, ARTHRITIS RHEUM-US, V63, P877, DOI 10.1002/art.30209
   Kuruvilla J, 2003, EUR J HAEMATOL, V71, P396, DOI 10.1034/j.1600-0609.2003.00115.x
   Lahbabi I, 2008, ANN DERMATOL VENER, V135, P409, DOI 10.1016/j.annder.2008.01.011
   Leblanc S, 2011, INFLAMM BOWEL DIS, V17, P862, DOI 10.1002/ibd.21397
   Levälampi T, 2008, RHEUMATOL INT, V28, P261, DOI 10.1007/s00296-007-0436-0
   Lichtenstein GR, 2009, AM J GASTROENTEROL, V104, P465, DOI 10.1038/ajg.2008.168
   Liu JH, 2000, BLOOD, V95, P3219
   Ljung T, 2004, GUT, V53, P849, DOI 10.1136/gut.2003.018515
   Makol Ashima, 2010, J Med Case Rep, V4, P12, DOI 10.1186/1752-1947-4-12
   Marchesoni A, 2003, RHEUMATOLOGY, V42, P193, DOI 10.1093/rheumatology/key051
   Mehta J.S., 2010, GRAND ROUNDS, V10, P78
   Menon Y, 2003, RHEUMATOLOGY, V42, P1273, DOI 10.1093/rheumatology/keg341
   Metyas SK, 2009, RHEUMATOL INT, V29, P437, DOI 10.1007/s00296-008-0691-8
   Miehsler W, 2010, J CROHNS COLITIS, V4, P221, DOI 10.1016/j.crohns.2009.12.001
   Mocciaro F, 2012, INFLAMM BOWEL DIS
   Moltó A, 2010, JOINT BONE SPINE, V77, P271, DOI 10.1016/j.jbspin.2010.01.011
   Montané E, 2007, CLIN RHEUMATOL, V26, P1527, DOI 10.1007/s10067-006-0415-y
   Mortimore M, 2001, INTERN MED J, V31, P146, DOI 10.1046/j.1445-5994.2001.00039.x
   Nosbaum A, 2007, EUR J DERMATOL, V17, P546
   Ottaviani S, 2009, JOINT BONE SPINE, V76, P312, DOI 10.1016/j.jbspin.2008.09.017
   Pathare SK, 2006, RHEUMATOLOGY, V45, P1313, DOI 10.1093/rheumatology/kel204
   Petitpain N, 2009, BIO-MED MATER ENG, V19, P355, DOI 10.3233/BME-2009-0600
   Poliak N, 2011, ANN ALLERG ASTHMA IM, V106, P444, DOI 10.1016/j.anai.2011.01.021
   Popa C, 2007, J LIPID RES, V48, P751, DOI 10.1194/jlr.R600021-JLR200
   Puli SR, 2003, AM J GASTROENTEROL, V98, P939
   Quartier P, 2003, ARTHRITIS RHEUM, V48, P1093, DOI 10.1002/art.10885
   Rajakulendran S, 2006, ANN RHEUM DIS, V65, P1678, DOI 10.1136/ard.2006.056176
   Ramanan AV, 2003, J RHEUMATOL, V30, P401
   Rubin DT, 2005, AM J GASTROENTEROL, V100, pS224, DOI 10.14309/00000434-200509001-00592
   Ryan BM, 2004, EUR J GASTROEN HEPAT, V16, P941, DOI 10.1097/00042737-200409000-00022
   Salar A, 2007, GUT, V56, P1169, DOI 10.1136/gut.2007.123547
   Seiderer J, 2004, DIGESTION, V70, P3, DOI 10.1159/000080075
   Selby LA, 2004, INFLAMM BOWEL DIS, V10, P698, DOI 10.1097/00054725-200409000-00033
   Sherlock Mary E, 2011, Inflamm Bowel Dis, V17, pE17, DOI 10.1002/ibd.21466
   SIEGEL SA, 1995, CYTOKINE, V7, P15, DOI 10.1006/cyto.1995.1003
   SJOSTEDT A, 1994, INFECT IMMUN, V62, P2779
   Solem CA, 2004, AM J GASTROENTEROL, V99, P97, DOI 10.1046/j.1572-0241.2003.04026.x
   Stinco G, 2008, ACTA DERM-VENEREOL, V88, P281, DOI 10.2340/00015555-0400
   Szalay B, 2011, JCR-J CLIN RHEUMATOL, V17, P377, DOI 10.1097/RHU.0b013e318231fd99
   Theodoridou A, 2006, RHEUMATOL INT, V27, P201, DOI 10.1007/s00296-006-0187-3
   Tugnet N, 2012, RHEUMATOLOGY, V51, P195, DOI 10.1093/rheumatology/ker322
   Tyler LN, 2007, NEW ENGL J MED, V357, P2092
   van der Klauw MM, 1999, ARCH INTERN MED, V159, P369, DOI 10.1001/archinte.159.4.369
   vanOosten BW, 1996, NEUROLOGY, V47, P1531, DOI 10.1212/WNL.47.6.1531
   Veerappan SG, 2008, EUR J GASTROEN HEPAT, V20, P588, DOI 10.1097/MEG.0b013e3282f376ac
   Vergou T, 2010, INT J DERMATOL, V49, P1215, DOI 10.1111/j.1365-4632.2010.04526.x
   Vermeire S, 2003, GASTROENTEROLOGY, V125, P32, DOI 10.1016/S0016-5085(03)00701-7
   Vestergaard C, 2007, J EUR ACAD DERMATOL, V21, P1272, DOI 10.1111/j.1468-3083.2007.02165.x
   Vidal F, 2003, ANN INTERN MED, V5, p[139, W]
   Visentin GP, 2007, HEMATOL ONCOL CLIN N, V21, P685, DOI 10.1016/j.hoc.2007.06.005
   Wenham C, 2008, RHEUMATOLOGY, V47, P376, DOI 10.1093/rheumatology/kem332
   Yee AMF, 2001, ANN INTERN MED, V135, P27, DOI 10.7326/0003-4819-135-1-200107030-00010
NR 93
TC 66
Z9 70
U1 0
U2 1
PU WILEY
PI HOBOKEN
PA 111 RIVER ST, HOBOKEN 07030-5774, NJ USA
SN 0269-2813
EI 1365-2036
J9 ALIMENT PHARM THER
JI Aliment. Pharmacol. Ther.
PD AUG
PY 2012
VL 36
IS 4
BP 312
EP 323
DI 10.1111/j.1365-2036.2012.05189.x
PG 12
WC Gastroenterology & Hepatology; Pharmacology & Pharmacy
WE Science Citation Index Expanded (SCI-EXPANDED)
SC Gastroenterology & Hepatology; Pharmacology & Pharmacy
GA 974CA
UT WOS:000306406200002
PM 22725726
OA Bronze
DA 2024-01-22
ER

PT J
AU Holmgren, J
   Fröborg, A
   Visuri, I
   Halfvarson, J
   Hjortswang, H
   Karling, P
   Myrelid, P
   Olén, O
   Ludvigsson, JF
   Grip, O
AF Holmgren, Johanna
   Froborg, Anna
   Visuri, Isabella
   Halfvarson, Jonas
   Hjortswang, Henrik
   Karling, Pontus
   Myrelid, Par
   Olen, Ola
   Ludvigsson, Jonas F.
   Grip, Olof
CA SWIBREG Study Grp
TI The Risk of Serious Infections Before and After Anti-TNF Therapy in
   Inflammatory Bowel Disease: A Retrospective Cohort Study
SO INFLAMMATORY BOWEL DISEASES
LA English
DT Article
DE inflammatory bowel disease; anti-TNF; infections; biologics; real-world
   data
ID EVIDENCE-BASED CONSENSUS; CROHNS-DISEASE; OPPORTUNISTIC INFECTIONS;
   ULCERATIVE-COLITIS; OLDER PATIENTS; MANAGEMENT; MORTALITY; DIAGNOSIS;
   SAFETY; HOSPITALIZATION
AB Lay Summary The incidence rate of serious infection among inflammatory bowel disease patients did not increase with anti-TNF therapy compared with 1 year before treatment start. A decrease in incidence rate could be seen more than 1 year after initiation of anti-TNF.
   Background Serious infections have been observed in patients with inflammatory bowel disease (IBD) on anti-TNF use-but to what extent these infections are due to anti-TNF or the disease activity per se is hard to disentangle. We aimed to describe how the rates of serious infections change over time both before and after starting anti-TNF in IBD. Methods Inflammatory bowel disease patients naive to anti-TNF treatment were identified at 5 centers participating in the Swedish IBD Quality Register, and their medical records examined in detail. Serious infections, defined as infections requiring in-patient care, the year before and after the start of anti-TNF treatment were evaluated. Results Among 980 patients who started their first anti-TNF therapy between 1999 and 2016, the incidence rate of serious infections was 2.19 (95% CI,1.43-3.36) per 100 person years the year before and 2.11 (95% CI, 1.33-3.34) per 100 person years 1 year after treatment start. This corresponded to an incidence rate ratio 1 year after anti-TNF treatment of 0.97 (95% CI, 0.51-1.84). Compared with before anti-TNF therapy, the incidence of serious infection was significantly decreased more than 1 year after treatment (incidence rate ratio 0.56; 95% CI, 0.33-0.95; P = .03). Conclusions In routine clinical practice in Sweden, the incidence rate of serious infection among IBD patients did not increase with anti-TNF therapy. Instead, serious infections seemed to decrease more than 1 year after initiation of anti-TNF treatment.
C1 [Holmgren, Johanna; Grip, Olof] Skane Univ Hosp, Dept Gastroenterol, Jan Waldenstroms Gata 14, S-20502 Malmo, Sweden.
   [Holmgren, Johanna; Grip, Olof] Lund Univ, Dept Clin Sci, Sect Med, Malmo, Sweden.
   [Froborg, Anna] Karlskrona Hosp, Dept Ear Nose & Throat Dis, Karlskrona, Sweden.
   [Visuri, Isabella; Halfvarson, Jonas] Orebro Univ, Fac Med & Hlth, Dept Gastroenterol, Orebro, Sweden.
   [Hjortswang, Henrik; Myrelid, Par] Linkoping Univ, Dept Biomed & Clin Sci, Linkoping, Sweden.
   [Hjortswang, Henrik] Linkoping Univ, Dept Gastroenterol, Linkoping, Sweden.
   [Karling, Pontus] Umea Univ, Dept Publ Hlth & Clin Med, Umea, Sweden.
   [Myrelid, Par] Linkoping Univ Hosp, Dept Surg, Linkoping, Sweden.
   [Olen, Ola] Karolinska Inst, Dept Med Solna, Clin Epidemiol Unit, Stockholm, Sweden.
   [Olen, Ola] Stockholm South Gen Hosp, Sachs Children & Youth Hosp, Stockholm, Sweden.
   [Olen, Ola] Karolinska Inst, Dept Clin Sci & Educ, Sodersjukhuset, Stockholm, Sweden.
   [Ludvigsson, Jonas F.] Karolinska Inst, Dept Med Epidemiol & Biostat, Stockholm, Sweden.
   [Ludvigsson, Jonas F.] Orebro Univ Hosp, Dept Pediat, Orebro, Sweden.
C3 Lund University; Skane University Hospital; Lund University; Orebro
   University; Linkoping University; Linkoping University; Umea University;
   Linkoping University; Karolinska Institutet; Sodersjukhuset Hospital;
   Karolinska Institutet; Karolinska Institutet; Orebro University
RP Grip, O (通讯作者)，Skane Univ Hosp, Dept Gastroenterol, Jan Waldenstroms Gata 14, S-20502 Malmo, Sweden.
EM olof.grip@med.lu.se
RI Myrelid, Pär/AFR-1040-2022; Halfvarson, Jonas/AAU-4687-2020; Nordenvall,
   Caroline/C-4058-2016
OI Nordenvall, Caroline/0000-0002-5112-8894; Halfvarson,
   Jonas/0000-0003-0122-7234; Holmgren, Johanna/0000-0001-7312-8839;
   Visuri, Isabella/0000-0002-6316-5027
FU Healthcare Region of Southern Sweden
FX This work was supported by financial support from the Healthcare Region
   of Southern Sweden.
CR Ananthakrishnan AN, 2013, J CROHNS COLITIS, V7, P107, DOI 10.1016/j.crohns.2012.02.015
   Bonovas S, 2018, BEST PRACT RES CL GA, V32-33, P43, DOI 10.1016/j.bpg.2018.05.005
   Bonovas S, 2016, CLIN GASTROENTEROL H, V14, P1385, DOI 10.1016/j.cgh.2016.04.039
   Borren NZ, 2019, CLIN GASTROENTEROL H, V17, P1736, DOI 10.1016/j.cgh.2018.12.032
   Cain DW, 2017, NAT REV IMMUNOL, V17, P233, DOI 10.1038/nri.2017.1
   Colombel JF, 2007, GASTROENTEROLOGY, V132, P52, DOI 10.1053/j.gastro.2006.11.041
   D'Haens G, 2008, LANCET, V371, P660, DOI 10.1016/S0140-6736(08)60304-9
   D'Haens G, 2017, J CROHNS COLITIS, V11, P680, DOI 10.1093/ecco-jcc/jjw221
   da Silva BC, 2014, WORLD J GASTROENTERO, V20, P9458, DOI 10.3748/wjg.v20.i28.9458
   de Jong ME, 2020, J CROHNS COLITIS, V14, P888, DOI 10.1093/ecco-jcc/jjaa012
   Dhaliwal A, 2021, NUTRIENTS, V13, DOI 10.3390/nu13020656
   Dignass A, 2012, J CROHNS COLITIS, V6, P965, DOI 10.1016/j.crohns.2012.09.003
   dos Santos JC, 2017, REV ASSOC MED BRAS, V63, P407, DOI 10.1590/1806-9282.63.05.407
   Dulai PS, 2014, CLIN GASTROENTEROL H, V12, P1443, DOI 10.1016/j.cgh.2014.01.021
   Duricova D, 2014, J CROHNS COLITIS, V8, P1351, DOI 10.1016/j.crohns.2014.05.006
   Emerenziani S, 2017, DIGEST LIVER DIS, V49, P495, DOI 10.1016/j.dld.2016.12.026
   Gomollon F, 2017, J CROHNS COLITIS, V11, P3, DOI 10.1093/ecco-jcc/jjw168
   Grijalva CG, 2011, JAMA-J AM MED ASSOC, V306, P2331, DOI 10.1001/jama.2011.1692
   Harbord M, 2017, J CROHNS COLITIS, V11, P769, DOI 10.1093/ecco-jcc/jjx009
   Kalla Rahul, 2014, BMJ, V349, pg6670, DOI 10.1136/bmj.g6670
   Kantso B, 2015, AM J GASTROENTEROL, V110, P1582, DOI 10.1038/ajg.2015.284
   Kirchgesner J, 2018, GASTROENTEROLOGY, V155, P337, DOI 10.1053/j.gastro.2018.04.012
   Lichtenstein GR, 2012, AM J GASTROENTEROL, V107, P1409, DOI 10.1038/ajg.2012.218
   Lichtenstein GR, 2012, AM J GASTROENTEROL, V107, P1051, DOI 10.1038/ajg.2012.89
   Lichtenstein GR, 2006, CLIN GASTROENTEROL H, V4, P621, DOI 10.1016/j.cgh.2006.03.002
   Ludvigsson JF, 2021, SCAND J GASTROENTERO, V56, P1152, DOI 10.1080/00365521.2021.1924259
   Ludvigsson JF, 2019, SCAND J GASTROENTERO, V54, P1089, DOI 10.1080/00365521.2019.1660799
   McConachie SM, 2018, ANN PHARMACOTHER, V52, P571, DOI 10.1177/1060028018754896
   Naganuma M, 2013, J GASTROENTEROL, V48, P595, DOI 10.1007/s00535-012-0686-9
   Nguyen NH, 2018, INFLAMM BOWEL DIS, V24, P916, DOI 10.1093/ibd/izx089
   Nyboe Andersen Nynne, 2015, BMJ, V350, ph2809, DOI 10.1136/bmj.h2809
   Orlicka K, 2013, THER ADV CHRONIC DIS, V4, P167, DOI 10.1177/2040622313485275
   Osterman MT, 2016, AM J GASTROENTEROL, V111, P1806, DOI 10.1038/ajg.2016.433
   Peyrin-Biroulet L, 2008, CLIN GASTROENTEROL H, V6, P644, DOI 10.1016/j.cgh.2008.03.014
   Piovani D, 2020, ALIMENT PHARM THER, V51, P820, DOI 10.1111/apt.15692
   Rahier JF, 2014, J CROHNS COLITIS, V8, P443, DOI 10.1016/j.crohns.2013.12.013
   Rozich JJ, 2021, INFLAMM BOWEL DIS, V27, P1215, DOI 10.1093/ibd/izaa308
   Shah ED, 2017, INFLAMM BOWEL DIS, V23, P570, DOI 10.1097/MIB.0000000000001049
   Singh S, 2020, CLIN GASTROENTEROL H, V18, P69, DOI 10.1016/j.cgh.2019.02.044
   Solem CA, 2005, INFLAMM BOWEL DIS, V11, P707, DOI 10.1097/01.MIB.0000173271.18319.53
   Toruner M, 2008, GASTROENTEROLOGY, V134, P929, DOI 10.1053/j.gastro.2008.01.012
   Waljee AK, 2016, PLOS ONE, V11, DOI 10.1371/journal.pone.0158017
   Wheat CL, 2017, BMC GASTROENTEROL, V17, DOI 10.1186/s12876-017-0602-0
   Wintzell V, 2019, LANCET GASTROENTEROL, V4, P845, DOI 10.1016/S2468-1253(19)30266-3
   Zabana Y, 2019, J CROHNS COLITIS, V13, P828, DOI 10.1093/ecco-jcc/jjz013
NR 45
TC 1
Z9 1
U1 0
U2 2
PU OXFORD UNIV PRESS INC
PI CARY
PA JOURNALS DEPT, 2001 EVANS RD, CARY, NC 27513 USA
SN 1078-0998
EI 1536-4844
J9 INFLAMM BOWEL DIS
JI Inflamm. Bowel Dis.
PD MAR 1
PY 2023
VL 29
IS 3
BP 339
EP 348
DI 10.1093/ibd/izac097
EA JUL 2022
PG 10
WC Gastroenterology & Hepatology
WE Science Citation Index Expanded (SCI-EXPANDED)
SC Gastroenterology & Hepatology
GA 9V6AN
UT WOS:000819589000001
PM 35776552
OA Green Published, hybrid
DA 2024-01-22
ER

PT J
AU Izzo, R
   Bevivino, G
   Monteleone, G
AF Izzo, Roberta
   Bevivino, Gerolamo
   Monteleone, Giovanni
TI Tofacitinib for the treatment of ulcerative colitis
SO EXPERT OPINION ON INVESTIGATIONAL DRUGS
LA English
DT Article
DE JAK; STAT; CD4+T cells; intestinal inflammation; cytokines; inflammatory
   bowel diseases
ID INFLAMMATORY-BOWEL-DISEASE; JANUS KINASE INHIBITOR; INTESTINAL
   EPITHELIAL-CELLS; REGULATORY T-CELLS; RHEUMATOID-ARTHRITIS;
   CROHNS-DISEASE; STAT3 ACTIVATION; SIGNAL-TRANSDUCTION; IFN-GAMMA;
   JAK-STAT
AB Introduction: Management of patients with active ulcerative colitis (UC), one of the most frequent inflammatory bowel diseases in human beings, is mainly based on the use of mesalamine and corticosteroids. Since in the long-term, these two drugs may be ineffective in nearly one third of the patients, immunosuppressants and/or biologics are needed to control disease activity.Areas covered: The marked activation of JAK/STAT molecules in inflamed mucosa of UC patients and the demonstration that UC-associated mucosal injury is driven by soluble factors that signal through JAK/STAT pathways led to investigation of JAK inhibitors for the treatment of active UC. Tofacitinib, an oral inhibitor of the cytokine-driven JAK-STAT signalling cascade, has recently been proposed for the treatment of moderate-to-severe UC. Phase 2 study showed the efficacy of tofacitinib to induce clinical and endoscopic improvement/remission and the safety profile of the drug. Herein the authors review this compound.Expert opinion: The results obtained from clinical trials with tofacitinib suggest that this drug could be a new treatment option for patients with moderate to severe UC. However, further experimentation is needed to assess the efficacy of this drug in selected subgroups of patients as well as to maintain remission and to determine the long-term safety profile of the drug.
C1 [Izzo, Roberta; Bevivino, Gerolamo; Monteleone, Giovanni] Univ Roma Tor Vergata, Dept Syst Med, Via Montpellier 1, I-00133 Rome, Italy.
C3 University of Rome Tor Vergata
RP Monteleone, G (通讯作者)，Univ Roma Tor Vergata, Dept Syst Med, Via Montpellier 1, I-00133 Rome, Italy.
EM Gi.monteleone@med.uniroma2.it
RI Monteleone, Giovanni/AAE-1418-2021
FU Fondazione U. Di Mario (Rome, Italy)
FX The authors have received research funding for the work on cytokines in
   IBD from Fondazione U. Di Mario (Rome, Italy). The authors have no other
   relevant affiliations or financial involvement with any organization or
   entity with a financial interest in or financial conflict with the
   subject matter or materials discussed in the manuscript apart from those
   disclosed.
CR Aaronson DS, 2002, SCIENCE, V296, P1653, DOI 10.1126/science.1071545
   Ali T, 2013, DRUG HEALTHC PATIENT, V5, P79, DOI 10.2147/DHPS.S28801
   Alonzi T, 2004, CYTOKINE, V26, P45, DOI 10.1016/j.cyto.2003.12.002
   Anderson CA, 2011, NAT GENET, V43, P246, DOI 10.1038/ng.764
   Andoh A, 2008, WORLD J GASTROENTERO, V14, P5154, DOI 10.3748/wjg.14.5154
   Andoh A, 2009, J IMMUNOL, V183, P687, DOI 10.4049/jimmunol.0804169
   Atreya R, 2010, NAT MED, V16, P1341, DOI 10.1038/nm1110-1341
   Baxter EJ, 2005, LANCET, V365, P1054, DOI 10.1016/S0140-6736(05)71142-9
   Boy MG, 2009, J INVEST DERMATOL, V129, P2299, DOI 10.1038/jid.2009.25
   Boyle DL, 2015, ANN RHEUM DIS, V74, P1311, DOI 10.1136/annrheumdis-2014-206028
   Caprioli F, 2008, J IMMUNOL, V180, P1800, DOI 10.4049/jimmunol.180.3.1800
   Caruso R, 2007, GASTROENTEROLOGY, V132, P166, DOI 10.1053/j.gastro.2006.09.053
   Changelian PS, 2003, SCIENCE, V302, P875, DOI 10.1126/science.1087061
   Chaudhry A, 2011, IMMUNITY, V34, P566, DOI 10.1016/j.immuni.2011.03.018
   Chaudhry A, 2009, SCIENCE, V326, P986, DOI 10.1126/science.1172702
   Coskun M, 2013, PHARMACOL RES, V76, P1, DOI 10.1016/j.phrs.2013.06.007
   Coskun M, 2011, CLIN CHIM ACTA, V412, P513, DOI 10.1016/j.cca.2010.12.020
   Dambacher J, 2007, GUT, V56, P1257, DOI 10.1136/gut.2006.118679
   Dayharsh GA, 2002, GASTROENTEROLOGY, V122, P72, DOI 10.1053/gast.2002.30328
   de Boer NKH, 2007, NAT CLIN PRACT GASTR, V4, P686, DOI 10.1038/ncpgasthep1000
   Dixon LJ, 2015, INFLAMM BOWEL DIS, V21, P912, DOI 10.1097/MIB.0000000000000289
   Dowty ME, 2014, DRUG METAB DISPOS, V42, P759, DOI 10.1124/dmd.113.054940
   Durant L, 2010, IMMUNITY, V32, P605, DOI 10.1016/j.immuni.2010.05.003
   Fleischmann R, 2012, NEW ENGL J MED, V367, P495, DOI 10.1056/NEJMoa1109071
   Franzè E, 2016, J CROHNS COLITIS, V10, P87, DOI 10.1093/ecco-jcc/jjv181
   Fuss IJ, 1996, J IMMUNOL, V157, P1261
   Gerlach K, 2014, NAT IMMUNOL, V15, P676, DOI 10.1038/ni.2920
   Ghoreschi K, 2011, J IMMUNOL, V186, P4234, DOI 10.4049/jimmunol.1003668
   Griseri T, 2015, IMMUNITY, V43, P187, DOI 10.1016/j.immuni.2015.07.008
   Haan C, 2011, CHEM BIOL, V18, P314, DOI 10.1016/j.chembiol.2011.01.012
   Hainzl E, 2015, J IMMUNOL, V195, P5011, DOI 10.4049/jimmunol.1402565
   James C, 2005, NATURE, V434, P1144, DOI 10.1038/nature03546
   Jiang JK, 2008, J MED CHEM, V51, P8012, DOI 10.1021/jm801142b
   Jostins L, 2012, NATURE, V491, P119, DOI 10.1038/nature11582
   LEGROS V, 1991, BRIT MED J, V302, P970, DOI 10.1136/bmj.302.6782.970-a
   Levy DE, 2002, NAT REV MOL CELL BIO, V3, P651, DOI 10.1038/nrm909
   Li FJ, 2010, SURG-J R COLL SURG E, V8, P262, DOI 10.1016/j.surge.2010.03.003
   Mann ER, 2014, INFLAMM BOWEL DIS, V20, P2299, DOI 10.1097/MIB.0000000000000223
   Meyer DM, 2010, J INFLAMM-LOND, V7, DOI 10.1186/1476-9255-7-41
   Mudter J, 2005, AM J GASTROENTEROL, V100, P64, DOI 10.1111/j.1572-0241.2005.40615.x
   Nalleweg N, 2015, GUT, V64, P743, DOI 10.1136/gutjnl-2013-305947
   Namour F, 2015, CLIN PHARMACOKINET, V54, P859, DOI 10.1007/s40262-015-0240-z
   Neurath MF, 2014, MUCOSAL IMMUNOL, V7, P6, DOI 10.1038/mi.2013.73
   Ohtani K, 2010, PEDIATR INT, V52, P584, DOI 10.1111/j.1442-200X.2009.03019.x
   Ordás I, 2012, LANCET, V380, P1606, DOI 10.1016/S0140-6736(12)60150-0
   Panés J, 2015, BMC GASTROENTEROL, V15, DOI 10.1186/s12876-015-0239-9
   Papp KA, 2012, BRIT J DERMATOL, V167, P668, DOI 10.1111/j.1365-2133.2012.11168.x
   Parrello T, 2000, J IMMUNOL, V165, P7234, DOI 10.4049/jimmunol.165.12.7234
   Pickert G, 2009, J EXP MED, V206, P1465, DOI 10.1084/jem.20082683
   Powell N, 2015, GASTROENTEROLOGY, V149, P456, DOI 10.1053/j.gastro.2015.04.017
   RANE SG, 1994, ONCOGENE, V9, P2415
   Sandborn WJ, 2016, GASTROENTEROLOGY, V150, P96, DOI 10.1053/j.gastro.2015.09.001
   Sandborn WJ, 2014, CLIN GASTROENTEROL H, V12, P1485, DOI 10.1016/j.cgh.2014.01.029
   Sandborn WJ, 2012, NEW ENGL J MED, V367, P616, DOI 10.1056/NEJMoa1112168
   Schreiber S, 2002, GUT, V51, P379, DOI 10.1136/gut.51.3.379
   Sposato B, 2010, CLIN DRUG INVEST, V30, P413, DOI 10.2165/11535480-000000000-00000
   Staerk Judith, 2012, JAKSTAT, V1, P184, DOI 10.4161/jkst.22071
   Stark GR, 2012, IMMUNITY, V36, P503, DOI 10.1016/j.immuni.2012.03.013
   Strober W, 2011, GASTROENTEROLOGY, V140, P1756, DOI 10.1053/j.gastro.2011.02.016
   Suzuki A, 2001, J EXP MED, V193, P471, DOI 10.1084/jem.193.4.471
   Takeda K, 1998, J IMMUNOL, V161, P4652
   Takeda K, 1999, IMMUNITY, V10, P39, DOI 10.1016/S1074-7613(00)80005-9
   Takeuchi T, 2016, ANN RHEUM DIS
   van der Heijde D, 2013, ARTHRITIS RHEUM-US, V65, P559, DOI 10.1002/art.37816
   van Vollenhoven RF, 2012, NEW ENGL J MED, V367, P508, DOI 10.1056/NEJMoa1112072
   WATLING D, 1993, NATURE, V366, P166, DOI 10.1038/366166a0
   Welte T, 2003, P NATL ACAD SCI USA, V100, P1879, DOI 10.1073/PNAS.0237137100
   Willson TA, 2013, INFLAMM BOWEL DIS, V19, P512, DOI 10.1097/MIB.0b013e31828028ad
   Wine E, 2013, J CROHNS COLITIS, V7, P916, DOI 10.1016/j.crohns.2012.12.012
   Zgheib A, 2013, CYTOKINE, V63, P187, DOI 10.1016/j.cyto.2013.04.027
   Zhang YZ, 2014, WORLD J GASTROENTERO, V20, P91, DOI 10.3748/wjg.v20.i1.91
NR 71
TC 12
Z9 12
U1 1
U2 9
PU TAYLOR & FRANCIS LTD
PI ABINGDON
PA 2-4 PARK SQUARE, MILTON PARK, ABINGDON OR14 4RN, OXON, ENGLAND
SN 1354-3784
EI 1744-7658
J9 EXPERT OPIN INV DRUG
JI Expert Opin. Investig. Drugs
PY 2016
VL 25
IS 8
BP 991
EP 997
DI 10.1080/13543784.2016.1189900
PG 7
WC Pharmacology & Pharmacy
WE Science Citation Index Expanded (SCI-EXPANDED)
SC Pharmacology & Pharmacy
GA DS8KV
UT WOS:000381033100010
PM 27177233
DA 2024-01-22
ER

PT J
AU Asama, M
   Hall, A
   Qi, YJ
   Moreau, B
   Walthier, H
   Schaschwary, M
   Bristow, B
   Wang, Q
AF Asama, Martin
   Hall, Alex
   Qi, Yijun
   Moreau, Branden
   Walthier, Heidi
   Schaschwary, Matthew
   Bristow, Blaine
   Wang, Qun
TI Alternative foaming agents for topical treatment of ulcerative colitis
SO JOURNAL OF BIOMEDICAL MATERIALS RESEARCH PART A
LA English
DT Article
DE foam drug delivery; ulcerative colitis; sodium caseinate;
   l--phosphatidylcholine; Pluronic (R) F-127
ID INFLAMMATORY-BOWEL-DISEASE; DRUG-DELIVERY SYSTEMS; 5-ASA COLONIC FOAM;
   CONTROLLED-RELEASE; CROHNS-DISEASE; CACO-2 CELLS; NANOPARTICLES;
   THERAPY; ENEMA; CASEIN
AB Approximately 907,000 Americans currently suffer from ulcerative colitis, a condition characterized by inflammation of the large intestine or rectum. Treatment of this disease often includes anti-inflammatory medication or immunosuppressants. Here foams are an attractive delivery platform, offering relatively high bioavailability, low systemic exposure, and improved patient comfort. However, the surfactants that generate these foams may adversely affect the diseased mucosa. Therefore, this project evaluated two alternative surfactants for use in topical drug delivery platforms: sodium caseinate and l--phosphatidylcholine. Both were compared to the biocompatible surfactant Pluronic((R)) F-127 using stability and density tests, and biocompatibility tests performed on mini-guts. Sodium caseinate foams were less stable but denser than Pluronic((R)) foams; however, they exhibited an unexpectedly low shelf-life. l--phosphatidylcholine was an unsuccessful primary foaming agent owing to poor foamability at low concentrations. Mini-gut growth rates were not significantly altered by surfactants, while morphology and an MTT assay identified Pluronic((R)) as the most biocompatible surfactant at higher concentrations. These results clarify the possible challenges that the tested surfactants may present in topical delivery platforms and show the relevance of permeability to tissue-surfactant interaction tests. (c) 2018 Wiley Periodicals, Inc. J Biomed Mater Res Part A: 106A: 1448-1456, 2018.
C1 [Asama, Martin; Hall, Alex; Qi, Yijun; Moreau, Branden; Walthier, Heidi; Schaschwary, Matthew; Bristow, Blaine; Wang, Qun] Iowa State Univ, Dept Chem & Biol Engn, Ames, IA 50011 USA.
C3 Iowa State University
RP Wang, Q (通讯作者)，Iowa State Univ, Dept Chem & Biol Engn, Ames, IA 50011 USA.
EM qunwang@iastate.edu
FU Crohn's & Colitis Foundation of America (CCFA) Career Award; PhRMA
   Foundation Research Starter Award [348137]; McGee-Wagner
   Interdisciplinary Research Foundation [RSGTMT17]
FX Contract grant sponsor: Crohn's & Colitis Foundation of America (CCFA)
   Career Award;; contract grant number: 348137 Contract grant sponsor:
   PhRMA Foundation Research Starter Award;; contract grant number:
   RSGTMT17 Contract grant sponsor: McGee-Wagner Interdisciplinary Research
   Foundation
CR ATHA DH, 1981, J BIOL CHEM, V256, P2108
   Bar-Meir S, 2003, DIS COLON RECTUM, V46, P929, DOI 10.1007/s10350-004-6687-x
   Bondos SE, 2003, ANAL BIOCHEM, V316, P223, DOI 10.1016/S0003-2697(03)00059-9
   CAMPIERI M, 1992, DIGEST DIS SCI, V37, P1890, DOI 10.1007/BF01308084
   CAMPIERI M, 1993, DIGEST DIS SCI, V38, P1843, DOI 10.1007/BF01296108
   Chassaing B, 2015, NATURE, V519, P92, DOI 10.1038/nature14232
   Davoudi Z, 2017, RSC SMART MATER, V25, P329
   Dumortier G, 2006, PHARM RES-DORDR, V23, P2709, DOI 10.1007/s11095-006-9104-4
   El-Badry M, 2014, DRUG DELIV, V21, P34, DOI 10.3109/10717544.2013.843610
   Elzoghby AO, 2011, J CONTROL RELEASE, V153, P206, DOI 10.1016/j.jconrel.2011.02.010
   Frei P, 2012, DIGESTION, V86, P36, DOI 10.1159/000341947
   Gibson TB, 2008, J OCCUP ENVIRON MED, V50, P1261, DOI 10.1097/JOM.0b013e318181b8ca
   Gisbert JP, 2011, WORLD J GASTROENTERO, V17, P3467, DOI 10.3748/wjg.v17.i30.3467
   Ingram JR, 2005, POSTGRAD MED J, V81, P594, DOI 10.1136/pgmj.2004.031690
   Jin J, 2017, INT J BIOL MACROMOL, V101, P815, DOI 10.1016/j.ijbiomac.2017.03.059
   Kane SV, 2006, ALIMENT PHARM THER, V23, P577, DOI 10.1111/j.1365-2036.2006.02809.x
   Kappelman MD, 2008, GASTROENTEROLOGY, V135, P1907, DOI 10.1053/j.gastro.2008.09.012
   Kwon JW, 2005, J CATARACT REFR SURG, V31, P607, DOI 10.1016/j.jcrs.2004.05.051
   Li J, 2015, ASIAN J PHARM SCI, V10, P81, DOI 10.1016/j.ajps.2014.09.004
   Livney YD, 2010, CURR OPIN COLLOID IN, V15, P73, DOI 10.1016/j.cocis.2009.11.002
   Malchow H, 2002, ALIMENT PHARM THERAP, V16, P415, DOI 10.1046/j.1365-2036.2002.01199.x
   Marcone S, 2015, J INFLAMM-LOND, V12, DOI 10.1186/s12950-014-0044-1
   MERCURIUSTAYLOR LA, 1984, BRIT J IND MED, V41, P279
   Merga Y, 2014, DIGEST DIS, V32, P475, DOI 10.1159/000358156
   Mine Y, 2003, INT ARCH ALLERGY IMM, V130, P135, DOI 10.1159/000069009
   Mukhopadhya A, 2015, FOOD FUNCT, V6, P612, DOI 10.1039/c4fo00689e
   Mukhopadhya A, 2014, FOOD SCI NUTR, V2, P712, DOI 10.1002/fsn3.153
   Peng HS, 2015, ACS BIOMATER SCI ENG, V1, P37, DOI 10.1021/ab500041d
   Peng HS, 2015, NANOSCALE, V7, P4354, DOI 10.1039/c4nr06377e
   Purdon CH, 2003, AM J DRUG DELIV, V1, P71, DOI DOI 10.2165/00137696-200301010-00006
   Roberts CL, 2010, GUT, V59, P1331, DOI 10.1136/gut.2009.195370
   Schneider H, 2010, INT J MOL SCI, V11, P4149, DOI 10.3390/ijms11104149
   Stamm A, 1998, US Patent, Patent No. [5725872 A, 5725872]
   Stremmel W, 2005, GUT, V54, P966, DOI 10.1136/gut.2004.052316
   Tian J, 2017, INT J PHARMACEUT, V517, P25, DOI 10.1016/j.ijpharm.2016.11.030
   Tu H, 2015, INT J PHARMACEUT, V493, P426, DOI 10.1016/j.ijpharm.2015.07.063
   Venkataraman B, 2010, US Patent, Patent No. [US 7645801 B2, 7645801]
   Wang Q, 2015, ADV DRUG DELIVER REV, V91, P125, DOI 10.1016/j.addr.2014.12.003
   Xu RF, 2012, INT J PHARMACEUT, V438, P258, DOI 10.1016/j.ijpharm.2012.09.010
   Ye XG, 2016, INT J BIOL MACROMOL, V93, P123, DOI 10.1016/j.ijbiomac.2016.08.047
   Yong CS, 2001, INT J PHARM, V226, P195, DOI 10.1016/S0378-5173(01)00809-2
   Zhu KK, 2013, INT J PHARMACEUT, V441, P721, DOI 10.1016/j.ijpharm.2012.10.022
NR 42
TC 13
Z9 13
U1 0
U2 12
PU WILEY
PI HOBOKEN
PA 111 RIVER ST, HOBOKEN 07030-5774, NJ USA
SN 1549-3296
EI 1552-4965
J9 J BIOMED MATER RES A
JI J. Biomed. Mater. Res. Part A
PD MAY
PY 2018
VL 106
IS 5
BP 1448
EP 1456
DI 10.1002/jbm.a.36324
PG 9
WC Engineering, Biomedical; Materials Science, Biomaterials
WE Science Citation Index Expanded (SCI-EXPANDED)
SC Engineering; Materials Science
GA GA9FT
UT WOS:000428647400029
PM 29314587
DA 2024-01-22
ER

PT J
AU de Aguiar, CF
   Castoldi, A
   Andrade-Oliveira, V
   Ignacio, A
   da Cunha, FF
   Felizardo, RJF
   Bassi, EJ
   Camara, NOS
   de Almeida, DC
AF de Aguiar, Cristhiane Favero
   Castoldi, Angela
   Andrade-Oliveira, Vinicius
   Ignacio, Aline
   da Cunha, Flavia Franco
   Ferreira Felizardo, Raphael Jose
   Bassi, Enio Jose
   Saraiva Camara, Niels Olsen
   de Almeida, Danilo Candido
TI Mesenchymal stromal cells modulate gut inflammation in experimental
   colitis
SO INFLAMMOPHARMACOLOGY
LA English
DT Article
DE Mesenchymal stromal cells; Colitis; Inflammation; Intestine
ID STEM-CELLS; CROHNS-DISEASE; BOWEL-DISEASE; INTESTINAL INFLAMMATION;
   MONOCLONAL-ANTIBODY; DENDRITIC CELLS; IN-VIVO; MATURATION; MONOCYTES;
   BIOLOGY
AB Inflammatory bowel diseases (IBDs) affect millions of people worldwide and their frequencies in developed countries have increased since the twentieth century. In this context, there is an intensive search for therapies that modulate inflammation and provide tissue regeneration in IBDs. Recently, the immunomodulatory activity of adipose tissue-derived mesenchymal stromal cells (ADMSCs) has been demonstrated to play an important role on several immune cells in different conditions of inflammatory and autoimmune diseases. In this study, we explored the immunomodulatory potential of ADMSC in a classical model of DSS-induced colitis. First, we found that treatment of mice with ADMSC ameliorated the severity of DSS-induced colitis, reducing colitis pathological score and preventing colon shortening. Moreover, a prominent reduction of pro-inflammatory cytokines levels (i.e., IFN-gamma, TNF-alpha, IL-6 and MCP-1) was observed in the colon of animals treated with ADMSC. We also observed a significant reduction in the frequencies of macrophages (F4/80(+)CD11b(+)) and dendritic cells (CD11c(+)CD103(+)) in the intestinal lamina propria of ADMSC-treated mice. Finally, we detected the up-regulation of immunoregulatory-associated molecules in intestine of mice treated with ADMSCs (i.e., elevated arginase-1 and IL-10). Thus, this present study demonstrated that ADMSC modulates the overall gut inflammation (cell activation and recruitment) in experimental colitis, providing support to the further development of new strategies in the treatment of intestinal diseases.
C1 [de Aguiar, Cristhiane Favero; Castoldi, Angela; Andrade-Oliveira, Vinicius; Ignacio, Aline; Saraiva Camara, Niels Olsen; de Almeida, Danilo Candido] Univ Sao Paulo, Inst Biomed Sci 4, Dept Immunol, Sao Paulo, Brazil.
   [da Cunha, Flavia Franco; Ferreira Felizardo, Raphael Jose; Saraiva Camara, Niels Olsen; de Almeida, Danilo Candido] Univ Fed Sao Paulo, Nephrol Div, Dept Med, Sao Paulo, Brazil.
   [Bassi, Enio Jose] Univ Fed Alagoas, Inst Biol Sci & Hlth, Alagoas, Brazil.
   [Saraiva Camara, Niels Olsen] Univ Sao Paulo, Sch Med, LIM 16, Sao Paulo, Brazil.
   [Saraiva Camara, Niels Olsen; de Almeida, Danilo Candido] Av Prof Lineu Prestes 1730 Lab 238 Cidade Univ, BR-05508000 Sao Paulo, SP, Brazil.
C3 Universidade de Sao Paulo; Universidade Federal de Sao Paulo (UNIFESP);
   Universidade Federal de Alagoas; Universidade de Sao Paulo
RP Camara, NOS; de Almeida, DC (通讯作者)，Univ Sao Paulo, Inst Biomed Sci 4, Dept Immunol, Sao Paulo, Brazil.; Camara, NOS; de Almeida, DC (通讯作者)，Univ Fed Sao Paulo, Nephrol Div, Dept Med, Sao Paulo, Brazil.; Camara, NOS (通讯作者)，Univ Sao Paulo, Sch Med, LIM 16, Sao Paulo, Brazil.; Camara, NOS; de Almeida, DC (通讯作者)，Av Prof Lineu Prestes 1730 Lab 238 Cidade Univ, BR-05508000 Sao Paulo, SP, Brazil.
EM niels@icb.usp.br; d.almeida@unifesp.br
RI Felizardo, Raphael J F/B-3844-2016; Andrade-Oliveira,
   Vinicius/K-4146-2012; Camara, Niels OS/G-8336-2011; Castoldi,
   Angela/K-1889-2015; de Almeida, Danilo/AAK-2399-2021; de Andrade
   Oliveira, Vinicius/S-1176-2019; Bassi, Ênio José/P-9937-2019; camara,
   niels olsen saraiva/AAX-3269-2020; Bassi, Ênio José/I-3616-2016; de
   Almeida, Danilo Candido/R-2646-2019
OI Felizardo, Raphael J F/0000-0001-9650-6273; Andrade-Oliveira,
   Vinicius/0000-0002-0426-1828; Camara, Niels OS/0000-0001-5436-1248; de
   Andrade Oliveira, Vinicius/0000-0002-0426-1828; Bassi, Ênio
   José/0000-0002-7956-5746; camara, niels olsen
   saraiva/0000-0001-5436-1248; Bassi, Ênio José/0000-0002-7956-5746; de
   Almeida, Danilo Candido/0000-0003-3661-2124; Castoldi,
   Angela/0000-0002-8434-7989
FU FAPESP [2012/02270-2, 2012/16794-3, 2013/25327-2]; CAPES; CNPq
FX This study was supported by grants from the following funding agencies:
   FAPESP (Grant numbers: 2012/02270-2, 2012/16794-3 and 2013/25327-2),
   CAPES and CNPq.
CR Abdallah BM, 2008, GENE THER, V15, P109, DOI 10.1038/sj.gt.3303067
   Abdi R, 2008, DIABETES, V57, P1759, DOI 10.2337/db08-0180
   Atreya R, 2000, NAT MED, V6, P583, DOI 10.1038/75068
   Bain CC, 2013, MUCOSAL IMMUNOL, V6, P498, DOI 10.1038/mi.2012.89
   Bartholomew A, 2002, EXP HEMATOL, V30, P42, DOI 10.1016/S0301-472X(01)00769-X
   Bassi EJ, 2012, DIABETES, V61, P2534, DOI 10.2337/db11-0844
   Beyth S, 2005, BLOOD, V105, P2214, DOI 10.1182/blood-2004-07-2921
   Bouma G, 2003, NAT REV IMMUNOL, V3, P521, DOI 10.1038/nri1132
   Meirelles LDS, 2006, J CELL SCI, V119, P2204, DOI 10.1242/jcs.02932
   Danese S, 2016, J CROHNS COLITIS, V10, pS12
   Danese S, 2011, NEW ENGL J MED, V365, P1713, DOI 10.1056/NEJMra1102942
   de Almeida Danilo C, 2013, Clin Biochem Rev, V34, P131
   de Almeida DC, 2017, FRONT IMMUNOL, V7, DOI 10.3389/fimmu.2016.00645
   Dignass A, 2010, J CROHNS COLITIS, V4, P28, DOI 10.1016/j.crohns.2009.12.002
   Ding S, 2004, NAT BIOTECHNOL, V22, P833, DOI 10.1038/nbt987
   González MA, 2009, GASTROENTEROLOGY, V136, P978, DOI 10.1053/j.gastro.2008.11.041
   Gonzalez-Rey E, 2009, GUT, V58, P929, DOI 10.1136/gut.2008.168534
   Hoentjen F, 2009, WORLD J GASTROENTERO, V15, P2067, DOI 10.3748/wjg.15.2067
   Ito H, 2004, GASTROENTEROLOGY, V126, P989, DOI 10.1053/j.gastro.2004.01.012
   Jones BJ, 2008, EXP HEMATOL, V36, P733, DOI 10.1016/j.exphem.2008.03.006
   Kumar S, 2008, GENE THER, V15, P711, DOI 10.1038/gt.2008.35
   Livak KJ, 2001, METHODS, V25, P402, DOI 10.1006/meth.2001.1262
   Maxwell Joseph R, 2009, Curr Protoc Pharmacol, VChapter 5, DOI 10.1002/0471141755.ph0558s47
   Mowat C, 2011, GUT, V60, P571, DOI 10.1136/gut.2010.224154
   Nauta AJ, 2006, J IMMUNOL, V177, P2080, DOI 10.4049/jimmunol.177.4.2080
   Philippe D, 2011, WORLD J GASTROENTERO, V17, P459, DOI 10.3748/wjg.v17.i4.459
   Smythies LE, 2006, J LEUKOCYTE BIOL, V80, P492, DOI 10.1189/jlb.1005566
   Strober W, 2002, ANNU REV IMMUNOL, V20, P495, DOI 10.1146/annurev.immunol.20.100301.064816
   Takada Y, 2010, J IMMUNOL, V184, P2671, DOI 10.4049/jimmunol.0804012
   Targan SR, 1997, NEW ENGL J MED, V337, P1029, DOI 10.1056/NEJM199710093371502
   Xie Minghao, 2015, Zhonghua Wei Chang Wai Ke Za Zhi, V18, P58
   Ylöstalo JH, 2012, STEM CELLS, V30, P2283, DOI 10.1002/stem.1191
   Zhang W, 2004, STEM CELLS DEV, V13, P263, DOI 10.1089/154732804323099190
   Zigmond E, 2012, IMMUNITY, V37, P1076, DOI 10.1016/j.immuni.2012.08.026
NR 34
TC 7
Z9 8
U1 0
U2 10
PU SPRINGER BASEL AG
PI BASEL
PA PICASSOPLATZ 4, BASEL, 4052, SWITZERLAND
SN 0925-4692
EI 1568-5608
J9 INFLAMMOPHARMACOLOGY
JI Inflammopharmacology
PD FEB
PY 2018
VL 26
IS 1
BP 251
EP 260
DI 10.1007/s10787-017-0404-6
PG 10
WC Immunology; Pharmacology & Pharmacy; Toxicology
WE Science Citation Index Expanded (SCI-EXPANDED)
SC Immunology; Pharmacology & Pharmacy; Toxicology
GA FT8IZ
UT WOS:000423397700021
PM 29063489
DA 2024-01-22
ER

PT J
AU Rossman, MD
   Newman, LS
   Baughman, RP
   Teirstein, A
   Weinberger, SE
   Miller, W
   Sands, BE
AF Rossman, Milton D.
   Newman, Lee S.
   Baughman, Robert P.
   Teirstein, Alvin
   Weinberger, Steven E.
   Miller, Wallace, Jr.
   Sands, Bruce E.
TI A double-blinded, randomized, placebo-controlled trial of infliximab in
   subects with active pulmonary sarcoidosis
SO SARCOIDOSIS VASCULITIS AND DIFFUSE LUNG DISEASES
LA English
DT Article
DE infliximab; sarcoidosis; pulmonary; tumor necrosis factor
ID TUMOR-NECROSIS-FACTOR; FACTOR-ALPHA; ALVEOLAR MACROPHAGES;
   GRANULOMA-FORMATION; CROHNS-DISEASE; COMPLICATED SARCOIDOSIS; TNF-ALPHA;
   THERAPY; CYTOKINES; RELEASE
AB Study Objectives: To evaluate the safety and tolerability of infliximab in the treatment of active pulmonary sarcoidosis, and to provide an initial assessment of the efficacy of infliximab in the treatment of active pulmonary sarcoidosis. Design: Double-blind, randomized, placebo-controlled phase II study. Setting: Multicenter. Patients: Active Radiographic Stage II, III, and IV active pulmonary sarcoidosis despite corticosteroids or previous intolerance to corticosteroids. Intervention: Infliximab 5mg/kg (group I) or placebo (group II) at weeks 0 and 2 and open-label infliximab 5mg/kg for all subjects at weeks 6 and 14. Measurements: Pulmonary function, chest radiographs, dyspnea stage, SF-36. Results: Mean vital capacity (VC) at wk 0 was 2.47 +/- 0.2 (group 1) and 2.37 +/- 0.31 (group II). At 6 weeks the mean +/- SD relative change in VC compared to baseline was 15.22 +/- 9.91% for group I (n=13) and 8.39 +/- 3.33% for group II (n=6) (p=0.65). Four patients had serious adverse events, including decreased WBC and elevated CPK (I patient), pneumonia (I patient), cellulitis, acute renal failure, pulmonary embolus and death (I patient), and visual field defect (I patient). Conclusions: Infliximab may improve VC in patients with active PS resistant to steroids. Larger scale, longer term studies will be needed to assess both safety and efficacy.
C1 Harvard Univ, Sch Med, Massachusetts Gen Hosp, Boston, MA 02114 USA.
   Hosp Univ Penn, Philadelphia, PA 19104 USA.
   Natl Univ Colorado Denver, Hlth Sci Ctr, Denver, CO USA.
   Univ Cincinnati, Med Ctr, Cincinnati, OH 45267 USA.
   Mt Sinai Med Ctr, New York, NY 10029 USA.
   Beth Israel Deaconess Med Ctr, Boston, MA 02215 USA.
   Harvard Univ, Sch Med, Massachusetts Gen Hosp, Boston, MA USA.
C3 Harvard University; Harvard Medical School; Massachusetts General
   Hospital; University of Pennsylvania; University of Colorado System;
   University of Colorado Anschutz Medical Campus; University System of
   Ohio; University of Cincinnati; Icahn School of Medicine at Mount Sinai;
   Harvard University; Beth Israel Deaconess Medical Center; Harvard
   University; Harvard Medical School; Massachusetts General Hospital
RP Sands, BE (通讯作者)，Harvard Univ, Sch Med, Massachusetts Gen Hosp, 165 Cambridge St,9th Flr, Boston, MA 02114 USA.
EM bsands@partners.org
RI Sands, Bruce/R-7887-2019; Miller, Wallace/AAT-4915-2021
OI Sands, Bruce/0000-0001-5762-5042; Miller, Wallace/0000-0001-7403-9969
CR Antoni C, 1999, CLIN EXP RHEUMATOL, V17, pS73
   Armstrong L, 1999, THORAX, V54, P524, DOI 10.1136/thx.54.6.524
   ASANO M, 1991, CLIN EXP IMMUNOL, V84, P92
   BACHWICH PR, 1986, AM J PATHOL, V125, P421
   Baltzan M, 1999, AM J RESP CRIT CARE, V160, P192, DOI 10.1164/ajrccm.160.1.9809024
   Baughman RP, 2005, CHEST, V128, p202S, DOI 10.1378/chest.128.2.1062
   Baughman RP, 2003, BIODRUGS, V17, P425, DOI 10.2165/00063030-200317060-00005
   Baughman RP, 2000, SARCOIDOSIS VASC DIF, V17, P60
   Baughman RP, 2001, SARCOIDOSIS VASC DIF, V18, P70
   Baughman RP, 2003, LANCET, V361, P1111, DOI 10.1016/S0140-6736(03)12888-7
   BAUGHMAN RP, 1990, J LAB CLIN MED, V115, P36
   CARLESIMO M, 1995, J AM ACAD DERMATOL, V32, P866, DOI 10.1016/0190-9622(95)91549-4
   CHENSUE SW, 1995, J IMMUNOL, V154, P5969
   CHENSUE SW, 1994, AM J PATHOL, V145, P1105
   Cook MC, 2002, ANN INTERN MED, V137, P296, DOI 10.7326/0003-4819-137-4-200208200-00021
   Doty JD, 2005, CHEST, V127, P1064, DOI 10.1378/chest.127.3.1064
   FLORY CM, 1995, AM J PATHOL, V146, P450
   Gibson GJ, 1996, THORAX, V51, P238, DOI 10.1136/thx.51.3.238
   Haley H, 2004, BRIT J DERMATOL, V150, P146, DOI 10.1111/j.1365-2133.2004.05769.x
   Hunninghake GW, 1999, SARCOIDOSIS VASC DIF, V16, P149
   HUNNINGHAKE GW, 1994, J RESP CRIT CARE MED, V149, P893
   Keystone EC, 2004, ANN RHEUM DIS, V63, P79, DOI 10.1136/ard.2004.028498
   KINDLER V, 1989, CELL, V56, P731, DOI 10.1016/0092-8674(89)90676-4
   Martel S, 1996, EUR RESPIR J, V9, P1087, DOI 10.1183/09031936.96.09051087
   MULLERQUERNHEIM J, 1992, AM REV RESPIR DIS, V145, P187
   MYATT N, 1994, J CLIN PATHOL, V47, P423, DOI 10.1136/jcp.47.5.423
   Nakamura H, 1996, EUR RESPIR J, V9, P1181, DOI 10.1183/09031936.96.09061181
   Nakayama T, 1996, CLIN EXP IMMUNOL, V104, P318, DOI 10.1046/j.1365-2249.1996.13702.x
   Newman LS, 1997, NEW ENGL J MED, V336, P1224, DOI 10.1056/NEJM199704243361706
   O'Connor TM, 2002, ANN INTERN MED, V137, P296, DOI 10.7326/0003-4819-137-4-200208200-00022
   Pettersen JA, 2002, NEUROLOGY, V59, P1660, DOI 10.1212/01.WNL.0000034766.13282.33
   Present DH, 1999, NEW ENGL J MED, V340, P1398, DOI 10.1056/NEJM199905063401804
   Pritchard C, 2004, ANN RHEUM DIS, V63, P318, DOI 10.1136/ard.2002.004226
   PUERINGER RJ, 1993, CHEST, V103, P832, DOI 10.1378/chest.103.3.832
   Roberts SD, 2003, CHEST, V124, P2028, DOI 10.1378/chest.124.5.2028
   Serio RN, 2003, ANN PHARMACOTHER, V37, P577, DOI 10.1345/aph.1C249
   SPATAFORA M, 1989, CHEST, V96, P542, DOI 10.1378/chest.96.3.542
   STEFFEN M, 1993, J ALLERGY CLIN IMMUN, V91, P939, DOI 10.1016/0091-6749(93)90352-G
   STRAUSZ J, 1991, INT ARCH ALLER A IMM, V96, P68, DOI 10.1159/000235537
   Targan SR, 1997, NEW ENGL J MED, V337, P1029, DOI 10.1056/NEJM199710093371502
   Ulbricht KU, 2003, ARTHRITIS RHEUM-US, V48, P3542, DOI 10.1002/art.11357
   Van Den Brande JMH, 2003, GASTROENTEROLOGY, V124, P1774, DOI 10.1016/S0016-5085(03)00382-2
   Wahlström J, 2001, AM J RESP CRIT CARE, V163, P115, DOI 10.1164/ajrccm.163.1.9906071
   Wyser CP, 1997, AM J RESP CRIT CARE, V156, P1371, DOI 10.1164/ajrccm.156.5.9506031
   Yee AMF, 2001, ANN INTERN MED, V135, P27, DOI 10.7326/0003-4819-135-1-200107030-00010
   Zabel P, 1997, AM J RESP CRIT CARE, V155, P1665, DOI 10.1164/ajrccm.155.5.9154873
   Ziegenhagen MW, 1997, AM J RESP CRIT CARE, V156, P1586, DOI 10.1164/ajrccm.156.5.97-02050
   1999, ALIMENT PHARM THER, V16
NR 48
TC 149
Z9 153
U1 0
U2 2
PU FONDAZIONE PNEUMOLOGIA U I P ONLUS
PI MILANO
PA VIA FRUA 15, MILANO, ITALY
SN 1124-0490
J9 SARCOIDOSIS VASC DIF
JI Sarcoidosis Vasc. Diffus. Lung Dis.
PD OCT
PY 2006
VL 23
IS 3
BP 201
EP 208
PG 8
WC Respiratory System
WE Science Citation Index Expanded (SCI-EXPANDED)
SC Respiratory System
GA 221EM
UT WOS:000250210200004
PM 18038919
DA 2024-01-22
ER

PT J
AU Lightner, AL
   Dadgar, N
   Matyas, C
   Elliott, K
   Fulmer, C
   Khaitan, N
   Ream, J
   Nachand, D
   Steele, SR
AF Lightner, Amy L.
   Dadgar, Neda
   Matyas, Caroline
   Elliott, Kavita
   Fulmer, Clifton
   Khaitan, Neha
   Ream, Justin
   Nachand, Douglas
   Steele, Scott R.
TI A phase IB/IIA study of remestemcel-L, an allogeneic bone marrow-derived
   mesenchymal stem cell product, for the treatment of medically refractory
   ulcerative colitis: an interim analysis
SO COLORECTAL DISEASE
LA English
DT Article
DE Mayo score; mesenchymal stem cells; ulcerative colitis
ID COMPLEX PERIANAL FISTULA; CROHNS-DISEASE; MAINTENANCE THERAPY; INDUCTION
   THERAPY; STROMAL CELLS; VEDOLIZUMAB; TRANSPLANTATION
AB Aim There have been no studies into the direct injection of mesenchymal stem cells (MSCs) for luminal ulcerative colitis (UC). Our aim was to investigate the efficacy of MSCs delivered locally via endoscopic delivery, as is done in the setting of perianal disease, to treat the local site of inflammation directly. Method A phase IB/IIA randomized control clinical trial of remestemcel-L, an ex vivo expanded allogeneic bone marrow-derived MSC product, at a dose of 150 million MSCs versus placebo (2:1 fashion) delivered via direct injection using a 23-gauge sclerotherapy needle at the time of colonoscopy was designed to assess the safety and efficacy of endoscopic delivery of MSCs for UC. The main outcome measures were adverse events, Mayo score and Mayo endoscopic severity score at 2 weeks, 6 weeks and 3 months post-MSC delivery. Results Six patients were enrolled and treated; four received MSCs and two placebo. All had been on prior anti-tumour necrosis factor or anti-integrin therapy. There were no adverse events related to MSCs. In the treatment group (n = 4), the Mayo endoscopic severity score decreased in all patients by 2 weeks after MSC delivery. At 3 months, all patients were extremely satisfied or satisfied with their MSC treatment based on the inflammatory bowel disease patient-reported treatment impact (IBD-PRTI), and treatment response was described as excellent or good in all patients. In the control group (n = 2), the Mayo endoscopic severity score did not increase as a result of being off alternative therapy. At 3 months, patients were dissatisfied according to the IBD-PRTI, and treatment response was poor or unchanged. Conclusion MSCs may offer a safe therapeutic option for the treatment of medically refractory UC. Early data suggest improved clinical and endoscopic scores by 2 weeks after MSC delivery.
C1 [Lightner, Amy L.; Matyas, Caroline; Elliott, Kavita; Steele, Scott R.] Cleveland Clin, Digest Dis & Surg Inst, Dept Colorectal Surg, 9500 Euclid Ave, Cleveland, OH 44195 USA.
   [Lightner, Amy L.] Cleveland Clin, Lerner Res Inst, Dept Inflammat & Immun, Cleveland, OH 44106 USA.
   [Fulmer, Clifton; Khaitan, Neha] Cleveland Clin, Robert J Tomsich Pathol & Lab, Inst Med, Dept Pathol, Cleveland, OH 44106 USA.
   [Ream, Justin; Nachand, Douglas] Cleveland Clin, Imaging Inst, Dept Radiol, Cleveland, OH 44106 USA.
C3 Cleveland Clinic Foundation; Cleveland Clinic Foundation; Cleveland
   Clinic Foundation; Cleveland Clinic Foundation
RP Lightner, AL (通讯作者)，Cleveland Clin, Digest Dis & Surg Inst, Dept Colorectal Surg, 9500 Euclid Ave, Cleveland, OH 44195 USA.
EM lightna@ccf.org
FU Mesoblast Inc
FX Mesoblast Inc
CR Cho YB, 2015, STEM CELL TRANSL MED, V4, P532, DOI 10.5966/sctm.2014-0199
   de la Portilla F, 2013, INT J COLORECTAL DIS, V28, P313, DOI 10.1007/s00384-012-1581-9
   Duijvestein M, 2010, GUT, V59, P1662, DOI 10.1136/gut.2010.215152
   Feagan BG, 2016, NEW ENGL J MED, V375, P1946, DOI 10.1056/NEJMoa1602773
   Forbes GM, 2014, CLIN GASTROENTEROL H, V12, P64, DOI 10.1016/j.cgh.2013.06.021
   García-Olmo D, 2005, DIS COLON RECTUM, V48, P1416, DOI 10.1007/s10350-005-0052-6
   García-Olmo D, 2003, INT J COLORECTAL DIS, V18, P451, DOI 10.1007/s00384-003-0490-3
   Garcia-Olmo D, 2009, DIS COLON RECTUM, V52, P79, DOI 10.1007/DCR.0b013e3181973487
   Gharibi T, 2015, CELL IMMUNOL, V293, P113, DOI 10.1016/j.cellimm.2015.01.002
   Horton JA, 2013, STEM CELLS, V31, P2231, DOI 10.1002/stem.1483
   Hu JX, 2016, EXP THER MED, V12, P2983, DOI 10.3892/etm.2016.3724
   Kimbrel EA, 2014, STEM CELLS DEV, V23, P1611, DOI 10.1089/scd.2013.0554
   Kin C, 2017, J GASTROINTEST SURG, V21, P1159, DOI 10.1007/s11605-017-3431-0
   LeBlanc K, 2008, LANCET, V371, P1579, DOI 10.1016/S0140-6736(08)60690-X
   Lee RH, 2009, CELL STEM CELL, V5, P54, DOI 10.1016/j.stem.2009.05.003
   Lee WY, 2013, STEM CELLS, V31, P2575, DOI 10.1002/stem.1357
   Leibacher J, 2016, STEM CELL RES THER, V7, DOI 10.1186/s13287-015-0271-2
   Meisel R, 2004, BLOOD, V103, P4619, DOI 10.1182/blood-2003-11-3909
   Panés J, 2018, GASTROENTEROLOGY, V154, P1334, DOI 10.1053/j.gastro.2017.12.020
   Panés J, 2016, LANCET, V388, P1281, DOI 10.1016/S0140-6736(16)31203-X
   Papamichael K, 2015, INFLAMM BOWEL DIS, V21, P182, DOI 10.1097/MIB.0000000000000202
   Pezato R., 2014, MEDIATORS INFLAMM, V2014, P1
   Ryan JM, 2007, CLIN EXP IMMUNOL, V149, P353, DOI 10.1111/j.1365-2249.2007.03422.x
   Sandborn WJ, 2013, NEW ENGL J MED, V369, P711, DOI 10.1056/NEJMoa1215739
   Sands BE, 2017, INFLAMM BOWEL DIS, V23, P97, DOI 10.1097/MIB.0000000000000979
   Sands BE, 2014, GASTROENTEROLOGY, V147, P618, DOI 10.1053/j.gastro.2014.05.008
   Singh S, 2018, J CROHNS COLITIS, V12, P635, DOI 10.1093/ecco-jcc/jjy004
   Sun LY, 2010, ARTHRITIS RHEUM-US, V62, P2467, DOI 10.1002/art.27548
   Toma JG, 2001, NAT CELL BIOL, V3, P778, DOI 10.1038/ncb0901-778
   Vermeire S, 2014, LANCET, V384, P309, DOI 10.1016/S0140-6736(14)60661-9
   Wang HS, 2004, STEM CELLS, V22, P1330, DOI 10.1634/stemcells.2004-0013
   Yamout B, 2010, J NEUROIMMUNOL, V227, P185, DOI 10.1016/j.jneuroim.2010.07.013
   Yoshimura K, 2006, J CELL PHYSIOL, V208, P64, DOI 10.1002/jcp.20636
NR 33
TC 4
Z9 4
U1 2
U2 3
PU WILEY
PI HOBOKEN
PA 111 RIVER ST, HOBOKEN 07030-5774, NJ USA
SN 1462-8910
EI 1463-1318
J9 COLORECTAL DIS
JI Colorectal Dis.
PD NOV
PY 2022
VL 24
IS 11
BP 1358
EP 1370
DI 10.1111/codi.16239
EA JUL 2022
PG 13
WC Gastroenterology & Hepatology; Surgery
WE Science Citation Index Expanded (SCI-EXPANDED)
SC Gastroenterology & Hepatology; Surgery
GA 6M4UM
UT WOS:000827186100001
PM 35767384
OA Green Published, hybrid
DA 2024-01-22
ER

PT J
AU She, ZF
   Yan, XP
   Ma, F
   Wang, HH
   Yang, H
   Shi, AH
   Wang, L
   Qi, X
   Xiao, B
   Zou, YL
   Lv, Y
AF She, Zhan-Fei
   Yan, Xiao-Peng
   Ma, Feng
   Wang, Hao-Hua
   Yang, Huan
   Shi, Ai-Hua
   Wang, Liang
   Qi, Xin
   Xiao, Bin
   Zou, Yu-Liang
   Lv, Yi
TI Treatment of rectovaginal fistula by magnetic compression
SO INTERNATIONAL UROGYNECOLOGY JOURNAL
LA English
DT Article
DE Rectovaginal fistula; Magnetic compression anastomosis; Surgery; Pig
   model
ID ENDORECTAL ADVANCEMENT FLAP; CROHNS-DISEASE; ANASTOMOSIS; REPAIR;
   MANAGEMENT; OUTCOMES
AB Rectovaginal fistula (RVF) is an abnormal epithelium-lined connection between the rectum and vagina. The primary effective treatment is surgical repair, but recurrence remains a challenge. Magnetic compression anastomosis (MCA), an alternative to suturing, has been developed to generate an anastomosis between various hollow viscera. We hypothesized that the MCA approach could be used to treat RVF.
   We designed a novel MCA device for RVF treatment and evaluated the magnetic compression procedure in a RVF pig model in comparison with the traditional suturing procedure. Following satisfactory outcomes, we also applied the MCA procedure to a human patient with recurrent RVF. The MCA device was designed based on the anatomical characteristics of the pig vagina and previous literature. The pig RVF model were established surgically (n = 12), and compression and control groups were each treated. The data were analyzed by one-way analysis of variance.
   qqExcept in one animal in each group, the RVF site was smooth and healing was complete. Histological analysis confirmed complete healing of the RVF with high histological continuity to neighboring tissues. The compression procedure applied to our patient with RVF was successful. The patient recovered quickly without complications, and RVF did not recur during a 15-month follow-up.
   From this preliminary investigation, MCA using our novel device appears to be a safe, simple, and effective nonsurgical procedure for the treatment of RVF.
C1 [She, Zhan-Fei; Yan, Xiao-Peng; Yang, Huan; Lv, Yi] Xi An Jiao Tong Univ, Affiliated Hosp 1, Dept Hepatobiliary Surg, Xian 710061, Shaanxi Provinc, Peoples R China.
   [She, Zhan-Fei; Yan, Xiao-Peng; Ma, Feng; Wang, Hao-Hua; Yang, Huan; Shi, Ai-Hua; Lv, Yi] Xi An Jiao Tong Univ, XJTU Res Inst Adv Surg Technol & Engn, Xian 710061, Shaanxi Provinc, Peoples R China.
   [She, Zhan-Fei; Yan, Xiao-Peng; Ma, Feng; Wang, Hao-Hua; Yang, Huan; Shi, Ai-Hua; Lv, Yi] Regenerat Med & Surg Engn Res Ctr Shaanxi Prov, Xian 710061, Shaanxi Provinc, Peoples R China.
   [She, Zhan-Fei; Wang, Liang; Qi, Xin; Xiao, Bin] Ordos Cent Hosp, Dept Gen Surg, Ordos 017000, Inner Mongolia, Peoples R China.
   [Zou, Yu-Liang] Xi An Jiao Tong Univ, Affiliated Hosp 1, Dept Obstet & Gynecol, Xian 710061, Shaanxi Provinc, Peoples R China.
C3 Xi'an Jiaotong University; Xi'an Jiaotong University; Xi'an Jiaotong
   University
RP Lv, Y (通讯作者)，Xi An Jiao Tong Univ, Affiliated Hosp 1, Dept Hepatobiliary Surg, Xian 710061, Shaanxi Provinc, Peoples R China.; Lv, Y (通讯作者)，Xi An Jiao Tong Univ, XJTU Res Inst Adv Surg Technol & Engn, Xian 710061, Shaanxi Provinc, Peoples R China.; Lv, Y (通讯作者)，Regenerat Med & Surg Engn Res Ctr Shaanxi Prov, Xian 710061, Shaanxi Provinc, Peoples R China.
EM luyi169@126.com
RI Yan, Xiaopeng/GWV-6620-2022
FU National Natural Science of Foundation of China [81460134]
FX This study was supported by the National Natural Science of Foundation
   of China (No. 81460134).
CR Adelowo A, 2014, FEMALE PELVIC MED RE, V20, P52, DOI 10.1097/SPV.0b013e3182a33194
   Browning A, 2015, INT J GYNECOL OBSTET, V131, P70, DOI 10.1016/j.ijgo.2015.05.012
   Champagne BJ, 2010, SURG CLIN N AM, V90, P69, DOI 10.1016/j.suc.2009.09.003
   Chew SSB, 2004, AUST NZ J OBSTET GYN, V44, P68, DOI 10.1111/j.1479-828X.2004.00175.x
   Erdmann D, 2004, J VASC SURG, V40, P505, DOI 10.1016/j.jvs.2004.05.026
   Fürst A, 2008, INT J COLORECTAL DIS, V23, P349, DOI 10.1007/s00384-007-0413-9
   Gonzales KD, 2012, J PEDIATR SURG, V47, P1291, DOI 10.1016/j.jpedsurg.2012.03.042
   Halverson AL, 2001, SURGERY, V130, P753, DOI 10.1067/msy.2001.116905
   HERBST F, 1994, BRIT J SURG, V81, P1534, DOI 10.1002/bjs.1800811046
   HIBBARD LT, 1978, AM J OBSTET GYNECOL, V130, P139, DOI 10.1016/0002-9378(78)90355-1
   Homsi R, 1994, Obstet Gynecol Surv, V49, P803, DOI 10.1097/00006254-199412000-00002
   Jamshidi R, 2009, J PEDIATR SURG, V44, P222, DOI 10.1016/j.jpedsurg.2008.10.044
   Jang SI, 2015, DIGEST ENDOSC, V27, P239, DOI 10.1111/den.12319
   Lambe T, 2014, SURG INNOV, V21, P65, DOI 10.1177/1553350613484824
   LOWRY AC, 1988, DIS COLON RECTUM, V31, P676, DOI 10.1007/BF02552581
   MACRAE HM, 1995, DIS COLON RECTUM, V38, P921, DOI 10.1007/BF02049726
   Mimuro A, 2003, GASTROINTEST ENDOSC, V58, P283, DOI 10.1067/mge.2003.354
   Ommer Andreas, 2012, Ger Med Sci, V10, pDoc15, DOI 10.3205/000166
   Ozuner G, 1996, DIS COLON RECTUM, V39, P10, DOI 10.1007/BF02048261
   Pichakron KO, 2011, J AM COLL SURGEONS, V212, P42, DOI 10.1016/j.jamcollsurg.2010.09.031
   RADCLIFFE AG, 1988, DIS COLON RECTUM, V31, P94, DOI 10.1007/BF02562636
   ROTHENBERGER DA, 1982, DIS COLON RECTUM, V25, P297, DOI 10.1007/BF02553599
   Saclarides TJ, 2002, SURG CLIN N AM, V82, P1261, DOI 10.1016/S0039-6109(02)00055-5
   Sands BE, 2004, CLIN GASTROENTEROL H, V2, P912, DOI 10.1016/S1542-3565(04)00414-8
   Schwenk W, 1997, SURG ENDOSC-ULTRAS, V11, P147, DOI 10.1007/s004649900318
   Sonoda T, 2002, DIS COLON RECTUM, V45, P1622, DOI 10.1007/s10350-004-7249-y
   Teo AYH, 2004, REGION ANESTH PAIN M, V29, P352, DOI 10.1016/j.rapm.2004.03.011
   Tsang CBS, 1997, SURG CLIN N AM, V77, P95, DOI 10.1016/S0039-6109(05)70535-1
   Valente Michael A, 2014, World J Gastrointest Pathophysiol, V5, P487, DOI 10.4291/wjgp.v5.i4.487
   Zhu YF, 2011, WORLD J GASTROENTERO, V17, P963, DOI 10.3748/wjg.v17.i8.963
NR 30
TC 16
Z9 20
U1 0
U2 18
PU SPRINGER LONDON LTD
PI LONDON
PA 236 GRAYS INN RD, 6TH FLOOR, LONDON WC1X 8HL, ENGLAND
SN 0937-3462
EI 1433-3023
J9 INT UROGYNECOL J
JI Int. Urogynecol. J.
PD FEB
PY 2017
VL 28
IS 2
BP 241
EP 247
DI 10.1007/s00192-016-3097-2
PG 7
WC Obstetrics & Gynecology; Urology & Nephrology
WE Science Citation Index Expanded (SCI-EXPANDED)
SC Obstetrics & Gynecology; Urology & Nephrology
GA EK9RI
UT WOS:000394261200008
PM 27530520
DA 2024-01-22
ER

PT J
AU Gay, G
   Delvaux, M
   Fassler, I
AF Gay, G
   Delvaux, M
   Fassler, I
TI Outcome of capsule endoscopy in determining indication and route for
   push-and-pull enteroscopy
SO ENDOSCOPY
LA English
DT Article
ID DOUBLE-BALLOON ENTEROSCOPY; SMALL-INTESTINE; CROHNS-DISEASE; VIDEO
   CAPSULE; ENTEROCLYSIS; DIAGNOSIS; INSERTION; DEPTH
AB Background and Study Aim: Video capsule endoscopy and push-and-pull enteroscopy (PPE), both allow a complete examination of the small bowel in patients with suspected intestinal disorders. Due to the invasiveness of PPE, indications should probably be selective. The aim of the present prospective study was to evaluate the outcome of an approach whereby capsule endoscopy was used to select patients in whom PPE was indicated.
   Patients and Methods: 164 patients were included (90 men; age 54 18 years) with various indications for small-bowel investigation, such as obscure bleeding (n=88), suspected Crohn's (n = 14) or celiac (n = 12) disease, or known or strongly suspected localized diseases such as neoplasms (n = 18) for biopsy. Four patients with a suspected intestinal stenosis underwent PPE without prior capsule endoscopy. In the remaining 160 patients, who had a capsule endoscopy, PPE was selected if there were lesions requiring biopsy or angiodysplasias to be treated by argon plasma coagulation (APC). Regarding the insertion route, an anal PPE was indicated if the capsule transit time from ingestion to arrival at the lesion was >= 75% of the total time from ingestion to arrival at the cecum. After gut cleansing, PPE was performed with general anesthesia, and the small bowel was examined until the lesion was reached or the scope could not be advanced further. if the suspected lesion had not been reached, a second procedure was performed through the alternative route, under the same conditions.
   Results: The diagnostic yield of capsule endoscopy was 75%. According to the indications, 47 PPE procedures were performed in 42 patients, including 33 through the oral route, 4 through the anal route and 5 combined ones. Indications were: suspicion of intestinal tumor (n = 13), celiac disease with chronic bleeding (n = 4), suspicion of Crohn's disease (n = 3), treatment of significant arteriovenous malformations (AVMs) (n = 10), diffuse enteropathies (n = 3), nonsteroidal anti-inflammatory drug (NSAID)-related conditions (n = 2), and obscure digestive bleeding (n = 3). Lesions detected by capsule endoscopy were reached by PPE in all but two cases. The positive predictive value (PPV) of capsule endoscopy to make a correct indication for PPE was 94.7% and the negative predictive value (NPV) was 98.3%. The PPV and NPV of a time index of > 0.75 to start via the anal route were 94.7% and 96.7%. No complications were observed and all patients were discharged the day after the procedure. Follow-up at 9 months showed that capsule endoscopy followed by PPE had positively influenced the management of 90.5% of the patients.
   Conclusions: The use of capsule endoscopy as a filter for PPE results in effective management of patients with various intestinal diseases. Capsule endoscopy can also direct the choice of route of PPE; a time index of > 0.75 appears to reliably indicate an anal route so that a double procedure is required in only about 12% of cases.
C1 CHU Nancy, Dept Internal Med & Digest Dis, F-54511 Vandoeuvre Les Nancy, France.
C3 CHU de Nancy
RP Delvaux, M (通讯作者)，CHU Nancy, Hop Brabois Adultes, Dept Internal Med & Digest Pathol, Tour Drouet, F-54511 Vandoeuvre Les Nancy, France.
EM m.delvaux@chu-nancy.fr
CR American Gastroenterological Assoc, 2000, GASTROENTEROLOGY, V118, P197, DOI 10.1016/S0016-5085(00)82840-1
   Caspari R, 2004, ENDOSCOPY, V36, P1054, DOI 10.1055/s-2004-826041
   Delvaux M, 2004, ENDOSCOPY, V36, P1067, DOI 10.1055/s-2004-826034
   DELVAUX M, 2005, IN PRESS BEST CLIN P
   Ell C, 2002, ENDOSCOPY, V34, P685, DOI 10.1055/s-2002-33446
   Fireman Z, 2004, EUR J GASTROEN HEPAT, V16, P927, DOI 10.1097/00042737-200409000-00019
   Fireman Z, 2003, GUT, V52, P390, DOI 10.1136/gut.52.3.390
   Herrerias JM, 2003, ENDOSCOPY, V35, P564
   Kita H, 2005, GASTROINTEST ENDOSC, V61, P628, DOI 10.1016/S0016-5107(05)00130-6
   Krevsky B, 1991, Gastroenterology, V100, P838
   Lewis BS, 2002, GASTROINTEST ENDOSC, V56, P349, DOI 10.1067/mge.2002.126906
   May A, 2005, ENDOSCOPY, V37, P66, DOI 10.1055/s-2004-826177
   Meron GD, 2000, GASTROINTEST ENDOSC, V52, P817, DOI 10.1067/mge.2000.110204
   MOCH A, 1994, AM J ROENTGENOL, V163, P1381, DOI 10.2214/ajr.163.6.7992733
   Mosca S, 2001, ENDOSCOPY, V33, P1082
   Nakamura M, 2005, GASTROINTEST ENDOSC, V61, pAB176, DOI 10.1016/S0016-5107(05)00981-8
   Orjollet-Lecoanet C, 2000, J RADIOL, V81, P618
   Pennazio M, 2004, GASTROENTEROLOGY, V126, P643, DOI 10.1053/j.gastro.2003.11.057
   Saurin JC, 2003, ENDOSCOPY, V35, P576
   Saurin JC, 2005, ENDOSCOPY, V37, P318, DOI 10.1055/s-2005-861114
   Schmit A, 1996, DIGEST DIS SCI, V41, P2348, DOI 10.1007/BF02100126
   Shiba M, 2005, GASTROINTEST ENDOSC, V61, pAB182, DOI 10.1016/S0016-5107(05)01002-3
   Umschaden HW, 2000, RADIOLOGY, V215, P717, DOI 10.1148/radiology.215.3.r00jn12717
   Van Gossum A, 2003, ACTA GASTRO-ENT BELG, V66, P199
   WAYE JD, 1992, ENDOSCOPY, V24, P68, DOI 10.1055/s-2007-1010444
   Yamamoto H, 2003, GASTROENTEROLOGY, V125, P1556, DOI 10.1016/j.gastro.2003.03.004
   Yamamoto H, 2001, GASTROINTEST ENDOSC, V53, P216, DOI 10.1067/mge.2001.112181
   Yamamoto H, 2004, CLIN GASTROENTEROL H, V2, P1010, DOI 10.1016/S1542-3565(04)00453-7
NR 28
TC 173
Z9 191
U1 0
U2 1
PU GEORG THIEME VERLAG KG
PI STUTTGART
PA RUDIGERSTR 14, D-70469 STUTTGART, GERMANY
SN 0013-726X
EI 1438-8812
J9 ENDOSCOPY
JI Endoscopy
PD JAN
PY 2006
VL 38
IS 1
BP 49
EP 58
DI 10.1055/s-2005-921176
PG 10
WC Gastroenterology & Hepatology; Surgery
WE Science Citation Index Expanded (SCI-EXPANDED)
SC Gastroenterology & Hepatology; Surgery
GA 003EF
UT WOS:000234663700011
PM 16429355
DA 2024-01-22
ER

PT J
AU Tokuyasu, N
   Shomori, K
   Amano, K
   Honjo, S
   Sakamoto, T
   Watanabe, J
   Amisaki, M
   Morimoto, M
   Uchinaka, E
   Yagyu, T
   Saito, H
   Ito, H
   Fujiwara, Y
AF Tokuyasu, Naruo
   Shomori, Kohei
   Amano, Kuniki
   Honjo, Soichiro
   Sakamoto, Teruhisa
   Watanabe, Joji
   Amisaki, Masataka
   Morimoto, Masaki
   Uchinaka, Ei
   Yagyu, Takuki
   Saito, Hiroaki
   Ito, Hisao
   Fujiwara, Yoshiyuki
TI Indirubin, a Constituent of the Chinese Herbal Medicine Qing-Dai,
   Attenuates Dextran Sulfate Sodium-induced Murine Colitis
SO YONAGO ACTA MEDICA
LA English
DT Article
DE Chinese herbal medicine; DSS-induced colitis model; indirubin;
   inflammatory bowel disease; Qing-Dai
ID INFLAMMATORY-BOWEL-DISEASE; ULCERATIVE-COLITIS; MONOCLONAL-ANTIBODY;
   CROHNS-DISEASE; MOUSE COLITIS; MICE; CELLS; INHIBITION; INDUCTION;
   COMBINATION
AB Background Indirubin, a constituent of the Chinese herbal medicine "Qing-Dai," has anti-cancer and anti-inflammatory activities. We aimed to evaluate the efficacy of indirubin for ameliorating colonic inflammation in a mouse model of inflammatory bowel disease.
   Methods Mice with dextran sulfate sodium (DSS)-induced acute and chronic colitis were treated with indirubin in their diet. Clinical and histologic changes were evaluated. In addition, colon levels of interleukin-6, a critical pro-inflammatory mediator, was detected by enzyme-linked immunosorbent assay.
   Results In the model of acute colitis, indirubin treatment improved the loss of body weight. Histology of colonic tissue revealed that indirubin treatment improved the histology grading of colitis (P = 0.02), the extent of submucosal fibrosis (P = 0.018), the number of mucosal toluidine blue-positive cells (P = 0.004) and colon length (P = 0.01). In the model of chronic colitis, indirubin treatment had no significant effect on pathologic findings except for colon length (P = 0.003). However, Indirubin administration significantly reduced colon levels of interleukin-6 in the chronic-colitis model (P = 0.001).
   Conclusion Our study clearly showed that oral intake of indirubin can improve murine DSS-induced colitis (which mimics human inflammatory bowel disease).
C1 [Tokuyasu, Naruo; Honjo, Soichiro; Sakamoto, Teruhisa; Watanabe, Joji; Amisaki, Masataka; Morimoto, Masaki; Uchinaka, Ei; Yagyu, Takuki; Saito, Hiroaki; Fujiwara, Yoshiyuki] Tottori Univ, Sch Med, Div Surg Oncol, Dept Surg,Fac Med, Yonago, Tottori 6838503, Japan.
   [Tokuyasu, Naruo; Shomori, Kohei; Ito, Hisao] Tottori Univ, Sch Med, Div Organ Pathol, Dept Surg,Fac Med, Yonago, Tottori 6838503, Japan.
   [Amano, Kuniki] Sky Clin, Hiroshima 7320821, Japan.
C3 Tottori University; Tottori University
RP Tokuyasu, N (通讯作者)，Tottori Univ, Sch Med, Div Surg Oncol, Dept Surg,Fac Med, Yonago, Tottori 6838503, Japan.
EM tokuyasu@tottori-u.ac.jp
OI Yagyu, Takuki/0000-0002-0742-8961
CR [Anonymous], CHIN ACAD MED SCI BE
   Axelsson LG, 1998, ALIMENT PHARM THER, V12, P925, DOI 10.1046/j.1365-2036.1998.00357.x
   Chang CN, 1985, ADV CHINESE MED MAT, P369
   CHAPMAN V, 1992, EUR J PHARMACOL, V219, P427, DOI 10.1016/0014-2999(92)90484-L
   Chassaing Benoit, 2014, Curr Protoc Immunol, V104, DOI 10.1002/0471142735.im1525s104
   COOPER HS, 1993, LAB INVEST, V69, P238
   Cooperative Group of Clinical Therapy of Indirubin, 1980, CHINESE J INTERN MED, V1, P132
   Egger B, 2000, DIGESTION, V62, P240, DOI 10.1159/000007822
   Egger B, 1999, DIGEST DIS SCI, V44, P836, DOI 10.1023/A:1026642715764
   Eisenbrand G, 2004, J CANCER RES CLIN, V130, P627, DOI 10.1007/s00432-004-0579-2
   ELSON CO, 1995, GASTROENTEROLOGY, V109, P1344, DOI 10.1016/0016-5085(95)90599-5
   Gao WY, 2016, ACTA HISTOCHEM, V118, P606, DOI 10.1016/j.acthis.2016.06.004
   GRAHAM MF, 1988, GASTROENTEROLOGY, V94, P257, DOI 10.1016/0016-5085(88)90411-8
   HASLER WL, 1995, J PHARMACOL EXP THER, V273, P344
   Institute of Haematology Chinese Academy of Medical Sciences, 1979, CHIN J INT MED, V18, P83
   Ito H, 2004, GASTROENTEROLOGY, V126, P989, DOI 10.1053/j.gastro.2004.01.012
   IWANAGA T, 1994, J GASTROENTEROL, V29, P430, DOI 10.1007/BF02361239
   Ji X J, 1981, Yao Xue Xue Bao, V16, P146
   Jiang S., 1986, CHINICAL J HEMATOLOG, V7, P30
   Kawai S, 2017, J GASTROENTEROL, V52, P904, DOI 10.1007/s00535-016-1292-z
   Kim SA, 2007, CLIN CANCER RES, V13, P253, DOI 10.1158/1078-0432.CCR-06-1154
   Kitajima S, 1999, EXP ANIM TOKYO, V48, P137, DOI 10.1538/expanim.48.137
   Kitajima S, 2000, EXP ANIM TOKYO, V49, P9, DOI 10.1538/expanim.49.9
   Kunikata T, 2000, EUR J PHARMACOL, V410, P93, DOI 10.1016/S0014-2999(00)00879-7
   Liu XM, 1996, BIOCHEM PHARMACOL, V51, P1545, DOI 10.1016/0006-2952(96)00098-6
   Lund PK, 2001, CURR OPIN GASTROEN, V17, P318, DOI 10.1097/00001574-200107000-00004
   Mähler M, 1998, AM J PHYSIOL-GASTR L, V274, pG544, DOI 10.1152/ajpgi.1998.274.3.G544
   Mak NK, 2004, BIOCHEM PHARMACOL, V67, P167, DOI 10.1016/j.bcp.2003.08.020
   Murakami A, 2003, BIOCHEM PHARMACOL, V66, P1253, DOI 10.1016/S0006-2952(03)00446-5
   Murthy S, 1999, ALIMENT PHARM THER, V13, P251
   Naito Y, 2004, INT J MOL MED, V14, P191
   Ohkusa T, 1985, Nihon Shokakibyo Gakkai Zasshi, V82, P1327
   OKAYASU I, 1990, GASTROENTEROLOGY, V98, P694, DOI 10.1016/0016-5085(90)90290-H
   RUSSELL GA, 1969, J AM CHEM SOC, V91, P3851, DOI 10.1021/ja01042a028
   Sugimoto S, 2016, J GASTROENTEROL, V51, P853, DOI 10.1007/s00535-016-1220-2
   Sugimoto S, 2016, DIGESTION, V93, P193, DOI 10.1159/000444217
   TAKIZAWA H, 1995, ADV EXP MED BIOL, V371, P1383
   Yamamoto M, 2000, J IMMUNOL, V164, P4878, DOI 10.4049/jimmunol.164.9.4878
   Zhang Z N, 1985, J Tradit Chin Med, V5, P246
NR 39
TC 18
Z9 20
U1 0
U2 11
PU TOTTORI UNIV, FACULTY MEDICINE
PI YONAGO
PA 86 NISHI-CHO, YONAGO, TOTTORI-KEN 683-8503, JAPAN
SN 0513-5710
J9 YONAGO ACTA MED
JI Yonago Acta Med.
PD JUN
PY 2018
VL 61
IS 2
BP 128
EP 136
DI 10.33160/yam.2018.06.005
PG 9
WC Medicine, Research & Experimental
WE Science Citation Index Expanded (SCI-EXPANDED)
SC Research & Experimental Medicine
GA GK8KE
UT WOS:000436470300005
PM 29946219
OA gold, Green Published
DA 2024-01-22
ER

PT J
AU Wei, R
   Liu, XQ
   Wang, YF
   Dong, JJ
   Wu, FH
   Mackenzie, GG
   Su, ZC
AF Wei, Ran
   Liu, Xingquan
   Wang, Yuefei
   Dong, Junjie
   Wu, Fenghua
   Mackenzie, Gerardo G.
   Su, Zhucheng
TI (-)-Epigallocatechin-3-gallate mitigates cyclophosphamide-induced
   intestinal injury by modulating the tight junctions, inflammation and
   dysbiosis in mice
SO FOOD & FUNCTION
LA English
DT Article
ID EPITHELIAL BARRIER FUNCTION; GREEN TEA POLYPHENOL; GUT MICROBIOTA;
   OXIDATIVE STRESS; IN-VITRO; CROHNS-DISEASE; METABOLISM;
   EPIGALLOCATECHIN-3-GALLATE; CELLS; VIVO
AB Cyclophosphamide (CTX) is an antitumor drug commonly used to treat various cancer types. Unfortunately, its toxic side effects, including gastrointestinal (GI) toxicity, affect treatment compliance and patients' prognosis. Thus, there is a critical need of evaluating strategies that may improve the associated GI toxicity induced by CTX. In this work, we evaluated the capacity of epigallocatechin-3-gallate (EGCG), a major constituent of green tea, to improve the recovery of gut injury induced by CTX in mice. Treatment with CTX for 5 days severely damaged the intestinal structure, increased immune-related cytokines (TNF alpha, IL-10 and IL-21), reduced the expression levels of tight junction proteins (ZO-1, occludin, claudin-1), induced reactive oxygen species, altered the composition of gut microbiota, and reduced short chain fatty acid levels. EGCG treatment, starting one day after the last CTX dose, significantly improved the intestinal structure, ameliorated gut permeability, and restored ZO-1, occludin and claudin-1 levels. Moreover, EGCG reduced TNF alpha, IL-10 and IL-21 levels and decreased oxidative stress by regulating the activities of the antioxidant enzymes catalase, superoxide dismutase and glutathione peroxidase. Finally, EGCG treatment restored the composition of gut microbiota and the levels of the short chain fatty acids. In conclusion, these findings indicate that EGCG may function as an effective bioactive compound to minimize CTX-induced GI tract toxicity.
C1 [Wei, Ran; Su, Zhucheng] Zhejiang Agr & Forestry Univ, Dept Tea Sci, Hangzhou 311300, Peoples R China.
   [Liu, Xingquan; Wu, Fenghua] Zhejiang Agr & Forestry Univ, Dept Food Sci, Hangzhou 311300, Peoples R China.
   [Wang, Yuefei] Zhejiang Univ, Inst Tea Sci, Hangzhou 310058, Peoples R China.
   [Dong, Junjie] Zhejiang Camel Transworld Organ Food Co Ltd, Hangzhou 310041, Peoples R China.
   [Mackenzie, Gerardo G.] Univ Calif Davis, Dept Nutr, Davis, CA 95616 USA.
C3 Zhejiang A&F University; Zhejiang A&F University; Zhejiang University;
   University of California System; University of California Davis
RP Su, ZC (通讯作者)，Zhejiang Agr & Forestry Univ, Dept Tea Sci, Hangzhou 311300, Peoples R China.; Mackenzie, GG (通讯作者)，Univ Calif Davis, Dept Nutr, Davis, CA 95616 USA.
EM ggmackenzie@ucdavis.edu; zhuchengsu@zafu.edu.cn
RI Wang, Xuezhen/IUN-6267-2023; wang, yu/IUQ-6654-2023; Wang,
   Yiping/IZQ-2052-2023; ma, long/JHU-2289-2023; wang, yue/ISA-4119-2023;
   wang, juan/IUO-6218-2023; 魏, 然/HKE-0122-2023; zhang, yu/HNS-5948-2023;
   ZHAO, S/IWV-4219-2023
OI Wei, Ran/0000-0003-2178-5014
FU Agriculture and Social Development Project, Hangzhou [2020ZDSJ0460];
   Zhejiang Agriculture and Forestry University [2020FR049]; NIFA-USDA
   [CA-D-NUT-2397-H]
FX This study was supported by the funds from the Agriculture and Social
   Development Project, Hangzhou (2020ZDSJ0460) and the Zhejiang
   Agriculture and Forestry University (2020FR049) to Ran Wei and NIFA-USDA
   (CA-D-NUT-2397-H) to GGM.
CR AHMED AR, 1984, J AM ACAD DERMATOL, V11, P1115, DOI 10.1016/S0190-9622(84)80193-0
   Allam-Ndoul B, 2020, INT J MOL SCI, V21, DOI 10.3390/ijms21176402
   Anderson JM, 2001, NEWS PHYSIOL SCI, V16, P126
   Bedke T, 2019, SEMIN IMMUNOL, V44, DOI 10.1016/j.smim.2019.101335
   Bhattacharyya A, 2014, PHYSIOL REV, V94, P329, DOI 10.1152/physrev.00040.2012
   Bianchi F, 2011, FOOD CHEM, V129, P200, DOI 10.1016/j.foodchem.2011.04.022
   Bitzer ZT, 2016, MOL NUTR FOOD RES, V60, P2267, DOI 10.1002/mnfr.201501042
   Bode LM, 2013, AM J CLIN NUTR, V97, P295, DOI 10.3945/ajcn.112.049379
   Byun EB, 2018, CELL PHYSIOL BIOCHEM, V46, P2072, DOI 10.1159/000489447
   Cai GF, 2021, FOOD FUNCT, V12, P6863, DOI [10.1039/d1fo01008e, 10.1039/D1FO01008E]
   Cardoso-Silva D, 2019, NUTRIENTS, V11, DOI 10.3390/nu11102325
   Carrasco-Pozo C, 2013, J AGR FOOD CHEM, V61, P5291, DOI 10.1021/jf400150p
   Chiba N, 2007, J CELL PHYSIOL, V213, P126, DOI 10.1002/jcp.21101
   Clavel T, 2009, INT J SYST EVOL MICR, V59, P1805, DOI 10.1099/ijs.0.003087-0
   Das B, 2019, J BIOSCIENCES, V44, DOI 10.1007/s12038-019-9926-y
   Di Lorenzo C, 2021, NUTRIENTS, V13, DOI 10.3390/nu13010273
   Ding Y, 2019, FOOD FUNCT, V10, P3671, DOI [10.1039/c9fo00638a, 10.1039/C9FO00638A]
   Emadi A, 2009, NAT REV CLIN ONCOL, V6, P638, DOI 10.1038/nrclinonc.2009.146
   Everard A, 2011, DIABETES, V60, P2775, DOI 10.2337/db11-0227
   Feng G, 2021, INT J BIOL MACROMOL, V187, P931, DOI 10.1016/j.ijbiomac.2021.08.008
   GOLDBERG MA, 1986, BLOOD, V68, P1114
   Han X, 2020, FOOD FUNCT, V11, P5992, DOI [10.1039/d0fo00008f, 10.1039/D0FO00008F]
   Henning SM, 2018, EUR J NUTR, V57, P2759, DOI 10.1007/s00394-017-1542-8
   Queipo-Ortuño MI, 2012, AM J CLIN NUTR, V95, P1323, DOI 10.3945/ajcn.111.027847
   Jeelani R, 2017, FREE RADICAL BIO MED, V110, P11, DOI 10.1016/j.freeradbiomed.2017.05.006
   Jia W, 2008, NAT REV DRUG DISCOV, V7, P123, DOI 10.1038/nrd2505
   Jiang CM, 2017, J ALZHEIMERS DIS, V58, P1, DOI 10.3233/JAD-161141
   Kawai K, 2004, J ALLERGY CLIN IMMUN, V113, P1211, DOI 10.1016/j.jaci.2004.02.044
   Kutschera M, 2011, J APPL MICROBIOL, V111, P165, DOI 10.1111/j.1365-2672.2011.05025.x
   La Fata G, 2018, PROBIOTICS ANTIMICRO, V10, P11, DOI 10.1007/s12602-017-9322-6
   Lagkouvardos I, 2019, MICROBIOME, V7, DOI 10.1186/s40168-019-0637-2
   Lauw FN, 2000, J IMMUNOL, V165, P2783, DOI 10.4049/jimmunol.165.5.2783
   Lee SI, 2017, SCI REP-UK, V7, DOI 10.1038/s41598-017-16561-5
   Li CP, 2021, CARBOHYD POLYM, V261, DOI 10.1016/j.carbpol.2021.117876
   Lynch SV, 2016, ANN AM THORAC SOC, V13, pS51, DOI 10.1513/AnnalsATS.201507-451MG
   Ma XW, 2018, FRONT PHARMACOL, V9, DOI 10.3389/fphar.2018.00944
   Magne F, 2020, NUTRIENTS, V12, DOI 10.3390/nu12051474
   Maynard C, 2018, SUBCELL BIOCHEM, V90, P351, DOI 10.1007/978-981-13-2835-0_12
   McDonald GB, 2003, BLOOD, V101, P2043, DOI 10.1182/blood-2002-06-1860
   McGuckin MA, 2009, INFLAMM BOWEL DIS, V15, P100, DOI 10.1002/ibd.20539
   Million M., 2018, Hum. Microbiome J., V7-8, P23, DOI DOI 10.1016/J.HUMIC.2018.01.004
   Nagalingam NA, 2011, INFLAMM BOWEL DIS, V17, P917, DOI 10.1002/ibd.21462
   Nagle DG, 2006, PHYTOCHEMISTRY, V67, P1849, DOI 10.1016/j.phytochem.2006.06.020
   Nakagawa K, 1997, J NUTR SCI VITAMINOL, V43, P679, DOI 10.3177/jnsv.43.679
   Odenwald MA, 2017, NAT REV GASTRO HEPAT, V14, P9, DOI 10.1038/nrgastro.2016.169
   Ojeda P, 2016, J NUTR BIOCHEM, V28, P191, DOI 10.1016/j.jnutbio.2015.08.013
   OKUBO T, 1992, BIOSCI BIOTECH BIOCH, V56, P588, DOI 10.1271/bbb.56.588
   Patterson E, 2016, POSTGRAD MED J, V92, P286, DOI 10.1136/postgradmedj-2015-133285
   Potenza MA, 2007, AM J PHYSIOL-ENDOC M, V292, pE1378, DOI 10.1152/ajpendo.00698.2006
   Rau M, 2018, UNITED EUR GASTROENT, V6, P1496, DOI 10.1177/2050640618804444
   Rehman MU, 2012, MOL CELL BIOCHEM, V365, P119, DOI 10.1007/s11010-012-1250-x
   Remely M, 2017, OXID MED CELL LONGEV, V2017, DOI 10.1155/2017/3079148
   Ríos-Covián D, 2016, FRONT MICROBIOL, V7, DOI 10.3389/fmicb.2016.00185
   Ritchie LE, 2015, FEMS MICROBIOL ECOL, V91, DOI 10.1093/femsec/fiv008
   Ruan JW, 2017, NAT MICROBIOL, V2, DOI 10.1038/nmicrobiol.2016.220
   Sánchez B, 2017, MOL NUTR FOOD RES, V61, DOI 10.1002/mnfr.201600240
   de Medina FS, 2014, INFLAMM BOWEL DIS, V20, P2394, DOI 10.1097/MIB.0000000000000204
   Selma MV, 2017, FRONT MICROBIOL, V8, DOI 10.3389/fmicb.2017.01521
   Shen TCD, 2016, PLOS ONE, V11, DOI 10.1371/journal.pone.0155620
   Shi HJ, 2017, FOOD FUNCT, V8, P3383, DOI 10.1039/c7fo00932a
   Shruthi S, 2021, ENVIRON TOXICOL, V36, P123, DOI 10.1002/tox.23018
   Song J, 2019, J ANIM PHYSIOL AN N, V103, P1030, DOI 10.1111/jpn.13062
   STILLWELL TJ, 1988, CANCER, V61, P451, DOI 10.1002/1097-0142(19880201)61:3<451::AID-CNCR2820610308>3.0.CO;2-G
   Stojanov S, 2020, MICROORGANISMS, V8, DOI 10.3390/microorganisms8111715
   Sulkowska M, 1998, EXP TOXICOL PATHOL, V50, P209
   Takagaki A, 2010, J AGR FOOD CHEM, V58, P1313, DOI 10.1021/jf903375s
   Teshima CW, 2012, ANN NY ACAD SCI, V1258, P159, DOI 10.1111/j.1749-6632.2012.06612.x
   Thomson A, 1998, DIGEST DIS, V16, P152, DOI 10.1159/000016859
   Tilg H, 2002, GUT, V50, P191, DOI 10.1136/gut.50.2.191
   TILG H, 2020, NAT REV IMMUNOL, V20, P40, DOI DOI 10.1038/S41577-019-0198-4
   Tsukamoto-Sen S, 2021, FOOD FUNCT, V12, P825, DOI [10.1039/d0fo02051f, 10.1039/D0FO02051F]
   Vacca M, 2020, MICROORGANISMS, V8, DOI 10.3390/microorganisms8040573
   Wan MLY, 2016, MOL NUTR FOOD RES, V60, P1048, DOI 10.1002/mnfr.201500992
   Wang X, 2010, J ETHNOPHARMACOL, V127, P424, DOI 10.1016/j.jep.2009.10.022
   Wang XH, 2019, PHARMACOL REP, V71, P929, DOI 10.1016/j.pharep.2019.05.004
   Wei R, 2020, ARCH BIOCHEM BIOPHYS, V692, DOI 10.1016/j.abb.2020.108546
   Wei R, 2018, FOOD FUNCT, V9, P5682, DOI 10.1039/c8fo01397g
   WINKELSTEIN A, 1973, BLOOD, V41, P273, DOI 10.1182/blood.V41.2.273.273
   Xie LW, 2020, FREE RADICAL BIO MED, V161, P175, DOI 10.1016/j.freeradbiomed.2020.10.012
   Xue B, 2017, CAN J GASTROENTEROL, V2017, DOI 10.1155/2017/3057268
   Yang J, 2013, EUR J PHARMACOL, V714, P120, DOI 10.1016/j.ejphar.2013.06.006
   Ying MX, 2020, CARBOHYD POLYM, V235, DOI 10.1016/j.carbpol.2020.115957
   Zhang HS, 2014, APPL ENVIRON MICROB, V80, P7551, DOI 10.1128/AEM.02676-14
   Zhang JM, 2007, INT ANESTHESIOL CLIN, V45, P27, DOI 10.1097/AIA.0b013e318034194e
   Zhang TH, 2016, NUTRIENTS, V8, DOI 10.3390/nu8120728
NR 85
TC 18
Z9 20
U1 2
U2 41
PU ROYAL SOC CHEMISTRY
PI CAMBRIDGE
PA THOMAS GRAHAM HOUSE, SCIENCE PARK, MILTON RD, CAMBRIDGE CB4 0WF, CAMBS,
   ENGLAND
SN 2042-6496
EI 2042-650X
J9 FOOD FUNCT
JI Food Funct.
PD NOV 15
PY 2021
VL 12
IS 22
BP 11671
EP 11685
DI 10.1039/d1fo01848e
EA NOV 2021
PG 15
WC Biochemistry & Molecular Biology; Food Science & Technology
WE Science Citation Index Expanded (SCI-EXPANDED)
SC Biochemistry & Molecular Biology; Food Science & Technology
GA WX2YO
UT WOS:000714136100001
PM 34730149
OA Green Submitted
DA 2024-01-22
ER

PT J
AU Ladipo, JE
   He, ZP
   Chikwava, K
   Robbins, K
   Beri, J
   Molle-Rios, Z
AF Ladipo, Jennifer Ezirike
   He, Zhaoping
   Chikwava, Kudakwashe
   Robbins, Katherine
   Beri, Jonathan
   Molle-Rios, Zarela
TI Oncostatin-M Does Not Predict Treatment Response in Inflammatory Bowel
   Disease in a Pediatric Cohort
SO JOURNAL OF PEDIATRIC GASTROENTEROLOGY AND NUTRITION
LA English
DT Article
DE oncostatin-M; pediatric inflammatory bowel disease; refractory disease;
   tumor necrosis factor antagonist
ID CROHNS-DISEASE; MAINTENANCE THERAPY; ACTIVITY INDEX; INDUCTION;
   USTEKINUMAB; VALIDATION
AB Objectives: This study aimed to determine whether mRNA expression of oncostatin-M (OSM) and its receptor (OSMR) in initial, pre-treatment intestinal biopsies is predictive of response to tumor necrosis factor antagonists (anti-TNF) in a pediatric inflammatory bowel disease (IBD) cohort. Secondary outcomes correlated OSM and OSMR expression with demographic variables; IBD type, extent, phenotype, and severity; laboratory values; and endoscopic findings. Methods: A retrospective chart review was conducted on 98 pediatric patients. Patients' clinical courses were stratified as follows: failed anti-TNF (n = 14), quiescent on anti-TNF (n = 36), anti-TNF naive (n = 19), and age-matched non-IBD controls (n = 29). The mRNA from each patient's pre-treatment ileal or colonic biopsy was isolated, and expression of OSM and OSMR was analyzed. Results: There was no difference in OSM or OSMR expression among the three IBD groups; however, expression was significantly higher in patients with IBD than non-IBD controls (P < 0.001). OSM and OSMR were more highly expressed in patients with ulcerative colitis (UC) with a Mayo score of 3 (P = 0.0092 and P = 0.0313, respectively). High OSM expression correlated with severe disease activity indices at diagnosis (P = 0.002), anemia at diagnosis (P = 0.0236), and need for immunomodulators (P = 0.0193) and steroids (P = 0.0273) during patients' clinical courses. Conclusions: OSM and OSMR expression were not predictive of response to anti-TNF in our pediatric cohort. OSM expression did correlate with IBD compared with healthy controls as well as with several clinical indicators of severe IBD.
C1 [Ladipo, Jennifer Ezirike; Beri, Jonathan; Molle-Rios, Zarela] Nemours Alfred I duPont Hosp Children, Div Pediat Gastroenterol, Wilmington, DE USA.
   [Chikwava, Kudakwashe] Nemours Alfred I duPont Hosp Children, Div Pathol, Wilmington, DE USA.
   [He, Zhaoping; Robbins, Katherine] Nemours Alfred I duPont Hosp Children, Nemours Biomed Res, Wilmington, DE USA.
   [Ladipo, Jennifer Ezirike] Inova Childrens Hosp, Div Pediat Gastroenterol, Fairfax, VA USA.
   [Ladipo, Jennifer Ezirike] Pediat Specialists Virginia, Div Pediat Gastroenterol, Fairfax, VA USA.
C3 Nemours Alfred I. duPont Hospital for Children; Nemours Alfred I. duPont
   Hospital for Children; Nemours Alfred I. duPont Hospital for Children;
   Inova Fairfax Hospital
RP Molle-Rios, Z (通讯作者)，1600 Rockland Rd, Wilmington, DE 19803 USA.
EM Zarela.MolleRios@nemours.org
OI Molle Rios, Zarela/0000-0001-6495-0812; He, Zhaoping/0000-0002-4722-1674
FU Nemours Biomedical Research Department
FX Nemours Biomedical Research Department.
CR Beigel F, 2014, PLOS ONE, V9, DOI 10.1371/journal.pone.0093498
   Ben-Horin S, 2014, AUTOIMMUN REV, V13, P24, DOI 10.1016/j.autrev.2013.06.002
   Bertani L, 2020, ALIMENT PHARM THER, V52, P284, DOI 10.1111/apt.15870
   Bressenot AM, 2015, ALIMENT PHARM THER, V42, P957, DOI 10.1111/apt.13375
   Burke KE, 2018, INFLAMM BOWEL DIS, V24, P1840, DOI 10.1093/ibd/izy083
   Colman RJ, 2021, INFLAMM BOWEL DIS, V27, P1045, DOI 10.1093/ibd/izaa241
   Feagan BG, 2016, NEW ENGL J MED, V375, P1946, DOI 10.1056/NEJMoa1602773
   Gaujoux R, 2019, GUT, V68, P604, DOI 10.1136/gutjnl-2017-315494
   HYAMS JS, 1991, J PEDIATR GASTR NUTR, V12, P439, DOI 10.1097/00005176-199105000-00005
   Kelsen J, 2008, INFLAMM BOWEL DIS, V14, pS9, DOI 10.1002/ibd.20560
   Kim WM, 2017, NAT MED, V23, P535, DOI 10.1038/nm.4338
   Levine A, 2011, INFLAMM BOWEL DIS, V17, P1314, DOI 10.1002/ibd.21493
   Minar P, 2019, CROHNS COLITIS 360, V1, DOI 10.1093/crocol/otz026
   Novak G, 2017, COCHRANE DB SYST REV, DOI 10.1002/14651858.CD012351.pub2
   Pothoven KL, 2017, TISSUE BARRIERS, V5, DOI 10.1080/21688370.2017.1341367
   Sands BE, 2019, NEW ENGL J MED, V381, P1201, DOI 10.1056/NEJMoa1900750
   Sands BE, 2014, GASTROENTEROLOGY, V147, P618, DOI 10.1053/j.gastro.2014.05.008
   Taavela J, 2019, BMC GASTROENTEROL, V19, DOI 10.1186/s12876-019-1089-7
   Turner D, 2007, GASTROENTEROLOGY, V133, P423, DOI 10.1053/j.gastro.2007.05.029
   Turner D, 2012, INFLAMM BOWEL DIS, V18, P55, DOI 10.1002/ibd.21649
   Ungar B, 2016, CLIN GASTROENTEROL H, V14, P550, DOI 10.1016/j.cgh.2015.10.025
   West NR, 2017, NAT MED, V23, P579, DOI 10.1038/nm.4307
   Yamada S, 2014, BMC GASTROENTEROL, V14, DOI 10.1186/1471-230X-14-80
   Zhou HY, 2019, J CROHNS COLITIS, V13, P702, DOI 10.1093/ecco-jcc/jjy217
NR 24
TC 2
Z9 3
U1 0
U2 7
PU LIPPINCOTT WILLIAMS & WILKINS
PI PHILADELPHIA
PA TWO COMMERCE SQ, 2001 MARKET ST, PHILADELPHIA, PA 19103 USA
SN 0277-2116
EI 1536-4801
J9 J PEDIATR GASTR NUTR
JI J. Pediatr. Gastroenterol. Nutr.
PD SEP
PY 2021
VL 73
IS 3
BP 352
EP 357
DI 10.1097/MPG.0000000000003201
PG 6
WC Gastroenterology & Hepatology; Nutrition & Dietetics; Pediatrics
WE Science Citation Index Expanded (SCI-EXPANDED)
SC Gastroenterology & Hepatology; Nutrition & Dietetics; Pediatrics
GA TX4LP
UT WOS:000683060000020
PM 34117193
OA Bronze
DA 2024-01-22
ER

PT J
AU Naftali, T
   Eindor-Abarbanel, A
   Ruhimovich, N
   Shitrit, ABG
   Sklerovsky-Benjaminov, F
   Konikoff, F
   Matalon, S
   Shirin, H
   Milgrom, Y
   Ziv-Baran, T
   Broide, E
AF Naftali, Timna
   Eindor-Abarbanel, Adi
   Ruhimovich, Nahum
   Shitrit, Ariella Bar-Gil
   Sklerovsky-Benjaminov, Fabiana
   Konikoff, Fred
   Matalon, Shay
   Shirin, Haim
   Milgrom, Yael
   Ziv-Baran, Tomer
   Broide, Efrat
TI The Relationship between Gender, Severity of Disease, Treatment Type,
   and Employment Outcome in Patients with Inflammatory Bowel Disease in
   Israel
SO CANADIAN JOURNAL OF GASTROENTEROLOGY AND HEPATOLOGY
LA English
DT Article
ID CROHNS-DISEASE; DISABILITY; ADALIMUMAB; INFLIXIMAB; THERAPY; SAFETY
AB Introduction. Since individuals with IBD typically experience symptoms during their prime years of employment, it raises the question about IBD impact on employment status. Most studies concentrated on absenteeism from work with varying results in different populations. However, absenteeism reflects only one dimension of the ability to work and does not expose the problem of inability to hold a full-time job. Aims. To evaluate the influence of IBD on unemployment and working hours in Israel. Secondary aims were to investigate the correlation between working hours and the type of medical treatment and the impact of severity of disease. Patients and Methods. Demographic data, employment status, number of weekly working hours, and disease parameters. The data was compared to that of the general Israeli population extracted from the website of the Central Bureau of Statistics. Results. 242 IBD patients were interviewed. Patients median age was 37.04(IQR 30.23-44.68) years and 88 (36.4%) were men and 154 (63.6%) women. Diagnosis of CD was established in 167 (69%) patients and UC in 65 (26.9%). There was no significant reduction in employment rates or working hours among the IBD patients comparing to the general population. Immunosuppressive or biologic treatment did not influence employment status. The unemployed patients had higher disease severity (median 7.33, IQR 5-10.66) compared to employed patients (median 6, IQR 3.66-7.66; p-0.003). Conclusions. Although IBD patients in Israel do not have higher unemployment, those with severe disease have lower proportion of employment.
C1 [Naftali, Timna; Ruhimovich, Nahum; Sklerovsky-Benjaminov, Fabiana; Konikoff, Fred] Tel Aviv Univ, Sackler Sch Med, Meir Med Ctr, Dept Gastroenterol & Hepatol, Tel Aviv, Israel.
   [Eindor-Abarbanel, Adi; Matalon, Shay; Shirin, Haim; Broide, Efrat] Tel Aviv Univ, Sackler Sch Med, Kamila Gonczarowski Inst Gastroenterol & Liver Di, Assaf Harofeh Med Ctr, Tel Aviv, Israel.
   [Shitrit, Ariella Bar-Gil; Milgrom, Yael] Shaare Zedek Med Ctr, Digest Dis Inst, Jerusalem, Israel.
   [Ziv-Baran, Tomer] Tel Aviv Univ, Sackler Fac Med, Sch Publ Hlth, Dept Epidemiol & Prevent Med, Tel Aviv, Israel.
C3 Sackler Faculty of Medicine; Sackler Faculty of Medicine; Shamir Medical
   Center (Assaf Harofeh); Hebrew University of Jerusalem; Shaare Zedek
   Medical Center; Sackler Faculty of Medicine
RP Eindor-Abarbanel, A (通讯作者)，Tel Aviv Univ, Sackler Sch Med, Kamila Gonczarowski Inst Gastroenterol & Liver Di, Assaf Harofeh Med Ctr, Tel Aviv, Israel.
EM adiabarbanel@gmail.com
RI Ziv-Baran, Tomer/AAA-8408-2022; Naftali, Timna/AAQ-8257-2021
OI Naftali, Timna/0000-0002-8931-6524; Milgrom, Yael/0000-0002-1749-5383;
   Shirin, Haim/0000-0002-3375-4963
CR Balzola F., 2012, INFLAMM BOWEL DIS MO, V13, P18
   Blonski W, 2007, INFLAMM BOWEL DIS, V13, P769, DOI 10.1002/ibd.20027
   Chandler M, 2011, INFLAMM BOWEL DIS, V17, pS41, DOI 10.1093/ibd/17.supplement1.S41c
   Chen JM, 2017, WORLD J GASTROENTERO, V23, P8235, DOI 10.3748/wjg.v23.i46.8235
   Cosnes J, 2011, GASTROENTEROLOGY, V140, P1785, DOI 10.1053/j.gastro.2011.01.055
   Danese S, 2011, NEW ENGL J MED, V365, P1713, DOI 10.1056/NEJMra1102942
   Evstatiev R., 2011, INFLAMM BOWEL DIS, V11, P152
   Fiorino G, 2011, EXPERT OPIN BIOL TH, V11, P109, DOI 10.1517/14712598.2011.541435
   Gibson TB, 2008, J OCCUP ENVIRON MED, V50, P1261, DOI 10.1097/JOM.0b013e318181b8ca
   Grimes I, 2012, INFLAMM BOWEL DIS, V18, pS14, DOI 10.1097/00054725-201212001-00034
   Guidi L., 2012, INFLIXIMAB PHARM USE, P99
   Gunnarsson C, 2013, J OCCUP ENVIRON MED, V55, P393, DOI 10.1097/JOM.0b013e31827cba48
   Kamm MA, 2001, RES CLIN FORUMS, V24, P79
   Lo B, 2018, ALIMENT PHARM THER, V47, P6, DOI 10.1111/apt.14373
   Magro F, 2010, BIODRUGS, V24, P1, DOI 10.2165/11586300-000000000-00000
   Mahlich J, 2017, BMC PUBLIC HEALTH, V17, DOI 10.1186/s12889-017-4516-0
   MARY JY, 1989, GUT, V30, P983, DOI 10.1136/gut.30.7.983
   Neurath MF, 2017, NAT REV GASTRO HEPAT, V14, P269, DOI 10.1038/nrgastro.2016.208
   Nielsen OH, 2015, FRONT GASTROINT RES, V34, P206, DOI 10.1159/000381607
   Ruel J, 2014, NAT REV GASTRO HEPAT, V11, P88, DOI 10.1038/nrgastro.2013.240
   Sellin JH, 2014, CLIN GASTROENTEROL H, V12, P1338, DOI 10.1016/j.cgh.2014.02.033
   van der Have M, 2015, INFLAMM BOWEL DIS, V21, P369, DOI 10.1097/MIB.0000000000000278
   Vester-Andersen MK, 2015, INFLAMM BOWEL DIS, V21, P2296, DOI 10.1097/MIB.0000000000000493
   Vollebregt PF, 2018, ALIMENT PHARM THER, V47, P1253, DOI 10.1111/apt.14599
NR 24
TC 2
Z9 3
U1 0
U2 2
PU HINDAWI LTD
PI LONDON
PA ADAM HOUSE, 3RD FLR, 1 FITZROY SQ, LONDON, W1T 5HF, ENGLAND
SN 2291-2789
EI 2291-2797
J9 CAN J GASTROENTEROL
JI Can. J. Gastroenterol. Hepatol.
PY 2018
VL 2018
AR 5090849
DI 10.1155/2018/5090849
PG 5
WC Gastroenterology & Hepatology
WE Science Citation Index Expanded (SCI-EXPANDED)
SC Gastroenterology & Hepatology
GA GU4JW
UT WOS:000445251000001
PM 30271766
OA Green Published, gold, Green Submitted
DA 2024-01-22
ER

PT J
AU Lobatón, T
   Ferrante, M
   Rutgeerts, P
   Ballet, V
   Van Assche, G
   Vermeire, S
AF Lobaton, T.
   Ferrante, M.
   Rutgeerts, P.
   Ballet, V.
   Van Assche, G.
   Vermeire, S.
TI Efficacy and safety of anti-TNF therapy in elderly patients with
   inflammatory bowel disease
SO ALIMENTARY PHARMACOLOGY & THERAPEUTICS
LA English
DT Article
ID CROHNS-DISEASE; LONG-TERM; INFLIXIMAB; AGE; IMMUNOMODULATORS;
   EPIDEMIOLOGY; INFECTIONS; VALIDATION; MORTALITY; REGISTRY
AB BackgroundThe general increased life expectancy is reflected in the age of patients with inflammatory bowel disease (IBD). The knowledge about efficacy and safety of anti-tumour necrosis factor (TNF) therapy in elderly is scarce and conflicting.
   AimTo assess the efficacy and safety of anti-TNF therapy in elderly patients taking into account eventual comorbidity.
   MethodsObservational and retrospective single-centred study where 66 IBD patients initiating anti-TNF treatment at age 65years (cases: 65 anti-TNF) were compared with 112 IBD patients initiating anti-TNF <65years (controls <65 anti-TNF) and 61 anti-TNF naive IBD patients treated with immunosuppressants (IMS) and/or corticosteroids (CS) 65years (controls 65 IMS/CS). Controls were matched to cases for IBD type, follow-up, disease duration and anti-TNF type. Comorbidity was assessed by using the Charlson Comorbidity Index (CCI). Both efficacy and safety of treatment were adjusted for comorbidity.
   ResultsThe short-term clinical response to anti-TNF at 10weeks was significantly lower in cases: 65 anti-TNF (68% vs. 89%; P<0.001), whereas at 6months, differences were not significant (79.5% vs. 82.8%; P=0.639). The risk for any severe adverse events was higher in cases: 65 anti-TNF than in controls <65 anti-TNF (RR=4.7; P<0.001) or controls 65 IMS/CS (RR=3.09; P=0.0008). Age older than 65 and CCI>0 were independent risk factors for malignancy and mortality regardless of the medication.
   ConclusionElderly patients treated with anti-TNF have a lower rate of short-term clinical response and a higher rate of severe adverse events than the younger patients under the same treatment.
C1 [Lobaton, T.; Ferrante, M.; Rutgeerts, P.; Ballet, V.; Van Assche, G.; Vermeire, S.] Univ Hosp Gasthuisberg, Dept Gastroenterol, Leuven, Belgium.
C3 KU Leuven; University Hospital Leuven
RP Vermeire, S (通讯作者)，Dept Gastroenterol, Herestr 49, B-3000 Louvain, Belgium.
EM severine.vermeire@uzleuven.be
RI Lobaton, Triana/JJE-8353-2023; lobaton, triana/AAL-1604-2020
OI Lobaton, Triana/0000-0003-1817-7704; Vermeire,
   Severine/0000-0001-9942-3019
FU Institut d'Investigacio Biomedica de Bellvitge (IDIBELL), Barcelona
   (Spain); Janssen Biologics; Merck; Tillotts; Ferring; Abbvie; UCB
   Pharma; Prometheus; Amgen; Genentech; BMS; Millenium; Neovacs;
   Actogenics; Janssen-Cilag; MSD; Centocor
FX Triana Lobaton was kindly supported by a grant from the Institut
   d'Investigacio Biomedica de Bellvitge (IDIBELL), Barcelona (Spain).
   Severine Vermeire is senior clinical investigator of the funds for
   Scientific Research (FWO) Flanders, Belgium.; Declaration of personal
   interests: Triana Lobaton has none; Marc Ferrante receives financial
   support for research from Janssen Biologics; lecture fees from Merck,
   Tillotts, Ferring, Abbvie and consultancy from Abbvie, Merck and Janssen
   Biologics; Paul Rutgeerts receives financial support for research from
   UCB Pharma, Abbvie, Janssen Biologics, Merck and Prometheus, lecture
[truncated: 3,906,777 more chars]
