# Supplementary material for: Worldwide research trends in Crohn’s disease treatment over the past 2 decades: a bibliometric analysis
Source: Front Pharmacol. 2024 Oct 8;15:1441785. doi: 10.3389/fphar.2024.1441785 (PMC11493645; doi:10.3389/fphar.2024.1441785)
Supplement: Supplementary file 2 [file DataSheet2.zip › raw data 2/download_37.txt]

FN Clarivate Analytics Web of Science
VR 1.0
PT J
AU Renaud, C
   Ovetchkine, P
   Bortolozzi, P
   Saint-Cyr, C
   Tapiero, B
AF Renaud, Christian
   Ovetchkine, Philippe
   Bortolozzi, Patricia
   Saint-Cyr, Claire
   Tapiero, Bruce
TI Fatal group A Streptococcus purpura fulminans in a child receiving TNF-α
   blocker
SO EUROPEAN JOURNAL OF PEDIATRICS
LA English
DT Article
DE Tumor necrosis factor inhibitor; Group A Streptococcus; Purpura
   fulminans; Immunocompromised host; Etanercept; Systemic juvenile
   idiopathic arthritis
ID TUMOR-NECROSIS-FACTOR; JUVENILE RHEUMATOID-ARTHRITIS;
   INFLAMMATORY-BOWEL-DISEASE; SERIOUS BACTERIAL-INFECTIONS;
   CROHNS-DISEASE; NECROTIZING FASCIITIS; SEPTIC ARTHRITIS; ETANERCEPT;
   INFLIXIMAB; PATIENT
AB Inhibition of tumor necrosis factor alpha (TNF-alpha) is effective in the treatment of many pediatric autoimmune diseases and inflammatory conditions. Commonly available biologic agents blocking TNF-alpha are infliximab, etanercept, and adalimumab. These agents have changed the management of rheumatic diseases in the adult population and are being used more and more in pediatric patients as safety and efficacy have been demonstrated. Infections have been the most commonly reported adverse effects of TNF-alpha inhibition. Granulomatous infections such as tuberculosis are well-known complications, but serious bacterial infections are also reported. We describe a fatal case of purpura fulminans caused by group A Streptococcus in an 8-year-old child with systemic juvenile idiopathic arthritis treated with etanercept. This case highlights the clinical association of severe bacterial infection and TNF-alpha inhibition in children. Pediatricians should educate their patients who are treated with TNF-alpha blockers regarding early warning symptoms and should also have a lower threshold for initiating antibiotic therapy in case of fever.
C1 [Renaud, Christian; Ovetchkine, Philippe; Tapiero, Bruce] Univ Montreal, CHU St Justine, Div Infect Dis, Dept Pediat, Montreal, PQ H3T 1C5, Canada.
   [Bortolozzi, Patricia] Univ Montreal, CHU St Justine, Div Plast Surg, Dept Surg, Montreal, PQ H3T 1C5, Canada.
   [Saint-Cyr, Claire] Univ Montreal, CHU St Justine, Div Rheumatol, Dept Pediat, Montreal, PQ H3T 1C5, Canada.
C3 Universite de Montreal; Centre Hospitalier Universitaire Sainte-Justine;
   Universite de Montreal; Centre Hospitalier Universitaire Sainte-Justine;
   Universite de Montreal; Centre Hospitalier Universitaire Sainte-Justine
RP Tapiero, B (通讯作者)，Univ Montreal, CHU St Justine, Div Infect Dis, Dept Pediat, 3175 Chemin Cote St Catherine, Montreal, PQ H3T 1C5, Canada.
EM bruce_tapiero@ssss.gouv.qc.ca
CR Armbrust W, 2004, RHEUMATOLOGY, V43, P527, DOI 10.1093/rheumatology/keh074
   Baghai M, 2001, MAYO CLIN PROC, V76, P653
   Betrosian AP, 2006, AM J MED SCI, V332, P339, DOI 10.1097/00000441-200612000-00006
   Bongartz T, 2006, JAMA-J AM MED ASSOC, V295, P2275, DOI 10.1001/jama.295.19.2275
   Borrás-Blasco J, 2007, ANN PHARMACOTHER, V41, P341, DOI 10.1345/aph.1H407
   Breda L, 2011, EUR J PEDIATR, V170, P157, DOI 10.1007/s00431-010-1238-z
   Buckland GT, 2007, OPHTHAL PLAST RECONS, V23, P161, DOI 10.1097/01.iop.0000256161.79015.38
   Carter JD, 2000, JCR-J CLIN RHEUMATOL, V6, P80, DOI 10.1097/00124743-200004000-00004
   Chan ATY, 2002, POSTGRAD MED J, V78, P47, DOI 10.1136/pmj.78.915.47
   Choi KH, 2009, RHEUMATOL INT, V29, P463, DOI 10.1007/s00296-008-0695-4
   Curtis JR, 2007, ARTHRITIS RHEUM-US, V56, P1125, DOI 10.1002/art.22504
   de Ridder L, 2007, J PEDIATR GASTR NUTR, V45, P3, DOI 10.1097/MPG.0b013e31803e171c
   Dhodapkar K, 2000, J PEDIATR-US, V137, P562, DOI 10.1067/mpd.2000.109926
   Dixon WG, 2007, ARTHRITIS RHEUM, V56, P2896, DOI 10.1002/art.22808
   Elwood RL, 2003, PEDIATR INFECT DIS J, V22, P286, DOI 10.1097/00006454-200303000-00020
   Farah R, 2006, PHARM WORLD SCI, V28, P123, DOI 10.1007/s11096-006-9022-x
   Benítez-Macías JF, 2008, MED CLIN-BARCELONA, V131, P799, DOI 10.1016/S0025-7753(08)75512-X
   Goode S, 2006, GUT, V55, P590, DOI 10.1136/gut.2005.085449
   Herrlinger KR, 2004, INFLAMM BOWEL DIS, V10, P655, DOI 10.1097/00054725-200409000-00024
   Kapetanovic MC, 2006, RHEUMATOLOGY, V45, P106, DOI 10.1093/rheumatology/kei193
   Keane J, 2001, NEW ENGL J MED, V345, P1098, DOI 10.1056/NEJMoa011110
   Killingley B, 2005, J Infect, V51, pE49, DOI 10.1016/j.jinf.2004.08.015
   Kirby AC, 2005, J INFECT DIS, V191, P1538, DOI 10.1086/429296
   Kroesen S, 2003, RHEUMATOLOGY, V42, P617, DOI 10.1093/rheumatology/keg263
   Lovell DJ, 2006, ARTHRITIS RHEUM, V54, P1987, DOI 10.1002/art.21885
   Lovell DJ, 2000, NEW ENGL J MED, V342, P763, DOI 10.1056/NEJM200003163421103
   Lovell DJ, 2003, ARTHRITIS RHEUM, V48, P218, DOI 10.1002/art.10710
   Mohan AK, 2004, CLIN INFECT DIS, V39, P295, DOI 10.1086/421494
   Mor A, 2006, JCR-J CLIN RHEUMATOL, V12, P87, DOI 10.1097/01.rhu.0000209881.43764.5f
   Morishita K, 2010, CLIN RHEUMATOL, V29, P677, DOI 10.1007/s10067-010-1410-x
   Nuñez-Cornejo C, 2008, INT J CLIN PHARM TH, V46, P193
   Opal SM, 1999, CRIT CARE MED, V27, P1608, DOI 10.1097/00003246-199908000-00039
   Reichardt P, 2002, EUR J PEDIATR, V161, P281, DOI 10.1007/s00431-002-0925-9
   Ritz MA, 2001, INFLAMM BOWEL DIS, V7, P327, DOI 10.1097/00054725-200111000-00009
   Roos JCP, 2006, AM J OPHTHALMOL, V141, P767, DOI 10.1016/j.ajo.2005.11.017
   Saketkoo LA, 2006, INFECT DIS CLIN N AM, V20, P931, DOI 10.1016/j.idc.2006.09.001
   Serrano MS, 2001, ANN PHARMACOTHER, V35, P823
   Stephens MC, 2003, AM J GASTROENTEROL, V98, P104
   Sweet DD, 2007, CAN J EMERG MED, V9, P40
   Waguri-Nagaya Yuko, 2007, Mod Rheumatol, V17, P338, DOI 10.1007/s10165-007-0581-z
   Weinblatt ME, 2009, NEW ENGL J MED, V360, P1770, DOI 10.1056/NEJMcpc0809066
   Zimmer C, 2006, CLIN RHEUMATOL, V25, P430, DOI 10.1007/s10067-005-0008-1
NR 42
TC 14
Z9 14
U1 0
U2 1
PU SPRINGER
PI NEW YORK
PA 233 SPRING ST, NEW YORK, NY 10013 USA
SN 0340-6199
EI 1432-1076
J9 EUR J PEDIATR
JI Eur. J. Pediatr.
PD MAY
PY 2011
VL 170
IS 5
BP 657
EP 660
DI 10.1007/s00431-010-1341-1
PG 4
WC Pediatrics
WE Science Citation Index Expanded (SCI-EXPANDED)
SC Pediatrics
GA 750XY
UT WOS:000289582800015
PM 21063727
DA 2024-01-22
ER

PT J
AU Zhao, HZ
   Zhang, WH
   Cheng, D
   You, LP
   Huang, YA
   Lu, YJ
AF Zhao, HanZheng
   Zhang, WenHui
   Cheng, Die
   You, LiuPing
   Huang, YueNan
   Lu, YanJie
TI Investigating dysbiosis and microbial treatment strategies in
   inflammatory bowel disease based on two modified Koch's postulates
SO FRONTIERS IN MEDICINE
LA English
DT Review
DE Koch's postulates; inflammatory bowel disease; dysbiosis; microbial
   treatment; gut microbiome
ID ENVIRONMENTAL RISK-FACTORS; ACTIVE ULCERATIVE-COLITIS; GUT MICROBIOTA;
   ANTIBIOTIC-THERAPY; INTESTINAL MICROBIOTA; ESCHERICHIA-COLI; REMISSION;
   TRANSPLANTATION; COMBINATION; BUTYRATE
AB Inflammatory bowel disease (IBD) is a chronic non-specific inflammatory disease that occurs in the intestinal tract. It is mainly divided into two subtypes, i.e., the Crohn's disease (CD) and ulcerative colitis (UC). At present, its pathogenesis has not been fully elucidated, but it has been generally believed that the environment, immune disorders, genetic susceptibility, and intestinal microbes are the main factors for the disease pathogenesis. With the development of the sequencing technology, microbial factors have received more and more attention. The gut microbiota is in a state of precise balance with the host, in which the host immune system is tolerant to immunogenic antigens produced by gut commensal microbes. In IBD patients, changes in the balance between pathogenic microorganisms and commensal microbes lead to changes in the composition and diversity of gut microbes, and the balance between microorganisms and the host would be disrupted. This new state is defined as dysbiosis. It has been confirmed, in both clinical and experimental settings, that dysbiosis plays an important role in the occurrence and development of IBD, but the causal relationship between dysbiosis and inflammation has not been elucidated. On the other hand, as a classic research method for pathogen identification, the Koch's postulates sets the standard for verifying the role of pathogens in disease. With the further acknowledgment of the disease pathogenesis, it is realized that the traditional Koch's postulates is not applicable to the etiology research (determination) of infectious diseases. Thus, many researchers have carried out more comprehensive and complex elaboration of Koch's postulates to help people better understand and explain disease pathogenesis through the improved Koch's postulates. Therefore, focusing on the new perspective of the improved Koch's postulates is of great significance for deeply understanding the relationship between dysbiosis and IBD. This article has reviewed the studies on dysbiosis in IBD, the use of microbial agents in the treatment of IBD, and their relationship to the modified Koch's postulates.
C1 [Zhao, HanZheng; You, LiuPing; Huang, YueNan] Harbin Med Univ, Affiliated Hosp 2, Dept Gen Surg, Harbin, Peoples R China.
   [Zhang, WenHui] Harbin Med Univ, Canc Hosp, Dept Pain Med, Harbin, Peoples R China.
   [Cheng, Die; Lu, YanJie] Chengde Med Coll, Canc Res Lab, Chengde, Peoples R China.
C3 Harbin Medical University; Harbin Medical University; Chengde Medical
   University
RP Huang, YA (通讯作者)，Harbin Med Univ, Affiliated Hosp 2, Dept Gen Surg, Harbin, Peoples R China.; Lu, YJ (通讯作者)，Chengde Med Coll, Canc Res Lab, Chengde, Peoples R China.
EM dr-huangyuenan@163.com; 949673924@qq.com
FU Natural Science Foundation of Hebei Province, China; Technology
   Innovation Guidance Project-Science and Technology Work Conference of
   Hebei Provincial Department of Science and Technology; Key Subjects at
   Colleges and Universities of Hebei Province;  [H2020406008]
FX Funding This study was funded by the Natural Science Foundation of Hebei
   Province, China (H2020406008), Technology Innovation Guidance
   Project-Science and Technology Work Conference of Hebei Provincial
   Department of Science and Technology, the Key Subjects at Colleges and
   Universities of Hebei Province.
CR Ananthakrishnan AN, 2015, DIGEST DIS SCI, V60, P290, DOI 10.1007/s10620-014-3350-9
   Arnold GL, 2002, INFLAMM BOWEL DIS, V8, P10, DOI 10.1097/00054725-200201000-00002
   Arumugam M, 2011, NATURE, V473, P174, DOI 10.1038/nature09944
   Bäckhed F, 2012, CELL HOST MICROBE, V12, P611, DOI 10.1016/j.chom.2012.10.012
   Bäumler AJ, 2016, NATURE, V535, P85, DOI 10.1038/nature18849
   Baxter M, 2016, J HOSP INFECT, V92, P117, DOI 10.1016/j.jhin.2015.10.024
   Becker N, 2011, GUT MICROBES, V2, P25, DOI 10.4161/gmic.2.1.14651
   Bibiloni R, 2005, AM J GASTROENTEROL, V100, P1539, DOI 10.1111/j.1572-0241.2005.41794.x
   Braun A, 2009, INFLAMM BOWEL DIS, V15, P1705, DOI 10.1002/ibd.20993
   BURKE DA, 1988, BMJ-BRIT MED J, V297, P102, DOI 10.1136/bmj.297.6641.102
   Buttó LF, 2015, FRONT IMMUNOL, V6, DOI 10.3389/fimmu.2015.00555
   Byndloss MX, 2017, SCIENCE, V357, P570, DOI 10.1126/science.aam9949
   Celiberto LS, 2018, NUTRIENTS, V10, DOI 10.3390/nu10111684
   Chagwedera DN, 2019, CELL METAB, V30, P364, DOI 10.1016/j.cmet.2019.05.002
   Cho JH, 2008, NAT REV IMMUNOL, V8, P458, DOI 10.1038/nri2340
   Costello EK, 2009, SCIENCE, V326, P1694, DOI 10.1126/science.1177486
   Couturier-Maillard A, 2013, J CLIN INVEST, V123, P700, DOI 10.1172/JCI62236
   de Souza HSP, 2016, NAT REV GASTRO HEPAT, V13, P13, DOI [10.1038/nrgastro.2016.186, 10.1038/nrgastro.2015.186]
   Delday M, 2019, INFLAMM BOWEL DIS, V25, P85, DOI 10.1093/ibd/izy281
   dos Reis SA, 2017, NUTR RES, V37, P1, DOI 10.1016/j.nutres.2016.11.009
   Drago L, 2016, EUR J GASTROEN HEPAT, V28, P532, DOI 10.1097/MEG.0000000000000581
   Eckburg PB, 2005, SCIENCE, V308, P1635, DOI 10.1126/science.1110591
   Pérez-Cobas AE, 2013, GUT, V62, P1591, DOI 10.1136/gutjnl-2012-303184
   Rodríguez-Cabezas ME, 2010, CLIN NUTR, V29, P832, DOI 10.1016/j.clnu.2010.05.005
   Eun CS, 2014, INFECT IMMUN, V82, P2239, DOI 10.1128/IAI.01513-13
   Fang HM, 2018, BIOMED RES INT-UK, V2018, DOI 10.1155/2018/8941340
   Fedorak RN, 2015, CLIN GASTROENTEROL H, V13, P928, DOI 10.1016/j.cgh.2014.10.031
   Ferrer M, 2014, GUT MICROBES, V5, P64, DOI 10.4161/gmic.27128
   Frank DN, 2008, CURR OPIN GASTROEN, V24, P4, DOI 10.1097/MOG.0b013e3282f2b0e8
   Fu QH, 2022, ANIM MODEL EXP MED, V5, P297, DOI 10.1002/ame2.12262
   Gassler N, 2001, AM J PHYSIOL-GASTR L, V281, pG216, DOI 10.1152/ajpgi.2001.281.1.G216
   Geremia A, 2014, AUTOIMMUN REV, V13, P3, DOI 10.1016/j.autrev.2013.06.004
   GIAFFER MH, 1992, GUT, V33, P646, DOI 10.1136/gut.33.5.646
   GIBSON GR, 1995, J NUTR, V125, P1401, DOI 10.1093/jn/125.6.1401
   GILAT T, 1989, J CLIN GASTROENTEROL, V11, P392, DOI 10.1097/00004836-198908000-00008
   Gomes-Neto JC, 2017, SCI REP-UK, V7, DOI 10.1038/s41598-017-18014-5
   Graham DB, 2020, NATURE, V578, P527, DOI 10.1038/s41586-020-2025-2
   Gubatan J, 2022, MICROORGANISMS, V10, DOI 10.3390/microorganisms10071371
   Hamer HM, 2010, CLIN NUTR, V29, P738, DOI 10.1016/j.clnu.2010.04.002
   Harbord M, 2017, J CROHNS COLITIS, V11, P769, DOI 10.1093/ecco-jcc/jjx009
   Hawrelak Jason A, 2004, Altern Med Rev, V9, P180
   He RQ, 2022, GUT MICROBES, V14, DOI 10.1080/19490976.2022.2100197
   Huuskonen J, 2004, BRIT J PHARMACOL, V141, P874, DOI 10.1038/sj.bjp.0705682
   Jigaranu AO, 2014, DIGEST DIS, V32, P378, DOI 10.1159/000358141
   Kaplan GG, 2016, LANCET GASTROENTEROL, V1, P307, DOI 10.1016/S2468-1253(16)30077-2
   Kato K, 2014, ALIMENT PHARM THER, V39, P949, DOI 10.1111/apt.12688
   Kaur N, 2011, GUT MICROBES, V2, P211, DOI 10.4161/gmic.2.4.17863
   Khan KJ, 2011, AM J GASTROENTEROL, V106, P661, DOI 10.1038/ajg.2011.72
   Khoruts A, 2016, NAT REV GASTRO HEPAT, V13, DOI 10.1038/nrgastro.2016.98
   Koboziev I, 2014, FREE RADICAL BIO MED, V68, P122, DOI 10.1016/j.freeradbiomed.2013.11.008
   Lathrop SK, 2011, NATURE, V478, P250, DOI 10.1038/nature10434
   Lepage P, 2013, GUT, V62, P146, DOI 10.1136/gutjnl-2011-301805
   Levine A, 2011, J CROHNS COLITIS, V5, P222, DOI 10.1016/j.crohns.2011.01.006
   Liu RX, 2016, INT IMMUNOPHARMACOL, V40, P385, DOI 10.1016/j.intimp.2016.08.040
   Lloyd-Price J, 2019, NATURE, V569, P655, DOI 10.1038/s41586-019-1237-9
   Luissint AC, 2016, GASTROENTEROLOGY, V151, P616, DOI 10.1053/j.gastro.2016.07.008
   Lynch SV, 2016, NEW ENGL J MED, V375, P2369, DOI 10.1056/NEJMra1600266
   MARSHALL BJ, 1985, MED J AUSTRALIA, V142, P436, DOI 10.5694/j.1326-5377.1985.tb113443.x
   Maslowski KM, 2009, NATURE, V461, P1282, DOI 10.1038/nature08530
   Miele L, 2009, HEPATOLOGY, V49, P1877, DOI 10.1002/hep.22848
   Moayyedi P, 2017, MED J AUSTRALIA, V207, P166, DOI 10.5694/mja17.00295
   Moayyedi P, 2015, GASTROENTEROLOGY, V149, P102, DOI 10.1053/j.gastro.2015.04.001
   Molodecky NA, 2012, GASTROENTEROLOGY, V142, P46, DOI 10.1053/j.gastro.2011.10.001
   Mottawea W, 2016, NAT COMMUN, V7, DOI 10.1038/ncomms13419
   Neville BA, 2018, CURR OPIN MICROBIOL, V42, P47, DOI 10.1016/j.mib.2017.10.001
   Ng SC, 2013, GUT, V62, P630, DOI 10.1136/gutjnl-2012-303661
   Ocvirk S, 2015, PLOS PATHOG, V11, DOI 10.1371/journal.ppat.1004911
   Ott C, 2013, NAT REV GASTRO HEPAT, V10, P585, DOI 10.1038/nrgastro.2013.117
   Paramsothy S, 2017, LANCET, V389, P1218, DOI 10.1016/S0140-6736(17)30182-4
   Podolsky DK, 2002, NEW ENGL J MED, V347, P417, DOI 10.1056/NEJMra0804647
   Qin JJ, 2010, NATURE, V464, P59, DOI 10.1038/nature08821
   Rajca S, 2014, INFLAMM BOWEL DIS, V20, P978, DOI 10.1097/MIB.0000000000000036
   Ridaura VK, 2013, SCIENCE, V341, P1079, DOI 10.1126/science.1241214
   Sadowsky MJ, 2017, GUT MICROBES, V8, P268, DOI 10.1080/19490976.2016.1277313
   Sartor RB, 2004, GASTROENTEROLOGY, V126, P1620, DOI 10.1053/j.gastro.2004.03.024
   Schaubeck M, 2016, GUT, V65, P225, DOI 10.1136/gutjnl-2015-309333
   Scher JU, 2015, ARTHRITIS RHEUMATOL, V67, P128, DOI 10.1002/art.38892
   Schirmer M, 2019, NAT REV MICROBIOL, V17, P497, DOI 10.1038/s41579-019-0213-6
   Schultz M, 2004, CLIN DIAGN LAB IMMUN, V11, P581, DOI 10.1128/CDLI.11.3.581-587.2004
   Sunkara T, 2018, J INFLAMM RES, V11, P321, DOI 10.2147/JIR.S176190
   Thaiss CA, 2016, CELL, V167, P1495, DOI 10.1016/j.cell.2016.11.003
   Thursby E, 2017, BIOCHEM J, V474, P1823, DOI 10.1042/BCJ20160510
   Torres J, 2020, GUT, V69, P42, DOI 10.1136/gutjnl-2018-317855
   Turner D, 2014, J CROHNS COLITIS, V8, P1464, DOI 10.1016/j.crohns.2014.05.010
   van Nood E, 2013, NEW ENGL J MED, V368, P2145, DOI [10.1056/NEJMoa1205037, 10.1056/NEJMc1303919]
   Vonaesch P, 2018, FEMS MICROBIOL REV, V42, P273, DOI 10.1093/femsre/fuy003
   Wang SL, 2012, EXP THER MED, V4, P1051, DOI 10.3892/etm.2012.718
   Wang SA, 2016, PLOS ONE, V11, DOI 10.1371/journal.pone.0161174
   Wang W, 2014, J CLIN MICROBIOL, V52, P398, DOI 10.1128/JCM.01500-13
   Webb CR, 2018, INFLAMM BOWEL DIS, V24, P361, DOI 10.1093/ibd/izx014
   Weingarden A, 2015, MICROBIOME, V3, DOI 10.1186/s40168-015-0070-0
   Willing BP, 2010, GASTROENTEROLOGY, V139, P1844, DOI 10.1053/j.gastro.2010.08.049
   Zhang YZ, 2014, WORLD J GASTROENTERO, V20, P91, DOI 10.3748/wjg.v20.i1.91
NR 93
TC 3
Z9 3
U1 3
U2 10
PU FRONTIERS MEDIA SA
PI LAUSANNE
PA AVENUE DU TRIBUNAL FEDERAL 34, LAUSANNE, CH-1015, SWITZERLAND
EI 2296-858X
J9 FRONT MED-LAUSANNE
JI Front. Med.
PD NOV 10
PY 2022
VL 9
AR 1023896
DI 10.3389/fmed.2022.1023896
PG 13
WC Medicine, General & Internal
WE Science Citation Index Expanded (SCI-EXPANDED)
SC General & Internal Medicine
GA 6N0IZ
UT WOS:000889246500001
PM 36438062
OA Green Published, gold
DA 2024-01-22
ER

PT J
AU Jones, A
   McCurdy, JD
   Loftus, EV
   Bruining, DH
   Enders, FT
   Killian, JM
   Smyrk, TC
AF Jones, Andrea
   McCurdy, Jeffrey D.
   Loftus, Edward V., Jr.
   Bruining, David H.
   Enders, Felicity T.
   Killian, Jill M.
   Smyrk, Thomas C.
TI Effects of Antiviral Therapy for Patients With Inflammatory Bowel
   Disease and a Positive Intestinal Biopsy for Cytomegalovirus
SO CLINICAL GASTROENTEROLOGY AND HEPATOLOGY
LA English
DT Article
DE Ulcerative Colitis; Crohn's Disease; Management; Symptoms
ID REFRACTORY ULCERATIVE-COLITIS; INFECTION; PREVALENCE; CONSENSUS; ADULT
AB BACKGROUND & AIMS: Cytomegalovirus (CMV) is an opportunistic pathogen; documented tissue involvement of patients with inflammatory bowel disease (IBD) is associated with adverse outcomes. We quantified the density of CMV inclusions in biopsy specimens from patients with IBD and assessed their response to antiviral therapy.
   METHODS: In a case-control study, we identified all small bowel and colon biopsy specimens collected from 1111 patients with IBD that had been submitted to the Department of Laboratory Medicine and Pathology, Mayo Clinic, to evaluate for CMV in intestinal tissue from 2005 through 2011. All positive cases were reviewed to confirm the diagnosis of CMV in tissue. We determined the number of viral inclusions in each processed biopsy sample. Biopsy specimens with 5 or more inclusions were considered to have high-grade CMV density. We collected data on response to antiviral therapy and history of surgical resection within 1 year after diagnosis of CMV in tissue. CMV-negative samples (controls) were selected from the same IBD population. Primary outcomes included clinical improvement, hospital admission, time to admission, need for surgical procedures, time to surgery, escalation of therapy, and relapse of CMV infection.
   RESULTS: In our analysis of the biopsy samples, 68 (6%) were found to contain CMV. Follow-up data and treatment outcomes were available from 50 cases, including 16 patients with high-grade CMV density (all treated) and 34 with low-grade CMV density (20 treated). There was no overall difference in survival, free of surgery, between patients with or without CMV 1 year after diagnosis in tissue. Antiviral treatment improved surgery-free survival outcomes of patients with CMV infection-particularly of patients with high-grade CMV density.
   CONCLUSIONS: Patients with IBD and a high density of CMV inclusions in intestinal biopsy specimens benefit from antiviral therapy. Patients with fewer viral inclusions in biopsy specimens also might benefit, but the severity of the IBD should be the prime consideration in determining treatment strategies.
C1 [Jones, Andrea; Smyrk, Thomas C.] Mayo Clin, Dept Lab Med & Pathol, Rochester, MN 55905 USA.
   [McCurdy, Jeffrey D.; Loftus, Edward V., Jr.; Bruining, David H.] Mayo Clin, Div Gastroenterol & Hepatol, Rochester, MN 55905 USA.
   [Enders, Felicity T.; Killian, Jill M.] Mayo Clin, Div Biomed Stat & Informat, Rochester, MN 55905 USA.
C3 Mayo Clinic; Mayo Clinic; Mayo Clinic
RP Smyrk, TC (通讯作者)，Mayo Clin, Dept Lab Med & Pathol, 200 First St SW, Rochester, MN 55905 USA.
EM smyrk.thomas@mayo.edu
RI Loftus, Edward V/E-8304-2011
OI Loftus, Edward V/0000-0001-7199-6851
CR Al-Zafiri Raed, 2012, Gastroenterol Hepatol (N Y), V8, P230
   Ayre K, 2009, J CROHNS COLITIS, V3, P141, DOI 10.1016/j.crohns.2009.03.002
   Bitton A, 2012, AM J GASTROENTEROL, V107, P179, DOI 10.1038/ajg.2011.386
   Delvincourt M, 2014, ALIMENT PHARM THER, V39, P712, DOI 10.1111/apt.12650
   Dimitroulia E, 2006, INFLAMM BOWEL DIS, V12, P879, DOI 10.1097/01.mib.0000231576.11678.57
   Doménech E, 2008, INFLAMM BOWEL DIS, V14, P1373, DOI 10.1002/ibd.20498
   Hommes DW, 2004, INFLAMM BOWEL DIS, V10, P245, DOI 10.1097/00054725-200405000-00011
   Kambham N, 2004, AM J SURG PATHOL, V28, P365, DOI 10.1097/00000478-200403000-00009
   Kim JJ, 2010, DIGEST DIS SCI, V55, P1059, DOI 10.1007/s10620-010-1126-4
   Kim YS, 2012, J CLIN GASTROENTEROL, V46, P51, DOI 10.1097/MCG.0b013e3182160c9c
   Kishore J, 2004, J MED MICROBIOL, V53, P1155, DOI 10.1099/jmm.0.45629-0
   Kuwabara A, 2007, J GASTROENTEROL, V42, P823, DOI 10.1007/s00535-007-2103-3
   Maher MM, 2009, DIGEST DIS SCI, V54, P2456, DOI 10.1007/s10620-008-0639-6
   Matsuoka K, 2007, AM J GASTROENTEROL, V102, P331, DOI 10.1111/j.1572-0241.2006.00989.x
   Papadakis KA, 2001, AM J GASTROENTEROL, V96, P2137, DOI 10.1111/j.1572-0241.2001.03949.x
   POWELL RD, 1961, AM J MED, V30, P334, DOI 10.1016/0002-9343(61)90105-X
   Rahier JF, 2009, J CROHNS COLITIS, V3, P47, DOI 10.1016/j.crohns.2009.02.010
   Roblin X, 2011, AM J GASTROENTEROL, V106, P2001, DOI 10.1038/ajg.2011.202
   SCHROEDER KW, 1987, NEW ENGL J MED, V317, P1625, DOI 10.1056/NEJM198712243172603
   Turner D, 2011, AM J GASTROENTEROL, V106, P574, DOI 10.1038/ajg.2010.481
   Yoshino T, 2007, INFLAMM BOWEL DIS, V13, P1516, DOI 10.1002/ibd.20253
NR 21
TC 64
Z9 68
U1 0
U2 7
PU ELSEVIER SCIENCE INC
PI NEW YORK
PA 360 PARK AVE SOUTH, NEW YORK, NY 10010-1710 USA
SN 1542-3565
EI 1542-7714
J9 CLIN GASTROENTEROL H
JI Clin. Gastroenterol. Hepatol.
PD MAY
PY 2015
VL 13
IS 5
BP 949
EP 955
DI 10.1016/j.cgh.2014.09.042
PG 7
WC Gastroenterology & Hepatology
WE Science Citation Index Expanded (SCI-EXPANDED)
SC Gastroenterology & Hepatology
GA CG1XN
UT WOS:000353069000025
PM 25283582
OA Bronze
DA 2024-01-22
ER

PT J
AU Spurio, FF
   Aratari, A
   Margagnoni, G
   Clemente, V
   Moretti, A
   Papi, C
AF Spurio, Federica Fasci
   Aratari, Annalisa
   Margagnoni, Giovanna
   Clemente, Valeria
   Moretti, Alessandra
   Papi, Claudio
TI Low Bioavailability and Traditional Systemic Steroids in IBD: Can the
   Former Take Over the Latter?
SO JOURNAL OF GASTROINTESTINAL AND LIVER DISEASES
LA English
DT Review
DE systemic steroids; low bioavailability steroids; prednisone; budesonide;
   beclomethasone dipropionate; inflammatory bowel disease; Crohris
   disease; ulcerative colitis
ID INFLAMMATORY-BOWEL-DISEASE; ORAL BECLOMETASONE DIPROPIONATE; ACTIVE
   ULCERATIVE-COLITIS; CROHNS-DISEASE; CORTICOSTEROID-THERAPY;
   GASTROINTESTINAL TRANSIT; DELIVERY-SYSTEM; DOUBLE-BLIND; BUDESONIDE;
   METABOLISM
AB Systemic corticosteroids have been used to treat active inflammatory bowel disease for over 50 years by virtue of their unquestionable efficacy in inducing clinical remission rapidly in the vast majority of patients. Nevertheless, traditional corticosteroids are associated to a plethora of potentially serious side effects due to their systemic metabolism; for this reason, interest has lately been growing in newer steroid compounds characterized by a high topical anti-inflammatory activity and a low systemic bioavailability. These compounds, namely budesonide and beclomethasone dipropionate - regarding the treatment of inflammatory bowel disease - can be administered orally and thanks to sophisticated delivery systems are conveyed specifically to the inflamed gut mucosa where they exert their anti-inflammatory action. After intestinal absorption, these drugs are promptly and efficiently inactivated by the liver, so that only inactive molecules reach the systemic circulation. This review revises the main clinical trials, meta-analyses and observational studies conducted on traditional and newer steroids, and critically interprets the main results achieved by these studies..
C1 [Spurio, Federica Fasci; Aratari, Annalisa; Margagnoni, Giovanna; Clemente, Valeria; Moretti, Alessandra; Papi, Claudio] San Filippo Neri Hosp, Gastroenterol & Hepatol Unit, I-00135 Rome, Italy.
C3 San Filippo Neri Hospital
RP Spurio, FF (通讯作者)，San Filippo Neri Hosp, Gastroenterol & Hepatol Unit, Via Martinotti 20, I-00135 Rome, Italy.
EM f_fasci@hotmail.com
FU Abbott Laboratories; MSD; Chiesi; Sofar
FX All authors state that they have no conflict of interest to declare and
   have not received any payment for the preparation of this manuscript.
   Claudio Papi received consultancy fee from Abbott Laboratories and MSD
   and received lecture fees from Chiesi and Sofar.
CR [Anonymous], 1990, Can J Gastroenterol
   Balzano A, 2010, J CROHNS COLITIS, V4, pS53
   BARON J H, 1962, Br Med J, V2, P441
   Beaugerie L, 2006, GASTROENTEROLOGY, V130, P650, DOI 10.1053/j.gastro.2005.12.019
   Belaiche J, 1998, ACTA GASTRO-ENT BELG, V61, P153
   Benchimol EI, 2009, COCHRANE DB SYST REV, DOI 10.1002/14651858.CD002913.pub2
   Blonski W, 2012, GASTROENTEROL CLIN N, V41, P443, DOI 10.1016/j.gtc.2012.01.008
   BRIGNOLA C, 1992, AGENTS ACTIONS, pC90
   Brunner M, 2006, BRIT J CLIN PHARMACO, V61, P31, DOI 10.1111/j.1365-2125.2005.02517.x
   Brunner M, 2003, ALIMENT PHARM THER, V17, P395, DOI 10.1046/j.1365-2036.2003.01445.x
   Cabriada Nuno Jose Luis, 2008, Gastroenterol Hepatol, V31, P485
   Campieri M, 2003, ALIMENT PHARM THER, V17, P1471, DOI 10.1046/j.1365-2036.2003.01609.x
   Campieri M, 2002, GUT, V50, P43
   Cortot A, 2001, GUT, V48, P186, DOI 10.1136/gut.48.2.186
   D'Haens GR, 2010, J CROHNS COLITIS, V4, P153, DOI 10.1016/j.crohns.2009.09.007
   Daley-Yates PT, 2001, BRIT J CLIN PHARMACO, V51, P400, DOI 10.1046/j.0306-5251.2001.01374.x
   Dignass A, 2010, J CROHNS COLITIS, V4, P28, DOI 10.1016/j.crohns.2009.12.002
   EDSBACKER S, 1987, DRUG METAB DISPOS, V15, P403
   EDSBACKER S, 1983, DRUG METAB DISPOS, V11, P590
   Faubion WA, 2001, GASTROENTEROLOGY, V121, P255, DOI 10.1053/gast.2001.26279
   Friend DR, 1998, ALIMENT PHARM THER, V12, P591
   Gionchetti P, 2007, ALIMENT PHARM THER, V25, P1231, DOI 10.1111/j.1365-2036.2007.03306.x
   Gross V, 2011, J CROHNS COLITIS, V5, P129, DOI 10.1016/j.crohns.2010.11.006
   Ho GT, 2006, ALIMENT PHARM THER, V24, P319, DOI 10.1111/j.1365-2036.2006.02974.x
   Kane SV, 2002, ALIMENT PHARM THER, V16, P1509, DOI 10.1046/j.1365-2036.2002.01289.x
   Keenan GF, 1997, CLIN CHEST MED, V18, P507, DOI 10.1016/S0272-5231(05)70398-1
   LENNARDJONES JE, 1960, GUT, V1, P217, DOI 10.1136/gut.1.3.217
   Lichtenstein GR, 2006, CLIN GASTROENTEROL H, V4, P621, DOI 10.1016/j.cgh.2006.03.002
   Lichtenstein GR, 2006, GASTROENTEROLOGY, V130, P940, DOI 10.1053/j.gastro.2006.01.048
   Lofberg R, 1996, GASTROENTEROLOGY, V110, P1713, DOI 10.1053/gast.1996.v110.pm8964395
   MALCHOW H, 1984, GASTROENTEROLOGY, V86, P249
   MARTIN LE, 1974, CLIN PHARMACOL THER, V15, P267
   MODIGLIANI R, 1990, GASTROENTEROLOGY, V98, P811, DOI 10.1016/0016-5085(90)90002-I
   Mowat C, 2011, GUT, V60, P571, DOI 10.1136/gut.2010.224154
   MUNKHOLM P, 1994, GUT, V35, P360, DOI 10.1136/gut.35.3.360
   Nunes T, 2010, J CROHNS COLITIS, V4, P629, DOI 10.1016/j.crohns.2010.07.003
   Orlando A, 2011, DIGEST LIVER DIS, V43, P1, DOI 10.1016/j.dld.2010.07.010
   Papi C, 2000, ALIMENT PHARM THERAP, V14, P1419, DOI 10.1046/j.1365-2036.2000.00867.x
   Papi C, 2007, AM J GASTROENTEROL, V102, P814, DOI 10.1111/j.1572-0241.2007.01055.x
   Papi C, 2010, DIGEST DIS SCI, V55, P2002, DOI 10.1007/s10620-009-0962-6
   Prantera C, 2005, INFLAMM BOWEL DIS, V11, P421, DOI 10.1097/01.MIB.0000158386.25660.1e
   Prantera C, 2011, DIGEST LIVER DIS, V43, P459, DOI 10.1016/j.dld.2010.12.001
   Rizzello F, 2002, ALIMENT PHARM THERAP, V16, P1109, DOI 10.1046/j.1365-2036.2002.01298.x
   Romano C, 2010, J PEDIATR GASTR NUTR, V50, P385, DOI 10.1097/MPG.0b013e3181bb3457
   Rutgeerts PJ, 2001, ALIMENT PHARM THER, V15, P1515, DOI 10.1046/j.1365-2036.2001.01060.x
   Sandborn WJ, 2012, GASTROENTEROLOGY, V143, P1218, DOI 10.1053/j.gastro.2012.08.003
   Sandborn WJ, 2012, GASTROENTEROLOGY, V142, pS564
   Sandborn WJ, 2005, AM J GASTROENTEROL, V100, P1780, DOI 10.1111/j.1572-0241.2005.41992.x
   Seow CH, 2008, COCHRANE DB SYST REV, DOI 10.1002/14651858.CD006790.pub2
   Sherlock ME, 2010, COCHRANE DB SYST REV, DOI 10.1002/14651858.CD007698.pub2
   STEED KP, 1994, INT J PHARM, V112, P199, DOI 10.1016/0378-5173(94)90355-7
   Steinhart AH, 2003, Cochrane Database Syst Rev, V4, DOI DOI 10.1002/14651858.CD000301
   SUMMERS RW, 1979, GASTROENTEROLOGY, V77, P847
   Travis SPL, 2008, J CROHNS COLITIS, V2, P24, DOI 10.1016/j.crohns.2007.11.002
   TRUELOVE SC, 1955, BRIT MED J, V2, P1041, DOI 10.1136/bmj.2.4947.1041
NR 55
TC 17
Z9 19
U1 0
U2 5
PU MEDICAL UNIV PRESS
PI CLUJ-NAPOCA
PA 3RD MEDICAL CLINIC, STR CROITORILOR NO 19-21, CLUJ-NAPOCA, 400162,
   ROMANIA
SN 1841-8724
EI 1842-1121
J9 J GASTROINTEST LIVER
JI J. Gastrointest. Liver Dis.
PD MAR
PY 2013
VL 22
IS 1
BP 65
EP 71
PG 7
WC Gastroenterology & Hepatology
WE Science Citation Index Expanded (SCI-EXPANDED)
SC Gastroenterology & Hepatology
GA 125HO
UT WOS:000317531100014
PM 23539393
DA 2024-01-22
ER

PT J
AU Khokhar, OS
   Lewis, JH
AF Khokhar, Omar S.
   Lewis, James H.
TI Hepatotoxicity of Agents Used in the Management of Inflammatory Bowel
   Disease
SO DIGESTIVE DISEASES
LA English
DT Article; Proceedings Paper
CT Conference on Pathophysiology on Inflammatory Bowel Disease Treatment
CY MAR, 2010
CL Miami, FL
DE Drug-induced liver injury; Hepatotoxicity; Inflammatory bowel disease
ID NODULAR REGENERATIVE HYPERPLASIA; PRIMARY SCLEROSING CHOLANGITIS;
   CHRONIC HEPATITIS-B; LONG-TERM METHOTREXATE; NONCIRRHOTIC
   PORTAL-HYPERTENSION; 6-THIOGUANINE METABOLITE LEVELS; INDUCED
   LIVER-INJURY; CROHNS-DISEASE; RHEUMATOID-ARTHRITIS; AZATHIOPRINE THERAPY
AB Patients with inflammatory bowel disease (IBD) are at risk for hepatobiliary disease and toxicity, and the diagnosis of drug-induced liver disease in patients being treated for IBD can represent a clinical challenge. There are a number of disease states associated with IBD, which are primary sclerosing cholangitis, cholangiocarcinoma and autoimmune hepatitis. There is a wide spectrum of hepatic injury that can occur from the agents used to treat IBD, such as acute or chronic hepatic injury directly attributable to the drugs used to treat IBD (e. g. sulfasalazine, mesalamine, thiopurines, methotrexate, TNF antagonists, quinolone antibiotics); liver toxicity from drugs used to treat complications of immunomodulators and TNF antagonists (e. g. isoniazid for treatment of reactivation tuberculosis), and exacerbation of underlying chronic viral hepatitis with infliximab and other TNF antagonists. Thiopurines are also associated with the development of hepatic vascular lesions, such as nodular regenerative hyperplasia and peliosis hepatic. In addition, biologics can be associated with the reactivation of underlying chronic viral hepatitis, mandating universal screening prior to initiation of TNF-alpha antagonist therapy. Copyright (C) 2010 S. Karger AG, Basel
C1 [Khokhar, Omar S.; Lewis, James H.] Georgetown Univ, Med Ctr, Div Gastroenterol, Washington, DC 20007 USA.
C3 Georgetown University
RP Lewis, JH (通讯作者)，Georgetown Univ, Med Ctr, Div Gastroenterol, Room M2408,3800 Reservoir Rd NW, Washington, DC 20007 USA.
EM lewisjh@gunet.georgetown.edu
RI Lewis, James/AAE-2942-2021
OI Lewis, James/0000-0001-6569-3096
CR Al Hadithy AFY, 2005, DIGEST LIVER DIS, V37, P282, DOI 10.1016/j.dld.2004.09.029
   Alcorn N, 2009, DRUG SAFETY, V32, P1123, DOI 10.2165/11316650-000000000-00000
   Almer SHC, 2009, DIGEST LIVER DIS, V41, P194, DOI 10.1016/j.dld.2008.07.314
   Ames JT, 2009, CLIN RADIOL, V64, P1190, DOI 10.1016/j.crad.2009.07.015
   Ansari A, 2008, ALIMENT PHARM THER, V28, P734, DOI 10.1111/j.1365-2036.2008.03782.x
   Ansari A, 2010, ALIMENT PHARM THER, V31, P640, DOI 10.1111/j.1365-2036.2009.04221.x
   Ansari A, 2008, INFLAMM BOWEL DIS, V14, P1399, DOI 10.1002/ibd.20492
   BALAN V, 1995, GASTROENTEROL CLIN N, V24, P647
   Barros CA, 1999, BIOGRAPHY, V22, P176
   Bashir RM, 1995, GASTROENTEROL CLIN N, V24, P937
   Bastida G, 2005, ALIMENT PHARM THER, V22, P775, DOI 10.1111/j.1365-2036.2005.02636.x
   Bataille L, 2002, J HEPATOL, V37, P696, DOI 10.1016/S0168-8278(02)00268-4
   BEHNAM SE, 2009, CLIN EXP DERMATOL
   Bellofiore B, 2009, J RHEUMATOL, V36, P76, DOI [10.3899/jrhewn.090233, 10.3899/jrheum.090233]
   Besnard M, 1999, ARCH PEDIATRIE, V6, P643, DOI 10.1016/S0929-693X(99)80296-6
   BEZABEH S, 2010, ALIMENT PHARM THER
   Biancone L, 2001, INFLAMM BOWEL DIS, V7, P287, DOI 10.1097/00054725-200111000-00002
   Bihl F, 2010, BMC GASTROENTEROL, V10, DOI 10.1186/1471-230X-10-6
   Björnsson E, 2002, GUT, V51, P731, DOI 10.1136/gut.51.5.731
   BORENTAIN P, 2009, J VIRAL HEPAT
   BOYER DL, 1989, J PEDIATR GASTR NUTR, V8, P528, DOI 10.1097/00005176-198905000-00018
   Cansu DÜ, 2008, J RHEUMATOL, V35, P421
   CAPORALI R, 2010, ARTHRITIS CARE RES
   Carlsen KM, 2009, CLIN RHEUMATOL, V28, P1001, DOI 10.1007/s10067-009-1179-y
   Chalmers RJG, 2005, BRIT J DERMATOL, V152, P444, DOI 10.1111/J.1365-2133.2005.06422.X
   Charpin C, 2009, ARTHRITIS RES THER, V11, DOI 10.1186/ar2868
   Chen SC, 2006, DIGEST DIS SCI, V51, P952, DOI 10.1007/s10620-005-9009-9
   Chevaux JB, 2010, INFLAMM BOWEL DIS, V16, P916, DOI 10.1002/ibd.21147
   Chung SJ, 2009, J RHEUMATOL, V36, P2416, DOI 10.3899/jrheum.081324
   Colbert C, 2007, INFLAMM BOWEL DIS, V13, P1453, DOI 10.1002/ibd.20216
   Curtis JR, 2010, ANN RHEUM DIS, V69, P43, DOI 10.1136/ard.2008.101378
   DAVERN TJ, 2007, DRUG INDUCED LIVER D, P672
   De Boer NKH, 2008, SCAND J GASTROENTERO, V43, P604, DOI 10.1080/00365520701800266
   de Boer NKH, 2006, DIGESTION, V73, P25, DOI 10.1159/000091662
   de Boer NKH, 2005, LIVER TRANSPLANT, V11, P1300, DOI 10.1002/lt.20554
   DeLeve LD, 1996, HEPATOLOGY, V23, P589
   DEWIT AWMV, 1995, AM J GASTROENTEROL, V90, P893
   Domènech E, 2008, J CLIN GASTROENTEROL, V42, P395, DOI 10.1097/MCG.0b013e31802e6875
   Dubinsky MC, 2000, GASTROENTEROLOGY, V118, P705, DOI 10.1016/S0016-5085(00)70140-5
   Dubinsky MC, 2002, GASTROENTEROLOGY, V122, P904, DOI 10.1053/gast.2002.32420
   Durand F, 1996, DRUG SAFETY, V15, P394, DOI 10.2165/00002018-199615060-00004
   DUVOUX C, 1991, GASTROEN CLIN BIOL, V15, P968
   Ehmsen L, 2008, DEUT MED WOCHENSCHR, V133, P950, DOI 10.1055/s-2008-1075672
   Elsing C, 2007, WORLD J GASTROENTERO, V13, P4646, DOI 10.3748/wjg.v13.i34.4646
   Esteve M, 2004, GUT, V53, P1363, DOI 10.1136/gut.2004.040675
   Ferlitsch A, 2007, AM J GASTROENTEROL, V102, P2495, DOI 10.1111/j.1572-0241.2007.01530.x
   Ferri C, 2010, CURR OPIN RHEUMATOL, V22, P443, DOI 10.1097/BOR.0b013e328338f6df
   FOURNIER MR, 2010, AM J GASTROENTEROL
   Aparicio AMG, 2007, CLIN RHEUMATOL, V26, P811, DOI 10.1007/s10067-006-0253-y
   Gardiner SJ, 2008, EUR J GASTROEN HEPAT, V20, P1238, DOI 10.1097/MEG.0b013e3282ffda37
   Gearry RB, 2005, J GASTROEN HEPATOL, V20, P1149, DOI 10.1111/j.1440-1746.2005.03832.x
   Geller SA, 2004, AM J SURG PATHOL, V28, P1204, DOI 10.1097/01.pas.0000128665.12063.97
   Gisbert JP, 2008, AM J GASTROENTEROL, V103, P1783, DOI 10.1111/j.1572-0241.2008.01848.x
   Gisbert JP, 2007, INFLAMM BOWEL DIS, V13, P1106, DOI 10.1002/ibd.20160
   Gisbert JP, 2007, AM J GASTROENTEROL, V102, P1518, DOI 10.1111/j.1572-0241.2007.01187.x
   Goldenberg BA, 2004, AM J GASTROENTEROL, V99, P1744, DOI 10.1111/j.1572-0241.2004.30415.x
   Gregorio GV, 2001, HEPATOLOGY, V33, P544, DOI 10.1053/jhep.2001.22131
   Gupta P, 2001, J PEDIATR GASTR NUTR, V33, P450, DOI 10.1097/00005176-200110000-00006
   HAINES JD, 1986, POSTGRAD MED, V79, P193, DOI 10.1080/00325481.1986.11699392
   Hanauer SB, 2002, LANCET, V359, P1541, DOI 10.1016/S0140-6736(02)08512-4
   Hassan W, 1996, ANN RHEUM DIS, V55, P273, DOI 10.1136/ard.55.5.273
   Hautekeete ML, 1995, J HEPATOL, V23, P759, DOI 10.1016/0168-8278(95)80045-X
   HAUTEKEETE ML, 1992, GASTROENTEROLOGY, V103, P1925, DOI 10.1016/0016-5085(92)91453-B
   Hemminki K, 2010, AM J GASTROENTEROL, V105, P139, DOI 10.1038/ajg.2009.496
   Herrlinger KR, 2003, ALIMENT PHARM THER, V17, P1459, DOI 10.1046/j.1365-2036.2003.01590.x
   Hilzenrat N, 1997, CAN J GASTROENTEROL, V11, P35, DOI 10.1155/1997/203843
   Jobanputra P, 2008, BMC MUSCULOSKEL DIS, V9, DOI 10.1186/1471-2474-9-48
   Kane S, 2004, INFLAMM BOWEL DIS, V10, P652, DOI 10.1097/00054725-200409000-00023
   Kavanagh P M, 2008, Ir Med J, V101, P6
   Khokhar OS, 2009, CHEMOTHERAPY, V55, P69, DOI 10.1159/000183731
   Kim YJ, 2010, J RHEUMATOL, V37, P346, DOI 10.3899/jrheum.090436
   Knight Crystal, 2009, Expert Rev Gastroenterol Hepatol, V3, P681, DOI 10.1586/egh.09.53
   Kohrt Holbrook E, 2007, Clin Liver Dis, V11, P965, DOI 10.1016/j.cld.2007.08.006
   Krasinskas AM, 2005, LIVER TRANSPLANT, V11, P627, DOI 10.1002/lt.20431
   KRENITSKY TA, 1967, J BIOL CHEM, V242, P2675
   Kwan LY, 2008, DIGEST LIVER DIS, V40, P425, DOI 10.1016/j.dld.2008.01.003
   Laharie D, 2010, EUR J GASTROEN HEPAT, V22, P487, DOI 10.1097/MEG.0b013e328334098f
   LARREY D, 1988, GUT, V29, P1265, DOI 10.1136/gut.29.9.1265
   LENNARD L, 1989, CLIN PHARMACOL THER, V46, P149, DOI 10.1038/clpt.1989.119
   Leong RWL, 2008, EXPERT OPIN DRUG SAF, V7, P607, DOI 10.1517/14740338.7.5.607 
   Lewis JH, 1997, J RHEUMATOL, V24, P1459
   LEWIS JH, 1988, AM J GASTROENTEROL, V83, P1337
   Lindsay K, 2009, RHEUMATOLOGY, V48, P569, DOI 10.1093/rheumatology/kep023
   Lok ASF, 2004, HEPATOLOGY, V39, P857, DOI 10.1002/hep.20110
   Loras C, 2009, AM J GASTROENTEROL, V104, P57, DOI 10.1038/ajg.2008.4
   MANCINI S, 2010, INTERN EMERG MED
   Marehbian J, 2009, AM J GASTROENTEROL, V104, P2524, DOI 10.1038/ajg.2009.322
   Marra CA, 2002, J RHEUMATOL, V29, P2507
   Massarotti M, 2009, INT J IMMUNOPATH PH, V22, P547, DOI 10.1177/039463200902200234
   Maurice PDL, 2005, BRIT J DERMATOL, V152, P451, DOI 10.1111/J.1365-2133.2005.06459.X
   Miller EA, 2009, J CLIN INVEST, V119, P1079, DOI 10.1172/JCI39143
   Mindikoglu AL, 2009, LIVER TRANSPLANT, V15, P719, DOI 10.1002/lt.21692
   Mok MY, 2000, CLIN EXP RHEUMATOL, V18, P363
   Mor A, 2008, ANN RHEUM DIS, V67, P462, DOI 10.1136/ard.2007.076406
   MORRIS JM, 2010, EUR J GASTROENTEROL
   NABER AHJ, 1991, J HEPATOL, V12, P94, DOI 10.1016/0168-8278(91)90916-Y
   Nahon S, 2009, GASTROEN CLIN BIOL, V33, P370, DOI 10.1016/j.gcb.2009.02.037
   Nakanuma Y, 1996, HISTOPATHOLOGY, V28, P195, DOI 10.1046/j.1365-2559.1996.d01-412.x
   NAMIAS A, 1981, J CLIN GASTROENTEROL, V3, P193, DOI 10.1097/00004836-198106000-00017
   Navaneethan U, 2009, AM J GASTROENTEROL, V104, P2467, DOI 10.1038/ajg.2009.343
   Ojiro K, 2008, J GASTROENTEROL, V43, P397, DOI 10.1007/s00535-008-2165-x
   OLSSON R, 1991, GASTROENTEROLOGY, V100, P1319
   PERDIGOTO R, 1992, J HEPATOL, V14, P325, DOI 10.1016/0168-8278(92)90178-R
   Rahhal RM, 2008, INFLAMM BOWEL DIS, V14, P1678, DOI 10.1002/ibd.20522
   Ransford RAJ, 2002, GUT, V51, P536, DOI 10.1136/gut.51.4.536
   Rasmussen HH, 1997, SCAND J GASTROENTERO, V32, P604, DOI 10.3109/00365529709025107
   Roda G, 2009, DIGEST LIVER DIS, V41, P914, DOI 10.1016/j.dld.2009.03.004
   Rogler G, 2010, BEST PRACT RES CL GA, V24, P157, DOI 10.1016/j.bpg.2009.10.011
   Romagnuolo J, 1998, CAN J GASTROENTEROL, V12, P479, DOI 10.1155/1998/294752
   Russmann S, 2001, EUR J GASTROEN HEPAT, V13, P287, DOI 10.1097/00042737-200103000-00013
   Saich R, 2008, WORLD J GASTROENTERO, V14, P331, DOI 10.3748/wjg.14.331
   Seiderer J, 2005, J HEPATOL, V43, P303, DOI 10.1016/j.jhep.2005.02.051
   Seiderer J, 2006, EUR J GASTROEN HEPAT, V18, P553, DOI 10.1097/00042737-200605000-00018
   Shale MJ, 2009, ALIMENT PHARM THER, V31, P20, DOI 10.1111/j.1365-2036.2009.04112.x
   Shaye OA, 2007, AM J GASTROENTEROL, V102, P2488, DOI 10.1111/j.1572-0241.2007.01515.x
   SHIH D, 2010, CEDARS SINAI ADV DIG, P3
   Sidhu S S, 2008, Indian J Gastroenterol, V27, P249
   Sparrow MP, 2007, CLIN GASTROENTEROL H, V5, P209, DOI 10.1016/j.cgh.2006.11.020
   Stine JG, 2010, ARTHRIT CARE RES, V62, P704, DOI 10.1002/acr.20209
   Stoschus B, 1997, J HEPATOL, V26, P425, DOI 10.1016/S0168-8278(97)80061-X
   Te HS, 2000, AM J GASTROENTEROL, V95, P3150, DOI 10.1111/j.1572-0241.2000.03287.x
   Teml A, 2007, WIEN KLIN WOCHENSCHR, V119, P519, DOI 10.1007/s00508-007-0841-0
   Thayu M, 2005, J PEDIATR GASTR NUTR, V40, P220, DOI 10.1097/00005176-200502000-00026
   Toscano E, 2010, GASTROENT HEPAT-BARC, V33, P54, DOI 10.1016/j.gastrohep.2009.07.003
   Vanhoof J, 2003, ANN RHEUM DIS, V62, P1241, DOI 10.1136/ard.2002.004598
   Vernier-Massouille G, 2007, GUT, V56, P1404, DOI 10.1136/gut.2006.114363
   Waljee AK, 2010, CLIN GASTROENTEROL H, V8, P143, DOI 10.1016/j.cgh.2009.09.031
   Wang XD, 2000, HEPATOLOGY, V31, P428, DOI 10.1002/hep.510310224
   WANLESS IR, 1990, HEPATOLOGY, V11, P787, DOI 10.1002/hep.1840110512
   Watanabe T, 2006, GUT, V55, P1682, DOI 10.1136/gut.2006.105197
   Witte TN, 2008, CAN J GASTROENTEROL, V22, P181, DOI 10.1155/2008/870981
   Wong DR, 2007, THER DRUG MONIT, V29, P845, DOI 10.1097/FTD.0b013e31815bf4dc
   YAZDANY J, 2010, ARTHRITIS CARE RES
   Zabana Y, 2008, INFLAMM BOWEL DIS, V14, P1387, DOI 10.1002/ibd.20496
   Zachariae H, 1996, DERMATOLOGY, V192, P343, DOI 10.1159/000246408
   2008, MMWR MORB MORTAL WKL, V59, P224
NR 136
TC 43
Z9 44
U1 0
U2 4
PU KARGER
PI BASEL
PA ALLSCHWILERSTRASSE 10, CH-4009 BASEL, SWITZERLAND
SN 0257-2753
EI 1421-9875
J9 DIGEST DIS
JI Dig. Dis.
PY 2010
VL 28
IS 3
BP 508
EP 518
DI 10.1159/000320410
PG 11
WC Gastroenterology & Hepatology
WE Science Citation Index Expanded (SCI-EXPANDED); Conference Proceedings Citation Index - Science (CPCI-S)
SC Gastroenterology & Hepatology
GA 660SE
UT WOS:000282663400020
PM 20926880
DA 2024-01-22
ER

PT J
AU O'Donnell, S
   O'Morain, C
AF O'Donnell, S.
   O'Morain, C.
TI Review article: use of antitumour necrosis factor therapy in
   inflammatory bowel disease during pregnancy and conception
SO ALIMENTARY PHARMACOLOGY & THERAPEUTICS
LA English
DT Review
ID CROHNS-DISEASE; SEMEN QUALITY; INFLIXIMAB; ADALIMUMAB; WOMEN;
   MAINTENANCE; REMISSION
AB Background
   One of the most frequently asked questions during consultation with those affected by inflammatory bowel disease is what are its effects on pregnancy, and how the treatment will impact on conception and pregnancy outcomes.
   Aim
   To review available data regarding the safety of biological therapies during pregnancy, primarily in woman with inflammatory bowel disease.
   Methods
   A Medline search was performed and available original research and review articles relating to the use of biological (antitumour necrosis factor-alpha) therapies in inflammatory bowel disease were reviewed. Where information regarding the use of a drug in inflammatory bowel disease during pregnancy was limited, articles referring to its use for other indications, such as rheumatoid arthritis, were reviewed.
   Conclusions
   Based on available data, biological therapies appear to be safe in pregnancy. Most studies looking at the effects of any one medication on pregnancy in inflammatory bowel disease are confounded by the fact that most patients are on multiple medications and have varying levels of disease activity. Stopping therapy in the third trimester should be considered. Large registries with longer follow-up periods will be necessary before firm conclusions about the safety of antitumour necrosis factor-alpha therapies during conception and pregnancy can be drawn.
C1 [O'Donnell, S.; O'Morain, C.] AMNCH, Dept Gastroenterol, Trinity Coll, Dublin 24, Ireland.
C3 Trinity College Dublin
RP O'Donnell, S (通讯作者)，AMNCH, Dept Gastroenterol, Trinity Coll, Dublin 24, Ireland.
EM odonnes2@tcd.ie
CR Andres PG, 1999, GASTROENTEROL CLIN N, V28, P255, DOI 10.1016/S0889-8553(05)70056-X
   BRANCH DW, 1994, IMMUNOLOGY PREGNANCY, P115
   Burt MJ, 2003, J GASTROEN HEPATOL, V18, P465, DOI 10.1046/j.1440-1746.2003.02983.x
   Caprilli R, 2006, GUT, V55, DOI 10.1136/gut.2005.081950c
   CHAMBERS CD, 2005, J AM ACAD DERMATO S2, V52, P155
   Chambers CD, 2006, AM J GASTROENTEROL, V101, pS421, DOI 10.14309/00000434-200609001-01073
   Coburn LA, 2006, DIGEST DIS SCI, V51, P2045, DOI 10.1007/s10620-006-9452-2
   Colombel JF, 2007, GASTROENTEROLOGY, V132, P52, DOI 10.1053/j.gastro.2006.11.041
   Cornish J, 2007, GUT, V56, P830, DOI 10.1136/gut.2006.108324
   Dominitz JA, 2001, AM J GASTROENTEROL, V96, P635
   FARTHING MJG, 1983, SCAND J GASTROENTERO, V18, P57, DOI 10.3109/00365528309181559
   Gisbert JP, 2007, ALIMENT PHARM THER, V25, P19, DOI 10.1111/j.1365-2036.2006.03131.x
   Hanauer SB, 2006, GASTROENTEROLOGY, V130, P323, DOI 10.1053/j.gastro.2005.11.030
   Hanauer SB, 2002, LANCET, V359, P1541, DOI 10.1016/S0140-6736(02)08512-4
   Hyrich KL, 2006, ARTHRITIS RHEUM-US, V54, P2701, DOI 10.1002/art.22028
   Joven BE, 2005, ARTHRITIS RHEUM-US, V52, pS349
   Katz JA, 2004, AM J GASTROENTEROL, V99, P2385, DOI 10.1111/j.1572-0241.2004.30186.x
   La Montagna G, 2005, ANN RHEUM DIS, V64, P1667, DOI 10.1136/ard.2005.038620
   Lichtenstein GR, 2004, GASTROENTEROLOGY, V126, pA54
   Mahadevan U, 2005, ALIMENT PHARM THER, V21, P733, DOI 10.1111/j.1365-2036.2005.02405.x
   Mahadevan U, 2005, INFLAMM BOWEL DIS, V11, P395, DOI 10.1097/01.MIB.0000164023.10848.c4
   Mahadevan U, 2007, GASTROENTEROLOGY, V132, pA144
   Mahadevan U, 2007, GASTROENTEROLOGY, V133, P1106, DOI 10.1053/j.gastro.2007.07.019
   MISKIN DS, 2006, INFLAMM BOWEL DIS, V12, P827
   NARENDRANATHAN M, 1989, J CLIN GASTROENTEROL, V11, P403, DOI 10.1097/00004836-198908000-00011
   Norgård B, 2007, AM J GASTROENTEROL, V102, P1947, DOI 10.1111/j.1572-0241.2007.01355.x
   Pentikäinen V, 2001, J CLIN ENDOCR METAB, V86, P4480, DOI 10.1210/jc.86.9.4480
   Plosker GL, 2007, BIODRUGS, V21, P125, DOI 10.2165/00063030-200721020-00007
   Roux CH, 2007, RHEUMATOLOGY, V46, P695, DOI 10.1093/rheumatology/kel400
   Rutgeerts P, 2006, GUT, V55, pA20
   Sandborn WJ, 2007, GUT, V56, P1232, DOI 10.1136/gut.2006.106781
   Sandborn WJ, 2007, NEW ENGL J MED, V357, P228, DOI 10.1056/NEJMoa067594
   Schnitzler F, 2007, GASTROENTEROLOGY, V132, pA144
   SCHREIBER S, 2007, NEW ENGL J MED, V19, P296
   Srinivasan R, 2001, AM J GASTROENTEROL, V96, P2274, DOI 10.1016/S0002-9270(01)02550-3
   STEPHENS S, 2007, LACK PLACENTAL TRANS
   Suominen JS, 2004, EUR J ENDOCRINOL, V151, P629, DOI 10.1530/eje.0.1510629
   TRAGAN SR, 1997, NEW ENGL J MED, V337, P1029
   Tursi A, 2006, DIGEST LIVER DIS, V38, P439, DOI 10.1016/j.dld.2006.01.017
   Vasiliauskas EA, 2006, CLIN GASTROENTEROL H, V4, P1255, DOI 10.1016/j.cgh.2006.07.018
   Vesga L, 2005, GUT, V54, P890, DOI 10.1136/gut.2005.065417
NR 41
TC 36
Z9 37
U1 0
U2 4
PU WILEY
PI HOBOKEN
PA 111 RIVER ST, HOBOKEN 07030-5774, NJ USA
SN 0269-2813
EI 1365-2036
J9 ALIMENT PHARM THER
JI Aliment. Pharmacol. Ther.
PD MAY 15
PY 2008
VL 27
IS 10
BP 885
EP 894
DI 10.1111/j.1365-2036.2008.03648.x
PG 10
WC Gastroenterology & Hepatology; Pharmacology & Pharmacy
WE Science Citation Index Expanded (SCI-EXPANDED)
SC Gastroenterology & Hepatology; Pharmacology & Pharmacy
GA 288LV
UT WOS:000254988800003
PM 18284649
DA 2024-01-22
ER

PT J
AU Seltana, A
   Cloutier, G
   Nicolas, VR
   Khalfaoui, T
   Teller, IC
   Perreault, N
   Beaulieu, JF
AF Seltana, Amira
   Cloutier, Gabriel
   Reyes Nicolas, Vilcy
   Khalfaoui, Taoufik
   Teller, Inga C.
   Perreault, Nathalie
   Beaulieu, Jean-Francois
TI Fibrin(ogen) Is Constitutively Expressed by Differentiated Intestinal
   Epithelial Cells and Mediates Wound Healing
SO FRONTIERS IN IMMUNOLOGY
LA English
DT Article
DE fibrinogen; epithelial restitution; intestinal homeostasis; human;
   Crohn's disease; dabigatran; mouse; PI3K
ID EXTRACELLULAR-MATRIX; INTEGRIN SUBUNIT; FIBRINOGEN; COLITIS; DISEASE;
   ANTIADHESIVE; DEPOSITION; SECRETION; TENASCIN; LAMININS
AB Fibrinogen is a large molecule synthesized in the liver and released in the blood. Circulating levels of fibrinogen are upregulated after bleeding or clotting events and support wound healing. In the context of an injury, thrombin activation drives conversion of fibrinogen to fibrin. Fibrin deposition contains tissue damage, stops blood loss, and prevents microbial infection. In most circumstances, fibrin needs to be removed to allow the resolution of inflammation and tissue repair, whereas failure of this may lead to the development of various disorders. However, the contribution of fibrinogen to tissue inflammation and repair is likely to be context-dependent. In this study, the concept that fibrin needs to be removed to allow tissue repair and to reduce inflammation is challenged by our observations that, in the intestine, fibrinogen is constitutively produced by a subset of intestinal epithelial cells and deposited at the basement membrane as fibrin where it serves as a substrate for wound healing under physiological conditions such as epithelial shedding at the tip of the small intestinal villus and surface epithelium of the colon as well as under pathological conditions that require rapid epithelial repair. The functional integrity of the intestine is ensured by the constant renewal of its simple epithelium. Superficial denuding of the epithelial cell layer occurs regularly and is rapidly corrected by a process called restitution that can be influenced by various soluble and insoluble factors. Epithelial cell interaction with the extracellular matrix greatly influences the healing process by acting on cell morphology, adhesion, and migration. The functional contribution of a fibrin(ogen) matrix in the intestine was studied under physiological and pathological contexts. Our results (immunofluorescence, immunoelectron microscopy, and quantitative PCR) show that fibrin(ogen) is a novel component of the basement membrane associated with the differentiated epithelial cell population in both the small intestine and colon. Fibrin(ogen) alone is a weak ligand for epithelial cells and behaves as an anti-adhesive molecule in the presence of type I collagen. Furthermore, the presence of fibrin(ogen) significantly shortens the time required to achieve closure of wounded epithelial cell monolayers and co-cultures in a PI3K-dependent manner. In human specimens with Crohn's disease, we observed a major accumulation of fibrin(ogen) throughout the tissue and at denuded sites. In mice in which fibrin formation was inhibited with dabigatran treatment, dextran sulfate sodium administration provoked a significant increase in the disease activity index and pathological features such as mucosal ulceration and crypt abscess formation. Taken together, these results suggest that fibrin(ogen) contributes to epithelial healing under both normal and pathological conditions.
C1 [Seltana, Amira; Cloutier, Gabriel; Reyes Nicolas, Vilcy; Khalfaoui, Taoufik; Teller, Inga C.; Perreault, Nathalie; Beaulieu, Jean-Francois] Univ Sherbrooke, Fac Med & Hlth Sci, Dept Immunol & Cell Biol, Sherbrooke, PQ, Canada.
C3 University of Sherbrooke
RP Beaulieu, JF (通讯作者)，Univ Sherbrooke, Fac Med & Hlth Sci, Dept Immunol & Cell Biol, Sherbrooke, PQ, Canada.
EM Jean-Francois.Beaulieu@USherbrooke.ca
RI Teller, Inga/AAW-1093-2020; Beaulieu, Jean-Francois/D-2054-2010
OI Teller, Inga/0000-0002-1708-8702; Beaulieu,
   Jean-Francois/0000-0002-8977-3629
FU Canadian Institutes of Health Research [MOP-97836, MOP-123415]; Natural
   Sciences and Engineering Research Council of Canada [RGPIN-2017-05489]
FX This work was supported by grants from the Canadian Institutes of Health
   Research (MOP-97836 and MOP-123415 to JFB) and the Natural Sciences and
   Engineering Research Council of Canada (RGPIN-2017-05489 to JFB). JFB
   was the recipient of the Canadian Research Chair in Intestinal
   Physiopathology. JFB and NP are members of the FRSQ-funded Centre de
   Recherche of the CHUS.
CR Andersson-Rolf A, 2017, PHYSIOLOGY, V32, P278, DOI 10.1152/physiol.00005.2017
   Basora N, 1999, J BIOL CHEM, V274, P29819, DOI 10.1074/jbc.274.42.29819
   Basora N, 1997, GASTROENTEROLOGY, V113, P1510, DOI 10.1053/gast.1997.v113.pm9352853
   Basson MD, 2017, J PHYSIOL PHARMACOL, V68, P789
   Beaulieu JF, 2012, METHODS MOL BIOL, V806, P157, DOI 10.1007/978-1-61779-367-7_11
   Beaulieu Jean-Francois, 1999, Frontiers in Bioscience, V4, pD310, DOI 10.2741/Beaulieu
   BEAULIEU JF, 1991, BIOCHEM J, V280, P599, DOI 10.1042/bj2800599
   Beaulieu JF, 1997, PROG HISTOCHEM CYTOC, V31, P1
   Bélanger I, 2000, HISTOL HISTOPATHOL, V15, P577, DOI 10.14670/HH-15.577
   BENDAYAN M, 1987, J HISTOCHEM CYTOCHEM, V35, P1149, DOI 10.1177/35.10.3114363
   Benoit YD, 2009, BIOL CELL, V101, P695, DOI 10.1042/BC20090060
   Bouatrouss Y, 2000, AM J PATHOL, V156, P45, DOI 10.1016/S0002-9440(10)64704-9
   BUNCE LA, 1992, J CLIN INVEST, V89, P842, DOI 10.1172/JCI115663
   CALVERT R, 1993, J HISTOCHEM CYTOCHEM, V41, P1223, DOI 10.1177/41.8.8331286
   Chassaing Benoit, 2014, Curr Protoc Immunol, V104, DOI 10.1002/0471142735.im1525s104
   Chen XF, 2021, BMC GASTROENTEROL, V21, DOI 10.1186/s12876-021-02040-9
   Chiquet-Ehrismann R, 2004, INT J BIOCHEM CELL B, V36, P1085, DOI 10.1016/j.biocel.2004.01.007
   COOPER HS, 1993, LAB INVEST, V69, P238
   Danik JS, 2009, CIRC-CARDIOVASC GENE, V2, P134, DOI 10.1161/CIRCGENETICS.108.825273
   DESLOGES N, 1994, INT J DEV BIOL, V38, P737
   Dieleman LA, 1996, AM J PHYSIOL-GASTR L, V271, pG130, DOI 10.1152/ajpgi.1996.271.1.G130
   Dydensborg AB, 2006, AM J PHYSIOL-GASTR L, V290, pG1067, DOI 10.1152/ajpgi.00234.2005
   Fallah S., 2020, ENCY GASTROENTEROLOG, Vsecond, P304, DOI DOI 10.1016/B978-0-12-801238-3.66033-6
   Fallah S, 2021, BIOL OPEN, V10, DOI 10.1242/bio.058904
   Ferretti E, 2018, PEDIATR RES, V84, P813, DOI 10.1038/s41390-018-0201-y
   Fish RJ, 2012, THROMB HAEMOSTASIS, V108, P419, DOI 10.1160/TH12-04-0273
   Francoeur C, 2009, GASTROENTEROLOGY, V136, P268, DOI 10.1053/j.gastro.2008.10.014
   Gagné D, 2020, BMC MOL CELL BIOL, V21, DOI 10.1186/s12860-020-00259-0
   Gagné D, 2010, J CELL PHYSIOL, V222, P387, DOI 10.1002/jcp.21963
   Ghosh S, 2021, CELL MOL GASTROENTER, V11, P1463, DOI 10.1016/j.jcmgh.2021.02.007
   Groulx JF, 2011, MATRIX BIOL, V30, P195, DOI 10.1016/j.matbio.2011.03.002
   Guadiz G, 1997, AM J RESP CELL MOL, V17, P60, DOI 10.1165/ajrcmb.17.1.2730
   Guadiz G, 1997, BLOOD, V90, P2644, DOI 10.1182/blood.V90.7.2644.2644_2644_2653
   Ha F, 2015, THER ADV GASTROENTER, V8, P352, DOI 10.1177/1756283X15592585
   Haidaris P J, 1990, Blood Coagul Fibrinolysis, V1, P433, DOI 10.1097/00001721-199010000-00011
   HUI KY, 1983, SCIENCE, V222, P1129, DOI 10.1126/science.6648524
   Karrasch T, 2011, PLOS ONE, V6, DOI 10.1371/journal.pone.0026340
   Krizek DM, 2001, ELECTROPHORESIS, V22, P946, DOI 10.1002/1522-2683()22:5<946::AID-ELPS946>3.0.CO;2-U
   Kubo M, 2001, J INVEST DERMATOL, V117, P1369, DOI 10.1046/j.0022-202x.2001.01551.x
   Laurens N, 2006, J THROMB HAEMOST, V4, P932, DOI 10.1111/j.1538-7836.2006.01861.x
   Lee CS, 2002, GENE DEV, V16, P1488, DOI 10.1101/gad.985002
   Lee SY, 1996, THROMB HAEMOSTASIS, V75, P466
   Leoni G, 2015, MUCOSAL IMMUNOL, V8, P959, DOI 10.1038/mi.2015.63
   Lishko VK, 2004, J BIOL CHEM, V279, P44897, DOI 10.1074/jbc.M408012200
   Liu CY, 2021, TRANSL RES, V236, P35, DOI 10.1016/j.trsl.2021.06.001
   LOIKE JD, 1991, P NATL ACAD SCI USA, V88, P1044, DOI 10.1073/pnas.88.3.1044
   Lussier C, 2000, MICROSC RES TECHNIQ, V51, P169
   Luyendyk JP, 2019, BLOOD, V133, P511, DOI 10.1182/blood-2018-07-818211
   Ménard D, 2006, CELL SIGNALING AND GROWTH FACTORS IN DEVELOPMENT: FROM MOLECULES TO ORGANOGENESIS, P755
   MERKER HJ, 1994, MICROSC RES TECHNIQ, V28, P95, DOI 10.1002/jemt.1070280203
   MOLMENTI EP, 1993, J BIOL CHEM, V268, P14116
   Mortensen JH, 2019, EXPERT REV GASTROENT, V13, P977, DOI 10.1080/17474124.2019.1673729
   Motta JP, 2019, NAT COMMUN, V10, DOI 10.1038/s41467-019-11140-w
   Neurath MF, 2012, GUT, V61, P1619, DOI 10.1136/gutjnl-2012-302830
   Ni HH, 2005, ONCOGENE, V24, P6820, DOI 10.1038/sj.onc.1208848
   Nicolás VR, 2021, CELLS-BASEL, V10, DOI 10.3390/cells10112954
   Odenwald MA, 2017, NAT REV GASTRO HEPAT, V14, P9, DOI 10.1038/nrgastro.2016.169
   OKAYASU I, 1990, GASTROENTEROLOGY, V98, P694, DOI 10.1016/0016-5085(90)90290-H
   Orend G, 2000, EXP CELL RES, V261, P104, DOI 10.1006/excr.2000.5041
   Pageot LP, 2000, MICROSC RES TECHNIQ, V49, P394
   Perreault N, 1996, EXP CELL RES, V224, P354, DOI 10.1006/excr.1996.0145
   Perreault N, 1998, BIOCHEM BIOPH RES CO, V248, P121, DOI 10.1006/bbrc.1998.8919
   Pfaffl MW, 2001, NUCLEIC ACIDS RES, V29, DOI 10.1093/nar/29.9.e45
   Pompili S, 2021, FRONT MED-LAUSANNE, V8, DOI 10.3389/fmed.2021.610189
   Redlich H, 1997, PLATELETS, V8, P419
   Rioux JD, 2001, NAT GENET, V29, P223, DOI 10.1038/ng1001-223
   Roostaee A, 2015, J CELL BIOCHEM, V116, P2695, DOI 10.1002/jcb.25274
   Rybarczyk BJ, 2000, CANCER RES, V60, P2033
   Schmitt H, 2019, SEMIN IMMUNOPATHOL, V41, P737, DOI 10.1007/s00281-019-00756-1
   Schulman S, 2012, BLOOD, V119, P3016, DOI 10.1182/blood-2011-10-378950
   Seltana A., 2012, CACO 2 CELLS THEIR U, P77
   Seltana A, 2010, WOUND REPAIR REGEN, V18, P114, DOI 10.1111/j.1524-475X.2009.00554.x
   Sommer K, 2021, FRONT MED-LAUSANNE, V8, DOI 10.3389/fmed.2021.643973
   Steinbrecher KA, 2010, CANCER RES, V70, P2634, DOI 10.1158/0008-5472.CAN-09-3465
   Suehiro K, 1997, J BIOL CHEM, V272, P5360, DOI 10.1074/jbc.272.8.5360
   Teller IC, 2007, DEV DYNAM, V236, P1980, DOI 10.1002/dvdy.21186
   Tétreault MP, 2008, J CELL PHYSIOL, V214, P545, DOI 10.1002/jcp.21239
   Tremblay E, 2006, J CELL BIOCHEM, V99, P1175, DOI 10.1002/jcb.21015
   Ugarova TP, 2001, ANN NY ACAD SCI, V936, P368
   VACHON PH, 1992, GASTROENTEROLOGY, V103, P414, DOI 10.1016/0016-5085(92)90829-N
   VACHON PH, 1993, ANAT REC, V235, P567, DOI 10.1002/ar.1092350409
   Vilar R, 2020, HAEMATOLOGICA, V105, P284, DOI 10.3324/haematol.2019.236901
   Wang JR, 2017, WORLD J GASTROENTERO, V23, P4701, DOI 10.3748/wjg.v23.i26.4701
   Wershil BK, 2008, J ALLERGY CLIN IMMUN, V121, pS380, DOI 10.1016/j.jaci.2007.10.023
   Yokoyama K, 1999, BIOCHEMISTRY-US, V38, P5872, DOI 10.1021/bi9827619
   Yui S, 2018, CELL STEM CELL, V22, P35, DOI 10.1016/j.stem.2017.11.001
   Zhang C, 2021, CELL MOL GASTROENTER, V11, P683, DOI 10.1016/j.jcmgh.2020.10.007
NR 87
TC 4
Z9 4
U1 1
U2 4
PU FRONTIERS MEDIA SA
PI LAUSANNE
PA AVENUE DU TRIBUNAL FEDERAL 34, LAUSANNE, CH-1015, SWITZERLAND
SN 1664-3224
J9 FRONT IMMUNOL
JI Front. Immunol.
PD JUN 22
PY 2022
VL 13
AR 916187
DI 10.3389/fimmu.2022.916187
PG 17
WC Immunology
WE Science Citation Index Expanded (SCI-EXPANDED)
SC Immunology
GA 2R7TD
UT WOS:000821309500001
PM 35812445
OA Green Published, gold
DA 2024-01-22
ER

PT J
AU Ashat, M
   El-Abiad, R
   Khashab, MA
AF Ashat, Munish
   El-Abiad, Rami
   Khashab, Mouen A. A.
TI Endoscopic approaches to small intestinal strictures
SO CURRENT OPINION IN GASTROENTEROLOGY
LA English
DT Review
DE endoscopic ultrasound-gastroenterostomy; gastric outlet obstruction;
   lumen-apposing metallic stents
ID EUS-GUIDED GASTROENTEROSTOMY; APPOSING METAL STENT; CROHNS-DISEASE;
   BIODEGRADABLE STENT; BALLOON DILATION; MANAGEMENT; BENIGN;
   GASTROJEJUNOSTOMY; METAANALYSIS; DILATATION
AB Purpose of reviewGastric outlet obstruction (GOO) occurs from benign or malignant causes. Historically, the treatment of benign strictures revolved around endoscopic balloon dilation, whereas, in the case of malignant strictures, the placement of self-expandable metallic stents was the focus. The advent of lumen-apposing metal stent has opened new horizons in addressing shortcomings of enteral stenting and surgical gastroenterostomies. The purpose of the review is to discuss the endoscopic approaches to small bowel strictures and to examine the supporting data behind each practice.Recent findingsGiven the risk and futility of balloon dilation for malignant strictures, enteral stenting is pursued in patients who are poor surgical candidates and with life expectancy less than 6 months. For patients with longer survival, surgical gastroenterostomy (S-GE) should be considered. Recent data have shown comparable technical and clinical success rates between EUS-gastroenterostomy and S-GE but with lower adverse event rate and hospital length of stay.In recurrent benign strictures and malignant GOO, EUS-GE has recently gained momentum in providing an effective and a well tolerated alternative. Individualized therapy centered around the patient's prognosis and preference while factoring in the local expertise for the specific indication is vital.
C1 [Ashat, Munish; El-Abiad, Rami] Univ Iowa Hosp & Clin, Div Gastroenterol & Hepatol, Iowa City, IA USA.
   [Khashab, Mouen A. A.] Johns Hopkins Univ Hosp, Div Gastroenterol & Hepatol, SheikhZayed Bldg,1800 Orleans St,Suite 7125G, Baltimore, MD 21287 USA.
C3 University of Iowa; Johns Hopkins University; Johns Hopkins Medicine
RP Khashab, MA (通讯作者)，Johns Hopkins Univ Hosp, Div Gastroenterol & Hepatol, SheikhZayed Bldg,1800 Orleans St,Suite 7125G, Baltimore, MD 21287 USA.
EM mkhasha1@jhmi.edu
OI Ashat, Munish/0000-0002-3337-3140
CR Ahmed O, 2021, CLIN GASTROENTEROL H, V19, P1780, DOI 10.1016/j.cgh.2021.03.046
   Binmoeller KF, 2012, ENDOSCOPY, V44, P499, DOI 10.1055/s-0032-1309382
   Canakis A., 2023, GASTROINTEST ENDOSC, VS0016-5107, p00362
   Chen YI, 2017, SURG ENDOSC, V31, P2946, DOI 10.1007/s00464-016-5311-1
   Cosnes J, 2002, INFLAMM BOWEL DIS, V8, P244, DOI 10.1097/00054725-200207000-00002
   Ge PS, 2019, SURG ENDOSC, V33, P3404, DOI 10.1007/s00464-018-06636-3
   Gill RS, 2014, THER ADV GASTROENTER, V7, P108, DOI 10.1177/1756283X13513995
   Gustavsson A, 2012, ALIMENT PHARM THER, V36, P151, DOI 10.1111/j.1365-2036.2012.05146.x
   Hakim S, 2021, J CLIN GASTROENTEROL, V55, pE56, DOI 10.1097/MCG.0000000000001453
   Hamada T, 2017, DIGEST ENDOSC, V29, P259, DOI 10.1111/den.12786
   Iqbal U, 2020, ENDOSC ULTRASOUND, V9, P16, DOI 10.4103/eus.eus_70_19
   Irani S, 2017, GASTROINTEST ENDOSC, V85, P1285, DOI 10.1016/j.gie.2016.08.028
   Itoi T, 2016, GUT, V65, P193, DOI 10.1136/gutjnl-2015-310348
   Jeurnink SM, 2007, BMC GASTROENTEROL, V7, DOI 10.1186/1471-230X-7-18
   Jeurnink SM, 2010, GASTROINTEST ENDOSC, V71, P490, DOI 10.1016/j.gie.2009.09.042
   Jue TL, 2021, GASTROINTEST ENDOSC, V93, P309, DOI 10.1016/j.gie.2020.07.063
   Khashab M, 2013, SURG ENDOSC, V27, P2068, DOI 10.1007/s00464-012-2712-7
   Khashab MA, 2017, ENDOSC INT OPEN, V5, pE275, DOI 10.1055/s-0043-101695
   Khashab MA, 2015, GASTROINTEST ENDOSC, V82, P932, DOI 10.1016/j.gie.2015.06.017
   Kim JW, 2015, WORLD J GASTROENTERO, V21, P1580, DOI 10.3748/wjg.v21.i5.1580
   Morar PS, 2015, ALIMENT PHARM THER, V42, P1137, DOI 10.1111/apt.13388
   Navaneethan U, 2016, SURG ENDOSC, V30, P5434, DOI 10.1007/s00464-016-4902-1
   Peyrin-Biroulet L, 2009, AM J GASTROENTEROL, V104, P2089, DOI 10.1038/ajg.2009.301
   Rejchrt S, 2011, ENDOSCOPY, V43, P911, DOI 10.1055/s-0030-1256405
   Repici A, 2013, SURG ENDOSC, V27, P2487, DOI 10.1007/s00464-012-2762-x
   Rodrigues C, 2013, WORLD J GASTRO ENDOS, V5, P265, DOI 10.4253/wjge.v5.i5.265
   Staub J, 2018, GASTROINTEST ENDOSC, V87, P1499, DOI 10.1016/j.gie.2018.01.040
   Toth E, 2011, ENDOSCOPY, V43, pE252, DOI 10.1055/s-0030-1256511
   Yamamoto H, 2022, DIGEST ENDOSC, V34, P1278, DOI 10.1111/den.14429
NR 29
TC 0
Z9 0
U1 1
U2 1
PU LIPPINCOTT WILLIAMS & WILKINS
PI PHILADELPHIA
PA TWO COMMERCE SQ, 2001 MARKET ST, PHILADELPHIA, PA 19103 USA
SN 0267-1379
EI 1531-7056
J9 CURR OPIN GASTROEN
JI Curr. Opin. Gastroenterol.
PD SEP
PY 2023
VL 39
IS 5
BP 356
EP 361
DI 10.1097/MOG.0000000000000958
PG 6
WC Gastroenterology & Hepatology
WE Science Citation Index Expanded (SCI-EXPANDED)
SC Gastroenterology & Hepatology
GA O1OJ8
UT WOS:001041580200004
PM 37389433
DA 2024-01-22
ER

PT J
AU Johnston, A
   Natarajan, S
   Hayes, M
   MacDonald, E
   Shorr, R
AF Johnston, Amy
   Natarajan, Sabrina
   Hayes, Meghan
   MacDonald, Erika
   Shorr, Risa
TI Accelerated induction regimens of TNF-alpha inhibitors in patients with
   inflammatory bowel disease: a scoping review protocol
SO BMJ OPEN
LA English
DT Review
ID MAINTENANCE THERAPY; PRACTICE GUIDELINES; CROHNS-DISEASE; INFLIXIMAB;
   REMISSION; SAFETY
AB Introduction Tumour necrosis factor (TNF)-alpha inhibitors are commonly used to treat inflammatory bowel disease (IBD). In patients with IBD who are unresponsive to their first induction dose, the implementation of an 'accelerated' induction dose schedule (doses more frequent than recommended in product monographs) is becoming increasingly common. It is unclear whether this practice results in favourable patient outcomes, such as avoidance of surgery and disease remission. As such, there is a need to identify and map the current evidence base on accelerated induction schedules of these medications in the treatment of IBD.
   Methods and analysis A scoping review will be employed to systematically identify and characterise the nature of scientific literature on accelerated induction regimens of TNF-alpha inhibitors. MEDLINE, Embase, International Pharmaceutical Abstracts and grey literature will be searched to identify relevant studies. The titles/abstracts of all records and full text of potentially relevant articles will be independently screened for inclusion by two reviewers. Data will be abstracted from included studies by one reviewer and verified for accuracy by another. The findings will be synthesised descriptively.
   Ethics and dissemination We intend to report the findings of this scoping review in a peer-reviewed journal and a scientific conference.
C1 [Johnston, Amy] Univ Ottawa, Cardiovasc Res Methods Ctr, Heart Inst, Ottawa, ON, Canada.
   [Natarajan, Sabrina; Hayes, Meghan; MacDonald, Erika] Ottawa Hosp, Pharm Dept, Ottawa, ON, Canada.
   [Shorr, Risa] Ottawa Hosp, Learning Serv, Ottawa, ON, Canada.
C3 University of Ottawa; University of Ottawa Heart Institute; University
   of Ottawa; Ottawa Hospital Research Institute; University of Ottawa;
   Ottawa Hospital Research Institute
RP Johnston, A (通讯作者)，Univ Ottawa, Cardiovasc Res Methods Ctr, Heart Inst, Ottawa, ON, Canada.
EM ajohnston@ottawaheart.ca
RI Johnston, Amy/AAA-8546-2019
OI Johnston, Amy/0000-0003-1934-7867
CR Abraham C, 2009, NEW ENGL J MED, V361, P2066, DOI 10.1056/NEJMra0804647
   [Anonymous], 2012, INFLAMMATORY BOWEL D
   [Anonymous], HUM
   [Anonymous], HARRISONS MANUAL INT
   [Anonymous], SIMP PROD MON
   [Anonymous], UNC INFL BOW DIS DRU
   [Anonymous], EUR J GASTROENTEROL
   [Anonymous], REM PROD MON
   [Anonymous], Mendeley-Reference Management Software
   [Anonymous], 2015, METH JBI SCOP REV
   [Anonymous], REM
   [Anonymous], INFLAMMATORY BOWEL D
   [Anonymous], HUM PROD MON
   [Anonymous], INF BIOS
   [Anonymous], COMPR DOS SCHED AD I
   Arksey H., 2005, INT J SOCIAL RES MET, V8, P19, DOI [DOI 10.1080/1364557032000119616, 10.1080/1364557032000119616]
   Balk E.M., 2013, Assessing the accuracy of google translate to allow data extraction from trials published in non-english languages
   Biancone L, 2017, DIGEST LIVER DIS, V49, P338, DOI 10.1016/j.dld.2017.01.141
   Côté-Daigneault J, 2015, UNITED EUR GASTROENT, V3, P419, DOI 10.1177/2050640615590302
   de Vries HS, 2011, BRIT J CLIN PHARMACO, V71, P7, DOI 10.1111/j.1365-2125.2010.03760.x
   Gibson DJ, 2015, CLIN GASTROENTEROL H, V13, P330, DOI 10.1016/j.cgh.2014.07.041
   Hanauer SB, 2002, LANCET, V359, P1541, DOI 10.1016/S0140-6736(02)08512-4
   Kornbluth A, 2010, AM J GASTROENTEROL, V105, P501, DOI 10.1038/ajg.2009.727
   Lahad Avishay, 2015, World J Gastrointest Pathophysiol, V6, P33, DOI 10.4291/wjgp.v6.i2.33
   Levac D, 2010, IMPLEMENT SCI, V5, DOI 10.1186/1748-5908-5-69
   Loftus Edward V, 2010, Gastroenterol Hepatol (N Y), V6, P4
   Moher D, 2009, PLOS MED, V6, DOI [10.1371/journal.pmed.1000097, 10.1016/j.ijsu.2010.07.299, 10.1136/bmj.i4086, 10.1016/j.ijsu.2010.02.007, 10.1136/bmj.b2535, 10.1186/2046-4053-4-1, 10.1136/bmj.b2700]
   Rofaiel Rymon, 2017, BMJ Case Rep, V2017, DOI 10.1136/bcr-2017-219956
   Rutgeerts P, 2005, NEW ENGL J MED, V353, P2462, DOI 10.1056/NEJMoa050516
   Sandborn W, 2010, AM J GASTROENTEROL, V105, pS418, DOI 10.14309/00000434-201010001-01153
   Sands BE, 2004, NEW ENGL J MED, V350, P876, DOI 10.1056/NEJMoa030815
   Schwartz Marc, 2008, Curr Gastroenterol Rep, V10, P585, DOI 10.1007/s11894-008-0106-8
   Terdiman JP, 2013, GASTROENTEROLOGY, V145, P1459, DOI 10.1053/j.gastro.2013.10.047
   Wu S, 2016, AM J CARDIOL, V117, P926, DOI 10.1016/j.amjcard.2015.12.027
   Ye YL, 2015, INT J CLIN EXP MED, V8, P22529
NR 35
TC 3
Z9 3
U1 0
U2 3
PU BMJ PUBLISHING GROUP
PI LONDON
PA BRITISH MED ASSOC HOUSE, TAVISTOCK SQUARE, LONDON WC1H 9JR, ENGLAND
SN 2044-6055
J9 BMJ OPEN
JI BMJ Open
PD JAN
PY 2018
VL 8
IS 1
AR e019909
DI 10.1136/bmjopen-2017-019909
PG 5
WC Medicine, General & Internal
WE Science Citation Index Expanded (SCI-EXPANDED)
SC General & Internal Medicine
GA GF2BO
UT WOS:000431743500026
PM 29382683
OA Green Published, gold
DA 2024-01-22
ER

PT J
AU Gisbert, JP
   Villagrasa, JR
   Rodríguez-Nogueiras, A
   Chaparro, M
AF Gisbert, J. P.
   Villagrasa, J. R.
   Rodriguez-Nogueiras, A.
   Chaparro, M.
TI Efficacy of Hepatitis B Vaccination and Revaccination and Factors
   Impacting on Response in Patients With Inflammatory Bowel Disease
SO AMERICAN JOURNAL OF GASTROENTEROLOGY
LA English
DT Article
ID HEALTH-CARE WORKERS; CROHNS-DISEASE; INFLIXIMAB THERAPY;
   IMMUNE-RESPONSE; RHEUMATOID-ARTHRITIS; PEDIATRIC-PATIENTS; INFLUENZA
   VACCINE; NONRESPONDERS; VIRUS; IMMUNIZATION
AB OBJECTIVES: We assessed the effectiveness of hepatitis B virus (HBV) vaccine in inflammatory bowel disease (IBD) patients, evaluated the impact of immunosuppressors and anti-tumor necrosis factor (anti-TNF) agents, and assessed the effectiveness of revaccination.
   METHODS: IBD patients were vaccinated against HBV with a quick (0, 1, and 2 months) and double-dose schedule (Engerix B). A second vaccination was administered to nonresponders.
   RESULTS: Of 241 vaccinated patients, anti-HBs was >10 IU/l in 59% and >100 IU/l in 39%. The response rate (anti-HBs >10 IU/l) was lower among patients under anti-TNF therapy: 46% vs. 62%. In the multivariate analysis, a lower response rate was demonstrated in older patients and those receiving anti-TNFs. The response rate (anti-HBs >100 IU/l) after revaccination was 42%.
   CONCLUSIONS: The response rate to the HBV vaccination-even with a double-dose schedule-is very low in IBD patients, mainly in those receiving anti-TNFs. However, treatment with immunosuppressors did not affect the efficacy of the vaccine. A considerable-albeit insufficient-success rate may be obtained when two consecutive vaccination courses, each with a three-dose vaccine series, are administered.
C1 [Gisbert, J. P.; Rodriguez-Nogueiras, A.; Chaparro, M.] Hosp Univ La Princesa, Inst Invest Sanitaria Princesa, Dept Gastroenterol, Madrid, Spain.
   [Gisbert, J. P.; Rodriguez-Nogueiras, A.; Chaparro, M.] Hosp Univ La Princesa, Inst Invest Sanitaria Princesa, Ctr Invest Biomed Red Enfermedades Hepat & Digest, Madrid, Spain.
   [Villagrasa, J. R.] Hosp Univ La Princesa, Inst Invest Sanitaria Princesa, Dept Prevent Med, Madrid, Spain.
C3 CIBER - Centro de Investigacion Biomedica en Red; CIBEREHD
RP Gisbert, JP (通讯作者)，Playa Mojacar 29, Madrid 28669, Spain.
EM gisbert@meditex.es
RI Gisbert, Javier P/ABB-7531-2021; Gisbert, Javier P/GRY-2719-2022;
   Chaparro, María/I-2500-2016
OI Gisbert, Javier P/0000-0003-2090-3445; Chaparro,
   María/0000-0002-9275-4242
FU Instituto de Salud Carlos III
FX CIBEREHD is funded by the Instituto de Salud Carlos III.
CR [Anonymous], VACCINE
   Banatvala J, 2000, LANCET, V355, P561, DOI 10.1016/S0140-6736(99)07239-6
   Brezinschek HP, 2008, CURR OPIN RHEUMATOL, V20, P295, DOI 10.1097/BOR.0b013e3282ffdeca
   Cardell K, 2008, J INFECT DIS, V198, P299, DOI 10.1086/589722
   Chen DS, 2009, J HEPATOL, V50, P805, DOI 10.1016/j.jhep.2009.01.002
   Chevaux JB, 2010, INFLAMM BOWEL DIS, V16, P916, DOI 10.1002/ibd.21147
   CHOUDHURY SA, 1995, PEDIATR INFECT DIS J, V14, P65, DOI 10.1097/00006454-199501000-00017
   Clemens R, 1997, VACCINE, V15, P349, DOI 10.1016/S0264-410X(96)00205-8
   Coates T, 2001, CLIN THER, V23, P392, DOI 10.1016/S0149-2918(01)80044-8
   Colbert C, 2007, INFLAMM BOWEL DIS, V13, P1453, DOI 10.1002/ibd.20216
   CRAVEN DE, 1986, ANN INTERN MED, V105, P356, DOI 10.7326/0003-4819-105-3-356
   Dotan I, 2012, INFLAMM BOWEL DIS, V18, P261, DOI 10.1002/ibd.21688
   Elkayam O, 2004, SEMIN ARTHRITIS RHEU, V33, P283, DOI 10.1053/j.semarthrit.2003.10.003
   Esteve M, 2004, GUT, V53, P1363, DOI 10.1136/gut.2004.040675
   Esteve M, 2007, INFLAMM BOWEL DIS, V13, P1450, DOI 10.1002/ibd.20202
   Garcia-Sánchez MD, 2004, INFLAMM BOWEL DIS, V10, P701, DOI 10.1097/00054725-200409000-00035
   Gisbert JP, 2012, ALIMENT PHARM THER, V35, P1379, DOI 10.1111/j.1365-2036.2012.05110.x
   Gisbert JP, 2011, ALIMENT PHARM THER, V33, P619, DOI 10.1111/j.1365-2036.2010.04570.x
   Goldwater PN, 1997, VACCINE, V15, P353, DOI 10.1016/S0264-410X(96)00202-2
   HADLER SC, 1986, NEW ENGL J MED, V315, P209, DOI 10.1056/NEJM198607243150401
   Hou JK, 2010, INFLAMM BOWEL DIS, V16, P925, DOI 10.1002/ibd.21284
   Jack AD, 1999, J INFECT DIS, V179, P489, DOI 10.1086/314578
   John TJ, 2005, J GASTROEN HEPATOL, V20, P5, DOI 10.1111/j.1440-1746.2004.03398.x
   Kapetanovic MC, 2006, RHEUMATOLOGY, V45, P106, DOI 10.1093/rheumatology/kei193
   Kim MJ, 2003, VACCINE, V21, P1174, DOI 10.1016/S0264-410X(02)00626-6
   Lok ASF, 2007, HEPATOLOGY, V45, P507, DOI 10.1002/hep.21513
   Loras C, 2010, GUT, V59, P1340, DOI 10.1136/gut.2010.208413
   Lu Y, 2009, AM J GASTROENTEROL, V104, P444, DOI 10.1038/ajg.2008.120
   Madonia S, 2007, INFLAMM BOWEL DIS, V13, P508, DOI 10.1002/ibd.20035
   Mamula P, 2007, CLIN GASTROENTEROL H, V5, P851, DOI 10.1016/j.cgh.2007.02.035
   Mast Eric E., 2006, Morbidity and Mortality Weekly Report, V55, P1
   Melmed GY, 2006, AM J GASTROENTEROL, V101, P1834, DOI 10.1111/j.1572-0241.2006.00646.x
   Melmed GY, 2010, AM J GASTROENTEROL, V105, P148, DOI 10.1038/ajg.2009.523
   Melmed GY, 2009, INFLAMM BOWEL DIS, V15, P1410, DOI 10.1002/ibd.20943
   Millonig G, 2006, WORLD J GASTROENTERO, V12, P974, DOI 10.3748/wjg.v12.i6.974
   Nye FJ, 1997, BRIT J HOSP MED, V57, P313
   Ojiro K, 2008, J GASTROENTEROL, V43, P397, DOI 10.1007/s00535-008-2165-x
   Radzikowski A, 2011, INFLAMM BOWEL DIS, V17, P1117, DOI 10.1002/ibd.21465
   Rahier JF, 2009, J CROHNS COLITIS, V3, P47, DOI 10.1016/j.crohns.2009.02.010
   Sands BE, 2004, INFLAMM BOWEL DIS, V10, P677, DOI 10.1097/00054725-200409000-00028
   Shouval D, 2003, J HEPATOL, V39, pS70, DOI 10.1016/S0168-8278(03)00125-1
   TAN KL, 1994, JAMA-J AM MED ASSOC, V271, P859, DOI 10.1001/jama.271.11.859
   Ueno Y, 2005, DIGEST DIS SCI, V50, P163, DOI 10.1007/s10620-005-1295-8
   Pérez LV, 2009, MED CLIN-BARCELONA, V132, P331, DOI 10.1016/j.medcli.2008.07.013
   Viget N, 2008, GUT, V57, P549, DOI 10.1136/gut.2006.114660
   WAGNER D, 1992, CLIN INVESTIGATOR, V70, P585
   Wasan SK, 2010, AM J GASTROENTEROL, V105, P1231, DOI 10.1038/ajg.2009.733
   WEISSMAN JY, 1988, JAMA-J AM MED ASSOC, V260, P1734, DOI 10.1001/jama.260.12.1734
   Wörns MA, 2008, AM J GASTROENTEROL, V103, P138, DOI 10.1111/j.1572-0241.2007.01609.x
   Zuckerman JN, 1997, BRIT MED J, V314, P329, DOI 10.1136/bmj.314.7077.329
NR 50
TC 112
Z9 119
U1 0
U2 7
PU LIPPINCOTT WILLIAMS & WILKINS
PI PHILADELPHIA
PA TWO COMMERCE SQ, 2001 MARKET ST, PHILADELPHIA, PA 19103 USA
SN 0002-9270
EI 1572-0241
J9 AM J GASTROENTEROL
JI Am. J. Gastroenterol.
PD OCT
PY 2012
VL 107
IS 10
BP 1460
EP 1466
DI 10.1038/ajg.2012.79
PG 7
WC Gastroenterology & Hepatology
WE Science Citation Index Expanded (SCI-EXPANDED)
SC Gastroenterology & Hepatology
GA 018XK
UT WOS:000309701000002
PM 23034605
DA 2024-01-22
ER

PT J
AU Blom-Hogestol, IK
   Stubhaug, A
   Kristinsson, JA
   Mala, T
AF Blom-Hogestol, Ingvild K.
   Stubhaug, Audun
   Kristinsson, Jon A.
   Mala, Tom
TI Diagnosis and treatment of chronic abdominal pain 5 years after
   Roux-en-Y gastric bypass
SO SURGERY FOR OBESITY AND RELATED DISEASES
LA English
DT Article
DE Roux-en-Y gastric bypass; Bariatric surgery; Obesity; Abdominal pain;
   Chronic abdominal pain; Diagnosis; Etiology; Diagnostic workup;
   Follow-up; Internal herniation; Dumping; Gallbladder stones; Food
   intolerance; Irritable bowel syndrome; Gastric pouch ulceration; Complex
   abdominal pain syndrome; Crohn's disease; Overeating; Visceral
   neuropathic pain; Abdominal wall nerve entrapment; Undefined abdominal
   pain
ID IRRITABLE-BOWEL-SYNDROME; GASTROINTESTINAL SYMPTOMS; BARIATRIC SURGERY;
   SEVERE OBESITY; LAPAROSCOPY; WEIGHT; HEALTH; LIFE
AB Background: Knowledge of optimal diagnostic workup, etiology, and response to treatment of chronic abdominal pain after Roux-en-Y gastric bypass (RYGB) is limited.
   Objective: To define the etiology of chronic abdominal pain presenting at the 5-year follow-up after RYGB and to evaluate response to treatment.
   Setting: Oslo University Hospital (tertiary referral center for obesity surgery).
   Methods: Of 234 patients operated during a randomly selected 12-month period, 165 (71%) returned for 5-year follow-up, and 160 responded to study questionnaires. Of these, 54 (34%) reported chronic abdominal pain and were invited to participate in a structured diagnostic and treatment algorithm. These patients were contacted for the evaluation of their response to treatment.
   Results: Fifty-one of 54 patients (94%) reporting chronic abdominal pain at the 5-year follow-up were included in the study. Of the 45 patients with onset of symptoms post-RYGB, 28 (62%) underwent one or more radiologic evaluations, 10 (22%) underwent endoscopy, and 13 (29%) underwent laparoscopy. Diagnosis and treatment were established for 34 patients (76%), whereas 11 (24%) had abdominal pain of unknown cause. The most common etiology was internal herniation (n=6), dumping (n=6), food intolerance (n=6), gallstones (n=5), and irritable bowel syndrome (n=4). After a median follow-up of 13.0 months (standard deviation, 11.5), 37 (82%) patients reported remission or improvement of symptoms, 6 had unchanged symptoms, and 2 patients were lost to follow-up.
   Conclusions: The etiology of long-term chronic abdominal pain post-RYGB is diverse. A multidisciplinary team can help most patients with dedicated follow-up, but a subset of patients has symptoms of unknown etiology. (C) 2018 Published by Elsevier Inc. on behalf of American Society for Bariatric Surgery.
C1 [Blom-Hogestol, Ingvild K.; Kristinsson, Jon A.; Mala, Tom] Oslo Univ Hosp, Dept Endocrinol Morbid Obes & Prevent Med, Oslo, Norway.
   [Blom-Hogestol, Ingvild K.; Stubhaug, Audun] Univ Oslo, Inst Clin Med, Oslo, Norway.
   [Stubhaug, Audun] Oslo Univ Hosp, Dept Gastrointestinal Surg & Paediat Surg, Oslo, Norway.
   [Mala, Tom] Oslo Univ Hosp, Dept Pain Management & Res, Oslo, Norway.
   [Stubhaug, Audun] Oslo Univ Hosp, Oslo Ctr Biostat & Epidemiol, Res Support Serv, Oslo, Norway.
C3 University of Oslo; University of Oslo; University of Oslo; University
   of Oslo; University of Oslo
RP Blom-Hogestol, IK (通讯作者)，Lilleasen 15 C, N-1396 Billingstad, Norway.
EM i.k.hogestol@medisin.uio.no
RI Mala, Tom/J-5418-2019
OI Mala, Tom/0000-0003-3058-4775
FU Norwegian Gastroenterology Association
FX Financial support provided by the Norwegian Gastroenterology
   Association.
CR Aasbrenn Martin, 2017, BMC Obes, V4, P22, DOI 10.1186/s40608-017-0159-z
   Abasbassi M, 2011, OBES SURG, V21, P1822, DOI 10.1007/s11695-011-0462-6
   Aftab H, 2014, SURG OBES RELAT DIS, V10, P71, DOI 10.1016/j.soard.2013.05.003
   Agaba EA, 2008, SURG OBES RELAT DIS, V4, P587, DOI 10.1016/j.soard.2007.10.015
   Alsulaimy M, 2017, OBES SURG, V27, P1924, DOI 10.1007/s11695-017-2590-0
   Angrisani L, 2017, OBES SURG, V27, P2279, DOI 10.1007/s11695-017-2666-x
   Ballem N, 2009, SURG OBES RELAT DIS, V5, P553, DOI 10.1016/j.soard.2008.11.013
   Boerlage TCC, 2017, BRIT J SURG, V104, P393, DOI 10.1002/bjs.10419
   Brown JRG, 2016, J CLIN GASTROENTEROL, V50, P828, DOI 10.1097/MCG.0000000000000636
   Bruze G, 2017, SURG OBES RELAT DIS, V13, P962, DOI 10.1016/j.soard.2017.01.004
   Chang SH, 2014, JAMA SURG, V149, P275, DOI 10.1001/jamasurg.2013.3654
   Edholm D, 2013, SURG OBES RELAT DIS, V9, P708, DOI 10.1016/j.soard.2012.02.011
   Elms L, 2014, SURG ENDOSC, V28, P1624, DOI 10.1007/s00464-013-3361-1
   Farmer AD, 2014, SCAND J PAIN, V5, P51, DOI 10.1016/j.sjpain.2014.01.002
   Farmer AD, 2017, LANCET GASTROENTEROL, V2, P361, DOI 10.1016/S2468-1253(16)30217-5
   Ford AC, 2013, GASTROENTEROLOGY, V145, P1262, DOI 10.1053/j.gastro.2013.08.048
   Gribsholt SB, 2016, JAMA SURG, V151, P504, DOI 10.1001/jamasurg.2015.5110
   Hogestol IK, 2017, OBES SURG, V27, P1438, DOI 10.1007/s11695-016-2499-z
   Karlsson J, 2007, INT J OBESITY, V31, P1248, DOI 10.1038/sj.ijo.0803573
   La Vella E, 2017, SURG OBES RELAT DIS, V13, P1278, DOI 10.1016/j.soard.2017.04.007
   Lim CH, 2017, OBES SURG, V27, P2656, DOI 10.1007/s11695-017-2696-4
   Ng M, 2014, LANCET, V384, P766, DOI 10.1016/S0140-6736(14)60460-8
   Ovrebo B, 2017, CLIN OBES, V7, P183, DOI 10.1111/cob.12190
   Pedersen N, 2014, WORLD J GASTROENTERO, V20, P16215, DOI 10.3748/wjg.v20.i43.16215
   Pierik AS, 2017, SURG OBES RELAT DIS, V13, P1743, DOI 10.1016/j.soard.2017.05.027
   Pitt T, 2008, SURG OBES RELAT DIS, V4, P394, DOI 10.1016/j.soard.2007.12.011
   Sima E, 2016, SURG ENDOSC, V30, P1553, DOI 10.1007/s00464-015-4374-8
   Sjöström L, 2013, J INTERN MED, V273, P219, DOI 10.1111/joim.12012
   Stenberg E, 2016, LANCET, V387, P1397, DOI 10.1016/S0140-6736(15)01126-5
   SVEDLUND J, 1988, DIGEST DIS SCI, V33, P129, DOI 10.1007/BF01535722
NR 30
TC 17
Z9 16
U1 0
U2 4
PU ELSEVIER SCIENCE INC
PI NEW YORK
PA 360 PARK AVE SOUTH, NEW YORK, NY 10010-1710 USA
SN 1550-7289
EI 1878-7533
J9 SURG OBES RELAT DIS
JI Surg. Obes. Relat. Dis.
PD OCT
PY 2018
VL 14
IS 10
BP 1544
EP 1551
DI 10.1016/j.soard.2018.06.004
PG 8
WC Surgery
WE Science Citation Index Expanded (SCI-EXPANDED)
SC Surgery
GA HE2LM
UT WOS:000453109600018
PM 30449511
DA 2024-01-22
ER

PT J
AU Saglam, M
   Bozlar, U
   Kantarci, F
   Ay, H
   Battal, B
   Coskun, U
AF Saglam, Mutlu
   Bozlar, Ugur
   Kantarci, Fatih
   Ay, Hakan
   Battal, Bilal
   Coskun, Unsal
TI Effect of hyperbaric oxygen on flow-mediated vasodilation - An
   ultrasound study
SO JOURNAL OF ULTRASOUND IN MEDICINE
LA English
DT Article
DE flow-mediated vasodilation; hyperbaric oxygen; ultrasound
ID CORONARY-ARTERY-DISEASE; ENDOTHELIAL FUNCTION; BRACHIAL-ARTERY;
   DYSFUNCTION; REPRODUCIBILITY; MECHANISMS; RESPONSES; HUMANS
AB The purpose of this study was to investigate the effect of hyperbaric oxygen (HBO) treatment on flow-mediated vasodilation (FMD) by ultrasound examination. Methods. We studied 14 young patients without cardiovascular problems who underwent HBO treatment. The indications for HBO treatment were osteomyelitis (n = 8), Crohn disease (n = 2), perianal abscesses (n = 2), lingual artery embolization (n = 1), and aseptic necrosis (n = 1). The ultrasound evaluation for FMD was performed before HBO treatment, after 1 session of HBO treatment, and after 10 sessions of HBO treatment. The right brachial artery FMD response was evaluated by the mean of the baseline right brachial artery diameter, absolute change in the diameter before and after cuff inflation/deflation, and percent change in the diameter. Results. Statistical analysis showed a significant change in the preinflation right brachial artery diameter before (mean +/- SD, 3.6 +/- 0.54 mm) and after (3.76 +/- 0.56 mm) 10 sessions of HBO treatment (P <.05). The absolute changes in the right brachial artery diameter before and after cuff inflation/deflation (0.36 +/- 0.2 mm before HBO treatment, 0.37 +/- 0.22 mm after 1 session of HBO treatment, and 0.38 +/- 0.21 mm after 10 sessions) and percent change in FMD (10% +/- 5.8% before HBO treatment, 10.6% +/- 7.5% after 1 session of HBO treatment, and 10.6% +/- 7.7% after 10 sessions) after induction of a hyperemic response by cuff inflation were not statistically significant (P >.05). Conclusions. Hyperbaric oxygen treatment did not have an immediate effect on FMD (absolute change in the right brachial artery diameter after cuff inflation/deflation); however, the right brachial artery diameter increased after 10 sessions of HBO treatment. This may suggest chronic stress on the vascular endothelium after HBO.
C1 [Saglam, Mutlu; Bozlar, Ugur; Battal, Bilal] Gulhane Mil Med Acad, Dept Radiol, TR-06018 Ankara, Turkey.
   [Ay, Hakan] Gulhane Mil Med Acad, Underwater & Hyperbar Med, TR-06018 Ankara, Turkey.
   [Kantarci, Fatih] Cerrahpasa Med Sch, Dept Radiol, Istanbul, Turkey.
   [Coskun, Unsal] Turkish Armed Forces Rehabil & Care Ctr, Dept Radiol, Ankara, Turkey.
C3 Gulhane Military Medical Academy; Gulhane Military Medical Academy;
   Istanbul University; Istanbul University - Cerrahpasa; Ankara Ulucanlar
   Eye Training & Research Hospital; Turkish Armed Forces Rehabilitation &
   Maintenance Center
RP Saglam, M (通讯作者)，Gulhane Mil Med Acad, Dept Radiol, Gata Radyol Ad, TR-06018 Ankara, Turkey.
EM mdsaglam@yahoo.com
RI Bozlar, Ugur/AFD-1874-2022; Battal, Bilal/H-8874-2019; Benjamin,
   Emelia/E-7103-2011
OI Bozlar, Ugur/0000-0002-2233-2079; Battal, Bilal/0000-0002-3001-1697;
   Benjamin, Emelia/0000-0003-4076-2336; SAGLAM, MUTLU/0000-0003-0592-7828
CR ANDERSON EA, 1989, CIRCULATION, V79, P93, DOI 10.1161/01.CIR.79.1.93
   CELERMAJER DS, 1992, LANCET, V340, P1111, DOI 10.1016/0140-6736(92)93147-F
   COOKE JP, 1991, J CLIN INVEST, V88, P1663, DOI 10.1172/JCI115481
   Corretti MC, 2002, J AM COLL CARDIOL, V39, P257, DOI 10.1016/S0735-1097(01)01746-6
   DAWSON TM, 1994, J NEUROSCI, V14, P514
   Giannattasio C, 2007, J HYPERTENS, V25, P1523
   Giannattasio C, 2007, J HYPERTENS, V25, P793, DOI 10.1097/HJH.0b013e328032784f
   Gill AL, 2004, QJM-INT J MED, V97, P385, DOI 10.1093/qjmed/hch074
   Hampson NB., 1999, Hyperbaric oxygen therapy: 2003 Committee Report
   Hata A, 1999, ECHOCARDIOGR-J CARD, V16, P367, DOI 10.1111/j.1540-8175.1999.tb00826.x
   LAURENT S, 1990, AM J PHYSIOL, V258, pH1004, DOI 10.1152/ajpheart.1990.258.4.H1004
   Levine GN, 1996, CIRCULATION, V93, P1107, DOI 10.1161/01.CIR.93.6.1107
   Miura H, 2001, CIRCULATION, V103, P1992
   OLESEN SP, 1988, NATURE, V331, P168, DOI 10.1038/331168a0
   Papamichael C, 2006, J HYPERTENS, V24, P1287, DOI 10.1097/01.hjh.0000234108.08368.01
   Papamichael CM, 2005, CLIN SCI, V109, P55, DOI 10.1042/CS20040358
   Raitakari OT, 2000, J AM COLL CARDIOL, V36, P417, DOI 10.1016/S0735-1097(00)00758-0
   Sekiya M, 2005, J CARDIOVASC PHARM, V46, P63, DOI 10.1097/01.fjc.0000162771.00174.a8
   SORENSEN KE, 1995, BRIT HEART J, V74, P247
   VANE JR, 1990, NEW ENGL J MED, V323, P27
   Vogel RA, 1998, CIRCULATION, V97, P1223, DOI 10.1161/01.CIR.97.13.1223
   Yeboah J, 2007, AM HEART J, V153, P439, DOI 10.1016/j.ahj.2006.11.006
   YUSA T, 1987, J APPL PHYSIOL, V63, P353, DOI 10.1152/jappl.1987.63.1.353
   YUSA T, 1984, J APPL PHYSIOL, V57, P1674, DOI 10.1152/jappl.1984.57.6.1674
   ZHANG J, 1995, UNDERSEA HYPERBAR M, V22, P377
NR 25
TC 3
Z9 4
U1 0
U2 0
PU AMER INST ULTRASOUND MEDICINE
PI LAUREL
PA SUBSCRIPTION DEPT, 14750 SWEITZER LANE, STE 100, LAUREL, MD 20707-5906
   USA
SN 0278-4297
J9 J ULTRAS MED
JI J. Ultrasound Med.
PD FEB
PY 2008
VL 27
IS 2
BP 209
EP 214
DI 10.7863/jum.2008.27.2.209
PG 6
WC Acoustics; Radiology, Nuclear Medicine & Medical Imaging
WE Science Citation Index Expanded (SCI-EXPANDED)
SC Acoustics; Radiology, Nuclear Medicine & Medical Imaging
GA 257FH
UT WOS:000252784100006
PM 18204011
DA 2024-01-22
ER

PT J
AU Halsey, K
   Reichelderfer, M
   Callicott, RW
   Schwartz, DC
AF Halsey, Kevin
   Reichelderfer, Mark
   Callicott, Rod W.
   Schwartz, Darren C.
TI Collagenous colitis presenting after orthotopic liver transplantation
   for α-1-antitrypsin deficiency
SO DIGESTIVE DISEASES AND SCIENCES
LA English
DT Article
DE collagenous colitis; microscopic colitis; transplantation;
   immunosuppression
ID INFLAMMATORY-BOWEL-DISEASE; PRIMARY SCLEROSING CHOLANGITIS;
   ULCERATIVE-COLITIS; IMMUNOSUPPRESSION; RECIPIENTS
AB Inflammatory bowel disease (IBD) comprises a spectrum of diseases, including ulcerative colitis (UC), Crohn's disease (CD), and microscopic colitis (MC). The various forms of IBD are believed to occur, in part, due to an inappropriate and enduring activation of the enteric immune system [1]. The cornerstone of therapy for IBD is immunomodulation, utilizing several agents routinely employed to maintain immune tolerance in post-organ transplantation patients. These include corticosteroids, azathioprine, cyclosporine, and tacrolimus, among others. Despite the convergence of treatment modalities, there are multiple studies documenting both the development and the progression of IBD following the initiation of posttransplantation medicinal therapy, in particular, following orthotopic liver transplantation (OLT) [2-4]. In contrast, other studies have shown improvement in quality of life and symptom intensity in IBD patients following transplantation [5-7]. This dichotomy raises several questions regarding the posttransplantation course, including the formulation of appropriate treatment regimens, adequate follow-up, and risk for IBD-associated malignancy. In addition to cases of IBD worsening following transplantation, there have been reports of IBD occurring de novo in the posttransplantation period. Most of the latter were cases of UC presenting after OLT for primary sclerosing cholangitis (PSC) or autoimmune hepatitis [8]. In contrast, the development of CD posttransplantation is much less common [9], while no reports of the emergence of MC (e.g., collagenous colitis [CC]) posttransplantation exist. We report a case of CC arising de novo following OLT for alpha-1-antitrypsin deficiency. This report is unique in two respects; it is the first case of MC presenting following organ transplantation, as well as the first case of posttransplantation IBD not occurring in conjunction with disease states known to have underlying or consequent immune dysregulation (eg.. PSC, primary biliary cirrhosis (PBC), autoimmune hepatitis, and hepatitis B).
C1 Univ Wisconsin, Sch Med, Dept Internal Med, Madison, WI 53706 USA.
   Univ Wisconsin, Sch Med, Dept Internal Med, Sect Gastroenterol & Hepatol, Madison, WI 53706 USA.
   Univ Wisconsin, Sch Med, Dept Pathol, Madison, WI 53706 USA.
C3 University of Wisconsin System; University of Wisconsin Madison;
   University of Wisconsin System; University of Wisconsin Madison;
   University of Wisconsin System; University of Wisconsin Madison
RP Schwartz, DC (通讯作者)，600 Highland Ave,H6-516, Madison, WI 53792 USA.
EM dcs@medicine.wisc.edu
CR ALNOOR R, 2002, DIGEST DIS SCI, V47, P522
   ARMES J, 1992, J CLIN PATHOL, V45, P784, DOI 10.1136/jcp.45.9.784
   BAYLESS TM, 1987, MAYO CLIN P, V62, P665
   Befeler AS, 1998, TRANSPLANTATION, V65, P393, DOI 10.1097/00007890-199802150-00017
   BROOME U, 1994, GUT, V35, P84, DOI 10.1136/gut.35.1.84
   Fernández-Bañares F, 1999, AM J GASTROENTEROL, V94, P418, DOI 10.1111/j.1572-0241.1999.00870.x
   GAVALER JS, 1991, DIGEST DIS SCI, V36, P321, DOI 10.1007/BF01318204
   Gow PJ, 2000, LIVER, V20, P97, DOI 10.1034/j.1600-0676.2000.020002097.x
   Haagsma EB, 2003, ALIMENT PHARM THER, V18, P33, DOI 10.1046/j.1365-2036.2003.01613.x
   Kam LY, 1999, CURR OPIN GASTROEN, V15, P302, DOI 10.1097/00001574-199907000-00005
   KNECHTLE SJ, 1995, SURGERY, V118, P615, DOI 10.1016/S0039-6060(05)80026-1
   Neurath MF, 1998, GUT, V43, P856, DOI 10.1136/gut.43.6.856
   Olesen M, 2004, GUT, V53, P346, DOI 10.1136/gut.2003.014431
   Papatheodoridis GV, 1998, GUT, V43, P639, DOI 10.1136/gut.43.5.639
   Podolsky DK, 2002, NEW ENGL J MED, V347, P417, DOI 10.1056/NEJMra0804647
   Riley TR, 1997, AM J GASTROENTEROL, V92, P279
   Rostaing L, 1999, CLIN TRANSPLANT, V13, P400, DOI 10.1034/j.1399-0012.1999.130506.x
   SHAKED A, 1992, ANN SURG, V215, P598, DOI 10.1097/00000658-199206000-00006
   STEPHENS J, 1993, TRANSPLANT P, V25, P1122
   Targan SR, 1997, NEW ENGL J MED, V337, P1029, DOI 10.1056/NEJM199710093371502
NR 20
TC 4
Z9 4
U1 0
U2 1
PU SPRINGER
PI DORDRECHT
PA VAN GODEWIJCKSTRAAT 30, 3311 GZ DORDRECHT, NETHERLANDS
SN 0163-2116
EI 1573-2568
J9 DIGEST DIS SCI
JI Dig. Dis. Sci.
PD JAN
PY 2007
VL 52
IS 1
BP 217
EP 219
DI 10.1007/s10620-006-9414-8
PG 3
WC Gastroenterology & Hepatology
WE Science Citation Index Expanded (SCI-EXPANDED)
SC Gastroenterology & Hepatology
GA 125SN
UT WOS:000243462900036
PM 17171450
DA 2024-01-22
ER

PT J
AU Hoentjen, F
   Seinen, ML
   Hanauer, SB
   de Boer, NKH
   Rubin, DT
   Bouma, G
   Harrell, LE
   van Bodegraven, AA
AF Hoentjen, Frank
   Seinen, Margien L.
   Hanauer, Stephen B.
   de Boer, Nanne K. H.
   Rubin, David T.
   Bouma, Gerd
   Harrell, Laura E.
   van Bodegraven, Adriaan A.
TI Safety and Effectiveness of Long-term Allopurinol-Thiopurine Maintenance
   Treatment in Inflammatory Bowel Disease
SO INFLAMMATORY BOWEL DISEASES
LA English
DT Article
DE 6-mercaptopurine; allopurinol; azathioprine; Crohn's disease;
   inflammatory bowel disease; thiopurines; ulcerative colitis; TPMT;
   therapeutic drug monitoring
ID AZATHIOPRINE-INTOLERANT PATIENTS; 6-THIOGUANINE NUCLEOTIDE; METABOLITE
   LEVELS; THERAPY; 6-MERCAPTOPURINE; MERCAPTOPURINE; PHARMACOGENOMICS;
   COMBINATION; METHYL; ACID
AB Background: Thiopurines are the mainstay of conventional maintenance therapy in inflammatory bowel disease (IBD). Unfortunately, up to 50% of patients discontinue immunosuppressive therapy within 2 years due to intolerance or lack of efficacy. Allopurinol with low-dose thiopurine can optimize thiopurine metabolism for IBD patients with preferential shunting toward 6-methyl mercaptopurine (6-MMP) formation. The aim of this study was to assess long-term maintenance effectiveness and tolerability of allopurinol-thiopurine therapy in a larger multicenter cohort of IBD patients.
   Methods: Enrolled patients who failed monotherapy with thiopurines due to a skewed metabolism were subsequently treated with a combination therapy of allopurinol and low-dose thiopurine. Adverse events were monitored and therapeutic adherence was assessed. Seventy-seven IBD patients were enrolled with a mean follow-up of 19 months.
   Results: The median 6-thioguanine nucleotide concentration increased from 145 during monotherapy to 271 pmol/8 x 10(8) red blood cell (RBC) after at least 8 weeks of combination therapy while reducing the thiopurine dosage (P < 0.001). In contrast, median 6-MMP concentrations decreased from 10,110 to 265 pmol/8 x 10(8) RBC (P < 0.001). Leukopenia occurred in 12 patients (16%), requiring dose adaptation. Liver test abnormalities normalized in 81% of patients after the addition of allopurinol. Sixteen (21%) patients had to discontinue combination therapy. The percentage of patients still using combination therapy at 6, 12, 24, and 60 months was 87%, 85%, 76%, and 65%, respectively.
   Conclusions: Long-term combination therapy with allopurinol and low-dose thiopurines is an effective and well-tolerated treatment in IBD patients with a skewed thiopurine metabolism. (Inflamm Bowel Dis 2013; 19: 363-369)
C1 [Hoentjen, Frank; Hanauer, Stephen B.; Rubin, David T.; Harrell, Laura E.] Univ Chicago, Ctr Inflammatory Bowel Dis, Chicago, IL 60637 USA.
   [Hoentjen, Frank] Radboud Univ Nijmegen, Med Ctr, Ctr Inflammatory Bowel Dis, NL-6500 HB Nijmegen, Netherlands.
   [Seinen, Margien L.; de Boer, Nanne K. H.; Bouma, Gerd; van Bodegraven, Adriaan A.] Vrije Univ Amsterdam, Med Ctr, Dept Gastroenterol, Amsterdam, Netherlands.
C3 University of Chicago; Radboud University Nijmegen; Vrije Universiteit
   Amsterdam
RP Hoentjen, F (通讯作者)，Radboud Univ Nijmegen, Med Ctr, Dept Gastroenterol, POB 9101, NL-6500 HB Nijmegen, Netherlands.
EM frankhoentjen@gmail.com
RI van Bodegraven, Ad A/L-3180-2013; Hoentjen, F./L-4378-2015; de Boer,
   Nanne/AAE-8731-2022; van Bodegraven, Ad/ABG-4367-2020; bouma,
   gerd/E-2520-2013
OI van Bodegraven, Ad A/0000-0003-2636-303X; van Bodegraven,
   Ad/0000-0003-2636-303X; Hoentjen, Frank/0000-0001-5314-4452; de Boer,
   Nanne/0000-0001-8357-9887
CR Ansari A, 2008, ALIMENT PHARM THER, V28, P734, DOI 10.1111/j.1365-2036.2008.03782.x
   Ansari A, 2010, ALIMENT PHARM THER, V31, P640, DOI 10.1111/j.1365-2036.2009.04221.x
   Blaker PA, 2011, DDW
   Cuffari C, 2001, GUT, V48, P642, DOI 10.1136/gut.48.5.642
   de Boer NKH, 2007, AM J GASTROENTEROL, V102, P2747, DOI 10.1111/j.1572-0241.2007.01511.x
   de Graaf P, 2010, J CHROMATOGR B, V878, P1437, DOI 10.1016/j.jchromb.2010.03.004
   de Graaf P, 2010, BRIT J PHARMACOL, V160, P1083, DOI 10.1111/j.1476-5381.2010.00731.x
   Dervieux T, 1998, CLIN CHEM, V44, P551
   Dubinsky MC, 2000, GASTROENTEROLOGY, V118, P705, DOI 10.1016/S0016-5085(00)70140-5
   Duley JA, 2005, ALIMENT PHARM THERAP, V22, P1161, DOI 10.1111/j.1365-2036.2005.02703.x
   Gisbert JP, 2008, AM J GASTROENTEROL, V103, P1783, DOI 10.1111/j.1572-0241.2008.01848.x
   Haglund S, 2011, THER DRUG MONIT, V33, P200, DOI 10.1097/FTD.0b013e31820b42bb
   Hindorf U, 2006, GUT, V55, P1423, DOI 10.1136/gut.2005.074930
   Hindorf U, 2009, ALIMENT PHARM THER, V29, P654, DOI 10.1111/j.1365-2036.2008.03925.x
   Hoentjen F, 2012, DIGEST DIS SCI, V57, P250, DOI 10.1007/s10620-011-1999-x
   Jharap B, 2010, INFLAMM BOWEL DIS, V16, P1541, DOI 10.1002/ibd.21221
   Lees CW, 2008, ALIMENT PHARM THER, V27, P220, DOI 10.1111/j.1365-2036.2007.03570.x
   LENNARD L, 1992, J CHROMATOGR-BIOMED, V583, P83, DOI 10.1016/0378-4347(92)80347-S
   Leung Y, 2009, J CROHNS COLITIS, V3, P162, DOI 10.1016/j.crohns.2009.02.003
   McGovern DPB, 2002, GASTROENTEROLOGY, V122, P838, DOI 10.1053/gast.2002.32124
   Osterman MT, 2006, GASTROENTEROLOGY, V130, P1047, DOI 10.1053/j.gastro.2006.01.046
   Schaeffeler E, 2004, PHARMACOGENETICS, V14, P407, DOI 10.1097/01.fpc.0000114745.08559.db
   Schnitzler F, 2009, GUT, V58, P492, DOI 10.1136/gut.2008.155812
   Seinen ML, 2011, NUCLEOS NUCLEOT NUCL, V30, P1085, DOI 10.1080/15257770.2011.597371
   Sparrow MP, 2007, CLIN GASTROENTEROL H, V5, P209, DOI 10.1016/j.cgh.2006.11.020
   Sparrow MP, 2005, ALIMENT PHARM THER, V22, P441, DOI 10.1111/j.1365-2036.2005.02583.x
   Stolk JN, 1998, ARTHRITIS RHEUM-US, V41, P1858, DOI 10.1002/1529-0131(199810)41:10<1858::AID-ART19>3.3.CO;2-#
   Van Asseldonk DP, 2009, CURR DRUG METAB, V10, P981, DOI 10.2174/138920009790711887
NR 28
TC 78
Z9 79
U1 0
U2 11
PU LIPPINCOTT WILLIAMS & WILKINS
PI PHILADELPHIA
PA 530 WALNUT ST, PHILADELPHIA, PA 19106-3621 USA
SN 1078-0998
J9 INFLAMM BOWEL DIS
JI Inflamm. Bowel Dis.
PD FEB
PY 2013
VL 19
IS 2
BP 363
EP 369
DI 10.1002/ibd.23021
PG 7
WC Gastroenterology & Hepatology
WE Science Citation Index Expanded (SCI-EXPANDED)
SC Gastroenterology & Hepatology
GA 110MM
UT WOS:000316447300034
PM 22605661
OA Bronze
DA 2024-01-22
ER

PT J
AU Cohen, RD
AF Cohen, Russell D.
TI The pharmacoeconomics of biologic therapy for IBD
SO NATURE REVIEWS GASTROENTEROLOGY & HEPATOLOGY
LA English
DT Review
ID INFLAMMATORY-BOWEL-DISEASE; FISTULIZING CROHNS-DISEASE; INITIAL
   MEDICAL-MANAGEMENT; HEALTH-CARE COSTS; MAINTENANCE TREATMENT;
   CONTROLLED-TRIAL; ULCERATIVE-COLITIS; NATURAL-HISTORY; ILEAL RESECTION;
   UNITED-STATES
AB The past decade has been marked by the introduction and expanding use of biologic therapies for the induction and maintenance of response in patients with IBD. Although widely heralded for their efficacy, these agents have also stirred controversy over the potential economic impact that they will have upon the world's health-care systems. Traditional cost analyses had shown that IBD medication costs contributed minimally towards the overall costs associated with the disease; however, these studies were all conducted before the introduction of biologic therapies. At that time, a small minority of patients accounted for a disproportionately large percentage of the overall costs, suggesting that cost-savings could be realized if interventions decreased the utilization of health-care resources and associated costs. More recent studies have been heterogeneous in their design and findings-some have suggested that cost-savings realized due to a decrease in the utilization of health-care services may offset the higher costs of biologic agents. Incorporation of data on indirect cost-savings and quality of life improvements into ongoing and future analyses is required to allow for more accurate analyses of overall costs and cost-savings.
C1 Univ Chicago, Med Ctr, Chicago, IL 60637 USA.
C3 University of Chicago; University of Chicago Medical Center
RP Cohen, RD (通讯作者)，Univ Chicago, Med Ctr, 5841 S Maryland Ave,MC 4076, Chicago, IL 60637 USA.
EM rcohen@medicine.bsd.uchicago.edu
CR Arseneau KO, 2001, GASTROENTEROLOGY, V120, P1640, DOI 10.1053/gast.2001.24884
   *BAR OB, 2009, BAR OB COMP EFF HLTH
   Bassi A, 2004, GUT, V53, P1471, DOI 10.1136/gut.2004.041616
   Bernstein CN, 2000, AM J GASTROENTEROL, V95, P677
   Bernstein CN, 2006, AM J GASTROENTEROL, V101, P110, DOI 10.1111/j.1572-0241.2006.00330.x
   Bickston SJ, 2008, J MANAGE CARE PHARM, V14, P352, DOI 10.18553/jmcp.2008.14.4.352
   BINDER V, 1985, GUT, V26, P146, DOI 10.1136/gut.26.2.146
   Binder V, 1988, Int Disabil Stud, V10, P172
   BINDER V, 1988, SCHWEIZ MED WSCHR, V118, P738
   Blomqvist P, 1997, SCAND J GASTROENTERO, V32, P1134, DOI 10.3109/00365529709002993
   Bodger K, 2005, PHARMACOECONOMICS, V23, P875, DOI 10.2165/00019053-200523090-00002
   Bodger K, 2009, ALIMENT PHARM THER, V30, P265, DOI 10.1111/j.1365-2036.2009.04033.x
   Camma C, 1997, GASTROENTEROLOGY, V113, P1465, DOI 10.1053/gast.1997.v113.pm9352848
   CAPRILLI R, 1994, ALIMENT PHARM THER, V8, P35
   Clark W, 2004, HEALTH TECHNOL ASSES, V8, P1
   Cohen RD, 2002, GASTROENTEROLOGY, V122, P1187, DOI 10.1053/gast.2002.32782
   Cohen RD, 2000, AM J GASTROENTEROL, V95, P524
   Cohen RD, 2008, INFLAMM BOWEL DIS, V14, P1707, DOI 10.1002/ibd.20530
   EKBOM A, 1992, GASTROENTEROLOGY, V103, P954, DOI 10.1016/0016-5085(92)90029-X
   Faubion WA, 2001, GASTROENTEROLOGY, V121, P255, DOI 10.1053/gast.2001.26279
   Feagan BG, 2005, J CLIN GASTROENTEROL, V39, P390, DOI 10.1097/01.mcg.0000159220.70290.41
   Feagan BG, 2000, AM J GASTROENTEROL, V95, P1955
   Feagan BG, 2002, AM J GASTROENTEROL, V97, pS264, DOI 10.1016/S0002-9270(02)05286-3
   FERGUSON A, 1994, GUT, V35, P665, DOI 10.1136/gut.35.5.665
   Hanauer SB, 2004, GASTROENTEROLOGY, V127, P723, DOI 10.1053/j.gastro.2004.06.002
   Hanauer SB, 1998, CLIN THER, V20, P1009, DOI 10.1016/S0149-2918(98)80082-9
   Hanauer SB, 2002, LANCET, V359, P1541, DOI 10.1016/S0140-6736(02)08512-4
   Harrison JR, 2003, GASTROENTEROLOGY, V124, pA521, DOI 10.1016/S0016-5085(03)82636-7
   HAY AR, 1992, J CLIN GASTROENTEROL, V14, P318, DOI 10.1097/00004836-199206000-00010
   HAY JW, 1992, J CLIN GASTROENTEROL, V14, P309, DOI 10.1097/00004836-199206000-00009
   Hilsden R, 2002, CAN J GASTROENTEROL, V16, P865, DOI 10.1155/2002/463015
   Jaisson-Hot I, 2004, INT J TECHNOL ASSESS, V20, P274, DOI 10.1017/S0266462304001084
   Jewell DR, 2005, EUR J GASTROEN HEPAT, V17, P1047, DOI 10.1097/00042737-200510000-00007
   *JOHNS JOHNS, REMICADE BEC 1 ANT B
   Kappelman MD, 2008, GASTROENTEROLOGY, V135, P1907, DOI 10.1053/j.gastro.2008.09.012
   Lewis S, 2002, CAN J GASTROENTEROL, V16, P869, DOI 10.1155/2002/525819
   Lichtenstein GR, 2004, AM J GASTROENTEROL, V99, P91, DOI 10.1046/j.1572-0241.2003.04010.x
   Lichtenstein GR, 2005, GASTROENTEROLOGY, V128, P862, DOI 10.1053/j.gastro.2005.01.048
   Lindsay J, 2008, ALIMENT PHARM THER, V28, P76, DOI 10.1111/j.1365-2036.2008.03709.x
   Loftus EV, 2002, ALIMENT PHARM THERAP, V16, P51, DOI 10.1046/j.1365-2036.2002.01140.x
   Loftus EV, 2004, GASTROENTEROLOGY, V126, P1504, DOI 10.1053/j.gastro.2004.01.063
   Mitton CR, 2002, CAN J GASTROENTEROL, V16, P873, DOI 10.1155/2002/164302
   MUNKHOLM P, 1994, GUT, V35, P360, DOI 10.1136/gut.35.3.360
   Nguyen GC, 2007, INFLAMM BOWEL DIS, V13, P1529, DOI 10.1002/ibd.20250
   OLAISON G, 1992, GUT, V33, P331, DOI 10.1136/gut.33.3.331
   Ollendorf Daniel A, 2006, Am J Ther, V13, P502, DOI 10.1097/01.mjt.0000245223.43783.45
   Regueiro M, 2009, GASTROENTEROLOGY, V136, P441, DOI 10.1053/j.gastro.2008.10.051
   Rubenstein JH, 2002, J CLIN GASTROENTEROL, V35, P151, DOI 10.1097/00004836-200208000-00007
   Rutgeerts P, 2005, GASTROENTEROLOGY, V128, P856, DOI 10.1053/j.gastro.2005.01.010
   RUTGEERTS P, 1995, GASTROENTEROLOGY, V108, P1617, DOI 10.1016/0016-5085(95)90121-3
   Rutgeerts P, 2004, GASTROENTEROLOGY, V126, P402, DOI 10.1053/j.gastro.2003.11.014
   RUTGEERTS P, 1990, GASTROENTEROLOGY, V99, P956, DOI 10.1016/0016-5085(90)90613-6
   Sands BE, 2004, NEW ENGL J MED, V350, P876, DOI 10.1056/NEJMoa030815
   Silverstein MD, 1999, GASTROENTEROLOGY, V117, P49, DOI 10.1016/S0016-5085(99)70549-4
   SONNENBERG A, 1990, GUT, V31, P1037, DOI 10.1136/gut.31.9.1037
   SONNENBERG A, 1989, GUT, V30, P367, DOI 10.1136/gut.30.3.367
   SONNENBERG A, 1986, DIS COLON RECTUM, V29, P854, DOI 10.1007/BF02555363
   THOMSON PDR, 2009, RED BOOK 2009 PHARM
   WHELAN G, 1985, GASTROENTEROLOGY, V88, P1826, DOI 10.1016/0016-5085(85)90007-1
   Yu AP, 2008, CURR MED RES OPIN, V24, P319, DOI 10.1185/03007990SX260790
NR 60
TC 25
Z9 27
U1 0
U2 6
PU NATURE PUBLISHING GROUP
PI NEW YORK
PA 75 VARICK ST, 9TH FLR, NEW YORK, NY 10013-1917 USA
SN 1759-5045
EI 1759-5053
J9 NAT REV GASTRO HEPAT
JI Nat. Rev. Gastroenterol. Hepatol.
PD FEB
PY 2010
VL 7
IS 2
BP 103
EP 109
DI 10.1038/nrgastro.2009.232
PG 7
WC Gastroenterology & Hepatology
WE Science Citation Index Expanded (SCI-EXPANDED)
SC Gastroenterology & Hepatology
GA 552TU
UT WOS:000274317300010
PM 20134492
DA 2024-01-22
ER

PT J
AU Reid, G
   Anukarn, K
   Koyama, T
AF Reid, Gregor
   Anukarn, Kingsley
   Koyama, Tara
TI Probiotic products in Canada with clinical evidence: What can
   gastroenterologists recommend?
SO CANADIAN JOURNAL OF GASTROENTEROLOGY AND HEPATOLOGY
LA English
DT Review
DE Canada; gastroenterology; prevention; probiotics; treatment
ID IRRITABLE-BOWEL-SYNDROME; ANTIBIOTIC-ASSOCIATED DIARRHEA;
   LACTOBACILLUS-RHAMNOSUS-GG; RANDOMIZED CONTROLLED-TRIAL;
   PLACEBO-CONTROLLED TRIAL; SACCHAROMYCES-BOULARDII; CROHNS-DISEASE;
   HELICOBACTER-PYLORI; INFECTIOUS DIARRHEA; ULCERATIVE-COLITIS
AB Probiotics, defined as 'live microorganisms, which when administered in adequate amounts, confer a health benefit on the host', are finally becoming an option for gastroenterologists in Canada, after being available for many years in Japan, Europe and the United States of America. Unfortunately, Health Canada and the US Food and Drug Administration have not controlled the use of the term 'probiotic' or put into place United Nations and World Health Organization guidelines. The net result is that a host of products called 'probiotics' are available but are not truly probiotic. The aim of the present review was to discuss the rationale for probiotics in gastroenterology, and specifically examine which products are options for physicians in Canada, and which ones patients might be using. It is hoped that by clarifying what probiotics are, and the strengths and limitations of their use, specialists will be better placed to make recommendations on the role of these products in patient care. In due course, more clinically documented probiotics will emerge, some with therapeutic effects based on a better understanding of disease processes.
C1 [Reid, Gregor; Anukarn, Kingsley; Koyama, Tara] Lawson Hlth Res Inst, Canadian Res & Dev Ctr Probiot, Dept Microbiol & Immunol, London, ON N6A 4V2, Canada.
   [Reid, Gregor; Anukarn, Kingsley; Koyama, Tara] Lawson Hlth Res Inst, Canadian Res & Dev Ctr Probiot, Dept Surg, London, ON N6A 4V2, Canada.
C3 Western University (University of Western Ontario); Western University
   (University of Western Ontario)
RP Reid, G (通讯作者)，Lawson Hlth Res Inst, Canadian Res & Dev Ctr Probiot, Dept Microbiol & Immunol, F2-116,268 Grosvenor St, London, ON N6A 4V2, Canada.
EM gregor@uwo.ca
RI Reid, Gregor/ABE-8327-2020; Anukam, Kingsley C/H-2719-2019
OI Reid, Gregor/0000-0001-9658-5696; Anukam, Kingsley C/0000-0002-2346-3345
CR [Anonymous], Health and nutritional properties of probiotics in food including powder milk with live lactic acid bacteria
   ANUKAM KC, 2007, IN PRESS J CLIN GAST
   Arnott IDR, 2004, AM J GASTROENTEROL, V99, P2376, DOI 10.1111/j.1572-0241.2004.40417.x
   Baroja ML, 2007, CLIN EXP IMMUNOL, V149, P470, DOI 10.1111/j.1365-2249.2007.03434.x
   BERRADA N, 1991, J DAIRY SCI, V74, P409, DOI 10.3168/jds.S0022-0302(91)78183-6
   Bibiloni R, 2005, AM J GASTROENTEROL, V100, P1539, DOI 10.1111/j.1572-0241.2005.41794.x
   Billoo AG, 2006, WORLD J GASTROENTERO, V12, P4557, DOI 10.3748/wjg.v12.i28.4557
   Brummel T, 2004, P NATL ACAD SCI USA, V101, P12974, DOI 10.1073/pnas.0405207101
   Can M, 2006, MED SCI MONITOR, V12, pPI19
   Chapman TM, 2006, DRUGS, V66, P1371, DOI 10.2165/00003495-200666100-00006
   Dendukuri N, 2007, AM J GASTROENTEROL, V102, P201
   Duchmann R, 1999, GUT, V44, P812, DOI 10.1136/gut.44.6.812
   Gionchetti P, 2002, CURR OPIN GASTROEN, V18, P235, DOI 10.1097/00001574-200203000-00014
   Guslandi M, 2003, EUR J GASTROEN HEPAT, V15, P697, DOI 10.1097/00042737-200306000-00017
   Hamilton-Miller JMT, 1999, PUBLIC HEALTH NUTR, V2, P223, DOI 10.1017/S1368980099000282
   HUGHES VL, 1990, OBSTET GYNECOL, V75, P244
   IVANKO O, 2005, P I ROS C 2005 IT SE, P22
   Kim HJ, 2005, NEUROGASTROENT MOTIL, V17, P687, DOI 10.1111/j.1365-2982.2005.00695.x
   Kim HJ, 2003, ALIMENT PHARM THER, V17, P895, DOI 10.1046/j.1365-2036.2003.01543.x
   Kim SO, 2006, CELL MICROBIOL, V8, P1958, DOI 10.1111/j.1462-5822.2006.00763.x
   Kotowska M, 2005, ALIMENT PHARM THER, V21, P583, DOI 10.1111/j.1365-2036.2005.02356.x
   Kühbacher T, 2006, GUT, V55, P833, DOI 10.1136/gut.2005.078303
   Landers CJ, 2002, GASTROENTEROLOGY, V123, P689, DOI 10.1053/gast.2002.35379
   Leach JD, 2007, EUR J CLIN NUTR, V61, P140, DOI 10.1038/sj.ejcn.1602486
   Lewis S, 2007, AM J GASTROENTEROL, V102, P201
   Lionetti E, 2006, ALIMENT PHARM THER, V24, P1461, DOI 10.1111/j.1365-2036.2006.03145.x
   Ma DL, 2004, INFECT IMMUN, V72, P5308, DOI 10.1128/IAI.72.9.5308-5314.2004
   Marteau P, 2002, ALIMENT PHARM THER, V16, P587, DOI 10.1046/j.1365-2036.2002.01188.x
   Martins FS, 2007, J MED MICROBIOL, V56, P352, DOI 10.1099/jmm.0.46525-0
   McFarland LV, 2007, BMJ-BRIT MED J, V335, P54, DOI 10.1136/bmj.39255.829120.47
   McFarland LV, 2007, AM J GASTROENTEROL, V102, P202
   Mendall MA, 1998, EUR J GASTROEN HEPAT, V10, P59, DOI 10.1097/00042737-199801000-00011
   Metchnikoff E., 1908, PROLONGATION LIFE OP, P161
   Miki K, 2007, J DAIRY SCI, V90, P2630, DOI 10.3168/jds.2006-803
   Muñoz P, 2005, CLIN INFECT DIS, V40, P1625, DOI 10.1086/429916
   O'Mahony L, 2005, GASTROENTEROLOGY, V128, P541, DOI 10.1053/j.gastro.2004.11.050
   Ohge H, 2005, DIS COLON RECTUM, V48, P469, DOI 10.1007/s10350-004-0820-8
   POCHART P, 1992, AM J CLIN NUTR, V55, P78, DOI 10.1093/ajcn/55.1.78
   Quigley EMM, 2007, NEUROGASTROENT MOTIL, V19, P166, DOI 10.1111/j.1365-2982.2006.00879.x
   Reid G, 2005, CURR PHARM DESIGN, V11, P11, DOI 10.2174/1381612053382395
   Reid G, 2002, CLIN INFECT DIS, V35, P349, DOI 10.1086/342477
   Reid G, 2003, J CLIN GASTROENTEROL, V37, P105, DOI 10.1097/00004836-200308000-00004
   Rosenfeldt V, 2002, PEDIATR INFECT DIS J, V21, P417, DOI 10.1097/00006454-200205000-00013
   Rousseaux C, 2007, NAT MED, V13, P35, DOI 10.1038/nm1521
   Ryan P, 2004, AM J GASTROENTEROL, V99, P1539, DOI 10.1111/j.1572-0241.2004.40103.x
   Saavedra JM, 2007, NUTR CLIN PRACT, V22, P351, DOI 10.1177/0115426507022003351
   Salminen MK, 2004, HIV CLIN TRIALS, V5, P183, DOI 10.1310/6F83-N39Q-9PPP-LMVV
   Salminen MK, 2002, CLIN INFECT DIS, V35, P1155, DOI 10.1086/342912
   Sechi LA, 2004, MICROBIOLOGICA, V27, P75
   Segarra-Newnham M, 2007, ANN PHARMACOTHER, V41, P1212, DOI 10.1345/aph.1K110
   Sen S, 2002, DIGEST DIS SCI, V47, P2615, DOI 10.1023/A:1020597001460
   Sepehri S, 2007, INFLAMM BOWEL DIS, V13, P675, DOI 10.1002/ibd.20101
   SIITONEN S, 1990, ANN MED, V22, P57, DOI 10.3109/07853899009147243
   Stebbings S, 2002, RHEUMATOLOGY, V41, P1395, DOI 10.1093/rheumatology/41.12.1395
   Szajewska H, 2006, J PEDIATR-US, V149, P367, DOI 10.1016/j.jpeds.2006.04.053
   Takahashi O, 2007, J CLIN GASTROENTEROL, V41, P336, DOI 10.1097/01.mcg.0000225546.34374.6d
   Teitelbaum JE, 2005, PEDIATR INFECT DIS J, V24, P267, DOI 10.1097/01.inf.0000156408.17683.a6
   Van Niel CW, 2002, PEDIATRICS, V109, P678, DOI 10.1542/peds.109.4.678
   Vanderhoof JA, 1999, J PEDIATR-US, V135, P564, DOI 10.1016/S0022-3476(99)70053-3
   Wang LH, 2004, GUT, V53, P1096, DOI [10.1136/gut.2003.021154, 10.1136/gut.2003.021154corr1]
   Whorwell PJ, 2006, AM J GASTROENTEROL, V101, P1581, DOI 10.1111/j.1572-0241.2006.00734.x
   Zhong W, 1998, APPL ENVIRON MICROB, V64, P2418
   Zocco MA, 2007, DIGEST LIVER DIS, V39, P707, DOI 10.1016/j.dld.2007.04.003
NR 63
TC 7
Z9 10
U1 0
U2 4
PU HINDAWI LTD
PI LONDON
PA ADAM HOUSE, 3RD FLR, 1 FITZROY SQ, LONDON, W1T 5HF, ENGLAND
SN 2291-2797
J9 CAN J GASTROENTEROL
JI Can. J. Gastroenterol. Hepatol.
PD FEB
PY 2008
VL 22
IS 2
BP 169
EP 175
DI 10.1155/2008/843892
PG 7
WC Gastroenterology & Hepatology
WE Science Citation Index Expanded (SCI-EXPANDED)
SC Gastroenterology & Hepatology
GA 267OD
UT WOS:000253517500013
PM 18299736
OA gold, Green Submitted, Green Published
DA 2024-01-22
ER

PT J
AU Honig, G
   Heller, C
   Hurtado-Lorenzo, A
AF Honig, Gerard
   Heller, Caren
   Hurtado-Lorenzo, Andres
TI Defining the Path Forward for Biomarkers to Address Unmet Needs in
   Inflammatory Bowel Diseases
SO INFLAMMATORY BOWEL DISEASES
LA English
DT Article
DE biomarker; prognosis; treatment response; precision medicine;
   harmonization
ID MAJOR URINARY METABOLITE; C-REACTIVE PROTEIN; CROHNS-DISEASE;
   ULCERATIVE-COLITIS; IBD RESEARCH; ENDOSCOPIC ACTIVITY; VALIDATION;
   CHALLENGES; ASSOCIATION; RELIABILITY
AB Despite major advances in the inflammatory bowel diseases field, biomarkers to enable personalized and effective management are inadequate. Disease course and treatment response are highly variable, with some patients experiencing mild disease progression, whereas other patients experience severe or complicated disease. Periodic endoscopy is performed to assess disease activity; as a result, it takes months to ascertain whether a treatment is having a positive impact on disease progression. Minimally invasive biomarkers for prognosis of disease course, prediction of treatment response, monitoring of disease activity, and accurate diagnosis based on improved disease phenotyping and classification could improve outcomes and accelerate the development of novel therapeutics. Rapidly developing technologies have great potential in this regard; however, the discovery, validation, and qualification of biomarkers will require partnerships including academia, industry, funders, and regulators. The Crohn's & Colitis Foundation launched the IBD Biomarker Summit to bring together key stakeholders to identify and prioritize critical unmet needs; prioritize promising technologies and consortium approaches to address these needs; and propose harmonization approaches to improve comparability of data across studies. Here, we summarize the outcomes of the 2018 and 2019 meetings, including consensus-based unmet needs in the clinical and drug development context. We highlight ongoing consortium efforts and promising technologies with the potential to address these needs in the near term. Finally, we summarize actionable recommendations for harmonization, including data collection tools for improved consistency in disease phenotyping; standardization of informed consenting; and development of guidelines for sample management and assay validation. Taken together, these outcomes demonstrate that there is an exceptional alignment of priorities across stakeholders for a coordinated effort to address unmet needs of patients with inflammatory bowel diseases through biomarker science.
C1 [Honig, Gerard; Heller, Caren; Hurtado-Lorenzo, Andres] Crohns & Colitis Fdn, New York, NY 10017 USA.
RP Hurtado-Lorenzo, A (通讯作者)，Crohns & Colitis Fdn, Natl Headquarters, Translat Res, 733 3rd Ave Suite 510, New York, NY 10017 USA.
EM ahurtadolorenzo@crohnscolitisfoundation.org
OI Honig, Gerard/0000-0001-9147-7450
FU Crohn's & Colitis Foundation; Biomarkers Consortium of the Foundation
   for the National Institutes of Health; Celgene; Genentech; Janssen
   Pharmaceutical Companies; Lilly; Prometheus Therapeutics Diagnostics;
   UCB; Arena Pharmaceuticals; Abbvie; Gilead; Shire; Critical Path
   Institute
FX The content of this review is based on the IBD Biomarker Summit
   conference series hosted in 2018 and 2019, with the financial support of
   the Crohn's & Colitis Foundation; the Biomarkers Consortium of the
   Foundation for the National Institutes of Health; Celgene; Genentech, a
   member of the Roche Group; Janssen Pharmaceutical Companies; Lilly;
   Prometheus Therapeutics & Diagnostics; UCB; Arena Pharmaceuticals;
   Abbvie; Gilead; Shire; and the Critical Path Institute.
CR Allocca M, 2020, CLIN GASTROENTEROL H, V18, P1309, DOI 10.1016/j.cgh.2019.11.052
   Ananthakrishnan AN, 2020, INFLAMM BOWEL DIS, V26, P1463, DOI 10.1093/ibd/izaa071
   [Anonymous], 2016, FDA NIH BIOM WORK GR
   [Anonymous], CDER BIOM QUAL PROGR
   Anvari A, 2018, ACAD RADIOL, V25, P391, DOI 10.1016/j.acra.2017.09.010
   Arai Y, 2014, INFLAMM BOWEL DIS, V20, P1208, DOI 10.1097/MIB.0000000000000062
   Baert F, 2010, GASTROENTEROLOGY, V138, P463, DOI 10.1053/j.gastro.2009.09.056
   Bettenworth D, 2019, GUT, V68, P1115, DOI 10.1136/gutjnl-2018-318081
   Biasci D, 2019, GUT, V68, P1386, DOI 10.1136/gutjnl-2019-318343
   Bierer BE, 2016, NEW ENGL J MED, V374, P2411, DOI 10.1056/NEJMp1605348
   Brand EC, 2020, CLIN GASTROENTEROL H, V18, P1704, DOI 10.1016/j.cgh.2019.12.014
   Buckler AJ, 2011, RADIOLOGY, V259, P875, DOI 10.1148/radiol.10100800
   Choung RS, 2016, ALIMENT PHARM THER, V43, P1300, DOI 10.1111/apt.13641
   Colombel JF, 2017, GASTROENTEROLOGY, V152, P351, DOI 10.1053/j.gastro.2016.09.046
   D'Haens G, 2020, GASTROENTEROLOGY, V158, P515, DOI 10.1053/j.gastro.2019.10.034
   Daperno M, 2004, GASTROINTEST ENDOSC, V60, P505, DOI 10.1016/S0016-5107(04)01878-4
   Davison JM, 2020, AM J GASTROENTEROL, V115, P843, DOI 10.14309/ajg.0000000000000556
   de Bruyn M, 2020, J CROHNS COLITIS, V14, P176, DOI 10.1093/ecco-jcc/jjz125
   Denson LA, 2019, INFLAMM BOWEL DIS, V25, pS31, DOI 10.1093/ibd/izz078
   Dhyani M, 2019, INFLAMM BOWEL DIS, V25, pS24, DOI 10.1093/ibd/izz077
   Dulai PS, 2019, GASTROENTEROLOGY, V157, P1032, DOI 10.1053/j.gastro.2019.06.018
   Falvey JD, 2015, INFLAMM BOWEL DIS, V21, P824, DOI 10.1097/MIB.0000000000000341
   Goulooze S, 2020, CLIN PHARMACOL THER, V107, P786, DOI 10.1002/cpt.1744
   Greer MLC, 2020, INFLAMM BOWEL DIS, V26, P1509, DOI 10.1093/ibd/izaa218
   Ha C, 2012, CLIN GASTROENTEROL H, V10, P1002, DOI 10.1016/j.cgh.2012.02.004
   Haberman Y, 2020, INFLAMM BOWEL DIS, V26, P1485, DOI 10.1093/ibd/izaa217
   Hagiwara S, 2017, J PEDIATR GASTR NUTR, V64, P955, DOI 10.1097/MPG.0000000000001477
   Hake Ann M, 2017, Alzheimers Dement (N Y), V3, P536, DOI 10.1016/j.trci.2017.08.003
   Hanauer SB, 2002, LANCET, V359, P1541, DOI 10.1016/S0140-6736(02)08512-4
   Harpaz N, 2020, GUT, V69, P401, DOI 10.1136/gutjnl-2018-318137
   Henderson P, 2015, INFLAMM BOWEL DIS, V21, P596, DOI 10.1097/MIB.0000000000000296
   Ho SM, 2019, INFLAMM BOWEL DIS, V25, pS13, DOI 10.1093/ibd/izz076
   IBD Genetics Consortium, NIDDK INFL BOW DIS G
   Institute of M, 2015, SHAR CLIN TRIAL DAT
   Keenan KE, 2019, J MAGN RESON IMAGING, V49, pE26, DOI 10.1002/jmri.26598
   Kugathasan S, 2017, LANCET, V389, P1710, DOI 10.1016/S0140-6736(17)30317-3
   Kush R, 2014, NEW ENGL J MED, V370, P2163, DOI 10.1056/NEJMp1401444
   Le Fur M, 2020, INFLAMM BOWEL DIS, V26, P1470, DOI 10.1093/ibd/izaa213
   Lee JC, 2011, J CLIN INVEST, V121, P4170, DOI 10.1172/JCI59255
   Leptak C, 2017, SCI TRANSL MED, V9, DOI 10.1126/scitranslmed.aal4599
   Lo B, 2018, ALIMENT PHARM THER, V47, P6, DOI 10.1111/apt.14373
   Loftus EV, 2017, J CROHNS COLITIS, V11, P400, DOI 10.1093/ecco-jcc/jjw177
   Luber RP, 2019, FRONT MED-LAUSANNE, V6, DOI 10.3389/fmed.2019.00279
   Ma C, 2018, CLIN GASTROENTEROL H, V16, P1407, DOI 10.1016/j.cgh.2018.02.051
   Maconi G, 2001, ANN SURG, V233, P345, DOI 10.1097/00000658-200103000-00007
   Magro F, 2020, J CROHNS COLITIS, V14, P1503, DOI 10.1093/ecco-jcc/jjaa110
   MANESSE M, 2019, J IMMUNOTHER CANC S1, V7
   Mayeux Richard, 2004, NeuroRx, V1, P182, DOI 10.1007/BF03206601
   Menetski JP, 2019, CLIN PHARMACOL THER, V105, P829, DOI 10.1002/cpt.1362
   Merino DM, 2020, J IMMUNOTHER CANCER, V8, DOI 10.1136/jitc-2019-000147
   Myers Gary L, 2016, EJIFCC, V27, P30
   Novak G, 2019, ALIMENT PHARM THER, V49, P1401, DOI 10.1111/apt.15250
   Ordás I, 2019, GASTROENTEROLOGY, V157, P432, DOI 10.1053/j.gastro.2019.03.051
   Pai RK, 2019, BEST PRACT RES CL GA, V38-39, DOI 10.1016/j.bpg.2019.02.003
   Panés J, 2018, CLIN GASTROENTEROL H, V16, P1037, DOI 10.1016/j.cgh.2018.03.034
   Parkes M, 2018, BMJ OPEN, V8, DOI 10.1136/bmjopen-2018-026767
   Parkinson DR, 2014, CLIN CANCER RES, V20, P1428, DOI 10.1158/1078-0432.CCR-13-2961
   Porter AC, 2020, INFLAMM BOWEL DIS, V26, P1498, DOI 10.1093/ibd/izaa215
   Raffield LM, 2020, AM J HUM GENET, V106, P112, DOI 10.1016/j.ajhg.2019.12.002
   Regueiro M, 2011, INFLAMM BOWEL DIS, V17, P1008, DOI 10.1002/ibd.21445
   Reinisch W, 2020, INFLAMM BOWEL DIS, V26, P1562, DOI 10.1093/ibd/izaa025
   Rieder F, 2018, ALIMENT PHARM THER, V48, P347, DOI 10.1111/apt.14853
   Roda G, 2020, NAT REV DIS PRIMERS, V6, DOI 10.1038/s41572-020-0193-x
   Ross JS, 2018, SCI DATA, V5, DOI 10.1038/sdata.2018.268
   Salem Mark S, 2019, Gastrointest Endosc Clin N Am, V29, P437, DOI 10.1016/j.giec.2019.02.010
   Sandborn WJ, 2001, INFLAMM BOWEL DIS, V7, P192, DOI 10.1097/00054725-200108000-00003
   Satsangi J, 2006, GUT, V55, P749, DOI 10.1136/gut.2005.082909
   Sazonovs A, 2020, GASTROENTEROLOGY, V158, P189, DOI 10.1053/j.gastro.2019.09.041
   Schoepfer AM, 2009, INFLAMM BOWEL DIS, V15, P1358, DOI 10.1002/ibd.20892
   Scott FI, 2019, INFLAMM BOWEL DIS, V25, pS40, DOI 10.1093/ibd/izz085
   Shah SC, 2016, CLIN GASTROENTEROL H, V14, P1245, DOI 10.1016/j.cgh.2016.01.015
   Shashidhar K, 2019, SCI REG CONS AN VAL, V3, P63
   Simon EG, 2019, INTEST RES, V17, P160, DOI 10.5217/ir.2018.00114
   Solberg IC, 2007, CLIN GASTROENTEROL H, V5, P1430, DOI 10.1016/j.cgh.2007.09.002
   Stenzinger A., 2020, J THORAC ONCOL
   Stidham RW, 2019, JAMA NETW OPEN, V2, DOI 10.1001/jamanetworkopen.2019.3963
   Syed S, 2020, INFLAMM BOWEL DIS, V26, P1490, DOI 10.1093/ibd/izaa211
   Takenaka K, 2020, GASTROENTEROLOGY, V158, P2150, DOI 10.1053/j.gastro.2020.02.012
   Targan SR, 2005, GASTROENTEROLOGY, V128, P2020, DOI 10.1053/j.gastro.2005.03.046
   Torres J, 2012, INFLAMM BOWEL DIS, V18, P1356, DOI 10.1002/ibd.22839
   Turner D, 2017, J PEDIATR GASTR NUTR, V64, P254, DOI 10.1097/MPG.0000000000001227
   U.S. Food and Drug Administration, ULC COL CLIN TRIAL E
   Umemneku Chikere Chinyereugo M, 2019, PLoS One, V14, pe0223832, DOI 10.1371/journal.pone.0223832
   US Food and Drug Administration, OV IVD REG
   US Food and Drug Administration, 2020, STUD DAT TECHN CONF
   US Food and Drug Administration, Laboratory developed tests
   US Food and Drug Administration, FEC CALPR IMM TEST S
   US Food & Drug Administration, FDA permits marketing of artificial intelligence-based device to detect certain diabetes-related eye problems
   Vashist NM, 2018, COCHRANE DB SYST REV, DOI 10.1002/14651858.CD011450.pub2
   Von Stein P, 2008, GASTROENTEROLOGY, V134, P1869, DOI 10.1053/j.gastro.2008.02.083
   Weersma Rinse K, 2018, Gastroenterology, V155, pe1, DOI 10.1053/j.gastro.2018.07.039
   Willot S, 2006, PHARMACOGENET GENOM, V16, P37, DOI 10.1097/01.fpc.0000182776.57437.d8
NR 92
TC 12
Z9 12
U1 0
U2 3
PU OXFORD UNIV PRESS INC
PI CARY
PA JOURNALS DEPT, 2001 EVANS RD, CARY, NC 27513 USA
SN 1078-0998
EI 1536-4844
J9 INFLAMM BOWEL DIS
JI Inflamm. Bowel Dis.
PD OCT
PY 2020
VL 26
IS 10
SI SI
BP 1451
EP 1462
DI 10.1093/ibd/izaa210
PG 12
WC Gastroenterology & Hepatology
WE Science Citation Index Expanded (SCI-EXPANDED)
SC Gastroenterology & Hepatology
GA OH6CP
UT WOS:000582675800015
PM 32812036
OA Bronze, Green Published
DA 2024-01-22
ER

PT J
AU Jiang, XL
   Cui, HF
   Gao, J
   Fan, H
AF Jiang, Xue-Liang
   Cui, Hui-Fei
   Gao, Jing
   Fan, Hua
TI Low-dose Infliximab for Induction and Maintenance Treatment in Chinese
   Patients With Moderate to Severe Active Ulcerative Colitis
SO JOURNAL OF CLINICAL GASTROENTEROLOGY
LA English
DT Article
DE ulcerative colitis; infliximab; low dose
ID INFLAMMATORY-BOWEL-DISEASE; CROHNS-DISEASE; MEDICAL THERAPY;
   ASSOCIATION; CONSENSUS; TRIALS; ADULTS
AB Goal:To evaluate the efficacy of low-dose (3.5 mg/kg) infliximab for induction and maintenance treatment in Chinese patients with ulcerative colitis.Background:Treatment with 4 to 5 mg/kg of infliximab also proved to be effective in treating moderate to severe ulcerative colitis. At present there is no relevant study on the effectiveness of infliximab doses lower than 4 mg/kg in patients with ulcerative colitis.Study:A prospective, randomized, double-blind, placebo-controlled, and single-centered study was designed. A total of 123 patients (from 17 provinces of China) with moderate to severe active ulcerative colitis despite treatment with concurrent drugs received placebo or low-dose (3.5 mg/kg) or standard-dose (5 mg/kg) infliximab intravenously at weeks 0, 2, and 6 and then every 8 weeks through week 22. Patients were followed up for 30 weeks.Results:Overall, 73% and 78% of patients who received low-dose (3.5 mg/kg) and standard-dose (5 mg/kg) infliximab, respectively, had clinical responses at week 8, as compared with 37% of patients who received placebo (P<0.01 for both comparisons with placebo). The number of patients who received low-dose (3.5 mg/kg) or standard-dose (5 mg/kg) infliximab with a clinical response at week 30 (63% and 66%, respectively) was more than the patients who received placebo (27%, P<0.01 for both comparisons).Conclusions:Chinese patients with moderate to severe active ulcerative colitis treated with low-dose (3.5 mg/kg) or standard-dose (5 mg/kg) infliximab at weeks 0, 2, and 6 and every 8 weeks thereafter were more likely to have a clinical response at weeks 8 and 30 than those who received placebo.
C1 [Jiang, Xue-Liang; Gao, Jing; Fan, Hua] Jinan Mil Command, Chinese PLA Gen Hosp, Dept Gastroenterol, Jinan 250031, Shandong, Peoples R China.
   [Cui, Hui-Fei] Shandong Univ, Coll Pharmaceut Sci, Jinan, Shandong, Peoples R China.
C3 Shandong University
RP Jiang, XL (通讯作者)，Jinan Mil Command, Chinese PLA Gen Hosp, Dept Gastroenterol, 25 Shifanlu, Jinan 250031, Shandong, Peoples R China.
EM jiangxueliang678@126.com
RI xueliang, jiang/GQZ-5456-2022
CR Clark M, 2007, GASTROENTEROLOGY, V133, P312, DOI 10.1053/j.gastro.2007.05.006
   D'Haens G, 2007, GASTROENTEROLOGY, V132, P763, DOI 10.1053/j.gastro.2006.12.038
   Hanauer SB, 2002, LANCET, V359, P1541, DOI 10.1016/S0140-6736(02)08512-4
   Hanauer SB, 2004, CLIN GASTROENTEROL H, V2, P542, DOI 10.1016/S1542-3565(04)00238-1
   Hoentjen F, 2009, WORLD J GASTROENTERO, V15, P2067, DOI 10.3748/wjg.15.2067
   Järnerot G, 2005, GASTROENTEROLOGY, V128, P1805, DOI 10.1053/j.gastro.2005.03.003
   KORNBLUTH A, 1995, J CLIN GASTROENTEROL, V20, P280, DOI 10.1097/00004836-199506000-00004
   Kornbluth A, 2010, AM J GASTROENTEROL, V105, P501, DOI 10.1038/ajg.2009.727
   Lichtenstein Gary R, 2006, Rev Gastroenterol Mex, V71, P351
   Maltese P, 2012, PHARMACOGENOMICS J, V12, P432, DOI 10.1038/tpj.2011.26
   Mor IJ, 2008, DIS COLON RECTUM, V51, P1202, DOI 10.1007/s10350-008-9364-7
   Raval A, 2007, ANN INTERN MED, V147, P699, DOI 10.7326/0003-4819-147-10-200711200-00006
   Rutgeerts P, 2005, NEW ENGL J MED, V353, P2462, DOI 10.1056/NEJMoa050516
   Sands BE, 2004, NEW ENGL J MED, V350, P876, DOI 10.1056/NEJMoa030815
   Satsangi J, 2006, GUT, V55, P749, DOI 10.1136/gut.2005.082909
   SCHROEDER KW, 1987, NEW ENGL J MED, V317, P1625, DOI 10.1056/NEJM198712243172603
   Stein RB, 2000, DRUG SAFETY, V23, P429, DOI 10.2165/00002018-200023050-00006
   ten Hove T, 2002, GUT, V50, P206, DOI 10.1136/gut.50.2.206
   Wang Y, 2007, J GASTROEN HEPATOL, V22, P1450, DOI 10.1111/j.1440-1746.2007.04873.x
   江学良, 2010, [中华消化杂志, Chinese Journal of Digestion], V30, P564
NR 20
TC 46
Z9 46
U1 0
U2 6
PU LIPPINCOTT WILLIAMS & WILKINS
PI PHILADELPHIA
PA TWO COMMERCE SQ, 2001 MARKET ST, PHILADELPHIA, PA 19103 USA
SN 0192-0790
EI 1539-2031
J9 J CLIN GASTROENTEROL
JI J. Clin. Gastroenterol.
PD AUG
PY 2015
VL 49
IS 7
BP 582
EP 588
DI 10.1097/MCG.0000000000000319
PG 7
WC Gastroenterology & Hepatology
WE Science Citation Index Expanded (SCI-EXPANDED)
SC Gastroenterology & Hepatology
GA CN1WA
UT WOS:000358209900008
PM 25844841
DA 2024-01-22
ER

PT J
AU Bai, AP
   Ma, AG
   Yong, M
   Weiss, CR
   Ma, YB
   Guan, QD
   Bernstein, CN
   Peng, ZK
AF Bai, Aiping
   Ma, Allan G.
   Yong, Michael
   Weiss, Carolyn R.
   Ma, Yanbing
   Guan, Qingdong
   Bernstein, Charles N.
   Peng, Zhikang
TI AMPK agonist downregulates innate and adaptive immune responses in
   TNBS-induced murine acute and relapsing colitis
SO BIOCHEMICAL PHARMACOLOGY
LA English
DT Article
DE AMP-activated protein kinase; AMPK; 5-Aminoimidazole-4-carboxamide
   ribonucleoside; AICAR; TNBS-induced colitis; Macrophage; T help cell
ID INFLAMMATORY-BOWEL-DISEASE; ACTIVATED PROTEIN-KINASE; NF-KAPPA-B; HUMAN
   SKELETAL-MUSCLE; CROHNS-DISEASE; 5-AMINOIMIDAZOLE-4-CARBOXAMIDE
   RIBOSIDE; GENE-EXPRESSION; GLUCOSE-UPTAKE; UP-REGULATION; KEY ROLE
AB AMP-activated protein kinase (AMPK), a cellular energy sensor, has been reported to participate in modulating inflammatory responses, but its role in intestinal inflammation remains unclear IBD has been characterized by excessive Innate and adaptive immune responses Here, the roles of 5-aminoimidazole-4-carboxamide ribonucleoside (AICAR), an agonist of AMPK, in regulating immune responses of experimental colitis were investigated. In vitro effects of AICAR on LPS-induced macrophage activation and Th1 and Th17 differentiation, as well as in vivo effects of AICAR in mice with 2,4,6-trinitrobenzene sulfonic acid (TNBS)-induced colitis, were explored In acute colitis, daily AICAR treatment commenced 2 days after TNBS delivery (day 1), while in relapsing colitis, AICAR treatment commenced after three weekly TNBS administrations. Colon inflammation, production of proinflammatory cytokines and NF-kappa B activation in colon tissues, and Th1 and Th17 cell populations in lamina propria mononuclear cells (LPMCs) and mesenteric lymph node cells (MLNs) were assayed. Results show that AICAR significantly inhibited in vitro LPS-induced macrophage activation and Th1 and Th17 cell differentiation Administration of AICAR was therapeutically effective in ameliorating acute and relapsing experimental colitis, as shown by reduced body weight loss and significant attenuation in colon histological inflammation Moreover, this treatment inhibited NF-kappa B activation in macrophages, and reduced levels of TNF, Th1- and Th17-type cytokines, and Th1 and Th17 cell populations in LPMCs and MLNs. AICAR-initiated AMPK activation may act as a central downregulator in ongoing innate and adaptive immune responses of murine colitis, providing a novel therapeutic approach in the treatment of IBD. (C) 2010 Elsevier Inc. All rights reserved.
C1 [Bai, Aiping; Ma, Allan G.; Yong, Michael; Weiss, Carolyn R.; Ma, Yanbing; Guan, Qingdong; Peng, Zhikang] Univ Manitoba, Dept Pediat & Child Hlth, Winnipeg, MB R3E 3P4, Canada.
   [Bai, Aiping] Nanchang Univ, Affiliated Hosp 1, Dept Gastroenterol, Nanchang City, Peoples R China.
   [Ma, Allan G.; Weiss, Carolyn R.; Guan, Qingdong; Peng, Zhikang] Univ Manitoba, Dept Immunol, Winnipeg, MB R3E 3P4, Canada.
   [Bernstein, Charles N.] Univ Manitoba, IBD Clin & Res Ctr, Winnipeg, MB R3E 3P4, Canada.
   [Bernstein, Charles N.] Univ Manitoba, Dept Internal Med, Winnipeg, MB R3E 3P4, Canada.
C3 University of Manitoba; Nanchang University; University of Manitoba;
   University of Manitoba; University of Manitoba
RP Peng, ZK (通讯作者)，Univ Manitoba, Dept Pediat & Child Hlth, 532-715 McDermot Ave, Winnipeg, MB R3E 3P4, Canada.
RI Yong, Michael/GRJ-6403-2022; Guan, Qingdong/C-9631-2018; Guan,
   Qing/JQI-9242-2023
OI Guan, Qingdong/0000-0003-1972-487X; 
FU Canadian Institutes of Health Research [ROP-92387]; National Natural
   Scientific Foundation of China [30860108]; UCB Canada; Manitoba
   Institute of Child Health, Inc.; Crohn's and Colitis Foundation of
   Canada; Bingham Chair in Gastroenterology
FX The authors sincerely thank Ms Terry Enno for providing histological
   examination and Ms. Xiaoling Gao for providing flow cytometry analysis
   This study was supported by grants from the Canadian Institutes of
   Health Research (ROP-92387 to ZP), the National Natural Scientific
   Foundation of China (30860108 to AB), and UCB Canada (to CNB), and
   conducted using facilities of the Manitoba Institute of Child Health,
   Inc. AB is the recipient of a postdoctoral fellowship from the Manitoba
   Institute of Child Health, Inc. CNB is supported in part by a Research
   Scientist Award of the Crohn's and Colitis Foundation of Canada and the
   Bingham Chair in Gastroenterology.
CR Afzali B, 2007, CLIN EXP IMMUNOL, V148, P32, DOI 10.1111/j.1365-2249.2007.03356.x
   Ahern PP, 2008, IMMUNOL REV, V226, P147, DOI 10.1111/j.1600-065X.2008.00705.x
   Andou A, 2009, GASTROENTEROLOGY, V136, P564, DOI 10.1053/j.gastro.2008.09.062
   Atreya I, 2008, J INTERN MED, V263, P591, DOI 10.1111/j.1365-2796.2008.01953.x
   Babraj JA, 2009, AM J PHYSIOL-ENDOC M, V296, pE1042, DOI 10.1152/ajpendo.90811.2008
   BACRT F, 2007, ACTA GASTROENTEROL B, V70, P163
   Baert F, 2003, NEW ENGL J MED, V348, P601, DOI 10.1056/NEJMoa020888
   Bai A, 2009, CLIN EXP IMMUNOL, V156, P353, DOI 10.1111/j.1365-2249.2009.03894.x
   BAR A, 2007, SCAND J IMMUNOL, V66, P538
   BAR AP, 2006, POSTGRAD MED J, V82, P376
   Boirivant M, 2008, GASTROENTEROLOGY, V135, P1612, DOI 10.1053/j.gastro.2008.07.028
   Bowen H, 2008, CLIN EXP ALLERGY, V38, P1422, DOI 10.1111/j.1365-2222.2008.03067.x
   Cuthbertson DJ, 2007, DIABETES, V56, P2078, DOI 10.2337/db06-1716
   Dejardin E, 2006, BIOCHEM PHARMACOL, V72, P1161, DOI 10.1016/j.bcp.2006.08.007
   DING AH, 1995, J LEUKOCYTE BIOL, V57, P174, DOI 10.1002/jlb.57.1.174
   Frauwirth KA, 2004, J IMMUNOL, V172, P4661, DOI 10.4049/jimmunol.172.8.4661
   Fujino S, 2003, GUT, V52, P65, DOI 10.1136/gut.52.1.65
   FULA S, 2008, GASTROENTEROLOGY, V134, P1038
   Fuss IJ, 2006, INFLAMM BOWEL DIS, V12, P9, DOI 10.1097/01.MIB.0000194183.92671.b6
   Goirand F, 2007, J PHYSIOL-LONDON, V581, P1163, DOI 10.1113/jphysiol.2007.132589
   Guha M, 2001, CELL SIGNAL, V13, P85, DOI 10.1016/S0898-6568(00)00149-2
   Guo DL, 2009, P NATL ACAD SCI USA, V106, P12932, DOI 10.1073/pnas.0906606106
   H B, 2008, DIABETOLOGIA, V51, P1893
   Hardie DG, 2007, NAT REV MOL CELL BIO, V8, P774, DOI 10.1038/nrm2249
   Hardie DG, 2007, ANNU REV PHARMACOL, V47, P185, DOI 10.1146/annurev.pharmtox.47.120505.105304
   Jorgensen SB, 2004, J BIOL CHEM, V279, P1070, DOI 10.1074/jbc.M306205200
   Kamada N, 2005, J IMMUNOL, V175, P6900, DOI 10.4049/jimmunol.175.10.6900
   Kamada N, 2008, J CLIN INVEST, V118, P2269, DOI [10.1172/JC134610, 10.1172/JCI34610]
   KEMP BE, 2003, Soc T, V13, P31162
   Kim TB, 2007, CLIN EXP ALLERGY, V37, P1709, DOI 10.1111/j.1365-2222.2007.02812.x
   Kobayashi T, 2008, GUT, V57, P1682, DOI 10.1136/gut.2007.135053
   Kuo CL, 2008, J CELL BIOCHEM, V103, P931, DOI 10.1002/jcb.21466
   MacIver NJ, 2008, J LEUKOCYTE BIOL, V84, P949, DOI 10.1189/jlb.0108024
   Mahida YR, 2000, INFLAMM BOWEL DIS, V6, P21, DOI 10.1097/00054725-200002000-00004
   Mannon PJ, 2004, NEW ENGL J MED, V351, P2069, DOI 10.1056/NEJMoa033402
   Mayer A, 2008, EUR J IMMUNOL, V38, P948, DOI 10.1002/eji.200738045
   Mucida D, 2007, SCIENCE, V317, P256, DOI 10.1126/science.1145697
   MYERBURG MM, 2009, AM J RESP CELL MOL B
   Nath N, 2005, J IMMUNOL, V175, P566, DOI 10.4049/jimmunol.175.1.566
   Nielsen OH, 2003, SCAND J GASTROENTERO, V38, P180, DOI 10.1080/00365520310000672
   Ogata H, 2003, CURR PHARM DESIGN, V9, P1107, DOI 10.2174/1381612033455035
   Owczarek D, 2009, POL ARCH MED WEWN, V119, P84, DOI 10.20452/pamw.614
   PUFFS A, 2009, CLIN EXP IMMUNOL, V156, P542
   Rogler G, 1998, GASTROENTEROLOGY, V115, P357, DOI 10.1016/S0016-5085(98)70202-1
   SAG D, 2008, J IMMUNOL, V5
   Stallmach A, 2004, GUT, V53, P339, DOI 10.1136/gut.2003.020107
   Steinberg GR, 2004, J CLIN ENDOCR METAB, V89, P4575, DOI 10.1210/jc.2004-0308
   Su RY, 2007, MOL CANCER THER, V6, P1562, DOI 10.1158/1535-7163.MCT-06-0800
   Xavier RJ, 2007, NATURE, V448, P427, DOI 10.1038/nature06005
   Xie ZL, 2008, DIABETES, V57, P3222, DOI 10.2337/db08-0610
   Zhang Z, 2006, INFLAMM BOWEL DIS, V12, P382, DOI 10.1097/01.MIB.0000218764.06959.91
   Zhao X, 2008, AM J PHYSIOL-LUNG C, V295, pL497, DOI 10.1152/ajplung.90210.2008
NR 52
TC 146
Z9 161
U1 0
U2 18
PU PERGAMON-ELSEVIER SCIENCE LTD
PI OXFORD
PA THE BOULEVARD, LANGFORD LANE, KIDLINGTON, OXFORD OX5 1GB, ENGLAND
SN 0006-2952
EI 1873-2968
J9 BIOCHEM PHARMACOL
JI Biochem. Pharmacol.
PD DEC 1
PY 2010
VL 80
IS 11
BP 1708
EP 1717
DI 10.1016/j.bcp.2010.08.009
PG 10
WC Pharmacology & Pharmacy
WE Science Citation Index Expanded (SCI-EXPANDED)
SC Pharmacology & Pharmacy
GA 673CS
UT WOS:000283636900010
PM 20797389
DA 2024-01-22
ER

PT J
AU Wang, K
   Karin, M
AF Wang, K.
   Karin, M.
TI The IL-23 to IL-17 cascade in inflammation-related cancers
SO CLINICAL AND EXPERIMENTAL RHEUMATOLOGY
LA English
DT Article
DE inflammation; colorectal cancer; IL-23; IL-17
ID SEVERE CROHNS-DISEASE; T-CELL RESPONSES; INTESTINAL TUMORIGENESIS;
   MONOCLONAL-ANTIBODY; DENDRITIC CELLS; T(H)17 CELLS; COLON-CANCER;
   FAMILY; CYTOKINES; DISTINCT
AB Two inflammatory cytokines, IL-23 and IL-17A, produced by myeloid cells and different lymphocyte subsets, were found to play important pathogenic functions in several inflammation-related cancers. In colorectal cancer, elevated expression of IL-23, IL-23 receptor and IL-17A has been linked to adverse prognostic outcome and rapid progression to metastatic disease. In mouse models of colorectal tumourigenesis genetic or pharmacological inhibition of these cytokines attenuates tumour development and malignant progression. Collectively, such findings suggest that IL-23 and/or IL-17A inhibitors should be evaluated for their therapeutic and preventative potential in human cancers, especially in colorectal cancer.
C1 [Karin, M.] Univ Calif San Diego, Sch Med, Dept Pharmacol, Lab Gene Regulat & Signal Transduct,Moores Canc C, La Jolla, CA 92093 USA.
   Univ Calif San Diego, Sch Med, Dept Pathol, Moores Canc Ctr, La Jolla, CA 92093 USA.
C3 University of California System; University of California San Diego;
   University of California System; University of California San Diego
RP Karin, M (通讯作者)，Univ Calif San Diego, Sch Med, Dept Pharmacol, Lab Gene Regulat & Signal Transduct,Moores Canc C, La Jolla, CA 92093 USA.
EM karinoffice@ucsd.edu
RI Wang, Kepeng/F-8363-2014
OI Wang, Kepeng/0000-0001-6428-4709
FU Croucher Foundation; China Postdoctoral Science Foundation
   [20110490919]; NIH [AI043477, DK035108]; American Association for Cancer
   Research [07-60-21-KARI]
FX this work was supported by the Croucher Foundation and China
   Postdoctoral Science Foundation (20110490919) to K. Wang and NIH
   (AI043477; DK035108) and American Association for Cancer Research
   (07-60-21-KARI) grants to M. Karin, who is an American Cancer Society
   Research Professor and holds the Ben and Wanda Hildyard chair in
   Mitochondrial and Metabolic Diseases.
CR Andre T, 2004, NEW ENGL J MED, V350, P2343, DOI 10.1056/NEJMoa032709
   Burakoff R, 2006, INFLAMM BOWEL DIS, V12, P558, DOI 10.1097/01.ibd.0000225337.14356.31
   Carmody RJ, 2007, J IMMUNOL, V178, P186, DOI 10.4049/jimmunol.178.1.186
   Chae WJ, 2011, BIOCHEM BIOPH RES CO, V414, P31, DOI 10.1016/j.bbrc.2011.09.016
   Chae WJ, 2010, P NATL ACAD SCI USA, V107, P5540, DOI 10.1073/pnas.0912675107
   Cottone M, 2010, EXPERT OPIN INV DRUG, V19, P1147, DOI 10.1517/13543784.2010.510513
   Cua DJ, 2010, NAT REV IMMUNOL, V10, P479, DOI 10.1038/nri2800
   Dungan LS, 2011, CYTOKINE, V56, P126, DOI 10.1016/j.cyto.2011.07.007
   Ferrara N, 2004, NAT REV DRUG DISCOV, V3, P391, DOI 10.1038/nrd1381
   Grivennikov SI, 2012, NATURE, V491, P254, DOI 10.1038/nature11465
   Harrington LE, 2005, NAT IMMUNOL, V6, P1123, DOI 10.1038/ni1254
   He DG, 2012, PLOS ONE, V7, DOI 10.1371/journal.pone.0032126
   Hinoi T, 2007, CANCER RES, V67, P9721, DOI 10.1158/0008-5472.CAN-07-2735
   Huh JR, 2012, EUR J IMMUNOL, V42, P2232, DOI 10.1002/eji.201242740
   Huh JR, 2011, NATURE, V472, P486, DOI 10.1038/nature09978
   Hyun YS, 2012, CARCINOGENESIS, V33, P931, DOI 10.1093/carcin/bgs106
   Iwakura Y, 2011, IMMUNITY, V34, P149, DOI 10.1016/j.immuni.2011.02.012
   Kortylewski M, 2009, CANCER CELL, V15, P114, DOI 10.1016/j.ccr.2008.12.018
   Langowski JL, 2006, NATURE, V442, P461, DOI 10.1038/nature04808
   Langrish CL, 2005, J EXP MED, V201, P233, DOI 10.1084/jem.20041257
   Li J, 2012, INT J WEB SERV RES, V9, P23, DOI 10.4018/jwsr.2012070102
   Miossec P, 2012, NAT REV DRUG DISCOV, V11, P763, DOI 10.1038/nrd3794
   Oppmann B, 2000, IMMUNITY, V13, P715, DOI 10.1016/S1074-7613(00)00070-4
   Parham C, 2002, J IMMUNOL, V168, P5699, DOI 10.4049/jimmunol.168.11.5699
   Park H, 2005, NAT IMMUNOL, V6, P1133, DOI 10.1038/ni1261
   Reynolds JM, 2010, CYTOKINE GROWTH F R, V21, P413, DOI 10.1016/j.cytogfr.2010.10.002
   Roses RE, 2008, J IMMUNOL, V181, P5120, DOI 10.4049/jimmunol.181.7.5120
   Sandborn WJ, 2008, GASTROENTEROLOGY, V135, P1130, DOI 10.1053/j.gastro.2008.07.014
   Schetter AJ, 2009, CLIN CANCER RES, V15, P5878, DOI 10.1158/1078-0432.CCR-09-0627
   Solt LA, 2011, NATURE, V472, P491, DOI 10.1038/nature10075
   Sutton CE, 2012, EUR J IMMUNOL, V42, P2221, DOI 10.1002/eji.201242569
   Tanaka T, 2003, CANCER SCI, V94, P965, DOI 10.1111/j.1349-7006.2003.tb01386.x
   Terzic J, 2010, GASTROENTEROLOGY, V138, P2101, DOI 10.1053/j.gastro.2010.01.058
   Tong Z, 2012, PLOS ONE, V7, DOI 10.1371/journal.pone.0034959
   Tosolini M, 2011, CANCER RES, V71, P1263, DOI 10.1158/0008-5472.CAN-10-2907
   Trinchieri G, 2003, IMMUNITY, V19, P641, DOI 10.1016/S1074-7613(03)00296-6
   Vignali DAA, 2012, NAT IMMUNOL, V13, P722, DOI 10.1038/ni.2366
   Wang L, 2010, CANCER RES, V70, P10112, DOI 10.1158/0008-5472.CAN-10-0775
   Wu SG, 2009, NAT MED, V15, P1016, DOI 10.1038/nm.2015
   Yang XD, 2001, CRIT REV ONCOL HEMAT, V38, P17, DOI 10.1016/S1040-8428(00)00134-7
   Yang XXO, 2008, J EXP MED, V205, P1063, DOI 10.1084/jem.20071978
   Zou WP, 2010, NAT REV IMMUNOL, V10, P248, DOI 10.1038/nri2742
NR 42
TC 45
Z9 49
U1 0
U2 4
PU CLINICAL & EXPER RHEUMATOLOGY
PI PISA
PA VIA SANTA MARIA 31, 56126 PISA, ITALY
SN 0392-856X
EI 1593-098X
J9 CLIN EXP RHEUMATOL
JI Clin. Exp. Rheumatol.
PD JUL-AUG
PY 2015
VL 33
IS 4
SU 92
BP S87
EP S90
PG 4
WC Rheumatology
WE Science Citation Index Expanded (SCI-EXPANDED)
SC Rheumatology
GA CV6BX
UT WOS:000364356800019
PM 26457610
DA 2024-01-22
ER

PT J
AU Russo, MF
   Diddoro, A
   Iodice, A
   Severi, C
   Castagneto-Gissey, L
   Casella, G
AF Russo, Maria Francesca
   Diddoro, Annalisa
   Iodice, Alessandra
   Severi, Carola
   Castagneto-Gissey, Lidia
   Casella, Giovanni
TI Incidence of lymphomas in inflammatory bowel disease: report of an
   emblematic case, systematic review, and meta-analysis
SO FRONTIERS IN MEDICINE
LA English
DT Review
DE lymphoma; inflammatory bowel disease; ulcerative colitis;
   proctocolectomy; biologic agents
ID TUMOR-NECROSIS-FACTOR; POPULATION-BASED COHORT; ANTI-TNF THERAPY;
   LONG-TERM RISK; CANCER-RISK; CROHNS-DISEASE; ULCERATIVE-COLITIS;
   HELICOBACTER-FELIS; HODGKINS-LYMPHOMA; THIOPURINES
AB Introduction: Over the past 20 years, the increasing use of combined therapy with immunosuppressants and biologic agents has markedly reduced the use of steroids in the management of inflammatory bowel diseases (IBD). However, medical therapy seems to promote, in the long run, carcinogenesis resulting in an increased risk of developing different types of malignancies, including lymphomas. The aim of this study was to systematically review the current incidence and prognosis of lymphoid neoplasms occurring in patients with IBD.
   Methods: Studies analyzing the incidence of lymphomas in subjects of age >18 years affected by IBD were included in this systematic review and meta-analysis. Studies focusing on pediatric populations, not reporting person-years of follow-up, or with a duration < 1 year were excluded. PubMed, Embase, Web of Science Core Collection, and Cochrane Central Register were searched from inception through January 2022. Publication bias within studies was assessed using Begg's and Egger's tests and random effects model. Quantitative results were synthesized using relative-risk meta-analysis. PRISMA guidelines were used to carry out this systematic review (PROSPERO Registration Number: CRD42023398348).
   Results: A total of 345 studies published between 1985 and 2022, with a total of 6,17,386 patients were included in the meta-analysis. Substantial heterogeneity between studies prevented the pooling of estimates (I-2 = 97.19%). Evidence of publication bias was overall low (p = 0.1941). Patients affected by Crohn's disease (CD) were 1,86,074 (30.13%), while 2,78,876 (46.17%) were diagnosed with UC. The remaining 23.7% of cases were diagnosed with indeterminate colitis. Immunomodulators and biologic therapy were used in 24,520 (5.27%), and 17,972 (3.86%) patients, respectively. Reported incidence rates for lymphoma in IBD ranged from 0.0/100,000 person/years (py) (95% CI 0.0-3.7/100,000) to 89/100,000 py (95% CI 36-160/100,000). Reported incidence rates of lymphoma in CD ranged from 0.0/100,000 py (95% CI 0.0-3.7/100,000) to 91/100,000 py (95% CI 18-164/100,000). For UC, the incidence rate ranged from 0.0/100,000 py (95% CI 0.0-3.7/100,000) to 95/100,000 py (95% CI 0-226/100,000). Male-to-female ratio was similar to 4:1. Therapy with immunomodulators was directly associated with an increased incidence of lymphoma (p < 0.0001). Evidence of publication bias was overall low (p = 0 .1941).
   Conclusions: The evidence arising from this study highlights a correlation between the use of immunomodulators and subsequent lymphoma development. Combined multidisciplinary approach and long-term follow-up are warranted in order to decrease mortality deriving from the coexistence of both conditions.
C1 [Russo, Maria Francesca; Diddoro, Annalisa; Iodice, Alessandra; Castagneto-Gissey, Lidia; Casella, Giovanni] Sapienza Univ Rome, Dept Surg, Rome, Italy.
   [Severi, Carola] Sapienza Univ Rome, Dept Internal Med & Med Specialties, Rome, Italy.
C3 Sapienza University Rome; Sapienza University Rome
RP Castagneto-Gissey, L (通讯作者)，Sapienza Univ Rome, Dept Surg, Rome, Italy.
EM lidia.castagnetogissey@uniroma1.it
RI Russo, Maria Francesca/AAH-8867-2021
OI CASTAGNETO GISSEY, LIDIA/0000-0002-3800-167X
CR Abbas A, 2012, AM J GASTROENTEROL, V107, pS693, DOI 10.14309/00000434-201210001-01710
   Aggarwal BB, 2012, BLOOD, V119, P651, DOI 10.1182/blood-2011-04-325225
   Andersen NN, 2014, JAMA-J AM MED ASSOC, V311, P2406, DOI 10.1001/jama.2014.5613
   Annese V, 2015, J CROHNS COLITIS, V9, P945, DOI 10.1093/ecco-jcc/jjv141
   [Anonymous], 2020, MedCalc Statistical Software version 19.4.1
   Armstrong RG, 2010, AM J GASTROENTEROL, V105, P1604, DOI 10.1038/ajg.2009.745
   Axelrad JE, 2016, WORLD J GASTROENTERO, V22, P10103, DOI 10.3748/wjg.v22.i46.10103
   Beaugerie L, 2009, LANCET, V374, P1617, DOI 10.1016/S0140-6736(09)61302-7
   Bernstein CN, 2001, CANCER-AM CANCER SOC, V91, P854, DOI 10.1002/1097-0142(20010215)91:4<854::AID-CNCR1073>3.0.CO;2-Z
   Biancone L, 2020, INFLAMM BOWEL DIS, V26, P450, DOI 10.1093/ibd/izz155
   Biancone L, 2016, J CROHNS COLITIS, V10, P913, DOI 10.1093/ecco-jcc/jjw048
   Bickston SJ, 1999, GASTROENTEROLOGY, V117, P1433, DOI 10.1016/S0016-5085(99)70294-5
   Borenstein M., 2009, INTRO METAANALYSIS, DOI [10.1002/9780470743386, DOI 10.1002/9780470743386]
   Caini S, 2016, DIGEST LIVER DIS, V48, P1162, DOI 10.1016/j.dld.2016.07.008
   CAMPOS Fábio Guilherme, 2013, Arq. Gastroenterol., V50, P123, DOI 10.1590/S0004-28032013000200021
   Chiorean MV, 2011, DIGEST DIS SCI, V56, P1489, DOI 10.1007/s10620-010-1430-z
   Chupin A, 2020, ALIMENT PHARM THER, V52, P1289, DOI 10.1111/apt.16050
   D'Haens G, 2017, J CROHNS COLITIS, V11, P680, DOI 10.1093/ecco-jcc/jjw221
   de Francisco R, 2018, ALIMENT PHARM THER, V48, P723, DOI 10.1111/apt.14933
   Dean A. G., 2013, OpenEpi: Open Source Epidemiologic Statistics for Public Health
   Deeks JJ, 2008, COCHRANE HDB SYSTEMA, P481, DOI DOI 10.1002/9780470712184.CH16
   DERSIMONIAN R, 1986, CONTROL CLIN TRIALS, V7, P177, DOI 10.1016/0197-2456(86)90046-2
   ENNO A, 1995, AM J PATHOL, V147, P217
   Farrell RJ, 2000, GUT, V47, P514, DOI 10.1136/gut.47.4.514
   Ferraro S, 2019, FRONT PHARMACOL, V10, DOI 10.3389/fphar.2019.00247
   Ferrero RL, 2000, J PATHOL, V191, P333
   Fraser AG, 2002, ALIMENT PHARM THER, V16, P1225, DOI 10.1046/j.1365-2036.2002.01297.x
   FREEMAN MF, 1950, ANN MATH STAT, V21, P607, DOI 10.1214/aoms/1177729756
   GREENSTEIN AJ, 1985, CANCER, V56, P2914, DOI 10.1002/1097-0142(19851215)56:12<2914::AID-CNCR2820561232>3.0.CO;2-J
   Guerra I, 2023, CANCERS, V15, DOI 10.3390/cancers15030750
   Herrinton LJ, 2011, AM J GASTROENTEROL, V106, P2146, DOI 10.1038/ajg.2011.283
   Higgins JPT, 2003, BMJ-BRIT MED J, V327, P557, DOI 10.1136/bmj.327.7414.557
   Higgins JPT, 2002, STAT MED, V21, P1539, DOI 10.1002/sim.1186
   Jess T, 2004, ALIMENT PHARM THERAP, V19, P287, DOI 10.1111/j.1365-2036.2004.01858.x
   Jess T, 2013, AM J GASTROENTEROL, V108, P1869, DOI 10.1038/ajg.2013.249
   Jung YS, 2017, J CROHNS COLITIS, V11, P954, DOI 10.1093/ecco-jcc/jjx040
   Jussila A, 2013, SCAND J GASTROENTERO, V48, P1405, DOI 10.3109/00365521.2013.846402
   Kandiel A, 2005, GUT, V54, P1121, DOI 10.1136/gut.2004.049460
   Khan N, 2017, DRUG AGING, V34, P859, DOI 10.1007/s40266-017-0498-y
   Khan N, 2013, GASTROENTEROLOGY, V145, P1007, DOI 10.1053/j.gastro.2013.07.035
   KINLEN L, 1988, LANCET, V2, P1323
   Knasmüller S, 2001, MUTAT RES-FUND MOL M, V480, P129, DOI 10.1016/S0027-5107(01)00176-2
   Kobayashi T, 2023, NAT REV GASTRO HEPAT, V20, P79, DOI 10.1038/s41575-022-00738-z
   Kobayashi T, 2020, J CROHNS COLITIS, V14, P617, DOI 10.1093/ecco-jcc/jjz204
   Kopylov U, 2015, INFLAMM BOWEL DIS, V21, P1847, DOI 10.1097/MIB.0000000000000457
   Kotlyar DS, 2015, CLIN GASTROENTEROL H, V13, P847, DOI 10.1016/j.cgh.2014.05.015
   Lakatos L., 2012, GASTROENTEROLOGY, V142, pS, DOI [10.1016/S0016-5085(12)60954-8, DOI 10.1016/S0016-5085(12)60954-8]
   Lemaitre M, 2017, JAMA-J AM MED ASSOC, V318, P1679, DOI 10.1001/jama.2017.16071
   Levhar N, 2020, INFLAMM BOWEL DIS, V26, P1330, DOI 10.1093/ibd/izaa065
   Lewis JD, 2001, GASTROENTEROLOGY, V121, P1080, DOI 10.1053/gast.2001.28703
   Loftus EV, 2000, AM J GASTROENTEROL, V95, P2308
   Madanchi M, 2016, DIGESTION, V94, P1, DOI 10.1159/000447259
   Martín-Lorenzo A, 2015, CANCER DISCOV, V5, P1328, DOI 10.1158/2159-8290.CD-15-0892
   Mellemkjær L, 2000, CANCER CAUSE CONTROL, V11, P145, DOI 10.1023/A:1008988215904
   Mizushima T, 2010, DIGESTION, V81, P265, DOI 10.1159/000273784
   Neurath MF, 2017, NAT REV GASTRO HEPAT, V14, P269, DOI 10.1038/nrgastro.2016.208
   Nocturne G, 2017, J AUTOIMMUN, V80, P56, DOI 10.1016/j.jaut.2017.02.001
   Osterman MT, 2014, GASTROENTEROLOGY, V146, P941, DOI 10.1053/j.gastro.2013.12.025
   Palli D, 2000, GASTROENTEROLOGY, V119, P647, DOI 10.1053/gast.2000.16487
   Pasternak B, 2013, AM J EPIDEMIOL, V177, P1296, DOI 10.1093/aje/kws375
   Petrie A, 2003, BRIT DENT J, V194, P73, DOI 10.1038/sj.bdj.4809877
   Qiu P, 2022, FRONT CELL INFECT MI, V12, DOI 10.3389/fcimb.2022.733992
   Ranjan MK, 2022, J GASTROEN HEPATOL, V37, P1544, DOI 10.1111/jgh.15880
   REDDY BS, 1977, CANCER RES, V37, P3533
   Risk-of-bias VISualization (robvis): an R package and Shiny web app for visualizing risk-of-bias assessments, 2020, RES SYN METH, P1, DOI [10.1002/jrsm.1411, DOI 10.1002/JRSM.1411]
   Scharl S, 2019, AM J GASTROENTEROL, V114, P116, DOI 10.1038/s41395-018-0360-9
   Shi ZZ, 2021, CLIN MED INSIGHTS-ON, V15, DOI 10.1177/11795549211024197
   Siegel CA, 2009, CLIN GASTROENTEROL H, V7, P874, DOI 10.1016/j.cgh.2009.01.004
   Sterne JAC, 2016, BMJ-BRIT MED J, V355, DOI 10.1136/bmj.i4919
   TAKADA H, 1982, CANCER RES, V42, P331
   Mezalek ZT, 2018, BLOOD, V132, DOI 10.1182/blood-2018-99-110615
   van den Heuvel TRA, 2016, INT J CANCER, V139, P1270, DOI 10.1002/ijc.30183
   Van Domselaar M, 2010, GASTROENT HEPAT-BARC, V33, P12, DOI 10.1016/j.gastrohep.2009.09.002
   Winther KV, 2004, CLIN GASTROENTEROL H, V2, P1088, DOI 10.1016/S1542-3565(04)00543-9
   WOTHERSPOON AC, 1991, LANCET, V338, P1175, DOI 10.1016/0140-6736(91)92035-Z
   Yang C, 2018, J CROHNS COLITIS, V12, P1042, DOI 10.1093/ecco-jcc/jjy065
   Yano Y, 2013, J GASTROEN HEPATOL, V28, P1300, DOI 10.1111/jgh.12189
NR 77
TC 1
Z9 1
U1 0
U2 3
PU FRONTIERS MEDIA SA
PI LAUSANNE
PA AVENUE DU TRIBUNAL FEDERAL 34, LAUSANNE, CH-1015, SWITZERLAND
EI 2296-858X
J9 FRONT MED-LAUSANNE
JI Front. Med.
PD MAY 3
PY 2023
VL 10
AR 1172634
DI 10.3389/fmed.2023.1172634
PG 19
WC Medicine, General & Internal
WE Science Citation Index Expanded (SCI-EXPANDED)
SC General & Internal Medicine
GA G5AN7
UT WOS:000989281900001
PM 37206474
OA gold, Green Published
DA 2024-01-22
ER

PT J
AU Wang, HY
   Li, Y
   Li, JJ
   Jiao, CH
   Zhao, XJ
   Li, XT
   Lu, MJ
   Mao, XQ
   Zhang, HJ
AF Wang, Hai-Yang
   Li, Yi
   Li, Jia-Jia
   Jiao, Chun-Hua
   Zhao, Xiao-Jing
   Li, Xue-Ting
   Lu, Mei-Jiao
   Mao, Xia-Qiong
   Zhang, Hong-Jie
TI Serological investigation of IgG and IgE antibodies against food
   antigens in patients with inflammatory bowel disease
SO WORLD JOURNAL OF CLINICAL CASES
LA English
DT Article
DE Inflammatory bowel disease; Food-specific immunoglobulin G; Food
   intolerance
ID CROHNS-DISEASE; ULCERATIVE-COLITIS; SERUM ANTIBODIES; IMMUNE-COMPLEXES;
   RISK-FACTORS; DOUBLE-BLIND; PREVALENCE; DIET; INTOLERANCE; ALLERGY
AB BACKGROUND
   Food antigens have been shown to participate in the etiopathogenesis of inflammatory bowel disease (IBD), but their clinical value in IBD is still unclear. AIM To analyze the levels of specific immunoglobulin G (IgG) and E (IgE) antibodies against food antigens in IBD patients and to determine their clinical value in the pathogenesis of IBD.
   METHODS
   We performed a retrospective study based on patients who visited the First Affiliated Hospital of Nanjing Medical University between August 2016 and January 2018. A total of 137 IBD patients, including 40 patients with ulcerative colitis (UC) and 97 patients with Crohn's disease (CD), and 50 healthy controls (HCs), were recruited. Serum food-specific IgG antibodies were detected by semi-quantitative enzyme-linked immunosorbent assay, and serum food-specific IgE antibodies were measured by Western blot. The value of food-specific IgG antibodies was compared among different groups, and potent factors related to these antibodies were explored by binary logistic regression.
   RESULTS
   Food-specific IgG antibodies were detected in 57.5% of UC patients, in 90.72% of CD patients and in 42% of HCs. A significantly high prevalence and titer of food-specific IgG antibodies were observed in CD patients compared to UC patients and HCs. The number of IgG-positive foods was greater in CD and UC patients than in HCs (CD vs HCs, P = 0.000; UC vs HCs, P = 0.029). The top five food antigens that caused positive specific IgG antibodies in CD patients were tomato (80.68%), corn (69.32%), egg (63.64%), rice (61.36%), and soybean (46.59%). The foods that caused positive specific IgG antibodies in UC patients were egg (60.87%), corn (47.83%), tomato (47.83%), rice (26.09%), and soybean (21.74%). Significantly higher levels of total food-specific IgG were detected in IBD patients treated with anti-TNF alpha therapy compared to patients receiving steroids and immunosuppressants (anti-TNFa vs steroids, P = 0.000; anti-TNF alpha vs immunosuppressants, P = 0.000; anti-TNF alpha vs steroids + immunosuppressants, P = 0.003). A decrease in food-specific IgG levels was detected in IBD patients after receiving anti-TNF alpha therapy (P = 0.007). Patients who smoked and CD patients were prone to developing serum food-specific IgG antibodies [Smoke: OR (95% CI): 17.6 (1.91-162.26), P = 0.011; CD patients: OR (95% CI): 12.48 (3.45-45.09), P = 0.000]. There was no difference in the prevalence of food-specific IgE antibodies among CD patients (57.1%), UC patients (65.2%) and HCs (60%) (P = 0.831).
   CONCLUSION
   CD patients have a higher prevalence of food-specific IgG antibodies than UC patients and HCs. IBD patients are prone to rice, corn, tomato and soybean intolerance. Smoking may be a risk factor in the occurrence of food-specific IgG antibodies. Food-specific IgG antibodies may be a potential method in the diagnosis and management of food intolerance in IBD.
C1 [Wang, Hai-Yang; Li, Yi] Nanjing Med Univ, Affiliated Sir Run Run Hosp, Dept Gastroenterol, Nanjing 211100, Jiangsu, Peoples R China.
   [Wang, Hai-Yang; Li, Jia-Jia; Jiao, Chun-Hua; Zhao, Xiao-Jing; Li, Xue-Ting; Lu, Mei-Jiao; Mao, Xia-Qiong; Zhang, Hong-Jie] Nanjing Med Univ, Dept Gastroenterol, Affiliated Hosp 1, 300 Guangzhou Rd, Nanjing 210029, Jiangsu, Peoples R China.
C3 Nanjing Medical University; Nanjing Medical University
RP Zhang, HJ (通讯作者)，Nanjing Med Univ, Dept Gastroenterol, Affiliated Hosp 1, 300 Guangzhou Rd, Nanjing 210029, Jiangsu, Peoples R China.
EM hjzhang06@163.com
RI wang, hang/JND-8481-2023
FU National Natural Science Foundation of China [81770553]; Science and
   Technology Development Fund of Nanjing Medical University [NMUB2018291]
FX Supported by the National Natural Science Foundation of China, No.
   81770553; and Science and Technology Development Fund of Nanjing Medical
   University, No. NMUB2018291.
CR Alpay K, 2010, CEPHALALGIA, V30, P829, DOI 10.1177/0333102410361404
   Antico A, 2011, INT ARCH ALLERGY IMM, V155, P52, DOI 10.1159/000318736
   Atkinson W, 2004, GUT, V53, P1459, DOI 10.1136/gut.2003.037697
   Babu BNH, 2008, CLIN EXP ALLERGY, V38, P1795, DOI 10.1111/j.1365-2222.2008.03076.x
   BARNES RMR, 1988, INT ARCH ALLER A IMM, V87, P184, DOI 10.1159/000234670
   Bartunková J, 2002, CLIN IMMUNOL, V102, P162, DOI 10.1006/clim.2001.5145
   Bentz S, 2010, DIGESTION, V81, P252, DOI 10.1159/000264649
   Cai CW, 2014, PLOS ONE, V9, DOI 10.1371/journal.pone.0112154
   Cashman KD, 2003, EUR J GASTROEN HEPAT, V15, P607, DOI 10.1097/00042737-200306000-00005
   CROWE SE, 1992, GASTROENTEROLOGY, V103, P1075, DOI 10.1016/0016-5085(92)90047-3
   Cuomo R, 2014, WORLD J GASTROENTERO, V20, P8837, DOI 10.3748/wjg.v20.i27.8837
   Ferguson LR, 2007, MUTAT RES-FUND MOL M, V622, P70, DOI 10.1016/j.mrfmmm.2007.05.011
   Geremia A, 2014, AUTOIMMUN REV, V13, P3, DOI 10.1016/j.autrev.2013.06.004
   Gomollon F, 2017, J CROHNS COLITIS, V11, P3, DOI 10.1093/ecco-jcc/jjw168
   HADDAD ZH, 1983, ANN ALLERGY, V51, P255
   Hafner S, 2008, EUR J GASTROEN HEPAT, V20, P561, DOI 10.1097/MEG.0b013e3282f495dd
   Harduar-Morano L, 2011, J ALLERGY CLIN IMMUN, V128, P594, DOI 10.1016/j.jaci.2011.04.049
   Hou JK, 2011, AM J GASTROENTEROL, V106, P563, DOI 10.1038/ajg.2011.44
   Huber A, 1998, INT ARCH ALLERGY IMM, V115, P67, DOI 10.1159/000023832
   HUSBY S, 1994, J IMMUNOL, V152, P4663
   HUSBY S, 1985, INT ARCH ALLER A IMM, V77, P416, DOI 10.1159/000233819
   Jowett SL, 2004, GUT, V53, P1479, DOI 10.1136/gut.2003.024828
   Jowett SL, 2004, CLIN NUTR, V23, P161, DOI 10.1016/S0261-5614(03)00132-8
   Kane SV, 2005, J CLIN GASTROENTEROL, V39, P32
   LESSOF MH, 1991, ALLERGY PROC, V12, P305, DOI 10.2500/108854191778879061
   Magee EA, 2005, NUTR J, V4, DOI 10.1186/1475-2891-4-7
   Magro F, 2017, J CROHNS COLITIS, V11, P649, DOI 10.1093/ecco-jcc/jjx008
   Maresca M, 2010, TOXICON, V56, P282, DOI 10.1016/j.toxicon.2010.04.016
   Mekkel Gabriella, 2005, Orvosi Hetilap, V146, P797
   Mishkin B, 1997, AM J GASTROENTEROL, V92, P1148
   PEARSON M, 1993, GUT, V34, P783, DOI 10.1136/gut.34.6.783
   Peña AS, 1998, VET QUART, V20, pS49
   Picco MF, 2003, AM J GASTROENTEROL, V98, P363, DOI 10.1016/S0002-9270(02)05908-7
   Rajendran N, 2010, WORLD J GASTROENTERO, V16, P1442, DOI 10.3748/wjg.v16.i12.1442
   Regueiro M, 2005, INFLAMM BOWEL DIS, V11, P42, DOI 10.1097/00054725-200501000-00006
   Sai Xiao-yong, 2011, Zhonghua Liu Xing Bing Xue Za Zhi, V32, P302
   Sakamoto N, 2005, INFLAMM BOWEL DIS, V11, P154, DOI 10.1097/00054725-200502000-00009
   Schäfer T, 2001, ALLERGY, V56, P1172, DOI 10.1034/j.1398-9995.2001.00196.x
   Shakoor Z, 2016, ANN SAUDI MED, V36, P386, DOI 10.5144/0256-4947.2016.386
   Tjonneland A, 2009, GUT, V58, P1606, DOI 10.1136/gut.2008.169078
   Uchiyama K, 2010, INFLAMM BOWEL DIS, V16, P1696, DOI 10.1002/ibd.21251
   Xavier RJ, 2007, NATURE, V448, P427, DOI 10.1038/nature06005
   Yadav P, 2017, GASTROENTEROLOGY, V153, P550, DOI 10.1053/j.gastro.2017.05.010
   YOUNG E, 1994, LANCET, V343, P1127, DOI 10.1016/S0140-6736(94)90234-8
   Zar S, 2005, AM J GASTROENTEROL, V100, P1550, DOI 10.1111/j.1572-0241.2005.41348.x
   Zeng Q, 2013, PLOS ONE, V8, DOI 10.1371/journal.pone.0053612
   Zhou GX, 2017, J DIGEST DIS, V18, P495, DOI 10.1111/1751-2980.12540
   Zuberbier T, 2004, ALLERGY, V59, P338, DOI 10.1046/j.1398-9995.2003.00403.x
NR 48
TC 7
Z9 9
U1 0
U2 3
PU BAISHIDENG PUBLISHING GROUP INC
PI PLEASANTON
PA 8226 REGENCY DR, PLEASANTON, CA 94588 USA
SN 2307-8960
J9 WORLD J CLIN CASES
JI World J. Clin. Cases
PD AUG 26
PY 2019
VL 7
IS 16
BP 2189
EP 2203
DI 10.12998/wjcc.v7.i16.2189
PG 15
WC Medicine, General & Internal
WE Science Citation Index Expanded (SCI-EXPANDED)
SC General & Internal Medicine
GA IU1VG
UT WOS:000483364100006
PM 31531314
OA Green Submitted, Green Published, gold
DA 2024-01-22
ER

PT J
AU Berends, SE
   Strik, AS
   Löwenberg, M
   D'Haens, GR
   Mathôt, RAA
AF Berends, Sophie E.
   Strik, Anne S.
   Lowenberg, Mark
   D'Haens, Geert R.
   Mathot, Ron A. A.
TI Clinical Pharmacokinetic and Pharmacodynamic Considerations in the
   Treatment of Ulcerative Colitis
SO CLINICAL PHARMACOKINETICS
LA English
DT Review
ID INFLAMMATORY-BOWEL-DISEASE; TUMOR-NECROSIS-FACTOR; DELAYED-RELEASE
   MESALAZINE; TISSUE DRUG CONCENTRATIONS; INFLIXIMAB TROUGH LEVELS; ORAL
   TACROLIMUS FK506; C-REACTIVE PROTEIN; 5-AMINOSALICYLIC ACID;
   CROHNS-DISEASE; DOUBLE-BLIND
AB Ulcerative colitis (UC) is an inflammatory bowel disease (IBD) of unknown etiology, probably caused by a combination of genetic and environmental factors. The treatment of patients with active UC depends on the severity, localization and history of IBD medication. According to the classic step-up approach, treatment with 5-aminosalicylic acid compounds is the first step in the treatment of mildtomoderately active UC. Corticosteroids, such as prednisolone are used in UC patients with moderate to severe disease activity, but only for remission induction therapy because of side effects associated with long-term use. Thiopurines are the next step in the treatment of active UC but monotherapy during induction therapy in UC patients is not preferred because of their slow onset. Therapeutic drug monitoring (TDM) of the pharmacologically active metabolites of thiopurines, 6-thioguanine nucleotide (6-TGN), has proven to be beneficial. Thiopurine S-methyltransferase (TMPT) plays a role in the metabolic conversion pathway of thiopurines and exhibits genetic polymorphism; however, the clinical benefit and relevance of TPMT genotyping is not well established. In patients with severely active UC refractory to corticosteroids, calcineurin inhibitors such as ciclosporin A (CsA) and tacrolimus are potential therapeutic options. These agents usually have a rather rapid onset of action. Monoclonal antibodies (anti-tumor necrosis factor [TNF] agents, vedolizumab) are the last pharmacotherapeutic option for UC patients before surgery becomes inevitable. Body weight, albumin status and antidrug antibodies contribute to the variability in the pharmacokinetics of anti-TNF agents. Additionally, the use of concomitant immunomodulators (thiopurines/methotrexate) lowers the rate of immunogenicity, and therefore the concomitant use of anti-TNF therapy with an immunomodulator may confer some advantage compared with monotherapy in certain patients. TDM of anti-TNF agents could be beneficial in patients with primary nonresponse and secondary loss of response. The potential benefit of applying TDM during vedolizumab treatment has yet to be determined.
C1 [Berends, Sophie E.; Mathot, Ron A. A.] Acad Med Ctr, Dept Hosp Pharm, Amsterdam, Netherlands.
   [Berends, Sophie E.; Strik, Anne S.; Lowenberg, Mark; D'Haens, Geert R.] Acad Med Ctr, Dept Gastroenterol & Hepatol, Amsterdam, Netherlands.
C3 University of Amsterdam; Academic Medical Center Amsterdam; University
   of Amsterdam; Academic Medical Center Amsterdam
RP Berends, SE (通讯作者)，Acad Med Ctr, Dept Hosp Pharm, Amsterdam, Netherlands.; Berends, SE (通讯作者)，Acad Med Ctr, Dept Gastroenterol & Hepatol, Amsterdam, Netherlands.
EM s.e.berends@amc.uva.nl
OI mathot, ron/0000-0001-8401-0879; Lowenberg, Mark/0000-0002-4975-9945
CR Aberra FN, 2005, ALIMENT PHARM THER, V21, P307, DOI 10.1111/j.1365-2036.2005.02343.x
   Aceituno M, 2008, INFLAMM BOWEL DIS, V14, P347, DOI 10.1002/ibd.20322
   ADEDOKUN OJ, 2016, GASTROENTEROLOGY S1, V150, pS408
   Adedokun OJ, 2014, GASTROENTEROLOGY, V147, P1296, DOI 10.1053/j.gastro.2014.08.035
   Andrew DP, 1996, EUR J IMMUNOL, V26, P897, DOI 10.1002/eji.1830260427
   Ardizzone S, 2006, GUT, V55, P47, DOI 10.1136/gut.2005.068809
   Armuzzi A, 2013, INFLAMM BOWEL DIS, V19, P1065, DOI 10.1097/MIB.0b013e3182802909
   ATKINSON K, 1983, TRANSPLANT P, V15, P2446
   Aubourg A, 2015, EUR J CLIN PHARMACOL, V71, P1541, DOI 10.1007/s00228-015-1942-8
   Baert F, 2015, DIGEST DIS, V33, P70, DOI 10.1159/000437078
   Bar-Meir S, 2003, DIS COLON RECTUM, V46, P929, DOI 10.1007/s10350-004-6687-x
   Barnes PJ, 2005, IMMUNOL ALLERGY CLIN, V25, P451, DOI 10.1016/j.iac.2005.05.003
   Bebb JR, 2004, ALIMENT PHARM THER, V20, P143, DOI 10.1111/j.1365-2036.2004.02018.x
   Bekersky I, 2001, J CLIN PHARMACOL, V41, P176, DOI 10.1177/00912700122009999
   Bendtzen K, 2015, FRONT IMMUNOL, V6, DOI 10.3389/fimmu.2015.00109
   BERGREM H, 1983, EUR J CLIN PHARMACOL, V24, P415, DOI 10.1007/BF00610064
   Bhol KC, 2013, INFLAMM BOWEL DIS, V19, P2273, DOI 10.1097/MIB.0b013e3182a11958
   Black AJ, 1998, ANN INTERN MED, V129, P716, DOI 10.7326/0003-4819-129-9-199811010-00007
   Bondesen S, 1997, PHARMACOL TOXICOL, V81, P5
   Bortlik M, 2013, J CROHNS COLITIS, V7, P736, DOI 10.1016/j.crohns.2012.10.019
   Borvak J, 1998, INT IMMUNOL, V10, P1289, DOI 10.1093/intimm/10.9.1289
   Boyle A, 2002, GASTROENTEROLOGY, V122, pA614
   Brandse JF, 2016, CLIN GASTROENTEROL H, V14, P251, DOI 10.1016/j.cgh.2015.10.029
   Brandse JF, 2015, GASTROENTEROLOGY, V149, P350, DOI 10.1053/j.gastro.2015.04.016
   BRYNSKOV J, 1992, SCAND J GASTROENTERO, V27, P961, DOI 10.3109/00365529209000171
   BURCKART GJ, 1986, TRANSPLANT P, V18, P46
   Buurman DJ, 2015, ALIMENT PHARM THER, V42, P529, DOI 10.1111/apt.13299
   Cabaleiro T, 2012, CURR DRUG METAB, V13, P1277, DOI 10.2174/138920012803341311
   CAMPIERI M, 1985, GUT, V26, P400, DOI 10.1136/gut.26.4.400
   Cantarovich M, 1998, TRANSPLANTATION, V66, P1621, DOI 10.1097/00007890-199812270-00009
   Cantarovich M, 1998, CLIN TRANSPLANT, V12, P243
   Casteele NV, 2015, GUT, V64, P1539, DOI 10.1136/gutjnl-2014-307883
   Center for Drug Evaluation and Research, 2021, SURR ENDP RES DRUG B
   Chebli LA, 2010, INFLAMM BOWEL DIS, V16, P613, DOI 10.1002/ibd.21083
   Cholapranee A, 2017, ALIMENT PHARM THER, V45, P1291, DOI 10.1111/apt.14030
   Chow DKL, 2007, EXPERT OPIN DRUG SAF, V6, P479, DOI 10.1517/14740338.6.5.479
   CHRISTENSEN LA, 1994, ALIMENT PHARM THER, V8, P289
   Claxton AJ, 2001, CLIN THER, V23, P1296, DOI 10.1016/S0149-2918(01)80109-0
   Cohen RD, 2000, AM J GASTROENTEROL, V95, P1263
   Colombel JF, 2017, GUT, V66, P839, DOI 10.1136/gutjnl-2015-311079
   COMBALBERT J, 1989, DRUG METAB DISPOS, V17, P197
   Cornillie F, 2001, ALIMENT PHARM THERAP, V15, P463, DOI 10.1046/j.1365-2036.2001.00956.x
   Cornillie F, 2014, GUT, V63, P1721, DOI 10.1136/gutjnl-2012-304094
   Coskun M, 2016, CLIN PHARMACOKINET, V55, P257, DOI 10.1007/s40262-015-0316-9
   Criscuoli V, 2013, EXPERT OPIN PHARMACO, V14, P1669, DOI 10.1517/14656566.2013.808622
   Cuffari C, 2001, GUT, V48, P642, DOI 10.1136/gut.48.5.642
   Cuffari C, 1996, GUT, V39, P401, DOI 10.1136/gut.39.3.401
   D'Haens G, 2006, ALIMENT PHARM THER, V24, P1087, DOI 10.1111/j.1365-2036.2006.03082.x
   D'Haens G, 2005, GASTROENTEROLOGY, V128, P2161, DOI 10.1053/j.gastro.2005.04.019
   D'Haens GR, 2017, ALIMENT PHARM THER, V46, P292, DOI 10.1111/apt.14164
   D'Haens G, 2018, GASTROENTEROLOGY, V154, P1343, DOI 10.1053/j.gastro.2018.01.004
   DAHLBERG E, 1984, MOL PHARMACOL, V25, P70
   DANIELSSON A, 1992, SCAND J GASTROENTERO, V27, P9, DOI 10.3109/00365529209011158
   de Graaf P, 2010, BRIT J PHARMACOL, V160, P1083, DOI 10.1111/j.1476-5381.2010.00731.x
   Detrez I, 2016, J CROHNS COLITIS, V10, P575, DOI 10.1093/ecco-jcc/jjv241
   Dilger K, 2007, EUR J CLIN INVEST, V37, P558, DOI 10.1111/j.1365-2362.2007.01809.x
   DING TL, 1979, DRUG METAB DISPOS, V7, P373
   DREWE J, 1992, BRIT J CLIN PHARMACO, V33, P39, DOI 10.1111/j.1365-2125.1992.tb03998.x
   Dua P, 2015, CPT-PHARMACOMET SYST, V4, P324, DOI 10.1002/psp4.41
   Dubinsky MC, 2000, GASTROENTEROLOGY, V118, P705, DOI 10.1016/S0016-5085(00)70140-5
   Edsbäcker S, 2004, CLIN PHARMACOKINET, V43, P803, DOI 10.2165/00003088-200443120-00003
   Eklund BI, 2006, MOL PHARMACOL, V70, P747, DOI 10.1124/mol.106.025288
   Fasanmade AA, 2009, EUR J CLIN PHARMACOL, V65, P1211, DOI 10.1007/s00228-009-0718-4
   Feagan BG, 2005, NEW ENGL J MED, V352, P2499, DOI 10.1056/NEJMoa042982
   Feagan BG, 2013, NEW ENGL J MED, V369, P699, DOI 10.1056/NEJMoa1215734
   FERRY JJ, 1988, J CLIN PHARMACOL, V28, P81, DOI 10.1002/j.1552-4604.1988.tb03105.x
   Ford AC, 2011, AM J GASTROENTEROL, V106, P601, DOI 10.1038/ajg.2011.67
   Ford AC, 2011, AM J GASTROENTEROL, V106, P590, DOI 10.1038/ajg.2011.70
   FREY BM, 1990, CLIN PHARMACOKINET, V19, P126, DOI 10.2165/00003088-199019020-00003
   Frieri G, 1999, ALIMENT PHARM THER, V13, P1413
   Frieri G, 2000, GUT, V47, P410, DOI 10.1136/gut.47.3.410
   Gibiansky L, 2008, J PHARMACOKINET PHAR, V35, P573, DOI 10.1007/s10928-008-9102-8
   Gilissen LPL, 2004, CLIN DRUG INVEST, V24, P479, DOI 10.2165/00044011-200424080-00006
   Gionchetti P, 1998, DIS COLON RECTUM, V41, P93, DOI 10.1007/BF02236902
   Gisbert JP, 2007, ALIMENT PHARM THER, V25, P19, DOI 10.1111/j.1365-2036.2006.03131.x
   GRELL M, 1995, CELL, V83, P793, DOI 10.1016/0092-8674(95)90192-2
   GUPTA SK, 1990, J CLIN PHARMACOL, V30, P643, DOI 10.1002/j.1552-4604.1990.tb01868.x
   Halloran PF, 1999, TRANSPLANTATION, V68, P1356, DOI 10.1097/00007890-199911150-00023
   Hande S, 2006, INFLAMM BOWEL DIS, V12, P251, DOI 10.1097/01.MIB.0000206544.05661.9f
   Harbord M, 2017, J CROHNS COLITIS, V11, P769, DOI 10.1093/ecco-jcc/jjx009
   Harris MS, 2016, J CROHNS COLITIS, V10, P631, DOI 10.1093/ecco-jcc/jjw036
   Harzallah I, 2017, THER ADV GASTROENTER, V10, P89, DOI 10.1177/1756283X16676194
   Hawwa AF, 2008, BRIT J CLIN PHARMACO, V66, P826, DOI 10.1111/j.1365-2125.2008.03281.x
   Hendler SA, 2015, J CROHNS COLITIS, V9, P266, DOI 10.1093/ecco-jcc/jju026
   Herrlinger KR, 2011, CLIN PHARMACOL THER, V89, P422, DOI 10.1038/clpt.2010.348
   Hesselink DA, 2003, CLIN PHARMACOL THER, V74, P245, DOI 10.1016/S0009-9236(03)00168-1
   Hirai F, 2014, J GASTROEN HEPATOL, V29, P60, DOI 10.1111/jgh.12361
   HITCHINGS GEORGE H., 1954, ANN NEW YORK ACAD SCI, V60, P195
   Hussain FN, 2000, BRIT J CLIN PHARMACO, V49, P323, DOI 10.1046/j.1365-2125.2000.00164.x
   Hussain FN, 2001, ALIMENT PHARM THER, V15, P53, DOI 10.1046/j.1365-2036.2001.00891.x
   Hyland E, 2016, BRIT J CLIN PHARMACO, V82, P983, DOI 10.1111/bcp.13039
   Inflammatory Hanauer S, 1996, NEW ENGL J MED, V334, P841
   Iwasaki K, 2007, DRUG METAB PHARMACOK, V22, P328, DOI 10.2133/dmpk.22.328
   JONSSON G, 1995, DRUG METAB DISPOS, V23, P137
   Jorga A, 2004, TRANSPL P, V36, p396S, DOI 10.1016/j.transproceed.2004.01.013
   JUSKO WJ, 1995, THER DRUG MONIT, V17, P606, DOI 10.1097/00007691-199512000-00011
   Kaiser GC, 1999, GASTROENTEROLOGY, V116, P602, DOI 10.1016/S0016-5085(99)70182-4
   Kamm MA, 2007, GASTROENTEROLOGY, V132, P66, DOI 10.1053/j.gastro.2006.10.011
   Khanna R, 2013, ALIMENT PHARM THER, V38, P447, DOI 10.1111/apt.12407
   KLOTZ U, 1985, ARZNEIMITTEL-FORSCH, V35-1, P636
   KLOTZ U, 1987, DIGEST DIS SCI, V32, pS46, DOI 10.1007/BF01312463
   Klotz U, 2007, CLIN PHARMACOKINET, V46, P645, DOI 10.2165/00003088-200746080-00002
   Kornbluth A, 1997, AM J GASTROENTEROL, V92, P1424
   Kornbluth A, 2010, AM J GASTROENTEROL, V105, P501, DOI 10.1038/ajg.2009.727
   KOVARIK JM, 1994, J PHARM SCI-US, V83, P444, DOI 10.1002/jps.2600830336
   KRONBACH T, 1988, CLIN PHARMACOL THER, V43, P630, DOI 10.1038/clpt.1988.87
   Kruis W, 2009, GUT, V58, P233, DOI 10.1136/gut.2008.154302
   KRYNETSKI EY, 1995, MOL PHARMACOL, V47, P1141
   Lainesse A, 2011, ARZNEIMITTELFORSCH, V58, P242
   Lancaster DL, 2001, BRIT J CLIN PHARMACO, V51, P531, DOI 10.1046/j.0306-5251.2001.01391.x
   Latteri M, 2001, CLIN PHARMACOKINET, V40, P473, DOI 10.2165/00003088-200140060-00006
   LAURSEN LS, 1990, GUT, V31, P1271, DOI 10.1136/gut.31.11.1271
   Lennard L, 2002, GUT, V51, P143, DOI 10.1136/gut.51.2.143
   LICHTIGER S, 1990, LANCET, V336, P16, DOI 10.1016/0140-6736(90)91521-B
   LICHTIGER S, 1994, NEW ENGL J MED, V330, P1841, DOI 10.1056/NEJM199406303302601
   Lin JH, 2003, CLIN PHARMACOKINET, V42, P59, DOI 10.2165/00003088-200342010-00003
   LINDHOLM A, 1993, CLIN PHARMACOL THER, V54, P205, DOI 10.1038/clpt.1993.132
   Liu YP, 2015, PLOS ONE, V10, DOI 10.1371/journal.pone.0121745
   Lobo ED, 2004, J PHARM SCI-US, V93, P2645, DOI 10.1002/jps.20178
   Magro F, 2017, J CROHNS COLITIS, V11, P649, DOI 10.1093/ecco-jcc/jjx008
   Maltese P, 2012, PHARMACOGENOMICS J, V12, P432, DOI 10.1038/tpj.2011.26
   Mardigyan V, 2005, J HEART LUNG TRANSPL, V24, P1614, DOI 10.1016/j.healun.2004.12.112
   Marinaki AM, 2004, PHARMACOGENETICS, V14, P181, DOI 10.1097/00008571-200403000-00006
   Marshall JK, 2010, COCHRANE DB SYST REV, DOI 10.1002/14651858.CD004115.pub2
   Midtvedt K, 2004, TRANSPL P, V36, p430S, DOI 10.1016/j.transproceed.2004.01.025
   MILSAP RL, 1983, DIGEST DIS SCI, V28, P161, DOI 10.1007/BF01315146
   Möller A, 1999, DRUG METAB DISPOS, V27, P633
   MORSE GD, 1988, CLIN PHARMACOL THER, V44, P654, DOI 10.1038/clpt.1988.208
   Mould DR, 2016, CLIN PHARMACOL THER, V99, P405, DOI 10.1002/cpt.334
   Mould DR, 2016, CLIN PHARMACOL THER, V99, P351, DOI 10.1002/cpt.278
   Mould DR, 2014, AAPS J, V16, P925, DOI 10.1208/s12248-014-9632-5
   MUELLER EA, 1994, PHARMACEUT RES, V11, P301, DOI 10.1023/A:1018923912135
   Murthy S, 2012, GASTROENTEROLOGY, V142, pS388
   Mwinyi J, 2010, WORLD J GASTROENTERO, V16, P3888, DOI 10.3748/wjg.v16.i31.3888
   Naganuma M, 2001, INFLAMM BOWEL DIS, V7, P221, DOI 10.1097/00054725-200108000-00007
   Neurath MF, 2014, NAT REV IMMUNOL, V14, P329, DOI 10.1038/nri3661
   Ngo Benjamin, 2010, Curr Mol Pharmacol, V3, P145
   Nguyen Christine M, 2011, PLoS Curr, V3, pRRN1236, DOI 10.1371/currents.RRN1236
   NIELSEN OH, 1983, BRIT J CLIN PHARMACO, V16, P738
   NOBLE S, 1995, DRUGS, V50, P924, DOI 10.2165/00003495-199550050-00009
   Ogata H, 2006, GUT, V55, P1255, DOI 10.1136/gut.2005.081794
   Ogata H, 2012, INFLAMM BOWEL DIS, V18, P803, DOI 10.1002/ibd.21853
   Ordás I, 2012, CLIN GASTROENTEROL H, V10, P1079, DOI 10.1016/j.cgh.2012.06.032
   Osterman MT, 2006, GASTROENTEROLOGY, V130, P1047, DOI 10.1053/j.gastro.2006.01.046
   Oude Munnink T H, 2016, Clin Pharmacol Ther, V99, P419, DOI 10.1002/cpt.211
   Panaccione R, 2014, GASTROENTEROLOGY, V146, P392, DOI 10.1053/j.gastro.2013.10.052
   Papamichael K, 2016, CLIN GASTROENTEROL H, V14, P543, DOI 10.1016/j.cgh.2015.11.014
   Parikh A, 2012, INFLAMM BOWEL DIS, V18, P1470, DOI 10.1002/ibd.21896
   Park KR, 2017, EXPERT OPIN INV DRUG, V26, P619, DOI 10.1080/13543784.2017.1307339
   PEPPERCORN MA, 1972, J PHARMACOL EXP THER, V181, P555
   Peyrin-Biroulet L, 2008, CLIN GASTROENTEROL H, V6, P644, DOI 10.1016/j.cgh.2008.03.014
   Pierik M, 2004, ALIMENT PHARM THER, V20, P303, DOI 10.1111/j.1365-2036.2004.01946.x
   Plosker GL, 2000, DRUGS, V59, P323, DOI 10.2165/00003495-200059020-00021
   Quetglas EG, 2015, EUR J CLIN PHARMACOL, V71, P773, DOI 10.1007/s00228-015-1862-7
   Raine T, 2014, UNITED EUR GASTROENT, V2, P333, DOI 10.1177/2050640614550672
   RASMUSSEN SN, 1982, GASTROENTEROLOGY, V83, P1062
   Rayner CK, 2003, ALIMENT PHARM THERAP, V18, P303, DOI 10.1046/j.1365-2036.2003.01618.x
   Reinisch W, 2012, GASTROENTEROLOGY, V142, pS114
   Ricart E, 2002, AM J GASTROENTEROL, V97, P1763, DOI 10.1111/j.1572-0241.2002.05838.x
   Rivory LP, 2000, EUR J CLIN PHARMACOL, V56, P395, DOI 10.1007/s002280000166
   Roblin X, 2015, J CROHNS COLITIS, V9, P525, DOI 10.1093/ecco-jcc/jjv061
   Rogler G, 2013, DIGEST DIS, V31, P83, DOI 10.1159/000347190
   Rosario M, 2015, ALIMENT PHARM THER, V42, P188, DOI 10.1111/apt.13243
   Rosario M, 2017, J CROHNS COLITIS, V10, pS24
   Rosario M, 2016, CLIN DRUG INVEST, V36, P913, DOI 10.1007/s40261-016-0437-4
   ROSE JQ, 1981, J PHARMACOKINET BIOP, V9, P389, DOI 10.1007/BF01060885
   Rutgeerts P, 2005, NEW ENGL J MED, V353, P2462, DOI 10.1056/NEJMoa050516
   SAEKI T, 1993, J BIOL CHEM, V268, P6077
   Sandborn WJ, 2007, ALIMENT PHARM THER, V26, P205, DOI 10.1111/j.1365-2036.2007.03361.x
   Sandborn WJ, 2014, GASTROENTEROLOGY, V146, P96, DOI 10.1053/j.gastro.2013.06.010
   Sandborn WJ, 2012, GASTROENTEROLOGY, V142, P257, DOI 10.1053/j.gastro.2011.10.032
   Sandborn William J, 2007, Gastroenterol Hepatol (N Y), V3, P16
   Sandborn WJ, 1999, INFLAMM BOWEL DIS, V5, P119, DOI 10.1097/00054725-199905000-00008
   SANDBORN WJ, 1991, J CLIN PHARMACOL, V31, P76, DOI 10.1002/j.1552-4604.1991.tb01890.x
   Sands BE, 2007, J CLIN PHARMACOL, V47, P930, DOI 10.1177/0091270007301623
   Satsangi J, 2006, GUT, V55, P749, DOI 10.1136/gut.2005.082909
   Scallon B, 2002, J PHARMACOL EXP THER, V301, P418, DOI 10.1124/jpet.301.2.418
   Schottelius A, 2000, AM J GASTROENTEROL, V95, P1994
   Schwab M, 2001, CLIN PHARMACOKINET, V40, P723, DOI 10.2165/00003088-200140100-00003
   Seitz K, 2007, J CLIN PHARMACOL, V47, P1104, DOI 10.1177/0091270007306958
   Seow CH, 2010, GUT, V59, P49, DOI 10.1136/gut.2009.183095
   Sharma S, 2015, INFLAMM BOWEL DIS, V21, P783, DOI 10.1097/MIB.0000000000000327
   Shering Corporation, 2007, MIRTAZAPINE US PRESC
   Shimada T, 1997, DIS COLON RECTUM, V40, pS54, DOI 10.1007/BF02062021
   Shin D, 2015, BIODRUGS, V29, P381, DOI 10.1007/s40259-015-0150-5
   Shipkova M, 2003, CLIN CHEM, V49, P260, DOI 10.1373/49.2.260
   Silverman J, 2011, EXPERT REV CLIN IMMU, V7, P419, DOI [10.1586/eci.11.34, 10.1586/ECI.11.34]
   Sindhi R, 2000, TRANSPLANTATION, V69, P432, DOI 10.1097/00007890-200002150-00022
   Solem CA, 2004, GASTROENTEROLOGY, V126, pA477
   Soler D, 2009, J PHARMACOL EXP THER, V330, P864, DOI 10.1124/jpet.109.153973
   Sparrow MP, 2005, ALIMENT PHARM THER, V22, P441, DOI 10.1111/j.1365-2036.2005.02583.x
   Steenholdt C, 2015, DIGEST DIS SCI, V60, P2762, DOI 10.1007/s10620-015-3581-4
   Steenholdt C, 2014, GUT, V63, P919, DOI 10.1136/gutjnl-2013-305279
   Stein BN, 2016, J CLIN GASTROENTEROL, V50, P66, DOI 10.1097/MCG.0000000000000370
   Stein RB, 2000, DRUG SAFETY, V23, P429, DOI 10.2165/00002018-200023050-00006
   Storset E, 2014, EUR J CLIN PHARMACOL, V70, P65, DOI 10.1007/s00228-013-1584-7
   Strik AS, 2017, ALIMENT PHARM THER, V45, P1128, DOI 10.1111/apt.13994
   Stroh M, 2016, CLIN PHARMACOL THER, V100, P215, DOI 10.1002/cpt.365
   Stucchi A, 2006, INFLAMM BOWEL DIS, V12, P581, DOI 10.1097/01.MIB.0000225338.14356.d5
   SZUMLANSKI CL, 1995, BRIT J CLIN PHARMACO, V39, P456, DOI 10.1111/j.1365-2125.1995.tb04478.x
   Ternant D, 2008, THER DRUG MONIT, V30, P523, DOI 10.1097/FTD.0b013e318180e300
   Ternant D, 2015, EUR J CLIN PHARMACOL, V71, P1155, DOI 10.1007/s00228-015-1892-1
   Thorlund K, 2015, EXPERT REV GASTROENT, V9, P693, DOI 10.1586/17474124.2015.1024657
   Touw DJ, 2005, THER DRUG MONIT, V27, P10, DOI 10.1097/00007691-200502000-00004
   TRUELOVE SC, 1974, LANCET, V1, P1067
   TRUELOVE SC, 1955, BRIT MED J, V2, P1041, DOI 10.1136/bmj.2.4947.1041
   Ungar B, 2016, CLIN GASTROENTEROL H, V14, P550, DOI 10.1016/j.cgh.2015.10.025
   Ungar B, 2014, GUT, V63, P1258, DOI 10.1136/gutjnl-2013-305259
   Utecht KN, 2006, AM J HEALTH-SYST PH, V63, P2340, DOI 10.2146/ajhp060080
   Van Assche G, 2003, GASTROENTEROLOGY, V125, P1025, DOI 10.1016/S0016-5085(03)01214-9
   van Bodegraven AA, 2006, WORLD J GASTROENTERO, V12, P6115, DOI 10.3748/wjg.v12.i38.6115
   van Schaik T, 2014, INFLAMM BOWEL DIS, V20, P2292, DOI 10.1097/MIB.0000000000000208
   van Schouwenburg PA, 2010, J IMMUNOL METHODS, V362, P82, DOI 10.1016/j.jim.2010.09.005
   Van Stappen T, 2018, GUT, V67, P818, DOI 10.1136/gutjnl-2016-313071
   Vande Casteele N, 2015, GASTROENTEROLOGY, V148, P1320, DOI 10.1053/j.gastro.2015.02.031
   Vande Casteele Niels, 2014, Curr Gastroenterol Rep, V16, P378, DOI 10.1007/s11894-014-0378-0
   Vande Casteele N, 2013, AM J GASTROENTEROL, V108, P962, DOI 10.1038/ajg.2013.12
   VANDENABEELE P, 1995, TRENDS CELL BIOL, V5, P392, DOI 10.1016/S0962-8924(00)89088-1
   VanOs EC, 1996, GUT, V39, P63, DOI 10.1136/gut.39.1.63
   Venkataramanan R, 1995, CLIN PHARMACOKINET, V29, P404, DOI 10.2165/00003088-199529060-00003
   von Ahsen N, 2001, CLIN CHEM, V47, P1048
   WIEDERRECHT G, 1993, ANN NY ACAD SCI, V696, P9, DOI 10.1111/j.1749-6632.1993.tb17137.x
   Williet N, 2017, CLIN GASTROENTEROL H, V15, P1750, DOI 10.1016/j.cgh.2016.11.023
   Wojciechowski J, 2017, AAPS J, V19, P1136, DOI 10.1208/s12248-017-0082-8
   Wolbink GJ, 2006, ARTHRITIS RHEUM-US, V54, P711, DOI 10.1002/art.21671
   Xu ZH, 2010, J CLIN PHARMACOL, V50, P276, DOI 10.1177/0091270009340782
   YU DK, 1995, EUR J CLIN PHARMACOL, V48, P273
   Zahir H, 2004, BRIT J CLIN PHARMACO, V57, P298, DOI 10.1111/j.1365-2125.2003.02008.x
   Zahir H, 2001, J PHARMACOL TOXICOL, V46, P27, DOI 10.1016/S1056-8719(02)00158-2
   Zhang YC, 2001, CLIN PHARMACOKINET, V40, P159, DOI 10.2165/00003088-200140030-00002
   Zhu XP, 2001, J IMMUNOL, V166, P3266, DOI 10.4049/jimmunol.166.5.3266
   Zhuang YL, 2012, CLIN THER, V34, P77, DOI 10.1016/j.clinthera.2011.11.015
NR 232
TC 75
Z9 81
U1 5
U2 18
PU ADIS INT LTD
PI NORTHCOTE
PA 5 THE WAREHOUSE WAY, NORTHCOTE 0627, AUCKLAND, NEW ZEALAND
SN 0312-5963
EI 1179-1926
J9 CLIN PHARMACOKINET
JI Clin. Pharmacokinet.
PD JAN
PY 2019
VL 58
IS 1
BP 15
EP 37
DI 10.1007/s40262-018-0676-z
PG 23
WC Pharmacology & Pharmacy
WE Science Citation Index Expanded (SCI-EXPANDED)
SC Pharmacology & Pharmacy
GA HG9ZD
UT WOS:000455370400002
PM 29752633
OA Green Published, hybrid
DA 2024-01-22
ER

PT J
AU Wyatt, NJ
   Speight, RA
   Stewart, CJ
   Kirby, JA
   Lamb, CA
AF Wyatt, Nicola J.
   Speight, R. Alexander
   Stewart, Christopher J.
   Kirby, John A.
   Lamb, Christopher A.
TI Targeting Leukocyte Trafficking in Inflammatory Bowel Disease
SO BIODRUGS
LA English
DT Article
ID CELL-ADHESION MOLECULE-1; PROGRESSIVE MULTIFOCAL LEUKOENCEPHALOPATHY;
   HUMANIZED MONOCLONAL-ANTIBODY; ACTIVE CROHNS-DISEASE; EXPERIMENTAL
   AUTOIMMUNE ENCEPHALOMYELITIS; CENTRAL-NERVOUS-SYSTEM; COTTON-TOP
   TAMARIN; EFFECTOR T-CELLS; LONG-TERM SAFETY; ULCERATIVE-COLITIS
AB In the last two decades, understanding of inflammatory bowel disease (IBD) immunopathogenesis has expanded considerably. Histopathological examination of the intestinal mucosa in IBD demonstrates the presence of a chronic inflammatory cell infiltrate. Research has focused on identifying mechanisms of immune cell trafficking to the gastrointestinal tract that may represent effective gut-selective targets for IBD therapy whilst avoiding systemic immunosuppression that may be associated with off-target adverse effects such as infection and malignancy. Integrins are cell surface receptors that can bind to cellular adhesion molecules to mediate both leukocyte homing and retention. In 2014, Vedolizumab (Entyvio(R)) was the first anti-integrin (anti-alpha 4ss7 monoclonal antibody) treatment to be approved for use in IBD. Several other anti-integrin therapies are currently in advanced stages of development, including novel orally administered small-molecule drugs. Drugs targeting alternative trafficking mechanisms such as mucosal addressin cellular adhesion molecule-1 and sphingosine-1-phosphate receptors are also being evaluated. Here, we summarise key established and emerging therapies targeting leukocyte trafficking that may play an important role in realising the goal of stratified precision medicine in IBD care.
C1 [Wyatt, Nicola J.; Speight, R. Alexander; Stewart, Christopher J.; Kirby, John A.; Lamb, Christopher A.] Newcastle Univ, Fac Med Sci, Translat & Clin Res Inst, Newcastle Upon Tyne NE2 4HH, Tyne & Wear, England.
   [Wyatt, Nicola J.; Speight, R. Alexander; Lamb, Christopher A.] Newcastle Upon Tyne Hosp NHS Fdn Trust, Dept Gastroenterol, Newcastle Upon Tyne NE1 4LP, Tyne & Wear, England.
C3 Newcastle University - UK; Newcastle Upon Tyne Hospitals NHS Foundation
   Trust
RP Lamb, CA (通讯作者)，Newcastle Univ, Fac Med Sci, Translat & Clin Res Inst, Newcastle Upon Tyne NE2 4HH, Tyne & Wear, England.; Lamb, CA (通讯作者)，Newcastle Upon Tyne Hosp NHS Fdn Trust, Dept Gastroenterol, Newcastle Upon Tyne NE1 4LP, Tyne & Wear, England.
EM christopher.lamb@newcastle.ac.uk
RI Lamb, Christopher/GPS-9148-2022; Stewart, Christopher/M-4615-2017
OI Lamb, Christopher/0000-0002-7271-4956; Stewart,
   Christopher/0000-0002-6033-338X; Speight, Richard
   Alexander/0000-0003-3184-9181; Wyatt, Nicola/0000-0001-5050-327X; Kirby,
   John/0000-0003-2543-4131
CR Alberts B, 2014, CELLS THEIR SOCIAL C, P1035
   Ananthakrishnan AN, 2017, CELL HOST MICROBE, V21, P603, DOI 10.1016/j.chom.2017.04.010
   Anthony DA, 2010, IMMUNOL REV, V235, P73, DOI 10.1111/j.0105-2896.2010.00907.x
   ARBONES ML, 1994, IMMUNITY, V1, P247, DOI 10.1016/1074-7613(94)90076-0
   Arihiro S, 2002, PATHOL INT, V52, P367, DOI 10.1046/j.1440-1827.2002.01365.x
   Babyatsky MW, 1996, GASTROENTEROLOGY, V110, P975, DOI 10.1053/gast.1996.v110.pm8613031
   BARGATZE RF, 1995, IMMUNITY, V3, P99, DOI 10.1016/1074-7613(95)90162-0
   Bauer M, 2009, P NATL ACAD SCI USA, V106, P1920, DOI 10.1073/pnas.0808909106
   Beglova N, 2002, NAT STRUCT BIOL, V9, P282, DOI 10.1038/nsb779
   Biogen, 2008, BIOGEN
   Bloomgren G, 2012, NEW ENGL J MED, V366, P1870, DOI 10.1056/NEJMoa1107829
   Brandtzaeg P, 2008, MUCOSAL IMMUNOL, V1, P31, DOI 10.1038/mi.2007.9
   BRANDTZAEG P, 1988, GUT, V29, P1116, DOI 10.1136/gut.29.8.1116
   Brinkmann V, 2002, J BIOL CHEM, V277, P21453, DOI 10.1074/jbc.C200176200
   Brinkmann V, 2007, PHARMACOL THERAPEUT, V115, P84, DOI 10.1016/j.pharmthera.2007.04.006
   Briskin M, 1997, AM J PATHOL, V151, P97
   Bristol Myers Squibb, 2020, FINANCIAL NEWS
   BUTCHER EC, 1991, CELL, V67, P1033, DOI 10.1016/0092-8674(91)90279-8
   Carrasco YR, 2004, IMMUNITY, V20, P589, DOI 10.1016/S1074-7613(04)00105-0
   CEPEK KL, 1993, J IMMUNOL, V150, P3459
   CERFBENSUSSAN N, 1987, EUR J IMMUNOL, V17, P1279, DOI 10.1002/eji.1830170910
   Chun J, 2010, CLIN NEUROPHARMACOL, V33, P91, DOI 10.1097/WNF.0b013e3181cbf825
   ClinicalTrials.gov, 2020, PN 943 AD MOD SEV UL
   ClinicalTrials.gov, 2009, STUD INV SAF EFF PRO
   ClinicalTrials.gov, 2018, STUD EV SAF EFF AJM3
   ClinicalTrials.gov, 2020, EV PF 00547659 CER F
   ClinicalTrials.gov, 2016, SAF EFF STUD PTG 100
   ClinicalTrials.gov, 2017, SAF EXT STUD ONT PAR
   ClinicalTrials.gov, 2015, SAF EFF TRIAL RPC106
   ClinicalTrials.gov, 2012, ABR AMG 181 AD MOD S
   ClinicalTrials.gov, 2017, STUD E6007 JAP PAT M
   ClinicalTrials.gov, 2012, STUD PF 00547659 PAT
   ClinicalTrials.gov, 2014, STUD EFF SAF ETR PAR
   ClinicalTrials.gov, 2013, LONG TERM SAF PF 005
   ClinicalTrials.gov, 2015, OP LAB EXT RPC1063 T
   ClinicalTrials.gov, 2011, STUD MON LONG TERM T
   ClinicalTrials.gov, 2015, STUD ASS WHETH ETR S
   Colombel JF, 2020, J CROHNS COLITIS, V14, P254, DOI 10.1093/ecco-jcc/jjz131
   Connor EM, 1999, J LEUKOCYTE BIOL, V65, P349, DOI 10.1002/jlb.65.3.349
   Constantin G, 2000, IMMUNITY, V13, P759, DOI 10.1016/S1074-7613(00)00074-1
   D'Amico F, 2020, CURR OPIN PHARMACOL, V55, P141, DOI 10.1016/j.coph.2020.10.015
   D'Haens G, 2019, J CROHNS COLITIS, V13, pS55, DOI 10.1093/ecco-jcc/jjy222.082
   D'Haens G, 2019, GASTROENTEROLOGY, V156, pS26, DOI 10.1053/j.gastro.2019.01.089
   D'Haens G, 2018, J CROHNS COLITIS, V12, P188, DOI 10.1093/ecco-jcc/jjx128
   D'Haens GRAM, 2020, GASTROENTEROLOGY, V158, pS1
   D'Haens GRAM, 2020, GASTROENTEROLOGY, V158, pS2
   Danese S, 2014, ANN INTERN MED, V160, P704, DOI 10.7326/M13-2403
   Danese SVS, 2020, UNITED EUR GASTROENT, V8, P1258, DOI DOI 10.1177/2050640620968709
   Dart RJ, 2021, J CROHNS COLITIS, V15, P1407, DOI 10.1093/ecco-jcc/jjab049
   de Souza HSP, 2016, NAT REV GASTRO HEPAT, V13, P13, DOI [10.1038/nrgastro.2016.186, 10.1038/nrgastro.2015.186]
   Döring A, 2011, EUR J IMMUNOL, V41, P813, DOI 10.1002/eji.201040912
   Dotan I., 2020, UNITED EUR GASTROENT, V8, P1262, DOI [10.1177/2050640620968709, DOI 10.1177/2050640620968709]
   Dustin ML, 2009, IMMUNITY, V30, P482, DOI 10.1016/j.immuni.2009.03.010
   EA Pharma Co Ltd, RES PHAS 3 CLIN STUD
   Eisai Co Ltd, 2021, MAJ R D PIP
   Engelhardt B, 1998, J CLIN INVEST, V102, P2096, DOI 10.1172/JCI4271
   Eriksson EE, 2001, J EXP MED, V194, P205, DOI 10.1084/jem.194.2.205
   ERLE DJ, 1994, J IMMUNOL, V153, P517
   Evans R, 2011, BLOOD, V117, P3331, DOI 10.1182/blood-2010-06-289140
   Faleck DM, 2019, CLIN GASTROENTEROL H, V17, P2497, DOI 10.1016/j.cgh.2018.12.040
   Feagan BG, 2020, LANCET GASTROENTEROL, V5, P819, DOI 10.1016/S2468-1253(20)30188-6
   Feagan BG, 2019, CLIN GASTROENTEROL H, V17, P130, DOI 10.1016/j.cgh.2018.05.026
   Feagan BG, 2017, CLIN GASTROENTEROL H, V15, P229, DOI 10.1016/j.cgh.2016.08.044
   Feagan BG, 2013, NEW ENGL J MED, V369, P699, DOI 10.1056/NEJMoa1215734
   Feagan BG, 2008, CLIN GASTROENTEROL H, V6, P1370, DOI 10.1016/j.cgh.2008.06.007
   Feakins RM, 2013, J CLIN PATHOL, V66, P1005, DOI 10.1136/jclinpath-2013-201885
   Fujii R, 2006, AM J PHYSIOL-GASTR L, V291, pG267, DOI 10.1152/ajpgi.00496.2005
   Fujii T, 2008, EUR J IMMUNOL, V38, P3290, DOI 10.1002/eji.200838359
   Gavin MA, 2002, NAT IMMUNOL, V3, P33, DOI 10.1038/ni743
   Gebhardt T, 2012, FRONT IMMUNOL, V3, DOI 10.3389/fimmu.2012.00340
   GIOVANNONI G, 2020, NEUROLOGY, V94
   Glassner K, 2020, J DIGEST DIS, V21, P264, DOI 10.1111/1751-2980.12867
   Gordon FH, 2001, GASTROENTEROLOGY, V121, P268, DOI 10.1053/gast.2001.26260
   Gordon FH, 2002, ALIMENT PHARM THER, V16, P699, DOI 10.1046/j.1365-2036.2002.01205.x
   Gorfu G, 2009, CURR MOL MED, V9, P836, DOI 10.2174/156652409789105525
   Gräler MH, 2004, FASEB J, V18, P551, DOI 10.1096/fj.03-0910fje
   Gupta SK, 2019, AM J GASTROENTEROL, V114, pS431, DOI 10.14309/01.ajg.0000592456.89314.1e
   Haanstra KG, 2013, J IMMUNOL, V190, P1961, DOI 10.4049/jimmunol.1202490
   Hassan-Zahraee M, 2018, J CROHNS COLITIS, V12, P77, DOI 10.1093/ecco-jcc/jjx121
   Hesterberg PE, 1996, GASTROENTEROLOGY, V111, P1373, DOI 10.1053/gast.1996.v111.pm8898653
   Higgins JMG, 1998, J CELL BIOL, V140, P197, DOI 10.1083/jcb.140.1.197
   Hogg N, 2011, NAT REV IMMUNOL, V11, P416, DOI 10.1038/nri2986
   Huehn J, 2004, J EXP MED, V199, P303, DOI 10.1084/jem.20031562
   Huggett B, 2009, NAT BIOTECHNOL, V27, P986, DOI 10.1038/nbt1109-986
   HYNES RO, 1987, CELL, V48, P549, DOI 10.1016/0092-8674(87)90233-9
   Hynes RO, 2002, CELL, V110, P673, DOI 10.1016/S0092-8674(02)00971-6
   Ichikawa R, 2018, J CROHNS COLITIS, V12, P1191, DOI 10.1093/ecco-jcc/jjy084
   Iwata M, 2004, IMMUNITY, V21, P527, DOI 10.1016/j.immuni.2004.08.011
   Joeckel LT, 2014, BIOL CHEM, V395, P181, DOI 10.1515/hsz-2013-0238
   KENT SJ, 1995, J NEUROIMMUNOL, V58, P1, DOI 10.1016/0165-5728(94)00165-K
   Kilshaw PJ, 1999, J CLIN PATHOL-MOL PA, V52, P203, DOI 10.1136/mp.52.4.203
   Kleinschmidt-DeMasters BK, 2005, NEW ENGL J MED, V353, P369, DOI 10.1056/NEJMoa051782
   Kobayashi M, 2009, INFLAMM BOWEL DIS, V15, P697, DOI 10.1002/ibd.20827
   Kotze PG, 2018, ALIMENT PHARM THER, V48, P626, DOI 10.1111/apt.14919
   Kunkel EJ, 2000, J EXP MED, V192, P761, DOI 10.1084/jem.192.5.761
   Lamb CA, 2018, J CROHNS COLITIS, V12, pS653, DOI 10.1093/ecco-jcc/jjy060
   Lamb CA, 2017, J CROHNS COLITIS, V11, P610, DOI 10.1093/ecco-jcc/jjw189
   Lamb CA, 2019, GUT, V68, pS1, DOI 10.1136/gutjnl-2019-318484
   Langer-Gould A, 2005, NEW ENGL J MED, V353, P375, DOI 10.1056/NEJMoa051847
   Ledgerwood LG, 2008, NAT IMMUNOL, V9, P42, DOI 10.1038/ni1534
   Leger Olivier J. P., 1997, Human Antibodies, V8, P3
   Lehmann J, 2002, P NATL ACAD SCI USA, V99, P13031, DOI 10.1073/pnas.192162899
   Ley K, 2007, NAT REV IMMUNOL, V7, P678, DOI 10.1038/nri2156
   Lim SP, 1998, IMMUNOGENETICS, V48, P184, DOI 10.1007/s002510050422
   Lo CG, 2005, J EXP MED, V201, P291, DOI 10.1084/jem.20041509
   Loftus EV Jr, 2020, ALIMENT PHARM THER, V52, P1353, DOI 10.1111/apt.16060
   Lúdvíksson BR, 1999, J IMMUNOL, V162, P4975
   Ma C, 2019, DRUGS, V79, P1321, DOI 10.1007/s40265-019-01169-y
   MADARA JL, 1985, GASTROENTEROLOGY, V88, P13, DOI 10.1016/S0016-5085(85)80126-8
   Mahadevan U, 2021, GASTROENTEROLOGY, V160, P1131, DOI 10.1053/j.gastro.2020.11.038
   Martins PD, 2007, ARTERIOSCL THROM VAS, V27, P1023, DOI 10.1161/ATVBAHA.107.140442
   Mattheakis L, 2019, GASTROENTEROLOGY, V156, pS80
   Mattheakis L, 2016, INFLAMM BOWEL DIS, V22, pS48, DOI 10.1097/01.MIB.0000480232.55276.b3
   Maynard CL, 2009, IMMUNITY, V31, P389, DOI 10.1016/j.immuni.2009.08.012
   Memon RA, 1998, ARTERIOSCL THROM VAS, V18, P1257, DOI 10.1161/01.ATV.18.8.1257
   Milch C, 2013, J NEUROIMMUNOL, V264, P123, DOI 10.1016/j.jneuroim.2013.08.011
   Miller A, 2005, J WATCH
   Newham P, 1997, J BIOL CHEM, V272, P19429, DOI 10.1074/jbc.272.31.19429
   O'Sullivan C, 2013, TRENDS PHARMACOL SCI, V34, P401, DOI 10.1016/j.tips.2013.05.002
   Ohkuro M, 2018, NAT COMMUN, V9, DOI 10.1038/s41467-018-04420-4
   Papadakis KA, 2001, GASTROENTEROLOGY, V121, P246, DOI 10.1053/gast.2001.27154
   Peyrin-Biroulet L., 2020, UNITED EUR GASTROENT, V8, P1261, DOI [10.1177/2050640620968709, DOI 10.1177/2050640620968709]
   Pharmaceuticals T, 2020, EUROPEAN COMMISSION
   Picarella D, 1997, J IMMUNOL, V158, P2099
   PODOLSKY DK, 1993, J CLIN INVEST, V92, P372, DOI 10.1172/JCI116575
   Pullen N, 2009, BRIT J PHARMACOL, V157, P281, DOI 10.1111/j.1476-5381.2009.00137.x
   Radeke Heinfried H, 2020, Inflamm Intest Dis, V5, P180, DOI 10.1159/000509393
   Reinisch W, 2021, J CROHNS COLITIS, V15, P938, DOI 10.1093/ecco-jcc/jjab023
   RICHARDSON E, 1961, NEW ENGL J MED, V265, P815, DOI 10.1056/NEJM196110262651701
   Rivera-Nieves J, 2006, J EXP MED, V203, P907, DOI 10.1084/jem.20052530
   Robinson PW, 2001, IMMUNOLOGY, V103, P146, DOI 10.1046/j.1365-2567.2001.01232.x
   Rosen H, 2005, NAT REV IMMUNOL, V5, P560, DOI 10.1038/nri1650
   Rott LS, 1996, J IMMUNOL, V156, P3727
   Rutgeerts P, 2018, GASTROENTEROLOGY, V155, P1045, DOI 10.1053/j.gastro.2018.06.035
   Sandborn W., 2018, UNITED EUR GASTROENT, V6, P1586, DOI [10.1177/2050640618812015, DOI 10.1177/2050640618812015]
   Sandborn WJ, 2017, J CROHNS COLITIS, V11, pS22
   Sandborn WJ, 2021, J CROHNS COLITIS, V15, P1120, DOI 10.1093/ecco-jcc/jjab012
   Sandborn WJ, 2020, ADV THER, V37, P3417, DOI 10.1007/s12325-020-01366-2
   Sandborn WJ, 2020, GASTROENTEROLOGY, V158, P550, DOI 10.1053/j.gastro.2019.10.035
   Sandborn WJ, 2020, GASTROENTEROLOGY, V158, P562, DOI 10.1053/j.gastro.2019.08.027
   Sandborn WJ, 2019, GASTROENTEROLOGY, V156, P946, DOI 10.1053/j.gastro.2018.11.035
   Sandborn WJ, 2018, GUT, V67, P1824, DOI 10.1136/gutjnl-2016-313457
   Sandborn WJ, 2016, NEW ENGL J MED, V374, P1754, DOI 10.1056/NEJMoa1513248
   Sandborn WJ, 2013, NEW ENGL J MED, V369, P711, DOI 10.1056/NEJMoa1215739
   Sandborn WJ, 2012, NEW ENGL J MED, V367, P1519, DOI 10.1056/NEJMoa1203572
   Sandborn WJ, 2012, GASTROENTEROLOGY, V142, P257, DOI 10.1053/j.gastro.2011.10.032
   Sandborn WJ, 2005, NEW ENGL J MED, V353, P1912, DOI 10.1056/NEJMoa043335
   Sands BE, 2019, NEW ENGL J MED, V381, P1215, DOI 10.1056/NEJMoa1905725
   Sands BE, 2014, GASTROENTEROLOGY, V147, P618, DOI 10.1053/j.gastro.2014.05.008
   SARNACKI S, 1992, EUR J IMMUNOL, V22, P2887, DOI 10.1002/eji.1830221120
   Schön MP, 1999, J IMMUNOL, V162, P6641
   Schwab SR, 2005, SCIENCE, V309, P1735, DOI 10.1126/science.1113640
   Scott FL, 2016, BRIT J PHARMACOL, V173, P1778, DOI 10.1111/bph.13476
   Selinger C, 2018, GUT, V67, pA53, DOI 10.1136/gutjnl-2018-BSGAbstracts.106
   Shimaoka M, 2003, CELL, V112, P99, DOI 10.1016/S0092-8674(02)01257-6
   Shiow LR, 2006, NATURE, V440, P540, DOI 10.1038/nature04606
   SIKORSKI EE, 1993, J IMMUNOL, V151, P5239
   Silvio D, 2020, AM J GASTROENTEROL, V115, pS8, DOI [10.14309/01.ajg.0000722920.48091.e7, 10.14309/01.ajg.0000722916.98351.89]
   Simon SI, 2000, J IMMUNOL, V164, P4348, DOI 10.4049/jimmunol.164.8.4348
   Soler D, 2009, J PHARMACOL EXP THER, V330, P864, DOI 10.1124/jpet.109.153973
   Song J, 2008, J PHARMACOL EXP THER, V324, P276, DOI 10.1124/jpet.106.119172
   Springer TA, 2004, ADV PROTEIN CHEM, V68, P29
   Stefanich EG, 2011, BRIT J PHARMACOL, V162, P1855, DOI 10.1111/j.1476-5381.2011.01205.x
   Stüve O, 2006, ANN NEUROL, V59, P743, DOI 10.1002/ana.20858
   Su CY, 2004, GASTROENTEROLOGY, V126, P1257, DOI 10.1053/j.gastro.2004.01.024
   Sugiura Toshihiko, 2013, J Crohns Colitis, V7, pe533, DOI 10.1016/j.crohns.2013.03.014
   Swan DJ, 2012, PLOS ONE, V7, DOI 10.1371/journal.pone.0045548
   Takagi J, 2002, CELL, V110, P599, DOI 10.1016/S0092-8674(02)00935-2
   Takazoe M, 2009, GASTROENTEROLOGY, V136, pA181
   Takeda, European Commission Releases Takeda From Commitment to Divest Shire's Pipeline Compound SHP647
   Takeda Pharmaceuticals, SAF DAT LONG TERM
   Tan CS, 2010, LANCET NEUROL, V9, P425, DOI 10.1016/S1474-4422(10)70040-5
   Taraszka KS, 2000, J EXP MED, V191, P1555, DOI 10.1084/jem.191.9.1555
   Targan SR, 2007, GASTROENTEROLOGY, V132, P1672, DOI 10.1053/j.gastro.2007.03.024
   Tew GW, 2016, GASTROENTEROLOGY, V150, P477, DOI 10.1053/j.gastro.2015.10.041
   Tran JQ, 2018, CLIN PHARM DRUG DEV, V7, P263, DOI 10.1002/cpdd.383
   Tubridy N, 1999, NEUROLOGY, V53, P466, DOI 10.1212/WNL.53.3.466
   Turner D, 2021, GASTROENTEROLOGY, V160, P1570, DOI 10.1053/j.gastro.2020.12.031
   University of Tsukuba EA Pharma Co Ltd and Eisai Co Ltd, 2018, POT NEW MECH ACT TRE
   Van Assche G, 2005, NEW ENGL J MED, V353, P362, DOI 10.1056/NEJMoa051586
   Vermeire S., 2020, UNITED EUR GASTROENT, V8, P1268, DOI [10.1177/2050640620968709, DOI 10.1177/2050640620968709]
   Vermeire S, 2021, J CROHNS COLITIS, V15, P950, DOI 10.1093/ecco-jcc/jjab016
   Vermeire S, 2017, LANCET, V390, P135, DOI 10.1016/S0140-6736(17)30930-3
   Vermeire S, 2014, LANCET, V384, P309, DOI 10.1016/S0140-6736(14)60661-9
   Vermeire S, 2011, GUT, V60, P1068, DOI 10.1136/gut.2010.226548
   Verstockt B, 2020, CLIN GASTROENTEROL H, V18, P1142, DOI 10.1016/j.cgh.2019.08.030
   Vickers AD, 2016, PLOS ONE, V11, DOI 10.1371/journal.pone.0165435
   von Andrian UH, 2003, NAT REV IMMUNOL, V3, P867, DOI 10.1038/nri1222
   Weinreich MA, 2008, J IMMUNOL, V181, P2265, DOI 10.4049/jimmunol.181.4.2265
   William S, 2020, AM J GASTROENTEROL, V115, pS6, DOI 10.14309/01.ajg.0000722896.32651.d6
   Wyant T, 2015, GUT, V64, P77, DOI 10.1136/gutjnl-2014-307127
   Yang E, 2020, ALIMENT PHARM THER, V51, P1031, DOI 10.1111/apt.15719
   YEDNOCK TA, 1992, NATURE, V356, P63, DOI 10.1038/356063a0
   Yoshimura N, 2015, GASTROENTEROLOGY, V149, P1775, DOI 10.1053/j.gastro.2015.08.044
   Zeissig S, 2019, GUT, V68, P25, DOI 10.1136/gutjnl-2018-316023
   Zelenika D, 2002, J IMMUNOL, V168, P1069, DOI 10.4049/jimmunol.168.3.1069
   Zhao DC, 2008, BLOOD, V112, P2129, DOI 10.1182/blood-2008-02-140277
   Zundler S, 2019, GUT, V68, P1688, DOI 10.1136/gutjnl-2018-317977
   Zundler S, 2017, GUT, V66, P1936, DOI 10.1136/gutjnl-2016-312439
   Zundler S, 2017, INFLAMM BOWEL DIS, V23, P379, DOI 10.1097/MIB.0000000000001029
NR 200
TC 3
Z9 3
U1 0
U2 3
PU ADIS INT LTD
PI NORTHCOTE
PA 5 THE WAREHOUSE WAY, NORTHCOTE 0627, AUCKLAND, NEW ZEALAND
SN 1173-8804
EI 1179-190X
J9 BIODRUGS
JI Biodrugs
PD SEP
PY 2021
VL 35
IS 5
BP 473
EP 503
DI 10.1007/s40259-021-00496-5
PG 31
WC Oncology; Immunology; Pharmacology & Pharmacy
WE Science Citation Index Expanded (SCI-EXPANDED)
SC Oncology; Immunology; Pharmacology & Pharmacy
GA WE1WT
UT WOS:000705418500001
PM 34613592
OA Green Submitted
DA 2024-01-22
ER

PT J
AU Liu, HM
   Liao, JF
   Lee, TY
AF Liu, Hsuan-Miao
   Liao, Jyh-Fei
   Lee, Tzung-Yan
TI Farnesoid X receptor agonist GW4064 ameliorates
   lipopolysaccharide-induced ileocolitis through TLR4/MyD88 pathway
   related mitochondrial dysfunction in mice
SO BIOCHEMICAL AND BIOPHYSICAL RESEARCH COMMUNICATIONS
LA English
DT Article
DE Farnesoid X receptor; GW4064; Inflammatory bowel disease; Toll-like
   receptor 4; Mitochondrial dysfunction
ID INFLAMMATORY-BOWEL-DISEASE; BILE-ACID RECEPTOR; NLRP3 INFLAMMASOME;
   CROHNS-DISEASE; ACTIVATION; CELLS; PATHOGENESIS; CYTOKINES; MODELS; FXR
AB Inflammatory bowel disease (IBD) is a complex and relapsing inflammatory condition of the gastro intestinal tract characterized by diarrhoea and abdominal pain. Farnesoid X receptor (FXR) plays an important role in enteroprotection and mucosal injury by regulating inflammatory responses and barrier function in the intestinal tract. Here we show the mechanisms of FXR agonist, GW4064, inhibits mucosal injury in ileum caused by lipopolysaccharides (LPS). Ileum injury was induced by intraperitoneal injection of LPS in Wild-type (WT) and FXR knockout (KO) mice. GW4064 alleviates LPS-mediated tight junction dysfunction as well as macrophage infiltration in WT mice, but not in FXR KO mice. Interesting, GW4064 suppresses NACHT, LRR and PYD domains-containing protein 3 (NALP3) inflammasome mediates tumor necrosis factor-alpha (TNF-alpha), interleukin (IL)-6 and IL-1 beta, as well as mitochondrial respiratory complexes mRNA expression in WT and FXR KO mice treated with LPS. This results demonstrated that central roles of FXR in coordinating regulation of both inflammation and mitochondrial dysfunction. We propose that GW4064 is promising therapeutic agent for treatment of ileocolitis. (C) 2017 Elsevier Inc. All rights reserved.
C1 [Liu, Hsuan-Miao; Liao, Jyh-Fei] Natl Yang Ming Univ, Inst Pharmacol, Taipei, Taiwan.
   [Lee, Tzung-Yan] Chang Gung Univ, Coll Med, Sch Chinese Med, Grad Inst Tradit Chinese Med, Taoyuan, Taiwan.
   [Lee, Tzung-Yan] Chang Gung Mem Hosp, Dept Tradit Chinese Med, Keelung, Taiwan.
   [Lee, Tzung-Yan] China Med Univ, China Med Univ Hosp, Dept Med Res, Taichung, Taiwan.
C3 National Yang Ming Chiao Tung University; Chang Gung University; Chang
   Gung Memorial Hospital; China Medical University Taiwan; China Medical
   University Hospital - Taiwan
RP Liao, JF (通讯作者)，Natl Yang Ming Univ, Inst Pharmacol, Taipei, Taiwan.; Lee, TY (通讯作者)，Chang Gung Univ, Grad Inst Tradit Chinese Med, 259 Wen Hwa 1st Rd,, Taoyuan 333, Taiwan.
EM joyamen@mail.cgu.edu.tw
OI Liu, Hsuan Miao/0000-0002-3928-5678; Liao, Jyh-Fei/0000-0003-3657-0358;
   Lee, Tzung-Yan/0000-0003-4097-2085
FU Ministry of Science and Technology, Taipei, Taiwan [MOST
   102-2320-B182-015-MY3, 103-2320-8182-002-MY3]; Chang Gung Memorial
   Hospital, Taoyuan, Taiwan [CMRPD1D0351, CMRPD1D0352]
FX This study was supported by grants from the Ministry of Science and
   Technology, Taipei, Taiwan (MOST 102-2320-B182-015-MY3,
   103-2320-8182-002-MY3) and the Chang Gung Memorial Hospital, Taoyuan,
   Taiwan (CMRPD1D0351, CMRPD1D0352).
CR Aguilera M, 2014, CYTOKINE GROWTH F R, V25, P715, DOI 10.1016/j.cytogfr.2014.04.003
   Attinkara Ragam, 2012, BMC Res Notes, V5, P461, DOI 10.1186/1756-0500-5-461
   Bauer C, 2012, DIGEST DIS, V30, P82, DOI 10.1159/000341681
   Bauer C, 2010, GUT, V59, P1192, DOI 10.1136/gut.2009.197822
   Beltrán B, 2010, INFLAMM BOWEL DIS, V16, P76, DOI 10.1002/ibd.21027
   Gadaleta RM, 2011, GUT, V60, P463, DOI 10.1136/gut.2010.212159
   Guo SH, 2015, J IMMUNOL, V195, P4999, DOI 10.4049/jimmunol.1402598
   Hausmann M, 2002, GASTROENTEROLOGY, V122, P1987, DOI 10.1053/gast.2002.33662
   Inagaki T, 2006, P NATL ACAD SCI USA, V103, P3920, DOI 10.1073/pnas.0509592103
   Ito S, 2016, CELL DEATH DIS, V7, DOI 10.1038/cddis.2016.116
   Kaplan GG, 2015, NAT REV GASTRO HEPAT, V12, P720, DOI 10.1038/nrgastro.2015.150
   Kawahara T, 2005, AM J PHYSIOL-CELL PH, V288, pC450, DOI 10.1152/ajpcell.00319.2004
   Lassègue B, 2012, CIRC RES, V110, P1364, DOI 10.1161/CIRCRESAHA.111.243972
   LEE SH, 1985, J EXP MED, V161, P475, DOI 10.1084/jem.161.3.475
   Mencarelli A, 2013, NUTR METAB CARDIOVAS, V23, P94, DOI 10.1016/j.numecd.2011.06.008
   Monteleone G, 2001, J CLIN INVEST, V108, P601, DOI 10.1172/JCI200112821
   Nakahira K, 2011, NAT IMMUNOL, V12, P222, DOI 10.1038/ni.1980
   Nazli A, 2004, AM J PATHOL, V164, P947, DOI 10.1016/S0002-9440(10)63182-3
   Novak EA, 2015, FRONT CELL DEV BIOL, V3, DOI 10.3389/fcell.2015.00062
   Restivo NL, 2004, J PEDIATR GASTR NUTR, V38, P534, DOI 10.1097/00005176-200405000-00014
   Roberts-Thomson IC, 2011, EXPERT REV GASTROENT, V5, P703, DOI [10.1586/EGH.11.74, 10.1586/egh.11.74]
   Sanchez-Muñoz F, 2008, WORLD J GASTROENTERO, V14, P4280, DOI 10.3748/wjg.14.4280
   Schoultz I, 2009, AM J GASTROENTEROL, V104, P1180, DOI 10.1038/ajg.2009.29
   Shimada K, 2012, IMMUNITY, V36, P401, DOI 10.1016/j.immuni.2012.01.009
   Szanto I, 2005, J PATHOL, V207, P164, DOI 10.1002/path.1824
   Szendroedi J, 2012, NAT REV ENDOCRINOL, V8, P92, DOI 10.1038/nrendo.2011.138
   Turner JR, 2009, NAT REV IMMUNOL, V9, P799, DOI 10.1038/nri2653
   Walters JRF, 2015, ALIMENT PHARM THER, V41, P54, DOI 10.1111/apt.12999
   Zhao HL, 2014, J IMMUNOL, V192, P385, DOI 10.4049/jimmunol.1302021
NR 29
TC 34
Z9 39
U1 1
U2 31
PU ACADEMIC PRESS INC ELSEVIER SCIENCE
PI SAN DIEGO
PA 525 B ST, STE 1900, SAN DIEGO, CA 92101-4495 USA
SN 0006-291X
EI 1090-2104
J9 BIOCHEM BIOPH RES CO
JI Biochem. Biophys. Res. Commun.
PD AUG 26
PY 2017
VL 490
IS 3
BP 841
EP 848
DI 10.1016/j.bbrc.2017.06.129
PG 8
WC Biochemistry & Molecular Biology; Biophysics
WE Science Citation Index Expanded (SCI-EXPANDED)
SC Biochemistry & Molecular Biology; Biophysics
GA FC4OQ
UT WOS:000406820600039
PM 28647362
DA 2024-01-22
ER

PT J
AU Coto-Segura, P
   Batalla, A
   González-Fernández, D
   Gómez, J
   Santos-Juanes, J
   Queiro, R
   Alonso, B
   Iglesias, S
   Coto, E
AF Coto-Segura, Pablo
   Batalla, Ana
   Gonzalez-Fernandez, Daniel
   Gomez, Juan
   Santos-Juanes, Jorge
   Queiro, Ruben
   Alonso, Belen
   Iglesias, Sara
   Coto, Eliecer
TI CDKAL1 gene variants affect the anti-TNF response among Psoriasis
   patients
SO INTERNATIONAL IMMUNOPHARMACOLOGY
LA English
DT Article
DE Psoriasis; CDKAL1; Gene polymorphism; Anti-TNF
ID CROHNS-DISEASE; RISK; ASSOCIATION; LOCI; RNA
AB The heterogeneous response to anti-TNF biological drugs among Psoriasis (Psor) patients might be explained by gene variants linked to the risk for Psor. Common variants in the CDKAL1 gene have been associated with the risk of developing Psor. Our hypothesis was that these variants could also influence the response to anti-TNFs among Psor-patients.
   A reduction of at least 75% in the Psoriasis area and severity index (PASI 75) at week 24 was considered a positive response to treatment. A total of 116 patients (78 responders and 38 non-responders) were genotyped for the CDKAL1 rs6908425, rs4712523, rs111739077, and rs77152992 (p.P409L) single nucleotide polymorphisms. Allele and genotype frequencies differed between the two response groups, with the highest difference for the rs6908425: CC homozygotes were significantly more common among responders (72% vs. 45%; p = 0.005; OR = 3.14, 95%CI = 1.40-7.05).
   In conclusion, our data suggested that CDKAL1 gene variants have a significant effect on the response to anti-TNF therapies among Psor patients. If confirmed on other large cohorts of patients, the genotyping of these variants might help to predict the biological response. (C) 2015 Elsevier B.V. All rights reserved.
C1 [Coto-Segura, Pablo; Batalla, Ana; Gonzalez-Fernandez, Daniel; Santos-Juanes, Jorge] Hosp Univ Cent Asturias, Dermatol, Oviedo 33011, Spain.
   [Gomez, Juan; Alonso, Belen; Iglesias, Sara; Coto, Eliecer] Hosp Univ Cent Asturias, Genet Mol, Oviedo 33011, Spain.
   [Queiro, Ruben] Hosp Univ Cent Asturias, Reumatol, Oviedo 33011, Spain.
   [Coto-Segura, Pablo; Coto, Eliecer] Univ Oviedo, Dept Med, Oviedo, Spain.
C3 Central University Hospital Asturias; Central University Hospital
   Asturias; Central University Hospital Asturias; University of Oviedo
RP Coto, E (通讯作者)，Hosp Univ Cent Asturias, Oviedo 33011, Spain.
EM eliecer.coto@sespa.es
RI Silva, Ruben/HOC-7414-2023; Santos-Juanes, Jorge/AAP-3299-2021; Silva,
   Rúben/GYE-3599-2022; Queiro, Rubén/D-5358-2016; Coto-Segura,
   Pablo/AAR-4593-2021
OI Santos-Juanes, Jorge/0000-0001-5578-3522; Queiro,
   Rubén/0000-0002-8418-7145; Coto-Segura, Pablo/0000-0002-6455-4825
FU Spanish Instituto de Salud Carlos III-European FEDER funds [PI 13/00680]
FX This work was supported by a grant from the Spanish Instituto de Salud
   Carlos III-European FEDER funds (grant PI 13/00680).
CR Chiu HY, 2014, BRIT J DERMATOL, V171, P1181, DOI 10.1111/bjd.13056
   LEE FI, 1990, AM J GASTROENTEROL, V85, P962
   Li YH, 2009, J INVEST DERMATOL, V129, P629, DOI 10.1038/jid.2008.297
   Locke JM, 2015, DIABETOLOGIA, V58, P745, DOI 10.1007/s00125-015-3508-9
   Nair RP, 2006, AM J HUM GENET, V78, P827, DOI 10.1086/503821
   Quaranta M, 2009, GENES IMMUN, V10, P654, DOI 10.1038/gene.2009.51
   Ragvin A, 2010, P NATL ACAD SCI USA, V107, P775, DOI 10.1073/pnas.0911591107
   Steinthorsdottir V, 2007, NAT GENET, V39, P770, DOI 10.1038/ng2043
   Thomas VD, 2005, J AM ACAD DERMATOL, V53, P346, DOI 10.1016/j.jaad.2005.04.011
   Warren RB, 2009, BRIT J DERMATOL, V160, P438, DOI 10.1111/j.1365-2133.2008.08898.x
   Wei FY, 2011, ENDOCR J, V58, P819, DOI 10.1507/endocrj.EJ11-0099
   Wei FY, 2011, J CLIN INVEST, V121, P3598, DOI 10.1172/JCI58056
   Wolf N, 2008, J MED GENET, V45, P114, DOI 10.1136/jmg.2007.053595
   Zeggini E, 2007, SCIENCE, V316, P1336, DOI 10.1126/science.1142364
   Zhou B, 2014, HUM MOL GENET, V23, P4639, DOI 10.1093/hmg/ddu184
NR 15
TC 18
Z9 20
U1 0
U2 2
PU ELSEVIER SCIENCE BV
PI AMSTERDAM
PA PO BOX 211, 1000 AE AMSTERDAM, NETHERLANDS
SN 1567-5769
EI 1878-1705
J9 INT IMMUNOPHARMACOL
JI Int. Immunopharmacol.
PD DEC
PY 2015
VL 29
IS 2
BP 947
EP 949
DI 10.1016/j.intimp.2015.11.008
PG 3
WC Immunology; Pharmacology & Pharmacy
WE Science Citation Index Expanded (SCI-EXPANDED)
SC Immunology; Pharmacology & Pharmacy
GA CY9ZL
UT WOS:000366764800090
PM 26563541
DA 2024-01-22
ER

PT J
AU Jain, VV
   Evans, T
   Peterson, MW
AF Jain, VV
   Evans, T
   Peterson, MW
TI Reactivation histoplasmosis after treatment with anti-tumor necrosis
   factor α in a patient from a nonendemic area
SO RESPIRATORY MEDICINE
LA English
DT Article
DE tumor necrosis factor (TNF)-alpha; hisptoplasmosis; reactivation;
   interluekin 4; interleukin 10
ID CROHNS-DISEASE; CAPSULATUM; INFECTION; THERAPY
AB Histoplasma capsulatum (HC) is a thermally dimorphic ascomycete that is a significant cause of respiratory infections (> 80%) in endemic areas (Midwest and southeast USA), but infections are rare in non-endemic areas. Most primary HC infections are subclinical or self-limited. While reactivation Histoptasmosis has been reported in the setting of immunosuppression, it remains unclear whether remote primary latent infection represents risk of endogenous reactivation after anti-tumor necrosis factor (TNF)-alpha therapy [Yusuf H, Craig GT, Allan D. Disseminated histoplasmosis presenting with oral lesions-report of a case. Br J Oral Surg 1979;16(3):234-40; Catanzaro A, Spitler LE, Campbell GD, Moser KM. Transfer factor therapy for histoplasmosis in a patient with Hodgkin's disease. Arch Intern Med 1981;141(4):533-7; Fredricks DN, Rojanasthien N, Jacobson MA. AIDS-related disseminated histoplasmosis in San Francisco, California. West J Med 1997;167(5):315-21]. We report a case of a patient who developed reactivation Histoplasmosis after receiving anti-TNF-alpha. To our knowledge, this is the first clear report of reactivation of "latent" Histoplasmosis after anti-TNF-alpha therapy. (c) 2005 Elsevier Ltd. All rights reserved.
C1 Univ Calif San Francisco, Fresno Med Educ Program, Dept Med, San Francisco, CA 94143 USA.
C3 University of California System; University of California San Francisco;
   University of California San Francisco at Fresno
RP Jain, VV (通讯作者)，Univ Med Ctr, Dept Internal Med, 445 S Cedar Ave, Fresno, CA 93702 USA.
EM vjain@ucsd.edu
OI Jain, Vipul/0000-0001-5575-7869
CR Allendoerfer R, 1998, J IMMUNOL, V160, P6072
   Allendoerfer R, 2000, J IMMUNOL, V165, P2657, DOI 10.4049/jimmunol.165.5.2657
   CATANZARO A, 1981, ARCH INTERN MED, V141, P533, DOI 10.1001/archinte.141.4.533
   de Villiers WJS, 2003, INFLAMM BOWEL DIS, V9, P210
   Durkin M, 2001, J INFECT DIS, V183, P1822, DOI 10.1086/320720
   Fredricks DN, 1997, WESTERN J MED, V167, P315
   Nakelchik M, 2002, AM J MED, V112, P78, DOI 10.1016/S0002-9343(01)00945-7
   Schmit A, 2002, EUR CYTOKINE NETW, V13, P298
   Wallis RS, 2004, CLIN INFECT DIS, V38, P1261, DOI 10.1086/383317
   Wood KL, 2003, AM J RESP CRIT CARE, V167, P1279, DOI 10.1164/rccm.200206-563OC
   Woods JP, 2002, FUNGAL GENET BIOL, V35, P81, DOI 10.1006/fgbi.2001.1311
   YUSUF H, 1979, BRIT J ORAL SURG, V16, P234, DOI 10.1016/0007-117X(79)90029-5
   Zhou P, 1998, J IMMUNOL, V160, P1359
NR 13
TC 46
Z9 50
U1 0
U2 3
PU W B SAUNDERS CO LTD
PI LONDON
PA 32 JAMESTOWN RD, LONDON NW1 7BY, ENGLAND
SN 0954-6111
J9 RESP MED
JI Respir. Med.
PD JUL
PY 2006
VL 100
IS 7
BP 1291
EP 1293
DI 10.1016/j.rmed.2005.09.020
PG 3
WC Cardiac & Cardiovascular Systems; Respiratory System
WE Science Citation Index Expanded (SCI-EXPANDED)
SC Cardiovascular System & Cardiology; Respiratory System
GA 058BP
UT WOS:000238639500022
PM 16545951
OA hybrid
DA 2024-01-22
ER

PT J
AU Hasselblatt, P
   Reindl, W
   Gauss, A
   Neeff, H
   Fusco, S
   Klaus, J
AF Hasselblatt, Peter
   Reindl, Wolfgang
   Gauss, Annika
   Neeff, Hannes
   Fusco, Stefano
   Klaus, Jochen
TI Questions to consider when caring for patients with ulcerative colitis
SO ZEITSCHRIFT FUR GASTROENTEROLOGIE
LA English
DT Article
DE Intestine; inflammatory bowel disease; ulcerative colitis; personalized
   medicine; fecal microbiota transfer; biologicals; colorectal cancer
   screening; proctocolectomy
ID FECAL MICROBIOTA TRANSPLANTATION; INFLAMMATORY-BOWEL-DISEASE; RANDOMIZED
   CONTROLLED-TRIAL; MODERATE-TO-SEVERE; MAINTENANCE THERAPY; DOUBLE-BLIND;
   COLORECTAL-CANCER; CROHNS-DISEASE; POSTOPERATIVE MORBIDITY; COMBINATION
   THERAPY
AB Although the management of patients with ulcerative colitis (UC) is well defined by national and international guidelines, there are many debates and open questions related to daily care of UC patients. Here, we aimed to review topics with high clinical relevance including therapy algorithms, potential biomarkers for disease prognosis and response to therapy, the role of interventions targeting the gut microbiota, insights from head-to-head trials, novel UC medications, exit strategies, the impact of COVID19 on UC, care of patients with acute severe disease, cancer screening, and the role of surgery.
C1 [Hasselblatt, Peter] Univ Hosp Freiburg, Dept Med 2, Freiburg, Germany.
   [Reindl, Wolfgang] Heidelberg Univ, Med Fac Mannheim, Mannheim, Germany.
   [Gauss, Annika] Univ Hosp Heidelberg, Heidelberg, Germany.
   [Neeff, Hannes] Univ Freiburg, Dept Gen & Visceral Surg, Med Ctr, Freiburg, Germany.
   [Fusco, Stefano] Eberhard Karls Univ Tubingen, Dept Gastroenterol, Med Fak, Tubingen, Germany.
   [Klaus, Jochen] Uniklin Ulm, Innere 1, Ulm, Germany.
C3 University of Freiburg; Ruprecht Karls University Heidelberg; Ruprecht
   Karls University Heidelberg; University of Freiburg; Eberhard Karls
   University of Tubingen; Ulm University
RP Hasselblatt, P (通讯作者)，Univ Hosp Freiburg, Dept Med 2, Univ Hosp, D-79106 Freiburg, Germany.; Hasselblatt, P (通讯作者)，Med Fac, D-79106 Freiburg, Germany.
EM Peter.Hasselblatt@uniklinik-freiburg.de
FU state of Baden-Wuerttemberg within the Centers for Personalized Medicine
   Baden-Wuerttemberg (ZPM)
FX This work was supported by funds from the state of Baden-Wuerttemberg
   within the Centers for Personalized Medicine Baden-Wuerttemberg (ZPM).
CR Aden K, 2019, GASTROENTEROLOGY, V157, P1279, DOI 10.1053/j.gastro.2019.07.025
   Agrawal M, 2021, INFLAMM BOWEL DIS, V27, P585, DOI 10.1093/ibd/izaa303
   Almradi A, 2020, BIODRUGS, V34, P713, DOI 10.1007/s40259-020-00451-w
   Ardizzone S, 1999, ALIMENT PHARM THERAP, V13, P373
   Arias MT, 2015, CLIN GASTROENTEROL H, V13, P531, DOI 10.1016/j.cgh.2014.07.055
   Atreya R, 2020, LANCET GASTROENTEROL, V5, P1063, DOI 10.1016/S2468-1253(20)30301-0
   Atreya R, 2014, NAT MED, V20, P313, DOI 10.1038/nm.3462
   Beaugerie L, 2009, LANCET, V374, P1617, DOI 10.1016/S0140-6736(09)61302-7
   Berinstein JA, 2021, CLIN GASTROENTEROL H, V19, P2112, DOI 10.1016/j.cgh.2021.05.038
   Bernstein CN, 2021, ALIMENT PHARM THER, V54, P814, DOI 10.1111/apt.16518
   Bernstein CN, 2013, INFLAMM BOWEL DIS, V19, P2001, DOI 10.1097/MIB.0b013e318281f3bb
   Biasci D, 2019, GUT, V68, P1386, DOI 10.1136/gutjnl-2019-318343
   Bisschops R, 2018, GUT, V67, P1087, DOI 10.1136/gutjnl-2016-313213
   Boldovjakova D, 2022, J GASTROINTEST SURG, V26, P218, DOI 10.1007/s11605-021-05082-2
   Brenner EJ, 2020, GASTROENTEROLOGY, V159, P481, DOI 10.1053/j.gastro.2020.05.032
   Brezina J, 2021, J CLIN MED, V10, DOI 10.3390/jcm10132753
   Burr NE, 2022, GUT, V71, P1976, DOI 10.1136/gutjnl-2021-326390
   Calafat M, 2019, ALIMENT PHARM THER, V50, P780, DOI 10.1111/apt.15458
   Cassinotti A, 2020, ENDOSC INT OPEN, V08, pE1414, DOI 10.1055/a-1165-0169
   Colman RJ, 2016, INTEST RES, V14, P202, DOI 10.5217/ir.2016.14.3.202
   Costello SP, 2019, JAMA-J AM MED ASSOC, V321, P156, DOI 10.1001/jama.2018.20046
   Crothers JW, 2021, BMC GASTROENTEROL, V21, DOI 10.1186/s12876-021-01856-9
   D'Amico Ferdinando, 2022, Gastroenterology, V162, P1767, DOI 10.1053/j.gastro.2021.12.235
   d'Haens G., 2022, J CROHNS COLITIS
   Danese S, 2022, LANCET GASTROENTEROL, V7, P118, DOI 10.1016/S2468-1253(21)00294-6
   Doherty G, 2018, J CROHNS COLITIS, V12, P17, DOI 10.1093/ecco-jcc/jjx101
   Eaden JA, 2001, GUT, V48, P526, DOI 10.1136/gut.48.4.526
   Edelman-Klapper H, 2022, GASTROENTEROLOGY, V162, P454, DOI 10.1053/j.gastro.2021.10.029
   Feagan Brian G, 2021, Lancet, V397, P2372, DOI 10.1016/S0140-6736(21)00666-8
   Feuerstein JD, 2020, GASTROENTEROLOGY, V158, P1450, DOI 10.1053/j.gastro.2020.01.006
   Filippi J, 2015, J CROHNS COLITIS, V9, P252, DOI 10.1093/ecco-jcc/jjv001
   Flynn J, 2021, INT J COLORECTAL DIS, V36, P1345, DOI 10.1007/s00384-021-03868-z
   Friedrich M, 2021, NAT MED, V27, P1970, DOI 10.1038/s41591-021-01520-5
   Gibson DJ, 2015, CLIN GASTROENTEROL H, V13, P330, DOI 10.1016/j.cgh.2014.07.041
   Gisbert JP, 2018, BEST PRACT RES CL GA, V32-33, P59, DOI 10.1016/j.bpg.2018.05.007
   Gottlieb Zoe S, 2021, J Crohns Colitis, DOI 10.1093/ecco-jcc/jjab190
   Grant RK., 2021, Inflamm Bowel Dis, V27, P451
   Gu J, 2013, COLORECTAL DIS, V15, P1123, DOI 10.1111/codi.12267
   Haifer C, 2022, LANCET GASTROENTEROL, V7, P141, DOI 10.1016/S2468-1253(21)00400-3
   Har-Noy O, 2017, DIGEST DIS SCI, V62, P2982, DOI 10.1007/s10620-017-4772-y
   HAWTHORNE AB, 1992, BRIT MED J, V305, P20, DOI 10.1136/bmj.305.6844.20
   Heikens JT, 2012, COLORECTAL DIS, V14, P536, DOI 10.1111/j.1463-1318.2010.02538.x
   Hindryckx P, 2016, NAT REV GASTRO HEPAT, V13, P654, DOI 10.1038/nrgastro.2016.116
   Jessen B, 2021, CLIN GASTROENTEROL H, V19, P721, DOI 10.1016/j.cgh.2020.03.066
   Kaplan GG, 2008, GASTROENTEROLOGY, V134, P680, DOI 10.1053/j.gastro.2008.01.004
   Kappelman MD, 2008, GASTROENTEROLOGY, V135, P1907, DOI 10.1053/j.gastro.2008.09.012
   Khan N, 2021, GASTROENTEROLOGY, V161, P827, DOI 10.1053/j.gastro.2021.05.044
   Khan N, 2021, GUT, V70, P1657, DOI 10.1136/gutjnl-2021-324356
   Klepp P, 2018, WORLD J GASTROENTERO, V24, P4069, DOI 10.3748/wjg.v24.i35.4069
   Kobayashi T, 2021, LANCET GASTROENTEROL, V6, P429, DOI 10.1016/S2468-1253(21)00062-5
   Kruis W, 2004, GUT, V53, P1617, DOI 10.1136/gut.2003.037747
   Kucharzik T, 2020, Z GASTROENTEROL, V58, pE241, DOI 10.1055/a-1296-3444
   Laharie D, 2012, LANCET, V380, P1909, DOI 10.1016/S0140-6736(12)61084-8
   Lakatos PL, 2008, WORLD J GASTROENTERO, V14, P3937, DOI 10.3748/wjg.14.3937
   Lasa JS, 2022, LANCET GASTROENTEROL, V7, P161, DOI 10.1016/S2468-1253(21)00377-0
   Le Berre C., 2021, GASTROENTEROLOGY, DOI [10.1053/j.gastro.2021.09.076, DOI 10.1053/J.GASTRO.2021.09.076]
   Lee JC, 2011, J CLIN INVEST, V121, P4170, DOI 10.1172/JCI59255
   LENNARDJONES JE, 1975, GUT, V16, P579, DOI 10.1136/gut.16.8.579
   LICHTIGER S, 1994, NEW ENGL J MED, V330, P1841, DOI 10.1056/NEJM199406303302601
   Lima SF, 2022, GASTROENTEROLOGY, V162, P166, DOI 10.1053/j.gastro.2021.09.061
   Lin SM, 2022, NAT COMMUN, V13, DOI 10.1038/s41467-022-28517-z
   Ma R, 2020, EXP THER MED, V20, P1498, DOI 10.3892/etm.2020.8861
   Maaser C, 2020, GUT, V69, P1629, DOI 10.1136/gutjnl-2019-319451
   Machiels K, 2014, GUT, V63, P1275, DOI 10.1136/gutjnl-2013-304833
   Magro F, 2020, J CROHNS COLITIS, V14, pS798, DOI 10.1093/ecco-jcc/jjaa160
   Magro F, 2021, CLIN GASTROENTEROL H, V19, P2567, DOI 10.1016/j.cgh.2020.09.017
   Magro F, 2019, J CROHNS COLITIS, V13, P401, DOI 10.1093/ecco-jcc/jjy168
   Magro Fernando, 2017, J Crohns Colitis, V11, P649, DOI 10.1093/ecco-jcc/jjx008
   Martin A, 2020, J CROHNS COLITIS, V14, P896, DOI 10.1093/ecco-jcc/jjaa005
   McIlroy J, 2018, ALIMENT PHARM THER, V47, P26, DOI 10.1111/apt.14384
   McKinney EF, 2015, NATURE, V523, P612, DOI 10.1038/nature14468
   Moayyedi P, 2015, GASTROENTEROLOGY, V149, P102, DOI 10.1053/j.gastro.2015.04.001
   Monstad IL, 2021, J CROHNS COLITIS, V15, P969, DOI 10.1093/ecco-jcc/jjaa232
   Moore AC, 2020, DIGEST DIS SCI, V65, P576, DOI 10.1007/s10620-019-05668-6
   Olén O, 2020, LANCET GASTROENTEROL, V5, P475, DOI 10.1016/S2468-1253(20)30005-4
   Ott SJ, 2017, GASTROENTEROLOGY, V152, P799, DOI 10.1053/j.gastro.2016.11.010
   Panaccione R, 2014, GASTROENTEROLOGY, V146, P392, DOI 10.1053/j.gastro.2013.10.052
   Paramsothy S, 2017, LANCET, V389, P1218, DOI 10.1016/S0140-6736(17)30182-4
   Parkes M, 2018, BMJ OPEN, V8, DOI 10.1136/bmjopen-2018-026767
   Peyrin-Biroulet L, 2022, LANCET GASTROENTEROL, V7, P128, DOI 10.1016/S2468-1253(21)00298-3
   Peyrin-Biroulet L, 2017, J CROHNS COLITIS, V11, pS567, DOI 10.1093/ecco-jcc/jjw167
   Pouillon L, 2020, NAT REV GASTRO HEPAT, V17, P365, DOI 10.1038/s41575-020-0293-9
   Quaresma AB, 2021, J CLIN MED, V10, DOI 10.3390/jcm10040710
   Raine T, 2022, J CROHNS COLITIS, V16, P2, DOI 10.1093/ecco-jcc/jjab178
   Resende RH, 2020, ENDOSC INT OPEN, V8, pE578, DOI 10.1055/a-1120-8376
   Restellini S, 2019, CLIN GASTROENTEROL H, V17, P1265, DOI 10.1016/j.cgh.2018.12.021
   Rossen NG, 2015, GASTROENTEROLOGY, V149, P110, DOI 10.1053/j.gastro.2015.03.045
   Rubin DT, 2022, LANCET GASTROENTEROL, V7, P17, DOI 10.1016/S2468-1253(21)00338-1
   Sandborn WJ, 2022, INFLAMM BOWEL DIS, V28, P1338, DOI 10.1093/ibd/izab278
   Sandborn WJ, 2021, NEW ENGL J MED, V385, P1280, DOI 10.1056/NEJMoa2033617
   Sandborn WJ, 2022, CLIN GASTROENTEROL H, V20, P105, DOI 10.1016/j.cgh.2020.09.028
   Sandborn WJ, 2020, GASTROENTEROLOGY, V158, P2139, DOI 10.1053/j.gastro.2020.02.030
   Sandborn WJ, 2020, GASTROENTEROLOGY, V158, P550, DOI 10.1053/j.gastro.2019.10.035
   Sandborn WJ, 2017, NEW ENGL J MED, V376, P1723, DOI 10.1056/NEJMoa1606910
   Sands BE, 2019, NEW ENGL J MED, V381, P1201, DOI 10.1056/NEJMoa1900750
   Sands BE, 2019, NEW ENGL J MED, V381, P1215, DOI 10.1056/NEJMoa1905725
   Saurer L, 2012, J CROHNS COLITIS, V6, P913, DOI 10.1016/j.crohns.2012.02.010
   Sazonovs A, 2020, GASTROENTEROLOGY, V158, P189, DOI 10.1053/j.gastro.2019.09.041
   Siegel CA, 2021, GUT, V70, P635, DOI 10.1136/gutjnl-2020-324000
   Singh S, 2020, ALIMENT PHARM THER, V52, P481, DOI 10.1111/apt.15876
   Spinelli A, 2022, J CROHNS COLITIS, V16, P179, DOI 10.1093/ecco-jcc/jjab177
   Stallmach A, 2022, TRIALS, V23, DOI 10.1186/s13063-022-06095-1
   Stallmach A, 2020, Z GASTROENTEROL, V58, P982, DOI 10.1055/a-1234-8079
   Stevens TW, 2021, CLIN GASTROENTEROL H, V19, P2333, DOI 10.1016/j.cgh.2020.08.019
   TRUELOVE SC, 1955, BRIT MED J, V2, P1041, DOI 10.1136/bmj.2.4947.1041
   Turner D, 2021, GASTROENTEROLOGY, V160, P1570, DOI 10.1053/j.gastro.2020.12.031
   Ungaro R, 2019, AM J GASTROENTEROL, V114, P874, DOI 10.14309/ajg.0000000000000183
   Ungaro RC, 2021, GUT, V70, P725, DOI 10.1136/gutjnl-2020-322539
   Ungaro RC, 2019, GUT, V68, P977, DOI 10.1136/gutjnl-2018-317021
   Van Assche G, 2003, GASTROENTEROLOGY, V125, P1025, DOI 10.1016/S0016-5085(03)01214-9
   van Nood E, 2013, NEW ENGL J MED, V368, P2145, DOI [10.1056/NEJMoa1205037, 10.1056/NEJMc1303919]
   Vermeire S, 2022, LANCET GASTROENTEROL, V7, P28, DOI 10.1016/S2468-1253(21)00295-8
   Vermeire S, 2016, J CROHNS COLITIS, V10, P387, DOI 10.1093/ecco-jcc/jjv203
   Verstockt B, 2022, GASTROENTEROLOGY, V162, P1383, DOI 10.1053/j.gastro.2021.12.245
   Verstockt B, 2021, J CROHNS COLITIS, V15, P1431, DOI 10.1093/ecco-jcc/jjab050
   Verstockt B, 2020, CLIN GASTROENTEROL H, V18, P1142, DOI 10.1016/j.cgh.2019.08.030
   Verstockt B, 2019, EBIOMEDICINE, V40, P733, DOI 10.1016/j.ebiom.2019.01.027
   West NR, 2017, NAT MED, V23, P579, DOI 10.1038/nm.4307
   Wijnands AM, 2021, GASTROENTEROLOGY, V160, P1584, DOI 10.1053/j.gastro.2020.12.036
   Williams JG, 2016, LANCET GASTROENTEROL, V1, P15, DOI 10.1016/S2468-1253(16)30003-6
   Winthrop KL, 2022, ANN RHEUM DIS, V81, P184, DOI 10.1136/annrheumdis-2021-221051
   Zhao MR, 2022, ALIMENT PHARM THER, V55, P541, DOI 10.1111/apt.16723
   Zheng HH, 2016, EUR J GASTROEN HEPAT, V28, P383, DOI 10.1097/MEG.0000000000000576
NR 123
TC 0
Z9 0
U1 1
U2 7
PU GEORG THIEME VERLAG KG
PI STUTTGART
PA RUDIGERSTR 14, D-70469 STUTTGART, GERMANY
SN 0044-2771
EI 1439-7803
J9 Z GASTROENTEROL
JI Z. Gastroent.
PD JUN
PY 2023
VL 61
IS 06
BP 690
EP 700
DI 10.1055/a-1890-6015
EA OCT 2022
PG 11
WC Gastroenterology & Hepatology
WE Science Citation Index Expanded (SCI-EXPANDED)
SC Gastroenterology & Hepatology
GA L2JB8
UT WOS:000869394800002
PM 36257329
DA 2024-01-22
ER

PT J
AU Heetun, ZS
   Byrnes, C
   Neary, P
   O'Morain, C
AF Heetun, Z. S.
   Byrnes, C.
   Neary, P.
   O'Morain, C.
TI Review article: reproduction in the patient with inflammatory bowel
   disease
SO ALIMENTARY PHARMACOLOGY & THERAPEUTICS
LA English
DT Review
ID POUCH-ANAL ANASTOMOSIS; FULMINANT ULCERATIVE-COLITIS; CROHNS-DISEASE;
   PLACENTAL-TRANSFER; CESAREAN-SECTION; MALE-INFERTILITY;
   CONGENITAL-ABNORMALITIES; IMMUNOSUPPRESSIVE DRUGS; 5-AMINOSALICYLIC
   ACID; LIVER-TRANSPLANTATION
AB Background
   Inflammatory bowel disease (IBD) affects mainly the young population. The effect of IBD and its treatment on fertility and pregnancy is therefore an important clinical consideration.
   Aim
   To review the best management of IBD in the reproductive and pregnant population.
   Methods
   A MEDLINE and an EMBASE search were performed using mainly the search phrases 'pregnancy AND IBD,' 'sulphasalazine AND male fertility,' 'abdominal surgery AND female fertility,' 'AZA AND placenta' and 'infliximab AND pregnancy.' No language or date restrictions were placed. References of review articles were examined.
   Results
   Overall male and female fertility are not affected by IBD. Sulphasalzine reduces male fertility. No other drugs used in IBD affect significantly fertility in humans. The risk of pregnancy-related complications and the disease behaviour during pregnancy depends mainly on disease activity at time of conception. Proactive treatment for maintenance of disease remission during gestation is recommended. Except for methotrexate, drugs used in IBD appear safe in pregnancy. Breast feeding should be encouraged.
   Conclusion
   The management of IBD in the young and pregnant population remains controversial because the literature comes mostly from retrospective studies. Further studies particularly large prospective trials are needed to guide clinicians in decision making.
C1 Univ Dublin Trinity Coll, Adelaide & Meath Hosp, Dept Gastroenterol,Gastrointestinal Res Off, Natl Childrens Hosp, Dublin 24, Ireland.
   Univ Dublin Trinity Coll, Adelaide & Meath Hosp, Dept Surg, Dublin 2, Ireland.
C3 Trinity College Dublin; Trinity College Dublin
RP Heetun, ZS (通讯作者)，Univ Dublin Trinity Coll, Adelaide & Meath Hosp, Dept Gastroenterol,Gastrointestinal Res Off, Natl Childrens Hosp, Dublin 24, Ireland.
EM heetunz@gmail.com
CR ABBOUD TK, 1995, ACTA ANAESTH SCAND, V39, P205, DOI 10.1111/j.1399-6576.1995.tb04044.x
   ABRAMSON D, 1951, AM J OBSTET GYNECOL, V61, P121, DOI 10.1016/0002-9378(51)90014-2
   Albengres E, 1997, TRANSPLANT P, V29, P2461, DOI 10.1016/S0041-1345(97)00450-8
   ALSTEAD EM, 1990, GASTROENTEROLOGY, V99, P443, DOI 10.1016/0016-5085(90)91027-4
   Alstead EM, 2002, POSTGRAD MED J, V78, P23, DOI 10.1136/pmj.78.915.23
   American Academy of Pediatrics Committee on Drugs, 2001, Pediatrics, V108, P776
   ANDERSON JB, 1987, J ROY SOC MED, V80, P492, DOI 10.1177/014107688708000812
   Angelberger S, 2006, GUT, V55, P1364
   Arkuran C., 2000, Clinical and Experimental Obstetrics and Gynecology, V27, P12
   Asimakopoulos G, 2004, Rev Med Chir Soc Med Nat Iasi, V108, P46
   BAIOCCO PJ, 1984, J CLIN GASTROENTEROL, V6, P211
   BAIRD DD, 1990, GASTROENTEROLOGY, V99, P987, DOI 10.1016/0016-5085(90)90617-A
   BALASUBRAMANIAN K, 1987, J ANDROL, V8, P69
   Bar-Oz B, 2001, TRANSPLANTATION, V71, P1051, DOI 10.1097/00007890-200104270-00006
   Bawle EV, 1998, TERATOLOGY, V57, P51, DOI 10.1002/(SICI)1096-9926(199802)57:2<51::AID-TERA2>3.0.CO;2-9
   BEITINS IZ, 1973, PEDIATR RES, V7, P509, DOI 10.1203/00006450-197305000-00004
   Beniada A, 2005, J Gynecol Obstet Biol Reprod (Paris), V34, P581
   BERGSTRAND O, 1983, SCAND J GASTROENTERO, V18, P903, DOI 10.3109/00365528309182113
   BERKOVITCH M, 1994, OBSTET GYNECOL, V84, P535
   Berkovitch M, 2004, BRIT J CLIN PHARMACO, V58, P298, DOI 10.1111/j.1365-2125.2004.02138.x
   Berndtsson I, 2004, SCAND J GASTROENTERO, V39, P374, DOI 10.1080/00365520310008449
   Binder V, 1998, DIGEST DIS, V16, P351, DOI 10.1159/000016891
   Black RA, 2003, AM FAM PHYSICIAN, V67, P2517
   BLANFORD AT, 1977, AM J OBSTET GYNECOL, V127, P264, DOI 10.1016/0002-9378(77)90466-5
   BRANDT LJ, 1995, AM J GASTROENTEROL, V90, P1918
   BRANSKI D, 1986, J PEDIATR GASTR NUTR, V5, P316, DOI 10.1097/00005176-198605020-00028
   BURTIN P, 1995, AM J OBSTET GYNECOL, V172, P525, DOI 10.1016/0002-9378(95)90567-7
   Bush M C, 2004, J Matern Fetal Neonatal Med, V15, P237, DOI 10.1080/14767050410001668662
   Calderwood Audrey H, 2004, MedGenMed, V6, P14
   Cappell MS, 1996, DIGEST DIS SCI, V41, P2353, DOI 10.1007/BF02100127
   Caprilli R, 2005, DIGEST LIVER DIS, V37, P407, DOI 10.1016/j.dld.2004.12.013
   Caprilli R, 2006, GUT, V55, DOI 10.1136/gut.2005.081950c
   Carmichael SL, 1999, AM J MED GENET, V86, P242, DOI 10.1002/(SICI)1096-8628(19990917)86:3<242::AID-AJMG9>3.0.CO;2-U
   CaroPaton T, 1997, BRIT J CLIN PHARMACO, V44, P179, DOI 10.1046/j.1365-2125.1997.00660.x
   Castiglione F, 1996, ITAL J GASTROENTEROL, V28, P199
   CELLENO D, 1989, BRIT J ANAESTH, V62, P649, DOI 10.1093/bja/62.6.649
   Christensen LA, 2000, DAN MED BULL, V47, P20
   COLLINS E, 1981, OBSTET GYNECOL, V58, pS57
   COLOMBEL JF, 1994, LANCET, V344, P620, DOI 10.1016/S0140-6736(94)92009-5
   Connell W, 1999, DRUG SAFETY, V21, P311, DOI 10.2165/00002018-199921040-00006
   CORONADO C, 1990, FERTIL STERIL, V53, P411
   COSENTINO MJ, 1984, J UROLOGY, V132, P682, DOI 10.1016/S0022-5347(17)49824-7
   Cosnes J, 1996, GASTROENTEROLOGY, V110, P424, DOI 10.1053/gast.1996.v110.pm8566589
   Czeizel AE, 1996, TERATOLOGY, V53, P345, DOI 10.1002/(SICI)1096-9926(199606)53:6&lt;345::AID-TERA5&gt;3.0.CO;2-Z
   Czeizel AE, 2001, EUR J OBSTET GYN R B, V97, P188, DOI 10.1016/S0301-2115(00)00545-5
   D'Haens G, 2005, GASTROENTEROLOGY, V128, P2161, DOI 10.1053/j.gastro.2005.04.019
   DANCIS J, 1980, AM J PHYSIOL, V238, pE208, DOI 10.1152/ajpendo.1980.238.3.E208
   Daraï E, 2005, FERTIL STERIL, V84, P945, DOI 10.1016/j.fertnstert.2005.04.037
   DAVISON JM, 1985, BRIT J OBSTET GYNAEC, V92, P233, DOI 10.1111/j.1471-0528.1985.tb01088.x
   de Boer NKH, 2006, AM J GASTROENTEROL, V101, P1390, DOI 10.1111/j.1572-0241.2006.00538.x
   De Boer NKH, 2005, SCAND J GASTROENTERO, V40, P1374, DOI 10.1080/00365520510024089
   DEDOMBAL FT, 1965, LANCET, V2, P599
   DEDOMBAL FT, 1972, BRIT MED J, V3, P550, DOI 10.1136/bmj.3.5826.550
   Dejaco C, 2001, GASTROENTEROLOGY, V121, P1048, DOI 10.1053/gast.2001.28692
   DEWITTE DB, 1984, J PEDIATR-US, V105, P625, DOI 10.1016/S0022-3476(84)80435-7
   Diav-Citrin O, 1998, GASTROENTEROLOGY, V114, P23, DOI 10.1016/S0016-5085(98)70628-6
   Diav-Citrin O, 2001, TERATOLOGY, V63, P186, DOI 10.1002/tera.1033
   Dominitz JA, 2002, AM J GASTROENTEROL, V97, P641
   DONNENFELD AE, 1994, TERATOLOGY, V49, P79, DOI 10.1002/tera.1420490202
   Dor R, 2003, GUT, V52, P1070, DOI 10.1136/gut.52.7.1070-a
   Einarson A, 2000, CAN J GASTROENTEROL, V14, P185, DOI 10.1155/2000/957649
   Elbaz G, 2005, INT J GYNECOL OBSTET, V90, P193, DOI 10.1016/j.ijgo.2005.06.003
   ESBJORNER E, 1987, ACTA PAEDIATR SCAND, V76, P137, DOI 10.1111/j.1651-2227.1987.tb10430.x
   Faybush EM, 2002, AM J GASTROENTEROL, V97, P636
   Ferrero Simone, 2004, Archives of Gynecology and Obstetrics, V270, P79
   FIELDING JF, 1970, BRIT MED J, V2, P76, DOI 10.1136/bmj.2.5701.76
   FLAMPE J, 2000, AM J MED GENET, V92, P178
   Fonager K, 1998, AM J GASTROENTEROL, V93, P2426, DOI 10.1016/S0002-9270(98)00579-6
   Francella A, 2003, GASTROENTEROLOGY, V124, P9, DOI 10.1053/gast.2003.50014
   GILLIBRAND PN, 1966, P ROY SOC MED, V59, P834, DOI 10.1177/003591576605900916
   GINT T, 1990, ANAESTH INTENSIVE CA, V18, P175
   GIONCHETTI P, 1994, ALIMENT PHARM THERAP, V8, P535
   Gluck PA, 2005, CURR MED RES OPIN, V21, P1075, DOI 10.1185/030079905X50570
   GOLBY M, 1970, TRANSPLANTATION, V10, P201, DOI 10.1097/00007890-197009000-00001
   GREGORY MA, 1990, CAN J ANAESTH, V37, P514, DOI 10.1007/BF03006318
   Gur C, 2004, REPROD TOXICOL, V18, P93, DOI 10.1016/j.reprotox.2003.10.007
   Hahnloser D, 2004, DIS COLON RECTUM, V47, P1127, DOI 10.1007/s10350-004-0569-0
   Hanauer S, 2004, GASTROENTEROLOGY, V127, P332, DOI 10.1053/j.gastro.2004.05.010
   HINKES E, 1973, JAMA-J AM MED ASSOC, V223, P1490, DOI 10.1001/jama.223.13.1490
   HOMAN WP, 1976, ARCH SURG-CHICAGO, V111, P545
   Hudson M, 1997, INT J GYNECOL OBSTET, V58, P229, DOI 10.1016/S0020-7292(97)00088-X
   Hueting WE, 2004, INT J COLORECTAL DIS, V19, P215, DOI 10.1007/s00384-003-0543-7
   Ilnyckyj A, 1999, AM J GASTROENTEROL, V94, P3274, DOI 10.1111/j.1572-0241.1999.01537.x
   Jain A, 1997, TRANSPLANTATION, V64, P559, DOI 10.1097/00007890-199708270-00002
   Jain AB, 2003, TRANSPLANTATION, V76, P827, DOI 10.1097/01.TP.0000084823.89528.89
   Jansen G, 2004, ARTHRITIS RHEUM-US, V50, P2130, DOI 10.1002/art.20375
   Janssen NM, 2000, ARCH INTERN MED, V160, P610, DOI 10.1001/archinte.160.5.610
   JARNEROT G, 1981, SCAND J GASTROENTERO, V16, P1049
   JARNEROT G, 1981, SCAND J GASTROENTERO, V16, P693
   Jayaprakash A, 2004, GUT, V53, P1386, DOI 10.1136/gut.2003.036103
   Johnson P, 2004, DIS COLON RECTUM, V47, P1119, DOI 10.1007/s10350-004-0570-7
   JUHASZ ES, 1995, DIS COLON RECTUM, V38, P159, DOI 10.1007/BF02052444
   JUSKO WJ, 1995, TOXICOLOGY, V102, P189, DOI 10.1016/0300-483X(95)03047-J
   Kainz A, 2000, TRANSPLANTATION, V70, P1718, DOI 10.1097/00007890-200012270-00010
   Kane S, 2005, AM J GASTROENTEROL, V100, P102, DOI 10.1111/j.1572-0241.2005.40785.x
   Kane SV, 2000, AM J GASTROENTEROL, V95, P581
   Katz JA, 2004, AM J GASTROENTEROL, V99, P2385, DOI 10.1111/j.1572-0241.2004.30186.x
   Katz JA, 2004, CURR OPIN GASTROEN, V20, P328, DOI 10.1097/00001574-200407000-00005
   KATZ JA, 2002, GASTROINTEST ENDOSC, V12, P636
   Khanna D, 2004, DRUG SAFETY, V27, P307, DOI 10.2165/00002018-200427050-00003
   KHOSLA R, 1984, GUT, V25, P52, DOI 10.1136/gut.25.1.52
   KIHLSTROM I, 1987, ARZNEIMITTEL-FORSCH, V37-1, P43
   KIM MM, 1995, BIOPHARM DRUG DISPOS, V16, P279, DOI 10.1002/bdd.2510160404
   Kitayama T, 2005, SURG TODAY, V35, P211, DOI 10.1007/s00595-004-2926-y
   Korelitz BI, 1998, GASTROENTEROL CLIN N, V27, P213, DOI 10.1016/S0889-8553(05)70354-X
   Kornfeld D, 1997, AM J OBSTET GYNECOL, V177, P942, DOI 10.1016/S0002-9378(97)70298-9
   Lamah M, 2002, INT J COLORECTAL DIS, V17, P216, DOI 10.1007/s00384-001-0365-4
   Lambers DS, 1996, SEMIN PERINATOL, V20, P115, DOI 10.1016/S0146-0005(96)80079-6
   Larsen H, 2001, INT J ANTIMICROB AG, V18, P259, DOI 10.1016/S0924-8579(01)00390-9
   Lee JCW, 1999, GUT, V44, P808, DOI 10.1136/gut.44.6.808
   Lerman SA, 1997, REPROD TOXICOL, V11, P799, DOI 10.1016/S0890-6238(97)00063-4
   LEVI AJ, 1979, LANCET, V2, P276
   Lichtenstein GR, 2004, GASTROENTEROLOGY, V126, pA54
   Ligumsky M, 2005, SCAND J GASTROENTERO, V40, P444, DOI 10.1080/00365520510011597
   LINSEMAN DA, 1995, FUND APPL TOXICOL, V28, P59, DOI 10.1006/faat.1995.1146
   Lipscomb GH, 2005, AM J OBSTET GYNECOL, V192, P1844, DOI 10.1016/j.ajog.2004.12.061
   Loebstein R, 1998, ANTIMICROB AGENTS CH, V42, P1336, DOI 10.1128/AAC.42.6.1336
   Mahadevan U, 2005, ALIMENT PHARM THER, V21, P733, DOI 10.1111/j.1365-2036.2005.02405.x
   Mahadevan U, 2006, GASTROENTEROLOGY, V131, P283, DOI 10.1053/j.gastro.2006.04.049
   Marteau P, 2004, GASTROEN CLIN BIOL, V28, P955
   Marteau P, 1998, ALIMENT PHARM THER, V12, P1101
   MATHESON I, 1990, BRIT J CLIN PHARMACO, V30, P787, DOI 10.1111/j.1365-2125.1990.tb05443.x
   MAYBERRY JF, 1986, GUT, V27, P821, DOI 10.1136/gut.27.7.821
   MILLER JP, 1986, J ROY SOC MED, V79, P221, DOI 10.1177/014107688607900410
   MILUNSKY A, 1968, J PEDIATR-US, V72, P790, DOI 10.1016/S0022-3476(68)80430-5
   MOGADAM M, 1981, AM J GASTROENTEROL, V75, P265
   MOGADAM M, 1981, GASTROENTEROLOGY, V80, P72
   Mohr Catherine, 2005, JSLS, V9, P16
   Montgomery SM, 2002, SCAND J GASTROENTERO, V37, P1301, DOI 10.1080/003655202761020588
   Moody GA, 1997, INT J COLORECTAL DIS, V12, P220, DOI 10.1007/s003840050093
   MOODY GA, 1993, DIGESTION, V54, P256, DOI 10.1159/000201046
   Moser MAJ, 2000, AM J GASTROENTEROL, V95, P1021
   Moskovitz DN, 2004, AM J GASTROENTEROL, V99, P656, DOI 10.1111/j.1572-0241.2004.04140.x
   Munkholm, 2000, Eur J Intern Med, V11, P215, DOI 10.1016/S0953-6205(00)00088-1
   Munkholm P, 1997, DAN MED BULL, V44, P287
   NARENDRANATHAN M, 1989, J CLIN GASTROENTEROL, V11, P403, DOI 10.1097/00004836-198908000-00011
   NELIS GF, 1989, LANCET, V1, P383
   NIELSEN OH, 1984, SCAND J GASTROENTERO, V19, P724, DOI 10.1080/00365521.1984.12005800
   NIELSEN OH, 1983, SCAND J GASTROENTERO, V18, P735, DOI 10.3109/00365528309182088
   Norgård B, 2000, AM J GASTROENTEROL, V95, P3165
   Norgård B, 2003, ALIMENT PHARM THER, V17, P827, DOI 10.1046/j.1365-2036.2003.01537.x
   Norgård B, 2001, ALIMENT PHARM THER, V15, P483, DOI 10.1046/j.1365-2036.2001.00962.x
   NWOKOLO CU, 1994, GUT, V35, P220, DOI 10.1136/gut.35.2.220
   O'Sullivan M, 2006, BEST PRACT RES CL GA, V20, P561, DOI 10.1016/j.bpg.2006.03.001
   ODES S, 2003, GUT S6, V52, pA39
   Oefferlbauer-Ernst A, 2004, GASTROENTEROLOGY, V126, P628, DOI 10.1053/j.gastro.2003.12.030
   Olsen KO, 1999, BRIT J SURG, V86, P493, DOI 10.1046/j.1365-2168.1999.01076.x
   OMORAIN C, 1984, GUT, V25, P1078, DOI 10.1136/gut.25.10.1078
   OMORAIN CA, 1990, SCAND J GASTROENTERO, V25, P29, DOI 10.3109/00365529009091906
   Ording OK, 2002, GASTROENTEROLOGY, V122, P15
   ORHOLM M, 1991, NEW ENGL J MED, V324, P84, DOI 10.1056/NEJM199101103240203
   Padbury JF, 1996, J PEDIATR-US, V128, P167, DOI 10.1016/S0022-3476(96)70384-0
   Pardi DS, 1999, INFLAMM BOWEL DIS, V5, P104, DOI 10.1097/00054725-199905000-00006
   Park-Wyllie L, 2000, TERATOLOGY, V62, P385, DOI 10.1002/1096-9926(200012)62:6<385::AID-TERA5>3.0.CO;2-Z
   Peeters M, 1996, GASTROENTEROLOGY, V111, P597, DOI 10.1053/gast.1996.v111.pm8780562
   PENN I, 1971, J AMER MED ASSOC, V216, P1755, DOI 10.1001/jama.216.11.1755
   PERSSON PG, 1990, GUT, V31, P1377, DOI 10.1136/gut.31.12.1377
   PETERSEN MC, 1980, EUR J CLIN PHARMACOL, V18, P245, DOI 10.1007/BF00563006
   PIPER JM, 1993, OBSTET GYNECOL, V82, P348
   Polifka JE, 2002, TERATOLOGY, V65, P240, DOI 10.1002/tera.10043
   Rahimi R, 2006, HUM EXP TOXICOL, V25, P447, DOI 10.1191/0960327106het647oa
   Rajapakse RO, 2000, AM J GASTROENTEROL, V95, P684
   Ravid A, 2002, DIS COLON RECTUM, V45, P1283, DOI 10.1007/s10350-004-6411-x
   Regueiro M, 2005, INFLAMM BOWEL DIS, V11, P42, DOI 10.1097/00054725-200501000-00006
   REINISCH JM, 1978, SCIENCE, V202, P436, DOI 10.1126/science.705336
   Remzi FH, 2005, DIS COLON RECTUM, V48, P1691, DOI 10.1007/s10350-005-0124-7
   Restellini A, 1989, Schweiz Rundsch Med Prax, V78, P560
   Riis L, 2006, AM J GASTROENTEROL, V101, P1539, DOI 10.1111/j.1572-0241.2006.00602.x
   ROBERTS AC, 1993, FERTIL STERIL, V60, P686
   Rodríguez-Pinilla E, 1998, TERATOLOGY, V58, P2, DOI 10.1002/(SICI)1096-9926(199807)58:1<2::AID-TERA2>3.0.CO;2-4
   ROGERS RG, 1995, AM J PERINAT, V12, P262, DOI 10.1055/s-2007-994469
   Russell RK, 2005, GUT, V54, pA2
   Russell RK, 2004, BEST PRACT RES CL GA, V18, P525, DOI 10.1016/j.bpg.2003.12.006
   Rutgeerts P, 2006, ALIMENT PHARM THER, V23, P451, DOI 10.1111/j.1365-2036.2006.02786.x
   Rutgeerts P, 2005, NEW ENGL J MED, V353, P2462, DOI 10.1056/NEJMoa050516
   SANDLER RS, 1992, AM J EPIDEMIOL, V135, P603, DOI 10.1093/oxfordjournals.aje.a116339
   SCHOFIELD PF, 1970, BMJ-BRIT MED J, V1, P364
   Sheiner E, 2001, AM J OBSTET GYNECOL, V185, P888, DOI 10.1067/mob.2001.117308
   Silverman DA, 2005, GUT, V54, P170, DOI 10.1136/gut.2004.048058
   Simister NE, 2003, VACCINE, V21, P3365, DOI 10.1016/S0264-410X(03)00334-7
   Sorensen HT, 1999, J ANTIMICROB CHEMOTH, V44, P854, DOI 10.1093/jac/44.6.854
   Subhani JM, 1998, ALIMENT PHARM THERAP, V12, P1039
   SULTAN AH, 1993, NEW ENGL J MED, V329, P1905, DOI 10.1056/NEJM199312233292601
   SUSSMAN A, 1980, ARCH DERMATOL, V116, P215, DOI 10.1001/archderm.116.2.215
   TEAHON K, 1991, GUT, V32, P1079, DOI 10.1136/gut.32.9.1079
   TOOVEY S, 1981, GUT, V22, P445, DOI 10.1136/gut.22.6.445
   Treacy G, 2000, HUM EXP TOXICOL, V19, P226, DOI 10.1191/096032700678815765
   VALTONEN M, 1989, ANAESTHESIA, V44, P758, DOI 10.1111/j.1365-2044.1989.tb09264.x
   Van Ranst M, 2005, INFLAMM BOWEL DIS, V11, P597, DOI 10.1097/01.MIB.0000163697.34592.d4
   Vesga L, 2005, GUT, V54, P890, DOI 10.1136/gut.2005.065417
   WETERMAN IT, 1989, NETH J MED, V35, pS67
   WILLOUGHBY CP, 1980, GUT, V21, P469, DOI 10.1136/gut.21.6.469
   WOOLFSON K, 1990, DIS COLON RECTUM, V33, P869, DOI 10.1007/BF02051924
   YAU G, 1991, ANAESTHESIA, V46, P20, DOI 10.1111/j.1365-2044.1991.tb09307.x
   ZELISSEN PMJ, 1988, SCAND J GASTROENTERO, V23, P1100, DOI 10.3109/00365528809090175
NR 195
TC 76
Z9 83
U1 0
U2 5
PU WILEY
PI HOBOKEN
PA 111 RIVER ST, HOBOKEN 07030-5774, NJ USA
SN 0269-2813
EI 1365-2036
J9 ALIMENT PHARM THER
JI Aliment. Pharmacol. Ther.
PD AUG 15
PY 2007
VL 26
IS 4
BP 513
EP 533
DI 10.1111/j.1365-2036.2007.03397.x
PG 21
WC Gastroenterology & Hepatology; Pharmacology & Pharmacy
WE Science Citation Index Expanded (SCI-EXPANDED)
SC Gastroenterology & Hepatology; Pharmacology & Pharmacy
GA 202FK
UT WOS:000248887200001
PM 17661756
OA Bronze
DA 2024-01-22
ER

PT J
AU Huszti, Z
   Bene, L
   Kovács, A
   Fekete, B
   Füst, G
   Romics, L
   Singh, M
   Prohászka, Z
AF Huszti, Z
   Bene, L
   Kovács, A
   Fekete, B
   Füst, G
   Romics, L
   Singh, M
   Prohászka, Z
TI Low levels of antibodies against <i>E-coli</i> and mycobacterial 65kDa
   heat shock proteins in patients with inflammatory bowel disease
SO INFLAMMATION RESEARCH
LA English
DT Article
DE IBD; Crohn's disease; ulcerative colitis; heat shock proteins; hsp60;
   hsp65; GroEL; E. coli
ID PROTECTIVE IMMUNITY; HSP 60; EXPRESSION; HEAT-SHOCK-PROTEIN-60;
   RESPONSES; EPITOPES; ANTIGEN
AB Objective and design: The aim of the present study was to support and extend our initial observation, where we found low levels of antibodies against mycobacterial 65kD heat shock proteins in patients with inflammatory bowel disease (IBD). For this purpose we tested a new group of 124 patients with IBD, and beside measuring antibodies to Mycobacterium bovis 65kD heat shock protein (Hsp65) and human 60kD, heat shock protein (Hsp60) as described previously, we also determined IgG antibody levels to Hsp65 from E. coli, called GroEL.
   Patients and control subjects: seventy-four patients with Crohn's disease (CD) (30 males, 44 females, 33 (27-45) years old, median (interquartile range)) and 50 patients with ulcerative colitis (UC) (22 males, 28 females, 38 (30-50) years old) were involved in the study. 110 healthy subjects (34 males, 76 females, 47 (37-53) years old) served as controls. Study subjects were consecutive patients referred to an 1131) center for complex treatment of the disease.
   Methods and statistical analysis: The amounts of IgG-type antibodies reacting with proteins of the chaperonin 60 family were assessed by ELISA. Since the antibody levels to heat-shock proteins as variables were not normally distributed, non-parametric Mann-Whitney test and Dunn post hoc test were used for group comparisons.
   Results: Median levels of anti-GroEL (7,5 (3,5-18,3)) and anti-Hsp65 (4,8 (2,1-7,85)) were significantly (GroEL p = 0,008; and Hsp65 p < 0,001) lower in the IBD patients than in the healthy subjects (GroEL: 10,0 (5,4-3 1,0); Hsp65: 7,04 (4,66-12,77)). However this difference was found to be restricted to the CD patients (GroEL: 7,5 (3,7-14,2); p < 0,05; Hsp65: 4,35 (1,90-6,94); p < 0,001). We did not find difference in the concentration of anti-human Hsp60 IgG levels between patients (Hsp60: 45,5 (24,9-69,0)) and healthy controls (38,4 (21,6-69,4). Regarding the serum concentrations of each antibody tested there was no significant difference between the active and inactive stage of disease.
   Conclusion: Our present findings support conclusion of our previous work, antibody levels not only for Mycobacterium bovis hsp65 but for E. coli GroEl were found to be decreased as well. In contrast no changes in the concentrations of human anti-hsp60 antibodies were observed. These findings indicate that production of antibodies to 65 kDa bacterial heat shock proteins is selectively impaired in IBD.
C1 Semmelweis Univ, Fac Med, Dept Internal Med 3, H-1125 Budapest, Hungary.
   S Peterfy Hosp, Dept Gastroenterol, Budapest, Hungary.
   Semmelweis Univ, Res Grp Metab & Atherosclerosis, H-1085 Budapest, Hungary.
   Hungarian Acad Sci, Budapest, Hungary.
   Lionex Ltd, Braunschweig, Germany.
C3 Semmelweis University; Semmelweis University; Hungarian Academy of
   Sciences
RP Semmelweis Univ, Fac Med, Dept Internal Med 3, Kutvolgyi Ut 4, H-1125 Budapest, Hungary.
EM FustGe@kut.sote.hu
RI Prohászka, Zoltán/F-2191-2010
OI Prohászka, Zoltán/0000-0003-1761-7982
CR Arsène F, 2000, INT J FOOD MICROBIOL, V55, P3, DOI 10.1016/S0168-1605(00)00206-3
   BACAESTRADA ME, 1994, DIGEST DIS SCI, V39, P498, DOI 10.1007/BF02088334
   Bene L, 2002, DIGEST DIS SCI, V47, P1432, DOI 10.1023/A:1015882127674
   BEST WR, 1976, GASTROENTEROLOGY, V70, P439
   BLANDER SJ, 1993, J CLIN INVEST, V91, P717, DOI 10.1172/JCI116253
   FERRERO RL, 1995, P NATL ACAD SCI USA, V92, P6499, DOI 10.1073/pnas.92.14.6499
   Mertz AKH, 1998, ARTHRITIS RHEUM, V41, P315, DOI 10.1002/1529-0131(199802)41:2<315::AID-ART16>3.3.CO;2-R
   PEETERMANS WE, 1995, GASTROENTEROLOGY, V108, P75, DOI 10.1016/0016-5085(95)90010-1
   Podolsky DK, 2002, NEW ENGL J MED, V347, P417, DOI 10.1056/NEJMra0804647
   Powrie F, 1996, J EXP MED, V183, P2669, DOI 10.1084/jem.183.6.2669
   Prohászka Z, 2001, EUR J CLIN INVEST, V31, P285, DOI 10.1046/j.1365-2362.2001.00819.x
   Prohászka Z, 1999, INT IMMUNOL, V11, P1363, DOI 10.1093/intimm/11.9.1363
   Ramage JM, 1999, J IMMUNOL, V162, P704
   TRUELOVE SC, 1954, BRIT MED J, V2, P375, DOI 10.1136/bmj.2.4884.375
   Uray K, 2003, INT IMMUNOL, V15, P1229, DOI 10.1093/intimm/dxg122
   Veltkamp C, 2001, GASTROENTEROLOGY, V120, P900, DOI 10.1053/gast.2001.22547
   WINROW VR, 1993, DIGEST DIS SCI, V38, P1994, DOI 10.1007/BF01297075
   YI YJ, 1993, INFECT IMMUN, V61, P1117, DOI 10.1128/IAI.61.3.1117-1120.1993
   Yunoki N, 2000, CLIN DIAGN LAB IMMUN, V7, P574, DOI 10.1128/CDLI.7.4.574-577.2000
NR 19
TC 10
Z9 11
U1 0
U2 1
PU SPRINGER BASEL AG
PI BASEL
PA PICASSOPLATZ 4, BASEL, 4052, SWITZERLAND
SN 1023-3830
EI 1420-908X
J9 INFLAMM RES
JI Inflamm. Res.
PD OCT
PY 2004
VL 53
IS 10
BP 551
EP 555
DI 10.1007/s00011-004-1296-7
PG 5
WC Cell Biology; Immunology
WE Science Citation Index Expanded (SCI-EXPANDED)
SC Cell Biology; Immunology
GA 868LS
UT WOS:000224915700008
PM 15597150
DA 2024-01-22
ER

PT J
AU Finckh, A
   Simard, JF
   Gabay, C
   Guerne, PA
AF Finckh, A.
   Simard, J. F.
   Gabay, C.
   Guerne, P. -A.
CA SCQM phys
TI Evidence for differential acquired drug resistance to anti-tumour
   necrosis factor agents in rheumatoid arthritis
SO ANNALS OF THE RHEUMATIC DISEASES
LA English
DT Article
ID CLINICAL-QUALITY MANAGEMENT; RANDOMIZED CONTROLLED-TRIAL;
   DISEASE-ACTIVITY; CROHNS-DISEASE; MULTIDRUG-RESISTANCE; TREATMENT
   FAILURE; DOSE-ESCALATION; INFLIXIMAB; METHOTREXATE; THERAPY
AB Background: Acquired drug resistance or gradual drug failure has been described with most disease modifying antirheumatic drugs (DMARDs) and is also starting to be recognised with anti-tumour necrosis factor (anti-TNF) agents.
   Objective: To study acquired drug resistance to anti-TNF agents in rheumatoid arthritis (RA).
   Methods: Swiss health authorities requested continuous monitoring of patients receiving biological agents. Intensification of co-therapy with traditional DMARDs, gradual dose escalation, and drug discontinuation rates in all patients receiving infliximab, etanercept, or adalimumab, adjusting for potential confounders, were analysed. Intensification of DMARD co-therapy and time to discontinuation of the three anti-TNF agents were analysed using a proportional hazards models. Dose escalation and evolution of RA disease activity (DAS28) were analysed using a longitudinal regression model.
   Results: 1198 patients contributing 1450 patient-years of anti-TNF treatment met the inclusion criteria. The rate of intensification of traditional DMARD co-therapy over time was significantly higher with infliximab (hazards ratio = 1.73 (99% confidence interval (CI) 1.19 to 2.51)) than with the two other agents. Infliximab also showed significant dose escalation over time, with an average dose increase of +12% (99% CI 8% to 16%) after 1 year, and +18% (99% CI 11% to 25%) after 2 years. No significant differences in discontinuation rates were seen between the three anti-TNF agents (ANOVA, p = 0.67). Evolution of disease activity over time indicated a lower therapeutic response to infliximab (DAS28, p < 0.001) compared with etanercept, after 6 months' treatment.
   Conclusions: In this population, infliximab was associated with a higher risk of requiring intensification of DMARD co-therapy than the other anti-TNF agents and a significant dose escalation over time. Analysis of RA disease activity indicated a reduced therapeutic response to infliximab after the first 6 months of treatment, suggestive of acquired drug resistance.
C1 Univ Hosp Geneva, Div Rheumatol, CH-1211 Geneva 4, Switzerland.
   Harvard Univ, Sch Med, Brigham & Womens Hosp, Dept Med,Div Rheumatol Immunol & Allergy,Sect Cli, Boston, MA 02115 USA.
   Harvard Univ, Sch Publ Hlth, Dept Epidemiol, Boston, MA 02115 USA.
C3 University of Geneva; Harvard University; Brigham & Women's Hospital;
   Harvard Medical School; Harvard University; Harvard T.H. Chan School of
   Public Health
RP Finckh, A (通讯作者)，Univ Hosp Geneva, Div Rheumatol, Av Beau Sejour 26, CH-1211 Geneva 4, Switzerland.
EM afinckh@post.harvard.edu
RI Finckh, Axel/AFN-1169-2022
OI Finckh, Axel/0000-0002-1210-4347; Simard, Julia/0000-0001-5735-9856
FU NIAID NIH HHS [T32 AI007535, T32 AI07535] Funding Source: Medline; NIAMS
   NIH HHS [P60 AR47782, P60 AR047782] Funding Source: Medline
CR Baert F, 2003, NEW ENGL J MED, V348, P601, DOI 10.1056/NEJMoa020888
   Bathon JM, 2000, NEW ENGL J MED, V343, P1586, DOI 10.1056/NEJM200011303432201
   Buch MH, 2004, ANN RHEUM DIS, V63, P1344, DOI 10.1136/ard.2003.014878
   Clair EWS, 2002, ARTHRITIS RHEUM, V46, P1451, DOI 10.1002/art.10302
   Farrell RJ, 2003, GASTROENTEROLOGY, V124, P917, DOI 10.1053/gast.2003.50145
   Finckh A, 2006, ARTHRITIS RHEUM-US, V54, P54, DOI 10.1002/art.21491
   Fitzcharles MA, 2002, J RHEUMATOL, V29, P2525
   Flendrie M, 2005, RHEUMATOLOGY, V44, P472, DOI 10.1093/rheumatology/keh508
   Forster A, 2003, ARTHRITIS RHEUM, V48, pS328
   FRIES JF, 1980, ARTHRITIS RHEUM, V23, P137, DOI 10.1002/art.1780230202
   Gardam MA, 2003, LANCET INFECT DIS, V3, P148, DOI 10.1016/S1473-3099(03)00545-0
   Geborek P, 2002, ANN RHEUM DIS, V61, P793, DOI 10.1136/ard.61.9.793
   Gilbert TD, 2004, BMC MUSCULOSKEL DIS, V5, DOI 10.1186/1471-2474-5-36
   Haraoui B, 2004, J RHEUMATOL, V31, P1021
   Klareskog L, 2004, LANCET, V363, P675, DOI 10.1016/S0140-6736(04)15640-7
   Lambert CM, 2004, ARTHRITIS RHEUM, V50, P364, DOI 10.1002/art.20167
   Langenegger T, 2001, Z RHEUMATOL, V60, P333, DOI 10.1007/s003930170033
   Lipsky PE, 2000, NEW ENGL J MED, V343, P1594, DOI 10.1056/NEJM200011303432202
   Louis M, 2003, J RHEUMATOL, V30, P2557
   Maetzel A, 2000, RHEUMATOLOGY, V39, P975, DOI 10.1093/rheumatology/39.9.975
   MICKEY RM, 1989, AM J EPIDEMIOL, V129, P125, DOI 10.1093/oxfordjournals.aje.a115101
   Morgan C, 2003, ANN RHEUM DIS, V62, P15, DOI 10.1136/ard.62.1.15
   Neven N, 2005, ANN RHEUM DIS, V64, P645, DOI 10.1136/ard.2004.028597
   PREVOO MLL, 1995, ARTHRITIS RHEUM, V38, P44, DOI 10.1002/art.1780380107
   Redlich K, 2003, ARTHRITIS RHEUM-US, V48, P3308, DOI 10.1002/art.11358
   Robins JM, 2000, EPIDEMIOLOGY, V11, P550, DOI 10.1097/00001648-200009000-00011
   Rosner B, 2000, FUNDAMENTALS BIOSTAT, P677
   ROTHMAN KJ, 1998, MODERN EPIDEMIOLOGY, P115
   Sidiropoulos P, 2004, ANN RHEUM DIS, V63, P144, DOI 10.1136/ard.2003.015933
   Skrondal A., 2004, Generalized latent variable modeling: Multilevel, longitudinal, and structural equation models, DOI DOI 10.1201/9780203489437
   Stern R, 2004, J RHEUMATOL, V31, P1538
   STUCKI G, 1995, ARTHRITIS RHEUM, V38, P795, DOI 10.1002/art.1780380612
   Uitz E, 2000, RHEUMATOLOGY, V39, P542, DOI 10.1093/rheumatology/39.5.542
   Van Den Brande JMH, 2003, GASTROENTEROLOGY, V124, P1774, DOI 10.1016/S0016-5085(03)00382-2
   van der Heijden J, 2004, ANN RHEUM DIS, V63, P138, DOI 10.1136/ard.2002.005249
   van Vollenhoven RF, 2004, ANN RHEUM DIS, V63, P426, DOI 10.1136/ard.2003.010967
   vanGestel AM, 1996, ARTHRITIS RHEUM, V39, P34, DOI 10.1002/art.1780390105
   Wallis RS, 2004, CLIN INFECT DIS, V38, P1261, DOI 10.1086/383317
   Weinblatt ME, 2003, ARTHRITIS RHEUM-US, V48, P35, DOI 10.1002/art.10697
   WOLFE F, 1995, BAILLIERE CLIN RHEUM, V9, P619, DOI 10.1016/S1521-6942(05)80012-9
   Wolfe F, 2003, J RHEUMATOL, V30, P1725
   WOLFE F, 1990, J RHEUMATOL, V17, P994
   Zink A, 2005, ANN RHEUM DIS, V64, P1274, DOI 10.1136/ard.2004.031476
NR 43
TC 131
Z9 143
U1 0
U2 9
PU BMJ PUBLISHING GROUP
PI LONDON
PA BRITISH MED ASSOC HOUSE, TAVISTOCK SQUARE, LONDON WC1H 9JR, ENGLAND
SN 0003-4967
EI 1468-2060
J9 ANN RHEUM DIS
JI Ann. Rheum. Dis.
PD JUN
PY 2006
VL 65
IS 6
BP 746
EP 752
DI 10.1136/ard.2005.045062
PG 7
WC Rheumatology
WE Science Citation Index Expanded (SCI-EXPANDED)
SC Rheumatology
GA 042FM
UT WOS:000237513300009
PM 16339288
OA Green Submitted, Bronze, Green Published
DA 2024-01-22
ER

PT J
AU Umehara, Y
   Kudo, M
   Nakaoka, R
   Kawasaki, T
   Shiomi, M
AF Umehara, Yasushi
   Kudo, Masatoshi
   Nakaoka, Ryosuke
   Kawasaki, Toshihiho
   Shiomi, Mikio
TI Serum proinflammatory cytokines and adhesion molecules in ulcerative
   colitis
SO HEPATO-GASTROENTEROLOGY
LA English
DT Article
DE ulcerative colits; interleukin-6; interleukin-8; tumor necrosis
   factor-alpha; intercellular adhesion molecule-1; vascular cell adhesion
   molecule-1
ID NECROSIS-FACTOR-ALPHA; CROHNS-DISEASE; INTERLEUKIN-6; EXPRESSION;
   RECEPTORS; SELECTIN
AB Background/Aims: The aim of this study was to define the correlation between serum markers, such as proinflammatory cytokines and adhesion molecules, and disease activity in ulcerative colitis (UC).
   Methodology: Nineteen patients with UC treated in our hospital from April 2003 to June 2004, were enrolled into this study. We measured serum interleukin-6 (IL-6), interleukin-8 (IL-8), tumor necrosis factor-alpha (TNF-alpha), intercellular adhesion molecule-1 (ICAM-1), and vascular cell adhesion molecule (VCAM-1) from a blood sample. We investigated the correlation between these cytokine molecules and clinical activity.
   Results: Serum levels of IL-6 after treatment were significantly decreased proportionately as disease activity improved. Serum levels of IL-8 also significantly correlated with disease activity. On the other hand, serum levels of TNF-alpha were within the normal range in most of cases despite being in the active phase. There were also no significant differences between before and after treatment in serum levels of ICAM-1 or VCAM-1.
   Conclusions: Serum IL-6 and IL-8 significantly reflected disease activity in patients with UC.
C1 Kinki Univ, Sch Med, Dept Internal Med, Div Gastroenterol & Hepatol, Osaka, Sayama 5898511, Japan.
C3 Kindai University (Kinki University)
RP Kudo, M (通讯作者)，Kinki Univ, Sch Med, Dept Internal Med, Div Gastroenterol & Hepatol, 377-2 Ohno Higashi, Osaka, Sayama 5898511, Japan.
EM m-kudo@med.kindai.ac.jp
RI Kudo, Masatoshi/AAA-9744-2019
OI Kudo, Masatoshi/0000-0002-4102-3474
CR Arai F, 1998, DIGEST DIS SCI, V43, P2071, DOI 10.1023/A:1018815432504
   BAGGIOLINI M, 1989, J CLIN INVEST, V84, P1045, DOI 10.1172/JCI114265
   COLLINS T, 1995, FASEB J, V9, P899, DOI 10.1096/fasebj.9.10.7542214
   GARLAND CF, 1981, GASTROENTEROLOGY, V81, P1115
   Goggins MG, 2001, IRISH J MED SCI, V170, P107, DOI 10.1007/BF03168821
   Guimbaud R, 1998, AM J GASTROENTEROL, V93, P2397, DOI 10.1016/S0002-9270(98)00575-9
   HARADA K, 1994, DIGESTION, V55, P179, DOI 10.1159/000201145
   JONES SC, 1995, GUT, V36, P724, DOI 10.1136/gut.36.5.724
   KISHIMOTO T, 1989, BLOOD, V74, P1, DOI 10.1182/blood.V74.1.1.1
   KOIZUMI M, 1992, GASTROENTEROLOGY, V103, P840, DOI 10.1016/0016-5085(92)90015-Q
   LICHTIGER S, 1994, NEW ENGL J MED, V330, P1841, DOI 10.1056/NEJM199406303302601
   MAEDA M, 1992, IMMUNOPHARM IMMUNOT, V14, P451, DOI 10.3109/08923979209005404
   MAHIDA YR, 1991, GUT, V32, P1531, DOI 10.1136/gut.32.12.1531
   MAHIDA YR, 1992, CLIN SCI, V82, P273, DOI 10.1042/cs0820273
   MARLIN SD, 1987, CELL, V51, P813, DOI 10.1016/0092-8674(87)90104-8
   MAZLAM MZ, 1994, GUT, V35, P77, DOI 10.1136/gut.35.1.77
   MURCH SH, 1991, GUT, V32, P913, DOI 10.1136/gut.32.8.913
   Nielsen OH, 1996, DIGEST DIS SCI, V41, P1780, DOI 10.1007/BF02088745
   Nielsen OH, 2000, AM J GASTROENTEROL, V95, P359
   Patel RT, 1995, EUR J GASTROEN HEPAT, V7, P1037, DOI 10.1097/00042737-199511000-00005
   RAAB Y, 1994, DIGESTION, V55, P44, DOI 10.1159/000201122
   SAKAMOTO K, 1994, CYTOKINE, V6, P181, DOI 10.1016/1043-4666(94)90040-X
   Sangfelt P, 2002, DIGEST DIS SCI, V47, P2064, DOI 10.1023/A:1019681030784
   SPRINGER TA, 1990, NATURE, V346, P425, DOI 10.1038/346425a0
   STEVENS C, 1992, DIGEST DIS SCI, V37, P818, DOI 10.1007/BF01300378
   STOBO JD, 1976, GASTROENTEROLOGY, V70, P171
   Vainer B, 2003, SCAND J GASTROENTERO, V38, P283, DOI 10.1080/00365520310000609
   Vainer B, 2000, CLIN EXP IMMUNOL, V121, P242, DOI 10.1046/j.1365-2249.2000.01296.x
   vandeStolpe A, 1996, J MOL MED, V74, P13, DOI 10.1007/BF00202069
NR 29
TC 53
Z9 56
U1 1
U2 3
PU H G E UPDATE MEDICAL PUBLISHING S A
PI ATHENS
PA PO BOX 17257, ATHENS GR-10024, GREECE
SN 0172-6390
J9 HEPATO-GASTROENTEROL
JI Hepato-Gastroenterol.
PD NOV-DEC
PY 2006
VL 53
IS 72
BP 879
EP 882
PG 4
WC Gastroenterology & Hepatology; Surgery
WE Science Citation Index Expanded (SCI-EXPANDED)
SC Gastroenterology & Hepatology; Surgery
GA 109KJ
UT WOS:000242306400017
PM 17153445
DA 2024-01-22
ER

PT J
AU Baer, PA
   Aumais, G
   Ewara, EM
   Khraishi, M
   Marrache, AM
   Panaccione, R
   Wade, JP
   Marshall, JK
AF Baer, Philip A.
   Aumais, Guy
   Ewara, Emmanuel M.
   Khraishi, Majed
   Marrache, A. Marilise
   Panaccione, Remo
   Wade, John P.
   Marshall, John K.
TI Patterns and predictors of long-term retention of inflammatory bowel or
   rheumatoid disease patients on innovator infliximab: an analysis of a
   Canadian prescriptions claims database
SO PATIENT PREFERENCE AND ADHERENCE
LA English
DT Article
DE administrative database; inflammation; anti-TNF drugs; biologicals;
   retention
ID PSORIATIC-ARTHRITIS; CROHNS-DISEASE; NATIONWIDE; THERAPY; MANAGEMENT;
   INHIBITORS; DIAGNOSIS
AB Background: Long-term effectiveness is an important factor when considering treatment decisions.
   Objective: To determine the long-term retention patterns of Canadian inflammatory bowel disease (IBD) and rheumatologic disease (RD) patients, including rheumatoid arthritis, psoriatic arthritis, and ankylosing spondylitis, treated with innovator infliximab (IFX) and to assess the impact of year-over-year cumulative IFX exposure on retention in both patient populations.
   Patients and methods: This analysis used a Canadian longitudinal prescription claims database to measure retention on IFX over a period of 5 years. Twelve-month unadjusted odds ratios of retention by time on IFX were calculated for the overall cohort, and within-group comparisons evaluated differences according to age, sex, region, insurance coverage, use of concomitant immunosuppressant therapy, indication (RD cohort only), and previous biologic experience. Between-group analyses compared unadjusted 5-year retention among the same variables. Variables that were independently associated with longer retention on IFX were identified using multivariable regression.
   Results: Seven thousand eight hundred and six IBD patients and 2,935 RD patients on stable treatment with IFX were included in the analysis. Sixty-nine percent of IBD patients and 66% of RD patients were retained on IFX after 1 year and 33% and 29%, respectively, were retained after 5 years. Moreover, the probability of being retained on IFX significantly increased with cumulative time on IFX. Independent predictors of 5-year retention included sex, region, and type of insurance coverage among IBD patients and region, type of insurance, prior biologic therapy, and specific indication among RD patients. Patients with IBD were 17% more likely to be retained on IFX over 5 years compared to patients with RD.
   Conclusion: Real-world Canadian IBD and RD patients on IFX have good overall long-term treatment retention. Previous duration of IFX treatment predicts better future retention, and this knowledge could help inform treatment decisions when patients have been stable on IFX treatment for varying periods of time.
C1 [Baer, Philip A.] Baer Weinberg MPC, Scarborough, ON, Canada.
   [Aumais, Guy] Univ Montreal, Hop Maisonneuve Rosemont, Gastroenterol Unit, Dept Med, Montreal, PQ, Canada.
   [Ewara, Emmanuel M.] Janssen Inc, Govt Affairs & Market Access, Toronto, ON, Canada.
   [Khraishi, Majed] Janssen Inc, Med Affairs, Toronto, ON, Canada.
   [Marrache, A. Marilise] Mem Univ Newfoundland, Fac Med, Div Rheumatol, St John, NF, Canada.
   [Marrache, A. Marilise] Nexus Clin Res, St John, NF, Canada.
   [Panaccione, Remo] Univ Calgary, Dept Med, Inflammatory Bowel Dis Unit, Calgary, AB, Canada.
   [Wade, John P.] Univ British Columbia, Div Rheumatol, Dept Med, Vancouver, BC, Canada.
   [Marshall, John K.] McMaster Univ, Dept Med, Div Gastroenterol, Hamilton, ON, Canada.
   [Marshall, John K.] Farncombe Family Digest Hlth Res Inst, Hamilton, ON, Canada.
C3 Universite de Montreal; Johnson & Johnson; Johnson & Johnson; Memorial
   University Newfoundland; University of Calgary; University of British
   Columbia; McMaster University; McMaster University
RP Marshall, JK (通讯作者)，McMaster Univ, Div Gastroenterol, 1280 Main St West,2F59, Hamilton, ON L8S 4K1, Canada.; Marshall, JK (通讯作者)，McMaster Univ, Farncombe Family Digest Hlth Res Inst, 1280 Main St West,2F59, Hamilton, ON L8S 4K1, Canada.
EM marshllj@mcmaster.ca
RI xu, wei/HHD-2891-2022; Khraishi, Majed/HDN-4826-2022; Panaccione,
   Remo/ABC-1140-2021
OI Khraishi, Majed/0000-0003-0293-5128; Panaccione,
   Remo/0000-0002-5247-940X; Wade, John/0000-0001-6667-6159; Marshall,
   John/0000-0002-0523-9032
FU Janssen Inc.; Amgen; Novartis; AbbVie; Johnson Johnson; Takeda;
   LifeLabs; Paladin; Sanofi-Genzyme; SOBI; Merck; Roche; Eli Lilly;
   Janssen; Pfizer; Shire; Ferring; Allergan; Genentech; Celgene; Abbott;
   Aptalis; AstraZeneca; Baxter; BMS; Centocor; Cubist; Elan; Eisai;
   Gilead; GlaxoSmithKline; Prometheus; Robarts; Salix; Samsung;
   Schering-Plough; UCB; Sanofi; Boehringer-Ingelheim; Celltrion; Hospira;
   Lilly; Pharmascience; Procter Gamble
FX This study was funded in full by Janssen Inc. Writing support was
   provided by Ardeane Healthcare Solutions and funded by Janssen Inc.
   Philip Baer has received consultant and speaking fees of <$10,000 from
   Amgen, Novartis, AbbVie, Johnson & Johnson, Takeda, LifeLabs, Paladin,
   Sanofi-Genzyme, SOBI, Merck, and Roche; consultant fees of >$10,000 from
   Eli Lilly; and consultant and speaking fees of >$10,000 from Janssen and
   Pfizer. Guy Aumais has received consultancy/advisory fees from Janssen,
   AbbVie, Takeda, Shire, Ferring, and Allergan and has received research
   funding from Pfizer, Janssen, Genentech, Celgene, and Shire. Emanuel M
   Ewara and A Marilise Marrache are employees of Janssen Inc. Majed
   Khraishi has received consultant or speaking fees and/or honoraria of
   <$10,000 from Janssen, Pfizer, and AbbVie. Remo Panaccione has received
   consultancy and/or speaker and/or advisory fees from AbbVie, Abbott,
   Amgen, Aptalis, AstraZeneca, Baxter, BMS, Celgene, Centocor, Cubist,
   Elan, Eisai, Ferring, Gilead, GlaxoSmithKline, Genentech, Janssen,
   Merck, Pfizer, Prometheus, Robarts, Salix, Samsung, Schering-Plough,
   Shire, Takeda, and UCB and research funding from AbbVie, Abbott,
   Ferring, Janssen, and Takeda. John Wade has received consultancies,
   speaking fees, and/or honoraria of <$10,000 from Amgen, Abbvie, Janssen,
   Novartis, Roche, BMS, Sanofi, and Celgene. John K Marshall has received
   speaking and/or consultancy fees from AbbVie, Allergan, AstraZeneca,
   Boehringer-Ingelheim, Celgene, Celltrion, Ferring, Hospira, Janssen,
   Lilly, Merck, Pfizer, Pharmascience, Procter & Gamble, Shire, and
   Takeda. The authors report no other conflicts of interest in this work.
CR Anandarajah AP, 2009, NAT REV RHEUMATOL, V5, P634, DOI 10.1038/nrrheum.2009.210
   [Anonymous], 2017, REM INFL PROD MON
   Bluett J, 2015, RHEUMATOLOGY, V54, P494, DOI 10.1093/rheumatology/keu358
   Braun J, 2007, LANCET, V369, P1379, DOI 10.1016/S0140-6736(07)60635-7
   Bressler B, 2015, GASTROENTEROLOGY, V148, P1035, DOI 10.1053/j.gastro.2015.03.001
   Brodszky V, 2016, EXPERT REV PHARM OUT, V16, P119, DOI 10.1586/14737167.2015.1067142
   Choi CH, 2016, YONSEI MED J, V57, P1376, DOI 10.3349/ymj.2016.57.6.1376
   Cramer JA, 2008, VALUE HEALTH, V11, P44, DOI 10.1111/j.1524-4733.2007.00213.x
   Fagerli KM, 2013, ANN RHEUM DIS, V72, P1840, DOI 10.1136/annrheumdis-2012-203018
   Favalli EG, 2017, ARTHRIT CARE RES, V69, P867, DOI 10.1002/acr.23090
   Finckh A, 2015, RMD OPEN, V1, DOI 10.1136/rmdopen-2014-000040
   Gisbert JP, 2014, EUR CROHNS COL ORG A
   Glintborg B, 2017, ANN RHEUM DIS, V76, P1426, DOI 10.1136/annrheumdis-2016-210742
   Glintborg B, 2013, ARTHRITIS RHEUM-US, V65, P1213, DOI 10.1002/art.37876
   Gomollon F, 2017, J CROHNS COLITIS, V11, P3, DOI 10.1093/ecco-jcc/jjw168
   Huang VWM, 2016, CAN J GASTROENTEROL, V2016, DOI 10.1155/2016/6193275
   Marshall JK, 2018, CLIN THER, V40, P415, DOI 10.1016/j.clinthera.2018.02.001
   Neovius M, 2015, ANN RHEUM DIS, V74, P354, DOI 10.1136/annrheumdis-2013-204128
   Peyrin-Biroulet L, 2016, J CROHNS COLITIS, V10, P516, DOI 10.1093/ecco-jcc/jjw008
   Rumman A, 2017, CAN J GASTROENTEROL, V2017, DOI 10.1155/2017/7365937
   Schnitzler F, 2009, INFLAMM BOWEL DIS, V15, P1295, DOI 10.1002/ibd.20927
   Smolen JS, 2016, LANCET, V388, P2023, DOI 10.1016/S0140-6736(16)30173-8
   Soubrier M, 2016, CLIN EXP RHEUMATOL, V34, P1059
   Starr M, 2016, AM COLL RHEUM ANN M
NR 24
TC 3
Z9 3
U1 0
U2 0
PU DOVE MEDICAL PRESS LTD
PI ALBANY
PA PO BOX 300-008, ALBANY, AUCKLAND 0752, NEW ZEALAND
SN 1177-889X
J9 PATIENT PREFER ADHER
JI Patient Prefer. Adherence
PY 2018
VL 12
BP 1805
EP 1814
DI 10.2147/PPA.S171363
PG 10
WC Medicine, General & Internal
WE Science Citation Index Expanded (SCI-EXPANDED)
SC General & Internal Medicine
GA GU1OT
UT WOS:000445034900002
PM 30271124
OA Green Published, gold, Green Submitted
DA 2024-01-22
ER

PT J
AU Li, HY
   Che, HX
   Xie, JW
   Dong, XF
   Song, L
   Xie, WC
   Sun, JY
AF Li, Hongyan
   Che, Hongxia
   Xie, Jingwen
   Dong, Xiufang
   Song, Lin
   Xie, Wancui
   Sun, Jinyuan
TI Supplementary selenium in the form of selenylation α-D-1,6-glucan
   ameliorates dextran sulfate sodium induced colitis in vivo
SO INTERNATIONAL JOURNAL OF BIOLOGICAL MACROMOLECULES
LA English
DT Article
DE Selenium; Selenylation alpha-D-1,6-glucan; Oxidative stress; Intestinal
   microbiota; Inflammation
ID INFLAMMATORY-BOWEL-DISEASE; ULCERATIVE-COLITIS; OXIDATIVE STRESS; SERUM
   SELENIUM; CROHNS-DISEASE; MICE; GUT; SELENOPROTEINS; DEFICIENCIES; MODEL
AB The deficiency of selenium has been found in clinical IBD patients and supplementation selenium is recognized as beneficial for colitis treatment. In this study, an organic selenium compound-selenylation alpha-D-1,6-glucan (sCPA) was prepared, and the effect of sCPA on DSS induced colitis mice was investigated. The results suggested that sCPA prevented the weight loss, colon length shortening, and stool loose of colitis mice. It protected colon mucosal barrier by promoting tight junction protein ZO-1 and Occludin expression. Moreover, sCPA reduced oxidative stress via regulating SOD and MDA levels, and decreased the contents of inflammatory proteins NF-kappa B and NLRP3 and adjusted TNF-alpha, IFN-gamma, IL-1 beta and IL-10 inflammatory cytokines. Furthermore, sCPA repaired intestinal microbiota composition especially Bacteroidetes, Firmicutes, Proteobacteria, and Actinobacteria that altered by DSS in colitis mice. Meanwhile, SCFAs produced by gut microbiota were restored by sCPA close to the level in the normal group. In conclusion, these findings indicated that the sCPA might be a potential dietary selenium supplementation for the prevention and treatment of colitis.
C1 [Li, Hongyan; Che, Hongxia; Xie, Jingwen; Dong, Xiufang; Song, Lin; Xie, Wancui] Qingdao Univ Sci & Technol, Coll Marine Sci & Biol Engn, Qingdao 266042, Shandong, Peoples R China.
   [Li, Hongyan; Che, Hongxia; Dong, Xiufang; Song, Lin; Xie, Wancui] Shandong Prov Key Lab Biochem Engn, Qingdao 266042, Shandong, Peoples R China.
   [Sun, Jinyuan] Beijing Technol & Business Univ, Beijing Lab Food Qual & Safety, Beijing 100048, Peoples R China.
C3 Qingdao University of Science & Technology; Beijing Technology &
   Business University
RP Li, HY (通讯作者)，Shandong Prov Key Lab Biochem Engn, Qingdao 266042, Shandong, Peoples R China.; Sun, JY (通讯作者)，Beijing Technol & Business Univ, Beijing Lab Food Qual & Safety, Beijing 100048, Peoples R China.
EM lihongyan1447@163.com; sunjinyuan@btbu.edu.cn
RI Sun, Jinyuan/AFU-4255-2022; Sun, Jinyuan/HGA-9546-2022
OI Sun, Jinyuan/0000-0001-6717-9787; Sun, Jinyuan/0000-0001-6717-9787
FU China Postdoctoral Science Foundation [2018M642706]; Postdoctoral
   innovation program of Shandong Province; Open Project Program of the
   Beijing Laboratory of Food Quality and Safety, Beijing Technology and
   Business University [FQS202108]
FX The authors would like to acknowledge the financial supports from China
   Postdoctoral Science Foundation (2018M642706), Postdoctoral innovation
   program of Shandong Province, and the Open Project Program of the
   Beijing Laboratory of Food Quality and Safety (FQS202108), Beijing
   Technology and Business University for this work.
CR Andoh A, 2005, NUTRITION, V21, P574, DOI 10.1016/j.nut.2004.08.025
   Barrett CW, 2013, PLOS ONE, V8, DOI 10.1371/journal.pone.0067845
   Bitiren M, 2010, BIOL TRACE ELEM RES, V136, P87, DOI 10.1007/s12011-009-8518-3
   Callejón-Leblic B, 2021, J AGR FOOD CHEM, V69, P7652, DOI 10.1021/acs.jafc.1c02622
   Aguilar-Tablada TC, 2016, NUTRIENTS, V8, DOI 10.3390/nu8120780
   Chi XP, 2022, BIOL TRACE ELEM RES, V200, P1763, DOI 10.1007/s12011-021-02800-4
   Damiani CR, 2007, J GASTROEN HEPATOL, V22, P1846, DOI 10.1111/j.1440-1746.2007.04890.x
   Deng LP, 2021, NANOSCALE, V13, P11250, DOI 10.1039/d0nr07981b
   Fairweather-Tait SJ, 2010, AM J CLIN NUTR, V91, p1484S, DOI 10.3945/ajcn.2010.28674J
   Forbes JD, 2016, INFLAMM BOWEL DIS, V22, P817, DOI 10.1097/MIB.0000000000000684
   Geerling BJ, 2000, EUR J CLIN NUTR, V54, P514, DOI 10.1038/sj.ejcn.1601049
   Han YM, 2017, GUT LIVER, V11, P363, DOI 10.5009/gnl16333
   Hiller F, 2015, NUTRIENTS, V7, P2687, DOI 10.3390/nu7042687
   Huang KY, 2019, J AGR FOOD CHEM, V67, P11408, DOI 10.1021/acs.jafc.9b04411
   Huang LJ, 2021, IMMUNITY, V54, P1728, DOI 10.1016/j.immuni.2021.07.004
   Kasaikina MV, 2011, FASEB J, V25, P2492, DOI 10.1096/fj.11-181990
   Kaur R, 2018, PLOS ONE, V13, DOI 10.1371/journal.pone.0201356
   Kaushal N, 2014, J IMMUNOL, V193, P3683, DOI 10.4049/jimmunol.1400347
   Khazdouz Maryam, 2020, Clin Nutr Res, V9, P284, DOI 10.7762/cnr.2020.9.4.284
   Krehl S, 2012, CARCINOGENESIS, V33, P620, DOI 10.1093/carcin/bgr288
   Li HY, 2017, GLYCOCONJUGATE J, V34, P207, DOI 10.1007/s10719-016-9753-4
   Li ZM, 2021, FRONT MICROBIOL, V12, DOI 10.3389/fmicb.2021.723190
   Maehira F, 2003, CLIN CHIM ACTA, V334, P163, DOI 10.1016/S0009-8981(03)00223-7
   Miroliaee AE, 2011, TOXICOL MECH METHOD, V21, P200, DOI 10.3109/15376516.2010.547887
   Neurath MF, 2014, NAT REV IMMUNOL, V14, P329, DOI 10.1038/nri3661
   Perera AP, 2018, MAMM GENOME, V29, P817, DOI 10.1007/s00335-018-9783-2
   Rannem T, 1998, SCAND J GASTROENTERO, V33, P1057, DOI 10.1080/003655298750026750
   Rempel J, 2021, NUTRIENTS, V13, DOI 10.3390/nu13010236
   RINGSTAD J, 1993, SCAND J GASTROENTERO, V28, P605, DOI 10.3109/00365529309096096
   Sang LX, 2017, WORLD J GASTROENTERO, V23, P3850, DOI 10.3748/wjg.v23.i21.3850
   Sang LX, 2016, INT IMMUNOPHARMACOL, V39, P359, DOI 10.1016/j.intimp.2016.07.034
   Sartor RB, 2012, AM J GASTROENTEROL S, V1, P15, DOI [DOI 10.1038/AJGSUP.2012.4, 10.1038/ajgsup.2012.4]
   Shao X, 2020, J AGR FOOD CHEM, V68, P12295, DOI 10.1021/acs.jafc.0c04773
   Shi CX, 2021, J INFLAMM RES, V14, P85, DOI 10.2147/JIR.S288412
   Smith AD, 2011, BIOL TRACE ELEM RES, V144, P965, DOI 10.1007/s12011-011-9071-4
   Song XF, 2021, FOOD FUNCT, V12, P6403, DOI [10.1039/D1FO01019K, 10.1039/d1fo01019k]
   Speckmann B, 2014, INFLAMM BOWEL DIS, V20, P1110, DOI 10.1097/MIB.0000000000000020
   Stedman JD, 1997, J RADIOANAL NUCL CH, V217, P189, DOI 10.1007/BF02034441
   Tirosh O, 2007, NUTRITION, V23, P878, DOI 10.1016/j.nut.2007.08.019
   Trivedi PP, 2013, CHEM-BIOL INTERACT, V201, P19, DOI 10.1016/j.cbi.2012.12.004
   Ferreira RLU, 2021, FRONT NUTR, V8, DOI 10.3389/fnut.2021.685317
   Verma R, 2010, J CLIN MICROBIOL, V48, P4279, DOI 10.1128/JCM.01360-10
   Weisshof R, 2015, CURR OPIN CLIN NUTR, V18, P576, DOI 10.1097/MCO.0000000000000226
   Wu ZY, 2021, FRONT MED-LAUSANNE, V8, DOI 10.3389/fmed.2021.716816
   Xie DD, 2020, BMC COMPLEMENT MED, V20, DOI 10.1186/s12906-020-03058-4
   Yang H, 2022, CHEM ENG J, V435, DOI 10.1016/j.cej.2021.131715
   Zhai QX, 2019, FOOD FUNCT, V10, P5398, DOI [10.1039/c9fo00278b, 10.1039/C9FO00278B]
   Zhai QX, 2018, ENVIRON SCI TECH LET, V5, P724, DOI 10.1021/acs.estlett.8b00563
   Zhou N, 2020, FOOD FUNCT, V11, P4834, DOI [10.1039/c9fo02026h, 10.1039/C9FO02026H]
   Zhu CH, 2017, J NANOBIOTECHNOL, V15, DOI 10.1186/s12951-017-0252-y
   Zhu CH, 2016, J AGR FOOD CHEM, V64, P5060, DOI 10.1021/acs.jafc.6b01308
NR 51
TC 8
Z9 8
U1 2
U2 52
PU ELSEVIER
PI AMSTERDAM
PA RADARWEG 29, 1043 NX AMSTERDAM, NETHERLANDS
SN 0141-8130
EI 1879-0003
J9 INT J BIOL MACROMOL
JI Int. J. Biol. Macromol.
PD JAN 15
PY 2022
VL 195
BP 67
EP 74
DI 10.1016/j.ijbiomac.2021.11.189
EA DEC 2021
PG 8
WC Biochemistry & Molecular Biology; Chemistry, Applied; Polymer Science
WE Science Citation Index Expanded (SCI-EXPANDED)
SC Biochemistry & Molecular Biology; Chemistry; Polymer Science
GA XU6IY
UT WOS:000734367100008
PM 34896151
DA 2024-01-22
ER

PT J
AU Kienzl, M
   Storr, M
   Schicho, R
AF Kienzl, Melanie
   Storr, Martin
   Schicho, Rudolf
TI Cannabinoids and Opioids in the Treatment of Inflammatory Bowel Diseases
SO CLINICAL AND TRANSLATIONAL GASTROENTEROLOGY
LA English
DT Review
ID ENDOCANNABINOID SYSTEM; CROHNS-DISEASE; MARIJUANA USE; YOUNG-ADULTS;
   DOUBLE-BLIND; COLITIS; RECEPTOR; CANNABIDIOL; MU; PREVALENCE
AB In traditionalmedicine, Cannabis sativa has been prescribed for a variety of diseases. Today, the plant is largely known for its recreational purpose, but it may find a way back to what it was originally known for: a herbal remedy. Most of the plant's ingredients, such as Delta(9)-tetrahydrocannabinol, cannabidiol, cannabigerol, and others, have demonstrated beneficial effects in preclinical models of intestinal inflammation. Endogenous cannabinoids (endocannabinoids) have shown a regulatory role in inflammation and mucosal permeability of the gastrointestinal tract where they likely interact with the gut microbiome. Anecdotal reports suggest that in humans, Cannabis exerts antinociceptive, anti-inflammatory, and antidiarrheal properties. Despite these reports, strong evidence on beneficial effects of Cannabis in human gastrointestinal diseases is lacking. Clinical trials with Cannabis in patients suffering from inflammatory bowel disease (IBD) have shown improvement in quality of life but failed to provide evidence for a reduction of inflammation markers. Within the endogenous opioid system, mu opioid receptors may be involved in anti-inflammation of the gut. Opioids are frequently used to treat abdominal pain in IBD; however, heavy opioid use in IBD is associated with opioid dependency and higher mortality. This review highlights latest advances in the potential treatment of IBD using Cannabis/cannabinoids or opioids.
C1 [Kienzl, Melanie; Schicho, Rudolf] Med Univ Graz, Otto Loewi Res Ctr, Div Pharmacol, Graz, Austria.
   [Storr, Martin] Zentrum Endoskopie, Starnberg, Germany.
   [Storr, Martin] Ludwig Maximilians Univ Munchen, Dept Med, Munich, Germany.
   [Schicho, Rudolf] BioTechMed Graz, Graz, Austria.
C3 Medical University of Graz; University of Munich
RP Schicho, R (通讯作者)，Med Univ Graz, Otto Loewi Res Ctr, Div Pharmacol, Graz, Austria.; Schicho, R (通讯作者)，BioTechMed Graz, Graz, Austria.
EM rudolf.schicho@medunigraz.at
OI Kienzl, Melanie/0000-0001-6508-176X
FU Austrian Science Fund (FWF) [P30144, KLI521]; Austrian Science Fund
   (FWF) [KLI521, P30144] Funding Source: Austrian Science Fund (FWF)
FX This work was supported by the grants P30144 and KLI521 to R.S. from the
   Austrian Science Fund (FWF).
CR Acharya N, 2017, P NATL ACAD SCI USA, V114, P5005, DOI 10.1073/pnas.1612177114
   Alhouayek M, 2012, TRENDS MOL MED, V18, P615, DOI 10.1016/j.molmed.2012.07.009
   Alhouayek M, 2011, FASEB J, V25, P2711, DOI 10.1096/fj.10-176602
   Allegretti JR, 2013, INFLAMM BOWEL DIS, V19, P2809, DOI 10.1097/01.MIB.0000435851.94391.37
   Alley K, 2019, INFLAMM BOWEL DIS, V25, P1990, DOI 10.1093/ibd/izz100
   [Anonymous], COCHRANE DATABASE SY
   [Anonymous], COCHRANE DATABASE SY, DOI DOI 10.1002/14651858.CD012954.PUB2
   Anselmi L, 2015, NEUROGASTROENT MOTIL, V27, P509, DOI 10.1111/nmo.12521
   Basson AR, 2017, GASTROENTEROL CLIN N, V46, P689, DOI 10.1016/j.gtc.2017.08.002
   Battistella G, 2014, NEUROPSYCHOPHARMACOL, V39, P2041, DOI 10.1038/npp.2014.67
   Belenko Steven, 2000, Drugs and drug policy in America: A documentary history
   Boesmans W, 2009, NEUROGASTROENT MOTIL, V21, DOI 10.1111/j.1365-2982.2009.01300.x
   Borrelli F, 2009, J MOL MED, V87, P1111, DOI 10.1007/s00109-009-0512-x
   Burisch J, 2013, J CROHNS COLITIS, V7, P322, DOI 10.1016/j.crohns.2013.01.010
   Burr NE, 2018, CLIN GASTROENTEROL H, V16, P534, DOI 10.1016/j.cgh.2017.10.022
   Cani PD, 2016, NAT REV ENDOCRINOL, V12, P133, DOI 10.1038/nrendo.2015.211
   Console-Bram L, 2012, PROG NEURO-PSYCHOPH, V38, P4, DOI 10.1016/j.pnpbp.2012.02.009
   Couch DG, 2019, INFLAMM BOWEL DIS, V25, P1006, DOI 10.1093/ibd/izz017
   Couch DG, 2018, INFLAMM BOWEL DIS, V24, P680, DOI 10.1093/ibd/izy014
   Couch DG, 2017, CLIN SCI, V131, P2611, DOI 10.1042/CS20171288
   Davidson K, 2019, MMWR-MORBID MORTAL W, V68, P784, DOI 10.15585/mmwr.mm6836e1
   De Filippis D, 2011, PLOS ONE, V6, DOI 10.1371/journal.pone.0028159
   Di Marzo V, 2015, NEUROTHERAPEUTICS, V12, P692, DOI 10.1007/s13311-015-0374-6
   Di Sabatino A, 2011, MUCOSAL IMMUNOL, V4, P574, DOI 10.1038/mi.2011.18
   DIMARZO V, 1994, NATURE, V372, P686, DOI 10.1038/372686a0
   ElSohly MA, 2017, PROG CHEM ORG NAT PR, V103, P1, DOI 10.1007/978-3-319-45541-9_1
   Everard A, 2019, NAT COMMUN, V10, DOI 10.1038/s41467-018-08051-7
   Fakhraei N, 2018, INFLAMMOPHARMACOLOGY, V26, P1399, DOI 10.1007/s10787-018-0538-1
   Fichna JP, 2014, PLOS ONE, V9, DOI 10.1371/journal.pone.0115470
   Furlan AD, 2006, CAN MED ASSOC J, V174, P1589, DOI 10.1503/cmaj.051528
   Grill M, 2019, SCI REP-UK, V9, DOI 10.1038/s41598-019-38865-4
   Grill M, 2019, HISTOCHEM CELL BIOL, V151, P5, DOI 10.1007/s00418-018-1719-0
   Grunkemeier DMS, 2007, CLIN GASTROENTEROL H, V5, P1126, DOI 10.1016/j.cgh.2007.06.013
   Hasenoehrl C, 2016, NEUROGASTROENT MOTIL, V28, P1765, DOI 10.1111/nmo.12931
   Hoffenberg EJ, 2019, J PEDIATR GASTR NUTR, V68, P348, DOI 10.1097/MPG.0000000000002189
   Holzer P, 2009, REGUL PEPTIDES, V155, P11, DOI 10.1016/j.regpep.2009.03.012
   Irving PM, 2018, INFLAMM BOWEL DIS, V24, P714, DOI 10.1093/ibd/izy002
   Izzo AA, 2009, TRENDS PHARMACOL SCI, V30, P515, DOI 10.1016/j.tips.2009.07.006
   Joshi M, 2014, CURR OPIN PULM MED, V20, P173, DOI 10.1097/MCP.0000000000000026
   KAFIL T.S, 2018, COCHRANE DB SYST REV, V11, DOI DOI 10.1002/14651858.CD012853.PUB2
   Kang CS, 2013, PLOS ONE, V8, DOI 10.1371/journal.pone.0076520
   Karwad MA, 2017, FASEB J, V31, P3267, DOI 10.1096/fj.201601346R
   Komla E, 2019, J PHARMACOL EXP THER, V370, P504, DOI 10.1124/jpet.119.256941
   Lahat A, 2012, DIGESTION, V85, P1, DOI 10.1159/000332079
   Lal S, 2011, EUR J GASTROEN HEPAT, V23, P891, DOI 10.1097/MEG.0b013e328349bb4c
   Li K, 2013, NEUROPHARMACOLOGY, V71, P255, DOI 10.1016/j.neuropharm.2013.03.029
   Lie MRKL, 2018, J TRANSL MED, V16, DOI 10.1186/s12967-018-1427-5
   Lopez-Quintero C, 2011, DRUG ALCOHOL DEPEN, V115, P120, DOI 10.1016/j.drugalcdep.2010.11.004
   MECHOULA.R, 1965, J AM CHEM SOC, V87, P3273, DOI 10.1021/ja01092a065
   Mechoulam R., 2019, Cannabinoids As Therapeutic Agents, P1, DOI DOI 10.1201/9780429260667-1
   Mehrpouya-Bahrami P, 2017, SCI REP-UK, V7, DOI 10.1038/s41598-017-15154-6
   Merker AM, 2018, INFLAMM BOWEL DIS, V24, P2309, DOI 10.1093/ibd/izy141
   Metz TD, 2015, AM J OBSTET GYNECOL, V213, P761, DOI 10.1016/j.ajog.2015.05.025
   Moore THM, 2007, LANCET, V370, P319, DOI 10.1016/S0140-6736(07)61162-3
   Muccioli GG, 2010, MOL SYST BIOL, V6, DOI 10.1038/msb.2010.46
   Naftali T, 2017, DIGEST DIS SCI, V62, P1615, DOI 10.1007/s10620-017-4540-z
   Naftali T, 2013, CLIN GASTROENTEROL H, V11, P1276, DOI 10.1016/j.cgh.2013.04.034
   Naftali T, 2011, ISR MED ASSOC J, V13, P455
   Nallathambi R, 2017, CANNABIS CANNABINOID, V2, P167, DOI 10.1089/can.2017.0027
   Ng SC, 2017, LANCET, V390, P2769, DOI 10.1016/S0140-6736(17)32448-0
   Nguyen GC, 2017, INFLAMM BOWEL DIS, V23, P858, DOI 10.1097/MIB.0000000000001152
   Noureldin M, 2019, ALIMENT PHARM THER, V49, P74, DOI 10.1111/apt.15023
   Ong WY, 1999, NEUROSCIENCE, V92, P1177, DOI 10.1016/S0306-4522(99)00025-1
   Pellesi L, 2019, BMC GASTROENTEROL, V19, DOI 10.1186/s12876-019-1024-y
   Phatak UP, 2017, J PEDIATR GASTR NUTR, V64, P261, DOI 10.1097/MPG.0000000000001474
   Philippe D, 2006, GUT, V55, P815, DOI 10.1136/gut.2005.080887
   Philippe D, 2003, J CLIN INVEST, V111, P1329, DOI 10.1172/JCI200316750
   Raknes G, 2018, J CROHNS COLITIS, V12, P677, DOI 10.1093/ecco-jcc/jjy008
   Rossato M, 2008, J NEUROENDOCRINOL, V20, P90, DOI 10.1111/j.1365-2826.2008.01680.x
   Rousseaux C, 2007, NAT MED, V13, P35, DOI 10.1038/nm1521
   Salaga M, 2017, J CROHNS COLITIS, V11, P988, DOI 10.1093/ecco-jcc/jjx043
   Schicho R, 2012, PHARMACOLOGY, V89, P149, DOI 10.1159/000336871
   Siegel DA, 2019, MMWR-MORBID MORTAL W, V68, P919, DOI 10.15585/mmwr.mm6841e3
   Singh UP, 2012, TOXICOL APPL PHARM, V258, P256, DOI 10.1016/j.taap.2011.11.005
   Sobczak M, 2014, J GASTROENTEROL, V49, P24, DOI 10.1007/s00535-013-0753-x
   Stallmach A, 2010, BEST PRACT RES CL GA, V24, P167, DOI 10.1016/j.bpg.2010.01.002
   Storr M, 2014, INFLAMM BOWEL DIS, V20, P472, DOI 10.1097/01.MIB.0000440982.79036.d6
   Strober W, 2007, J CLIN INVEST, V117, P514, DOI 10.1172/JCI30587
   Swaminath A, 2019, INFLAMM BOWEL DIS, V25, P427, DOI 10.1093/ibd/izy319
   Targownik LE, 2014, AM J GASTROENTEROL, V109, P1613, DOI 10.1038/ajg.2014.230
   Thomas G, 2014, AM J CARDIOL, V113, P187, DOI 10.1016/j.amjcard.2013.09.042
   Vianna CR, 2012, J NEUROSCI, V32, P10331, DOI 10.1523/JNEUROSCI.4507-11.2012
   Von Korff M, 2011, ANN INTERN MED, V155, P325, DOI 10.7326/0003-4819-155-5-201109060-00011
   Weiss A, 2015, DRUG ALCOHOL DEPEN, V156, P84, DOI 10.1016/j.drugalcdep.2015.08.035
   Whiting PF, 2015, JAMA-J AM MED ASSOC, V313, P2456, DOI 10.1001/jama.2015.6358
   Wissel J, 2006, J NEUROL, V253, P1337, DOI 10.1007/s00415-006-0218-8
   Wright K, 2005, GASTROENTEROLOGY, V129, P437, DOI 10.1053/j.gastro.2005.05.026
   Zeitz J, 2016, PLOS ONE, V11, DOI 10.1371/journal.pone.0156666
NR 88
TC 37
Z9 38
U1 1
U2 9
PU LIPPINCOTT WILLIAMS & WILKINS
PI PHILADELPHIA
PA TWO COMMERCE SQ, 2001 MARKET ST, PHILADELPHIA, PA 19103 USA
SN 2155-384X
J9 CLIN TRANSL GASTROEN
JI Clin. Transl. Gastroenterol.
PD JAN
PY 2020
VL 11
AR e00120
DI 10.14309/ctg.0000000000000120
PG 7
WC Gastroenterology & Hepatology
WE Science Citation Index Expanded (SCI-EXPANDED)
SC Gastroenterology & Hepatology
GA KW0MM
UT WOS:000520867900001
PM 31899693
OA Green Published, gold
DA 2024-01-22
ER

PT J
AU Grant, A
   Gonzalez, T
   Montgomery, MO
   Cardenas, V
   Kerdel, FA
AF Grant, Annika
   Gonzalez, Tayler
   Montgomery, Michael O.
   Cardenas, Vanessa
   Kerdel, Francisco A.
TI Infliximab therapy for patients with moderate to severe hidradenitis,
   suppurativa: A randomized, double-blind, placebo-controlled crossover
   trial
SO JOURNAL OF THE AMERICAN ACADEMY OF DERMATOLOGY
LA English
DT Article; Proceedings Paper
CT 67th Annual Meeting of the American-Academy-of-Dermatology
CY MAR 06-10, 2009
CL San Francisco, CA
SP Amer Acad Dermatol
DE hidradenitis suppurativa; infliximab; tumor necrosis factor
ID LONG-TERM EFFICACY; CROHNS-DISEASE; ETANERCEPT; MANAGEMENT; INDUCTION;
   PSORIASIS
AB Background: Biologic therapies with anti-tumor necrosis factor agents are promising treatments for hidradenitis suppurativa (HS).
   Objective. We assessed the efficacy and safety of infliximab) (IFX) for the treatment of moderate to severe HS.
   Methods: A prospective double-blind treatment phase of 8 weeks where patients received IFX or placebo was followed by an observational phase where patients taking placebo were given the opportunity to cross over to IFX, and an observational phase. Primary treatment efficacy was based on HS Severity index. Secondary end points included Dermatology Life Quality Index, visual analog scale, and Physician Global Assessment scores. Inflammatory markers erythrocyte sedimentation rate and C-reactive protein were also assessed.
   Results: More patients in the IFX than in the placebo group showed a 50% or greater decrease from baseline HS Severity Index score. In addition, statistically and clinically significant improvement from baseline was observed at week 8 in Dermatology Life Quality Index score, visual analog scale score, erythrocyte sedimentation rate, and C-reactive protein compared with placebo. Patients in the placebo group treated with IFX after week 8 (crossover) responded similarly to the original IFX group. Many patients withdrew during the observational phase to continue anti-tumor necrosis factor-alfa therapy. No unexpected serious adverse events were observed.
   Limitations: Results are representative of a single center, patients were treated by a single physician, some patients did not return after their last infusion, and the HS Severity Index requires validation.
   Conclusions: This clinical study represents the first formal assessment of IFX for treatment of moderate to severe HS, IFX was well tolerated, no unexpected safety issues were identified, and improvements in pain intensity, disease severity, and quality of life were demonstrated with concomitant reduction in clinical markers of inflammation. (J Am Acad Dermatol 2010;62:205-17.)
C1 [Grant, Annika; Cardenas, Vanessa; Kerdel, Francisco A.] Florida Acad Dermatol Ctr, Miami, FL 33136 USA.
   [Gonzalez, Tayler; Montgomery, Michael O.] Centocor Inc, Horsham, PA USA.
C3 Johnson & Johnson; Johnson & Johnson USA; Janssen Biotech Inc
RP Kerdel, FA (通讯作者)，Florida Acad Dermatol Ctr, 1400 NW 12 St,Suite 4, Miami, FL 33136 USA.
EM dr.kerdel@fadcenter.com
CR Adams DR, 2003, ARCH DERMATOL, V139, P1540, DOI 10.1001/archderm.139.12.1540
   [Anonymous], HIDRADENITIS SUPPURA
   Baert F, 2003, NEW ENGL J MED, V348, P601, DOI 10.1056/NEJMoa020888
   BHALLA R, 1994, ANN RHEUM DIS, V53, P64, DOI 10.1136/ard.53.1.64
   Boer J, 1996, BRIT J DERMATOL, V135, P721
   BUCKLEY DA, 1995, J ROY SOC MED, V88, pP289
   Cusack C, 2006, BRIT J DERMATOL, V154, P726, DOI 10.1111/j.1365-2133.2005.07067.x
   DRUCKER AM, 2008, CAN DERM ASS 83 ANN
   Fardet L, 2007, J AM ACAD DERMATOL, V56, P624, DOI 10.1016/j.jaad.2006.07.027
   Fernández-Vozmediano JM, 2007, DERMATOLOGY, V215, P41, DOI 10.1159/000102032
   FINLAY AY, 1994, CLIN EXP DERMATOL, V19, P210, DOI 10.1111/j.1365-2230.1994.tb01167.x
   FITZSIMMONS JS, 1985, BRIT J DERMATOL, V113, P1, DOI 10.1111/j.1365-2133.1985.tb02037.x
   Gao M, 2006, J INVEST DERMATOL, V126, P1302, DOI 10.1038/sj.jid.5700272
   Giamarellos-Bourboulis EJ, 2008, BRIT J DERMATOL, V158, P567, DOI 10.1111/j.1365-2133.2007.08372.x
   Giamarellos-Bourboulis EJ, 2007, BRIT J DERMATOL, V156, P51, DOI 10.1111/j.1365-2133.2006.07556.x
   Gottlieb AB, 2004, J AM ACAD DERMATOL, V51, P534, DOI 10.1016/j.jaad.2004.02.021
   GUPTA AK, 2004, NEW ENGL J MED, V350, P876
   Hanauer SB, 2002, LANCET, V359, P1541, DOI 10.1016/S0140-6736(02)08512-4
   Hansen RA, 2007, CLIN GASTROENTEROL H, V5, P729, DOI 10.1016/j.cgh.2007.02.016
   HARRISON BJ, 1988, ACNE RELATED DISORDE, P365
   Jansen T, 2001, J EUR ACAD DERMATOL, V15, P532, DOI 10.1046/j.1468-3083.2001.00303.x
   Jemec G.B.E., 2006, Hidradenitis Suppurativa
   Jemec GBE, 1998, J AM ACAD DERMATOL, V39, P971, DOI 10.1016/S0190-9622(98)70272-5
   Jemec GBE, 1996, J AM ACAD DERMATOL, V35, P191, DOI 10.1016/S0190-9622(96)90321-7
   Jemec GBE, 1997, APMIS, V105, P378, DOI 10.1111/j.1699-0463.1997.tb00584.x
   Jemec GBE, 2004, EXPERT OPIN PHARMACO, V5, P1767, DOI 10.1517/14656566.5.8.1767
   Jemec GBE, 2002, CLIN EXP DERMATOL, V27, P528
   Kagan RJ, 2005, SURGERY, V138, P734, DOI 10.1016/j.surg.2005.06.053
   Katsanos KH, 2002, AM J GASTROENTEROL, V97, P2155
   Keating GM, 2002, BIODRUGS, V16, P111, DOI 10.2165/00063030-200216020-00005
   Krbec AC, 2007, J AM ACAD NURSE PRAC, V19, P228, DOI 10.1111/j.1745-7599.2007.00219.x
   KRISTENSEN M, 1993, CLIN EXP IMMUNOL, V94, P354
   Lebwohl B, 2003, J AM ACAD DERMATOL, V49, pS275, DOI 10.1067/S0190-9622(03)01132-0
   Martínez F, 2001, INFLAMM BOWEL DIS, V7, P323, DOI 10.1097/00054725-200111000-00008
   Mekkes JR, 2008, BRIT J DERMATOL, V158, P370, DOI 10.1111/j.1365-2133.2007.08332.x
   Menter A, 2007, J AM ACAD DERMATOL, V56, P31, DOI 10.1016/j.jaad.2006.07.017
   Mortimer PS, 2000, J ROY SOC MED, V93, P420, DOI 10.1177/014107680009300808
   MORTIMER PS, 1986, BRIT MED J, V292, P245, DOI 10.1136/bmj.292.6515.245
   Moschella SL, 2007, INT J DERMATOL, V46, P1287, DOI 10.1111/j.1365-4632.2007.03293.x
   Moul DK, 2006, ARCH DERMATOL, V142, P1110, DOI 10.1001/archderm.142.9.1110
   Poli F, 2006, HIDRADENITIS SUPPURA, P11, DOI DOI 10.1007/978-3-540-33101-8_3
   PRICE DD, 1983, PAIN, V17, P45, DOI 10.1016/0304-3959(83)90126-4
   Reich K, 2005, LANCET, V366, P1367, DOI 10.1016/S0140-6736(05)67566-6
   Revuz J, 2008, ANN DERMATOL VENER, V135, P349, DOI 10.1016/j.annder.2008.03.003
   Revuz J, 2007, ANN DERMATOL VENER, V134, P173, DOI 10.1016/S0151-9638(07)91613-0
   Rompel R, 2000, DERMATOL SURG, V26, P638, DOI 10.1046/j.1524-4725.2000.00043.x
   Rosi YL, 2005, J DERMATOL TREAT, V16, P58, DOI 10.1080/09546630410024547
   Roussomoustakaki M, 2003, J GASTROENTEROL, V38, P1000, DOI 10.1007/s00535-003-1185-9
   Sartorius K, 2003, BRIT J DERMATOL, V149, P211, DOI 10.1046/j.1365-2133.2003.05390.x
   Slade DEM, 2003, BRIT J PLAST SURG, V56, P451, DOI 10.1016/S0007-1226(03)00177-2
   Stern R, 2004, J RHEUMATOL, V31, P1538
   Sullivan TP, 2003, BRIT J DERMATOL, V149, P1046, DOI 10.1111/j.1365-2133.2003.05663.x
   Von der Werth JM, 2000, BRIT J DERMATOL, V142, P947, DOI 10.1046/j.1365-2133.2000.03476.x
   Von der Werth JM, 2001, BRIT J DERMATOL, V144, P809, DOI 10.1046/j.1365-2133.2001.04137.x
   Wolkenstein P, 2007, J AM ACAD DERMATOL, V56, P621, DOI 10.1016/j.jaad.2006.08.061
NR 55
TC 298
Z9 304
U1 0
U2 11
PU MOSBY-ELSEVIER
PI NEW YORK
PA 360 PARK AVENUE SOUTH, NEW YORK, NY 10010-1710 USA
SN 0190-9622
J9 J AM ACAD DERMATOL
JI J. Am. Acad. Dermatol.
PD FEB
PY 2010
VL 62
IS 2
BP 205
EP 217
DI 10.1016/j.jaad.2009.06.050
PG 13
WC Dermatology
WE Science Citation Index Expanded (SCI-EXPANDED); Conference Proceedings Citation Index - Science (CPCI-S)
SC Dermatology
GA 558RM
UT WOS:000274762900003
PM 20115947
DA 2024-01-22
ER

PT J
AU Martins, ASD
   Alves, MD
   Araújo, ORPD
   Camatari, FOD
   Goulart, MOF
   Moura, FA
AF Martins, Amylly Sanuelly Da Paz
   Alves, Marla De Cerqueira
   Araujo, Orlando Roberto Pimentel De
   Camatari, Fabiana Oliveira Dos Santos
   Goulart, Marilia Oliveira Fonseca
   Moura, Fabiana Andrea
TI Curcumin in inflammatory bowel diseases: Cellular targets and molecular
   mechanisms
SO BIOCELL
LA English
DT Article
DE Curcuminoids; Polyphenols; CDAI scores; Ulcerative colitis; Antioxidant
ID NF-KAPPA-B; I CLINICAL-TRIAL; OXIDATIVE STRESS; ULCERATIVE-COLITIS;
   DOUBLE-BLIND; CHEMOPREVENTIVE AGENT; PIPERINE COMBINATION;
   DOWN-REGULATION; CROHNS-DISEASE; EXPRESSION
AB Curcumin, a natural product, has exhibited promising effects in both animal models and clinical trials, interacting with a multitude of factors linked to Inflammatory Bowel Disease (IBD). These factors encompass cytokines, oxidative stress-associated enzymes, and modulation of the intestinal microbiota. Notably, curcumin has demonstrated therapeutic potential in animal models of colitis, wherein it exerts a negative regulatory influence on pivotal signaling pathways such as PI3/Akt, JAK/STAT, and beta-catenin. Moreover, it inhibits the expression of pro -inflammatory enzymes and co-stimulatory molecules (including RANKL, ICAM-1, CD205, CD256, TLR4, among others), while curbing immune cell chemotaxis, thereby attenuating the characteristic neutrophil infiltration observed in IBD. Another facet of curcumin's action involves its modulation of the intestinal microbiota. Notably, the microbiota itself contributes to beneficial biotrans formations of curcumin, thereby enhancing its effectiveness in IBD treatment. On a clinical front, curcumin has demonstrated the ability to induce clinical and/or endoscopic remission without any reported toxic effects. Hence, curcumin warrants consideration as an adjunctive therapy in IBD management. Subsequent clinical investigations should concentrate on meticulously evaluating curcumin's impact on these precise therapeutic targets.
C1 [Martins, Amylly Sanuelly Da Paz; Goulart, Marilia Oliveira Fonseca] Univ Fed Alagoas, Inst Quim & Biotecnol IQB, Rede Nordeste Biotecnol RENORBIO, BR-57072900 Maceio, Brazil.
   [Alves, Marla De Cerqueira; Moura, Fabiana Andrea] Univ Fed Alagoas UFAL, Fac Nutricao FANUT, Programa Posgrad Nutricao PPGNUT, BR-57072900 Maceio, Brazil.
   [Araujo, Orlando Roberto Pimentel De; Goulart, Marilia Oliveira Fonseca] Univ Fed Alagoas UFAL, Inst Quim & Biotecnol, Programa Posgrad Quim & Biotecnol, BR-57072900 Maceio, Brazil.
   [Camatari, Fabiana Oliveira Dos Santos] Univ Pernambuco UPE, Colegiado Nutricao, Campus Petrolina, BR-56328900 Recife, PE, Brazil.
   [Goulart, Marilia Oliveira Fonseca] Univ Fed Alagoas UFAL, Programa Posgrad Ciencias Saude PPGCS, Maceio, Brazil.
   [Moura, Fabiana Andrea] Univ Fed Alagoas UFAL, Fac Med, Programa Posgrad Ciencias Med PPGCM, BR-57072900 Maceio, Brazil.
C3 Universidade Federal de Alagoas; Universidade de Pernambuco (UPE);
   Universidade Federal de Alagoas
RP Moura, FA (通讯作者)，Univ Fed Alagoas UFAL, Fac Nutricao FANUT, Programa Posgrad Nutricao PPGNUT, BR-57072900 Maceio, Brazil.; Moura, FA (通讯作者)，Univ Fed Alagoas UFAL, Fac Med, Programa Posgrad Ciencias Med PPGCM, BR-57072900 Maceio, Brazil.
EM fabiana.moura@fanut.ufal.br
FU CNPq (Conselho Nacional de Desenvolvimento Cientifico e Tecnologico)
   [435704/2018-4]; INCT-Bioanalitica (Instituto Nacional de Ciencias e
   Tecnologia em Bioanalitica) [465389/2014-7]; CAPES/RENORBIO/PROAP
   (Coordenaco de Aperfeicoamento de Pessoal de Nivel Superior);
   FAPEAL/PPSUS (Fundaco de Amparo a Pesquisa do Estado de Alagoas/Programa
   Pesquisa para o SUS) [60030-00879]
FX The authors gratefully acknowledge the financial support of the CNPq
   (Conselho Nacional de Desenvolvimento Cientifico e Tecnologico)
   (435704/2018-4) , INCT-Bioanalitica (Instituto Nacional de Ciencias e
   Tecnologia em Bioanalitica) (465389/2014-7) , CAPES/RENORBIO/PROAP
   (Coordenac & atilde;o de Aperfeicoamento de Pessoal de Nivel Superior) ,
   and FAPEAL/PPSUS (Fundac & atilde;o de Amparo a Pesquisa do Estado de
   Alagoas/Programa Pesquisa para o SUS) (60030-00879) .
CR Afshariani Raha, 2014, Oman Med J, V29, P330, DOI 10.5001/omj.2014.89
   Akaberi Maryam, 2021, Adv Exp Med Biol, V1291, P15, DOI 10.1007/978-3-030-56153-6_2
   Al Mijan M, 2018, WORLD J GASTROENTERO, V24, P2673, DOI 10.3748/wjg.v24.i25.2673
   Alemany-Cosme E, 2021, ANTIOXIDANTS-BASEL, V10, DOI 10.3390/antiox10010064
   Alizadeh F, 2018, PHYTOTHER RES, V32, P514, DOI 10.1002/ptr.5998
   Altinel Y, 2020, ULUS TRAVMA ACIL CER, V26, P663, DOI 10.14744/tjtes.2019.45570
   Anand P, 2007, MOL PHARMACEUT, V4, P807, DOI 10.1021/mp700113r
   Ansari MN, 2021, LIFE-BASEL, V11, DOI 10.3390/life11030195
   Ashrafizadeh M, 2020, PHYTOTHER RES, V34, P1745, DOI 10.1002/ptr.6642
   Balmus IM, 2016, SAUDI J GASTROENTERO, V22, P3, DOI 10.4103/1319-3767.173753
   Banerjee R, 2021, J CLIN GASTROENTEROL, V55, P702, DOI 10.1097/MCG.0000000000001416
   Bastaki SMA, 2016, BMC COMPLEM ALTERN M, V16, DOI 10.1186/s12906-016-1057-5
   Beaugerie L, 2015, NEW ENGL J MED, V372, P1441, DOI 10.1056/NEJMra1403718
   Bourgonje AR, 2018, PLOS ONE, V13, DOI 10.1371/journal.pone.0193202
   Brunet E, 2018, ANN MED, V50, P613, DOI 10.1080/07853890.2018.1523550
   Bucchini L, 2019, PLANTA MED, V85, P1401, DOI 10.1055/s-0039-3399667
   Bumrungpert A, 2018, BREASTFEED MED, V13, P645, DOI 10.1089/bfm.2018.0159
   Burge K, 2019, INT J MOL SCI, V20, DOI 10.3390/ijms20081912
   Camacho-Barquero L, 2007, INT IMMUNOPHARMACOL, V7, P333, DOI 10.1016/j.intimp.2006.11.006
   Cerqueira Alves M. de, 2022, Biocell, V46, P2015, DOI 10.32604/biocell.2022.020407
   Chami B, 2018, ARCH BIOCHEM BIOPHYS, V645, P61, DOI 10.1016/j.abb.2018.03.012
   Chavalittumrong P, 2002, Songklanakarin Journal Science and Technollogy, V24, P633
   Chen Y, 2020, INT J NANOMED, V15, P3099, DOI 10.2147/IJN.S210320
   Cheng AL, 2001, ANTICANCER RES, V21, P2895
   Cheng D, 2019, MOL PHARMACEUT, V16, P1881, DOI 10.1021/acs.molpharmaceut.8b01246
   Cong YZ, 2009, EUR J IMMUNOL, V39, P3134, DOI 10.1002/eji.200939052
   Cooney JM, 2016, J NUTR BIOCHEM, V27, P181, DOI 10.1016/j.jnutbio.2015.08.030
   Costantino M, 2022, FRONT PHARMACOL, V13, DOI 10.3389/fphar.2022.889816
   Cukovic-Cavka Silvija, 2013, Acta Medica Croatica, V67, P171
   Martins ASD, 2021, BIOCELL, V45, P461, DOI 10.32604/biocell.2021.014332
   Deguchi Y, 2007, DIGEST DIS SCI, V52, P2993, DOI 10.1007/s10620-006-9138-9
   Dei Cas M, 2019, NUTRIENTS, V11, DOI 10.3390/nu11092147
   Dhillon N, 2008, CLIN CANCER RES, V14, P4491, DOI 10.1158/1078-0432.CCR-08-0024
   Dudzinska E, 2018, OXID MED CELL LONGEV, V2018, DOI 10.1155/2018/7918261
   Duff W, 2018, WORLD J GASTROENTERO, V24, P3055, DOI 10.3748/wjg.v24.i28.3055
   Edwards RL, 2017, J BIOL CHEM, V292, P21243, DOI 10.1074/jbc.RA117.000123
   Epelbaum R, 2010, NUTR CANCER, V62, P1137, DOI 10.1080/01635581.2010.513802
   Fallahi F, 2021, MOL IMMUNOL, V130, P20, DOI 10.1016/j.molimm.2020.11.016
   Filardi T, 2020, NUTRIENTS, V12, DOI 10.3390/nu12103179
   Friedrich M, 2019, IMMUNITY, V50, P992, DOI 10.1016/j.immuni.2019.03.017
   Funk JL, 2010, J AGR FOOD CHEM, V58, P842, DOI 10.1021/jf9027206
   Garcea G, 2005, CANCER EPIDEM BIOMAR, V14, P120
   Ghaneifar Z, 2020, IUBMB LIFE, V72, P2572, DOI 10.1002/iub.2399
   Girme A, 2020, J PHARMACEUT BIOMED, V191, DOI 10.1016/j.jpba.2020.113603
   Gong ZZ, 2018, MOL IMMUNOL, V104, P11, DOI 10.1016/j.molimm.2018.09.004
   Gopu B, 2015, J ENVIRON PATHOL TOX, V34, P308, DOI 10.1615/JEnvironPatholToxicolOncol.2015013049
   Goulart RD, 2021, J MED FOOD, V24, P675, DOI 10.1089/jmf.2020.0129
   Grammatikopoulou MG, 2018, NUTRIENTS, V10, DOI 10.3390/nu10111737
   Guan QD, 2019, J IMMUNOL RES, V2019, DOI 10.1155/2019/7247238
   Hanai H, 2006, CLIN GASTROENTEROL H, V4, P1502, DOI 10.1016/j.cgh.2006.08.008
   Hasanzadeh S, 2020, PHARMACOL RES, V159, DOI 10.1016/j.phrs.2020.104921
   Hassaninasab A, 2011, P NATL ACAD SCI USA, V108, P6615, DOI 10.1073/pnas.1016217108
   Heger M, 2014, PHARMACOL REV, V66, P222, DOI 10.1124/pr.110.004044
   Hewlings SJ, 2017, FOODS, V6, DOI 10.3390/foods6100092
   Jiang H, 2006, WORLD J GASTROENTERO, V12, P3848, DOI 10.3748/wjg.v12.i24.3848
   Hussain Y, 2022, BIOMEDICINES, V10, DOI 10.3390/biomedicines10123180
   Hvas CL, 2018, IMMUNOPHARM IMMUNOT, V40, P446, DOI 10.1080/08923973.2018.1469144
   Ip WKE, 2017, SCIENCE, V356, P513, DOI 10.1126/science.aal3535
   Ipar VS, 2019, EUR J DRUG METAB PH, V44, P459, DOI 10.1007/s13318-019-00545-z
   Irving GRB, 2013, CANCER PREV RES, V6, P119, DOI 10.1158/1940-6207.CAPR-12-0281
   Jabczyk M, 2021, NUTRIENTS, V13, DOI 10.3390/nu13062004
   Jian YT, 2005, WORLD J GASTROENTERO, V11, P1747, DOI 10.3748/wjg.v11.i12.1747
   Joshi Jayashree, 2003, J Assoc Physicians India, V51, P1055
   Jutooru I, 2010, J BIOL CHEM, V285, P25332, DOI 10.1074/jbc.M109.095240
   Kamalian A, 2020, WORLD J GASTROENTERO, V26, P3365, DOI 10.3748/wjg.v26.i24.3365
   Kaplan Gilaad G, 2019, J Can Assoc Gastroenterol, V2, pS6, DOI 10.1093/jcag/gwy054
   Karthikeyan A, 2021, PHARMACEUTICS, V13, DOI 10.3390/pharmaceutics13040484
   Kedia Saurabh, 2017, World J Gastrointest Pharmacol Ther, V8, P147, DOI 10.4292/wjgpt.v8.i2.147
   Kesharwani SS, 2018, J CONTROL RELEASE, V290, P165, DOI 10.1016/j.jconrel.2018.08.004
   Kobayashi K, 2021, PHYTOMEDICINE, V80, DOI 10.1016/j.phymed.2020.153360
   Kocaadam B, 2017, CRIT REV FOOD SCI, V57, P2889, DOI 10.1080/10408398.2015.1077195
   Kotha RR, 2019, MOLECULES, V24, DOI 10.3390/molecules24162930
   Kunnumakkara AB, 2017, BRIT J PHARMACOL, V174, P1325, DOI 10.1111/bph.13621
   Lang A, 2015, CLIN GASTROENTEROL H, V13, P1444, DOI 10.1016/j.cgh.2015.02.019
   Lao Christopher D, 2006, BMC Complement Altern Med, V6, P10, DOI 10.1186/1472-6882-6-10
   Lee M, 2021, GASTROENTEROLOGY, V160, P524, DOI 10.1053/j.gastro.2020.09.056
   Lee SJ, 2022, AGING-US, V14, P225, DOI 10.18632/aging.203821
   Li CP, 2015, GENET MOL RES, V14, P3450, DOI 10.4238/2015.April.15.8
   Li PW, 2021, INT J MOL SCI, V22, DOI 10.3390/ijms22147688
   Li QP, 2015, INT J PHARMACEUT, V490, P22, DOI 10.1016/j.ijpharm.2015.05.008
   Li YG, 2012, FEBS J, V279, P2247, DOI 10.1111/j.1742-4658.2012.08607.x
   Lim Wee-Chian, 2004, Rev Gastroenterol Disord, V4, P66
   Lin XY, 2019, PLOS ONE, V14, DOI 10.1371/journal.pone.0216711
   Liu L, 2013, INT IMMUNOPHARMACOL, V17, P314, DOI 10.1016/j.intimp.2013.06.020
   Liu WD, 2016, J DRUG TARGET, V24, P694, DOI 10.3109/1061186X.2016.1157883
   Lopresti AL, 2021, BMC COMPLEMENT MED, V21, DOI 10.1186/s12906-021-03220-6
   Lubbad A, 2009, MOL CELL BIOCHEM, V322, P127, DOI 10.1007/s11010-008-9949-4
   Lucas M, 2021, CHEM PAP, V75, P5269, DOI 10.1007/s11696-021-01710-y
   Lukefahr Ashley L, 2018, BMJ Case Rep, V2018, DOI 10.1136/bcr-2018-224611
   Mahdipour Mahsa, 2019, J. Coloproctol. (Rio J.), V39, P115, DOI 10.1016/j.jcol.2018.10.012
   Mao LM, 2018, FRONT IMMUNOL, V9, DOI 10.3389/fimmu.2018.02566
   Marton LT, 2021, FRONT ENDOCRINOL, V12, DOI 10.3389/fendo.2021.669448
   Masoodi M, 2018, J CELL BIOCHEM, V119, P9552, DOI 10.1002/jcb.27273
   Mazieiro R, 2018, J MED FOOD, V21, P1077, DOI 10.1089/jmf.2017.0146
   McFadden RMT, 2015, INFLAMM BOWEL DIS, V21, P2483, DOI 10.1097/MIB.0000000000000522
   Mentella MC, 2020, NUTRIENTS, V12, DOI 10.3390/nu12040944
   Moura FA, 2020, CURR MED CHEM, V27, P2059, DOI 10.2174/0929867325666180904115633
   Moura FA, 2015, REDOX BIOL, V6, P617, DOI 10.1016/j.redox.2015.10.006
   Mouzaoui S, 2020, INFLAMMOPHARMACOLOGY, V28, P949, DOI 10.1007/s10787-019-00684-4
   Mouzaoui S, 2012, INT IMMUNOPHARMACOL, V12, P302, DOI 10.1016/j.intimp.2011.10.010
   Mudter J, 2007, INFLAMM BOWEL DIS, V13, P1016, DOI 10.1002/ibd.20148
   Nelson KM, 2017, J MED CHEM, V60, P1620, DOI 10.1021/acs.jmedchem.6b00975
   Neto FC, 2019, CRIT REV FOOD SCI, V59, P2136, DOI 10.1080/10408398.2018.1456403
   Ni J, 2017, NAT REV GASTRO HEPAT, V14, P573, DOI 10.1038/nrgastro.2017.88
   Niu XX, 2022, INT J BIOL SCI, V18, P742, DOI 10.7150/ijbs.68724
   Ohno M, 2017, PLOS ONE, V12, DOI 10.1371/journal.pone.0185999
   Panahi Y, 2018, DRUG RES, V68, P403, DOI 10.1055/s-0044-101752
   Panahi Y, 2015, CLIN NUTR, V34, P1101, DOI 10.1016/j.clnu.2014.12.019
   Panahi Yunes, 2016, Journal of Dietary Supplements, V13, P93, DOI 10.3109/19390211.2014.952865
   Pancholi V, 2021, TOXICOL REP, V8, P1255, DOI 10.1016/j.toxrep.2021.06.008
   Pasternak BA, 2010, INFLAMM BOWEL DIS, V16, P856, DOI 10.1002/ibd.21132
   Patel SS, 2020, CRIT REV FOOD SCI, V60, P887, DOI 10.1080/10408398.2018.1552244
   Peng Y, 2021, DRUG DES DEV THER, V15, P4503, DOI 10.2147/DDDT.S327378
   Peterson CT, 2018, J EVID-BASED INTEGR, V23, DOI 10.1177/2515690X18790725
   Piechota-Polanczyk A, 2014, N-S ARCH PHARMACOL, V387, P605, DOI 10.1007/s00210-014-0985-1
   Prasad S, 2014, CANCER RES TREAT, V46, P2, DOI 10.4143/crt.2014.46.1.2
   Qiu PY, 2016, J AGR FOOD CHEM, V64, P2765, DOI 10.1021/acs.jafc.6b00053
   García-Niño WR, 2014, FOOD CHEM TOXICOL, V69, P182, DOI 10.1016/j.fct.2014.04.016
   Rukoyatkina N, 2021, INT J MOL SCI, V22, DOI 10.3390/ijms22105405
   Ryan JL, 2013, RADIAT RES, V180, P34, DOI 10.1667/RR3255.1
   Sadeghi N, 2020, PHYTOTHER RES, V34, P1123, DOI 10.1002/ptr.6581
   Sairenji T, 2017, PRIMARY CARE, V44, P673, DOI 10.1016/j.pop.2017.07.010
   Salh B, 2003, AM J PHYSIOL-GASTR L, V285, pG235, DOI 10.1152/ajpgi.00449.2002
   Scazzocchio B, 2020, NUTRIENTS, V12, DOI 10.3390/nu12092499
   Schmidt C, 2010, Minerva Gastroenterol Dietol, V56, P189
   Schneider C, 2015, J AGR FOOD CHEM, V63, P7606, DOI 10.1021/acs.jafc.5b00244
   Sharma RA, 2004, CLIN CANCER RES, V10, P6847, DOI 10.1158/1078-0432.CCR-04-0744
   Shoba G, 1998, PLANTA MED, V64, P353, DOI 10.1055/s-2006-957450
   Singh DV, 2013, J MOL MODEL, V19, P227, DOI 10.1007/s00894-012-1535-8
   Singla V, 2014, J CROHNS COLITIS, V8, P208, DOI 10.1016/j.crohns.2013.08.006
   Slika L, 2020, EXPERT OPIN DRUG DEL, V17, P61, DOI 10.1080/17425247.2020.1702644
   Slowinska-Solnica K, 2021, ARCH MED SCI, V17, P252, DOI 10.5114/aoms/130842
   Sohal A, 2021, INT MED CASE REP J, V14, P849, DOI 10.2147/IMCRJ.S333342
   Stanic Z, 2017, PLANT FOOD HUM NUTR, V72, P1, DOI 10.1007/s11130-016-0590-1
   Sueth-Santiago V, 2015, QUIM NOVA, V38, P538, DOI 10.5935/0100-4042.20150035
   Sugimoto K, 2020, J CROHNS COLITIS, V14, P1693, DOI 10.1093/ecco-jcc/jjaa097
   Sun JB, 2013, COLLOID SURFACE B, V111, P367, DOI 10.1016/j.colsurfb.2013.06.032
   Sun YP, 2016, MOL MED REP, V13, P1475, DOI 10.3892/mmr.2015.4725
   Thota RN, 2018, SCI REP-UK, V8, DOI 10.1038/s41598-018-32032-x
   Tian T, 2017, OXID MED CELL LONGEV, V2017, DOI 10.1155/2017/4535194
   Topcu-Tarladacalisir Y, 2013, J MED FOOD, V16, P296, DOI 10.1089/jmf.2012.2550
   Torres J, 2019, J CROHNS COLITIS, V13, P673, DOI 10.1093/ecco-jcc/jjz051
   Tossetta G, 2021, ANTIOXIDANTS-BASEL, V10, DOI 10.3390/antiox10010126
   Trujillo J, 2014, ARCH PHARM, V347, P873, DOI 10.1002/ardp.201400266
   Trujillo J, 2013, REDOX BIOL, V1, P448, DOI 10.1016/j.redox.2013.09.003
   Ukil A, 2003, BRIT J PHARMACOL, V139, P209, DOI 10.1038/sj.bjp.0705241
   Quaglio AEV, 2022, WORLD J GASTROENTERO, V28, P4053, DOI 10.3748/wjg.v28.i30.4053
   Venkataranganna MV, 2007, WORLD J GASTROENTERO, V13, P1103, DOI 10.3748/wjg.v13.i7.1103
   Wang YQ, 2018, IMMUNOPHARM IMMUNOT, V40, P476, DOI 10.1080/08923973.2018.1469145
   Wang ZW, 2006, CANCER-AM CANCER SOC, V106, P2503, DOI 10.1002/cncr.21904
   Wanninger S, 2015, CHEM SOC REV, V44, P4986, DOI 10.1039/c5cs00088b
   Wei C, 2021, MOL MED REP, V23, DOI 10.3892/mmr.2020.11672
   Wei HX, 2020, FRONT IMMUNOL, V11, DOI 10.3389/fimmu.2020.01315
   Wu Rongrong, 2023, J Autoimmun, V141, P103062, DOI 10.1016/j.jaut.2023.103062
   Yang JY, 2018, J CANCER PREV, V23, P18, DOI 10.15430/JCP.2018.23.1.18
   Yang KY, 2007, J CHROMATOGR B, V853, P183, DOI 10.1016/j.jchromb.2007.03.010
   Yang Z Y, 2022, Zhonghua Yu Fang Yi Xue Za Zhi, V56, P1175, DOI 10.3760/cma.j.cn112150-20211008-00936
   Yildirim H, 2016, J ENZYM INHIB MED CH, V31, P1583, DOI 10.3109/14756366.2016.1158173
   Yue WJ, 2019, TURK J GASTROENTEROL, V30, P290, DOI 10.5152/tjg.2019.18342
   Zeng ZJ, 2013, PLANTA MED, V79, P102, DOI 10.1055/s-0032-1328057
   Zhang JW, 2019, MOL IMMUNOL, V116, P29, DOI 10.1016/j.molimm.2019.09.020
   Zhang XX, 2016, BMC COMPLEM ALTERN M, V16, DOI 10.1186/s12906-016-1273-z
   Zhao HM, 2017, WORLD J GASTROENTERO, V23, P1804, DOI 10.3748/wjg.v23.i10.1804
   Zhao HM, 2016, WORLD J GASTROENTERO, V22, P5374, DOI 10.3748/wjg.v22.i23.5374
   Zhao NJ, 2018, MOL MED REP, V17, P819, DOI 10.3892/mmr.2017.7980
   Zhdanovskaya N, 2022, CANCERS, V14, DOI 10.3390/cancers14235772
   Zhong Y, 2022, NUTR METAB, V19, DOI 10.1186/s12986-022-00712-1
   Zhong YT, 2023, FRONT PHARMACOL, V14, DOI 10.3389/fphar.2023.1170637
   Zmora N, 2017, MUCOSAL IMMUNOL, V10, P865, DOI 10.1038/mi.2017.19
   Zou TD, 2021, NUTRITION, V90, DOI 10.1016/j.nut.2021.111263
NR 170
TC 0
Z9 0
U1 0
U2 0
PU TECH SCIENCE PRESS
PI HENDERSON
PA 871 CORONADO CENTER DR, SUTE 200, HENDERSON, NV 89052 USA
SN 0327-9545
EI 1667-5746
J9 BIOCELL
JI Biocell
PY 2023
VL 47
IS 11
BP 2547
EP 2566
DI 10.32604/biocell.2023.043253
PG 20
WC Biology
WE Science Citation Index Expanded (SCI-EXPANDED)
SC Life Sciences & Biomedicine - Other Topics
GA CH3D7
UT WOS:001124315100014
OA gold
DA 2024-01-22
ER

PT J
AU Gardiner, SJ
   Gearry, RB
   Burt, MJ
   Ding, SL
   Barclay, ML
AF Gardiner, Sharon J.
   Gearry, Richard B.
   Burt, Michael J.
   Ding, Steven L.
   Barclay, Murray L.
TI Severe hepatotoxicity with high 6-methylmercaptopurine nucleotide
   concentrations after thiopurine dose escalation due to low 6-thioguanine
   nucleotides
SO EUROPEAN JOURNAL OF GASTROENTEROLOGY & HEPATOLOGY
LA English
DT Article
DE azathioprine; hepatotoxicity; 6-mercaptopurine; therapeutic drug
   monitoring
ID INFLAMMATORY-BOWEL-DISEASE; INDUCED LIVER-INJURY; AZATHIOPRINE THERAPY;
   CROHNS-DISEASE; 6-MERCAPTOPURINE; MERCAPTOPURINE; METAANALYSIS;
   METABOLITES; POPULATION; DEFICIENCY
AB Azathioprine and its initial metabolite, 6-mercaptopurine (6-MP), are associated with high rates of treatment cessation due to toxicity or inadequate response. Individualization of thiopurine dose based on concentrations of the active 6-thioguanine nucleotide (6-TGN) metabolites can help improve outcomes with this class. Some individuals, however, preferentially metabolize thiopurine drugs to the potentially hepatotoxic 6-methylmercaptopurine nucleotide (6-MMPN) metabolites rather than the 6-TGNs. For these patients, escalation in thiopurine dose is not likely to increase 6-TGN concentrations sufficiently but may lead to a disproportionate increase in exposure to the 6-MMPNs. We present three cases in whom thiopurine dose escalation based on clinical status and low 6-TGN concentrations (100-262 pmol/8 x 10(8) RBC) resulted in severe hepatotoxicity (liver failure in two cases) associated with unrecognized extremely high 6-MMPN concentrations of 26000-40000 pmol/8 x 10(8) RBC. These cases illustrate a risk with thiopurine dose adjustment based on monitoring of 6-TGN metabolites without also monitoring 6-MMPN. Eur J Gastroenterol Hepatol 20:1238-1242 (C) 2008 Wolters Kluwer Health | Lippincott Williams & Wilkins.
C1 [Gearry, Richard B.] Univ Otago, Dept Med, Christchurch, New Zealand.
   [Gearry, Richard B.; Barclay, Murray L.] Christchurch Hosp, Dept Med, Christchurch, New Zealand.
   [Gardiner, Sharon J.; Barclay, Murray L.] Christchurch Hosp, Dept Clin Pharmacol, Christchurch, New Zealand.
   [Gearry, Richard B.; Burt, Michael J.; Ding, Steven L.; Barclay, Murray L.] Christchurch Hosp, Dept Gastroenterol, Christchurch, New Zealand.
C3 University of Otago; Christchurch Hospital New Zealand; Christchurch
   Hospital New Zealand; Christchurch Hospital New Zealand
RP Gearry, RB (通讯作者)，Univ Otago, Dept Med, POB 4345, Christchurch, New Zealand.
EM richard.gearry@chmeds.ac.nz
RI Gearry, Richard B/H-3959-2019; Barclay, Murray Lindsay/D-9000-2012
OI Gearry, Richard B/0000-0002-2298-5141; Barclay, Murray
   Lindsay/0000-0003-2944-8338
FU Jim and Mary Carney Charitable Trust
FX The authors acknowledge the Jim and Mary Carney Charitable Trust for
   financial Support of the primary author.
CR Bastida G, 2005, ALIMENT PHARM THER, V22, P775, DOI 10.1111/j.1365-2036.2005.02636.x
   de Boer NKH, 2005, LIVER TRANSPLANT, V11, P1300, DOI 10.1002/lt.20554
   Dubinsky MC, 2000, GASTROENTEROLOGY, V118, P705, DOI 10.1016/S0016-5085(00)70140-5
   Dubinsky MC, 2002, GASTROENTEROLOGY, V122, P904, DOI 10.1053/gast.2002.32420
   EVANS WE, 1991, J PEDIATR-US, V119, P985, DOI 10.1016/S0022-3476(05)83063-X
   Gardiner SJ, 2006, BRIT J CLIN PHARMACO, V62, P473, DOI 10.1111/j.1365-2125.2005.02474.x
   Gardiner SJ, 2005, PHARMACOGENET GENOM, V15, P365, DOI 10.1097/01213011-200505000-00013
   Gearry RB, 2004, PHARMACOEPIDEM DR S, V13, P563, DOI 10.1002/pds.926
   Gilissen LPL, 2007, DIGEST LIVER DIS, V39, P182, DOI 10.1016/j.dld.2006.05.026
   Gisbert JP, 2007, AM J GASTROENTEROL, V102, P1518, DOI 10.1111/j.1572-0241.2007.01187.x
   Goldenberg BA, 2004, AM J GASTROENTEROL, V99, P1744, DOI 10.1111/j.1572-0241.2004.30415.x
   Hindorf U, 2006, ALIMENT PHARM THER, V24, P331, DOI 10.1111/j.1365-2036.2006.02977.x
   KATZKA DA, 1986, GASTROENTEROLOGY, V90, P446, DOI 10.1016/0016-5085(86)90947-9
   Kontorinis N, 2004, AM J TRANSPLANT, V4, P1539, DOI 10.1111/j.1600-6143.2004.00543.x
   LENNARD L, 1993, ARCH DIS CHILD, V69, P577, DOI 10.1136/adc.69.5.577
   NARANJO CA, 1981, CLIN PHARMACOL THER, V30, P239, DOI 10.1038/clpt.1981.154
   Neurath MF, 2005, CLIN GASTROENTEROL H, V3, P1007, DOI 10.1016/S1542-3565(05)00697-X
   Nygaard U, 2004, CLIN PHARMACOL THER, V75, P274, DOI 10.1016/j.clpt.2003.12.-001
   Osterman MT, 2006, GASTROENTEROLOGY, V130, P1047, DOI 10.1053/j.gastro.2006.01.046
   PEARSON DC, 1995, ANN INTERN MED, V123, P132, DOI 10.7326/0003-4819-123-2-199507150-00009
   Priest VL, 2006, PHARMACOECONOMICS, V24, P767, DOI 10.2165/00019053-200624080-00004
   Reinshagen M, 2007, CLIN CHEM, V53, P1306, DOI 10.1373/clinchem.2007.086215
   Roberts RL, 2007, PHARMACOGENOMICS J, V7, P312, DOI 10.1038/sj.tpj.6500421
   Rumbo C, 2004, PEDIATR TRANSPLANT, V8, P571, DOI 10.1111/j.1399-3046.2004.00230.x
   SANDBORN W, 2006, COCHRANE DATABASE SY, V1
   Schaeffeler E, 2004, PHARMACOGENETICS, V14, P407, DOI 10.1097/01.fpc.0000114745.08559.db
   Schutz E, 1996, THER DRUG MONIT, V18, P228, DOI 10.1097/00007691-199606000-00002
   Sparrow MP, 2005, ALIMENT PHARM THER, V22, P441, DOI 10.1111/j.1365-2036.2005.02583.x
   Tiede I, 2003, J CLIN INVEST, V111, P1133, DOI 10.1172/JCI200316432
NR 29
TC 36
Z9 37
U1 0
U2 2
PU LIPPINCOTT WILLIAMS & WILKINS
PI PHILADELPHIA
PA TWO COMMERCE SQ, 2001 MARKET ST, PHILADELPHIA, PA 19103 USA
SN 0954-691X
EI 1473-5687
J9 EUR J GASTROEN HEPAT
JI Eur. J. Gastroenterol. Hepatol.
PD DEC
PY 2008
VL 20
IS 12
BP 1238
EP 1242
DI 10.1097/MEG.0b013e3282ffda37
PG 5
WC Gastroenterology & Hepatology
WE Science Citation Index Expanded (SCI-EXPANDED)
SC Gastroenterology & Hepatology
GA 377AD
UT WOS:000261223200016
PM 18989148
DA 2024-01-22
ER

PT J
AU Larsson, E
   Harris, HE
   Palmblad, K
   Månsson, B
   Saxne, T
   Klareskog, L
AF Larsson, E
   Harris, HE
   Palmblad, K
   Månsson, B
   Saxne, T
   Klareskog, L
TI CNI-1493, an inhibitor of proinflammatory cytokines, retards cartilage
   destruction in rats with collagen induced arthritis
SO ANNALS OF THE RHEUMATIC DISEASES
LA English
DT Article
ID OLIGOMERIC MATRIX PROTEIN; INCREASED SERUM-LEVELS; CROHNS-DISEASE;
   INFLAMMATION
AB Objective: To investigate if administration of CNI-1493, an inhibitor of the synthesis of proinflammatory cytokines and NO, protects against development of joint destruction in collagen induced arthritis ( CIA) in rats.
   Methods: In a placebo controlled experiment, CNI-1493 was given once daily intraperitoneally after onset of clinical arthritis in DA rats. Disease progression was studied by clinical scoring of arthritis, serial measurement of serum levels of COMP, and histological examination of joints.
   Results: Clinical signs of arthritis were significantly reduced in the CNI-1493 treated group of rats in comparison with the placebo treated group. Histological examinations of paws demonstrated a significant reduction of cartilage destruction in the CNI-1493 treated group, but marked destruction of cartilage in the placebo group. Serum levels of COMP increased in the placebo group, whereas in the CNI-1493 treated group levels were low and decreased significantly during the observation time.
   Conclusions: Treatment with CNI-1493 provides efficient protection against synovial inflammation and cartilage destruction when used therapeutically in CIA. The protective effect against cartilage destruction can be monitored by measuring serum COMP. These observations make CNI-1493 an attractive candidate for therapeutic studies in human arthritis, and COMP an attractive serum marker for monitoring joint protective effects.
C1 Karolinska Hosp, Dept Med, Rheumatol Unit, S-17176 Stockholm, Sweden.
   Karolinska Hosp, Astrid Lindgrens Childrens Hosp, Rheumatol Unit, S-17176 Stockholm, Sweden.
   Lund Univ, Dept Rheumatol, S-22100 Lund, Sweden.
   Lund Univ, Dept Cell & Mol Biol, S-22100 Lund, Sweden.
C3 Karolinska Institutet; Karolinska University Hospital; Karolinska
   Institutet; Karolinska University Hospital; Lund University; Lund
   University
RP Larsson, E (通讯作者)，Karolinska Hosp, Dept Med, Rheumatol Unit, S-17176 Stockholm, Sweden.
EM esbjorn.larsson@karolinska.se
OI Klareskog, Lars/0000-0001-9601-6186; Palmblad, Karin/0000-0003-1197-5201
CR Åkerlund K, 1999, CLIN EXP IMMUNOL, V115, P32
   Bernik TR, 2002, J EXP MED, V195, P781, DOI 10.1084/jem.20011714
   BIANCHI M, 1995, MOL MED, V1, P254, DOI 10.1007/BF03401550
   Bjork L, 1997, J INFECT DIS, V176, P1303
   Cohen PS, 1997, MOL MED, V3, P339, DOI 10.1007/BF03401812
   Feldman M, 1998, TRANSPLANT P, V30, P4126, DOI 10.1016/S0041-1345(98)01365-7
   Hommes D, 2002, GASTROENTEROLOGY, V122, P7, DOI 10.1053/gast.2002.30770
   Joosten LAB, 1999, J IMMUNOL, V163, P5049
   KLEINAU S, 1991, J AUTOIMMUN, V4, P871, DOI 10.1016/0896-8411(91)90050-M
   Larsson E, 2004, RHEUMATOLOGY, V43, P428, DOI 10.1093/rheumatology/keh073
   Larsson E, 1997, BRIT J RHEUMATOL, V36, P1258
   LARSSON P, 1990, ARTHRITIS RHEUM, V33, P693, DOI 10.1002/art.1780330512
   SMITH BD, 1975, ARCH BIOCHEM BIOPHYS, V166, P181, DOI 10.1016/0003-9861(75)90378-1
   Vingsbo-Lundberg C, 1998, ARTHRITIS RHEUM, V41, P544, DOI 10.1002/1529-0131(199803)41:3<544::AID-ART21>3.0.CO;2-#
NR 14
TC 8
Z9 9
U1 0
U2 4
PU B M J PUBLISHING GROUP
PI LONDON
PA BRITISH MED ASSOC HOUSE, TAVISTOCK SQUARE, LONDON WC1H 9JR, ENGLAND
SN 0003-4967
J9 ANN RHEUM DIS
JI Ann. Rheum. Dis.
PD MAR
PY 2005
VL 64
IS 3
BP 494
EP 496
DI 10.1136/ard.2004.021550
PG 3
WC Rheumatology
WE Science Citation Index Expanded (SCI-EXPANDED)
SC Rheumatology
GA 897CD
UT WOS:000226980700029
PM 15708902
OA Bronze, Green Submitted, Green Published
DA 2024-01-22
ER

PT J
AU Frairia, C
   Nicolosi, M
   Shapiro, J
   Kim, J
   Betts, BC
   Fernandez, HF
   Locke, FL
   Mishra, A
   Nishihori, T
   Ochoa-Bayona, JL
   Perez, L
   Pidala, J
   Anasetti, C
AF Frairia, Chiara
   Nicolosi, Maura
   Shapiro, Jamie
   Kim, Jongphil
   Betts, Brian C.
   Fernandez, Hugo F.
   Locke, Frederick L.
   Mishra, Asmita
   Nishihori, Taiga
   Ochoa-Bayona, Jose Leonel
   Perez, Lia
   Pidala, Joseph
   Anasetti, Claudio
TI Sole Upfront Therapy with Beclomethasone and Budesonide for Upper
   Gastrointestinal Acute Graft-versus-Host Disease
SO BIOLOGY OF BLOOD AND MARROW TRANSPLANTATION
LA English
DT Article
DE Upper gastrointestinal acute; GVHD; Beclomethasone; Budesonide;
   Hematopoietic stem cell transplantation
ID IBMTR SEVERITY INDEX; CROHNS-DISEASE; RISK SCORE; DIPROPIONATE;
   PREDICTS; SURVIVAL; PROPHYLAXIS; PREDNISONE; TRANSPLANT; DIAGNOSIS
AB Systemic glucocorticoids remain the standard treatment for gastrointestinal (GI) acute graft-versus-host disease (aGVHD) despite their toxicity and incomplete efficacy. Controlled trials have tested poorly absorbable steroids as adjuncts with systemic glucocorticoids, but only small case series have reported treatment with poorly absorbed beclomethasone dipropionate (BDP) and budesonide (BUD) alone. Our team has adopted the practice of administering BDP or BDP+BUD without systemic glucocorticoids as first-line therapy for isolated upper GI (UGI) aGVHD. We report results in 76 patients treated with BDP alone and in 81 patients treated with BDP+BUD, with allocation by physician choice. Almost all patients received peripheral blood stem cells (92%) from a fully HLA-matched related or unrelated donor (80%) after myeloablative conditioning (76%) for acute leukemia (49%), myelodysplastic syndrome (17%), non-Hodgkin lymphoma (14%), or another hematopoietic disorders (20%). After 28 days of treatment with BDP, 46% of the patients had a complete response (CR) and 10% had a partial response (PR); after 200 days, 61 (80%) patients were alive, 34% maintained a CR, and 3% maintained a PR, whereas 53% required additional immunosuppression (IS). After 28 days of treatment with BDP+BUD, 67% had a CR and 10% a PR; after 200 days, 74 (91%) patients were alive, 46% maintained a CR, and 2% maintained a PR, whereas 43% required additional IS. Among the entire cohort of 157 patients, 66 (42%) were treated successfully without systemic glucocorticoids. This study reports the efficacy of poorly absorbable steroids alone for patients with isolated UGI aGVHD. Prospective trials should test for the potential advantages of BDP and BUD use over systemic glucocorticoids. (c) 2020 American Society for Transplantation and Cellular Therapy. Published by Elsevier Inc.
C1 [Frairia, Chiara; Betts, Brian C.; Fernandez, Hugo F.; Locke, Frederick L.; Mishra, Asmita; Nishihori, Taiga; Ochoa-Bayona, Jose Leonel; Perez, Lia; Pidala, Joseph; Anasetti, Claudio] H Lee Moffitt Canc Ctr & Res Inst, Dept Blood & Marrow Transplant & Cellular Immunot, Tampa, FL USA.
   [Nicolosi, Maura] Univ Hosp Citta Salute & Sci, Dept Hematol, Turin, Italy.
   [Shapiro, Jamie; Betts, Brian C.] H Lee Moffitt Canc Ctr & Res Inst, Clin Pharm, Tampa, FL USA.
   [Kim, Jongphil; Betts, Brian C.] H Lee Moffitt Canc Ctr & Res Inst, Dept Biostat & Bioinformat, Tampa, FL USA.
   [Kim, Jongphil; Betts, Brian C.; Fernandez, Hugo F.; Locke, Frederick L.; Mishra, Asmita; Nishihori, Taiga; Ochoa-Bayona, Jose Leonel; Perez, Lia; Pidala, Joseph; Anasetti, Claudio] Univ S Florida, Dept Oncol Sci, Tampa, FL 33620 USA.
C3 H Lee Moffitt Cancer Center & Research Institute; A.O.U. Citta della
   Salute e della Scienza di Torino; H Lee Moffitt Cancer Center & Research
   Institute; H Lee Moffitt Cancer Center & Research Institute; State
   University System of Florida; University of South Florida
RP Frairia, C (通讯作者)，Corso Bramante 88-90, I-10126 Turin, Italy.; Anasetti, C (通讯作者)，12902 Magnolia Dr, Tampa, FL 33612 USA.
EM cfrairia@cittadellasalute.to.it; claudio.anasetti@moffitt.org
RI Kim, Jongphil/ABU-5779-2022; Nicolosi, Maura/AAZ-9622-2021
FU National Cancer Institute, National Insitutes of Health, Bethesda, MD
   [P30 CA076292]
FX This study was supported in part by grant P30 CA076292 from the National
   Cancer Institute, National Insitutes of Health, Bethesda, MD.
CR Andree H, 2008, BONE MARROW TRANSPL, V42, P541, DOI 10.1038/bmt.2008.209
   Baehr PH, 1995, TRANSPLANTATION, V60, P1231
   Bar-Meir S, 1998, GASTROENTEROLOGY, V115, P835, DOI 10.1016/S0016-5085(98)70254-9
   Bertz H, 1999, BONE MARROW TRANSPL, V24, P1185, DOI 10.1038/sj.bmt.1702055
   Caesar I, 1997, HEPATO-GASTROENTEROL, V44, P445
   Castilla C, 2006, BIOL BLOOD MARROW TR, V12, P936, DOI 10.1016/j.bbmt.2006.05.010
   Chao NJ, 2006, SEMIN HEMATOL, V43, P32, DOI 10.1053/j.seminhematol.2005.09.007
   Cutler C, 2008, CURR PHARM DESIGN, V14, P1962, DOI 10.2174/138161208785061436
   Fedorak RN, 2005, ADV DRUG DELIVER REV, V57, P303, DOI 10.1016/j.addr.2004.08.009
   Filipovich AH, 2005, BIOL BLOOD MARROW TR, V11, P945, DOI 10.1016/j.bbmt.2005.09.004
   Hockenbery DM, 2007, BLOOD, V109, P4557, DOI 10.1182/blood-2006-05-021139
   Iyer RV, 2005, BIOL BLOOD MARROW TR, V11, P587, DOI 10.1016/j.bbmt.2005.04.008
   Khaled Y, 2009, EXPERT OPIN EMERG DR, V14, P219, DOI 10.1517/14728210903018891
   MacMillan ML, 2015, BIOL BLOOD MARROW TR, V21, P761, DOI 10.1016/j.bbmt.2015.01.001
   MacMillan ML, 2012, BRIT J HAEMATOL, V157, P732, DOI 10.1111/j.1365-2141.2012.09114.x
   MacMillan ML, 2002, BIOL BLOOD MARROW TR, V8, P387, DOI 10.1053/bbmt.2002.v8.pm12171485
   Mariotti J, 2019, BONE MARROW TRANSPL, V54, P1164, DOI 10.1038/s41409-019-0453-0
   MARTIN PJ, 1990, BLOOD, V76, P1464, DOI 10.1182/blood.V76.8.1464.1464
   Martin PJ, 2004, BIOL BLOOD MARROW TR, V10, P320, DOI 10.1016/j.bbmt.2003.12.304
   Martino R, 1999, BONE MARROW TRANSPL, V24, P283, DOI 10.1038/sj.bmt.1701899
   McDonald GB, 1998, GASTROENTEROLOGY, V115, P28, DOI 10.1016/S0016-5085(98)70361-0
   McDonald GB, 2007, EXPERT OPIN INV DRUG, V16, P1709, DOI 10.1517/13543784.16.10.1709
   Miklos D, 2017, BLOOD, V130, P2243, DOI 10.1182/blood-2017-07-793786
   Miura Y, 2006, BONE MARROW TRANSPL, V38, P577, DOI 10.1038/sj.bmt.1705489
   Mussetti A, 2017, EXPERT REV HEMATOL, V10, P479, DOI 10.1080/17474086.2017.1318054
   Nikiforow S, 2018, HAEMATOLOGICA, V103, P1708, DOI 10.3324/haematol.2017.182550
   Nunes T, 2010, J CROHNS COLITIS, V4, P629, DOI 10.1016/j.crohns.2010.07.003
   Perez L, 2011, CURR OPIN HEMATOL, V18, P408, DOI 10.1097/MOH.0b013e32834b6196
   Pidala J, 2020, BLOOD, V135, P97, DOI 10.1182/blood.2019003125
   PRZEPIORKA D, 1995, BONE MARROW TRANSPL, V15, P825
   Przepiorka D, 2020, ONCOLOGIST, V25, pE328, DOI 10.1634/theoncologist.2019-0627
   Rowlings PA, 1997, BRIT J HAEMATOL, V97, P855, DOI 10.1046/j.1365-2141.1997.1112925.x
   Ruutu T, 2014, BONE MARROW TRANSPL, V49, P168, DOI 10.1038/bmt.2013.107
   SPENCER GD, 1986, TRANSPLANTATION, V42, P602, DOI 10.1097/00007890-198612000-00006
   Takashima S, 2014, INTERNAL MED, V53, P1315, DOI 10.2169/internalmedicine.53.1858
   Takatsuka H, 2003, DRUGS, V63, P1, DOI 10.2165/00003495-200363010-00001
   Tursi A, 2006, MED SCI MONITOR, V12, pPI29
   Van Lint MT, 2006, BLOOD, V107, P4177, DOI 10.1182/blood-2005-12-4851
   Wakui M, 1999, BONE MARROW TRANSPL, V23, P573, DOI 10.1038/sj.bmt.1701613
   WEISDORF DJ, 1990, BLOOD, V76, P624
NR 40
TC 2
Z9 2
U1 0
U2 1
PU ELSEVIER SCIENCE INC
PI NEW YORK
PA STE 800, 230 PARK AVE, NEW YORK, NY 10169 USA
SN 1083-8791
EI 1523-6536
J9 BIOL BLOOD MARROW TR
JI Biol. Blood Marrow Transplant.
PD JUL
PY 2020
VL 26
IS 7
BP 1303
EP 1311
DI 10.1016/j.bbmt.2020.04.023
PG 9
WC Hematology; Immunology; Transplantation
WE Science Citation Index Expanded (SCI-EXPANDED)
SC Hematology; Immunology; Transplantation
GA LY6SD
UT WOS:000540658100014
PM 32361010
OA Green Accepted, hybrid
DA 2024-01-22
ER

PT J
AU Ng, SC
   Hilmi, IN
   Blake, A
   Bhayat, F
   Adsul, S
   Khan, QR
   Wu, DC
AF Ng, Siew C.
   Hilmi, Ida Normiha
   Blake, Aimee
   Bhayat, Fatima
   Adsul, Shashi
   Khan, Qasim Rana
   Wu, Deng-Chyang
TI Low Frequency of Opportunistic Infections in Patients Receiving
   Vedolizumab in Clinical Trials and Post-Marketing Setting
SO INFLAMMATORY BOWEL DISEASES
LA English
DT Article
DE opportunistic infections; tuberculosis; vedolizumab; hepatitis
ID INFLAMMATORY-BOWEL-DISEASE; CLOSTRIDIUM-DIFFICILE INFECTION; ANTITUMOR
   NECROSIS FACTOR; PROGRESSIVE MULTIFOCAL LEUKOENCEPHALOPATHY;
   EVIDENCE-BASED CONSENSUS; ANTI-TNF TREATMENT; CROHNS-DISEASE;
   IMMUNOSUPPRESSIVE THERAPY; MAINTENANCE THERAPY; ULCERATIVE-COLITIS
AB Background: Vedolizumab (ENTYVIO) is a humanized alpha(4)beta(7) integrin antagonist approved for the treatment of inflammatory bowel disease, which selectively blocks gut-specific lymphocyte trafficking. We evaluated the risk of opportunistic infections of interest in patients treated with vedolizumab.
   Methods: We determined the frequency of opportunistic infections and tuberculosis in patients receiving vedolizumab in phase 3 clinical trials and post-marketing settings. We also evaluated adverse events reported in the post-marketing setting in patients with a history of or concurrent hepatitis B/C virus infection.
   Results: The incidence of opportunistic infections in patients receiving vedolizumab was 0.7 (GEMINI 1 and 2 clinical trials) and 1.0 (long-term safety study) per 100 patient-years, with 217 events reported in approximately 114,071 patient-years of exposure (post-marketing setting). Most opportunistic infections were nonserious and the majority of patients continued treatment with vedolizumab. Clostridium difficile was the most commonly reported infection, with an incidence rate of 0.5 per 100 patient-years (clinical trials). Tuberculosis was reported at 0.1 per 100 patient-years (clinical trials), with 7 events in the post-marketing setting. No tuberculosis-related deaths were reported in either setting. No cases of progressive multifocal leukoencephalopathy were reported. In 29 patients with a history of or concurrent hepatitis B/C infection in the post-marketing setting, no viral reactivation was observed.
   Conclusions: Clinical trials and post-marketing data showed that the rate of serious opportunistic infections in patients receiving vedolizumab was low and most patients could continue vedolizumab treatment. The frequency of tuberculosis infection was also low and no hepatitis B/C viral reactivation was reported.
C1 [Ng, Siew C.] Chinese Univ Hong Kong, Inst Digest Dis, LKS Inst Hlth Sci, Dept Med & Therapeut, Hong Kong, Hong Kong, Peoples R China.
   [Hilmi, Ida Normiha] Univ Malaya, Med Ctr, Kuala Lumpur, Malaysia.
   [Blake, Aimee] Takeda Int UK Branch, London, England.
   [Bhayat, Fatima] Takeda Pharmaceut Int Co, Cambridge, MA USA.
   [Adsul, Shashi] Takeda Pharmaceut Int AG, Zurich, Switzerland.
   [Khan, Qasim Rana] Takeda Pharmaceut Int AG Singapore, Emerging Markets Med Affairs, Singapore, Singapore.
   [Wu, Deng-Chyang] Kaohsiung Med Univ Hosp, Dept Internal Med, Div Gastroenterol, Kaohsiung, Taiwan.
C3 Chinese University of Hong Kong; Universiti Malaya; Takeda
   Pharmaceutical Company Ltd; Takeda Development Centre Europe Ltd.;
   Takeda Pharmaceutical Company Ltd; Takeda Pharmaceuticals International,
   Inc.; Takeda Pharmaceutical Company Ltd; Takeda Pharmaceuticals
   International, Inc.; Takeda Pharmaceutical Company Ltd; Takeda
   Pharmaceuticals International, Inc.; Kaohsiung Medical University;
   Kaohsiung Medical University Hospital
RP Bhayat, F (通讯作者)，40 Landsdowne St, Cambridge, MA 02139 USA.
EM fatima.bhayat@takeda.com
RI Hilmi, Ida/AAN-7129-2020; HILMI, IDA NORMIHA/HZK-4098-2023; Ng, Siew
   Chien/N-4733-2015
OI HILMI, IDA NORMIHA/0000-0001-7091-0032; Ng, Siew
   Chien/0000-0002-6850-4454; Khan, Qasim/0000-0001-5103-2844
FU Takeda Pharmaceutical Company Ltd.
FX Analytical support was provided by Kelly Williams, formerly of Takeda
   Development Center Americas, USA. The authors would like to thank
   William Palo, formerly of Takeda Development Center Americas, USA, for
   providing statistical support, analysis of data, and participating in
   initial concept/study discussions. We would also like to acknowledge the
   following employees of Takeda: Javaria Mona Khalid (Takeda International
   - UK Branch) for her work on the tuberculosis background information,
   and Baoguo Jiang (Takeda Development Center Americas, Inc.) and Gary
   Hantsbarger (Takeda Development Center Americas, Inc.) for providing
   additional statistical support. Medical writing support was provided by
   Khalid Siddiqui of Chameleon Communications International Ltd, UK (a
   Healthcare Consultancy Group Company) and was sponsored by Takeda
   Pharmaceutical Company Ltd.
CR Abitbol Y, 2016, J CROHNS COLITIS, V10, P1179, DOI 10.1093/ecco-jcc/jjw129
   Adang L, 2015, F1000 RES, V4, DOI [10.12688/f1000research.7071.1, DOI 10.12688/F1000RESEARCH.7071.1]
   Ali T, 2013, DRUG HEALTHC PATIENT, V5, P79, DOI 10.2147/DHPS.S28801
   Bernstein CN, 2015, INFLAMMATORY BOWEL D
   Biswas P, 2013, J PHARMACOL PHARMACO, V4, pS7, DOI 10.4103/0976-500X.120941
   Bonovas S, 2016, CLIN GASTROENTEROL H, V14, P1385, DOI 10.1016/j.cgh.2016.04.039
   Byun JM, 2015, J KOREAN MED SCI, V30, P173, DOI 10.3346/jkms.2015.30.2.173
   Carpio D, 2016, J CROHNS COLITIS, V10, P1186, DOI 10.1093/ecco-jcc/jjw022
   Colombel JF, 2017, GUT, V66, P839, DOI 10.1136/gutjnl-2015-311079
   Feagan BG, 2013, NEW ENGL J MED, V369, P699, DOI 10.1056/NEJMoa1215734
   Fedyk ER, 2012, INFLAMM BOWEL DIS, V18, P2107, DOI 10.1002/ibd.22940
   Ford AC, 2013, AM J GASTROENTEROL, V108, P1268, DOI 10.1038/ajg.2013.138
   Gomollon F, 2017, J CROHNS COLITIS, V11, P3, DOI 10.1093/ecco-jcc/jjw168
   Goodhand JR, 2011, ALIMENT PHARM THER, V33, P428, DOI 10.1111/j.1365-2036.2010.04548.x
   Hughes M, 2016, INFLAMM BOWEL DIS, V22, P853, DOI 10.1097/MIB.0000000000000696
   Jauregui-Amezaga A, 2013, J CROHNS COLITIS, V7, P208, DOI 10.1016/j.crohns.2012.05.012
   Khanna S, 2017, MICROBIOME, V5, DOI 10.1186/s40168-017-0269-3
   Khanna S, 2012, NAT REV GASTRO HEPAT, V9, P307, DOI 10.1038/nrgastro.2012.87
   Kornbluth A, 2010, AM J GASTROENTEROL, V105, P501, DOI 10.1038/ajg.2009.727
   Lichtenstein GR, 2009, AM J GASTROENTEROL, V104, P465, DOI 10.1038/ajg.2008.168
   Loftus EV, 2017, J CROHNS COLITIS, V11, P400, DOI 10.1093/ecco-jcc/jjw177
   Loras C, 2010, GUT, V59, P1340, DOI 10.1136/gut.2010.208413
   Mahadevan U, 2017, ALIMENT PHARM THER, V45, P941, DOI 10.1111/apt.13960
   Major EO, 2010, ANNU REV MED, V61, P35, DOI 10.1146/annurev.med.080708.082655
   McAuliffe ME, 2015, CURR MED RES OPIN, V31, P1655, DOI 10.1185/03007995.2015.1065242
   Milch C, 2013, J NEUROIMMUNOL, V264, P123, DOI 10.1016/j.jneuroim.2013.08.011
   Morisco F, 2013, J VIRAL HEPATITIS, V20, P200, DOI 10.1111/j.1365-2893.2012.01643.x
   Mowat C, 2011, GUT, V60, P571, DOI 10.1136/gut.2010.224154
   Nguyen GC, 2008, AM J GASTROENTEROL, V103, P1443, DOI 10.1111/j.1572-0241.2007.01780.x
   Parikh A, 2013, INFLAMM BOWEL DIS, V19, P1691, DOI 10.1097/MIB.0b013e318281f538
   Rahier JF, 2014, J CROHNS COLITIS, V8, P443, DOI 10.1016/j.crohns.2013.12.013
   Riestra S, 2016, REV ESP ENFERM DIG, V108, P541, DOI 10.17235/reed.2016.4440/2016
   Sandborn WJ, 2013, NEW ENGL J MED, V369, P711, DOI 10.1056/NEJMoa1215739
   Sands BE, 2014, GASTROENTEROLOGY, V147, P618, DOI 10.1053/j.gastro.2014.05.008
   Sharrar RG, 2013, THER ADV DRUG SAF, V4, P211, DOI 10.1177/2042098613490780
   Soler D, 2009, J PHARMACOL EXP THER, V330, P864, DOI 10.1124/jpet.109.153973
   Sorensen PS, 2012, MULT SCLER J, V18, P143, DOI 10.1177/1352458511435105
   Takeda Pharma A/S, 2014, ENTYVIO SUMM PROD CH
   Temel T, 2015, INT J RHEUM DIS, V18, P40, DOI 10.1111/1756-185X.12467
   Toruner M, 2008, GASTROENTEROLOGY, V134, P929, DOI 10.1053/j.gastro.2008.01.012
   US Food and Drug Administration, 2016, INV NEW DRUG APPL 21
   Vermeire S, 2017, J CROHNS COLITIS, V11, P412, DOI 10.1093/ecco-jcc/jjw176
   WHO, 2016, GLOB TUB REP
   Wong SH, 2016, THORAX, V71, P64, DOI 10.1136/thoraxjnl-2015-207811
NR 44
TC 52
Z9 55
U1 0
U2 5
PU OXFORD UNIV PRESS INC
PI CARY
PA JOURNALS DEPT, 2001 EVANS RD, CARY, NC 27513 USA
SN 1078-0998
EI 1536-4844
J9 INFLAMM BOWEL DIS
JI Inflamm. Bowel Dis.
PD NOV
PY 2018
VL 24
IS 11
BP 2431
EP 2441
DI 10.1093/ibd/izy153
PG 11
WC Gastroenterology & Hepatology
WE Science Citation Index Expanded (SCI-EXPANDED)
SC Gastroenterology & Hepatology
GA GZ2FA
UT WOS:000449192800018
PM 30312414
OA hybrid, Green Published
DA 2024-01-22
ER

PT J
AU Yousef, M
   Pichyangkura, R
   Soodvilai, S
   Chatsudthipong, V
   Muanprasat, C
AF Yousef, Mohammad
   Pichyangkura, Rath
   Soodvilai, Sunhapas
   Chatsudthipong, Varanuj
   Muanprasat, Chatchai
TI Chitosan oligosaccharide as potential therapy of inflammatory bowel
   disease: Therapeutic efficacy and possible mechanisms of action
SO PHARMACOLOGICAL RESEARCH
LA English
DT Article
DE Inflammatory bowel disease; Intestinal epithelial cell; Chitosan
   oligosaccharide; NF-kappa B; Apoptosis
ID INTESTINAL EPITHELIAL-CELLS; SODIUM-INDUCED COLITIS; NF-KAPPA-B;
   CROHNS-DISEASE; SIGNALING PATHWAY; OXIDATIVE STRESS; DOWN-REGULATION;
   IN-VIVO; APOPTOSIS; MICE
AB Inflammatory bowel disease (IBD) results from intestinal epithelial barrier defect and dysregulated mucosal immune response. This study aimed to evaluate the therapeutic potential of chitosan oligosaccharide (COS), a biodegradation product of dietary fiber chitosan, in the treatment of IBD and to elucidate its possible mechanisms of action. Oral administration of COS protected against mortality and intestinal inflammation in a mouse model of acute colitis induced by 5% dextran sulfate sodium (DSS). The most effective dose range of COS was 10-20 mg/kg/day. In addition, nuclear factor kappa B (NF-kappa B) activation, and levels of tumor necrosis factor-alpha (TNF-alpha) and interleukin-6 (IL-6) in colonic tissues were suppressed in mice receiving COS. Similar protective effect of COS against mortality and intestinal inflammation was observed in another mouse model of acute colitis induced by rectal instillation of 4% acetic acid. Importantly, COS administration after colitis induction was effective in ameliorating intestinal inflammation in both acute colitis models induced by 5% DSS and chronic colitis models induced by cycles of 2.5% DSS. In human colonic epithelial cells (T84 cells), COS treatment prevented NF-kappa B activation, production of TNF-alpha and IL-6, and loss of epithelial barrier integrity under both lipopolysaccharide (LPS) and TNF-alpha-stimulated conditions. Furthermore, binding of LPS to T84 cells, and TNF-alpha and oxidative stress-induced apoptosis of T84 cells were prevented by treatment with COS. These results suggest that COS may be effective in the treatment of IBD through inhibition of NF-kappa B signaling and apoptosis of intestinal epithelial cells. (C) 2012 Elsevier Ltd. All rights reserved.
C1 [Yousef, Mohammad; Soodvilai, Sunhapas; Chatsudthipong, Varanuj; Muanprasat, Chatchai] Mahidol Univ, Fac Sci, Dept Physiol, Bangkok 10400, Thailand.
   [Soodvilai, Sunhapas; Chatsudthipong, Varanuj; Muanprasat, Chatchai] Mahidol Univ, Fac Sci, Res Ctr Transport Prot Med Innovat, Bangkok 10400, Thailand.
   [Pichyangkura, Rath] Chulalongkorn Univ, Fac Sci, Dept Biochem, Bangkok, Thailand.
C3 Mahidol University; Mahidol University; Chulalongkorn University
RP Muanprasat, C (通讯作者)，Mahidol Univ, Fac Sci, Dept Physiol, Rama 6 Rd, Bangkok 10400, Thailand.
EM scchatchai@mahidol.ac.th
OI Pichyangkura, Rath/0000-0003-2451-5941
FU Thailand Research Fund (TRF); Office of the Higher Education Commission;
   Mahidol University [MRG5380125]; Faculty of Science Mahidol University;
   Mahidol University under the National Research Universities Initiative
FX We thank Professor Nateetip Krishnamra for critical reading of the
   manuscript. This work was supported by the Thailand Research Fund (TRF),
   the Office of the Higher Education Commission, Mahidol University
   (through grant MRG5380125 to CM), Mahidol University research grant (to
   CM), Faculty of Science Mahidol University and the Office of the Higher
   Education Commission and Mahidol University under the National Research
   Universities Initiative (to CM).
CR Accomazzo MR, 2002, EUR J PHARMACOL, V454, P107, DOI 10.1016/S0014-2999(02)02486-X
   Artis D, 2008, NAT REV IMMUNOL, V8, P411, DOI 10.1038/nri2316
   Atreya I, 2008, J INTERN MED, V263, P591, DOI 10.1111/j.1365-2796.2008.01953.x
   Atreya R, 2000, NAT MED, V6, P583, DOI 10.1038/75068
   Cario E, 2008, CURR OPIN GASTROEN, V24, P725, DOI 10.1097/MOG.0b013e32830c4341
   Cho JH, 2008, NAT REV IMMUNOL, V8, P458, DOI 10.1038/nri2340
   Choi EY, 2004, J IMMUNOL, V172, P7069, DOI 10.4049/jimmunol.172.11.7069
   Dong HP, 2008, NAT PROTOC, V3, P955, DOI 10.1038/nprot.2008.77
   Fernandes JC, 2010, MAR DRUGS, V8, P1763, DOI 10.3390/md8061763
   Itoh H, 2004, GASTROENTEROLOGY, V127, P1423, DOI 10.1053/j.gastro.2004.08.027
   Jurjus Abdo R., 2004, Journal of Pharmacological and Toxicological Methods, V50, P81, DOI 10.1016/j.vascn.2003.12.002
   Kaser A, 2010, ANNU REV IMMUNOL, V28, P573, DOI 10.1146/annurev-immunol-030409-101225
   Klapproth JMA, 2010, INFLAMM BOWEL DIS, V16, P2173, DOI 10.1002/ibd.21332
   Kretzmann NA, 2008, INFLAMM BOWEL DIS, V14, P1504, DOI 10.1002/ibd.20543
   Lee SH, 2009, BIOORG MED CHEM LETT, V19, P6655, DOI 10.1016/j.bmcl.2009.10.007
   LOWRY OH, 1951, J BIOL CHEM, V193, P265
   Maiuri L, 2010, GUT, V59, P311, DOI 10.1136/gut.2009.183608
   Maloy KJ, 2011, NATURE, V474, P298, DOI 10.1038/nature10208
   McKenzie SJ, 1996, J CLIN INVEST, V98, P136, DOI 10.1172/JCI118757
   Mizoguchi E, 2002, GASTROENTEROLOGY, V122, P134, DOI 10.1053/gast.2002.30347
   Monteleone I, 2002, GUT, V50, P60
   Onizawa M, 2009, AM J PHYSIOL-GASTR L, V296, pG850, DOI 10.1152/ajpgi.00071.2008
   Pan XD, 2009, J ZHEJIANG UNIV-SC B, V10, P258, DOI 10.1631/jzus.B0820261
   Pangestuti R, 2011, INT J BIOL MACROMOL, V49, P599, DOI 10.1016/j.ijbiomac.2011.06.014
   Poritz LS, 2007, J SURG RES, V140, P12, DOI 10.1016/j.jss.2006.07.050
   Qiao Y, 2011, INT IMMUNOPHARMACOL, V11, P121, DOI 10.1016/j.intimp.2010.10.016
   Roulis M, 2011, P NATL ACAD SCI USA, V108, P5396, DOI 10.1073/pnas.1007811108
   Sartor RB, 2006, NAT CLIN PRACT GASTR, V3, P390, DOI 10.1038/ncpgasthep0528
   Sorbotten A, 2005, FEBS J, V272, P538, DOI 10.1111/j.1742-4658.2004.04495.x
   Strober W, 2007, J CLIN INVEST, V117, P514, DOI 10.1172/JCI30587
   Suenaert P, 2002, AM J GASTROENTEROL, V97, P2000
   Tak PP, 2001, J CLIN INVEST, V107, P7, DOI 10.1172/JCI11830
   Winkler J, 2007, DIGEST DIS SCI, V52, P52, DOI 10.1007/s10620-006-9224-z
   Wirtz S, 2007, NAT PROTOC, V2, P541, DOI 10.1038/nprot.2007.41
   Yomogida S, 2008, INT J MOL MED, V22, P317, DOI 10.3892/ijmm_00000025
   Yoon HJ, 2007, BIOCHEM BIOPH RES CO, V358, P954, DOI 10.1016/j.bbrc.2007.05.042
   Zeissig S, 2004, GUT, V53, P1295, DOI 10.1136/gut.2003.036632
   ZHU YS, 1989, J PHARMACOL EXP THER, V249, P78
NR 38
TC 127
Z9 138
U1 4
U2 82
PU ACADEMIC PRESS LTD- ELSEVIER SCIENCE LTD
PI LONDON
PA 24-28 OVAL RD, LONDON NW1 7DX, ENGLAND
SN 1043-6618
J9 PHARMACOL RES
JI Pharmacol. Res.
PD JUL
PY 2012
VL 66
IS 1
BP 66
EP 79
DI 10.1016/j.phrs.2012.03.013
PG 14
WC Pharmacology & Pharmacy
WE Science Citation Index Expanded (SCI-EXPANDED)
SC Pharmacology & Pharmacy
GA 949IJ
UT WOS:000304569600008
PM 22475725
DA 2024-01-22
ER

PT J
AU Del Hoyo, J
   Nos, P
   Faubel, R
   Muñoz, D
   Domínguez, D
   Bastida, G
   Valdivieso, B
   Correcher, M
   Aguas, M
AF Del Hoyo, Javier
   Nos, Pilar
   Faubel, Raquel
   Munoz, Diana
   Dominguez, David
   Bastida, Guillermo
   Valdivieso, Bernardo
   Correcher, Marisa
   Aguas, Mariam
TI A Web-Based Telemanagement System for Improving Disease Activity and
   Quality of Life in Patients With Complex Inflammatory Bowel Disease:
   Pilot Randomized Controlled Trial
SO JOURNAL OF MEDICAL INTERNET RESEARCH
LA English
DT Article
DE Crohn disease; e-health; inflammatory bowel disease; information and
   communication technology; telemedicine; ulcerative colitis
ID ULCERATIVE-COLITIS; MANAGED EHEALTH; TELEMEDICINE; CHILDREN; ADULTS;
   INDEX; QUESTIONNAIRE; ADOLESCENTS; MEDICATION; SCORE
AB Background: The reported efficacy of telemedicine in patients with inflammatory bowel disease (IBD) is inconsistent among studies, and data for complex IBD are lacking.
   Objective: We aimed to evaluate the impact of remote monitoring using a Web system-Telemonitorizacion de la Enfermedad de Crohn y Colitis Ulcerosa or Telemonitoring of Crohn's Disease and Ulcerative Colitis (TECCU)-as compared to standard care and telephone care on health outcomes and health care in patients with complex IBD.
   Methods: We performed a 3-arm randomized controlled trial. Adult patients with IBD who received immunosuppressants and biological agents were recruited from the IBD Unit of a tertiary university hospital. The patients were randomized into groups to receive remote monitoring (G_TECCU), nurse-assisted telephone care (G_NT), or standard care with in-person visits (G_control). All patients completed the study visits at baseline and at 12 and 24 weeks in addition to each type of intervention. The primary outcome was the percentage of patients in remission at 24 weeks. Secondary health outcomes were quality of life, medication adherence, adverse effects, satisfaction, and social activities. Data on the number of outpatient visits and telephone calls, emergency visits, hospitalizations, IBD-related surgeries, and corticosteroid courses were also collected.
   Results: A total of 63 patients were selected (21 patients in each group). During the study, 90.5% (19/21) of patients in G_control, 95.2% (20/21) in G_NT, and 85.7% (18/21) in G_TECCU were compliant to the intervention. After 24 weeks, the percentage of patients in remission was higher in G_TECCU (17/21, 81%) than in G_NT (14/21, 66.7%) and G_control (15/21, 71.4%). A higher improvement in disease activity was observed in G_TECCU than in G_control in terms of the Harvey-Bradshaw/Mayo (odds ratio=0.12, 95% CI=0.003-2.162, P=.19) and Harvey-Bradshaw/Walmsley (odds ratio=0.11, 95% CI=0.004-1.55, P=.13) indexes. Improvement in disease activity was associated with a larger reduction in fecal calprotectin values in G_TECCU compared to G_control (estimated intervention effect: odds ratio=-0.90; 95% CI=-1.96 to 0.16, P=.11). All completers adhered to treatment in G_TECCU. In addition, the quality of life, social activities, and satisfaction improved in all 3 groups. Although the number of outpatient visits and telephone calls was lower in G_TECCU than in G_NT and G_control, the safety profile was similar in all 3 groups.
   Conclusions: This pilot clinical trial suggests that the TECCU Web-based system is a safe strategy for improving health outcomes in patients with complex IBD and reducing the use of health care resources.
C1 [Del Hoyo, Javier; Nos, Pilar; Munoz, Diana; Bastida, Guillermo; Aguas, Mariam] La Fe Univ & Polytech Hosp, Gastroenterol Dept, Valencia, Spain.
   [Nos, Pilar; Bastida, Guillermo; Aguas, Mariam] CIBEREHD, Networked Biomed Res Ctr Hepat & Digest Dis, Valencia, Spain.
   [Nos, Pilar; Bastida, Guillermo; Aguas, Mariam] Hlth Res Inst La Fe, Valencia, Spain.
   [Faubel, Raquel] Univ Valencia, Physiotherapy Dept, Valencia, Spain.
   [Faubel, Raquel; Valdivieso, Bernardo] Univ Politecn Valencia, ERPSS IIS La Fe, Joint Res Unit Biomed Engn, Valencia, Spain.
   [Dominguez, David] Connected Hlth Serv, Valencia, Spain.
   [Valdivieso, Bernardo] La Fe Univ & Polytech Hosp, Home Care & Telemed Dept, Valencia, Spain.
   [Valdivieso, Bernardo] Red Invest Serv Salud Enfermedades Cron REDISSEC, Madrid, Spain.
   [Correcher, Marisa] La Fe Univ & Polytech Hosp, Syst Dept, Valencia, Spain.
C3 CIBER - Centro de Investigacion Biomedica en Red; CIBEREHD; Hospital
   Universitari i Politecnic La Fe; Instituto de Investigacion Sanitaria La
   Fe (IIS La Fe); University of Valencia; Universitat Politecnica de
   Valencia
RP Aguas, M (通讯作者)，La Fe Univ & Polytech Hosp, Gastroenterol Dept, Valencia, Spain.; Aguas, M (通讯作者)，CIBEREHD, Networked Biomed Res Ctr Hepat & Digest Dis, Valencia, Spain.; Aguas, M (通讯作者)，Hlth Res Inst La Fe, Valencia, Spain.
EM m.aguas.peris@gmail.com
RI Martinez, Bernardo Valdivieso/AAB-2922-2019; Faubel, Raquel/U-1852-2017;
   Nos, Pilar/JVZ-0054-2024
OI Faubel, Raquel/0000-0002-8716-8003; Bastida,
   Guillermo/0000-0001-7544-451X; Munoz, Diana/0000-0003-0723-7927;
   Valdivieso, Bernardo/0000-0003-3344-2369; Del Hoyo,
   Javier/0000-0003-3603-5793
FU Instituto de Salud Carlos III-Fondo de Investigaciones Sanitarias [FIS
   PI12/00277]; FEDER (Fondo Europeo de Desarrollo Regional)
FX This study was supported by grants from the Instituto de Salud Carlos
   III-Fondo de Investigaciones Sanitarias (FIS PI12/00277) and cofunded by
   FEDER (Fondo Europeo de Desarrollo Regional).
CR Aguas M, 2018, JMIR RES PROTOC, V7, DOI 10.2196/resprot.9639
   Aguas M, 2017, GASTROENT HEPAT-BARC, V40, P641, DOI 10.1016/j.gastrohep.2017.07.001
   Alcalá MJ, 2004, INFLAMM BOWEL DIS, V10, P383, DOI 10.1097/00054725-200407000-00009
   [Anonymous], 2019, R: A language for environment for statistical computing
   Badia X, 2001, MED DECIS MAKING, V21, P7, DOI 10.1177/0272989X0102100102
   Badia X, 1999, MED CLIN-BARCELONA, V112, P79
   Bartoli L, 2009, TELEMED J E-HEALTH, V15, P877, DOI 10.1089/tmj.2009.0044
   Carlsen K, 2017, INFLAMM BOWEL DIS, V23, P1473, DOI 10.1097/MIB.0000000000001170
   Carlsen K, 2017, INFLAMM BOWEL DIS, V23, P357, DOI 10.1097/MIB.0000000000001026
   Jorda FC, 2012, REV ESP ENFERM DIG, V104, P16, DOI 10.4321/s1130-01082012000100004
   Casey M, 2013, EUR J GEN PRACT, V19, P52, DOI 10.3109/13814788.2012.761440
   Clarke M, 2011, J TELEMED TELECARE, V17, P7, DOI 10.1258/jtt.2010.100113
   Cross RK, 2015, CONTEMP CLIN TRIALS, V42, P132, DOI 10.1016/j.cct.2015.03.006
   Cross RK, 2012, INFLAMM BOWEL DIS, V18, P1018, DOI 10.1002/ibd.21795
   Cross RK, 2009, DIGEST DIS SCI, V54, P2463, DOI 10.1007/s10620-008-0640-0
   Cross RK, 2006, J CLIN GASTROENTEROL, V40, P200, DOI 10.1097/00004836-200603000-00006
   D'Haens G, 2007, GASTROENTEROLOGY, V132, P763, DOI 10.1053/j.gastro.2006.12.038
   de Jong MJ, 2017, LANCET, V390, P959, DOI 10.1016/S0140-6736(17)31327-2
   Dignass A, 2012, J CROHNS COLITIS, V6, P965, DOI 10.1016/j.crohns.2012.09.003
   Elkjaer M, 2010, GUT, V59, P1652, DOI 10.1136/gut.2010.220160
   Gomollon Fernando, 2013, Gastroenterol Hepatol, V36, pe1
   HARVEY RF, 1980, LANCET, V1, P514
   Heida A, 2018, J CROHNS COLITIS, V12, P432, DOI 10.1093/ecco-jcc/jjx169
   Helsel BC, 2018, DIGEST DIS SCI, V63, P1392, DOI 10.1007/s10620-018-5054-z
   Higgins PDR, 2005, AM J GASTROENTEROL, V100, P355, DOI 10.1111/j.1572-0241.2005.40641.x
   Hoivik ML, 2012, INFLAMM BOWEL DIS, V18, P1540, DOI 10.1002/ibd.21863
   Hoivik ML, 2013, GUT, V62, P368, DOI 10.1136/gutjnl-2012-302311
   Jackson CA, 2010, AM J GASTROENTEROL, V105, P525, DOI 10.1038/ajg.2009.685
   Kappelman MD, 2011, INFLAMM BOWEL DIS, V17, P62, DOI 10.1002/ibd.21371
   Krier Michael, 2011, Am J Gastroenterol, V106, P2063, DOI 10.1038/ajg.2011.329
   Larsen D L, 1979, Eval Program Plann, V2, P197, DOI 10.1016/0149-7189(79)90094-6
   Lewis JD, 2008, INFLAMM BOWEL DIS, V14, P1660, DOI 10.1002/ibd.20520
   Lin JF, 2014, INFLAMM BOWEL DIS, V20, P1407, DOI 10.1097/MIB.0000000000000057
   Marín-Jiménez I, 2016, AM J GASTROENTEROL, V111, P261, DOI 10.1038/ajg.2015.403
   MORISKY DE, 1986, MED CARE, V24, P67, DOI 10.1097/00005650-198601000-00007
   Pedersen N, 2012, ALIMENT PHARM THER, V36, P840, DOI 10.1111/apt.12043
   Pedersen N, 2014, INFLAMM BOWEL DIS, V20, P2276, DOI 10.1097/MIB.0000000000000199
   Peris MA, 2015, INFLAMM BOWEL DIS, V21, P392, DOI 10.1097/MIB.0000000000000241
   Robinson A, 2001, LANCET, V358, P976, DOI 10.1016/S0140-6736(01)06105-0
   Van Assche G, 2010, J CROHNS COLITIS, V4, P7, DOI 10.1016/j.crohns.2009.12.003
   van Deen WK, 2014, INFLAMM BOWEL DIS, V20, P1747, DOI 10.1097/MIB.0000000000000139
   Vergara M, 2011, VALUE HEALTH, V14, P859, DOI 10.1016/j.jval.2011.02.1179
   Walmsley RS, 1998, GUT, V43, P29, DOI 10.1136/gut.43.1.29
   Weinstock RS, 2011, DIABETES CARE, V34, P274, DOI 10.2337/dc10-1346
   Zittan E, 2017, J CROHNS COLITIS, V11, P543, DOI 10.1093/ecco-jcc/jjw200
NR 45
TC 41
Z9 42
U1 1
U2 11
PU JMIR PUBLICATIONS, INC
PI TORONTO
PA 130 QUEENS QUAY East, Unit 1100, TORONTO, ON M5A 0P6, CANADA
SN 1438-8871
J9 J MED INTERNET RES
JI J. Med. Internet Res.
PD NOV 27
PY 2018
VL 20
IS 11
AR e11602
DI 10.2196/11602
PG 17
WC Health Care Sciences & Services; Medical Informatics
WE Science Citation Index Expanded (SCI-EXPANDED)
SC Health Care Sciences & Services; Medical Informatics
GA HC4ME
UT WOS:000451776900001
PM 30482739
OA Green Submitted, Green Published, gold
DA 2024-01-22
ER

PT J
AU Kawashima, R
   Fujimaki, M
   Ikenoue, Y
   Danjo, K
   Koizumi, W
   Ichikawa, T
AF Kawashima, Rei
   Fujimaki, Mio
   Ikenoue, Yuka
   Danjo, Keiko
   Koizumi, Wasaburo
   Ichikawa, Takafumi
TI Influence of an elemental diet on 5-fluorouracil-induced morphological
   changes in the mouse salivary gland and colon
SO SUPPORTIVE CARE IN CANCER
LA English
DT Article
DE Elemental diet (ED); 5-FU; Colonic goblet cell; Salivary gland
ID INDUCED GASTRIC DAMAGE; ACTIVE CROHNS-DISEASE; GASTROINTESTINAL
   MUCOSITIS; MONOCLONAL-ANTIBODIES; CARBOHYDRATE MOIETY; CYTOKINE
   PRODUCTION; ENTERAL NUTRITION; CANCER-THERAPY; MUCUS BARRIER; RAT
AB Purpose The elemental diet (ED) Elental (R) reportedly reduces adverse reactions to chemotherapy in digestive system cancer patients; however, the mechanism is unclear. Therefore, we verified the protective effect of ED against gastrointestinal disorders induced by the antineoplastic drug 5-fluorouracil (5-FU).
   Methods After 5 days of tail vein injections of 40 mg/kg/day 5-FU in female BALB/c mice, the mice were given oral ED (ED group) or dextrin with the same number of calories (control group). We measured the weight of salivary glands and the PAS-positive area of colonic mucosa and verified the antitumor effect in tumor-bearing mice given 5-FU and ED.
   Results Although body weight decreased after 5-FU treatment, ED group mice weighed more than control group mice. Additionally, although control mice developed diarrhea after 5-FU treatment, the ED group showed only loose stools. The control group saliva volume was approximately one sixth of the vehicle group volume after 5-FU treatment; this was improved to approximately half in the ED group. The area ratio of PAS-positive cells in the colonic mucosa was reduced by 5-FU treatment, with the ratio being higher in the ED group than that in the control group. Similar tumor growth suppression was observed in the 5-FU and ED groups.
   Conclusions ED alleviated adverse reactions to 5-FU without affecting antitumor activity. Protection against 5-FU-induced weight loss was potentially due to both improved nutritional support with combined ingredients and prevention of diarrhea that is associated with reduced colonic goblet cells and decreased saliva production from reduced salivary gland contraction.
C1 [Kawashima, Rei; Ichikawa, Takafumi] Kitasato Univ, Grad Sch Med Sci, Dept Biochem Regulat, Minami Ku, 1-15-1 Kitasato, Sagamahara, Kanagawa 2520373, Japan.
   [Kawashima, Rei] Natl Ctr Global Hlth & Med, Dept Gastroenterol, Res Inst, Shinjuku Ku, 1-21-1 Toyama, Tokyo 1628655, Japan.
   [Fujimaki, Mio; Ikenoue, Yuka; Danjo, Keiko] Ajinomoto Co Inc, Reseach Inst, Pharmaceut Res Labs, Kawasaki Ku, Suzuki Cho, Kawasaki, Kanagawa 2108681, Japan.
   [Koizumi, Wasaburo] Kitasato Univ, Sch Med, Dept Gastroenterol, Minami Ku, 1-15-1 Kitasato, Sagamahara, Kanagawa 2520373, Japan.
C3 Kitasato University; National Center for Global Health & Medicine -
   Japan; Ajinomoto Co Inc; Kitasato University
RP Ichikawa, T (通讯作者)，Kitasato Univ, Grad Sch Med Sci, Dept Biochem Regulat, Minami Ku, 1-15-1 Kitasato, Sagamahara, Kanagawa 2520373, Japan.
EM t.ichika@kitasato-u.ac.jp
FU School of Allied Health Sciences, Kitasato University; Grants-in-Aid for
   Scientific Research [25461026] Funding Source: KAKEN
FX The authors express our sincere appreciation to S. Sugawara for the
   technical assistance. This study was supported by a grant from the
   School of Allied Health Sciences, Kitasato University.
CR Andou A, 2009, GASTROENTEROLOGY, V136, P564, DOI 10.1053/j.gastro.2008.09.062
   AZUUMI Y, 1980, GUT, V21, P533, DOI 10.1136/gut.21.6.533
   Dumbrigue HB, 2000, ORAL SURG ORAL MED O, V89, P710, DOI 10.1067/moe.2000.106343
   Elting LS, 2003, CANCER, V98, P1531, DOI 10.1002/cncr.11671
   Fukui Tadahisa, 2011, Gan To Kagaku Ryoho, V38, P2597
   Harrison T, 1998, Spec Care Dentist, V18, P109, DOI 10.1111/j.1754-4505.1998.tb00914.x
   Homan M, 2005, NAT CLIN PRACT GASTR, V2, P572, DOI 10.1038/ncpgasthep0338
   Ikezawa T, 2002, BIOMED RES-TOKYO, V23, P63, DOI 10.2220/biomedres.23.63
   Ikezawa T, 2005, BIOMED RES-TOKYO, V26, P147, DOI 10.2220/biomedres.26.147
   Imamura TK, 2012, CLIN EXP PHARMACOL P, V39, P1038, DOI 10.1111/1440-1681.12023
   Ishihara K, 1996, GLYCOCONJUGATE J, V13, P857, DOI 10.1007/BF00702350
   Iwai T, 2009, J GASTROENTEROL, V44, P277, DOI 10.1007/s00535-009-0007-0
   Jensen SB, 2003, SUPPORT CARE CANCER, V11, P207, DOI 10.1007/s00520-002-0407-7
   Johnson T, 2006, GUT, V55, P356, DOI 10.1136/gut.2004.062554
   Kajiura T, 2009, DIGEST DIS SCI, V54, P1892, DOI 10.1007/s10620-008-0574-6
   Kawaguchi T, 2015, J GASTROENTEROL
   KOJIMA Y, 1992, SCAND J GASTROENTERO, V27, P764, DOI 10.3109/00365529209011180
   Lochs H, 2006, CLIN NUTR, V25, P260, DOI 10.1016/j.clnu.2006.01.007
   McCarthy GM, 1998, ORAL ONCOL, V34, P484, DOI 10.1016/S1368-8375(98)00068-2
   Ogata Yutaka, 2012, Gan To Kagaku Ryoho, V39, P583
   Saegusa Y, 2008, SCAND J GASTROENTERO, V43, P531, DOI 10.1080/00365520701811693
   Saegusa Y, 2008, SCAND J GASTROENTERO, V43, P59, DOI 10.1080/00365520701579662
   SLAVIN RE, 1978, CANCER, V42, P1747, DOI 10.1002/1097-0142(197810)42:4<1747::AID-CNCR2820420413>3.0.CO;2-T
   Tsubokawa D, 2007, FEBS J, V274, P1833, DOI 10.1111/j.1742-4658.2007.05731.x
   Yamamoto H, 2013, BIOMED RES INT, V2013, DOI 10.1155/2013/276186
   Yamamoto T, 2005, INFLAMM BOWEL DIS, V11, P580, DOI 10.1097/01.MIB.0000161307.58327.96
NR 26
TC 10
Z9 12
U1 0
U2 10
PU SPRINGER
PI NEW YORK
PA 233 SPRING ST, NEW YORK, NY 10013 USA
SN 0941-4355
EI 1433-7339
J9 SUPPORT CARE CANCER
JI Support. Care Cancer
PD APR
PY 2016
VL 24
IS 4
BP 1609
EP 1616
DI 10.1007/s00520-015-2947-7
PG 8
WC Oncology; Health Care Sciences & Services; Rehabilitation
WE Science Citation Index Expanded (SCI-EXPANDED)
SC Oncology; Health Care Sciences & Services; Rehabilitation
GA DI0BE
UT WOS:000373159000020
PM 26399405
DA 2024-01-22
ER

PT J
AU Lutz, C
   Mozaffari, M
   Tosevski, V
   Caj, M
   Cippà, P
   McRae, BL
   Graff, CL
   Rogler, G
   Fried, M
   Hausmann, M
AF Lutz, C.
   Mozaffari, M.
   Tosevski, V.
   Caj, M.
   Cippa, P.
   McRae, B. L.
   Graff, C. L.
   Rogler, G.
   Fried, M.
   Hausmann, M.
TI Increased lymphocyte apoptosis in mouse models of colitis upon ABT-737
   treatment is dependent upon BIM expression
SO CLINICAL AND EXPERIMENTAL IMMUNOLOGY
LA English
DT Article
DE ABT-737; apoptosis; BCL-2; BIM; IBD; mucosal T cell turnover
ID SYSTEMIC-LUPUS-ERYTHEMATOSUS; INFLAMMATORY-BOWEL-DISEASE;
   CROHNS-DISEASE; T-CELL; IN-VIVO; LAMINA PROPRIA; MICE; RESISTANCE;
   SURVIVAL; AZATHIOPRINE
AB Exaggerated activation of lymphocytes contributes to the pathogenesis of inflammatory bowel disease (IBD). Medical therapies are linked to the BCL-2 family-mediated apoptosis. Imbalance in BCL-2 family proteins may cause failure in therapeutic responses. We investigated the role of BCL-2 inhibitor ABT-737 for lymphocyte apoptosis in mice under inflammatory conditions. B.6129P2-interleukin (IL)-10(tm1Cgn)/J (IL-10(-/-)) weighing 25-30 g with ongoing colitis were used. Fifty mg/kg/day ABT-737 was injected intraperitoneally (i.p.). Haematological analyses were performed with an ADVIA 2120 flow cytometer and mass cytometry with a CyTOF 2. Following i.p. administration, ABT-737 was detected in both spontaneous and acute colitis in peripheral blood (PBL) and colon tissue. Treatment led to lymphopenia. CD4(+)CD44(+)CD62L(+) central memory and CD8(+), CD44(+) CD62L(-) central memory T cells were decreased in PBL upon ABT-737 compared to vehicle-receiving controls. Increased apoptosis upon ABT-737 was determined in blood lymphocytes, splenocytes and Peyer's patches and was accompanied by a decrease in TNF and IL-1B. ABT-737 positively altered the colonic mucosa and ameliorated inflammation, as shown by colonoscopy, histology and colon length. A decreased BIM/BCL-2 ratio or absence of BIM in both Bim(-/-) and Il10(-/-) x Bim(-/-) impeded the protective effect of ABT-737. The BIM/BCL-2 ratio decreased with age and during the course of treatment. Thus, long-term treatment resulted in adapted TNF levels and macroscopic mucosal damage. ABT-737 was efficacious in diminishing lymphocytes and ameliorating colitis in a BIM-dependent manner. Regulation of inappropriate survival of lymphocytes by ABT-737 may provide a therapeutic strategy in IBD.
C1 [Lutz, C.; Mozaffari, M.; Caj, M.; Rogler, G.; Fried, M.; Hausmann, M.] Univ Zurich, Univ Zurich Hosp, Dept Internal Med, Div Gastroenterol & Hepatol, CH-8006 Zurich, Switzerland.
   [Tosevski, V.] Univ Zurich, Flow Cytometry Facil, CH-8006 Zurich, Switzerland.
   [Cippa, P.] Univ Zurich Hosp, Div Nephrol, CH-8091 Zurich, Switzerland.
   [McRae, B. L.; Graff, C. L.] AbbVie Worcester, AbbVie Biores Ctr, Worcester, MA USA.
C3 University of Zurich; University Zurich Hospital; University of Zurich;
   University of Zurich; University Zurich Hospital; AbbVie
RP Hausmann, M (通讯作者)，Univ Zurich Hosp, Dept Internal Med, Clin Gastroenterol & Hepatol, LAB H14, CH-8091 Zurich, Switzerland.
EM martin.hausmann@usz.ch
RI Rogler, Gerhard/O-5308-2015
OI Rogler, Gerhard/0000-0002-1733-9188; Cippa, Pietro/0000-0002-9507-0057;
   Hausmann, Martin/0000-0002-0696-0251
FU Broad Medical Research Foundation (BMRF) [IBD-0324R]; Swiss inflammatory
   bowel disease cohort study (SIBDCS) [2013-16]; Swiss National Science
   Foundation [314730_152895/1]; Swiss National Science Foundation (SNF)
   [314730_152895] Funding Source: Swiss National Science Foundation (SNF)
FX We thank Professor Dr Thomas Fehr (Division of Nephrology, University
   Hospital Zurich, Switzerland) for providing ABT-737, murine intestinal
   tissue and invaluable help with the start-up of the project. This
   research was supported by grant IBD-0324R from the Broad Medical
   Research Foundation (BMRF) to M. H. This research was also supported by
   grant Project no. 2013-16 from the Swiss inflammatory bowel disease
   cohort study (SIBDCS) to M. H. and by grant Project no. 314730_152895/1
   from the Swiss National Science Foundation.
CR Atreya R, 2000, NAT MED, V6, P583, DOI 10.1038/75068
   Atreya R, 2011, GASTROENTEROLOGY, V141, P2026, DOI 10.1053/j.gastro.2011.08.032
   Bardwell PD, 2009, J IMMUNOL, V182, P7482, DOI 10.4049/jimmunol.0802813
   Becker C, 2005, GUT, V54, P950, DOI 10.1136/gut.2004.061283
   Ben-Horin S, 2009, GUT, V58, P396, DOI 10.1136/gut.2008.157339
   Bianchi M, 2000, P NATL ACAD SCI USA, V97, P9573, DOI 10.1073/pnas.160099797
   Boirivant M, 1999, GASTROENTEROLOGY, V116, P557, DOI 10.1016/S0016-5085(99)70177-0
   Bouillet P, 1999, SCIENCE, V286, P1735, DOI 10.1126/science.286.5445.1735
   Chen S, 2009, MOL CELL BIOL, V29, P6149, DOI 10.1128/MCB.01481-08
   Cippà PE, 2011, TRANSPL INT, V24, P722, DOI 10.1111/j.1432-2277.2011.01272.x
   Dignass A, 2010, J CROHNS COLITIS, V4, P28, DOI 10.1016/j.crohns.2009.12.002
   Dignass A, 2012, J CROHNS COLITIS, V6, P991, DOI 10.1016/j.crohns.2012.09.002
   Doering J, 2004, GUT, V53, P1632, DOI 10.1136/gut.2003.037911
   Dzhagalov I, 2008, J IMMUNOL, V181, P521, DOI 10.4049/jimmunol.181.1.521
   Ewings KE, 2007, CELL CYCLE, V6, P2236, DOI 10.4161/cc.6.18.4728
   High LM, 2010, MOL PHARMACOL, V77, P483, DOI 10.1124/mol.109.060780
   Hildeman DA, 2002, IMMUNITY, V16, P759, DOI 10.1016/S1074-7613(02)00322-9
   Hughes P, 2006, CURR DIRECT AUTOIMMU, V9, P74
   Iborra M, 2012, GASTROENTEROLOGY, V142, pS877
   Ina K, 1999, J IMMUNOL, V163, P1081
   Itoh J, 2001, GUT, V49, P35, DOI 10.1136/gut.49.1.35
   Kruidenier L, 2003, J PATHOL, V201, P17, DOI 10.1002/path.1408
   Kutuk O, 2010, CELL DEATH DIFFER, V17, P1624, DOI 10.1038/cdd.2010.41
   Leucht K, 2013, CLIN EXP IMMUNOL, V173, P493, DOI 10.1111/cei.12137
   Liu HT, 2003, CURR OPIN PHARMACOL, V3, P317, DOI 10.1016/S1471-4892(03)00037-7
   Lügering A, 2001, GASTROENTEROLOGY, V121, P1145, DOI 10.1053/gast.2001.28702
   Mandik-Nayak L, 2000, INT IMMUNOL, V12, P353, DOI 10.1093/intimm/12.3.353
   Miret C, 1999, ANTICANCER RES, V19, P3073
   Mitchell T, 1999, J IMMUNOL, V162, P4527
   Nagy G, 2005, CRIT REV IMMUNOL, V25, P123, DOI 10.1615/CritRevImmunol.v25.i2.30
   Obermeier F, 1999, CLIN EXP IMMUNOL, V116, P238
   Oltersdorf T, 2005, NATURE, V435, P677, DOI 10.1038/nature03579
   Roberts AW, 2012, J CLIN ONCOL, V30, P488, DOI 10.1200/JCO.2011.34.7898
   Rudin CM, 2012, CLIN CANCER RES, V18, P3163, DOI 10.1158/1078-0432.CCR-11-3090
   Shoemaker AR, 2008, CLIN CANCER RES, V14, P3268, DOI 10.1158/1078-0432.CCR-07-4622
   Steel AW, 2011, ALIMENT PHARM THER, V33, P115, DOI 10.1111/j.1365-2036.2010.04499.x
   Steidler L, 2000, SCIENCE, V289, P1352, DOI 10.1126/science.289.5483.1352
   ten Hove T, 2002, GUT, V50, P206, DOI 10.1136/gut.50.2.206
   Tiede I, 2003, J CLIN INVEST, V111, P1133, DOI 10.1172/JCI200316432
   Tischner D, 2010, Cell Death Dis, V1, pe48, DOI 10.1038/cddis.2010.27
   Veltkamp C, 2011, GUT, V60, P1345, DOI 10.1136/gut.2010.217117
   Wojciechowski S, 2007, J EXP MED, V204, P1665, DOI 10.1084/jem.20070618
NR 42
TC 16
Z9 19
U1 0
U2 7
PU WILEY-BLACKWELL
PI HOBOKEN
PA 111 RIVER ST, HOBOKEN 07030-5774, NJ USA
SN 0009-9104
EI 1365-2249
J9 CLIN EXP IMMUNOL
JI Clin. Exp. Immunol.
PD AUG
PY 2015
VL 181
IS 2
BP 343
EP 356
DI 10.1111/cei.12635
PG 14
WC Immunology
WE Science Citation Index Expanded (SCI-EXPANDED)
SC Immunology
GA CM9CL
UT WOS:000358003700016
PM 25845418
OA Green Published, Green Accepted
DA 2024-01-22
ER

PT J
AU Choi, EH
   Coyle, WJ
AF Choi, Eric H.
   Coyle, Walter J.
TI Gastrointestinal Tuberculosis
SO MICROBIOLOGY SPECTRUM
LA English
DT Article
ID PRIMARY GASTRIC TUBERCULOSIS; DIFFERENTIATING INTESTINAL TUBERCULOSIS;
   SHORT-COURSE CHEMOTHERAPY; SMALL-BOWEL TUBERCULOSIS;
   POLYMERASE-CHAIN-REACTION; MIMICKING CROHNS-DISEASE;
   FINE-NEEDLE-ASPIRATION; ESOPHAGEAL TUBERCULOSIS; ABDOMINAL TUBERCULOSIS;
   MYCOBACTERIUM-TUBERCULOSIS
AB Gastrointestinal tuberculosis (TB) is a fascinating disease which can be observed both in the clinical context of active pulmonary disease and as a primary infection with no pulmonary involvement. It represents a significant clinical challenge because of the resurgence of TB as well as the diagnostic challenges it poses. A high clinical suspicion remains the most powerful tool in an era of medicine when reliance on diagnostic technology increases. Antimicrobial therapy is the mainstay of therapy, but surgical and endoscopic interventions are frequently required for intestinal TB. Gastrointestinal TB is truly the "great mimic" and continues to require the astute clinical acumen of skillful clinicians to diagnose and treat.
C1 [Choi, Eric H.] Univ Calif Riverside, Sch Med, Riverside, CA 92506 USA.
   [Choi, Eric H.] Riverside Med Clin, Riverside, CA 92506 USA.
   [Coyle, Walter J.] Scripps Clin Torrey Pines, La Jolla, CA 92037 USA.
C3 University of California System; University of California Riverside;
   Scripps Research Institute
RP Choi, EH (通讯作者)，Univ Calif Riverside, Sch Med, Riverside, CA 92506 USA.; Choi, EH (通讯作者)，Riverside Med Clin, Riverside, CA 92506 USA.
EM erichchoi@hotmail.com
CR Abdul-Ghaffar NUAMA, 1998, TROP DOCT, V28, P137, DOI 10.1177/004947559802800305
   Agrawal S, 1999, J Postgrad Med, V45, P10
   Ahn Sang Bong, 2007, Korean J Gastroenterol, V50, P277
   Akarsu M, 2007, DIGEST LIVER DIS, V39, P597, DOI 10.1016/j.dld.2007.02.008
   Akgun Y, 2005, CAN J SURG, V48, P131
   AKINOGLU A, 1988, CAN J SURG, V31, P55
   Al Muneef M, 2001, SCAND J GASTROENTERO, V36, P528, DOI 10.1080/003655201750153412
   Al-Bahrani Z R, 1982, Int Surg, V67, P483
   ALKARAWI MA, 1995, J CLIN GASTROENTEROL, V20, P225, DOI 10.1097/00004836-199504000-00013
   Almadi MA, 2009, AM J GASTROENTEROL, V104, P1003, DOI 10.1038/ajg.2008.162
   ALNAKIB B, 1982, ENDOSCOPY, V14, P64, DOI 10.1055/s-2007-1021580
   Alvares JF, 2005, ENDOSCOPY, V37, P351, DOI 10.1055/s-2005-861116
   Amarapurkar D N, 2004, J Assoc Physicians India, V52, P863
   Amarapurkar DN, 2003, BMC GASTROENTEROL, V3, DOI 10.1186/1471-230X-3-6
   Anand A C, 2001, Trop Gastroenterol, V22, P131
   ANAND BS, 1994, AM J GASTROENTEROL, V89, P2248
   ANAND SS, 1961, J INDIAN MED ASSOC, V37, P423
   Angamuthu Natarajan, 2003, Indian J Gastroenterol, V22, P231
   ANNAMALA.A, 1972, AM J GASTROENTEROL, V57, P166
   [Anonymous], 2015, GUT, V64, P610, DOI 10.1136/gutjnl-2014-308599
   Ansari NA, 2002, INT J TUBERC LUNG D, V6, P55
   API Consensus Expert Committee, 2006, J Assoc Physicians India, V54, P219
   Arabi Nassir Alhaboob, 2015, J Med Case Rep, V9, P265, DOI 10.1186/s13256-015-0748-8
   AUDOUIN J, 1950, Arch Mal Appar Dig Mal Nutr, V39, P231
   Aydin A, 2006, DIGEST DIS SCI, V51, P1673, DOI 10.1007/s10620-005-9028-6
   Badaoui E, 2000, HEPATO-GASTROENTEROL, V47, P751
   Balamurugan R, 2006, J CLIN MICROBIOL, V44, P1884, DOI 10.1128/JCM.44.5.1884-1886.2006
   Baltz JG, 2013, AM J MED, V126, pE5, DOI 10.1016/j.amjmed.2013.01.008
   Bani-Hani MG, 2009, J GASTROINTEST SURG, V13, P1373, DOI 10.1007/s11605-009-0825-7
   BARGALLO N, 1992, GASTROINTEST RADIOL, V17, P115, DOI 10.1007/BF01888523
   Barreiros AP, 2008, SCAND J GASTROENTERO, V43, P1224, DOI 10.1080/00365520802158606
   BASHI SA, 1985, DIGESTION, V32, P145, DOI 10.1159/000199233
   Baylan O, 2009, NEW MICROBIOL, V32, P217
   Beppu K, 2009, MED SCI MONITOR, V15, pCS151
   Bercu TE, 2011, AM J MED, V124, pE9, DOI 10.1016/j.amjmed.2010.05.032
   Bernhard JS, 2000, J CLIN GASTROENTEROL, V30, P397, DOI 10.1097/00004836-200006000-00009
   BHANSALI SK, 1977, AM J GASTROENTEROL, V67, P324
   Bhargava B N, 1982, J R Coll Surg Edinb, V27, P242
   BHARGAVA DK, 1992, GASTROINTEST ENDOSC, V38, P571, DOI 10.1016/S0016-5107(92)70519-7
   BHARGAVA DK, 1992, AM J GASTROENTEROL, V87, P105
   Bhasin DK, 1998, ENDOSCOPY, V30, pS44, DOI 10.1055/s-2007-1001274
   Bonthala L, 2011, BMJ CASE REP, V2011
   Boudiaf M, 2004, RADIOLOGY, V233, P338, DOI 10.1148/radiol.2332030308
   Brandt MM, 2002, AM J SURG, V183, P290, DOI 10.1016/S0002-9610(02)00788-2
   BREITER JR, 1981, AM J GASTROENTEROL, V76, P369
   BRODY JM, 1986, RADIOLOGY, V159, P347, DOI 10.1148/radiology.159.2.3961166
   BRULLET E, 1993, ENDOSCOPY, V25, P485, DOI 10.1055/s-2007-1010374
   Burrill J, 2007, RADIOGRAPHICS, V27, DOI 10.1148/rg.275065176
   Cailhol J, 2005, J CLIN EPIDEMIOL, V58, P1066, DOI 10.1016/j.jclinepi.2005.02.023
   Candela F, 1999, DIS COLON RECTUM, V42, P110, DOI 10.1007/BF02235192
   CATINELLA FP, 1988, ANN THORAC SURG, V45, P87, DOI 10.1016/S0003-4975(10)62405-8
   CHASE RA, 1986, ARCH PATHOL LAB MED, V110, P965
   Chaudhary A, 1989, Indian J Gastroenterol, V8, P293
   Chawla I, 2012, J SURG CASE REP, DOI 10.1093/jscr/2012.7.13
   Chen SY, 2008, CLIN TRANSPLANT, V22, P780, DOI 10.1111/j.1399-0012.2008.00878.x
   Chen W, 2013, WORLD J GASTROENTERO, V19, P8133, DOI 10.3748/wjg.v19.i44.8133
   CHEN WS, 1992, DIS COLON RECTUM, V35, P189, DOI 10.1007/BF02050677
   Cherif E, 2013, BMJ CASE REP, V2013
   Chong VH, 2011, SINGAP MED J, V52, P90
   Chong Vui Heng, 2007, Journal of Microbiology Immunology and Infection, V40, P377
   Clemente WT, 2009, TRANSPLANTATION, V87, P397, DOI 10.1097/TP.0b013e31819289d0
   Cömert FB, 2006, DIGEST DIS SCI, V51, P1039, DOI 10.1007/s10620-006-8002-2
   Cooper J, 2009, JCR-J CLIN RHEUMATOL, V15, P244, DOI 10.1097/RHU.0b013e3181b12341
   Corbett EL, 2003, ARCH INTERN MED, V163, P1009, DOI 10.1001/archinte.163.9.1009
   CROKER J, 1978, POSTGRAD MED J, V54, P410, DOI 10.1136/pgmj.54.632.410
   Dahiya Divya, 2013, Pol Przegl Chir, V85, P464, DOI 10.2478/pjs.2013.85.8.464
   Dai SC, 2012, GASTROENTEROLOGY, V142, P1072, DOI 10.1053/j.gastro.2011.10.016
   DAS DK, 1993, DIAGN CYTOPATHOL, V9, P383, DOI 10.1002/dc.2840090405
   Das K, 2006, J GASTROEN HEPATOL, V21, P476, DOI 10.1111/j.1440-1746.2006.04274.x
   De Backer A I, 2006, JBR-BTR, V89, P190
   de la Rua-Domenech R, 2006, TUBERCULOSIS, V86, P77, DOI 10.1016/j.tube.2005.05.002
   Demir K, 2001, EUR J GASTROEN HEPAT, V13, P581, DOI 10.1097/00042737-200105000-00019
   Devarbhavi HC, 2003, GASTROINTEST ENDOSC, V57, P588, DOI 10.1067/mge.2003.140
   Dones Piera, 2014, BMC Res Notes, V7, P762, DOI 10.1186/1756-0500-7-762
   Donoghue HD, 2009, CURR OPIN INFECT DIS, V22, P490, DOI 10.1097/QCO.0b013e3283306712
   DUTT AK, 1986, CHEST, V90, P112, DOI 10.1378/chest.90.1.112
   Ecka RS, 2013, CASE REP MED, V2013, DOI 10.1155/2013/169051
   Eggleston F C, 1983, Trop Gastroenterol, V4, P164
   ENARSON DA, 1980, AM J EPIDEMIOL, V112, P341, DOI 10.1093/oxfordjournals.aje.a113000
   ENG J, 1991, DIGEST DIS SCI, V36, P536, DOI 10.1007/BF01298890
   Ergun M, 2008, COLORECTAL DIS, V10, P735, DOI 10.1111/j.1463-1318.2007.01438.x
   Eroglu A, 2002, DIS ESOPHAGUS, V15, P93, DOI 10.1046/j.1442-2050.2002.00235.x
   Fetene T, 2011, ZOONOSES PUBLIC HLTH, V58, P47, DOI 10.1111/j.1863-2378.2009.01265.x
   FINDLAY JM, 1979, J ROY SOC MED, V72, P587, DOI 10.1177/014107687907200808
   FRAKI O, 1975, DIS COLON RECTUM, V18, P685, DOI 10.1007/BF02604277
   FRIEDENBERG KA, 1993, AM J GASTROENTEROL, V88, P604
   Gan HT, 2002, AM J GASTROENTEROL, V97, P1446, DOI 10.1111/j.1572-0241.2002.05686.x
   Geo Senil K, 2005, Indian J Gastroenterol, V24, P227
   GILINSKY NH, 1983, S AFR MED J, V64, P849
   GILINSKY NH, 1986, S AFR MED J, V70, P44
   Goldani Luciano Z, 2015, Trop Med Health, V43, P191, DOI 10.2149/tmh.2015-09
   Gomes Joana, 2011, J Med Case Rep, V5, P447, DOI 10.1186/1752-1947-5-447
   Gonzalez OY, 2003, INT J TUBERC LUNG D, V7, P1178
   González-Puga C, 2015, MED MALADIES INFECT, V45, P44, DOI 10.1016/j.medmal.2014.11.005
   GORDON AH, 1990, AM J GASTROENTEROL, V85, P174
   GRAUHAN O, 1995, LANGENBECK ARCH CHIR, V380, P171
   GUPTA B, 1990, POSTGRAD MED J, V66, P63, DOI 10.1136/pgmj.66.771.63
   Gurzu S, 2016, WORLD J CLIN CASES, V4, P273, DOI 10.12998/wjcc.v4.i9.273
   Haraguchi Soichi, 2006, AIDS Res Ther, V3, P8, DOI 10.1186/1742-6405-3-8
   Hong KS, 2013, WORLD J GASTROENTERO, V19, P258, DOI 10.3748/wjg.v19.i2.258
   HORVATH KD, 1995, DIS COLON RECTUM, V38, P1327, DOI 10.1007/BF02049161
   Huang SP, 2009, J DIGEST DIS, V10, P225, DOI 10.1111/j.1751-2980.2009.00389.x
   Huang X, 2015, WORLD J GASTROENTERO, V21, P3650, DOI 10.3748/wjg.v21.i12.3650
   Hussain T, 2009, JCPSP-J COLL PHYSICI, V19, P223, DOI 04.2009/JCPSP.223227
   Ichikawa T, 2009, CLIN GASTROENTEROL H, V7, pXX, DOI 10.1016/j.cgh.2009.02.015
   Ihama Y, 2012, WORLD J GASTROENTERO, V18, P6974, DOI 10.3748/wjg.v18.i47.6974
   Ishii N, 2011, INTERNAL MED, V50, P439, DOI 10.2169/internalmedicine.50.4634
   IWAMOTO I, 1995, SURG TODAY, V25, P381, DOI 10.1007/BF00311266
   Jain M, 2011, TROP DOCT, V41, P242, DOI 10.1258/td.2011.110128
   Jain S, 1999, ACTA CYTOL, V43, P1085, DOI 10.1159/000331357
   Jain SS, 2013, WORLD J GASTRO ENDOS, V5, P581, DOI 10.4253/wjge.v5.i11.581
   Jain SK, 2002, AM J GASTROENTEROL, V97, P287, DOI 10.1111/j.1572-0241.2002.05456.x
   Javid G, 1999, Indian J Gastroenterol, V18, P146
   Joshi M A, 1998, Trop Gastroenterol, V19, P168
   Kahn SA, 2006, J PEDIATR GASTR NUTR, V43, P256, DOI 10.1097/01.mpg.0000221904.68781.03
   Kamani L, 2007, ENDOSCOPY, V39, pE227, DOI 10.1055/s-2007-966367
   Kandutsch S, 2004, CLIN NEPHROL, V62, P158
   Kang HJ, 2012, J GASTRIC CANCER, V12, P254, DOI 10.5230/jgc.2012.12.4.254
   Kang MJ, 2008, CLIN GASTROENTEROL H, V6, pXXVI, DOI 10.1016/j.cgh.2007.12.007
   Kantipong P, 2012, HIV AIDS-RES PALLIAT, V4, P159, DOI 10.2147/HIV.S33535
   Karagiannis S, 2008, GASTROINTEST ENDOSC, V67, P1178, DOI 10.1016/j.gie.2007.12.048
   KASULKE RJ, 1981, ARCH SURG-CHICAGO, V116, P110
   Katagiri Yuji, 2006, Nihon Shokakibyo Gakkai Zasshi, V103, P420
   Kaushik Robin, 2003, Trop Gastroenterol, V24, P137
   Kawazoe A, 2012, CLIN GASTROENTEROL H, V10, pXXIV, DOI 10.1016/j.cgh.2012.03.013
   Khan FY, 2008, BRAZ J INFECT DIS, V12, P453, DOI 10.1590/S1413-86702008000500020
   Kim Seong-Eun, 2006, Korean Journal of Internal Medicine, V21, P62
   Kim SM, 2012, CLIN ENDOSC, V45, P174, DOI 10.5946/ce.2012.45.2.174
   Kim TH, 2009, J GASTROEN HEPATOL, V24, P699, DOI 10.1111/j.1440-1746.2009.05818.x
   Kim You Sun, 2009, Korean J Gastroenterol, V53, P177
   Kirsch R, 2006, J CLIN PATHOL, V59, P840, DOI 10.1136/jcp.2005.032383
   KLIMACH OE, 1985, Q J MED, V56, P569
   Kodaira Y, 1997, SURG TODAY, V27, P745, DOI 10.1007/BF02384989
   Koh DMM, 2003, CAN ASSOC RADIOL J, V54, P45
   Krishna S, 2016, AM J ROENTGENOL, V207, P571, DOI 10.2214/AJR.15.15580
   Kuntanapreeda Kittichai, 2008, Journal of the Medical Association of Thailand, V91, P937
   Lai CC, 2009, AM J GASTROENTEROL, V104, P2121, DOI 10.1038/ajg.2009.213
   Lanjewar DN, 1996, CLIN INFECT DIS, V23, P482, DOI 10.1093/clinids/23.3.482
   LEDER RA, 1995, RADIOL CLIN N AM, V33, P691
   LEE JH, 1992, TUBERCLE LUNG DIS, V73, P177, DOI 10.1016/0962-8479(92)90154-C
   Lee KN, 2013, GASTROENTEROLOGY, V145, P291, DOI 10.1053/j.gastro.2013.04.053
   Lee WK, 2012, CLIN RADIOL, V67, P596, DOI 10.1016/j.crad.2011.11.003
   Lee Yun Jung, 2004, Korean J Gastroenterol, V44, P153
   Leung V. K. S., 2006, Hong Kong Medical Journal, V12, P473
   Leung V. K. S., 2006, Hong Kong Medical Journal, V12, P264
   Lin OS, 1999, J GASTROEN HEPATOL, V14, P258, DOI 10.1046/j.1440-1746.1999.01844.x
   LINGENFELSER T, 1993, AM J GASTROENTEROL, V88, P744
   Lu W, 2005, ANN ACAD MED SINGAP, V34, P213
   Lv Y, 2011, J GASTROEN HEPATOL, V26, P1145, DOI 10.1111/j.1440-1746.2011.06693.x
   Machado N, 2001, ACTA TROP, V80, P187, DOI 10.1016/S0001-706X(01)00175-9
   Makanjuola D, 1998, EUR J RADIOL, V28, P55, DOI 10.1016/S0720-048X(97)00097-1
   Makharia GK, 2010, AM J GASTROENTEROL, V105, P642, DOI 10.1038/ajg.2009.585
   MANDAL BK, 1977, BRIT MED J, V2, P319, DOI 10.1136/bmj.2.6082.319-a
   Mao R, 2015, ENDOSCOPY, V47, P322, DOI 10.1055/s-0034-1391230
   MARSHALL JB, 1993, AM J GASTROENTEROL, V88, P989
   Masood I, 2015, CASE REP SURG, V2015
   Mathew Soniya, 2008, Int J Surg, V6, pe36, DOI 10.1016/j.ijsu.2006.11.005
   MCGEE GS, 1989, AM SURGEON, V55, P16
   Meyer A, 2014, J GASTROEN HEPATOL, V29, P1850, DOI 10.1111/jgh.12762
   Michalopoulos Antonis, 2011, J Med Case Rep, V5, P128, DOI 10.1186/1752-1947-5-128
   Misra SP, 1999, J GASTROEN HEPATOL, V14, P723, DOI 10.1046/j.1440-1746.1999.01940.x
   Misra SP, 1998, DIAGN CYTOPATHOL, V19, P330, DOI 10.1002/(SICI)1097-0339(199811)19:5<330::AID-DC3>3.0.CO;2-V
   Miyamoto S, 2001, J GASTROEN HEPATOL, V16, P235, DOI 10.1046/j.1440-1746.2001.02332.x
   Mohan P, 2012, CLIN RES HEPATOL GAS, V36, P312, DOI 10.1016/j.clinre.2011.12.017
   MOKOENA T, 1992, POSTGRAD MED J, V68, P110, DOI 10.1136/pgmj.68.796.110
   Monkemuller KE, 1996, AM J GASTROENTEROL, V91, P1439
   Moore AR, 2008, OBSTET GYNECOL, V111, P550, DOI 10.1097/01.AOG.0000285482.21168.a7
   Mou Y, 2015, ENDOSCOPY, V47, pE30, DOI 10.1055/s-0034-1391133
   Musellim B, 2005, INT J TUBERC LUNG D, V9, P1220
   Naga MI, 2001, GASTROINTEST ENDOSC, V53, P789, DOI 10.1067/mge.2001.114965
   Nagi B, 2004, ABDOM IMAGING, V29, P335, DOI 10.1007/s00261-003-0115-x
   Nagi B, 2003, ACTA RADIOL, V44, P329, DOI 10.1034/j.1600-0455.2003.00069.x
   Nagi B, 2002, ACTA RADIOL, V43, P501, DOI 10.1034/j.1600-0455.2002.430510.x
   NAIR KV, 1991, AM J GASTROENTEROL, V86, P756
   Nakamura Shigeki, 2008, Ann Clin Microbiol Antimicrob, V7, P16, DOI 10.1186/1476-0711-7-16
   NAKANO H, 1992, GASTROINTEST RADIOL, V17, P108, DOI 10.1007/BF01888522
   Namisaki T, 2004, INT J CLIN PRACT, V58, P1162, DOI 10.1111/j.1742-1241.2004.00361.x
   Naranyani RI, 2002, GASTROINTEST ENDOSC, V55, P83, DOI 10.1067/mge.2002.118960
   Netherland NA, 2009, J GASTROEN HEPATOL, V24, P1798, DOI 10.1111/j.1440-1746.2009.06092.x
   NEWMAN RM, 1991, AM J GASTROENTEROL, V86, P751
   Ng SC, 2014, J GASTROEN HEPATOL, V29, P1664, DOI 10.1111/jgh.12645
   Okoro EO, 1999, CLIN RADIOL, V54, P257, DOI 10.1016/S0009-9260(99)91162-5
   Özbülbül NI, 2008, DIAGN INTERV RADIOL, V14, P221
   Özkan ÖF, 2013, TURK J GASTROENTEROL, V24, P190, DOI 10.4318/tjg.2013.0459
   Öztürk B, 2015, TURK J GASTROENTEROL, V26, P65, DOI 10.5152/tjg.2015.5992
   Padma V, 2012, J Indian Med Assoc, V110, P187
   Padmanabhan Hari, 2013, BMJ Case Rep, V2013, DOI 10.1136/bcr-2012-008277
   PALMER ED, 1950, AM REV TUBERC PULM, V61, P116
   PALMER KR, 1985, GUT, V26, P1296, DOI 10.1136/gut.26.12.1296
   Park Joo Kyung, 2005, Korean J Gastroenterol, V45, P60
   Park SH, 2009, ANTIMICROB AGENTS CH, V53, P4167, DOI 10.1128/AAC.00874-09
   Park YH, 2013, J COMPUT ASSIST TOMO, V37, P834, DOI 10.1097/RCT.0b013e31829e0292
   Park YS, 2008, WORLD J GASTROENTERO, V14, P5051, DOI 10.3748/wjg.14.5051
   Park YS, 2004, YONSEI MED J, V45, P865, DOI 10.3349/ymj.2004.45.5.865
   Parthasarathy R, 1999, J BONE JOINT SURG BR, V81B, P464, DOI 10.1302/0301-620X.81B3.9043
   Patel N, 2004, J GASTROEN HEPATOL, V19, P1240, DOI 10.1111/j.1440-1746.2004.03485.x
   Patil Salil, 2013, Indian J Tuberc, V60, P184
   Peixoto PC, 2009, GASTROINTEST ENDOSC, V69, P1173, DOI 10.1016/j.gie.2008.06.016
   Petrosyan M, 2006, CLIN GASTROENTEROL H, V4, pXXIII, DOI 10.1053/S1542-3565(05)00857-8
   PETTENGELL KE, 1990, Q J MED, V74, P303
   PORTER JM, 1972, SURGERY, V71, P254
   PORTER KA, 1990, DIGEST DIS SCI, V35, P1046, DOI 10.1007/BF01537256
   Puri AS, 2012, INDIAN J GASTROENTER, V31, P125, DOI 10.1007/s12664-012-0203-3
   Puri R, 2012, DIS ESOPHAGUS, V25, P102, DOI 10.1111/j.1442-2050.2011.01223.x
   Rabkin DG, 2003, SURGERY, V133, P592, DOI 10.1067/msy.2003.40
   Ram D., 2014, BMJ CASE REP, DOI [10.1136/bcr-2013-201657, DOI 10.1136/BCR-2013-201657]
   RAMAKANTAN R, 1990, GASTROINTEST RADIOL, V15, P145, DOI 10.1007/BF01888759
   Ramchandani M, 2015, GUT, V64
   Ramesh J, 2008, QJM-INT J MED, V101, P189, DOI 10.1093/qjmed/hcm125
   Ramo OJ, 1996, ANN THORAC SURG, V62, P1030, DOI 10.1016/0003-4975(96)00471-7
   Rana FS, 2000, J ACQ IMMUN DEF SYND, V24, P23
   Rao YG, 2004, CAN J SURG, V47, P364
   Rasheed S, 2007, COLORECTAL DIS, V9, P773, DOI 10.1111/j.1463-1318.2007.01337.x
   Ray G, 2001, Indian J Gastroenterol, V20, P90
   ROSARIO MT, 1989, DIGEST DIS SCI, V34, P1281, DOI 10.1007/BF01537279
   Rosario P, 1996, AIDS PATIENT CARE ST, V10, P334, DOI 10.1089/apc.1996.10.334
   Rövekamp BT, 2005, EUR J GASTROEN HEPAT, V17, P435
   Sáenz EV, 2002, DIGEST DIS SCI, V47, P2045, DOI 10.1023/A:1019624913037
   SALPETER SR, 1991, WESTERN J MED, V155, P412
   Samarasekera DN, 2008, COLORECTAL DIS, V10, P846, DOI 10.1111/j.1463-1318.2008.01479.x
   Sathiyasekaran Malathi, 2004, Indian Journal of Pediatrics, V71, P457
   Sato S, 2004, GASTROINTEST ENDOSC, V59, P362, DOI 10.1016/S0016-5107(03)02716-0
   SAVIDES TJ, 1995, GASTROENTEROLOGY, V109, P366, DOI 10.1016/0016-5085(95)90322-4
   SCHULZE K, 1977, AM J MED, V63, P735, DOI 10.1016/0002-9343(77)90160-7
   Schwartz DC, 2003, GASTROINTEST ENDOSC, V58, P100, DOI 10.1067/mge.2003.288
   Sefr R, 2001, DIGEST SURG, V18, P475
   SEGAL I, 1981, AM J GASTROENTEROL, V75, P30
   SEIVEWRIGHT N, 1984, AM J GASTROENTEROL, V79, P842
   SHAH S, 1992, GUT, V33, P347, DOI 10.1136/gut.33.3.347
   Sharma BC, 2000, J CLIN GASTROENTEROL, V30, P336, DOI 10.1097/00004836-200004000-00031
   Sharma D, 2004, SURG TODAY, V34, P537, DOI 10.1007/s00595-004-2745-1
   Sharma V, 2015, ANN GASTROENTEROL, V28, P496
   SHERMAN S, 1980, ARCH INTERN MED, V140, P506, DOI 10.1001/archinte.140.4.506
   Sibartie V, 2007, EUR J GASTROEN HEPAT, V19, P347, DOI 10.1097/MEG.0b013e328012122b
   Singh K, 1990, Trop Gastroenterol, V11, P39
   Singh V, 1996, AM J GASTROENTEROL, V91, P565
   Singh V, 1990, J Assoc Physicians India, V38, P267
   Sircar S, 1996, J Indian Med Assoc, V94, P342
   Sisodiya R, 2013, BMJ CASE REP, V2013
   Siu Y, 2008, TRANSPL INFECT DIS, V10, P276, DOI 10.1111/j.1399-3062.2007.00286.x
   SKUTIL V, 1985, EUR UROL, V11, P170
   Sorrentino D, 2004, INFLAMM BOWEL DIS, V10, P438, DOI 10.1097/00054725-200407000-00018
   Sreeramareddy CT, 2008, BMC INFECT DIS, V8, DOI 10.1186/1471-2334-8-8
   SUBEI I, 1987, AM J GASTROENTEROL, V82, P769
   SUNAKORN P, 1980, J MED ASSOC THAILAND, V63, P340
   Suzuki Hirofumi, 2002, Kekkaku, V77, P355
   TABRISKY J, 1975, AM J GASTROENTEROL, V63, P49
   Tai WP, 2011, INT J COLORECTAL DIS, V26, P1339, DOI 10.1007/s00384-011-1219-3
   Takaki Y, 2011, Endoscopy, V43 Suppl 2 UCTN, pE377, DOI 10.1055/s-0030-1256771
   Talukdar R, 2006, EUR J GASTROEN HEPAT, V18, P299, DOI 10.1097/00042737-200603000-00013
   Tam C. M., 2003, Hong Kong Medical Journal, V9, P83
   Tan MF, 1997, J MED MICROBIOL, V46, P164, DOI 10.1099/00222615-46-2-164
   TANDON RK, 1980, AM J CLIN NUTR, V33, P244, DOI 10.1093/ajcn/33.2.244
   Tewari M, 2009, J PANCREAS, V10, P184
   Thiéfin G, 2013, DIGEST LIVER DIS, V45, P263, DOI 10.1016/j.dld.2012.09.001
   Tripathi Prachi B, 2009, Trop Gastroenterol, V30, P35
   Tsai TJ, 2008, J FORMOS MED ASSOC, V107, P77, DOI 10.1016/S0929-6646(08)60012-1
   Ulloa JG, 2014, TRANSPL P, V46, P2450, DOI 10.1016/j.transproceed.2014.03.007
   Upadhyay AP, 1996, J CLIN GASTROENTEROL, V22, P38, DOI 10.1097/00004836-199601000-00011
   Upadhyaya Vijai Datta, 2013, Afr J Paediatr Surg, V10, P83, DOI 10.4103/0189-6725.115028
   Uygur-Bayramiçli O, 2003, WORLD J GASTROENTERO, V9, P1098
   Uzunkoy A, 2004, WORLD J GASTROENTERO, V10, P3647, DOI 10.3748/wjg.v10.i24.3647
   Vahid B, 2007, AM J MED, V120, pE1, DOI 10.1016/j.amjmed.2005.12.026
   VANDERPOOL DM, 1988, SURG GYNECOL OBSTET, V167, P167
   Vanhoenacker FM, 2004, EUR RADIOL, V14, pE103, DOI 10.1007/s00330-003-2047-9
   Veeragandham RS, 1996, J PEDIATR SURG, V31, P170, DOI 10.1016/S0022-3468(96)90342-5
   von Bartheld MB, 2010, GASTROINTEST ENDOSC, V71, P210, DOI 10.1016/j.gie.2009.07.001
   Wang DM, 2012, PLOS ONE, V7, DOI 10.1371/journal.pone.0033051
   Wei JP, 2016, MEDICINE, V95, DOI 10.1097/MD.0000000000002436
   Welzel TM, 2010, J GASTROINTEST LIVER, V19, P321
   WIG KL, 1961, AM REV RESPIR DIS, V84, P169
   WIGLEY FM, 1976, AM J MED, V60, P310, DOI 10.1016/0002-9343(76)90443-5
   WILLIFORD ME, 1983, GASTROINTEST RADIOL, V8, P119, DOI 10.1007/BF01948102
   Wong WM, 2007, J GASTROEN HEPATOL, V22, P137, DOI 10.1111/j.1440-1746.2006.03311.x
   Woudstra M, 1997, EUR J GASTROEN HEPAT, V9, P393, DOI 10.1097/00042737-199704000-00014
   Wu YF, 2015, SPRINGERPLUS, V4, DOI 10.1186/s40064-015-1129-x
   Yajnik V, 2016, NEW ENGL J MED, V374, P970, DOI 10.1056/NEJMcpc1509455
   Yamane T, 2014, INTERNAL MED, V53, P957, DOI 10.2169/internalmedicine.53.1862
   Yang ZH, 2004, CLIN INFECT DIS, V38, P199, DOI 10.1086/380644
   Yilmaz E, 2003, J CLIN ULTRASOUND, V31, P51, DOI 10.1002/jcu.10122
   Yu Seong-Min, 2012, J Korean Soc Coloproctol, V28, P275, DOI 10.3393/jksc.2012.28.5.275
   Zedtwitz-Liebenstein K, 1999, INFECTION, V27, P289, DOI 10.1007/s150100050034
   Zhang TY, 2015, INT J CLIN EXP MED, V8, P17578
   Zhang XF, 2008, TRANSPL P, V40, P1382, DOI 10.1016/j.transproceed.2008.01.075
   Zhao Y, 2012, INFLAMM BOWEL DIS, V18, pE1394, DOI 10.1002/ibd.21906
   Zhou ZY, 2006, INT J CLIN PRACT, V60, P212, DOI 10.1111/j.1742-1241.2006.00702.x
NR 291
TC 21
Z9 23
U1 0
U2 2
PU AMER SOC MICROBIOLOGY
PI WASHINGTON
PA 1752 N ST NW, WASHINGTON, DC 20036-2904 USA
SN 2165-0497
J9 MICROBIOL SPECTR
JI Microbiol. Spectr.
PD DEC
PY 2016
VL 4
IS 6
AR TNMI7-0014-2016
DI 10.1128/microbiolspec.TNMI7-0014-2016
PG 20
WC Microbiology
WE Science Citation Index Expanded (SCI-EXPANDED)
SC Microbiology
GA EI1AU
UT WOS:000392208200037
PM 28084201
DA 2024-01-22
ER

PT J
AU Bandyopadhyay, C
   Schecterson, L
   Gumbiner, BM
AF Bandyopadhyay, Chirosree
   Schecterson, Leslayann
   Gumbiner, Barry M.
TI E-cadherin activating antibodies limit barrier dysfunction and
   inflammation in mouse inflammatory bowel disease
SO TISSUE BARRIERS
LA English
DT Article
DE E-cadherin; inflammation; mice; gastrointestinal
ID REGULATORY T-CELL; INTESTINAL PERMEABILITY; CROHNS-DISEASE; TIGHT
   JUNCTIONS; PARACELLULAR PERMEABILITY; DENDRITIC CELLS; COLITIS; MODEL;
   DISRUPTION; RELATIVES
AB Deficits in gastrointestinal (GI) paracellular permeability has been implicated in etiology of Inflammatory Bowel Disease (IBD), and E-cadherin, a key component of the epithelial junctional complex, has been implicated in both barrier function and IBD. We have previously described antibodies against E-cadherin that activate cell adhesion, and in this study, we show that they increase transepithelial electrical resistance in epithelial cell monolayers in vitro. We therefore tested the hypothesis that adhesion activating E-cadherin mAbs will enhance epithelial barrier function in vivo and limit progression of inflammation in IBD. Activating mAbs to mouse E-cadherin were tested in different mouse models of IBD including the IL10-/- and adoptive T cell transfer models of colitis. Previously established histological and biomarker measures of inflammation were evaluated to monitor disease progression. Mouse E-cadherin activating mAb treatment reduced total colitis score, individual histological measures of inflammation, and other hallmarks of inflammation compared to control treatment. Activating mAbs also reduced the fecal accumulation lipocalin2 and albumin content, consistent with enhanced barrier function. Therefore, E-cadherin activation could be a potential strategy for limiting inflammation in UC.
C1 [Bandyopadhyay, Chirosree; Schecterson, Leslayann; Gumbiner, Barry M.] Seattle Childrens Res Inst, Ctr Dev Biol & Regenerat Med, JMB 5 1900 9th Ave, Seattle, WA 98101 USA.
   [Gumbiner, Barry M.] Univ Washington, Dept Pediat, Seattle, WA 98195 USA.
   [Gumbiner, Barry M.] Univ Washington, Dept Chem, Seattle, WA 98195 USA.
C3 Seattle Children's Hospital; University of Washington; University of
   Washington Seattle; University of Washington; University of Washington
   Seattle
RP Gumbiner, BM (通讯作者)，Seattle Childrens Res Inst, Ctr Dev Biol & Regenerat Med, JMB 5 1900 9th Ave, Seattle, WA 98101 USA.
EM barry.gumbiner@seattlechildrens.org
FU National Institutes of Health [R35GM122467]
FX This study was supported by grant R35GM122467 from the National
   Institutes of Health to BMG;National Institute of General Medical
   Sciences [R35GM122467];
CR Andrews C, 2018, FRONT IMMUNOL, V9, DOI 10.3389/fimmu.2018.01270
   Arrieta MC, 2009, GUT, V58, P41, DOI 10.1136/gut.2008.150888
   Balda MS, 1996, J CELL BIOL, V134, P1031, DOI 10.1083/jcb.134.4.1031
   Barrett JC, 2009, NAT GENET, V41, P1330, DOI 10.1038/ng.483
   Berg DJ, 1996, J CLIN INVEST, V98, P1010, DOI 10.1172/JCI118861
   Bialkowska AB, 2016, JOVE-J VIS EXP, DOI 10.3791/54161
   Bruewer M, 2003, J IMMUNOL, V171, P6164, DOI 10.4049/jimmunol.171.11.6164
   Bruewer M, 2006, ANN NY ACAD SCI, V1072, P242, DOI 10.1196/annals.1326.017
   Castro-Mejía J, 2016, GASTROENT RES PRACT, V2016, DOI 10.1155/2016/4953120
   CEPEK KL, 1994, NATURE, V372, P190, DOI 10.1038/372190a0
   Chen PL, 2015, INFLAMM BOWEL DIS, V21, P2393, DOI 10.1097/MIB.0000000000000499
   Chieppa M, 2006, J EXP MED, V203, P2841, DOI 10.1084/jem.20061884
   Clough JN, 2020, GUT, V69, P942, DOI 10.1136/gutjnl-2019-319850
   del Rio ML, 2010, IMMUNOL REV, V234, P268, DOI 10.1111/j.0105-2896.2009.00874.x
   Demetter P, 2000, ANN RHEUM DIS, V59, P211, DOI 10.1136/ard.59.3.211
   Edens HA, 2002, J IMMUNOL, V169, P476, DOI 10.4049/jimmunol.169.1.476
   Fries W, 2005, AM J GASTROENTEROL, V100, P2730, DOI 10.1111/j.1572-0241.2005.00325.x
   Gassler N, 2001, AM J PHYSIOL-GASTR L, V281, pG216, DOI 10.1152/ajpgi.2001.281.1.G216
   Graham WV, 2019, NAT MED, V25, P690, DOI 10.1038/s41591-019-0393-7
   GUMBINER B, 1988, J CELL BIOL, V107, P1575, DOI 10.1083/jcb.107.4.1575
   GUMBINER B, 1986, J CELL BIOL, V102, P457, DOI 10.1083/jcb.102.2.457
   Helke K, 2018, SCI REP-UK, V8, DOI 10.1038/s41598-018-20102-z
   HERMISTON ML, 1995, SCIENCE, V270, P1203, DOI 10.1126/science.270.5239.1203
   Hilsden RJ, 1996, GASTROENTEROLOGY, V110, P1395, DOI 10.1053/gast.1996.v110.pm8613043
   HOLLANDER D, 1986, ANN INTERN MED, V105, P883, DOI 10.7326/0003-4819-105-6-883
   Ivanov Andrei I, 2004, Novartis Found Symp, V263, P115
   Ivanov AI, 2010, AM J PATHOL, V177, P512, DOI 10.2353/ajpath.2010.100168
   Jayawardena D, 2020, DIGEST DIS SCI, V65, P1700, DOI 10.1007/s10620-019-05945-4
   Kanai T, 2006, INFLAMM BOWEL DIS, V12, P89, DOI 10.1097/01.MIB.0000197237.21387.mL
   Kennedy RJ, 2000, BRIT J SURG, V87, P1346, DOI 10.1046/j.1365-2168.2000.01615.x
   Keubler LM, 2015, INFLAMM BOWEL DIS, V21, P1967, DOI 10.1097/MIB.0000000000000468
   Khare V, 2019, SCI REP-UK, V9, DOI 10.1038/s41598-019-39401-0
   Komatsu Y, 2020, METABOLOMICS, V16, DOI 10.1007/s11306-020-01671-5
   Kozaiwa K, 2003, GASTROENTEROLOGY, V125, P477, DOI 10.1016/S0016-5085(03)00876-X
   Kucharzik T, 2001, AM J PATHOL, V159, P2001, DOI 10.1016/S0002-9440(10)63051-9
   Lamb CA, 2018, J CROHNS COLITIS, V12, pS653, DOI 10.1093/ecco-jcc/jjy060
   Lee WY, 2006, METH MOL B, V341, P205
   Ma TY, 2004, AM J PHYSIOL-GASTR L, V286, pG367, DOI 10.1152/ajpgi.00173.2003
   Madsen KL, 1999, INFLAMM BOWEL DIS, V5, P262, DOI 10.1097/00054725-199911000-00004
   Matsumoto S, 1998, GUT, V43, P71, DOI 10.1136/gut.43.1.71
   Meddings J., 2006, ANN NY ACAD SCI, V915, P333
   Mendonsa AM, 2020, PLOS ONE, V15, DOI 10.1371/journal.pone.0235337
   Muise AM, 2009, GUT, V58, P1121, DOI 10.1136/gut.2008.175117
   Na TY, 2020, P NATL ACAD SCI USA, V117, P5931, DOI 10.1073/pnas.1918167117
   Nusrat A, 2000, AM J PHYSIOL-GASTR L, V279, pG851, DOI 10.1152/ajpgi.2000.279.5.G851
   Nusrat A, 1997, GASTROENTEROLOGY, V113, P1489, DOI 10.1053/gast.1997.v113.pm9352851
   Olson TS, 2006, J EXP MED, V203, P541, DOI 10.1084/jem.20050407
   Ostanin DV, 2009, AM J PHYSIOL-GASTR L, V296, pG135, DOI 10.1152/ajpgi.90462.2008
   Petrova YI, 2016, MOL BIOL CELL, V27, P3233, DOI 10.1091/mbc.E16-01-0058
   Petrova YI, 2012, MOL BIOL CELL, V23, P2092, DOI 10.1091/mbc.E11-12-1060
   Pizarro TT, 2011, INFLAMM BOWEL DIS, V17, P2566, DOI 10.1002/ibd.21638
   Rescigno M, 2001, NAT IMMUNOL, V2, P361, DOI 10.1038/86373
   Rescigno M, 2010, ADV IMMUNOL, V107, P109, DOI 10.1016/B978-0-12-381300-8.00004-6
   Rezaee F, 2013, J VIROL, V87, P11088, DOI 10.1128/JVI.01573-13
   Rezaee F, 2011, J ALLERGY CLIN IMMUN, V128, P1216, DOI 10.1016/j.jaci.2011.08.035
   Roy U, 2017, CELL REP, V21, P994, DOI 10.1016/j.celrep.2017.09.097
   Saatian B, 2013, TISSUE BARRIERS, V1, DOI 10.4161/tisb.24333
   Scheinin T, 2003, CLIN EXP IMMUNOL, V133, P38, DOI 10.1046/j.1365-2249.2003.02193.x
   Shashikanth N, 2015, J BIOL CHEM, V290, P21749, DOI 10.1074/jbc.M115.657098
   Silva MA, 2009, INFLAMM BOWEL DIS, V15, P436, DOI 10.1002/ibd.20660
   Smalley-Freed WG, 2011, PLOS ONE, V6, DOI 10.1371/journal.pone.0019880
   Smalley-Freed WG, 2010, J CLIN INVEST, V120, P1824, DOI 10.1172/JCI41414
   Steinbach EC, 2015, JOVE-J VIS EXP, DOI 10.3791/52533
   Strober W, 2002, ANNU REV IMMUNOL, V20, P495, DOI 10.1146/annurev.immunol.20.100301.064816
   Suenaert P, 2010, INFLAMM BOWEL DIS, V16, P1322, DOI 10.1002/ibd.21211
[truncated: 3,605,849 more chars]
