# Supplementary material for: Worldwide research trends in Crohn’s disease treatment over the past 2 decades: a bibliometric analysis
Source: Front Pharmacol. 2024 Oct 8;15:1441785. doi: 10.3389/fphar.2024.1441785 (PMC11493645; doi:10.3389/fphar.2024.1441785)
Supplement: Supplementary file 2 [file DataSheet2.zip › raw data 2/download_38.txt]

FN Clarivate Analytics Web of Science
VR 1.0
PT J
AU Trebbi, M
   Casadei, C
   Dari, S
   Buzzi, A
   Brancaccio, ML
   Feletti, V
   Mussetto, A
AF Trebbi, Margherita
   Casadei, Cesare
   Dari, Silvia
   Buzzi, Andrea
   Brancaccio, Mario Luciano
   Feletti, Valentina
   Mussetto, Alessandro
TI Outcomes of Double Balloon-Enteroscopy in Elderly vs. Adult Patients: A
   Retrospective 16-Year Single-Centre Study
SO DIAGNOSTICS
LA English
DT Article
DE capsule endoscopy; double-balloon enteroscopy; elderly; enteroscopy;
   small bowel endoscopy
ID DEVICE-ASSISTED ENTEROSCOPY; DISORDERS EUROPEAN-SOCIETY; BOWEL CAPSULE
   ENDOSCOPY; DIAGNOSTIC YIELD; 1ST DECADE; EXPERIENCE; SAFETY
AB Background and Aim: Double-balloon enteroscopy (DBE) is a well-established procedure for direct visualisation of the entire small bowel mucosa, and, in contrast with other imaging techniques, allows to perform biopsies and therapeutic interventions. The aim of this study was to evaluate the indications, diagnostic yield, therapeutic yield, and complications of DBE in a cohort of consecutive patients according to patients' age. Methods: We conducted a retrospective study of consecutive patients who underwent DBE in our endoscopy unit between January 2006 and December 2021. Results: A total of 387 consecutive patients who underwent 460 DBE procedures were included. Mean age of the patients was 63 years. The overall diagnostic yield was 67.6%; vascular lesions were the predominant endoscopic findings (31.5%), followed by polyps or neoplastic masses (17.6%). Older patients (>= 65 years) showed statistically higher rates of clinically relevant findings than adult patients (18-65 years) (p = 0.001). Crohn's disease and polyps or neoplastic masses were more frequent in the younger group (p = 0.009 and p = 0.066, respectively), while vascular lesions and non-specific inflammation were the most common findings in the older group (p < 0.001 and p < 0.001, respectively). The therapeutic intervention rate was 31.7%. Rates of endoscopic treatment were significantly higher in the older group (p < 0.001). Total complications occurred in five procedures (1.1%). Conclusion: In clinical practice, DBE is an efficient diagnostic and therapeutic tool with a high safety profile, particularly in the elderly population.
C1 [Trebbi, Margherita; Casadei, Cesare; Dari, Silvia; Buzzi, Andrea; Brancaccio, Mario Luciano; Feletti, Valentina; Mussetto, Alessandro] Santa Maria delle Croci Hosp, Gastroenterol Unit, I-48121 Ravenna, Italy.
RP Mussetto, A (通讯作者)，Santa Maria delle Croci Hosp, Gastroenterol Unit, I-48121 Ravenna, Italy.
EM alessandromussetto@gmail.com
OI Mussetto, Alessandro/0000-0001-8140-4223
CR Alemanni LV, 2022, CLIN ENDOSC, V55, P473, DOI 10.5946/ce.2022.113
   Baek DH, 2021, DIAGNOSTICS, V11, DOI 10.3390/diagnostics11101860
   Byeon JS, 2012, J GASTROEN HEPATOL, V27, P1831, DOI 10.1111/j.1440-1746.2012.07284.x
   Chen WG, 2016, MEDICINE, V95, DOI 10.1097/MD.0000000000005104
   Choi DH, 2014, INTEST RES, V12, P313, DOI 10.5217/ir.2014.12.4.313
   Despott EJ, 2015, DIGEST LIVER DIS, V47, P395, DOI 10.1016/j.dld.2015.02.003
   Di Caro S, 2005, GASTROINTEST ENDOSC, V62, P545, DOI 10.1016/j.gie.2005.04.029
   Disibeyaz S, 2016, EUR J INTERN MED, V33, P108, DOI 10.1016/j.ejim.2016.06.011
   Elli L, 2022, DIGEST LIVER DIS, V54, P251, DOI 10.1016/j.dld.2021.07.014
   García-Corre JJE, 2018, REV GASTROENTEROL ME, V83, P31, DOI 10.1016/j.rgmx.2017.04.001
   Hegde SR, 2010, GASTROINTEST ENDOSC, V71, P983, DOI 10.1016/j.gie.2009.10.054
   Hong SN, 2016, DIGEST ENDOSC, V28, P443, DOI 10.1111/den.12593
   ISTAT, About us
   Johnston CA, 2017, ENDOSC INT OPEN, V5, pE463, DOI 10.1055/s-0043-106186
   Li L, 2016, EUR J GASTROEN HEPAT, V28, P1425, DOI 10.1097/MEG.0000000000000737
   Lipka S, 2015, J CLIN GASTROENTEROL, V49, P177, DOI 10.1097/MCG.0000000000000274
   Lu LM, 2022, SURG ENDOSC, V36, P7503, DOI 10.1007/s00464-022-09179-w
   May A, 2005, ENDOSCOPY, V37, P66, DOI 10.1055/s-2004-826177
   Möschler O, 2011, ENDOSCOPY, V43, P484, DOI 10.1055/s-0030-1256249
   Pennazio M, 2023, ENDOSCOPY, V55, P58, DOI 10.1055/a-1973-3796
   Pennazio M, 2015, ENDOSCOPY, V47, P352, DOI 10.1055/s-0034-1391855
   Pérez-Cuadrado-Robles E, 2018, REV GASTROENTEROL ME, V83, P238, DOI 10.1016/j.rgmx.2017.08.004
   Raju Gottumukkala S, 2007, Gastroenterology, V133, P1694, DOI 10.1053/j.gastro.2007.06.008
   Gomes ACR, 2020, GE PORT J GASTROENT, V27, P18, DOI 10.1159/000499678
   Rondonotti E, 2018, ENDOSCOPY, V50, P423, DOI 10.1055/a-0576-0566
   Saygili F, 2015, WORLD J GASTROINTEST, V7, P247, DOI 10.4253/wjge.v7.i3.247
   Sheba E, 2017, ARAB J GASTROENTEROL, V18, P228, DOI 10.1016/j.ajg.2017.11.001
   Shelnut DJ, 2018, ENDOSC INT OPEN, V6, pE751, DOI 10.1055/a-0602-3967
   Sidhu R, 2013, EUR J GASTROEN HEPAT, V25, P1230, DOI 10.1097/MEG.0b013e3283630f1b
   Skinner M, 2014, ENDOSCOPY, V46, P560, DOI 10.1055/s-0034-1365698
   Wang L, 2020, GASTROENT RES PRACT, V2020, DOI 10.1155/2020/8121625
   Wang P, 2021, SURG ENDOSC, V35, P576, DOI 10.1007/s00464-020-07418-6
   Wang YX, 2019, J DIGEST DIS, V20, P415, DOI 10.1111/1751-2980.12784
   World Health Organisation, 2010, Definition of an Older or Elderly Person
   Xin L, 2011, GASTROINTEST ENDOSC, V74, P563, DOI 10.1016/j.gie.2011.03.1239
   Yamamoto H, 2001, GASTROINTEST ENDOSC, V53, P216, DOI 10.1067/mge.2001.112181
   Zammit SC, 2019, DIGEST LIVER DIS, V51, P1249, DOI 10.1016/j.dld.2019.04.001
NR 37
TC 1
Z9 1
U1 0
U2 0
PU MDPI
PI BASEL
PA ST ALBAN-ANLAGE 66, CH-4052 BASEL, SWITZERLAND
EI 2075-4418
J9 DIAGNOSTICS
JI Diagnostics
PD MAR
PY 2023
VL 13
IS 6
AR 1112
DI 10.3390/diagnostics13061112
PG 10
WC Medicine, General & Internal
WE Science Citation Index Expanded (SCI-EXPANDED)
SC General & Internal Medicine
GA A7HZ7
UT WOS:000956805100001
PM 36980420
OA gold, Green Published
DA 2024-01-22
ER

PT J
AU Usami, M
   Takeuchi, I
   Kyodo, R
   Hirano, Y
   Kashiwagi, K
   Fujikawa, H
   Shimizu, H
   Kawai, T
   Arai, K
AF Usami, Masaaki
   Takeuchi, Ichiro
   Kyodo, Reiko
   Hirano, Yuri
   Kashiwagi, Kosuke
   Fujikawa, Hiroki
   Shimizu, Hirotaka
   Kawai, Toshinao
   Arai, Katsuhiro
TI Clinical features of very early-onset inflammatory bowel disease in
   Japan: a retrospective single-center study
SO INTESTINAL RESEARCH
LA English
DT Article
DE Monogenic inflammatory bowel disease; Japan; Phenotype; Disease
   severity; Therapeutics
ID GENOTYPIC CHARACTERIZATION; CHILDREN; MANAGEMENT; PHENOTYPE; AGE
AB Background/Aims: Very early-onset inflammatory bowel disease (VEO-IBD), defined as IBD diagnosed in patients younger than 6 years, is a challenge for pediatric gastroenterologists. Although there have been reports regarding VEO-IBD in Western countries, those in Asia are still lacking. This study aimed to investigate the clinical features of Japanese VEO-IBD patients. Methods: Patients with NTEO-IBD diagnosed between 2006 and 2019 were evaluated retrospectively. The disease phenotypes were classified into ulcerative colitis type (UC-type) and Crohn's disease type (CD-type), and the clinical features and courses were compared between the phenotypes. Results: Overall, 54 VEO-IBD patients (19 patients with UC-type and 35 patients with CD-type) were evaluated. The median age at onset was 18 months. One patient had severe combined immunodeficiency (SCID), and 9 patients had monogenic IBD. Monogenic IBD was more prevalent in the CD-type patients with perianal disease (CD-type (PD)). The age at onset was significantly lower in the CD-type group (P < 0.05). The most common initial symptom was bloody stools (70%), followed by diarrhea (63%), weight loss (24%), fever (20%), and perianal disease (20%). Excluding patients with SCID and monogenic IBD, 23 out of 44 patients (52%) required biologics. The biologics were switched in 11 out of 44 patients (25%), and the majority of these patients (82%) were in the CD-type group. Overall, 9 patients (20%) required intestinal resection or ostomy placement. Conclusions: CD-type tends to occur at an earlier age, and monogenic IBD occurs significantly more frequently in CD-type (PD). Disease severity and treatment should be individualized, owing to the disease heterogeneity.
C1 [Usami, Masaaki; Takeuchi, Ichiro; Kyodo, Reiko; Hirano, Yuri; Kashiwagi, Kosuke; Fujikawa, Hiroki; Shimizu, Hirotaka; Arai, Katsuhiro] Natl Ctr Child Hlth & Dev, Ctr Pediat Inflammatory Bowel Dis, Div Gastroenterol, Tokyo, Japan.
   [Kawai, Toshinao] Natl Ctr Child Hlth & Dev, Div Immunol, Tokyo, Japan.
C3 National Center for Child Health & Development - Japan; National Center
   for Child Health & Development - Japan
RP Arai, K (通讯作者)，Natl Ctr Child Hlth & Dev, Ctr Pediat Inflammatory Bowel Dis, Div Gastroenterol, Setagaya Ku, 2-10-1 Okura, Tokyo 1578535, Japan.
EM arai-k@ncchd.go.jp
RI Usami, Masaaki/HLH-0996-2023
OI Fujikawa, Hiroki/0000-0002-4297-9881; Kashiwagi,
   Kosuke/0000-0003-3749-7789; Kyodo, Reiko/0000-0003-4420-4569; Usami,
   Masaaki/0000-0001-8206-1285; Shimizu, Hirotaka/0000-0001-7173-0420;
   Takeuchi, Ichiro/0000-0003-2198-913X
FU Ministry of Health, Labor and Welfare, Japan [2019A-3]
FX This work was supported in part by a Grant-in-Aid for the National
   Center for Child Health and Development from the Ministry of Health,
   Labor and Welfare, Japan (2019A-3 to Arai K).
CR Al-Hussaini A, 2016, INFLAMM BOWEL DIS, V22, P1961, DOI 10.1097/MIB.0000000000000796
   Aloi M, 2014, INFLAMM BOWEL DIS, V20, P597, DOI 10.1097/01.MIB.0000442921.77945.09
   Arai K, 2020, INTEST RES, V18, P412, DOI 10.5217/ir.2019.00130
   Benchimol EI, 2011, INFLAMM BOWEL DIS, V17, P423, DOI 10.1002/ibd.21349
   Bequet E, 2017, J CROHNS COLITIS, V11, P519, DOI 10.1093/ecco-jcc/jjw194
   Fang YH, 2018, WORLD J GASTROENTERO, V24, P1035, DOI 10.3748/wjg.v24.i9.1035
   Heyman MB, 2005, J PEDIATR-US, V146, P35, DOI 10.1016/j.jpeds.2004.08.043
   Ishige T, 2010, J GASTROENTEROL, V45, P911, DOI 10.1007/s00535-010-0223-7
   Kammermeier J, 2017, J CROHNS COLITIS, V11, P60, DOI 10.1093/ecco-jcc/jjw118
   Kanda Y, 2013, BONE MARROW TRANSPL, V48, P452, DOI 10.1038/bmt.2012.244
   Kelsen JR, 2020, INFLAMM BOWEL DIS, V26, P909, DOI 10.1093/ibd/izz214
   Kelsen JR, 2020, J PEDIATR GASTR NUTR, V70, P389, DOI 10.1097/MPG.0000000000002567
   Kerur B, 2021, INFLAMM BOWEL DIS, V27, P295, DOI 10.1093/ibd/izaa080
   Kerur B, 2018, CLIN GASTROENTEROL H, V16, P1467, DOI 10.1016/j.cgh.2018.02.027
   Kudo T, 2021, J GASTROEN HEPATOL, V36, P151, DOI 10.1111/jgh.15146
   Ledder O, 2014, J PEDIATR GASTR NUTR, V59, P562, DOI 10.1097/MPG.0000000000000465
   Levine A, 2011, INFLAMM BOWEL DIS, V17, P1314, DOI 10.1002/ibd.21493
   Martín-de-Carpi J, 2013, INFLAMM BOWEL DIS, V19, P73, DOI 10.1002/ibd.22980
   Nakagawa N, 2011, J ALLERGY CLIN IMMUN, V128, P223, DOI 10.1016/j.jaci.2011.01.052
   Okou DT, 2014, INFLAMM BOWEL DIS, V20, P1878, DOI 10.1097/MIB.0000000000000085
   Oliva-Hemker M, 2015, J PEDIATR-US, V167, P527, DOI 10.1016/j.jpeds.2015.04.045
   van der Spek J, 2015, J CLIN IMMUNOL, V35, P416, DOI 10.1007/s10875-015-0152-6
NR 22
TC 1
Z9 2
U1 0
U2 1
PU KOREAN ASSOC STUDY INTESTINAL DISEASES
PI SEOUL
PA LOTTEGOLDROSE 2-F, RM 305, 890-59, DAECHI-DONG, GANGNAM-GU, SEOUL,
   135-280, SOUTH KOREA
SN 1598-9100
J9 INTEST RES
JI Intest. Res.
PD OCT
PY 2022
VL 20
IS 4
BP 475
EP 481
DI 10.5217/ir.2021.00142
EA JUN 2022
PG 7
WC Gastroenterology & Hepatology
WE Emerging Sources Citation Index (ESCI)
SC Gastroenterology & Hepatology
GA K4WR8
UT WOS:000810558600001
PM 35686293
OA gold, Green Published
DA 2024-01-22
ER

PT J
AU Koliani-Pace, JL
   Singh, S
   Luo, M
   Hirten, R
   Aniwan, S
   Kochhar, G
   Chang, S
   Lukin, D
   Gao, YR
   Bohm, M
   Swaminath, A
   Gupta, N
   Shmidt, E
   Meserve, J
   Winters, A
   Chablaney, S
   Faleck, DM
   Yang, J
   Huang, ZW
   Boland, BS
   Shashi, P
   Weiss, A
   Hudesman, D
   Varma, S
   Fischer, M
   Sultan, K
   Shen, B
   Kane, S
   Loftus, EV
   Sands, BE
   Colombel, JF
   Sandborn, WJ
   Lasch, K
   Siegel, CA
   Dulai, PS
AF Koliani-Pace, Jenna L.
   Singh, Siddharth
   Luo, Michelle
   Hirten, Robert
   Aniwan, Satimai
   Kochhar, Gursimran
   Chang, Shannon
   Lukin, Dana
   Gao, Youran
   Bohm, Matthew
   Swaminath, Arun
   Gupta, Nitin
   Shmidt, Eugenia
   Meserve, Joseph
   Winters, Adam
   Chablaney, Shreya
   Faleck, David M.
   Yang, Jiao
   Huang, Zhongwen
   Boland, Brigid S.
   Shashi, Preeti
   Weiss, Aaron
   Hudesman, David
   Varma, Sashidhar
   Fischer, Monika
   Sultan, Keith
   Shen, Bo
   Kane, Sunanda
   Loftus, Edward V., Jr.
   Sands, Bruce E.
   Colombel, Jean-Frederic
   Sandborn, William J.
   Lasch, Karen
   Siegel, Corey A.
   Dulai, Parambir S.
TI Changes in Vedolizumab Utilization Across US Academic Centers and
   Community Practice Are Associated With Improved Effectiveness and
   Disease Outcomes
SO INFLAMMATORY BOWEL DISEASES
LA English
DT Article
DE vedolizumab; trends utilization; hospitalization; surgery
ID MAINTENANCE THERAPY; INDUCTION
AB Background: Vedolizumab effectiveness estimates immediately after Food and Drug Administration (FDA) approval for ulcerative colitis (UC) and Crohn's disease (CD) are limited by use in refractory populations. We aimed to compare treatment patterns and outcomes of vedolizumab in 2 time frames after FDA approval.
   Methods: We used 2 data sets for time trend analysis, an academic multicenter vedolizumab consortium (VICTORY) and the Truven MarketScan database, and 2 time periods, May 2014-June 2015 (Era 1) and July 2015-June 2017 (Era 2). VICTORY cumulative 12-month clinical remission, corticosteroid-free remission, and mucosal healing rates, and Truven 12-month hospitalization and surgery rates, were compared between Eras 1 and 2 using time-to-event analyses.
   Results: A total of 3661 vedolizumab-treated patients were included (n = 1087 VICTORY, n = 2574 Truven). In both cohorts, CD and UC patients treated during Era 2 were more likely to be biologic naive. Compared with Era 1, Era 2 CD patients in the VICTORY consortium had higher rates of clinical remission (31% vs 40%, P = 0.03) and mucosal healing (42% vs 58%, P < 0.01). These trends were not observed for UC. In the Truven database, UC patients treated during Era 2 had lower rates of inflammatory bowel disease-related hospitalization (22.4% vs 9.6%, P < 0.001) and surgery (17.2% vs 9.4%, P = 0.008), which was not observed for CD.
   Conclusion: Since FDA approval, remission and mucosal healing rates have increased for vedolizumab-treated CD patients, and vedolizumab-treated UC patients have had fewer hospitalizations and surgeries. This is likely due to differences between patient populations treated immediately after drug approval and those treated later.
C1 [Koliani-Pace, Jenna L.; Siegel, Corey A.] Dartmouth Hitchcock Med Ctr, Lebanon, NH 03766 USA.
   [Singh, Siddharth; Meserve, Joseph; Boland, Brigid S.; Hudesman, David; Sandborn, William J.; Dulai, Parambir S.] Univ Calif San Diego, La Jolla, CA 92093 USA.
   [Luo, Michelle; Yang, Jiao; Huang, Zhongwen; Lasch, Karen] Takeda Pharmaceut USA Inc, Deerfield, IL USA.
   [Hirten, Robert; Winters, Adam; Chablaney, Shreya; Faleck, David M.] Icahn Sch Med Mt Sinai, New York, NY 10029 USA.
   [Aniwan, Satimai] Chulalongkorn Univ, King Chulalongkorn Mem Hosp, Thai Red Cross Soc, Bangkok, Thailand.
   [Aniwan, Satimai; Kane, Sunanda; Loftus, Edward V., Jr.; Sands, Bruce E.; Colombel, Jean-Frederic] Mayo Clin, Rochester, MN USA.
   [Kochhar, Gursimran; Shashi, Preeti; Shen, Bo] Cleveland Clin Fdn, 9500 Euclid Ave, Cleveland, OH 44195 USA.
   [Chang, Shannon; Hudesman, David] NYU, New York, NY USA.
   [Lukin, Dana; Weiss, Aaron] Montefiore Med Ctr, New York, NY USA.
   [Gao, Youran; Sultan, Keith] North Shore Univ Hosp, New York, NY USA.
   [Bohm, Matthew; Varma, Sashidhar; Fischer, Monika] Indiana Univ, Indianapolis, IN 46204 USA.
   [Swaminath, Arun] Lenox Hill Hosp, New York, NY 10021 USA.
   [Gupta, Nitin] Univ Minnesota, Minneapolis, MN USA.
   [Shmidt, Eugenia] Univ Mississippi, Jackson, MS 39216 USA.
C3 Dartmouth College; University of California System; University of
   California San Diego; Takeda Pharmaceutical Company Ltd; Takeda
   Pharmaceuticals USA Inc. (TPUSA); Icahn School of Medicine at Mount
   Sinai; Thai Red Cross Society; Chulalongkorn University; Mayo Clinic;
   Cleveland Clinic Foundation; New York University; Montefiore Medical
   Center; Northwell Health; North Shore University Hospital; Indiana
   University System; Indiana University-Purdue University Indianapolis;
   Northwell Health; University of Minnesota System; University of
   Minnesota Twin Cities; University of Mississippi
RP Dulai, PS (通讯作者)，Univ Calif San Diego, Div Gastroenterol, 9500 Gilman Dr, La Jolla, CA 92093 USA.
EM pdulai@ucsd.edu
RI Dulai, Parambir/AAE-2983-2021; Sagi, Sashidhar V/D-3669-2012; Sandborn,
   William/ABE-8342-2020; Chang, Shannon/AAI-2480-2020; Loftus, Edward
   V/E-8304-2011; Winters, Adam/AAF-9676-2021; Dulai,
   Parambir/AAF-4408-2020; Kochhar, Gursimran/AAN-2045-2020
OI Sagi, Sashidhar V/0000-0002-5794-7030; Loftus, Edward
   V/0000-0001-7199-6851; Winters, Adam/0000-0002-0550-3999; Lukin, Dana
   J./0000-0003-4581-2267
CR Barré A, 2018, ALIMENT PHARM THER, V47, P896, DOI 10.1111/apt.14550
   Dulai PS, 2018, GASTROENTEROLOGY, V155, P687, DOI 10.1053/j.gastro.2018.05.039
   Dulai PS, 2016, INFLAMM BOWEL DIS, V22, P998, DOI 10.1097/MIB.0000000000000661
   Engel T, 2018, J CROHNS COLITIS, V12, P245, DOI 10.1093/ecco-jcc/jjx143
   Feagan BG, 2013, NEW ENGL J MED, V369, P699, DOI 10.1056/NEJMoa1215734
   Fumery M, 2018, CLIN GASTROENTEROL H, V16, P343, DOI 10.1016/j.cgh.2017.06.016
   Ha C, 2012, CLIN GASTROENTEROL H, V10, P1002, DOI 10.1016/j.cgh.2012.02.004
   Meserve J, CLIN GASTROENTEROL H
   Narula N, 2018, AM J GASTROENTEROL, V113, P1345, DOI 10.1038/s41395-018-0162-0
   Peyrin-Biroulet L, 2009, AM J GASTROENTEROL, V104, P2089, DOI 10.1038/ajg.2009.301
   Sandborn WJ, 2013, NEW ENGL J MED, V369, P711, DOI 10.1056/NEJMoa1215739
   Shmidt E, 2018, INFLAMM BOWEL DIS, V24, P2461, DOI 10.1093/ibd/izy171
   von Elm E, 2007, LANCET, V370, P1453, DOI 10.1016/S0140-6736(07)61602-X
NR 13
TC 7
Z9 8
U1 0
U2 0
PU OXFORD UNIV PRESS INC
PI CARY
PA JOURNALS DEPT, 2001 EVANS RD, CARY, NC 27513 USA
SN 1078-0998
EI 1536-4844
J9 INFLAMM BOWEL DIS
JI Inflamm. Bowel Dis.
PD NOV
PY 2019
VL 25
IS 11
BP 1854
EP 1861
DI 10.1093/ibd/izz071
PG 8
WC Gastroenterology & Hepatology
WE Science Citation Index Expanded (SCI-EXPANDED)
SC Gastroenterology & Hepatology
GA JI4WU
UT WOS:000493468900031
PM 31050734
OA Green Published, hybrid
DA 2024-01-22
ER

PT J
AU Shah, ED
   Farida, JP
   Siegel, CA
   Chong, K
   Melmed, GY
AF Shah, Eric D.
   Farida, Jeremy P.
   Siegel, Corey A.
   Chong, Kelly
   Melmed, Gil Y.
TI Risk for Overall Infection with Anti-TNF and Anti-integrin Agents Used
   in IBD: A Systematic Review and Meta-analysis
SO INFLAMMATORY BOWEL DISEASES
LA English
DT Review
DE drug therapy; evidence-based medicine; inflammatory bowel disease;
   meta-analysis
AB Background: The overall risk for infection with contemporary biological agents in treating Crohn's disease (CD) and ulcerative colitis (UC) has not been systematically assessed.
   Methods: We performed a PubMed and Cochrane database literature search to evaluate randomized, placebo-controlled trials of biologics in treating UC and CD. Meta-analysis was performed using a DerSimonian and Laird random effects model. We determined relative risk (RR) of harm against placebo; number needed to harm (NNH) was reported when appropriate. Heterogeneity and publication bias were assessed.
   Results: Fourteen trials (6 UC and 8 CD) evaluating 5107 patients were included. For anti-tumor necrosis factor agents used in the treatment of UC, golimumab {NNH of 9.3, RR = 1.4 (95% confidence interval [CI], 1.04-1.8)} and pooled studies of infliximab and adalimumab (NNH = 17.2, RR = 1.2 [95% CI, 1.0-1.3]) had a statistically significant higher risk for any infection versus placebo. Risk was not significantly increased in anti-tumor necrosis factor trials in CD (RR = 1.1 [95% CI, 0.8-1.5]). By contrast, anti-integrin agents in UC (RR = 1.0 [95% CI, 0.9-1.2]) or CD (RR 1.1 [95% CI, 0.97-1.3]) did not confer a statistically significant excess risk of infection versus placebo.
   Conclusions: Anti-tumor necrosis factor therapy but not anti-integrin therapy is associated with a greater infection risk than placebo in treating UC. Neither class of therapy is associated with increased infection risk over placebo in treating CD. Our findings can help guide patient-centered discussions regarding the risk for infection with biological agents.
C1 [Shah, Eric D.; Farida, Jeremy P.] Univ Michigan, Div Gastroenterol, Ann Arbor, MI 48109 USA.
   [Siegel, Corey A.] Dartmouth Hitchcock Med Ctr, Gastroenterol Sect, Lebanon, NH USA.
   [Chong, Kelly] Univ New Mexico, Sch Med, Dept Internal Med, Albuquerque, NM 87131 USA.
   [Melmed, Gil Y.] Cedars Sinai Med Ctr, Dept Med, Div Gastroenterol, Los Angeles, CA 90048 USA.
C3 University of Michigan System; University of Michigan; Dartmouth
   College; University of New Mexico; Cedars Sinai Medical Center
RP Shah, ED (通讯作者)，3912 Taubman Ctr, 1500 East Med Ctr Dr,SPC 5362, Ann Arbor, MI 48109 USA.
EM ershah@med.umich.edu
OI Melmed, Gil/0000-0002-2591-5165; Shah, Eric/0000-0003-3611-8628
FU AbbVie; Janssen; Salix; UCB; Warner-Chilcott
FX C. A. Siegel has served as a consultant and on the advisory board for
   AbbVie, Given Imaging, Janssen, Prometheus, and Takeda, has delivered
   CME talks for AbbVie and Janssen, and has received grant support from
   AbbVie, Janssen, Salix, UCB, and Warner-Chilcott. G. Y. Melmed has
   served as a consultant and on the advisory board for AbbVie, Celgene,
   Given Imaging, Janssen, and Luitpold and has conducted research on
   behalf of Pfizer. The remaining authors have no conflict of interest to
   disclose.
NR 0
TC 64
Z9 66
U1 0
U2 5
PU LIPPINCOTT WILLIAMS & WILKINS
PI PHILADELPHIA
PA TWO COMMERCE SQ, 2001 MARKET ST, PHILADELPHIA, PA 19103 USA
SN 1078-0998
EI 1536-4844
J9 INFLAMM BOWEL DIS
JI Inflamm. Bowel Dis.
PD APR
PY 2017
VL 23
IS 4
BP 570
EP 577
DI 10.1097/MIB.0000000000001049
PG 8
WC Gastroenterology & Hepatology
WE Science Citation Index Expanded (SCI-EXPANDED)
SC Gastroenterology & Hepatology
GA EZ2HN
UT WOS:000404530500013
PM 28230558
OA Bronze
DA 2024-01-22
ER

PT J
AU Meinero, P
   Mori, L
   Gasloli, G
AF Meinero, Piercarlo
   Mori, Lorenzo
   Gasloli, Giorgio
TI Video-Assisted Anal Fistula Treatment: A New Concept of Treating Anal
   Fistulas
SO DISEASES OF THE COLON & RECTUM
LA English
DT Article
DE Complex anal fistula; Video-assisted; Fistuloscope; Sphincter-saving
ID IN-ANO; CROHNS-DISEASE; REPAIR
AB BACKGROUND: The surgical treatment of complex anal fistulas is very challenging because of the incidence of incontinence and recurrence after traditional approaches. Video-assisted anal fistula treatment is a novel endoscopic sphincter-saving technique.
   OBJECTIVE: The aim of this article is to evaluate the results of treating complex anal fistulas from the inside and to focus on the rationale and the advantages of this innovative approach.
   DESIGN: This is a retrospective observational study.
   SETTINGS: The study was conducted at a tertiary care public hospital in Italy.
   PATIENTS: From February 2006 to February 2012, video-assisted anal fistula treatment was performed on 203 patients (124 men and 79 women; median age, 42 years; range, 21-77 years) who had complex anal fistulas. One hundred forty-nine had undergone previous anal fistula surgery.
   INTERVENTIONS: Video-assisted anal fistula treatment has 2 phases: diagnostic and operative. The fistuloscope is introduced through the external opening to identify the main tract, possible secondary tracts or abscess cavities, and the internal opening. With the use of an electrode, the fistula and its branches are destroyed under direct vision and cleaned. The internal opening is closed by a stapler or a flap. Half a milliliter of synthetic cyanoacrylate is used for suture reinforcement.
   MAIN OUTCOME MEASURES: Successful healing of the fistula was assessed with clinical evaluation. Continence was evaluated by using patient self-reports of the presence/absence of postdefecation soiling.
   RESULTS: Follow-up was at 2, 4, 6, 12, and 24 months. The 6-month cumulative probability of freedom from fistula estimated according to a Kaplan-Meier analysis is 70% (95%CI, 64%-76%). No major complications occurred. No patients reported a reduction in their postoperative continence score.
   LIMITATIONS: The limitations of this study included potential single-institution bias, lack of anorectal manometry, and potential selection bias.
   CONCLUSIONS: Video-assisted anal fistula treatment is effective and safe for the treatment of fistula-in-ano.
C1 [Meinero, Piercarlo; Mori, Lorenzo; Gasloli, Giorgio] Sestri Levante Hosp, Dept Gen Surg, Proctol Unit, Genoa, Italy.
RP Meinero, P (通讯作者)，Azienda Sanit Locale 4 Chiavarese, Proctol Unit, Dept Gen Surg, Genoa, Italy.
EM pimeine@libero.it
FU Karl Storz GmbH & Co (Tuttlingen, Germany)
FX This study was supported by Karl Storz GmbH & Co (Tuttlingen, Germany)
   in the form of grants and equipment.
CR Blumetti J, 2012, WORLD J SURG, V36, P1162, DOI 10.1007/s00268-012-1480-9
   Buchberg B, 2010, AM SURGEON, V76, P1150
   Cintron JR, 2000, DIS COLON RECTUM, V43, P944, DOI 10.1007/BF02237355
   FAZIO VW, 1987, GASTROENTEROL CLIN N, V16, P93
   Garcia-Olmo D, 2008, EXPERT OPIN BIOL TH, V8, P1417, DOI [10.1517/14712598.8.9.1417, 10.1517/14712598.8.9.1417 ]
   Jacob TJ, 2010, COCHRANE DATABASE SY, V5
   Johnson EK, 2006, DIS COLON RECTUM, V49, P371, DOI 10.1007/s10350-005-0288-1
   LAIRD DR, 1948, AM J SURG, V76, P701, DOI 10.1016/S0002-9610(48)90211-6
   Meinero P, 2011, TECH COLOPROCTOL, V15, P417, DOI 10.1007/s10151-011-0769-2
   PARKS AG, 1976, BRIT J SURG, V63, P1, DOI 10.1002/bjs.1800630102
   Rojanasakul Arun, 2007, Journal of the Medical Association of Thailand, V90, P581
   Schwandner O, 2013, TECH COLOPROCTOL, V17, P221, DOI 10.1007/s10151-012-0921-7
NR 12
TC 35
Z9 42
U1 0
U2 6
PU LIPPINCOTT WILLIAMS & WILKINS
PI PHILADELPHIA
PA 530 WALNUT ST, PHILADELPHIA, PA 19106-3621 USA
SN 0012-3706
EI 1530-0358
J9 DIS COLON RECTUM
JI Dis. Colon Rectum
PD MAR
PY 2014
VL 57
IS 3
BP 354
EP 359
DI 10.1097/DCR.0000000000000082
PG 6
WC Gastroenterology & Hepatology; Surgery
WE Science Citation Index Expanded (SCI-EXPANDED)
SC Gastroenterology & Hepatology; Surgery
GA AA8ZQ
UT WOS:000331383900024
PM 24509459
DA 2024-01-22
ER

PT J
AU Yokoyama, W
   Kohsaka, H
   Kaneko, K
   Walters, M
   Takayasu, A
   Fukuda, S
   Miyabe, C
   Miyabe, Y
   Love, PE
   Nakamoto, N
   Kanai, T
   Watanabe-Imai, K
   Charvat, TT
   Penfold, MET
   Jaen, J
   Schall, TJ
   Harigai, M
   Miyasaka, N
   Nanki, T
AF Yokoyama, Waka
   Kohsaka, Hitoshi
   Kaneko, Kayoko
   Walters, Matthew
   Takayasu, Aiko
   Fukuda, Shin
   Miyabe, Chie
   Miyabe, Yoshishige
   Love, Paul E.
   Nakamoto, Nobuhiro
   Kanai, Takanori
   Watanabe-Imai, Kaori
   Charvat, Trevor T.
   Penfold, Mark E. T.
   Jaen, Juan
   Schall, Thomas J.
   Harigai, Masayoshi
   Miyasaka, Nobuyuki
   Nanki, Toshihiro
TI Abrogation of CC chemokine receptor 9 ameliorates collagen-induced
   arthritis of mice
SO ARTHRITIS RESEARCH & THERAPY
LA English
DT Article
ID FIBROBLAST-LIKE SYNOVIOCYTES; RHEUMATOID-ARTHRITIS; DOUBLE-BLIND;
   MACROPHAGES; CELLS; ANTIBODY; TECK; PROTEOGLYCAN; ANTAGONIST; EXPRESSION
AB Introduction: Biological drugs are effective in patients with rheumatoid arthritis (RA), but increase severe infections. The CC chemokine receptor (CCR) 9 antagonist was effective for Crohn's disease without critical adverse effects including infections in clinical trials. The present study was carried out to explore the pathogenic roles of chemokine (C-C motif) ligand (CCL) 25 and its receptor, CCR9, in autoimmune arthritis and to study if the CCR9 antagonist could be a new treatment for RA.
   Methods: CCL25 and CCR9 expression was examined with immunohistochemistry and Western blotting. Concentration of interleukin (IL)-6, matrix metalloproteinase (MMP)-3 and tumor necrosis factor (TNF)-alpha was measured with enzyme-linked immunosorbent assays. Effects of abrogating CCR9 on collagen-induced arthritis (CIA) was evaluated using CCR9-deficient mice or the CCR9 antagonist, CCX8037. Fluorescence labeled-CD11b(+) splenocytes from CIA mice were transferred to recipient CIA mice and those infiltrating into the synovial tissues of the recipient mice were counted.
   Results: CCL25 and CCR9 proteins were found in the RA synovial tissues. CCR9 was expressed on macrophages, fibroblast-like synoviocytes (FLS) and dendritic cells in the synovial tissues. Stimulation with CCL25 increased IL-6 and MMP-3 production from RA FLS, and IL-6 and TNF-alpha production from peripheral blood monocytes. CIA was suppressed in CCR9-deficient mice. CCX8037 also inhibited CIA and the migration of transferred CD11b(+) splenocytes into the synovial tissues.
   Conclusions: The interaction between CCL25 and CCR9 may play important roles in cell infiltration into the RA synovial tissues and inflammatory mediator production. Blocking CCL25 or CCR9 may represent a novel safe therapy for RA.
C1 [Yokoyama, Waka; Kohsaka, Hitoshi; Kaneko, Kayoko; Takayasu, Aiko; Fukuda, Shin; Miyabe, Chie; Miyabe, Yoshishige; Watanabe-Imai, Kaori; Harigai, Masayoshi; Miyasaka, Nobuyuki] Tokyo Med & Dent Univ, Grad Sch Med & Dent Sci, Dept Rheumatol, Bunkyo Ku, Tokyo 1108519, Japan.
   [Walters, Matthew; Charvat, Trevor T.; Penfold, Mark E. T.; Jaen, Juan; Schall, Thomas J.] ChemoCentryx Inc, Mountain View, CA 94043 USA.
   [Miyabe, Chie] Tokyo Med Univ, Dept Dermatol, Shinjuku Ku, Tokyo 1608402, Japan.
   [Love, Paul E.] NICHHD, NIH, Bethesda, MD 20892 USA.
   [Nakamoto, Nobuhiro; Kanai, Takanori] Keio Univ, Div Gastroenterol & Hepatol, Dept Internal Med,Sch Med, Shinjuku Ku, Tokyo 1608582, Japan.
   [Nanki, Toshihiro] Teikyo Univ, Dept Clin Res Med, Itabashi Ku, Tokyo 1738605, Japan.
C3 Tokyo Medical & Dental University (TMDU); Amgen; Tokyo Medical
   University; National Institutes of Health (NIH) - USA; NIH Eunice
   Kennedy Shriver National Institute of Child Health & Human Development
   (NICHD); Keio University; Teikyo University
RP Nanki, T (通讯作者)，Tokyo Med & Dent Univ, Grad Sch Med & Dent Sci, Dept Rheumatol, Bunkyo Ku, 1-5-45 Yusima, Tokyo 1108519, Japan.
EM nanki@med.teikyo-u.ac.jp
RI Miyabe, Yoshishige/AAR-5419-2021; kaneko, kayoko/AAZ-3349-2020
OI Kanai, Takanori/0000-0002-1466-4532
CR Aletaha D, 2010, ANN RHEUM DIS, V69, P1580, DOI [10.1136/ard.2010.138461, 10.1002/art.27584]
   Bartok B, 2010, IMMUNOL REV, V233, P233, DOI 10.1111/j.0105-2896.2009.00859.x
   Chu PS, 2013, HEPATOLOGY, V58, P337, DOI 10.1002/hep.26351
   Crawford Monica, 2008, Curr Rheumatol Rep, V10, P383, DOI 10.1007/s11926-008-0062-1
   de Saint-Vis B, 1998, IMMUNITY, V9, P325, DOI 10.1016/S1074-7613(00)80615-9
   Eksteen B, 2010, IDRUGS, V13, P472
   Feldmann M, 2002, NAT REV IMMUNOL, V2, P364, DOI 10.1038/nri802
   Goronzy JJ, 2005, IMMUNOL REV, V204, P55, DOI 10.1111/j.0105-2896.2005.00245.x
   Gravallese EM, 2002, ANN RHEUM DIS, V61, P84, DOI 10.1136/ard.61.suppl_2.ii84
   Haringman JJ, 2006, ARTHRITIS RHEUM, V54, P2387, DOI 10.1002/art.21975
   Huber LC, 2006, RHEUMATOLOGY, V45, P669, DOI 10.1093/rheumatology/kel065
   Inglis JJ, 2008, NAT PROTOC, V3, P612, DOI 10.1038/nprot.2008.19
   Kaneko K, 2011, ARTHRITIS RES THER, V13, DOI 10.1186/ar3475
   Keshav S, 2013, PLOS ONE, V8, DOI 10.1371/journal.pone.0060094
   Kinne RW, 2000, ARTHRITIS RES, V2, P189, DOI 10.1186/ar86
   Koch AE, 2005, ARTHRITIS RHEUM, V52, P710, DOI 10.1002/art.20932
   Komano Y, 2011, J RHEUMATOL, V38, P1258, DOI 10.3899/jrheum.101009
   Kunkel EJ, 2000, J EXP MED, V192, P761, DOI 10.1084/jem.192.5.761
   Miyabe Y, 2013, ARTHRITIS RHEUM-US, V65, P2037, DOI 10.1002/art.37991
   Nakamoto N, 2012, GASTROENTEROLOGY, V142, P366, DOI 10.1053/j.gastro.2011.10.039
   Nakano K, 2004, ARTHRITIS RHEUM-US, V50, P2450, DOI 10.1002/art.20367
   Nanki T, 2004, J IMMUNOL, V173, P7010, DOI 10.4049/jimmunol.173.11.7010
   Nanki T, 2001, J IMMUNOL, V167, P5381, DOI 10.4049/jimmunol.167.9.5381
   Nishimoto N, 2004, ARTHRITIS RHEUM-US, V50, P1761, DOI 10.1002/art.20303
   Nishimoto N, 2010, MOD RHEUMATOL, V20, P222, DOI 10.1007/s10165-010-0279-5
   Ritchlin C, 2000, ARTHRITIS RES, V2, P356, DOI 10.1186/ar112
   Sato A, 2010, MOD RHEUMATOL, V20, P244, DOI 10.1007/s10165-009-0265-y
   Schmutz C, 2010, ARTHRITIS RES THER, V12, DOI 10.1186/ar3120
   Smolen JS, 2010, ANN RHEUM DIS, V69, P964, DOI 10.1136/ard.2009.126532
   Solomon S, 2005, EUR J IMMUNOL, V35, P3064, DOI 10.1002/eji.200526167
   Szekanecz Z, 1998, SPRINGER SEMIN IMMUN, V20, P115, DOI 10.1007/BF00832002
   Tak PP, 2013, ANN RHEUM DIS, V72, P337, DOI 10.1136/annrheumdis-2011-201605
   Takayanagi H, 2000, ARTHRITIS RHEUM-US, V43, P259, DOI 10.1002/1529-0131(200002)43:2<259::AID-ANR4>3.0.CO;2-W
   TANAKA Y, 1993, NATURE, V361, P79, DOI 10.1038/361079a0
   Tubo NJ, 2012, PLOS ONE, V7, DOI 10.1371/journal.pone.0050498
   Uehara S, 2002, J IMMUNOL, V168, P2811, DOI 10.4049/jimmunol.168.6.2811
   van Kuijk AWR, 2010, ANN RHEUM DIS, V69, P2013, DOI 10.1136/ard.2010.131235
   Vergunst CE, 2008, ARTHRITIS RHEUM-US, V58, P1931, DOI 10.1002/art.23591
   Vergunst Clarissa E, 2005, Curr Rheumatol Rep, V7, P382, DOI 10.1007/s11926-005-0026-7
   Vicari AP, 1997, IMMUNITY, V7, P291, DOI 10.1016/S1074-7613(00)80531-2
   Wipke BT, 2001, J IMMUNOL, V167, P1601, DOI 10.4049/jimmunol.167.3.1601
   Wurbel MA, 2000, EUR J IMMUNOL, V30, P262, DOI 10.1002/1521-4141(200001)30:1<262::AID-IMMU262>3.3.CO;2-S
   Zabel BA, 1999, J EXP MED, V190, P1241, DOI 10.1084/jem.190.9.1241
NR 43
TC 28
Z9 32
U1 0
U2 2
PU BMC
PI LONDON
PA CAMPUS, 4 CRINAN ST, LONDON N1 9XW, ENGLAND
SN 1478-6354
EI 1478-6362
J9 ARTHRITIS RES THER
JI Arthritis Res. Ther.
PY 2014
VL 16
IS 5
AR 445
DI 10.1186/s13075-014-0445-9
PG 9
WC Rheumatology
WE Science Citation Index Expanded (SCI-EXPANDED)
SC Rheumatology
GA CB8NC
UT WOS:000349885900024
PM 25248373
OA Green Published, gold
DA 2024-01-22
ER

PT J
AU Obici, L
   Merlini, G
AF Obici, Laura
   Merlini, Giampaolo
TI AA amyloidosis: basic knowledge, unmet needs and future treatments
SO SWISS MEDICAL WEEKLY
LA English
DT Review
DE AA amyloidosis; serum amyloid A; rheumatoid arthritis; inflammation;
   misfolding disease
ID INFLAMMATORY RHEUMATIC-DISEASES; SUBCUTANEOUS FAT TISSUE; SYSTEMIC
   AMYLOIDOSIS; RENAL INVOLVEMENT; HEPARAN-SULFATE; P COMPONENT; DIAGNOSIS;
   SECONDARY; PROTEIN; BIOPSY
AB Systemic AA amyloidosis is a long-term complication of several chronic inflammatory disorders, including rheumatoid arthritis, ankylosing spondylitis, autoinflammatory syndromes, Crohn's disease, malignancies and conditions predisposing to recurrent infections. Organ damage results from the extracellular deposition of proteolytic fragments of the acute-phase reactant serum amyloid A (SAA) as amyloid fibrils. A sustained high concentration of SAA is the prerequisite for developing AA amyloidosis. However, only a minority of patients with long-standing inflammation actually presents with this complication, pointing to the existence of disease-modifying factors, the best characterised of which being SAA1 genotype. The kidneys, liver and spleen are the main target organs of AA amyloid deposits. In more than 90% of patients proteinuria, nephrotic syndrome and/or renal dysfunction dominate the clinical picture at onset. If not effectively treated, this disease invariably leads to end stage kidney disease and renal replacement therapy, that are still associated with a poor outcome.
   Although the incidence of AA in rheumatoid arthritis and other chronic arthritides has continuously decreased over the past ten years, thanks to the increasing availability of more effective anti-inflammatory and immunosuppressive therapies, AA remains a life-threatening disease with several areas of uncertainty and unmet needs, deserving continuous efforts at prevention and effective treatment. The deeper understanding of the molecular mechanisms of amyloid formation and regression is now driving the development of novel treatments targeting different steps in the amyloidogenic cascade. These therapies will hopefully improve the quality of life and outcome of these patients in a near future.
C1 [Obici, Laura; Merlini, Giampaolo] Fdn IRCCS Policlin San Matteo, Amyloid Res & Treatment Ctr, Biotechnol Res Labs, IT-27100 Pavia, Italy.
   [Merlini, Giampaolo] Univ Pavia, Dept Mol Med, I-27100 Pavia, Italy.
C3 IRCCS Fondazione San Matteo; University of Pavia
RP Obici, L (通讯作者)，Fdn IRCCS Policlin San Matteo, Amyloid Res & Treatment Ctr, Biotechnol Res Labs, Viale Golgi 19, IT-27100 Pavia, Italy.
EM l.obici@smatteo.pv.it
RI Obici, Laura/AAC-3060-2019; Merlini, Giampaolo/A-3817-2008
OI Obici, Laura/0000-0001-7468-700X; Merlini, Giampaolo/0000-0001-7680-3254
FU Ricerca Finalizzata Malattie Rare, Italian Ministry of Health, Istituto
   Superiore di Sanite [526D/63]; Ministry of Research and University
   [2007AESFX2_003]; Associazione Italiana per la Ricerca sul Cancro [9965]
FX This work was supported by: Ricerca Finalizzata Malattie Rare, Italian
   Ministry of Health, Istituto Superiore di Sanite (526D/63), and Ministry
   of Research and University (2007AESFX2_003); Grant N. 9965 from the
   Associazione Italiana per la Ricerca sul Cancro Special Program
   Molecular Clinical Oncology.
CR Alsina E, 2009, CLIN NEPHROL, V72, P312
   Arbustini E, 2002, AMYLOID, V9, P108, DOI 10.3109/13506120208995243
   Bellotti V, 2008, CURR OPIN STRUC BIOL, V18, P771, DOI 10.1016/j.sbi.2008.10.001
   Bergesio F, 2008, NEPHROL DIAL TRANSPL, V23, P941, DOI 10.1093/ndt/gfm684
   Bilginer Y, 2011, PEDIATR NEPHROL, V26, P1215, DOI 10.1007/s00467-011-1797-x
   Bodin K, 2010, NATURE, V468, P93, DOI 10.1038/nature09494
   Curran JE, 2005, NAT GENET, V37, P1234, DOI 10.1038/ng1655
   Dember LM, 2007, NEW ENGL J MED, V356, P2349, DOI 10.1056/NEJMoa065644
   Dixit R, 2009, LUNG INDIA, V26, P41, DOI 10.4103/0970-2113.48896
   Elimova E, 2004, FASEB J, V18, P1749, DOI 10.1096/fj.03-1436fje
   Fernández-Nebro A, 2010, AM J MED, V123, P454, DOI 10.1016/j.amjmed.2009.11.010
   Foli A, 2011, AMYLOID, V18, P80, DOI 10.3109/13506129.2011.574354029
   Girnius S, 2011, AMYLOID, V18, P226, DOI 10.3109/13506129.2011.574354085
   Hazenberg BPC, 2000, ANN RHEUM DIS, V59, P577, DOI 10.1136/ard.59.8.577
   Hunter J, 2011, AMYLOID, V18, P208, DOI 10.3109/13506129.2011.574354078
   Immonen K, 2008, J RHEUMATOL, V35, P1334
   Immonen K, 2007, ARTHRITIS RHEUM, V56, P2467, DOI 10.1002/art.22745
   Immonen K, 2011, AMYLOID, V18, P25, DOI 10.3109/13506129.2010.549252
   Jucker M, 2011, ANN NEUROL, V70, P532, DOI 10.1002/ana.22615
   Kluve-Beckerman B, 2011, AMYLOID, V18, P136, DOI 10.3109/13506129.2011.597464
   Kofman T, 2011, AM J TRANSPLANT, V11, P2423, DOI 10.1111/j.1600-6143.2011.03620.x
   Kuroda T, 2011, RHEUMATOL INT
   Kuroda T, 2006, RHEUMATOL INT, V26, P1147, DOI 10.1007/s00296-006-0204-6
   Lachmann HJ, 2007, NEW ENGL J MED, V356, P2361, DOI 10.1056/NEJMoa070265
   Lachmann HJ, 2011, ARTHRITIS RHEUM-US, V63, P314, DOI 10.1002/art.30105
   Larsson A, 2011, AMYLOID, V18, P229, DOI 10.3109/13506129.2011.630761
   Lavatelli F, 2011, AMYLOID, V18, P177, DOI 10.3109/13506129.2011.630762
   Li JP, 2005, P NATL ACAD SCI USA, V102, P6473, DOI 10.1073/pnas.0502287102
   Linke RP, 2006, ACTA HISTOCHEM, V108, P197, DOI 10.1016/j.acthis.2006.03.010
   Ma BY, 2012, J MOL BIOL, V421, P172, DOI 10.1016/j.jmb.2011.11.023
   Merlini G, 2011, J CLIN ONCOL, V29, P1924, DOI 10.1200/JCO.2010.32.2271
   Miyaoka M, 2011, DIGEST ENDOSC, V23, P157, DOI 10.1111/j.1443-1661.2010.01069.x
   Murphy CL, 2006, METHOD ENZYMOL, V412, P48, DOI 10.1016/S0076-6879(06)12004-2
   Nakamura T, 2006, RHEUMATOLOGY, V45, P43, DOI 10.1093/rheumatology/kei112
   Nakamura T, 2011, CLIN EXP RHEUMATOL, V29, P850
   Obici L, 2009, ARTHRIT CARE RES, V61, P1435, DOI 10.1002/art.24735
   Palladini G, 2006, BLOOD, V107, P3854, DOI 10.1182/blood-2005-11-4385
   Pepys MB, 2002, NATURE, V417, P254, DOI 10.1038/417254a
   Picken MM, 2010, ARCH PATHOL LAB MED, V134, P545, DOI 10.1043/1543-2165-134.4.545
   Sacsaquispe SJ, 2011, MED ORAL PATOL ORAL, V16, pE149, DOI 10.4317/medoral.16.e149
   Saha A, 2011, NEPHROL DIAL TRANSPL, V26, P2407, DOI 10.1093/ndt/gfr224
   Sakono M, 2010, FEBS J, V277, P1348, DOI 10.1111/j.1742-4658.2010.07568.x
   Sato H, 2010, SCAND J RHEUMATOL, V39, P33, DOI 10.3109/03009740903042402
   Schönland SO, 2012, BLOOD, V119, P488, DOI 10.1182/blood-2011-06-358507
   Soares SM, 2008, AM J KIDNEY DIS, V52, P1079, DOI 10.1053/j.ajkd.2008.05.022
   Sponarova J, 2008, PLOS ONE, V3, DOI 10.1371/journal.pone.0003308
   Stankovic K, 2011, JOINT BONE SPINE, V78, P7, DOI 10.1016/j.jbspin.2010.09.001
   Stankovic Stojanovic K, 2011, NEPHROL DIAL TRANSPL
   Stix B, 2001, AM J PATHOL, V159, P561, DOI 10.1016/S0002-9440(10)61727-0
   Tishko AN, 2011, AMYLOID, V18, P217, DOI 10.3109/13506129.2011.574354081
   Toledo K, 2011, NEFROLOGIA, V31, P117, DOI 10.3265/Nefrologia.pre2010.Sep.10469
   Ueno T, 2012, NEPHROL DIAL TRANSPL, V27, P633, DOI 10.1093/ndt/gfr357
   Uversky VN, 2010, FEBS J, V277, P2940, DOI 10.1111/j.1742-4658.2010.07721.x
   van der Hilst JCH, 2008, RHEUMATOLOGY, V47, P1651, DOI 10.1093/rheumatology/ken371
   van der Hilst JCH, 2011, THESCIENTIFICWORLDJO, V11, P641, DOI 10.1100/tsw.2011.64
   van Gameren II, 2006, ARTHRITIS RHEUM-US, V54, P2015, DOI 10.1002/art.21902
   Westermark GT, 2009, FEBS LETT, V583, P2685, DOI 10.1016/j.febslet.2009.04.026
   WESTERMARK P, 1973, ARCH INTERN MED, V132, P522
   Westermark P, 2006, ACTA HISTOCHEM, V108, P209, DOI 10.1016/j.acthis.2006.03.011
   Westermark P, 2011, AMYLOID, V18, P175, DOI 10.3109/13506129.2011.631270
   Yilmaz M, 2012, CLIN NEPHROL, V77, P114, DOI 10.5414/CN107139
   Zhang BR, 2008, P NATL ACAD SCI USA, V105, P7263, DOI 10.1073/pnas.0800367105
NR 62
TC 97
Z9 113
U1 1
U2 27
PU E M H SWISS MEDICAL PUBLISHERS LTD
PI MUTTENZ
PA FARNSBURGERSTR 8, CH-4132 MUTTENZ, SWITZERLAND
SN 1424-7860
EI 1424-3997
J9 SWISS MED WKLY
JI Swiss Med. Wkly.
PD MAY 31
PY 2012
VL 142
AR w13580
DI 10.4414/smw.2012.13580
PG 8
WC Medicine, General & Internal
WE Science Citation Index Expanded (SCI-EXPANDED)
SC General & Internal Medicine
GA 952RV
UT WOS:000304810800004
PM 22653707
OA gold, Green Submitted
DA 2024-01-22
ER

PT J
AU Massa, F
   Storr, M
   Lutz, B
AF Massa, F
   Storr, M
   Lutz, B
TI The endocannabinoid system in the physiology and pathophysiology of the
   gastrointestinal tract
SO JOURNAL OF MOLECULAR MEDICINE-JMM
LA English
DT Review
DE endocannabinoids; gastrointestinal tract; sensory neurons; inflammation
ID CANNABINOID CB1 RECEPTORS; ELECTRICALLY-EVOKED CONTRACTIONS; PRIMARY
   SENSORY NEURONS; DORSAL VAGAL COMPLEX; GUINEA-PIG; MYENTERIC PLEXUS;
   FOOD-INTAKE; PHARMACOLOGICAL CHARACTERIZATION; ACETYLCHOLINE-RELEASE;
   SELECTIVE ANTAGONIST
AB Numerous investigations have recently demonstrated the important roles of the endocannabinoid system in the gastrointestinal (GI) tract under physiological and pathophysiological conditions. In the GI tract, cannabinoid type 1 (CB1) receptors are present in neurons of the enteric nervous system and in sensory terminals of vagal and spinal neurons, while cannabinoid type 2 receptors are located in immune cells. Activation of CB1 receptors was shown to modulate several functions in the GI tract, including gastric secretion, gastric emptying and intestinal motility. Under pathophysiological conditions induced experimentally in rodents, the endocannabinold system conveys protection to the GI tract (e.g. from inflammation and abnormally high gastric and enteric secretions). Such protective activities are largely in agreement with anecdotal reports from folk medicine on the use of Cannabis sativa extracts by subjects suffering from various GI disorders. Thus, the endocannabinoid system may serve as a potentially promising therapeutic target against different GI disorders, including frankly inflammatory bowel diseases (e.g. Crohn's disease), functional bowel diseases (e.g. irritable bowel syndrome) and secretion- and motility-related disorders. As stimulation of this modulatory system by CB1 receptor agonists can lead to unwanted psychotropic side effects, an alternative and promising avenue for therapeutic applications resides in the treatment with CB1 receptor agonists that are unable to cross the blood-brain barrier, or with compounds that inhibit the degradation of endogenous ligands (endocannabinoids) of CB1 receptors, hence prolonging the activity of the endocannabinoid system.
C1 Johannes Gutenberg Univ Mainz, Dept Physiol Chem, D-55099 Mainz, Germany.
   Univ Munich, Dept Internal Med 2, D-81377 Munich, Germany.
C3 Johannes Gutenberg University of Mainz; University of Munich
RP Massa, F (通讯作者)，Johannes Gutenberg Univ Mainz, Dept Physiol Chem, Duesbergweg 6, D-55099 Mainz, Germany.
EM blutz@uni-mainz.de
RI Massa, Federico/C-5697-2011; Lutz, Beat/AFK-6229-2022; Storr,
   Martin/A-6329-2011; Lutz, Beat/AAG-4538-2022
OI Massa, Federico/0000-0002-9427-3418; 
CR Adami M, 2002, BRIT J PHARMACOL, V135, P1598, DOI 10.1038/sj.bjp.0704625
   Ahluwalia J, 2000, NEUROSCIENCE, V100, P685, DOI 10.1016/S0306-4522(00)00389-4
   Ahluwalia J, 2003, EUR J NEUROSCI, V17, P2611, DOI 10.1046/j.1460-9568.2003.02703.x
   Bisogno T, 1998, BIOCHEM BIOPH RES CO, V248, P515, DOI 10.1006/bbrc.1998.8874
   Burdyga G, 2004, J NEUROSCI, V24, P2708, DOI 10.1523/JNEUROSCI.5404-03.2004
   Capasso R, 2001, BRIT J PHARMACOL, V134, P945, DOI 10.1038/sj.bjp.0704339
   CAPASSO R, 2005, IN PRESS GASTROENTER
   Casu MA, 2003, EUR J PHARMACOL, V459, P97, DOI 10.1016/S0014-2999(02)02830-3
   Corchero Javier, 2004, Critical Reviews in Neurobiology, V16, P159, DOI 10.1615/CritRevNeurobiol.v16.i12.170
   Coruzzi G, 1999, N-S ARCH PHARMACOL, V360, P715, DOI 10.1007/s002109900135
   Cota D, 2003, J CLIN INVEST, V112, P423, DOI [10.1172/JCI200317725, 10.1172/JCI17725]
   Cota D, 2003, INT J OBESITY, V27, P289, DOI 10.1038/sj.ijo.0802250
   Coutts AA, 1998, CAN J PHYSIOL PHARM, V76, P340, DOI 10.1139/cjpp-76-3-340
   Coutts AA, 2004, CURR OPIN PHARMACOL, V4, P572, DOI 10.1016/j.coph.2004.05.007
   Coutts AA, 2002, J COMP NEUROL, V448, P410, DOI 10.1002/cne.10270
   Coutts AA, 1997, BRIT J PHARMACOL, V121, P1557, DOI 10.1038/sj.bjp.0701301
   Croci T, 2003, BRIT J PHARMACOL, V140, P115, DOI 10.1038/sj.bjp.0705412
   Croci T, 1998, BRIT J PHARMACOL, V125, P1393, DOI 10.1038/sj.bjp.0702190
   Darmani NA, 2004, EUR J PHARMACOL, V488, P201, DOI 10.1016/j.ejphar.2004.02.018
   del Pulgar T, 2000, BIOCHEM J, V347, P369, DOI 10.1042/bj3470369
   Derkinderen P, 2003, J NEUROSCI, V23, P2371
   Derkinderen P, 2001, J NEUROCHEM, V77, P957, DOI 10.1046/j.1471-4159.2001.00333.x
   Di Carlo G, 2003, EXPERT OPIN INV DRUG, V12, P39, DOI 10.1517/eoid.12.1.39.21246
   Di Marzo V, 2004, NAT REV DRUG DISCOV, V3, P771, DOI 10.1038/nrd1495
   Di Marzo V, 2002, PROSTAG LEUKOTR ESS, V66, P377, DOI 10.1054/plef.2001.0349
   Dinh TP, 2002, P NATL ACAD SCI USA, V99, P10819, DOI 10.1073/pnas.152334899
   Downer EJ, 2003, BRIT J PHARMACOL, V140, P547, DOI 10.1038/sj.bjp.0705464
   DROSMANN DA, 2000, FUNCTIONAL GASTROINT
   FACCI L, 1995, P NATL ACAD SCI USA, V92, P3376, DOI 10.1073/pnas.92.8.3376
   Fegley D, 2005, J PHARMACOL EXP THER, V313, P352, DOI 10.1124/jpet.104.078980
   Felder CC, 1998, J PHARMACOL EXP THER, V284, P291
   Fowler CJ, 2004, EUR J PHARMACOL, V492, P1, DOI 10.1016/j.ejphar.2004.03.048
   Freund TF, 2003, PHYSIOL REV, V83, P1017, DOI 10.1152/physrev.00004.2003
   Gatley SJ, 1996, EUR J PHARMACOL, V307, P331, DOI 10.1016/0014-2999(96)00279-8
   Gatley SJ, 1998, J NEUROCHEM, V70, P417, DOI 10.1046/j.1471-4159.1998.70010417.x
   Germanò MP, 2001, N-S ARCH PHARMACOL, V363, P241, DOI 10.1007/s002100000360
   Golech SA, 2004, MOL BRAIN RES, V132, P87, DOI 10.1016/j.molbrainres.2004.08.025
   Gómez R, 2002, J NEUROSCI, V22, P9612
   Green BT, 2002, EUR J PHARMACOL, V451, P185, DOI 10.1016/S0014-2999(02)02249-5
   Griffin G, 1997, EUR J PHARMACOL, V339, P53, DOI 10.1016/S0014-2999(97)01336-8
   GRISPOON L, 1997, MARIJUANA FORBIDDEN
   Hall W, 2005, LANCET ONCOL, V6, P35, DOI 10.1016/S1470-2045(05)70024-3
   Hanus L, 1999, P NATL ACAD SCI USA, V96, P14228, DOI 10.1073/pnas.96.25.14228
   Hillard CJ, 1999, J PHARMACOL EXP THER, V289, P1427
   Holloway RH, 2001, AM J MED, V111, P178, DOI 10.1016/S0002-9343(01)00853-1
   Holzer P, 2001, EUR J PHARMACOL, V429, P177, DOI 10.1016/S0014-2999(01)01319-X
   Howlett AC, 2002, PHARMACOL REV, V54, P161, DOI 10.1124/pr.54.2.161
   HOWLETT AC, 1986, MOL PHARMACOL, V29, P307
   Ibrahim MM, 2003, P NATL ACAD SCI USA, V100, P10529, DOI 10.1073/pnas.1834309100
   Izzo AA, 2003, GASTROENTEROLOGY, V125, P765, DOI 10.1016/S0016-5085(03)00892-8
   Izzo AA, 2001, BRIT J PHARMACOL, V132, P1411, DOI 10.1038/sj.bjp.0703975
   Izzo AA, 2004, BRIT J PHARMACOL, V142, P1201, DOI 10.1038/sj.bjp.0705890
   Izzo AA, 1999, N-S ARCH PHARMACOL, V360, P221, DOI 10.1007/s002109900054
   Izzo AA, 2001, BRIT J PHARMACOL, V134, P563, DOI 10.1038/sj.bjp.0704293
   Katayama K, 1997, BBA-LIPID LIPID MET, V1347, P212, DOI 10.1016/S0005-2760(97)00078-7
   Krowicki ZK, 1999, EUR J PHARMACOL, V371, P187, DOI 10.1016/S0014-2999(99)00165-X
   Kulkarni-Narla A, 2000, CELL TISSUE RES, V302, P73, DOI 10.1007/s004410000261
   Kulkarni-Narla A, 2001, NEUROSCI LETT, V308, P153, DOI 10.1016/S0304-3940(01)01998-X
   Landi M, 2002, EUR J PHARMACOL, V450, P77, DOI 10.1016/S0014-2999(02)02053-8
   Lange JHM, 2004, J MED CHEM, V47, P627, DOI 10.1021/jm031019q
   Lehmann A, 2002, GASTROENTEROLOGY, V123, P1129, DOI 10.1053/gast.2002.36025
   Ligresti A, 2003, GASTROENTEROLOGY, V125, P677, DOI 10.1016/S0016-5085(03)00881-3
   Maingret F, 2001, EMBO J, V20, P47, DOI 10.1093/emboj/20.1.47
   Mang CF, 2001, BRIT J PHARMACOL, V134, P161, DOI 10.1038/sj.bjp.0704220
   Mascolo N, 2002, FASEB J, V16, P1973, DOI 10.1096/fj.02-0338fje
   Massa F, 2004, J CLIN INVEST, V113, P1202, DOI 10.1172/JCI200419465
   Mathison R, 2004, BRIT J PHARMACOL, V142, P1247, DOI 10.1038/sj.bjp.0705889
   McAllister SD, 2002, PROSTAG LEUKOTR ESS, V66, P161, DOI 10.1054/plef.2001.0344
   McCallum RW, 1999, ALIMENT PHARM THERAP, V13, P77
   Mcvey DC, 2003, J PHARMACOL EXP THER, V304, P713, DOI 10.1124/jpet.102.043893
   MECHOULAM R, 1995, BIOCHEM PHARMACOL, V50, P83, DOI 10.1016/0006-2952(95)00109-D
   Monory K, 2002, BIOCHEM BIOPH RES CO, V292, P231, DOI 10.1006/bbrc.2002.6635
   Mu J, 1999, J PHARMACOL EXP THER, V291, P893
   NALIN DR, 1978, LANCET, V2, P859
   Partosoedarso ER, 2003, J PHYSIOL-LONDON, V550, P149, DOI 10.1113/jphysiol.2003.042242
   PERTWEE R, 1993, GEN PHARMACOL, V24, P811, DOI 10.1016/0306-3623(93)90154-P
   PERTWEE R, 1995, LIFE SCI, V56, P1949, DOI 10.1016/0024-3205(95)00175-6
   Pertwee RG, 2000, EXPERT OPIN INV DRUG, V9, P1553, DOI 10.1517/13543784.9.7.1553
   Pertwee RG, 1997, PHARMACOL THERAPEUT, V74, P129, DOI 10.1016/S0163-7258(97)82001-3
   PERTWEE RG, 1995, EUR J PHARMACOL, V272, P73, DOI 10.1016/0014-2999(94)00618-H
   Pertwee RG, 2002, PROSTAG LEUKOTR ESS, V66, P101, DOI 10.1054/plef.2001.0341
   Pertwee RG, 2001, GUT, V48, P859, DOI 10.1136/gut.48.6.859
   Pertwee RG, 1999, CURR MED CHEM, V6, P635
   Pinto L, 2002, GASTROENTEROLOGY, V123, P227, DOI 10.1053/gast.2002.34242
   Pinto L, 2002, PROSTAG LEUKOTR ESS, V66, P333, DOI 10.1054/plef.2001.0345
   Piomelli D, 2003, NAT REV NEUROSCI, V4, P873, DOI 10.1038/nrn1247
   Porter AC, 2001, PHARMACOL THERAPEUT, V90, P45, DOI 10.1016/S0163-7258(01)00130-9
   Ralevic V, 2003, EUR J PHARMACOL, V472, P1, DOI 10.1016/S0014-2999(03)01813-2
   Rinaldi-Carmona M, 2004, J PHARMACOL EXP THER, V310, P905, DOI 10.1124/jpet.104.067884
   Rinaldi-Carmona M, 1998, J PHARMACOL EXP THER, V284, P644
   RINALDICARMONA M, 1995, LIFE SCI, V56, P1941, DOI 10.1016/0024-3205(95)00174-5
   RIVAS JF, 1980, EUR J PHARMACOL, V65, P317, DOI 10.1016/0014-2999(80)90410-0
   Ross RA, 1999, BRIT J PHARMACOL, V126, P665, DOI 10.1038/sj.bjp.0702351
   Russo EB, 2004, NEUROENDOCRINOL LETT, V25, P31
   Samson MT, 2003, J IMMUNOL, V170, P4953, DOI 10.4049/jimmunol.170.10.4953
   Shook J E, 1986, NIDA Res Monogr, V67, P222
   SHOOK JE, 1989, J PHARMACOL EXP THER, V249, P444
   Storr M, 2004, AM J PHYSIOL-GASTR L, V286, pG110, DOI 10.1152/ajpgi.00148.2003
   Strader AD, 2005, GASTROENTEROLOGY, V128, P175, DOI 10.1053/j.gastro.2004.10.043
   Tramèr MR, 2001, BMJ-BRIT MED J, V323, P16, DOI 10.1136/bmj.323.7303.16
   Tyler K, 2000, EUR J PHARMACOL, V409, P207, DOI 10.1016/S0014-2999(00)00843-8
   Van Sickle MD, 2003, AM J PHYSIOL-GASTR L, V285, pG566, DOI 10.1152/ajpgi.00113.2003
   Van Sickle MD, 2001, GASTROENTEROLOGY, V121, P767, DOI 10.1053/gast.2001.28466
   Wang XB, 2005, J PHYSIOL-LONDON, V564, P541, DOI 10.1113/jphysiol.2004.081844
   Zygmunt PM, 1999, NATURE, V400, P452, DOI 10.1038/22761
NR 105
TC 109
Z9 114
U1 0
U2 11
PU SPRINGER HEIDELBERG
PI HEIDELBERG
PA TIERGARTENSTRASSE 17, D-69121 HEIDELBERG, GERMANY
SN 0946-2716
EI 1432-1440
J9 J MOL MED
JI J. Mol. Med.
PD DEC
PY 2005
VL 83
IS 12
BP 944
EP 954
DI 10.1007/s00109-005-0698-5
PG 11
WC Genetics & Heredity; Medicine, Research & Experimental
WE Science Citation Index Expanded (SCI-EXPANDED)
SC Genetics & Heredity; Research & Experimental Medicine
GA 998UN
UT WOS:000234345500003
PM 16133420
DA 2024-01-22
ER

PT J
AU Kang, SH
   Jeon, YD
   Moon, KH
   Lee, JH
   Kim, DG
   Kim, W
   Myung, H
   Kim, JS
   Kim, HJ
   Bang, KS
   Jin, JS
AF Kang, Sa-Haeng
   Jeon, Yong-Deok
   Moon, Kwang-Hyun
   Lee, Jeong-Ho
   Kim, Dae-Geun
   Kim, Wook
   Myung, Hyun
   Kim, Jong-Sung
   Kim, Hyun-Ju
   Bang, Keuk-Soo
   Jin, Jong-Sik
TI <i>Aronia</i> Berry Extract Ameliorates the Severity of Dextran Sodium
   Sulfate-Induced Ulcerative Colitis in Mice
SO JOURNAL OF MEDICINAL FOOD
LA English
DT Article
DE Aronia berry; colitis; inflammation; macrophage
ID INFLAMMATORY-BOWEL-DISEASE; PROSTAGLANDIN E-2; INTESTINAL INFLAMMATION;
   BLACK CHOKEBERRY; RATS; GASTROENTEROLOGY; MELANOCARPA
AB Inflammatory bowel disease, including Crohn's disease and ulcerative colitis (UC), is a group of inflammatory conditions of the colon and small intestine. UC is a chronic inflammatory disorder of the colon and rectum that includes intervals of acute exacerbation. Although recent studies have suggested that proinflammatory cytokines might have initiated the inflammatory responses in UC, its etiology remains unclear. Aronia berries are rich in dietary polyphenols such as phenolic acids, anthocyanins, flavonoids, and proanthocyanidins with various health benefits, including antioxidant, anti-inflammatory, and antiaging activities. The objective of this study was to determine whether Aronia berry can be an effective intervention for the treatment of UC. BALB/c mice were administered 5% dextran sulfate sodium (DSS) to induce UC. They were then given Aronia berry extracts at concentrations of 10 or 100 mg/kg. During the induction of UC, the expression levels of nuclear factor-kappa B were increased in colonic epithelial cells and immune cells, leading to increased proinflammatory cytokine levels. Aronia berry extract significantly improved the clinical signs of DSS-induced UC, including body weight loss, colon length shortening, and disease activity index increase, with histological markers of colon injury. Furthermore, oral administration of Aronia berry extract inhibited prostaglandin E-2 production in DSS-induced colitis and decreased the levels of nitric oxide, interleukin-6, and tumor necrosis factor-alpha in lipopolysaccharide-stimulated macrophages. These results suggest that Aronia berry extract could efficiently ameliorate clinical signs and inflammatory mediators of UC. Therefore, Aronia berry might be a promising natural treatment for UC.
C1 [Kang, Sa-Haeng] Wongkwang Univ, Wongkwang Oriental Med Res Inst, Dept Oriental Pharm, Coll Pharm, Iksan, South Korea.
   [Kang, Sa-Haeng; Jeon, Yong-Deok; Bang, Keuk-Soo; Jin, Jong-Sik] Chonbuk Natl Univ, Dept Oriental Med Resources, Iksan 54538, Jeollabuk Do, South Korea.
   [Moon, Kwang-Hyun; Lee, Jeong-Ho; Kim, Dae-Geun; Kim, Wook] Sunchang Res Inst Hlth & Longev, Sunchang, South Korea.
   [Myung, Hyun] Chonbuk Natl Univ, Dept Ecol Landscape Architecture Design, Coll Environm & Bioresource Sci, Iksan, South Korea.
   [Kim, Jong-Sung] Kunjang Univ, Dept Hotel & Restaurant Culinary Art, Gunsan, South Korea.
   [Kim, Hyun-Ju] World Inst Kimchi, Res & Dev Div, Ind Technol Res Grp, Gwangju, South Korea.
C3 Wonkwang University; Jeonbuk National University; Jeonbuk National
   University; World Institute of Kimchi
RP Bang, KS; Jin, JS (通讯作者)，Chonbuk Natl Univ, Dept Oriental Med Resources, Iksan 54538, Jeollabuk Do, South Korea.
EM ksbang@jbnu.ac.kr; jongsik.jin@jbnu.ac.kr
RI Kim, Mi Jin/GXH-9639-2022
FU National Research Foundation of Korea (NRF) - Ministry of Science, ICT
   and Future Planning [2015R1C1A1A01054675]; Industrial Technology
   Research Infrastructure Program - Ministry of Trade, Industry and Energy
   (Sejong, Korea) [N0000004]; Sunchang Research Institute of Health and
   Longevity
FX This research was supported by Basic Science Research Program through
   the National Research Foundation of Korea (NRF) funded by the Ministry
   of Science, ICT and Future Planning (2015R1C1A1A01054675) and the
   Industrial Technology Research Infrastructure Program (N0000004) funded
   by the Ministry of Trade, Industry and Energy (Sejong, Korea) and
   Sunchang Research Institute of Health and Longevity.
CR Baumgart DC, 2007, LANCET, V369, P1627, DOI 10.1016/S0140-6736(07)60750-8
   Borissova P, 1993, ACTA PHYSL PHARM BUL, V20, P25
   Choi Chang Hwan, 2012, Korean J Gastroenterol, V59, P118
   Choi YA, 2005, INT J MOL MED, V16, P667
   Danese S, 2004, AUTOIMMUN REV, V3, P394, DOI 10.1016/j.autrev.2004.03.002
   Domènech E, 2006, DIGESTION, V73, P67, DOI 10.1159/000089781
   Hendrickson BA, 2002, CLIN MICROBIOL REV, V15, P79, DOI 10.1128/CMR.15.1.79-94.2002
   Hernandez Y, 2010, BMC GASTROENTEROL, V10, DOI 10.1186/1471-230X-10-82
   Hudec J, 2006, J AGR FOOD CHEM, V54, P3625, DOI 10.1021/jf060299q
   Jankowski A., 1999, Herba Polonica, V45, P345
   Kim DS, 2013, EVID-BASED COMPL ALT, V2013, DOI 10.1155/2013/671281
   Kokotkiewicz A, 2010, J MED FOOD, V13, P255, DOI 10.1089/jmf.2009.0062
   Kornbluth A, 2004, AM J GASTROENTEROL, V99, P1371, DOI 10.1111/j.1572-0241.2004.40036.x
   Krieglstein CF, 2001, J EXP MED, V194, P1207, DOI 10.1084/jem.194.9.1207
   Kwon HS, 2008, CLIN EXP IMMUNOL, V151, P165, DOI 10.1111/j.1365-2249.2007.03539.x
   LAURITSEN K, 1995, ADV EXP MED BIOL, V371, P1301
   Li YJ, 2010, INT C MANAGE SCI ENG, P3, DOI 10.1109/ICMSE.2010.5719778
   Liang HL, 2008, WORLD J GASTROENTERO, V14, P114, DOI 10.3748/wjg.14.114
   Martin DA, 2014, J FUNCT FOODS, V8, P68, DOI 10.1016/j.jff.2014.03.004
   Medzhitov R, 1997, CURR OPIN IMMUNOL, V9, P4, DOI 10.1016/S0952-7915(97)80152-5
   Montrose DC, 2011, CARCINOGENESIS, V32, P343, DOI 10.1093/carcin/bgq248
   MURTHY SNS, 1993, DIGEST DIS SCI, V38, P1722, DOI 10.1007/BF01303184
   Nagib MM, 2013, TOXICOL APPL PHARM, V271, P106, DOI 10.1016/j.taap.2013.04.026
   Naito Y, 2004, INT J MOL MED, V14, P191
   Ogata H, 2003, CURR PHARM DESIGN, V9, P1107, DOI 10.2174/1381612033455035
   Ohgami K, 2005, INVEST OPHTH VIS SCI, V46, P275, DOI 10.1167/iovs.04-0715
   Papadakis KA, 2000, ANNU REV MED, V51, P289, DOI 10.1146/annurev.med.51.1.289
   Prideaux L, 2012, J GASTROEN HEPATOL, V27, P1266, DOI 10.1111/j.1440-1746.2012.07150.x
   Tanaka T, 2001, J JPN SOC FOOD SCI, V48, P606, DOI 10.3136/nskkk.48.606
   Valcheva-Kuzmanova S, 2004, EXP TOXICOL PATHOL, V56, P195, DOI 10.1016/j.etp.2004.04.012
   Wiercinska-Drapalo A, 1999, PROSTAG OTH LIPID M, V58, P159, DOI 10.1016/S0090-6980(99)00032-5
   Yoon WJ, 2010, J OLEO SCI, V59, P415, DOI 10.5650/jos.59.415
   Zheng P, 2005, WORLD J GASTROENTERO, V11, P4912, DOI 10.3748/wjg.v11.i31.4912
NR 33
TC 30
Z9 31
U1 1
U2 46
PU MARY ANN LIEBERT, INC
PI NEW ROCHELLE
PA 140 HUGUENOT STREET, 3RD FL, NEW ROCHELLE, NY 10801 USA
SN 1096-620X
EI 1557-7600
J9 J MED FOOD
JI J. Med. Food
PD JUL
PY 2017
VL 20
IS 7
BP 667
EP 675
DI 10.1089/jmf.2016.3822
PG 9
WC Chemistry, Medicinal; Food Science & Technology; Nutrition & Dietetics
WE Science Citation Index Expanded (SCI-EXPANDED)
SC Pharmacology & Pharmacy; Food Science & Technology; Nutrition &
   Dietetics
GA FA0CN
UT WOS:000405098600005
PM 28677983
DA 2024-01-22
ER

PT J
AU Handler, M
   Dotan, I
   Klausner, JM
   Yanai, H
   Neeman, E
   Tulchinsky, H
AF Handler, M.
   Dotan, I.
   Klausner, J. M.
   Yanai, H.
   Neeman, E.
   Tulchinsky, H.
TI Clinical recurrence and re-resection rates after extensive vs. segmental
   colectomy in Crohn's colitis: a retrospective cohort study
SO TECHNIQUES IN COLOPROCTOLOGY
LA English
DT Article
DE Crohn's colitis; Colectomy; Recurrence
ID SURGICAL-TREATMENT; LARGE BOWEL; DISEASE; SURGERY; RECTUM
AB The aim of the present study was to document long-term clinical recurrence and re-resection rates of segmental and extended colectomy in patients with Crohn's colitis and to identify risk factors causing recurrence.
   Records of patients with isolated colonic Crohn's disease who underwent colectomy between 1995 and 2013 and were followed at our medical center were identified. Data on age at diagnosis, gender, smoking, disease location at diagnosis, perianal and rectal disease, indication for surgery, preoperative disease duration, type of operation, primary anastomosis at first operation, length of resected specimen, recurrence of symptoms, postoperative medication, reoperation, and total follow-up time were retrieved.
   Thirty-five suitable patients (18 segmental colectomy, 17 extensive colectomy; 17 males; mean age at operation 36.6 years) were identified. Mean age at primary operation was 36 years. The mean preoperative disease duration was 121 months. Postoperative medical treatment was needed in 10 (56 %) patients undergoing segmental colectomy and in 16 (94 %) of those undergoing extensive colectomy (p = 0.01). There was longer reoperation-free survival in the segmental colectomy patient group (p = 0.02) and also a trend toward longer symptom-free survival compared to the extensive colectomy patient group (p = 0.105). There was no correlation between the length of resected bowel and recurrence. Patients operated on at a younger age did not have a higher rate of recurrence of symptoms. Shorter disease duration, smoking, and male gender were risk factors for clinical recurrence.
   Segmental resection with primary anastomosis can be safely performed in patients with limited Crohn's colitis with reasonable clinical recurrence rates.
C1 [Handler, M.; Klausner, J. M.; Neeman, E.; Tulchinsky, H.] Tel Aviv Univ, Tel Aviv Med Ctr, Sackler Fac Med, Colorectal Unit,Div Surg, 6 Weizman St, IL-6423906 Tel Aviv, Israel.
   [Dotan, I.; Yanai, H.] Tel Aviv Univ, Tel Aviv Med Ctr, Sackler Fac Med, IBD Ctr,Dept Gastroenterol & Liver Dis, IL-69978 Tel Aviv, Israel.
C3 Sackler Faculty of Medicine; Sackler Faculty of Medicine
RP Tulchinsky, H (通讯作者)，Tel Aviv Univ, Tel Aviv Med Ctr, Sackler Fac Med, Colorectal Unit,Div Surg, 6 Weizman St, IL-6423906 Tel Aviv, Israel.
EM hagitt@tlvmc.gov.il
OI Yanai, Henit/0000-0001-5483-5271
CR Andersson P, 2002, DIS COLON RECTUM, V45, P47, DOI 10.1007/s10350-004-6113-4
   Bernell O, 2001, DIS COLON RECTUM, V44, P647, DOI 10.1007/BF02234559
   Bernell O, 2002, DIS COLON RECTUM, V44, P654
   COTTONE M, 1994, GASTROENTEROLOGY, V106, P643, DOI 10.1016/0016-5085(94)90697-1
   Fichera A, 2005, DIS COLON RECTUM, V48, P963, DOI 10.1007/s10350-004-0906-3
   Friedman S, 2012, HARRISONS PRINCIPLES, P2477
   GOLIGHER JC, 1988, WORLD J SURG, V12, P186, DOI 10.1007/BF01658052
   Hanauer SB, 2001, AM J GASTROENTEROL, V96, P635
   Lapidus A, 1997, GUT, V41, P480, DOI 10.1136/gut.41.4.480
   Lapidus A, 1998, GASTROENTEROLOGY, V114, P1151, DOI 10.1016/S0016-5085(98)70420-2
   LOCK MR, 1981, ANN SURG, V194, P754, DOI 10.1097/00000658-198112000-00016
   LONGO WE, 1988, ARCH SURG-CHICAGO, V123, P588
   Pellino G, 2015, TECH COLOPROCTOL, V19, P639, DOI 10.1007/s10151-015-1368-4
   Polle SW, 2005, BRIT J SURG, V92, P1143, DOI 10.1002/bjs.5050
   Prabhakar LP, 1997, DIS COLON RECTUM, V40, P71, DOI 10.1007/BF02055685
   Raab Y, 1996, DIS COLON RECTUM, V39, P918, DOI 10.1007/BF02053992
   SACHAR DB, 1983, GASTROENTEROLOGY, V85, P917
   Sciaudone G, 2011, EUR SURG RES, V46, P163, DOI 10.1159/000324398
   Stalhgren LH, 1961, JAMA-J AM MED ASSOC, V175, P986
   Tekkis PP, 2006, COLORECTAL DIS, V8, P82, DOI 10.1111/j.1463-1318.2005.00903.x
   TJANDRA JJ, 1992, INT SURG, V77, P9
   Tulchinsky H, 2013, RECONSTRUCTIVE SURG, P237
NR 22
TC 9
Z9 9
U1 0
U2 2
PU SPRINGER-VERLAG ITALIA SRL
PI MILAN
PA VIA DECEMBRIO, 28, MILAN, 20137, ITALY
SN 1123-6337
EI 1128-045X
J9 TECH COLOPROCTOL
JI Tech. Coloproctology
PD MAY
PY 2016
VL 20
IS 5
BP 287
EP 292
DI 10.1007/s10151-016-1440-8
PG 6
WC Gastroenterology & Hepatology; Surgery
WE Science Citation Index Expanded (SCI-EXPANDED)
SC Gastroenterology & Hepatology; Surgery
GA DJ6DR
UT WOS:000374300700005
PM 26886936
DA 2024-01-22
ER

PT J
AU Kim, KM
   Kim, YS
   Lim, JY
   Min, SJ
   Ko, HC
   Kinn, SJ
   Kim, Y
AF Kim, Kyung-Mi
   Kim, Yoo-Sun
   Lim, Ji Ye
   Min, Soo Jin
   Ko, Hee-Chul
   Kinn, Se-Jae
   Kim, Yuri
TI Intestinal anti-inflammatory activity of <i>Sasa quelpaertensis</i> leaf
   extract by suppressing lipopolysaccharide-stimulated inflammatory
   mediators in intestinal epithelial Caco-2 cells co-cultured with RAW
   264.7 macrophage cells
SO NUTRITION RESEARCH AND PRACTICE
LA English
DT Article
DE Sasa quelpaertensis; co-culture model; anti-inflammation;
   pro-inflammatory mediators
ID NF-KAPPA-B; SODIUM-INDUCED COLITIS; NITRIC-OXIDE SYNTHASE; P-COUMARIC
   ACID; ULCERATIVE-COLITIS; GENE-EXPRESSION; BAMBOO GRASS; TNF-ALPHA;
   PATHWAY; HEALTH
AB BACKGROUND/OBJECTIVES: Inflammatory bowel disease (IBD), including Crohn's disease and ulcerative colitis, involves chronic inflammation of the gastrointestinal tract. Previously, Sasa quelpaertensis leaves have been shown to mediate anti-inflammation and anti-cancer effects, although it remains unclear whether Sasa leaves are able to attenuate inflammation-related intestinal diseases. Therefore, the aim of this study was to investigate the anti-inflammatory effects of Sasa quelpaertensis leaf extract (SQE) using an in vitro co-culture model of the intestinal epithelial environment.
   MATERIALS/METHODS: An in vitro co-culture system was established that consisted of intestinal epithelial Caco-2 cells and RAW 264.7 macrophages. Treatment with lipopolysaccharide (LPS) was used to induce inflammation.
   RESULTS: Treatment with SQE significantly suppressed the secretion of LPS-induced nitric oxide (NO), prostaglandin E2 (PGE(2)), IL-6, and IL-1 beta in co-cultured RAW 264.7 macrophages. In addition, expressions of inducible nitric oxide synthase (iNOS), cyclooxygenase (COX)-2, and tumor necrosis factor (TNF)-alpha were down-regulated in response to inhibition of I kappa B alpha phosphorylation by SQE. Compared with two bioactive compounds that have previously been identified in SQE, tricin and P-coumaric acid, SQE exhibited the most effective anti-inflammatory properties.
   CONCLUSIONS: SQE exhibited intestinal anti-inflammatory activity by inhibiting various inflammatory mediators mediated through nuclear transcription factor kappa-B (NF-kappa B) activation. Thus, SQE has the potential to ameliorate inflammation-related diseases, including IBD, by limiting excessive production of pro-inflammatory mediators.
C1 [Kim, Kyung-Mi; Kim, Yoo-Sun; Lim, Ji Ye; Min, Soo Jin; Kim, Yuri] Ewha Womans Univ, Dept Nutr Sci & Food Management, Seoul 120750, South Korea.
   [Ko, Hee-Chul] Jeju Natl Univ, Jeju Sasa Ind Dev Agcy, Cheju 690756, South Korea.
   [Kinn, Se-Jae] Jeju Natl Univ, Dept Biol, Cheju 690756, South Korea.
C3 Ewha Womans University; Jeju National University; Jeju National
   University
RP Kim, Y (通讯作者)，Ewha Womans Univ, Dept Nutr Sci & Food Management, 52 Ewhayeodae Gil, Seoul 120750, South Korea.
EM yuri.kim@ewha.ac.kr
RI Lim, Ji Ye/ISA-7527-2023; Kim, Yoo Sun/JFS-7309-2023; Kim,
   Yuri/JNZ-3445-2023
OI Kim, Yuri/0009-0008-3969-3824; Kim, Yoo Sun/0000-0002-6474-9024
FU Cooperative Research Program for Agriculture Science & Technology
   Development [PJ009777]; Rural Development Administration, Republic of
   Korea and Brain Korea 21 Plus [22A20130012143]
FX This work was carried out with the support of the "Cooperative Research
   Program for Agriculture Science & Technology Development (Project No.
   PJ009777)" Rural Development Administration, Republic of Korea and Brain
   Korea 21 Plus (Project Number: 22A20130012143).
CR APPLEBY SB, 1994, BIOCHEM J, V302, P723, DOI 10.1042/bj3020723
   Arai F, 1998, DIGEST DIS SCI, V43, P2071, DOI 10.1023/A:1018815432504
   Bai SK, 2005, EXP MOL MED, V37, P323, DOI 10.1038/emm.2005.42
   BEG AA, 1993, MOL CELL BIOL, V13, P3301, DOI 10.1128/MCB.13.6.3301
   Bode H, 1998, CYTOKINE, V10, P457, DOI 10.1006/cyto.1997.0307
   Bouma G, 2003, NAT REV IMMUNOL, V3, P521, DOI 10.1038/nri1132
   BRADFORD MM, 1976, ANAL BIOCHEM, V72, P248, DOI 10.1016/0003-2697(76)90527-3
   Brozek W, 2008, BMC CANCER, V8, DOI 10.1186/1471-2407-8-13
   Choi EM, 2005, FITOTERAPIA, V76, P608, DOI 10.1016/j.fitote.2005.05.006
   Choi YJ, 2008, EXP BIOL MED, V233, P580, DOI 10.3181/0707-RM-205
   Chu X, 2012, MOLECULES, V17, P3586, DOI 10.3390/molecules17033586
   Chung HL, 2007, WORLD J GASTROENTERO, V13, P5605, DOI 10.3748/wjg.v13.i42.5605
   Edwards MR, 2009, PHARMACOL THERAPEUT, V121, P1, DOI 10.1016/j.pharmthera.2008.09.003
   Farombi EO, 2013, BASIC CLIN PHARMACOL, V113, P49, DOI 10.1111/bcpt.12050
   Feagan BG, 2007, AM J GASTROENTEROL, V102, P794, DOI 10.1111/j.1572-0241.2007.01094.x
   Jeoung BR, 2013, BMC COMPLEM ALTERN M, V13, DOI 10.1186/1472-6882-13-47
   Kang SI, 2012, BIOSCI BIOTECH BIOCH, V76, P755, DOI 10.1271/bbb.110868
   Kim K, 2014, NUTR RES IN PRESS
   KUHN R, 1993, CELL, V75, P263, DOI 10.1016/0092-8674(93)80068-P
   Lee H, 2012, IMMUNOPHARM IMMUNOT, V34, P56, DOI 10.3109/08923973.2011.574704
   Liu HT, 2000, J IMMUNOL, V164, P4277, DOI 10.4049/jimmunol.164.8.4277
   Liu RH, 2003, AM J CLIN NUTR, V78, p517S, DOI 10.1093/ajcn/78.3.517S
   Loftus EV, 2002, GASTROENTEROL CLIN N, V31, P1, DOI 10.1016/S0889-8553(01)00002-4
   MacDermott RP, 1999, J CLIN IMMUNOL, V19, P266, DOI 10.1023/A:1020583306627
   MENDITTO A, 1992, ARCH GERONTOL GERIAT, P257, DOI 10.1016/S0167-4943(05)80025-1
   Moon JY, 2011, YAKUGAKU ZASSHI, V131, P961, DOI 10.1248/yakushi.131.961
   Nishitani Y, 2009, INT IMMUNOPHARMACOL, V9, P1444, DOI 10.1016/j.intimp.2009.08.018
   Ogata H, 2003, CURR PHARM DESIGN, V9, P1107, DOI 10.2174/1381612033455035
   Ohta N, 2002, J IMMUNOL, V169, P460, DOI 10.4049/jimmunol.169.1.460
   OKABE S, 1975, JPN J PHARMACOL, V25, P608, DOI 10.1254/jjp.25.608
   Okada Y, 2013, J LEUKOCYTE BIOL, V94, P473, DOI 10.1189/jlb.0212104
   OKAYASU I, 1990, GASTROENTEROLOGY, V98, P694, DOI 10.1016/0016-5085(90)90290-H
   OTANI K, 1990, INT J TISSUE REACT, V12, P319
   Park OJ, 2004, TOXICOL LETT, V150, P43, DOI 10.1016/j.toxlet.2003.06.001
   Pérez-Alvarez V, 2001, J APPL TOXICOL, V21, P527, DOI 10.1002/jat.806
   Pettus BJ, 2003, FASEB J, V17, P1411, DOI 10.1096/fj.02-1038com
   Pragasam SJ, 2013, INFLAMMATION, V36, P169, DOI 10.1007/s10753-012-9532-8
   Ren MQ, 2004, ANTICANCER RES, V24, P2879
   Rosillo MA, 2011, BIOCHEM PHARMACOL, V82, P737, DOI 10.1016/j.bcp.2011.06.043
   SADLACK B, 1993, CELL, V75, P253, DOI 10.1016/0092-8674(93)80067-O
   Shalini V, 2012, INT IMMUNOPHARMACOL, V14, P32, DOI 10.1016/j.intimp.2012.06.005
   Shapira L, 1996, INFECT IMMUN, V64, P825, DOI 10.1128/IAI.64.3.825-828.1996
   Tanoue T, 2008, BIOCHEM BIOPH RES CO, V374, P565, DOI 10.1016/j.bbrc.2008.07.063
   Wilson KT, 1996, GASTROENTEROLOGY, V111, P1524, DOI 10.1016/S0016-5085(96)70014-8
   Wong ET, 2009, CLIN SCI, V116, P451, DOI 10.1042/CS20080502
   Zang LY, 2000, AM J PHYSIOL-CELL PH, V279, pC954, DOI 10.1152/ajpcell.2000.279.4.C954
NR 46
TC 35
Z9 38
U1 7
U2 54
PU KOREAN NUTRITION SOC
PI SEOUL
PA 804 KST CTR, 635-4 YEOGSAM-SONG KANGNAM-KU, SEOUL, 135-703, SOUTH KOREA
SN 1976-1457
EI 2005-6168
J9 NUTR RES PRACT
JI Nutr. Res. Pract.
PD FEB
PY 2015
VL 9
IS 1
BP 3
EP 10
DI 10.4162/nrp.2015.9.1.3
PG 8
WC Nutrition & Dietetics
WE Science Citation Index Expanded (SCI-EXPANDED)
SC Nutrition & Dietetics
GA CA4OL
UT WOS:000348884100001
PM 25671061
OA Green Submitted, Green Published
DA 2024-01-22
ER

PT J
AU Park, EJ
   Yuki, Y
   Kiyono, H
   Shimaoka, M
AF Park, Eun Jeong
   Yuki, Yoshikazu
   Kiyono, Hiroshi
   Shimaoka, Motomu
TI Structural basis of blocking integrin activation and deactivation for
   anti-inflammation
SO JOURNAL OF BIOMEDICAL SCIENCE
LA English
DT Review
DE Integrin; Affinity; Activation; Deactivation; Leukocyte; Inflammation;
   Talin; Kindlin
ID ACTIVE CROHNS-DISEASE; EFFECTOR T-CELLS; CYTOPLASMIC DOMAIN; LEUKOCYTE
   INTEGRIN; LIGAND-BINDING; ALPHA-SUBUNIT; BREAST-CANCER; BETA-SUBUNIT;
   METAL-ION; I-DOMAIN
AB Integrins mediate leukocyte accumulation to the sites of inflammation, thereby enhancing their potential as an important therapeutic target for inflammatory disorders. Integrin activation triggered by inflammatory mediators or signaling pathway is a key step to initiate leukocyte migration to inflamed tissues; however, an appropriately regulated integrin deactivation is indispensable for maintaining productive leukocyte migration. While typical integrin antagonists that block integrin activation target the initiation of leukocyte migration, a novel class of experimental compounds has been designed to block integrin deactivation, thereby perturbing the progression of cell migration. Current review discusses the mechanisms by which integrin is activated and subsequently deactivated by focusing on its structure-function relationship.
C1 [Park, Eun Jeong; Shimaoka, Motomu] Mie Univ, Grad Sch Med, Dept Mol Pathobiol & Cell Adhes Biol, Tsu, Mie 5148507, Japan.
   [Park, Eun Jeong; Yuki, Yoshikazu; Kiyono, Hiroshi] Univ Tokyo, Inst Med Sci, Dept Microbiol & Immunol, Div Mucosal Immunol, Tokyo 1088639, Japan.
   [Kiyono, Hiroshi] Univ Tokyo, Inst Med Sci, Int Res & Dev Ctr Mucosal Vaccine, Tokyo 1088639, Japan.
C3 Mie University; University of Tokyo; University of Tokyo
RP Park, EJ (通讯作者)，Mie Univ, Grad Sch Med, Dept Mol Pathobiol & Cell Adhes Biol, Tsu, Mie 5148507, Japan.
EM epark@doc.medic.mie-u.ac.jp
RI Kiyono, Hiroshi/AAC-6735-2022; Park, Eun Jeong/AAV-2056-2020
OI Park, Eun Jeong/0000-0002-4288-5893
FU IMSUT Joint Research Project at the Institute of Medical Science in the
   University of Tokyo, Japan
FX This work was supported by grant from IMSUT Joint Research Project at
   the Institute of Medical Science in the University of Tokyo, Japan.
CR Anthis NJ, 2009, J BIOL CHEM, V284, P36700, DOI 10.1074/jbc.M109.061275
   Balkow S, 2010, BLOOD, V116, P1885, DOI 10.1182/blood-2009-05-224428
   Bökel C, 2002, DEV CELL, V3, P311, DOI 10.1016/S1534-5807(02)00265-4
   Calderwood DA, 2013, NAT REV MOL CELL BIO, V14, P503, DOI 10.1038/nrm3624
   Campbell DJ, 2002, J EXP MED, V195, P135, DOI 10.1084/jem.20011502
   Chen JF, 2003, NAT STRUCT BIOL, V10, P995, DOI 10.1038/nsb1011
   Chen X, 2010, P NATL ACAD SCI USA, V107, P14727, DOI 10.1073/pnas.1008663107
   Choi WS, 2013, BLOOD, V122, P4165, DOI 10.1182/blood-2013-04-499194
   Cole KE, 1998, J EXP MED, V187, P2009, DOI 10.1084/jem.187.12.2009
   DeNucci CC, 2009, CRIT REV IMMUNOL, V29, P87, DOI 10.1615/CritRevImmunol.v29.i2.10
   Do JS, 2014, IMMUNOL CELL BIOL, V92, P90, DOI 10.1038/icb.2013.70
   Doll K, 2009, VET J, V181, P90, DOI 10.1016/j.tvjl.2008.01.013
   Ellis SJ, 2013, CURR BIOL, V23, P1825, DOI 10.1016/j.cub.2013.07.054
   Fagerholm SC, 2014, AM J CLIN EXP IMMUNO, V3, P37
   Feagan BG, 2005, NEW ENGL J MED, V352, P2499, DOI 10.1056/NEJMoa042982
   Ghosh S, 2003, NEW ENGL J MED, V348, P24, DOI 10.1056/NEJMoa020732
   Gordon FH, 2002, ALIMENT PHARM THER, V16, P699, DOI 10.1046/j.1365-2036.2002.01205.x
   Goult BT, 2013, J STRUCT BIOL, V184, P21, DOI 10.1016/j.jsb.2013.05.014
   Goult BT, 2009, J BIOL CHEM, V284, P15097, DOI 10.1074/jbc.M900078200
   Gozgit JM, 2006, MOL CANCER RES, V4, P905, DOI 10.1158/1541-7786.MCR-06-0147
   Guo BH, 2015, CANCER LETT, V361, P271, DOI 10.1016/j.canlet.2015.03.011
   Harburger DS, 2009, J BIOL CHEM, V284, P11485, DOI 10.1074/jbc.M809233200
   Herz C, 2006, J BIOL CHEM, V281, P36082, DOI 10.1074/jbc.M606259200
   HIBBS ML, 1991, SCIENCE, V251, P1611, DOI 10.1126/science.1672776
   Huang CC, 2000, J BIOL CHEM, V275, P21514, DOI 10.1074/jbc.M002286200
   Hüser N, 2010, INT IMMUNOL, V22, P35, DOI 10.1093/intimm/dxp111
   Humphries MJ, 2000, BIOCHEM SOC T, V28, P311, DOI 10.1042/0300-5127:0280311
   Huth JR, 2000, P NATL ACAD SCI USA, V97, P5231, DOI 10.1073/pnas.97.10.5231
   Hynes RO, 2002, NAT MED, V8, P918, DOI 10.1038/nm0902-918
   Ikeda F, 2011, NATURE, V471, P637, DOI 10.1038/nature09814
   Imai Y, 2008, BLOOD, V112, P5007, DOI 10.1182/blood-2008-03-144543
   Kashiwagi H, 2013, MOL GENET GENOM MED, V1, P77, DOI 10.1002/mgg3.9
   Kempf T, 2011, NAT MED, V17, P581, DOI 10.1038/nm.2354
   Kim M, 2003, SCIENCE, V301, P1720, DOI 10.1126/science.1084174
   Lai-Cheong JE, 2007, J INVEST DERMATOL, V127, P2268, DOI 10.1038/sj.jid.5700830
   LEE JO, 1995, CELL, V80, P631, DOI 10.1016/0092-8674(95)90517-0
   Ley K, 2007, NAT REV IMMUNOL, V7, P678, DOI 10.1038/nri2156
   Lu CF, 1997, J IMMUNOL, V159, P268
   Lu CF, 2001, J BIOL CHEM, V276, P14642, DOI 10.1074/jbc.M100600200
   Luissint AC, 2014, SEMIN IMMUNOPATHOL, V36, P211, DOI 10.1007/s00281-014-0421-0
   Maiguel D, 2011, SCI SIGNAL, V4, DOI 10.1126/scisignal.2001811
   Malinin NL, 2009, NAT MED, V15, P313, DOI 10.1038/nm.1917
   Margadant C, 2010, EMBO REP, V11, P97, DOI 10.1038/embor.2009.276
   McIntyre TM, 2003, CURR OPIN HEMATOL, V10, P150, DOI 10.1097/00062752-200303000-00009
   Mooren OL, 2014, MOL BIOL CELL, V25, P4115, DOI 10.1091/mbc.E14-05-0976
   Moretti FA, 2013, P NATL ACAD SCI USA, V110, P17005, DOI 10.1073/pnas.1316032110
   Morin NA, 2008, J EXP MED, V205, P195, DOI 10.1084/jem.20071543
   Moser M, 2009, SCIENCE, V324, P895, DOI 10.1126/science.1163865
   Moser M, 2009, NAT MED, V15, P300, DOI 10.1038/nm.1921
   Oxley CL, 2008, J BIOL CHEM, V283, P5420, DOI 10.1074/jbc.M709435200
   Park EJ, 2007, J CLIN INVEST, V117, P2526, DOI 10.1172/JCI31570
   Park EJ, 2010, BLOOD, V115, P1572, DOI 10.1182/blood-2009-08-237917
   Phillipson M, 2006, J EXP MED, V203, P2569, DOI 10.1084/jem.20060925
   Pouwels J, 2013, CELL REP, V5, P619, DOI 10.1016/j.celrep.2013.10.011
   Qin J, 2004, PLOS BIOL, V2, P726, DOI 10.1371/journal.pbio.0020169
   Rantala JK, 2011, NAT CELL BIOL, V13, P1315, DOI 10.1038/ncb2340
   Ren Y, 2015, TUMOUR BIOL J INT SO
   Rui XL, 2014, J BIOL CHEM, V289, P23256, DOI 10.1074/jbc.M114.581470
   Sandborn WJ, 2005, NEW ENGL J MED, V353, P1912, DOI 10.1056/NEJMoa043335
   Schmidt S, 2011, J CELL BIOL, V192, P883, DOI 10.1083/jcb.201007141
   Semmrich M, 2005, J EXP MED, V201, P1987, DOI 10.1084/jem.20041850
   Sen M, 2013, J CELL BIOL, V203, P629, DOI 10.1083/jcb.201308083
   Serini G, 2006, EXP CELL RES, V312, P651, DOI 10.1016/j.yexcr.2005.10.020
   Seymour RE, 2007, GENES IMMUN, V8, P416, DOI 10.1038/sj.gene.6364403
   Shamri R, 2005, NAT IMMUNOL, V6, P497, DOI 10.1038/ni1194
   Shimaoka M, 2001, P NATL ACAD SCI USA, V98, P6009, DOI 10.1073/pnas.101130498
   Shimaoka M, 2003, CELL, V112, P99, DOI 10.1016/S0092-8674(02)01257-6
   Shimaoka M, 2002, ANNU REV BIOPH BIOM, V31, P485, DOI 10.1146/annurev.biophys.31.101101.140922
   Shulman Z, 2009, IMMUNITY, V30, P384, DOI 10.1016/j.immuni.2008.12.020
   Siegel DH, 2003, AM J HUM GENET, V73, P174, DOI 10.1086/376609
   Sin S, 2011, J NATL CANCER I, V103, P1323, DOI 10.1093/jnci/djr290
   Soslau G, 2014, THROMB HAEMOSTASIS, V111, P140, DOI 10.1160/TH13-03-0248
   SPRINGER TA, 1994, CELL, V76, P301, DOI 10.1016/0092-8674(94)90337-9
   Stanley P, 2008, EMBO J, V27, P62, DOI 10.1038/sj.emboj.7601959
   Svensson L, 2009, NAT MED, V15, P306, DOI 10.1038/nm.1931
   Takagi J, 2002, CELL, V110, P599, DOI 10.1016/S0092-8674(02)00935-2
   Takagi J, 2001, NAT STRUCT BIOL, V8, P412, DOI 10.1038/87569
   Targan SR, 2007, GASTROENTEROLOGY, V132, P1672, DOI 10.1053/j.gastro.2007.03.024
   Vinogradova O, 2004, P NATL ACAD SCI USA, V101, P4094, DOI 10.1073/pnas.0400742101
   Vomund AN, 2008, BIOCHEMISTRY-US, V47, P11616, DOI 10.1021/bi8015108
   von Andrian UH, 2003, NEW ENGL J MED, V348, P68, DOI 10.1056/NEJMe020157
   von Andrian UH, 2000, NEW ENGL J MED, V343, P1020, DOI 10.1056/NEJM200010053431407
   Vorup-Jensen T, 2003, P NATL ACAD SCI USA, V100, P1873, DOI 10.1073/pnas.0237387100
   Wang JH, 2012, CELL RES, V22, P1512, DOI 10.1038/cr.2012.103
   Wegener KL, 2007, CELL, V128, P171, DOI 10.1016/j.cell.2006.10.048
   Weinstein EJ, 2003, BBA-MOL BASIS DIS, V1637, P207, DOI 10.1016/S0925-4439(03)00035-8
   Wurbel MA, 2007, J IMMUNOL, V178, P7598, DOI 10.4049/jimmunol.178.12.7598
   Xia W, 2014, P NATL ACAD SCI USA, V111, P17863, DOI 10.1073/pnas.1420645111
   Xiong JP, 2001, SCIENCE, V294, P339, DOI 10.1126/science.1064535
   Yan B, 2001, J BIOL CHEM, V276, P28164, DOI 10.1074/jbc.M104161200
   Yang J, 2014, NAT COMMUN, V5, DOI 10.1038/ncomms6880
   Yang W, 2006, J BIOL CHEM, V281, P37904, DOI 10.1074/jbc.M606888200
   Yates LA, 2012, J BIOL CHEM, V287, DOI 10.1074/jbc.M112.415208
   Ye F, 2011, CURR OPIN HEMATOL, V18, P356, DOI 10.1097/MOH.0b013e3283497f09
   Zarbock A, 2012, J MOL MED, V90, P353, DOI 10.1007/s00109-011-0835-2
NR 95
TC 31
Z9 34
U1 0
U2 17
PU BIOMED CENTRAL LTD
PI LONDON
PA 236 GRAYS INN RD, FLOOR 6, LONDON WC1X 8HL, ENGLAND
SN 1021-7770
EI 1423-0127
J9 J BIOMED SCI
JI J. Biomed. Sci.
PD JUL 8
PY 2015
VL 22
AR 51
DI 10.1186/s12929-015-0159-6
PG 9
WC Cell Biology; Medicine, Research & Experimental
WE Science Citation Index Expanded (SCI-EXPANDED)
SC Cell Biology; Research & Experimental Medicine
GA CM1NE
UT WOS:000357446800001
PM 26152212
OA Green Published, gold
DA 2024-01-22
ER

PT J
AU Chen, YW
   Mai, QD
   Chen, ZX
   Lin, T
   Cai, YJ
   Han, J
   Wang, Y
   Zhang, MD
   Tan, SM
   Wu, ZY
   Chen, LM
   Zhang, ZY
   Yang, Y
   Cui, TM
   Ouyang, BY
   Sun, Y
   Yang, LJ
   Xu, L
   Zhang, S
   Li, J
   Shen, HB
   Liu, LN
   Zeng, LC
   Zhang, SH
   Zeng, GC
AF Chen, Yiwei
   Mai, Qiongdan
   Chen, Zixu
   Lin, Tao
   Cai, Yongjie
   Han, Jing
   Wang, Ying
   Zhang, Mudan
   Tan, Shimin
   Wu, Zhiying
   Chen, Lingming
   Zhang, Zhiyi
   Yang, Yi
   Cui, Taimei
   Ouyang, Beiyin
   Sun, Yue
   Yang, Lijia
   Xu, Lin
   Zhang, Sien
   Li, Jian
   Shen, Hongbo
   Liu, Linna
   Zeng, Lingchan
   Zhang, Shenghong
   Zeng, Gucheng
TI Dietary palmitoleic acid reprograms gut microbiota and improves
   biological therapy against colitis
SO GUT MICROBES
LA English
DT Article
DE Gut microbiota; Biological therapy; Inflammatory bowel diseases;
   Akkermansia muciniphila; TNF-alpha
ID PATHOGENESIS; RESPONSES; MUCOSA; MODEL
AB Magnitude and diversity of gut microbiota and metabolic systems are critical in shaping human health and diseases, but it remains largely unclear how complex metabolites may selectively regulate gut microbiota and determine health and diseases. Here, we show that failures or compromised effects of anti-TNF-a therapy in inflammatory bowel diseases (IBD) patients were correlated with intestinal dysbacteriosis with more pro-inflammatory bacteria, extensive unresolved inflammation, failed mucosal repairment, and aberrant lipid metabolism, particularly lower levels of palmitoleic acid (POA). Dietary POA repaired gut mucosal barriers, reduced inflammatory cell infiltrations and expressions of TNF-a and IL-6, and improved efficacy of anti-TNF-a therapy in both acute and chronic IBD mouse models. Ex vivo treatment with POA in cultured inflamed colon tissues derived from Crohn's disease (CD) patients reduced pro-inflammatory signaling/cytokines and conferred appreciable tissue repairment. Mechanistically, POA significantly upregulated the transcriptional signatures of cell division and biosynthetic process of Akkermansia muciniphila, selectively increased the growth and abundance of Akkermansia muciniphila in gut microbiota, and further reprogrammed the composition and structures of gut microbiota. Oral transfer of such POA-reprogrammed, but not control, gut microbiota induced better protection against colitis in anti-TNF-a mAb-treated recipient mice, and co-administration of POA with Akkermansia muciniphila showed significant synergistic protections against colitis in mice. Collectively, this work not only reveals the critical importance of POA as a polyfunctional molecular force to shape the magnitude and diversity of gut microbiota and therefore promote the intestinal homeostasis, but also implicates a new potential therapeutic strategy against intestinal or abenteric inflammatory diseases.
C1 [Chen, Yiwei; Mai, Qiongdan; Chen, Zixu; Lin, Tao; Cai, Yongjie; Tan, Shimin; Wu, Zhiying; Chen, Lingming; Zhang, Zhiyi; Yang, Yi; Cui, Taimei; Ouyang, Beiyin; Xu, Lin; Zeng, Gucheng] Sun Yat Sen Univ, Zhongshan Sch Med, Dept Microbiol, Guangzhou, Peoples R China.
   [Chen, Yiwei] Sun Yat Sen Univ, Collaborat Innovat Ctr Canc Med, Canc Ctr, State Key Lab Oncol South China, Guangzhou, Peoples R China.
   [Han, Jing; Wang, Ying; Zhang, Mudan; Zhang, Shenghong] Sun Yat Sen Univ, Affiliated Hosp 1, Div Gastroenterol, Guangzhou, Peoples R China.
   [Sun, Yue; Zhang, Sien] Sun Yat Sen Univ, Hosp Stomatol, Guanghua Sch Stomatol, Guangzhou, Peoples R China.
   [Yang, Lijia] Jinan Univ, Coll Stomatol, Guangzhou, Peoples R China.
   [Li, Jian] Sun Yat Sen Univ, Affiliated Hosp 5, Zhuhai, Peoples R China.
   [Shen, Hongbo] Tongji Univ, Shanghai Pulm Hosp, Clin & Res Ctr TB, Shanghai, Peoples R China.
   [Liu, Linna] Guangzhou Med Univ, Guangzhou Peoples Hosp 8, Guangzhou, Peoples R China.
   [Zeng, Lingchan] Sun Yat sen Univ, Hosp Stomatol, Clin Res Ctr, Guanghua Sch Stomatol,Dept Med Records Management, Guangzho, Peoples R China.
   [Zhang, Shenghong] Sun Yat Sen Univ, Affiliated Hosp 1, Div Gastroenterol, Guangzhou 510080, Peoples R China.
   [Zeng, Gucheng] Sun Yat Sen Univ, Zhongshan Sch Med, Dept Microbiol, Guangzhou 510080, Peoples R China.
C3 Sun Yat Sen University; State Key Lab Oncology South China; Sun Yat Sen
   University; Sun Yat Sen University; Sun Yat Sen University; Jinan
   University; Sun Yat Sen University; Tongji University; Guangzhou Medical
   University; Sun Yat Sen University; Sun Yat Sen University; Sun Yat Sen
   University
RP Zeng, LC (通讯作者)，Sun Yat sen Univ, Hosp Stomatol, Clin Res Ctr, Guanghua Sch Stomatol,Dept Med Records Management, Guangzho, Peoples R China.; Zhang, SH (通讯作者)，Sun Yat Sen Univ, Affiliated Hosp 1, Div Gastroenterol, Guangzhou 510080, Peoples R China.; Zeng, GC (通讯作者)，Sun Yat Sen Univ, Zhongshan Sch Med, Dept Microbiol, Guangzhou 510080, Peoples R China.
EM zenglch5@mail.sysu.edu.cn; zhshh3@mail.sysu.edu.cn;
   zenggch@mail.sysu.edu.cn
RI wang, xicheng/IXX-0974-2023
OI zhang, shenghong/0000-0002-9088-8781; Chen, Yiwei/0000-0003-0342-1495
FU Natural Science Foundation of China [82072250]
FX The work was supported by the~Natural Science Foundation of China
   [82072250].
CR Aden K, 2019, GASTROENTEROLOGY, V157, P1279, DOI 10.1053/j.gastro.2019.07.025
   Adolph TE, 2022, NAT REV GASTRO HEPAT, V19, P753, DOI 10.1038/s41575-022-00658-y
   Allez M, 2010, J CROHNS COLITIS, V4, P355, DOI 10.1016/j.crohns.2010.04.004
   Ameho CK, 1997, GUT, V41, P487, DOI 10.1136/gut.41.4.487
   Bae M, 2022, NATURE, V608, P168, DOI 10.1038/s41586-022-04985-7
   Battat R, 2022, CLIN GASTROENTEROL H, V20, P1436, DOI 10.1016/j.cgh.2021.03.048
   BERNARD A, 1987, AM J PHYSIOL, V253, pG751, DOI 10.1152/ajpgi.1987.253.6.G751
   Boudeau J, 1999, INFECT IMMUN, V67, P4499, DOI 10.1128/IAI.67.9.4499-4509.1999
   Cani PD, 2019, NAT REV ENDOCRINOL, V15, P69, DOI 10.1038/s41574-018-0143-9
   Caruso R, 2020, NAT REV IMMUNOL, V20, P411, DOI [10.1038/s41577-019-0268-7, 10.4161/gmic.20228]
   Chen LM, 2022, NAT METAB, V4, P359, DOI 10.1038/s42255-022-00547-3
   COOPER HS, 1993, LAB INVEST, V69, P238
   D'Haens GR, 2021, GUT, V70, P1396, DOI 10.1136/gutjnl-2019-320022
   Dalile B, 2019, NAT REV GASTRO HEPAT, V16, P461, DOI 10.1038/s41575-019-0157-3
   de Souza HSP, 2017, NAT REV GASTRO HEPAT, V14, P739, DOI 10.1038/nrgastro.2017.110
   Ding NS, 2020, J CROHNS COLITIS, V14, P1090, DOI 10.1093/ecco-jcc/jjaa039
   Engevik MA, 2021, MBIO, V12, DOI 10.1128/mBio.02706-20
   Fan Y, 2021, NAT REV MICROBIOL, V19, P55, DOI 10.1038/s41579-020-0433-9
   Fischbach MA, 2016, CELL, V164, P1288, DOI 10.1016/j.cell.2016.02.037
   Fornelos N, 2020, NAT MICROBIOL, V5, P486, DOI 10.1038/s41564-019-0655-7
   Franzosa EA, 2019, NAT MICROBIOL, V4, P293, DOI 10.1038/s41564-018-0306-4
   Friedrich M, 2021, NAT MED, V27, P1970, DOI 10.1038/s41591-021-01520-5
   Furusawa Y, 2013, NATURE, V504, P446, DOI 10.1038/nature12721
   Ghezzal S, 2020, BBA-MOL CELL BIOL L, V1865, DOI 10.1016/j.bbalip.2019.158530
   Halfvarson J, 2017, NAT MICROBIOL, V2, DOI 10.1038/nmicrobiol.2017.4
   Hosomi K, 2020, GUT MICROBES, V11, P276, DOI 10.1080/19490976.2019.1612662
   Khan S, 2020, SCI TRANSL MED, V12, DOI 10.1126/scitranslmed.aay6218
   Kolodziejczyk AA, 2019, NAT REV MICROBIOL, V17, P742, DOI 10.1038/s41579-019-0256-8
   Kolouchová I, 2015, BIORESOURCE TECHNOL, V192, P726, DOI 10.1016/j.biortech.2015.06.048
   Korbecki J, 2019, INFLAMM RES, V68, P915, DOI 10.1007/s00011-019-01273-5
   Kunisawa J, 2014, J IMMUNOL, V193, P1666, DOI 10.4049/jimmunol.1302944
   Lamb CA, 2019, GUT, V68, pS1, DOI 10.1136/gutjnl-2019-318484
   Lavelle A, 2020, NAT REV GASTRO HEPAT, V17, P223, DOI 10.1038/s41575-019-0258-z
   Lee JWJ, 2021, CELL HOST MICROBE, V29, P1294, DOI 10.1016/j.chom.2021.06.019
   Makki K, 2018, CELL HOST MICROBE, V23, P705, DOI 10.1016/j.chom.2018.05.012
   Mao CY, 2023, SCIENCE, V380, DOI 10.1126/science.add6220
   Mills RH, 2022, NAT MICROBIOL, V7, P262, DOI 10.1038/s41564-021-01050-3
   MORRIS GP, 1989, GASTROENTEROLOGY, V96, P795, DOI 10.1016/0016-5085(89)90904-9
   Nayar S, 2021, NATURE, V593, P275, DOI 10.1038/s41586-021-03484-5
   Neurath MF, 2014, NAT REV IMMUNOL, V14, P329, DOI 10.1038/nri3661
   NISHIDA T, 1987, GUT, V28, P1002, DOI 10.1136/gut.28.8.1002
   Ozogul Y, 2008, FOOD CHEM, V108, P847, DOI 10.1016/j.foodchem.2007.11.048
   Park SY, 2022, CELL, V185, P513, DOI 10.1016/j.cell.2022.01.002
   Sands BE, 2004, NEW ENGL J MED, V350, P876, DOI 10.1056/NEJMoa030815
   Schirmer M, 2019, NAT REV MICROBIOL, V17, P497, DOI 10.1038/s41579-019-0213-6
   Schwärzler J, 2022, GASTROENTEROLOGY, V162, P1690, DOI 10.1053/j.gastro.2022.01.004
   Strandwitz P, 2019, NAT MICROBIOL, V4, P396, DOI 10.1038/s41564-018-0307-3
   Turnbaugh PJ, 2009, SCI TRANSL MED, V1, DOI 10.1126/scitranslmed.3000322
   Ventin-Holmberg R, 2021, J CROHNS COLITIS, V15, P1019, DOI 10.1093/ecco-jcc/jjaa252
   Villablanca EJ, 2022, NAT REV GASTRO HEPAT, V19, P493, DOI 10.1038/s41575-022-00604-y
   WALLACE JL, 1989, GASTROENTEROLOGY, V96, P29, DOI 10.1016/0016-5085(89)90760-9
   Wang Q, 2007, APPL ENVIRON MICROB, V73, P5261, DOI 10.1128/AEM.00062-07
   Wirtz S, 2017, NAT PROTOC, V12, P1295, DOI 10.1038/nprot.2017.044
   Xavier RJ, 2007, NATURE, V448, P427, DOI 10.1038/nature06005
   Yang BR, 2001, J AGR FOOD CHEM, V49, P1939, DOI 10.1021/jf001059s
   Yang F, 2022, GUT MICROBES, V14, DOI 10.1080/19490976.2022.2029997
   Yang Y, 2020, NAT CANCER, V1, P723, DOI 10.1038/s43018-020-0078-7
   Yao YZ, 2021, FRONT CELL INFECT MI, V11, DOI 10.3389/fcimb.2021.744049
   Zhang YC, 2022, NATURE, V606, P754, DOI 10.1038/s41586-022-04648-7
   Zhuang XJ, 2020, INFLAMM BOWEL DIS, V26, P1636, DOI 10.1093/ibd/izaa253
NR 60
TC 1
Z9 1
U1 47
U2 73
PU TAYLOR & FRANCIS INC
PI PHILADELPHIA
PA 530 WALNUT STREET, STE 850, PHILADELPHIA, PA 19106 USA
SN 1949-0976
EI 1949-0984
J9 GUT MICROBES
JI Gut Microbes
PD DEC 31
PY 2023
VL 15
IS 1
AR 2211501
DI 10.1080/19490976.2023.2211501
PG 26
WC Gastroenterology & Hepatology; Microbiology
WE Science Citation Index Expanded (SCI-EXPANDED)
SC Gastroenterology & Hepatology; Microbiology
GA G8LU4
UT WOS:000991615300001
PM 37203220
OA gold, Green Published
DA 2024-01-22
ER

PT J
AU Thomsen, SB
   Allin, KH
   Burisch, J
   Jensen, CB
   Hansen, S
   Gluud, LL
   Theede, K
   Kiszka-Kanowitz, M
   Nielsen, AM
   Less, T
AF Thomsen, Sandra Bohn
   Allin, Kristine Hojgaard
   Burisch, Johan
   Jensen, Camilla Bjorn
   Hansen, Susanne
   Gluud, Lise Lotte
   Theede, Klaus
   Kiszka-Kanowitz, Marianne
   Nielsen, Anette Mertz
   Less, Tine
TI Outcome of concomitant treatment with thiopurines and allopurinol in
   patients with inflammatory bowel disease: A nationwide Danish cohort
   study
SO UNITED EUROPEAN GASTROENTEROLOGY JOURNAL
LA English
DT Article
DE Inflammatory bowel disease; thiopurine; allopurinol; hospitalization;
   surgery; anti-TNF alpha; epidemiology
ID LOW-DOSE AZATHIOPRINE; ULCERATIVE-COLITIS; COMBINATION THERAPY;
   EPIDEMIOLOGY; INFLIXIMAB; COLECTOMY; EFFICACY; SAFETY
AB Background:Thiopurine and allopurinol in combination are associated with clinical remission in inflammatory bowel diseases but their influence on subsequent outcomes is unclear. We compared outcomes during exposure to both thiopurines and allopurinol versus thiopurines alone. Methods:We established a nationwide cohort of patients with inflammatory bowel diseases exposed to thiopurines +/- allopurinol during 1999-2014, using registry data. Patients were followed until hospitalization, surgery, anti-TNF alpha, or death (as a primary composite outcome). We used Poisson regression analyses to calculate incidence rate ratios overall and stratified by calendar period (assuming the combined exposure was unintended before 2009).Results:A total of 10,367 patients with inflammatory bowel diseases (Crohn's disease, n = 5484; ulcerative colitis, n = 4883) received thiopurines. Of these, 217 (2.1%) also received allopurinol. During 24,714 person years of follow-up, we observed 40 outcomes among thiopurine-allopurinol-exposed patients, and 4745 outcomes among those who were thiopurine exposed; incidence rate ratio, 1.26 (95% confidence interval, 0.92-1.73). The incidence rate ratios decreased over time: 4.88 (95% confidence interval 2.53-9.45) for 1999-2003, 2.19 (95% confidence interval, 1.17-4.09) for 2004-2008 and 0.80 (95% confidence interval, 0.52-1.23) for 2009-2014.Conclusion:Our nationwide inflammatory bowel disease cohort study shows that concomitant thiopurine-allopurinol is as safe to use as thiopurines alone, with a tendency towards a positive effect on clinical outcomes in recent calendar periods when combined use was intended.
C1 [Thomsen, Sandra Bohn; Gluud, Lise Lotte; Theede, Klaus; Kiszka-Kanowitz, Marianne; Nielsen, Anette Mertz] Univ Copenhagen, Gastrounit, Hosp Hvidovre, Hvidovre, Denmark.
   [Thomsen, Sandra Bohn; Allin, Kristine Hojgaard; Burisch, Johan; Jensen, Camilla Bjorn; Hansen, Susanne; Less, Tine] Bispebjerg & Frederiksberg Hosp, Ctr Clin Res & Prevent, Copenhagen, Denmark.
   [Thomsen, Sandra Bohn; Less, Tine] Statens Serum Inst, Dept Epidemiol Res, Copenhagen, Denmark.
   [Allin, Kristine Hojgaard] Univ Copenhagen, NNF Ctr Basic Metab Res, Copenhagen, Denmark.
C3 University of Copenhagen; University of Copenhagen; Bispebjerg Hospital;
   Statens Serum Institut; University of Copenhagen
RP Thomsen, SB (通讯作者)，Frederiksberg Hosp Nordre, Fasanvej 57, DK-2000 Frederiksberg, Denmark.
EM sandra.bohn.thomsen@regionh.dk
RI Hansen, Susanne/AAE-7275-2021; Allin, Kristine Højgaard/ABG-3463-2021;
   Gluud, Lise L/AAY-2120-2020; Burisch, Johan/AGJ-3893-2022; Hansen,
   Susanne/F-1657-2017
OI Gluud, Lise L/0000-0002-9462-4468; Burisch, Johan/0000-0002-3312-5139;
   Hansen, Susanne/0000-0002-9550-6703; Theede, Klaus/0000-0003-2692-6840;
   Allin, Kristine Hojgaard/0000-0002-6880-5759
FU Louis-Hansen Foundation [18-2B-3487]
FX Louis-Hansen Foundation, Award ID: 18-2B-3487.
CR Ansari A, 2008, ALIMENT PHARM THER, V28, P734, DOI 10.1111/j.1365-2036.2008.03782.x
   Burisch J, 2013, J CROHNS COLITIS, V7, P322, DOI 10.1016/j.crohns.2013.01.010
   Chhaya V, 2015, ALIMENT PHARM THER, V41, P87, DOI 10.1111/apt.13017
   CHOCAIR P, 1993, LANCET, V342, P83, DOI 10.1016/0140-6736(93)91287-V
   Colombel JF, 2010, NEW ENGL J MED, V362, P1383, DOI 10.1056/NEJMoa0904492
   Cummins D, 1996, TRANSPLANTATION, V61, P1661, DOI 10.1097/00007890-199606150-00023
   Fonager K, 1996, SCAND J GASTROENTERO, V31, P154, DOI 10.3109/00365529609031980
   Friedman AB, 2018, ALIMENT PHARM THER, V00, P1
   Hoentjen F, 2013, INFLAMM BOWEL DIS, V19, P363, DOI 10.1002/ibd.23021
   Kennedy DT, 1996, ANN PHARMACOTHER, V30, P951, DOI 10.1177/106002809603000906
   Kildemoes HW, 2011, SCAND J PUBLIC HEALT, V39, P38, DOI 10.1177/1403494810394717
   Kiszka-Kanowitz M, 2016, SCAND J GASTROENTERO, V51, P1470, DOI 10.1080/00365521.2016.1216589
   Lo B, 2018, ALIMENT PHARM THER, V47, P6, DOI 10.1111/apt.14373
   Moreau AC, 2014, INFLAMM BOWEL DIS, V20, P464, DOI 10.1097/01.MIB.0000439068.71126.00
   Moreau B, 2017, THER ADV GASTROENTER, V10, P819, DOI 10.1177/1756283X17733657
   Ng SC, 2017, LANCET, V390, P2769, DOI 10.1016/S0140-6736(17)32448-0
   Odes S, 2008, WORLD J GASTROENTERO, V14, P6641, DOI 10.3748/wjg.14.6641
   Panaccione R, 2014, GASTROENTEROLOGY, V146, P392, DOI 10.1053/j.gastro.2013.10.052
   Panés J, 2013, GASTROENTEROLOGY, V145, P766, DOI 10.1053/j.gastro.2013.06.009
   Pavlidis P, 2016, INFLAMM BOWEL DIS, V22, P1639, DOI 10.1097/MIB.0000000000000827
   Schmidt M, 2015, CLIN EPIDEMIOL, V7, P449, DOI 10.2147/CLEP.S91125
   Schmidt M, 2014, EUR J EPIDEMIOL, V29, P541, DOI 10.1007/s10654-014-9930-3
   Sparrow MP, 2005, ALIMENT PHARM THER, V22, P441, DOI 10.1111/j.1365-2036.2005.02583.x
   Targownik LE, 2012, AM J GASTROENTEROL, V107, P1228, DOI 10.1038/ajg.2012.127
   van der Valk ME, 2014, GUT, V63, P72, DOI 10.1136/gutjnl-2012-303376
   Vasudevan A, 2018, DIGEST LIVER DIS, V50, P682, DOI 10.1016/j.dld.2018.02.001
   von Elm E, 2008, J CLIN EPIDEMIOL, V61, P344, DOI 10.2471/BLT.07.045120
NR 27
TC 11
Z9 12
U1 0
U2 2
PU JOHN WILEY & SONS LTD
PI CHICHESTER
PA THE ATRIUM, SOUTHERN GATE, CHICHESTER PO19 8SQ, W SUSSEX, ENGLAND
SN 2050-6406
EI 2050-6414
J9 UNITED EUR GASTROENT
JI United European Gastroenterol. J.
PD FEB
PY 2020
VL 8
IS 1
BP 68
EP 76
AR 2050640619868387
DI 10.1177/2050640619868387
EA AUG 2019
PG 9
WC Gastroenterology & Hepatology
WE Science Citation Index Expanded (SCI-EXPANDED)
SC Gastroenterology & Hepatology
GA KI3HV
UT WOS:000479614900001
PM 32213059
OA Green Published, hybrid
DA 2024-01-22
ER

PT J
AU Braun, J
   Kiltz, U
   Heldmann, F
   Baraliakos, X
AF Braun, Juergen
   Kiltz, Uta
   Heldmann, Frank
   Baraliakos, Xenofon
TI Emerging drugs for the treatment of axial and peripheral
   spondyloarthritis
SO EXPERT OPINION ON EMERGING DRUGS
LA English
DT Review
DE axial spondyloarthritis; Interleukin-23; peripheral spondyloarthritis;
   spondyloarthritis; T(H)17 pathway; TNF-antagonists
ID ACTIVE ANKYLOSING-SPONDYLITIS; PLACEBO-CONTROLLED TRIAL;
   INTERLEUKIN-12/23 MONOCLONAL-ANTIBODY; SOCIETY CLASSIFICATION CRITERIA;
   SEVERE PLAQUE PSORIASIS; JANUS KINASE INHIBITOR; LONG-TERM EXTENSION;
   PROOF-OF-CONCEPT; DOUBLE-BLIND; CLINICAL-EFFICACY
AB Introduction: The topic under discussion is of strong relevance to the field of spondyloarthritis (SpA) because, in addition to established biological, there are new promising compounds. The reason for the review is to put all available data together to allow for an overview on recent developments and to especially inform readers about emerging drugs, biologics and small molecules in the field of SpA.
   Areas covered: This review on new therapies in axial and peripheral SpA comprising psoriatic arthritis (PsA) shows, that, in addition to the established anti-TNF agents infliximab, etanercept, adalimumab, golimumab, certolizumab and the first biosimilar approved in the EU, there are at least two emerging biologics in the field of SpA: ustekinumab, a compound targeting IL12/IL-23 via the p40 subunit of both cytokines works for psoriasis and PsA and probably also for Crohn's disease, and the anti-IL-17 antibody secukinumab which has also been shown to work in psoriasis, both compounds seem to also work in ankylosing spondylitis. In addition, the potential of two small molecules, apremilast a phoshodiesterase4 inhibitor and tofacitinib, a januskinase inhibitor is discussed.
   Expert opinion: Since, in contrast to rheumatoid arthritis, the therapeutic array in SpA is currently limited to TNF-blockers, and since there is still an unmet need because some patients do not respond to anti-TNF therapy at all or they loose response, new agents with a different mechanism of action are eagerly awaited.
C1 [Braun, Juergen; Kiltz, Uta; Heldmann, Frank; Baraliakos, Xenofon] Rheumazentrum Ruhrgebiet, D-44649 Herne, Germany.
C3 Rheumazentrum Ruhrgebiet; Ruhr University Bochum
RP Braun, J (通讯作者)，Rheumazentrum Ruhrgebiet, Claudiusstr 45, D-44649 Herne, Germany.
EM j.braun@rheumazentrum-ruhrgebiet.de
RI Braun, Jürgen/AFT-8107-2022; Baraliakos, Xenofon/AAF-7346-2019
OI Baraliakos, Xenofon/0000-0002-9475-9362
FU Abbvie (Abbott); Amgen; BMS; Boehringer; Celgene; Celltrion; Centocor;
   Chugai; EBEWE Pharma; Janssen; Medac; MSD (Schering-Plough);
   Mundipharma; Novartis; Pfizer (Wyeth); Roche; Sanofi-Aventis; UCB
FX J Braun has received honoraria for talks, advisory boards, paid
   consultancies and grants for studies from Abbvie (Abbott), Amgen, BMS,
   Boehringer, Celgene, Celltrion, Centocor, Chugai, EBEWE Pharma, Janssen,
   Medac, MSD (Schering-Plough), Mundipharma, Novartis, Pfizer (Wyeth),
   Roche, Sanofi-Aventis and UCB. U Kiltz has received grant and research
   support and consultancy fees from AbbVie, MSD, Pfizer, Roche and UCB. F
   Heldmann has received honoraria for advisory boards from UCB, Chugai,
   and Jannsen-Cilag and has received honoraria for talks from UCB, Chugai
   and Roche. X Baraliakos has received grant and research support and
   consultancy fees from AbbVie (Abbot), Amgen, Centocor, Chugai, MSD,
   Novartis, Pfizer, UCB and Wyeth. The authors have no other relevant
   affiliations or financial involvement with any organization or entity
   with a financial interest in or financial conflict with the subject
   matter or materials discussed in the manuscript apart from those
   disclosed.
CR Antoni C, 2005, ANN RHEUM DIS, V64, P1150, DOI 10.1136/ard.2004.032268
   Appel H, 2013, ARTHRITIS RHEUM-US, V65, P1522, DOI 10.1002/art.37937
   Appel H, 2011, ARTHRITIS RES THER, V13, DOI 10.1186/ar3370
   Atzeni F, 2013, AUTOIMMUN REV, V12, P703, DOI 10.1016/j.autrev.2012.10.021
   Baeten D, 2013, LANCET, V382, P1705, DOI 10.1016/S0140-6736(13)61134-4
   Baraliakos X, 2014, ANN RHEUM DIS, V73, P1819, DOI 10.1136/annrheumdis-2013-203425
   Baraliakos X, 2013, CLIN EXP RHEUMATOL, V31, pS43
   Baraliakos X, 2013, ARTHRITIS RES THER, V15, DOI 10.1186/ar4244
   Baraliakos X, 2013, J RHEUMATOL, V40, P1891, DOI 10.3899/jrheum.120533
   Baraliakos X, 2011, RHEUMATOLOGY, V50, P1690, DOI 10.1093/rheumatology/ker194
   Barkham N, 2009, ARTHRITIS RHEUM-US, V60, P946, DOI 10.1002/art.24408
   Bennett AN, 2008, RHEUMATOLOGY, V47, P223, DOI 10.1093/rheumatology/kem302
   Bowness P, 2011, J IMMUNOL, V186, P2672, DOI 10.4049/jimmunol.1002653
   Braun J, 2002, LANCET, V359, P1187, DOI 10.1016/S0140-6736(02)08215-6
   Braun J, 2013, CLIN EXP RHEUMATOL, V31, pS33
   Braun J, 2013, ANN RHEUM DIS, V72, P788, DOI 10.1136/annrheumdis-2011-200308corr1
   Braun J, 2011, ANN RHEUM DIS, V70, P896, DOI 10.1136/ard.2011.151027
   BRAUN J, 1995, ARTHRITIS RHEUM, V38, P499, DOI 10.1002/art.1780380407
   Braun J, 2014, RHEUMATOLOG IN PRESS
   Braun J, 2014, IMMUNOTHERA IN PRESS
   Braun J, 2014, ANN RHEUM DIS, V73, P1107, DOI 10.1136/annrheumdis-2012-203075
   Braun J, 2014, EXPERT OPIN INV DRUG, V23, P647, DOI 10.1517/13543784.2014.899351
   Braun J, 2012, ANN RHEUM DIS, V71, P878, DOI 10.1136/annrheumdis-2011-200308
   Braun J, 2012, ANN RHEUM DIS, V71, P661, DOI 10.1136/ard.2011.154799
   Braun J, 2012, J RHEUMATOL, V39, P836, DOI 10.3899/jrheum.110885
   Braun J, 2011, ARTHRITIS RHEUM-US, V63, P1543, DOI 10.1002/art.30223
   Coates L, 2014, LANCET, V383, P36
   Dick AD, 2013, OPHTHALMOLOGY, V120, P777, DOI 10.1016/j.ophtha.2012.09.040
   Dougados M, 2014, ARTHRITIS RHEUMATOL, V66, P2091, DOI 10.1002/art.38721
   FitzGerald O, 2014, ARTHRITIS RHEUMATOL, V66, P1077, DOI 10.1002/art.38370
   Furst DE, 2012, ANN RHEUM DIS, V71, P2, DOI 10.1136/annrheumdis-2011-201036
   Gossec L, 2012, ANN RHEUM DIS, V71, P4, DOI 10.1136/annrheumdis-2011-200350
   Gossec L, 2014, ANN RHEUM DIS, V73, P1012, DOI 10.1136/annrheumdis-2014-205207
   Gottlieb A, 2009, LANCET, V373, P633, DOI 10.1016/S0140-6736(09)60140-9
   Gottlieb AB, 2013, J DRUGS DERMATOL, V12, P888
   Griffiths CEM, 2010, NEW ENGL J MED, V362, P118, DOI 10.1056/NEJMoa0810652
   Haibel H, 2005, ANN RHEUM DIS, V64, P296, DOI 10.1136/ard.2004.023176
   Haroon M, 2014, ANN RHEUM DIS
   Henes JC, 2010, ANN RHEUM DIS, V69, P2217, DOI 10.1136/ard.2009.126706
   Hueber W, 2012, GUT, V61, P1693, DOI 10.1136/gutjnl-2011-301668
   Hughes M, 2013, RHEUMATOLOGY, V52, P1728, DOI 10.1093/rheumatology/kes432
   IMS Institute for Health Care Informatics, 2012, GLOB US MED OUTL 20
   Jimenez-Boj E, 2012, ANN RHEUM DIS, V71, P1868, DOI 10.1136/annrheumdis-2012-201897
   Jung N, 2010, CLIN RHEUMATOL, V29, P1169, DOI 10.1007/s10067-010-1504-5
   Kavanaugh A, 2014, ANN RHEUM DIS, V73, P1689, DOI 10.1136/annrheumdis-2013-204902
   Kavanaugh A, 2014, ANN RHEUM DIS, V73, P1000, DOI 10.1136/annrheumdis-2013-204741
   Kavanaugh A, 2014, ANN RHEUM DIS, V73, P1020, DOI 10.1136/annrheumdis-2013-205056
   Kavanaugh A, 2013, ANN RHEUM DIS, V72, P1777, DOI 10.1136/annrheumdis-2012-202035
   Kay J, 2013, ANN RHEUM DIS
   Kenna TJ, 2012, ARTHRITIS RHEUM-US, V64, P1420, DOI 10.1002/art.33507
   Kiltz U, 2014, ANN RHEUM DIS
   Kiltz U, 2012, CURR OPIN RHEUMATOL, V24, P252, DOI 10.1097/BOR.0b013e3283524b82
   Korn T, 2009, ANNU REV IMMUNOL, V27, P485, DOI 10.1146/annurev.immunol.021908.132710
   Krueger GG, 2007, NEW ENGL J MED, V356, P580, DOI 10.1056/NEJMoa062382
   Landewé R, 2014, ANN RHEUM DIS, V73, P39, DOI 10.1136/annrheumdis-2013-204231
   Langley RG, 2014, NEW ENGL J MED, V371, P326, DOI 10.1056/NEJMoa1314258
   Leonardi C, 2012, NEW ENGL J MED, V366, P1190, DOI 10.1056/NEJMoa1109997
   Leonardi CL, 2008, LANCET, V371, P1665, DOI 10.1016/S0140-6736(08)60725-4
   Lorenz HM, 2014, Z RHEUMATOL, V73, P784, DOI 10.1007/s00393-014-1505-x
   McInnes IB, 2014, ANN RHEUM DIS, V73, P349, DOI 10.1136/annrheumdis-2012-202646
   McInnes IB, 2013, LANCET, V382, P780, DOI 10.1016/S0140-6736(13)60594-2
   Mease PJ, 2014, ANN RHEUM DIS, V73, P48, DOI 10.1136/annrheumdis-2013-203696
   Mease P, 2012, ARTHRITIS RHEUM-US, V64, pS248
   Mease P, 2011, ARTHRITIS RHEUM-US, V63, P939, DOI 10.1002/art.30176
   Mease PJ, 2014, NEW ENGL J MED, V370, P2295, DOI 10.1056/NEJMoa1315231
   Mease PJ, 2005, ARTHRITIS RHEUM-US, V52, P3279, DOI 10.1002/art.21306
   Mease PJ, 2000, LANCET, V356, P385, DOI 10.1016/S0140-6736(00)02530-7
   Menter A, 2014, J DRUGS DERMATOL, V13, P252
   Miossec P, 2009, NEW ENGL J MED, V361, P888, DOI 10.1056/NEJMra0707449
   Monnet D, 2012, ANN RHEUM DIS, V71, P885, DOI 10.1136/annrheumdis-2011-200439
   Noordenbos T, 2012, ARTHRITIS RHEUM-US, V64, P99, DOI 10.1002/art.33396
   Papp KA, 2013, BRIT J DERMATOL, V168, P412, DOI 10.1111/bjd.12110
   Papp KA, 2012, BRIT J DERMATOL, V167, P668, DOI 10.1111/j.1365-2133.2012.11168.x
   Papp K, 2012, LANCET, V380, P738, DOI 10.1016/S0140-6736(12)60642-4
   Papp KA, 2008, LANCET, V371, P1675, DOI 10.1016/S0140-6736(08)60726-6
   Papp KA, 2012, NEW ENGL J MED, V366, P1181, DOI 10.1056/NEJMoa1109017
   Park W, 2013, ANN RHEUM DIS, V72, P1605, DOI 10.1136/annrheumdis-2012-203091
   Parkes M, 2013, NAT REV GENET, V14, P661, DOI 10.1038/nrg3502
   Patel DD, 2013, ANN RHEUM DIS, V72, P116, DOI 10.1136/annrheumdis-2012-202371
   Pathan E, 2013, ANN RHEUM DIS, V72, P1475, DOI 10.1136/annrheumdis-2012-201915
   Poddubnyy D, 2014, ANN RHEUM DIS, V73, P817, DOI 10.1136/annrheumdis-2013-204248
   Ports WC, 2013, BRIT J DERMATOL, V169, P137, DOI 10.1111/bjd.12266
   Ramiro S, 2014, ANN RHEUM DIS, V73, P1455, DOI 10.1136/annrheumdis-2014-205178
   Rich P, 2013, BRIT J DERMATOL, V168, P402, DOI 10.1111/bjd.12112
   Ritchlin C, 2014, ANN RHEUM DIS, V73, P990, DOI 10.1136/annrheumdis-2013-204655
   Robinson PC, 2014, MOL IMMUNOL, V57, P2, DOI 10.1016/j.molimm.2013.06.013
   Rudwaleit M, 2011, ANN RHEUM DIS, V70, P25, DOI 10.1136/ard.2010.133645
   Rudwaleit M, 2009, ANN RHEUM DIS, V68, P770, DOI 10.1136/ard.2009.108217
   Rudwaleit M, 2009, ANN RHEUM DIS, V68, P777, DOI 10.1136/ard.2009.108233
   Sandborn WJ, 2008, GASTROENTEROLOGY, V135, P1130, DOI 10.1053/j.gastro.2008.07.014
   Sandborn WJ, 2012, NEW ENGL J MED, V367, P1519, DOI 10.1056/NEJMoa1203572
   Schett G, 2012, ARTHRITIS RHEUM-US, V64, P3156, DOI 10.1002/art.34627
   Shen H, 2009, ARTHRITIS RHEUM-US, V60, P1647, DOI 10.1002/art.24568
   Sherlock JP, 2012, NAT MED, V18, P1069, DOI 10.1038/nm.2817
   Sieper J, 2014, ANN RHEUM DIS
   Sieper J, 2014, ANN RHEUM DIS, V73, P95, DOI 10.1136/annrheumdis-2013-203559
   Sieper J, 2013, ANN RHEUM DIS, V72, P815, DOI 10.1136/annrheumdis-2012-201766
   Smolen JS, 2014, ANN RHEUM DIS, V73, P6, DOI 10.1136/annrheumdis-2013-203419
   Sofen H, 2014, J ALLERGY CLIN IMMUN, V133, P1032, DOI 10.1016/j.jaci.2014.01.025
   Song IH, 2013, CLIN EXP RHEUMATOL, V31, pS37
   Song IH, 2010, ARTHRITIS RHEUM-US, V62, P1290, DOI 10.1002/art.27383
   Song IH, 2011, ANN RHEUM DIS, V70, P1108, DOI 10.1136/ard.2010.145946
   Song IH, 2013, ANN RHEUM DIS, V72, P305, DOI 10.1136/annrheumdis-2012-201926
   Suzuki E, 2014, AUTOIMMUN REV, V13, P496, DOI 10.1016/j.autrev.2014.01.050
   Tan AL, 2004, ANN RHEUM DIS, V63, P1041, DOI 10.1136/ard.2004.020800
   Tausend W, 2014, J CUTAN MED SURG, V18, P156, DOI 10.2310/7750.2013.13125
   Taylor W, 2006, ARTHRITIS RHEUM, V54, P2665, DOI 10.1002/art.21972
   van der Heijde D, 2014, ANN RHEUM DIS, V73, P233, DOI 10.1136/annrheumdis-2013-203697
   van der Heijde D, 2011, ANN RHEUM DIS, V70, P905, DOI 10.1136/ard.2011.151563
   VANDERLINDEN S, 1984, ARTHRITIS RHEUM, V27, P361
   Vastesaeger N, 2011, ANN RHEUM DIS, V70, P973, DOI 10.1136/ard.2010.147744
   Wendling D, 2012, J RHEUMATOL, V39, P2327, DOI 10.3899/jrheum.120201
   Zeng L, 2011, ARTHRITIS RHEUM-US, V63, P3807, DOI 10.1002/art.30593
NR 113
TC 27
Z9 28
U1 0
U2 15
PU TAYLOR & FRANCIS LTD
PI ABINGDON
PA 2-4 PARK SQUARE, MILTON PARK, ABINGDON OR14 4RN, OXON, ENGLAND
SN 1472-8214
EI 1744-7623
J9 EXPERT OPIN EMERG DR
JI Expert Opin Emerg. Drugs
PD MAR
PY 2015
VL 20
IS 1
BP 1
EP 14
DI 10.1517/14728214.2015.993378
PG 14
WC Pharmacology & Pharmacy
WE Science Citation Index Expanded (SCI-EXPANDED)
SC Pharmacology & Pharmacy
GA CC0IX
UT WOS:000350020100001
PM 25575936
DA 2024-01-22
ER

PT J
AU Hanson, ML
   Hixon, JA
   Li, WQ
   Felber, BK
   Anver, MR
   Stewart, CA
   Janelsins, BM
   Datta, SK
   Shen, W
   McLean, MH
   Durum, SK
AF Hanson, Miranda L.
   Hixon, Julie A.
   Li, Wenqing
   Felber, Barbara K.
   Anver, Miriam R.
   Stewart, C. Andrew
   Janelsins, Brian M.
   Datta, Sandip K.
   Shen, Wei
   McLean, Mairi H.
   Durum, Scott K.
TI Oral Delivery of IL-27 Recombinant Bacteria Attenuates Immune Colitis in
   Mice
SO GASTROENTEROLOGY
LA English
DT Article
DE Mouse Model; Crohn's Disease; Ulcerative Colitis; Immune Regulation
ID INFLAMMATORY-BOWEL-DISEASE; HUMAN INTERLEUKIN-10; ULCERATIVE-COLITIS;
   T-CELLS; MODEL; RECEPTOR; PROTEIN; PATHOGENESIS; EXPRESSION; INDUCTION
AB BACKGROUND & AIMS: Treatment of inflammatory bowel disease would benefit from specific targeting of therapeutics to the intestine. We developed a strategy for localized delivery of the immunosuppressive cytokine interleukin (IL)-27, which is synthesized actively in situ by the food-grade bacterium Lactococcus lactis (LL-IL-27), and tested its ability to reduce colitis in mice. METHODS: The 2 genes encoding mouse IL-27 were synthesized with optimal codon use for L lactis and joined with a linker; a signal sequence was added to allow for product secretion. The construct was introduced into L lactis. Colitis was induced via transfer of CD4(+)CD45RB(hi) T cells into Rag(-/-) mice to induce colitis; 7.5 weeks later, LL-IL-27 was administered to mice via gavage. Intestinal tissues were collected and analyzed. RESULTS: LL-IL-27 administration protected mice from T-cell transfer-induced enterocolitis and death. LL-IL-27 reduced disease activity scores, pathology features of large and small bowel, and levels of inflammatory cytokines in colonic tissue. LL-IL-27 also reduced the numbers of CD4(+) and IL-17(+) T cells in gut-associated lymphoid tissue. The effects of LL-IL-27 required production of IL-10 by the transferred T cells. LL-IL-27 was more effective than either LL-IL-10 or systemic administration of recombinant IL-27 in reducing colitis in mice. LL-IL-27 also reduced colitis in mice after administration of dextran sodium sulfate. CONCLUSIONS: LL-IL-27 reduces colitis in mice by increasing the production of IL-10. Mucosal delivery of LL-IL-27 could be a more effective and safer therapy for inflammatory bowel disease.
C1 [Hanson, Miranda L.; Hixon, Julie A.; Li, Wenqing; Stewart, C. Andrew; Shen, Wei; McLean, Mairi H.; Durum, Scott K.] NCI, Canc & Inflammat Program, Frederick, MD 21702 USA.
   [Felber, Barbara K.] NCI, Human Retrovirus Pathogenesis Sect, Vaccine Branch, Ctr Canc Res, Frederick, MD 21702 USA.
   [Anver, Miriam R.] NCI, Lab Anim Serv Program, Sci Applicat Int Corp, Frederick, MD 21702 USA.
   [Janelsins, Brian M.; Datta, Sandip K.] NIAID, Bacterial Pathogenesis Unit, Lab Clin Infect Dis, NIH, Bethesda, MD 20892 USA.
C3 National Institutes of Health (NIH) - USA; NIH National Cancer Institute
   (NCI); National Institutes of Health (NIH) - USA; NIH National Cancer
   Institute (NCI); Science Applications International Corporation (SAIC);
   National Institutes of Health (NIH) - USA; NIH National Cancer Institute
   (NCI); National Institutes of Health (NIH) - USA; NIH National Institute
   of Allergy & Infectious Diseases (NIAID)
RP Durum, SK (通讯作者)，NCI, NIH, Bldg 560,Room 31-71, Frederick, MD 21702 USA.
EM durums@mail.nih.gov
RI Stewart, Charles/G-2470-2012
OI durum, scott/0000-0003-1307-9582; McLean, Mairi/0000-0002-7443-2653;
   Datta, Sandip/0000-0003-0243-7815
FU Crohn's and Colitis Foundation of America; Eli and Edythe Broad
   Foundation; National Institutes of Health; National Cancer Institute,
   National Institutes of Health [HHSN261200800001E]
FX This research was supported in part by grants from the Crohn's and
   Colitis Foundation of America and the Eli and Edythe Broad Foundation,
   the Intramural Research Program of the National Institutes of Health,
   and with federal funds from the National Cancer Institute, National
   Institutes of Health (contract HHSN261200800001E).
CR Awasthi A, 2007, NAT IMMUNOL, V8, P1380, DOI 10.1038/ni1541
   Batten M, 2008, J IMMUNOL, V180, P2752, DOI 10.4049/jimmunol.180.5.2752
   Batten M, 2006, NAT IMMUNOL, V7, P929, DOI 10.1038/ni1375
   Caluwaerts S, 2010, ORAL ONCOL, V46, P564, DOI 10.1016/j.oraloncology.2010.04.008
   Care CftUotGft Animals UoL Council NR, 2011, GUID CAR US LAB AN
   Cox JH, 2011, J EXP MED, V208, P115, DOI 10.1084/jem.20100410
   Das G, 2003, P NATL ACAD SCI USA, V100, P5324, DOI 10.1073/pnas.0831037100
   Diegelmann J, 2012, J BIOL CHEM, V287, P286, DOI 10.1074/jbc.M111.294355
   Diveu C, 2009, J IMMUNOL, V182, P5748, DOI 10.4049/jimmunol.0801162
   Duerr RH, 2006, SCIENCE, V314, P1461, DOI 10.1126/science.1135245
   Eaden JA, 2001, GUT, V48, P526, DOI 10.1136/gut.48.4.526
   Fedorak RN, 2000, GASTROENTEROLOGY, V119, P1473, DOI 10.1053/gast.2000.20229
   Fitzgerald DC, 2007, J IMMUNOL, V179, P3268, DOI 10.4049/jimmunol.179.5.3268
   Franke A, 2008, NAT GENET, V40, P1319, DOI 10.1038/ng.221
   Hall AO, 2012, IMMUNITY, V37, P511, DOI 10.1016/j.immuni.2012.06.014
   Honda K, 2005, INFLAMM BOWEL DIS, V11, P1044, DOI 10.1097/01.MIB.0000191611.05466.1f
   Hue S, 2006, J EXP MED, V203, P2473, DOI 10.1084/jem.20061099
   Imielinski M, 2009, NAT GENET, V41, P1335, DOI 10.1038/ng.489
   Kamanaka M, 2006, IMMUNITY, V25, P941, DOI 10.1016/j.immuni.2006.09.013
   Kim G, 2013, J IMMUNOL, V190, P1510, DOI 10.4049/jimmunol.1201017
   KUHN R, 1993, CELL, V75, P263, DOI 10.1016/0092-8674(93)80068-P
   Laroux FS, 2004, INT IMMUNOL, V16, P77, DOI 10.1093/intimm/dxh006
   Loftus EV, 2004, GASTROENTEROLOGY, V126, P1504, DOI 10.1053/j.gastro.2004.01.063
   Mazzucchelli RI, 2009, PLOS ONE, V4, DOI 10.1371/journal.pone.0007637
   Moran CJ, 2011, GASTROENTEROLOGY, V140, pS486
   Naito Y, 2004, INFLAMM RES, V53, P462, DOI 10.1007/s00011-004-1281-1
   Niedbala W, 2008, ANN RHEUM DIS, V67, P1474, DOI 10.1136/ard.2007.083360
   Nieuwenhuis EES, 2002, P NATL ACAD SCI USA, V99, P16951, DOI 10.1073/pnas.252648899
   Ostanin DV, 2009, AM J PHYSIOL-GASTR L, V296, pG135, DOI 10.1152/ajpgi.90462.2008
   Packey CD, 2008, J INTERN MED, V263, P597, DOI 10.1111/j.1365-2796.2008.01962.x
   Pflanz S, 2002, IMMUNITY, V16, P779, DOI 10.1016/S1074-7613(02)00324-2
   Pflanz S, 2004, J IMMUNOL, V172, P2225, DOI 10.4049/jimmunol.172.4.2225
   POWRIE F, 1994, J EXP MED, V179, P589, DOI 10.1084/jem.179.2.589
   RENNICK D, 1995, CLIN IMMUNOL IMMUNOP, V76, pS174, DOI 10.1016/S0090-1229(95)90144-2
   Sasaoka T, 2011, AM J PHYSIOL-GASTR L, V300, pG568, DOI 10.1152/ajpgi.00329.2010
   Schreiber S, 2000, GASTROENTEROLOGY, V119, P1461, DOI 10.1053/gast.2000.20196
   Steidler L, 2000, SCIENCE, V289, P1352, DOI 10.1126/science.289.5483.1352
   Stumhofer JS, 2007, NAT IMMUNOL, V8, P1363, DOI 10.1038/ni1537
   Stumhofer JS, 2006, NAT IMMUNOL, V7, P937, DOI 10.1038/ni1376
   Tagore A, 1999, TISSUE ANTIGENS, V54, P386, DOI 10.1034/j.1399-0039.1999.540408.x
   Targan SR, 1997, NEW ENGL J MED, V337, P1029, DOI 10.1056/NEJM199710093371502
   Troy AE, 2009, J IMMUNOL, V183, P2037, DOI 10.4049/jimmunol.0802918
   van der Linde K, 2003, SCAND J GASTROENTERO, V38, P611, DOI 10.1080/00365520310003011
   VANASSELDONK M, 1990, GENE, V95, P155, DOI 10.1016/0378-1119(90)90428-T
   Vandenbroucke K, 2010, MUCOSAL IMMUNOL, V3, P49, DOI 10.1038/mi.2009.116
   vanDeventer SJH, 1997, GASTROENTEROLOGY, V113, P383, DOI 10.1053/gast.1997.v113.pm9247454
   Villarino AV, 2008, INT IMMUNOL, V20, P739, DOI 10.1093/intimm/dxn032
   Villarino AV, 2005, J IMMUNOL, V174, P7684, DOI 10.4049/jimmunol.174.12.7684
   Weigmann B, 2007, NAT PROTOC, V2, P2307, DOI 10.1038/nprot.2007.315
   Xavier RJ, 2007, NATURE, V448, P427, DOI 10.1038/nature06005
   Zheng Y, 2008, NAT MED, V14, P282, DOI 10.1038/nm1720
NR 51
TC 118
Z9 135
U1 0
U2 30
PU W B SAUNDERS CO-ELSEVIER INC
PI PHILADELPHIA
PA 1600 JOHN F KENNEDY BOULEVARD, STE 1800, PHILADELPHIA, PA 19103-2899 USA
SN 0016-5085
EI 1528-0012
J9 GASTROENTEROLOGY
JI Gastroenterology
PD JAN
PY 2014
VL 146
IS 1
BP 210
EP +
DI 10.1053/j.gastro.2013.09.060
PG 25
WC Gastroenterology & Hepatology
WE Science Citation Index Expanded (SCI-EXPANDED)
SC Gastroenterology & Hepatology
GA 276GF
UT WOS:000328736000035
PM 24120477
OA Green Accepted, Bronze
DA 2024-01-22
ER

PT J
AU Palffy, R
   Gardlik, R
   Behuliak, M
   Jani, P
   Balakova, D
   Kadasi, L
   Turna, J
   Celec, P
AF Palffy, Roland
   Gardlik, Roman
   Behuliak, Michal
   Jani, Peter
   Balakova, Denisa
   Kadasi, Ludevit
   Turna, Jan
   Celec, Peter
TI Salmonella-mediated gene therapy in experimental colitis in mice
SO EXPERIMENTAL BIOLOGY AND MEDICINE
LA English
DT Article
DE bactofection; ulcerative colitis; Crohn's disease; gene therapy;
   oxidative stress
ID INFLAMMATORY-BOWEL-DISEASE; MONOCYTE CHEMOATTRACTANT PROTEIN-1;
   DSS-INDUCED COLITIS; ANTIOXIDANT DEFENSES; MOUSE MODELS; DELIVERY;
   MURINE; VACCINATION; MUCOSA; GROWTH
AB Bacterial gene therapy - bactofection is a simple and effective method to deliver plasmid DNA into target tissue. We hypothesize that oral in vivo bactofection can be an interesting approach to influence the course of inflammatory bowel diseases. The aim of this study was to prove the effects of antioxidative and anti-inflammatory bactofection in dextran sulfate sodium (DSS)-treated mice. Attenuated bacteria Salmonella Typhimurium SL7207 carrying plasmids with genes encoding Cu-Zn superoxide dismutase and an N-terminal deletion mutant of monocyte chemoattractant protein-1 were prepared. Male Balb/c mice had ad libitum access to 1% DSS solution in drinking water during 10 days (mild model of colitis). The animals were daily fed with 200 Mio bacteria via gastric gavage during the experiment. Fecal consistency, clinical status, food and water intake were monitored. After 10 days samples were taken and markers of oxidative stress and inflammatory cytokine levels were measured. Colonic tissue was scored histologically by a blinded investigator. DSS treatment significantly increased the levels of inflammatory cytokines and malondialdehyde as a marker of lipoperoxidation in the colon. Anti-inflammatory gene therapy improved the total antioxidative capacity. In comparison with the untreated group, bacterial gene therapy lowered the histological colitis score. Salmonella-mediated antioxidative and anti-inflammatory gene therapy alleviated colitis in mice. The effect seems to be mediated by increased antioxidative status. Further studies will show whether recombinant probiotics expressing therapeutic gene might be used for the therapy of inflammatory bowel diseases.
C1 [Gardlik, Roman] Comenius Univ, Fac Med, Inst Mol Biomed, Bratislava 81108, Slovakia.
   [Palffy, Roland; Gardlik, Roman; Behuliak, Michal; Celec, Peter] Comenius Univ, Inst Pathophysiol, Bratislava 81108, Slovakia.
   [Jani, Peter] Hosp Krnov, Dept Pathol, Krnov, Czech Republic.
   [Balakova, Denisa; Kadasi, Ludevit; Turna, Jan; Celec, Peter] Comenius Univ, Dept Mol Biol, Bratislava 81108, Slovakia.
   [Kadasi, Ludevit] Slovak Acad Sci, Inst Mol Physiol & Genet, Bratislava 83334, Slovakia.
C3 Comenius University Bratislava; Comenius University Bratislava; Comenius
   University Bratislava; Slovak Academy of Sciences
RP Gardlik, R (通讯作者)，Comenius Univ, Fac Med, Inst Mol Biomed, Sasinkova 4, Bratislava 81108, Slovakia.
EM romangardlik@gmail.com
RI Behuliak, Michal/B-7166-2012; Turňa, Ján/T-2942-2019; Kadasi,
   Ludevit/A-4677-2013; Celec, Peter/I-7103-2012; Gardlik,
   Roman/I-3510-2014
OI Behuliak, Michal/0000-0003-2266-7829; Turňa, Ján/0000-0001-5813-566X;
   Celec, Peter/0000-0001-5883-3580; Gardlik, Roman/0000-0001-8211-907X
FU Ministry of Health of Slovak Republic [2006/24-UK-03]; Slovak Research
   and Development Agency [LPP-0133-06]
FX This study was supported by the grant 2006/24-UK-03 of The Ministry of
   Health of Slovak Republic to PC and by the grant LPP-0133-06 of Slovak
   Research and Development Agency to LK and PC.
CR BUFFINTON GD, 1995, FREE RADICAL BIO MED, V19, P911, DOI 10.1016/0891-5849(95)94362-H
   Castagliuolo I, 2005, GENE THER, V12, P1070, DOI 10.1038/sj.gt.3302493
   Darji A, 1997, CELL, V91, P765, DOI 10.1016/S0092-8674(00)80465-1
   David AL, 2006, HUM GENE THER, V17, P767, DOI 10.1089/hum.2006.17.767
   Dieleman LA, 1998, CLIN EXP IMMUNOL, V114, P385
   Dignass AU, 2004, ALIMENT PHARM THER, V20, P9, DOI 10.1111/j.1365-2036.2004.02047.x
   Duchmann R, 1995, CLIN EXP IMMUNOL, V102, P448
   Egger B, 2000, DIGESTION, V62, P240, DOI 10.1159/000007822
   Erel O, 2004, CLIN BIOCHEM, V37, P277, DOI 10.1016/j.clinbiochem.2003.11.015
   Fu GF, 2005, CANCER GENE THER, V12, P133, DOI 10.1038/sj.cgt.7700758
   GILADI E, 1995, EUR J GASTROEN HEPAT, V7, P341
   Herfarth H, 2003, INT J COLORECTAL DIS, V18, P401, DOI 10.1007/s00384-003-0477-0
   Ikeda Y, 2002, AM J PHYSIOL-HEART C, V283, pH2021, DOI 10.1152/ajpheart.00919.2001
   Kokesová A, 2006, FOLIA MICROBIOL, V51, P478, DOI 10.1007/BF02931595
   KUHN R, 1993, CELL, V75, P263, DOI 10.1016/0092-8674(93)80068-P
   LihBrody L, 1996, DIGEST DIS SCI, V41, P2078, DOI 10.1007/BF02093613
   Lindsay J, 2002, GENE THER, V9, P1715, DOI 10.1038/sj.gt.3301841
   Loessner H, 2004, EXPERT OPIN BIOL TH, V4, P157, DOI 10.1517/14712598.4.2.157
   LOWRY OH, 1951, J BIOL CHEM, V193, P265
   Madsen K, 2001, GASTROENTEROLOGY, V121, P580, DOI 10.1053/gast.2001.27224
   Marshall D, 2007, INFLAMM BOWEL DIS, V13, P219, DOI 10.1002/ibd.20055
   Maslowski KM, 2009, NATURE, V461, P1282, DOI 10.1038/nature08530
   MORRIS GP, 1989, GASTROENTEROLOGY, V96, P795, DOI 10.1016/0016-5085(89)90904-9
   Niemelä O, 2001, FREE RADICAL BIO MED, V31, P1533, DOI 10.1016/S0891-5849(01)00744-4
   Rochat T, 2007, MICROB CELL FACT, V6, DOI 10.1186/1475-2859-6-22
   Sandborn WJ, 2000, CURR OPIN GASTROEN, V16, P318, DOI 10.1097/00001574-200007000-00005
   Sido B, 1998, GUT, V42, P485, DOI 10.1136/gut.42.4.485
   Steidler L, 2003, BEST PRACT RES CL GA, V17, P861, DOI 10.1016/S1521-6918(03)00072-6
   Steidler L, 2000, SCIENCE, V289, P1352, DOI 10.1126/science.289.5483.1352
   Wirtz S, 1999, GUT, V44, P800, DOI 10.1136/gut.44.6.800
   Wirtz S, 2007, ADV DRUG DELIVER REV, V59, P1073, DOI 10.1016/j.addr.2007.07.003
   Wirtz S, 2007, NAT PROTOC, V2, P541, DOI 10.1038/nprot.2007.41
   Wong A, 2008, CURR OPIN PEDIATR, V20, P566, DOI 10.1097/MOP.0b013e32830d3aaf
   Zhang H, 2008, BRIT MED BULL, V87, P17, DOI 10.1093/bmb/ldn031
   Zhang Y, 2002, CANCER RES, V62, P1205
NR 35
TC 24
Z9 26
U1 0
U2 15
PU SOC EXPERIMENTAL BIOLOGY MEDICINE
PI MAYWOOD
PA 195 WEST SPRING VALLEY AVE, MAYWOOD, NJ 07607-1727 USA
SN 1535-3702
J9 EXP BIOL MED
JI Exp. Biol. Med.
PD FEB
PY 2011
VL 236
IS 2
BP 177
EP 183
DI 10.1258/ebm.2010.010277
PG 7
WC Medicine, Research & Experimental
WE Science Citation Index Expanded (SCI-EXPANDED)
SC Research & Experimental Medicine
GA 757XS
UT WOS:000290122600008
PM 21321314
DA 2024-01-22
ER

PT J
AU Ma, ZR
   Li, ZL
   Zhang, N
   Lu, B
   Li, XW
   Huang, YH
   Nouhoum, D
   Liu, XS
   Xiao, KC
   Cai, LT
   Xu, SR
   Yang, XXO
   Huang, SQ
   Wu, X
AF Ma, Zhen-Rong
   Li, Zhuo-Lin
   Zhang, Ni
   Lu, Bin
   Li, Xuan-Wu
   Huang, Ye-Hong
   Nouhoum, Dibo
   Liu, Xian-Shu
   Xiao, Ke-Chun
   Cai, Li-Ting
   Xu, Shao-Rui
   Yang, Xue-Xian O.
   Huang, Shuai-Qin
   Wu, Xiang
TI Inhibition of GSDMD-mediated pyroptosis triggered by <i>Trichinella
   spiralis</i> intervention contributes to the alleviation of DSS-induced
   ulcerative colitis in mice
SO PARASITES & VECTORS
LA English
DT Article
DE Trichinella spiralis; Protective effect; Ulcerative colitis; Inhibition;
   GSDMD-mediated pyroptosis
ID INFLAMMATORY-BOWEL-DISEASE; MOUSE MODEL; INFECTION; SUSCEPTIBILITY;
   MECHANISM
AB Background Inflammatory bowel disease (IBD), including Crohn's disease (CD) and ulcerative colitis (UC), is increasing worldwide. Although there is currently no completely curative treatment, helminthic therapy shows certain therapeutic potential for UC. Many studies have found that Trichinella spiralis (T.s) has a protective effect on UC, but the specific mechanism is still unclear.
   Methods Balb/c mice drank dextran sulfate sodium (DSS) to induce acute colitis and then were treated with T.s. In vitro experiments, the LPS combination with ATP was used to induce the pyroptosis model, followed by intervention with crude protein from T.s (T.s cp). Additionally, the pyroptosis agonist of NSC or the pyroptosis inhibitor vx-765 was added to intervene to explore the role of pyroptosis in DSS-induced acute colitis. The degree of pyroptosis was evaluated by western blot, qPCR and IHC, etc., in vivo and in vitro.
   Results T.s intervention significantly inhibited NLRP3 inflammasome activation and GSDMD-mediated pyroptosis by downregulating the expression of pyroptosis-related signatures in vitro (cellular inflammatory model) and in vivo (DSS-induced UC mice model). Furthermore, blockade of GSDMD-mediated pyroptosis by the caspase-1 inhibitor vx-765 has a similar therapeutic effect on DSS-induced UC mice with T.s intervention, thus indicating that T.s intervention alleviated DSS-induced UC in mice by inhibiting GSDMD-mediated pyroptosis.
   Conclusion This study showed that T.s could alleviate the pathological severity UC via GSDMD-mediated pyroptosis, and it provides new insight into the mechanistic study and application of helminths in treating colitis.
C1 [Ma, Zhen-Rong; Li, Zhuo-Lin; Zhang, Ni; Lu, Bin; Li, Xuan-Wu; Huang, Ye-Hong; Nouhoum, Dibo; Liu, Xian-Shu; Xiao, Ke-Chun; Cai, Li-Ting; Xu, Shao-Rui; Huang, Shuai-Qin; Wu, Xiang] Cent South Univ, Xiangya Sch Basic Med, Dept Med Parasitol, Changsha 410013, Hunan, Peoples R China.
   [Yang, Xue-Xian O.] Univ New Mexico, Dept Mol & Genet & Microbiol, Sch Med, Albuquerque, NM 87131 USA.
C3 Central South University; University of New Mexico
RP Huang, SQ; Wu, X (通讯作者)，Cent South Univ, Xiangya Sch Basic Med, Dept Med Parasitol, Changsha 410013, Hunan, Peoples R China.
EM sqhuang@csu.edu.cn; wuxiang@csu.edu.cn
OI YANG, XUEXIAN/0000-0001-6816-7024
FU National Natural Sciences Foundation of China [82072306, 81828004,
   2022YFC2304000]; National Key Research and Development Program of China
   [82102428]
FX This work was supported in part by grants from National Natural Sciences
   Foundation of China (grant nos. 82072306 and 81828004 to XW ), the
   National Key Research and Development Program of China (no.
   2022YFC2304000), and the National Natural Science Foundation of China
   (no. 82102428).
CR [Anonymous], 2020, NAT REV DIS PRIMERS, V6, DOI 10.1038/s41572-020-00215-4
   Ashour DS, 2014, J HELMINTHOL, V88, P210, DOI 10.1017/S0022149X13000059
   Bach JF, 2002, NEW ENGL J MED, V347, P911, DOI 10.1056/NEJMra020100
   Bergsbaken T, 2009, NAT REV MICROBIOL, V7, P99, DOI 10.1038/nrmicro2070
   Bhardwaj EK, 2014, WORLD J GASTROENTERO, V20, P1797, DOI 10.3748/wjg.v20.i7.1797
   Bulek K, 2020, J CLIN INVEST, V130, P4218, DOI 10.1172/JCI138103
   CASINIRAGGI V, 1995, J IMMUNOL, V154, P2434
   Chen XQ, 2012, PLOS ONE, V7, DOI 10.1371/journal.pone.0049913
   Chen XL, 2019, CELL DEATH DIS, V10, DOI 10.1038/s41419-019-2157-1
   Cholapranee A, 2016, INFLAMM BOWEL DIS, V22, P2191, DOI 10.1097/MIB.0000000000000852
   Dai Y, 2023, J ETHNOPHARMACOL, V300, DOI 10.1016/j.jep.2022.115690
   de Souza HSP, 2017, NAT REV GASTRO HEPAT, V14, P739, DOI 10.1038/nrgastro.2017.110
   Du LL, 2011, DIGEST DIS SCI, V56, P2810, DOI 10.1007/s10620-011-1689-8
   Evavold CL, 2018, IMMUNITY, V48, P35, DOI 10.1016/j.immuni.2017.11.013
   Fariña FA, 2020, VET PARASITOL, V286, DOI 10.1016/j.vetpar.2020.109248
   Ferreira I, 2013, INFECT IMMUN, V81, P2104, DOI 10.1128/IAI.00563-12
   Ge XT, 2018, BRAIN RES, V1697, P10, DOI 10.1016/j.brainres.2018.06.008
   Guo KX, 2020, VET RES, V51, DOI 10.1186/s13567-020-00805-w
   Heylen M, 2014, PLOS ONE, V9, DOI 10.1371/journal.pone.0110002
   Huang SS, 2022, MOL NUTR FOOD RES, V66, DOI 10.1002/mnfr.202100821
   Jie FM, 2021, J ETHNOPHARMACOL, V264, DOI 10.1016/j.jep.2020.113243
   Jin XM, 2019, INT IMMUNOPHARMACOL, V70, P378, DOI 10.1016/j.intimp.2019.02.028
   Ledesma-Soto Y, 2015, BIOMED RES INT, V2015, DOI 10.1155/2015/563425
   Li YL, 2020, VET RES, V51, DOI 10.1186/s13567-020-00791-z
   Liu L, 2017, J CROHNS COLITIS, V11, P737, DOI 10.1093/ecco-jcc/jjw219
   Liu XM, 2023, PHYTOTHER RES, V37, P367, DOI 10.1002/ptr.7636
   Long SR, 2021, FRONT IMMUNOL, V12, DOI 10.3389/fimmu.2021.664998
   Ma ZR, 2022, PARASITE VECTOR, V15, DOI 10.1186/s13071-022-05502-5
   Mao LM, 2018, FRONT IMMUNOL, V9, DOI 10.3389/fimmu.2018.02566
   Mu Y, 2021, FRONT IMMUNOL, V12, DOI 10.3389/fimmu.2021.619776
   Pang JD, 2020, INT IMMUNOPHARMACOL, V86, DOI 10.1016/j.intimp.2020.106699
   Pang L, 2023, EUR J MED CHEM, V245, DOI 10.1016/j.ejmech.2022.114919
   Price AE, 2018, IMMUNITY, V49, P560, DOI 10.1016/j.immuni.2018.07.016
   Qu Z, 2020, ACTA TROP, V211, DOI 10.1016/j.actatropica.2020.105553
   Ren HN, 2021, INT J BIOL MACROMOL, V192, P883, DOI 10.1016/j.ijbiomac.2021.10.021
   Rühl S, 2018, SCIENCE, V362, P956, DOI 10.1126/science.aar7607
   Shan WQ, 2021, PARASITE VECTOR, V14, DOI 10.1186/s13071-021-04977-y
   Shao MJ, 2022, FRONT PHARMACOL, V13, DOI 10.3389/fphar.2022.849014
   Shields VE, 2022, PARASITOLOGY, V149, P145, DOI 10.1017/S0031182021001670
   Shivashankar R, 2017, CLIN GASTROENTEROL H, V15, P857, DOI 10.1016/j.cgh.2016.10.039
   Smallwood TB, 2017, FRONT IMMUNOL, V8, DOI 10.3389/fimmu.2017.00453
   Thi THH, 2017, INT J PHARMACEUT, V533, P26, DOI 10.1016/j.ijpharm.2017.09.037
   Thompson PC, 2021, INFECT GENET EVOL, V88, DOI 10.1016/j.meegid.2021.104705
   Wang YF, 2019, J MOL CELL BIOL, V11, P1069, DOI 10.1093/jmcb/mjz020
   Wang ZQ, 2017, INFECT DIS POVERTY, V6, DOI 10.1186/s40249-017-0252-z
   Wang ZX, 2020, FRONT IMMUNOL, V11, DOI 10.3389/fimmu.2020.563784
   Wu ZY, 2017, FRONT MICROBIOL, V8, DOI 10.3389/fmicb.2017.02164
   Xu J, 2018, CLIN EXP IMMUNOL, V194, P400, DOI 10.1111/cei.13199
   Xu JY, 2019, INT IMMUNOPHARMACOL, V66, P28, DOI 10.1016/j.intimp.2018.10.043
   Xue SG, 2022, DIS MARKERS, V2022, DOI 10.1155/2022/2782112
   Yang WC, 2022, BIOCHEM PHARMACOL, V206, DOI 10.1016/j.bcp.2022.115338
   Yang XD, 2014, PLOS ONE, V9, DOI 10.1371/journal.pone.0096454
   Yang Y, 2020, FRONT IMMUNOL, V11, DOI 10.3389/fimmu.2020.01174
   Yuan YY, 2018, GASTROENTEROL REP, V6, P167, DOI 10.1093/gastro/goy011
   Zeng J, 2017, J NEUROINFLAMM, V14, DOI 10.1186/s12974-017-0895-5
   Zhao Y, 2013, VET PARASITOL, V194, P211, DOI 10.1016/j.vetpar.2013.01.058
   Zheng WX, 2020, MICROB PATHOGENESIS, V147, DOI 10.1016/j.micpath.2020.104263
   Zhong CS, 2022, ACTA PHARMACOL SIN, V43, P1324, DOI 10.1038/s41401-021-00749-7
NR 58
TC 0
Z9 0
U1 15
U2 15
PU BMC
PI LONDON
PA CAMPUS, 4 CRINAN ST, LONDON N1 9XW, ENGLAND
SN 1756-3305
J9 PARASITE VECTOR
JI Parasites Vectors
PD AUG 14
PY 2023
VL 16
IS 1
AR 280
DI 10.1186/s13071-023-05857-3
PG 12
WC Parasitology; Tropical Medicine
WE Science Citation Index Expanded (SCI-EXPANDED)
SC Parasitology; Tropical Medicine
GA P2WZ3
UT WOS:001049307000003
PM 37580819
OA gold, Green Published
DA 2024-01-22
ER

PT J
AU Horio, Y
   Uchino, M
   Hori, K
   Kusunoki, K
   Minagawa, T
   Kuwahara, R
   Kataoka, K
   Beppu, N
   Ikeda, M
   Ikeuchi, H
AF Horio, Yuki
   Uchino, Motoi
   Hori, Kazutoshi
   Kusunoki, Kurando
   Minagawa, Tomohiro
   Kuwahara, Ryuichi
   Kataoka, Kozo
   Beppu, Naohito
   Ikeda, Masataka
   Ikeuchi, Hiroki
TI Clinical Features and Therapeutic Outcomes of Post-colectomy Enteritis
   with Ulcerative Colitis
SO JOURNAL OF THE ANUS RECTUM AND COLON
LA English
DT Article
DE ulcerative colitis; post-colectomy enteritis; small bowel lesion; tumor
   necrosis factor alpha antagonists
ID POUCH-ANAL ANASTOMOSIS; SMALL-INTESTINAL INFLAMMATION; BACKWASH ILEITIS;
   DIFFUSE ENTERITIS; CAPSULE ENDOSCOPY; INFLIXIMAB; COLECTOMY; DISEASE;
   GASTRODUODENITIS; CRITERIA
AB Objectives: Few reports are available on post-colectomy enteritis (PCE) with ulcerative colitis (UC), which can be severe and sometimes fatal. The clinical characteristics are unclear, and treatment and diagnosis protocols have not been established. We aimed to investigate the incidence, clinical characteristics, diagnostic criteria, and therapeutic outcomes of PCE in this study.
   Methods: Patients with UC who underwent colectomy between April 2010 and December 2019 were included in this study. We retrospectively analyzed patients who developed PCE and excluded patients with other forms of enteritis.
   Results: We performed 829 colectomies because of a preoperative diagnosis of UC. Eleven and four patients were diagnosed with Crohn's disease and indeterminate colitis after surgery, respectively; 22 patients developed enteritis in the perioperative period. We excluded six patients with backwash ileitis, five with prepouch ileitis, three with infectious enteritis, and one with ischemic enteritis. In total, 7/814 (0.8%) patients developed PCE. All patients with PCE had pancolitis. PCE was observed a median of 33 (12-248) days after surgery. Endoscopy showed friable and granular mucosa. The extent of disease included various types such as pan-enteritis with diffuse type, pan-enteritis and mild inflammation in the middle ileum, and only ileitis. Gastroduodenitis-associated UC developed in 6/7 cases. All patients improved with tumor necrosis factor alpha (TNF alpha) antagonists even if TNF alpha antagonists had not been effective for colitis.
   Conclusions: PCE was rare. The mucosal endoscopic findings were similar to those of UC, and the extent of disease varied. TNF alpha antagonist administration for PCE was effective.
C1 [Horio, Yuki; Uchino, Motoi; Kusunoki, Kurando; Minagawa, Tomohiro; Kuwahara, Ryuichi; Kataoka, Kozo; Beppu, Naohito; Ikeda, Masataka; Ikeuchi, Hiroki] Hyogo Coll Med, Dept Gastroenterol Surg, Nishinomiya, Hyogo, Japan.
   [Hori, Kazutoshi] Hyogo Coll Med, Dept Intestinal Inflammat Res, Nishinomiya, Hyogo, Japan.
C3 Hyogo College of Medicine; Hyogo College of Medicine
RP Horio, Y (通讯作者)，Hyogo Coll Med, Dept Gastroenterol Surg, Nishinomiya, Hyogo, Japan.
EM yu-horio@hyo-med.ac.jp
OI Kuwahara, Ryuichi/0000-0001-7599-6330
CR Abdelrazeq AS, 2005, DIS COLON RECTUM, V48, P2038, DOI 10.1007/s10350-005-0160-3
   Akitake R, 2010, DIGEST DIS SCI, V55, P1781, DOI 10.1007/s10620-009-0910-5
   Akram S, 2007, CLIN GASTROENTEROL H, V5, P1282, DOI 10.1016/j.cgh.2007.05.013
   Annese V, 1999, DIGEST DIS SCI, V44, P1189, DOI 10.1023/A:1026688526551
   Arrossi AV, 2011, CLIN GASTROENTEROL H, V9, P981, DOI 10.1016/j.cgh.2011.07.018
   Corporaal S, 2009, EUR J GASTROEN HEPAT, V21, P710, DOI 10.1097/MEG.0b013e32831bc400
   Dickson BC, 2006, J CLIN PATHOL, V59, P1008, DOI 10.1136/jcp.2005.035345
   Feuerstein JD, 2014, AM J GASTROENTEROL, V109, P1086, DOI 10.1038/ajg.2014.118
   Gooding IR, 2008, CLIN GASTROENTEROL H, V6, P707, DOI 10.1016/j.cgh.2008.02.031
   Haboubi N, 2006, COLORECTAL DIS, V8, P373, DOI 10.1111/j.1463-1318.2006.01043.x
   Hahnloser D, 2007, BRIT J SURG, V94, P333, DOI 10.1002/bjs.5464
   Haskell H, 2005, AM J SURG PATHOL, V29, P1472, DOI 10.1097/01.pas.0000176435.19197.88
   Heuschen UA, 2001, GASTROENTEROLOGY, V120, P841, DOI 10.1053/gast.2001.22434
   Hisabe T, 2011, DIGEST ENDOSC, V23, P302, DOI 10.1111/j.1443-1661.2011.01149.x
   Hoentjen F, 2013, J CLIN GASTROENTEROL, V47, P52, DOI 10.1097/MCG.0b013e3182582c1d
   Hori K, 2008, J GASTROENTEROL, V43, P193, DOI 10.1007/s00535-007-2143-8
   Kohn A, 2007, ALIMENT PHARM THERAP, V26, P747, DOI 10.1111/j.1365-2036.2007.03415.x
   MCCREADY FJ, 1949, NEW ENGL J MED, V240, P119, DOI 10.1056/NEJM194901272400401
   Nakajima Mayuki, 2008, Nihon Shokakibyo Gakkai Zasshi, V105, P382
   Ninomiya K, 2018, DIGESTION, V98, P119, DOI 10.1159/000487796
   Okabayashi S, 2017, INTEST RES, V15, P535, DOI 10.5217/ir.2017.15.4.535
   Ozen S, 2010, ANN RHEUM DIS, V69, P798, DOI 10.1136/ard.2009.116657
   Pillet S, 2015, INFLAMM BOWEL DIS, V21, P1580, DOI 10.1097/MIB.0000000000000412
   Rottoli M, 2018, J CROHNS COLITIS, V12, P273, DOI 10.1093/ecco-jcc/jjx140
   Rush B, 2014, ACG CASE REP J, V2, P33, DOI 10.14309/crj.2014.76
   Rutgeerts P, 2005, NEW ENGL J MED, V353, P2462, DOI 10.1056/NEJMoa050516
   Segal JP, 2018, DIS COLON RECTUM, V61, P472, DOI 10.1097/DCR.0000000000000978
   Shukla T, 2017, J CLIN GASTROENTEROL, V51, P394, DOI 10.1097/MCG.0000000000000758
   SILMAN AJ, 1990, LANCET, V335, P1078
   Silverberg MS, 2005, CAN J GASTROENTEROL, V19, p5A, DOI 10.1155/2005/269076
   TALLEY NJ, 1990, GUT, V31, P54, DOI 10.1136/gut.31.1.54
   TRUELOVE SC, 1955, BRIT MED J, V2, P1041, DOI 10.1136/bmj.2.4947.1041
   Tun GSZ, 2019, ANN GASTROENTEROL, V32, P81, DOI 10.20524/aog.2018.0318
   Uchino M, 2014, INT J COLORECTAL DIS, V29, P239, DOI 10.1007/s00384-013-1779-5
   Ueno F, 2013, J GASTROENTEROL, V48, P31, DOI 10.1007/s00535-012-0673-1
   White E, 2010, DIS COLON RECTUM, V53, P987, DOI 10.1007/DCR.0b013e3181dcb3f2
   Yang YY, 2019, BMC GASTROENTEROL, V19, DOI 10.1186/s12876-019-0974-4
   Yokota K, 1997, GASTROINTEST ENDOSC, V46, P268, DOI 10.1016/S0016-5107(97)70100-7
NR 38
TC 1
Z9 1
U1 0
U2 0
PU JAPAN SOC COLOPROCTOLOGY
PI TOKYO
PA C/O KYORINSHA CO, LTD, 3-46-10 NISHIGAHARA, KITA-KU, TOKYO, 1140024,
   JAPAN
EI 2432-3853
J9 J ANUS RECTUM COLON
JI J. Anus Rectum Colon
PY 2021
VL 5
IS 4
BP 405
EP 413
DI 10.23922/jarc.2021-031
PG 9
WC Gastroenterology & Hepatology
WE Emerging Sources Citation Index (ESCI)
SC Gastroenterology & Hepatology
GA WL9IR
UT WOS:000710711900009
PM 34746505
OA Green Published, gold
DA 2024-01-22
ER

PT J
AU Kim, SE
   Kawaguchi, K
   Hayashi, H
   Furusho, K
   Maruyama, M
AF Kim, Sang-Eun
   Kawaguchi, Koichiro
   Hayashi, Hiroko
   Furusho, Katsuhiro
   Maruyama, Mitsuo
TI Remission Effects of Dietary Soybean Isoflavones on DSS-Induced Murine
   Colitis and an LPS-Activated Macrophage Cell Line
SO NUTRIENTS
LA English
DT Article
DE Inflammatory bowel disease; dextran sodium sulfate; RAW264; 7
   macrophages; lipopolysaccharide; nuclear factor-kB; inducible nitric
   oxide; nitric oxide
ID INFLAMMATORY-BOWEL-DISEASE; NITRIC-OXIDE PRODUCTION; KAPPA-B
   INACTIVATION; SOY ISOFLAVONES; INHIBITION; EXPRESSION; INDUCTION;
   GENISTEIN; INOS
AB Inflammatory bowel diseases (IBDs), including ulcerative colitis and Crohn's disease, are chronic disorders of the gastrointestinal tract, although the exact causes of IBD remain unknown. Present treatments for IBDs have poor tolerability and insufficient therapeutic efficacy, thus, alternative therapeutic approaches are required. Soybean-derived isoflavones have multiple bioactivities such as anti-inflammation. However, the low water solubility of soybean isoflavones limits their bioavailability and practical use. Therefore, in order to study the preventive effects of water-soluble soybean isoflavones on colonic inflammatory status, we examined soybean-derived isoflavone glycosides (SIFs) in a dextran sodium sulfate (DSS)-induced murine colitis model and in lipopolysaccharide (LPS)-activated RAW264.7 macrophages. Oral administration of SIF (0.5 w/v%) attenuated DSS-induced colitis in terms of body weight decrease, colon shortening, epithelial apoptosis, histological score, mRNA levels of inflammatory cytokines, and immune cell infiltration in colon tissues. In the in vitro assessment, we observed the inhibitory effects of SIF on the production of nitric oxide and prostaglandin E2, via suppression of inducible nitric oxide synthase and cyclooxygenase-2 expression in RAW264.7 macrophages in response to LPS. Furthermore, we confirmed that the expression of inflammatory cytokines and chemokines were decreased by pre-treatment with SIF in LPS-activated RAW264.7 macrophages. Moreover, we demonstrated that SIF suppressed inflammatory mediators involved in nuclear factor-kappa B signaling pathway via inhibitory kappa B kinase phosphorylation and degradation of inhibitory kappa B. Our results suggested that SIF may be beneficial for the remission of colonic inflammatory status including IBDs.
C1 [Kim, Sang-Eun; Kawaguchi, Koichiro; Furusho, Katsuhiro; Maruyama, Mitsuo] Natl Ctr Geriatr & Gerontol, Dept Mech Aging, 7-430 Morioka Cho, Obu, Aichi 4748511, Japan.
   [Hayashi, Hiroko] Nagasaki Univ, Sch Med, Grad Sch Biomed Sci, Dept Pathol, 1-12-4 Sakamoto, Nagasaki 8528523, Japan.
   [Maruyama, Mitsuo] Nagoya Univ, Dept Aging Res, Grad Sch Med, Showa Ku, 65 Tsurumai Cho, Nagoya, Aichi 4668550, Japan.
C3 National Center for Geriatrics & Gerontology; Nagasaki University;
   Nagoya University
RP Maruyama, M (通讯作者)，Natl Ctr Geriatr & Gerontol, Dept Mech Aging, 7-430 Morioka Cho, Obu, Aichi 4748511, Japan.; Maruyama, M (通讯作者)，Nagoya Univ, Dept Aging Res, Grad Sch Med, Showa Ku, 65 Tsurumai Cho, Nagoya, Aichi 4668550, Japan.
EM michan@ncgg.go.jp
FU National Center for Geriatrics and Gerontology [29-26]; Fuji Foundation
FX This work was partially supported by Research Funding for Longevity
   Sciences from the National Center for Geriatrics and Gerontology
   (grant#29-26 to M.M.). This research was also supported by the Fuji
   Foundation, the Program for the Fuji Foundation for protein research.
CR Barton GM, 2008, J CLIN INVEST, V118, P413, DOI 10.1172/JCI34431
   Blay M, 2010, J PHARMACEUT BIOMED, V51, P382, DOI 10.1016/j.jpba.2009.03.028
   Chacko BK, 2007, J NUTR, V137, P351, DOI 10.1093/jn/137.2.351
   Chassaing Benoit, 2014, Curr Protoc Immunol, V104, DOI 10.1002/0471142735.im1525s104
   Chung MJ, 2006, J AGR FOOD CHEM, V54, P3819, DOI 10.1021/jf060510y
   Conklin CMJ, 2007, CARCINOGENESIS, V28, P93, DOI 10.1093/carcin/bgl106
   Dhayakaran RPA, 2015, LWT-FOOD SCI TECHNOL, V63, P859, DOI 10.1016/j.lwt.2015.04.053
   DIDONATO JA, 1995, MOL CELL BIOL, V15, P1302
   Drewes AM, 2006, INFLAMM BOWEL DIS, V12, P294, DOI 10.1097/01.MIB.0000209365.09189.04
   Goyal N, 2014, INFLAMMOPHARMACOLOGY, V22, P219, DOI 10.1007/s10787-014-0207-y
   Hashimoto M, 2014, BBA-GEN SUBJECTS, V1840, P3079, DOI 10.1016/j.bbagen.2014.07.005
   Hoesel B, 2013, MOL CANCER, V12, DOI 10.1186/1476-4598-12-86
   Israël A, 2010, CSH PERSPECT BIOL, V2, DOI 10.1101/cshperspect.a000158
   Rodríguez-Roque MJ, 2013, FOOD CHEM, V136, P206, DOI 10.1016/j.foodchem.2012.07.115
   Kai M, 2004, J PHARMACOL SCI, V95, P476, DOI 10.1254/jphs.SCJ04005X
   Kim JB, 2007, BIOL PHARM BULL, V30, P2345, DOI 10.1248/bpb.30.2345
   Ko JK, 2014, CURR PHARM DESIGN, V20, P1082, DOI 10.2174/13816128113199990416
   Ku KT, 2008, J AGR FOOD CHEM, V56, P8911, DOI 10.1021/jf8019369
   Kurata M, 2017, BIOSCI BIOTECH BIOCH, V81, P551, DOI 10.1080/09168451.2016.1249451
   Lawrence T, 2009, CSH PERSPECT BIOL, V1, DOI 10.1101/cshperspect.a001651
   Lenon GB, 2008, J ETHNOPHARMACOL, V116, P547, DOI 10.1016/j.jep.2008.01.005
   M'Koma AE, 2013, CLIN MED INSIGHTS-GA, V6, P33, DOI 10.4137/CGast.S12731
   Molodecky NA, 2012, GASTROENTEROLOGY, V142, P46, DOI 10.1053/j.gastro.2011.10.001
   Nagano T, 2016, BIOSCI BIOTECH BIOCH, V80, P991, DOI 10.1080/09168451.2015.1132150
   Neurath MF, 2017, NAT REV GASTRO HEPAT, V14, P269, DOI 10.1038/nrgastro.2016.208
   Perse M, 2012, J BIOMED BIOTECHNOL, DOI 10.1155/2012/718617
   Pithadia AB, 2011, PHARMACOL REP, V63, P629, DOI 10.1016/S1734-1140(11)70575-8
   Ricciotti E, 2011, ARTERIOSCL THROM VAS, V31, P986, DOI 10.1161/ATVBAHA.110.207449
   Roland WSU, 2011, J AGR FOOD CHEM, V59, P11764, DOI 10.1021/jf202816u
   Rose WA, 2012, BMC IMMUNOL, V13, DOI 10.1186/1471-2172-13-41
   Scholmerich J, 1996, ENDOSCOPY, V28, P77, DOI 10.1055/s-2007-1005421
   Setchell KDR, 2001, J NUTR, V131, p1362S, DOI 10.1093/jn/131.4.1362S
   Sheu F, 2001, J AGR FOOD CHEM, V49, P1767, DOI 10.1021/jf001198+
   Shih DQ, 2008, WORLD J GASTROENTERO, V14, P390, DOI 10.3748/wjg.14.390
   Söderholm JD, 2004, GUT, V53, P1817, DOI 10.1136/gut.2004.041426
   Tak PP, 2001, J CLIN INVEST, V107, P7, DOI 10.1172/JCI11830
   Targan SR, 2006, ANN NY ACAD SCI, V1072, P1, DOI 10.1196/annals.1326.032
   Valledor AF, 2010, ADV IMMUNOL, V108, P1, DOI 10.1016/S0065-2776(10)08001_6
   Verdrengh M, 2003, INFLAMM RES, V52, P341, DOI 10.1007/s00011-003-1182-8
   XIE QW, 1994, J BIOL CHEM, V269, P4705
   XIE QW, 1993, J EXP MED, V177, P1779, DOI 10.1084/jem.177.6.1779
   Yerramsetty V, 2011, J AGR FOOD CHEM, V59, P174, DOI 10.1021/jf103564y
   Zubik L, 2003, AM J CLIN NUTR, V77, P1459, DOI 10.1093/ajcn/77.6.1459
NR 43
TC 16
Z9 17
U1 6
U2 27
PU MDPI
PI BASEL
PA ST ALBAN-ANLAGE 66, CH-4052 BASEL, SWITZERLAND
EI 2072-6643
J9 NUTRIENTS
JI Nutrients
PD AUG
PY 2019
VL 11
IS 8
AR 1746
DI 10.3390/nu11081746
PG 18
WC Nutrition & Dietetics
WE Science Citation Index Expanded (SCI-EXPANDED)
SC Nutrition & Dietetics
GA IV8HH
UT WOS:000484506000041
PM 31362418
OA Green Published, gold, Green Submitted
DA 2024-01-22
ER

PT J
AU Liu, JA
   Sylwestrzak, G
   Ruggieri, AR
   DeVries, A
AF Liu, Jinan
   Sylwestrzak, Gosia
   Ruggieri, Alexander R.
   DeVries, Andrea
TI Intravenous Versus Subcutaneous Anti-TNF-Alpha Agents for Crohn's
   Disease: A Comparison of Effectiveness and Safety
SO JOURNAL OF MANAGED CARE & SPECIALTY PHARMACY
LA English
DT Article
ID INFLAMMATORY-BOWEL-DISEASE; PLACEBO-CONTROLLED TRIAL;
   NECROSIS-FACTOR-ALPHA; CERTOLIZUMAB PEGOL; ULCERATIVE-COLITIS; INDUCTION
   THERAPY; RANDOMIZED-TRIAL; ADALIMUMAB; INFLIXIMAB; METAANALYSIS
AB BACKGROUND: In recent years, there have been a number of pharmacological innovations for Crohn's disease (CD), a difficult-to-treat condition, including new treatment philosophies (e.g., top-down therapy) and new therapeutic options in terms of the agent and the route of administration. Three anti-tumor necrosis factor (anti-TNF-alpha) agents are available for use among CD patients in the United States: infliximab, an intravenous agent, and adalimumab and certolizumab pegol, 2 newer subcutaneous products. Infliximab is considered the "gold standard" because it has the longest clinical experience, and adalimumab and certolizumab pegol have each gained significant market share. CBJECTIVE. To examine differences in effectiveness and safety between currently available intravenous and subcutaneous anti-INF-alpha agents used to treat patients with CD
   METHODS: Data for this retrospective, administrative claims analysis were obtained from pharmacy and medical claims from major U.S. health plans geographically dispersed across 14 states during 2007-2011. Patients had at least 1 ICD-9-CM diagnosis for CD, 6 months pre-index eligibility, and initiated anti-INF-alpha therapy on the index date. Patients in each cohort were propensity score matched on pre-index demographics, clinical characteristics, and baseline health care use. Curing the post-index period, age-sex adjusted incidence rate ratios (IRRs) of CD-related symptoms, infections, cancers, and hepatic-related conditions were compared using Cox (PH) models.
   RESULTS: The matched cohorts included 515 patients in each group, with an average age of 39 years. Median follow-up was 17.5 months in the intravenous cohort and 17.7.months in the subcutaneous cohort. In terms of effectiveness outcomes, age-sex adjusted IRRs for the subcutaneous group, with the intravenous cohort as a reference, were as follows: 0.61 (95% alpha = 0.32-1.18, P=0.14) for anal fissures; 0.97 (95% alpha = 0.72-1.30, P=0.85) for abscess; 1.08 (95% alpha = 0.79-1.04, P=0.64) for fistulas; 1.12 (95% alpha = = 0.83-1.54, P=0.45) for gastrointestinal hemorrhage; and 1.22 (95% alpha = = 0.93-1.59, P=0.14) for a combined measure of obstruction, occlusion, stenosis, and stricture of intestine. In terms of safety outcomes, age-sex adjusted IRRs for the subcutaneous group were as follows: 0.85 (95% alpha = 0.62-1.16, P= 0.30) for infections; 1.16 (95% alpha = 0.71-1.89, P=0.55) for cancers; and 1.23 (95% alpha = 0.79-1.92, P= 0.35) for hepatic related conditions.
   CONCLUSIONS: After adjusting for baseline characteristics, effectiveness and safety outcomes appear to be comparable between intravenous and subcutaneous anti-TNF-alpha agents in patients with CD With similar outcomes, other considerations such as convenience of administration and patient preference may play a more prominent role in choice of agent. Health care providers and health payers should inform CD patients about the range of options available when selecting an anti-TNF-alpha agent. Copyright (C) 2015, Academy of Managed Care Pharmacy. All rights reserved.
C1 [Liu, Jinan] Merck & Co Inc, Kenilworth, NJ USA.
   [Sylwestrzak, Gosia; DeVries, Andrea] HealthCore, 123 Justison Ave,Ste 200, Wilmington, DE 19801 USA.
   [Ruggieri, Alexander R.] Anthem Inc, Indianapolis, IN USA.
C3 Merck & Company
RP DeVries, A (通讯作者)，HealthCore, 123 Justison Ave,Ste 200, Wilmington, DE 19801 USA.
EM adevries@healthcore.com
FU Anthem, Inc.
FX The authors received funding from Anthem, Inc., for the conduct of this
   study and have no financial or other conflicts of interest. Sylwestrzak
   and DeVries are employees of HealthCore, an independent subsidiary of
   Anthem, Inc., and a health outcome research organization. Lui was
   employed with Healthcore at the time of this study. Ruggieri is an
   employee of Anthem, Inc.
CR [Anonymous], CIMZIA CERT PEG INJ
   [Anonymous], REMICADE INFL LYOPH
   Asgharpour A, 2013, CLIN EXP GASTROENTER, V6, P153, DOI 10.2147/CEG.S35163
   Bernstein CN, 2010, INFLAMM BOWEL DIS, V16, P112, DOI 10.1002/ibd.21048
   Caviglia R, 2008, EXPERT OPIN DRUG SAF, V7, P617, DOI 10.1517/14740338.7.5.617 
   Chilton F, 2008, MUSCULOSKELET CARE, V6, P1, DOI 10.1002/msc.110
   Colombel JF, 2009, GUT, V58, P940, DOI 10.1136/gut.2008.159251
   Colombel JF, 2010, NEW ENGL J MED, V362, P1383, DOI 10.1056/NEJMoa0904492
   Colombel JF, 2007, GASTROENTEROLOGY, V132, P52, DOI 10.1053/j.gastro.2006.11.041
   D'Haens GR, 2011, AM J GASTROENTEROL, V106, P199, DOI 10.1038/ajg.2010.392
   Ford AC, 2011, AM J GASTROENTEROL, V106, P644, DOI 10.1038/ajg.2011.73
   Hanauer SB, 2006, GASTROENTEROLOGY, V130, P323, DOI 10.1053/j.gastro.2005.11.030
   Hanauer SB, 2002, LANCET, V359, P1541, DOI 10.1016/S0140-6736(02)08512-4
   Hibi T, 2008, AM J GASTROENTEROL, V103, pS414, DOI 10.14309/00000434-200809001-01061
   Huang ML, 2011, J DIGEST DIS, V12, P165, DOI 10.1111/j.1751-2980.2011.00493.x
   Kappelman MD, 2013, DIGEST DIS SCI, V58, P519, DOI 10.1007/s10620-012-2371-5
   Kappelman MD, 2008, GASTROENTEROLOGY, V135, P1907, DOI 10.1053/j.gastro.2008.09.012
   Kawalec P, 2013, ARCH MED SCI, V9, P765, DOI 10.5114/aoms.2013.38670
   Khokhar OS, 2010, DIGEST DIS, V28, P508, DOI 10.1159/000320410
   Lémann M, 2006, GASTROENTEROLOGY, V130, P1054, DOI 10.1053/j.gastro.2006.02.014
   Marehbian J, 2009, AM J GASTROENTEROL, V104, P2524, DOI 10.1038/ajg.2009.322
   Pache I, 2009, SWISS MED WKLY, V139, P278, DOI smw-12549
   Peyrin-Biroulet L, 2008, CLIN GASTROENTEROL H, V6, P644, DOI 10.1016/j.cgh.2008.03.014
   Sandborn W, 2010, AM J GASTROENTEROL, V105, pS419, DOI 10.14309/00000434-201010001-01156
   Sandborn WJ, 2007, ANN INTERN MED, V146, P829, DOI 10.7326/0003-4819-146-12-200706190-00159
   Sandborn WJ, 2007, NEW ENGL J MED, V357, P228, DOI 10.1056/NEJMoa067594
   Schreiber S, 2005, GASTROENTEROLOGY, V129, P807, DOI 10.1053/j.gastro.2005.06.064
   Schreiber S, 2007, NEW ENGL J MED, V357, P239, DOI 10.1056/NEJMoa062897
   Seminerio JL, 2013, DIGEST DIS SCI, V58, P797, DOI 10.1007/s10620-012-2405-z
   Shao LM, 2009, ALIMENT PHARM THER, V29, P605, DOI 10.1111/j.1365-2036.2009.03929.x
   Swoger JM, 2010, INFLAMM BOWEL DIS, V16, P1912, DOI 10.1002/ibd.21272
   Sylwestrzak G, 2014, AM HEALTH DRUG BENEF, V7, P71
   Targan SR, 1997, NEW ENGL J MED, V337, P1029, DOI 10.1056/NEJM199710093371502
   Winter TA, 2004, ALIMENT PHARM THER, V20, P1337, DOI 10.1111/j.1365-2036.2004.02285.x
NR 34
TC 15
Z9 16
U1 0
U2 4
PU ACAD MANAGED CARE PHARMACY
PI ALEXANDRIA
PA 100 N PITT ST, 400, ALEXANDRIA, VA 22314-3134 USA
SN 2376-0540
EI 2376-1032
J9 J MANAG CARE SPEC PH
JI J. Manag. Care Spec. Pharm.
PD JUL
PY 2015
VL 21
IS 7
BP 559
EP U89
DI 10.18553/jmcp.2015.21.7.559
PG 9
WC Health Care Sciences & Services; Pharmacology & Pharmacy
WE Science Citation Index Expanded (SCI-EXPANDED)
SC Health Care Sciences & Services; Pharmacology & Pharmacy
GA DC4KV
UT WOS:000369190700004
PM 26108380
OA Bronze, Green Published
DA 2024-01-22
ER

PT J
AU Shehab, M
   Zurba, Y
   Al Abdulsalam, A
   Alfadhli, A
   Elouali, S
AF Shehab, Mohammad
   Zurba, Yasmin
   Al Abdulsalam, Ali
   Alfadhli, Ahmad
   Elouali, Sara
TI COVID-19 Vaccine Hesitancy among Patients with Inflammatory Bowel
   Disease Receiving Biologic Therapies in Kuwait: A Cross-Sectional Study
SO VACCINES
LA English
DT Article
DE COVID-19; vaccine; IBD; biologics; hesitancy; infliximab; vedolizumab
ID CANCER-PATIENTS
AB Background: COVID-19 vaccinations have been shown to be effective in reducing risk of severe infection, hospitalization, and death. They have also been shown to be safe and effective in patients with inflammatory bowel disease (IBD) who are receiving biologic therapies. In this study, we aimed to evaluate the prevalence of vaccination among patients receiving biologic therapies for IBD. Methods: A single-center prospective cross-sectional study conducted at a tertiary care inflammatory bowel disease center in Kuwait. Data from patients with inflammatory bowel disease (IBD) who attended the gastroenterology infusion clinic from 1 June 2021 until 31 October 2021 were retrieved. Patients who received infliximab or vedolizumab at least six weeks before recruitment were included. The primary outcome was prevalence of COVID-19 vaccination. The secondary outcome was to assess whether prevalence of COVID-19 vaccination differed based on sex, age, type of biologic therapy and nationality. Results: The total number of inflammatory bowel disease (IBD) patients enrolled in the study was 280 (56.0% male and 44.0% female). Of the total, 112 (40.0%) patients were diagnosed with ulcerative colitis and 168 (60.0%) with Crohn's disease. The number of ulcerative colitis patients who were vaccinated was 49 (43.8%) and the number of Crohn's disease patients who were vaccinated was 68 (40.5%). The median age was 33.2 years and BMI was 24.8 kg/m(2). With respect to the total number of patients, 117 (41.8%) were vaccinated with either BNT162b2 or ChAdOx1 nCoV-19 and 163 (58.2%) were not vaccinated. Female patients were more likely to receive the vaccine compared to male patients (83.0% vs. 63.8%, p < 0.001). In addition, patients above the age 50 were more likely to receive the vaccine than patients below the age of 50 (95.6% vs. 31.2% p < 0.001). Expatriates were more likely to receive the vaccine than citizens (84.8% vs. 25.0%, p < 0.001). There was no statistical difference between patients on infliximab and vedolizumab with regard to prevalence of vaccination (40.0% vs 48.0%, p = 0.34). Conclusion: The overall prevalence of COVID-19 vaccination among patients with inflammatory bowel disease (IBD) on biologic therapies was lower than that of the general population and world health organization (WHO) recom-mendation. Female patients, patients above the age of 50, and expatriates were more likely to receive the vaccine. Physicians should reinforce the safety and efficacy of COVID-19 vaccines among patients, especially IBD patients on biologic therapies, who express hesitancy towards them.
C1 [Shehab, Mohammad; Zurba, Yasmin; Al Abdulsalam, Ali; Alfadhli, Ahmad] Mubarak Al Kabeer Univ Hosp, Dept Internal Med, Aljabreyah 46300, Kuwait.
   [Elouali, Sara] Cleveland Clin, Dept Internal Med, POB 112412, Abu Dhabi, U Arab Emirates.
C3 Cleveland Clinic Foundation
RP Shehab, M (通讯作者)，Mubarak Al Kabeer Univ Hosp, Dept Internal Med, Aljabreyah 46300, Kuwait.
EM moshehab@moh.gov.kw; yasminzurba@moh.gov.kw; aalabdulsalam@moh.gov.kw;
   Ahalfadhli@moh.gov.kw; elouals2@clevelandclinicabudhabi.ae
CR Alaskar D., 2021, UNITED EUR GASTROENT, V9, P530, DOI [10.1002/ueg2.12144, DOI 10.1002/UEG2.12144]
   Alrashed F, 2021, BMJ OPEN GASTROENTER, V8, DOI 10.1136/bmjgast-2021-000774
   [Anonymous], 2021, COVIDVAX LIVE KUWAIT
   [Anonymous], 2021, ICD 10 VERS 2019
   [Anonymous], 2021, COVID 19 VACC CONS O
   [Anonymous], 2021, Comirnaty and Pfizer-BioNTech COVID-19 vaccine
   [Anonymous], 2021, COVID 19 VACC PREGN
   Bertakis KD, 2000, J FAM PRACTICE, V49, P147
   Biswas MR, 2021, VACCINES-BASEL, V9, DOI 10.3390/vaccines9111243
   Botwin GJ, 2021, AM J GASTROENTEROL, V116, P1746, DOI 10.14309/ajg.0000000000001342
   Brenner EJ, 2020, GASTROENTEROLOGY, V159, P481, DOI 10.1053/j.gastro.2020.05.032
   Cavanna L, 2021, EUR J CANCER, V157, P441, DOI 10.1016/j.ejca.2021.08.035
   Cihan P, 2021, APPL SOFT COMPUT, V111, DOI 10.1016/j.asoc.2021.107708
   Costantino A., 2021, INFLAMM BOWEL DIS, P1, DOI [10.1093/ibd/izab172/6321213, DOI 10.1093/IBD/IZAB172/6321213]
   Cucinotta Domenico, 2020, Acta Biomed, V91, P157, DOI 10.23750/abm.v91i1.9397
   Curigliano G, 2021, EUR J CANCER, V153, P257, DOI 10.1016/j.ejca.2021.05.007
   Dhama K, 2020, CLIN MICROBIOL REV, V33, DOI 10.1128/CMR.00028-20
   Dubé E, 2015, EXPERT REV VACCINES, V14, P99, DOI 10.1586/14760584.2015.964212
   Gallè F, 2021, VACCINES-BASEL, V9, DOI 10.3390/vaccines9060638
   Helen Skirrow A., 2021, WOMENS VIEWS ACCEPTI, DOI [10.1101/2021.04.30.21256240v1, DOI 10.1101/2021.04.30.21256240V1]
   International Organization for the Study of Inflammatory Bowel Disease|to, 2021, PROM HLTH PEOPL IBD
   Kennedy NA, 2021, GUT, V70, P1884, DOI 10.1136/gutjnl-2021-324789
   MacDonald NE, 2015, VACCINE, V33, P4161, DOI 10.1016/j.vaccine.2015.04.036
   Priori R., ANN RHEUM DIS, V2021, p953 954, DOI [10.1136/annrheumdis, DOI 10.1136/ANNRHEUMDIS]
   Rubin DT, 2020, GASTROENTEROLOGY, V159, P6, DOI 10.1053/j.gastro.2020.04.002
   Selim R., 2021, LANCET GASTROENTEROL
   Shehab M, 2021, VACCINES-BASEL, V9, DOI 10.3390/vaccines9121471
   Shehab M, 2021, J CLIN MED, V10, DOI 10.3390/jcm10225362
   Siegel CA, 2021, GUT, V70, P635, DOI 10.1136/gutjnl-2020-324000
   Aliaga PT, 2021, CANCERS, V13, DOI 10.3390/cancers13225829
   Troiano G, 2021, PUBLIC HEALTH, V194, P245, DOI 10.1016/j.puhe.2021.02.025
   Vassallo A, 2021, FRONT GLOB WOMEN HLT, V2, DOI 10.3389/fgwh.2021.761511
   Rezende RPV, 2021, VACCINE, V39, P6454, DOI 10.1016/j.vaccine.2021.09.057
   Vivarelli S, 2021, INT J ONCOL, V58, P145, DOI 10.3892/ijo.2020.5159
   Vivarelli S, 2020, CANCERS, V12, DOI 10.3390/cancers12082237
   Walldorf J, 2021, INFLAMM BOWEL DIS, V27, P1858, DOI 10.1093/ibd/izab150
   Wang W, 2020, BMJ-BRIT MED J, V371, DOI 10.1136/bmj.m4704
   Wong SY, 2021, GASTROENTEROLOGY, V161, P715, DOI 10.1053/j.gastro.2021.04.025
NR 38
TC 8
Z9 8
U1 1
U2 3
PU MDPI
PI BASEL
PA ST ALBAN-ANLAGE 66, CH-4052 BASEL, SWITZERLAND
EI 2076-393X
J9 VACCINES-BASEL
JI Vaccines
PD JAN
PY 2022
VL 10
IS 1
AR 55
DI 10.3390/vaccines10010055
PG 9
WC Immunology; Medicine, Research & Experimental
WE Science Citation Index Expanded (SCI-EXPANDED)
SC Immunology; Research & Experimental Medicine
GA ZC1VS
UT WOS:000757317000001
PM 35062716
OA gold, Green Published
DA 2024-01-22
ER

PT J
AU Stawny, M
   Gostynska, A
   Olijarczyk, R
   Jelinska, A
   Ogrodowczyk, M
AF Stawny, Maciej
   Gostynska, Aleksandra
   Olijarczyk, Rafal
   Jelinska, Anna
   Ogrodowczyk, Magdalena
TI Stability of high-dose thiamine in parenteral nutrition for treatment of
   patients with Wernicke's encephalopathy
SO CLINICAL NUTRITION
LA English
DT Article
DE Thiamine; Parenteral nutrition; Wernicke's encephalopathy
ID GUIDELINES
AB Background & aims: Wernicke's encephalopathy is associated mainly with malnourishment in alcoholdependent patients but can be caused also by cancer, Crohn's disease, gastrointestinal surgery or prolonged parenteral nutrition (PN) without adequate supplementation of vitamins. The disorder, with a significant mortality rate of up to 20%, is often associated with the underlying disease and intensifies after administration of non-supplemented PN. Thus, it seems justified to add thiamine to PN admixtures prepared for parenterally fed patients. Due to the lack of data on the stability of thiamine in PN ad mixtures at concentrations exceeding 60 mg/L, we decided to determine the possibility of adding a high dose of thiamine (800 mg per bag, 320 mg/L) to PN admixtures in order to treat Wernicke's encephalopathy in malnourished patients.
   Methods: The study aimed to assess the stability of the physical properties of PN admixtures (pH, zeta potential, particle size) and to determine thiamine content using an HPLC method.
   Results: Thiamine was found to degrade regardless of the PN admixture composition and storage conditions. The highest decrease in thiamine content was observed at room temperature without light protection whereas the lowest at a temperature of 4 +/- 1 degrees C with light protection.
   Conclusions: The treatment of Wernicke's encephalopathy in parenterally fed patients is possible with the use of high thiamine doses (800 mg) added to PN admixtures without a decrease in the drug content above 10% within the first 24 h. It should be emphasized that thiamine as a photosensitive drug must be stored and administered under conditions ensuring light protection. (c) 2019 Elsevier Ltd and European Society for Clinical Nutrition and Metabolism. All rights reserved.
C1 [Stawny, Maciej; Gostynska, Aleksandra; Olijarczyk, Rafal; Jelinska, Anna; Ogrodowczyk, Magdalena] Poznan Univ Med Sci, Dept Pharmaceut Chem, 6 Grunwaldzka, PL-60780 Poznan, Poland.
C3 Poznan University of Medical Sciences
RP Stawny, M (通讯作者)，Poznan Univ Med Sci, Dept Pharmaceut Chem, 6 Grunwaldzka, PL-60780 Poznan, Poland.
EM mstawny@ump.edu.pl
RI Stawny, Maciej/AAD-5057-2019; Gostyńska, Aleksandra/HJA-3250-2022
OI Stawny, Maciej/0000-0001-5106-5937; Jelinska, Anna/0000-0002-3019-5844;
   Gostynska, Aleksandra/0000-0003-3401-9503
FU National Science Centre, Poland [2015/17/D/NZ7/00792]
FX This study was supported by the grant SONATA no. 2015/17/D/NZ7/00792
   from the National Science Centre, Poland.
CR Alim U, 2017, CAN J HOSP PHARM, V70, P179
   Alizadeh L, 2019, TURK J EMERG MED, V19, P154, DOI 10.1016/j.tjem.2019.08.001
   Allwood MC, 1998, NUTRITION, V14, P697, DOI 10.1016/S0899-9007(98)00063-X
   Day E, 2013, COCHRANE DB SYST REV, DOI 10.1002/14651858.CD004033.pub3
   Dupertuis YM, 2002, JPEN-PARENTER ENTER, V26, P310, DOI 10.1177/0148607102026005310
   Francini-Pesenti F, 2007, JPEN-PARENTER ENTER, V31, P69, DOI 10.1177/014860710703100169
   Galvin R, 2010, EUR J NEUROL, V17, P1408, DOI 10.1111/j.1468-1331.2010.03153.x
   Giacalone M, 2015, NUTR CLIN PRACT, V30, P104, DOI 10.1177/0884533614561790
   Long L, 2014, AM J CASE REP, V15, P52, DOI 10.12659/AJCR.890041
   Mundi MS, 2017, JPEN-PARENTER ENTER, V41, P535, DOI 10.1177/0148607116667060
   Nishimoto A, 2017, IN VIVO, V31, P121, DOI 10.21873/invivo.11034
   Shin IS, 2016, INTEST RES, V14, P191, DOI 10.5217/ir.2016.14.2.191
   SMITH JL, 1988, JPEN-PARENTER ENTER, V12, P478, DOI 10.1177/0148607188012005478
   Stawny M, 2019, NUTRIENTS, V11, DOI 10.3390/nu11030559
   Thomson AD, 2002, ALCOHOL ALCOHOLISM, V37, P513, DOI 10.1093/alcalc/37.6.513
   Uccello-Barretta G, 2015, J PHARMACEUT BIOMED, V107, P7, DOI 10.1016/j.jpba.2014.12.008
   Veerapaneni Karthika, 2014, Prim Care Companion CNS Disord, V16, DOI 10.4088/PCC.14br01649
NR 17
TC 10
Z9 12
U1 0
U2 5
PU CHURCHILL LIVINGSTONE
PI EDINBURGH
PA JOURNAL PRODUCTION DEPT, ROBERT STEVENSON HOUSE, 1-3 BAXTERS PLACE,
   LEITH WALK, EDINBURGH EH1 3AF, MIDLOTHIAN, SCOTLAND
SN 0261-5614
EI 1532-1983
J9 CLIN NUTR
JI Clin. Nutr.
PD SEP
PY 2020
VL 39
IS 9
BP 2929
EP 2932
DI 10.1016/j.clnu.2019.12.003
PG 4
WC Nutrition & Dietetics
WE Science Citation Index Expanded (SCI-EXPANDED)
SC Nutrition & Dietetics
GA OA6YO
UT WOS:000577928100035
PM 31866128
DA 2024-01-22
ER

PT J
AU Baxter, JP
   Fayers, PM
   Bozzetti, F
   Kelly, D
   Joly, F
   Wanten, G
   Jonkers, C
   Cuerda, C
   van Gossum, A
   Klek, S
   Boudreault, MF
   Gilbert, A
   Jobin, M
   Staun, M
   Gillanders, L
   Forbes, A
   O'Callaghan, M
   Faedo, CM
   Brunelli, C
   Mariani, L
   Pironi, L
AF Baxter, Janet P.
   Fayers, Peter M.
   Bozzetti, Federico
   Kelly, Darlene
   Joly, Francisca
   Wanten, Geert
   Jonkers, Cora
   Cuerda, Cristina
   van Gossum, Andre
   Klek, Stanislaw
   Boudreault, Marie-France
   Gilbert, Alain
   Jobin, Manon
   Staun, Michael
   Gillanders, Lyn
   Forbes, Alastair
   O'Callaghan, Margie
   Martinez Faedo, Ceferino
   Brunelli, Cinzia
   Mariani, Luigi
   Pironi, Loris
CA Home Artificial Nutr Chronic Inte
   European Soc Clinical Nutr Met
TI An international study of the quality of life of adult patients treated
   with home parenteral nutrition
SO CLINICAL NUTRITION
LA English
DT Article
DE Home parenteral nutrition; Quality of life; Patient reported outcomes;
   Intestinal failure
ID CHRONIC INTESTINAL FAILURE; FOLLOW-UP; SURVIVAL; IMPACT
AB Background & aims: Home parenteral nutrition-quality of life (HPN-QOL (c)) is a self-assessment tool for the measurement of QOL in patients on HPN. The aims of this study were: to re-assess the basic psychometric properties of the HPN-QOL (c) in a multinational sample of adult patients; to provide a description of QOL dimensions by short and long HPN treatment duration; to explore clinical factors potentially associated to QOL scores.
   Methods: Patients (n = 699) from 14 countries completed the HPN-QOL (c). The questionnaires were analysed to evaluate data completeness, convergent/discriminant validity and internal-consistency reliability. The association of overall QOL and HPN treatment duration as well as other clinical factors were investigated using multivariable linear regression models.
   Results: The analysis of the multitrait-scaling and internal consistency indicates a good fit with the questionnaire structure for most items. Item discriminant validity correlation was satisfactory and psychometric evaluation of the HPN-QOL (c) in the different English, French and Italian language patient sub-groups confirmed psychometric equivalence of the three questionnaire versions. The results of the multivariable linear regression showed that QOL scores were significantly associated with HPN duration (better in long-term), underlying disease (better in Crohn's disease and mesenteric ischaemia) and living status (worse in living alone) and, after adjusting for the other factors, with the number of days of HPN infusion per week.
   Conclusions: The HPN-QOL (c), is a valid tool for measurement of QOL in patients on HPN, to be used in the clinical practice as well as in research. (C) 2018 Elsevier Ltd and European Society for Clinical Nutrition and Metabolism. All rights reserved.
C1 [Baxter, Janet P.] Kings Cross Hosp, Dept Nutr & Dietet, Dundee, Scotland.
   [Fayers, Peter M.] Univ Aberdeen, Dept Publ Hlth, Aberdeen, Scotland.
   [Bozzetti, Federico] Fac Med, Milan, Italy.
   [Kelly, Darlene] Oley Fdn Home Parenteral & Enteral Nutr, Albany, NY USA.
   [Joly, Francisca] Hop Beaujon, Ctr Gastroenterol & Nutr Support, Paris, France.
   [Wanten, Geert] Radboud Univ Nijmegen, Med Ctr, Amsterdam, Netherlands.
   [Jonkers, Cora] Acad Med Ctr, Amsterdam, Netherlands.
   [Cuerda, Cristina] Hosp Gen Univ Gregorio, Madrid, Spain.
   [van Gossum, Andre] Hop Erasme, Medicosurg Dept Gastroenterol, Brussels, Belgium.
   [Klek, Stanislaw] Stanley Dudricks Mem Hosp, Intestinal Failure Ctr, Gen & Oncol Surg Unit, Skawina, Poland.
   [Boudreault, Marie-France; Gilbert, Alain; Jobin, Manon] Univ Laval, CHU Quebec, Dept Surg, Quebec City, PQ, Canada.
   [Staun, Michael] Rigshosp, Dept Gastroenterol, Copenhagen, Denmark.
   [Gillanders, Lyn] Auckland City Hosp, Nutr Serv, Auckland, New Zealand.
   [Forbes, Alastair] Univ East Anglia, Norwich Med Sch, Norwich, Norfolk, England.
   [O'Callaghan, Margie] Flinders Med Ctr, Bedford Pk, SA, Australia.
   [Martinez Faedo, Ceferino] Hosp Univ Cent Asturias, Oviedo, Spain.
   [Brunelli, Cinzia] Fdn IRCCS Ist Nazl Tumori, Palliat Care Pain Therapy & Rehabil Unit, Milan, Italy.
   [Brunelli, Cinzia] Norwegian Univ Sci & Technol NTNU, Fac Med, Dept Canc Res & Mol Med, European Palliat Care Res Ctr PRC, Trondheim, Norway.
   [Mariani, Luigi] Fdn IRCCS Inst Nazl Tumozi, Clin Epidemiol Unit, Milan, Italy.
   [Pironi, Loris] Univ Bologna, St Orsola Malpighi Hosp, Dept Digest Syst, Ctr Chron Intestinal Failure, Bologna, Italy.
C3 University of Aberdeen; Universite Paris Cite; Assistance Publique
   Hopitaux Paris (APHP); Hopital Universitaire Beaujon - APHP; Radboud
   University Nijmegen; University of Amsterdam; Academic Medical Center
   Amsterdam; Universite Libre de Bruxelles; Laval University; University
   of Copenhagen; Rigshospitalet; Auckland City Hospital; University of
   East Anglia; Flinders Medical Centre; Central University Hospital
   Asturias; Fondazione IRCCS Istituto Nazionale Tumori Milan; Norwegian
   University of Science & Technology (NTNU); IRCCS Azienda
   Ospedaliero-Universitaria di Bologna; University of Bologna
RP Baxter, JP (通讯作者)，Kings Cross Hosp, Dept Nutr & Dietet, Dundee, Scotland.
EM janetbaxter@nhs.net
RI Mariani, Luigi/AAB-9464-2019; CUERDA COMPES, MARIA
   CRISTINA/HJH-6343-2023; Pironi, Loris/AAB-9725-2019; Wanten,
   G.J.A./L-4742-2015; Klek, Stanislaw/AAN-5144-2021; Bozzetti,
   Federico/AAC-7758-2020; Mariani, Luigi/C-2580-2017; Brunelli,
   Cinzia/B-9361-2017; Martinez Faedo, Ceferino/F-6031-2016
OI Klek, Stanislaw/0000-0002-7887-3464; Mariani, Luigi/0000-0001-6208-4084;
   Brunelli, Cinzia/0000-0003-3905-1289; Forbes,
   Alastair/0000-0001-7416-9843; Martinez Faedo,
   Ceferino/0000-0002-5444-8180; Janet, Baxter/0000-0003-1448-458X
FU ESPEN Research Network Grant
FX This study was funded by an ESPEN Research Network Grant 2009.
CR Baxter JP, 2006, CLIN NUTR, V25, P543, DOI 10.1016/j.clnu.2006.05.003
   Baxter JP, 2015, HOME PARENTERAL NUTRITION, 2ND EDITION, P381, DOI 10.1079/9781780643113.0381
   Baxter JP, 2010, JPEN-PARENTER ENTER, V34, P131, DOI 10.1177/0148607109348612
   Baxter JP, 2005, BRIT J NUTR, V94, P633, DOI 10.1079/BJN20051533
   Baxter JP, 2007, E SPEN EUR E J CLIN, V3, pe22
   Baxter JP., 2012, e-SPEN J, V7, pe211, DOI [DOI 10.1016/j.clnme.2012.08.001, 10.1016/j.clnme.2012.08.001, DOI 10.1016/J.CLNME.2012.08.001]
   Dreesen M, 2015, JPEN-PARENTER ENTER, V39, P828, DOI 10.1177/0148607114536926
   Hallum N, 2012, CLIN NUTR E SPEN J, pe30
   Hays RD., 1988, User's guide for Multitrait Analysis Program (MAP)
   Huisman-de Waal G, 2007, CLIN NUTR, V26, P275, DOI 10.1016/j.clnu.2006.10.002
   Huisman-de Waal G, 2011, JPEN-PARENTER ENTER, V35, P588, DOI 10.1177/0148607110385818
   Huisman-de Waal G, 2011, INT J BEHAV MED, V18, P268, DOI 10.1007/s12529-010-9116-7
   Jeppesen PB, 2013, CLIN NUTR, V32, P713, DOI 10.1016/j.clnu.2013.03.016
   Lloyd DAJ, 2008, ALIMENT PHARM THER, V27, P552, DOI 10.1111/j.1365-2036.2008.03615.x
   Messing B, 1999, GASTROENTEROLOGY, V117, P1043, DOI 10.1016/S0016-5085(99)70388-4
   Persoon A, 2005, CLIN NUTR, V24, P304, DOI 10.1016/j.clnu.2004.12.009
   Pironi L, 2004, TRANSPL P, V36, P255, DOI 10.1016/j.transproceed.2003.12.008
   Pironi L, 2016, CLIN NUTR, V35, P247, DOI 10.1016/j.clnu.2016.01.020
   Pironi L, 2015, CLIN NUTR, V34, P171, DOI 10.1016/j.clnu.2014.08.017
   Pironi L, 2011, GUT, V60, P17, DOI 10.1136/gut.2010.223255
   Scolapio JS, 1999, MAYO CLIN PROC, V74, P217, DOI 10.4065/74.3.217
   Staun M, 2009, CLIN NUTR, V28, P467, DOI 10.1016/j.clnu.2009.04.001
   Vantini I, 2004, DIGEST LIVER DIS, V36, P46, DOI 10.1016/j.dld.2003.09.015
   Winkler MF, 2010, J AM DIET ASSOC, V110, P1676, DOI 10.1016/j.jada.2010.08.002
   Winkler MF, 2010, JPEN-PARENTER ENTER, V34, P395, DOI 10.1177/0148607110362582
NR 25
TC 48
Z9 48
U1 0
U2 8
PU CHURCHILL LIVINGSTONE
PI EDINBURGH
PA JOURNAL PRODUCTION DEPT, ROBERT STEVENSON HOUSE, 1-3 BAXTERS PLACE,
   LEITH WALK, EDINBURGH EH1 3AF, MIDLOTHIAN, SCOTLAND
SN 0261-5614
EI 1532-1983
J9 CLIN NUTR
JI Clin. Nutr.
PD AUG
PY 2019
VL 38
IS 4
BP 1788
EP 1796
DI 10.1016/j.clnu.2018.07.024
PG 9
WC Nutrition & Dietetics
WE Science Citation Index Expanded (SCI-EXPANDED)
SC Nutrition & Dietetics
GA IF8ZG
UT WOS:000473381200039
PM 30115461
OA Green Published, Green Accepted
DA 2024-01-22
ER

PT J
AU Thipart, K
   Gruneck, L
   Phunikhom, K
   Sharpton, TJ
   Sattayasai, J
   Popluechai, S
AF Thipart, Kornsuda
   Gruneck, Lucsame
   Phunikhom, Kutcharin
   Sharpton, Thomas J.
   Sattayasai, Jintana
   Popluechai, Siam
TI Dark-purple rice extract modulates gut microbiota composition in acetic
   acid- and indomethacin-induced inflammatory bowel disease in rats
SO INTERNATIONAL MICROBIOLOGY
LA English
DT Article
DE LP rice extract; Gut microbiota; Inflammatory bowel disease; Rats
ID LUEM PUA; COLITIS
AB Ulcerative colitis (UC) and Crohn's disease (CD) are two major forms of inflammatory bowel disease (IBD). The disease has been linked with gut microbiota dysbiosis in which the balance of commensal communities is disrupted. Accumulating evidence demonstrates that treatment with biologically active compounds can modulate gut microbiota composition in animal models. Our previous work has also shown the beneficial effect of Luem Pua (LP) rice extract, which is rich in anthocyanins, on inflammation. However, its effect on gut microbiota is yet to be explored. In this study, we profiled fecal microbiota of acetic acid (AA)-induced UC and indomethacin (ID)-induced CD rat models with and without pretreatment with LP rice extract by 16S rRNA gene sequencing. The results showed that gut microbiota communities of rats were altered by both AA-induced UC and ID-induced CD. The relative abundances of beneficial bacteria, especially the Lachnospiraceae NK4A136 group and Lactobacillus, were decreased in the AA-induced UC model, while some opportunistic pathogens (Bacteroides, Escherichia/Shigella, Fusobacterium, and Veillonella) were raised by ID-induced CD. Interestingly, pretreatment with LP rice extract before AA-inducing UC in rats increased the proportion of the butyrate-producing bacteria (Lachnospiraceae NK4A136 group). The abundances of these beneficial bacteria and other SCFA-producing bacteria were unaffected by the indomethacin treatment with LP. Overall, our study revealed different impacts of AA-induced UC and ID-induced CD on changes in community composition and hinted at how LP may protect against UC by modifying the gut microbiota.
C1 [Thipart, Kornsuda; Phunikhom, Kutcharin; Sattayasai, Jintana] Khon Kaen Univ, Fac Med, Dept Pharmacol, Khon Kaen, Thailand.
   [Thipart, Kornsuda] Prince Songkla Univ, Fac Sci, Div Hlth & Appl Sci Pharmacol, Hat Yai, Songkhla, Thailand.
   [Gruneck, Lucsame; Popluechai, Siam] Mae Fah Luang Univ, Gut Microbiome Res Grp, Chiang Rai, Mueang, Thailand.
   [Sharpton, Thomas J.] Oregon State Univ, Dept Microbiol, Corvallis, OR 97331 USA.
   [Sharpton, Thomas J.] Oregon State Univ, Dept Stat, Corvallis, OR 97331 USA.
   [Popluechai, Siam] Mae Fah Luang Univ, Sch Sci, Chiang Rai, Mueang, Thailand.
C3 Khon Kaen University; Prince of Songkla University; Mae Fah Luang
   University; Oregon State University; Oregon State University; Mae Fah
   Luang University
RP Popluechai, S (通讯作者)，Mae Fah Luang Univ, Gut Microbiome Res Grp, Chiang Rai, Mueang, Thailand.; Popluechai, S (通讯作者)，Mae Fah Luang Univ, Sch Sci, Chiang Rai, Mueang, Thailand.
EM siam@mfu.ac.th
FU Mae Fah Luang University
FX This work was funded by Mae Fah Luang University.
CR Anderson MJ, 2006, ECOL LETT, V9, P683, DOI 10.1111/j.1461-0248.2006.00926.x
   Anderson MJ, 2006, BIOMETRICS, V62, P245, DOI 10.1111/j.1541-0420.2005.00440.x
   Bokulich NA, 2013, NAT METHODS, V10, P57, DOI [10.1038/NMETH.2276, 10.1038/nmeth.2276]
   Caporaso JG, 2012, ISME J, V6, P1621, DOI 10.1038/ismej.2012.8
   Caporaso JG, 2010, NAT METHODS, V7, P335, DOI 10.1038/nmeth.f.303
   Dey YN, 2017, PHARM BIOL, V55, P53, DOI 10.1080/13880209.2016.1226904
   Edgar RC, 2011, BIOINFORMATICS, V27, P2194, DOI 10.1093/bioinformatics/btr381
   El-Akabawy G, 2019, BIOMED PHARMACOTHER, V111, P841, DOI 10.1016/j.biopha.2019.01.001
   Fox J, 2011, R COMPANION APPL REG, P449
   Glassner KL, 2020, J ALLERGY CLIN IMMUN, V145, P16, DOI 10.1016/j.jaci.2019.11.003
   Guan QD, 2019, J IMMUNOL RES, V2019, DOI 10.1155/2019/7247238
   Guo X, 2022, FRONT NUTR, V8, DOI 10.3389/fnut.2021.818902
   Han YH, 2019, J AGR FOOD CHEM, V67, P9168, DOI 10.1021/acs.jafc.8b05581
   Hu SW, 2019, FOOD FUNCT, V10, P1736, DOI 10.1039/c8fo02364f
   Huang KY, 2019, J AGR FOOD CHEM, V67, P11408, DOI 10.1021/acs.jafc.9b04411
   Huangfu LX, 2021, EXP THER MED, V22, DOI 10.3892/etm.2021.10868
   Khan I, 2019, PATHOGENS, V8, DOI 10.3390/pathogens8030126
   Khor B, 2011, NATURE, V474, P307, DOI 10.1038/nature10209
   Klindworth A, 2013, NUCLEIC ACIDS RES, V41, DOI 10.1093/nar/gks808
   Lee WT, 2018, J AGR FOOD CHEM, V66, P7384, DOI 10.1021/acs.jafc.8b02166
   Li MR, 2019, MEDICINE, V98, DOI 10.1097/MD.0000000000015035
   Mak WY, 2020, J GASTROEN HEPATOL, V35, P380, DOI 10.1111/jgh.14872
   McMurdie PJ, 2013, PLOS ONE, V8, DOI 10.1371/journal.pone.0061217
   Morgan XC, 2012, GENOME BIOL, V13, DOI 10.1186/gb-2012-13-9-r79
   Ng SC, 2017, LANCET, V390, P2769, DOI 10.1016/S0140-6736(17)32448-0
   Oksanen Jari, 2022, CRAN
   Venegas DP, 2019, FRONT IMMUNOL, V10, DOI 10.3389/fimmu.2019.00277
   Pawar AT, 2011, INDIAN J PHARM SCI, V73, P250, DOI 10.4103/0250-474X.91577
   Pawlowska B, 2017, ADV CLIN EXP MED, V26, P1437, DOI 10.17219/acem/64883
   Quast C, 2013, NUCLEIC ACIDS RES, V41, pD590, DOI 10.1093/nar/gks1219
   R Core Team, 2022, R LANG ENV STAT COMP
   Schroeder BO, 2019, GASTROENTEROL REP, V7, P3, DOI 10.1093/gastro/goy052
   Segata N, 2011, GENOME BIOL, V12, DOI 10.1186/gb-2011-12-6-r60
   Shang LJ, 2021, ANTIBIOTICS-BASEL, V10, DOI 10.3390/antibiotics10060643
   Sharpton T, 2017, MSYSTEMS, V2, DOI 10.1128/mSystems.00036-17
   Srisuwan S, 2015, TROP J PHARM RES, V14, P1635, DOI 10.4314/tjpr.v14i9.13
   Suwannalert P, 2011, TROP J PHARM RES, V10, P431, DOI 10.4314/tjpr.v10i4.8
   Terán-Ventura E, 2014, J CROHNS COLITIS, V8, P1043, DOI 10.1016/j.crohns.2014.02.001
   Thipart K., 2021, INT J APPL PHARM, V13, P5, DOI [10.22159/ijap.2021.v13s1.Y0029, DOI 10.22159/IJAP.2021.V13S1.Y0029]
   Thipart K, 2020, TROP J PHARM RES, V19, P629, DOI 10.4314/tjpr.v19i3.25
   Wang Q, 2007, APPL ENVIRON MICROB, V73, P5261, DOI 10.1128/AEM.00062-07
   Wickham H, 2009, USE R, P1, DOI 10.1007/978-0-387-98141-3_1
   Xu HM, 2021, BMC MICROBIOL, V21, DOI 10.1186/s12866-021-02342-8
   Yeom Y, 2016, BMC COMPLEM ALTERN M, V16, DOI 10.1186/s12906-016-1456-7
   Zou SM, 2018, GASTROENTEROL REP, V6, P1, DOI 10.1093/gastro/gox031
   Zuo T, 2018, FRONT MICROBIOL, V9, DOI 10.3389/fmicb.2018.02247
NR 46
TC 2
Z9 2
U1 2
U2 11
PU SPRINGER
PI NEW YORK
PA ONE NEW YORK PLAZA, SUITE 4600, NEW YORK, NY, UNITED STATES
SN 1139-6709
EI 1618-1905
J9 INT MICROBIOL
JI Int. Microbiol.
PD MAY
PY 2023
VL 26
IS 2
BP 423
EP 434
DI 10.1007/s10123-022-00309-x
EA DEC 2022
PG 12
WC Biotechnology & Applied Microbiology; Microbiology
WE Science Citation Index Expanded (SCI-EXPANDED)
SC Biotechnology & Applied Microbiology; Microbiology
GA F2CG6
UT WOS:000915266200002
PM 36484910
DA 2024-01-22
ER

PT J
AU Qin, XN
   Yuan, LQ
   Ruan, HX
   Lin, L
AF Qin, Xiaoning
   Yuan, Liqing
   Ruan, Hongxun
   Lin, Lin
TI Interaction of IL-22/IL-22R1 promotes cell proliferation and suppresses
   apoptosis of colorectal cancer via phosphorylation of STAT3
SO BIOCELL
LA English
DT Article
DE Interleukin-22; Colorectal cancer; PI3K/Akt signaling pathway; STAT3
ID INDUCIBLE FACTOR; POTENTIAL ROLE; HOST-DEFENSE; MOUSE MODEL;
   INTERLEUKIN-22; INFLAMMATION; IL-22; IL-10; ACTIVATION; EXPRESSION
AB Interleukin-22 (IL-22) is a member of IL-10 cytokine family which is expressed in activated T cells predominantly and in activated natural killer cells at lower levels. Previous studies have demonstrated the link between elevated levels of IL-22 and disease severity of psoriasis, Crohn's disease, rheumatoid arthritis and interstitial lung diseases. However, the function of IL-22 in the development and progression of colorectal cancer (CRC) remains elusive. In this study, we first evaluated the IL-22/IL-22R1 level in CRC patients, and found that tumor tissues have more active expression of IL-22 and IL-22R1 than normal tissues, presenting correlation with the degree of differentiation of tumor tissues. Subsequently, Caspase and cell viability assays were performed on SW-480 cell line which expresses high level of IL-22R1 to examine if the supplementation of IL-22 has an impact on apoptosis and proliferation. In comparison with treatment of 5-FU, supplementation of IL-22 promoted cell proliferation and ameliorated apoptosis. To unveil signal transduction upon activation of IL-22R, we examined the phosphorylation of STAT3 in SW-480 cell line following supplementation of IL-22. The treatment of IL-22 also increased the level of p-Akt, an essential component in PI3K/Akt pathway. Although the link between STAT3 phosphorylation and PI3K/Akt activation remains to be explored, our study revealed the mechanism underlying the effects of IL-22R activation on apoptosis as well as tumor differentiation, indicating the prognostic value of IL-22/IL-22R.
C1 [Qin, Xiaoning; Ruan, Hongxun; Lin, Lin] Hebei Med Univ, Affiliated Hosp 2, Gen Surg Dept 3, Shijiazhuang, Hebei, Peoples R China.
   [Yuan, Liqing] Hebei Med Univ, Affiliated Hosp 2, Gynecol Dept 2, Shijiazhuang, Hebei, Peoples R China.
C3 Hebei Medical University; Hebei Medical University
RP Lin, L (通讯作者)，Hebei Med Univ, Affiliated Hosp 2, Gen Surg Dept 3, Shijiazhuang, Hebei, Peoples R China.
EM casanova0101@sina.com
CR Akil H, 2015, PLOS ONE, V10, DOI 10.1371/journal.pone.0119872
   Andoh A, 2005, GASTROENTEROLOGY, V129, P969, DOI 10.1053/j.gastro.2005.06.071
   [Anonymous], 2018, BREAST CANCER RES TR, DOI DOI 10.1007/S10549-018-4697-Y
   Atreya I, 2008, J INTERN MED, V263, P591, DOI 10.1111/j.1365-2796.2008.01953.x
   Atreya I, 2008, EXPERT REV ANTICANC, V8, P561, DOI 10.1586/14737140.8.4.561
   Aujla SJ, 2008, NAT MED, V14, P275, DOI 10.1038/nm1710
   Benson AB, 2007, J MANAGE CARE PHARM, V13, pS5
   Boskabady MH, 2011, J ZHEJIANG UNIV-SC B, V12, P201, DOI 10.1631/jzus.B1000163
   Bromberg J, 2000, ONCOGENE, V19, P2468, DOI 10.1038/sj.onc.1203476
   Bromberg J, 2002, J CLIN INVEST, V109, P1139, DOI 10.1172/JCI200215617
   Bromberg JF, 1999, CELL, V98, P295, DOI 10.1016/S0092-8674(00)81959-5
   Buettner R, 2002, CLIN CANCER RES, V8, P945
   Chen RJ, 2008, TOXICOL SCI, V104, P283, DOI 10.1093/toxsci/kfn086
   Cheng TT, 2015, WORLD CHINESE J DIGE, V23, P1170
   Curd LM, 2012, CLIN EXP IMMUNOL, V168, P192, DOI 10.1111/j.1365-2249.2012.04570.x
   de Moura PR, 2009, FEBS LETT, V583, P1072, DOI 10.1016/j.febslet.2009.03.006
   Dennis KL, 2013, CANCER RES, V73, P5905, DOI 10.1158/0008-5472.CAN-13-1511
   Dumoutier L, 2000, P NATL ACAD SCI USA, V97, P10144, DOI 10.1073/pnas.170291697
   Dumoutier L, 2000, J IMMUNOL, V164, P1814, DOI 10.4049/jimmunol.164.4.1814
   Dumoutier L, 2011, EUR J IMMUNOL, V41, P1075, DOI 10.1002/eji.201040878
   Esfandi F, 2006, CANCER LETT, V244, P76, DOI 10.1016/j.canlet.2005.12.003
   FEARON ER, 1990, CELL, V61, P759, DOI 10.1016/0092-8674(90)90186-I
   Feng DC, 2012, INT J BIOL SCI, V8, P249, DOI 10.7150/ijbs.3967
   Galizia G, 2002, CLIN IMMUNOL, V102, P169, DOI 10.1006/clim.2001.5163
   Gao JC, 2009, CANCER SCI, V100, P389, DOI 10.1111/j.1349-7006.2008.01053.x
   Gao Y, 2017, J PINEAL RES, V62, DOI 10.1111/jpi.12380
   Greten FR, 2004, CELL, V118, P285, DOI 10.1016/j.cell.2004.07.013
   Horiguchi A, 2002, KIDNEY INT, V61, P926, DOI 10.1046/j.1523-1755.2002.00206.x
   Ikeuchi H, 2005, ARTHRITIS RHEUM-US, V52, P1037, DOI 10.1002/art.20965
   Kim DH, 2017, ONCOL REP, V37, P281, DOI 10.3892/or.2016.5219
   Mandal Arundhati, 2015, Hematol Oncol Stem Cell Ther, V8, P47, DOI 10.1016/j.hemonc.2014.11.006
   Nelson EE, 2011, DEV COGN NEUROS-NETH, V1, P233, DOI 10.1016/j.dcn.2011.01.002
   Peluso I, 2006, WORLD J GASTROENTERO, V12, P5606, DOI 10.3748/wjg.v12.i35.5606
   Pópulo H, 2012, INT J MOL SCI, V13, P1886, DOI 10.3390/ijms13021886
   Real PJ, 2002, ONCOGENE, V21, P7611, DOI 10.1038/sj.onc.1206004
   Sabat R, 2014, NAT REV DRUG DISCOV, V13, P21, DOI 10.1038/nrd4176
   Sahlberg SH, 2017, INT J ONCOL, V50, P5, DOI 10.3892/ijo.2016.3771
   Shalapour S, 2015, J CLIN INVEST, V125, P3347, DOI 10.1172/JCI80007
   Sugimoto K, 2008, J CLIN INVEST, V118, P534, DOI [10.1172/JC133194, 10.1172/JCI33194]
   Terzic J, 2010, GASTROENTEROLOGY, V138, P2101, DOI 10.1053/j.gastro.2010.01.058
   Turkson J, 2004, EXPERT OPIN THER TAR, V8, P409, DOI 10.1517/14728222.8.5.409
   van Horssen R, 2006, ONCOLOGIST, V11, P397, DOI 10.1634/theoncologist.11-4-397
   Waldner Maximilian J., 2008, Inflammation & Allergy Drug Targets, V7, P187, DOI 10.2174/187152808785748137
   Wolk K, 2007, J IMMUNOL, V178, P5973, DOI 10.4049/jimmunol.178.9.5973
   Wolk K, 2006, EUR J IMMUNOL, V36, P1309, DOI 10.1002/eji.200535503
   Wu ZY, 2013, PLOS ONE, V8, DOI 10.1371/journal.pone.0072593
   Xie MH, 2000, J BIOL CHEM, V275, P31335, DOI 10.1074/jbc.M005304200
   You W, 2013, PLOS ONE, V8, DOI 10.1371/journal.pone.0063588
   Yu H, 2009, NAT REV CANCER, V9, P798, DOI 10.1038/nrc2734
   Zheng Y, 2008, NAT MED, V14, P282, DOI 10.1038/nm1720
NR 50
TC 3
Z9 3
U1 0
U2 9
PU TECH SCIENCE PRESS
PI HENDERSON
PA 871 CORONADO CENTER DR, SUTE 200, HENDERSON, NV 89052 USA
SN 0327-9545
EI 1667-5746
J9 BIOCELL
JI Biocell
PY 2019
VL 43
IS 2
BP 89
EP 98
DI 10.32604/biocell.2019.06352
PG 10
WC Biology
WE Science Citation Index Expanded (SCI-EXPANDED)
SC Life Sciences & Biomedicine - Other Topics
GA ID6XX
UT WOS:000471826700007
DA 2024-01-22
ER

PT J
AU van Onkelen, RS
   Gosselink, MP
   van Meurs, M
   Melief, MJ
   Schouten, WR
   Laman, JD
AF van Onkelen, R. S.
   Gosselink, M. P.
   van Meurs, M.
   Melief, M. J.
   Schouten, W. R.
   Laman, J. D.
TI Pro-inflammatory cytokines in cryptoglandular anal fistulas
SO TECHNIQUES IN COLOPROCTOLOGY
LA English
DT Article
DE Perianal fistulas; Platelet-rich plasma; Autoinflammatory; Immunology;
   Bacteria; Microbiota
ID MUCOSAL ADVANCEMENT FLAP; PLATELET-RICH PLASMA; HIGH TRANSSPHINCTERIC
   FISTULAS; BACTERIAL MURAMYL DIPEPTIDE; NECROSIS-FACTOR-ALPHA; IN-VIVO;
   REPAIR; IDENTIFICATION; PEPTIDOGLYCAN; INTERLEUKIN-1
AB Sphincter-preserving procedures for the treatment of transsphincteric fistulas fail in at least one out of every three patients. It has been suggested that failure is due to ongoing disease in the remaining fistula tract. Cytokines play an important role in inflammation. At present, biologicals targeting cytokines are available. Therefore, detection and identification of cytokines in anal fistulas might have implications for future treatment modalities. The objective of the present study was to assess local production of a selected panel of cytokines in anal fistulas, including pro-inflammatory interleukin (IL)-1 beta and tumor necrosis factor alpha (TNF-alpha).
   Fistula tract tissue was obtained from 27 patients with a transsphincteric fistula of cryptoglandular origin who underwent flap repair, ligation of the intersphincteric fistula tract or a combination of both procedures. Patients with a rectovaginal fistula or a fistula due to Crohn's disease were excluded. Frozen tissue samples were sectioned and stained using advanced immuno-enzyme staining methods for detection of selected cytokines, IL-1 beta, IL-8, IL-10, IL-12p40, IL-17A, IL-18, IL-36 and TNF-alpha. The presence and frequencies of cytokine-producing cells in samples were quantitated.
   The key finding was abundant expression of IL-1 beta in 93 % of the anal fistulas. Frequencies of IL-1 beta-producing cells were highest (> 50 positive stained cells) in 7 % of the anal fistulas. Also, cytokines IL-8, IL-12p40 and TNF-alpha were present in respectively 70, 33 and 30 % of the anal fistulas.
   IL-1 beta is expressed in the large majority of cryptoglandular anal fistulas, as well as several other pro-inflammatory cytokines.
C1 [van Onkelen, R. S.; Schouten, W. R.] Univ Med Ctr, Erasmus Med Ctr Rotterdam, Dept Surg, Room H 181s Gravendijkwal 230, NL-3015 CE Rotterdam, Netherlands.
   [van Onkelen, R. S.; van Meurs, M.; Melief, M. J.; Laman, J. D.] MS Ctr ErasMS, Erasmus MC, Univ Med Ctr, Dept Immunol, Rotterdam, Netherlands.
   [Gosselink, M. P.] Maasstad Hosp, Dept Surg, Rotterdam, Netherlands.
   [Laman, J. D.] Univ Groningen, Univ Med Ctr Groningen, Dept Neurosci, Groningen, Netherlands.
C3 Erasmus University Rotterdam; Erasmus MC; Erasmus University Rotterdam;
   Erasmus MC; Maasstad Hospital; University of Groningen
RP van Onkelen, RS (通讯作者)，Univ Med Ctr, Erasmus Med Ctr Rotterdam, Dept Surg, Room H 181s Gravendijkwal 230, NL-3015 CE Rotterdam, Netherlands.; van Onkelen, RS (通讯作者)，MS Ctr ErasMS, Erasmus MC, Univ Med Ctr, Dept Immunol, Rotterdam, Netherlands.
EM r.vanonkelen@gmail.com
RI Gosselink, Martijn Pieter/D-1564-2009
OI Gosselink, Martijn Pieter/0000-0002-6396-3977
CR BRAEGGER CP, 1992, LANCET, V339, P89, DOI 10.1016/0140-6736(92)90999-J
   Cruse J.M., 2009, ILLUSTRATED DICT IMM
   DINARELLO CA, 1987, J IMMUNOL, V139, P1902
   Dinarello CA, 2012, NAT REV DRUG DISCOV, V11, P633, DOI 10.1038/nrd3800
   Feldmann M, 2002, NAT REV IMMUNOL, V2, P364, DOI 10.1038/nri802
   Gaffen SL, 2014, NAT REV IMMUNOL, V14, P585, DOI 10.1038/nri3707
   Göttgens KW, 2014, DIS COLON RECTUM, V57, P223, DOI 10.1097/DCR.0000000000000023
   Gresnigt MS, 2013, SEMIN IMMUNOL, V25, P458, DOI 10.1016/j.smim.2013.11.003
   Inohara N, 2003, J BIOL CHEM, V278, P5509, DOI 10.1074/jbc.C200673200
   Kim HJ, 2014, J ORTHOP RES, V32, P551, DOI 10.1002/jor.22532
   Laman JD, 2002, AM J CARDIOL, V90, P119, DOI 10.1016/S0002-9149(02)02432-3
   Leslie KS, 2014, J AM ACAD DERMATOL, V70, P243, DOI 10.1016/j.jaad.2013.09.044
   Martinon F, 2004, CURR BIOL, V14, P1929, DOI 10.1016/j.cub.2004.10.027
   Mitalas LE, 2012, TECH COLOPROCTOL, V16, P113, DOI 10.1007/s10151-011-0803-4
   Mitalas LE, 2007, DIS COLON RECTUM, V50, P1508, DOI 10.1007/s10350-007-9015-4
   MURCH SH, 1993, GUT, V34, P1705, DOI 10.1136/gut.34.12.1705
   Ning Y, 2011, INT J CANCER, V128, P2038, DOI 10.1002/ijc.25562
   O'Shea JJ, 2014, CELL, V157, P227, DOI 10.1016/j.cell.2014.03.010
   Saxena A, 2015, CYTOKINE, V74, P27, DOI 10.1016/j.cyto.2014.10.031
   Schouten WR, 1999, DIS COLON RECTUM, V42, P1419, DOI 10.1007/BF02235039
   Sims JE, 2010, NAT REV IMMUNOL, V10, P89, DOI 10.1038/nri2691
   Tozer PJ, 2015, COLORECTAL DIS, V17, P235, DOI 10.1111/codi.12810
   van de Veerdonk Frank L, 2011, Trends Immunol, V32, P110, DOI 10.1016/j.it.2011.01.003
   van der Hagen SJ, 2011, COLORECTAL DIS, V13, P215, DOI 10.1111/j.1463-1318.2009.01991.x
   van Koperen PJ, 2011, DIS COLON RECTUM, V54, P387, DOI 10.1007/DCR.0b013e318206043e
   van Onkelen RS, 2013, DIAGN MICR INFEC DIS, V75, P50, DOI 10.1016/j.diagmicrobio.2012.09.012
   van Onkelen RS, 2012, DIS COLON RECTUM, V55, P163, DOI 10.1097/DCR.0b013e31823c0f74
NR 27
TC 25
Z9 25
U1 0
U2 3
PU SPRINGER-VERLAG ITALIA SRL
PI MILAN
PA VIA DECEMBRIO, 28, MILAN, 20137, ITALY
SN 1123-6337
EI 1128-045X
J9 TECH COLOPROCTOL
JI Tech. Coloproctology
PD SEP
PY 2016
VL 20
IS 9
BP 619
EP 625
DI 10.1007/s10151-016-1494-7
PG 7
WC Gastroenterology & Hepatology; Surgery
WE Science Citation Index Expanded (SCI-EXPANDED)
SC Gastroenterology & Hepatology; Surgery
GA DV2OG
UT WOS:000382759400003
PM 27402195
OA Green Published, hybrid
DA 2024-01-22
ER

PT J
AU Mirfazaelian, H
   Nikfar, S
   Derakhshani, S
   Abdollahi, M
AF Mirfazaelian, Hadi
   Nikfar, Shekoufeh
   Derakhshani, Saeed
   Abdollahi, Mohammad
TI Efficacy and Incontinence Rate of Biomaterials (Fibrin Glue and Fibrin
   Plug) in Comparison to Surgical Interventions in the Treatment of
   Perianal Fistula: A Systematic Review and Meta-analysis of Randomized,
   Controlled Trials
SO INTERNATIONAL JOURNAL OF PHARMACOLOGY
LA English
DT Article
DE Fistula; biomaterial; fibrin glue; fibrin plug; systematic review;
   meta-analysis
ID ANAL FISTULA; IN-ANO; CROHNS-DISEASE; ADVANCEMENT FLAP; CLINICAL-TRIAL;
   CONVENTIONAL TREATMENT; ANTIBIOTICS; SEALANT; PLACEBO; CLOSURE
AB Anal fistula is an abnormal connection between the anal or rectal lumen and perianal skin that reduce quality of life. There are various surgical options for treatment with variable success rate. A novel treatment is to seal the fistula tract using biomaterials (fibrin glue and fibrin plug). Objective of this study was to evaluate the healing efficacy and incontinence rate of biomaterials (fibrin glue and fibrin plug) in comparison to surgical interventions in the treatment of cryptoglandular perianal fistula using meta-analysis of randomized controlled trials. PubMed, Scopus, Google Scholar and Web of Science were searched for clinical trial studies investigated the effects of biomaterials in the treatment of fistula-in-ano. Studies on patient with anal fistulae underwent fibrin glue, fibrin plug or other biomaterials application and surgical management for healing of fistula were included. Clinical response and incontinence were the key outcomes of interest. Six randomized placebo-controlled clinical trials consisting 315 patients in various arms met our criteria (comparing biomaterial with surgical interventions) and were included in the analysis. Pooling of data showed that effectiveness of biomaterials in comparison to surgical interventions was non-significant with relative risk (RR) of 0.73 (95% CI of 0.31-0.89, p = 0.096). The incontinence rate RR in biomaterials and intervention was also non significant with RR of 0.35 (95% CI = 0.05-2.28, p = 0.27). The included clinical trials had different follow-up durations, causes of fistula and method of intervention in treated patients. This meta-analysis demonstrates that the effectiveness and incontinence rate of biomaterials and conservative treatment is not significantly different.
C1 [Mirfazaelian, Hadi] Univ Tehran Med Sci, Sch Med, Dept Emergency Med, Tehran, Iran.
   [Nikfar, Shekoufeh] Univ Tehran Med Sci, Fac Pharm, Dept Pharmacoecon & Pharmaceut Adm, Tehran, Iran.
   [Nikfar, Shekoufeh] Food & Drug Org, Food & Drug Lab Res Ctr, Tehran, Iran.
   [Derakhshani, Saeed] Parsian Hosp, Dept Colorectal Surg, Tehran, Iran.
   [Abdollahi, Mohammad] Univ Tehran Med Sci, Fac Pharm, Tehran, Iran.
   [Abdollahi, Mohammad] Univ Tehran Med Sci, Pharmaceut Sci Res Ctr, Tehran, Iran.
C3 Tehran University of Medical Sciences; Tehran University of Medical
   Sciences; Tehran University of Medical Sciences; Tehran University of
   Medical Sciences
RP Abdollahi, M (通讯作者)，Univ Tehran Med Sci, Fac Pharm, Tehran, Iran.
RI Mirfazaelian, Hadi/J-9317-2017; Abdollahi, Mohammad/B-9232-2008;
   Mirfazaelian, Hadi/AAA-3481-2019
OI Mirfazaelian, Hadi/0000-0001-9299-8928; Abdollahi,
   Mohammad/0000-0003-0123-1209; Mirfazaelian, Hadi/0000-0001-9299-8928;
   Nikfar, Shekoufeh/0000-0002-5206-6197
CR Altomare DF, 2011, COLORECTAL DIS, V13, P82, DOI 10.1111/j.1463-1318.2009.02056.x
   Ba-bai-ke-re MMTJA, 2010, WORLD J GASTROENTERO, V16, P3279, DOI 10.3748/wjg.v16.i26.3279
   Buchanan GN, 2003, DIS COLON RECTUM, V46, P1167, DOI 10.1007/s10350-004-6708-9
   Chung W, 2009, AM J SURG, V197, P604, DOI 10.1016/j.amjsurg.2008.12.013
   Cirocchi R, 2010, ANN ITAL CHIR, V81, P349
   Cirocchi Roberto, 2009, Ann Surg Innov Res, V3, P12, DOI 10.1186/1750-1164-3-12
   Ellis CN, 2006, DIS COLON RECTUM, V49, P1736, DOI 10.1007/s10350-006-0718-8
   García-Aguilar J, 2000, DIS COLON RECTUM, V43, P1206, DOI 10.1007/BF02237422
   Garcia-Olmo D, 2009, DIS COLON RECTUM, V52, P79, DOI 10.1007/DCR.0b013e3181973487
   Garg P, 2009, COLORECTAL DIS, V11, P588, DOI 10.1111/j.1463-1318.2008.01632.x
   Jadad A.R., 1998, Randomised Controlled Trials
   Johnson EK, 2006, DIS COLON RECTUM, V49, P371, DOI 10.1007/s10350-005-0288-1
   Lindsey I, 2002, DIS COLON RECTUM, V45, P1608, DOI 10.1007/s10350-004-7247-0
   Nikfar S, 2011, INT J PHARMACOL, V7, P325, DOI 10.3923/ijp.2011.325.332
   Nikfar S, 2010, CURR PHARM DESIGN, V16, P3684, DOI 10.2174/138161210794079236
   O'Riordan JM, 2012, DIS COLON RECTUM, V55, P351, DOI 10.1097/DCR.0b013e318239d1e4
   Ortiz H, 2009, BRIT J SURG, V96, P608, DOI 10.1002/bjs.6613
   PARKS AG, 1961, BRIT MED J, V1, P463, DOI 10.1136/bmj.1.5224.463
   Rahimi R, 2007, BIOMED PHARMACOTHER, V61, P75, DOI 10.1016/j.biopha.2006.06.022
   Rahimi R, 2006, CLIN THER, V28, P1983, DOI 10.1016/j.clinthera.2006.12.012
   REZAIE A, 2005, INT J PHARMACEUT, V1, P17
   Rezaie A, 2006, ANN NY ACAD SCI, V1091, P110, DOI 10.1196/annals.1378.060
   Singer M, 2005, DIS COLON RECTUM, V48, P799, DOI 10.1007/s10350-004-0898-z
   van der Hagen SJ, 2011, GASTROENT RES PRACT, V2011, DOI 10.1155/2011/186350
   van Koperen PJ, 2008, INT J COLORECTAL DIS, V23, P697, DOI 10.1007/s00384-008-0460-x
   van Koperen PJ, 2011, DIS COLON RECTUM, V54, P387, DOI 10.1007/DCR.0b013e318206043e
   Zmora O, 2003, DIS COLON RECTUM, V46, P584, DOI 10.1007/s10350-004-6612-3
NR 27
TC 0
Z9 0
U1 0
U2 5
PU ASIAN NETWORK SCIENTIFIC INFORMATION-ANSINET
PI FAISALABAD
PA 308-LASANI TOWN, SARGODHA RD, FAISALABAD, 38090, PAKISTAN
SN 1811-7775
EI 1812-5700
J9 INT J PHARMACOL
JI Int. J. Pharmacol.
PD OCT 1
PY 2012
VL 8
IS 7
BP 621
EP 627
DI 10.3923/ijp.2012.621.627
PG 7
WC Pharmacology & Pharmacy
WE Science Citation Index Expanded (SCI-EXPANDED)
SC Pharmacology & Pharmacy
GA 117UB
UT WOS:000316977500003
OA Bronze
DA 2024-01-22
ER

PT J
AU Amiot, A
   Rahier, JF
   Baert, F
   Nahon, S
   Hart, A
   Viazis, N
   Biancone, L
   Domenech, E
   Reenears, C
   Peyrin-Biroulet, L
   Beaugerie, L
   Burisch, J
AF Amiot, Aurelien
   Rahier, Jean-Francois
   Baert, Filip
   Nahon, Stephane
   Hart, Ailsa
   Viazis, Nikos
   Biancone, Livia
   Domenech, Eugeni
   Reenears, Catherine
   Peyrin-Biroulet, Laurent
   Beaugerie, Laurent
   Burisch, Johan
CA I-CARE Collaborator Grp
TI The Impact of COVID-19 on Patients with IBD in a Prospective European
   Cohort Study
SO JOURNAL OF CROHNS & COLITIS
LA English
DT Article
DE Crohn's disease; ulcerative colitis; inflammatory bowel disease; patient
   experience
ID DISEASE; MANAGEMENT; RISK
AB Background and Aims There are concerns regarding the potential impact of the COVID-19 outbreak on patients with inflammatory bowel disease [IBD]. We report on the impact of the COVID-19 outbreak in a European prospective cohort study of patients with IBD Patients and Methods We prospectively collected data from 5457 patients with IBD nested in the ongoing I-CARE project and still followed up in April 2020, with monthly online monitoring of clinical activity, treatment, imaging and endoscopy. Investigators were also contacted to report incidental cases. Results In total, 233 [4.3%] reported COVID-19 and 12 [0.2%] severe COVID-19, with no COVID-19 deaths. The risk of COVID-19 in patients with IBD was not increased compared to the general population (standardized incidence ratio [SIR]: 1.18, 95% confidence interval [CI] [1.03-1.34], p = 0.009), as well as the risk of severe COVID-19 (SIR: 0.69, 95% CI [0.35-1.20], p = 0.93). We did not observe any negative impact of the different IBD-related medication on the risk of either COVID-19 or severe COVID-19. In 2020, the COVID-19 outbreak resulted in a drastic decrease in endoscopic and imaging procedures from March to May 2020 compared to 2018 and 2019. No impacts on clinical IBD disease activity as well as ongoing treatment were noted. Conclusion No increases in either COVID-19 or severe COVID-19 incidences were observed in patients with IBD. There was no impact of COVID-19 on IBD-related medication and clinical activity. Access to endoscopy and imaging was restricted during the first months of the first COVID-19 outbreak.
C1 [Amiot, Aurelien] Univ Paris Est Creteil, Henri Mondor Univ Hosp, AP HP, Dept Gastroenterol,EA7375, F-94010 Creteil, France.
   [Rahier, Jean-Francois] CHU UCL Namur, Dept Gastroenterol, 1 Av Dr Therasse, Yvoir, Belgium.
   [Baert, Filip] AZ Delta, Div Gastroenterol, Roeselare, Belgium.
   [Nahon, Stephane] Dept Gastroenterol, Montfermeil, France.
   [Hart, Ailsa] St Marks Hosp & Acad Inst, IBD Unit, Harrow, Middx, England.
   [Viazis, Nikos] Evangelismos Polyklin Gen Hosp Athens, Gastroenterol Dept, Athens, Greece.
   [Biancone, Livia] Univ Tor Vergata Rome, Dept Syst Med, IBD Unit, Via Montpellier, Rome, Italy.
   [Domenech, Eugeni] Hosp Badalona Germans Trias & Pujol, Dept Gastroenterol, Badalona, Spain.
   [Domenech, Eugeni] Ctr Invest Biomed Red Enfermedades Hepat & Digest, Madrid, Spain.
   [Reenears, Catherine] Univ Hosp CHU Liege, Hepatogastroenterol & Digest Oncol, Liege, Belgium.
   [Peyrin-Biroulet, Laurent] Nancy Univ Hosp, Dept Gastroenterol, Vandoeuvre Les Nancy, France.
   [Peyrin-Biroulet, Laurent] Lorraine Univ, Inserm NGERE U1256, Vandoeuvre Les Nancy, France.
   [Beaugerie, Laurent] Sorbonne Univ, Inst Pierre Louis Epidemiol & Sante Publ, St Antoine Univ Hosp, AP HP,Dept Gastroenterol,INSERM, Paris, France.
   [Burisch, Johan] Univ Copenhagen, Hvidovre Hosp, Med Div, Gastrounit, Hvidovre, Denmark.
C3 Assistance Publique Hopitaux Paris (APHP); Hopital Universitaire
   Paul-Brousse - APHP; Universite Paris Cite; Hopital Universitaire
   Hotel-Dieu - APHP; Universite Paris-Est-Creteil-Val-de-Marne (UPEC);
   Hopital Universitaire Henri-Mondor - APHP; University of Rome Tor
   Vergata; Hospital Germans Trias i Pujol; CIBER - Centro de Investigacion
   Biomedica en Red; CIBEREHD; University of Liege; CHU de Nancy;
   Universite de Lorraine; Assistance Publique Hopitaux Paris (APHP);
   Sorbonne Universite; Hopital Universitaire Saint-Antoine - APHP; Hopital
   Universitaire Paul-Brousse - APHP; Universite Paris Cite; Hopital
   Universitaire Hotel-Dieu - APHP; Institut National de la Sante et de la
   Recherche Medicale (Inserm); University of Copenhagen
RP Amiot, A (通讯作者)，Univ Paris Est Creteil, Henri Mondor Univ Hosp, AP HP, Dept Gastroenterol,EA7375, F-94010 Creteil, France.; Amiot, A (通讯作者)，Univ Paris Est Creteil, Henri Mondor Univ Hosp, 51 Ave Marechal Lattre de Tassigny, F-94010 Creteil, France.
EM aurelien.amiot@aphp.fr
RI Bachmann, Oliver/AAV-4258-2021; AMIOT, Aurélien/ABL-6373-2022; Gisbert,
   Javier P/ABB-7531-2021
OI Bachmann, Oliver/0000-0002-6830-2975; Gisbert, Javier
   P/0000-0003-2090-3445; Eder, Piotr/0000-0001-9306-5038; Beaugerie,
   Laurent/0000-0002-5012-4146; DOMENECH, EUGENI/0000-0002-2315-7196;
   Reenaers, Catherine/0000-0002-5490-4350; corless,
   lynsey/0000-0001-9720-8729
CR [Anonymous], PUBL DAT
   [Anonymous], Coronavirus
   Attauabi M, 2021, GUT, V70, P2020, DOI 10.1136/gutjnl-2021-324397
   Attauabi M, 2021, J CROHNS COLITIS, V15, P540, DOI 10.1093/ecco-jcc/jjaa205
   Blanco GD, 2020, INT J COLORECTAL DIS, V35, P1951, DOI 10.1007/s00384-020-03635-6
   Burke KE, 2021, INFLAMM BOWEL DIS, V27, P155, DOI 10.1093/ibd/izaa278
   Derikx LAAP, 2021, J CROHNS COLITIS, V15, P529, DOI 10.1093/ecco-jcc/jjaa215
   Gomollon F, 2017, J CROHNS COLITIS, V11, P3, DOI 10.1093/ecco-jcc/jjw168
   HARVEY RF, 1980, LANCET, V1, P514
   Herman SM, 2022, INFLAMM BOWEL DIS, V28, P486, DOI 10.1093/ibd/izab183
   I-CARE, IBD CANC SERIOUS INF
   Kennedy NA, 2020, FRONTLINE GASTROENTE, V11, P343, DOI 10.1136/flgastro-2020-101520
   Kennedy NA, 2020, GUT, V69, P984, DOI 10.1136/gutjnl-2020-321244
   Kirchgesner J, 2018, GASTROENTEROLOGY, V155, P337, DOI 10.1053/j.gastro.2018.04.012
   Kucharzik T, 2021, J CROHNS COLITIS, V15, P879, DOI 10.1093/ecco-jcc/jjab052
   LitCovid, About us
   Magro F, 2020, J CROHNS COLITIS, V14, pS798, DOI 10.1093/ecco-jcc/jjaa160
   Magro Fernando, 2017, J Crohns Colitis, V11, P649, DOI 10.1093/ecco-jcc/jjx008
   Neumann H, 2020, DIGEST ENDOSC, V32, P658, DOI 10.1111/den.13712
   Peyrin-Biroulet, 2022, CLIN GASTROENTEROL H
   Rubin DT, 2020, GASTROENTEROLOGY, V159, P6, DOI 10.1053/j.gastro.2020.04.002
   Singh AK, 2021, UNITED EUR GASTROENT, V9, P159, DOI 10.1177/2050640620972602
   Taxonera C, 2020, ALIMENT PHARM THER, V52, P276, DOI 10.1111/apt.15804
   Ungaro RC, 2021, GUT, V70, P725, DOI 10.1136/gutjnl-2020-322539
   Walsh AJ, 2014, J CROHNS COLITIS, V8, P318, DOI 10.1016/j.crohns.2013.09.010
   Zhou Peng, 2020, Nature, V588, pE6, DOI 10.1038/s41586-020-2951-z
NR 26
TC 6
Z9 6
U1 1
U2 3
PU OXFORD UNIV PRESS
PI OXFORD
PA GREAT CLARENDON ST, OXFORD OX2 6DP, ENGLAND
SN 1873-9946
EI 1876-4479
J9 J CROHNS COLITIS
JI J. Crohns Colitis
PD JAN 27
PY 2023
VL 17
IS 1
BP 37
EP 48
DI 10.1093/ecco-jcc/jjac091
EA JUN 2022
PG 12
WC Gastroenterology & Hepatology
WE Science Citation Index Expanded (SCI-EXPANDED)
SC Gastroenterology & Hepatology
GA 8K5YJ
UT WOS:000833475900001
PM 35767639
OA Green Published, Bronze
DA 2024-01-22
ER

PT J
AU Yang, YX
   Yuan, Y
   Xia, BN
AF Yang, Ying Xue
   Yuan, Yuan
   Xia, Boning
TI Cinnamtannin D1 ameliorates DSS-induced colitis by preventing Th17/Treg
   imbalance through activation of the AMPK/mTOR pathway
SO ALLERGOLOGIA ET IMMUNOPATHOLOGIA
LA English
DT Article
DE AMPK pathway; cinnamtannin D1; inflammatory bowel disease; Th17-Treg
   imbalance
ID RHODODENDRON-FORMOSANUM; CELLS; MECHANISMS; DISEASE; IL-23; ACID
AB Background: Inflammatory bowel disease (IBD) is a chronic idiopathic gastrointestinal disease, including ulcerative colitis (UC) and Crohn's disease (CD), which is typically characterized by chronicity and relapse. Cinnamtannin D1 (CTD1), extracted from Cinnamomum tamala, has been found to exert good immunosuppressive activity. However, the role of CTD1 in IBD is unclear.
   Methods: The colitis mice model was established by dextran sulfate sodium (DSS) treatment. Protein levels (p-STAT3/STAT3, ROR-gamma t, p-STAT5/STAT5, FOXP3, p-AMPK/AMPK, and p-mTOR/mTOR) were examined using Western blotting analysis. Changes in histopathology were detected through hematoxylin and eosin staining. The proportion of T helper 17 (Th17) cells and regulatory T (Treg) cells was measured by flow cytometry analysis.
   Results: CTD1 improved body weight and colon length, and alleviated inflammation and histological damage in DSS-induced colitis mice model. DSS treatment also demonstrated a negative effect on Th17-Treg cells balance whereas CTD1 restored the balance of Th17-Treg cells in DSS-induced colitis mice model. Regulatory factors (such as STAT3, ROR-gamma t, STAT5, and FOXP3) that closely related to the balance of Th17-Treg cells were regulated by CTD1. In addition, AMPK phosphorylation was increased and mTOR phosphorylation was inhibited by CTD1 in DSS-induced colitis mice model.
   Conclusion: These findings established that CTD1 improved DSS-induced colitis by suppressing Th17-Treg cells balance by activating the AMPK/mTOR pathway. This study provided a new strategy for developing novel treatments for patients with IBD. (C) 2022 Codon Publications. Published by Codon Publications.
C1 [Yang, Ying Xue] Chongqing Med Univ, Dept Gastroenterol, Affiliated Hosp 2, Chongqing, Peoples R China.
   [Yuan, Yuan] Chongqing Tradit Chinese Med Hosp, Dept Ultrasound, Chongqing, Peoples R China.
   [Xia, Boning] Chongqing Med Univ, Dept Gastrointestinal Anorectal Surg, Affiliated Hosp 2, Chongqing, Peoples R China.
   [Xia, Boning] Chongqing Med Univ, Dept Gastrointestinal Anorectal Surg, Affiliated Hosp 2, 74, Linjiang Rd, Chongqing 400010, Peoples R China.
C3 Chongqing Medical University; Chongqing Medical University; Chongqing
   Medical University
RP Xia, BN (通讯作者)，Chongqing Med Univ, Dept Gastrointestinal Anorectal Surg, Affiliated Hosp 2, 74, Linjiang Rd, Chongqing 400010, Peoples R China.
EM xbn@hospital.cqmu.edu.cn
RI bai, suyun/IUN-9317-2023; Zhao, Shuai/JJC-3733-2023; ZHAO,
   S/IWV-4219-2023; xiao, yang/JCD-7195-2023; liu, shanshan/JPA-0852-2023;
   Gu, b/JNS-4761-2023; wang, hongyuan/JWP-2279-2024; Yang,
   Xiao/JCD-7233-2023
OI Zhao, Shuai/0000-0003-1320-4283; 
CR Uranga JA, 2016, PHARMACOL REP, V68, P816, DOI 10.1016/j.pharep.2016.05.002
   Axelrad JE, 2016, WORLD J GASTROENTERO, V22, P4794, DOI 10.3748/wjg.v22.i20.4794
   Burchill MA, 2007, J IMMUNOL, V178, P280, DOI 10.4049/jimmunol.178.1.280
   Chakraborty A, 2021, Z NATURFORSCH C, V76, P383, DOI 10.1515/znc-2020-0153
   Chang YY, 2021, BIOMED PHARMACOTHER, V141, DOI 10.1016/j.biopha.2021.111931
   Chen L, 2014, EVID-BASED COMPL ALT, V2014, DOI 10.1155/2014/365258
   Chen L, 2012, J AGR FOOD CHEM, V60, P9144, DOI 10.1021/jf3024535
   Chou SC, 2009, NAT PROD COMMUN, V4, P1189
   Dang EV, 2011, CELL, V146, P772, DOI 10.1016/j.cell.2011.07.033
   Daniels MA, 2015, FRONT IMMUNOL, V6, DOI 10.3389/fimmu.2015.00617
   Galvez Julio, 2014, ISRN Inflamm, V2014, P928461, DOI 10.1155/2014/928461
   Krishna V, 2006, MAGN RESON CHEM, V44, P817, DOI 10.1002/mrc.1844
   Liao W, 2013, IMMUNITY, V38, P13, DOI 10.1016/j.immuni.2013.01.004
   Maynard CL, 2009, IMMUNITY, V31, P389, DOI 10.1016/j.immuni.2009.08.012
   Molodecky NA, 2012, GASTROENTEROLOGY, V142, P46, DOI 10.1053/j.gastro.2011.10.001
   Parham C, 2002, J IMMUNOL, V168, P5699, DOI 10.4049/jimmunol.168.11.5699
   Peng L, 2020, FRONT IMMUNOL, V11, DOI 10.3389/fimmu.2020.02058
   Peng YJ, 2019, FREE RADICAL BIO MED, V136, P96, DOI 10.1016/j.freeradbiomed.2019.04.005
   Podolsky DK, 2002, NEW ENGL J MED, V347, P417, DOI 10.1056/NEJMra0804647
   Ren WK, 2016, EUR J IMMUNOL, V46, P291, DOI 10.1002/eji.201545886
   Shin HS, 2015, FOOD CHEM, V168, P167, DOI 10.1016/j.foodchem.2014.06.100
   Teng MWL, 2015, NAT MED, V21, P719, DOI 10.1038/nm.3895
   Wang CM, 2013, PLOS ONE, V8, DOI 10.1371/journal.pone.0085162
   Wang T, 2014, J AGR FOOD CHEM, V62, P5038, DOI 10.1021/jf500387d
   Wang XY, 2020, J AGR FOOD CHEM, V68, P12617, DOI 10.1021/acs.jafc.0c04898
   Wirtz S, 2017, NAT PROTOC, V12, P1295, DOI 10.1038/nprot.2017.044
   Wu X, 2020, MOL MED REP, V22, P2695, DOI 10.3892/mmr.2020.11351
   Yan JB, 2020, J IMMUNOL RES, V2020, DOI 10.1155/2020/8813558
   Yang XXO, 2007, J BIOL CHEM, V282, P9358, DOI 10.1074/jbc.C600321200
NR 29
TC 1
Z9 1
U1 2
U2 8
PU CODON PUBLICATIONS
PI BRISBANE
PA LEVEL 9, 167 EAGLE ST, BRISBANE, QLD 4000, AUSTRALIA
SN 0301-0546
EI 1578-1267
J9 ALLERGOL IMMUNOPATH
JI Allergol. Immunopath.
PY 2022
VL 50
IS 5
BP 153
EP 161
DI 10.15586/aei.v50i5.654
PG 9
WC Allergy; Immunology
WE Science Citation Index Expanded (SCI-EXPANDED)
SC Allergy; Immunology
GA 5A5WR
UT WOS:000862958200020
PM 36086976
OA gold
DA 2024-01-22
ER

PT J
AU Zhu, DA
   Houlihan, LM
   Mohan, HM
   McCourt, M
   Andrews, E
AF Zhu, Dan Annie
   Houlihan, Lena Mary
   Mohan, Helen M.
   McCourt, Morgan
   Andrews, Emmet
TI Packing versus mushroom catheters following incision and drainage in
   anorectal abscess
SO IRISH JOURNAL OF MEDICAL SCIENCE
LA English
DT Article
DE Anorectal abscess; Incision and drainage; Mushroom catheter; Packing;
   Perianal abscess
ID PERIANAL ABSCESS; TRADITIONAL INCISION; PERIRECTAL ABSCESS; MANAGEMENT;
   FISTULA
AB Purpose Management of anorectal abscess is traditionally by incision and drainage with packing. This study assessed the use of mushroom catheters compared with packing of anorectal abscess after incision and drainage in adults. Placement of a mushroom catheter to allow ongoing drainage of the cavity may have advantages by eliminating the need for painful dressing changes. Methods This was a retrospective observational study. Following ethical approval, a chart review of 167 patients treated for anorectal abscess with either packing or mushroom catheter at Cork University Hospital from 2010 to 2015 was performed. Treatment decision was based on individual surgeon preference. Outcome measures included recurrence and fistula development. Telephone follow-up was also performed to assess patient satisfaction and quality of life (EQ-5D-3L). Results One hundred and twenty-nine patients were treated with incision and drainage with packing, and 38 patients were treated with mushroom catheter. There was no statistically significant difference in recurrence (p = 0.691) or fistula development (p = 0.299) between the groups. Twenty-three patients had Crohn's disease, 17 patients had diabetes and 66 patients were smokers. There was no statistically significant difference in recurrence or fistula development between the treatment groups in Crohn's (p = 0.493), diabetics (p = 0.949) and smokers (p = 0.275). On average, patients treated with mushroom catheter reported a statistically significant higher satisfaction score (9.2 +/- 1.0) than patients treated with packing (7.6 +/- 1.8, p = 0.013). Conclusion Mushroom catheter drainage of anorectal abscesses is a safe alternative to traditional packing and results in higher patient satisfaction. This study provides a rationale for a future randomised controlled trial.
C1 [Zhu, Dan Annie; Houlihan, Lena Mary; Mohan, Helen M.; McCourt, Morgan; Andrews, Emmet] Cork Univ Hosp, Dept Surg, Wilton Rd, Cork, Ireland.
   [Zhu, Dan Annie; Andrews, Emmet] Univ Coll Cork, Sch Med, Cork, Ireland.
C3 University College Cork; University College Cork
RP Mohan, HM (通讯作者)，Cork Univ Hosp, Dept Surg, Wilton Rd, Cork, Ireland.
EM helen.mohan@gmail.com
CR Adamo K, 2016, INT J COLORECTAL DIS, V31, P669, DOI 10.1007/s00384-015-2500-7
   Akkapulu N, 2014, ULUS CERRAHI DERG, V31, P5
   Alder AC, 2011, J PEDIATR SURG, V46, P1942, DOI 10.1016/j.jpedsurg.2011.05.025
   Baker J, 2007, NZ MED J, V122, P37
   BECK DE, 1988, SOUTHERN MED J, V81, P444, DOI 10.1097/00007611-198804000-00008
   Hasan RM, 2016, ANN MED SURG, V11, P42, DOI 10.1016/j.amsu.2016.09.003
   ISBISTER WH, 1987, AUST NZ J SURG, V57, P771, DOI 10.1111/j.1445-2197.1987.tb01259.x
   ISBISTER WH, 1991, ANN SAUDI MED, V11, P385, DOI 10.5144/0256-4947.1991.385
   KYLE S, 1990, AUST NZ J SURG, V60, P129, DOI 10.1111/ans.1990.60.2.129
   Leinwand M, 2013, J PEDIATR SURG, V48, P1962, DOI 10.1016/j.jpedsurg.2013.01.027
   Makowiec F, 1997, DIS COLON RECTUM, V40, P443, DOI 10.1007/BF02258390
   Malik AI, 2010, COCHRANE DB SYST REV, DOI 10.1002/14651858.CD006827.pub2
   Millan M, 2006, COLORECTAL DIS, V8, P777, DOI 10.1111/j.1463-1318.2006.01035.x
   Naeem M, 2012, AM SURGEON, V78, P1224
   Nelson R, 2002, SURG CLIN N AM, V82, P1139, DOI 10.1016/S0039-6109(02)00063-4
   Onaca N, 2001, DIS COLON RECTUM, V44, P1469, DOI 10.1007/BF02234599
   Pang LM, 2015, AM SURGEON, V81, pE379
   Pearce L, 2016, BRIT J SURG, V103, P1063, DOI 10.1002/bjs.10154
   Perera AP, 2015, LANGENBECK ARCH SURG, V400, P267, DOI 10.1007/s00423-014-1231-5
   PRITCHARD TJ, 1990, DIS COLON RECTUM, V33, P933, DOI 10.1007/BF02139102
   Smith SR, 2016, COCHRANE DB SYST REV, DOI 10.1002/14651858.CD011193.pub2
   Sozener U, 2011, DIS COLON RECTUM, V54, P923, DOI 10.1097/DCR.0b013e31821cc1f9
   Tonkin DM, 2004, DIS COLON RECTUM, V47, P1510, DOI 10.1007/s10350-004-0620-1
   VASILEVSKY CA, 1984, DIS COLON RECTUM, V27, P126, DOI 10.1007/BF02553995
   WILLIAMS A, 1990, HEALTH POLICY, V16, P199
   Yeung J M C, 2008, J Wound Care, V17, P437
NR 26
TC 7
Z9 7
U1 0
U2 0
PU SPRINGER LONDON LTD
PI LONDON
PA 236 GRAYS INN RD, 6TH FLOOR, LONDON WC1X 8HL, ENGLAND
SN 0021-1265
EI 1863-4362
J9 IRISH J MED SCI
JI Irish J. Med. Sci.
PD NOV
PY 2019
VL 188
IS 4
BP 1343
EP 1348
DI 10.1007/s11845-018-01958-6
PG 6
WC Medicine, General & Internal
WE Science Citation Index Expanded (SCI-EXPANDED)
SC General & Internal Medicine
GA JH2JK
UT WOS:000492596000034
PM 30675692
DA 2024-01-22
ER

PT J
AU Konecki, C
   Feliu, C
   Cazaubon, Y
   Giusti, D
   Tonye-Libyh, M
   Brixi, H
   Cadiot, G
   Biron, A
   Djerada, Z
AF Konecki, Celine
   Feliu, Catherine
   Cazaubon, Yoann
   Giusti, Delphine
   Tonye-Libyh, Marcelle
   Brixi, Hedia
   Cadiot, Guillaume
   Biron, Amelie
   Djerada, Zoubir
TI External Evaluation of Population Pharmacokinetic Models and Bayes-Based
   Dosing of Infliximab
SO PHARMACEUTICS
LA English
DT Article
DE infliximab; population pharmacokinetics; external evaluation; Crohn's
   disease; ulcerative colitis; ankylosing spondylitis; psoriatic
   rheumatism; rheumatoid arthritis
ID INFLAMMATORY-BOWEL-DISEASE; SERUM INFLIXIMAB; DOUBLE-BLIND; MAINTENANCE;
   ASSOCIATION; MULTICENTER; CLEARANCE; OUTCOMES; METRICS; LIFE
AB Despite the well-demonstrated efficacy of infliximab in inflammatory diseases, treatment failure remains frequent. Dose adjustment using Bayesian methods has shown in silico its interest in achieving target plasma concentrations. However, most of the published models have not been fully validated in accordance with the recommendations. This study aimed to submit these models to an external evaluation and verify their predictive capabilities. Eight models were selected for external evaluation, carried out on an independent database (409 concentrations from 157 patients). Each model was evaluated based on the following parameters: goodness-of-fit (comparison of predictions to observations), residual error model (population weighted residuals (PWRES), individual weighted residuals (IWRES), and normalized prediction distribution errors (NPDE)), and predictive performances (prediction-corrected visual predictive checks (pcVPC) and Bayesian simulations). The performances observed during this external evaluation varied greatly from one model to another. The eight evaluated models showed a significant bias in population predictions (from -7.19 to 7.38 mg/L). Individual predictions showed acceptable bias and precision for six of the eight models (mean error of -0.74 to -0.29 mg/L and mean percent error of -16.6 to -0.4%). Analysis of NPDE and pcVPC confirmed these results and revealed a problem with the inclusion of several covariates (weight, concomitant immunomodulatory treatment, presence of anti-drug antibodies). This external evaluation showed satisfactory results for some models, notably models A and B, and highlighted several prospects for improving the pharmacokinetic models of infliximab for clinical-biological application.
C1 [Konecki, Celine; Feliu, Catherine; Djerada, Zoubir] Reims Univ Hosp, SFR CAP Sante, Dept Pharmacol, EA 3801, 51 Rue Cognacq Jay, F-51095 Reims, France.
   [Cazaubon, Yoann] Univ Montpellier, INSERM, Inst Desbrest Epidemiol & Publ Hlth, F-34000 Montpellier, France.
   [Cazaubon, Yoann] Montpellier Univ Hosp, Dept Pharmacol, Ave Doyen Gaston Giraud, F-34090 Montpellier, France.
   [Giusti, Delphine; Tonye-Libyh, Marcelle] Univ Reims, Reims Univ Hosp, Dept Immunol, F-51100 Reims, France.
   [Brixi, Hedia; Cadiot, Guillaume; Biron, Amelie] Reims Champagne Ardennes Univ, Robert Debre Hosp, Dept Hepatogastroenterol & Digest Oncol, F-51100 Reims, France.
C3 Universite de Reims Champagne-Ardenne; CHU de Reims; Universite de
   Montpellier; Institut National de la Sante et de la Recherche Medicale
   (Inserm); Universite de Montpellier; CHU de Montpellier; Universite de
   Reims Champagne-Ardenne; CHU de Reims; Universite de Reims
   Champagne-Ardenne; CHU de Reims
RP Djerada, Z (通讯作者)，Reims Univ Hosp, SFR CAP Sante, Dept Pharmacol, EA 3801, 51 Rue Cognacq Jay, F-51095 Reims, France.
EM celine.konecki@gmail.com; catherine.feliu@univ-reims.fr;
   yoann.cazaubon@chu-montpellier.fr; dgiusti@chu-reims.fr;
   mtonyelibyh@chu-reims.fr; hbrixi@chu-reims.fr; gcadiot@chu-reims.fr;
   abiron@chu-reims.fr; zoubir.djerada@univ-reims.fr
RI Konecki, Celine/HKN-1853-2023; Cazaubon, Yoann/J-5628-2019
OI Konecki, Celine/0000-0002-6214-1613; Cazaubon,
   Yoann/0000-0003-1032-0879; djerada, zoubir/0000-0002-4022-7889; Feliu,
   Catherine/0000-0002-3928-8908
CR Aarons L, 2010, BASIC CLIN PHARMACOL, V106, P250, DOI 10.1111/j.1742-7843.2009.00533.x
   Abrantes JA, 2019, BRIT J CLIN PHARMACO, V85, P1326, DOI 10.1111/bcp.13901
   Adedokun OJ, 2014, GASTROENTEROLOGY, V147, P1296, DOI 10.1053/j.gastro.2014.08.035
   Allard Q, 2020, PHARMACEUTICS, V12, DOI 10.3390/pharmaceutics12040380
   [Anonymous], MONOLIX VERSION 2019
   Aubourg A, 2015, EUR J CLIN PHARMACOL, V71, P1541, DOI 10.1007/s00228-015-1942-8
   Bonate PL, 2011, PHARMACOKINETIC-PHARMACODYNAMIC MODELING AND SIMULATION, SECOND EDITION, P1, DOI 10.1007/978-1-4419-9485-1
   Brandse JF, 2017, INFLAMM BOWEL DIS, V23, P650, DOI 10.1097/MIB.0000000000001043
   Brendel K, 2007, CLIN PHARMACOKINET, V46, P221, DOI 10.2165/00003088-200746030-00003
   Brendel K, 2006, PHARM RES, V23, P2036, DOI 10.1007/s11095-006-9067-5
   Buurman DJ, 2015, ALIMENT PHARM THER, V42, P529, DOI 10.1111/apt.13299
   Cazaubon Y, 2019, PHARMACEUTICS, V11, DOI 10.3390/pharmaceutics11110566
   Cazaubon Y, 2018, EUR J PHARM SCI, V114, P38, DOI 10.1016/j.ejps.2017.11.027
   Clair EWS, 2002, ARTHRITIS RHEUM, V46, P1451, DOI 10.1002/art.10302
   Comets E, 2010, J SFDS, V151, P106
   Corchia A, 2020, CLIN TOXICOL, V58, P375, DOI 10.1080/15563650.2019.1648816
   Djerada Z, 2018, CLIN PHARMACOKINET, V57, P1135, DOI 10.1007/s40262-017-0617-2
   Dotan I, 2014, INFLAMM BOWEL DIS, V20, P2247, DOI 10.1097/MIB.0000000000000212
   Dreesen E, 2019, BRIT J CLIN PHARMACO, V85, P782, DOI 10.1111/bcp.13859
   Fasanmade AA, 2011, CLIN THER, V33, P946, DOI 10.1016/j.clinthera.2011.06.002
   Fasanmade AA, 2009, EUR J CLIN PHARMACOL, V65, P1211, DOI 10.1007/s00228-009-0718-4
   Feliu C, 2015, BIOANALYSIS, V7, P2685, DOI 10.4155/bio.15.157
   Gibson DJ, 2020, ALIMENT PHARM THER, V51, P612, DOI 10.1111/apt.15643
   Holford NHG, 2001, INT CONGR SER, V1220, P135, DOI 10.1016/S0531-5131(01)00293-X
   Kevans D, 2018, J CROHNS COLITIS, V12, P662, DOI 10.1093/ecco-jcc/jjy028
   Klotz U, 2007, CLIN PHARMACOKINET, V46, P645, DOI 10.2165/00003088-200746080-00002
   Lin DCM, 2010, SCAND J RHEUMATOL, V39, P97, DOI 10.3109/03009740903177745
   Maser EA, 2006, CLIN GASTROENTEROL H, V4, P1248, DOI 10.1016/j.cgh.2006.06.025
   Mould DR, 2018, AAPS J, V20, DOI 10.1208/s12248-018-0237-2
   Mould D, 2013, CPT-PHARMACOMET SYST, V2, DOI 10.1038/psp.2013.14
   Mulleman D, 2010, THER DRUG MONIT, V32, P232, DOI 10.1097/FTD.0b013e3181cc6fef
   Nanda KS, 2013, AM J GASTROENTEROL, V108, P40, DOI 10.1038/ajg.2012.363
   Nguyen THT, 2017, CPT-PHARMACOMET SYST, V6, P87, DOI 10.1002/psp4.12161
   Palaparthy R, 2019, EXPERT OPIN BIOL TH, V19, P1065, DOI 10.1080/14712598.2019.1635583
   Papamichael K, 2017, CLIN GASTROENTEROL H, V15, P1580, DOI 10.1016/j.cgh.2017.03.031
   Passot C, 2016, MABS-AUSTIN, V8, P1407, DOI 10.1080/19420862.2016.1216741
   Reich K, 2005, LANCET, V366, P1367, DOI 10.1016/S0140-6736(05)67566-6
   Santacana E, 2018, THER DRUG MONIT, V40, P120, DOI 10.1097/FTD.0000000000000476
   Juncosa ES, 2021, BRIT J CLIN PHARMACO, V87, P494, DOI 10.1111/bcp.14410
   Strik AS, 2021, SCAND J GASTROENTERO, V56, P145, DOI 10.1080/00365521.2020.1856405
   Ternant D, 2008, THER DRUG MONIT, V30, P523, DOI 10.1097/FTD.0b013e318180e300
   Ternant D, 2018, CLIN PHARMACOKINET, V57, P1173, DOI 10.1007/s40262-017-0621-6
   Ternant D, 2015, CLIN PHARMACOKINET, V54, P551, DOI 10.1007/s40262-014-0225-3
   Ternant D, 2014, BRIT J CLIN PHARMACO, V78, P118, DOI 10.1111/bcp.12313
   Ternant D, 2012, BRIT J CLIN PHARMACO, V73, P55, DOI 10.1111/j.1365-2125.2011.04050.x
   van den Bemt BJF, 2013, BRIT J CLIN PHARMACO, V76, P939, DOI 10.1111/bcp.12142
   Wojciechowski J, 2017, AAPS J, V19, P1136, DOI 10.1208/s12248-017-0082-8
   Wolbink GJ, 2005, ANN RHEUM DIS, V64, P704, DOI 10.1136/ard.2004.030452
   Wong U, 2017, EXPERT OPIN DRUG MET, V13, P1039, DOI 10.1080/17425255.2017.1377180
   Xu ZH, 2008, J CLIN PHARMACOL, V48, P681, DOI 10.1177/0091270008316886
   Yano Y, 2001, J PHARMACOKINET PHAR, V28, P171, DOI 10.1023/A:1011555016423
   Zhao W, 2013, BRIT J CLIN PHARMACO, V75, P1068, DOI 10.1111/j.1365-2125.2012.04406.x
NR 52
TC 9
Z9 9
U1 0
U2 1
PU MDPI
PI BASEL
PA ST ALBAN-ANLAGE 66, CH-4052 BASEL, SWITZERLAND
EI 1999-4923
J9 PHARMACEUTICS
JI Pharmaceutics
PD AUG
PY 2021
VL 13
IS 8
AR 1191
DI 10.3390/pharmaceutics13081191
PG 20
WC Pharmacology & Pharmacy
WE Science Citation Index Expanded (SCI-EXPANDED)
SC Pharmacology & Pharmacy
GA UH4BU
UT WOS:000689879400001
PM 34452152
OA Green Published, gold
DA 2024-01-22
ER

PT J
AU Worthey, EA
   Mayer, AN
   Syverson, GD
   Helbling, D
   Bonacci, BB
   Decker, B
   Serpe, JM
   Dasu, T
   Tschannen, MR
   Veith, RL
   Basehore, MJ
   Broeckel, U
   Tomita-Mitchell, A
   Arca, MJ
   Casper, JT
   Margolis, DA
   Bick, DP
   Hessner, MJ
   Routes, JM
   Verbsky, JW
   Jacob, HJ
   Dimmock, DP
AF Worthey, Elizabeth A.
   Mayer, Alan N.
   Syverson, Grant D.
   Helbling, Daniel
   Bonacci, Benedetta B.
   Decker, Brennan
   Serpe, Jaime M.
   Dasu, Trivikram
   Tschannen, Michael R.
   Veith, Regan L.
   Basehore, Monica J.
   Broeckel, Ulrich
   Tomita-Mitchell, Aoy
   Arca, Marjorie J.
   Casper, James T.
   Margolis, David A.
   Bick, David P.
   Hessner, Martin J.
   Routes, John M.
   Verbsky, James W.
   Jacob, Howard J.
   Dimmock, David P.
TI Making a definitive diagnosis: Successful clinical application of whole
   exome sequencing in a child with intractable inflammatory bowel disease
SO GENETICS IN MEDICINE
LA English
DT Article
DE genomic; personalized; medicine; clinical; immunodeficiency
ID GENOME; XIAP; SUSCEPTIBILITY; CAPTURE
AB Purpose: We report a male child who presented at 15 months with perianal abscesses and proctitis, progressing to transmural pancolitis with colocutaneous fistulae, consistent with a Crohn disease-like illness. The age and severity of the presentation suggested an underlying immune defect; however, despite comprehensive clinical evaluation, we were unable to arrive at a definitive diagnosis, thereby restricting clinical management. Methods: We sought to identify the causative mutation(s) through exome sequencing to provide the necessary additional information required for clinical management. Results: After sequencing, we identified 16,124 variants. Subsequent analysis identified a novel, hemizygous missense mutation in the X-linked inhibitor of apoptosis gene, substituting a tyrosine for a highly conserved and functionally important cysteine. X-linked inhibitor of apoptosis was not previously associated with Crohn disease but has a central role in the proinflammatory response and bacterial sensing through the NOD signaling pathway. The mutation was confirmed by Sanger sequencing in a licensed clinical laboratory. Functional assays demonstrated an increased susceptibility to activation-induced cell death and defective responsiveness to NOD2 ligands, consistent with loss of normal X-linked inhibitor of apoptosis protein function in apoptosis and NOD2 signaling. Conclusions: Based on this medical history, genetic and functional data, the child was diagnosed as having an X-linked inhibitor of apoptosis deficiency. Based on this finding, an allogeneic hematopoietic progenitor cell transplant was performed to prevent the development of life-threatening hemophagocytic lymphohistiocytosis, in concordance with the recommended treatment for X-linked inhibitor of apoptosis deficiency. At >42 days posttransplant, the child was able to eat and drink, and there has been no recurrence of gastrointestinal disease, suggesting this mutation also drove the gastrointestinal disease. This report describes the identification of a novel cause of inflammatory bowel disease. Equally importantly, it demonstrates the power of exome sequencing to render a molecular diagnosis in an individual patient in the setting of a novel disease, after all standard diagnoses were exhausted, and illustrates how this technology can be used in a clinical setting. Genet Med 2011: 13(3): 255-262.
C1 [Worthey, Elizabeth A.; Helbling, Daniel; Decker, Brennan; Tschannen, Michael R.; Broeckel, Ulrich; Tomita-Mitchell, Aoy; Bick, David P.; Hessner, Martin J.; Jacob, Howard J.; Dimmock, David P.] Med Coll Wisconsin, Human & Mol Genet Ctr, Milwaukee, WI 53226 USA.
   [Worthey, Elizabeth A.; Mayer, Alan N.; Syverson, Grant D.; Bonacci, Benedetta B.; Serpe, Jaime M.; Dasu, Trivikram; Veith, Regan L.; Broeckel, Ulrich; Tomita-Mitchell, Aoy; Casper, James T.; Margolis, David A.; Bick, David P.; Hessner, Martin J.; Routes, John M.; Verbsky, James W.; Jacob, Howard J.; Dimmock, David P.] Med Coll Wisconsin, Dept Pediat, Milwaukee, WI 53226 USA.
   [Mayer, Alan N.; Broeckel, Ulrich; Tomita-Mitchell, Aoy; Arca, Marjorie J.; Casper, James T.; Margolis, David A.; Bick, David P.; Routes, John M.; Verbsky, James W.; Jacob, Howard J.; Dimmock, David P.] Childrens Hosp Wisconsin, Wauwatosa, WI USA.
   [Basehore, Monica J.] Greenwood Genet Clin, Mol Diagnost Lab, Greenwood, SC USA.
   [Arca, Marjorie J.] Med Coll Wisconsin, Dept Surg, Milwaukee, WI 53226 USA.
   [Jacob, Howard J.] Med Coll Wisconsin, Dept Physiol, Milwaukee, WI 53226 USA.
C3 Medical College of Wisconsin; Medical College of Wisconsin; Children's
   Hospital of Wisconsin; Greenwood Genetic Center; Medical College of
   Wisconsin; Medical College of Wisconsin
RP Worthey, EA (通讯作者)，Med Coll Wisconsin, Human & Mol Genet Ctr, 8701 Watertown Plank Rd, Milwaukee, WI 53226 USA.
EM eworthey@mcw.edu
RI Dimmock, David P/I-7913-2015; Routes, john/AAA-4833-2021
OI Dimmock, David P/0000-0001-6690-2523; Routes, john/0000-0001-8378-3773;
   /0000-0002-2693-5598; Decker, Brennan/0000-0003-4516-7421
FU Children's Hospital of Wisconsin Foundation; Medical College of
   Wisconsin; Midwest Athletes Against Childhood Cancer (MACC)
FX This work was funded by the Children's Hospital of Wisconsin Foundation
   and the Medical College of Wisconsin. In addition, for no fee, Roche 454
   Life Sciences carried out the sequence capture, library preparation, and
   ran the first of the sequencing runs. The authors thank the many devoted
   clinicians who contributed to the care of this patient, in particular,
   Dr. Michael Stephens (Pediatric Gastroenterology), Carrie Wachowiak, RN
   (Special Needs Service), Dr. Subra Kugathasan, and Dr. William Grossman,
   and the nurses and dieticians of the Pediatric Gastroenterology Section,
   Center-8, and East-8 units at the Children's Hospital of Wisconsin. The
   authors would also like to acknowledge the continued support of our Bone
   Marrow Transplant Program from the Midwest Athletes Against Childhood
   Cancer (MACC) fund. The authors would also thank donors to the
   Children's Hospital Foundation and the Foundation for helping to support
   this work. In addition, the authors would like to acknowledge the
   Bioinformatics team for development of the variant analysis tools:
   George Kowalski, Jeff DePons, Wesley Rood, Alexander Stoddard, Bradley
   Taylor, Greg McQuestion, Kent Brodie, and Stacey Zacher. Finally, the
   authors would like to acknowledge the family for their willingness to
   publish this case.
CR Ashley EA, 2010, LANCET, V375, P1525, DOI 10.1016/S0140-6736(10)60452-7
   Bauler LD, 2008, PLOS PATHOG, V4, DOI 10.1371/journal.ppat.1000142
   Baumgart DC, 2007, LANCET, V369, P1627, DOI 10.1016/S0140-6736(07)60750-8
   Brodsky RA, 2010, IMMUNOL RES, V47, P179, DOI 10.1007/s12026-009-8149-y
   Choi M, 2009, P NATL ACAD SCI USA, V106, P19096, DOI 10.1073/pnas.0910672106
   Dubrez-Daloz L, 2008, CELL CYCLE, V7, P1036, DOI 10.4161/cc.7.8.5783
   Huang YH, 2001, CELL, V104, P781, DOI 10.1016/S0092-8674(02)02075-5
   Krieg A, 2009, P NATL ACAD SCI USA, V106, P14524, DOI 10.1073/pnas.0907131106
   LIN HJ, 1994, CARCINOGENESIS, V15, P1077, DOI 10.1093/carcin/15.5.1077
   Lu Y, 2009, INFLAMM BOWEL DIS, V15, P1767, DOI 10.1002/ibd.20972
   Lupski JR, 2010, NEW ENGL J MED, V362, P1181, DOI 10.1056/NEJMoa0908094
   Ng SB, 2010, NAT GENET, V42, P30, DOI 10.1038/ng.499
   Ng SB, 2009, NATURE, V461, P272, DOI 10.1038/nature08250
   Rahman FZ, 2008, INFLAMM BOWEL DIS, V14, P1443, DOI 10.1002/ibd.20449
   Richardson WM, 2010, GASTROENTEROLOGY, V139, P904, DOI 10.1053/j.gastro.2010.05.038
   Rigaud S, 2006, NATURE, V444, P110, DOI 10.1038/nature05257
   Roach JC, 2010, SCIENCE, V328, P636, DOI 10.1126/science.1186802
   Strober W, 2008, MUCOSAL IMMUNOL, V1, pS5, DOI 10.1038/mi.2008.42
   Wengler GS, 1997, LIFE SCI, V61, P1405, DOI 10.1016/S0024-3205(97)00686-3
   Yamamoto-Furusho JK, 2007, WORLD J GASTROENTERO, V13, P5577, DOI 10.3748/wjg.v13.i42.5577
NR 20
TC 499
Z9 567
U1 1
U2 30
PU LIPPINCOTT WILLIAMS & WILKINS
PI PHILADELPHIA
PA 530 WALNUT ST, PHILADELPHIA, PA 19106-3621 USA
SN 1098-3600
J9 GENET MED
JI Genet. Med.
PD MAR
PY 2011
VL 13
IS 3
BP 255
EP 262
DI 10.1097/GIM.0b013e3182088158
PG 8
WC Genetics & Heredity
WE Science Citation Index Expanded (SCI-EXPANDED)
SC Genetics & Heredity
GA 726CB
UT WOS:000287694800014
PM 21173700
OA Bronze
DA 2024-01-22
ER

PT J
AU Reimert, CM
   Tukahebwa, EM
   Kabatereine, NB
   Dunne, DW
   Vennervald, BJ
AF Reimert, Claus M.
   Tukahebwa, Edridah M.
   Kabatereine, Narcis B.
   Dunne, David W.
   Vennervald, Birgitte J.
TI Assessment of <i>Schistosoma mansoni</i> induced intestinal inflammation
   by means of eosinophil cationic protein, eosinophil protein X and
   myeloperoxidase before and after treatment with praziquantel
SO ACTA TROPICA
LA English
DT Article
DE Schistosoma mansoni; intestinal inflammation; eosinophil cationic
   protein; eosinophil protein X; myeloperoxidase; morbidity
ID LINKED-IMMUNOSORBENT-ASSAY; S-HAEMATOBIUM INFECTIONS; BOWEL-DISEASE;
   ULCERATIVE-COLITIS; GRANULE CONSTITUENTS; CROHNS-DISEASE; NEUTROPHIL;
   ECP; RESISTANCE; REINFECTION
AB Faecal concentrations of eosinophil cationic protein (ECP), eosinophil protein X (EPX) and myeloperoxidase (MPO) were measured in extracts of stool samples obtained from a cohort of people (n = 182) living in Bugoigo, a fishing community on the Eastern shore of Lake Albert, Buliisa District, in North Western Uganda where Schistosoma mansoni is endemic. Samples were collected before treatment and 5, 15, 20 and 52 weeks after treatment with praziquantel.
   Significantly increased levels of faecal ECP and EPX were found in S. mansoni infected individuals (n= 155) compared to the levels found in stools from non-infected (n = 27) (median values ECP: 11.3 mu g/g vs. 5.9 mu g/g, P = 0.005, and EPX: 413.5 ng/g vs. 232.2 ng/g, P = 0.045). An increased level of MPO was also found among the infected individuals compared to the non-infected 11.6 mu/g vs. 5.3 mu/g, P = 0.07). Significant but weak correlations were found between faecal egg counts and faecal concentrations of ECP and EPX. Treatment with praziquantel induced a significant decline in both ECP and EPX, but only a non-significant reduction in faecal MPO. Following reinfection and despite of very low infection intensities, the protein levels increased significantly reaching the pre-treatment level (ECP and EPX) or levels significantly higher than the pre-treatment levels (MPO). This response pattern may imply a rebound effect during reinfection following treatment and resolution of immune regulatory immunosuppressive mechanisms in function during the chronic infection. (C) 2007 Elsevier B.V. All rights reserved.
C1 [Reimert, Claus M.; Vennervald, Birgitte J.] Univ Copenhagen, Fac Life Sci, Dept Vet Pathol, DBL Ctr Hlth Res & Dev, DK-1871 Frederiksberg C, Denmark.
   [Tukahebwa, Edridah M.; Kabatereine, Narcis B.] Minist Hlth, Vector Control Div, Kampala, Uganda.
   [Dunne, David W.] Univ Cambridge, Dept Pathol, Cambridge CB2 1TN, England.
C3 University of Copenhagen; University of Cambridge
RP Reimert, CM (通讯作者)，Univ Copenhagen, Fac Life Sci, Dept Vet Pathol, DBL Ctr Hlth Res & Dev, Thorvaldsensvej 57, DK-1871 Frederiksberg C, Denmark.
EM cmreimert@gmail.com
RI Dunne, David William/AAC-2530-2020
OI Vennervald, Birgitte/0000-0001-5721-3494; Dunne,
   David/0000-0002-8940-9886
CR BERSTAD A, 1993, HEPATO-GASTROENTEROL, V40, P276
   Bischoff SC, 1997, DIGEST DIS SCI, V42, P394, DOI 10.1023/A:1018886423475
   Booth M, 2004, BMC INFECT DIS, V4, DOI 10.1186/1471-2334-4-13
   Booth M, 2004, T ROY SOC TROP MED H, V98, P125, DOI 10.1016/S0035-9203(03)00018-X
   Carlson M, 1999, AM J GASTROENTEROL, V94, P1876
   Carlson M, 2002, GUT, V50, P501, DOI 10.1136/gut.50.4.501
   CHEEVER AW, 1968, AM J TROP MED HYG, V17, P38, DOI 10.4269/ajtmh.1968.17.38
   CHEEVER AW, 1977, AM J TROP MED HYG, V26, P702, DOI 10.4269/ajtmh.1977.26.702
   CHEEVER AW, 1978, AM J TROP MED HYG, V27, P55, DOI 10.4269/ajtmh.1978.27.55
   Chen M. G., 1988, Tropical Diseases Bulletin, V85, pR1
   Chitsulo L, 2000, ACTA TROP, V77, P41, DOI 10.1016/S0001-706X(00)00122-4
   Dessein AJ, 1999, MICROBES INFECT, V1, P561, DOI 10.1016/S1286-4579(99)80096-3
   DOENHOFF MJ, 1991, PARASITOL TODAY, V7, P16, DOI 10.1016/0169-4758(91)90079-4
   DUNNE DW, 1992, EUR J IMMUNOL, V22, P1483, DOI 10.1002/eji.1830220622
   FREDENS K, 1988, APMIS, V96, P711, DOI 10.1111/j.1699-0463.1988.tb00934.x
   GEBOES K, 1995, HEPATO-GASTROENTEROL, V42, P343
   GEBOES K, 1990, VIRCHOWS ARCH A, V416, P527, DOI 10.1007/BF01600304
   Gryseels B, 2006, LANCET, V368, P1106, DOI 10.1016/S0140-6736(06)69440-3
   HAGAN P, 1991, NATURE, V349, P243, DOI 10.1038/349243a0
   HAGAN P, 1985, PARASITE IMMUNOL, V7, P625, DOI 10.1111/j.1365-3024.1985.tb00106.x
   HAGAN P, 1987, T ROY SOC TROP MED H, V81, P938, DOI 10.1016/0035-9203(87)90359-2
   HALLGREN R, 1989, AM J MED, V86, P56, DOI 10.1016/0002-9343(89)90230-1
   HARRIS JC, 1972, ANN INTERN MED, V76, P697, DOI 10.7326/0003-4819-76-5-697
   Hogan SP, 2004, ALIMENT PHARM THER, V20, P1231, DOI 10.1111/j.1365-2036.2004.02259.x
   Kato M, 1998, ANAT REC, V252, P418, DOI 10.1002/(SICI)1097-0185(199811)252:3<418::AID-AR10>3.0.CO;2-1
   Katz N, 1972, Rev Inst Med Trop Sao Paulo, V14, P397
   King CH, 2001, SCHISTOSOMIASIS, V3, P115
   Kouriba B, 2005, J INFECT DIS, V192, P2152, DOI 10.1086/498214
   Kristjánsson G, 2004, GUT, V53, P1806, DOI 10.1136/gut.2003.036418
   Leutscher PDC, 2000, TROP MED INT HEALTH, V5, P88, DOI 10.1046/j.1365-3156.2000.00522.x
   Magnusson J, 2003, CLIN EXP ALLERGY, V33, P1052, DOI 10.1046/j.1365-2222.2003.01725.x
   Majamaa H, 1999, CLIN EXP ALLERGY, V29, P1502, DOI 10.1046/j.1365-2222.1999.00666.x
   Malaquias LCC, 1997, SCAND J IMMUNOL, V46, P393, DOI 10.1046/j.1365-3083.1997.d01-136.x
   Meeusen ENT, 2000, PARASITOL TODAY, V16, P95, DOI 10.1016/S0169-4758(99)01607-5
   MOHAMED ARE, 1990, GUT, V31, P439, DOI 10.1136/gut.31.4.439
   MOORE DL, 1977, J PATHOL, V121, P41, DOI 10.1002/path.1711210107
   Peterson CGB, 2002, AM J GASTROENTEROL, V97, P1755
   Raab Y, 1998, DIGEST DIS SCI, V43, P1061, DOI 10.1023/A:1018843104511
   Reimert CA, 2006, CLIN VACCINE IMMUNOL, V13, P584, DOI 10.1128/CVI.13.5.584-593.2006
   Reimert CM, 2000, AM J TROP MED HYG, V62, P19, DOI 10.4269/ajtmh.2000.62.19
   REIMERT CM, 1991, J IMMUNOL METHODS, V141, P97, DOI 10.1016/0022-1759(91)90214-Z
   REIMERT CM, 1991, J IMMUNOL METHODS, V138, P285, DOI 10.1016/0022-1759(91)90177-H
   REIMERT CM, 1993, ACTA TROP, V54, P1, DOI 10.1016/0001-706X(93)90063-H
   Richter J, 2003, LANCET, V362, P900, DOI 10.1016/S0140-6736(03)14334-6
   Rothman Alexander J, 2004, Int J Behav Nutr Phys Act, V1, P11, DOI 10.1186/1479-5868-1-11
   Saitoh O, 1999, AM J GASTROENTEROL, V94, P3513, DOI 10.1111/j.1572-0241.1999.01640.x
   STRICKLAND GT, 1994, GUT, V35, P1334, DOI 10.1136/gut.35.10.1334
   Sugi K, 1996, AM J GASTROENTEROL, V91, P927
   Utzinger J, 2003, ANTIMICROB AGENTS CH, V47, P1487, DOI 10.1128/AAC.47.5.1487-1495.2003
   VENGE P, 1988, AM REV RESPIR DIS, V138, pS54, DOI 10.1164/ajrccm/138.6_Pt_2.S54
   *WHO, 1993, PUBL HLTH IMP SCHIST, V71, P657
   Yamamoto-Furusho JK, 2006, WORLD J GASTROENTERO, V12, P6751, DOI 10.3748/wjg.v12.i42.6751
NR 52
TC 10
Z9 10
U1 0
U2 1
PU ELSEVIER SCIENCE BV
PI AMSTERDAM
PA PO BOX 211, 1000 AE AMSTERDAM, NETHERLANDS
SN 0001-706X
J9 ACTA TROP
JI Acta Trop.
PD MAR
PY 2008
VL 105
IS 3
BP 253
EP 259
DI 10.1016/j.actatropica.2007.11.004
PG 7
WC Parasitology; Tropical Medicine
WE Science Citation Index Expanded (SCI-EXPANDED)
SC Parasitology; Tropical Medicine
GA 282EG
UT WOS:000254549800008
PM 18177822
DA 2024-01-22
ER

PT J
AU Hsu, M
   Tun, KM
   Batra, K
   Haque, L
   Vongsavath, T
   Hong, AS
AF Hsu, Mark
   Tun, Kyaw Min
   Batra, Kavita
   Haque, Lubaba
   Vongsavath, Tahne
   Hong, Annie S.
TI Safety and Efficacy of Fecal Microbiota Transplantation in Treatment of
   Inflammatory Bowel Disease in the Pediatric Population: A Systematic
   Review and Meta-Analysis
SO MICROORGANISMS
LA English
DT Review
DE fecal matter transplantation; inflammatory bowel disease; Crohn's
   disease; ulcerative colitis; pediatric
ID ACTIVE ULCERATIVE-COLITIS; ACTIVITY INDEX; CLINICAL-RESPONSE; CHILDREN;
   CROHNS; VALIDATION; GUIDELINES; PATIENT
AB Background and Aims: Fecal microbiota transplantation (FMT) has been increasingly studied in the inflammatory bowel disease (IBD) population. However, most studies have focused on the adult population, and the safety and efficacy of FMT in a pediatric population is less well understood. This systematic review and meta-analysis investigates the safety and efficacy of FMT in a pediatric IBD population. Methods: A comprehensive literature search of publications published prior to 30 June 2022 was undertaken. Safety data, IBD-related outcomes, and microbiome analysis were obtained from these studies when accessible. Individual estimates of each study were pooled, and sensitivity analysis was conducted. Results: Eleven studies satisfied our eligibility criteria. The calculated pooled rate of adverse events was 29% (95% confidence interval [CI]: 15.0%, 44.0%; p < 0.001; I2 = 89.0%, Q = 94.53), and the calculated pooled rate of serious adverse events was 10% (95% confidence interval [CI]: 6.0%, 14.0%; p = 0.28; I2 = 18.0%, Q = 9.79). One month after FMT, clinical response was achieved in 20/34 (58.8%) pediatric IBD patients, clinical remission was achieved in 22/34 (64.7%), and both clinical response and remission were achieved in 15/34 (44.1%) pediatric IBD patients. Conclusions: FMT can be a safe and effective treatment in the pediatric IBD population and may demonstrate improved safety and efficacy in the pediatric population compared to the adult population. However, our results are limited by a lack of established protocol as well as long-term follow-up for FMT in a pediatric IBD population.
C1 [Hsu, Mark; Tun, Kyaw Min; Haque, Lubaba; Vongsavath, Tahne] Univ Nevada, Kirk Kerkorian Sch Med UNLV, Dept Internal Med, Las Vegas, NV 89102 USA.
   [Batra, Kavita] Univ Nevada, Kirk Kerkorian Sch Med UNLV, Dept Med Educ, Las Vegas, NV 89102 USA.
   [Batra, Kavita] Univ Nevada, Kirk Kerkorian Sch Med UNLV, Off Res, Las Vegas, NV 89102 USA.
   [Hong, Annie S.] Univ Nevada, Kirk Kerkorian Sch Med UNLV, Dept Internal Med, Div Gastroenterol & Hepatol, Las Vegas, NV 89102 USA.
C3 Nevada System of Higher Education (NSHE); University of Nevada Las
   Vegas; Nevada System of Higher Education (NSHE); University of Nevada
   Las Vegas; Nevada System of Higher Education (NSHE); University of
   Nevada Las Vegas; Nevada System of Higher Education (NSHE); University
   of Nevada Las Vegas
RP Hsu, M (通讯作者)，Univ Nevada, Kirk Kerkorian Sch Med UNLV, Dept Internal Med, Las Vegas, NV 89102 USA.
EM mark.hsu@unlv.edu
RI Batra, Kavita/ABH-7821-2020
OI Batra, Kavita/0000-0002-0722-0191; Tun, Kyaw Min/0000-0003-2361-733X;
   HONG, ANNIE/0000-0002-1721-6495
CR Abu-Zidan FM, 2012, AFR HEALTH SCI, V12, P557, DOI 10.4314/ahs.v12i4.25
   [Anonymous], 2014, OBESITY, V22, pS41, DOI 10.1002/oby.20660
   Chang JT, 2020, NEW ENGL J MED, V383, P2652, DOI 10.1056/NEJMra2002697
   Chauhan Usha, 2021, J Can Assoc Gastroenterol, V4, pe120, DOI 10.1093/jcag/gwab007
   Chen CC, 2022, BIOMED J, V45, P11, DOI 10.1016/j.bj.2021.11.004
   Cho S, 2019, J PEDIATR GASTR NUTR, V68, P343, DOI 10.1097/MPG.0000000000002172
   Derrien M, 2019, TRENDS MICROBIOL, V27, P997, DOI 10.1016/j.tim.2019.08.001
   DERSIMONIAN R, 1986, CONTROL CLIN TRIALS, V7, P177, DOI 10.1016/0197-2456(86)90046-2
   Fagan T, 1999, COMPUT BIOL MED, V29, P83, DOI 10.1016/S0010-4825(98)00047-X
   Fareed S, 2018, PEERJ, V6, DOI 10.7717/peerj.4663
   Food and Drug Administration, CTR BIOL EV RES INF
   Furuya-Kanamori L, 2018, INT J EVID-BASED HEA, V16, P195, DOI 10.1097/XEB.0000000000000141
   Gevers D, 2014, CELL HOST MICROBE, V15, P382, DOI 10.1016/j.chom.2014.02.005
   Gill M, 2020, JGH OPEN, V4, P950, DOI 10.1002/jgh3.12396
   Goyal A, 2018, INFLAMM BOWEL DIS, V24, P410, DOI 10.1093/ibd/izx035
   Gundling F, 2019, OBES SCI PRACT, V5, P68, DOI 10.1002/osp4.302
   Gupta S, 2016, THER ADV GASTROENTER, V9, P229, DOI 10.1177/1756283X15607414
   Guyatt GH, 2011, J CLIN EPIDEMIOL, V64, P1311, DOI [10.1016/j.jclinepi.2011.03.017, 10.1016/j.jclinepi.2011.06.004]
   Hansen R, 2012, AM J GASTROENTEROL, V107, P1913, DOI 10.1038/ajg.2012.335
   Hardin AP, 2017, PEDIATRICS, V140, DOI 10.1542/peds.2017-2151
   Hazel K, 2020, THER ADV CHRONIC DIS, V11, DOI 10.1177/2040622319899297
   Higgins J.P., 2011, SURGERY, V343, P5928, DOI DOI 10.1016/J.SURG.2009.06.030
   Higgins JPT, 2011, COCHRANE HDB SYSTEMA
   Hourigan SK, 2015, ALIMENT PHARM THER, V42, P741, DOI 10.1111/apt.13326
   HYAMS JS, 1991, J PEDIATR GASTR NUTR, V12, P439, DOI 10.1097/00005176-199105000-00005
   Imdad A, 2018, COCHRANE DB SYST REV, DOI 10.1002/14651858.CD012774.pub2
   Kanwal F, 2012, CLIN GASTROENTEROL H, V10, P1184, DOI 10.1016/j.cgh.2012.09.019
   Karolewska-Bochenek K, 2021, ANN AGR ENV MED, V28, P56, DOI 10.26444/aaem/118189
   Karolewska-Bochenek K, 2018, ADV EXP MED BIOL, V1047, P81, DOI 10.1007/5584_2017_123
   Khalafallah A, 2010, MEDITERR J HEMATOL I, V2, DOI [10.1136/bmj.l4898, 10.4084/MJHID.2010.005]
   Kunde S, 2013, J PEDIATR GASTR NUTR, V56, P597, DOI 10.1097/MPG.0b013e318292fa0d
   Kundhal PS, 2003, J PEDIATR GASTR NUTR, V36, P83, DOI 10.1097/00005176-200301000-00016
   Li QQ, 2020, CLIN TRANSL GASTROEN, V11, DOI 10.14309/ctg.0000000000000224
   Lin LF, 2019, JAMA NETW OPEN, V2, DOI 10.1001/jamanetworkopen.2019.9735
   Liu YH, 2021, THER ADV GASTROENTER, V14, DOI 10.1177/17562848211042679
   Mohammadkhah AI, 2018, CHILDREN-BASEL, V5, DOI 10.3390/children5120160
   Nicholson MR, 2022, J CROHNS COLITIS, V16, P768, DOI 10.1093/ecco-jcc/jjab202
   Nicholson MR, 2020, CLIN GASTROENTEROL H, V18, P612, DOI 10.1016/j.cgh.2019.04.037
   Nishihara Y, 2021, SCI REP-UK, V11, DOI 10.1038/s41598-021-92870-0
   Okahara K, 2020, J CLIN MED, V9, DOI 10.3390/jcm9061650
   Pai N, 2021, GASTROENTEROLOGY, V161, P388, DOI 10.1053/j.gastro.2021.04.067
   Paramsothy S, 2017, J CROHNS COLITIS, V11, P1180, DOI 10.1093/ecco-jcc/jjx063
   Paramsothy S, 2017, LANCET, V389, P1218, DOI 10.1016/S0140-6736(17)30182-4
   Pickard JM, 2017, IMMUNOL REV, V279, P70, DOI 10.1111/imr.12567
   Popov J, 2021, INT J MOL SCI, V22, DOI 10.3390/ijms222111365
   Popov Jelena, 2021, J Pediatr Gastroenterol Nutr, V73, P684, DOI 10.1097/MPG.0000000000002995
   Rigottier-Gois L, 2013, ISME J, V7, P1256, DOI 10.1038/ismej.2013.80
   Rosen MJ, 2015, JAMA PEDIATR, V169, P1053, DOI 10.1001/jamapediatrics.2015.1982
   Shaw KA, 2016, GENOME MED, V8, DOI 10.1186/s13073-016-0331-y
   Shea B, 2013, The Newcastle-Ottawa Scale (NOS) for assessing the quality of nonrandomised studies in meta-analyses
   Shi YQ, 2016, PLOS ONE, V11, DOI 10.1371/journal.pone.0157259
   Shimizu H, 2019, INFLAMM BOWEL DIS, V25, pS21, DOI 10.1093/ibd/izy393.048
   Sterne JAC, 2001, J CLIN EPIDEMIOL, V54, P1046, DOI 10.1016/S0895-4356(01)00377-8
   Suskind DL, 2015, INFLAMM BOWEL DIS, V21, P556, DOI 10.1097/MIB.0000000000000307
   Tan XY, 2022, EVID-BASED COMPL ALT, V2022, DOI 10.1155/2022/8266793
   Tariq R, 2023, J CLIN GASTROENTEROL, V57, P285, DOI 10.1097/MCG.0000000000001633
   Thriene K, 2023, INT J ENV RES PUB HE, V20, DOI 10.3390/ijerph20021463
   Thursby E, 2017, BIOCHEM J, V474, P1823, DOI 10.1042/BCJ20160510
   Turner D, 2007, GASTROENTEROLOGY, V133, P423, DOI 10.1053/j.gastro.2007.05.029
   Turner D, 2010, AM J GASTROENTEROL, V105, P2085, DOI 10.1038/ajg.2010.143
   Wang AY, 2016, WORLD J GASTROENTERO, V22, P10304, DOI 10.3748/wjg.v22.i47.10304
   Wei ZJ, 2022, ANN TRANSL MED, V10, DOI 10.21037/atm-22-3236
   Wopereis H, 2014, PEDIAT ALLERG IMM-UK, V25, P428, DOI 10.1111/pai.12232
NR 63
TC 2
Z9 2
U1 5
U2 5
PU MDPI
PI BASEL
PA ST ALBAN-ANLAGE 66, CH-4052 BASEL, SWITZERLAND
EI 2076-2607
J9 MICROORGANISMS
JI Microorganisms
PD MAY 12
PY 2023
VL 11
IS 5
AR 1272
DI 10.3390/microorganisms11051272
PG 16
WC Microbiology
WE Science Citation Index Expanded (SCI-EXPANDED)
SC Microbiology
GA H5DR2
UT WOS:000996171700001
PM 37317246
OA Green Published, gold
DA 2024-01-22
ER

PT J
AU Alhalimi, AA
   AlShammari, LT
   Al-Qurayn, AK
   Al Rashed, AS
AF Alhalimi, Abdulbary Ali
   AlShammari, Lateefah Talal
   Al-Qurayn, Ahmed Khalid
   Al Rashed, Abdullatif Sami
TI Infective Endocarditis Caused by <i>Pseudomonas luteola</i> in a
   Pediatric Patient: A Case Report and Literature Review
SO AMERICAN JOURNAL OF CASE REPORTS
LA English
DT Review
DE Endocarditis, Bacterial; Piperacillin; Tazobactam Drug Combination;
   Pseudomonas luteola
ID CDC GROUP VE-1; PERITONITIS; BACTEREMIA
AB Objective: Rare disease
   Background: Pseudomonas luteola (P. luteola) is a Gram-negative, oxidase-negative bacillus. It is an environmental organ-ism that is isolated from soil, water, and damp areas, and is rarely found as a human pathogen. Recently, it is increasingly considered as an important cause of hospital-acquired infections. Most infections in which P. luteola is implicated are associated with a breach in the immune barrier, such as indwelling catheters, prosthetic devices, immunocompromised conditions, and surgical wounds. Here, we present a rare case of infective endocarditis caused by P. luteola in a young female patient after being on a long-term peripherally inserted central venous catheter (PICC).
   Case Report: A 9-year-old girl known to have Crohn's disease and recurrent urinary tract infections, on prophylactic antibiotics, presented with an acute- onset abdominal pain associated with fever reaching 40Co and vomiting. She was placed on a peripherally inserted central line for total parenteral nutrition and developed sepsis on the 30th day of admission. Septic workup revealed P. luteola from both blood cultures and catheter tip cultures, with right atrial vegetation on echocardiogram. The diagnosis of infective endocarditis was confirmed and she was treatment with piperacillin/tazobactam for 6 weeks and had an uneventful recovery.
   Conclusions: P. luteola can be involved in serious infections in susceptible individuals. Serious outcomes may be associated with infective endocarditis, especially on a background of valvular prosthesis and central lines. The definitive treatment of catheter-related infective endocarditis caused by P. luteola is the removal of the lines, along with an antibiotic-based antimicrobial result.
C1 [Alhalimi, Abdulbary Ali] King Faisal Univ, Coll Med, Al Hasa, Saudi Arabia.
   [AlShammari, Lateefah Talal] Imam Abdulrahman Bin Faisal Univ, King Fahd Hosp Univ, Dept Internal Med, Al Khobar, Saudi Arabia.
   [Al-Qurayn, Ahmed Khalid; Al Rashed, Abdullatif Sami] Imam Abdulrahman Bin Faisal Univ, King Fahd Hosp Univ, Dept Microbiol, Al Khobar, Saudi Arabia.
C3 King Faisal University; Imam Abdulrahman Bin Faisal University; Imam
   Abdulrahman Bin Faisal University
RP Al Rashed, AS (通讯作者)，Imam Abdulrahman Bin Faisal Univ, King Fahd Hosp Univ, Dept Microbiol, Al Khobar, Saudi Arabia.
EM asalrashed@iau.edu.sa
OI Alhalimi, Abdulbary/0000-0002-2810-7446
CR Bayhan GI, 2015, JPN J INFECT DIS, V68, P50, DOI 10.7883/yoken.JJID.2014.051
   Casalta JP, 2005, BMC INFECT DIS, V5, DOI 10.1186/1471-2334-5-82
   Chihab W, 2004, J CLIN MICROBIOL, V42, P1837, DOI 10.1128/JCM.42.4.1837-1839.2004
   CONNOR BJ, 1987, J CLIN MICROBIOL, V25, P1113, DOI 10.1128/JCM.25.6.1113-1114.1987
   Dharmayanti A, 2017, ACTA MED INDONES, V49, P151
   FRENEY J, 1988, J CLIN MICROBIOL, V26, P1241, DOI 10.1128/JCM.26.6.1241-1243.1988
   Gabaldon D, 2013, INT UROL NEPHROL, V45, P1827, DOI 10.1007/s11255-013-0492-1
   Ghosh SK, 2000, J INFECTION, V41, P109, DOI 10.1053/jinf.2000.0660
   Jayagopal S, 2004, BRIT J PLAST SURG, V57, P694, DOI 10.1016/j.bjps.2004.05.028
   MAKI DG, 1977, NEW ENGL J MED, V296, P1305, DOI 10.1056/NEJM197706092962301
   Naik AU, 2018, INDIAN J OPHTHALMOL, V66, P1200, DOI 10.4103/ijo.IJO_242_18
   Ngoh E, 2011, MED MALADIES INFECT, V41, P399, DOI 10.1016/j.medmal.2010.12.018
   Otto MP, 2013, MED MALADIES INFECT, V43, P170, DOI 10.1016/j.medmal.2013.01.013
   Ottonello G, 2013, J CHEMOTHERAPY, V25, P319, DOI 10.1179/1973947813Y.0000000097
   RAHAV G, 1995, MEDICINE, V74, P83, DOI 10.1097/00005792-199503000-00003
   Roberts W, 2018, CUREUS J MED SCIENCE, V10, DOI 10.7759/cureus.3441
   Su SY, 2014, PERITON DIALYSIS INT, V34, P138, DOI 10.3747/pdi.2012.00265
   Uy HS, 2007, OCUL IMMUNOL INFLAMM, V15, P359, DOI 10.1080/09273940701396697
   Wen AY, 2013, INFECTION, V41, P719, DOI 10.1007/s15010-012-0399-2
NR 19
TC 1
Z9 1
U1 0
U2 2
PU INT SCIENTIFIC INFORMATION, INC
PI MELVILLE
PA 150 BROADHOLLOW RD, STE 114, MELVILLE, NY 11747 USA
EI 1941-5923
J9 AM J CASE REP
JI Am. J. Case Rep.
PD APR 2
PY 2022
VL 23
AR e935743
DI 10.12659/AJCR.935743
PG 5
WC Medicine, General & Internal
WE Emerging Sources Citation Index (ESCI)
SC General & Internal Medicine
GA 0P1DF
UT WOS:000783961900001
PM 35365592
OA Green Published
DA 2024-01-22
ER

PT J
AU Shah, S
   Wang, R
   Vieux, U
AF Shah, Suhal
   Wang, Richard
   Vieux, Ulrick
TI Valproate-induced hyperammonemic encephalopathy: a case report
SO JOURNAL OF MEDICAL CASE REPORTS
LA English
DT Article
DE Valproate; Valproic acid; Hyperammonemia
AB Background Hyperammonemic encephalopathy is a rare and serious adverse reaction to valproate. Although there is documentation of this reaction in previous reports, very little is still known about the exact mechanism of action. In addition, there are no established guidelines of the next steps needed when a patient does develop this reaction. Therefore, this case report highlights what is known as well as the areas of research still needed. Case presentation Our patient was a 57-year-old Caucasian woman with a medical history of bipolar I disorder, opioid use disorder, benzodiazepine use disorder, and Crohn's disease who was admitted to our behavioral health unit for suicidal ideation. She had been experiencing multiple panic attacks for 2.5 weeks along with poor sleep, increased energy, excessive spending, and feelings of helplessness. The patient was diagnosed with bipolar I disorder, manic episode without psychotic features, and benzodiazepine use disorder. She was started on valproic acid, citalopram, propranolol, and quetiapine. By day 6 of her hospitalization, the patient had altered mental status, varying levels of consciousness, confusion, and ataxic gait. Her ammonia levels were found to be elevated. All of her medications were discontinued, and lactulose was initiated. She returned to her baseline mentation within 48 hours and was discharged with lithium and quetiapine. The treatment team concluded that this patient had valproate-induced hyperammonemic encephalopathy, a rare but reversible reaction to valproate. Conclusion Fortunately, rapid identification of this rare condition led to a favorable outcome in our patient. This case report illustrates the course of treatment in a patient who experienced this reaction and reviews current knowledge as well as areas of needed research in regard to valproate-induced hyperammonemic encephalopathy.
C1 [Shah, Suhal; Wang, Richard; Vieux, Ulrick] Orange Reg Med Ctr, Middletown, NY 10940 USA.
RP Shah, S (通讯作者)，Orange Reg Med Ctr, Middletown, NY 10940 USA.
EM sshah1@ghvhs.org
CR Bega D, 2011, CASE REP NEUROL, V4, P224, DOI 10.1159/000345226
   Chauhan Vinay Singh, 2017, Ind Psychiatry J, V26, P99, DOI 10.4103/ipj.ipj_37_16
   Dixit S, 2015, J CLIN DIAGN RES, V9, pVD1, DOI 10.7860/JCDR/2015/11830.5758
   Farooq F, 2017, CUREUS J MED SCIENCE, V9, DOI 10.7759/cureus.1593
   Kifune A, 2000, EPILEPSIA, V41, P909, DOI 10.1111/j.1528-1157.2000.tb00263.x
   Lewis C, 2017, PSYCHOSOMATICS, V58, P415, DOI 10.1016/j.psym.2017.02.003
   Mock CM, 2012, AM J HEALTH-SYST PH, V69, P35, DOI 10.2146/ajhp110049
   Muraleedharan A, 2015, J CLIN DIAGN RES, V9, pFR01, DOI 10.7860/JCDR/2015/15562.6883
   Patel Neel, 2017, Psychopharmacol Bull, V47, P40
   Pradeep R Johnson, 2008, Indian J Psychiatry, V50, P121, DOI 10.4103/0019-5545.42400
   Rodrigues-Silva N, 2013, GEN HOSP PSYCHIAT, V35, DOI 10.1016/j.genhosppsych.2012.11.009
   Segura-Bruna N, 2006, ACTA NEUROL SCAND, V114, P1, DOI 10.1111/j.1600-0404.2006.00655.x
   Sousa C, 2013, SPRINGERPLUS, V2, DOI 10.1186/2193-1801-2-13
   Stahl S.M., 2017, Stahls' essential psychopharmacology prescribers' guide, V6th
   Tarafdar S, 2011, CASE REP MED, V2011, DOI 10.1155/2011/969505
   Thomas KL, 2016, ANN CLIN PSYCHIATRY, V28, P37
   Vázquez M, 2014, BIOMED RES INT, V2014, DOI 10.1155/2014/217269
   Wadzinski J, 2007, J AM BOARD FAM MED, V20, P499, DOI 10.3122/jabfm.2007.05.070062
NR 18
TC 7
Z9 9
U1 0
U2 2
PU BMC
PI LONDON
PA CAMPUS, 4 CRINAN ST, LONDON N1 9XW, ENGLAND
EI 1752-1947
J9 J MED CASE REP
JI J. Med. Case Rep.
PD JAN 25
PY 2020
VL 14
IS 1
AR 19
DI 10.1186/s13256-020-2343-x
PG 4
WC Medicine, General & Internal
WE Emerging Sources Citation Index (ESCI)
SC General & Internal Medicine
GA 4F9NR
UT WOS:000848836000001
PM 31980035
OA gold, Green Published
DA 2024-01-22
ER

PT J
AU Fortinsky, KJ
   Kevans, D
   Qiang, J
   Xu, W
   Bellolio, F
   Steinhart, H
   Milgrom, R
   Greenberg, G
   Cohen, Z
   Macrae, H
   Stempak, J
   McLeod, R
   Silverberg, MS
AF Fortinsky, Kyle Joshua
   Kevans, David
   Qiang, Judy
   Xu, Wei
   Bellolio, Felipe
   Steinhart, Hillary
   Milgrom, Raquel
   Greenberg, Gordon
   Cohen, Zane
   Macrae, Helen
   Stempak, Joanne
   McLeod, Robin
   Silverberg, Mark S.
TI Rates and Predictors of Endoscopic and Clinical Recurrence After Primary
   Ileocolic Resection for Crohn's Disease
SO DIGESTIVE DISEASES AND SCIENCES
LA English
DT Article
DE Endoscopic recurrence; Clinical recurrence; Postoperative prophylaxis;
   Surgery; Quality of life; Socio-economical and psychological endpoints;
   Endoscopy
ID INFLAMMATORY-BOWEL-DISEASE; PREVENTING POSTOPERATIVE RECURRENCE;
   NATURAL-HISTORY; PROGNOSTIC-FACTORS; CONTROLLED-TRIAL; RISK-FACTORS;
   SURGERY; METAANALYSIS; PROPHYLAXIS; MANAGEMENT
AB The utility of postoperative medical prophylaxis (POMP) and the treatment of mild endoscopic recurrence remain controversial.
   This study is a retrospective review of patients undergoing a primary ileocolic resection for CD at a single academic center. Endoscopic recurrence (ER) was defined using the Rutgeerts score (RS), and clinical recurrence (CR) was defined as symptoms of CD with endoscopic or radiologic evidence of neo-terminal ileal disease.
   There were 171 patients who met inclusion criteria. The cumulative probability of ER (RS ae<yen> i-1) at 1, 2, and 5 years was 29, 51, and 77 %, respectively. The only independent predictors of ER were the absence of POMP (HR 1.50; P = 0.03) and penetrating disease behavior (HR 1.50; P = 0.05). The cumulative probability of CR at 1, 2, and 5 years was 8, 13, and 27 %, respectively. There was a higher rate of clinical recurrence in patients with RS-2 compared to RS-1 on the initial postoperative endoscopy (HR 2.50; P = 0.02). In 11 patients not exposed to POMP with i-1 on initial endoscopy, only 2 patients (18 %) progressed endoscopically during the study period while 5 patients (45 %) regressed to i-0 on subsequent endoscopy without treatment.
   Postoperative medical prophylaxis decreased the likelihood of ER while certain phenotypes of CD appear to increase the risk of developing ER and CR. There may be a role for watchful waiting in patients with mild endoscopic recurrence on the initial postoperative endoscopy.
C1 [Fortinsky, Kyle Joshua; Kevans, David; Qiang, Judy; Xu, Wei; Bellolio, Felipe; Steinhart, Hillary; Milgrom, Raquel; Greenberg, Gordon; Cohen, Zane; Macrae, Helen; Stempak, Joanne; McLeod, Robin; Silverberg, Mark S.] Univ Toronto, Toronto, ON, Canada.
C3 University of Toronto
RP Fortinsky, KJ (通讯作者)，Univ Toronto, Toronto, ON, Canada.
EM kyle.fortinsky@mail.utoronto.ca
RI Silverberg, Mark/B-4183-2008; xu, wei/HHD-2891-2022
OI Kevans, David/0000-0002-9720-0273
CR Armuzzi Alessandro, 2013, J Crohns Colitis, V7, pe623, DOI 10.1016/j.crohns.2013.04.020
   Baumgart DC, 2012, LANCET, V380, P1590, DOI 10.1016/S0140-6736(12)60026-9
   Bernell O, 2000, ANN SURG, V231, P38, DOI 10.1097/00000658-200001000-00006
   Buisson A, 2012, ALIMENT PHARM THER, V35, P625, DOI 10.1111/j.1365-2036.2012.05002.x
   CAMERON JL, 1992, ANN SURG, V215, P546, DOI 10.1097/00000658-199205000-00018
   Caprilli R, 1996, DIS COLON RECTUM, V39, P335, DOI 10.1007/BF02049478
   Cerqueira RM, 2013, EUR J GASTROEN HEPAT, V25, P129, DOI 10.1097/MEG.0b013e32835a7eed
   CHAMBERS TJ, 1979, GUT, V20, P269, DOI 10.1136/gut.20.4.269
   Cottone M, 2003, ALIMENT PHARM THER, V17, P38, DOI 10.1046/j.1365-2036.17.s2.12.x
   COTTONE M, 1994, GASTROENTEROLOGY, V106, P643, DOI 10.1016/0016-5085(94)90697-1
   Cullen G, 2007, INFLAMM BOWEL DIS, V13, P1369, DOI 10.1002/ibd.20220
   De Cruz P, 2012, INFLAMM BOWEL DIS, V18, P758, DOI 10.1002/ibd.21825
   Doherty G, 2009, COCHRANE DB SYST REV, DOI 10.1002/14651858.CD006873.pub2
   Gao X, 2012, SCAND J GASTROENTERO, V47, P1181, DOI 10.3109/00365521.2012.668931
   GREENSTEIN AJ, 1988, GUT, V29, P588, DOI 10.1136/gut.29.5.588
   Hansen TS, 2011, J CROHNS COLITIS, V5, P577, DOI 10.1016/j.crohns.2011.05.010
   Kono T, 2014, WORLD J GASTRO ENDOS, V6, P88, DOI 10.4253/wjge.v6.i3.88
   Kotze Paulo Gustavo, 2013, J Crohns Colitis, V7, pe698, DOI 10.1016/j.crohns.2013.07.007
   Lochs H, 2000, GASTROENTEROLOGY, V118, P264, DOI 10.1016/S0016-5085(00)70208-3
   Loftus EV, 2002, ALIMENT PHARM THERAP, V16, P51, DOI 10.1046/j.1365-2036.2002.01140.x
   Lopez J, 2014, INFLAMM BOWEL DIS, V20, P1236, DOI 10.1097/MIB.0000000000000072
   Malireddy K, 2010, ARCH SURG-CHICAGO, V145, P42, DOI 10.1001/archsurg.2009.248
   MCLEOD RS, 1995, GASTROENTEROLOGY, V109, P404, DOI 10.1016/0016-5085(95)90327-5
   Mikhailov TA, 2009, WORLD J GASTROENTERO, V15, P270, DOI 10.3748/wjg.15.270
   Molodecky NA, 2012, GASTROENTEROLOGY, V142, P46, DOI 10.1053/j.gastro.2011.10.001
   Ng SC, 2008, AM J GASTROENTEROL, V103, P1029, DOI 10.1111/j.1572-0241.2008.01795.x
   Ng SC, 2009, EUR J GASTROEN HEPAT, V21, P551, DOI 10.1097/MEG.0b013e328326a01e
   OLAISON G, 1992, GUT, V33, P331, DOI 10.1136/gut.33.3.331
   Pascua M, 2008, ALIMENT PHARM THER, V28, P545, DOI 10.1111/j.1365-2036.2008.03774.x
   Podolsky DK, 2002, NEW ENGL J MED, V347, P417, DOI 10.1056/NEJMra0804647
   Prantera C, 2002, GUT, V51, P405, DOI 10.1136/gut.51.3.405
   Regueiro MD, 2000, J CLIN GASTROENTEROL, V31, P282, DOI 10.1097/00004836-200012000-00004
   Regueiro M, 2014, CLIN GASTROENTEROL H, V12, P1494, DOI 10.1016/j.cgh.2013.12.035
   Romberg-Camps MJL, 2009, AM J GASTROENTEROL, V104, P371, DOI 10.1038/ajg.2008.38
   Rutgeerts P, 2005, GASTROENTEROLOGY, V128, P856, DOI 10.1053/j.gastro.2005.01.010
   RUTGEERTS P, 1995, GASTROENTEROLOGY, V108, P1617, DOI 10.1016/0016-5085(95)90121-3
   Rutgeerts P, 2006, ALIMENT PHARM THERAP, V24, P29, DOI 10.1111/j.1365-2036.2006.03056.x
   RUTGEERTS P, 1984, GUT, V25, P665, DOI 10.1136/gut.25.6.665
   RUTGEERTS P, 1990, GASTROENTEROLOGY, V99, P956, DOI 10.1016/0016-5085(90)90613-6
   RUTGEERTS P, 1991, LANCET, V338, P771, DOI 10.1016/0140-6736(91)90663-A
   Satsangi J, 2006, GUT, V55, P749, DOI 10.1136/gut.2005.082909
   Savarino E, 2013, AM J GASTROENTEROL, V108, P1731, DOI 10.1038/ajg.2013.287
   Schwartz Marc, 2011, Curr Gastroenterol Rep, V13, P95, DOI 10.1007/s11894-010-0152-x
   Scott FI, 2013, CLIN COLON RECT SURG, V26, P67, DOI 10.1055/s-0033-1348043
   Simillis C, 2008, AM J GASTROENTEROL, V103, P196, DOI 10.1111/j.1572-0241.2007.01548.x
   Simillis C, 2010, DIS COLON RECTUM, V53, P177, DOI 10.1007/DCR.0b013e3181b7bfb0
   Solberg IC, 2007, CLIN GASTROENTEROL H, V5, P1430, DOI 10.1016/j.cgh.2007.09.002
   Tursi A, 2014, TECH COLOPROCTOL, V18, P1041, DOI 10.1007/s10151-014-1177-1
   van Lent AU, 2013, DIGEST DIS, V31, P222, DOI 10.1159/000353374
   Vantrappen G, 1990, Verh K Acad Geneeskd Belg, V52, P373
   Vantrappen G, 1990, VERH K ACAD GENEESKD, V52, P383
   Vaughn BP, 2014, WORLD J GASTROENTERO, V20, P1147, DOI 10.3748/wjg.v20.i5.1147
   Vuitton L, 2013, DRUGS, V73, P1749, DOI 10.1007/s40265-013-0128-x
   Waterman M, 2011, INFLAMM BOWEL DIS, V17, P1936, DOI 10.1002/ibd.21579
   Yamamoto T, 2013, UNITED EUR GASTROENT, V1, P294, DOI 10.1177/2050640613495197
NR 55
TC 10
Z9 11
U1 0
U2 3
PU SPRINGER
PI DORDRECHT
PA VAN GODEWIJCKSTRAAT 30, 3311 GZ DORDRECHT, NETHERLANDS
SN 0163-2116
EI 1573-2568
J9 DIGEST DIS SCI
JI Dig. Dis. Sci.
PD JAN
PY 2017
VL 62
IS 1
BP 188
EP 196
DI 10.1007/s10620-016-4351-7
PG 9
WC Gastroenterology & Hepatology
WE Science Citation Index Expanded (SCI-EXPANDED)
SC Gastroenterology & Hepatology
GA EI2JE
UT WOS:000392312200026
PM 27778204
DA 2024-01-22
ER

PT J
AU Whan, L
   Ball, HJ
   Grant, IR
   Rowe, MT
AF Whan, L
   Ball, HJ
   Grant, IR
   Rowe, MT
TI Occurrence of <i>Mycobacterium avium</i> subsp <i>paratuberculosis</i>
   in untreated water in Northern Ireland
SO APPLIED AND ENVIRONMENTAL MICROBIOLOGY
LA English
DT Article
ID INFECTION; DECONTAMINATION; INTRACELLULARE; AIDS
AB Mycobacterium avium subsp. paratuberculosis is the known cause of Johne's disease of both domestic and wild ruminants and has been implicated as a possible cause of Crohn's disease in humans. The organism is shed in the feces of infected animals and can survive for protracted periods in the environment and hence could be present in catchment areas receiving agricultural runoff. A limited survey was undertaken in Northern Ireland to test for M. avium subsp. paratuberculosis in untreated water entering nine water treatment works (WTWs) over a 1-year period. Three detection methods were employed, viz., immunomagnetic separation-PCR and culture on Herrold's egg yolk medium (HEYM) and BACTEC 12B medium, the latter both supplemented with mycobactins. Of the 192 untreated water samples tested, 15 (8%) tested M. avium subsp. paratuberculosis positive by one or more of the three detection methods. M. avium subsp. paratuberculosis was successfully isolated from eight untreated water samples, three by BACTEC culture and five by culture on HEYM. Although the highest incidence of M. avium subsp. paratuberculosis was found in spring, overall, there was no statistically significant difference between the seasons. No significant correlation was found between numbers of coliforms or fecal coliforms and the presence of M. avium subsp. paratuberculosis. In general, a higher incidence of M. avium subsp. paratuberculosis was found in untreated water entering those WTWs that had a high mean water pH value over the sampling period. This work indicates the need to determine the efficacy of water treatment processes to either kill or remove M. avium subsp. paratuberculosis from untreated water and the possible risks posed by contact with recreational water sources.
C1 Queens Univ Belfast, Dept Food Microbiol, Belfast BT9 5PX, Antrim, North Ireland.
   Dept Agr & Rural Dev No Ireland, Vet Sci Div, Belfast, Antrim, North Ireland.
   Dept Agr & Rural Dev No Ireland, Agr Food & Environm Sci Div, Food Microbiol Branch, Belfast, Antrim, North Ireland.
C3 Queens University Belfast; Agri-Food & Biosciences Institute
RP Rowe, MT (通讯作者)，Queens Univ Belfast, Dept Food Microbiol, Newforge Lane, Belfast BT9 5PX, Antrim, North Ireland.
EM Michael.Rowe@dardni.gov.uk
RI Grant, Irene R/B-9038-2008
OI Grant, Irene/0000-0001-5860-3769
CR [Anonymous], REV EVIDENCE LINK EX
   Aronson T, 1999, J CLIN MICROBIOL, V37, P1008, DOI 10.1128/JCM.37.4.1008-1012.1999
   Beard PM, 1999, VET REC, V145, P612
   Beard PM, 2001, J CLIN MICROBIOL, V39, P1517, DOI 10.1128/JCM.39.4.1517-1521.2001
   Beard PM, 2001, J COMP PATHOL, V124, P290, DOI 10.1053/jcpa.2001.0466
   Bölske G, 2003, PROCEEDINGS OF THE SEVENTH INTERNATIONAL COLLOQUIUM ON PARATUBERCULOSIS, P261
   *BRIT STAND I, 2000, WAT QUAL DET EN ES 1
   Chiodini RJ, 1996, VET CLIN N AM-FOOD A, V12, P457, DOI 10.1016/S0749-0720(15)30417-5
   Cruickshank J.G., 1997, Soil and Environment in Northern Ireland
   Donoghue HD, 1997, J APPL MICROBIOL, V82, P57, DOI 10.1111/j.1365-2672.1997.tb03297.x
   DUMOULIN GC, 1988, JAMA-J AM MED ASSOC, V260, P1599, DOI 10.1001/jama.260.11.1599
   Dundee L, 2001, LETT APPL MICROBIOL, V33, P173, DOI 10.1046/j.1472-765X.2001.00979.x
   Falkinham JO, 2001, APPL ENVIRON MICROB, V67, P1225, DOI 10.1128/AEM.67.3.1225-1231.2001
   FISHCHEDER R, 1991, ZENTRALBL HYG UMWELT, V192, P154
   Grant IR, 1998, APPL ENVIRON MICROB, V64, P3153
   Grant IR, 2004, LETT APPL MICROBIOL, V38, P283, DOI 10.1111/j.1472-765X.2004.01498.x
   Hermon-Taylor J, 2001, FOOD CONTROL, V12, P331, DOI 10.1016/S0956-7135(01)00046-9
   HUTNER P, 2001, DW10815 FDN WAT RES
   IIVANAINEN EK, 1993, APPL ENVIRON MICROB, V59, P398, DOI 10.1128/AEM.59.2.398-404.1993
   IRVINE EJ, 1996, SCAND J GASTROENTERO, V31, P990
   KAZDA J, 1990, INT J SYST BACTERIOL, V40, P217, DOI 10.1099/00207713-40-3-217
   KIRSCHNER RA, 1992, AM REV RESPIR DIS, V145, P271, DOI 10.1164/ajrccm/145.2_Pt_1.271
   LARSEN AB, 1956, AM J VET RES, V17, P549
   Le Dantec C, 2002, APPL ENVIRON MICROB, V68, P5318, DOI 10.1128/AEM.68.11.5318-5325.2002
   LeChevallier M. W., 2004, WATER TREATMENT PATH
   Lovell R., 1944, JOUR COMP PATH AND THERAP, V54, P120, DOI 10.1016/S0368-1742(44)80013-3
   MOSS MT, 1992, GUT, V33, P1209, DOI 10.1136/gut.33.9.1209
   PETERS M, 1995, J INFECTION, V31, P39, DOI 10.1016/S0163-4453(95)91333-5
   Rowe MT, 2000, IRISH J AGR FOOD RES, V39, P203
   Sung N, 1997, FIFTH INTERNATIONAL COLLOQUIUM ON PARATUBERCULOSIS, P383
   Whan L, 2005, LETT APPL MICROBIOL, V40, P269, DOI 10.1111/j.1472-765X.2005.01662.x
   Whan LB, 2001, LETT APPL MICROBIOL, V33, P227, DOI [10.1046/j.1472-765x.2001.00987.x, 10.1046/j.1472-765X.2001.00987.x]
NR 32
TC 44
Z9 52
U1 0
U2 4
PU AMER SOC MICROBIOLOGY
PI WASHINGTON
PA 1752 N ST NW, WASHINGTON, DC 20036-2904 USA
SN 0099-2240
EI 1098-5336
J9 APPL ENVIRON MICROB
JI Appl. Environ. Microbiol.
PD NOV
PY 2005
VL 71
IS 11
BP 7107
EP 7112
DI 10.1128/AEM.71.11.7107-7112.2005
PG 6
WC Biotechnology & Applied Microbiology; Microbiology
WE Science Citation Index Expanded (SCI-EXPANDED)
SC Biotechnology & Applied Microbiology; Microbiology
GA 983IN
UT WOS:000233225000078
PM 16269747
OA Green Published
DA 2024-01-22
ER

PT J
AU Deodhar, AA
   Combe, B
   Accioly, AP
   Bolce, R
   Zhu, DT
   Gellett, AM
   Sprabery, AT
   Burmester, GRR
AF Deodhar, Atul A.
   Combe, Bernard
   Accioly, Ana P.
   Bolce, Rebecca
   Zhu, Danting
   Gellett, Amanda M.
   Sprabery, Aubrey Trevelin
   Burmester, Gerd-Ruediger R.
TI Safety of ixekizumab in patients with psoriatic arthritis: data from
   four clinical trials with over 2000 patient-years of exposure
SO ANNALS OF THE RHEUMATIC DISEASES
LA English
DT Article
ID MONOCLONAL-ANTIBODY; RECOMMENDATIONS; EPIDEMIOLOGY
AB Objectives Ixekizumab, a high-affinity monoclonal antibody that selectively targets interleukin 17A (IL-17A), has shown significant efficacy in the treatment of psoriatic arthritis (PsA) and sustained long-term clinical response without unexpected new safety outcome for an IL-17A inhibitor. Here, we report the updated safety profile of ixekizumab up to 3 years in patients with PsA.
   Methods This is an integrated safety analysis from four clinical trials in patients with PsA who received at least one dose of ixekizumab. Treatment-emergent adverse events (TEAEs) and selected adverse events (AEs) exposure-adjusted incidence rates (EAIRs) per 100 patient-years up to 3 years of exposure are reported.
   Results A total of 1401 patients with a cumulative ixekizumab exposure of 2247.7 patient-years were included in this analysis. The EAIR of patients with al >= 1TEAE was 50.3 per 100 patient-years and most TEAEs were mild to moderate in severity. Serious AEs were reported by 134 patients (EAIR=6.0). The most reported TEAEs were nasopharyngitis (EAIR=9.0) and upper respiratory tract infection (EAIR=8.3). Infections in general and injection site reactions were the most common TEAEs; the incidence rates of serious cases were low (EAIR <= 1.2). The EAIRs of malignancies (EAIR=0.7), inflammatory bowel disease (EAIR=0.1) including ulcerative colitis and Crohn's disease, depression (EAIR=1.6), and major adverse cerebro-cardiovascular events (EAIR=0.5) were low. As assessed, based on year of exposure, incidence rates were decreasing or constant over time.
   Conclusions In this analysis, the overall safety profile and tolerability of ixekizumab are consistent with the known safety profile in patients with PsA. No new or unexpected safety events were detected.
C1 [Deodhar, Atul A.] Oregon Hlth & Sci Univ, Div Arthrit Rheumat Dis OPO9, Portland, OR 97201 USA.
   [Combe, Bernard] CHU Montpellier, Rheumatol, Montpellier, France.
   [Accioly, Ana P.; Zhu, Danting; Gellett, Amanda M.; Sprabery, Aubrey Trevelin] Eli Lilly & Co, Indianapolis, IN 46285 USA.
   [Bolce, Rebecca] Eli Lilly & Co, Med Affairs, Cincinnati, OH USA.
   [Burmester, Gerd-Ruediger R.] Univ Klinikum Charite, Berlin, Germany.
C3 Oregon Health & Science University; Universite de Montpellier; CHU de
   Montpellier; Eli Lilly; Eli Lilly; Free University of Berlin; Humboldt
   University of Berlin; Charite Universitatsmedizin Berlin
RP Burmester, GRR (通讯作者)，Univ Klinikum Charite, Berlin, Germany.
EM gerd.burmester@charite.de
RI Burmester, Gerd R./AAY-7514-2020
OI Burmester, Gerd-Rudiger/0000-0001-7518-1131; Deodhar,
   Atul/0000-0002-2130-1246
FU Eli Lilly and Company
FX Funding for editorial assistance was provided by Eli Lilly and Company.
CR Chandran V, 2020, RHEUMATOLOGY, V59, P2774, DOI 10.1093/rheumatology/kez684
   Coates LC, 2021, ANN RHEUM DIS, V80, P139, DOI 10.1136/annrheumdis-2021-eular.4091
   Coates LC, 2021, ARTHRITIS RHEUMATOL, V73, P1663, DOI 10.1002/art.41716
   Combe B, 2020, ARTHRITIS RES THER, V22, DOI 10.1186/s13075-020-2099-0
   Deodhar A, 2019, ARTHRITIS RES THER, V21, DOI 10.1186/s13075-019-1882-2
   Elewski BE, 2021, JAMA DERMATOL, V157, P43, DOI 10.1001/jamadermatol.2020.3257
   Ferguson LD, 2019, NAT REV RHEUMATOL, V15, P461, DOI 10.1038/s41584-019-0256-0
   Fernandez-Carballido C, 2020, ARTHRIT CARE RES, V72, P822, DOI 10.1002/acr.23910
   Genovese MC, 2020, RHEUMATOLOGY, V59, P3834, DOI 10.1093/rheumatology/keaa189
   Gladman DD, 2009, DERMATOL THER, V22, P40, DOI 10.1111/j.1529-8019.2008.01215.x
   Gladman DD, 2005, ANN RHEUM DIS, V64, P14, DOI 10.1136/ard.2004.032482
   Liu L, 2016, J INFLAMM RES, V9, P39, DOI [10.3993/jfbim00203, 10.2147/JIR.S100940]
   Makredes M, 2009, J AM ACAD DERMATOL, V61, P405, DOI 10.1016/j.jaad.2009.02.015
   Mease P, 2019, ARTHRIT CARE RES, V71, P367, DOI 10.1002/acr.23738
   Mease PJ, 2020, ANN RHEUM DIS, V79, P123, DOI 10.1136/annrheumdis-2019-215386
   Mease PJ, 2017, ANN RHEUM DIS, V76, P79, DOI 10.1136/annrheumdis-2016-209709
   Nash P, 2017, LANCET, V389, P2317, DOI 10.1016/S0140-6736(17)31429-0
   Orbai AM, 2021, RHEUMATOL THER, V8, P199, DOI 10.1007/s40744-020-00261-0
   Paller AS, 2020, BRIT J DERMATOL, V183, P231, DOI 10.1111/bjd.19147
   Romiti R, 2019, BRIT J DERMATOL, V181, P202, DOI 10.1111/bjd.17604
   Stolwijk C, 2015, ANN RHEUM DIS, V74, P1373, DOI 10.1136/annrheumdis-2014-205253
   Toussirot E, 2018, EXPERT OPIN BIOL TH, V18, P101, DOI 10.1080/14712598.2018.1410133
   Vaengebjerg S, 2020, JAMA DERMATOL, V156, P421, DOI 10.1001/jamadermatol.2020.0024
   Winthrop KL, 2015, ANN RHEUM DIS, V74, P2107, DOI 10.1136/annrheumdis-2015-207841
   World Health Organization, 2021, USE HIGH BURDEN COUN
NR 25
TC 0
Z9 0
U1 0
U2 1
PU BMJ PUBLISHING GROUP
PI LONDON
PA BRITISH MED ASSOC HOUSE, TAVISTOCK SQUARE, LONDON WC1H 9JR, ENGLAND
SN 0003-4967
EI 1468-2060
J9 ANN RHEUM DIS
JI Ann. Rheum. Dis.
PD JUL
PY 2022
VL 81
IS 7
BP 944
EP 950
DI 10.1136/annrheumdis-2021-222027
EA APR 2022
PG 7
WC Rheumatology
WE Science Citation Index Expanded (SCI-EXPANDED)
SC Rheumatology
GA 2H2CD
UT WOS:000780187200001
PM 35393269
OA Green Published, hybrid
DA 2024-01-22
ER

PT J
AU Lee, SW
   Niec, R
   Melnitchouk, N
   Samdani, T
AF Lee, S. W.
   Niec, R.
   Melnitchouk, N.
   Samdani, T.
TI Transanal anorectal stricturoplasty using the Heineke-Mikulicz
   principle: a novel technique
SO COLORECTAL DISEASE
LA English
DT Article
DE Transanal; rectal stricture; stricturoplasty
ID BENIGN RECTAL STRICTURES; DILATATION; RESECTION
AB Aim Current surgical options for the treatment of rectal stricture are either technically difficult or result in a high rate of recurrence. We describe the results of a simple and potentially effective technique of transanal stricturoplasty using the Heineke-Mikulicz principle.
   Method The medical records and a prospectively maintained database of patients with rectal stricture were searched. Those who underwent transanal stricturoplasty for an anorectal stricture from 2007 to 2013 were studied retrospectively. Morbidity, length of hospital stay and the rates of success and recurrence were recorded.
   Results Fifteen patients with a symptomatic rectal stricture who failed dilatation underwent transanal stricturoplasty. The types of stricture included strictures in Crohn's disease (n = 7) and anastomotic stricture after stapled ileoanal anastomosis for ulcerative colitis (n = 4), after stapled hemorrhoidopexy (n = 3) and after low anterior resection for rectal cancer (n = 1). The median (range) distance of the stricture from the dentate line was 4 (0-6) cm. Recurrence of symptoms after anal dilatation occurred at a median of 3 (1-4) weeks. The median follow up after transanal stricturoplasty was 21 (6-88) months. Two patients had symptomatic recurrence at 12 months and both underwent a repeat transanal stricturoplasty, resulting in persistent patency of the strictured area at the time of the last follow up, 10 and 26 months, respectively, after repeat transanal stricturoplasty. The remaining 13 had a satisfactory result.
   Conclusion Despite the retrospective nature of this report and the small sample size and short follow up, the results strongly suggest that transanal Heineke-Mikulicz-type stricturoplasty is a promising treatment for this important condition. This operation is easy to perform and may result in success.
C1 [Lee, S. W.; Niec, R.; Melnitchouk, N.; Samdani, T.] New York Presbyterian Hosp, Weill Cornell Med Coll, New York, NY 10065 USA.
C3 Cornell University; Weill Cornell Medicine; NewYork-Presbyterian
   Hospital
RP Lee, SW (通讯作者)，New York Presbyterian Hosp, Weill Cornell Med Coll, 525 East 68th St,Box 172, New York, NY 10065 USA.
EM sal2013@med.cornell.edu
OI Niec, Rachel/0000-0002-8525-3693
CR ANNAMUNTHODO H, 1961, Ann R Coll Surg Engl, V29, P141
   Anvari M, 1998, SURG LAPAROSC ENDOSC, V8, P193, DOI 10.1097/00019509-199806000-00006
   Baatrup G, 2010, COLORECTAL DIS, V12, P144, DOI 10.1111/j.1463-1318.2009.01842.x
   Chung CK, 1999, AUST NZ J SURG, V69, P828, DOI 10.1046/j.1440-1622.1999.01707.x
   Forshaw M J, 2006, Tech Coloproctol, V10, P21, DOI 10.1007/s10151-006-0246-5
   GAMLIEL Z, 1991, J PEDIATR SURG, V26, P1285, DOI 10.1016/0022-3468(91)90600-X
   Garcea G, 2003, DIS COLON RECTUM, V46, P1451, DOI 10.1007/s10350-004-6792-x
   HOOD K, 1986, BRIT J SURG, V73, P633, DOI 10.1002/bjs.1800730818
   Kozol R A, 1998, J Gastrointest Surg, V2, P426, DOI 10.1016/S1091-255X(98)80032-2
   Kwon YH, 2013, CLIN ENDOSC, V46, P472, DOI 10.5946/ce.2013.46.5.472
   Lamazza A, 2014, COLORECTAL DIS, V16, pO150, DOI 10.1111/codi.12488
   Luck A, 2001, ANZ J SURG, V71, P594, DOI 10.1046/j.1445-2197.2001.02207.x
   RATLIFF DA, 1986, BRIT J SURG, V73, P589, DOI 10.1002/bjs.1800730725
NR 13
TC 3
Z9 4
U1 0
U2 0
PU WILEY-BLACKWELL
PI HOBOKEN
PA 111 RIVER ST, HOBOKEN 07030-5774, NJ USA
SN 1462-8910
EI 1463-1318
J9 COLORECTAL DIS
JI Colorectal Dis.
PD JAN
PY 2016
VL 18
IS 1
SI SI
BP 101
EP 105
DI 10.1111/codi.13080
PG 5
WC Gastroenterology & Hepatology; Surgery
WE Science Citation Index Expanded (SCI-EXPANDED)
SC Gastroenterology & Hepatology; Surgery
GA DB2QX
UT WOS:000368355200022
PM 26247634
DA 2024-01-22
ER

PT J
AU Hausmann, M
   Paul, G
   Menzel, K
   Brunner-Ploss, R
   Falk, W
   Schömerich, J
   Herfarth, H
   Rogler, G
AF Hausmann, M.
   Paul, G.
   Menzel, K.
   Brunner-Ploss, R.
   Falk, W.
   Schoemerich, J.
   Herfarth, H.
   Rogler, G.
TI NAT1 genotypes do not predict response to mesalamine in patients with
   ulcerative colitis
SO ZEITSCHRIFT FUR GASTROENTEROLOGIE
LA English
DT Article
DE ulcerative colitis; Crohn's disease; intestinal complications
ID ARYLAMINE N-ACETYLTRANSFERASE; INFLAMMATORY-BOWEL-DISEASE;
   5-AMINOSALICYLIC ACID; METABOLIC-ACTIVATION; SMALL-INTESTINE; TYPE-1
   NAT1; HUMAN LIVER; ACETYLATION; POLYMORPHISM; RELEASE
AB Background: 5-Aminosalicylic acid (5-ASA) is metabolised in colonic mucosa by N-acetyltransferase 1 (NAT1). Common genetic polymorphisms in this enzyme result in rapid or slow acetylation. 5-ASA treatment causes side effects in up to 10% of patients with ulcerative colitis (UC). We therefore determined genetic variations of NAT1 in patients with UC and looked for a possible association with the clinical response to 5-ASA.
   Methods: DNA was obtained from 78 patients with UC. 77% of the patients were in remission during 5-ASA treatment, whereas 23% suffered from active disease. NAT1 genotyping was performed for 23 known alleles using RFLP and sequence analysis. Clinical response to 5-ASA was determined by medical record review and associated with NAT1 genotypes.
   Results: Utilising PCR we amplified a 570-bp coding region of the human NAT1 gene in addition to 240 bp in the 3'-untranslated region (UTR). 4 NAT1 alleles previously known as NAT1 *3, *4, *10 and *11 were recovered. 31% of the patients were heterozygous and 4% homozygous for the NAT1*10 allele. 6% were heterozygous for the NAT1*3 allele. 6% were heterozygous for the NAT1*11 allele. No association was found between NAT1 genotype and clinical response as well as side effects to 5-ASA in patients with UC.
   Conclusions: NAT1 genotypes do not predict response or side effects to mesalamine in patients with UC. Variations caused by non-genomic effects may be associated with the clinical response to 5-ASA.
C1 [Hausmann, M.; Rogler, G.] Univ Zurich Hosp, Dept Internal Med, Zurich, Switzerland.
   [Paul, G.; Menzel, K.; Brunner-Ploss, R.; Falk, W.; Schoemerich, J.] Univ Regensburg, Dept Internal Med 1, D-8400 Regensburg, Germany.
   [Herfarth, H.] Univ N Carolina, Dept Med, Chapel Hill, NC USA.
C3 University of Zurich; University Zurich Hospital; University of
   Regensburg; University of North Carolina; University of North Carolina
   Chapel Hill
RP Hausmann, M (通讯作者)，Univ Spital Zurich, Gastroenterol & Hepatol Abt, Ramisstr 100, CH-8091 Zurich, Switzerland.
EM martin.hausmann@usz.ch
RI Herfarth, Hans/K-7547-2019; Rogler, Gerhard/O-5308-2015
OI Rogler, Gerhard/0000-0002-1733-9188; Hausmann,
   Martin/0000-0002-0696-0251
CR ALLGAYER H, 1989, GASTROENTEROLOGY, V97, P38, DOI 10.1016/0016-5085(89)91412-1
   BELL DA, 1995, CANCER RES, V55, P5226
   Bruhn C, 1999, BIOCHEM PHARMACOL, V58, P1759, DOI 10.1016/S0006-2952(99)00269-5
   Butcher NJ, 1998, PHARMACOGENETICS, V8, P67, DOI 10.1097/00008571-199802000-00009
   Cascorbi I, 2001, CANCER RES, V61, P5051
   CHRISTENSEN LA, 1990, ALIMENT PHARM THERAP, V4, P523
   de León JH, 2000, MOL PHARMACOL, V58, P288, DOI 10.1124/mol.58.2.288
   Debiec-Rychter M, 1999, CANCER LETT, V143, P99, DOI 10.1016/S0304-3835(99)00135-4
   DEGUCHI T, 1990, J BIOL CHEM, V265, P12757
   Deitz AC, 1997, ANAL BIOCHEM, V253, P219, DOI 10.1006/abio.1997.2379
   EASTERBROOK J, 1998, PHARMCOGENETICS 5ASA
   GRANT DM, 1991, MOL PHARMACOL, V39, P184
   HEIN DW, 1995, CANCER RES, V55, P3531
   Hein DW, 2000, CANCER EPIDEM BIOMAR, V9, P29
   HEIN DW, 1994, ARCH TOXICOL, V68, P129, DOI 10.1007/s002040050045
   Hein DW, 2000, DRUG METAB DISPOS, V28, P1425
   Hickman D, 1998, GUT, V42, P402, DOI 10.1136/gut.42.3.402
   Hughes NC, 1998, PHARMACOGENETICS, V8, P55, DOI 10.1097/00008571-199802000-00008
   ILETT KF, 1994, BIOCHEM PHARMACOL, V47, P914, DOI 10.1016/0006-2952(94)90493-6
   JENNE JW, 1965, J CLIN INVEST, V44, P1992, DOI 10.1172/JCI105306
   LAROUCHE J, 1995, ALIMENT PHARM THERAP, V9, P315
   LAYER PH, 1995, GASTROENTEROLOGY, V108, P1427, DOI 10.1016/0016-5085(95)90691-6
   OZAWA S, 1990, CARCINOGENESIS, V11, P2137, DOI 10.1093/carcin/11.12.2137
   Payton MA, 1998, BIOCHEM PHARMACOL, V55, P361, DOI 10.1016/S0006-2952(97)00478-4
   RASMUSSEN SN, 1982, GASTROENTEROLOGY, V83, P1062
   Ricart E, 2002, AM J GASTROENTEROL, V97, P1763, DOI 10.1111/j.1572-0241.2002.05838.x
   Schreiber S, 1997, GUT, V40, P761, DOI 10.1136/gut.40.6.761
   Sim E, 2000, HUM MOL GENET, V9, P2435, DOI 10.1093/hmg/9.16.2435
   SMALL RE, 1994, PHARMACOTHERAPY, V14, P385
   VATSIS KP, 1995, PHARMACOGENETICS, V5, P1, DOI 10.1097/00008571-199502000-00001
   WEBER WW, 1993, PHARMACOGENETICS, V3, P209, DOI 10.1097/00008571-199308000-00006
   Windmill KF, 2000, TOXICOL SCI, V54, P19, DOI 10.1093/toxsci/54.1.19
   YU DK, 1995, EUR J CLIN PHARMACOL, V48, P273
   Zhou SY, 1999, DRUG METAB DISPOS, V27, P479
NR 34
TC 6
Z9 6
U1 0
U2 0
PU GEORG THIEME VERLAG KG
PI STUTTGART
PA RUDIGERSTR 14, D-70469 STUTTGART, GERMANY
SN 0044-2771
J9 Z GASTROENTEROL
JI Z. Gastroent.
PD MAR
PY 2008
VL 46
IS 3
BP 259
EP 265
DI 10.1055/s-2007-963673
PG 7
WC Gastroenterology & Hepatology
WE Science Citation Index Expanded (SCI-EXPANDED)
SC Gastroenterology & Hepatology
GA 289DI
UT WOS:000255034800002
PM 18322880
OA Green Published, Green Accepted
DA 2024-01-22
ER

PT J
AU Chiorean, MV
   Sandrasegaran, K
   Saxena, R
   Maglinte, DD
   Nakeeb, A
   Johnson, CS
AF Chiorean, Michael V.
   Sandrasegaran, Kumar
   Saxena, Romil
   Maglinte, Dean D.
   Nakeeb, Attila
   Johnson, Cynthia S.
TI Correlation of CT enteroclysis with surgical pathology in Crohn's
   disease
SO AMERICAN JOURNAL OF GASTROENTEROLOGY
LA English
DT Article; Proceedings Paper
CT Digestive Disease Week/107th Annual Meeting of the
   American-Gastroenterological-Association
CY MAY 19-24, 2006
CL Los Angeles, CA
SP Amer Gastroenterol Assoc
ID INFLAMMATORY-BOWEL-DISEASE; COMPUTED-TOMOGRAPHY ENTEROCLYSIS; ENDOSCOPIC
   SEVERITY; NATURAL-HISTORY; ENTEROGRAPHY; THERAPY; ILEOSCOPY; FEATURES;
   RISK
AB Background: The response to therapy in Crohn's disease (CD) depends on the inflammatory or fibrostenotic nature of the underlying pathological process. Standard diagnostic tests cannot reliably distinguish between these two entities. Although CT enteroclysis (CTE) has shown promise in the evaluation of small bowel disorders, its accuracy for the differentiation of CD phenotypes is unknown.
   Aims: To determine the accuracy of CTE compared with surgical pathology in patients with CD and to assess the association of CTE variables with inflammatory or fibrostenotic pathological lesions.
   Methods: CTE studies from patients who underwent resective bowel surgery for CD were reviewed and compared with the pathological specimens using a standardized scoring system. Patients were excluded if they had incomplete studies, nonresective surgeries, or a diagnosis of malignancy. CTE variables, such as mucosal and mural enhancement, wall thickness, engorgement of vasa recta (comb sign), adenopathy, and the presence and severity of strictures were compared with the pathology results using Mantel-Haenszel chi(2), Spearman's rank coefficient, and logistic regression analyses.
   Results: Of the 54 patients enrolled, 10 were excluded. The remaining patients (61% female, 84% white) underwent 44 surgical interventions generating 47 bowel segments that were included in the analysis. The indications for surgery were: bowel obstruction in 21; perforating disease in 13; and refractory, nonobstructive disease in 15. The accuracy of CTE for inflammatory and fibrostenotic lesions was 76.6% and 78.7% using a four- and three-point grading system, respectively. There was good correlation between CTE and pathology in regards to inflammation (Spearman's r = 0.7, P < 0.0001) and fibrostenosis (Spearman's r = 0.6, P < 0.0001) scores. The pathological inflammation score was significantly associated with the CTE variables mucosal enhancement, wall thickness, comb sign, and adenopathy (Mantel-Haenszel chi(2) P values 0.04, 0.04, < 0.0001, and 0.016, respectively). The pathological fibrostenosis score was significantly associated with the presence and severity of stenosis on CTE (P = 0.001 and 0.007, respectively). By logistic regression analysis, the strongest association was seen with the comb sign (OR 5.52, P < 0.001) for inflammation and the presence of stenosis (OR 5.87, P = 0.006) for fibrostenosis. There was no interaction between the time interval from CTE to surgery and the strength of these associations.
   Conclusions: CTE may reliably differentiate between inflammatory and fibrostenotic lesions and may have an important role in the management of CD. Specific CTE variables correlate with each of these phenotypes and deserve further investigations in prospective studies.
C1 Indiana Univ, Sch Med, Div Gastroenterol, Indianapolis, IN 46204 USA.
   Indiana Univ, Sch Med, Dept Radiol, Indianapolis, IN 46204 USA.
   Indiana Univ, Sch Med, Dept Pathol, Indianapolis, IN 46204 USA.
   Indiana Univ, Sch Med, Dept Surg, Indianapolis, IN 46204 USA.
   Indiana Univ, Sch Med, Dept Epidemiol & Biostat, Indianapolis, IN 46204 USA.
C3 Indiana University System; Indiana University-Purdue University
   Indianapolis; Indiana University System; Indiana University-Purdue
   University Indianapolis; Indiana University System; Indiana
   University-Purdue University Indianapolis; Indiana University System;
   Indiana University-Purdue University Indianapolis; Indiana University
   System; Indiana University-Purdue University Indianapolis
RP Chiorean, MV (通讯作者)，Indiana Univ, Div Gastroenterol & Hepatol, 550 N Univ Blvd, Indianapolis, IN 46202 USA.
RI Chiorean, Michael/AAZ-5305-2021
CR Bender GN, 1996, INVEST RADIOL, V31, P43, DOI 10.1097/00004424-199601000-00007
   Bender GN, 1999, AM J ROENTGENOL, V172, P373, DOI 10.2214/ajr.172.2.9930786
   Bhuket T, 2006, GASTROENTEROLOGY, V130, pA46
   Bodily KD, 2006, RADIOLOGY, V238, P505, DOI 10.1148/radiol.2382041159
   CELLIER C, 1994, GUT, V35, P231, DOI 10.1136/gut.35.2.231
   Cheifetz AS, 2006, AM J GASTROENTEROL, V101, P2218, DOI 10.1111/j.1572-0241.2006.00761.x
   Choi D, 2003, CLIN RADIOL, V58, P68, DOI 10.1053/crad.2002.1068
   Colombel JF, 2006, GUT, V55, P1561, DOI 10.1136/gut.2005.084301
   Colombel JF, 2004, AM J GASTROENTEROL, V99, P878, DOI 10.1111/j.1572-0241.2004.04148.x
   CRAMABOHBOUTH G, 1989, GUT, V30, P1236, DOI 10.1136/gut.30.9.1236
   Daperno M, 2004, GASTROINTEST ENDOSC, V60, P505, DOI 10.1016/S0016-5107(04)01878-4
   Faubion WA, 2001, GASTROENTEROLOGY, V121, P255, DOI 10.1053/gast.2001.26279
   FISHMAN EK, 1987, AM J ROENTGENOL, V148, P537, DOI 10.2214/ajr.148.3.537
   Gore RM, 1996, AM J ROENTGENOL, V167, P3, DOI 10.2214/ajr.167.1.8659415
   Gourtsoyiannis N, 1997, EUR RADIOL, V7, P625, DOI 10.1007/BF02742916
   Hara AK, 2006, RADIOLOGY, V238, P128, DOI 10.1148/radiol.2381050296
   Hassan C, 2003, INT J COLORECTAL DIS, V18, P121, DOI 10.1007/s00384-002-0455-y
   Lappas John, 2003, Crit Rev Comput Tomogr, V44, P145
   Legnani Peter E, 2002, Gastrointest Endosc Clin N Am, V12, P589, DOI 10.1016/S1052-5157(02)00015-6
   Louis E, 2001, GUT, V49, P777, DOI 10.1136/gut.49.6.777
   Maglinte DDT, 2003, RADIOL CLIN N AM, V41, P263, DOI 10.1016/S0033-8389(02)00114-8
   Maglinte DDT, 2003, RADIOL CLIN N AM, V41, P249, DOI 10.1016/S0033-8389(02)00115-X
   Makó EK, 2000, EUR J RADIOL, V35, P168, DOI 10.1016/S0720-048X(00)00239-4
   MEKHJIAN HS, 1979, GASTROENTEROLOGY, V77, P898
   Podolsky DK, 2002, NEW ENGL J MED, V347, P417, DOI 10.1056/NEJMra0804647
   Romano S, 2005, EUR RADIOL, V15, P1178, DOI 10.1007/s00330-005-2673-5
   Schmidt S, 2006, EUR RADIOL, V16, P648, DOI 10.1007/s00330-005-0005-4
   Schreyer AG, 2004, INFLAMM BOWEL DIS, V10, P45, DOI 10.1097/00054725-200401000-00008
   Sostegni R, 2003, ALIMENT PHARM THER, V17, P11, DOI 10.1046/j.1365-2036.17.s2.17.x
   Turetschek K, 2002, J COMPUT ASSIST TOMO, V26, P488, DOI 10.1097/00004728-200207000-00002
   Van Assche G, 2004, INFLAMM BOWEL DIS, V10, P55, DOI 10.1097/00054725-200401000-00009
   Wold PB, 2003, RADIOLOGY, V229, P275, DOI 10.1148/radiol.2291020877
   Yamamoto T, 2000, DIS COLON RECTUM, V43, P1141, DOI 10.1007/BF02236563
NR 33
TC 159
Z9 169
U1 0
U2 13
PU LIPPINCOTT WILLIAMS & WILKINS
PI PHILADELPHIA
PA TWO COMMERCE SQ, 2001 MARKET ST, PHILADELPHIA, PA 19103 USA
SN 0002-9270
EI 1572-0241
J9 AM J GASTROENTEROL
JI Am. J. Gastroenterol.
PD NOV
PY 2007
VL 102
IS 11
BP 2541
EP 2550
DI 10.1111/j.1572-0241.2007.01537.x
PG 10
WC Gastroenterology & Hepatology
WE Science Citation Index Expanded (SCI-EXPANDED); Conference Proceedings Citation Index - Science (CPCI-S)
SC Gastroenterology & Hepatology
GA 223WA
UT WOS:000250402600028
PM 17900329
DA 2024-01-22
ER

PT J
AU Youshia, J
   Lamprecht, A
AF Youshia, John
   Lamprecht, Alf
TI Size-dependent nanoparticulate drug delivery in inflammatory bowel
   diseases
SO EXPERT OPINION ON DRUG DELIVERY
LA English
DT Review
DE surface charge; particle size; nanoparticles; Active targeting;
   inflammatory bowel disease; passive targeting
ID SENSITIVE POLYMERIC NANOPARTICLES; INCREASED INTESTINAL PERMEABILITY;
   NEGATIVELY CHARGED LIPOSOMES; MURINE EXPERIMENTAL COLITIS; INFLAMED
   COLONIC-MUCOSA; IMMUNE-REGULATING CELLS; ULCERATIVE-COLITIS; LOADED
   NANOPARTICLES; VASCULAR-PERMEABILITY; TARGETED DELIVERY
AB Introduction: Inflammatory bowel disease (IBD) is a chronic autoimmune disease, whose main forms are Crohn's disease and ulcerative colitis. The main treatment of IBD includes oral administration of anti-inflammatory or immunosuppressive agents enclosed in traditional dosage forms, intended to release the active ingredient in the large intestine. However, most of them have been designed based on the physiology of healthy colon, which differs distinctly from conditions met in IBD patients risking adverse effects and patient intolerance. The use of nanoparticles as a drug carrier for treatment of IBD is a promising approach that is capable of solving this problem. Previous studies have shown a size-dependent behavior, where reducing the particle size, increases the targeting efficacy and the residence time compared to healthy controls.
   Areas Covered: This review covers the utilization of nanoparticles as drug delivery carriers for treating IBD. They can reach the inflamed colonic sites either by endothelial or epithelial delivery employing passive and active targeting strategies. The effect of particle size is analyzed in detail while elucidating other essential parameters such as the particle surface properties.
   Expert Opinion: One of the most important advantages of nanoparticles is their passive targeting to the inflamed colonic tissues due to their size. Recent findings underline that this size-dependent bioadhesion behavior can be further enhanced by selecting smart surface properties to help in penetrating the mucus and reach the inflamed sites.
C1 [Youshia, John; Lamprecht, Alf] Univ Bonn, Dept Pharmaceut, Inst Pharm, Gerhard Domagk Str 3, D-53121 Bonn, Germany.
   [Youshia, John] Ain Shams Univ, Fac Pharm, Dept Pharmaceut & Ind Pharm, Cairo, Egypt.
   [Lamprecht, Alf] Univ Franche Comte, EA 4267, Lab Pharmaceut Engn, F-25030 Besancon, France.
C3 University of Bonn; Egyptian Knowledge Bank (EKB); Ain Shams University;
   Universite de Franche-Comte
RP Lamprecht, A (通讯作者)，Univ Bonn, Dept Pharmaceut, Inst Pharm, Gerhard Domagk Str 3, D-53121 Bonn, Germany.
EM alf.lamprecht@uni-bonn.de
RI Youshia, John/H-1202-2012
OI Youshia, John/0000-0001-8714-3087
FU Egyptian Ministry of Higher Education; German Academic Exchange Service
   (Deutsche Akademische Austauschdienst, DAAD) [91527629]; Institut
   Universitaire de France
FX J Youshia would like to disclose financial support from the Egyptian
   Ministry of Higher Education and the German Academic Exchange Service
   (Deutsche Akademische Austauschdienst, DAAD) (91527629). A Lamprecht
   discloses financial support from the Institut Universitaire de France.
   The authors have no other relevant affiliations or financial involvement
   with any organization or entity with a financial interest in or
   financial conflict with the subject matter or materials discussed in the
   manuscript apart from those disclosed
CR Ali H, 2014, J CONTROL RELEASE, V183, P167, DOI 10.1016/j.jconrel.2014.03.039
   Ardizzone S, 2002, J INTERN MED, V252, P475, DOI 10.1046/j.1365-2796.2002.01067.x
   Arranz A, 2013, J CONTROL RELEASE, V165, P163, DOI 10.1016/j.jconrel.2012.11.008
   Asghar LFA, 2006, J PHARM PHARM SCI, V9, P327
   Awasthi V, 2003, NUCL MED BIOL, V30, P159, DOI 10.1016/S0969-8051(02)00419-5
   Awasthi VD, 2002, J DRUG TARGET, V10, P419, DOI 10.1080/1061186021000001878
   Beloqui A, 2014, INT J PHARMACEUT, V473, P203, DOI 10.1016/j.ijpharm.2014.07.009
   Beloqui A, 2013, INT J PHARMACEUT, V454, P775, DOI 10.1016/j.ijpharm.2013.05.017
   Carlson M, 1999, AM J GASTROENTEROL, V94, P1876
   Carrette O, 1995, DIGEST DIS SCI, V40, P2641, DOI 10.1007/BF02220454
   Charania MA, 2013, INFECT IMMUN, V81, P923, DOI 10.1128/IAI.01388-12
   Coco R, 2013, INT J PHARMACEUT, V440, P3, DOI 10.1016/j.ijpharm.2012.07.017
   Collnot EM, 2012, J CONTROL RELEASE, V161, P235, DOI 10.1016/j.jconrel.2012.01.028
   Dams ETM, 1998, J NUCL MED, V39, P2172
   Fakhoury M, 2014, J INFLAMM RES, V7, P113, DOI 10.2147/JIR.S65979
   FALLINGBORG J, 1993, DIGEST DIS SCI, V38, P1989, DOI 10.1007/BF01297074
   GABIZON A, 1994, CANCER RES, V54, P987
   Gabizon AA, 2001, CLIN CANCER RES, V7, P223
   Gerova VA, 2011, WORLD J GASTROENTERO, V17, P2211, DOI [10.3748/wjg.v17.i17., 10.3748/wjg.v17.i17.2211]
   Hanauer SB, 2001, ANNU REV MED, V52, P299, DOI 10.1146/annurev.med.52.1.299
   HARDY JG, 1985, J PHARM PHARMACOL, V37, P874, DOI 10.1111/j.2042-7158.1985.tb04992.x
   HARDY JG, 1988, INT J PHARMACEUT, V48, P79, DOI 10.1016/0378-5173(88)90249-9
   Hebden JM, 2000, ALIMENT PHARM THER, V14, P155
   Hsieh SY, 2006, PROTEOMICS, V6, P5322, DOI 10.1002/pmic.200500541
   Hua S, 2015, NANOMED-NANOTECHNOL, V11, P1117, DOI 10.1016/j.nano.2015.02.018
   HULSTROM D, 1979, J PATHOL, V129, P125, DOI 10.1002/path.1711290304
   Jubeh TT, 2006, J DRUG TARGET, V14, P155, DOI 10.1080/10611860600648429
   Jubeh TT, 2004, PHARM RES-DORDR, V21, P447, DOI 10.1023/B:PHAM.0000019298.29561.cd
   Kietzmann D, 2010, EUR J PHARM BIOPHARM, V76, P290, DOI 10.1016/j.ejpb.2010.06.013
   Klotz U, 2000, EUR J CLIN PHARMACOL, V56, P353, DOI 10.1007/s002280000163
   Kucharzik T, 2005, LAB INVEST, V85, P932, DOI 10.1038/labinvest.3700289
   Lai SK, 2009, ADV DRUG DELIVER REV, V61, P158, DOI 10.1016/j.addr.2008.11.002
   Lamprecht A, 2005, J PHARMACOL EXP THER, V315, P196, DOI 10.1124/jpet.105.088146
   Lamprecht A, 2005, J CONTROL RELEASE, V104, P337, DOI 10.1016/j.jconrel.2005.02.011
   Lamprecht A, 2001, J PHARMACOL EXP THER, V299, P775
   Lamprecht A, 2001, PHARM RES-DORDR, V18, P788, DOI 10.1023/A:1011032328064
   Lamprecht A, 2010, NAT REV GASTRO HEPAT, V7, P311, DOI 10.1038/nrgastro.2010.66
   Lang K A, 1999, Drugs R D, V1, P237, DOI 10.2165/00126839-199901030-00011
   Laroui H, 2014, J CONTROL RELEASE, V186, P41, DOI 10.1016/j.jconrel.2014.04.046
   Laroui H, 2014, MOL THER, V22, P69, DOI 10.1038/mt.2013.214
   Laroui H, 2010, GASTROENTEROLOGY, V138, P843, DOI 10.1053/j.gastro.2009.11.003
   LASIC DD, 1991, BIOCHIM BIOPHYS ACTA, V1070, P187, DOI 10.1016/0005-2736(91)90162-2
   Lautenschläger C, 2014, ADV DRUG DELIVER REV, V71, P58, DOI 10.1016/j.addr.2013.10.001
   Lautenschläger C, 2013, EUR J PHARM BIOPHARM, V85, P578, DOI 10.1016/j.ejpb.2013.09.016
   Lee SH, 2015, INTEST RES, V13, P11, DOI 10.5217/ir.2015.13.1.11
   Vong LB, 2012, GASTROENTEROLOGY, V143, P1027, DOI 10.1053/j.gastro.2012.06.043
   Lum H, 1996, CAN J PHYSIOL PHARM, V74, P787, DOI 10.1139/cjpp-74-7-787
   Maeda H, 2009, EUR J PHARM BIOPHARM, V71, P409, DOI 10.1016/j.ejpb.2008.11.010
   Maeda H, 2010, BIOCONJUGATE CHEM, V21, P797, DOI 10.1021/bc100070g
   Maisel K, 2015, J CONTROL RELEASE, V197, P48, DOI 10.1016/j.jconrel.2014.10.026
   MAJNO G, 1961, J BIOPHYS BIOCHEM CY, V11, P571, DOI 10.1083/jcb.11.3.571
   Makhof A, 2009, EUR J PHARM BIOPHARM, V72, P1, DOI 10.1016/j.ejpb.2008.12.013
   MATSUMURA Y, 1986, CANCER RES, V46, P6387
   Meissner Y, 2008, J PHARM SCI-US, V97, P2878, DOI 10.1002/jps.21216
   Meissner Y, 2006, INT J PHARMACEUT, V316, P138, DOI 10.1016/j.ijpharm.2006.01.032
   Moulari B, 2008, BIOMATERIALS, V29, P4554, DOI 10.1016/j.biomaterials.2008.08.009
   Moulari B, 2014, J CONTROL RELEASE, V188, P9, DOI 10.1016/j.jconrel.2014.05.046
   Muza-Moons MM, 2003, INFECT IMMUN, V71, P7069, DOI 10.1128/IAI.71.12.7069-7078.2003
   Naeem M, 2015, DRUG DES DEV THER, V9, P3789, DOI 10.2147/DDDT.S88672
   Naeem M, 2015, INT J NANOMED, V10, P4565, DOI 10.2147/IJN.S87816
   Naeem M, 2014, COLLOID SURFACE B, V123, P271, DOI 10.1016/j.colsurfb.2014.09.026
   Nakase H, 2001, J PHARMACOL EXP THER, V297, P1122
   Nakase H, 2000, J PHARMACOL EXP THER, V292, P15
   Nehoff H, 2014, INT J NANOMED, V9, P2539, DOI 10.2147/IJN.S47129
   Nguyen HTT, 2010, J BIOL CHEM, V285, P1479, DOI 10.1074/jbc.M109.057141
   Niebel W, 2012, J CONTROL RELEASE, V160, P659, DOI 10.1016/j.jconrel.2012.03.004
   Nugent SG, 2001, GUT, V48, P571, DOI 10.1136/gut.48.4.571
   Ott SJ, 2004, GUT, V53, P685, DOI 10.1136/gut.2003.025403
   Oyen WJG, 1997, J NUCL MED, V38, P1596
   Peer D, 2007, NAT NANOTECHNOL, V2, P751, DOI 10.1038/nnano.2007.387
   Pertuit D, 2007, J CONTROL RELEASE, V123, P211, DOI 10.1016/j.jconrel.2007.08.008
   Podolsky DK, 2002, NEW ENGL J MED, V347, P417, DOI 10.1056/NEJMra0804647
   Polese Lino, 2003, Acta Biomed, V74 Suppl 2, P65
   Prantera C, 2013, THER ADV GASTROENTER, V6, P137, DOI 10.1177/1756283X12473675
   Ryder SD, 1998, GASTROENTEROLOGY, V114, P44, DOI 10.1016/S0016-5085(98)70631-6
   Sakhalkar HS, 2005, FASEB J, V19, P792, DOI 10.1096/fj.04-2668fje
   Sands B E, 2000, Can J Gastroenterol, V14 Suppl C, p33C
   Sands BE, 2000, GASTROENTEROLOGY, V118, pS68, DOI 10.1016/S0016-5085(00)70007-2
   Sasaki Y, 1997, AM J GASTROENTEROL, V92, P114
   Schmidt C, 2013, J CONTROL RELEASE, V165, P139, DOI 10.1016/j.jconrel.2012.10.019
   Schmitz H, 1999, GASTROENTEROLOGY, V116, P301, DOI 10.1016/S0016-5085(99)70126-5
   Strober W, 2011, GASTROENTEROLOGY, V140, P1756, DOI 10.1053/j.gastro.2011.02.016
   Swidsinski A, 2007, GUT, V56, P343, DOI 10.1136/gut.2006.098160
   Teahon K, 1996, GUT, V38, P864, DOI 10.1136/gut.38.6.864
   Theiss AL, 2007, FASEB J, V21, P197, DOI 10.1096/fj.06-6801com
   Theiss AL, 2011, INFLAMM BOWEL DIS, V17, P1163, DOI 10.1002/ibd.21469
   Tirosh B, 2009, MOL PHARMACEUT, V6, P1083, DOI 10.1021/mp9000926
   Wachsmann P, 2013, J CONTROL RELEASE, V172, P62, DOI 10.1016/j.jconrel.2013.07.031
   WILEMAN TE, 1986, P NATL ACAD SCI USA, V83, P2501, DOI 10.1073/pnas.83.8.2501
   WILLIAMS CN, 1987, DIGEST DIS SCI, V32, pS71, DOI 10.1007/BF01312468
   Wirtz S, 2000, INT J COLORECTAL DIS, V15, P144, DOI 10.1007/s003840000227
   Xiao B, 2014, J MATER CHEM B, V2, P1499, DOI 10.1039/c3tb21564d
   Xiao B, 2013, BIOMATERIALS, V34, P7471, DOI 10.1016/j.biomaterials.2013.06.008
   Xu CT, 2004, WORLD J GASTROENTERO, V10, P2311
NR 94
TC 55
Z9 56
U1 2
U2 69
PU TAYLOR & FRANCIS LTD
PI ABINGDON
PA 2-4 PARK SQUARE, MILTON PARK, ABINGDON OR14 4RN, OXON, ENGLAND
SN 1742-5247
EI 1744-7593
J9 EXPERT OPIN DRUG DEL
JI Expert Opin. Drug Deliv.
PD FEB 1
PY 2016
VL 13
IS 2
BP 281
EP 294
DI 10.1517/17425247.2016.1114604
PG 14
WC Pharmacology & Pharmacy
WE Science Citation Index Expanded (SCI-EXPANDED)
SC Pharmacology & Pharmacy
GA DE0DI
UT WOS:000370294700004
PM 26637060
DA 2024-01-22
ER

PT J
AU Park, SY
   Yoon, SJ
   Jeong, YT
   Kim, JM
   Kim, JY
   Bernert, B
   Ullman, T
   Itzkowitz, SH
   Kim, JH
   Hakomori, SI
AF Park, Seung-Yeol
   Yoon, Seon-Joo
   Jeong, Yeon-Tae
   Kim, Jin-Man
   Kim, Ji-Yeon
   Bernert, Bradford
   Ullman, Thomas
   Itzkowitz, Steven H.
   Kim, Jung-Hoe
   Hakomori, Sen-itiroh
TI N-glycosylation status of β-haptoglobin in sera of patients with colon
   cancer, chronic inflammatory diseases and normal subjects
SO INTERNATIONAL JOURNAL OF CANCER
LA English
DT Article
DE haptoglobin; colon cancer; lectin blotting; N-linked glycan; HPLC
ID ACETYLGLUCOSAMINYLTRANSFERASE V; TRANSCRIPTIONAL REGULATION;
   PANCREATIC-CANCER; OVARIAN-CANCER; CELLS; GANGLIOSIDE; OLIGOSACCHARIDES;
   FUCOSYLATION; METASTASIS; CARCINOMA
AB N-glycosylation status of purified P-haptoglobin from sera of 17 patients, and from sera of 14 healthy volunteer subjects, was compared by blotting with various lectins and antibodies. Patients in this study were diagnosed as having colon cancer through histological examination of each tumor tissue by biopsy. Blotting index of serum beta-haptoglobin with Aleuria aurantia lectin (AAL) was clearly higher for cancer patients than for healthy subjects. No such distinction was observed for blotting with three other lectins and two monoclonal antibodies. To determine tumor-associated reactivity of AAL binding as compared to inflammatory processes in colonic tissues, P-haptoglobin separated from sera of 5 patients with Crohn's disease (CD), and 4 patients with ulcerative colitis (UC), was studied. All these cases, except one case of UC, showed AAL index lower than that in cancer cases, similarly to healthy subjects. The higher AAL binding of beta-haptoglobin in colon cancer patients than in healthy subjects appeared to be due to alpha-L-fucosyl residue, since it was eliminated by bovine kidney alpha-fucosidase treatment. N-linked glycans of serum haptoglobin from colon cancer patients vs. healthy subjects were released by N-glycanase, fluorescence-labeled, and subjected to normal-phase high performance liquid chromatography (NP-HPLC). Glycan structures were determined based on glucose unit (GU) values and their changes upon sequential treatment with various exoglycosidases. Glycosyl sequences and their branching status of glycans from 14 cases of serum beta-haptoglobin were characterized. The identified glycans were sialylated or nonsialylated, bi-antennary or tri-antennary structures, with or without terminal fucosylation.
C1 [Park, Seung-Yeol; Yoon, Seon-Joo; Hakomori, Sen-itiroh] PNRI, Div Biomembrane Res, Seattle, WA 98122 USA.
   [Park, Seung-Yeol; Jeong, Yeon-Tae; Kim, Jung-Hoe] Korea Adv Inst Sci & Technol, Dept Biol Sci, Taejon 305701, South Korea.
   [Park, Seung-Yeol; Yoon, Seon-Joo; Hakomori, Sen-itiroh] Univ Washington, Dept Pathobiol, Seattle, WA 98195 USA.
   [Park, Seung-Yeol; Yoon, Seon-Joo; Hakomori, Sen-itiroh] Univ Washington, Dept Global Hlth, Seattle, WA 98195 USA.
   [Kim, Jin-Man] Chungnam Natl Univ, Coll Med, Dept Pathol, Taejon, South Korea.
   [Kim, Jin-Man] Chungnam Natl Univ, Coll Med, Canc Res Inst, Taejon, South Korea.
   [Kim, Ji-Yeon] Chungnam Natl Univ, Coll Med, Dept Surg, Taejon, South Korea.
   [Bernert, Bradford; Ullman, Thomas; Itzkowitz, Steven H.] Mt Sinai Sch Med, Dept Med, Div Gastroenterol, New York, NY USA.
C3 Korea Advanced Institute of Science & Technology (KAIST); University of
   Washington; University of Washington Seattle; University of Washington;
   University of Washington Seattle; Chungnam National University; Chungnam
   National University; Chungnam National University; Icahn School of
   Medicine at Mount Sinai
RP Hakomori, SI (通讯作者)，PNRI, Div Biomembrane Res, 720 Broadway, Seattle, WA 98122 USA.
EM kimjh@kaist.ac.kr; hakomori@u.washington.edu
RI Kim, Jin Man/HJO-8987-2023; Kim, Jung Hoe/C-1803-2011
OI Park, Seung-Yeol/0000-0001-5061-4535; KIM, JIN MAN/0000-0003-0905-9730;
   Kim, Ji Yeon/0000-0001-7964-5060
FU Korea Science and Engineering Foundation [BK21]; The Biomembrane
   Institute
FX Korea Science and Engineering Foundation, BK21 (Department of Education,
   Republic of Korea), The Biomembrane Institute
CR Abd Hamid UM, 2008, GLYCOBIOLOGY, V18, P1105, DOI 10.1093/glycob/cwn095
   Buckhaults P, 1997, J BIOL CHEM, V272, P19575, DOI 10.1074/jbc.272.31.19575
   FERNANDES B, 1991, CANCER RES, V51, P718
   Fujimura T, 2008, INT J CANCER, V122, P39, DOI 10.1002/ijc.22958
   GOODARZI MT, 1995, CLIN CHIM ACTA, V236, P161, DOI 10.1016/0009-8981(95)06049-J
   Hakomori S, 2002, P NATL ACAD SCI USA, V99, P10231, DOI 10.1073/pnas.172380699
   Hakomori S, 2000, GLYCOCONJUGATE J, V17, P627, DOI 10.1023/A:1011086929064
   HAKOMORI SI, 1989, ADV CANCER RES, V52, P257
   JOHNSON SW, 1991, COMP BIOCHEM PHYS B, V99, P479, DOI 10.1016/0305-0491(91)90327-A
   Kang R, 1996, J BIOL CHEM, V271, P26706, DOI 10.1074/jbc.271.43.26706
   Langlois MR, 1996, CLIN CHEM, V42, P1589
   MAGNANI JL, 1982, J BIOL CHEM, V257, P4365
   Mitsuzuka K, 2005, J BIOL CHEM, V280, P35545, DOI 10.1074/jbc.M505630200
   Miura Y, 2004, P NATL ACAD SCI USA, V101, P16204, DOI 10.1073/pnas.0407297101
   MUROI K, 1992, BLOOD, V79, P713
   Nakano M, 2008, INT J CANCER, V122, P2301, DOI 10.1002/ijc.23364
   OGATA SI, 1976, NATURE, V259, P580, DOI 10.1038/259580a0
   Okuyama N, 2006, INT J CANCER, V118, P2803, DOI 10.1002/ijc.21728
   Polticelli F, 2008, FEBS J, V275, P5648, DOI 10.1111/j.1742-4658.2008.06690.x
   Royle Louise, 2006, V347, P125
   Saldova R, 2007, GLYCOBIOLOGY, V17, P1344, DOI 10.1093/glycob/cwm100
   Seelentag WKF, 1998, CANCER RES, V58, P5559
   Sell S.S., 1992, SEROLOGICAL CANC MAR
   THOMPSON S, 1987, BRIT J CANCER, V56, P605, DOI 10.1038/bjc.1987.249
   Todeschini AR, 2008, P NATL ACAD SCI USA, V105, P1925, DOI 10.1073/pnas.0709619104
   TURNER GA, 1995, ADV EXP MED BIOL, V376, P231
   TURNER GA, 1992, CLIN CHIM ACTA, V208, P149, DOI 10.1016/0009-8981(92)90073-Y
   Yoon SJ, 2006, P NATL ACAD SCI USA, V103, P18987, DOI 10.1073/pnas.0609281103
   Yoshimura M, 1996, J BIOL CHEM, V271, P13811, DOI 10.1074/jbc.271.23.13811
   YOSHIMURA M, 1995, P NATL ACAD SCI USA, V92, P8754, DOI 10.1073/pnas.92.19.8754
   INT J ONCOL IN PRESS
NR 31
TC 47
Z9 53
U1 0
U2 11
PU WILEY
PI HOBOKEN
PA 111 RIVER ST, HOBOKEN 07030-5774, NJ USA
SN 0020-7136
EI 1097-0215
J9 INT J CANCER
JI Int. J. Cancer
PD JAN 1
PY 2010
VL 126
IS 1
BP 142
EP 155
DI 10.1002/ijc.24685
PG 14
WC Oncology
WE Science Citation Index Expanded (SCI-EXPANDED)
SC Oncology
GA 529DS
UT WOS:000272496700016
PM 19551866
DA 2024-01-22
ER

PT J
AU Samer, A
   Toumi, R
   Soufli, I
   Touil-Boukoffa, C
AF Samer, Arezki
   Toumi, Ryma
   Soufli, Imene
   Touil-Boukoffa, Chafia
TI Cell-free probiotic supernatant (CFS) treatment alleviates
   indomethacin-induced enterocolopathy in BALB/c mice by down-modulating
   inflammatory response and oxidative stress: potential alternative
   targeted treatment
SO INFLAMMOPHARMACOLOGY
LA English
DT Article
DE Cell-free supernatant (CFS); NSAID-induced enterocolopathy;
   Indomethacin; NSAIDs; Nitric oxide; Tumor necrosis factor alpha;
   Oxidative markers
ID NF-KAPPA-B; INTESTINAL INFLAMMATION; EXPERIMENTAL COLITIS; INDUCED
   ENTEROPATHY; PROTEIN-KINASE; INHIBITION; BUTYRATE; LACTOBACILLUS;
   INJURY; BARRIER
AB Probiotics and their metabolites appear to be a promising approach that targets both the intestinal inflammation and dysbiosis in bowel diseases. In this context, the emergence of the probiotic cell-free supernatant (CFS) has attracted more attention as a safe and targeted alternative therapy with reduced side effects. The use of nonsteroidal anti-inflammatory drugs (NSAIDs) can cause significant intestinal alterations and inflammation, leading to experimental enterocolopathy resembling Crohn disease. Therefore, we investigated the effect of CFS supplementation on the inflammation and the mucosal intestinal alterations induced by NSAIDs, indomethacin. In the current study, a murine model of intestinal inflammation was generated by the oral gavage (o.g) of indomethacin (10 mg/kg) to BALB/C mice. A group of mice treated with indomethacin was concomitantly treated orally by CFS for 5 days. The Body Health Condition index was monitored, and histological scores were evaluated. Moreover, oxidative and pro-inflammatory markers were assessed. Interestingly, we observed that CFS treatment attenuated the severity of the intestinal inflammation in our enterocolopathy model and resulted in the improvement of the clinical symptoms and the histopathological features. Notably, nitric oxide, tumor necrosis factor alpha, malondialdehyde, and myeloperoxidase levels were down-modulated by CFS supplementation. Concomitantly, an attenuation of NF-kappa B p65, iNOS, COX2 expression in the ileum and the colon was reported. Collectively, our data suggest that CFS treatment has a beneficial effect in experimental enterocolopathy model and could constitute a good therapeutic candidate for alleviating inflammatory responses and to maintain mucosal homeostasis during chronic and severe conditions of intestinal inflammation.
C1 [Samer, Arezki; Toumi, Ryma; Soufli, Imene; Touil-Boukoffa, Chafia] USTHB Univ Sci & Technol Houari Boumediene, Team Cytokines & NO Synth, FSB Fac Biol Sci, LBCM Lab Cellular & Mol Biol, BP 32, Algiers 16111, Algeria.
RP Touil-Boukoffa, C (通讯作者)，USTHB Univ Sci & Technol Houari Boumediene, Team Cytokines & NO Synth, FSB Fac Biol Sci, LBCM Lab Cellular & Mol Biol, BP 32, Algiers 16111, Algeria.
EM rezkisamer1@gmail.com; touilboukoffa@yahoo.fr
FU national agency of research development in health (ATRSS)
FX The authors acknowledge the technical staff of Anatomic Pathology
   service (Beni messous hospital, Algiers, Algeria). They greatly thank
   the national agency of research development in health (ATRSS) which
   supported their project. We would like to thank Oussama Medjeber, Sarra
   Benkhelifa, Asma Belkadi, Kahina Kious and Mourad Hamdaoui for their
   help and their excellent technical assistance (USTHB, Algiers, Algeria).
CR Abdelouhab K, 2012, IMMUNOPHARM IMMUNOT, V34, P590, DOI 10.3109/08923973.2011.641971
   Abenavoli L, 2019, NUTRIENTS, V11, DOI 10.3390/nu11112690
   Abimosleh SM, 2013, EVID-BASED COMPL ALT, V2013, DOI 10.1155/2013/429706
   Anbazhagan AN, 2018, TISSUE BARRIERS, V6, DOI 10.1080/21688370.2018.1463897
   Bassaganya-Riera J, 2012, CLIN NUTR, V31, P721, DOI 10.1016/j.clnu.2012.03.002
   Bermudez-Brito M, 2013, PLOS ONE, V8, DOI 10.1371/journal.pone.0059370
   Britto SL, 2019, FASEB BIOADV, V1, P493, DOI 10.1096/fba.2019-00035
   Bronte V, 2013, IMMUNITY, V39, P806, DOI 10.1016/j.immuni.2013.10.010
   Cervantes-García D, 2020, MOLECULES, V25, DOI 10.3390/molecules25102351
   Chen Q, 2012, PLOS ONE, V7, DOI 10.1371/journal.pone.0044890
   Cheng FS, 2020, WORLD J CLIN CASES, V8, P1361, DOI 10.12998/wjcc.v8.i8.1361
   Clarke JM, 2012, CARCINOGENESIS, V33, P197, DOI 10.1093/carcin/bgr254
   Comalada M, 2006, J CANCER RES CLIN, V132, P487, DOI 10.1007/s00432-006-0092-x
   Conaghan PG, 2012, RHEUMATOL INT, V32, P1491, DOI 10.1007/s00296-011-2263-6
   Crittenden S, 2021, SCI ADV, V7, DOI 10.1126/sciadv.abd7954
   Durazzo A, 2020, INT J MOL SCI, V21, DOI 10.3390/ijms21072285
   Ewaschuk JB, 2008, AM J PHYSIOL-GASTR L, V295, pG1025, DOI 10.1152/ajpgi.90227.2008
   Filaretova LP, 2011, J PHYSIOL PHARMACOL, V62, P619
   Ganji-Arjenaki M, 2018, J CELL PHYSIOL, V233, P2091, DOI 10.1002/jcp.25911
   Ghouri YA, 2014, CLIN EXP GASTROENTER, V7, P473, DOI 10.2147/CEG.S27530
   Goldstein JL, 2015, DRUG HEALTHC PATIENT, V7, P31, DOI 10.2147/DHPS.S71976
   Gunaydin C, 2018, EURASIAN J MED, V50, P116, DOI 10.5152/eurasianjmed.2018.0010
   Gupta P, 2000, J PEDIATR GASTR NUTR, V31, P453, DOI 10.1097/00005176-200010000-00024
   Hernandez Y, 2010, BMC GASTROENTEROL, V10, DOI 10.1186/1471-230X-10-82
   Higashimori A, 2016, MUCOSAL IMMUNOL, V9, P659, DOI 10.1038/mi.2015.89
   Hulit J, 2004, MOL CELL BIOL, V24, P7598, DOI 10.1128/MCB.24.17.7598-7611.2004
   Imaoka H, 2010, AM J PHYSIOL-GASTR L, V299, pG311, DOI 10.1152/ajpgi.00469.2009
   Inan MS, 2000, GASTROENTEROLOGY, V118, P724, DOI 10.1016/S0016-5085(00)70142-9
   Ji J, 2016, SCI REP-UK, V6, DOI 10.1038/srep24838
   Saez-Lara MJ, 2015, BIOMED RES INT-UK, V2015, DOI 10.1155/2015/505878
   Khairy H, 2018, BIOMED PHARMACOTHER, V100, P42, DOI 10.1016/j.biopha.2018.01.104
   Kim MW, 2019, FOOD FUNCT, V10, P6088, DOI 10.1039/c9fo01307e
   Kim YG, 2006, MICROBES INFECT, V8, P994, DOI 10.1016/j.micinf.2005.10.019
   Klampfer L, 2003, MOL CANCER RES, V1, P855
   Kothari N, 2011, J CRIT CARE, V26, DOI 10.1016/j.jcrc.2010.09.001
   Kumar M, 2013, NUTR REV, V71, P23, DOI 10.1111/j.1753-4887.2012.00542.x
   Lázár B, 2021, BIOCHEM PHARMACOL, V190, DOI 10.1016/j.bcp.2021.114590
   Luo WW, 2019, MOL MED REP, V20, P1007, DOI 10.3892/mmr.2019.10327
   Monteros MJM, 2021, SCI REP-UK, V11, DOI 10.1038/s41598-020-80482-z
   Martins D, 2014, REDOX BIOL, V2, P308, DOI 10.1016/j.redox.2013.12.019
   Miura N, 2007, BIOL PHARM BULL, V30, P495, DOI 10.1248/bpb.30.495
   Moriya K, 2002, BIOL PHARM BULL, V25, P816, DOI 10.1248/bpb.25.816
   MURTHY SNS, 1993, DIGEST DIS SCI, V38, P1722, DOI 10.1007/BF01303184
   Nandi J, 2008, DIGEST DIS SCI, V53, P123, DOI 10.1007/s10620-007-9832-2
   Nandi J, 2010, MOL CELL BIOCHEM, V336, P17, DOI 10.1007/s11010-009-0259-2
   Natarajan K, 2018, FOOD CHEM TOXICOL, V118, P766, DOI 10.1016/j.fct.2018.06.040
   Park JW, 2019, IMMUNE NETW, V19, DOI 10.4110/in.2019.19.e9
   Peng LY, 2009, J NUTR, V139, P1619, DOI 10.3945/jn.109.104638
   Pinto MGV, 2009, INT J FOOD MICROBIOL, V133, P86, DOI 10.1016/j.ijfoodmicro.2009.05.013
   Polese B, 2021, CELL REP, V36, DOI 10.1016/j.celrep.2021.109456
   Prisciandaro L, 2009, INFLAMM BOWEL DIS, V15, P1906, DOI 10.1002/ibd.20938
   Rafa H, 2017, MEDIAT INFLAMM, V2017, DOI 10.1155/2017/7353252
   Reiff C, 2009, INFLAMM BOWEL DIS, V15, P1721, DOI 10.1002/ibd.20999
   Saitta KS, 2014, XENOBIOTICA, V44, P28, DOI 10.3109/00498254.2013.811314
   Salvi PS, 2021, CELLS-BASEL, V10, DOI 10.3390/cells10071775
   Santiago-López L, 2019, NUTRIENTS, V11, DOI 10.3390/nu11071610
   Sartor RB, 2005, CURR OPIN GASTROEN, V21, P44
   SATOH K, 1978, CLIN CHIM ACTA, V90, P37
   Saud B, 2005, DIGEST DIS SCI, V50, P1677, DOI 10.1007/s10620-005-2914-0
   Scarpignato C, 2008, GUT, V57, P145, DOI 10.1136/gut.2007.134502
   Schwab M, 2007, MOL IMMUNOL, V44, P3625, DOI 10.1016/j.molimm.2007.04.010
   Servin AL, 2004, FEMS MICROBIOL REV, V28, P405, DOI 10.1016/j.femsre.2004.01.003
   Shu R, 2019, BIOMED PHARMACOTHER, V111, P251, DOI 10.1016/j.biopha.2018.12.084
   Smale S, 2001, BEST PRACT RES CL GA, V15, P723, DOI 10.1053/bega.2001.0231
   Soufli Imene, 2016, World J Gastrointest Pharmacol Ther, V7, P353, DOI 10.4292/wjgpt.v7.i3.353
   Takeuchi K, 2018, CURR PHARM DESIGN, V24, P2002, DOI 10.2174/1381612824666180629111227
   Terán-Ventura E, 2014, J CROHNS COLITIS, V8, P1043, DOI 10.1016/j.crohns.2014.02.001
   Thong-Ngam D, 2012, WORLD J GASTROENTERO, V18, P1479, DOI 10.3748/wjg.v18.i13.1479
   Tian T, 2017, OXID MED CELL LONGEV, V2017, DOI 10.1155/2017/4535194
   Tigari P, 2022, BIOINTERFACE RES APP, V12, P2813, DOI 10.33263/BRIAC123.28132825
   Touil-Boukoffa C, 1998, BIOCHIMIE, V80, P739, DOI 10.1016/S0300-9084(99)80027-3
   Toumi R, 2014, INT J IMMUNOPATH PH, V27, P615, DOI 10.1177/039463201402700418
   Toumi R, 2021, GASTROENTEROL INSIGH, V12, P56, DOI 10.3390/gastroent12010006
   Toumi R, 2013, IMMUNOPHARM IMMUNOT, V35, P403, DOI 10.3109/08923973.2013.790413
   Voltan S, 2007, CLIN VACCINE IMMUNOL, V14, P1138, DOI 10.1128/CVI.00079-07
   Wu BN, 2006, MOL PHARMACOL, V70, P977, DOI 10.1124/mol.106.024919
   Xiao X, 2017, SCI REP-UK, V7, DOI 10.1038/srep40317
   YAMADA T, 1993, INFLAMMATION, V17, P641, DOI 10.1007/BF00920471
   Yamamoto A, 2014, WORLD J GASTROENTERO, V20, P2641, DOI 10.3748/wjg.v20.i10.2641
   Yasutake Y, 2017, J GASTROEN HEPATOL, V32, P1839, DOI 10.1111/jgh.13785
   Yesilyurt N., 2021, Biologics, V1, P89, DOI [DOI 10.3390/BIOLOGICS1020006, 10.3390/biologics1020006]
   Zakostelska Z, 2011, PLOS ONE, V6, DOI 10.1371/journal.pone.0027961
   Zhou LX, 2018, INFLAMM BOWEL DIS, V24, P1926, DOI 10.1093/ibd/izy182
NR 83
TC 5
Z9 5
U1 2
U2 6
PU SPRINGER BASEL AG
PI BASEL
PA PICASSOPLATZ 4, BASEL, 4052, SWITZERLAND
SN 0925-4692
EI 1568-5608
J9 INFLAMMOPHARMACOLOGY
JI Inflammopharmacology
PD OCT
PY 2022
VL 30
IS 5
BP 1685
EP 1703
DI 10.1007/s10787-022-00996-y
EA MAY 2022
PG 19
WC Immunology; Pharmacology & Pharmacy; Toxicology
WE Science Citation Index Expanded (SCI-EXPANDED)
SC Immunology; Pharmacology & Pharmacy; Toxicology
GA 4S5QV
UT WOS:000790099800002
PM 35505268
DA 2024-01-22
ER

PT J
AU Zhang, L
   Ye, C
   Li, P
   Li, CD
   Shu, WG
   Zhao, YJ
   Wang, XL
AF Zhang, Lei
   Ye, Chen
   Li, Peng
   Li, Chuanding
   Shu, Weigang
   Zhao, Yujie
   Wang, Xiaolei
TI ADSCs stimulated by VEGF-C alleviate intestinal inflammation via dual
   mechanisms of enhancing lymphatic drainage by a VEGF-C/VEGFR-3-dependent
   mechanism and inhibiting the NF-<i>κ</i>B pathway by the secretome
SO STEM CELL RESEARCH & THERAPY
LA English
DT Article
DE Adipose derived-stem cells; Vascular endothelial growth factor C;
   Chronic colitis; Lymphatic drainage; Paracrine; Faecal microbiota
ID MESENCHYMAL STEM-CELLS; GROWTH-FACTOR RECEPTOR-3; CROHNS-DISEASE;
   STROMAL CELLS; ACTIVATION; EFFICACY; COLITIS; MICE; LYMPHANGIOGENESIS;
   PROMOTES
AB Background Adipose-derived stem cells (ADSCs) have provided promising applications for Crohn's disease (CD). However, the practical efficacy of ADSCs remains controversial, and their mechanism is still unclear. Based on the pathogenesis of dysregulated immune responses and abnormal lymphatic alterations in CD, vascular endothelial growth factor-C (VEGF-C) is thought to be a favourable growth factor to optimize ADSCs. We aimed to investigate the efficacy of VEGF-C-stimulated ADSCs and their dual mechanisms in both inhibiting inflammation "IN" and promoting inflammation "OUT" in the intestine. Methods Human stem cells isolated from adipose tissues were identified, pretreated with or without 100 ng/ml VEGF-C and analysed for the secretion of cell culture supernatants in vitro. Lymphatic endothelial cells (LECs) were treated with ADSCs-conditioned medium or co-cultured with ADSCs and VEGF-C stimulated ADSCs. Changes in LECs transmigration, and VEGF-C/VEGFR-3 mRNA levels were assessed by transwell chamber assay and qRT-PCR. ADSCs and VEGF-C-stimulated ADSCs were intraperitoneally injected into mice with TNBS-induced chronic colitis. ADSCs homing and lymphatic vessel density (LVD) were evaluated by immunofluorescence staining. Lymphatic drainage was assessed using Evans blue. Cytokines and growth factors expression was detected respectively by ELISA and qRT-PCR. The protein levels of VEGF-C/VEGFR-3-mediated downstream signals and the NF-kappa B pathway were assayed by western blot. Faecal microbiota was measured by 16S rRNA sequencing. Results ADSCs stimulated with VEGF-C released higher levels of growth factors (VEGF-C, TGF-beta 1, and FGF-2) and lower expression of cytokines (IFN-gamma and IL-6) in cell supernatants than ADSCs in vitro (all P < 0.05). Secretome released by VEGF-C stimulated ADSCs exhibited a stronger LEC migratory capability and led to elevated VEGF-C/VEGFR-3 expression, but these effects were markedly attenuated by VEGFR-3 inhibitor. VEGF-C-stimulated ADSCs homing to the inflamed colon and mesenteric lymph nodes (MLNs) can exert stronger efficacy in improving colitis symptoms, reducing inflammatory cell infiltration, and significantly enhancing lymphatic drainage. The mRNA levels and protein concentrations of anti-inflammatory cytokines and growth factors were markedly increased with decreased proinflammatory cytokines in the mice treated with VEGF-C-stimulated ADSCs. Systemic administration of VEGF-C-stimulated ADSCs upregulated the colonic VEGF-C/VEGFR-3 pathway and activated downstream AKT and ERK phosphorylation signalling, accompanied by decreased NF-kappa B p65 expression. A higher abundance of faecal p-Bacteroidetes and lower p-Firmicutes were detected in mice treated with VEGF-C-stimulated ADSCs (all P < 0.05). Conclusion VEGF-C-stimulated ADSCs improve chronic intestinal inflammation by promoting lymphatic drainage and enhancing paracrine signalling via activation of VEGF-C/VEGFR-3-mediated signalling and inhibition of the NF-kappa B pathway. Our study may provide a new insight into optimizing ADSCs treatment and investigating potential mechanisms in CD.
C1 [Zhang, Lei; Li, Chuanding; Shu, Weigang; Zhao, Yujie; Wang, Xiaolei] Tongji Univ, Shanghai Peoples Hosp 10, Dept Gastroenterol, Sch Med, Shanghai 200072, Peoples R China.
   [Ye, Chen] Soochow Univ, Med Coll, Suzhou 215000, Jiangsu, Peoples R China.
   [Li, Peng] ShanghaiTech Univ, Shanghai Inst Adv Immunochem Studies, Shanghai 201210, Peoples R China.
C3 Tongji University; Soochow University - China; ShanghaiTech University
RP Zhao, YJ; Wang, XL (通讯作者)，Tongji Univ, Shanghai Peoples Hosp 10, Dept Gastroenterol, Sch Med, Shanghai 200072, Peoples R China.
EM huawoniu@126.com; wangxiaolei@tongji.edu.cn
RI Wang, Jiacheng/ABE-5948-2020; zhao, yujie/JLL-1283-2023
FU National Natural Science Foundation of China [81670476, 81970449]
FX This work was supported by the National Natural Science Foundation of
   China (Grant No.81670476 and No.81970449).
CR Ahmadzadeh N, 2020, EXP CELL RES, V388, DOI 10.1016/j.yexcr.2020.111816
   Al-Ghadban S, 2020, PHYSIOLOGY, V35, P125, DOI 10.1152/physiol.00021.2019
   Alex P, 2009, INFLAMM BOWEL DIS, V15, P341, DOI 10.1002/ibd.20753
   Ascanelli S, 2021, DIS COLON RECTUM, V64, P1276, DOI 10.1097/DCR.0000000000001924
   Bacakova L, 2018, BIOTECHNOL ADV, V36, P1111, DOI 10.1016/j.biotechadv.2018.03.011
   Bang Byoungwook, 2016, Curr Protoc Pharmacol, V72, DOI 10.1002/0471141755.ph0558s72
   Bauer C, 2010, GUT, V59, P1192, DOI 10.1136/gut.2009.197822
   Bayoumy Ahmed B, 2021, JAMA, V325, P1793, DOI 10.1001/jama.2021.2918
   Bischoff SC, 2009, AM J PHYSIOL-GASTR L, V296, pG685, DOI 10.1152/ajpgi.90685.2008
   Castro FVV, 2008, EUR J IMMUNOL, V38, P2263, DOI 10.1002/eji.200838302
   Chen JY, 2016, STEM CELL RES THER, V7, DOI 10.1186/s13287-016-0377-1
   Chen J, 2013, TISSUE ENG PART B-RE, V19, P516, DOI [10.1089/ten.teb.2012.0672, 10.1089/ten.TEB.2012.0672]
   Chen L, 2020, ARCH BIOCHEM BIOPHYS, V692, DOI 10.1016/j.abb.2020.108531
   Chen QQ, 2013, WORLD J GASTROENTERO, V19, P4702, DOI 10.3748/wjg.v19.i29.4702
   Cho HM, 2017, STEM CELL TRANSL MED, V6, P1040, DOI 10.1002/sctm.16-0114
   Clavin NW, 2008, AM J PHYSIOL-HEART C, V295, pH2113, DOI 10.1152/ajpheart.00879.2008
   D'Alessio S, 2014, J CLIN INVEST, V124, P3863, DOI 10.1172/JCI72189
   Danese S, 2011, GUT, V60, P998, DOI 10.1136/gut.2010.207480
   Dige A, 2019, GASTROENTEROLOGY, V156, P2208, DOI 10.1053/j.gastro.2019.02.005
   Ferreira JR, 2018, FRONT IMMUNOL, V9, DOI 10.3389/fimmu.2018.02837
   Forbes GM, 2014, CLIN GASTROENTEROL H, V12, P64, DOI 10.1016/j.cgh.2013.06.021
   Gao JG, 2020, WORLD J GASTROENTERO, V26, DOI 10.3748/wjg.v26.i26.3750
   Garcia-Arranz M, 2020, STEM CELL TRANSL MED, V9, P295, DOI 10.1002/sctm.19-0271
   Gregoire C, 2018, DIGEST LIVER DIS, V50, P1251, DOI 10.1016/j.dld.2018.08.015
   Han J, 2015, CELL REP, V10, P1158, DOI 10.1016/j.celrep.2015.01.049
   Harman RM, 2021, FRONT CELL DEV BIOL, V9, DOI 10.3389/fcell.2021.654885
   Henke MT, 2019, P NATL ACAD SCI USA, V116, P12672, DOI 10.1073/pnas.1904099116
   Hou JX, 2021, FRONT IMMUNOL, V11, DOI 10.3389/fimmu.2020.631809
   Hwang OK, 2020, TISSUE ENG REGEN MED, V17, P335, DOI 10.1007/s13770-020-00265-5
   Jang SE, 2018, MUCOSAL IMMUNOL, V11, P369, DOI 10.1038/mi.2017.49
   Juhl M, 2020, STEM CELLS INT, V2020, DOI 10.1155/2020/8868909
   Kim MH, 2010, BIOMATERIALS, V31, P1213, DOI 10.1016/j.biomaterials.2009.10.057
   Kol A, 2014, STEM CELLS DEV, V23, P1831, DOI 10.1089/scd.2014.0128
   Kozik AJ, 2019, PLOS ONE, V14, DOI 10.1371/journal.pone.0225079
   Kugathasan S, 2017, LANCET, V389, P1710, DOI 10.1016/S0140-6736(17)30317-3
   Leppkes M, 2020, PHARMACOL RES, V158, DOI 10.1016/j.phrs.2020.104835
   Li X, 2019, STEM CELL RES THER, V10, DOI 10.1186/s13287-019-1384-9
   Li X, 2016, INVEST OPHTH VIS SCI, V57, P5161, DOI 10.1167/iovs.15-17824
   Liang L, 2011, CELL TRANSPLANT, V20, P1395, DOI 10.3727/096368910X557245
   Lin QY, 2021, CLIN TRANSL MED, V11, DOI 10.1002/ctm2.374
   Liu C, 2015, INT J CARDIOL, V188, P22, DOI 10.1016/j.ijcard.2015.03.425
   Madrigal M, 2014, J TRANSL MED, V12, DOI 10.1186/s12967-014-0260-8
   Mäkinen T, 2001, EMBO J, V20, P4762, DOI 10.1093/emboj/20.17.4762
   Nurmi H, 2015, EMBO MOL MED, V7, P1418, DOI 10.15252/emmm.201505731
   Ocansey DKW, 2019, CLIN TRANSL MED, V8, DOI 10.1186/s40169-019-0251-8
   Oliver G, 2020, CELL, V182, P270, DOI 10.1016/j.cell.2020.06.039
   Overath JM, 2016, EXP CELL RES, V342, P175, DOI 10.1016/j.yexcr.2016.03.002
   Panés J, 2018, GASTROENTEROLOGY, V154, P1334, DOI 10.1053/j.gastro.2017.12.020
   Pérez-Merino EM, 2015, VET J, V206, P385, DOI 10.1016/j.tvjl.2015.08.003
   Pers YM, 2018, THERANOSTICS, V8, P5519, DOI 10.7150/thno.27674
   Roda G, 2016, CLIN TRANSL GASTROEN, V7, DOI 10.1038/ctg.2015.63
   Sáinz-Jaspeado M, 2018, CURR OPIN IMMUNOL, V53, P58, DOI 10.1016/j.coi.2018.04.003
   Scheiffele F, 2002, CURR PROTOC IMMUNOL
   Song N, 2020, TRENDS PHARMACOL SCI, V41, P653, DOI 10.1016/j.tips.2020.06.009
   Song XY, 2015, IMMUNITY, V43, P488, DOI 10.1016/j.immuni.2015.06.024
   Velde AAT, 2006, INFLAMM BOWEL DIS, V12, P995, DOI 10.1097/01.mib.0000227817.54969.5e
   Wang XL, 2016, AM J TRANSL RES, V8, P827
   Wang XL, 2017, AM J TRANSL RES, V9, P4772
   Wirtz S, 2017, NAT PROTOC, V12, P1295, DOI 10.1038/nprot.2017.044
   Xu Y, 2016, J CELL MOL MED, V20, P1203, DOI 10.1111/jcmm.12651
   Yan A, 2011, FUTURE ONCOL, V7, P1457, DOI [10.2217/fon.11.121, 10.2217/FON.11.121]
   Yang E, 2020, ALIMENT PHARM THER, V51, P1031, DOI 10.1111/apt.15719
   Yoo YA, 2011, CANCER RES, V71, P7061, DOI 10.1158/0008-5472.CAN-11-1338
   Zhang J, 2018, GUT LIVER, V12, P73, DOI 10.5009/gnl17035
   Zhang L, 2021, BIOMED PHARMACOTHER, V140, DOI 10.1016/j.biopha.2021.111752
   Zhang YB, 2014, IMMUNITY, V40, P501, DOI 10.1016/j.immuni.2014.01.013
   Zhou KJ, 2018, STEM CELLS DEV, V27, P1191, DOI 10.1089/scd.2018.0033
NR 67
TC 4
Z9 4
U1 6
U2 13
PU BMC
PI LONDON
PA CAMPUS, 4 CRINAN ST, LONDON N1 9XW, ENGLAND
EI 1757-6512
J9 STEM CELL RES THER
JI Stem Cell Res. Ther.
PD SEP 5
PY 2022
VL 13
IS 1
AR 448
DI 10.1186/s13287-022-03132-3
PG 21
WC Cell & Tissue Engineering; Cell Biology; Medicine, Research &
   Experimental
WE Science Citation Index Expanded (SCI-EXPANDED)
SC Cell Biology; Research & Experimental Medicine
GA 4H9LE
UT WOS:000850197400008
PM 36064450
OA Green Published, gold
DA 2024-01-22
ER

PT J
AU Li, M
   Fang, XL
   Zhang, J
   Deng, H
AF Li, Ming
   Fang, Xiaoli
   Zhang, Jun
   Deng, Heng
TI Internal Orifice Alloy Closure-A New Procedure to Treat Anal Fistula
SO FRONTIERS IN SURGERY
LA English
DT Article
DE anal fistula; sphincter-saving technique; internal orifice alloy
   closure; ultrasound; internal orifice
ID RECURRENCE; FLAP
AB Background: The internal orifice plays an important role in the pathogenesis and treatment of the most complex fistula-in-ano. The treatment of the internal orifice is considered to be the key to the success of anal fistula surgery. The objective of this study is to evaluate the feasibility of a new sphincter-sparing surgical approach for anal fistula. Materials and Methods: All hospitalized anal fistula patients were included in this study. Preoperative anorectal ultrasound was done on all the patients. Transanal internal orifice alloy closure (IOAC) was performed through a disposable titanium nickel alloy anal fistula stapler. The external sphincter was not cut. An anal fistula brush was used to curette and clean fistulas. Postoperative anorectal color ultrasound was used for evaluation 2 months postoperatively. Results: Twenty-one patients (male/female: 18/3, age: 39.7 & PLUSMN; 10.5 years) with fistula-in-ano were included (follow-up: 6-11 months).In total, 38.1% (8) had multiple tracts, and 9.5% (2) belonged to a high anal fistula. In total, 23.8% (5) of anal fistula patients were complicated by Crohn's disease. The fistula healed completely in 85.7% (18/21) and did not heal in 14.3% (3/21). Three patients who did not heal had conventional surgery reperformed and eventually healed. Except for three patients undergoing additional traditional anal fistula surgery, the Wexner incontinence scores of other patients did not change after surgery compared with before surgery. Conclusions: IOAC is a novel sphincter-saving technique that is simply effective in treating anal fistula containing Crohn's anal fistula.
C1 [Li, Ming; Fang, Xiaoli] Anhui Univ Tradit Chinese Med, Dept Anorectal Surg, Affiliated Hosp 1, Hefei, Peoples R China.
   [Zhang, Jun; Deng, Heng] Anhui Univ Tradit Chinese Med, Dept Anorectal Surg, Affiliated Hosp 2, Hefei, Peoples R China.
C3 Anhui University of Chinese Medicine; Anhui University of Chinese
   Medicine
RP Deng, H (通讯作者)，Anhui Univ Tradit Chinese Med, Dept Anorectal Surg, Affiliated Hosp 2, Hefei, Peoples R China.
EM 1036019118@qq.com
RI Deng, Heng/GPW-6805-2022
OI Deng, Heng/0000-0002-2199-8960
FU Natural Science Foundation of Anhui Province [2008085QH388]
FX Funding This study was funded by the Natural Science Foundation of Anhui
   Province (Grant No. 2008085QH388).
CR Andreou C, 2020, SCI REP-UK, V10, DOI 10.1038/s41598-020-63541-3
   Chi-Ming P, 2008, J GASTROINTEST LIVER, V17, P53
   Clinical Guidelines Committee Colorectal Surgeons Branch of Chinese Medical Doctor Association, 2020, Zhonghua Wei Chang Wai Ke Za Zhi, V23, P1123, DOI 10.3760/cma.j.cn.441530-20200925-00537
   Essangri H, 2021, SURGERY, V170, P47, DOI 10.1016/j.surg.2021.01.029
   Garg P, 2017, INT J SURG, V40, P130, DOI 10.1016/j.ijsu.2017.02.095
   Huang BL, 2021, VIDEOSURGERY MINIINV, V16, P697, DOI 10.5114/wiitm.2021.104368
   Kayano H, 2021, MINIM INVASIV THER, V30, P369, DOI 10.1080/13645706.2020.1742743
   Lauretta A, 2018, TECH COLOPROCTOL, V22, P933, DOI 10.1007/s10151-018-1885-z
   Lundqvist A, 2016, INT J SURG, V35, P129, DOI 10.1016/j.ijsu.2016.09.082
   Maternini M, 2020, ASIAN J SURG, V43, P401, DOI 10.1016/j.asjsur.2019.06.009
   Nordholm-Carstensen A, 2021, INT J COLORECTAL DIS, V36, P1831, DOI 10.1007/s00384-021-03932-8
   Paydar S, 2015, J RES MED SCI, V20, P22
   Lara FJP, 2015, J GASTROINTEST SURG, V19, P360, DOI 10.1007/s11605-014-2698-7
   Prosst R, 2019, MINIM INVASIV THER, V28, P261, DOI 10.1080/13645706.2018.1521837
   Schwandner O, 2021, WORLD J GASTROENTERO, V27, P3643, DOI 10.3748/wjg.v27.i24.3643
   Terryn FX, 2015, ACTA CHIR BELG, V115, P175
   Tozer P, 2019, COLORECTAL DIS, V21, P1462, DOI 10.1111/codi.14823
   Uribe N, 2020, COLORECTAL DIS, V22, P1658, DOI 10.1111/codi.15251
   Wanitsuwan W, 2020, DIS COLON RECTUM, V63, P1534, DOI 10.1097/DCR.0000000000001691
   Wolicki A, 2021, TECH COLOPROCTOL, V25, P177, DOI 10.1007/s10151-020-02332-4
NR 20
TC 3
Z9 3
U1 1
U2 7
PU FRONTIERS MEDIA SA
PI LAUSANNE
PA AVENUE DU TRIBUNAL FEDERAL 34, LAUSANNE, CH-1015, SWITZERLAND
SN 2296-875X
J9 FRONT SURG
JI Front. Surg.
PD MAY 17
PY 2022
VL 9
AR 881060
DI 10.3389/fsurg.2022.881060
PG 6
WC Surgery
WE Science Citation Index Expanded (SCI-EXPANDED)
SC Surgery
GA 1T6BW
UT WOS:000804813000001
PM 35662830
OA gold, Green Published
DA 2024-01-22
ER

PT J
AU Liu, Q
   Du, PY
   Zhu, Y
   Zhang, XT
   Cai, JZ
   Zhang, ZW
AF Liu, Qi
   Du, Pengyue
   Zhu, Yue
   Zhang, Xintong
   Cai, Jingzeng
   Zhang, Ziwei
TI Thioredoxin reductase 3 suppression promotes colitis and carcinogenesis
   via activating pyroptosis and necrosis
SO CELLULAR AND MOLECULAR LIFE SCIENCES
LA English
DT Article
DE C57BL; 6N; Ulcerative colitis; Colon cancer; Txnrd3; Oxidative stress
ID SELENIUM; CANCER; DISEASE; DIET
AB Background Txnrd3 as selenoprotein plays key roles in antioxidant process and sperm maturation. Inflammatory bowel diseases, such as ulcerative colitis and Crohn's disease, are becoming significantly increasing disease worldwide in recent years which are proved relative to diet, especially selenium intake. Methods In the present study, 8-week-old C57BL/6N male Txnrd3-/-, Txnrd3-/ + , Txnrd3 + / + mice, weight 25-30 g, were randomly chosen and each group with 30 mice. Feed 3.5% DSS drinking water and normal water continuously for 7 days. Mouse colon cancer cells (CT26) were cultured in vitro to establish Txnrd3 overexpressed/knocked-down model by cell transfection technology. Morphology and ultrastructure, calcium levels, ROS level, cell death were observed and detected in vivo and vitro. Results In Txnrd3-/-mice, ulcerative colitis was more severe, the morphological and ultrastructural lesions were also more prominent compared with wild-type mice, accompanied by the significantly increased expression of NLRP3, Caspase1, RIPK3, and MLKL. Overexpression of Txnrd3 could lead to increased oxidative stress through intracellular calcium outflow-induced oxidative stress increase followed by necrosis and pyroptosis pathway activation and further inhibit the growth and proliferation of colon cancer cells. Conclusion Txnrd3 overexpression leads to intracellular calcium outflow and increased ROS, which eventually leads to necrosis and focal death of colon cancer cells, while causing Txnrd3-/- mice depth of the crypt deeper, weakened intestinal secretion and immune function and aggravate the occurrence of ulcerative colitis. The present study lays a foundation for the prevention and treatment of ulcerative colitis and colon carcinoma in clinic treatment.
C1 [Liu, Qi; Du, Pengyue; Zhu, Yue; Zhang, Xintong; Cai, Jingzeng; Zhang, Ziwei] Northeast Agr Univ, Coll Vet Med, Harbin 150030, Peoples R China.
   [Zhang, Ziwei] Northeast Agr Univ, Dept Heilongjiang Common Anim Dis Prevent & Treat, Key Lab Prov Educ, Harbin 150030, Peoples R China.
C3 Northeast Agricultural University - China; Northeast Agricultural
   University - China
RP Zhang, ZW (通讯作者)，Northeast Agr Univ, Coll Vet Med, Harbin 150030, Peoples R China.; Zhang, ZW (通讯作者)，Northeast Agr Univ, Dept Heilongjiang Common Anim Dis Prevent & Treat, Key Lab Prov Educ, Harbin 150030, Peoples R China.
EM zhangziwei@neau.edu.cn
RI 刘, 琪/ADS-0012-2022; zhu, yue/JJD-3565-2023; Cai, Jingzeng/GLU-3587-2022
OI zhu, yue/0000-0001-9049-9076; Cai, Jingzeng/0000-0001-6929-5431
FU National Natural Science Foundation of China [31872531]
FX This work was supported by the National Natural Science Foundation of
   China [grant number 31872531].
CR Aleksandrova K, 2017, NUTRIENTS, V9, DOI 10.3390/nu9090962
   Campo-Sabariz J, 2019, J NUTR, V149, P2191, DOI 10.1093/jn/nxz190
   Cappellani A, 2013, FRONT BIOSCI-LANDMRK, V18, P190, DOI 10.2741/4095
   Aguilar-Tablada TC, 2016, NUTRIENTS, V8, DOI 10.3390/nu8120780
   Chen XM, 2022, J HAZARD MATER, V421, DOI 10.1016/j.jhazmat.2021.126704
   Chi QR, 2021, REDOX BIOL, V44, DOI 10.1016/j.redox.2021.102003
   Combs GF, 2015, NUTRIENTS, V7, P2209, DOI 10.3390/nu7042209
   Davis CD, 2012, ANNU REV NUTR, V32, P73, DOI 10.1146/annurev-nutr-071811-150740
   Fairweather-Tait SJ, 2011, ANTIOXID REDOX SIGN, V14, P1337, DOI 10.1089/ars.2010.3275
   Fairweather-Tait SJ, 2010, AM J CLIN NUTR, V91, p1484S, DOI 10.3945/ajcn.2010.28674J
   Fedirko V, 2019, NUTRIENTS, V11, DOI 10.3390/nu11040935
   Ferlay J, 2015, INT J CANCER, V136, pE359, DOI 10.1002/ijc.29210
   Fomenko DE, 2007, SCIENCE, V315, P387, DOI 10.1126/science.1133114
   Geerling BJ, 2000, EUR J CLIN NUTR, V54, P514, DOI 10.1038/sj.ejcn.1601049
   Greenwald P, 2002, CANCER METAST REV, V21, P217, DOI 10.1023/A:1021202709003
   Hughes DJ, 2018, NUTRIENTS, V10, DOI 10.3390/nu10111812
   Hughes DJ, 2015, INT J CANCER, V136, P1149, DOI 10.1002/ijc.29071
   Kahlos K, 2001, INT J CANCER, V95, P198, DOI 10.1002/1097-0215(20010520)95:3<198::AID-IJC1034>3.0.CO;2-F
   Kostic AD, 2014, GASTROENTEROLOGY, V146, P1489, DOI 10.1053/j.gastro.2014.02.009
   Kryukov GV, 2003, SCIENCE, V300, P1439, DOI 10.1126/science.1083516
   Kuroki F, 2003, DIGEST DIS, V21, P266, DOI 10.1159/000073346
   Lee D, 2015, GASTROENTEROLOGY, V148, P1087, DOI 10.1053/j.gastro.2015.01.007
   Lener MR, 2013, BMC CANCER, V13, DOI 10.1186/1471-2407-13-214
   Li JH, 2022, RES VET SCI, V144, P142, DOI 10.1016/j.rvsc.2021.10.017
   Liu C, 2020, CANCER LETT, V470, P29, DOI 10.1016/j.canlet.2019.11.042
   Liu Q, 2020, CHEMOSPHERE, V247, DOI 10.1016/j.chemosphere.2020.125901
   Liu Q, 2019, AQUAT TOXICOL, V215, DOI [10.1016/j.aquatox.2019.105286, 10]
   Liu XJ, 2022, ECOTOX ENVIRON SAFE, V230, DOI 10.1016/j.ecoenv.2022.113167
   Méplan C, 2015, NUTRIENTS, V7, P3621, DOI 10.3390/nu7053621
   Méplan C, 2014, CANCER TREAT RES, V159, P145, DOI 10.1007/978-3-642-38007-5_9
   Ojuawo A, 2002, Cent Afr J Med, V48, P116
   Rayman MP, 2012, LANCET, V379, P1256, DOI 10.1016/S0140-6736(11)61452-9
   Short SP, 2018, FREE RADICAL BIO MED, V127, P26, DOI 10.1016/j.freeradbiomed.2018.05.066
   Slattery ML, 2016, INT J MOL EPIDEMIOL, V7, P45
   Slattery ML, 2012, PLOS ONE, V7, DOI 10.1371/journal.pone.0037312
   Slattery ML, 2011, NUTR CANCER, V63, P1226, DOI 10.1080/01635581.2011.607545
   Song DG, 2017, ACS APPL MATER INTER, V9, P14724, DOI 10.1021/acsami.7b03377
   Stratton MS, 2003, ANTI-CANCER DRUG, V14, P595, DOI 10.1097/00001813-200309000-00004
   Sun QA, 1999, J BIOL CHEM, V274, P24522, DOI 10.1074/jbc.274.35.24522
   Wang W, 2020, J HAZARD MATER, V386, DOI 10.1016/j.jhazmat.2019.121626
NR 40
TC 37
Z9 37
U1 23
U2 90
PU SPRINGER BASEL AG
PI BASEL
PA PICASSOPLATZ 4, BASEL, 4052, SWITZERLAND
SN 1420-682X
EI 1420-9071
J9 CELL MOL LIFE SCI
JI Cell. Mol. Life Sci.
PD FEB
PY 2022
VL 79
IS 2
AR 106
DI 10.1007/s00018-022-04155-y
PG 14
WC Biochemistry & Molecular Biology; Cell Biology
WE Science Citation Index Expanded (SCI-EXPANDED)
SC Biochemistry & Molecular Biology; Cell Biology
GA YP2ED
UT WOS:000748438300004
PM 35094204
OA Green Submitted
DA 2024-01-22
ER

PT J
AU Dou, W
   Zhang, JJ
   Li, H
   Kortagere, S
   Sun, K
   Ding, LL
   Ren, GY
   Wang, ZT
   Mani, S
AF Dou, Wei
   Zhang, Jingjing
   Li, Hao
   Kortagere, Sandhya
   Sun, Katherine
   Ding, Lili
   Ren, Gaiyan
   Wang, Zhengtao
   Mani, Sridhar
TI Plant flavonol isorhamnetin attenuates chemically induced inflammatory
   bowel disease via a PXR-dependent pathway
SO JOURNAL OF NUTRITIONAL BIOCHEMISTRY
LA English
DT Article
DE Inflammatory bowel disease; Pregnane X receptor; Xenobiotic metabolism;
   NF-kappa B; Isorhamnetin
ID PREGNANE-X-RECEPTOR; NF-KAPPA-B; EXPERIMENTAL COLITIS; GENE-EXPRESSION;
   SUPPRESSION; TARGET; DETOXIFICATION; MECHANISMS; RIFAXIMIN; PREVENTS
AB Isorhamnetin is an O-methylated flavonol present in fruit and vegetables. We recently reported the identification of isorhamnetin as an activator of the human pregnane X receptor (PXR), a known target for abrogating inflammation in inflammatory bowel disease (IBD). The current study investigated the role of isorhamnetin as a putative mouse PXR activator in ameliorating chemically induced IBD. Using two different models (ulcerative colitis like and Crohn's disease like) of experimental IBD in mice, we demonstrated that isorhamnetin abrogated inflammation through inhibiting the activity of myeloperoxidase, the levels of TNF-alpha and IL-6, the mRNA expression of proinflammatory mediators (iNOS, ICAM-1, COX2, TNF-alpha, IL-2 and IL-6) and the phosphorylation of I kappa B alpha and NF-kappa B p65. PXR gene overexpression inhibited NF-kappa B luciferase activity, and the inhibition was potentiated by isorhamnetin treatment. PXR knockdown by siRNA demonstrated the necessity for PXR in isorhamnetin-mediated up-regulation of xenobiotic metabolism genes. Ligand pocket-filling mutants (S247W/C284W and S247W/C284W/S208W) of human PXR weakened the effect of isorhamnetin on PXR activation. Molecular docking studies and time-resolved fluorescence resonance energy transfer competitive binding assays confirmed the ligand (isorhamnetin)-binding affinity. These results clearly demonstrated the ameliorating effect of isorhamnetin on experimental IBD via PXR-mediated up-regulation of xenobiotic metabolism and down-regulation of NF-kappa B signaling. The novel findings may contribute to the effective utilization of isorhamnetin or its derivatives as a PXR ligand in the treatment of human IBD. (C) 2014 Elsevier Inc. All rights reserved.
C1 [Dou, Wei; Zhang, Jingjing; Ding, Lili; Ren, Gaiyan; Wang, Zhengtao] Shanghai Univ Tradit Chinese Med, Inst Chinese Mat Med, Shanghai Key Lab Complex Prescript, Shanghai 201203, Peoples R China.
   [Dou, Wei; Zhang, Jingjing; Ding, Lili; Ren, Gaiyan; Wang, Zhengtao] Shanghai Univ Tradit Chinese Med, Inst Chinese Mat Med, MOE Key Lab Standardizat Chinese Med, Shanghai 201203, Peoples R China.
   [Li, Hao; Mani, Sridhar] Albert Einstein Coll Med, Dept Med, Bronx, NY 10461 USA.
   [Li, Hao; Mani, Sridhar] Albert Einstein Coll Med, Dept Genet, Bronx, NY 10461 USA.
   [Kortagere, Sandhya] Drexel Univ, Coll Med, Dept Microbiol & Immunol, Philadelphia, PA 19129 USA.
   [Sun, Katherine] Montefiore Med Ctr, Dept Pathol, Bronx, NY 10467 USA.
C3 Shanghai University of Traditional Chinese Medicine; Shanghai University
   of Traditional Chinese Medicine; Yeshiva University; Albert Einstein
   College of Medicine; Yeshiva University; Albert Einstein College of
   Medicine; Drexel University; Montefiore Medical Center; Yeshiva
   University; Albert Einstein College of Medicine
RP Wang, ZT (通讯作者)，Shanghai Univ Tradit Chinese Med, 1200 Cailun Rd,Rm 5407, Shanghai 201203, Peoples R China.
EM wangzht@shutcm.edu.cn; sridhar.mani@einstein.yu.edu
RI Wang, Zhengtao/AAH-7360-2019
OI Wang, Zhengtao/0000-0003-2797-4625
FU National Natural Science Foundation of China [81273572, U1032604];
   Natural Science Foundation of Shanghai [12ZR1431400]; Innovation Program
   of Shanghai Municipal Education Commission [13YZ043]; National
   Institutes of Health [RO1CA127231]; Damon Runyon Foundation Clinical
   Investigator Award [CI 1502]
FX S.M. and Z.W. contributed equally to this work. This work was supported
   by the National Natural Science Foundation of China (81273572,
   U1032604), the Natural Science Foundation of Shanghai (12ZR1431400),
   Innovation Program of Shanghai Municipal Education Commission (13YZ043),
   the National Institutes of Health Grant RO1CA127231, and the Damon
   Runyon Foundation Clinical Investigator Award (CI 1502). W.D., Z.W. and
   S.M. designed the study and prepared the manuscript; W.D., J.Z, H.L.,
   S.K., K.S., L.D. and G.R. performed the research and analyzed the data.
   All authors read and approved the final content of the manuscript. The
   authors declare that they have no conflicts of interest.
CR Abraham C, 2009, NEW ENGL J MED, V361, P2066, DOI 10.1056/NEJMra0804647
   Atreya I, 2008, J INTERN MED, V263, P591, DOI 10.1111/j.1365-2796.2008.01953.x
   Beaugerie L, 2013, GASTROENTEROLOGY, V145, P166, DOI 10.1053/j.gastro.2013.03.044
   Biasi F, 2011, CURR MED CHEM, V18, P4851, DOI 10.2174/092986711797535263
   Boesch-Saadatmandi C, 2010, J PHYSIOL PHARMACOL, V61, P99
   Cheng J, 2012, TRENDS PHARMACOL SCI, V33, P323, DOI 10.1016/j.tips.2012.03.003
   Coccia EM, 2005, GUT, V54, P1558, DOI 10.1136/gut.2004.062174
   Dalmasso G, 2011, GASTROENTEROLOGY, V141, P1334, DOI 10.1053/j.gastro.2011.06.080
   Ding Li-li, 2012, Yaoxue Xuebao, V47, P1006
   Dou W, 2013, BRIT J NUTR, V110, P599, DOI 10.1017/S0007114512005594
   Dou W, 2013, J PHARMACOL EXP THER, V345, P473, DOI 10.1124/jpet.112.201863
   Dou W, 2012, PLOS ONE, V7, DOI 10.1371/journal.pone.0036075
   Fok KC, 2012, J CROHNS COLITIS, V6, P708, DOI 10.1016/j.crohns.2012.01.008
   Gu XS, 2006, J BIOL CHEM, V281, P17882, DOI 10.1074/jbc.M601302200
   Habano W, 2011, BMC CANCER, V11, DOI 10.1186/1471-2407-11-81
   Iwamoto J, 2013, INFLAMM BOWEL DIS, V19, P1278, DOI 10.1097/MIB.0b013e318281f423
   Jiang JS, 2006, J ETHNOPHARMACOL, V103, P281, DOI 10.1016/j.jep.2005.08.005
   Jobin C, 2010, GUT MICROBES, V1, P196, DOI 10.4161/gmic.1.3.12485
   Kaser A, 2010, ANNU REV IMMUNOL, V28, P573, DOI 10.1146/annurev-immunol-030409-101225
   Kliewer SA, 2002, ENDOCR REV, V23, P687, DOI 10.1210/er.2001-0038
   Langmann T, 2004, GASTROENTEROLOGY, V127, P26, DOI 10.1053/j.gastro.2004.04.019
   Lee HJ, 2008, CANCER LETT, V270, P342, DOI 10.1016/j.canlet.2008.05.040
   Ma XC, 2007, J PHARMACOL EXP THER, V322, P391, DOI 10.1124/jpet.107.121913
   Mani S, 2013, DRUG METAB REV, V45, P60, DOI 10.3109/03602532.2012.746363
   Martínez A, 2007, INFLAMM BOWEL DIS, V13, P1484, DOI 10.1002/ibd.20252
   Mencarelli A, 2010, BIOCHEM PHARMACOL, V80, P1700, DOI 10.1016/j.bcp.2010.08.022
   Milia AF, 2009, J CELL MOL MED, V13, P164, DOI 10.1111/j.1582-4934.2008.00310.x
   Neurath MF, 2012, GUT, V61, P1619, DOI 10.1136/gutjnl-2012-302830
   Nones K, 2009, BRIT J NUTR, V101, P169, DOI 10.1017/S0007114508009847
   Santucci L, 2007, GUT, V56, P52, DOI 10.1136/gut.2006.091181
   Saud SM, 2013, CANCER RES, V73, P5473, DOI 10.1158/0008-5472.CAN-13-0525
   Shah YM, 2007, AM J PHYSIOL-GASTR L, V292, pG1114, DOI 10.1152/ajpgi.00528.2006
   van der Marel Sander, 2011, World J Gastrointest Pathophysiol, V2, P114, DOI 10.4291/wjgp.v2.i6.114
   Venkatesh M, 2011, MOL PHARMACOL, V80, P124, DOI 10.1124/mol.111.071787
   Wahli W, 2008, J INTERN MED, V263, P613, DOI 10.1111/j.1365-2796.2008.01951.x
   Wang HW, 2008, MOL ENDOCRINOL, V22, P838, DOI 10.1210/me.2007-0218
   Watkins RE, 2003, J MOL BIOL, V331, P815, DOI 10.1016/S0022-2836(03)00795-2
   Xie W, 2006, CELL METAB, V4, P177, DOI 10.1016/j.cmet.2006.08.004
   Xie Y, 2009, J BIOL CHEM, V284, P9199, DOI 10.1074/jbc.M806193200
   Xue Y, 2007, MOL ENDOCRINOL, V21, P1028, DOI 10.1210/me.2006-0323
   Yang JH, 2013, FOOD CHEM TOXICOL, V59, P362, DOI 10.1016/j.fct.2013.05.049
   Yokozawa T, 2002, J AGR FOOD CHEM, V50, P5490, DOI 10.1021/jf0202133
NR 42
TC 66
Z9 76
U1 2
U2 48
PU ELSEVIER SCIENCE INC
PI NEW YORK
PA STE 800, 230 PARK AVE, NEW YORK, NY 10169 USA
SN 0955-2863
EI 1873-4847
J9 J NUTR BIOCHEM
JI J. Nutr. Biochem.
PD SEP
PY 2014
VL 25
IS 9
BP 923
EP 933
DI 10.1016/j.jnutbio.2014.04.006
PG 11
WC Biochemistry & Molecular Biology; Nutrition & Dietetics
WE Science Citation Index Expanded (SCI-EXPANDED)
SC Biochemistry & Molecular Biology; Nutrition & Dietetics
GA AN3TB
UT WOS:000340510500004
PM 24913217
OA Green Accepted
DA 2024-01-22
ER

PT J
AU Hanawa, Y
   Higashiyama, M
   Kurihara, C
   Tanemoto, R
   Ito, S
   Mizoguchi, A
   Nishii, S
   Wada, A
   Inaba, K
   Sugihara, N
   Horiuchi, K
   Okada, Y
   Narimatsu, K
   Komoto, S
   Tomita, K
   Hokari, R
AF Hanawa, Yoshinori
   Higashiyama, Masaaki
   Kurihara, Chie
   Tanemoto, Rina
   Ito, Suguru
   Mizoguchi, Akinori
   Nishii, Shin
   Wada, Akinori
   Inaba, Kenichi
   Sugihara, Nao
   Horiuchi, Kazuki
   Okada, Yoshikiyo
   Narimatsu, Kazuyuki
   Komoto, Shunsuke
   Tomita, Kengo
   Hokari, Ryota
TI Acesulfame potassium induces dysbiosis and intestinal injury with
   enhanced lymphocyte migration to intestinal mucosa
SO JOURNAL OF GASTROENTEROLOGY AND HEPATOLOGY
LA English
DT Article
DE acesulfame potassium; artificial sweetener; dysbiosis; intestinal
   inflammation; migration
ID GLUCAGON-LIKE PEPTIDE-2; ARTIFICIAL SWEETENERS; ENDOTHELIAL RECEPTOR;
   VASCULAR ADDRESSIN; CONSUMPTION; EXPRESSION; GLUCOSE; GLP-1; STRESS
AB Background and Aim The artificial sweetener acesulfame potassium (ACK) is officially approved as safe for intake and has been used in processed foods. However, ACKs have been reported to induce metabolic syndrome, along with alteration of the gut microbiota in mice. In recent years, studies have suggested that this artificial sweetener promotes myeloperoxidase reactivity in Crohn's disease-like ileitis. We aimed to investigate the effect of ACK on the intestinal mucosa and gut microbiota of normal mice. Methods Acesulfame potassium was administered to C57BL/6J mice (8 weeks old) via free drinking. Intestinal damage was evaluated histologically, and messenger RNA (mRNA) levels of TNF-alpha, IFN-gamma, IL1-beta, MAdCAM-1, GLP1R, and GLP2R were determined with quantitative reverse transcription polymerase chain reaction (qRT-PCR). Immunohistochemistry was performed to examine the expression of MAdCAM-1 in the small intestine. The composition of gut microbiota was assessed using high-throughput sequencing. We performed intravital microscopic observation to examine if ACK altered lymphocyte migration to the intestinal microvessels. Results Acesulfame potassium increased the expression of proinflammatory cytokines, decreased the expression of GLP-1R and GLP-2R, and induced small intestinal injury with an increase in intestinal permeability, and ACK treatment induced microbial changes, but the transfer of feces alone from ACK mice did not reproduce intestinal damage in recipient mice. ACK treatment significantly increased the migration of lymphocytes to intestinal microvessels. Conclusion Acesulfame potassium induces dysbiosis and intestinal injury with enhanced lymphocyte migration to intestinal mucosa. Massive use of non-caloric artificial sweeteners may not be as safe as we think.
C1 [Hanawa, Yoshinori; Higashiyama, Masaaki; Kurihara, Chie; Tanemoto, Rina; Ito, Suguru; Mizoguchi, Akinori; Nishii, Shin; Wada, Akinori; Inaba, Kenichi; Sugihara, Nao; Horiuchi, Kazuki; Okada, Yoshikiyo; Narimatsu, Kazuyuki; Komoto, Shunsuke; Tomita, Kengo; Hokari, Ryota] Natl Def Med Coll, Dept Internal Med, 3-2 Namiki, Tokorozawa, Saitama 3598513, Japan.
C3 National Defense Medical College - Japan
RP Hanawa, Y; Hokari, R (通讯作者)，Natl Def Med Coll, Dept Internal Med, 3-2 Namiki, Tokorozawa, Saitama 3598513, Japan.
EM yoshio1769@yahoo.co.jp; ryota@ndmc.ac.jp
OI Higashiyama, Masaaki/0000-0002-3206-4055
FU Ministry of Health, Labour and Welfare, Japan
FX This research was supported by a Health and Labour Sciences research
   grant for research on intractable diseases, from the Ministry of Health,
   Labour and Welfare, Japan.
CR Ananthakrishnan AN, 2018, NAT REV GASTRO HEPAT, V15, P39, DOI 10.1038/nrgastro.2017.136
   Atarashi K, 2013, NATURE, V500, P232, DOI 10.1038/nature12331
   Baggio LL, 2004, DIABETES, V53, pS205, DOI 10.2337/diabetes.53.suppl_3.S205
   Bandyopadhyay A, 2008, DRUG CHEM TOXICOL, V31, P447, DOI [10.1080/01480540802390270, 10.1080/01480540802390270 ]
   BERLIN C, 1993, CELL, V74, P185, DOI 10.1016/0092-8674(93)90305-A
   Bueno-Hernández N, 2019, REV GASTROENTEROL ME, V84, P492, DOI 10.1016/j.rgmx.2019.08.001
   CHIU CJ, 1970, ARCH SURG-CHICAGO, V101, P478
   Collins SM, 2001, AM J PHYSIOL-GASTR L, V280, pG315, DOI 10.1152/ajpgi.2001.280.3.G315
   Ding M, 2014, DIABETES CARE, V37, P569, DOI 10.2337/dc13-1203
   Fagherazzi G, 2013, AM J CLIN NUTR, V97, P517, DOI 10.3945/ajcn.112.050997
   Fowler SP, 2008, OBESITY, V16, P1894, DOI 10.1038/oby.2008.284
   Frankenfeld CL, 2015, ANN EPIDEMIOL, V25, P736, DOI 10.1016/j.annepidem.2015.06.083
   Gardner C, 2012, DIABETES CARE, V35, P1798, DOI 10.2337/dc12-9002
   Genc Yeliz, 2008, Ann Clin Microbiol Antimicrob, V7, P17, DOI 10.1186/1476-0711-7-17
   Gerspach AC, 2011, AM J PHYSIOL-ENDOC M, V301, pE317, DOI 10.1152/ajpendo.00077.2011
   Gregory JC, 2015, J BIOL CHEM, V290, P5647, DOI 10.1074/jbc.M114.618249
   Hadjiyanni I, 2010, DIABETOLOGIA, V53, P730, DOI 10.1007/s00125-009-1643-x
   Higashiyama M, 2012, SCAND J GASTROENTERO, V47, P993, DOI 10.3109/00365521.2012.690043
   Jang HJ, 2007, P NATL ACAD SCI USA, V104, P15069, DOI 10.1073/pnas.0706890104
   Knop FK, 2007, DIABETES, V56, P1951, DOI 10.2337/db07-0100
   Kodera R, 2011, DIABETOLOGIA, V54, P965, DOI 10.1007/s00125-010-2028-x
   Kouris GJ, 2001, AM J SURG, V181, P571, DOI 10.1016/S0002-9610(01)00635-3
   Lasconi C, 2019, SCI REP-UK, V9, DOI 10.1038/s41598-019-45456-w
   Laska MN, 2012, OBESITY, V20, P118, DOI 10.1038/oby.2011.179
   Liang CP, 2012, DIABETES, V61, P2609, DOI 10.2337/db11-1415
   MIURA S, 1995, GASTROENTEROLOGY, V109, P1113, DOI 10.1016/0016-5085(95)90569-3
   PFEFFER M, 1985, Z ERNAHRUNGSWISS, V24, P231, DOI 10.1007/BF02023668
   Rinninella E, 2020, INT J ENV RES PUB HE, V17, DOI 10.3390/ijerph17238816
   Rodriguez-Palacios A, 2018, INFLAMM BOWEL DIS, V24, P1005, DOI 10.1093/ibd/izy060
   Santos PS, 2018, FOOD FUNCT, V9, P3815, DOI [10.1039/C8FO00883C, 10.1039/c8fo00883c]
   Sato S, 2013, AM J PHYSIOL-GASTR L, V304, pG708, DOI 10.1152/ajpgi.00282.2012
   Scott KGE, 2004, INFECT IMMUN, V72, P3536, DOI 10.1128/IAI.72.6.3536-3542.2004
   SIKORSKI EE, 1993, J IMMUNOL, V151, P5239
   Souza HS, 1999, GUT, V45, P856, DOI 10.1136/gut.45.6.856
   Suez Jotham, 2014, Nature, V514, P181, DOI 10.1038/nature13793
   Takajo T, 2019, GUT LIVER, V13, P325, DOI 10.5009/gnl18296
   van Eyk AD, 2015, DRUG CHEM TOXICOL, V38, P318, DOI 10.3109/01480545.2014.966381
   Wang ZN, 2011, NATURE, V472, P57, DOI 10.1038/nature09922
   Xu G, 2007, DIABETES, V56, P1551, DOI 10.2337/db06-1033
   Zhao GQ, 2003, CELL, V115, P255, DOI 10.1016/S0092-8674(03)00844-4
NR 40
TC 6
Z9 7
U1 4
U2 15
PU WILEY
PI HOBOKEN
PA 111 RIVER ST, HOBOKEN 07030-5774, NJ USA
SN 0815-9319
EI 1440-1746
J9 J GASTROEN HEPATOL
JI J. Gastroenterol. Hepatol.
PD NOV
PY 2021
VL 36
IS 11
BP 3140
EP 3148
DI 10.1111/jgh.15654
EA AUG 2021
PG 9
WC Gastroenterology & Hepatology
WE Science Citation Index Expanded (SCI-EXPANDED)
SC Gastroenterology & Hepatology
GA WT5RW
UT WOS:000686954200001
PM 34368996
DA 2024-01-22
ER

PT J
AU Garg, P
   Singh, P
AF Garg, Pankaj
   Singh, Pratiksha
TI Video-Assisted Anal Fistula Treatment (VAAFT) in Cryptoglandular
   fistula-in-ano: A systematic review and proportional meta-analysis
SO INTERNATIONAL JOURNAL OF SURGERY
LA English
DT Review
DE Fistula-in-ano; Metaanlysis; Incontinence; Video; Review
ID PERIANAL ABSCESS; CLOSURE; ADVANCEMENT; SURGERY
AB Background: Video-Assisted Anal Fistula Treatment (VAAFT) is a relatively new minimally invasive videoendoscopic procedure for treating fistula-in-ano. We reviewed and performed metaanalysis to evaluate the efficacy of this procedure.
   Methods: Studies from the period 2010 to 2016 were searched in PubMed, Medline, Scopus, Embase, Ovid, SCI database, Cochrane Central Register of Controlled Trials (CENTRAL) & Google Scholar database. All studies which utilized VAAFT to treat fistula-in-ano were extracted. The studies in which the Cryptoglandular fistula were treated were included. Procedure's done in patients with Crohn's disease, pediatric patients and associated malignancy were excluded from the study. The primary outcome parameter was success rate in fistula healing and the secondary outcome parameters were operating time, hospital stay, return to work, incontinence rate and complication rate.
   Results: A total of 1378 studies were screened. Out of these, eight studies were finally included for metaanalysis. The analysis (n = 786) demonstrated a net Proportion Meta-analysis pooled rate of 76.01% (95% CI = 68.1 to 83.9) for success rate, 16.2% (95% CI = 12.1 to 20.2) for complications, 44.7 min (95% CI = 38.3 to 51.2) for operating time, 1-4.1 days for mean hospital stay and 1-11 days for return to work. None of the studies reported worsening of continence levels.
   Conclusions: VAAFT is a safe videoendoscopic method to treat fistula-in-ano with an overall success rate of 76% (net Proportion Meta-analysis pooled rate). The main benefit of the procedure is minimal risk to incontinence, minimal hospital stay and early return to work. (C) 2017 IJS Publishing Group Ltd. Published by Elsevier Ltd. All rights reserved.
C1 [Garg, Pankaj] Ind Super Specialty Hosp, Dept Gen Surg, Mohali, Punjab, India.
   [Garg, Pankaj; Singh, Pratiksha] Garg Fistula Res Inst, Panchkula, India.
   [Singh, Pratiksha] Univ North Texas, Hlth Sci Ctr, Ft Worth, TX USA.
C3 University of North Texas System; University of North Texas Denton
RP Garg, P (通讯作者)，1042,Sect 15, Panchkula 134113, Haryana, India.
EM drgargpankaj@yahoo.com
RI Singh, Pratiksha/K-8231-2019
OI Singh, Pratiksha/0000-0001-9380-7900; GARG, PANKAJ/0000-0002-0800-3578
CR Amato A, 2015, TECH COLOPROCTOL, V19, P595, DOI 10.1007/s10151-015-1365-7
   [Anonymous], DAN MED J
   Chowbey PK, 2015, INDIAN J SURG, V77, pS716, DOI 10.1007/s12262-013-0977-2
   DERSIMONIAN R, 1986, CONTROL CLIN TRIALS, V7, P177, DOI 10.1016/0197-2456(86)90046-2
   FLEISS JL, 1991, J CLIN EPIDEMIOL, V44, P127, DOI 10.1016/0895-4356(91)90261-7
   FREEMAN MF, 1950, ANN MATH STAT, V21, P607, DOI 10.1214/aoms/1177729756
   Garg P, 2010, COLORECTAL DIS, V12, P965, DOI 10.1111/j.1463-1318.2009.01933.x
   Giamundo P, 2014, COLORECTAL DIS, V16, P110, DOI 10.1111/codi.12440
   Kochhar G, 2014, JSLS, V18, P2014, DOI DOI 10.4293/JSLS.2014.00127)
   Liaqat Naeem, 2016, APSP J Case Rep, V7, P3
   Liu Hailong, 2015, Zhonghua Wei Chang Wai Ke Za Zhi, V18, P1207
   Meinero P, 2011, TECH COLOPROCTOL, V15, P417, DOI 10.1007/s10151-011-0769-2
   Meinero P, 2014, DIS COLON RECTUM, V57, P354, DOI 10.1097/DCR.0000000000000082
   Mendes CRS, 2014, ABCD-ARQ BRAS CIR DI, V27, P77, DOI 10.1590/s0102-67202014000100018
   Miller GV, 1998, BRIT J SURG, V85, P108
   Prato AP, 2016, TECH COLOPROCTOL, V20, P279, DOI 10.1007/s10151-016-1447-1
   Prosst RL, 2015, COLORECTAL DIS, V17, P81, DOI 10.1111/codi.12762
   SAINIO P, 1985, ACTA CHIR SCAND, V151, P695
   Schwandner O, 2013, TECH COLOPROCTOL, V17, P221, DOI 10.1007/s10151-012-0921-7
   Selvarajan A., 2015, INT J INTG MED SCI, V2, P175
   Singer M, 2005, DIS COLON RECTUM, V48, P799, DOI 10.1007/s10350-004-0898-z
   Walega Piotr, 2014, Pol Przegl Chir, V86, P7, DOI 10.2478/pjs-2014-0002
   Whitfford MH, 2005, DIS COLON RECTUM, V48, P1337, DOI 10.1007/s10350-005-0055-3
   Zarin M, 2015, PAK J MED SCI, V31, P1233, DOI 10.12669/pjms.315.6836
NR 24
TC 29
Z9 34
U1 0
U2 4
PU ELSEVIER SCIENCE BV
PI AMSTERDAM
PA PO BOX 211, 1000 AE AMSTERDAM, NETHERLANDS
SN 1743-9191
EI 1743-9159
J9 INT J SURG
JI Int. J. Surg.
PD OCT
PY 2017
VL 46
BP 85
EP 91
DI 10.1016/j.ijsu.2017.08.582
PG 7
WC Surgery
WE Science Citation Index Expanded (SCI-EXPANDED)
SC Surgery
GA FK2QH
UT WOS:000413326200014
PM 28882770
OA hybrid
DA 2024-01-22
ER

PT J
AU Katchar, K
   Kelly, CP
   Keates, S
   O'Brien, MJ
   Keates, AC
AF Katchar, Kianoosh
   Kelly, Ciaran P.
   Keates, Sarah
   O'Brien, Michael J.
   Keates, Andrew C.
TI MIP-3α neutralizing monoclonal antibody protects against TNBS-induced
   colonic injury and inflammation in mice
SO AMERICAN JOURNAL OF PHYSIOLOGY-GASTROINTESTINAL AND LIVER PHYSIOLOGY
LA English
DT Article
DE chemokine; inflammatory bowel disease; colitis; CD4; T lymphocyte;
   2,4,6-trinitrobenzene sulfonic acid
ID EPITHELIAL-CELLS; INTESTINAL EPITHELIUM; IMMUNE-RESPONSES; DENDRITIC
   CELLS; BOWEL-DISEASE; T-CELLS; CHEMOKINE; CCR6; EXPRESSION; RECEPTOR
AB A characteristic feature of human inflammatory bowel disease, particularly Crohn's disease, is the presence of activated CD4(+) T cells. Recently, we have shown that colonic epithelial cell production of macrophage inflammatory protein ( MIP)-3 alpha, a CD4 T cell- directed chemokine, is elevated in inflammatory bowel disease. However, the functional relevance of MIP-3 alpha production during intestinal inflammation is poorly understood. The aim of this study was to determine whether MIP-3 alpha production is increased during murine 2,4,6- trinitrobenzene sulfonic acid ( TNBS)- induced colitis and to examine the effect of anti-MIP-3 alpha neutralizing monoclonal antibody administration in this model. We found that the administration of TNBS significantly increased colonic MIP-3 alpha protein levels in Balb/ c mice. Consistent with this, a marked increase in the number of CCR6-bearing lamina propria CD4(+) and CD8(+) T cells was also observed in TNBS-treated animals. Treatment of mice with an anti-MIP-3 alpha neutralizing monoclonal antibody significantly reduced TNBS-mediated increases in colonic weight-to-length ratio, mucosal ulceration, histological damage, and myeloperoxidase activity. TNBS- mediated increases in the number of CCR6-bearing lamina propria T cells were also substantially reduced by anti-MIP-3 alpha neutralizing monoclonal antibody treatment. Taken together, our findings indicate that blockade of MIP-3 alpha bioactivity can significantly reduce TNBS- mediated colonic injury and T cell recruitment, suggesting a role for this chemokine in the pathophysiology of intestinal inflammation.
C1 Harvard Univ, Sch Med, Beth Israel Deaconess Med Ctr, Div Gastroenterol, Boston, MA 02215 USA.
   Boston Univ, Sch Med, Mallory Inst Pathol, Boston, MA 02118 USA.
C3 Harvard University; Harvard Medical School; Beth Israel Deaconess
   Medical Center; Boston University
RP Keates, AC (通讯作者)，Harvard Univ, Sch Med, Beth Israel Deaconess Med Ctr, Div Gastroenterol, Dana 501,330 Brookline Ave, Boston, MA 02215 USA.
EM akeates@bidmc.harvard.edu
RI O'Brien, Michael J/R-7179-2019
OI O'Brien, Michael J/0000-0003-1124-3537
FU NIDDK NIH HHS [DK-58858, P01-DK-033506, DK-075942, DK-43551] Funding
   Source: Medline; PHS HHS [AIO-53069] Funding Source: Medline
CR Akahoshi T, 2003, INFECT IMMUN, V71, P524, DOI 10.1128/IAI.71.1.524-526.2003
   Bazan JF, 1997, NATURE, V385, P640, DOI 10.1038/385640a0
   BENBARUCH A, 1995, J BIOL CHEM, V270, P11703, DOI 10.1074/jbc.270.20.11703
   Brand S, 2006, J CELL BIOCHEM, V97, P709, DOI 10.1002/jcb.20672
   Campbell JJ, 1998, SCIENCE, V279, P381, DOI 10.1126/science.279.5349.381
   Cook DN, 2000, IMMUNITY, V12, P495, DOI 10.1016/S1074-7613(00)80201-0
   Dieu MC, 1998, J EXP MED, V188, P373, DOI 10.1084/jem.188.2.373
   Dieu-Nosjean MC, 2000, J EXP MED, V192, P705, DOI 10.1084/jem.192.5.705
   Dohi T, 2000, GASTROENTEROLOGY, V119, P724, DOI 10.1053/gast.2000.16500
   ELSON CO, 1995, GASTROENTEROLOGY, V109, P1344, DOI 10.1016/0016-5085(95)90599-5
   Elson CO, 1996, J IMMUNOL, V157, P2174
   Fitzhugh DJ, 2000, J IMMUNOL, V165, P6677, DOI 10.4049/jimmunol.165.12.6677
   Gurtner GJ, 2003, GASTROENTEROLOGY, V125, P1762, DOI 10.1053/j.gastro.2003.08.031
   Han XB, 2005, GASTROENTEROLOGY, V128, pA656
   Izadpanah A, 2001, AM J PHYSIOL-GASTR L, V280, pG710, DOI 10.1152/ajpgi.2001.280.4.G710
   Kaser A, 2004, J CLIN IMMUNOL, V24, P74, DOI 10.1023/B:JOCI.0000018066.46279.6b
   Keates AC, 2000, GASTROENTEROLOGY, V119, P972, DOI 10.1053/gast.2000.18164
   KELNER GS, 1994, SCIENCE, V266, P1395, DOI 10.1126/science.7973732
   Kucharzik T, 2002, EUR J IMMUNOL, V32, P104, DOI 10.1002/1521-4141(200201)32:1<104::AID-IMMU104>3.0.CO;2-C
   Kwon JH, 2002, GUT, V51, P818, DOI 10.1136/gut.51.6.818
   LEFRANCOIS L, 1996, CURRENT PROTOCOLS IM
   Liao F, 1999, J IMMUNOL, V162, P186
   Pan Y, 1997, NATURE, V387, P611, DOI 10.1038/42491
   PANJA A, 1994, J EXP MED, V179, P943, DOI 10.1084/jem.179.3.943
   Power CA, 1997, J EXP MED, V186, P825, DOI 10.1084/jem.186.6.825
   Rescigno M, 2001, NAT IMMUNOL, V2, P361, DOI 10.1038/86373
   Rimoldi M, 2005, NAT IMMUNOL, V6, P507, DOI 10.1038/ni1192
   Salmi M, 2005, IMMUNOL REV, V206, P100, DOI 10.1111/j.0105-2896.2005.00285.x
   Scapini P, 2001, EUR J IMMUNOL, V31, P1981, DOI 10.1002/1521-4141(200107)31:7<1981::AID-IMMU1981>3.0.CO;2-X
   Scheerens H, 2001, EUR J IMMUNOL, V31, P1465, DOI 10.1002/1521-4141(200105)31:5<1465::AID-IMMU1465>3.0.CO;2-E
   Schutyser E, 2003, CYTOKINE GROWTH F R, V14, P409, DOI 10.1016/S1359-6101(03)00049-2
   Strober W, 2002, ANNU REV IMMUNOL, V20, P495, DOI 10.1146/annurev.immunol.20.100301.064816
   Tanaka Y, 1999, EUR J IMMUNOL, V29, P633, DOI 10.1002/(SICI)1521-4141(199902)29:02<633::AID-IMMU633>3.0.CO;2-I
   Teramoto K, 2005, CLIN EXP IMMUNOL, V139, P421, DOI 10.1111/j.1365-2249.2004.02716.x
   Varona R, 2003, EUR J IMMUNOL, V33, P2937, DOI 10.1002/eji.200324347
   Varona R, 2001, J CLIN INVEST, V107, pR37, DOI 10.1172/JCI11297
   Yamashiro S, 2000, BLOOD, V96, P3958, DOI 10.1182/blood.V96.12.3958.h8003958_3958_3963
   Yang CC, 2005, AM J PHYSIOL-CELL PH, V288, pC321, DOI 10.1152/ajpcell.00171.2004
NR 38
TC 52
Z9 60
U1 0
U2 5
PU AMER PHYSIOLOGICAL SOC
PI BETHESDA
PA 9650 ROCKVILLE PIKE, BETHESDA, MD 20814 USA
SN 0193-1857
EI 1522-1547
J9 AM J PHYSIOL-GASTR L
JI Am. J. Physiol.-Gastroint. Liver Physiol.
PD MAY
PY 2007
VL 292
IS 5
BP G1263
EP G1271
DI 10.1152/ajpgi.00409.2006
PG 9
WC Gastroenterology & Hepatology; Physiology
WE Science Citation Index Expanded (SCI-EXPANDED)
SC Gastroenterology & Hepatology; Physiology
GA 188RA
UT WOS:000247935800010
PM 17272517
DA 2024-01-22
ER

PT J
AU Khan, A
   Khan, A
   Shal, B
   Aziz, A
   Ahmad, S
   Amin, MU
   Ahmed, MN
   Zia-ur-Rehman
   Khan, S
AF Khan, Ashrafullah
   Khan, Adnan
   Shal, Bushra
   Aziz, Abdul
   Ahmad, Sajjad
   Amin, Muhammad Usman
   Ahmed, Muhammad Naeem
   Zia-ur-Rehman
   Khan, Salman
TI Ameliorative effect of two structurally divergent hydrazide derivatives
   against DSS-induced colitis by targeting Nrf2 and NF-κB signaling in
   mice
SO NAUNYN-SCHMIEDEBERGS ARCHIVES OF PHARMACOLOGY
LA English
DT Article
DE Nrf2; NF-kappa B; Fibrosis; Inflammation; Colitis
ID SODIUM-INDUCED COLITIS; INFLAMMATORY PAIN MODELS; INCREASED
   SUSCEPTIBILITY; COLONIC INFLAMMATION; OXIDATIVE STRESS; INHIBITION;
   ATTENUATE; CURCUMIN; LPS; PROTECTION
AB The environmental factors and genetic vulnerability trigger the inflammatory bowel diseases (IBDs) such as ulcerative colitis and Crohn's disease. Furthermore, the oxidative stress and inflammatory cytokines have been implicated in the aggravation of the IBDs. The aim of the present study was to investigate the effect of N-(benzylidene)-2-((2-hydroxynaphthalen-1-yl)diazenyl)benzohydrazides (NCHDH and NTHDH) compounds against the DSS-induced colitis in mice. The colitis was induced by 5% dextran sulfate sodium (DSS) dissolved in normal saline for 5 days. The effect of the NCHDH and NTHDH on the behavioral, biochemical, histological, and immunohistological parameters was assessed. The NCHDH and NTHDH treatment improved the behavioral parameters such as food intake, disease activity index, and diarrhea score significantly compared to DSS control. The NCHDH and NTHDH treatments significantly increased the antioxidant enzymes, whereas oxidative stress markers were markedly reduced. Similarly, the NCHDH and NTHDH treatments significantly suppressed the activity of nitric oxide (NO), myeloperoxidase (MPO), and eosinophil peroxidase (EPO). The histological studies showed a significant reduction in inflammation, immune cell infiltration, and fibrosis in the NCHDH- and NTHDH-treated groups. The immunohistochemical results demonstrated that NCHDH and NTHDH treatments markedly increase the expression level of Nrf2, HO-1 (hemeoxygenase-1), TRX (thioredoxin reductase), and I kappa B compared to the DSS-induced group. In the same way, the NCHDH and NTHDH significantly reduced the NF-kappa B and COX-2 (cyclooxygenase-2) expression levels. The NCHDH and NTHDH treatment significantly improved the symptoms associated with colitis via inducing antioxidants and attenuating oxidative stress markers.
C1 [Khan, Ashrafullah; Khan, Adnan; Shal, Bushra; Khan, Salman] Quaid I Azam Univ, Fac Biol Sci, Pharmacol Sci Res Lab, Dept Pharm, Islamabad 45320, Pakistan.
   [Khan, Ashrafullah; Amin, Muhammad Usman] Abasyn Univ, Fac Pharmaceut Sci, Peshawar 25000, Kpk, Pakistan.
   [Aziz, Abdul; Ahmed, Muhammad Naeem] Univ Azad Jammu & Kashmir, Dept Chem, Muzaffarabad 13100, Pakistan.
   [Ahmad, Sajjad] Abasyn Univ, Dept Hlth & Biol Sci, Peshawar 25000, Pakistan.
   [Zia-ur-Rehman] Quaid I Azam Univ, Dept Chem, Islamabad, Pakistan.
C3 Quaid I Azam University; University of Azad Jammu & Kashmir; Quaid I
   Azam University
RP Khan, S (通讯作者)，Quaid I Azam Univ, Fac Biol Sci, Pharmacol Sci Res Lab, Dept Pharm, Islamabad 45320, Pakistan.
EM skhan@qau.edu.pk
RI Khan, Adnan/ACU-8653-2022; khan, sajid/HGE-2406-2022; Ahmad,
   Sajjad/ABG-7863-2020
OI Khan, Adnan/0000-0002-9052-7177; Ahmad, Sajjad/0000-0003-0754-1742
FU Higher Education Commission (HEC), Pakistan, through HEC indigenous
   scholarship [518-85883-2MD5-039 (50043702)]
FX This work was assisted by Higher Education Commission (HEC), Pakistan,
   through HEC indigenous scholarship with funding (No. 518-85883-2MD5-039
   (50043702)).
CR Afridi R, 2019, BMC PHARMACOL TOXICO, V20, DOI 10.1186/s40360-019-0335-5
   Ali H, 2020, BMC PHARMACOL TOXICO, V21, DOI 10.1186/s40360-020-00458-7
   Ali J, 2019, LIFE SCI, V239, DOI 10.1016/j.lfs.2019.116888
   Andújar I, 2012, EVID-BASED COMPL ALT, V2012, DOI 10.1155/2012/271606
   Arafa HMM, 2009, FOOD CHEM TOXICOL, V47, P1311, DOI 10.1016/j.fct.2009.03.003
   Araldi GL, 2008, Google Patents, Patent No. [2005/012232, 2005012232]
   Atiq A, 2019, EUR J PHARMACOL, V843, P292, DOI 10.1016/j.ejphar.2018.12.014
   Barrett CW, 2013, CANCER RES, V73, P1245, DOI 10.1158/0008-5472.CAN-12-3150
   Bento AF, 2008, J LEUKOCYTE BIOL, V84, P1213, DOI 10.1189/jlb.0408231
   Camuesco D, 2005, J NUTR, V135, P687, DOI 10.1093/jn/135.4.687
   Chang CJ, 2019, INT J MOL SCI, V20, DOI 10.3390/ijms20061458
   Chassaing Benoit, 2014, Curr Protoc Immunol, V104, DOI 10.1002/0471142735.im1525s104
   Cheemanapalli S, 2019, NETW MODEL ANAL HLTH, V8, DOI 10.1007/s13721-019-0196-2
   Creyns B, 2019, SCI REP-UK, V9, DOI 10.1038/s41598-019-46472-6
   de Bruyn M, 2017, NAT COMMUN, V8, DOI 10.1038/ncomms15384
   Deguchi Y, 2007, DIGEST DIS SCI, V52, P2993, DOI 10.1007/s10620-006-9138-9
   Dieleman LA, 1998, CLIN EXP IMMUNOL, V114, P385
   Elian SDA, 2015, BENEF MICROBES, V6, P277, DOI 10.3920/BM2014.0070
   Guo L, 2012, J PHARMACOL EXP THER, V342, P356, DOI 10.1124/jpet.112.192849
   Hirata I, 2001, DIGESTION, V63, P73, DOI 10.1159/000051915
   IJIRI K, 1987, BRIT J CANCER, V55, P113, DOI 10.1038/bjc.1987.25
   Ito R, 2008, BIOCHEM BIOPH RES CO, V377, P12, DOI 10.1016/j.bbrc.2008.09.019
   Jawhara S, 2008, J INFECT DIS, V197, P972, DOI 10.1086/528990
   Joo YE, 2009, PLOS ONE, V4, DOI 10.1371/journal.pone.0004562
   Ju SW, 2013, MOL THER, V21, P1345, DOI 10.1038/mt.2013.64
   Khan A, 2022, INT J ENVIRON SCI TE, V19, P2515, DOI 10.1007/s13762-021-03308-z
   Khan A, 2022, N BENZYLIDENE 2 2 HY
   Khan AM, 2020, INT IMMUNOPHARMACOL, V80, DOI 10.1016/j.intimp.2020.106209
   Khan AU, 2020, CHEM-BIOL INTERACT, V329, DOI 10.1016/j.cbi.2020.109220
   Khan A, 2019, PHYTOTHER RES, V33, P327, DOI 10.1002/ptr.6223
   Khan S, 2013, EUR J PHARMACOL, V718, P448, DOI 10.1016/j.ejphar.2013.07.039
   Khan S, 2011, J CELL BIOCHEM, V112, P2179, DOI 10.1002/jcb.23137
   Khan ZU, 2022, PHARMACEUTICS, V14, DOI 10.3390/pharmaceutics14020409
   Khor TO, 2006, CANCER RES, V66, P11580, DOI 10.1158/0008-5472.CAN-06-3562
   Kim CJ, 2010, J NUTR BIOCHEM, V21, P468, DOI 10.1016/j.jnutbio.2009.01.019
   Kimura T, 2004, J IMMUNOL, V172, P5782, DOI 10.4049/jimmunol.172.9.5782
   Kumar A., 2017, INT J PHARM CLIN RES, V9, P183
   Lan A, 2016, AM J PHYSIOL-GASTR L, V311, pG624, DOI 10.1152/ajpgi.00433.2015
   Larrosa M, 2009, J AGR FOOD CHEM, V57, P2211, DOI 10.1021/jf803638d
   Lawrance IC, 2000, GASTROENTEROLOGY, V118, pA575, DOI 10.1016/S0016-5085(00)84436-4
   Li B, 2014, MUCOSAL IMMUNOL, V7, P869, DOI 10.1038/mi.2013.103
   Liu XC, 2009, ACTA PHARMACOL SIN, V30, P987, DOI 10.1038/aps.2009.77
   Londhe AM, 2019, MOLECULES, V24, DOI 10.3390/molecules24224085
   Murano M, 2000, CLIN EXP IMMUNOL, V120, P51, DOI 10.1046/j.1365-2249.2000.01183.x
   Neha S, 2016, INT J MED CHEM, V8, P162, DOI DOI 10.25258/IJPCR.V8I3.2
   Nerandzic MM, 2009, J CLIN MICROBIOL, V47, P397, DOI 10.1128/JCM.01591-08
   Ogawa Y, 2002, LIFE SCI, V71, P827, DOI 10.1016/S0024-3205(02)01737-X
   Osman N, 2008, DIGEST DIS SCI, V53, P2464, DOI 10.1007/s10620-007-0174-x
   Osman N, 2006, BMC GASTROENTEROL, V6, DOI 10.1186/1471-230X-6-31
   Palic D, 2007, J IMMUNOL METHODS, V319, P87, DOI 10.1016/j.jim.2006.11.003
   Rasheed H, 2018, INFLAMMOPHARMACOLOGY, V26, P1037, DOI 10.1007/s10787-018-0446-4
   Renes IB, 2002, AM J PHYSIOL-GASTR L, V282, pG382, DOI 10.1152/ajpgi.00229.2001
   Rochat T, 2007, MICROB CELL FACT, V6, DOI 10.1186/1475-2859-6-22
   Rollas S, 2007, MOLECULES, V12, P1910, DOI 10.3390/12081910
   Rumi G, 2004, DIGEST DIS SCI, V49, P1466, DOI 10.1023/B:DDAS.0000042248.48819.ad
   Saffari H, 2016, AM J GASTROENTEROL, V111, P933, DOI 10.1038/ajg.2016.184
   Sana E, 2021, NANOMEDICINE-UK, V16, P819, DOI 10.2217/nnm-2020-0316
   Sánchez-Fidalgo S, 2013, J NUTR BIOCHEM, V24, P1401, DOI 10.1016/j.jnutbio.2012.11.008
   Schreiber O, 2013, PLOS ONE, V8, DOI 10.1371/journal.pone.0071843
   Sedhom MAK, 2013, GUT, V62, P1714, DOI 10.1136/gutjnl-2011-301785
   Seril DN, 2002, DIGEST DIS SCI, V47, P1266, DOI 10.1023/A:1015362228659
   Shal B, 2021, INT J MOL SCI, V22, DOI 10.3390/ijms22126603
   Shea-Donohue T, 2008, INNATE IMMUN-LONDON, V14, P117, DOI 10.1177/1753425908088724
   Soriano A, 2000, LAB INVEST, V80, P1541, DOI 10.1038/labinvest.3780164
   Stevceva Liljana, 2001, BMC Clin Pathol, V1, P3, DOI 10.1186/1472-6890-1-3
   Tonolo F, 2020, J FUNCT FOODS, V64, DOI 10.1016/j.jff.2019.103696
   Ullah H, 2020, BMC COMPLEMENT MED, V20, DOI 10.1186/s12906-020-02906-7
   Ullah MZ, 2018, INT IMMUNOPHARMACOL, V61, P306, DOI 10.1016/j.intimp.2018.05.034
   Varga SM, 2002, J IMMUNOL METHODS, V262, P111, DOI 10.1016/S0022-1759(02)00014-5
   Verdù EF, 2000, CLIN EXP IMMUNOL, V120, P46, DOI 10.1046/j.1365-2249.2000.01170.x
   Wei GY, 2020, AM J PHYSIOL-GASTR L, V318, pG174, DOI 10.1152/ajpgi.00041.2019
   Winkel AF, 2015, J BIOL CHEM, V290, P28446, DOI 10.1074/jbc.M115.678136
   Zhang Y, 2022, BAFF BLOCKADE ATTENU, V672
   Zhu SQ, 2018, FOOD SCI NUTR, V6, P1023, DOI 10.1002/fsn3.639
   ZIMMERMANN M, 1986, ACTA PHYSIOL SCAND, V128, P221
NR 75
TC 0
Z9 0
U1 1
U2 2
PU SPRINGER
PI NEW YORK
PA ONE NEW YORK PLAZA, SUITE 4600, NEW YORK, NY, UNITED STATES
SN 0028-1298
EI 1432-1912
J9 N-S ARCH PHARMACOL
JI Naunyn-Schmiedebergs Arch. Pharmacol.
PD OCT
PY 2022
VL 395
IS 10
BP 1167
EP 1188
DI 10.1007/s00210-022-02272-w
EA JUL 2022
PG 22
WC Pharmacology & Pharmacy
WE Science Citation Index Expanded (SCI-EXPANDED)
SC Pharmacology & Pharmacy
GA 4M1IV
UT WOS:000826841900001
PM 35851927
DA 2024-01-22
ER

PT J
AU Weinstein-Nakar, I
   Focht, G
   Church, P
   Walters, TD
   Abitbol, G
   Anupindi, S
   Berteloot, L
   Hulst, JM
   Ruemmele, F
   Lemberg, DA
   Leach, ST
   Cytter, R
   Greer, ML
   Griffiths, AM
   Turner, D
AF Weinstein-Nakar, Inbar
   Focht, Gili
   Church, Peter
   Walters, Thomas D.
   Abitbol, Guila
   Anupindi, Sudha
   Berteloot, Laureline
   Hulst, Jessie M.
   Ruemmele, Frank
   Lemberg, Daniel A.
   Leach, Steven T.
   Cytter, Ruth
   Greer, Mary-Louise
   Griffiths, Anne M.
   Turner, Dan
CA ImageKids Study Grp
TI Associations Among Mucosal and Transmural Healing and Fecal Level of
   Calprotectin in Children With Crohn's Disease
SO CLINICAL GASTROENTEROLOGY AND HEPATOLOGY
LA English
DT Article
DE SESCD; Inflammatory Bowel Disease; C-Reactive Protein; Colonoscopy;
   Biomarker
ID INFLAMMATORY-BOWEL-DISEASE; MAGNETIC-RESONANCE ENTEROGRAPHY; ENDOSCOPIC
   ACTIVITY SCORE; SURROGATE MARKERS; ACTIVITY INDEX; SES-CD; THERAPY;
   SEVERITY; LACTOFERRIN; VALIDATION
AB BACKGROUND & AIMS: Bowel healing is an important goal of therapy for patients with Crohn's disease (CD). Although there have been many studies of mucosal healing, transmural healing (ie, in the bowel wall) has not been investigated in children. We analyzed data from the ImageKids study to determine associations among mucosal, transmural healing and levels of calprotectin and C-reactive protein in children with CD.
   METHODS: We collected data from a multi-center study designed to develop 2 magnetic resonance enterography (MRE)-based measures for children with CD (6-18 years old). In our analysis of 151 children (mean age, 14.2 +/- 2.4 years), all patients underwent MRE and a complete ileocolonoscopic evaluation; fecal levels of calprotectin and blood levels of C-reactive protein were measured. Mucosal healing was defined as simple endoscopic severity index in CD score below 3, transmural healing as an MRE visual analogue score below 20 mm, and deep healing as a combination of transmural and mucosal healing.
   RESULTS: We identified mucosal healing with transmural inflammation in 9 children (6%), transmural healing with mucosal inflammation in 38 children (25%), deep healing in 21 children (14%), and mucosal and transmural inflammation in 83 children (55%). The median level of calprotectin was lowest in children with deep healing (mean level, 10 mu g/g; interquartile range, 10-190 mu g/g), followed by children with either transmural or mucosal inflammation, and highest in childrenwithmucosal and transmural inflammation (810 mu g/g; interquartile range, 539-1737 mu g/g) (P <.001). Fecal level of calprotectin identified children with deep healing with an area under the receiver operating characteristic curve value of 0.93 (95% CI, 0.890.98); level of C-reactive protein identified children with deep healing with an area under the receiver operating characteristic curve value of 0.81 (95% CI, 0.71-0.9). A calprotectin cutoff value of 100 mg/g identified children with deep healing with 71% sensitivity and 92% specificity; a cutoff value of 300 mu g/g identified children with mucosal healing with 80% sensitivity and 81% specificity.
   CONCLUSIONS: In a prospective study of children with CD, we found that one-third have healing in only the mucosa or the bowel wall (not both). Levels of fecal calprotectin below 300 mu g/identify children with mucosal healing, but a lower cutoff value (below 100 mu g/g) is needed to identify children with deep healing.
C1 [Weinstein-Nakar, Inbar; Focht, Gili; Abitbol, Guila; Turner, Dan] Hebrew Univ Jerusalem, Juliet Keidan Inst Pediat Gastroenterol, Shaare Zedek Med Ctr, Jerusalem, Israel.
   [Church, Peter; Walters, Thomas D.; Griffiths, Anne M.] Hosp Sick Children, Div Pediat Gastroenterol, Toronto, ON, Canada.
   [Anupindi, Sudha] Childrens Hosp Philadelphia, Dept Radiol, Philadelphia, PA 19104 USA.
   [Berteloot, Laureline; Ruemmele, Frank] Univ Paris 05, Hop Necker Enfants Malad, AP HP, INSERM UMR 1163,Inst Imagine,PRES Sorbonne Paris, Paris, France.
   [Hulst, Jessie M.] Sophia Childrens Univ Hosp, Erasmus MC, Dept Pediat Gastroenterol, Rotterdam, Netherlands.
   [Lemberg, Daniel A.] Univ New South Wales, Sydney Childrens Hosp, Paediat Gastroenterol, Conjoint, Sydney, NSW, Australia.
   [Leach, Steven T.] Univ New South Wales, Sch Womens & Childrens Hlth, Sydney, NSW, Australia.
   [Cytter, Ruth] Shaare Zedek Med Ctr, Pediat Radiol Unit, Jerusalem, Israel.
   [Greer, Mary-Louise] Univ Toronto, Dept Med Imaging, Hosp Sick Children, Dept Diagnost Imaging, Toronto, ON, Canada.
C3 Hebrew University of Jerusalem; Shaare Zedek Medical Center; University
   of Toronto; Hospital for Sick Children (SickKids); University of
   Pennsylvania; Pennsylvania Medicine; Childrens Hospital of Philadelphia;
   Universite Paris Cite; Assistance Publique Hopitaux Paris (APHP);
   Hopital Universitaire Necker-Enfants Malades - APHP; Institut National
   de la Sante et de la Recherche Medicale (Inserm); Hopital Universitaire
   Hotel-Dieu - APHP; Hopital Universitaire Paul-Brousse - APHP; Erasmus
   University Rotterdam; Erasmus MC - Sophia Children's Hospital; Erasmus
   MC; University of Sydney; University of New South Wales Sydney; NSW
   Health; Sydney Childrens Hospitals Network; University of New South
   Wales Sydney; Hebrew University of Jerusalem; Shaare Zedek Medical
   Center; University of Toronto; Hospital for Sick Children (SickKids)
RP Turner, D (通讯作者)，Shaare Zedek Med Ctr, Juliet Keidan Inst Pediat Gastroenterol & Nutr, POB 3235, IL-91031 Jerusalem, Israel.
EM turnerd@szmc.org.il
RI Greer, Mary-Louise/HZI-2753-2023; Greer, Mary-Louise/AAF-4387-2020;
   Hulst, Jessie/AAI-8519-2021
OI Church, Peter/0000-0002-8952-0998; Lemberg, Daniel/0000-0002-8583-0956;
   Walters, Thomas/0000-0002-4184-4600
FU Abbvie
FX The ImageKids study is funded by an educational grant from Abbvie.
   Abbvie was not involved in any parts of the study including design,
   conduct, analyses, or writing.
CR af Björkesten CG, 2012, SCAND J GASTROENTERO, V47, P528, DOI 10.3109/00365521.2012.660542
   Baert F, 2010, GASTROENTEROLOGY, V138, P463, DOI 10.1053/j.gastro.2009.09.056
   Bertani L., 2017, ECCCO ANN M BARC 17
   Bondjemah V, 2012, J CROHNS COLITIS, V6, P63
   Canani RB, 2008, DIGEST LIVER DIS, V40, P547, DOI 10.1016/j.dld.2008.01.017
   Castiglione F, 2013, INFLAMM BOWEL DIS, V19, P1
   CELLIER C, 1994, GUT, V35, P231, DOI 10.1136/gut.35.2.231
   Cerrillo E, 2015, INFLAMM BOWEL DIS, V21, P1572, DOI 10.1097/MIB.0000000000000404
   Civitelli F, 2016, INFLAMM BOWEL DIS, V22, P2418, DOI 10.1097/MIB.0000000000000897
   D'Haens G, 2012, INFLAMM BOWEL DIS, V18, P2218, DOI 10.1002/ibd.22917
   D'Haens GR, 2009, INFLAMM BOWEL DIS, V15, P1599, DOI 10.1002/ibd.21034
   Daperno M, 2004, GASTROINTEST ENDOSC, V60, P505, DOI 10.1016/S0016-5107(04)01878-4
   de Chambrun GP, 2010, NAT REV GASTRO HEPAT, V7, P15, DOI 10.1038/nrgastro.2009.203
   Fagerberg UL, 2007, J PEDIATR GASTR NUTR, V45, P414, DOI 10.1097/MPG.0b013e31810e75a9
   Focht G, 2014, J CROHNS COLITIS, V8, pS18
   Giles E, 2013, ALIMENT PHARM THER, V37, P1121, DOI 10.1111/apt.12323
   Ha Christina, 2010, Curr Gastroenterol Rep, V12, P471, DOI 10.1007/s11894-010-0146-8
   Horsthuis K, 2009, EUR RADIOL, V19, P1450, DOI 10.1007/s00330-008-1287-0
   Jones J, 2008, CLIN GASTROENTEROL H, V6, P1218, DOI 10.1016/j.cgh.2008.06.010
   Koutroumpakis E, 2016, SAUDI J GASTROENTERO, V22, P183, DOI 10.4103/1319-3767.182455
   Leibovitzh H, 2017, ECCO ANN M FEBR 17 B
   Lemann M, 2010, GUT, V59, P2010
   Makanyanga JC, 2014, EUR RADIOL, V24, P277, DOI 10.1007/s00330-013-3010-z
   MODIGLIANI R, 1990, GASTROENTEROLOGY, V98, P811, DOI 10.1016/0016-5085(90)90002-I
   Moskovitz DN, 2007, GASTROENTEROLOGY, V132, pA173
   Naganuma M, 2014, ECCO ANN M FEBR 20 C
   Neurath MF, 2012, GUT, V61, P1619, DOI 10.1136/gutjnl-2012-302830
   Ordás I, 2014, GASTROENTEROLOGY, V146, P374, DOI 10.1053/j.gastro.2013.10.055
   Panés J, 2011, ALIMENT PHARM THER, V34, P125, DOI 10.1111/j.1365-2036.2011.04710.x
   Parisinos CA, 2010, INFLAMM BOWEL DIS, V16, P1219, DOI 10.1002/ibd.21168
   Raimundo Fernandes S, 2017, ECCO ANN M FEBR 17 B
   Rimola J, 2009, GUT, V58, P1113, DOI 10.1136/gut.2008.167957
   Rimola J, 2014, ABDOM IMAGING, V39, P667
   Rimola J, 2011, INFLAMM BOWEL DIS, V17, P1759, DOI 10.1002/ibd.21551
   Schnitzler F, 2009, INFLAMM BOWEL DIS, V15, P1295, DOI 10.1002/ibd.20927
   Schoepfer AM, 2010, AM J GASTROENTEROL, V105, P162, DOI 10.1038/ajg.2009.545
   Sipponen T, 2008, ALIMENT PHARM THER, V28, P1221, DOI 10.1111/j.1365-2036.2008.03835.x
   Sipponen T, 2010, INFLAMM BOWEL DIS, V16, P2131, DOI 10.1002/ibd.21300
   Sipponen T, 2008, INFLAMM BOWEL DIS, V14, P40, DOI 10.1002/ibd.20312
   Tielbeek JAW, 2013, INFLAMM BOWEL DIS, V19, P1943, DOI 10.1097/MIB.0b013e3182905536
   Turner D, 2017, J PEDIATR GASTR NUTR, V64, P254, DOI 10.1097/MPG.0000000000001227
   Turner D, 2012, INFLAMM BOWEL DIS, V18, P55, DOI 10.1002/ibd.21649
   Van Assche G, 2013, J CROHNS COLITIS, V7, P950, DOI 10.1016/j.crohns.2013.01.011
   Wagner M, 2008, WORLD J GASTROENTERO, V14, P5584, DOI 10.3748/wjg.14.5584
   Zippi M, 2010, CLIN TER, V161, pE53
NR 45
TC 89
Z9 90
U1 0
U2 3
PU ELSEVIER SCIENCE INC
PI NEW YORK
PA 360 PARK AVE SOUTH, NEW YORK, NY 10010-1710 USA
SN 1542-3565
EI 1542-7714
J9 CLIN GASTROENTEROL H
JI Clin. Gastroenterol. Hepatol.
PD JUL
PY 2018
VL 16
IS 7
BP 1089
EP +
DI 10.1016/j.cgh.2018.01.024
PG 13
WC Gastroenterology & Hepatology
WE Science Citation Index Expanded (SCI-EXPANDED)
SC Gastroenterology & Hepatology
GA GL0LH
UT WOS:000436778100024
PM 29501599
DA 2024-01-22
ER

PT J
AU Fält, UA
   Zawadzki, A
   Starck, M
   Bohe, M
   Regnér, S
   Johnson, LB
AF Falt, Ursula Aho
   Zawadzki, Antoni
   Starck, Marianne
   Bohe, Mans
   Regner, Sara
   Johnson, Louis B.
TI Postoperative three-dimensional endoanal ultrasound findings and
   relation to anal fistula plug failure
SO SCANDINAVIAN JOURNAL OF GASTROENTEROLOGY
LA English
DT Article
DE Anal fistula; Crohn's disease; anal fistula plug; three-dimensional
   endoanal ultrasound; regenerative fistula treatment; inflammatory bowel
   disease; surgery
ID IN-ANO; CROHNS; MRI
AB ObjectivesTo explore the utilization of three-dimensional (3D) endoanal ultrasound (EAUS) for the follow-up of the anal fistula plug (AFP), describe morphological findings in postoperative 3D EAUS, and evaluate if postoperative 3D EAUS combined with clinical symptoms can predict AFP failure.Materials and methodsA retrospective analysis of 3D EAUS examinations performed during a single-centre study of prospectively included consecutive patients treated with the AFP between May 2006 and October 2009. Postoperative assessment by clinical examination and 3D EAUS was performed at 2 weeks, 3 months and 6-12 months ("late control"). Long-term follow-up was carried out in 2017. The 3D EAUS examinations were blinded and analysed by two observers using a protocol with defined relevant findings for different follow-up time points.ResultsA total of 95 patients with a total of 151 AFP procedures were included. Long-term follow-up was completed in 90 (95%) patients. Inflammation at 3 months, gas in fistula and visible fistula at 3 months and at late control, were statistically significant 3D EAUS findings for AFP failure. The combination of gas in fistula and clinical finding of fluid discharge through the external fistula opening 3 months postoperatively was statistically significant (p < 0.001) for AFP failure with 91% sensitivity and 79% specificity. The positive predictive value was 91%, while the negative predictive value was 79%.Conclusions3D EAUS may be utilized for the follow-up of AFP treatment. Postoperative 3D EAUS at 3 months or later, especially if combined with clinical symptoms, can be used to predict long-term AFP failure.ClinicalTrials.gov identifier NCT03961984
C1 [Falt, Ursula Aho; Zawadzki, Antoni; Starck, Marianne; Bohe, Mans; Regner, Sara; Johnson, Louis B.] Lund Univ, Skane Univ Hosp Malmo, Dept Surg, Malmo, Sweden.
   [Falt, Ursula Aho] Lund Univ, Skane Univ Hosp Malmo, Dept Surg, SE-20502 Malmo, Sweden.
C3 Lund University; Skane University Hospital; Lund University; Skane
   University Hospital
RP Fält, UA (通讯作者)，Lund Univ, Skane Univ Hosp Malmo, Dept Surg, SE-20502 Malmo, Sweden.
EM ursula.aho_falt@med.lu.se
RI Regner, Sara/GQO-8869-2022
OI Regner, Sara/0000-0001-7505-5880; Aho Falt, Ursula/0000-0001-6960-7490
CR Brillantino A, 2015, INT J COLORECTAL DIS, V30, P535, DOI 10.1007/s00384-015-2167-0
   Ellis CN, 2010, DIS COLON RECTUM, V53, P798, DOI 10.1007/DCR.0b013e3181d43b7d
   Fält UA, 2021, COLORECTAL DIS, V23, P178, DOI 10.1111/codi.15429
   Garg P, 2019, WORLD J SURG, V43, P1612, DOI 10.1007/s00268-019-04926-y
   Kim Y, 2009, WORLD J GASTROENTERO, V15, P4810, DOI 10.3748/wjg.15.4810
   Kolodziejczak M, 2017, COLORECTAL DIS, V19, P378, DOI 10.1111/codi.13580
   Kontovounisios C, 2016, COLORECTAL DIS, V18, P441, DOI 10.1111/codi.13330
   MURAD-REGADAS Sthela Maria, 2018, Arq. Gastroenterol., V55, P18, DOI [10.1590/S0004-2803.201800000-42, 10.1590/s0004-2803.201800000-42]
   O'Riordan JM, 2012, DIS COLON RECTUM, V55, P351, DOI 10.1097/DCR.0b013e318239d1e4
   Senéjoux A, 2016, J CROHNS COLITIS, V10, P141, DOI 10.1093/ecco-jcc/jjv162
   Siddiqui MRS, 2012, DIS COLON RECTUM, V55, P576, DOI 10.1097/DCR.0b013e318249d26c
   Subasinghe D, 2010, WORLD J SURG, V34, P1123, DOI 10.1007/s00268-010-0478-4
   Sudol-Szopinska I, 2002, ACTA RADIOL, V43, P599, DOI 10.1034/j.1600-0455.2002.430611.x
   Tan KK, 2013, COLORECTAL DIS, V15, P1510, DOI 10.1111/codi.12391
NR 14
TC 0
Z9 0
U1 1
U2 1
PU TAYLOR & FRANCIS LTD
PI ABINGDON
PA 2-4 PARK SQUARE, MILTON PARK, ABINGDON OR14 4RN, OXON, ENGLAND
SN 0036-5521
EI 1502-7708
J9 SCAND J GASTROENTERO
JI Scand. J. Gastroenterol.
PD OCT 3
PY 2023
VL 58
IS 10
BP 1200
EP 1206
DI 10.1080/00365521.2023.2212310
EA MAY 2023
PG 7
WC Gastroenterology & Hepatology
WE Science Citation Index Expanded (SCI-EXPANDED)
SC Gastroenterology & Hepatology
GA S6PM7
UT WOS:000989873000001
PM 37203207
OA hybrid
DA 2024-01-22
ER

PT J
AU Xie, R
   Zhao, N
   Jia, B
   Zhao, X
   Cui, YM
   Okamoto, H
   Yang, LL
   Prokopienko, A
AF Xie, Ran
   Zhao, Nan
   Jia, Bo
   Zhao, Xia
   Cui, Yimin
   Okamoto, Hiroyuki
   Yang, Lili
   Prokopienko, Alexander
TI Pharmacokinetics and Safety of Vedolizumab Following Administration of a
   Single Intravenous Dose in Healthy Chinese Subjects
SO EUROPEAN JOURNAL OF DRUG METABOLISM AND PHARMACOKINETICS
LA English
DT Article
ID PHARMACODYNAMICS; INTEGRIN; ADHESION; ANTIBODY; GUT
AB Background and Objectives Vedolizumab is a humanized monoclonal antibody, indicated for the treatment of moderately to severely active ulcerative colitis (UC) or Crohn's disease (CD), that specifically binds to the alpha 4 beta 7 integrin. The aim of this study was to assess the pharmacokinetics, safety, and tolerability of vedolizumab following a single intravenous (IV) infusion in healthy adult Chinese subjects.
   Methods Sixteen participants received a single IV infusion of vedolizumab (300 mg). Blood samples were collected to measure vedolizumab serum concentrations. The safety of all subjects was monitored.
   Results The pharmacokinetic analysis showed that vedolizumab reached the maximum observed serum concentration (C-max) at approximately 1.32 hours. The mean C-max and area under the concentration-time curve from time 0 to time of the last quantifiable concentration (AUC(0-t)) and to infinity (AUC(0-infinity)) were 137.25 mu g/mL, 2360 days center dot mu g/mL, and 2395 days center dot mu g/mL, respectively. The elimination of vedolizumab was relatively slow, with a mean terminal disposition phase half-life elimination (t(1/2)) of 20.23 days. Six subjects were positive for anti-vedolizumab antibodies (AVAs) on day 106 and day 127. Finally, 4 out of 16 subjects (25.0%) had treatment-emergent adverse events (TEAEs), all of which were upper respiratory tract infections.
   Conclusion Vedolizumab was well tolerated in healthy Chinese subjects when administered as a single-dose IV 300 mg infusion. In this study, the rate of AVA positivity was 37.5%, which occurred near the end of the study; no significant differences in pharmacokinetic profiles were observed between the AVA-positive and AVA-negative groups.
C1 [Xie, Ran; Zhao, Nan; Jia, Bo; Zhao, Xia; Cui, Yimin] Peking Univ First Hosp, Dept Pharm, Beijing 100009, Peoples R China.
   [Okamoto, Hiroyuki] Takeda PRA Dev Ctr KK, Clin Pharmacol, Chuo Ku, Osaka 5408645, Japan.
   [Yang, Lili] Takeda Pharmaceut Int Co, Clin Biomarker Innovat & Dev, Cambridge, MA USA.
   [Prokopienko, Alexander] Takeda Pharmaceut Int Co, Data Sci Inst, Quantitat Clin Pharmacol, Cambridge, MA 02139 USA.
C3 Takeda Pharmaceutical Company Ltd; Takeda Pharmaceuticals International,
   Inc.; Takeda Pharmaceutical Company Ltd; Takeda Pharmaceuticals
   International, Inc.
RP Zhao, X; Cui, YM (通讯作者)，Peking Univ First Hosp, Dept Pharm, Beijing 100009, Peoples R China.; Prokopienko, A (通讯作者)，Takeda Pharmaceut Int Co, Data Sci Inst, Quantitat Clin Pharmacol, Cambridge, MA 02139 USA.
EM zxyjk@126.com; cui.pharm@pkufh.com; alexander.prokopienko@takeda.com
FU Takeda Development Center Asia, Pte. Ltd.
FX This work was supported by Takeda Development Center Asia, Pte. Ltd.
CR Briskin M, 1997, AM J PATHOL, V151, P97
   Butcher EC, 1999, ADV IMMUNOL, V72, P209, DOI 10.1016/S0065-2776(08)60022-X
   Colombel JF, 2017, GUT, V66, P839, DOI 10.1136/gutjnl-2015-311079
   ERLE DJ, 1994, J IMMUNOL, V153, P517
   Kobayashi K, 2019, J CLIN PHARMACOL, V59, P271, DOI 10.1002/jcph.1307
   Milch C, 2013, J NEUROIMMUNOL, V264, P123, DOI 10.1016/j.jneuroim.2013.08.011
   Rosario M, 2015, ALIMENT PHARM THER, V42, P188, DOI 10.1111/apt.13243
   Rosario M, 2017, CLIN PHARMACOKINET, V56, P1287, DOI 10.1007/s40262-017-0546-0
   Rosario M, 2016, CLIN DRUG INVEST, V36, P913, DOI 10.1007/s40261-016-0437-4
[truncated: 3,894,103 more chars]
