# Supplementary material for: Worldwide research trends in Crohn’s disease treatment over the past 2 decades: a bibliometric analysis
Source: Front Pharmacol. 2024 Oct 8;15:1441785. doi: 10.3389/fphar.2024.1441785 (PMC11493645; doi:10.3389/fphar.2024.1441785)
Supplement: Supplementary file 2 [file DataSheet2.zip › raw data 2/download_39.txt]

FN Clarivate Analytics Web of Science
VR 1.0
PT J
AU Makkar, R
   Graff, LA
   Bharadwaj, S
   Lopez, R
   Shen, B
AF Makkar, Rohit
   Graff, Lesley A.
   Bharadwaj, Shishira
   Lopez, Rocio
   Shen, Bo
TI Psychological Factors in Irritable Pouch Syndrome and Other Pouch
   Disorders
SO INFLAMMATORY BOWEL DISEASES
LA English
DT Article
DE coping; functional impairment; ileal pouch; irritable pouch syndrome;
   pouchitis; psychological factors; quality of life; restorative
   proctocolectomy; ulcerative colitis
ID QUALITY-OF-LIFE; INFLAMMATORY-BOWEL-DISEASE; ANAL ANASTOMOSIS;
   ULCERATIVE-COLITIS; MAJOR DEPRESSION; HEALTH; LONG; ANXIETY;
   COMPLICATIONS; DIAGNOSIS
AB Background:Restorative proctocolectomy with ileal pouch-anal anastomosis is the surgical treatment of choice for patients with medically refractory ulcerative colitis. Postsurgery, functional and inflammatory complications of the ileal pouch often occur. Our previous study demonstrated that irritable pouch syndrome (IPS) is associated with the use of antidepressants or anxiolytics, suggesting an influence of psychological factors on patients' symptoms. The aim of this study was to identify the specific psychological factors and coping strategies in patients with functional (IPS) and inflammatory (pouchitis, cuffitis, Crohn's disease of the pouch) pouch disorders.Methods:Consecutive patients with functional pouch disorders (IPS), inflammatory pouch conditions, and asymptomatic ileal pouch-anal anastomosis patients were surveyed using validated measures of quality of life (the Cleveland Global Quality of Life [CGQL] and Irritable Bowel Syndrome-Quality of Life [IBS-QOL]), daily functional impairment (WSAS), coping mechanisms (brief COPE) and anxiety/depression (DASS-21).Results:Of 243 patients surveyed, 157 (64.6%) completed the surveys, of whom 137 (56.4%) met inclusion criteria and were included in the analysis. Sixty-one percent of respondents had pouch inflammation (pouchitis, N = 35; cuffitis, N = 14; and Crohn's disease of the pouch, N = 35), 20% had IPS (N = 27) and 19% (N = 26) had asymptomatic normal pouches. The age of participants ranged from 20 to 79 years with the mean ages of patients with normal pouches, IPS and inflammatory pouch conditions being 51.7 12.5, 47.1 +/- 15.0, 47.2 +/- 15.1 years, respectively. Patients with IPS were more likely to be taking antidepressants, anxiolytics, or narcotics than the other groups (P < 0.04). Patients with IPS or inflammatory pouches had significantly poorer quality of life (CGQL, P < 0.001; IBS-QOL, P < 0.003) than those with asymptomatic pouches, with differences particularly in the areas of food avoidance, activity interference, and sexual difficulties. Those with IPS (median = 11; interquartile range [IQR]: 3-19) or inflammatory pouch conditions (median = 7; IQR: 3-18) had a greater impairment in the domains of daily functioning related to the pouch condition than those with normal pouches (median = 1.5; IQR: 0-6; P = 0.003). The mean depression symptom scores were significantly higher in the IPS group than in the normal pouch group (11.7 +/- 9.7 versus 4.4 +/- 6.2; P = 0.012).Conclusions:IPS patients were more likely to have depressive symptoms and had a greater amount of impairment in daily functioning related to their pouch condition. Additionally, patients with functional pouch disorders are more likely to be concurrently treated with antidepressants, anxiolytic or narcotic agents than those with inflammatory pouches or normal pouches.
C1 [Makkar, Rohit; Bharadwaj, Shishira; Lopez, Rocio; Shen, Bo] Cleveland Clin Fdn, Ctr Inflammatory Bowel Dis, Inst Digest Dis, Cleveland, OH 44195 USA.
   [Graff, Lesley A.] Univ Manitoba, Dept Clin Hlth Psychol, Winnipeg, MB, Canada.
C3 Cleveland Clinic Foundation; University of Manitoba
RP Shen, B (通讯作者)，Cleveland Clin Fdn, Inst Digest Dis, A31,9500 Euclid Ave, Cleveland, OH 44195 USA.
EM shenb@ccf.org
OI Graff, Lesley/0000-0002-0743-3189; Lopez, Ana Rocio/0000-0002-4319-420X
FU American College of Gastroenterology; Ed and Joey Story Endowed Chair
FX The study was supported by an research grant from the American College
   of Gastroenterology (to R. M.). B. Shen is supported by the Ed and Joey
   Story Endowed Chair. B. Shen is a consultant for Jassen and Abbvie. The
   remaining authors have no conflicts of interest to disclose.
CR [Anonymous], 2004, Understanding and treating fear of pain
   Carver CS, 1997, INT J BEHAV MED, V4, P92, DOI 10.1207/s15327558ijbm0401_6
   Chun A, 1999, DIGEST DIS SCI, V44, P631, DOI 10.1023/A:1026682113096
   Delaney CP, 2003, ANN SURG, V238, P221, DOI 10.1097/01.sla.0000080825.95166.26
   Drossman DA, 2003, GASTROENTEROLOGY, V124, P754, DOI 10.1053/gast.2003.50103
   DROSSMAN DA, 1989, DIGEST DIS SCI, V34, P1379, DOI 10.1007/BF01538073
   Drossman DA, 2000, PSYCHOSOM MED, V62, P309, DOI 10.1097/00006842-200005000-00004
   Drossman DA, 1999, GUT, V45, P25
   Drossman DA, 1997, GASTROENTEROLOGY, V112, P2120, DOI 10.1053/gast.1997.v112.agast972120
   DROSSMAN DA, 2003, TXB GASTROENTEROLOGY, P636
   Evans PR, 1998, AM J GASTROENTEROL, V93, P2191
   Fazio VW, 1999, ANN SURG, V230, P575, DOI 10.1097/00000658-199910000-00013
   FAZIO VW, 1995, ANN SURG, V222, P120, DOI 10.1097/00000658-199508000-00003
   Ghia JE, 2008, J CLIN INVEST, V118, P2209, DOI 10.1172/JCI32849
   Häuser W, 2004, INFLAMM BOWEL DIS, V10, P399
   Henry JD, 2005, BRIT J CLIN PSYCHOL, V44, P227, DOI 10.1348/014466505X29657
   Hurst RD, 1996, ARCH SURG-CHICAGO, V131, P497
   ISGAR B, 1983, GUT, V24, P190, DOI 10.1136/gut.24.3.190
   Katon W, 2002, J PSYCHOSOM RES, V53, P859, DOI 10.1016/S0022-3999(02)00313-6
   Lackner JM, 2004, PSYCHOSOM MED, V66, P435, DOI 10.1097/01.psy.0000126195.82317.46
   Lazarus R. S., 1984, STRESS APPRAISAL COP, P117
   LOVIBOND PF, 1995, BEHAV RES THER, V33, P335, DOI 10.1016/0005-7967(94)00075-U
   Meagher AP, 1998, BRIT J SURG, V85, P800
   Mundt JC, 2002, BRIT J PSYCHIAT, V180, P461, DOI 10.1192/bjp.180.5.461
   Patrick DL, 1998, DIGEST DIS SCI, V43, P400, DOI 10.1023/A:1018831127942
   Patten SB, 2005, CAN J PSYCHIAT, V50, P195, DOI 10.1177/070674370505000402
   Penna C, 1996, GUT, V38, P234, DOI 10.1136/gut.38.2.234
   Rokke Ola, 2011, ISRN Gastroenterol, V2011, P430171, DOI 10.5402/2011/430171
   Rook GAW, 2008, TRENDS IMMUNOL, V29, P150, DOI 10.1016/j.it.2008.01.002
   Rosenkranz MA, 2007, PSYCHOL BULL, V133, P1007, DOI 10.1037/0033-2909.133.6.1007
   SANDBORN WJ, 1994, MAYO CLIN PROC, V69, P409, DOI 10.1016/S0025-6196(12)61634-6
   SANDBORN WJ, 1994, GASTROENTEROLOGY, V107, P1856, DOI 10.1016/0016-5085(94)90832-X
   Schmidt C, 2007, INFLAMM BOWEL DIS, V13, P1502, DOI 10.1002/ibd.20241
   SCHWARZ SP, 1993, BEHAV RES THER, V31, P297, DOI 10.1016/0005-7967(93)90028-S
   Scott KM, 2007, J AFFECT DISORDERS, V103, P113, DOI 10.1016/j.jad.2007.01.015
   Shen B, 2006, CLIN GASTROENTEROL H, V4, P81, DOI 10.1016/j.cgh.2005.10.004
   Shen B, 2005, AM J GASTROENTEROL, V100, P93, DOI 10.1111/j.1572-0241.2005.40778.x
   Shen B, 2003, DIS COLON RECTUM, V46, P748, DOI 10.1007/s10350-004-6652-8
   Shen B, 2002, AM J GASTROENTEROL, V97, P972
   Shen B, 2001, GASTROENTEROLOGY, V121, P261, DOI 10.1053/gast.2001.26290
   Shen B, 2008, AM J GASTROENTEROL, V103, P2293, DOI 10.1111/j.1572-0241.2008.01990.x
   Simrén M, 2000, DIGEST DIS SCI, V45, P2151, DOI 10.1023/A:1010770302403
   Tanaka Y, 2011, J NEUROGASTROENTEROL, V17, P131, DOI 10.5056/jnm.2011.17.2.131
   Tiainen J, 1999, SCAND J GASTROENTERO, V34, P601
   Walker JR, 2008, AM J GASTROENTEROL, V103, P1989, DOI 10.1111/j.1572-0241.2008.01980.x
   WHITEHEAD WE, 1991, GASTROENTEROL CLIN N, V20, P249
NR 46
TC 14
Z9 16
U1 0
U2 4
PU OXFORD UNIV PRESS INC
PI CARY
PA JOURNALS DEPT, 2001 EVANS RD, CARY, NC 27513 USA
SN 1078-0998
EI 1536-4844
J9 INFLAMM BOWEL DIS
JI Inflamm. Bowel Dis.
PD DEC
PY 2015
VL 21
IS 12
BP 2815
EP 2824
DI 10.1097/MIB.0000000000000552
PG 10
WC Gastroenterology & Hepatology
WE Science Citation Index Expanded (SCI-EXPANDED); Social Science Citation Index (SSCI)
SC Gastroenterology & Hepatology
GA CX3IZ
UT WOS:000365593500009
PM 26398708
OA Bronze
DA 2024-01-22
ER

PT J
AU Kwon, Y
   Kim, ES
   Choe, YH
   Kim, MJ
AF Kwon, Yiyoung
   Kim, Eun Sil
   Choe, Yon Ho
   Kim, Mi Jin
TI Increased Demand for Therapeutic Drugs in Pediatric Ulcerative Colitis
   Patients With Extraintestinal Manifestations
SO FRONTIERS IN PEDIATRICS
LA English
DT Article
DE ulcerative colitis; children; extraintestinal manifestation; relapse;
   drugs demand
ID INFLAMMATORY-BOWEL-DISEASE; GASTROINTESTINAL-TRACT INVOLVEMENT; FOCALLY
   ENHANCED GASTRITIS; CROHNS-DISEASE; PYODERMA-GANGRENOSUM; DIAGNOSIS;
   CHILDREN; COMPLICATIONS; ENDOSCOPY
AB BackgroundUlcerative colitis (UC) is a systemic inflammatory disease with a gut predominance, which may involve other organs. The presence of extraintestinal manifestation (EIM) is an important symptom for clinicians as it alters the treatment decisions. In this study, we aimed to evaluate the initial clinical presentation and disease severity of pediatric UC patients with EIMs. MethodsOne hundred forty-two patients under the age of 18 years who were diagnosed with UC from January 2003 to November 2021 were included in this study. Forty-seven patients with confirmed EIMs and 95 patients without EIMs were divided into two groups and their differences were analyzed. ResultsThe most common EIM was peripheral arthritis. The disease extent at the time of diagnosis shows a higher rate of pancolitis in the EIM-positive group (65.9%) than that of the EIM-negative group (33.7%) (p < 0.001). More than 90% of EIM-positive patients had moderate to severe disease activity on the Mayo endoscopic subscore. In the EIM-positive group, the cumulative use of systemic steroids, immunosuppressants, and biological agents from diagnosis to 1 year follow-up were significantly higher than those of the EIM-negative group (p = 0.009, 0.001, and < 0.001, respectively). About 80% of patients in the EIM-negative group reached remission, but only about 50% of the EIM-positive patients reached remission (p = 0.005). The relapse occurred more frequently in the EIM-positive group than in the EIM-negative group with statistical significance (p < 0.001). ConclusionPediatric UC with EIMs had higher disease severity and often manifested upper gastrointestinal tract involvement. Despite EIMs treatment, the occurrence of new EIMs was observed repeatedly. Cumulative drug demand (steroids, immunosuppressants, and biological agents) for the treatment increased steadily over time, and frequent relapses occurred despite the combinatory use of therapeutic drugs.
C1 [Kwon, Yiyoung; Kim, Eun Sil; Choe, Yon Ho; Kim, Mi Jin] Sungkyunkwan Univ, Samsung Med Ctr, Sch Med, Dept Pediat, Seoul, South Korea.
C3 Sungkyunkwan University (SKKU); Samsung Medical Center
RP Kim, MJ (通讯作者)，Sungkyunkwan Univ, Samsung Med Ctr, Sch Med, Dept Pediat, Seoul, South Korea.
EM mijin1217.kim@samsung.com
RI Kim, Mi Jin/GXH-9639-2022
OI Kim, Mi Jin/0000-0002-4505-4083; Kwon, Yiyoung/0000-0001-5600-2070
CR Abuquteish D, 2019, WORLD J GASTROENTERO, V25, P1928, DOI 10.3748/wjg.v25.i16.1928
   Annese V, 2013, J CROHNS COLITIS, V7, P982, DOI 10.1016/j.crohns.2013.09.016
   Brand S, 2009, GUT, V58, P1152, DOI 10.1136/gut.2008.163667
   Choy MC, 2017, INFLAMM BOWEL DIS, V23, P2, DOI 10.1097/MIB.0000000000000955
   Duricova D, 2017, J CROHNS COLITIS, V11, P1326, DOI 10.1093/ecco-jcc/jjx092
   Escher JC, 2005, J PEDIATR GASTR NUTR, V41, P1
   Gibson DJ, 2020, ALIMENT PHARM THER, V51, P612, DOI 10.1111/apt.15643
   Goldminz AM, 2012, J AM ACAD DERMATOL, V67, pE237, DOI 10.1016/j.jaad.2012.04.045
   Greuter T, 2017, J PEDIATR GASTR NUTR, V65, P200, DOI 10.1097/MPG.0000000000001455
   Guenova E, 2011, ARCH DERMATOL, V147, P1203, DOI 10.1001/archdermatol.2011.168
   Guillo L, 2021, J CROHNS COLITIS, V15, P1236, DOI 10.1093/ecco-jcc/jjaa260
   Herzog D, 2018, EUR J GASTROEN HEPAT, V30, P598, DOI 10.1097/MEG.0000000000001072
   Jansson S, 2020, J PEDIATR GASTR NUTR, V71, P40, DOI 10.1097/MPG.0000000000002707
   Juillerat P, 2007, DIGESTION, V76, P141, DOI 10.1159/000111029
   Kim ES, 2020, SCI REP-UK, V10, DOI 10.1038/s41598-020-75938-1
   LENAERTS C, 1989, PEDIATRICS, V83, P777
   Levine A, 2014, J PEDIATR GASTR NUTR, V58, P795, DOI 10.1097/MPG.0000000000000239
   Maller J, 2021, J RHEUMATOL, V48, P567, DOI 10.3899/jrheum.200230
   Meier C, 2007, NAT CLIN PRACT RHEUM, V3, P667, DOI 10.1038/ncprheum0625
   Mendoza JL, 2005, MED CLIN-BARCELONA, V125, P297
   Narula N, 2021, UNITED EUR GASTROENT, V9, P581, DOI 10.1002/ueg2.12094
   Niriella MA, 2018, WORLD J CLIN CASES, V6, P908, DOI 10.12998/wjcc.v6.i15.908
   Nunes G, 2019, J CROHNS COLITIS, V13, P812, DOI 10.1093/ecco-jcc/jjy200
   Oliva S, 2018, J PEDIATR GASTR NUTR, V67, P414, DOI 10.1097/MPG.0000000000002092
   Peyrin-Biroulet L, 2011, INFLAMM BOWEL DIS, V17, P471, DOI 10.1002/ibd.21417
   Roka K, 2013, J CROHNS COLITIS, V7, P797, DOI 10.1016/j.crohns.2012.11.003
   Rothfuss KS, 2006, WORLD J GASTROENTERO, V12, P4819
   Sun Y, 2021, WORLD J GASTROENTERO, V27, DOI 10.3748/wjg.v27.i22.2963
   Tobin JM, 2001, J PEDIATR GASTR NUTR, V32, P443, DOI 10.1097/00005176-200104000-00010
   Ushiku T, 2013, AM J SURG PATHOL, V37, P1882, DOI 10.1097/PAS.0b013e31829f03ee
   Vande Casteele N, 2015, GASTROENTEROLOGY, V148, P1320, DOI 10.1053/j.gastro.2015.02.031
   Wang YZ, 2022, INT IMMUNOPHARMACOL, V105, DOI 10.1016/j.intimp.2022.108517
   Wilks S., 1859, London Med. Gaz, V2, P264
NR 33
TC 0
Z9 0
U1 0
U2 3
PU FRONTIERS MEDIA SA
PI LAUSANNE
PA AVENUE DU TRIBUNAL FEDERAL 34, LAUSANNE, CH-1015, SWITZERLAND
SN 2296-2360
J9 FRONT PEDIATR
JI Front. Pediatr.
PD MAY 23
PY 2022
VL 10
AR 853019
DI 10.3389/fped.2022.853019
PG 11
WC Pediatrics
WE Science Citation Index Expanded (SCI-EXPANDED)
SC Pediatrics
GA 1X0BQ
UT WOS:000807130300001
PM 35676896
OA gold, Green Published
DA 2024-01-22
ER

PT J
AU Armstrong, CM
   Billimek, AR
   Allred, KF
   Sturino, JM
   Weeks, BR
   Allred, CD
AF Armstrong, Cameron M.
   Billimek, Autumn R.
   Allred, Kimberly F.
   Sturino, Joseph M.
   Weeks, Brad R.
   Allred, Clinton D.
TI A novel shift in estrogen receptor expression occurs as estradiol
   suppresses inflammation-associated colon tumor formation
SO ENDOCRINE-RELATED CANCER
LA English
DT Article
DE colon cancer; estradiol; estrogen receptor beta; estrogen receptor
   alpha; inflammation
ID COLORECTAL-CANCER; HORMONE-THERAPY; PLUS PROGESTIN; CELL-PROLIFERATION;
   CROHNS-DISEASE; BOWEL-DISEASE; ER-BETA; RISK; ALPHA; WOMEN
AB Postmenopausal women on estrogen replacement therapy (ERT) have a reduced risk of developing colon cancer compared with postmenopausal women not on ERT, suggesting a role for estradiol (E-2) in protection against this disease. To determine whether E-2 protects against inflammation-associated colon cancer when administered following the initiation of colonic DNA damage, in this study, we implanted E-2-containing pellets into mice after co-treatment with azoxymethane and two rounds of dextran sulfate sodium (DSS). Wild-type (WT) E-2-treated mice had reduced numbers and average area of adenocarcinomas compared with the control mice. These effects were lost in estrogen receptor-beta (Er beta (Esr2)) knockout mice. Surprisingly, apoptosis was reduced and cell proliferation was increased in sections from tumors of the WT E-2 mice compared with the WT control mice. These findings are probably due, in part, to a reduction in ER beta expression in colonic epithelial cells as the cells progressed from a non-malignant to a cancerous state as enhanced apoptosis was observed in normal colonocytes expressing higher levels of ER beta. Furthermore, epithelial cells within the tumors had dramatically increased ER alpha mRNA and protein expression compared with the non-diseased mice. We conclude that while E-2 treatment resulted in an overall suppression of colonic adenocarcinoma formation, reduced ER beta expression accompanied by enhanced ER alpha expression caused an altered colonocyte response to E-2 treatment compared with the earlier stages of colon cancer development. These data are the first examples of decreased ER beta expression concurrent with increased ER alpha expression as a disease develops and highlight the importance of understanding the timing of E-2 exposure with regard to the prevention of inflammation-associated colon cancer.
C1 [Armstrong, Cameron M.; Billimek, Autumn R.; Allred, Kimberly F.; Sturino, Joseph M.; Allred, Clinton D.] Texas A&M Univ, Dept Nutr & Food Sci, College Stn, TX 77843 USA.
   [Weeks, Brad R.] Texas A&M Univ, Dept Vet Pathobiol, College Stn, TX 77843 USA.
C3 Texas A&M University System; Texas A&M University College Station; Texas
   A&M University System; Texas A&M University College Station
RP Allred, CD (通讯作者)，Texas A&M Univ, Dept Nutr & Food Sci, 122 Kleberg Bldg,2253 TAMU, College Stn, TX 77843 USA.
EM callred@tamu.edu
RI Sturino, Joseph/C-4470-2013
OI Sturino, Joseph/0000-0002-9911-6016; Weeks, Brad/0000-0002-5509-5719
FU ACS [RSG-11-179-01-TBE]
FX This work was supported by ACS grant RSG-11-179-01-TBE to C D Allred.
CR Armstrong CM, 2011, DIGEST DIS SCI, V56, P2585, DOI 10.1007/s10620-011-1667-1
   Bernstein CN, 2001, CANCER-AM CANCER SOC, V91, P854, DOI 10.1002/1097-0142(20010215)91:4<854::AID-CNCR1073>3.0.CO;2-Z
   Brekman A, 2011, BREAST CANCER RES, V13, DOI 10.1186/bcr2804
   Castiglione F, 2008, DIAGN MOL PATHOL, V17, P231, DOI 10.1097/PDM.0b013e3181656d67
   Castoria G, 2010, STEROIDS, V75, P524, DOI 10.1016/j.steroids.2009.10.007
   Chisarnore MJ, 2009, MOL CANCER THER, V8, P672, DOI 10.1158/1535-7163.MCT-08-1028
   Cho NL, 2007, CANCER RES, V67, P2366, DOI 10.1158/0008-5472.CAN-06-3026
   Cleveland AG, 2009, CARCINOGENESIS, V30, P1581, DOI 10.1093/carcin/bgp132
   Di Leo A, 2008, DIGEST LIVER DIS, V40, P260, DOI 10.1016/j.dld.2007.10.018
   Eaden JA, 2001, GUT, V48, P526, DOI 10.1136/gut.48.4.526
   GOH HS, 1995, CANCER RES, V55, P5217
   Guo JY, 2004, J NUTR, V134, P179, DOI 10.1093/jn/134.1.179
   Heiss G, 2008, JAMA-J AM MED ASSOC, V299, P1036, DOI 10.1001/jama.299.9.1036
   Henderson KD, 2010, AM J EPIDEMIOL, V171, P415, DOI 10.1093/aje/kwp434
   Hoffmeister M, 2009, CLIN PHARMACOL THER, V86, P416, DOI 10.1038/clpt.2009.134
   Jiang HP, 2008, J STEROID BIOCHEM, V112, P20, DOI 10.1016/j.jsbmb.2008.07.004
   Konstantinopoulos PA, 2003, EUR J CANCER, V39, P1251, DOI 10.1016/S0959-8049(03)00239-9
   Lakatos PL, 2006, WORLD J GASTROENTERO, V12, P6102, DOI 10.3748/wjg.v12.i38.6102
   Larsen M, 2007, AM J GASTROENTEROL, V102, P163, DOI 10.1111/j.1572-0241.2006.00857.x
   LENTON EA, 1982, J REPROD FERTIL, V65, P131
   Lof M, 2009, BMC WOMENS HEALTH, V9, P10, DOI DOI 10.1186/1472-6874-9-10
   Mellemkjær L, 2000, CANCER CAUSE CONTROL, V11, P145, DOI 10.1023/A:1008988215904
   Mostafaie N, 2009, MOL CARCINOGEN, V48, P642, DOI 10.1002/mc.20510
   Newcomb PA, 2007, CANCER RES, V67, P7534, DOI 10.1158/0008-5472.CAN-06-4275
   Probst-Hensch NM, 2000, BRIT J CANCER, V82, P1867, DOI 10.1054/bjoc.1999.1082
   Rasmussen LM, 2010, ENDOCR-RELAT CANCER, V17, P809, DOI 10.1677/ERC-09-0326
   Rossouw JE, 2002, JAMA-J AM MED ASSOC, V288, P321, DOI 10.1001/jama.288.3.321
   Rudolph A, 2012, BRIT J CANCER, V107, P831, DOI 10.1038/bjc.2012.323
   Saleiro D, 2012, INT J CANCER, V131, P2553, DOI 10.1002/ijc.27578
   Simon MS, 2012, J CLIN ONCOL, V30, P3983, DOI 10.1200/JCO.2012.42.7732
   Smirnoff P, 1999, ONCOL RES, V11, P255
   Söderlund S, 2010, GASTROENTEROLOGY, V138, P1697, DOI 10.1053/j.gastro.2010.02.007
   Truan JS, 2010, MOL NUTR FOOD RES, V54, P1414, DOI 10.1002/mnfr.200900521
   Weige CC, 2012, J STEROID BIOCHEM, V128, P113, DOI 10.1016/j.jsbmb.2011.10.010
   Weige CC, 2009, CANCER RES, V69, P9118, DOI 10.1158/0008-5472.CAN-09-2348
   Wood GA, 2007, REPRODUCTION, V133, P1035, DOI 10.1530/REP-06-0302
   Wu AH, 2010, CARCINOGENESIS, V31, P1060, DOI 10.1093/carcin/bgq009
NR 37
TC 28
Z9 31
U1 0
U2 1
PU BIOSCIENTIFICA LTD
PI BRISTOL
PA EURO HOUSE, 22 APEX COURT WOODLANDS, BRADLEY STOKE, BRISTOL BS32 4JT,
   ENGLAND
SN 1351-0088
J9 ENDOCR-RELAT CANCER
JI Endocr.-Relat. Cancer
PD AUG
PY 2013
VL 20
IS 4
BP 515
EP 525
DI 10.1530/ERC-12-0308
PG 11
WC Oncology; Endocrinology & Metabolism
WE Science Citation Index Expanded (SCI-EXPANDED)
SC Oncology; Endocrinology & Metabolism
GA 206UU
UT WOS:000323550100014
PM 23702470
OA Bronze
DA 2024-01-22
ER

PT J
AU Sanchez-Hernandez, JG
   Rebollo, N
   Munoz, F
   Martin-Suarez, A
   Calvo, MV
AF Sanchez-Hernandez, J. G.
   Rebollo, N.
   Munoz, F.
   Martin-Suarez, A.
   Calvo, M. V.
TI Therapeutic drug monitoring of tumour necrosis factor inhibitors in the
   management of chronic inflammatory diseases
SO ANNALS OF CLINICAL BIOCHEMISTRY
LA English
DT Review
DE Therapeutic drug monitoring; tumour necrosis factor-alpha inhibitor;
   antidrug antibody; chronic inflammatory diseases; infliximab;
   adalimumab; etanercept
ID RHEUMATOID-ARTHRITIS PATIENTS; CROHNS-DISEASE; BOWEL-DISEASE; TROUGH
   LEVELS; ANTI-INFLIXIMAB; DOUBLE-BLIND; ULCERATIVE-COLITIS;
   COST-EFFECTIVENESS; BIOSIMILAR CT-P13; CLINICAL-RESPONSE
AB Tumour necrosis factor inhibitor therapy has drastically changed the management of chronic inflammatory diseases. Some important drawbacks that can cause loss of response during treatment with these drugs are related to their large individual variability, the disease burden and the formation of antidrug antibodies that increase its clearance. Therapeutic drug monitoring of these drugs is not yet recommended by all scientific societies, and if so, only in patients with inflammatory symptoms. Proactive therapeutic drug monitoring represents a new strategy with many potential clinical benefits, including the prevention of immunogenicity, a reduction in the need for rescue therapy and greater durability of tumour necrosis factor inhibitor treatment. The review is based on a systematic search of the literature for controlled trials, systematic reviews, experimental studies, guideline papers and cohort studies addressing the best practice in tumour necrosis factor inhibitor therapeutic drug monitoring. Although there is ample evidence supporting the use of therapeutic drug monitoring in clinical practice to achieve better outcomes, some challenges have been detected. Many studies are focused on finding solutions for the lack of standardization of analytical methods to measure tumour necrosis factor inhibitor and antidrug antibodies concentrations. Other challenges are development of effective cost-saving proactive algorithms to identify optimal drug concentrations and the research on the role of antidrug antibodies, especially in the management and prevention of loss of response. Therapeutic drug monitoring of tumour necrosis factor inhibitor offers a rational approach to the optimization of the treatment of chronic inflammatory disease. Although prospective controlled trials yield little conclusive evidence of its benefits, there is growing acceptance of its value in clinical practice.
C1 [Sanchez-Hernandez, J. G.; Rebollo, N.; Calvo, M. V.] Univ Hosp Salamanca, Pharm Serv, Salamanca 37007, Spain.
   [Sanchez-Hernandez, J. G.; Rebollo, N.; Martin-Suarez, A.; Calvo, M. V.] Univ Salamanca, Dept Pharm & Pharmaceut Technol, Fac Pharm, Salamanca, Spain.
   [Sanchez-Hernandez, J. G.; Rebollo, N.; Munoz, F.; Martin-Suarez, A.; Calvo, M. V.] Univ Hosp Salamanca, Biomed Res Inst Salamanca IBSAL, Salamanca, Spain.
   [Munoz, F.] Univ Hosp Salamanca, Gastroenterol Serv, Salamanca, Spain.
C3 University of Salamanca
RP Sanchez-Hernandez, JG (通讯作者)，Univ Hosp Salamanca, Pharm Serv, Salamanca 37007, Spain.
EM jgermansh@gmail.com
RI Sánchez-Hernández, José Germán/ABF-9193-2020; Sanchez-Hernandez, Jose
   German/AAT-2998-2021
OI Sanchez-Hernandez, Jose German/0000-0002-2985-3686; Martin Suarez,
   Ana/0000-0002-8191-0465
CR Aalberse RC, 2009, CLIN EXP ALLERGY, V39, P469, DOI 10.1111/j.1365-2222.2009.03207.x
   American Gastroenterological Association AGA releases new evidence based clinical guideline on therapeutic drug monitoring in IBD, 2018, AGA REL NEW EV BAS C
   Amiot A, 2016, CLIN RES HEPATOL GAS, V40, P90, DOI 10.1016/j.clinre.2015.05.019
   Anderson PJ, 2005, SEMIN ARTHRITIS RHEU, V34, P19, DOI 10.1016/j.semarthrit.2005.01.005
   [Anonymous], BIOMED RES INT
   Armuzzi A, 2014, NAT REV GASTRO HEPAT, V11, P706, DOI 10.1038/nrgastro.2014.180
   Baert F, 2014, CLIN GASTROENTEROL H, V12, P1474, DOI 10.1016/j.cgh.2014.01.033
   Barlow NL, 2016, ANN CLIN BIOCHEM, V53, P477, DOI 10.1177/0004563215604866
   Bartelds GM, 2010, ANN RHEUM DIS, V69, P817, DOI 10.1136/ard.2009.112847
   Ben-Horin S, 2015, ALIMENT PHARM THER, V42, P356, DOI 10.1111/apt.13268
   Bendtzen K, 2006, ARTHRITIS RHEUM-US, V54, P3782, DOI 10.1002/art.22214
   Casteele NV, 2015, GUT, V64, P1539, DOI 10.1136/gutjnl-2014-307883
   Chen DY, 2015, ANN RHEUM DIS, V74, P2261, DOI 10.1136/annrheumdis-2015-207978
   Chen DY, 2015, ANN RHEUM DIS, V74, DOI 10.1136/annrheumdis-2013-203893
   Chiu YL, 2013, INFLAMM BOWEL DIS, V19, P1112, DOI 10.1097/MIB.0b013e3182813242
   Clair EWS, 2002, ARTHRITIS RHEUM, V46, P1451, DOI 10.1002/art.10302
   Colombel JF, 2010, NEW ENGL J MED, V362, P1383, DOI 10.1056/NEJMoa0904492
   Colombel JF, 2014, CLIN GASTROENTEROL H, V12, P423, DOI 10.1016/j.cgh.2013.10.025
   Cornillie F, 2014, GUT, V63, P1721, DOI 10.1136/gutjnl-2012-304094
   Cozzani E, 2013, GIORN ITAL DERMAT V, V148, P171
   Dignass A, 2012, J CROHNS COLITIS, V6, P991, DOI 10.1016/j.crohns.2012.09.002
   Emery P, 2008, LANCET, V372, P375, DOI 10.1016/S0140-6736(08)61000-4
   Fasanmade AA, 2010, INT J CLIN PHARM TH, V48, P297
   Fasanmade AA, 2009, EUR J CLIN PHARMACOL, V65, P1211, DOI 10.1007/s00228-009-0718-4
   Feagan BG, 2010, GASTROENTEROLOGY, V138, P167
   Frederiksen MT, 2014, INFLAMM BOWEL DIS, V20, P1714, DOI 10.1097/MIB.0000000000000138
   Freeman K, 2016, HEALTH TECHNOL ASSES, V20, P1, DOI 10.3310/hta20830
   Gils A, 2014, THER DRUG MONIT, V36, P669, DOI 10.1097/FTD.0000000000000074
   Hanauer SB, 2006, GASTROENTEROLOGY, V130, P323, DOI 10.1053/j.gastro.2005.11.030
   Hanauer SB, 2002, LANCET, V359, P1541, DOI 10.1016/S0140-6736(02)08512-4
   Hart MH, 2011, J IMMUNOL METHODS, V372, P196, DOI 10.1016/j.jim.2011.07.019
   Hock BD, 2016, THER DRUG MONIT, V38, P32, DOI 10.1097/FTD.0000000000000229
   Jamnitski A, 2011, ANN RHEUM DIS, V70, P875, DOI 10.1136/ard.2010.136499
   Jamnitski A, 2011, ANN RHEUM DIS, V70, P284, DOI 10.1136/ard.2010.135111
   Jorgensen KK, 2017, LANCET, V389, P2304, DOI 10.1016/S0140-6736(17)30068-5
   Karmiris K, 2009, GASTROENTEROLOGY, V137, P1628, DOI 10.1053/j.gastro.2009.07.062
   Kneepkens EL, 2014, ANN RHEUM DIS, V73, P2217, DOI 10.1136/annrheumdis-2014-205983
   Kopylov U, 2012, INFLAMM BOWEL DIS, V18, P1628, DOI 10.1002/ibd.21919
   Krieckaert CLM, 2015, ANN RHEUM DIS, V74, P361, DOI 10.1136/annrheumdis-2013-204101
   Kui R, 2016, J DERMATOL, V43, P1018, DOI 10.1111/1346-8138.13301
   Laine J, 2016, BIOL-TARGETS THER, V10, P67, DOI 10.2147/BTT.S96982
   Llinares-Tello F, 2014, RHEUMATOL INT, V34, P1701, DOI 10.1007/s00296-014-3032-0
   Maini RN, 1998, ARTHRITIS RHEUM, V41, P1552, DOI 10.1002/1529-0131(199809)41:9<1552::AID-ART5>3.0.CO;2-W
   Papamichael K, 2017, CLIN GASTROENTEROL H, V15, P1580, DOI 10.1016/j.cgh.2017.03.031
   Papamichael K, 2016, FRONTLINE GASTROENTE, V7, P289, DOI 10.1136/flgastro-2016-100685
   Papamichael K, 2015, WORLD J GASTROENTERO, V21, P4773, DOI 10.3748/wjg.v21.i16.4773
   Paul S, 2014, INFLAMM BOWEL DIS, V20, P1288, DOI 10.1097/MIB.0000000000000037
   Pouw MF, 2015, ANN RHEUM DIS, V74, P513, DOI 10.1136/annrheumdis-2013-204172
   Roblin X, 2014, CLIN GASTROENTEROL H, V12, P80, DOI 10.1016/j.cgh.2013.07.010
   Rojas JR, 2005, J PHARMACOL EXP THER, V313, P578, DOI 10.1124/jpet.104.079277
   Rosas J, 2014, CLIN EXP RHEUMATOL, V32, P942
   Rosen MJ, 2015, ALIMENT PHARM THER, V41, P1094, DOI 10.1111/apt.13175
   Sandborn WJ, 2007, GUT, V56, P1232, DOI 10.1136/gut.2006.106781
   Schmitz EMH, 2016, CLIN CHEM LAB MED, V54, P1211, DOI 10.1515/cclm-2015-0987
   Seow CH, 2010, GUT, V59, P49, DOI 10.1136/gut.2009.183095
   Smits LJT, 2016, J CROHNS COLITIS, V10, P1287, DOI 10.1093/ecco-jcc/jjw087
   Steenholdt C, 2014, GUT, V63, P919, DOI 10.1136/gutjnl-2013-305279
   Steenholdt C, 2013, THER DRUG MONIT, V35, P530, DOI 10.1097/FTD.0b013e31828d23c3
   Steenholdt C, 2011, SCAND J GASTROENTERO, V46, P310, DOI 10.3109/00365521.2010.536254
   Takahashi H, 2013, J DERMATOL, V40, P39, DOI 10.1111/j.1346-8138.2012.01679.x
   Ternant D, 2014, BRIT J CLIN PHARMACO, V78, P118, DOI 10.1111/bcp.12313
   The Gastroenterological Society of Australia, 2017, AUSTR GUID GEN PRACT
   The National Institute for Health and Care Excellence of United Kingdom Therapeutic monitoring of TNF alpha inhibitors in Crohn's disease (LISA TRACKER ELISA kits IDKmonitor ELISA kits and Promonitor ELISA kits) guidance and guidelines NICE, 2017, THER MON TNF ALPH IN
   Ungar B, 2016, ALIMENT PHARM THER, V43, P1293, DOI 10.1111/apt.13631
   Ungar B, 2016, CLIN GASTROENTEROL H, V14, P550, DOI 10.1016/j.cgh.2015.10.025
   Ungar B, 2014, GUT, V63, P1258, DOI 10.1136/gutjnl-2013-305259
   van den Bemt BJF, 2013, BRIT J CLIN PHARMACO, V76, P939, DOI 10.1111/bcp.12142
   van Schie KA, 2015, ANN RHEUM DIS, V74, P311, DOI 10.1136/annrheumdis-2014-206237
   van Schouwenburg PA, 2013, ANN RHEUM DIS, V72, P1680, DOI 10.1136/annrheumdis-2012-202407
   Van Stappen T, 2015, THER DRUG MONIT, V37, P479, DOI 10.1097/FTD.0000000000000162
   Van Steenbergen S, 2017, ALIMENT PHARM THER, V45, P923, DOI 10.1111/apt.13964
   Vande Casteele N, 2015, GASTROENTEROLOGY, V148, P1320, DOI 10.1053/j.gastro.2015.02.031
   Vande Casteele N, 2015, J CLIN PHARMACOL, V55, pS39, DOI 10.1002/jcph.374
   Vande Casteele N, 2013, AM J GASTROENTEROL, V108, P962, DOI 10.1038/ajg.2013.12
   Vaughn BP, 2015, INFLAMM BOWEL DIS, V21, P1435, DOI 10.1097/MIB.0000000000000312
   Vaughn BP, 2014, INFLAMM BOWEL DIS, V20, P1996, DOI 10.1097/MIB.0000000000000156
   Vermeire S, 2007, GUT, V56, P1226, DOI 10.1136/gut.2006.099978
   Wang SL, 2013, J PHARMACEUT BIOMED, V78-79, P39, DOI 10.1016/j.jpba.2013.01.031
   Wang SL, 2012, J IMMUNOL METHODS, V382, P177, DOI 10.1016/j.jim.2012.06.002
   Yanai H, 2015, CLIN GASTROENTEROL H, V13, P522, DOI 10.1016/j.cgh.2014.07.029
   Yarur AJ, 2017, ALIMENT PHARM THER, V45, P933, DOI 10.1111/apt.13970
NR 81
TC 10
Z9 12
U1 1
U2 8
PU SAGE PUBLICATIONS INC
PI THOUSAND OAKS
PA 2455 TELLER RD, THOUSAND OAKS, CA 91320 USA
SN 0004-5632
EI 1758-1001
J9 ANN CLIN BIOCHEM
JI Ann. Clin. Biochem.
PD JAN
PY 2019
VL 56
IS 1
BP 28
EP 41
DI 10.1177/0004563218782286
PG 14
WC Medical Laboratory Technology
WE Science Citation Index Expanded (SCI-EXPANDED)
SC Medical Laboratory Technology
GA HF3QF
UT WOS:000454148900004
PM 29807436
OA Bronze
DA 2024-01-22
ER

PT J
AU Turner, D
   Koletzko, S
   Griffiths, AM
   Hyams, J
   Dubinsky, M
   de Ridder, L
   Escher, J
   Lionetti, P
   Cucchiara, S
   Lentze, MJ
   Koletzko, B
   van Rheenen, P
   Russell, RK
   Mack, D
   Veereman, G
   Vermeire, S
   Ruemmele, F
AF Turner, Dan
   Koletzko, Sibylle
   Griffiths, Anne M.
   Hyams, Jeffrey
   Dubinsky, Marla
   de Ridder, Lissy
   Escher, Johanna
   Lionetti, Paolo
   Cucchiara, Salvatore
   Lentze, Michael J.
   Koletzko, Berthold
   van Rheenen, Patrick
   Russell, Richard K.
   Mack, David
   Veereman, Gigi
   Vermeire, Severine
   Ruemmele, Frank
TI Use of Placebo in Pediatric Inflammatory Bowel Diseases: A Position
   Paper From ESPGHAN, ECCO, PIBDnet, and the Canadian Children IBD Network
SO JOURNAL OF PEDIATRIC GASTROENTEROLOGY AND NUTRITION
LA English
DT Article
DE clinical trials; European Crohn's and Colitis Organization; European
   Medicines Agency; European Society for Pediatric Gastroenterology;
   Hepatology; and Nutrition; US Food and Drug Administration; pediatrics;
   Pediatric Inflammatory Bowel Disease Network (PIBDnet)
ID SEVERE CROHNS-DISEASE; EPISODIC TREATMENT; INFLIXIMAB; MODERATE;
   MAINTENANCE; ADALIMUMAB; EFFICACY; THERAPY; TRIAL; METAANALYSIS
AB Performing well-designed and ethical trials in pediatric inflammatory bowel diseases (IBD) is a priority to support optimal therapy and reduce the unacceptable long lag between adult and pediatric drug approval. Recently, clinical trials in children have been incorporating placebo arms into their protocols under conditions that created controversy. Therefore, 4 organizations (the European Society for Pediatric Gastroenterology, Hepatology, and Nutrition; European Crohn's and Colitis Organization; the Canadian Children IBD Network; and the Global Pediatric IBD Network) jointly provide a statement on the role of placebo in pediatric IBD trials. Consensus was achieved by 94 of 100 (94%) voting committees' members that placebo should only be used if there is genuine equipoise between the active treatment and placebo; for example, this may be considered in trials of drugs with new mechanisms of action without existing adult data, especially when proven effective alternatives do not exist outside the trial. Placebo may also be used in situations where it is an add-on to an effective therapy or to evaluate exit-strategies of maintenance therapy after long-term deep remission. It has been, however, agreed that no child enrolled in a trial should receive a known inferior treatment both within and outside the trial. This also includes withholding therapy in children who show clinical response after a short induction therapy. Given the similarity between pediatric and adult IBD regarding pathophysiology and response to treatments, drugs generally cannot be considered being in genuine equipoise with placebo if it has proven efficacy in adults. Continued collaboration of all stakeholders is needed to facilitate drug development and evaluation in pediatric IBD.
C1 [Turner, Dan; Koletzko, Sibylle; Griffiths, Anne M.; de Ridder, Lissy; Escher, Johanna; Lionetti, Paolo; Cucchiara, Salvatore; Lentze, Michael J.; Koletzko, Berthold; Russell, Richard K.; Veereman, Gigi; Ruemmele, Frank] European Soc Pediat Gastroenterol Hepatol & Nutr, Warsaw, Poland.
   [Turner, Dan; Cucchiara, Salvatore; van Rheenen, Patrick; Russell, Richard K.; Vermeire, Severine] European Crohns & Colitis Org, Vienna, Austria.
   [Turner, Dan; Koletzko, Sibylle; Griffiths, Anne M.; Hyams, Jeffrey; Dubinsky, Marla; de Ridder, Lissy; Escher, Johanna; Lionetti, Paolo; Cucchiara, Salvatore; Russell, Richard K.; Veereman, Gigi; Ruemmele, Frank] Global Pediat IBD Network PIBDnet, Toronto, ON, Canada.
   [Griffiths, Anne M.; Mack, David] Canadian Children IBD Network, Toronto, ON, Canada.
   [Turner, Dan] Hebrew Univ Jerusalem, Shaare Zedek Med Ctr, Inst Pediat Gastroenterol, Jerusalem, Israel.
   [Koletzko, Sibylle; Koletzko, Berthold] Univ Munich, Med Ctr, Klinikum Univ Munchen, Dr von Hauner Childrens Hosp, Munich, Germany.
   [Griffiths, Anne M.] Univ Toronto, Hosp Sick Children, Toronto, ON M5G 1X8, Canada.
   [Hyams, Jeffrey] Connecticut Childrens Med Ctr, Hartford, CT USA.
   [Dubinsky, Marla] Icahn Sch Med, Feinstein IBD Ctr, Dept Pediat, Mt Sinai, NY USA.
   [de Ridder, Lissy; Escher, Johanna] Erasmus MC Sophia Childrens Hosp, Dept Pediat Gastroenterol, Rotterdam, Netherlands.
   [Lionetti, Paolo] Univ Florence, Meyer Hosp, Dept Neurofarba, I-50121 Florence, Italy.
   Univ Roma La Sapienza, Piazzale Aldo Moro 5, I-00185 Rome, Italy.
   [Lentze, Michael J.] Univ Hosp, Childrens Hosp Med Ctr, Dept Pediat, Bonn, Germany.
   [van Rheenen, Patrick] Univ Groningen, Univ Med Ctr Groningen, Groningen, Netherlands.
   [Russell, Richard K.] Royal Hosp Children, Glasgow, Lanark, Scotland.
   [Mack, David] Univ Ottawa, Childrens Hosp Eastern Ontario, Ottawa, ON, Canada.
   [Veereman, Gigi] Childrens Univ Hosp, Brussels, Belgium.
   [Vermeire, Severine] Univ Hosp Gasthuisberg, Leuven, Belgium.
   [Ruemmele, Frank] Hop Necker Enfants Malad, Paris, France.
C3 Hebrew University of Jerusalem; Shaare Zedek Medical Center; University
   of Munich; University of Toronto; Hospital for Sick Children (SickKids);
   Connecticut Children's Medical Center; Icahn School of Medicine at Mount
   Sinai; Erasmus University Rotterdam; Erasmus MC; University of Florence;
   Azienda Ospedaliera Universitaria (AOU) MEYER; Sapienza University Rome;
   University of Bonn; University of Groningen; University of Ottawa;
   Children's Hospital of Eastern Ontario; KU Leuven; University Hospital
   Leuven; Assistance Publique Hopitaux Paris (APHP); Universite Paris
   Cite; Hopital Universitaire Necker-Enfants Malades - APHP
RP Turner, D (通讯作者)，Shaare Zedek Med Ctr, Juliet Keidan Inst Pediat Gastroenterol, POB 3235, IL-91031 Jerusalem, Israel.
EM turnerd@szmc.org.il
RI de Ridder, Lissy/A-1897-2013; Lionetti, Paolo/AAC-2626-2019; Cucchiara,
   Salvatore/K-1628-2016
OI Lionetti, Paolo/0000-0001-8029-3904; Cucchiara,
   Salvatore/0000-0002-2939-9698; de Ridder, Lissy/0000-0002-6035-1182;
   Vermeire, Severine/0000-0001-9942-3019; /0000-0003-3867-2665
FU Janssen; Abbvie; Takeda; Celgene; Astra Zeneca; Boerhinger-Ingleheim;
   Soligenix; UCB; Receptos; Pfizer; HSC; MegaPharm; AstraZeneca; Ferring;
   Rafa; Nestle; Abbott Nutrition; Beneo; Coca Cola; Dairy Goat
   Cooperative; Danone; Fonterra; Hipp; Mead Johnson Nutritionals; Nestle
   Nutrition; Shire; Hospira; Alfa Wassermann; Menarini; Boeringher
   Ingelheim; Genentech Roche; Protagonist; Sun Pharma; Prometheus Labs;
   MSD; MSD Immunology; Dr Falk; NAPP; Ferring Pharmaceuticals
FX J.H. received consultation fees, research grants, royalties, or
   honorarium from Janssen, Abbvie, Takeda, Celgene, Astra Zeneca,
   Boerhinger-Ingleheim, Soligenix, UCB, Receptos (consultant). D.T.
   received consultation fees, research grants, royalties, or honorarium
   from Janssen, Pfizer, Takeda, Abbvie, HSC, MegaPharm, AstraZeneca,
   Ferring, and Rafa. A.M.G received consultant fees from Janssen, Abbvie,
   Nestle, Receptos, and research support from Abbvie and Janssen. B.K.
   received grants from Abbott Nutrition, Beneo, Coca Cola, Dairy Goat
   Cooperative, Danone, Fonterra, Hipp, Mead Johnson Nutritionals, and
   Nestle Nutrition. S.K. received honorarium as consultant or speaker from
   MSD, Abbvie, Boeringer Ingelheim, Merck, Janssen, Menarini, Danone
   Nestle Nutrition Institute. L.R. received consultation fee, research
   grant, or honorarium from Janssen, Abbvie, Shire and Hospira. S.C.
   received research grant or honorarium from Janssen, Abbvie, Alfa
   Wassermann, Menarini. P.L. received consultation fee from Abbvie. M.D.
   received consulting fees from Abbvie, Janssen, Takeda, Boeringher
   Ingelheim, Genentech Roche, Celgene, Pfizer, Shire, Protagonist, Sun
   Pharma, UCB, Receptos, and Prometheus Labs; research support from
   Takeda, Janssen. J.E. received research support from MSD, AbbVie,
   Janssen, and speaker's fees from AbbVie and MSD. R.K.R has received
   speaker's fees, travel support, or participated in medical board
   meetings with MSD Immunology, Abbott, Dr Falk, Nestle, Janssen, NAPP,
   and Ferring Pharmaceuticals. D.M. received an educational grant from
   Abbvie. G.V. consulted to Janssen, Abbvie, Boeringer Ingelheim. F.R.
   received honoraria as consultant, speaker, or advisory board member of
   Abbvie, Takeda, MSD, Janssen, Celgene, UCB, Nestle Nutrition Institute.
CR Baert F, 2014, CLIN GASTROENTEROL H, V12, P1474, DOI 10.1016/j.cgh.2014.01.033
   Brandse JF, 2014, INFLAMM BOWEL DIS, V20, P251, DOI 10.1097/01.MIB.0000438248.14218.1d
   *EUR UN, 2008, EUR J HLTH LAW, V15, P223, DOI DOI 10.1163/157180908X333228
   Garud S, 2008, DIGEST DIS SCI, V53, P875, DOI 10.1007/s10620-007-9954-6
   Hanauer SB, 2004, CLIN GASTROENTEROL H, V2, P542, DOI 10.1016/S1542-3565(04)00238-1
   Hyams J, 2007, GASTROENTEROLOGY, V132, P863, DOI 10.1053/j.gastro.2006.12.003
   Hyams J, 2012, CLIN GASTROENTEROL H, V10, P391, DOI 10.1016/j.cgh.2011.11.026
   Hyams JS, 2012, GASTROENTEROLOGY, V143, P365, DOI 10.1053/j.gastro.2012.04.046
   Laharie D, 2009, ALIMENT PHARM THER, V29, P1240, DOI 10.1111/j.1365-2036.2009.03997.x
   Lee LYW, 2012, EUR J GASTROEN HEPAT, V24, P1078, DOI 10.1097/MEG.0b013e32835558cf
   Louis E, 2012, GASTROENTEROLOGY, V142, P63, DOI 10.1053/j.gastro.2011.09.034
   Markowitz J, 2000, GASTROENTEROLOGY, V119, P895, DOI 10.1053/gast.2000.18144
   Peyrin-Biroulet L, 2014, CLIN GASTROENTEROL H, V12, P347, DOI 10.1016/j.cgh.2013.07.031
   Reich K, 2013, BRIT J DERMATOL, V168, P1325, DOI 10.1111/bjd.12404
   Rodemann JF, 2007, CLIN GASTROENTEROL H, V5, P339, DOI 10.1016/j.cgh.2006.12.027
   Ruemmele FM, 2014, J CROHNS COLITIS, V8, P1179, DOI 10.1016/j.crohns.2014.04.005
   Ruemmele FM, 2015, GUT, V64, P438, DOI 10.1136/gutjnl-2014-307008
   Rutgeerts P, 2004, GASTROENTEROLOGY, V126, P402, DOI 10.1053/j.gastro.2003.11.014
   Rutgeerts P, 2012, GASTROENTEROLOGY, V142, P1102, DOI 10.1053/j.gastro.2012.01.035
   Su CY, 2004, GASTROENTEROLOGY, V126, P1257, DOI 10.1053/j.gastro.2004.01.024
   Sun HH, 2015, J PEDIATR GASTR NUTR, V60, P729, DOI 10.1097/MPG.0000000000000793
   Sun HH, 2014, J PEDIATR GASTR NUTR, V58, P684, DOI 10.1097/MPG.0000000000000322
   Turner D, 2012, J PEDIATR GASTR NUTR, V55, P340, DOI 10.1097/MPG.0b013e3182662233
NR 23
TC 27
Z9 27
U1 0
U2 4
PU LIPPINCOTT WILLIAMS & WILKINS
PI PHILADELPHIA
PA TWO COMMERCE SQ, 2001 MARKET ST, PHILADELPHIA, PA 19103 USA
SN 0277-2116
EI 1536-4801
J9 J PEDIATR GASTR NUTR
JI J. Pediatr. Gastroenterol. Nutr.
PD JAN
PY 2016
VL 62
IS 1
BP 183
EP 187
DI 10.1097/MPG.0000000000001024
PG 5
WC Gastroenterology & Hepatology; Nutrition & Dietetics; Pediatrics
WE Science Citation Index Expanded (SCI-EXPANDED)
SC Gastroenterology & Hepatology; Nutrition & Dietetics; Pediatrics
GA DC5ZV
UT WOS:000369300200030
PM 26545204
OA Green Published
DA 2024-01-22
ER

PT J
AU González-Lara, L
   Batalla, A
   Coto, E
   Gómez, J
   Eiris, N
   Santos-Juanes, J
   Queiro, R
   Coto-Segura, P
AF Gonzalez-Lara, Leire
   Batalla, Ana
   Coto, Eliecer
   Gomez, Juan
   Eiris, Noemi
   Santos-Juanes, Jorge
   Queiro, Ruben
   Coto-Segura, Pablo
TI The <i>TNFRSF1B</i> rs1061622 polymorphism (p.M196R) is associated with
   biological drug outcome in Psoriasis patients
SO ARCHIVES OF DERMATOLOGICAL RESEARCH
LA English
DT Article
DE Psoriasis; Biological therapy; Gene polymorphism; Next generation
   sequencing; Pharmacogenetic
ID GENOME-WIDE ASSOCIATION; RHEUMATOID-ARTHRITIS; GENETIC POLYMORPHISMS;
   SUSCEPTIBILITY LOCI; CROHNS-DISEASE; HLA-C; TNF; THERAPY; INFLIXIMAB;
   IL12B
AB Genetic factors are involved not only in the overall risk of suffering psoriasis, but also in their clinical characteristics and eventually in drug outcome. Biological therapies have dramatically improved the prognosis of Psoriasis. However, these treatments are very expensive and patients often exhibit a heterogeneous response that could be partially attributed to their genetic background. Thus, the research for genetic markers in psoriatic patients that could predict a poor response to biological therapies is an important issue. Our aim was to evaluate the effect of DNA variants at the "TNF alpha pathway" that could affect the risk of developing Psoriasis or the response to biological therapies among these patients. The genetic association study included a total of 518 Psoriatic patients and 480 healthy controls. Ninety of these patients received biological treatment and based on the change in the PASI score after 24 weeks were classified as good (PASI score a parts per thousand yen75 %), intermediate (PASI 50-75), and non-responders (PASI < 50). Next generation sequencing (NGS) with semiconductor-array technology was used to identify the nucleotide variants in the TNF alpha, TNFRSF1A and TNFRSF1B, and we only found three missense amino acid changes, all in TNFRSF1B. Interestingly, we found a significantly higher frequency of rs1061622 G carriers among CW6-positive patients (p = 0.004; OR = 1.69, 95 % CI = 1.18-2.41). Allele G (p.196R) carriers were significantly more frequent in the non-responder group (56 %) (p = 0.05). In conclusion, we report a significant association between the TNFRSF1B p.M196R variant and the risk for psoriasis and the response to treatment with anti-TNF or anti-Il-12/Il-23. The genotyping of this polymorphism could help to optimize the treatment by identifying patients with a likely poor response to biological drugs.
C1 [Gonzalez-Lara, Leire; Batalla, Ana; Eiris, Noemi; Santos-Juanes, Jorge; Coto-Segura, Pablo] Univ Oviedo, Hosp Univ Cent Asturias, Unit Psoriasis, Dept Dermatol 2, E-33006 Oviedo, Spain.
   [Coto, Eliecer; Gomez, Juan] Hosp Univ Cent Asturias, Dept Mol Genet, Oviedo, Spain.
   [Coto, Eliecer; Coto-Segura, Pablo] Univ Oviedo, Dept Med, E-33006 Oviedo, Spain.
   [Queiro, Ruben] Hosp Univ Cent Asturias, Reumathol Dept, Oviedo, Spain.
C3 University of Oviedo; Central University Hospital Asturias; Central
   University Hospital Asturias; University of Oviedo; Central University
   Hospital Asturias
RP González-Lara, L (通讯作者)，Univ Oviedo, Hosp Univ Cent Asturias, Unit Psoriasis, Dept Dermatol 2, E-33006 Oviedo, Spain.
EM leiregonzalezlara@gmail.com; pablocotosegura@gmail.com
RI Silva, Rúben/GYE-3599-2022; Silva, Ruben/HOC-7414-2023; Queiro,
   Rubén/D-5358-2016; Coto-Segura, Pablo/AAR-4593-2021; Santos-Juanes,
   Jorge/AAP-3299-2021
OI Queiro, Rubén/0000-0002-8418-7145; Santos-Juanes,
   Jorge/0000-0001-5578-3522; Coto-Segura, Pablo/0000-0002-6455-4825;
   Eiris, Noemi/0000-0001-5033-3768; GONZALEZ LARA,
   LEIRE/0000-0002-4790-2824
FU Spanish Instituto de Salud Carlos III-European FEDER founds [PI
   13/00680]; ABBVIE
FX This work was supported by a grant from the Spanish Instituto de Salud
   Carlos III-European FEDER founds (Grant PI 13/00680). Authors thank
   ABBVIE for supporting this work. We thank Belen Alonso for technical
   assistance.
CR Capon F, 2007, HUM GENET, V122, P201, DOI 10.1007/s00439-007-0397-0
   Cordoro K M, 2007, Skin Therapy Lett, V12, P4
   Eirís N, 2014, J DERMATOL SCI, V75, P167, DOI 10.1016/j.jdermsci.2014.05.010
   Flanagan SE, 2010, GENET TEST MOL BIOMA, V14, P533, DOI 10.1089/gtmb.2010.0036
   Gallo E, 2013, BRIT J DERMATOL, V169, P819, DOI 10.1111/bjd.12425
   Glossop JR, 2005, ARTHRITIS RES THER, V7, pR1227, DOI 10.1186/ar1816
   Gómez J, 2014, J CARDIOVASC TRANSL, V7, P133, DOI 10.1007/s12265-013-9516-6
   González-Lara L, 2013, DNA CELL BIOL, V32, P601, DOI 10.1089/dna.2013.2109
   Krintel SB, 2012, PHARMACOGENET GENOM, V22, P577, DOI 10.1097/FPC.0b013e3283544043
   Liu CY, 2008, MOL MED, V14, P575, DOI 10.2119/2008-00056.Liu
   Mason A, 2013, J AM ACAD DERMATOL, V69, P799, DOI 10.1016/j.jaad.2013.06.027
   Medrano LM, 2014, HUM IMMUNOL, V75, P71, DOI 10.1016/j.humimm.2013.09.017
   Miller DW, 2006, EXPERT OPIN PHARMACO, V7, P157, DOI 10.1517/14656566.7.2.157
   Morita C, 2001, ARTHRITIS RHEUM-US, V44, P2819, DOI 10.1002/1529-0131(200112)44:12<2819::AID-ART469>3.0.CO;2-2
   Nair RP, 2008, J INVEST DERMATOL, V128, P1653, DOI 10.1038/sj.jid.5701255
   Nair RP, 2006, AM J HUM GENET, V78, P827, DOI 10.1086/503821
   Riveira-Munoz E, 2011, J INVEST DERMATOL, V131, P1105, DOI 10.1038/jid.2010.350
   Rooryck C, 2008, CLIN EXP RHEUMATOL, V26, P340
   Stark GL, 2003, TRANSPLANTATION, V76, P1742, DOI 10.1097/01.TP.0000092496.05951.D5
   Steenholdt C, 2012, ALIMENT PHARM THER, V36, P650, DOI 10.1111/apt.12010
   Strange A, 2010, NAT GENET, V42, P985, DOI 10.1038/ng.694
   Talamonti M, 2013, BRIT J DERMATOL, V169, P458, DOI 10.1111/bjd.12331
   Tang HY, 2014, NAT GENET, V46, P45, DOI 10.1038/ng.2827
   Tejasvi T, 2012, J INVEST DERMATOL, V132, P593, DOI 10.1038/jid.2011.376
   Thomas VD, 2005, J AM ACAD DERMATOL, V53, P346, DOI 10.1016/j.jaad.2005.04.011
   Till A, 2005, J BIOL CHEM, V280, P5994, DOI 10.1074/jbc.M411541200
   Tolusso B, 2004, HUM IMMUNOL, V65, P1420, DOI 10.1016/j.humimm.2004.06.010
   Tsoi LC, 2012, NAT GENET, V44, P1341, DOI 10.1038/ng.2467
   Vasilopoulos Y, 2011, CLIN EXP RHEUMATOL, V29, P701
   Vasilopoulos Y, 2012, MOL DIAGN THER, V16, P29, DOI 10.2165/11594660-000000000-00000
   Warren RB, 2009, BRIT J DERMATOL, V160, P438, DOI 10.1111/j.1365-2133.2008.08898.x
   Zaba LC, 2007, J EXP MED, V204, P3183, DOI 10.1084/jem.20071094
   Zheng HF, 2011, J DERMATOL SCI, V61, P124, DOI 10.1016/j.jdermsci.2010.12.001
NR 33
TC 26
Z9 27
U1 0
U2 10
PU SPRINGER
PI NEW YORK
PA 233 SPRING ST, NEW YORK, NY 10013 USA
SN 0340-3696
EI 1432-069X
J9 ARCH DERMATOL RES
JI Arch. Dermatol. Res.
PD JUL
PY 2015
VL 307
IS 5
BP 405
EP 412
DI 10.1007/s00403-014-1533-z
PG 8
WC Dermatology
WE Science Citation Index Expanded (SCI-EXPANDED)
SC Dermatology
GA CK7BG
UT WOS:000356384200003
PM 25537528
DA 2024-01-22
ER

PT J
AU Elvington, M
   Blichmann, P
   Qiao, F
   Scheiber, M
   Wadsworth, C
   Luzinov, I
   Lucero, J
   Vertegel, A
   Tomlinson, S
AF Elvington, M.
   Blichmann, P.
   Qiao, F.
   Scheiber, M.
   Wadsworth, C.
   Luzinov, I.
   Lucero, J.
   Vertegel, A.
   Tomlinson, S.
TI A novel protocol allowing oral delivery of a protein complement
   inhibitor that subsequently targets to inflamed colon mucosa and
   ameliorates murine colitis
SO CLINICAL AND EXPERIMENTAL IMMUNOLOGY
LA English
DT Article
DE colitis; complement; mouse model; oral delivery
ID INFLAMMATORY-BOWEL-DISEASE; SODIUM-INDUCED COLITIS; DECAY-ACCELERATING
   FACTOR; DEXTRAN ESTER PRODRUGS; ULCERATIVE-COLITIS; CROHNS-DISEASE; GI
   TRACT; ACTIVATION; EXPRESSION; EPITHELIUM
AB While there is evidence of a pathogenic role for complement in inflammatory bowel disease, there is also evidence for a protective role that relates to host defence and protection from endotoxaemia. There is thus concern regarding the use of systemic complement inhibition as a therapeutic strategy. Local delivery of a complement inhibitor to the colon by oral administration would ameliorate such concerns, but while formulations exist for oral delivery of low molecular weight drugs to the colon, they have not been used successfully for oral delivery of proteins. We describe a novel pellet formulation consisting of cross-linked dextran coated with an acrylic co-polymer that protects the complement inhibitor CR2-Crry from destruction in the gastrointestinal tract. CR2-Crry containing pellets administered by gavage, were characterized using a therapeutic protocol in a mouse model of dextran sulphate sodium (DSS)-induced colitis. Oral treatment of established colitis over a 5-day period significantly reduced mucosal inflammation and injury, with similar therapeutic benefit whether or not the proton pump inhibitor, omeprazole, was co-administered. Reduction in injury was associated with the targeting of CR2-Crry to the mucosal surface and reduced local complement activation. Treatment had no effect on systemic complement activity. This novel method for oral delivery of a targeted protein complement inhibitor will reduce systemic effects, thereby decreasing the risk of opportunistic infection, as well as lowering the required dose and treatment cost and improving patient compliance. Furthermore, the novel delivery system described here may provide similar benefits for administration of other protein-based drugs, such as anti-tumour necrosis factor-a antibodies.
C1 [Elvington, M.; Qiao, F.; Scheiber, M.; Wadsworth, C.; Tomlinson, S.] Med Univ S Carolina, Dept Microbiol & Immunol, Darby Childrens Res Inst, Charleston, SC 29425 USA.
   [Tomlinson, S.] Ralph H Johnson Vet Affairs Med Ctr, Charleston, SC USA.
   [Blichmann, P.; Lucero, J.; Vertegel, A.] Clemson Univ, Dept Bioengn, Clemson, SC USA.
   [Luzinov, I.] Clemson Univ, Dept Mat Sci & Engn, Clemson, SC USA.
C3 Medical University of South Carolina; US Department of Veterans Affairs;
   Veterans Health Administration (VHA); Ralph H Johnson VA Medical Center;
   Clemson University; Clemson University
RP Tomlinson, S (通讯作者)，Med Univ S Carolina, Dept Microbiol & Immunol, 173 Ashley Ave, Charleston, SC 29425 USA.
EM tomlinss@musc.edu
RI Elvington, Michelle/L-7769-2019
OI Elvington, Michelle/0000-0003-1910-4240
FU Crohn's and Colitis Foundation of America
FX This work was supported by the Crohn's and Colitis Foundation of
   America.
CR AHRENSTEDT O, 1990, NEW ENGL J MED, V322, P1345, DOI 10.1056/NEJM199005103221903
   Aomatsu T, 2013, J CLIN BIOCHEM NUTR, V52, P72, DOI 10.3164/jcbn.12-63
   Atkinson C, 2005, J CLIN INVEST, V115, P2444, DOI 10.1172/JCI25208
   Berstad AE, 1998, GUT, V42, P522, DOI 10.1136/gut.42.4.522
   Chen GJ, 2011, LAB INVEST, V91, P472, DOI 10.1038/labinvest.2010.183
   Deguchi Y, 2005, INT J MOL MED, V16, P605
   Ford AC, 2013, AM J GASTROENTEROL, V108, P1268, DOI 10.1038/ajg.2013.138
   HALSTENSEN TS, 1991, IMMUNOL RES, V10, P485, DOI 10.1007/BF02919746
   HALSTENSEN TS, 1989, GASTROENTEROLOGY, V97, P10, DOI 10.1016/0016-5085(89)91409-1
   HALSTENSEN TS, 1992, GUT, V33, P902, DOI 10.1136/gut.33.7.902
   HALSTENSEN TS, 1989, GUT, V30, P361, DOI 10.1136/gut.30.3.361
   Holers VM, 2013, ADV EXP MED BIOL, V735, P137, DOI 10.1007/978-1-4614-4118-2_9
   Huang YX, 2008, J IMMUNOL, V181, P8068, DOI 10.4049/jimmunol.181.11.8068
   Johswich K, 2009, INFLAMM BOWEL DIS, V15, P1812, DOI 10.1002/ibd.21012
   Johswich K, 2006, J BIOL CHEM, V281, P39088, DOI 10.1074/jbc.M609734200
   Khan MZI, 1999, J CONTROL RELEASE, V58, P215, DOI 10.1016/S0168-3659(98)00151-5
   Korzenik JR, 2007, GUT, V56, P2, DOI 10.1136/gut.2006.095588
   LARSEN C, 1991, ACTA PHARM NORDICA, V3, P41
   LARSEN C, 1989, PHARMACEUT RES, V6, P995, DOI 10.1023/A:1015914101233
   Lichtenstein GR, 2013, THER ADV GASTROENTER, V6, P269, DOI 10.1177/1756283X13479826
   Lin F, 2004, J IMMUNOL, V172, P3836, DOI 10.4049/jimmunol.172.6.3836
   Lu FX, 2010, AM J PHYSIOL-GASTR L, V298, pG878, DOI 10.1152/ajpgi.00400.2009
   Scheinin T, 1999, HUM PATHOL, V30, P1427, DOI 10.1016/S0046-8177(99)90163-6
   Schepp-Berglind J, 2012, J IMMUNOL, V188, P6309, DOI 10.4049/jimmunol.1200553
   Ueki T, 1996, CLIN EXP IMMUNOL, V104, P286, DOI 10.1046/j.1365-2249.1996.17721.x
   UESU T, 1995, LAB INVEST, V72, P587
   VANDIJKWOLTHUIS WNE, 1995, MACROMOLECULES, V28, P6317, DOI 10.1021/ma00122a044
   Varshosaz J, 2009, INT J PHARM, V365, P69, DOI 10.1016/j.ijpharm.2008.08.034
   Wende E, 2013, PLOS ONE, V8, DOI 10.1371/journal.pone.0062257
   Woodruff TM, 2003, J IMMUNOL, V171, P5514, DOI 10.4049/jimmunol.171.10.5514
NR 30
TC 4
Z9 4
U1 0
U2 13
PU WILEY-BLACKWELL
PI HOBOKEN
PA 111 RIVER ST, HOBOKEN 07030-5774, NJ USA
SN 0009-9104
EI 1365-2249
J9 CLIN EXP IMMUNOL
JI Clin. Exp. Immunol.
PD AUG
PY 2014
VL 177
IS 2
BP 500
EP 508
DI 10.1111/cei.12350
PG 9
WC Immunology
WE Science Citation Index Expanded (SCI-EXPANDED)
SC Immunology
GA AL9SI
UT WOS:000339480700014
PM 24730624
OA Bronze, Green Published
DA 2024-01-22
ER

PT J
AU Calkoen, FGJ
   Brinkman, DMC
   Vervat, C
   van Ostaijen-Ten Dam, MM
   ten Cate, R
   van Tol, MJD
   Ball, LM
AF Calkoen, Friso G. J.
   Brinkman, Danielle M. C.
   Vervat, Carly
   van Ostaijen-Ten Dam, Monique M.
   ten Cate, Rebecca
   van Tol, Maarten J. D.
   Ball, Lynne M.
TI Mesenchymal stromal cells isolated from children with systemic juvenile
   idiopathic arthritis suppress innate and adaptive immune responses
SO CYTOTHERAPY
LA English
DT Article
DE dendritic cells; indomethacin; juvenile idiopathic arthritis;
   mesenchymal stromal cells; natural killer cells; T lymphocytes
ID RECEPTOR ANTAGONIST ANAKINRA; THERAPY POSITION STATEMENT; ONSET
   STILL-DISEASE; STEM-CELLS; IN-VITRO; LUPUS-ERYTHEMATOSUS;
   INTERNATIONAL-SOCIETY; CROHNS-DISEASE; HEALTHY DONORS; CLINICAL-TRIAL
AB Background aims. Infusion of mesenchymal stromal cells (MSCs) has been reported to be an effective treatment modality for acute graft-versus-host disease, and MSCs have been considered for use in the treatment of patients with autoimmune diseases. Before contemplating clinical studies with MSCs in patients with systemic juvenile idiopathic arthritis (sJIA), the immunomodulatory capacity of MSCs in this setting needs to be explored. A comparative analysis of bone marrow-derived MSCs from children with sJIA and healthy pediatric controls was performed. Methods. MSCs were successfully expanded from 11 patients with sJIA and 10 controls. The phenotype, differentiation and immunomodulatory capacity of these MSCs were compared. The effect of immunosuppressive drugs on MSC function was also investigated. Results. MSCs from patients with sJIA and controls showed no differences in their suppressive effect using control peripheral blood mononuclear cells. Furthermore, the suppression of the response of peripheral blood mononuclear cells from patients with sJIA by autologous sJIA MSCs and allogeneic control MSCs was comparable. The immunosuppressive effect of both groups of MSCs was diminished in the presence of indomethacin (P < 0.05). MSCs from patients with sJIA and controls suppressed interleukin-2-induced natural killer cell activation to a similar extent. In addition, MSCs of patients with sJIA and controls inhibited the differentiation of monocytes to dendritic cells. Conclusions. This is the first explorative study in a significant cohort of patients with sJIA to evaluate the effect of MSCs on adaptive and innate immune responses. The comparable immunosuppressive characteristics of MSCs derived from patients with sJIA to age-matched controls support the potential use of patient-derived MSCs in the treatment of sJIA.
C1 [Calkoen, Friso G. J.; Brinkman, Danielle M. C.; Vervat, Carly; van Ostaijen-Ten Dam, Monique M.; ten Cate, Rebecca; van Tol, Maarten J. D.; Ball, Lynne M.] Leiden Univ, Med Ctr, Dept Paediat, NL-2300 RC Leiden, Netherlands.
C3 Leiden University; Leiden University Medical Center (LUMC); Leiden
   University - Excl LUMC
RP Ball, LM (通讯作者)，Leiden Univ, Med Ctr, Dept Paediat, POB 9600, NL-2300 RC Leiden, Netherlands.
EM l.m.ball@lumc.nl
RI Calkoen, Friso/ABE-2500-2020; Calkoen, Friso/AAC-7704-2020
FU Dutch Arthritis Association [NR 07-01-201]; Dutch Children Cancer Free
   Foundation (KiKa)
FX This work was funded by a grant (NR 07-01-201) from the Dutch Arthritis
   Association and by the Dutch Children Cancer Free Foundation (KiKa) for
   the appointment of CV and FC.
CR Aggarwal S, 2005, BLOOD, V105, P1815, DOI 10.1182/blood-2004-04-1559
   Bacigalupo A, 2005, EXP HEMATOL, V33, P819, DOI 10.1016/j.exphem.2005.05.006
   Bernardo ME, 2007, CONNECT TISSUE RES, V48, P132, DOI 10.1080/03008200701228464
   Bernardo ME, 2007, CANCER RES, V67, P9142, DOI 10.1158/0008-5472.CAN-06-4690
   Bernardo ME, 2009, CYTOTHERAPY, V11, P825, DOI 10.3109/14653240903121260
   Beukelman T, 2011, ARTHRIT CARE RES, V63, P465, DOI 10.1002/acr.20460
   Beyth S, 2005, BLOOD, V105, P2214, DOI 10.1182/blood-2004-07-2921
   Bocelli-Tyndall C, 2007, RHEUMATOLOGY, V46, P403, DOI 10.1093/rheumatology/kel267
   Bocelli-Tyndall C, 2009, ANN RHEUM DIS, V68, P1352, DOI 10.1136/ard.2008.094003
   Brinkman DMC, 2007, ARTHRITIS RHEUM-US, V56, P2410, DOI 10.1002/art.22656
   Buron F, 2009, TRANSPL P, V41, P3347, DOI 10.1016/j.transproceed.2009.08.030
   Casado-Díaz A, 2008, CYTOTHERAPY, V10, P460, DOI 10.1080/14653240802192644
   Crop MJ, 2011, CELL TRANSPLANT, V20, P1547, DOI 10.3727/096368910X564076
   Dazzi F, 2011, BEST PRACT RES CL HA, V24, P49, DOI 10.1016/j.beha.2011.01.002
   De Benedetti F, 2009, CURR OPIN RHEUMATOL, V21, P533, DOI 10.1097/BOR.0b013e32832f1445
   Diak P, 2010, ARTHRITIS RHEUM-US, V62, P2517, DOI 10.1002/art.27511
   Dominici M, 2006, CYTOTHERAPY, V8, P315, DOI 10.1080/14653240600855905
   Duijvestein M, 2010, GUT, V59, P1662, DOI 10.1136/gut.2010.215152
   Farge D, 2010, HAEMATOL-HEMATOL J, V95, P284, DOI 10.3324/haematol.2009.013458
   García-Olmo D, 2005, DIS COLON RECTUM, V48, P1416, DOI 10.1007/s10350-005-0052-6
   Gieseke F, 2010, BLOOD, V116, P3770, DOI 10.1182/blood-2010-02-270777
   Haack-Sorensen M, 2007, CYTOTHERAPY, V9, P328, DOI 10.1080/14653240701322235
   Horneff G, 2011, RHEUMATOLOGY, V50, P230, DOI 10.1093/rheumatology/keq361
   Horwitz EM, 2005, CYTOTHERAPY, V7, P393, DOI 10.1080/14653240500319234
   Jones E, 2010, ANN RHEUM DIS, V69, P450, DOI 10.1136/ard.2008.106435
   Karussis D, 2010, ARCH NEUROL-CHICAGO, V67, P1187, DOI 10.1001/archneurol.2010.248
   Krampera M, 2003, BLOOD, V101, P3722, DOI 10.1182/blood-2002-07-2104
   Kwon JH, 2005, CRIT REV ONCOL HEMAT, V56, P169, DOI 10.1016/j.critrevonc.2005.02.004
   Larghero J, 2008, ANN RHEUM DIS, V67, P443, DOI 10.1136/ard.2007.071233
   LeBlanc K, 2008, LANCET, V371, P1579, DOI 10.1016/S0140-6736(08)60690-X
   Lequerré T, 2008, ANN RHEUM DIS, V67, P302, DOI 10.1136/ard.2007.076034
   Martini G, 2006, EXPERT OPIN PHARMACO, V7, P387, DOI 10.1517/14656566.7.4.387
   Meisel R, 2004, BLOOD, V103, P4619, DOI 10.1182/blood-2003-11-3909
   Nauta AJ, 2006, BLOOD, V108, P2114, DOI 10.1182/blood-2005-11-011650
   Nigrovic PA, 2011, ARTHRITIS RHEUM-US, V63, P545, DOI 10.1002/art.30128
   Petty RE, 2004, J RHEUMATOL, V31, P390
   Prince FHM, 2011, RHEUMATOLOGY, V50, P1131, DOI 10.1093/rheumatology/keq432
   Quartier P, 2011, ANN RHEUM DIS, V70, P747, DOI 10.1136/ard.2010.134254
   Rasmusson I, 2005, EXP CELL RES, V305, P33, DOI 10.1016/j.yexcr.2004.12.013
   Samuelsson H, 2009, CYTOTHERAPY, V11, P129, DOI 10.1080/14653240802684194
   Selmani Z, 2008, STEM CELLS, V26, P212, DOI 10.1634/stemcells.2007-0554
   Sica A, 2006, EUR J CANCER, V42, P717, DOI 10.1016/j.ejca.2006.01.003
   Sotiropoulou PA, 2006, STEM CELLS, V24, P74, DOI 10.1634/stemcells.2004-0359
   Spaggiari GM, 2006, BLOOD, V107, P1484, DOI 10.1182/blood-2005-07-2775
   Sun LY, 2010, ARTHRITIS RHEUM-US, V62, P2467, DOI 10.1002/art.27548
   Sun LY, 2009, STEM CELLS, V27, P1421, DOI 10.1002/stem.68
   Traggiai E, 2008, STEM CELLS, V26, P562, DOI 10.1634/stemcells.2007-0528
   Uccelli A, 2008, NAT REV IMMUNOL, V8, P726, DOI 10.1038/nri2395
   Vastert SJ, 2009, BEST PRACT RES CL RH, V23, P655, DOI 10.1016/j.berh.2009.08.003
   Woo P, 2008, ANN RHEUM DIS, V67, P281, DOI 10.1136/ard.2007.082859
   Yokota S, 2008, LANCET, V371, P998, DOI 10.1016/S0140-6736(08)60454-7
   Zangi L, 2009, STEM CELLS, V27, P2865, DOI 10.1002/stem.217
NR 52
TC 21
Z9 22
U1 0
U2 6
PU INFORMA HEALTHCARE
PI LONDON
PA TELEPHONE HOUSE, 69-77 PAUL STREET, LONDON EC2A 4LQ, ENGLAND
SN 1465-3249
J9 CYTOTHERAPY
JI Cytotherapy
PD MAR
PY 2013
VL 15
IS 3
BP 280
EP 291
DI 10.1016/j.jcyt.2012.10.017
PG 12
WC Cell & Tissue Engineering; Biotechnology & Applied Microbiology; Cell
   Biology; Hematology; Medicine, Research & Experimental
WE Science Citation Index Expanded (SCI-EXPANDED)
SC Cell Biology; Biotechnology & Applied Microbiology; Hematology; Research
   & Experimental Medicine
GA 092PC
UT WOS:000315133500005
PM 23312448
DA 2024-01-22
ER

PT J
AU Ilktac, HY
   Kiziltan, G
   Ozansoy, M
   Kilic, U
   Togay, SO
   Keskin, I
   Ozdemir, EM
   Gunal, MY
AF Ilktac, Havvanur Yoldas
   Kiziltan, Gul
   Ozansoy, Mehmet
   Kilic, Ulkan
   Togay, Sine Ozmen
   Keskin, Ilknur
   Ozdemir, Ekrem Musa
   Gunal, Mehmet Yalcin
TI The Effect of Probiotic and Omega-3 Supplements on Total Oxidant and
   Total Antioxidant Levels in Experimental Colitis
SO CLINICAL AND EXPERIMENTAL HEALTH SCIENCES
LA English
DT Article
DE Probiotics; omega-3 fatty acids; total antioxidant level; total oxidant
   level; colitis; inflammatory bowel diseases
ID INFLAMMATORY-BOWEL-DISEASE; OXIDATIVE STRESS; CROHNS-DISEASE; TNBS
   MODEL; FISH-OIL; CAPACITY; DAMAGE; DEFENSE; PLASMA
AB Objective: Treatment of inflammatory bowel disease (IBD) usually involves medical therapy. For this reason, it is recommended to seek alternative treatment methods such as nutritional therapy. The aim of the study is to evaluate the effects of probiotics and omega-3 fatty acids on total oxidant and total antioxidant levels in an experimental colitis model.
   Methods: Mice were randomly divided into five groups (n= 10/group) as healthy group, colitis group, group treated with probiotics (VSL#3), group treated with omega-3 (w-3), and group treated with both probiotics and omega-3. To induce experimental colitis, 200 mg/kg dinitrobenzene sulfonic acid (DNBS) + 30% ethanol combination was rectally administered to anesthetized mice. Total oxidant (TOS) and total antioxidant (TAS) levels were measured at the tissue level.
   Results: Lower concentrations of TOS were observed in the probiotics groups (2.11 +/- 0.23 mmol H2O2 Eq/L), probiotics+omega-3 (2.56 +/- 1.18 mmol H2O2 Eq/L), and omega-3 (3.02 +/- 1.88 mmol H2O2 Eq/L) groups compared to the colitis group (3.11 +/- 0.91 mmol H2O2 Eq/L) (p>0.05). Higher TOS and TAS level were observed in the control colitis group compared to other groups; however, the differences were not statistically significant.
   Conclusion: Our findings showed that TAS and TOS levels were positively affected by the use of probiotic supplements in IBD. It was determined that using w-3 alone was ineffective in decreasing TOS levels. Studies with higher dosages and longer treatment periods are needed to better observe the effects of nutritional supplements on TOS and TAS parameters in inflammatory bowel diseases.
C1 [Ilktac, Havvanur Yoldas] Istanbul Medeniyet Univ, Fac Hlth Sci, Dept Nutr & Dietet, Istanbul, Turkey.
   [Kiziltan, Gul] Baskent Univ, Fac Hlth Sci, Dept Nutr & Dietet, Ankara, Turkey.
   [Ozansoy, Mehmet] Bahcesehir Univ, Fac Med, Dept Physiol, Istanbul, Turkey.
   [Kilic, Ulkan] Univ Hlth Sci, Fac Med, Dept Med Biol, Istanbul, Turkey.
   [Togay, Sine Ozmen] Bursa Uludag Univ, Fac Agr, Dept Food Engn, Bursa, Turkey.
   [Keskin, Ilknur] Istanbul Medipol Univ, Fac Med, Dept Histol & Embriol, Istanbul, Turkey.
   [Ozdemir, Ekrem Musa] Istanbul Medipol Univ, Istanbul Medipol Univ Med Res Ctr, Istanbul, Turkey.
   [Gunal, Mehmet Yalcin] Alanya Alaaddin Keykubat Univ, Fac Med, Dept Physiol, Alanya, Turkey.
C3 Istanbul Medeniyet University; Baskent University; Bahcesehir
   University; University of Health Sciences Turkey; Uludag University;
   Istanbul Medipol University; Istanbul Medipol University; Alanya
   Alaaddin Keykubat University
RP Ilktac, HY (通讯作者)，Istanbul Medeniyet Univ, Fac Hlth Sci, Dept Nutr & Dietet, Istanbul, Turkey.
EM havvanuryoldas55@hotmail.com
RI Ozansoy, Mehmet/AAG-4970-2019; Gunal, Mehmet Yalcin/AAT-9806-2021; ÖZMEN
   TOĞAY, SINE/AAC-6337-2021; Yoldas Ilktac, Havvanur/AEI-7278-2022
OI Ozansoy, Mehmet/0000-0002-1079-8832; Gunal, Mehmet
   Yalcin/0000-0001-7702-2441; Yoldas Ilktac, Havvanur/0000-0002-7433-6370;
   OZDEMIR, EKREM MUSA/0000-0001-9416-7757; Kilic,
   Ulkan/0000-0002-6895-8560
FU Scientific and Technological Research Council of Turkey (TUBITAK)
   [115S679]
FX This study was produced from the PhD thesis and it was supported by the
   Scientific and Technological Research Council of Turkey (TUBITAK) as the
   project number 115S679 on 22/06/2015.
CR Aghdassi E, 2003, AM J GASTROENTEROL, V98, P348, DOI 10.1016/S0002-9270(02)05894-X
   Barbosa DS, 2003, NUTRITION, V19, P837, DOI 10.1016/S0899-9007(03)00162-X
   Bassaganya-Riera J, 2012, PLOS ONE, V7, DOI 10.1371/journal.pone.0031238
   Baumgart DC, 2007, LANCET, V369, P1627, DOI 10.1016/S0140-6736(07)60750-8
   Biancone L, 2007, NAT CLIN PRACT GASTR, V4, P78, DOI 10.1038/ncpgasthep0695
   Bitiren M, 2010, BIOL TRACE ELEM RES, V136, P87, DOI 10.1007/s12011-009-8518-3
   Breganó JW, 2009, DIGEST DIS SCI, V54, P751, DOI 10.1007/s10620-008-0439-z
   Büyükuslu N, 2015, CLIN EXP HEALTH SCI, V5, P197, DOI 10.5455/musbed.20150604061607
   Calder PC, 2008, PROSTAG LEUKOTR ESS, V79, P101, DOI 10.1016/j.plefa.2008.09.016
   Catarzi S, 2011, INFLAMM BOWEL DIS, V17, P1674, DOI 10.1002/ibd.21552
   Cosnes J, 2011, GASTROENTEROLOGY, V140, P1785, DOI 10.1053/j.gastro.2011.01.055
   D'Odorico A, 2001, SCAND J GASTROENTERO, V36, P1289, DOI 10.1080/003655201317097146
   Del Rio D, 2005, NUTR METAB CARDIOVAS, V15, P316, DOI 10.1016/j.numecd.2005.05.003
   Erel O, 2004, CLIN BIOCHEM, V37, P277, DOI 10.1016/j.clinbiochem.2003.11.015
   Erel O, 2005, CLIN BIOCHEM, V38, P1103, DOI 10.1016/j.clinbiochem.2005.08.008
   Iborra M, 2011, BIOCHEM SOC T, V39, P1102, DOI 10.1042/BST0391102
   Keshavarzian A, 2003, GUT, V52, P720, DOI 10.1136/gut.52.5.720
   Koutroubakis IE, 2004, DIGEST DIS SCI, V49, P1433, DOI 10.1023/B:DDAS.0000042242.22898.d9
   Kruidenier L, 2003, J PATHOL, V201, P17, DOI 10.1002/path.1408
   Kruidenier L, 2003, J PATHOL, V201, P28, DOI 10.1002/path.1409
   Krzystek-Korpacka M, 2010, INFLAMM BOWEL DIS, V16, P1467, DOI 10.1002/ibd.21234
   Lamprecht M, 2012, J INT SOC SPORT NUTR, V9, DOI 10.1186/1550-2783-9-45
   Lev-Tzion R, 2014, COCHRANE DB SYST REV, DOI 10.1002/14651858.CD006320.pub4
   Mañé J, 2009, INFLAMM BOWEL DIS, V15, P1155, DOI 10.1002/ibd.20908
   Maor I, 2008, DIGEST DIS SCI, V53, P2208, DOI 10.1007/s10620-007-0141-6
   Martín R, 2014, INFLAMM BOWEL DIS, V20, P417, DOI 10.1097/01.MIB.0000440815.76627.64
   Matsuda H, 2000, J GASTROEN HEPATOL, V15, P61, DOI 10.1046/j.1440-1746.2000.02045.x
   Mazloom Z, 2013, IRAN J MED SCI, V38, P38
   Morampudi V, 2014, JOVE-J VIS EXP, DOI 10.3791/51297
   Nieto N, 2000, DIGEST DIS SCI, V45, P1820, DOI 10.1023/A:1005565708038
   Osman N, 2006, BMC GASTROENTEROL, V6, DOI 10.1186/1471-230X-6-31
   Özgün E, 2013, TURK J BIOCHEM, V38, P145, DOI 10.5505/tjb.2013.29292
   Ozkan N., 2008, THESIS S DEMIREL U T THESIS S DEMIREL U T
   Peran L, 2007, J APPL MICROBIOL, V103, P836, DOI 10.1111/j.1365-2672.2007.03302.x
   Peran L, 2005, WORLD J GASTROENTERO, V11, P5185
   Pinto MAS, 2013, J CROHNS COLITIS, V7, pE358, DOI 10.1016/j.crohns.2013.02.010
   Sands BE, 2004, GASTROENTEROLOGY, V126, P1518, DOI 10.1053/j.gastro.2004.02.072
   Sarma AD., 2010, Int J Pharma Sci Res, V391, P185, DOI DOI 10.1038/NRC1046
   Satsangi J, 2006, GUT, V55, P749, DOI 10.1136/gut.2005.082909
   Turner D, 2007, COCHRANE DB SYST REV, DOI 10.1002/14651858.CD006320.pub2
   Turner D, 2011, INFLAMM BOWEL DIS, V17, P336, DOI 10.1002/ibd.21374
   Yilmaz Ersan L., 2019, Bursa Uludag Universitesi Ziraat Fakultesi Dergisi, V33, P321
   Yuksel M, 2017, J MED BIOCHEM, V36, P341, DOI 10.1515/jomb-2017-0013
NR 43
TC 1
Z9 1
U1 1
U2 6
PU MARMARA UNIV, INST HEALTH SCIENCES
PI ISTANBUL
PA MARMARA U BASIBUYUK SAGLIK YERLESKESI, SAGLIK BILIMLERI ENSTITUSU
   MUDURLUGU, BASIBUYUK YOLU 9-3, ISTANBUL, 34854, TURKEY
SN 2459-1459
J9 CLIN EXP HEALTH SCI
JI Clin. Exp. Health Sci.
PD JUN
PY 2021
VL 11
IS 2
BP 362
EP 366
DI 10.33808/clinexphealthsci.865058
PG 5
WC Medicine, Research & Experimental
WE Emerging Sources Citation Index (ESCI)
SC Research & Experimental Medicine
GA TU9DT
UT WOS:000681330400030
OA Bronze, Green Published
DA 2024-01-22
ER

PT J
AU Stalder, T
   Kapel, N
   Diaz, S
   Grenouillet, F
   Koch, S
   Limat, S
   Daval, F
   Vuitton, L
   Nerich, V
AF Stalder, Thomas
   Kapel, Nathalie
   Diaz, Sophie
   Grenouillet, Frederic
   Koch, Stephane
   Limat, Samuel
   Daval, Franck
   Vuitton, Lucine
   Nerich, Virginie
TI A systematic review of economic evaluation in fecal microbiota
   transplantation
SO INFECTION CONTROL AND HOSPITAL EPIDEMIOLOGY
LA English
DT Review
ID CLOSTRIDIUM-DIFFICILE INFECTION; CLINICAL-PRACTICE GUIDELINES;
   HEALTH-CARE EPIDEMIOLOGY; COST-UTILITY ANALYSES; DISEASES SOCIETY;
   CROHNS-DISEASE; STRATEGIES; MANAGEMENT; OUTCOMES; UPDATE
AB Background: Fecal microbiota transplantation (FMT) is an effective therapy in recurrent Clostridium difficile infection (rCDI). It is only recommended for this indication by European and American guidelines. Other indications of FMT are being studied, such as inflammatory bowel disease (IBD), and they have shown promising results. Objectives: To identify and review published FMT-related economic evaluations (EEs) to assess their quality and the economic impact of FMT in the treatment of these diseases. Data sources: The systematic literature research was conducted in both PubMed and Cochrane to identify EEs published before July 1, 2019. Study eligibility criteria: Articles were included if they concerned FMT (whatever the disease and its line of treatment), if they reported full or partial EEs, and if they were written in English. Articles were excluded if they did not concern FMT; if they did not report an EE; or if they were a systematic review, editorial, comment, letter to the editor, practice point, or poster. Methods: A measurement tool, AMSTAR, was used to optimize the quality of this systematic review. Based on the CHEERS checklist, data were identified and extracted from articles. The quality of each EE was assessed using the Drummond checklist. Results: Overall, 9 EEs were included: all EEs were full evaluations and 8 were cost-utility analyses (CUAs). All EEs had a Drummond score >= 7, which indicated high quality. All CUAs related to rCDI and IBD concluded that FMT was cost-effective compared with other reference treatments, at a threshold <=$50,000/QALY. One EE about initial CDI showed that FMT was dominated by metronidazole. Conclusions: Despite a limited number of EEs, FMT seems to be a promising and cost-effective treatment for rCDI. More EE studies on other diseases like IBD are necessary to address FMT efficiency for new indications. Therefore, our systematic review provides a framework for healthcare decision making.
C1 [Stalder, Thomas; Diaz, Sophie; Limat, Samuel; Nerich, Virginie] Univ Hosp Besancon, Dept Pharm, Besancon, France.
   [Kapel, Nathalie] Pitie Salpetriere Univ Hosp, Dept Coprol, Paris, France.
   [Grenouillet, Frederic] Univ Hosp Besancon, Dept Parasitol & Mycol, Besancon, France.
   [Koch, Stephane; Vuitton, Lucine] Univ Hosp Besancon, Dept Gastroenterol, Besancon, France.
   [Limat, Samuel; Nerich, Virginie] Univ Bourgogne Franche Comte, UMR1098, EFS BFC, INSERM, Besancon, France.
   [Daval, Franck] Univ Franche Comte, Univ Lib, Besancon, France.
C3 Universite de Franche-Comte; CHU Besancon; Assistance Publique Hopitaux
   Paris (APHP); Hopital Universitaire Pitie-Salpetriere - APHP; Sorbonne
   Universite; Universite de Franche-Comte; CHU Besancon; Universite de
   Franche-Comte; CHU Besancon; Institut National de la Sante et de la
   Recherche Medicale (Inserm); Universite de Franche-Comte; Universite de
   Franche-Comte
RP Nerich, V (通讯作者)，Univ Hosp Besancon, Dept Pharm, Besancon, France.; Nerich, V (通讯作者)，Univ Bourgogne Franche Comte, UMR1098, EFS BFC, INSERM, Besancon, France.
EM v1nerich@chu-besancon.fr
RI LIMAT, Samuel/AAC-4762-2022; Grenouillet, Frédéric/R-5176-2016
OI Grenouillet, Frédéric/0000-0001-6001-3135; NERICH,
   Virginie/0000-0002-0351-6040
CR [Anonymous], 2019, ENFORCEMENT POLICY R
   Baro E, 2017, PLOS ONE, V12, DOI 10.1371/journal.pone.0170258
   Cammarota G, 2017, GUT, V66, P569, DOI 10.1136/gutjnl-2016-313017
   Cao YT, 2018, GASTROENT RES PRACT, V2018, DOI 10.1155/2018/5480961
   Cheminet G, 2018, J HOSP INFECT, V100, P148, DOI 10.1016/j.jhin.2018.07.005
   Choices in methods for economic evaluation, 2012, CHOIC METH EC EV
   Cochrane, 2011, Cochrane Handbook for Systematic Reviews of Interventions
   Cohen SH, 2010, INFECT CONT HOSP EP, V31, P431, DOI 10.1086/651706
   Costello SP, 2019, JAMA-J AM MED ASSOC, V321, P156, DOI 10.1001/jama.2018.20046
   Cui BT, 2015, J GASTROEN HEPATOL, V30, P51, DOI 10.1111/jgh.12727
   Debast SB, 2014, CLIN MICROBIOL INFEC, V20, P1, DOI 10.1111/1469-0691.12418
   Ding X, 2019, DRUG SAFETY, V42, P869, DOI 10.1007/s40264-019-00809-2
   Drummond MF., 2015, METHODS EC EVALUATI, VFourth Edition
   Federal Reserve Bank, 2016, G 5 REL FOR EXCH RAT
   Frederix GWJ, 2013, VALUE HEALTH, V16, P1100, DOI 10.1016/j.jval.2013.06.012
   Gonzalez-Perez J G, 2002, Eur J Health Econ, V3, P131, DOI 10.1007/s10198-002-0100-2
   Greenberg D, 2010, JNCI-J NATL CANCER I, V102, P82, DOI 10.1093/jnci/djp472
   Gupta S, 2016, THER ADV GASTROENTER, V9, P229, DOI 10.1177/1756283X15607414
   He Z, 2017, SCI REP, P7
   Health Canada, 2015, GUID DOC FEC MICR TH
   Hocquart M, 2018, CLIN INFECT DIS, V66, P645, DOI 10.1093/cid/cix762
   Husereau D, 2013, VALUE HEALTH, V16, P231, DOI 10.1016/j.jval.2013.02.002
   Jiang MH, 2018, PLOS ONE, V13, DOI 10.1371/journal.pone.0201539
   Kakihana K, 2016, BLOOD, V128, P2083, DOI 10.1182/blood-2016-05-717652
   Kang YB, 2017, HORM-INT J ENDOCRINO, V16, P223, DOI 10.14310/horm.2002.1742
   Kao D, 2017, JAMA-J AM MED ASSOC, V318, P1985, DOI 10.1001/jama.2017.17077
   Konijeti GG, 2014, CLIN INFECT DIS, V58, P1507, DOI 10.1093/cid/ciu128
   Lapointe-Shaw L, 2016, PLOS ONE, V11, DOI 10.1371/journal.pone.0149521
   Loftus EV, 2002, GASTROENTEROL CLIN N, V31, P1, DOI 10.1016/S0889-8553(01)00002-4
   Mathias F, 2019, EUR J CLIN MICROBIOL, V38, P209, DOI 10.1007/s10096-018-3419-z
   McDonald LC, 2018, CLIN INFECT DIS, V66, pE1, DOI [10.1093/cid/cix1085, 10.1093/cid/ciy149]
   Megerlin F., 2014, ANNALES PHARMACEUTIQUES FRANCAISES, V72, P363, DOI 10.1016/j.pharma.2014.04.003
   Merlo G, 2016, J GASTROEN HEPATOL, V31, P1927, DOI 10.1111/jgh.13402
   Moutinho BD, 2019, J INT MED RES, V47, P1072, DOI 10.1177/0300060518821790
   Nerich V, 2016, BREAST CANCER RES TR, V159, P407, DOI 10.1007/s10549-016-3924-7
   Le P, 2018, INFECT CONT HOSP EP, V39, P412, DOI 10.1017/ice.2017.303
   Rajasingham R, 2020, CLIN INFECT DIS, V70, P754, DOI 10.1093/cid/ciz318
   Ramai D, 2019, ANN GASTROENTEROL, V32, P30, DOI 10.20524/aog.2018.0328
   Ramírez ER, 2018, ADV EXP MED BIOL, V1050, P1, DOI 10.1007/978-3-319-72799-8_1
   Shea BJ, 2007, BMC MED RES METHODOL, V7, DOI 10.1186/1471-2288-7-10
   Sokol H, 2016, DIGEST LIVER DIS, V48, P242, DOI 10.1016/j.dld.2015.08.017
   Sood A, 2019, J CROHNS COLITIS, V13, P1311, DOI 10.1093/ecco-jcc/jjz060
   Staley C, 2017, AM J GASTROENTEROL, V112, P940, DOI 10.1038/ajg.2017.6
   Surawicz CM, 2013, AM J GASTROENTEROL, V108, P478, DOI 10.1038/ajg.2013.4
   Suskind DL, 2015, INFLAMM BOWEL DIS, V21, P556, DOI 10.1097/MIB.0000000000000307
   van Beurden YH, 2017, UNITED EUR GASTROENT, V5, P868, DOI 10.1177/2050640616678099
   van Nood E, 2013, NEW ENGL J MED, V368, P2145, DOI [10.1056/NEJMoa1205037, 10.1056/NEJMc1303919]
   Varier R U, 2014, Clin Microbiol Infect, V20, P1343, DOI 10.1111/1469-0691.12805
   Varier RU, 2015, INFECT CONT HOSP EP, V36, P438, DOI 10.1017/ice.2014.80
   Waye A, 2016, J CLIN GASTROENTEROL, V50, P747, DOI 10.1097/MCG.0000000000000494
   Whitehead SJ, 2010, BRIT MED BULL, V96, P5, DOI 10.1093/bmb/ldq033
   Wiegand PN, 2012, J HOSP INFECT, V81, P1, DOI 10.1016/j.jhin.2012.02.004
   Youngster I, 2016, BMC MED, V14, DOI 10.1186/s12916-016-0680-9
   Yu AP, 2008, CURR MED RES OPIN, V24, P319, DOI 10.1185/03007990SX260790
   Zhang T, 2017, ONCOTARGET, V8, P88894, DOI 10.18632/oncotarget.21491
NR 55
TC 5
Z9 5
U1 0
U2 7
PU CAMBRIDGE UNIV PRESS
PI NEW YORK
PA 32 AVENUE OF THE AMERICAS, NEW YORK, NY 10013-2473 USA
SN 0899-823X
EI 1559-6834
J9 INFECT CONT HOSP EP
JI Infect. Control Hosp. Epidemiol.
PD APR
PY 2020
VL 41
IS 4
BP 458
EP 466
AR PII S0899823X19003714
DI 10.1017/ice.2019.371
PG 9
WC Public, Environmental & Occupational Health; Infectious Diseases
WE Science Citation Index Expanded (SCI-EXPANDED)
SC Public, Environmental & Occupational Health; Infectious Diseases
GA LC8LZ
UT WOS:000525585700013
PM 31973773
DA 2024-01-22
ER

PT J
AU Ebhabha, V
   Morrissey, H
   Ball, P
AF Ebhabha, Vincent
   Morrissey, Hana
   Ball, Patrick
TI Comparing Patient Preference Between At-home and In- hospital Settings:
   Systematic Review and Meta-Analysis on Injectable Medications
SO ARCHIVES OF PHARMACY PRACTICE
LA English
DT Review
DE Antibiotics; Biologics; Self-management; Home care; Out-of-hospital care
ID INFLAMMATORY-BOWEL-DISEASE; QUALITY-OF-LIFE; OBSTRUCTIVE
   PULMONARY-DISEASE; SELF-MANAGEMENT INTERVENTIONS; SUBCUTANEOUS
   IMMUNOGLOBULIN; RHEUMATOID-ARTHRITIS; CYSTIC-FIBROSIS; CROHNS-DISEASE;
   INTRAVENOUS IMMUNOGLOBULIN; PHYSICIAN PREFERENCES
AB Out-of-hospital self-care in patients receiving injectable antibiotics or biologically derived medicines (biologics) is reported to significantly improve quality of life and reduce hospitalizations, but unexpected complications produce some negative outcomes and patient experience. This study aimed to compare patients' experience with long-term injectable therapies, in and out of the hospital setting. Two systematic reviews and meta-analyses were carried out using the most common out-of-hospital self-administered long-term injectable antibiotic and biologic therapies for patients diagnosed with infections or IBD, RA, or psoriasis. The first review investigated patient preference for self-administering subcutaneous injections at home (intervention) vs. intravenous injections in a hospital inpatient or outpatient setting. There was a statistically significant difference between the homecare (intervention) and hospital (control) group (p = 0.05) favoring the intervention. The second review was on injectable antibiotics. The results demonstrated that the use of injectable antibiotics, at home (intervention) or in hospital (control) produced similar benefits (p = 0.30 cure and p = 0.90 treatment failure) and harm (hospital admission after and during treatment p = 0.64, p = 0.99 respectively, disease complications p = 0.77 and medications side effects p = 0.15). This research found no substantial differences in patient outcomes based on the setting. Home care is an important option to support patient autonomy and well-being. The recent global COVID-19 pandemic further highlighted the importance of an option to continue long-term disease management without hospitalization.
C1 [Ebhabha, Vincent; Morrissey, Hana; Ball, Patrick] Univ Wolverhampton, Fac Sci & Engn, Sch Pharm, City Campus, Wolverhampton WV1 1LY, England.
C3 University of Wolverhampton
RP Morrissey, H (通讯作者)，Univ Wolverhampton, Fac Sci & Engn, Sch Pharm, City Campus, Wolverhampton WV1 1LY, England.
EM hana.morrissey@wlv.ac.uk
CR Abolhassani H, 2012, J CLIN IMMUNOL, V32, P1180, DOI 10.1007/s10875-012-9720-1
   Al Emadi S, 2017, J INT MED RES, V45, P733, DOI 10.1177/0300060516686872
   Allen M., 2017, SAGE ENCY COMMUNICAT
   Allen PB, 2010, BMC GASTROENTEROL, V10, DOI 10.1186/1471-230X-10-1
   Biondo S, 2014, ANN SURG, V259, P38, DOI 10.1097/SLA.0b013e3182965a11
   Boeri M, 2019, CLIN EXP GASTROENTER, V12, P263, DOI 10.2147/CEG.S206970
   Bolge SC, 2017, PATIENT PREFER ADHER, V11, P661, DOI 10.2147/PPA.S121032
   Bolge SC, 2015, PATIENT PREFER ADHER, V9, P121, DOI 10.2147/PPA.S70834
   Bolt T, 2019, PHARMACOECON-OPEN, V3, P255, DOI 10.1007/s41669-018-0104-1
   Borruell N, 2014, REV ESP ENFERM DIG, V106, P372
   Capelusnik D, 2022, RHEUMATOLOGY, V61, P2043, DOI 10.1093/rheumatology/keab638
   Cha JM, 2017, J KOREAN MED SCI, V32, P85, DOI 10.3346/jkms.2017.32.1.85
   Chapel H, 2014, FRONT IMMUNOL, V5, DOI 10.3389/fimmu.2014.00627
   Che Roos NA, 2019, Doctoral dissertation
   Chilton F, 2008, MUSCULOSKELET CARE, V6, P1, DOI 10.1002/msc.110
   Dashiell-Aje E, 2018, PATIENT, V11, P119, DOI 10.1007/s40271-017-0276-2
   Davidescu L, 2014, Eur Respir J, V44, P4161
   Desplats M, 2017, CLIN RHEUMATOL, V36, P1395, DOI 10.1007/s10067-017-3587-8
   Dineen-Griffin S, 2019, PLOS ONE, V14, DOI 10.1371/journal.pone.0220116
   Dumitru M, 2022, MEDICINA-LITHUANIA, V58, DOI 10.3390/medicina58111530
   Edel Y, 2021, INTERN EMERG MED, V16, P133, DOI 10.1007/s11739-020-02359-3
   Eftimov F, 2009, J PERIPHER NERV SYST, V14, P93, DOI 10.1111/j.1529-8027.2009.00218.x
   Eriksen MB, 2018, J MED LIBR ASSOC, V106, P420, DOI 10.5195/jmla.2018.345
   Espanol T, 2014, PATIENT PREFER ADHER, V8, P621, DOI [10.2147/PPA.S60771, 10.2147/PPA.S.60771]
   Falanga M, 2019, J PATIENT EXPERIENCE, V6, P41, DOI 10.1177/2374373518770811
   Fernandes C, 2014, J CROHNS COLITIS, V8, pS213, DOI 10.1016/S1873-9946(14)60474-8
   Fishman SJ, 2000, J PEDIATR SURG, V35, P923, DOI 10.1053/jpsu.2000.6924
   Fulmer T, 2021, HEALTH AFFAIR, V40, P219, DOI 10.1377/hlthaff.2020.01470
   Gardiner JC, 2009, STAT MED, V28, P221, DOI 10.1002/sim.3478
   Gardulf A, 2004, J ALLERGY CLIN IMMUN, V114, P936, DOI 10.1016/j.jaci.2004.06.053
   Garnett A, 2020, CAN J AGING, V39, P12, DOI 10.1017/S0714980819000357
   Gelhorn HL, 2019, PATIENT PREFER ADHER, V13, P1253, DOI 10.2147/PPA.S198953
   Gladiator A, 2017, SWISS MED WKLY, V147, p57S
   Gobeil-Lavoie AP, 2019, BMJ OPEN, V9, DOI 10.1136/bmjopen-2018-028344
   Goldstein CM, 2017, J BEHAV MED, V40, P602, DOI 10.1007/s10865-017-9829-z
   Grady PA, 2014, AM J PUBLIC HEALTH, V104, pE25, DOI 10.2105/AJPH.2014.302041
   Griese M, 2008, EUR RESPIR J, V32, P783, DOI 10.1183/09031936.00146807
   Grisanti L, 2019, ARTHRIT CARE RES, V71, P1234, DOI 10.1002/acr.23758
   Guggino WB, 2004, AM J RESP CRIT CARE, V170, P815, DOI 10.1164/rccm.200403-381WS
   Hadden RDM, 2015, THER ADV NEUROL DISO, V8, P14, DOI 10.1177/1756285614563056
   Harbo T, 2009, EUR J NEUROL, V16, P631, DOI 10.1111/j.1468-1331.2009.02568.x
   Health Quality Ontario, 2013, Ont Health Technol Assess Ser, V13, P1
   Hensey C C, 2017, Ir Med J, V110, P493
   Hensey CC, 2017, PEDIATR INFECT DIS J, V36, P827, DOI 10.1097/INF.0000000000001605
   Hernandez C, 2003, EUR RESPIR J, V21, P58, DOI 10.1183/09031936.03.00015603
   Higgins JPT, 2011, COCHRANE HDB SYSTEMA
   Hoffmann F, 2010, EUR J MED RES, V15, P238
   Husni ME, ARTHRITIS & RHEUMATOLOGY 2016 Oct 1, V68, P111
   Ibrahim LF, 2019, LANCET INFECT DIS, V19, P1101, DOI 10.1016/S1473-3099(19)30288-9
   Ibrahim LF, 2017, EMERG MED J, V34, P780, DOI 10.1136/emermed-2017-206829
   Ibrahim LF, 2016, PEDIATR INFECT DIS J, V35, P269, DOI 10.1097/INF.0000000000000992
   Jonkman NH, 2016, CIRCULATION, V133, P1189, DOI 10.1161/CIRCULATIONAHA.115.018006
   Kariburyo MF, 2017, ADV THER, V34, P1398, DOI 10.1007/s12325-017-0545-4
   Laschinger HKS, 2010, J NURS MANAGE, V18, P4, DOI 10.1111/j.1365-2834.2009.01046.x
   Louder AM, 2016, AM HEALTH DRUG BENEF, V9, P84
   Mekeres GM, 2023, FRONT PUBLIC HEALTH, V11, DOI 10.3389/fpubh.2023.1103714
   Mekeres GM, 2023, CLINICS PRACT, V13, P372, DOI 10.3390/clinpract13020034
   Mohamed Ateesha F, 2012, J Med Econ, V15, P1183, DOI 10.3111/13696998.2012.716804
   Nagahori M, 2017, BMC GASTROENTEROL, V17, DOI 10.1186/s12876-017-0604-y
   Newman S, 2004, LANCET, V364, P1523, DOI 10.1016/S0140-6736(04)17277-2
   Nicolay U, 2006, J CLIN IMMUNOL, V26, P65, DOI 10.1007/s10875-006-8905-x
   Nilsen P, 2020, BMC HEALTH SERV RES, V20, DOI 10.1186/s12913-020-4999-8
   Orme LM, 2014, PEDIATR BLOOD CANCER, V61, P1427, DOI 10.1002/pbc.25012
   Overton PM, 2021, PATIENT PREFER ADHER, V15, P811, DOI 10.2147/PPA.S303279
   Page MJ, 2021, INT J SURG, V88, DOI [10.1016/j.ijsu.2021.105906, 10.1016/j.jclinepi.2021.03.001, 10.1016/j.jclinepi.2021.02.003]
   Perez-Ordóñez F, 2016, EUR J CANCER CARE, V25, P600, DOI 10.1111/ecc.12507
   Permin H, 2009, Eur J Immunol, V39, pS454
   Proesmans M, 2009, RESP MED, V103, P244, DOI 10.1016/j.rmed.2008.08.017
   Raff AB, 2016, JAMA-J AM MED ASSOC, V316, P2047, DOI 10.1001/jama.2016.15613
   Raisch DW, 2003, VALUE HEALTH, V6, P158, DOI 10.1046/j.1524-4733.2003.00219.x
   Rehm S, 2009, J ANTIMICROB CHEMOTH, V63, P1034, DOI 10.1093/jac/dkp051
   Reid B, 2014, LymphoSign J, V1, P27, DOI DOI 10.14785/LPSN-2014-0001
   Ricauda NA, 2008, J AM GERIATR SOC, V56, P493, DOI 10.1111/j.1532-5415.2007.01562.x
   Riegel B, 2021, INT J NURS STUD, V116, DOI 10.1016/j.ijnurstu.2020.103713
   Riegel B, 2012, ADV NURS SCI, V35, P194, DOI 10.1097/ANS.0b013e318261b1ba
   Runken MC, 2016, J IMMUNOL, V196
   Samaan K, 2014, J CLIN IMMUNOL, V34, P611, DOI 10.1007/s10875-014-0057-9
   Santus P, 2019, PHARMACOL RES, V146, DOI 10.1016/j.phrs.2019.104296
   Scarpato S, 2010, RHEUMATOLOGY, V49, P289, DOI 10.1093/rheumatology/kep354
   Shippee ND, 2012, J CLIN EPIDEMIOL, V65, P1041, DOI 10.1016/j.jclinepi.2012.05.005
   Sriskandarajah S, 2018, INT J CLIN PRACT, V72, DOI 10.1111/ijcp.13216
   Stoner KL, 2015, PATIENT, V8, P145, DOI 10.1007/s40271-014-0075-y
   STOVROFF MC, 1994, J PEDIATR SURG, V29, P245, DOI 10.1016/0022-3468(94)90327-1
   Sylwestrzak G, 2014, AM HEALTH DRUG BENEF, V7, P71
   Termoz A, 2008, PEDIATR PULM, V43, P908, DOI 10.1002/ppul.20878
   Tlustochowicz Malgorzata, 2015, Reumatologia (Warsaw), V53, P200, DOI 10.5114/reum.2015.53997
   Huynh TK, 2014, PATIENT PREFER ADHER, V8, P93, DOI 10.2147/PPA.S55156
   Tudoran C, 2022, MICROORGANISMS, V10, DOI 10.3390/microorganisms10091738
   van Deen WK, 2022, DIGEST DIS, DOI 10.1159/000528586
   van Schaik IN, 2018, LANCET NEUROL, V17, P35, DOI [10.1016/S1474-4422(17)30378-2, 10.1016/S1474-4422(17)30427-1]
   Vianello A, 2013, RESP CARE, V58, P2061, DOI 10.4187/respcare.02501
   Willeke P, 2011, Z RHEUMATOL, V70, P232, DOI 10.1007/s00393-011-0752-3
   Winkler MF, 2015, J INFUS MURS, V38, P290, DOI 10.1097/NAN.0000000000000112
   WU Adhan Amenomori, 2020, Arq. Gastroenterol., V57, P491, DOI [10.1590/S0004-2803.202000000-86, 10.1590/s0004-2803.202000000-86]
   Zulman DM, 2014, J GEN INTERN MED, V29, P529, DOI 10.1007/s11606-013-2616-9
NR 95
TC 0
Z9 0
U1 3
U2 3
PU ARCHIVES GLOBAL PROFESSIONALS
PI KARACHI
PA ARCHIVES GLOBAL PROFESSIONALS, KARACHI, PAKISTAN
SN 2320-5210
EI 2045-080X
J9 ARCH PHARM PRACT
JI Arch. Pharm. Pract.
PD JUL-SEP
PY 2023
VL 14
IS 3
BP 98
EP 111
DI 10.51847/VKorxlT0tX
PG 14
WC Pharmacology & Pharmacy
WE Emerging Sources Citation Index (ESCI)
SC Pharmacology & Pharmacy
GA W4GI6
UT WOS:001091221600001
OA gold
DA 2024-01-22
ER

PT J
AU Loktionov, A
   Chhaya, V
   Bandaletova, T
   Poullis, A
AF Loktionov, Alexandre
   Chhaya, Vivek
   Bandaletova, Tatiana
   Poullis, Andrew
TI Inflammatory bowel disease detection and monitoring by measuring
   biomarkers in non-invasively collected colorectal mucus
SO JOURNAL OF GASTROENTEROLOGY AND HEPATOLOGY
LA English
DT Article
DE colorectal mucus; IBD diagnosis; IBD monitoring; inflammation biomarkers
ID FECAL CALPROTECTIN LEVELS; ULCERATIVE-COLITIS; CROHNS-DISEASE;
   EOSINOPHILS; MARKER; PROTEINS; S100A12; PERSPECTIVES; ENDOSCOPY;
   DIAGNOSIS
AB Background and Aim: Non-invasive detection and monitoring of inflammatory bowel disease (IBD) is an important clinical challenge. Stool calprotectin is the most popular among available options, but the necessity of stool collection limits its acceptability. This study aimed to evaluate biomarker measurement in non-invasively collected colorectal mucus as a new tool for IBD detection and activity monitoring.
   Methods: Calprotectin, eosinophil-derived neurotoxin (EDN), and protein S100A12 were measured in colorectal mucus self-collected following defecation by 58 patients with IBD (before therapy), 50 patients with irritable bowel syndrome, and 33 healthy volunteers. Patients with IBD also collected samples at days 10, 20, and 30 of treatment for disease activity monitoring.
   Results: Protein biomarker levels were significantly (P < 0.001) higher in IBD patients than in irritable bowel syndrome and control groups. Calprotectin and EDN effectively detected IBD with a respective sensitivity and specificity of 0.76 and 0.92 for calprotectin and 0.83 and 0.94 for EDN. S100A12 was less sensitive. Calprotectin and EDN results were combined in a new test (CALEDN) that had a sensitivity of 0.91 and a specificity of 0.89. Repeated biomarker measurement during IBD treatment demonstrated a steady decline of calprotectin and EDN levels as well as CALEDN values in patients responding to applied therapy and lack of this pattern in non-responders.
   Conclusions: Measuring calprotectin and EDN in non-invasively collected colorectal mucus presents a simple and efficient method for IBD detection and monitoring. Excellent performance of EDN for this purpose is reported for the first time. Combining calprotectin and EDN in one test improves IBD detection sensitivity.
C1 [Loktionov, Alexandre; Bandaletova, Tatiana] DiagNodus Ltd, Babraham Res Campus,Bldg 280, Cambridge CB22 3AT, England.
   [Chhaya, Vivek; Poullis, Andrew] St George Hosp, Dept Gastroenterol, London, England.
C3 UK Research & Innovation (UKRI); Biotechnology and Biological Sciences
   Research Council (BBSRC); Babraham Institute; St Georges University
   London
RP Loktionov, A (通讯作者)，DiagNodus Ltd, Babraham Res Campus,Bldg 280, Cambridge CB22 3AT, England.
EM alex.loktionov@diagnodus.com
FU Innovate UK (UK Technology Strategy Board) [710412]
FX These results were partially presented at the 10th Congress of ECCO
   (Barcelona, 2015). The study was supported by a grant (ref 710412) from
   Innovate UK (UK Technology Strategy Board). Dr Alexandre Loktionov and
   Dr. Tatiana Bandaletova may have a potential conflict of interests as
   directors and shareholders of DiagNodus Ltd.
CR Anderson N, 2011, INT J COLORECTAL DIS, V26, P1287, DOI 10.1007/s00384-011-1263-z
   Annese V, 2013, J CROHNS COLITIS, V7, P982, DOI 10.1016/j.crohns.2013.09.016
   Bandaletova T, 2016, APMIS, V124, P160, DOI 10.1111/apm.12479
   Baumgart DC, 2012, LANCET, V380, P1590, DOI 10.1016/S0140-6736(12)60026-9
   Bischoff SC, 1999, AM J GASTROENTEROL, V94, P3521, DOI 10.1111/j.1572-0241.1999.01641.x
   Boschetti G, 2015, INFLAMM BOWEL DIS, V21, P331, DOI 10.1097/MIB.0000000000000273
   Chey WD, 2015, JAMA-J AM MED ASSOC, V313, P949, DOI 10.1001/jama.2015.0954
   Chey WD, 2010, AM J GASTROENTEROL, V105, P859, DOI 10.1038/ajg.2010.55
   Cosnes J, 2011, GASTROENTEROLOGY, V140, P1785, DOI 10.1053/j.gastro.2011.01.055
   D'Haens G, 2012, INFLAMM BOWEL DIS, V18, P2218, DOI 10.1002/ibd.22917
   D'Haens GR, 2014, J CROHNS COLITIS, V8, P726, DOI 10.1016/j.crohns.2014.02.025
   de Jong NSH, 2006, INFLAMM BOWEL DIS, V12, P566, DOI 10.1097/01.ibd.0000227626.72271.91
   De Vos M, 2012, J CROHNS COLITIS, V6, P557, DOI 10.1016/j.crohns.2011.11.002
   Denters MJ, 2013, EUR J CANCER PREV, V22, P299, DOI 10.1097/CEJ.0b013e32835b3882
   Foell D, 2009, GUT, V58, P859, DOI 10.1136/gut.2008.170019
   Gecse KB, 2015, SCAND J GASTROENTERO, V50, P841, DOI 10.3109/00365521.2015.1008035
   Hogan SP, 2013, CURR OPIN GASTROEN, V29, P7, DOI 10.1097/MOG.0b013e32835ab29a
   HOLM S, 1979, SCAND J STAT, V6, P65
   Jacobsen EA, 2012, BLOOD, V120, P3882, DOI 10.1182/blood-2012-06-330845
   Jensen MD, 2011, SCAND J GASTROENTERO, V46, P694, DOI 10.3109/00365521.2011.560680
   Johansson MEV, 2011, P NATL ACAD SCI USA, V108, P4659, DOI 10.1073/pnas.1006451107
   Kaiser T, 2007, GUT, V56, P1706, DOI 10.1136/gut.2006.113431
   Kopylov U, 2014, INFLAMM BOWEL DIS, V20, P742, DOI 10.1097/01.MIB.0000442681.85545.31
   Koulaouzidis A, 2016, DIGEST DIS SCI, V61, P2033, DOI 10.1007/s10620-016-4104-7
   Lecky DM, 2014, BRIT J GEN PRACT, V64, pE684, DOI 10.3399/bjgp14X682261
   Loktionov A, 2015, J CROHNS COLITIS, V9, pS206
   Loktionov A, 2007, INT J CANCER, V120, P2281, DOI 10.1002/ijc.22647
   Loktionov A, 2016, J GASTROEN HEPATOL, V31, P326, DOI 10.1111/jgh.13083
   Longstreth GF, 2006, GASTROENTEROLOGY, V130, P1480, DOI 10.1053/j.gastro.2005.11.061
   McGuckin MA, 2009, INFLAMM BOWEL DIS, V15, P100, DOI 10.1002/ibd.20539
   Meucci G, 2010, DIGEST LIVER DIS, V42, P191, DOI 10.1016/j.dld.2009.07.002
   Molodecky NA, 2012, GASTROENTEROLOGY, V142, P46, DOI 10.1053/j.gastro.2011.10.001
   Ordás I, 2012, LANCET, V380, P1606, DOI 10.1016/S0140-6736(12)60150-0
   Peterson CGB, 2002, AM J GASTROENTEROL, V97, P1755
   Rosenberg HF, 2015, INT J MOL SCI, V16, P15442, DOI 10.3390/ijms160715442
   Rosenberg HF, 2013, NAT REV IMMUNOL, V13, P9, DOI 10.1038/nri3341
   Saitoh O, 1999, AM J GASTROENTEROL, V94, P3513, DOI 10.1111/j.1572-0241.1999.01640.x
   Sands BE, 2015, GASTROENTEROLOGY, V149, P1275, DOI 10.1053/j.gastro.2015.07.003
   Satsangi J, 2006, GUT, V55, P749, DOI 10.1136/gut.2005.082909
   Schultze A, 2014, BUNDESGESUNDHEITSBLA, V57, P1264, DOI 10.1007/s00103-014-2051-z
   Spiller R, 2007, GUT, V56, P1770, DOI 10.1136/gut.2007.119446
   Turner D, 2010, GUT, V59, P1207, DOI 10.1136/gut.2010.211755
   van Rheenen PF, 2010, BMJ-BRIT MED J, V341, DOI 10.1136/bmj.c3369
   Vermeire S, 2010, CLIN GASTROENTEROL H, V8, P357, DOI 10.1016/j.cgh.2010.01.001
   Wagner M, 2011, SCAND J GASTROENTERO, V46, P849, DOI 10.3109/00365521.2011.571707
   Walmsley RS, 1998, GUT, V43, P29, DOI 10.1136/gut.43.1.29
   Wright EK, 2015, GASTROENTEROLOGY, V148, P938, DOI 10.1053/j.gastro.2015.01.026
   Wright EK, 2014, INFLAMM BOWEL DIS, V20, P1668, DOI 10.1097/MIB.0000000000000087
   Yamamoto T, 2015, ALIMENT PHARM THER, V42, P549, DOI 10.1111/apt.13308
   Yantiss RK, 2015, MODERN PATHOL, V28, pS7, DOI 10.1038/modpathol.2014.132
   Zittan E, 2016, INFLAMM BOWEL DIS, V22, P623, DOI 10.1097/MIB.0000000000000652
NR 51
TC 15
Z9 16
U1 1
U2 7
PU WILEY
PI HOBOKEN
PA 111 RIVER ST, HOBOKEN 07030-5774, NJ USA
SN 0815-9319
EI 1440-1746
J9 J GASTROEN HEPATOL
JI J. Gastroenterol. Hepatol.
PD MAY
PY 2017
VL 32
IS 5
BP 992
EP 1002
DI 10.1111/jgh.13627
PG 11
WC Gastroenterology & Hepatology
WE Science Citation Index Expanded (SCI-EXPANDED)
SC Gastroenterology & Hepatology
GA ET5QN
UT WOS:000400339400011
PM 27787913
DA 2024-01-22
ER

PT J
AU Fumery, M
   Duricova, D
   Gower-Rousseau, C
   Annese, V
   Peyrin-Biroulet, L
   Lakatos, PL
AF Fumery, M.
   Duricova, D.
   Gower-Rousseau, C.
   Annese, V.
   Peyrin-Biroulet, L.
   Lakatos, P. L.
TI Review article: the natural history of paediatric-onset ulcerative
   colitis in population-based studies
SO ALIMENTARY PHARMACOLOGY & THERAPEUTICS
LA English
DT Review
ID INFLAMMATORY-BOWEL-DISEASE; PHENOTYPIC CHARACTERISTICS; CROHNS-DISEASE;
   MORTALITY; CHILDREN; CANCER; IBD; HOSPITALIZATION; ADOLESCENTS;
   CHILDHOOD
AB Background
   A better knowledge of the natural history of disabling chronic diseases is essential to improve patient management, evaluate the impact of treatment strategies and provide predictors for disabling disease and comprehensive information for patients.
   Aim
   To summarise our current knowledge issued from population-based studies of the natural history of ulcerative colitis (UC) in children.
   Methods
   We searched MEDLINE (source PubMed) and international conference abstracts, and included all population-based studies that evaluated long-term outcome of paediatric-onset(<17 years at diagnosis) UC.
   Results
   A total of 26 population-based studies were considered in this review from the total of 61 articles or abstracts screened. Most patients presented disease extension and about two-thirds of patients had pancolitis at the end of follow-up. One-half of patients experienced extra-intestinal manifestations and primary sclerosing cholangitis was observed in 5-10% of patients. Overall, patients did not appear to have any significant growth retardation or delayed puberty. About two-thirds of patients required corticosteroid therapy and up to 25% were steroid dependent. An increased use of thiopurines was observed and the most recent data indicate that up to one-half of patients were exposed to thiopurines and 10-30% were exposed to antitumour necrosis factor. One-half of patients required hospitalisations and 20% of patients required colectomy after a follow-up of 10 years.
   Conclusions
   Paediatric-onset UC is characterised by a high rate of disease extension. About 20% of patients had been operated at 10-year follow-up. New population-based studies are needed to evaluate the impact of new treatment strategies comprising immunosuppressants and biologics.
C1 [Fumery, M.] Univ Picardie Jules Verne, Amiens Univ Hosp, Gastroenterol Unit, Epimad Registry, F-80054 Amiens 1, France.
   [Duricova, D.] Univ Karlovy, Dept Gastroenterol, Prague, Czech Republic.
   [Duricova, D.; Gower-Rousseau, C.; Annese, V.; Lakatos, P. L.] European Crohn & Colitis Org, EPICOM, Vienna, Austria.
   [Gower-Rousseau, C.] Ctr Hosp Univ Reg, Maison Reg Rech Clin, Epimad Registry, Publ Hlth Epidemiol & Econ Hlth, F-59037 Lille, France.
   [Gower-Rousseau, C.] Univ Lille 2, CHRU Lille, INSERM,LIRIC,UMR 995, Equipe IBD & Environm Factors Epidemiol & Funct A, Lille, France.
   [Annese, V.] AOU Careggi Hosp, Div Gastroenterol, Florence, Italy.
   [Peyrin-Biroulet, L.] Univ Henri Poincare, Univ Hosp Nancy Brabois, Inserm U954, Gastroenterol, Vandoeuvre Les Nancy, France.
   [Lakatos, P. L.] Semmelweis Univ, Dept Med 1, H-1085 Budapest, Hungary.
C3 Universite de Picardie Jules Verne (UPJV); CHU Amiens; Charles
   University Prague; Universite de Lille - ISITE; CHU Lille; Universite de
   Lille - ISITE; CHU Lille; Universite de Lille; Institut National de la
   Sante et de la Recherche Medicale (Inserm); University of Florence;
   Azienda Ospedaliero Universitaria Careggi; Institut National de la Sante
   et de la Recherche Medicale (Inserm); CHU de Nancy; Universite de
   Lorraine; Semmelweis University
RP Fumery, M (通讯作者)，Univ Picardie Jules Verne, Amiens Univ Hosp, Hop Sud, Serv Gastroenterol, F-80054 Amiens 1, France.
EM mathurinfumery@gmail.com
RI Annese, Vito/HNP-2880-2023; Lakatos, Peter L/B-2131-2008;
   Gower-Rousseau, Corinne/I-2553-2018; Annese, Vito/AGW-4200-2022;
   Lakatos, Peter/Q-4797-2019
OI Lakatos, Peter L/0000-0002-3948-6488; Gower-Rousseau,
   Corinne/0000-0002-3925-5364; Annese, Vito/0000-0002-0082-892X; Lakatos,
   Peter/0000-0002-3948-6488; peyrin-biroulet, laurent/0000-0003-2536-6618
FU European Crohn and Colitis Organisation; EPIMAD Group
FX This study was supported by European Crohn and Colitis Organisation and
   the EPIMAD Group.
CR Adamiak T, 2013, INFLAMM BOWEL DIS, V19, P1218, DOI 10.1097/MIB.0b013e318280b13e
   Benchimol EI, 2011, J PEDIATR-US, V158, P960, DOI 10.1016/j.jpeds.2010.11.039
   Benchimol EI, 2014, GASTROENTEROLOGY, V147, P803, DOI 10.1053/j.gastro.2014.06.023
   Benchimol EI, 2011, INFLAMM BOWEL DIS, V17, P2153, DOI 10.1002/ibd.21591
   Benchimol EI, 2011, INFLAMM BOWEL DIS, V17, P423, DOI 10.1002/ibd.21349
   Card T, 2003, GASTROENTEROLOGY, V125, P1583, DOI 10.1053/j.gastro.2003.09.029
   Cosnes J, 2011, GASTROENTEROLOGY, V140, P1785, DOI 10.1053/j.gastro.2011.01.055
   deBruyn JCC, 2013, INFLAMM BOWEL DIS, V19, P2423, DOI 10.1097/MIB.0b013e3182a56148
   Gornet JM, 2003, ALIMENT PHARM THER, V18, P175, DOI 10.1046/j.1365-2036.2003.01686.x
   Gower-Rousseau C, 2009, AM J GASTROENTEROL, V104, P2080, DOI 10.1038/ajg.2009.177
   HILDEBRAND H, 1994, J PEDIATR GASTR NUTR, V18, P165, DOI 10.1097/00005176-199402000-00008
   Jakobsen C, 2011, ALIMENT PHARM THER, V34, P1217, DOI 10.1111/j.1365-2036.2011.04857.x
   Jakobsen C, 2011, INFLAMM BOWEL DIS, V17, P2541, DOI 10.1002/ibd.21654
   Jakobsen C, 2011, INFLAMM BOWEL DIS, V17, P1731, DOI 10.1002/ibd.21559
   Jakobsen C, 2009, EUR J GASTROEN HEPAT, V21, P1291, DOI 10.1097/MEG.0b013e32832a4ed6
   Jess T, 2013, AM J GASTROENTEROL, V108, P1869, DOI 10.1038/ajg.2013.249
   Jess T, 2013, CLIN GASTROENTEROL H, V11, P43, DOI 10.1016/j.cgh.2012.09.026
   Jess T, 2012, GASTROENTEROLOGY, V143, P375, DOI 10.1053/j.gastro.2012.04.016
   Kelsen J, 2008, INFLAMM BOWEL DIS, V14, pS9, DOI 10.1002/ibd.20560
   Langholz E, 1997, SCAND J GASTROENTERO, V32, P139, DOI 10.3109/00365529709000184
   Levine A, 2011, INFLAMM BOWEL DIS, V17, P1314, DOI 10.1002/ibd.21493
   Lovasz BD, 2014, DIGEST LIVER DIS, V46, P405, DOI 10.1016/j.dld.2013.12.013
   Malaty HM, 2013, CLIN EXP GASTROENTER, V6, P77, DOI 10.2147/CEG.S40259
   Peneau A, 2013, AM J GASTROENTEROL, V108, P1647, DOI 10.1038/ajg.2013.242
   Penninck E, 2015, INFLAMM BOWEL DIS
   Reich KM, 2014, ALIMENT PHARM THER, V40, P629, DOI 10.1111/apt.12873
   Ruel J, 2014, NAT REV GASTRO HEPAT, V11, P88, DOI 10.1038/nrgastro.2013.240
   Schmidt S, 2009, INFLAMM BOWEL DIS, V15, P1844, DOI 10.1002/ibd.20962
   Silverberg MS, 2005, CAN J GASTROENTEROL, V19, p5A, DOI 10.1155/2005/269076
   Sjöberg D, 2014, J CROHNS COLITIS, V8, P215, DOI 10.1016/j.crohns.2013.08.009
   Stordal K, 2004, DIGESTION, V70, P226, DOI 10.1159/000082893
   Tung J, 2006, INFLAMM BOWEL DIS, V12, P1093, DOI 10.1097/01.mib.0000235835.32176.85
   Turunen P, 2009, INFLAMM BOWEL DIS, V15, P56, DOI 10.1002/ibd.20558
   Urlep D, 2014, J PEDIATR GASTR NUTR, V58, P325, DOI 10.1097/MPG.0000000000000207
   Van Limbergent J, 2008, GASTROENTEROLOGY, V135, P1114, DOI 10.1053/j.gastro.2008.06.081
NR 35
TC 42
Z9 44
U1 0
U2 14
PU WILEY
PI HOBOKEN
PA 111 RIVER ST, HOBOKEN 07030-5774, NJ USA
SN 0269-2813
EI 1365-2036
J9 ALIMENT PHARM THER
JI Aliment. Pharmacol. Ther.
PD FEB
PY 2016
VL 43
IS 3
BP 346
EP 355
DI 10.1111/apt.13478
PG 10
WC Gastroenterology & Hepatology; Pharmacology & Pharmacy
WE Science Citation Index Expanded (SCI-EXPANDED)
SC Gastroenterology & Hepatology; Pharmacology & Pharmacy
GA DB0HN
UT WOS:000368189300003
PM 26582737
OA Bronze
DA 2024-01-22
ER

PT J
AU Sales-Campos, H
   de Souza, PR
   Basso, PJ
   Ramos, AD
   Nardini, V
   Chica, JEL
   Capurro, ML
   Sá-Nunes, A
   Cardoso, CRD
AF Sales-Campos, Helioswilton
   de Souza, Patricia Reis
   Basso, Paulo Jose
   Ramos, Anderson Daniel
   Nardini, Viviani
   Lazo Chica, Javier Emilio
   Capurro, Margareth Lara
   Sa-Nunes, Anderson
   de Barros Cardoso, Cristina Ribeiro
TI <i>Aedes aegypti</i> salivary gland extract ameliorates experimental
   inflammatory bowel disease
SO INTERNATIONAL IMMUNOPHARMACOLOGY
LA English
DT Article
DE Inflammatory bowel disease; Aedes aegypti; Saliva; Therapy
ID NECROSIS-FACTOR-ALPHA; ULCERATIVE-COLITIS; CROHNS-DISEASE; DENDRITIC
   CELL; IMMUNE-RESPONSE; T-CELLS; MICE; PATHOGENESIS; SECRETION; APOPTOSIS
AB Current therapies for inflammatory bowel disease (IBD) are not totally effective, resulting in persistent and recurrent disease for many patients. Mosquito saliva contains immunomodulatory molecules and therein could represent a novel therapy for IBD. Here, we demonstrated the therapeutic activity of salivary gland extract (SGE) of Aedes aegypti on dextran sulfate sodium (DSS)-induced colitis. For this purpose, C57BL/6 male mice were exposed to 3% DSS in drinking water and treated with SGE at early (days 3-5) or late (days 5-8) time points, followed by euthanasia on days 6 and 9, respectively, for sample collection. The results showed an improvement in clinical disease outcome and postmortem scores after SGE treatment accompanied by the systemic reduction in peripheral blood lymphocytes, with no impact on bone marrow and mesenteric lymph nodes cellularity or macrophages toxicity. Moreover, a local diminishment of IFN-gamma, TNE-alpha, IL-1 beta and IL-5 cytokines together with a reduction in the inflammatory area were observed in the colon of SGE-treated mice. Strikingly, early treatment with SGE led to mice protection from a late DSS re-challenging, as observed by decreased clinical and postmortem scores, besides reduced circulating lymphocytes, indicating that the mosquito saliva may present components able to prevent disease relapse. Indeed, high performance liquid chromatography (HPLC) experiments pointed to a major SGE pool fraction (F3) able to ameliorate disease signs. In conclusion, SGE and its components might represent a source of important immunomodulatory molecules with promising therapeutic activity for IBD. (C) 2015 Elsevier B.V. All rights reserved.
C1 [Sales-Campos, Helioswilton; de Souza, Patricia Reis; Nardini, Viviani; de Barros Cardoso, Cristina Ribeiro] Univ Sao Paulo, Fac Ciencias Farmaceut Ribeirao Preto, Dept Anal Clin Toxicol & Bromatol, BR-14040903 Ribeirao Preto, SP, Brazil.
   [Basso, Paulo Jose] Univ Sao Paulo, Fac Med Ribeirao Preto, Dept Bioquim & Imunol, BR-14040903 Ribeirao Preto, SP, Brazil.
   [Ramos, Anderson Daniel; Sa-Nunes, Anderson] Univ Sao Paulo, Inst Ciencias Biomed, Dept Imunol, Sao Paulo, Brazil.
   [Lazo Chica, Javier Emilio] Univ Fed Triangulo Mineiro, Inst Ciencias Biol & Nat, Uberaba, Brazil.
   [Capurro, Margareth Lara] Univ Sao Paulo, Inst Ciencias Biomed, Dept Parasitol, Sao Paulo, Brazil.
C3 Universidade de Sao Paulo; Universidade de Sao Paulo; Universidade de
   Sao Paulo; Universidade Federal do Triangulo Mineiro; Universidade de
   Sao Paulo
RP Cardoso, CRD (通讯作者)，Univ Sao Paulo, Sch Pharmaceut Sci Ribeirao Preto, Dept Clin Anal Toxicol & Food Sci, Av Cafe S-N, BR-14040903 Ribeirao Preto, SP, Brazil.
EM cristina@fcfrp.usp.br
RI Capurro, Margareth/M-5286-2019; Capurro, Margareth L/F-8679-2012;
   Nardini, Viviani/B-9334-2013; Ribeiro, Rosinei Batista/HIK-1970-2022;
   Basso, Paulo J/F-2423-2014; Basso, Paulo PJB/C-1686-2019; Sales-Campos,
   Helioswilton/O-5367-2017; Sa-Nunes, Anderson/M-5654-2019; Sa-Nunes,
   Anderson/D-8667-2012; Nardini, Viviani/S-6023-2019; CARDOSO, CRISTINA
   RIBEIRO DE BARROS/L-8396-2017
OI Capurro, Margareth L/0000-0002-7480-2116; Nardini,
   Viviani/0000-0002-5092-3423; Ribeiro, Rosinei
   Batista/0000-0002-2150-4561; Basso, Paulo PJB/0000-0003-4856-9207;
   Sales-Campos, Helioswilton/0000-0003-3252-2834; Sa-Nunes,
   Anderson/0000-0002-1859-4973; Sa-Nunes, Anderson/0000-0002-1859-4973;
   Nardini, Viviani/0000-0002-5092-3423; CARDOSO, CRISTINA RIBEIRO DE
   BARROS/0000-0002-6156-3144; Lazo Chica, Javier
   Emilio/0000-0003-1950-1895
FU Nucleo de Apoio a Pesquisa em Doencas Inflamatorias [NAPDIN]
   [11.1.21625.01.0]; Nucleo de Pesquisa em Moleculas Bloativas de
   Artropodes Vetores (NAP-MOBIARVE) [12.1.17661.1.7]; Conselho Nacional de
   Desenvolvimento Cientifico e Tecnologico [CNPq-141050/2013-6]; Fundacao
   de Amparo a Pesquisa do Estado de Sao Paulo [FAPESP-2010/20162-7,
   2009/09892-6]
FX The authors would like to thank Sandra Alexandre (Departamento de
   Imunologia, Instituto de Ciencias Biomedicas, Universidade de Sao Paulo)
   for her technical assistance. The research leading to these results has
   received support and funding from the Nucleo de Apoio a Pesquisa em
   Doencas Inflamatorias [NAPDIN] under grant agreement no.
   11.1.21625.01.0, Nucleo de Pesquisa em Moleculas Bloativas de Artropodes
   Vetores (NAP-MOBIARVE) under grant agreement no. 12.1.17661.1.7,
   Conselho Nacional de Desenvolvimento Cientifico e Tecnologico
   (CNPq-141050/2013-6) and Fundacao de Amparo a Pesquisa do Estado de Sao
   Paulo (FAPESP-2010/20162-7 and 2009/09892-6). The authors declare no
   conflict of interest.
CR Acosta-Rodriguez EV, 2007, NAT IMMUNOL, V8, P942, DOI 10.1038/ni1496
   Baars JE, 2012, INFLAMM BOWEL DIS, V18, P1634, DOI 10.1002/ibd.21925
   Bauer C, 2010, GUT, V59, P1192, DOI 10.1136/gut.2009.197822
   Baumgart DC, 2007, LANCET, V369, P1627, DOI 10.1016/S0140-6736(07)60750-8
   Bernstein CN, 2010, AM J GASTROENTEROL, V105, P1994, DOI 10.1038/ajg.2010.140
   BISSONNETTE EY, 1993, PARASITE IMMUNOL, V15, P27, DOI 10.1111/j.1365-3024.1993.tb00569.x
   Bizzarro B, 2013, PARASITE VECTOR, V6, DOI 10.1186/1756-3305-6-329
   Cabal-Hierro L, 2012, CELL SIGNAL, V24, P1297, DOI 10.1016/j.cellsig.2012.02.006
   Carregaro V, 2008, J LEUKOCYTE BIOL, V84, P104, DOI 10.1189/jlb.1107797
   Carregaro V, 2011, J IMMUNOL, V187, P4347, DOI 10.4049/jimmunol.1003404
   Coccia M, 2012, J EXP MED, V209, P1595, DOI 10.1084/jem.20111453
   CROSS ML, 1994, AM J TROP MED HYG, V51, P690, DOI 10.4269/ajtmh.1994.51.690
   de Luca A, 2014, P NATL ACAD SCI USA, V111, P3526, DOI 10.1073/pnas.1322831111
   Donnelly KB, 1998, J PARASITOL, V84, P97, DOI 10.2307/3284537
   Funderburg NT, 2013, IMMUNOLOGY, V140, P87, DOI 10.1111/imm.12114
   Fuss IJ, 2004, J CLIN INVEST, V113, P1490, DOI 10.1172/JCI200419836
   Fuss IJ, 1996, J IMMUNOL, V157, P1261
   Ghosh S, 2006, GUT, V55, P1071, DOI 10.1136/gut.2005.090134
   Grespan R, 2012, INT IMMUNOPHARMACOL, V12, P603, DOI 10.1016/j.intimp.2012.02.004
   Hehlgans T, 2005, IMMUNOLOGY, V115, P1, DOI 10.1111/j.1365-2567.2005.02143.x
   Iboshi Y, 2014, INFLAMM BOWEL DIS, V20, P967, DOI 10.1097/MIB.0000000000000028
   Itzkowitz SH, 2005, INFLAMM BOWEL DIS, V11, P314, DOI 10.1097/01.MIB.0000160811.76729.d5
   Jacobs P, 2011, J RHEUMATOL, V38, P55, DOI 10.3899/jrheum.110901
   Jenkins D, 1997, J CLIN PATHOL, V50, P93, DOI 10.1136/jcp.50.2.93
   Jostins L, 2012, NATURE, V491, P119, DOI 10.1038/nature11582
   Kidd M, 2009, NEUROGASTROENT MOTIL, V21, P439, DOI 10.1111/j.1365-2982.2008.01210.x
   Ko JK, 2014, CURR PHARM DESIGN, V20, P1082, DOI 10.2174/13816128113199990416
   MACDONALD TT, 1990, CLIN EXP IMMUNOL, V81, P301
   Mbow ML, 1998, J IMMUNOL, V161, P5571
   Morens DM, 2004, NATURE, V430, P242, DOI 10.1038/nature02759
   MUNKHOLM P, 1995, SCAND J GASTROENTERO, V30, P699, DOI 10.3109/00365529509096316
   Oliveira CJF, 2011, J BIOL CHEM, V286, P10960, DOI 10.1074/jbc.M110.205047
   Protic M, 2014, J CROHNS COLITIS, V8, P1427, DOI 10.1016/j.crohns.2014.05.004
   Ribeiro JMC, 2000, MED VET ENTOMOL, V14, P142, DOI 10.1046/j.1365-2915.2000.00227.x
   Rogerio AP, 2007, INFLAMM RES, V56, P402, DOI 10.1007/s00011-007-7005-6
   Rogler G, 1998, WORLD J SURG, V22, P382, DOI 10.1007/s002689900401
   Sa-Nunes A, 2009, SIALOGENINS OTHER IM
   Sá-Nunes A, 2007, J IMMUNOL, V179, P1497, DOI 10.4049/jimmunol.179.3.1497
   Sá-Nunes A, 2009, J IMMUNOL, V182, P7422, DOI 10.4049/jimmunol.0900075
   Scharl M, 2013, CURR DRUG TARGETS, V14, P1405, DOI 10.2174/13894501113149990159
   Schuhmann D, 2011, CLIN EXP IMMUNOL, V163, P65, DOI 10.1111/j.1365-2249.2010.04250.x
   Scott TW, 2012, TRENDS PARASITOL, V28, P114, DOI 10.1016/j.pt.2012.01.001
   Sobczak M, 2014, PHARMACOL REP, V66, P766, DOI 10.1016/j.pharep.2014.04.005
   Stallmach A, 2010, BEST PRACT RES CL GA, V24, P167, DOI 10.1016/j.bpg.2010.01.002
   Sutton CE, 2009, IMMUNITY, V31, P331, DOI 10.1016/j.immuni.2009.08.001
   Takedatsu H, 2004, EUR J IMMUNOL, V34, P1561, DOI 10.1002/eji.200324680
   Titus RG, 1998, EXP PARASITOL, V89, P133, DOI 10.1006/expr.1998.4272
   Tolle Michael A, 2009, Curr Probl Pediatr Adolesc Health Care, V39, P97, DOI 10.1016/j.cppeds.2009.01.001
   Tracey D, 2008, PHARMACOL THERAPEUT, V117, P244, DOI 10.1016/j.pharmthera.2007.10.001
   Van den Brande JMH, 2007, GUT, V56, P509, DOI 10.1136/gut.2006.105379
   Verdier J, 2012, INFLAMM BOWEL DIS, V18, P1260, DOI 10.1002/ibd.21905
   Wallace KL, 2014, WORLD J GASTROENTERO, V20, P6, DOI 10.3748/wjg.v20.i1.6
   Wasserman HA, 2004, PARASITE IMMUNOL, V26, P295, DOI 10.1111/j.0141-9838.2004.00712.x
   WELLER PF, 1991, NEW ENGL J MED, V324, P1110
   Xavier RJ, 2007, NATURE, V448, P427, DOI 10.1038/nature06005
   Xu XR, 2014, WORLD J GASTROENTERO, V20, P3255, DOI 10.3748/wjg.v20.i12.3255
   Zeissig S, 2004, GUT, V53, P1295, DOI 10.1136/gut.2003.036632
NR 57
TC 16
Z9 16
U1 0
U2 18
PU ELSEVIER SCIENCE BV
PI AMSTERDAM
PA PO BOX 211, 1000 AE AMSTERDAM, NETHERLANDS
SN 1567-5769
EI 1878-1705
J9 INT IMMUNOPHARMACOL
JI Int. Immunopharmacol.
PD MAY
PY 2015
VL 26
IS 1
BP 13
EP 22
DI 10.1016/j.intimp.2015.03.002
PG 10
WC Immunology; Pharmacology & Pharmacy
WE Science Citation Index Expanded (SCI-EXPANDED)
SC Immunology; Pharmacology & Pharmacy
GA CI2MR
UT WOS:000354582200003
PM 25770821
DA 2024-01-22
ER

PT J
AU Matters, GL
   Harms, JF
   McGovern, C
   Fitzpatrick, L
   Parikh, A
   Nilo, N
   Smith, JP
AF Matters, Gail L.
   Harms, John F.
   McGovern, Christopher
   Fitzpatrick, Leo
   Parikh, Anuj
   Nilo, Nicholas
   Smith, Jill P.
TI The opioid antagonist naltrexone improves murine inflammatory bowel
   disease
SO JOURNAL OF IMMUNOTOXICOLOGY
LA English
DT Article
DE naltrexone; inflammatory bowel disease; opioids; antagonists
ID NECROSIS-FACTOR-ALPHA; CROHNS-DISEASE; INTESTINAL INFLAMMATION;
   PERITONEAL-MACROPHAGES; METHIONINE-ENKEPHALIN; DOPAMINERGIC-NEURONS;
   RESPIRATORY BURST; NITRIC-OXIDE; RECEPTOR; ACTIVATION
AB Inflammatory bowel disease (1131)) is a condition of the intestine with significant morbidity. Although hereditary, environmental, immunologic, and bacterial factors have been implicated, the etiology of IBD remains unknown. Since opioid peptides modulate inflammatory cytokine production and opioid antagonists promote tissue growth and repair, we hypothesized the opioid antagonist naltrexone could reduce inflammation of the bowel. Using a chemically-induced mouse model of IBD, C57BL/6J mice received either untreated drinking water or water containing 2% dextran sulfate sodium (DSS) in two parallel regimens modeling moderate and severe colitis. After colitis was established, animals in the moderate colitis study were administered either saline (control) or naltrexone (NTX; 8 or 400 mu g/kg) daily, while those in the severe colitis study received 0.1 or 10 mg/kg NTX. DSS-treated animals had significant weight loss (p = 0.006) and higher disease activity index (DAI) scores (p < 0.001) compared to water controls. However, NTX treatment of mice with moderate colitis resulted in less weight loss, lower DAI scores, and less histologic evidence of inflammation compared to controls. Significantly, elevated levels of colonic RNA for pro-inflammatory cytokines interleukin (IL)-6 and IL-12 were also decreased toward normal with NTX. Similar to patients with severe and unresponsive disease, animals in the severe colitis study did not significantly respond to treatment. Thus, NTX therapy reverses physical symptoms, histologic evidence, and molecular markers of inflammation in moderate colitis. The mechanism by which NTX acts to reverse colitis is related in part to the decreased expression of pro-inflammatory cytokines.
C1 [Matters, Gail L.] Penn State Univ, Dept Biochem & Mol Biol, Coll Med, Hershey, PA 17033 USA.
   [Harms, John F.; McGovern, Christopher; Parikh, Anuj; Nilo, Nicholas; Smith, Jill P.] Penn State Univ, Dept Med, Coll Med, Hershey, PA 17033 USA.
   [Fitzpatrick, Leo] Penn State Univ, Dept Pharmacol, Coll Med, Hershey, PA 17033 USA.
C3 Pennsylvania Commonwealth System of Higher Education (PCSHE);
   Pennsylvania State University; Penn State Health; Pennsylvania
   Commonwealth System of Higher Education (PCSHE); Pennsylvania State
   University; Penn State Health; Pennsylvania Commonwealth System of
   Higher Education (PCSHE); Pennsylvania State University; Penn State
   Health
RP Smith, JP (通讯作者)，Penn State Univ, Dept Biochem & Mol Biol, Coll Med, H-045 GI & Hepatol,500 Univ Dr, Hershey, PA 17033 USA.
EM jsmith2@psu.edu
OI Harms, John/0009-0002-3668-8874; Matters, Gail/0000-0001-8613-8649
CR Bell S, 2000, LANCET, V355, P858, DOI 10.1016/S0140-6736(99)00442-0
   Cabot PJ, 2001, CLIN EXP PHARMACOL P, V28, P230, DOI 10.1046/j.1440-1681.2001.03425.x
   Chen YL, 2006, J NEUROIMMUNE PHARM, V1, P270, DOI 10.1007/s11481-006-9028-0
   Cominelli F, 2004, NEW ENGL J MED, V351, P2045, DOI 10.1056/NEJMp048253
   EFANOV AM, 1994, FEBS LETT, V355, P114, DOI 10.1016/0014-5793(94)01109-5
   Greeneltch KM, 2004, BRAIN BEHAV IMMUN, V18, P476, DOI 10.1016/j.bbi.2003.12.001
   Hanauer Stephen B, 2003, Rev Gastroenterol Disord, V3, P81
   Hanauer SB, 2007, GUT, V56, P1181, DOI 10.1136/gut.2006.115980
   Hook S, 2003, J NEUROIMMUNOL, V140, P61, DOI 10.1016/S0165-5728(03)00168-1
   House RV, 1996, PEPTIDES, V17, P75, DOI 10.1016/0196-9781(95)02051-9
   HUCKLEBRIDGE FH, 1990, IMMUNOPHARMACOLOGY, V19, P87, DOI 10.1016/0162-3109(90)90043-E
   Jiménez N, 2006, J PHARMACOL EXP THER, V316, P261, DOI 10.1124/jpet.105.091991
   Kamm MA, 2006, ALIMENT PHARM THER, V24, P80, DOI 10.1111/j.1365-2036.2006.03066.x
   Kamphuis S, 1998, J NEUROIMMUNOL, V84, P53, DOI 10.1016/S0165-5728(97)00240-3
   Kandiel A, 2005, GUT, V54, P1121, DOI 10.1136/gut.2004.049460
   Keane J, 2001, NEW ENGL J MED, V345, P1098, DOI 10.1056/NEJMoa011110
   Li GR, 2005, FASEB J, V19, P489, DOI 10.1096/fj.04-2555com
   Liu YX, 2003, J PHARMACOL EXP THER, V305, P212, DOI 10.1124/jpet.102.043166
   McCarthy L, 2001, DRUG ALCOHOL DEPEN, V62, P111, DOI 10.1016/S0376-8716(00)00181-2
   Mudter J, 2005, AM J GASTROENTEROL, V100, P64, DOI 10.1111/j.1572-0241.2005.40615.x
   MURTHY SNS, 1993, DIGEST DIS SCI, V38, P1722, DOI 10.1007/BF01303184
   Navarro F, 2003, AM J GASTROENTEROL, V98, pS18, DOI 10.1016/j.amjgastroenterol.2003.11.001
   OKAYASU I, 1990, GASTROENTEROLOGY, V98, P694, DOI 10.1016/0016-5085(90)90290-H
   Petrakis I, 2007, J CLIN PSYCHOPHARM, V27, P160, DOI 10.1097/jcp.0b13e3180337fcb
   Philippe D, 2006, GUT, V55, P815, DOI 10.1136/gut.2005.080887
   Philippe D, 2003, J CLIN INVEST, V111, P1329, DOI 10.1172/JCI200316750
   Pizarro TT, 2007, ANNU REV MED, V58, P433, DOI 10.1146/annurev.med.58.121205.100607
   Pizarro TT, 2003, TRENDS MOL MED, V9, P218, DOI 10.1016/S1471-4914(03)00052-2
   Sandborn WJ, 1999, INFLAMM BOWEL DIS, V5, P119, DOI 10.1097/00054725-199905000-00008
   Sandborn WJ, 2002, GASTROENTEROLOGY, V122, P1592, DOI 10.1053/gast.2002.33426
   Sands BE, 2007, J GASTROENTEROL, V42, P16, DOI 10.1007/s00535-006-1995-7
   Smith JP, 2007, AM J GASTROENTEROL, V102, P820, DOI 10.1111/j.1572-0241.2007.01045.x
   Strober W, 2002, ANNU REV IMMUNOL, V20, P495, DOI 10.1146/annurev.immunol.20.100301.064816
   Targan SR, 1997, NEW ENGL J MED, V337, P1029, DOI 10.1056/NEJM199710093371502
   Tomassini N, 2003, J NEUROIMMUNOL, V136, P9, DOI 10.1016/S0165-5728(02)00463-0
   Vujic V, 2004, NEUROIMMUNOMODULAT, V11, P392, DOI 10.1159/000080150
   Wang XW, 2003, NUCLEIC ACIDS RES, V31, DOI 10.1093/nar/gng154
   Williams KL, 2001, GASTROENTEROLOGY, V120, P925, DOI 10.1053/gast.2001.22470
   Zagon IS, 1997, AM J PHYSIOL-REG I, V272, pR1094, DOI 10.1152/ajpregu.1997.272.4.R1094
   ZAITSEV SV, 1991, FEBS LETT, V291, P84, DOI 10.1016/0014-5793(91)81109-L
   ZURAWSKI G, 1986, SCIENCE, V232, P772, DOI 10.1126/science.2938259
NR 41
TC 23
Z9 27
U1 0
U2 5
PU INFORMA HEALTHCARE
PI NEW YORK
PA 52 VANDERBILT AVE, NEW YORK, NY 10017 USA
SN 1547-691X
J9 J IMMUNOTOXICOL
JI J. Immunotoxicol.
PD APR-JUN
PY 2008
VL 5
IS 2
BP 179
EP 187
DI 10.1080/15476910802131469
PG 9
WC Toxicology
WE Science Citation Index Expanded (SCI-EXPANDED)
SC Toxicology
GA 321UM
UT WOS:000257332000013
PM 18569389
DA 2024-01-22
ER

PT J
AU Schröder, O
   Mickisch, O
   Seidler, U
   de Weerth, A
   Dignass, AU
   Herfarth, H
   Reinshagen, M
   Schreiber, S
   Junge, U
   Schrott, M
   Stein, J
AF Schröder, O
   Mickisch, O
   Seidler, U
   de Weerth, A
   Dignass, AU
   Herfarth, H
   Reinshagen, M
   Schreiber, S
   Junge, U
   Schrott, M
   Stein, J
TI Intravenous iron sucrose <i>versus</i> oral iron supplementation for the
   treatment of iron deficiency anemia in patients with inflammatory bowel
   disease -: A randomized, controlled, open-label, multicenter study
SO AMERICAN JOURNAL OF GASTROENTEROLOGY
LA English
DT Article
ID ULCERATIVE-COLITIS; CROHNS-DISEASE; ERYTHROPOIETIN; TOLERABILITY;
   THERAPY; MODEL; TRIAL; RATS; MICE
AB OBJECTIVES: Anemia is a frequent complication in patients with inflammatory bowel disease (IBD). The optimal route for iron supplementation to replenish iron stores has not been determined so far. We therefore evaluated the efficacy and safety of intravenous iron sucrose as compared with oral iron sulfate for the treatment of iron deficiency anemia (IDA) in patients with IBD.
   METHODS: A randomized, prospective, open-label, multicenter study was performed in 46 patients with anemia and transferrin saturation <= 20% and/or serum ferritin concentrations <= 20 mu g/L. The intravenous group received a single dose of iron sucrose of 7 mg iron/kg body weight, followed by five 200 mg infusions for the following 5 wks. The oral group received iron sulfate 100-200 mg per day for 6 wks.
   RESULTS: While a comparable increase in hemoglobin was observed for both administration routes (median increase 0.25 g/L in the intravenous group vs 0.21 g/L in the oral group), only iron sucrose led to a rise in serum ferritin concentrations. Intractable gastrointestinal adverse events caused permanent study drug discontinuation in five patients (20.8%) receiving iron sulfate, whereas only one patient (4.5%) had to be withdrawn because of side effects due to iron sucrose.
   CONCLUSIONS: Although being equal in short-term efficacy and overall tolerability our results suggest a better gastrointestinal tolerability for iron sucrose. Larger trials are mandatory to prove a possible advantage of iron sucrose in short- and long-term efficacy as well as in tolerability over iron sulfate in the management of IDA in IBD.
C1 Goethe Univ Frankfurt, ZAFES, Dept Internal Med 1, Div Gastroenterol, D-60590 Frankfurt, Germany.
   Hannover Med Sch, Dept Gastroenterol Hepatol & Endocrinol, D-3000 Hannover, Germany.
   Univ Hosp Eppendorf, Dept Med, Hamburg, Germany.
   Charite Med Sch Virchow Clin, Dept Med, Div Gastroenterol & Hepatol, Berlin, Germany.
   Univ Regensburg, Dept Internal Med 1, D-8400 Regensburg, Germany.
   Univ Ulm, Dept Med 1, Ulm, Germany.
   Univ Kiel, Dept Med 1, Kiel, Germany.
   Hosp Rosenhohe, Municipal Hosp Bielefeld, Bielefeld, Germany.
C3 Goethe University Frankfurt; Hannover Medical School; University of
   Hamburg; University Medical Center Hamburg-Eppendorf; Free University of
   Berlin; Humboldt University of Berlin; Charite Universitatsmedizin
   Berlin; University of Regensburg; Ulm University; University of Kiel
RP Goethe Univ Frankfurt, ZAFES, Dept Internal Med 1, Div Gastroenterol, Theodor Stern Kai 7, D-60590 Frankfurt, Germany.
RI Dignass, Axel/V-5400-2019; Seidler, Ursula/HII-8049-2022; Herfarth,
   Hans/K-7547-2019; Dignass, Axel/AAW-9653-2020
OI Dignass, Axel/0000-0002-9724-054X; Seidler, Ursula/0000-0002-9600-2769;
   Stein, Jurgen/0000-0003-3558-3341
CR Ablin J, 1999, INFLAMM BOWEL DIS, V5, P253, DOI 10.1097/00054725-199911000-00003
   Bayoumeu F, 2002, AM J OBSTET GYNECOL, V186, P518, DOI 10.1067/mob.2002.121894
   BEAL RW, 1963, GASTROENTEROLOGY, V45, P589, DOI 10.1016/S0016-5085(19)34821-8
   BEST WR, 1976, GASTROENTEROLOGY, V70, P439
   BOTH H, 1983, SCAND J GASTROENTERO, V18, P987, DOI 10.3109/00365528309182127
   BRAZIER JE, 1992, BMJ-BRIT MED J, V305, P160, DOI 10.1136/bmj.305.6846.160
   Carrier J, 2001, ALIMENT PHARM THER, V15, P1989, DOI 10.1046/j.1365-2036.2001.01113.x
   COPLIN M, 1991, CLIN THER, V13, P606
   Cronin CC, 2001, AM J GASTROENTEROL, V96, P2296, DOI 10.1111/j.1572-0241.2001.04032.x
   Danielson BG, 1996, ARZNEIMITTEL-FORSCH, V46, P615
   Erichsen K, 2003, SCAND J GASTROENTERO, V38, P543, DOI 10.1080/00365520310000771
   ERICHSEN K, 2004, GUT S6, V53, pA220
   Gasche C, 1997, ANN INTERN MED, V126, P782, DOI 10.7326/0003-4819-126-10-199705150-00006
   GASCHE C, 1994, DIGEST DIS SCI, V39, P1930, DOI 10.1007/BF02088127
   Gasche C, 2004, GUT, V53, P1190, DOI 10.1136/gut.2003.035758
   Gasche C, 1999, DIGESTION, V60, P262, DOI 10.1159/000007667
   Goddard AF, 2000, GUT, V46, pA1
   LIGUORI L, 1993, INT J CLIN PHARM TH, V31, P105
   Millar AD, 2000, ALIMENT PHARM THERAP, V14, P1163
   Oldenburg B, 2000, EUR J CLIN INVEST, V30, P505
   RACHMILEWITZ D, 1989, BMJ-BRIT MED J, V298, P82, DOI 10.1136/bmj.298.6666.82
   SAYER JM, 1993, GUT, V34, P1297, DOI 10.1136/gut.34.10.1297
   Schreiber S, 1996, NEW ENGL J MED, V334, P619, DOI 10.1056/NEJM199603073341002
   Schröder O, 2004, Z GASTROENTEROL, V42, P663, DOI 10.1055/s-2004-813106
   Seril DN, 2002, CARCINOGENESIS, V23, P993, DOI 10.1093/carcin/23.6.993
   Seril DN, 2002, DIGEST DIS SCI, V47, P1266, DOI 10.1023/A:1015362228659
   STEWART WB, 1950, J EXP MED, V92, P375, DOI 10.1084/jem.92.4.375
   Troost FJ, 2003, AM J PHYSIOL-GASTR L, V285, pG354, DOI 10.1152/ajpgi.00422.2002
   Uritski R, 2004, J NUTR, V134, P2251, DOI 10.1093/jn/134.9.2251
   Yee J, 2002, AM J KIDNEY DIS, V40, P1111, DOI 10.1053/ajkd.2002.36853
   1978, BRIT J HAEMATOL, V38, P291
NR 31
TC 179
Z9 198
U1 0
U2 15
PU NATURE PUBLISHING GROUP
PI NEW YORK
PA 75 VARICK ST, 9TH FLR, NEW YORK, NY 10013-1917 USA
SN 0002-9270
EI 1572-0241
J9 AM J GASTROENTEROL
JI Am. J. Gastroenterol.
PD NOV
PY 2005
VL 100
IS 11
BP 2503
EP 2509
DI 10.1111/j.1572-0241.2005.00250.x
PG 7
WC Gastroenterology & Hepatology
WE Science Citation Index Expanded (SCI-EXPANDED)
SC Gastroenterology & Hepatology
GA 976ZD
UT WOS:000232771300023
PM 16279906
DA 2024-01-22
ER

PT J
AU Naftali, T
   Schleider, LBL
   Benjaminov, FS
   Konikoff, FM
   Matalon, ST
   Ringel, Y
AF Naftali, Timna
   Schleider, Lihi Bar-Lev
   Benjaminov, Fabiana Scklerovsky
   Konikoff, Fred Meir
   Matalon, Shelly Tartakover
   Ringel, Yehuda
TI Cannabis is associated with clinical but not endoscopic remission in
   ulcerative colitis: A randomized controlled trial
SO PLOS ONE
LA English
DT Article
ID INFLAMMATORY-BOWEL-DISEASE; CROHNS-DISEASE; ENDOCANNABINOID SYSTEM;
   THERAPY
AB Background
   Cannabis is often used by patients with ulcerative colitis, but controlled studies are few. We aimed to assess the effect of cannabis in improving clinical and inflammatory outcomes in ulcerative colitis patients.
   Methods
   In a double-blind, randomized, placebo-controlled trial, patients received either cigarettes containing 0.5 g of dried cannabis flowers with80mgTetrahydrocannabinol (THC)or placebo cigarettes for 8 weeks. Parameters of disease including Lichtiger disease activity index, C reactive protein (CRP), calprotectin, Mayo endoscopic score and quality of life (QOL) were assessed before, during and after treatment.
   Results
   The study included 32 patients. Mean age was 30 years, 14 (43%) females. Lichtiger index improved in the cannabis group from 10.9 (IQR 9-14) to5 (IQR 1-7), (p<0.000), and in the placebo group from 11 (IQR 9-13) to 8 (IQR 7-10)(p = 0.15, p between groups 0.001). QOL improved in the cannabis group from 77 +/- 4 to 98 +/- 20 (p = 0.000) but not in the placebo group (78 +/- 3 at week 0 and 78 +/- 17 at week 8;p = 0.459; p between groups 0.007). Mayo endoscopic score changed in the cannabis group from 2.13 +/- 1 to 1.25 +/- 2 (p = 0.015) and in the placebo group from 2.15 +/- 1to 1.69 +/- 1 (p = 0.367, p between groups 0.17).
   Conclusion
   Short term treatment with THC rich cannabis induced clinical remission and improved quality of life in patients with mild to moderately active ulcerative colitis. However, these beneficial clinical effects were not associated with significant anti-inflammatory improvement in the Mayo endoscopic score or laboratory markers for inflammation.(clinicaltrials.gov NCT01040910).
C1 [Naftali, Timna; Benjaminov, Fabiana Scklerovsky; Konikoff, Fred Meir; Matalon, Shelly Tartakover; Ringel, Yehuda] Meir Med Ctr, Inst Gastroenterol & Hepatol, Kefar Sava, Israel.
   [Naftali, Timna; Benjaminov, Fabiana Scklerovsky; Konikoff, Fred Meir; Matalon, Shelly Tartakover; Ringel, Yehuda] Tel Aviv Univ, Sackler Sch Med, Tel Aviv, Israel.
   [Schleider, Lihi Bar-Lev] Tikun Olam Cannbit Pharmaceut, Res Dept, Tel Aviv, Israel.
   [Schleider, Lihi Bar-Lev] Ben Gurion Univ Negev, Soroka Med Ctr, Clin Res Ctr, Beer Sheva, Israel.
   [Schleider, Lihi Bar-Lev] Ben Gurion Univ Negev, Fac Hlth Sci, Beer Sheva, Israel.
C3 Sackler Faculty of Medicine; Sackler Faculty of Medicine; Ben Gurion
   University; Soroka Medical Center; Ben Gurion University
RP Naftali, T (通讯作者)，Meir Med Ctr, Inst Gastroenterol & Hepatol, Kefar Sava, Israel.; Naftali, T (通讯作者)，Tel Aviv Univ, Sackler Sch Med, Tel Aviv, Israel.
EM timnanaftali@gmail.com
RI Naftali, Timna/AAQ-8257-2021
OI Naftali, Timna/0000-0002-8931-6524; Bar-Lev Schleider,
   Lihi/0000-0003-4349-3442
FU Tikun Olam, Israel
FX Funding: the cannabis used in the study was supplied by Tikun Olam,
   Israel. otherwise there was no funding.
CR Ahmed Waseem, 2016, Gastroenterol Hepatol (N Y), V12, P668
   Altman DG, 1999, BRIT MED J, V319, P703, DOI 10.1136/bmj.319.7211.703
   American Psychiatric Association, 1994, DIAGN STAT MAN MENT, P215
   Asakura K, 2009, J GASTROENTEROL, V44, P659, DOI 10.1007/s00535-009-0057-3
   Ashida T, 2011, TRANSFUS APHER SCI, V44, P113, DOI 10.1016/j.transci.2011.01.001
   BENJAMINI Y, 1995, J R STAT SOC B, V57, P289, DOI 10.1111/j.2517-6161.1995.tb02031.x
   Cai RG, 2019, J COSMOL ASTROPART P, DOI 10.1088/1475-7516/2019/05/013
   da Silva BC, 2014, WORLD J GASTROENTERO, V20, P9458, DOI 10.3748/wjg.v20.i28.9458
   Gaston TE, 2018, CURR NEUROL NEUROSCI, V18, DOI 10.1007/s11910-018-0882-y
   Irving PM, 2018, INFLAMM BOWEL DIS, V24, P714, DOI 10.1093/ibd/izy002
   Izzo AA, 2008, GUT, V57, P1140, DOI 10.1136/gut.2008.148791
   Knowles SR, 2018, INFLAMM BOWEL DIS, V24, P742, DOI 10.1093/ibd/izx100
   LICHTIGER S, 1994, NEW ENGL J MED, V330, P1841, DOI 10.1056/NEJM199406303302601
   Lobatón T, 2015, J CROHNS COLITIS, V9, P846, DOI 10.1093/ecco-jcc/jjv111
   Lohar V., 2013, PHYTOPHARM J, V4, P41
   Lucas CJ, 2018, BRIT J CLIN PHARMACO, V84, P2477, DOI 10.1111/bcp.13710
   Ma C, 2015, J CLIN GASTROENTEROL, V49, P675, DOI 10.1097/MCG.0000000000000265
   Massa F, 2004, J CLIN INVEST, V113, P1202, DOI 10.1172/JCI200419465
   Massa F, 2005, J MOL MED, V83, P944, DOI 10.1007/s00109-005-0698-5
   Matsuoka K, 2018, J GASTROENTEROL, V53, P305, DOI 10.1007/s00535-018-1439-1
   Naftali T, 2017, DIGEST DIS SCI, V62, P1615, DOI 10.1007/s10620-017-4540-z
   Naftali T, 2013, CLIN GASTROENTEROL H, V11, P1276, DOI 10.1016/j.cgh.2013.04.034
   Naftali T, 2011, ISR MED ASSOC J, V13, P455
   Newmeyer MN, 2016, CLIN CHEM, V62, P1579, DOI 10.1373/clinchem.2016.263475
   Pacher P, 2006, PHARMACOL REV, V58, P389, DOI 10.1124/pr.58.3.2
   Pertwee RG, 2002, PROSTAG LEUKOTR ESS, V66, P101, DOI 10.1054/plef.2001.0341
   Spindle TR, 2019, J ANAL TOXICOL, V43, P233, DOI 10.1093/jat/bky104
   Stith SS, 2019, SCI REP-UK, V9, DOI 10.1038/s41598-019-39462-1
   Ungar B, 2016, ANN GASTROENTEROL, V29, P243, DOI 10.20524/aog.2016.0027
   Vashist N, 2017, COCHRANE DB SYST REV, V25, P5
   Weiss A, 2015, DRUG ALCOHOL DEPEN, V156, P84, DOI 10.1016/j.drugalcdep.2015.08.035
NR 31
TC 18
Z9 18
U1 1
U2 6
PU PUBLIC LIBRARY SCIENCE
PI SAN FRANCISCO
PA 1160 BATTERY STREET, STE 100, SAN FRANCISCO, CA 94111 USA
SN 1932-6203
J9 PLOS ONE
JI PLoS One
PD FEB 11
PY 2021
VL 16
IS 2
AR e0246871
DI 10.1371/journal.pone.0246871
PG 13
WC Multidisciplinary Sciences
WE Science Citation Index Expanded (SCI-EXPANDED)
SC Science & Technology - Other Topics
GA QH4VJ
UT WOS:000618274000036
PM 33571293
OA Green Published, gold
DA 2024-01-22
ER

PT J
AU Kobayashi, T
   Udagawa, E
   Uda, A
   Hibi, T
   Hisamatsu, T
AF Kobayashi, Taku
   Udagawa, Eri
   Uda, Akihito
   Hibi, Toshifumi
   Hisamatsu, Tadakazu
TI Impact of immunomodulator use on treatment persistence in patients with
   ulcerative colitis: A claims database analysis
SO JOURNAL OF GASTROENTEROLOGY AND HEPATOLOGY
LA English
DT Article
DE colitis; ulcerative; medication adherence; outcome assessment (health
   care); retrospective studies
ID NECROSIS FACTOR THERAPY; CROHNS-DISEASE; COMBINATION THERAPY; STEP-UP;
   ADALIMUMAB; AZATHIOPRINE; INFLIXIMAB; SAFETY; PHARMACOKINETICS;
   MONOTHERAPY
AB Background and AimIt is unclear how adding an anti-tumor necrosis factor alpha agent to immunomodulator (IM) treatment, as a step-up strategy, affects long-term outcomes in ulcerative colitis. This retrospective study investigated persistence associated with biologic anti-tumor necrosis factor alpha agents combined with IMs versus biologic monotherapy in patients with ulcerative colitis.
   MethodsThis was a longitudinal cohort study of patients in the Japan Medical Data Center claims database who had been newly prescribed infliximab or adalimumab as induction (completed) and maintenance (2010-2016). Biologic persistence (i.e. no switch/discontinuation during maintenance) was compared among patients prescribed biologic monotherapy (Bio) and those prescribed a biologic combined with an IM, as step-up (Bio + prior IM) or simultaneously (Bio + IM).
   ResultsThree hundred and sixty-nine eligible patients were analyzed (233, 78, and 58 in the Bio, Bio + prior IM, and Bio + IM subgroups, respectively). Multivariate analysis showed a lower probability of nonpersistence during maintenance for infliximab-treated patients in the Bio + prior IM versus Bio subgroup (hazard ratio: 0.53; 95% confidence interval: 0.29-0.99; P = 0.045). No such effect was seen in adalimumab-treated patients (P = 0.222) or in the overall population (P = 0.398). The probability of nonpersistence during maintenance in the Bio + IM subgroup was not significantly different from that in the Bio subgroup in either the biologic subpopulation or in the overall population.
   ConclusionsAdding infliximab to an existing IM results in a lower probability of nonpersistence compared with infliximab monotherapy in ulcerative colitis patients. This effect is not seen in adalimumab-treated patients.
C1 [Kobayashi, Taku; Hibi, Toshifumi] Kitasato Inst, Kitasato Inst Hosp, Ctr Adv IBD Res & Treatment, Tokyo, Japan.
   [Udagawa, Eri; Uda, Akihito] Takeda Pharmaceut Co Ltd, Japan Med Affairs, Tokyo, Japan.
   [Hisamatsu, Tadakazu] Kyorin Univ, Sch Med, Dept Internal Med 3, Tokyo, Japan.
C3 Kitasato University; Takeda Pharmaceutical Company Ltd; Kyorin
   University
RP Kobayashi, T (通讯作者)，Kitasato Univ, Kitasato Inst Hosp, Ctr Adv IBD Res & Treatment, Minato Ku, 5-9-1 Shirokane, Tokyo 1088642, Japan.
EM kobataku@insti.kitasato-u.ac.jp
RI Kobayashi, Taku/AAO-6437-2020
OI Kobayashi, Taku/0000-0002-2073-4234
CR [Anonymous], SIMP GOL PROD INS
   [Anonymous], ENT VED PROD INS
   [Anonymous], XELJ TOF PROD INS
   [Anonymous], HEIS 26 NENND EIS GY
   [Anonymous], ULC COL
   Asakura K, 2009, J GASTROENTEROL, V44, P659, DOI 10.1007/s00535-009-0057-3
   Blonski W, 2014, CURR OPIN GASTROEN, V30, P84, DOI 10.1097/MOG.0000000000000031
   Bots S, 2018, INFLAMM BOWEL DIS, V24, P539, DOI 10.1093/ibd/izx065
   Carter CT, 2011, AM J MANAG CARE, V17, P385
   Chen C, 2019, INFLAMM BOWEL DIS, V25, P1417, DOI 10.1093/ibd/izz001
   Chen QQ, 2014, EXCLI J, V13, P111
   Colombel JF, 2017, ALIMENT PHARM THER, V45, P50, DOI 10.1111/apt.13838
   Colombel JF, 2010, NEW ENGL J MED, V362, P1383, DOI 10.1056/NEJMoa0904492
   Farrell RJ, 2002, LANCET, V359, P331, DOI 10.1016/S0140-6736(02)07499-8
   Govani SM, 2018, AM J MANAG CARE, V24, pE374
   Harbord M, 2017, J CROHNS COLITIS, V11, P769, DOI 10.1093/ecco-jcc/jjx009
   Hisamatsu T, 2019, J CROHNS COLITIS, V13, P1097, DOI 10.1093/ecco-jcc/jjz030
   Jones JL, 2015, CLIN GASTROENTEROL H, V13, P2233, DOI 10.1016/j.cgh.2015.06.034
   Khan S, 2019, J CLIN PHARM THER, V44, P495, DOI 10.1111/jcpt.12830
   Matsumoto T, 2016, J CROHNS COLITIS, V10, P1259, DOI 10.1093/ecco-jcc/jjw152
   Matsuoka K, 2018, J GASTROENTEROL, V53, P305, DOI 10.1007/s00535-018-1439-1
   Nakase H, 2017, ALIMENT PHARM THER, V46, P873, DOI 10.1111/apt.14318
   Ng SC, 2017, LANCET, V390, P2769, DOI 10.1016/S0140-6736(17)32448-0
   Osterman MT, 2015, CLIN GASTROENTEROL H, V13, P1293, DOI 10.1016/j.cgh.2015.02.017
   Panaccione R, 2014, GASTROENTEROLOGY, V146, P392, DOI 10.1053/j.gastro.2013.10.052
   Pouillon L, 2019, INFLAMM BOWEL DIS, V25, P945, DOI 10.1093/ibd/izy322
   Sartini A, 2019, DIGEST DIS SCI, V64, P863, DOI 10.1007/s10620-018-5329-4
   Sultan Keith S, 2017, World J Gastrointest Pharmacol Ther, V8, P103, DOI 10.4292/wjgpt.v8.i2.103
   Targownik LE, 2019, CLIN GASTROENTEROL H, V17, P1788, DOI 10.1016/j.cgh.2018.11.003
   Targownik LE, 2017, INFLAMM BOWEL DIS, V23, P409, DOI 10.1097/MIB.0000000000001025
   Tsui JJ, 2018, ANN GASTROENTEROL, V31, P413, DOI 10.20524/aog.2018.0253
   Watanabe K, 2018, CLIN GASTROENTEROL H, V16, P542, DOI 10.1016/j.cgh.2017.10.036
   Yokoyama K, 2016, ADV THER, V33, P1947, DOI 10.1007/s12325-016-0406-6
NR 33
TC 11
Z9 11
U1 0
U2 0
PU WILEY
PI HOBOKEN
PA 111 RIVER ST, HOBOKEN 07030-5774, NJ USA
SN 0815-9319
EI 1440-1746
J9 J GASTROEN HEPATOL
JI J. Gastroenterol. Hepatol.
PD FEB
PY 2020
VL 35
IS 2
BP 225
EP 232
DI 10.1111/jgh.14825
PG 8
WC Gastroenterology & Hepatology
WE Science Citation Index Expanded (SCI-EXPANDED)
SC Gastroenterology & Hepatology
GA KJ2RM
UT WOS:000511905400012
PM 31397010
OA Green Published
DA 2024-01-22
ER

PT J
AU Angelberger, S
   Reinisch, W
   Makristathis, A
   Lichtenberger, C
   Dejaco, C
   Papay, P
   Novacek, G
   Trauner, M
   Loy, A
   Erry, DB
AF Angelberger, Sieglinde
   Reinisch, Walter
   Makristathis, Athanasios
   Lichtenberger, Cornelia
   Dejaco, Clemens
   Papay, Pavol
   Novacek, Gottfried
   Trauner, Michael
   Loy, Alexander
   Erry, David B.
TI Temporal Bacterial Community Dynamics Vary Among Ulcerative Colitis
   Patients After Fecal Microbiota Transplantation
SO AMERICAN JOURNAL OF GASTROENTEROLOGY
LA English
DT Article
ID INFLAMMATORY-BOWEL-DISEASE; RECURRENT CLOSTRIDIUM-DIFFICILE; INTESTINAL
   MICROBIOTA; CROHNS-DISEASE; GUT MICROBIOTA; THERAPY; RNA;
   BACTERIOTHERAPY; MANAGEMENT; PROFILES
AB OBJECTIVES: Fecal microbiota transplantation (FMT) from healthy donors, which is an effective alternative for treatment of Clostridium difficile-associated disease, is being considered for several disorders such as inflammatory bowel disease, irritable bowel syndrome, and metabolic syndrome. Disease remission upon FMT is thought to be facilitated by an efficient colonization of healthy donor microbiota, but knowledge of the composition and temporal stability of patient microbiota after FMT is lacking.
   METHODS: Five patients with moderately to severely active ulcerative colitis (Mayo score >= 6) and refractory to standard therapy received FMT via nasojejunal tube and enema. In addition to clinical activity and adverse events, the patients' fecal bacterial communities were monitored at multiple time points for up to 12 weeks using 16S rRNA gene-targeted pyrosequencing.
   RESULTS: FMT elicited fever and a temporary increase of C-reactive protein. Abundant bacteria from donors established in recipients, but the efficiency and stability of donor microbiota colonization varied greatly. A positive clinical response was observed after 12 weeks in one patient whose microbiota had been effectively augmented by FMT. This augmentation was marked by successive colonization of donor-derived phylotypes including the anti-inflammatory and/or short-chain fatty acid-producing Faecalibacterium prausnitzii, Rosebura faecis, and Bacteroides ovatus. Disease severity (as measured by the Mayo score) was associated with an overrepresentation of Enterobacteriaceae and an underrepresentation of Lachnospiraceae.
   CONCLUSIONS: This study highlights the value of characterizing temporally resolved microbiota dynamics for a better understanding of FMT efficacy and provides potentially useful diagnostic indicators for monitoring FMT success in the treatment of ulcerative colitis.
C1 [Angelberger, Sieglinde; Reinisch, Walter; Lichtenberger, Cornelia; Dejaco, Clemens; Papay, Pavol; Novacek, Gottfried; Trauner, Michael] Med Univ Vienna, Dept Internal Med 3, Div Gastroenterol & Hepatol, A-1090 Vienna, Austria.
   [Makristathis, Athanasios] Med Univ Vienna, Inst Hyg & Med Microbiol, Dept Clin Microbiol, A-1090 Vienna, Austria.
   [Loy, Alexander; Erry, David B.] Med Univ Vienna, Fac Life Sci, Dept Microbial Ecol, A-1090 Vienna, Austria.
C3 Medical University of Vienna; Medical University of Vienna; Medical
   University of Vienna
RP Reinisch, W (通讯作者)，Med Univ Vienna, Dept Internal Med 3, Div Gastroenterol & Hepatol, Wahringer Gurtel 18-20, A-1090 Vienna, Austria.
EM walter.reinisch@meduniwien.ac.at; loy@microbial-ecology.net
RI Berry, David/C-8455-2011; Loy, Alexander/A-8182-2008
OI Berry, David/0000-0002-8997-608X; Loy, Alexander/0000-0001-8923-5882;
   Trauner, Michael/0000-0002-1275-6425
FU Austrian Federal Ministry of Science and Research (GEN-AU III
   InflammoBiota)
FX This work was financially supported by the Austrian Federal Ministry of
   Science and Research (GEN-AU III InflammoBiota). The sponsor had no role
   in the study design; in the collection, analysis, and interpretation
   data; in the writing of the report; and in the decision to submit the
   paper for publication.
CR Anderson JL, 2012, ALIMENT PHARM THER, V36, P503, DOI 10.1111/j.1365-2036.2012.05220.x
   Andrews CN, 2011, ALIMENT PHARM THER, V34, P374, DOI 10.1111/j.1365-2036.2011.04732.x
   [Anonymous], 2009, EURO SURVEILL
   Arumugam M, 2011, NATURE, V473, P174, DOI 10.1038/nature09944
   Berry D, 2012, ISME J, V6, P2091, DOI 10.1038/ismej.2012.39
   Berry D, 2011, APPL ENVIRON MICROB, V77, P7846, DOI 10.1128/AEM.05220-11
   Borody TJ, 2012, NAT REV GASTRO HEPAT, V9, P88, DOI 10.1038/nrgastro.2011.244
   Borody TJ, 2003, J CLIN GASTROENTEROL, V37, P42, DOI 10.1097/00004836-200307000-00012
   Braun J, 2007, ANNU REV PATHOL-MECH, V2, P401, DOI 10.1146/annurev.pathol.1.110304.100128
   Caporaso JG, 2010, NAT METHODS, V7, P335, DOI 10.1038/nmeth.f.303
   Cary VA, 2010, J CLIN NURS, V19, P904, DOI 10.1111/j.1365-2702.2009.03123.x
   Danese S, 2012, GUT, V61, P918, DOI 10.1136/gutjnl-2011-300904
   Dethlefsen L, 2011, P NATL ACAD SCI USA, V108, P4554, DOI 10.1073/pnas.1000087107
   Dethlefsen L, 2008, PLOS BIOL, V6, P2383, DOI 10.1371/journal.pbio.0060280
   Duncan SH, 2006, INT J SYST EVOL MICR, V56, P2437, DOI 10.1099/ijs.0.64098-0
   Edgar RC, 2010, BIOINFORMATICS, V26, P2460, DOI 10.1093/bioinformatics/btq461
   Frank DN, 2007, P NATL ACAD SCI USA, V104, P13780, DOI 10.1073/pnas.0706625104
   Gough E, 2011, CLIN INFECT DIS, V53, P994, DOI 10.1093/cid/cir632
   Grehan MJ, 2010, J CLIN GASTROENTEROL, V44, P551, DOI 10.1097/MCG.0b013e3181e5d06b
   Griffiths RI, 2000, APPL ENVIRON MICROB, V66, P5488, DOI 10.1128/AEM.66.12.5488-5491.2000
   Guo B, 2012, ALIMENT PHARM THER, V35, P865, DOI 10.1111/j.1365-2036.2012.05033.x
   Haas BJ, 2011, GENOME RES, V21, P494, DOI 10.1101/gr.112730.110
   Harrell L, 2012, PLOS ONE, V7, DOI 10.1371/journal.pone.0032545
   Hudcovic T, 2009, PHYSIOL RES, V58, P101, DOI 10.33549/physiolres.931340
   Khan KJ, 2011, AM J GASTROENTEROL, V106, P661, DOI 10.1038/ajg.2011.72
   Khoruts A, 2011, MUCOSAL IMMUNOL, V4, P4, DOI 10.1038/mi.2010.79
   Khoruts A, 2010, J CLIN GASTROENTEROL, V44, P354, DOI 10.1097/MCG.0b013e3181c87e02
   Landy J, 2011, ALIMENT PHARM THER, V34, P409, DOI 10.1111/j.1365-2036.2011.04737.x
   Loftus EV, 2004, GASTROENTEROLOGY, V126, P1504, DOI 10.1053/j.gastro.2004.01.063
   Lozupone C, 2005, APPL ENVIRON MICROB, V71, P8228, DOI 10.1128/AEM.71.12.8228-8235.2005
   Lupp C, 2007, CELL HOST MICROBE, V2, P119, DOI 10.1016/j.chom.2007.06.010
   Manichanh C, 2006, GUT, V55, P205, DOI 10.1136/gut.2005.073817
   Packey CD, 2009, CURR OPIN INFECT DIS, V22, P292, DOI 10.1097/QCO.0b013e32832a8a5d
   Palmer R, 2011, NAT MED, V17, P150, DOI 10.1038/nm0211-150
   Papa E, 2012, PLOS ONE, V7, DOI 10.1371/journal.pone.0039242
   Park KT, 2011, INFLAMM BOWEL DIS, V17, P1603, DOI 10.1002/ibd.21488
   Pélissier MA, 2010, FEMS MICROBIOL ECOL, V73, P601, DOI 10.1111/j.1574-6941.2010.00916.x
   Reiff C, 2010, INT J MED MICROBIOL, V300, P25, DOI 10.1016/j.ijmm.2009.08.004
   Rutgeerts P, 2005, NEW ENGL J MED, V353, P2462, DOI 10.1056/NEJMoa050516
   Schloss PD, 2011, PLOS ONE, V6, DOI 10.1371/journal.pone.0027310
   SCHROEDER KW, 1987, NEW ENGL J MED, V317, P1625, DOI 10.1056/NEJM198712243172603
   Sokol H, 2008, P NATL ACAD SCI USA, V105, P16731, DOI 10.1073/pnas.0804812105
   Stange EF, 2008, J CROHNS COLITIS, V2, P1, DOI 10.1016/j.crohns.2007.11.001
   Swidsinski A, 2008, INFLAMM BOWEL DIS, V14, P147, DOI 10.1002/ibd.20330
   TVEDE M, 1989, LANCET, V1, P1156
   van Nood E, 2013, NEW ENGL J MED, V368, P2145, DOI [10.1056/NEJMoa1205037, 10.1056/NEJMc1303919]
   Vermeire S, 2012, GASTROENTEROLOGY, V142, pS360
   Vrieze A, 2012, GASTROENTEROLOGY, V143, P913, DOI 10.1053/j.gastro.2012.06.031
   Wang M, DIG DIS SCI, V52, P620
   Wang Q, 2007, APPL ENVIRON MICROB, V73, P5261, DOI 10.1128/AEM.00062-07
   Wang TT, 2012, ISME J, V6, P320, DOI 10.1038/ismej.2011.109
   Willing BP, 2010, GASTROENTEROLOGY, V139, P1844, DOI 10.1053/j.gastro.2010.08.049
NR 52
TC 246
Z9 299
U1 0
U2 109
PU NATURE PUBLISHING GROUP
PI NEW YORK
PA 75 VARICK ST, 9TH FLR, NEW YORK, NY 10013-1917 USA
SN 0002-9270
EI 1572-0241
J9 AM J GASTROENTEROL
JI Am. J. Gastroenterol.
PD OCT
PY 2013
VL 108
IS 10
BP 1620
EP 1630
DI 10.1038/ajg.2013.257
PG 11
WC Gastroenterology & Hepatology
WE Science Citation Index Expanded (SCI-EXPANDED)
SC Gastroenterology & Hepatology
GA 229OI
UT WOS:000325276100011
PM 24060759
DA 2024-01-22
ER

PT J
AU López-Serrano, P
   Pérez-Calle, JL
   Sánchez-Tembleque, MD
AF Lopez-Serrano, Pilar
   Lazaro Perez-Calle, Jose
   Dolores Sanchez-Tembleque, Maria
TI Hepatitis B and inflammatory bowel disease: Role of antiviral
   prophylaxis
SO WORLD JOURNAL OF GASTROENTEROLOGY
LA English
DT Article
DE Hepatitis B virus; Inflammatory bowel disease; Anti-tumor necrosis
   factor; Prophylaxis; Immunosuppressants
ID VIRUS-INFECTION; CROHNS-DISEASE; INFLIXIMAB THERAPY; OPPORTUNISTIC
   INFECTIONS; CYTOTOXIC CHEMOTHERAPY; VIRAL-HEPATITIS; SURFACE-ANTIGEN;
   RISK-FACTORS; PREEMPTIVE LAMIVUDINE; RHEUMATOID-ARTHRITIS
AB Hepatitis B virus (HBV) is a very common infection worldwide. Its reactivation in patients receiving immunosuppression has been widely described as being associated with significant morbidity and mortality unless anti-viral prophylaxis is administered. Treatment in inflammatory bowel disease (IBD) patients has changed in recent years and immunosuppression and biological therapies are now used more frequently than before. Although current studies have reported an incidence of hepatitis B in inflammatory bowel disease patients similar to that in the general population, associated liver damage remains an important concern in this setting. Liver dysfunction may manifest in several ways, from a subtle change in serum aminotransferase levels to fulminant liver failure and death. Patients undergoing double immunosuppression are at a higher risk, and reactivation usually occurs after more than one year of treatment. As preventive measures, all IBD patients should be screened for HBV markers at diagnosis and those who are positive for the hepatitis B surface antigen should receive antiviral prophylaxis before undergoing immunosuppression in order to avoid HBV reactivation. Tenofovir/entecavir are preferred to lamivudine as nucleos(t) ide analogues due to their better resistance profile. In patients with occult or resolved HBV, viral reactivation does not appear to be a relevant issue and regular DNA determination is recommended during immunosuppression therapy. Consensus guidelines on this topic have been published in recent years. The prevention and management of HBV infection in IBD patients is addressed in this review in order to address practical recommendations (C) 2013 Baishideng. All rights reserved.
C1 [Lopez-Serrano, Pilar; Lazaro Perez-Calle, Jose] Univ Hosp Fdn Alcorcon, Dept Gastroenterol, Madrid 28922, Spain.
   [Dolores Sanchez-Tembleque, Maria] Univ Hosp Guadalajara, Dept Gastroenterol, Guadalajara 19002, Spain.
C3 Alcorcon Foundation University Hospital
RP López-Serrano, P (通讯作者)，Univ Hosp Fdn Alcorcon, Dept Gastroenterol, Calle Budapest 1, Madrid 28922, Spain.
EM pilarlopezserrano@gmail.com
RI López-Serrano, Pilar/AHC-4596-2022
OI López-Serrano, Pilar/0000-0003-4488-5376
CR Ayoub WS, 2011, ALIMENT PHARM THER, V34, P1145, DOI 10.1111/j.1365-2036.2011.04869.x
   Beaugerie L, 2010, GUT, V59, P1310, DOI 10.1136/gut.2010.217331
   BERNUAU J, 1986, SEMIN LIVER DIS, V6, P97, DOI 10.1055/s-2008-1040593
   Biancone L, 2001, INFLAMM BOWEL DIS, V7, P287, DOI 10.1097/00054725-200111000-00002
   Calabrese LH, 2004, ANN RHEUM DIS, V63, P18, DOI 10.1136/ard.2004.028209
   Caporali R, 2010, ARTHRIT CARE RES, V62, P749, DOI 10.1002/acr.20130
   Cassano N, 2011, J BIOL REG HOMEOS AG, V25, P285
   Charpin C, 2009, ARTHRITIS RES THER, V11, DOI 10.1186/ar2868
   Chevaux JB, 2009, GASTROEN CLIN BIOL, V33, P1082, DOI 10.1016/j.gcb.2009.03.021
   Colbert C, 2007, INFLAMM BOWEL DIS, V13, P1453, DOI 10.1002/ibd.20216
   Dervite I, 2001, NEW ENGL J MED, V344, P68, DOI 10.1056/NEJM200101043440120
   Esteve M, 2004, GUT, V53, P1363, DOI 10.1136/gut.2004.040675
   Esteve M, 2007, INFLAMM BOWEL DIS, V13, P1450, DOI 10.1002/ibd.20202
   Firpi RJ, 2008, BLOOD REV, V22, P117, DOI 10.1016/j.blre.2008.02.001
   Franco E, 2012, WORLD J HEPATOL, V4, P74, DOI 10.4254/wjh.v4.i3.74
   Gandhi RT, 2003, CLIN INFECT DIS, V36, P1602, DOI 10.1086/375084
   Garcia-Rodriguez MJ, 2008, AM J HEMATOL, V83, P673, DOI 10.1002/ajh.21214
   Garcia-Sánchez MD, 2004, INFLAMM BOWEL DIS, V10, P701, DOI 10.1097/00054725-200409000-00035
   Garcia-Vidal C, 2009, EUR J CLIN MICROBIOL, V28, P331, DOI 10.1007/s10096-008-0628-x
   Georgiadou SP, 2009, LIVER INT, V29, P434, DOI 10.1111/j.1478-3231.2008.01851.x
   Gisbert JP, 2011, ALIMENT PHARM THER, V33, P619, DOI 10.1111/j.1365-2036.2010.04570.x
   Hanbali A, 2009, AM J HEMATOL, V84, P195, DOI 10.1002/ajh.21343
   Hatzakis A, 2011, J VIRAL HEPATITIS, V18, P1, DOI 10.1111/j.1365-2893.2011.01499.x
   Herbein G, 2000, P SOC EXP BIOL MED, V223, P241, DOI 10.1046/j.1525-1373.2000.22335.x
   Hou JK, 2010, INFLAMM BOWEL DIS, V16, P925, DOI 10.1002/ibd.21284
   Hsu C, 2008, HEPATOLOGY, V47, P844, DOI 10.1002/hep.22106
   Huang K, 2011, WORLD J GASTROENTERO, V17, P3448, DOI 10.3748/wjg.v17.i29.3448
   Jang JW, 2006, HEPATOLOGY, V43, P233, DOI 10.1002/hep.21024
   Katz LH, 2008, J VIRAL HEPATITIS, V15, P89, DOI 10.1111/j.1365-2893.2007.00902.x
   Kohrt Holbrook E, 2007, Clin Liver Dis, V11, P965, DOI 10.1016/j.cld.2007.08.006
   Koo YX, 2010, CANCER-AM CANCER SOC, V116, P115, DOI 10.1002/cncr.24742
   Lau GKK, 2003, GASTROENTEROLOGY, V125, P1742, DOI 10.1053/j.gastro.2003.09.026
   Lok ASF, 2007, HEPATOLOGY, V45, P507, DOI 10.1002/hep.21513
   Lok ASF, 2009, HEPATOLOGY, V50, P661, DOI 10.1002/hep.23190
   LOK ASF, 1991, GASTROENTEROLOGY, V100, P182, DOI 10.1016/0016-5085(91)90599-G
   Longo F, 2000, GASTROEN CLIN BIOL, V24, P77
   Loras C, 2010, GUT, V59, P1340, DOI 10.1136/gut.2010.208413
   Loras C, 2009, AM J GASTROENTEROL, V104, P57, DOI 10.1038/ajg.2008.4
   Lledó JL, 2011, WORLD J GASTROENTERO, V17, P1563, DOI [10.3748/wjg.v17.i12.1563, 10.3748/wjg.v17.i12. 1563]
   Manzano-Alonso ML, 2011, WORLD J GASTROENTERO, V17, P1531, DOI [10.3748/wjg.v17.i12.1531, 10.3748/wjg.v17.i12. 1531]
   Madonia S, 2007, INFLAMM BOWEL DIS, V13, P508, DOI 10.1002/ibd.20035
   Tolentino YFM, 2008, WORLD J GASTROENTERO, V14, P3201, DOI 10.3748/wjg.14.3201
   Marcellin P, 2009, J HEPATOL, V50, P227, DOI 10.1016/j.jhep.2008.10.001
   Montiel PM, 2008, LIVER INT, V28, P718, DOI 10.1111/j.1478-3231.2007.01665.x
   Mastroianni CM, 2011, WORLD J GASTROENTERO, V17, P3881, DOI 10.3748/wjg.v17.i34.3881
   Matsumoto T, 2010, LIVER INT, V30, P1241, DOI 10.1111/j.1478-3231.2010.02238.x
   Melmed GY, 2006, AM J GASTROENTEROL, V101, P1834, DOI 10.1111/j.1572-0241.2006.00646.x
   Michel M, 2003, J RHEUMATOL, V30, P1624
   Millonig G, 2006, WORLD J GASTROENTERO, V12, P974, DOI 10.3748/wjg.v12.i6.974
   Mindikoglu AL, 2006, CLIN GASTROENTEROL H, V4, P1076, DOI 10.1016/j.cgh.2006.05.027
   Ojiro K, 2008, J GASTROENTEROL, V43, P397, DOI 10.1007/s00535-008-2165-x
   Oniankitan O, 2004, J RHEUMATOL, V31, P107
   Ostuni P, 2003, ANN RHEUM DIS, V62, P686, DOI 10.1136/ard.62.7.686
   Ott JJ, 2012, VACCINE, V30, P2212, DOI 10.1016/j.vaccine.2011.12.116
   Papamichalis P, 2012, CLIN RES HEPATOL GAS, V36, P84, DOI 10.1016/j.clinre.2011.07.018
   Park SH, 2012, INFLAMM BOWEL DIS, V18, P2004, DOI 10.1002/ibd.22905
   Rahier JF, 2009, J CROHNS COLITIS, V3, P47, DOI 10.1016/j.crohns.2009.02.010
   Shale MJ, 2009, ALIMENT PHARM THER, V31, P20, DOI 10.1111/j.1365-2036.2009.04112.x
   Takeuchi T, 2008, ANN RHEUM DIS, V67, P189, DOI 10.1136/ard.2007.072967
   Tamori A, 2011, J GASTROENTEROL, V46, P556, DOI 10.1007/s00535-010-0367-5
   Tanaka E, 2012, HEPATOL RES, V42, P333, DOI 10.1111/j.1872-034X.2011.00937.x
   Toruner M, 2008, GASTROENTEROLOGY, V134, P929, DOI 10.1053/j.gastro.2008.01.012
   Ueno Y, 2005, DIGEST DIS SCI, V50, P163, DOI 10.1007/s10620-005-1295-8
   Verhelst X, 2010, EUR J GASTROEN HEPAT, V22, P494, DOI 10.1097/MEG.0b013e3283329d13
   Vermeire Severine, 2010, F1000 Med Rep, V2, P80, DOI 10.3410/M2-80
   Viget N, 2008, GUT, V57, P549, DOI 10.1136/gut.2006.114660
   Yeo W, 2000, J MED VIROL, V62, P299, DOI 10.1002/1096-9071(200011)62:3&lt;299::AID-JMV1&gt;3.0.CO;2-0
   Yeo WN, 2009, J CLIN ONCOL, V27, P605, DOI 10.1200/JCO.2008.18.0182
   Zingarelli S, 2009, J RHEUMATOL, V36, P1188, DOI 10.3899/jrheum.081246
   Zurawska U, 2012, J CLIN ONCOL, V30, P3167, DOI 10.1200/JCO.2011.40.7510
NR 70
TC 23
Z9 25
U1 0
U2 4
PU BAISHIDENG PUBLISHING GROUP INC
PI PLEASANTON
PA 7041 Koll Center Parkway, Suite 160, PLEASANTON, CA, UNITED STATES
SN 1007-9327
EI 2219-2840
J9 WORLD J GASTROENTERO
JI World J. Gastroenterol.
PD MAR 7
PY 2013
VL 19
IS 9
BP 1342
EP 1348
DI 10.3748/wjg.v19.i9.1342
PG 7
WC Gastroenterology & Hepatology
WE Science Citation Index Expanded (SCI-EXPANDED)
SC Gastroenterology & Hepatology
GA 104NT
UT WOS:000316001700003
PM 23538480
OA Green Published, hybrid
DA 2024-01-22
ER

PT J
AU Garrido-Mesa, J
   Algieri, F
   Rodriguez-Nogales, A
   Utrilla, MP
   Rodriguez-Cabezas, ME
   Zarzuelo, A
   Ocete, MA
   Garrido-Mesa, N
   Galvez, J
AF Garrido-Mesa, Jose
   Algieri, Francesca
   Rodriguez-Nogales, Alba
   Pilar Utrilla, Ma
   Elena Rodriguez-Cabezas, Ma
   Zarzuelo, Antonio
   Angeles Ocete, Ma
   Garrido-Mesa, Natividad
   Galvez, Julio
TI A new therapeutic association to manage relapsing experimental colitis:
   Doxycycline plus <i>Saccharomyces boulardii</i>
SO PHARMACOLOGICAL RESEARCH
LA English
DT Article
DE Doxycycline; Saccharomyces boulardii CNCMI-745; Experimental colitis;
   Inflammatory bowel disease; Cytokines
ID INFLAMMATORY-BOWEL-DISEASE; CLINICAL-IMPLICATIONS; TETRACYCLINE
   RESISTANCE; EXPERIMENTAL-MODELS; ULCERATIVE-COLITIS; CROHNS-DISEASE;
   ANTIBIOTICS; MINOCYCLINE; MECHANISMS; PROBIOTICS
AB Immunomodulatory antibiotics have been proposed for the treatment of multifactorial conditions such as inflammatory bowel disease. Probiotics are able to attenuate intestinal inflammation, being considered as safe when chronically administered. The aim of the study was to evaluate the anti-inflammatory effects of doxycycline, a tetracycline with immunomodulatory properties, alone and in association with the probiotic Saccharomyces boutardii CNCMI-745. Doxycycline was assayed both in vitro (Caco-2 epithelial cells and RAW 264.7 macrophages) and in vivo, in the trinitrobenzenesulfonic acid (TNBS) model of rat colitis and the dextran sodium sulfate (DSS) model of mouse colitis. In addition, the anti-inflammatory effect of the association of doxycycline and the probiotic was evaluated in vitro and in vivo in a DSS model of reactivated colitis in mice. Doxycycline displayed immunomodulatory activity in vitro, reducing IL-8 production by intestinal epithelial cells and nitric oxide by macrophages. Doxycycline administration to TNBS-colitic rats (5, 10 and 25 mg/kg) ameliorated the intestinal inflammatory process, being its efficacy comparable to that previously showed by minocycline. Doxycycline treatment was also effective in reducing acute intestinal inflammation in the DSS model of mouse colitis. The association of doxycycline and S. boulardii helped managing colitis in a reactivated model of colitis, by reducing intestinal inflammation and accelerating the recovery and attenuating the relapse. This was evidenced by a reduced disease activity index, colonic tissue damage and expression of inflammatory mediators. This study confirms the intestinal anti-inflammatory activity of doxycycline and supports the potential use of its therapeutic association with S. boulardii for the treatment of inflammatory bowel diseases, in which doxycycline is used to induce remission and long term probiotic administration helps to prevent the relapses. (c) 2015 Elsevier Ltd. All rights reserved.
C1 [Garrido-Mesa, Jose; Algieri, Francesca; Rodriguez-Nogales, Alba; Pilar Utrilla, Ma; Elena Rodriguez-Cabezas, Ma; Zarzuelo, Antonio; Angeles Ocete, Ma; Garrido-Mesa, Natividad; Galvez, Julio] Univ Granada, Ctr Biomed Res CIBM, Dept Pharmacol, Ibs GRANADA,CIBER EHD, Granada 18100, Spain.
   [Garrido-Mesa, Natividad] Kings Coll London, Div Transplantat Immunol & Mucosal Biol, Dept Expt Immunobiol, London SE1 9RT, England.
C3 Instituto de Investigacion Biosanitaria IBS Granada; CIBER - Centro de
   Investigacion Biomedica en Red; CIBEREHD; University of Granada;
   University of London; King's College London
RP Galvez, J (通讯作者)，Univ Granada, Ctr Biomed Res, Dept Pharmacol, Ibs GRANADA, Ave Conocimiento S-N, Granada 18100, Spain.
EM jgalvez@ugr.es
RI Rodríguez-Nogales, Alba/J-2782-2017; Navarro, María Pilar
   Utrilla/K-6698-2014; Galvez, Julio/K-8819-2019; Garrido Mesa,
   Natividad/JWP-1213-2024; Gálvez, Julio/K-6875-2014; rodriguez-cabezas,
   maria elena/L-3086-2014; Algieri, Francesca/L-3231-2014; Algieri,
   Francesca F/J-4281-2017; Garrido Mesa, Jose/AAP-3208-2020
OI Rodríguez-Nogales, Alba/0000-0003-1927-0628; Navarro, María Pilar
   Utrilla/0000-0001-7202-3090; Galvez, Julio/0000-0001-6876-3782; Gálvez,
   Julio/0000-0001-6876-3782; rodriguez-cabezas, maria
   elena/0000-0001-9085-8147; Algieri, Francesca/0000-0002-0262-4867;
   Garrido Mesa, Jose/0000-0001-6420-9055; Garrido Mesa,
   Natividad/0000-0002-3374-0270
FU Spanish Ministry of Economy and Competitivity [SAF2011-29648]; Junta de
   Andalucia [AGR-6826, CTS 164]; European Union; Ramon Areces Foundation;
   Instituto de Salud Carlos III
FX This work was supported by the Spanish Ministry of Economy and
   Competitivity (SAF2011-29648) and Junta de Andalucia (AGR-6826 and CTS
   164) with funds from the European Union; J. Garrido-Mesa is a
   predoctoral fellow from the Spanish Ministry of Education and Science;
   F. Algieri is a predoctoral fellow of Junta de Andalucia; N.
   Garrido-Mesa is a postdoctoral researcher at King's College London
   supported by a fellowship from the Ramon Areces Foundation. M.E.
   Rodriguez-Cabezas is a postdoctoral fellow of CIBER-EHD. The CIBER-EHD
   is funded by the Instituto de Salud Carlos III.
CR Abraham C, 2009, NEW ENGL J MED, V361, P2066, DOI 10.1056/NEJMra0804647
   Amsden GW, 2005, J ANTIMICROB CHEMOTH, V55, P10, DOI 10.1093/jac/dkh519
   Anderson M.E., 1985, J METH ENZYMOL, V113, P548, DOI DOI 10.1016/S0076-6879(85)13073-9
   Camuesco D, 2005, INFLAMM BOWEL DIS, V11, P265, DOI 10.1097/01.MIB.0000160808.30988.d9
   Camuesco D, 2004, BRIT J PHARMACOL, V143, P908, DOI 10.1038/sj.bjp.0705941
   Camuesco D, 2012, BRIT J PHARMACOL, V165, P729, DOI 10.1111/j.1476-5381.2011.01598.x
   ELSON CO, 1995, GASTROENTEROLOGY, V109, P1344, DOI 10.1016/0016-5085(95)90599-5
   Frank DN, 2007, P NATL ACAD SCI USA, V104, P13780, DOI 10.1073/pnas.0706625104
   Garrido-Mesa N, 2013, BRIT J PHARMACOL, V169, P337, DOI 10.1111/bph.12139
   Garrido-Mesa N, 2013, PHARMACOL RES, V67, P18, DOI 10.1016/j.phrs.2012.10.006
   Garrido-Mesa N, 2011, BIOCHEM PHARMACOL, V82, P1891, DOI 10.1016/j.bcp.2011.09.004
   Garrido-Mesa N, 2011, PHARMACOL RES, V63, P308, DOI 10.1016/j.phrs.2010.12.011
   Gionchetti P, 2000, GASTROENTEROLOGY, V119, P305, DOI 10.1053/gast.2000.9370
   Gionchetti P, 2006, WORLD J GASTROENTERO, V12, P3306, DOI 10.3748/wjg.v12.i21.3306
   GREEN LC, 1982, ANAL BIOCHEM, V126, P131, DOI 10.1016/0003-2697(82)90118-X
   Griffin MO, 2011, PHARMACOL RES, V63, P102, DOI 10.1016/j.phrs.2010.10.004
   Heimesaat MM, 2011, EUR J MICROBIOL IMMU, V1, P228, DOI 10.1556/EuJMI.1.2011.3.7
   Huang TY, 2009, TOXICOL APPL PHARM, V237, P69, DOI 10.1016/j.taap.2009.02.026
   Kato K, 2014, ALIMENT PHARM THER, V39, P949, DOI 10.1111/apt.12688
   KRAWISZ JE, 1984, GASTROENTEROLOGY, V87, P1344
   LEVY SB, 1974, BIOCHEM BIOPH RES CO, V56, P1060, DOI 10.1016/S0006-291X(74)80296-2
   Liu ZJ, 2009, WORLD J GASTROENTERO, V15, P5784, DOI 10.3748/wjg.15.5784
   MacDermott RP, 1998, INFLAMM BOWEL DIS, V4, P54, DOI 10.1097/00054725-199802000-00009
   MacDonald TT, 2005, SCIENCE, V307, P1920, DOI 10.1126/science.1106442
   Mähler M, 1998, AM J PHYSIOL-GASTR L, V274, pG544, DOI 10.1152/ajpgi.1998.274.3.G544
   Mangano K, 2006, J CHEMOTHERAPY, V18, P641, DOI 10.1179/joc.2006.18.6.641
   Manichanh C, 2006, GUT, V55, P205, DOI 10.1136/gut.2005.073817
   Mankertz J, 2007, CURR OPIN GASTROEN, V23, P379, DOI 10.1097/MOG.0b013e32816aa392
   Mimura T, 2004, GUT, V53, P108, DOI 10.1136/gut.53.1.108
   MORRIS GP, 1989, GASTROENTEROLOGY, V96, P795, DOI 10.1016/0016-5085(89)90904-9
   MOSMANN T, 1983, J IMMUNOL METHODS, V65, P55, DOI 10.1016/0022-1759(83)90303-4
   Nelson M L, 1998, Adv Dent Res, V12, P5
   Ott SJ, 2006, GUT, V55, P1207
   Pavlick KP, 2002, FREE RADICAL BIO MED, V33, P311, DOI 10.1016/S0891-5849(02)00853-5
   Perencevich M, 2006, INFLAMM BOWEL DIS, V12, P651, DOI 10.1097/01.MIB.0000225330.38119.c7
   Podolsky DK, 2002, NEW ENGL J MED, V347, P417, DOI 10.1056/NEJMra0804647
   Pothoulakis C, 2009, ALIMENT PHARM THER, V30, P826, DOI 10.1111/j.1365-2036.2009.04102.x
   Reagan-Shaw S, 2008, FASEB J, V22, P659, DOI 10.1096/fj.07-9574LSF
   Sapadin AN, 2006, J AM ACAD DERMATOL, V54, P258, DOI 10.1016/j.jaad.2005.10.004
   Sartor RB, 2004, GASTROENTEROLOGY, V126, P1620, DOI 10.1053/j.gastro.2004.03.024
   Sokol H, 2009, INFLAMM BOWEL DIS, V15, P1183, DOI 10.1002/ibd.20903
   Sokol H, 2008, INFLAMM BOWEL DIS, V14, P858, DOI 10.1002/ibd.20392
   Strober W, 2002, ANNU REV IMMUNOL, V20, P495, DOI 10.1146/annurev.immunol.20.100301.064816
   Tamagawa H, 2007, INFLAMM BOWEL DIS, V13, P547, DOI 10.1002/ibd.20093
   Tamaoki J, 2004, AM J MED, V117, P5, DOI 10.1016/j.amjmed.2004.07.023
   Tamboli CP, 2004, GUT, V53, P1, DOI 10.1136/gut.53.1.1
   Tauber S C, 2008, Curr Mol Pharmacol, V1, P68
   Vieira AT, 2013, FRONT IMMUNOL, V4, DOI 10.3389/fimmu.2013.00445
   Wang SL, 2012, EXP THER MED, V4, P1051, DOI 10.3892/etm.2012.718
   Wishart JA, 2005, YEAST, V22, P565, DOI 10.1002/yea.1225
   YAMAGUCHI A, 1990, J BIOL CHEM, V265, P4809
NR 51
TC 22
Z9 26
U1 0
U2 23
PU ACADEMIC PRESS LTD- ELSEVIER SCIENCE LTD
PI LONDON
PA 24-28 OVAL RD, LONDON NW1 7DX, ENGLAND
SN 1043-6618
J9 PHARMACOL RES
JI Pharmacol. Res.
PD JUL
PY 2015
VL 97
BP 48
EP 63
DI 10.1016/j.phrs.2015.04.005
PG 16
WC Pharmacology & Pharmacy
WE Science Citation Index Expanded (SCI-EXPANDED)
SC Pharmacology & Pharmacy
GA CM0DC
UT WOS:000357347600006
PM 25917208
DA 2024-01-22
ER

PT J
AU Danielak, A
   Wojcik, D
   Mazur-Bialy, A
   Surmiak, M
   Bilski, J
   Targosz, A
   Magierowski, M
   Chmura, A
   Strzalka, M
   Krzysiek-Maczka, G
   Magierowska, K
   Szczyrk, U
   Kwiecien, S
   Ptak-Belowska, A
   Brzozowski, T
AF Danielak, Aleksandra
   Wojcik, Dagmara
   Mazur-Bialy, Agnieszka
   Surmiak, Marcin
   Bilski, Jan
   Targosz, Aneta
   Magierowski, Marcin
   Chmura, Anna
   Strzalka, Malgorzata
   Krzysiek-Maczka, Gracjana
   Magierowska, Katarzyna
   Szczyrk, Urszula
   Kwiecien, Slawomir
   Ptak-Belowska, Agata
   Brzozowski, Tomasz
TI Intestinal Alkaline Phosphatase Combined with Voluntary Physical
   Activity Alleviates Experimental Colitis in Obese Mice. Involvement of
   Oxidative Stress, Myokines, Adipokines and Proinflammatory Biomarkers
SO ANTIOXIDANTS
LA English
DT Article
DE experimental colitis; intestinal alkaline phosphatase; exercise;
   inflammatory bowel disease; physical activity; oxidative stress;
   myokines; adipokines; antioxidative factors
ID INFLAMMATORY-BOWEL-DISEASE; DIET-INDUCED OBESITY; QUALITY-OF-LIFE;
   ADIPOSE-TISSUE; SKELETAL-MUSCLE; CROHNS-DISEASE; GASTROINTESTINAL
   COMPLAINTS; METABOLIC SYNDROME; COLONIC-MUCOSA; POTENTIAL ROLE
AB Intestinal alkaline phosphatase (IAP) is an essential mucosal defense factor involved in the process of maintenance of gut homeostasis. We determined the effect of moderate exercise (voluntary wheel running) with or without treatment with IAP on the course of experimental murine 2,4,6-trinitrobenzenesulfonic acid (TNBS) colitis by assessing disease activity index (DAI), colonic blood flow (CBF), plasma myokine irisin levels and the colonic and adipose tissue expression of proinflammatory cytokines, markers of oxidative stress (SOD2, GPx) and adipokines in mice fed a standard diet (SD) or high-fat diet (HFD). Macroscopic and microscopic colitis in sedentary SD mice was accompanied by a significant decrease in CBF, and a significant increase in the colonic expression of tumor necrosis factor-alpha (TNF-alpha), IL-6, IL-1 beta and leptin mRNAs and decrease in the mRNA expression of adiponectin. These effects were aggravated in sedentary HFD mice but reduced in exercising animals, potentiated by concomitant treatment with IAP, especially in obese mice. Exercising HFD mice demonstrated a substantial increase in the mRNA for adiponectin and a decrease in mRNA leptin expression in intestinal mucosa and mesenteric fat as compared to sedentary animals. The expression of SOD2 and GPx mRNAs was significantly decreased in adipose tissue in HFD mice, but these effects were reversed in exercising mice with IAP administration. Our study shows for the first time that the combination of voluntary exercise and oral IAP treatment synergistically favored healing of intestinal inflammation, strengthened the antioxidant defense and ameliorated the course of experimental colitis; thus, IAP may represent a novel adjuvant therapy to alleviate inflammatory bowel disease (IBD) in humans.
C1 [Danielak, Aleksandra; Wojcik, Dagmara; Surmiak, Marcin; Targosz, Aneta; Magierowski, Marcin; Chmura, Anna; Strzalka, Malgorzata; Krzysiek-Maczka, Gracjana; Magierowska, Katarzyna; Szczyrk, Urszula; Kwiecien, Slawomir; Ptak-Belowska, Agata; Brzozowski, Tomasz] Jagiellonian Univ Med Coll, Dept Physiol, Fac Med, 16 Grzegorzecka St, PL-31531 Krakow, Poland.
   [Mazur-Bialy, Agnieszka; Bilski, Jan] Jagiellonian Univ Med Coll, Dept Biomech & Kinesiol, Fac Hlth Sci, 20 Grzegorzecka St, PL-31531 Krakow, Poland.
C3 Jagiellonian University; Collegium Medicum Jagiellonian University;
   Jagiellonian University; Collegium Medicum Jagiellonian University
RP Brzozowski, T (通讯作者)，Jagiellonian Univ Med Coll, Dept Physiol, Fac Med, 16 Grzegorzecka St, PL-31531 Krakow, Poland.
EM aleksandradanielak26@gmail.com; dagmara1.wojcik@uj.edu.pl;
   agnieszka.mazur@uj.edu.pl; marcin.surmiak@uj.edu.pl;
   jan.bilski@uj.edu.pl; aneta.targosz@uj.edu.pl; m.magierowski@uj.edu.pl;
   anna.1.chmura@uj.edu.pl; malgorzata.strzalka@uj.edu.pl;
   gracjana98@gmail.com; katarzyna.magierowska@uj.edu.pl;
   urszula.szczyrk@uj.edu.pl; skwiecien@cm-uj.krakow.pl;
   agata.ptak-belowska@uj.edu.pl; mpbrzozo@cyf-kr.edu.pl
RI Magierowski, Marcin/AFO-9432-2022; Bilski, Jan/B-3412-2010; Mazur-Bialy,
   Agnieszka Irena/I-4882-2012; Surmiak, Marcin/GYU-3390-2022
OI Magierowski, Marcin/0000-0003-0175-5600; Bilski,
   Jan/0000-0002-2699-3798; Mazur-Bialy, Agnieszka
   Irena/0000-0003-1056-8276; Surmiak, Marcin/0000-0001-8396-1488; Chmura,
   Anna/0000-0001-5933-3158; Wojcik-Grzybek, Dagmara/0000-0003-3098-9617
FU National Research Centre (NCN) in Poland [UMO-2015/19/B/NZ4/03130];
   Faculty of Health Sciences, Jagiellonian University Medical College,
   Cracow, Poland [N43/DBS/000149]
FX This work was supported by a grant (#UMO-2015/19/B/NZ4/03130) from the
   National Research Centre (NCN) in Poland and also received support from
   grant No. N43/DBS/000149 awarded by the Faculty of Health Sciences,
   Jagiellonian University Medical College, Cracow, Poland.
CR Abraham C, 2009, NEW ENGL J MED, V361, P2066, DOI 10.1056/NEJMra0804647
   Albrecht E, 2020, MOL METAB, V34, P124, DOI 10.1016/j.molmet.2020.01.016
   Pérez CA, 2009, J CROHNS COLITIS, V3, P225, DOI 10.1016/j.crohns.2009.08.006
   Bates JM, 2007, CELL HOST MICROBE, V2, P371, DOI 10.1016/j.chom.2007.10.010
   Bilski J, 2013, J PHYSIOL PHARMACOL, V64, P143
   Bilski J, 2019, NUTRIENTS, V11, DOI 10.3390/nu11051127
   Bilski J, 2018, CURR PHARM DESIGN, V24, P1916, DOI 10.2174/1381612824666180522103759
   Bilski J, 2017, MEDIAT INFLAMM, V2017, DOI 10.1155/2017/9074601
   Bilski J, 2016, PHARMACOL REP, V68, P827, DOI 10.1016/j.pharep.2016.04.009
   Bilski J, 2015, MEDIAT INFLAMM, V2015, DOI 10.1155/2015/605071
   Bilski J, 2014, BIOMED RES INT, V2014, DOI 10.1155/2014/429031
   Blain A, 2002, CLIN NUTR, V21, P51, DOI 10.1054/clnu.2001.0503
   Bol-Schoenmakers M, 2010, EUR J PHARMACOL, V633, P71, DOI 10.1016/j.ejphar.2010.01.023
   Bosca-Watts Marta Maia, 2015, World J Gastrointest Pathophysiol, V6, P1, DOI 10.4291/wjgp.v6.i1.1
   Bruunsgaard H, 2005, J LEUKOCYTE BIOL, V78, P819, DOI 10.1189/jlb.0505247
   Cheng L, 2016, INT IMMUNOPHARMACOL, V40, P1, DOI 10.1016/j.intimp.2016.08.018
   CHOMCZYNSKI P, 1987, ANAL BIOCHEM, V162, P156, DOI 10.1006/abio.1987.9999
   Cook MD, 2013, BRAIN BEHAV IMMUN, V33, P46, DOI 10.1016/j.bbi.2013.05.005
   de La Serre CB, 2010, AM J PHYSIOL-GASTR L, V299, pG440, DOI 10.1152/ajpgi.00098.2010
   de Oliveira EP, 2014, SPORTS MED, V44, P79, DOI 10.1007/s40279-014-0153-2
   Desreumaux P, 1999, GASTROENTEROLOGY, V117, P73, DOI 10.1016/S0016-5085(99)70552-4
   ELIAKIM R, 1991, BIOCHIM BIOPHYS ACTA, V1091, P1, DOI 10.1016/0167-4889(91)90213-H
   Fawley J, 2016, J SURG RES, V202, P225, DOI 10.1016/j.jss.2015.12.008
   Fink C, 2012, INFLAMM BOWEL DIS, V18, P1550, DOI 10.1002/ibd.22893
   Gawlinska K, 2019, J PHYSIOL PHARMACOL, V70, P407, DOI 10.26402/jpp.2019.3.07
   Ghoshal S, 2009, J LIPID RES, V50, P90, DOI 10.1194/jlr.M800156-JLR200
   Gonçalves P, 2015, INFLAMM BOWEL DIS, V21, P453, DOI 10.1097/MIB.0000000000000209
   Graham DB, 2020, NATURE, V578, P527, DOI 10.1038/s41586-020-2025-2
   Jeukendrup AE, 2000, CLIN SCI, V98, P47, DOI 10.1042/CS19990258
   Jones PD, 2015, INFLAMM BOWEL DIS, V21, P1063, DOI 10.1097/MIB.0000000000000333
   Jung SH, 2013, CYTOKINE, V61, P459, DOI 10.1016/j.cyto.2012.11.021
   Kaliannan K, 2013, P NATL ACAD SCI USA, V110, P7003, DOI 10.1073/pnas.1220180110
   Kaplan GG, 2017, GASTROENTEROLOGY, V152, P313, DOI 10.1053/j.gastro.2016.10.020
   Kasimay Ö, 2006, EXP PHYSIOL, V91, P897, DOI 10.1113/expphysiol.2006.034439
   Kershaw EE, 2004, J CLIN ENDOCR METAB, V89, P2548, DOI 10.1210/jc.2004-0395
   Klare P, 2015, DIGESTION, V91, P239, DOI 10.1159/000371795
   Lallès JP, 2010, NUTR REV, V68, P323, DOI 10.1111/j.1753-4887.2010.00292.x
   Lee C, 2014, LIFE SCI, V100, P118, DOI 10.1016/j.lfs.2014.02.003
   Lee P, 2014, CELL METAB, V19, P302, DOI 10.1016/j.cmet.2013.12.017
   Li X, 2019, AM J PHYSIOL-GASTR L, V317, pG453, DOI 10.1152/ajpgi.00103.2019
   Liu W, 2016, J AM COLL SURGEONS, V222, P1009, DOI 10.1016/j.jamcollsurg.2015.12.006
   López-Jaramillo P, 2014, HORM MOL BIOL CLIN I, V18, P37, DOI 10.1515/hmbci-2013-0053
   Lukas M, 2010, INFLAMM BOWEL DIS, V16, P1180, DOI 10.1002/ibd.21161
   Malo MS, 2010, GUT, V59, P1476, DOI 10.1136/gut.2010.211706
   Marchiando AM, 2010, ANNU REV PATHOL-MECH, V5, P119, DOI 10.1146/annurev.pathol.4.110807.092135
   Martínez-Moya P, 2012, PHARMACOL RES, V66, P144, DOI 10.1016/j.phrs.2012.04.006
   Matsuzawa Y, 2010, CURR PHARM DESIGN, V16, P1896, DOI 10.2174/138161210791208893
   Mazur-Bialy AI, 2018, J PHYSIOL PHARMACOL, V69, P117, DOI 10.26402/jpp.2018.1.13
   Mazur-Bialy AI, 2017, NUTRIENTS, V9, DOI 10.3390/nu9040410
   Millan Jose Luis, 2006, Purinergic Signal, V2, P335, DOI 10.1007/s11302-005-5435-6
   Molnár K, 2012, WORLD J GASTROENTERO, V18, P3254, DOI 10.3748/wjg.v18.i25.3254
   Ng V, 2007, CLIN J SPORT MED, V17, P384
   Olbjern C, 2019, CLIN EXP GASTROENTER, V12, P37, DOI 10.2147/CEG.S186235
   Pedersen BK, 2012, NAT REV ENDOCRINOL, V8, P457, DOI 10.1038/nrendo.2012.49
   Pedersen BK, 2011, J EXP BIOL, V214, P337, DOI 10.1242/jeb.048074
   Pekkala S, 2013, J PHYSIOL-LONDON, V591, P5393, DOI 10.1113/jphysiol.2013.263707
   Perakakis N, 2017, NAT REV ENDOCRINOL, V13, P324, DOI 10.1038/nrendo.2016.221
   Ramasamy S, 2011, INFLAMM BOWEL DIS, V17, P532, DOI 10.1002/ibd.21377
   Rodrigues VS, 2012, CLIN EXP IMMUNOL, V170, P358, DOI 10.1111/j.1365-2249.2012.04660.x
   Romutis S, 2017, GASTROENTEROLOGY, V152, pS765, DOI 10.1016/S0016-5085(17)32655-0
   Ruan QW, 2019, PEPTIDES, V113, P41, DOI 10.1016/j.peptides.2019.01.004
   Sakr HF, 2019, J PHYSIOL PHARMACOL, V70, P955, DOI 10.26402/jpp.2019.6.13
   Schnyder S, 2015, BONE, V80, P115, DOI 10.1016/j.bone.2015.02.008
   SHEEHAN AL, 1992, BRIT J SURG, V79, P955, DOI 10.1002/bjs.1800790934
   Sideri A, 2015, AM J PHYSIOL-GASTR L, V308, pG591, DOI 10.1152/ajpgi.00269.2014
   Sitaraman S, 2004, FASEB J, V18, P696, DOI 10.1096/fj.03-0422fje
   Szebeni B, 2008, CLIN EXP IMMUNOL, V151, P34, DOI 10.1111/j.1365-2249.2007.03531.x
   Teshima CW, 2012, ANN NY ACAD SCI, V1258, P159, DOI 10.1111/j.1749-6632.2012.06612.x
   Tuin A, 2009, GUT, V58, P379, DOI 10.1136/gut.2007.128868
   van Greevenbroek Marleen M J, 2016, F1000Res, V5
   Vettor R, 2005, ALIMENT PHARM THER, V22, P3, DOI 10.1111/j.1365-2036.2005.02587.x
   Wang CY, 2012, METHODS MOL BIOL, V821, P421, DOI 10.1007/978-1-61779-430-8_27
   Wang Q, 2016, DIGEST LIVER DIS, V48, P1425, DOI 10.1016/j.dld.2016.08.129
   Wilson RA, 2020, NUTRIENTS, V12, DOI 10.3390/nu12061764
   Xavier RJ, 2007, NATURE, V448, P427, DOI 10.1038/nature06005
   Zwolinska-Wcislo M, 2011, WORLD J GASTROENTERO, V17, P4076, DOI 10.3748/wjg.v17.i36.4076
NR 76
TC 6
Z9 7
U1 1
U2 13
PU MDPI
PI BASEL
PA ST ALBAN-ANLAGE 66, CH-4052 BASEL, SWITZERLAND
EI 2076-3921
J9 ANTIOXIDANTS-BASEL
JI Antioxidants
PD FEB
PY 2021
VL 10
IS 2
AR 240
DI 10.3390/antiox10020240
PG 21
WC Biochemistry & Molecular Biology; Chemistry, Medicinal; Food Science &
   Technology
WE Science Citation Index Expanded (SCI-EXPANDED)
SC Biochemistry & Molecular Biology; Pharmacology & Pharmacy; Food Science
   & Technology
GA QM8ST
UT WOS:000622044600001
PM 33557311
OA Green Published, gold
DA 2024-01-22
ER

PT J
AU Hock, BD
   Stamp, LK
   Hayman, MW
   Keating, PE
   Helms, ETJ
   Barclay, ML
AF Hock, Barry D.
   Stamp, Lisa K.
   Hayman, Matthew W.
   Keating, Paula E.
   Helms, Esther T. J.
   Barclay, Murray L.
TI Development of an ELISA-Based Competitive Binding Assay for the Analysis
   of Drug Concentration and Antidrug Antibody Levels in Patients Receiving
   Adalimumab or Infliximab
SO THERAPEUTIC DRUG MONITORING
LA English
DT Article
DE antidrug antibodies; adalimumab; infliximab; competitive binding assay
ID INFLAMMATORY BOWEL DISEASES; CROHNS-DISEASE; MONOCLONAL-ANTIBODIES;
   TREATMENT FAILURE; CONTROLLED-TRIAL; TNF TREATMENT; IMMUNOGENICITY;
   THERAPY; SERUM; PHARMACOKINETICS
AB Background:There is increasing interest in measuring both drug and antidrug antibody (ADA) levels in patients receiving anti-tumor necrosis factor treatment as part of algorithms for guiding therapeutic strategies. Many of the current assays for ADA detection have limitations with respect to specificity, sensitivity, and/or laboratory requirements. Specific identification of ADA based on their inhibitory activity in a simple competitive binding assay remains problematic. The development of an enzyme-linked immunosorbent assay (ELISA)-based method for detection of both drug and ADA in patients receiving either adalimumab or infliximab would widen availability of monitoring for these patients.Methods:An ELISA for the specific detection of adalimumab and infliximab using widely available reagents was developed. A simple modification for the detection of ADA capable of competitively inhibiting the in vitro binding of drug to solid phase tumor necrosis factor was also developed. Drug and ADA levels were analyzed in patients with rheumatoid arthritis and inflammatory bowel disease.Results:The ELISA specifically detected drug concentrations in patient sera with no evidence of positive or negative interference by rheumatoid factor positive control sera. A subset of those patients with low drug concentrations had detectable levels of ADA with inhibitory activity in a competitive binding assay. Spiking with both drugs confirmed the specificity of the ADA detected.Conclusions:A modified ELISA protocol can be used to for the detection of both drug concentrations and ADA in patients receiving either adalimumab or infliximab. The ELISA incorporates those features identified in the literature as important for the accurate analysis of these antibodies and uses laboratory facilities and reagents that are widely available. It therefore provides a relatively simple and low cost assay for therapeutic drug monitoring of inpatients receiving adalimumab or infliximab.
C1 [Hock, Barry D.] Christchurch Hosp, Haematol Res Grp, Christchurch, New Zealand.
   [Stamp, Lisa K.; Barclay, Murray L.] Univ Otago, Dept Med, Christchurch, New Zealand.
   [Stamp, Lisa K.] Christchurch Hosp, Dept Rheumatol Immunol & Allergy, Christchurch, New Zealand.
   [Hayman, Matthew W.; Keating, Paula E.] Canterbury Hlth Labs, Immunol Sect, Christchurch, New Zealand.
   [Helms, Esther T. J.; Barclay, Murray L.] Christchurch Hosp, Dept Clin Pharmacol, Christchurch, New Zealand.
C3 Christchurch Hospital New Zealand; University of Otago; Christchurch
   Hospital New Zealand; Canterbury Health Laboratories; Christchurch
   Hospital New Zealand
RP Hock, BD (通讯作者)，Univ Otago, Haematol Res Grp, POB 4345, Christchurch, New Zealand.
EM barry.hock@otago.ac.nz
RI Barclay, Murray Lindsay/D-9000-2012
OI Barclay, Murray Lindsay/0000-0003-2944-8338
CR Aarden L, 2008, CURR OPIN IMMUNOL, V20, P431, DOI 10.1016/j.coi.2008.06.011
   Alshekaili J, 2010, RHEUMATOLOGY, V49, P891, DOI 10.1093/rheumatology/keq018
   [Anonymous], 2012, GUID IMM ASS MON ANT
   Armbruster David A, 2008, Clin Biochem Rev, V29 Suppl 1, pS49
   Bartelds GM, 2011, JAMA-J AM MED ASSOC, V305, P1460, DOI 10.1001/jama.2011.406
   Ben-Horin S, 2014, NAT REV GASTRO HEPAT, V11, P243, DOI 10.1038/nrgastro.2013.253
   Ben-Horin S, 2011, GUT, V60, P41, DOI 10.1136/gut.2009.201533
   Bendtzen K, 2013, DISCOV MED, V15, P201
   Bondza S, 2014, MOL PHARMACEUT, V11, P4154, DOI 10.1021/mp500379d
   Candon S, 2006, CLIN IMMUNOL, V118, P11, DOI 10.1016/j.clim.2005.07.010
   Casteele NV, 2012, ALIMENT PHARM THER, V36, P765, DOI 10.1111/apt.12030
   DALE GL, 1994, J LAB CLIN MED, V123, P365
   Finco D, 2011, J PHARMACEUT BIOMED, V54, P351, DOI 10.1016/j.jpba.2010.08.029
   Garcês S, 2013, ANN RHEUM DIS, V72, P1947, DOI 10.1136/annrheumdis-2012-202220
   Gils A, 2014, THER DRUG MONIT, V36, P669, DOI 10.1097/FTD.0000000000000074
   Hoyer-Hansen G, 2000, J IMMUNOL METHODS, V235, P91, DOI 10.1016/S0022-1759(99)00222-7
   Hu J, 2015, J IMMUNOL METHODS, V419, P1, DOI 10.1016/j.jim.2015.02.006
   Imaeda H, 2014, J GASTROENTEROL, V49, P100, DOI 10.1007/s00535-013-0803-4
   Kaliyaperumal A, 2014, J PHARM BIOMED ANA C, V102C, P176
   Kosmac M, 2011, PEDIATR RES, V69, P243, DOI 10.1203/PDR.0b013e318208451d
   Lallemand C, 2011, J IMMUNOL METHODS, V373, P229, DOI 10.1016/j.jim.2011.08.022
   Paul S, 2014, INFLAMM BOWEL DIS, V20, P1288, DOI 10.1097/MIB.0000000000000037
   Pouw MF, 2015, ANN RHEUM DIS, V74, P513, DOI 10.1136/annrheumdis-2013-204172
   Rispens T, 2012, J IMMUNOL METHODS, V375, P93, DOI 10.1016/j.jim.2011.09.011
   Roblin X, 2014, AM J GASTROENTEROL, V109, P1250, DOI 10.1038/ajg.2014.146
   Steenholdt C, 2014, AM J GASTROENTEROL, V109, P1055, DOI 10.1038/ajg.2014.106
   Steenholdt C, 2014, GUT, V63, P919, DOI 10.1136/gutjnl-2013-305279
   Steenholdt C, 2013, THER DRUG MONIT, V35, P530, DOI 10.1097/FTD.0b013e31828d23c3
   Steenholdt C, 2012, INFLAMM BOWEL DIS, V18, P2209, DOI 10.1002/ibd.22910
   Tatarewicz S, 2010, J IMMUNOL METHODS, V357, P10, DOI 10.1016/j.jim.2010.03.012
   van Schie KA, 2015, ANN RHEUM DIS, V74, P311, DOI 10.1136/annrheumdis-2014-206237
   van Schouwenburg PA, 2014, J BIOL CHEM, V289, P34482, DOI 10.1074/jbc.M114.615500
   van Schouwenburg PA, 2013, ANN RHEUM DIS, V72, P104, DOI 10.1136/annrheumdis-2012-201445
   Wang SL, 2012, J IMMUNOL METHODS, V382, P177, DOI 10.1016/j.jim.2012.06.002
   Yanai H, 2015, CLIN GASTROENTEROL H, V13, P522, DOI 10.1016/j.cgh.2014.07.029
NR 35
TC 22
Z9 23
U1 2
U2 14
PU LIPPINCOTT WILLIAMS & WILKINS
PI PHILADELPHIA
PA TWO COMMERCE SQ, 2001 MARKET ST, PHILADELPHIA, PA 19103 USA
SN 0163-4356
EI 1536-3694
J9 THER DRUG MONIT
JI Ther. Drug Monit.
PD FEB
PY 2016
VL 38
IS 1
BP 32
EP 41
DI 10.1097/FTD.0000000000000229
PG 10
WC Medical Laboratory Technology; Pharmacology & Pharmacy; Toxicology
WE Science Citation Index Expanded (SCI-EXPANDED)
SC Medical Laboratory Technology; Pharmacology & Pharmacy; Toxicology
GA DB8YJ
UT WOS:000368802800005
PM 26222874
DA 2024-01-22
ER

PT J
AU Turner, D
   Walsh, CM
   Benchimol, EI
   Mann, EH
   Thomas, KE
   Chow, C
   McLernon, RA
   Walters, TD
   Swales, J
   Steinhart, AH
   Griffiths, AM
AF Turner, D.
   Walsh, C. M.
   Benchimol, E. I.
   Mann, E. H.
   Thomas, K. E.
   Chow, C.
   McLernon, R. A.
   Walters, T. D.
   Swales, J.
   Steinhart, A. H.
   Griffiths, A. M.
TI Severe paediatric ulcerative colitis: incidence, outcomes and optimal
   timing for second-line therapy
SO GUT
LA English
DT Article
ID INFLAMMATORY-BOWEL-DISEASE; SEVERE ATTACKS; TREATMENT FAILURE;
   MEDICAL-TREATMENT; CROHNS-DISEASE; PREDICTORS; RESISTANCE; PROGNOSIS;
   MEGACOLON; CHILDREN
AB Background: Despite the predominance of extensive disease in children with ulcerative colitis, data concerning severe paediatric ulcerative colitis are sparse. We reviewed rates and predictors of response to intravenous-corticosteroid therapy in a single-centre cohort with long-term follow-up.
   Methods: 99 children (49% males; age 2-17 years) were hospitalised (1991-2000) for treatment of severe ulcerative colitis (90% extensive; 49% new onset ulcerative colitis). Clinical, laboratory and radiographic data were reviewed. A population-based subset was used to assess incidence. Predictors of corticosteroid response were analysed using univariate and multivariate analyses at days 3 and 5 of therapy. Colectomy rates were calculated using Kaplan-Meier survival analyses.
   Results: 28% (95% CI, 23 to 34%) of children with ulcerative colitis resident in the Greater Toronto Area required admission for intravenous corticosteroid therapy, of whom 53 (53%; 95% CI, 44 to 63%) responded. Several predictors were associated with corticosteroid failure, but in multivariable modelling only C-reactive protein [OR=3.5 (1.4 to 8.4)] and number of nocturnal stools [OR=3.2 (1.6 to 6.6)] remained significant at both days 3 and 5. The Pediatric Ulcerative Colitis Activity Index (PUCAI), Travis and Lindgren's indices strongly predicted non-response. Radiographically, the upper range of colonic luminal width was 40 mm in children younger than 11 years versus 60 mm in older patients. Cumulative colectomy rates at discharge, 1 year and 6 years were 42%, 58% and 61%, respectively.
   Conclusions: Children with ulcerative colitis commonly experience at least one severe exacerbation. Response to intravenous corticosteroids is poor. The PUCAI, determined at day 3 (> 45 points) should be used to screen for patients likely to fail corticosteroids and at day 5 (> 70 points) to dictate the introduction of second-line therapies.
C1 [Turner, D.; Walsh, C. M.; Benchimol, E. I.; Chow, C.; McLernon, R. A.; Walters, T. D.; Swales, J.; Griffiths, A. M.] Hosp Sick Children, Div Pediat Gastroenterol Hepatol & Nutr, Toronto, ON M5G 1X8, Canada.
   [Mann, E. H.; Thomas, K. E.] Univ Toronto, Hosp Sick Children, Dept Diagnost Imaging, Toronto, ON, Canada.
   [Steinhart, A. H.] Univ Toronto, Mt Sinai Hosp, Div Gastroenterol, Toronto, ON, Canada.
C3 University of Toronto; Hospital for Sick Children (SickKids); University
   of Toronto; Hospital for Sick Children (SickKids); University of
   Toronto; Sinai Health System Toronto; Lunenfeld Tanenbaum Research
   Institute
RP Griffiths, AM (通讯作者)，Hosp Sick Children, Div Pediat Gastroenterol Hepatol & Nutr, 555 Univ Ave, Toronto, ON M5G 1X8, Canada.
EM Anne.griffiths@sickkids.ca
RI Benchimol, Eric Ian/A-7711-2010
OI Benchimol, Eric Ian/0000-0001-8855-3598; Walsh,
   Catharine/0000-0003-3928-703X
CR [Anonymous], 2007, J PEDIATR GASTR NUTR, V44, P653
   Barabino A, 2002, DIGEST LIVER DIS, V34, P44, DOI 10.1016/S1590-8658(02)80058-5
   BARON JH, 1962, BRIT MED J, P441
   Bossa F, 2007, AM J GASTROENTEROL, V102, P601, DOI 10.1111/j.1572-0241.2006.01007.x
   Bousvaros A, 1996, J PEDIATR GASTR NUTR, V23, P329, DOI 10.1097/00005176-199610000-00023
   CAPRILLI R, 1987, J CLIN GASTROENTEROL, V9, P160, DOI 10.1097/00004836-198704000-00010
   Caprilli R, 2007, NAT CLIN PRACT GASTR, V4, P92, DOI 10.1038/ncpgasthep0687
   CHAKRAVARTY BJ, 1993, AM J GASTROENTEROL, V88, P852
   Creed TJ, 2007, ALIMENT PHARM THER, V25, P111, DOI 10.1111/j.1365-2036.2006.03156.x
   Daperno M, 2002, ALIMENT PHARM THER, V16, P7, DOI 10.1046/j.1365-2036.16.s4.2.x
   Daperno M, 2004, DIGEST LIVER DIS, V36, P21, DOI 10.1016/j.dld.2003.04.001
   DURNO AC, 1999, THESIS U TORONTO TOR
   EDWARDS FC, 1963, GUT, V4, P299, DOI 10.1136/gut.4.4.299
   Gan SI, 2003, AM J GASTROENTEROL, V98, P2363, DOI 10.1016/S0002-9270(03)00702-0
   GOLD DM, 1995, AM J GASTROENTEROL, V90, P732
   Griffiths AM, 2004, BEST PRACT RES CL GA, V18, P509, DOI 10.1016/j.bpg.2004.01.002
   Gulati R, 1995, Trop Gastroenterol, V16, P19
   Harrell FE, 1996, STAT MED, V15, P361, DOI 10.1002/(SICI)1097-0258(19960229)15:4<361::AID-SIM168>3.0.CO;2-4
   Ho GT, 2004, ALIMENT PHARM THER, V19, P1079, DOI 10.1111/j.1365-2036.2004.01945.x
   Hyams J, 2006, CLIN GASTROENTEROL H, V4, P1118, DOI 10.1016/j.cgh.2006.04.008
   Jakobovits SL, 2006, BR MED B, V75-76, P131, DOI DOI 10.1093/BMB/LDL001]
   JALAN KN, 1969, GASTROENTEROLOGY, V57, P68, DOI 10.1016/s0016-5085(19)33962-9
   Järnerot G, 2005, GASTROENTEROLOGY, V128, P1805, DOI 10.1053/j.gastro.2005.03.003
   JONES JH, 1969, GUT, V10, P562, DOI 10.1136/gut.10.7.562
   Kornbluth A, 2004, AM J GASTROENTEROL, V99, P1371, DOI 10.1111/j.1572-0241.2004.40036.x
   Kugathasan S, 2005, J PEDIATR GASTR NUTR, V41, P375, DOI 10.1097/01.mpg.0000186272.65559.ce
   Kumar S, 2004, J GASTROEN HEPATOL, V19, P1247, DOI 10.1111/j.1440-1746.2004.03486.x
   Latella G, 2002, AM J GASTROENTEROL, V97, P1169
   Laupacis A, 1997, JAMA-J AM MED ASSOC, V277, P488, DOI 10.1001/jama.277.6.488
   LENNARDJONES JE, 1975, GUT, V16, P579, DOI 10.1136/gut.16.8.579
   Lindgren SC, 1998, EUR J GASTROEN HEPAT, V10, P831, DOI 10.1097/00042737-199810000-00003
   Longobardi T, 2006, CLIN GASTROENTEROL H, V4, P731, DOI 10.1016/j.cgh.2006.02.013
   MEYERS S, 1987, J CLIN GASTROENTEROL, V9, P50, DOI 10.1097/00004836-198702000-00013
   Moum B, 1999, AM J GASTROENTEROL, V94, P1564
   OSHITANI N, 1990, DIGESTION, V46, P107, DOI 10.1159/000200339
   POWELLTUCK J, 1978, SCAND J GASTROENTERO, V13, P833, DOI 10.3109/00365527809182199
   ROSENBERG W, 1990, J CLIN GASTROENTEROL, V12, P40, DOI 10.1097/00004836-199002000-00011
   Seo M, 2002, J GASTROENTEROL, V37, P29, DOI 10.1007/s535-002-8129-2
   SHROUT PE, 1979, PSYCHOL BULL, V86, P420, DOI 10.1037/0033-2909.86.2.420
   Silverberg MS, 2005, CAN J GASTROENTEROL, V19, p5A, DOI 10.1155/2005/269076
   SPICER CC, 1979, J ROY COLL PHYS LOND, V13, P201
   Travis SPL, 1996, GUT, V38, P905, DOI 10.1136/gut.38.6.905
   TRUELOVE SC, 1974, LANCET, V1, P1067
   TRUELOVE SC, 1955, BRIT MED J, V2, P1041, DOI 10.1136/bmj.2.4947.1041
   Tung J, 2006, INFLAMM BOWEL DIS, V12, P1093, DOI 10.1097/01.mib.0000235835.32176.85
   Turner D, 2007, GASTROENTEROLOGY, V133, P423, DOI 10.1053/j.gastro.2007.05.029
   Turner D, 2007, CLIN GASTROENTEROL H, V5, P103, DOI 10.1016/j.cgh.2006.09.033
   WERLIN SL, 1977, GASTROENTEROLOGY, V73, P828
   Wilkins R., 2001, PCCF_Version 3G Users Guide: automated geographic coding based on the statistics Canada Postal Code conversions files including postal codes to June 2001
   Winther KV, 1998, DRUG TODAY, V34, P935, DOI 10.1358/dot.1998.34.11.487477
NR 50
TC 123
Z9 132
U1 0
U2 4
PU BMJ PUBLISHING GROUP
PI LONDON
PA BRITISH MED ASSOC HOUSE, TAVISTOCK SQUARE, LONDON WC1H 9JR, ENGLAND
SN 0017-5749
EI 1468-3288
J9 GUT
JI Gut
PD MAR
PY 2008
VL 57
IS 3
AR 331
DI 10.1136/gut.2007.136481
PG 8
WC Gastroenterology & Hepatology
WE Science Citation Index Expanded (SCI-EXPANDED)
SC Gastroenterology & Hepatology
GA 261OV
UT WOS:000253090800011
PM 17981888
DA 2024-01-22
ER

PT J
AU Dai, ZH
   Tan, B
   Yang, H
   Wang, O
   Qian, JM
   Lv, H
AF Dai, Zhang-han
   Tan, Bei
   Yang, Hong
   Wang, Ou
   Qian, Jia-ming
   Lv, Hong
TI 1,25-hydroxyvitamin D relieves colitis in rats via down-regulation of
   toll-like receptor 9 expression
SO CROATIAN MEDICAL JOURNAL
LA English
DT Article
ID INFLAMMATORY-BOWEL-DISEASE; VITAMIN-D-RECEPTOR; CROHNS-DISEASE;
   DENDRITIC CELLS; D ANALOG; MODEL; 22-ENE-25-OXA-VITAMIN-D; METABOLISM;
   INHIBITOR; CYTOKINES
AB Aim To investigate the therapeutic and immunoregulatory effects of 1,25-dihydroxyvitamin D (1,25(OH)D-3) on 2,4,6-trinitrobenzenesulfonic acid (TNBS) -induced colitis in rats.
   Methods Experimental colitis induced by enema administration of TNBS plus ethanol was treated with 5-aminosalicylic acid (5-ASA) and/or 1,25(OH)D-3. Disease activity was measured using the disease activation index (DAI), colon macroscopic damage index (CMDI), histological colonic damage score, and myeloperoxidase (MPO) activity. The expression of toll-like receptor 9 (TLR9) in the colon was determined by reverse transcription-polymerase chain reaction and immunohistochemistry.
   Results Rats with TNBS-induced colitis had significantly elevated DAI, CMDI, histological colonic damage score, and MPO activity (all P < 0.001) compared to rats without colitis. Treatment with 5-ASA or 1,25(OH)D-3 ameliorated colitis by lowering CMDI (P = 0.049, P = 0.040, respectively), histological colonic damage score (P = 0.010, P = 0.005, respectively), and MPO activity (P = 0.0003, P = 0.0013, respectively) compared with the TNBS group. Combined treatment with 5-ASA and 1,25(OH)D-3 significantly decreased MPO activity (P = 0.003). 1,25(OH)D-3 attenuated colitis without causing hypercalcemia or renal insufficiency. TNBS significantly increased the number of TLR9 positive cells compared to control (P < 0.010), while 5-ASA, 1,25(OH)D-3, and combined treatment with 5-ASA and 1,25(OH)D-3 significantly decreased it compared to TNBS group (all P < 0.010). In TNBS group a moderate correlation was observed between MPO activity and the number of TLR9-positive cells (r = 0.654, P < 0.001).
   Conclusion TLR9 expression correlates with the extent of inflammation in TNBS-induced colitis. 1,25(OH)D-3 relieves this inflammation possibly by decreasing TLR9 expression.
C1 [Dai, Zhang-han; Tan, Bei; Yang, Hong; Qian, Jia-ming; Lv, Hong] Chinese Acad Med Sci, Peking Union Med Coll Hosp, Dept Gastroenterol, Beijing 100730, Peoples R China.
   [Dai, Zhang-han; Tan, Bei; Yang, Hong; Wang, Ou; Qian, Jia-ming; Lv, Hong] Peking Union Med Coll, Beijing 100021, Peoples R China.
   [Dai, Zhang-han] Shanghai Jiao Tong Univ, Shanghai Inflammatory Bowel Dis Res Ctr, Div Gastroenterol & Hepatol, Ren Ji Hosp,Shanghai Inst Digest Dis,Sch Med, Shanghai 200030, Peoples R China.
   [Wang, Ou] Chinese Acad Med Sci, Peking Union Med Coll Hosp, Key Lab, Dept Endocrinol,Chinese Hlth Minist, Beijing 100730, Peoples R China.
C3 Chinese Academy of Medical Sciences - Peking Union Medical College;
   Peking Union Medical College Hospital; Chinese Academy of Medical
   Sciences - Peking Union Medical College; Peking Union Medical College;
   Shanghai Jiao Tong University; Chinese Academy of Medical Sciences -
   Peking Union Medical College; Peking Union Medical College Hospital
RP Lv, H (通讯作者)，1 Shuai Fu Yuan, Beijing, Peoples R China.
EM honglv2006@hotmail.com
FU Janssen Research Council China [2010]; Chinese National Scientific
   Research Special-purpose Project in Public Health Profession [201002020]
FX Funding received from Janssen Research Council China; Grant number: 2010
   and Chinese National Scientific Research Special-purpose Project in
   Public Health Profession; Grant number: 201002020.
CR [Anonymous], 2013, Mathematical Problems in Engineering
   Bank S, 2014, PLOS ONE, V9, DOI 10.1371/journal.pone.0098815
   Bartlett J.M.S., 2003, PCR PROTOCOLS METHOD, V226
   Bours PHA, 2011, OSTEOPOROSIS INT, V22, P2857, DOI 10.1007/s00198-010-1484-y
   BRADLEY PP, 1982, J INVEST DERMATOL, V78, P206, DOI 10.1111/1523-1747.ep12506462
   Burgener IA, 2008, J VET INTERN MED, V22, P553, DOI 10.1111/j.1939-1676.2008.0093.x
   Cantorna MT, 2004, EXP BIOL MED, V229, P1136, DOI 10.1177/153537020422901108
   Choi B, 2011, CLIN EXP RHEUMATOL, V29, pS13
   Daniel C, 2005, EUR J CLIN INVEST, V35, P343, DOI 10.1111/j.1365-2362.2005.01492.x
   Daniel C, 2008, J PHARMACOL EXP THER, V324, P23, DOI 10.1124/jpet.107.127209
   Daniel C, 2006, J PHARMACOL EXP THER, V319, P622, DOI 10.1124/jpet.106.107599
   Dickie LJ, 2010, RHEUMATOLOGY, V49, P1466, DOI 10.1093/rheumatology/keq124
   Dionne S, 2014, MUCOSAL IMMUNOL, V7, P1405, DOI 10.1038/mi.2014.30
   Edfeldt K, 2010, P NATL ACAD SCI USA, V107, P22593, DOI 10.1073/pnas.1011624108
   Ewaschuk JB, 2007, INFECT IMMUN, V75, P2572, DOI 10.1128/IAI.01662-06
   Frolova L, 2008, J HISTOCHEM CYTOCHEM, V56, P267, DOI 10.1369/jhc.7A7303.2007
   Furi I, 2013, WORLD J GASTROENTERO, V19, P4119, DOI 10.3748/wjg.v19.i26.4119
   Guillot X, 2010, JOINT BONE SPINE, V77, P552, DOI 10.1016/j.jbspin.2010.09.018
   Hausmann M, 2002, GASTROENTEROLOGY, V122, P1987, DOI 10.1053/gast.2002.33662
   Hewison M, 2003, J IMMUNOL, V170, P5382, DOI 10.4049/jimmunol.170.11.5382
   Huang Hong, 2006, Zhonghua Wai Ke Za Zhi, V44, P613
   Jorgensen SP, 2010, ALIMENT PHARM THER, V32, P377, DOI 10.1111/j.1365-2036.2010.04355.x
   Kong J, 2008, AM J PHYSIOL-GASTR L, V294, pG208, DOI 10.1152/ajpgi.00398.2007
   Lagishetty V, 2010, ENDOCRINOLOGY, V151, P2423, DOI 10.1210/en.2010-0089
   Lee J, 2006, ANN NY ACAD SCI, V1072, P351, DOI 10.1196/annals.1326.022
   Liu PT, 2006, SCIENCE, V311, P1770, DOI 10.1126/science.1123933
   Miheller P, 2009, INFLAMM BOWEL DIS, V15, P1656, DOI 10.1002/ibd.20947
   Miyake K, 2007, SEMIN IMMUNOL, V19, P3, DOI 10.1016/j.smim.2006.12.002
   Murano M, 2000, CLIN EXP IMMUNOL, V120, P51, DOI 10.1046/j.1365-2249.2000.01183.x
   Ooi JH, 2013, J NUTR, V143, P1679, DOI 10.3945/jn.113.180794
   Parker LC, 2007, CLIN EXP IMMUNOL, V147, P199, DOI 10.1111/j.1365-2249.2006.03203.x
   Penna G, 2000, J IMMUNOL, V164, P2405, DOI 10.4049/jimmunol.164.5.2405
   Ross AC, 2011, J CLIN ENDOCR METAB, V96, P53, DOI 10.1210/jc.2010-2704
   Sadeghi K, 2006, EUR J IMMUNOL, V36, P361, DOI 10.1002/eji.200425995
   Sykes AP, 1999, ALIMENT PHARM THER, V13, P1535
   Szebeni B, 2008, CLIN EXP IMMUNOL, V151, P34, DOI 10.1111/j.1365-2249.2007.03531.x
   Tan B, 2014, J DIGEST DIS, V15, P116, DOI 10.1111/1751-2980.12118
   Török HP, 2004, GASTROENTEROLOGY, V127, P365, DOI 10.1053/j.gastro.2004.05.051
   WALLACE JL, 1990, AM J PHYSIOL, V258, pG527, DOI 10.1152/ajpgi.1990.258.4.G527
NR 39
TC 12
Z9 15
U1 0
U2 5
PU MEDICINSKA NAKLADA
PI ZAGREB
PA VLASKA 69, HR-10000 ZAGREB, CROATIA
SN 0353-9504
EI 1332-8166
J9 CROAT MED J
JI Croat. Med. J.
PD DEC
PY 2015
VL 56
IS 6
BP 515
EP 524
DI 10.3325/cmj.2015.56.515
PG 10
WC Medicine, General & Internal
WE Science Citation Index Expanded (SCI-EXPANDED)
SC General & Internal Medicine
GA DB2IO
UT WOS:000368331700002
PM 26718757
OA Green Published, Green Submitted, gold
DA 2024-01-22
ER

PT J
AU Loftus, EV
   Davis, KL
   Wang, CC
   Dastani, H
   Luo, A
AF Loftus, Edward V., Jr.
   Davis, Keith L.
   Wang, Chi-Chuan
   Dastani, Homa
   Luo, Allison
TI Treatment Patterns, Complications, and Disease Relapse in a Real-world
   Population of Patients with Moderate-to-severe Ulcerative Colitis
   Initiating Immunomodulator Therapy
SO INFLAMMATORY BOWEL DISEASES
LA English
DT Article
DE ulcerative colitis; immunomodulators; treatment patterns; complications;
   relapse
ID INFLAMMATORY-BOWEL-DISEASE; CROHNS-DISEASE; UNITED-STATES; OLMSTED
   COUNTY; PREVALENCE; MINNESOTA; AZATHIOPRINE; METHOTREXATE; ADULTS; TRIAL
AB Background: Immunomodulator (IM) treatments in ulcerative colitis (UC) are not curative and carry increased risk of complications, sometimes leading to therapy changes, reduced treatment benefits, and eventual relapse. We assessed patterns of IM utilization and therapy changes, complications, and disease relapse in a real-world population of patients with moderate-to-severe UC.
   Methods: Claims data from a large commercially insured U. S. population were retrospectively analyzed. Inclusion criteria were (1) >= 2 UC diagnosis claims (ICD-9-CM 556.xx) between January 2005 and July 2010, (2) >= 1 IM claim, where first IM claim defined the index date, (3) >= 12 months preindex health plan enrollment (baseline), and (4) >= 24 months postindex plan enrollment (follow-up). Characteristics of and changes to the index IM therapy during follow-up were descriptively assessed, as were complications and disease relapses.
   Results: A total of 2136 patients were identified for inclusion (age, mean [SD], 46 [16] years, 54% female). Azathioprine was the most common index IM (46% of patients), followed by 6-mercaptopurine (28%). Switching from the index IM to another therapy class was common (21% of patients), with 5-ASAs (48% of switchers), oral corticosteroids (21%), and biologics (17%) being the most frequent next agents used. Augmentation was also common (25% of patients), with 5-ASA being, by far, the most frequent agent added to the index IM (72% of augmenters). Thirty percent of patients experienced a complication, and 73% of patients relapsed, with the majority of relapses occurring during index IM exposure.
   Conclusions: This assessment of IM treatments for UC demonstrated frequent changes to therapy and high downstream complication and relapse rates.
C1 [Loftus, Edward V., Jr.] Mayo Clin, Div Gastroenterol & Hepatol, Rochester, MN USA.
   [Davis, Keith L.; Wang, Chi-Chuan] RTI Hlth Solut, Hlth Econ, Res Triangle Pk, NC 27709 USA.
   [Dastani, Homa; Luo, Allison] Bristol Myers Squibb Co, Global Hlth Econ & Outcomes Res, Princeton, NJ USA.
C3 Mayo Clinic; Research Triangle Institute; Bristol-Myers Squibb
RP Davis, KL (通讯作者)，RTI Hlth Solut, Hlth Econ, 200 Pk Off Dr, Res Triangle Pk, NC 27709 USA.
EM kldavis@rti.org
RI Loftus, Edward V/E-8304-2011
OI Loftus, Edward V/0000-0001-7199-6851; Davis, Keith/0000-0002-0044-7107;
   WANG, CHI-CHUAN/0000-0002-4597-4859
FU Bristol Myers Squibb Company (BMS)
FX K. Davis is an employee of RTI Health Solutions, who received contract
   funding from Bristol Myers Squibb Company (BMS) for the conduct of this
   study. C-C. Wang was also an employee of RTI Health Solutions at the
   time this study was conducted. H. Dastani and A. Luo are employees of
   BMS, which is conducting clinical research in ulcerative colitis. E.
   Loftus is an employee of Mayo Clinic, which received consultancy fees
   from BMS for research support.
CR Ardizzone S, 2006, GUT, V55, P47, DOI 10.1136/gut.2005.068809
   BOWEN GE, 1966, J AMER MED ASSOC, V195, P460, DOI 10.1001/jama.195.6.460
   Herfarth HH, 2010, INFLAMM BOWEL DIS, V16, P1421, DOI 10.1002/ibd.21246
   Herrinton LJ, 2008, AM J GASTROENTEROL, V103, P1998, DOI 10.1111/j.1572-0241.2008.01960.x
   Herrinton LJ, 2007, INFLAMM BOWEL DIS, V13, P451, DOI 10.1002/ibd.20021
   Ingle SB, 2007, GASTROENTEROLOGY, V132, pA19
   Kappelman MD, 2007, CLIN GASTROENTEROL H, V5, P1424, DOI 10.1016/j.cgh.2007.07.012
   Kappelman MD, 2008, GASTROENTEROLOGY, V135, P1907, DOI 10.1053/j.gastro.2008.09.012
   KORNBLUTH AA, 1993, J CLIN GASTROENTEROL, V16, P215, DOI 10.1097/00004836-199304000-00010
   Kornbluth A, 2010, AM J GASTROENTEROL, V105, P501, DOI 10.1038/ajg.2009.727
   Loftus CG, 2007, INFLAMM BOWEL DIS, V13, P254, DOI 10.1002/ibd.20029
   Loftus EV, 2008, AM J GASTROENTEROL, V103, P1737, DOI 10.1111/j.1572-0241.2008.01867.x
   Loftus EV, 2000, GUT, V46, P336, DOI 10.1136/gut.46.3.336
   MEYERS S, 1989, J CLIN GASTROENTEROL, V11, P33, DOI 10.1097/00004836-198902000-00008
   Nguyen GC, 2007, INFLAMM BOWEL DIS, V13, P1529, DOI 10.1002/ibd.20250
   Oren R, 1996, GASTROENTEROLOGY, V110, P1416, DOI 10.1053/gast.1996.v110.pm8613046
   RUBIN D, 2013, AM J GASTROENTERO S1, V108, pS532
   Sonnenberg A, 2008, INFLAMM BOWEL DIS, V14, P249, DOI 10.1002/ibd.20273
   Timmer A, 2012, COCHRANE DB SYST REV, DOI 10.1002/14651858.CD000478.pub3
NR 19
TC 7
Z9 7
U1 0
U2 3
PU LIPPINCOTT WILLIAMS & WILKINS
PI PHILADELPHIA
PA 530 WALNUT ST, PHILADELPHIA, PA 19106-3621 USA
SN 1078-0998
EI 1536-4844
J9 INFLAMM BOWEL DIS
JI Inflamm. Bowel Dis.
PD AUG
PY 2014
VL 20
IS 8
BP 1361
EP 1367
DI 10.1097/MIB.0000000000000089
PG 7
WC Gastroenterology & Hepatology
WE Science Citation Index Expanded (SCI-EXPANDED)
SC Gastroenterology & Hepatology
GA AN2OK
UT WOS:000340425000010
PM 24918320
OA Bronze
DA 2024-01-22
ER

PT J
AU Olendzki, BC
   Silverstein, TD
   Persuitte, GM
   Ma, YS
   Baldwin, KR
   Cave, D
AF Olendzki, Barbara C.
   Silverstein, Taryn D.
   Persuitte, Gioia M.
   Ma, Yunsheng
   Baldwin, Katherine R.
   Cave, David
TI An anti-inflammatory diet as treatment for inflammatory bowel disease: a
   case series report
SO NUTRITION JOURNAL
LA English
DT Article
DE Diet; Inflammatory bowel disease; Nutrition
ID ULCERATIVE-COLITIS; CROHNS-DISEASE; FATTY-ACIDS; MANAGEMENT; MICROBIOTA;
   COMPLICATIONS; GUIDELINES; PREBIOTICS; RISK
AB Background: The Anti-Inflammatory Diet (IBD-AID) is a nutritional regimen for inflammatory bowel disease (IBD) that restricts the intake of certain carbohydrates, includes the ingestion of pre- and probiotic foods, and modifies dietary fatty acids to demonstrate the potential of an adjunct dietary therapy for the treatment of IBD.
   Methods: Forty patients with IBD were consecutively offered the IBD-AID to help treat their disease, and were retrospectively reviewed. Medical records of 11 of those patients underwent further review to determine changes in the Harvey Bradshaw Index (HBI) or Modified Truelove and Witts Severity Index (MTLWSI), before and after the diet.
   Results: Of the 40 patients with IBD, 13 patients chose not to attempt the diet (33%). Twenty-four patients had either a good or very good response after reaching compliance (60%), and 3 patients' results were mixed (7%). Of those 11 adult patients who underwent further medical record review, 8 with CD, and 3 with UC, the age range was 19-70 years, and they followed the diet for 4 or more weeks. After following the IBD-AID, all (100%) patients were able to discontinue at least one of their prior IBD medications, and all patients had symptom reduction including bowel frequency. The mean baseline HBI was 11 (range 1-20), and the mean follow-up score was 1.5 (range 0-3). The mean baseline MTLWSI was 7 (range 6-8), and the mean follow-up score was 0. The average decrease in the HBI was 9.5 and the average decrease in the MTLWSI was 7.
   Conclusion: This case series indicates potential for the IBD-AID as an adjunct dietary therapy for the treatment of IBD. A randomized clinical trial is warranted.
C1 [Olendzki, Barbara C.; Persuitte, Gioia M.; Ma, Yunsheng] Univ Massachusetts, Sch Med, Div Prevent & Behav Med, Worcester, MA 01605 USA.
   [Silverstein, Taryn D.; Cave, David] UMass Mem Med Ctr, Dept Gastroenterol, Worcester, MA USA.
   [Baldwin, Katherine R.] UMass Mem Med Ctr, Dept Med & Pediat, Worcester, MA USA.
C3 University of Massachusetts System; University of Massachusetts
   Worcester; University of Massachusetts System; University of
   Massachusetts Worcester; University of Massachusetts System; University
   of Massachusetts Worcester
RP Olendzki, BC (通讯作者)，Univ Massachusetts, Sch Med, Div Prevent & Behav Med, 55 Lake Ave North,Shaw Bldg, Worcester, MA 01605 USA.
EM Barbara.olendzki@umassmed.edu
RI Olendzki, Barbara/AAQ-9077-2020; Cave, David/HPG-1312-2023; Olendzki,
   Barbara/K-1067-2019; Ma, Yunsheng/D-9665-2016
OI Olendzki, Barbara/0000-0003-4307-5187; Ma, Yunsheng/0000-0003-2317-3716
FU National Heart, Lung, and Blood Institute [1R01HL094575-01A1]
FX We thank for the patients and staff for their participation in the
   IBD-AID case series reports. Y.M. and BO were supported by grant1 #
   1R01HL094575-01A1 from the National Heart, Lung, and Blood Institute.
CR Baroja ML, 2007, CLIN EXP IMMUNOL, V149, P470, DOI 10.1111/j.1365-2249.2007.03434.x
   Bassi A, 2004, GUT, V53, P1471, DOI 10.1136/gut.2004.041616
   Bl AO, 2013, CURR OPIN GASTROEN, V29, P79
   Bosscher D, 2009, J PHYSIOL PHARMACOL, V60, P5
   Brown AC, 2011, EXPERT REV GASTROENT, V5, P411, DOI [10.1586/egh.11.29, 10.1586/EGH.11.29]
   Carter MJ, 2004, GUT, V53, DOI 10.1136/gut.2004.043372
   Cavicchia PP, 2009, J NUTR, V139, P2365, DOI 10.3945/jn.109.114025
   Choi JH, 2013, PSYCHO-ONCOLOGY, V22, P2253, DOI 10.1002/pon.3278
   Cohen AB, 2013, DIGEST DIS SCI, V58, P1322, DOI 10.1007/s10620-012-2373-3
   Comino I, 2011, GUT, V60, P915, DOI 10.1136/gut.2010.225268
   Day AS, 2012, WORLD J GASTROENTERO, V18, P5862, DOI 10.3748/wjg.v18.i41.5862
   Donnellan CF, 2013, THER ADV GASTROENTER, V6, P231, DOI 10.1177/1756283X13477715
   FAZIO VW, 1995, ANN SURG, V222, P120, DOI 10.1097/00000658-199508000-00003
   Fujimori S, 2009, NUTRITION, V25, P520, DOI 10.1016/j.nut.2008.11.017
   Furrie E, 2005, GUT, V54, P242, DOI 10.1136/gut.2004.044834
   Galland L, 2007, RAKEL INTEGRATIVE ME
   Gottschall E, 2004, BREAKING VICIOUS CYC
   Guerreiro CS, 2009, AM J GASTROENTEROL, V104, P2241, DOI 10.1038/ajg.2009.313
   Guijarro LG, 2008, WORLD J GASTROENTERO, V14, P2851, DOI 10.3748/wjg.14.2851
   HAAS S V, 1955, Am J Gastroenterol, V23, P344
   Haas S.V., 1951, MANAGEMENT CELIAC DI
   Hahnloser D, 2007, BRIT J SURG, V94, P333, DOI 10.1002/bjs.5464
   Hardy H, 2013, NUTRIENTS, V5, P1869, DOI 10.3390/nu5061869
   Hou JK, 2011, AM J GASTROENTEROL, V106, P563, DOI 10.1038/ajg.2011.44
   Jia WJ, 2010, FEMS MICROBIOL LETT, V310, P138, DOI 10.1111/j.1574-6968.2010.02057.x
   LICHTIGER S, 1994, NEW ENGL J MED, V330, P1841, DOI 10.1056/NEJM199406303302601
   Massironi S, 2013, CLIN NUTR, VS0261-5614
   McFarland LV, 2010, WORLD J GASTROENTERO, V16, P2202, DOI 10.3748/wjg.v16.i18.2202
   O'Flaherty S, 2010, GUT MICROBES, V1, P293, DOI 10.4161/gmic.1.5.12924
   Osterman MT, 2013, J CLIN GASTROENTEROL, V47, P212, DOI 10.1097/MCG.0b013e3182732ff5
   Paturi G, 2012, NUTRITION, V28, P324, DOI 10.1016/j.nut.2011.07.018
   PEARSON M, 1993, GUT, V34, P783, DOI 10.1136/gut.34.6.783
   Podolsky DK, 2003, J GASTROENTEROL, V38, P63
   Roberfroid M, 2007, J NUTR, V137, p830S, DOI 10.1093/jn/137.3.830S
   Roses RE, 2008, WORLD J GASTROENTERO, V14, P408, DOI 10.3748/wjg.14.408
   Sartor RB, 2013, PROBIOTICS GASTROINT
   Schwiertz A, 2010, J PEDIATR-US, V157, P240, DOI 10.1016/j.jpeds.2010.02.046
   Sheil B, 2007, J NUTR, V137, p819S, DOI 10.1093/jn/137.3.819S
   Shivappa N, 2014, PUBLIC HEALTH NUTR, V17, P1689, DOI 10.1017/S1368980013002115
   Tamboli CP, 2004, GUT, V53, P1, DOI 10.1136/gut.53.1.1
   Thia KT, 2010, GASTROENTEROLOGY, V139, P1147, DOI 10.1053/j.gastro.2010.06.070
   Tilg H, 2012, NEW ENGL J MED, V366, P181, DOI 10.1056/NEJMcibr1113158
   Triantafillidis JK, 2011, DRUG DES DEV THER, V5, P185, DOI 10.2147/DDDT.S11290
   Triggs CM, 2010, MUTAT RES-FUND MOL M, V690, P123, DOI 10.1016/j.mrfmmm.2010.01.020
   Vermeire S, 2010, CLIN GASTROENTEROL H, V8, P357, DOI 10.1016/j.cgh.2010.01.001
   Wall R, 2010, NUTR REV, V68, P280, DOI 10.1111/j.1753-4887.2010.00287.x
   Yamamoto T, 2013, CURR OPIN GASTROEN, V29, P216, DOI 10.1097/MOG.0b013e32835b9a40
NR 47
TC 131
Z9 146
U1 0
U2 46
PU BMC
PI LONDON
PA CAMPUS, 4 CRINAN ST, LONDON N1 9XW, ENGLAND
EI 1475-2891
J9 NUTR J
JI Nutr. J.
PD JAN 16
PY 2014
VL 13
AR 5
DI 10.1186/1475-2891-13-5
PG 7
WC Nutrition & Dietetics
WE Science Citation Index Expanded (SCI-EXPANDED)
SC Nutrition & Dietetics
GA 297TA
UT WOS:000330276600001
PM 24428901
OA Green Published, gold
DA 2024-01-22
ER

PT J
AU Agarwal, A
   Andrews, JM
AF Agarwal, A.
   Andrews, J. M.
TI Systematic review: IBD-associated pyoderma gangrenosum in the biologic
   era, the response to therapy
SO ALIMENTARY PHARMACOLOGY & THERAPEUTICS
LA English
DT Review
ID INFLAMMATORY-BOWEL-DISEASE; COMPLICATING ULCERATIVE-COLITIS;
   CROHNS-DISEASE; RESTORATIVE PROCTOCOLECTOMY; MYCOPHENOLATE-MOFETIL;
   INFLIXIMAB; PATIENT; TACROLIMUS; RESISTANT; MANIFESTATIONS
AB Background Pyoderma gangrenosum (PG) in inflammatory bowel disease (IBD) is uncommon and therapeutically challenging. Its treatment remains poorly characterised due to limited individual centre or practitioner experience. No large series are reported since 2003, yet IBD treatment has changed substantially.
   Aim To provide an up-to-date review of the published treatment efficacy of currently available therapies for IBD-related PG in the biologic era.
   Methods Systematic review of cases published post-2003 since the broad availability of anti-tumour necrosis factor-alpha (TNF) therapy. Cases which did not have coexistent IBD, were non-English language, of paediatric age or without data on response to therapy were excluded.
   Results Sixty cases were identified; 55% female, 50% UC, 45% CD, 5% IBD-U. At PG diagnosis, 58% had active and only 15% inactive IBD, with 27% with IBD activity unspecified. Predominant sites were lower limb (48%) and peristomally (25%); 42% had multiple lesions. In 12%, trauma preceded PG. In 42%, new PG appeared whilst on IBD-specific therapy, whilst 28% were on no therapy and in 30%, IBD therapy was unspecified. Of patients on no therapy at PG onset (n=17), 16 healed; seven with first- and eight with second-line therapy. In total, 34/60 patients received infliximab, four received adalimumab, two had both; with 33 (92%) responding to one or the other. There was no correlation of PG duration or size with healing times.
   Conclusions Pyoderma gangrenosum appears predominantly during active IBD and is seen equally in CD and UC. New PG may be a manifestation of recrudescent IBD or it follow trauma. Anti-TNF therapy as a first-line agent for PG should be considered, as it appears to be highly effective.
C1 [Agarwal, A.; Andrews, J. M.] Univ Adelaide, IBD Serv & Educ, Dept Gastroenterol & Hepatol, Sch Med,Royal Adelaide Hosp, Adelaide, SA, Australia.
C3 University of Adelaide; Royal Adelaide Hospital
RP Andrews, JM (通讯作者)，Royal Adelaide Hosp, Q 7,North Terrace, Adelaide, SA 5000, Australia.
EM jane.andrews@health.sa.gov.au
FU Janssen; Merck; Abbott; AbbVie; Schering-Plough; Ferring; Nycomed;
   Shire; Orphan; Fresenius Kabi
FX A/Prof Jane M Andrews has served as a speaker, a consultant and an
   advisory board member for Janssen, Merck, Abbott, AbbVie,
   Schering-Plough, Ferring, Nycomed, Shire, Orphan, Fresenius Kabi and has
   received research funding from all of the above. She has no employment,
   stock ownership or patent interests to declare. The current work was not
   supported by any funding and no writing support was received for it.
CR Abdelrazeq AS, 2004, EUR J GASTROEN HEPAT, V16, P1057, DOI 10.1097/00042737-200410000-00017
   Akay N, 2006, CLIN EXP DERMATOL, V31, P384, DOI 10.1111/j.1365-2230.2006.02093.x
   Alese OB, 2008, REV SOC BRAS MED TRO, V41, P664, DOI 10.1590/S0037-86822008000600020
   Alkhouri N, 2009, INFLAMM BOWEL DIS, V15, P803, DOI 10.1002/ibd.20748
   Altieri M, 2010, OSTOMY WOUND MANAG, V56, P56
   Aseni P, 2008, WORLD J GASTROENTERO, V14, P5471, DOI 10.3748/wjg.14.5471
   Baglieri F, 2010, DERMATOL THER, V23, P541, DOI 10.1111/j.1529-8019.2010.01357.x
   Baumgart DC, 2004, INFLAMM BOWEL DIS, V10, P421, DOI 10.1097/00054725-200407000-00014
   Binus AM, 2011, BRIT J DERMATOL, V165, P1244, DOI 10.1111/j.1365-2133.2011.10565.x
   Brooklyn TN, 2006, GUT, V55, P505, DOI 10.1136/gut.2005.074815
   Callen JP, 1998, LANCET, V351, P581, DOI 10.1016/S0140-6736(97)10187-8
   Cubero CC, 2012, REUMATOL CLIN, V8, P90, DOI 10.1016/j.reuma.2011.07.003
   Castro-Fernández M, 2007, AM J GASTROENTEROL, V102, P2865, DOI 10.1111/j.1572-0241.2007.01528_8.x
   Chan JL, 2010, J DRUGS DERMATOL, V9, P702
   Chriba M, 2010, CLIN EXP DERMATOL, V35, P337, DOI 10.1111/j.1365-2230.2009.03413.x
   Cocco A, 2007, INFLAMM BOWEL DIS, V13, P1317, DOI 10.1002/ibd.20181
   Daniels NH, 2004, ARCH DERMATOL, V140, P1427, DOI 10.1001/archderm.140.12.1427
   De la Morena F, 2007, INFLAMM BOWEL DIS, V13, P509
   Demidowich AP, 2012, ARTHRITIS RHEUM-US, V64, P2022, DOI 10.1002/art.34332
   DWARAKANATH AD, 1995, GUT, V37, P585, DOI 10.1136/gut.37.4.585
   Eaton PA, 2009, ARCH DERMATOL, V145, P781, DOI 10.1001/archdermatol.2009.57
   Ermis F, 2008, INFLAMM BOWEL DIS, V14, P1611, DOI 10.1002/ibd.20481
   Fernández A, 2008, AM J GASTROENTEROL, V103, P2951, DOI 10.1111/j.1572-0241.2008.02094_14.x
   Fonder MA, 2006, J BURNS WOUNDS, pe8
   Franco S, 2011, INFLAMM BOWEL DIS, V17, pE111, DOI 10.1002/ibd.21784
   Fujimoto E, 2004, BRIT J DERMATOL, V151, P1090, DOI 10.1111/j.1365-2133.2004.06249.x
   Goldshmid O, 2011, RHEUMATOL INT, V31, P525, DOI 10.1007/s00296-009-1168-0
   GREENSTEIN AJ, 1976, MEDICINE, V55, P401, DOI 10.1097/00005792-197609000-00004
   Hanafusa T, 2011, J DERMATOL, V38, P508, DOI 10.1111/j.1346-8138.2010.01009.x
   Hayashi H, 2012, J DERMATOL, V39, P576, DOI 10.1111/j.1346-8138.2011.01346.x
   Hewitt D, 2007, AUSTRALAS J DERMATOL, V48, P95, DOI 10.1111/j.1440-0960.2007.00344.x
   Ho SA, 2009, SINGAP MED J, V50, pE397
   Jacob SE, 2008, INT J DERMATOL, V47, P192, DOI 10.1111/j.1365-4632.2008.03412.x
   Jaimes-López N, 2009, J DERMATOL CASE REP, V3, P20, DOI 10.3315/jdcr.2009.1027
   Juillerat P, 2007, DERMATOLOGY, V215, P245, DOI 10.1159/000106584
   Kaufman I, 2005, RHEUMATOL INT, V25, P406, DOI 10.1007/s00296-004-0467-8
   Khurrum BM, 2004, COLORECTAL DIS, V6, P250
   Kim TY, 2008, INFLAMM BOWEL DIS, V14, P725, DOI 10.1002/ibd.20327
   Kiran RP, 2005, DIS COLON RECTUM, V48, P1397, DOI 10.1007/s10350-004-0944-x
   Kouklakis George, 2005, Rom J Gastroenterol, V14, P401
   Lee JI, 2010, ANN DERMATOL, V22, P422, DOI 10.5021/ad.2010.22.4.422
   Lin ZW, 2011, INFLAMM BOWEL DIS, V17, pE41, DOI 10.1002/ibd.21684
   Menachem Y, 2004, ISRAEL MED ASSOC J, V6, P88
   Neesse Albrecht, 2007, Case Rep Gastroenterol, V1, P110, DOI 10.1159/000108637
   Oka M, 2007, BRIT J DERMATOL, V157, P1279, DOI 10.1111/j.1365-2133.2007.08202.x
   Papageorgiou KI, 2005, BRIT MED J, V331, P1323, DOI 10.1136/bmj.331.7528.1323
   Patel G K, 2004, J Dermatolog Treat, V15, P122
   Polcz M, 2011, J CROHNS COLITIS, V5, P148, DOI 10.1016/j.crohns.2010.10.006
   POWELL FC, 1985, Q J MED, V55, P173
   Regueiro M, 2003, AM J GASTROENTEROL, V98, P1821, DOI 10.1016/S0002-9270(03)00430-1
   Reguiaî Z, 2007, AM J CLIN DERMATOL, V8, P67, DOI 10.2165/00128071-200708020-00002
   Sapienza MS, 2004, DIGEST DIS SCI, V49, P1454, DOI 10.1023/B:DDAS.0000042245.20042.4f
   Seishima M, 2007, THER APHER DIAL, V11, P177, DOI 10.1111/j.1744-9987.2007.00424.x
   Sheldon DG, 2000, ARCH SURG-CHICAGO, V135, P564, DOI 10.1001/archsurg.135.5.564
   Sinagra E, 2012, INFLAMM BOWEL DIS, V18, pE1594, DOI 10.1002/ibd.21915
   Tan W C, 2007, Med J Malaysia, V62, P251
   Tao W, 2011, J DERMATOL, V38, P1105, DOI 10.1111/j.1346-8138.2011.01212.x
   Ueda Miho, 2012, Dermatol Online J, V18, P12
   Yanaru-Fujisawa R, 2005, INFLAMM BOWEL DIS, V11, P780, DOI 10.1097/01.MIB.0000172558.39767.b7
   Zold E, 2009, WORLD J GASTROENTERO, V15, P2293, DOI 10.3748/wjg.15.2293
NR 60
TC 49
Z9 55
U1 0
U2 6
PU WILEY-BLACKWELL
PI HOBOKEN
PA 111 RIVER ST, HOBOKEN 07030-5774, NJ USA
SN 0269-2813
J9 ALIMENT PHARM THER
JI Aliment. Pharmacol. Ther.
PD SEP
PY 2013
VL 38
IS 6
BP 563
EP 572
DI 10.1111/apt.12431
PG 10
WC Gastroenterology & Hepatology; Pharmacology & Pharmacy
WE Science Citation Index Expanded (SCI-EXPANDED)
SC Gastroenterology & Hepatology; Pharmacology & Pharmacy
GA 204OC
UT WOS:000323375800001
PM 23914999
OA Bronze
DA 2024-01-22
ER

PT J
AU Bregnbak, D
   Mortensen, C
   Bendtsen, F
AF Bregnbak, David
   Mortensen, Christian
   Bendtsen, Flemming
TI Infliximab and complications after colectomy in patients with ulcerative
   colitis
SO JOURNAL OF CROHNS & COLITIS
LA English
DT Article
DE Corticosteroids; Inflammatory bowel disease; Surgery; Biological therapy
ID POSTOPERATIVE COMPLICATIONS; CROHNS-DISEASE; INCREASED RISK; THERAPY;
   PROCTOCOLECTOMY; CORTICOSTEROIDS; ANASTOMOSIS; REGISTRY
AB Background: Infliximab treatment may increase the risk of subsequent postoperative complications in patients with ulcerative colitis. The main purpose of the present study therefore was to assess postoperative complications in patients who have undergone colectomy for ulcerative colitis with and without previous infliximab treatment.
   Methods: Through a database search within a five-year period ulcerative colitis patients in a single highly specialized department, who had undergone colectomy, were identified. In total 71 ulcerative colitis patients were identified and analyzed according to pretreatment with infliximab or not. Twenty patients who had received infliximab within 12 weeks prior to colectomy were compared to 51 patients on standard treatment. Data on patient background, concomitant medication, endoscopic and the laboratory results, clinical activity, and complications within 30 days after colectomy were recorded.
   Results: At primary surgery, patient groups were similar with respect to distribution on gender, age, smoking behavior and concomitant medication. There were significant differences in partial Mayo-scores (7,95 (IFX) vs. 7,64, P=0.032); preoperative CRP-levels (42,72 (IFX) vs. 63,2, P=0.05); postoperative hospitalization time (10,9 (IFX) vs. 11,3 days, P=0.039); and in number of patients who underwent elective surgery (10% vs. 37,3%, P=0.015). There was no short-term mortality in either group and no significant difference in terms of postoperative complications between patients treated with IFX or not. However, the number of postoperative infectious complications was increased in corticosteroid-treated patients irrespective of IFX or not (45,8% in CS group vs. 13,0%, P=0.028).
   Conclusions: The use of infliximab does not seem to associate with an increased risk of short-term postoperative complications in ulcerative colitis. (C) 2011 European Crohn's and Colitis Organisation. Published by Elsevier B.V. All rights reserved.
C1 [Bregnbak, David; Mortensen, Christian; Bendtsen, Flemming] Hvidovre Univ Hosp, Dept Gastroenterol, DK-2650 Hvidovre, Denmark.
   [Bendtsen, Flemming] Univ Copenhagen, Fac Hlth Sci, DK-1168 Copenhagen, Denmark.
C3 University of Copenhagen; University of Copenhagen
RP Bregnbak, D (通讯作者)，Hvidovre Univ Hosp, Dept Gastroenterol, Kettegard Alle 30, DK-2650 Hvidovre, Denmark.
EM Davidbregnbak@hotmail.com
FU Schering-Plough
FX Dr. Bendtsen is a member of an advisory board for MSD, which markets
   infliximab in Denmark. Dr. Mortensen has received an unrestricted
   research grant from Schering-Plough, who previously marketed infliximab
   in Denmark.
CR Chey WY, 2001, INFLAMM BOWEL DIS, V7, pS30, DOI 10.1002/ibd.3780070507
   Colombel JF, 2004, AM J GASTROENTEROL, V99, P878, DOI 10.1111/j.1572-0241.2004.04148.x
   Coquet-Reinier B, 2010, SURG ENDOSC, V24, P1866, DOI 10.1007/s00464-009-0861-0
   Cornillie F, 2001, ALIMENT PHARM THERAP, V15, P463, DOI 10.1046/j.1365-2036.2001.00956.x
   D'Haens G, 2008, GASTROENTEROLOGY, V134, pA140
   Ferrante M, 2009, INFLAMM BOWEL DIS, V15, P1062, DOI 10.1002/ibd.20863
   Gainsbury ML, 2011, J GASTROINTEST SURG, V15, P397, DOI 10.1007/s11605-010-1385-6
   Higgins PDR, 2005, GUT, V54, P782, DOI 10.1136/gut.2004.056358
   Higgins PDR, 2005, AM J GASTROENTEROL, V100, P355, DOI 10.1111/j.1572-0241.2005.40641.x
   Järnerot G, 2005, GASTROENTEROLOGY, V128, P1805, DOI 10.1053/j.gastro.2005.03.003
   KNIGHT DM, 1993, MOL IMMUNOL, V30, P1443, DOI 10.1016/0161-5890(93)90106-L
   Kohn A, 2002, DIGEST LIVER DIS, V34, P626, DOI 10.1016/S1590-8658(02)80204-3
   Lichtenstein GR, 2006, J CLIN GASTROENTEROL, V40, P669, DOI 10.1097/00004836-200609000-00002
   Lichtenstein GR, 2006, CLIN GASTROENTEROL H, V4, P621, DOI 10.1016/j.cgh.2006.03.002
   Marchal L, 2004, ALIMENT PHARM THER, V19, P749, DOI 10.1111/j.1365-2036.2004.01904.x
   Mor IJ, 2008, DIS COLON RECTUM, V51, P1202, DOI 10.1007/s10350-008-9364-7
   Rutgeerts P, 2005, NEW ENGL J MED, V353, P2462, DOI 10.1056/NEJMoa050516
   Schluender SJ, 2007, DIS COLON RECTUM, V50, P1747, DOI 10.1007/s10350-007-9008-3
   Selvasekar CR, 2007, J AM COLL SURGEONS, V204, P956, DOI 10.1016/j.jamcollsurg.2006.12.044
   Su CY, 2002, AM J GASTROENTEROL, V97, P2577
   Subramanian V, 2006, BRIT J SURG, V93, P793, DOI 10.1002/bjs.5375
   Yang Z, 2010, ALIMENT PHARM THER, V31, P486, DOI 10.1111/j.1365-2036.2009.04204.x
NR 22
TC 58
Z9 61
U1 0
U2 3
PU ELSEVIER SCIENCE BV
PI AMSTERDAM
PA PO BOX 211, 1000 AE AMSTERDAM, NETHERLANDS
SN 1873-9946
J9 J CROHNS COLITIS
JI J. Crohns Colitis
PD APR
PY 2012
VL 6
IS 3
BP 281
EP 286
DI 10.1016/j.crohns.2011.08.014
PG 6
WC Gastroenterology & Hepatology
WE Science Citation Index Expanded (SCI-EXPANDED)
SC Gastroenterology & Hepatology
GA 929OY
UT WOS:000303076500003
PM 22405163
OA Bronze
DA 2024-01-22
ER

PT J
AU Kwak, SY
   Jang, WI
   Park, S
   Cho, SS
   Lee, SB
   Kim, MJ
   Park, S
   Shim, S
   Jang, H
AF Kwak, Seo Young
   Jang, Won Il
   Park, Seungwoo
   Cho, Sang Sik
   Lee, Seung Bum
   Kim, Min-Jung
   Park, Sunhoo
   Shim, Sehwan
   Jang, Hyosun
TI Metallothionein 2 activation by pravastatin reinforces epithelial
   integrity and ameliorates radiation-induced enteropathy
SO EBIOMEDICINE
LA English
DT Article
DE Radiation-induced enteropathy; Epithelial integrity; Pravastatin;
   Minipigs; Metallothionein 2
ID INTESTINAL PERMEABILITY; TIGHT JUNCTION; BARRIER DYSFUNCTION;
   CROHNS-DISEASE; IN-VITRO; MODEL; CELL; INFLAMMATION; SAFETY; ZINC
AB Background: Radiotherapy or accidental exposure to ionizing radiation causes severe damage of healthy intestinal tissues. Intestinal barrier function is highly sensitive to ionizing radiation, and loss of epithelial integrity results in mucosal inflammation, bacterial translocation, and endotoxemia. Few studies have of epithelial integrity as a therapeutic target to treat radiation toxicity. Here, we examined the effects of pravastatin (PS) and the molecular mechanisms underlying epithelial integrity on radiation-induced enteropathy.
   Methods: The radio-mitigative effects of PS were evaluated in a minipig model by quantifying clinical symptoms, and performing histological and serological analyses and mRNA sequencing in intestinal tissues. To evaluate the role of intercellular junctions on radiation damage, we used tight junction regulator and metallothionein 2 (MT2) as treatments in a mouse model of radiation-induced enteropathy. Caco-2 monolayers were used to examine functional epithelial integrityand intercellular junction expression.
   Finding: Using a minipig model of pharmaceutical oral bioavailability, we found that PS mitigated acute radiation-induced enteropathy. PS-treated irradiated minipigs had mild clinical symptoms, lower intestinal inflammation and endotoxin levels, and improved gastrointestinal integrity, compared with control group animals. The results of mRNA sequencing analysis indicated that PS treatment markedly influenced intercellular junctions by inhibiting p38 MAPK signaling in the irradiated intestinal epithelium. The PS-regulated gene MT2 improved the epithelial barrier via enhancement of intercellular junctions in radiation-induced enteropathy.
   Interpretation: PS regulated epithelial integrity by modulating MT2 in radiation-damaged epithelial cells. These findings suggested that maintenance of epithelial integrity is a novel therapeutic target for treatment of radiation-induced gastrointestinal damage. (C) 2021 Published by Elsevier B.V.
C1 [Kwak, Seo Young; Jang, Won Il; Cho, Sang Sik; Lee, Seung Bum; Kim, Min-Jung; Park, Sunhoo; Shim, Sehwan; Jang, Hyosun] Korea Inst Radiol & Med Sci, Natl Radiat Emergency Med Ctr, Lab Radiat Exposure & Therapeut, Seoul 01812, South Korea.
   [Park, Seungwoo] Korea Inst Radiol & Med Sci, Comprehens Radiat Irradiat Ctr, Seoul 01812, South Korea.
   [Cho, Sang Sik] Korea Inst Radiol & Med Sci, Dept Surg, Seoul 01812, South Korea.
C3 Korea Institute of Radiological & Medical Sciences; Korea Institute of
   Radiological & Medical Sciences; Korea Institute of Radiological &
   Medical Sciences
RP Shim, S; Jang, H (通讯作者)，Korea Inst Radiol & Med Sci KIRAMS, Natl Radiat Emergency Med Ctr, Lab Radiat Exposure & Therapeut, 75 Nowon Ro, Seoul 01812, South Korea.
EM ssh3002@kirams.re.kr; hsjang@kirams.re.kr
OI Jang, Hyosun/0000-0002-5910-5099
FU Korea Institute of Radiological and Medical Sciences (KIRAMS) - Ministry
   of Science and ICT (MSIT), Republic of Korea [50535-2021, 50612-2021];
   National Research Foundation of Korea (NRF) - Ministry of Science and
   ICT (MSIT), Republic of Korea [2020R1C1C1012154]
FX We thank Sun-Joo Lee and Hyewon Kim for their kind help with
   histological staining and analysis and Won-Suk Jang for his kind help
   with the minipig experiments. This research was supported by a grant
   from the Korea Institute of Radiological and Medical Sciences (KIRAMS) ,
   funded by the Ministry of Science and ICT (MSIT) , Republic of Korea
   (grant numbers 50535-2021 and 50612-2021) . This research was also
   supported by a grant from the National Research Foundation of Korea
   (NRF) , funded by the Ministry of Science and ICT (MSIT) , Republic of
   Korea (grant number 2020R1C1C1012154) .
CR Ashino T, 2007, EUR J PHARMACOL, V558, P199, DOI 10.1016/j.ejphar.2006.11.072
   Barmeyer C, 2015, SEMIN CELL DEV BIOL, V42, P30, DOI 10.1016/j.semcdb.2015.05.006
   Chung RS, 2008, J NEUROCHEM, V104, P14, DOI 10.1111/j.1171-4159.2007.05026.x
   Citalán-Madrid AF, 2017, MUCOSAL IMMUNOL, V10, P1237, DOI 10.1038/mi.2016.136
   Colleton C, 2016, TOXICOL PATHOL, V44, P458, DOI 10.1177/0192623315617562
   DUBOIS A, 1988, GASTROENTEROLOGY, V95, P500, DOI 10.1016/0016-5085(88)90512-4
   Ferrario C, 2008, LAB INVEST, V88, P474, DOI 10.1038/labinvest.2008.17
   Gopalakrishnan S, 2012, PEPTIDES, V35, P86, DOI 10.1016/j.peptides.2012.02.015
   Guo JZ, 2018, SCI REP-UK, V8, DOI 10.1038/s41598-018-29410-w
   Haegebarth A, 2009, AM J PATHOL, V174, P715, DOI 10.2353/ajpath.2009.080758
   Haq F, 2003, MUTAT RES-FUND MOL M, V533, P211, DOI 10.1016/j.mrfmmm.2003.07.014
   Haydont V, 2007, INT J RADIAT ONCOL, V68, P1471, DOI 10.1016/j.ijrobp.2007.03.044
   Haydont V, 2007, CLIN CANCER RES, V13, P5331, DOI 10.1158/1078-0432.CCR-07-0625
   Inoue K, 2005, FASEB J, V19, P533, DOI 10.1096/fj.05-3864fje
   Inoue K, 2008, FREE RADICAL BIO MED, V45, P1714, DOI 10.1016/j.freeradbiomed.2008.09.008
   Irvine EJ, 2000, GASTROENTEROLOGY, V119, P1740, DOI 10.1053/gast.2000.20231
   Jang H, 2020, INT J MOL SCI, V21, DOI 10.3390/ijms21051897
   Jang H, 2018, FRONT PHARMACOL, V9, DOI 10.3389/fphar.2018.01215
   Jorgensen VL, 2006, INTENS CARE MED, V32, P1790, DOI 10.1007/s00134-006-0356-6
   Kang YJ, 2000, J BIOL CHEM, V275, P13690, DOI 10.1074/jbc.275.18.13690
   KATZ KD, 1989, GASTROENTEROLOGY, V97, P927, DOI 10.1016/0016-5085(89)91499-6
   Klaassen Curtis D., 1998, Journal of Toxicological Sciences, V23, P97
   Klassen RB, 2004, AM J PHYSIOL-RENAL, V287, pF393, DOI 10.1152/ajprenal.00233.2003
   Kruidenier L, 2003, J PATHOL, V201, P17, DOI 10.1002/path.1408
   Langelueddecke C, 2013, PLOS ONE, V8, DOI 10.1371/journal.pone.0071586
   Laukoetter MG, 2008, WORLD J GASTROENTERO, V14, P401, DOI 10.3748/wjg.14.401
   Leung JYK, 2018, J NEUROINFLAMM, V15, DOI 10.1186/s12974-018-1070-3
   Garau MMI, 2011, REP PRACT ONCOL RADI, V16, P123, DOI 10.1016/j.rpor.2011.06.001
   Meir M, 2019, J CLIN INVEST, V129, P2824, DOI 10.1172/JCI120261
   Mita M, 2008, AM J PHYSIOL-GASTR L, V294, pG877, DOI 10.1152/ajpgi.00251.2007
   MULDER TPJ, 1991, GUT, V32, P1146, DOI 10.1136/gut.32.10.1146
   Nakamura H, 2006, LANCET, V368, P1155, DOI 10.1016/S0140-6736(06)69472-5
   Nejdfors P, 2000, DIS COLON RECTUM, V43, P1582, DOI 10.1007/BF02236743
   Paterson BM, 2007, ALIMENT PHARM THER, V26, P757, DOI 10.1111/j.1365-2036.2007.03413.x
   Pedersen DS, 2012, HISTOCHEM CELL BIOL, V138, P787, DOI 10.1007/s00418-012-0996-2
   Peerapen P, 2013, SCI REP-UK, V3, DOI 10.1038/srep01041
   Peterson LW, 2014, NAT REV IMMUNOL, V14, P141, DOI 10.1038/nri3608
   Riveras E, 2020, SCI REP-UK, V10, DOI 10.1038/s41598-020-64137-7
   Sambuy Y, 2005, CELL BIOL TOXICOL, V21, P1, DOI 10.1007/s10565-005-0085-6
   Sasaki M, 2003, J PHARMACOL EXP THER, V305, P78, DOI 10.1124/jpet.102.044099
   SATO M, 1993, FREE RADICAL BIO MED, V14, P325, DOI 10.1016/0891-5849(93)90029-T
   Schlegel N, 2010, AM J PHYSIOL-GASTR L, V298, pG774, DOI 10.1152/ajpgi.00239.2009
   Schulzke JD, 2009, ANN NY ACAD SCI, V1165, P294, DOI 10.1111/j.1749-6632.2009.04062.x
   Shim S, 2014, RADIAT RES, V181, P387, DOI 10.1667/RR13207.1
   Shukla PK, 2016, AM J PHYSIOL-GASTR L, V310, pG705, DOI 10.1152/ajpgi.00314.2015
   Srinivasan B, 2015, JALA-J LAB AUTOM, V20, P107, DOI 10.1177/2211068214561025
   Stacey R, 2014, THER ADV CHRONIC DIS, V5, P15, DOI 10.1177/2040622313510730
   Takano H, 2004, THORAX, V59, P1057, DOI 10.1136/thx.2004.024232
   Takano H, 2000, LAB INVEST, V80, P371, DOI 10.1038/labinvest.3780041
   Tsuji T, 2013, INT J MOL MED, V31, P1037, DOI 10.3892/ijmm.2013.1294
   Turner JR, 2014, SEMIN CELL DEV BIOL, V36, P204, DOI 10.1016/j.semcdb.2014.09.022
   Turner JR, 2009, NAT REV IMMUNOL, V9, P799, DOI 10.1038/nri2653
   van der Laan JW, 2010, J PHARMACOL TOX MET, V62, P184, DOI 10.1016/j.vascn.2010.05.005
   Wang AP, 2015, PLOS ONE, V10, DOI 10.1371/journal.pone.0126312
   Wang SD, 2017, J CELL MOL MED, V21, P1182, DOI 10.1111/jcmm.13050
   Wedlake LJ, 2012, EUR J CANCER, V48, P2117, DOI 10.1016/j.ejca.2011.12.034
   Wilkinson EL, 2018, J CELL PHYSIOL, V233, P186, DOI 10.1002/jcp.26064
   Yao JY, 2017, J CELL BIOL, V216, P3369, DOI 10.1083/jcb.201612122
NR 58
TC 14
Z9 15
U1 3
U2 11
PU ELSEVIER
PI AMSTERDAM
PA RADARWEG 29, 1043 NX AMSTERDAM, NETHERLANDS
SN 2352-3964
J9 EBIOMEDICINE
JI EBioMedicine
PD NOV
PY 2021
VL 73
AR 103641
DI 10.1016/j.ebiom.2021.103641
EA OCT 2021
PG 18
WC Medicine, General & Internal; Medicine, Research & Experimental
WE Science Citation Index Expanded (SCI-EXPANDED)
SC General & Internal Medicine; Research & Experimental Medicine
GA WL8BJ
UT WOS:000710624100011
PM 34688032
OA Green Published, gold
DA 2024-01-22
ER

PT J
AU Angelino, G
   De Angelis, P
   Faraci, S
   Rea, F
   Romeo, EF
   Torroni, F
   Tambucci, R
   Claps, A
   Francalanci, P
   Chiriaco, M
   Di Matteo, G
   Cancrini, C
   Palma, P
   D'Argenio, P
   Dall'Oglio, L
   Rossi, P
   Finocchi, A
AF Angelino, Giulia
   De Angelis, Paola
   Faraci, Simona
   Rea, Francesca
   Romeo, Erminia Francesca
   Torroni, Filippo
   Tambucci, Renato
   Claps, Alessia
   Francalanci, Paola
   Chiriaco, Maria
   Di Matteo, Gigliola
   Cancrini, Caterina
   Palma, Paolo
   D'Argenio, Patrizia
   Dall'Oglio, Luigi
   Rossi, Paolo
   Finocchi, Andrea
TI Inflammatory bowel disease in chronic granulomatous disease: An emerging
   problem over a twenty years' experience
SO PEDIATRIC ALLERGY AND IMMUNOLOGY
LA English
DT Article
DE digestive endoscopy; granulomatous colitis; primary immunodeficiency;
   very-early-onset IBD (VEO IBD)
ID EVIDENCE-BASED CONSENSUS; CROHNS-DISEASE; MANAGEMENT; COLITIS;
   DIAGNOSIS; GUIDELINES; FEATURES
AB Background: Chronic granulomatous disease (CGD) is a primary immunodeficiency of phagocytes, characterized by life-threatening infections and hyperinflammation. Due to survival improvement, inflammatory bowel disease (IBD) is becoming increasingly relevant. Here, we report our 20 year experience.
   Methods: We retrospectively analyzed clinic, endoscopic, and histologic features, as well as the management of CGD-IBD patients referred to the Bambino GesU Children's Hospital in Rome, Italy.
   Results: Of 20 patients with CGD, 9 presented with CGD-IBD at diagnosis and/or during follow-up. Symptoms occurred at a median age of 16 years (range 3.2-42), with a median delay of 6 months for endoscopic confirmation. Patients mainly complained of nonspecific diarrhea (55%), with discrepancy between symptom paucity and severe endoscopic appearance, mainly represented by extensive colonic involvement (44%). Histology revealed at least 2 characteristic features (epithelioid granulomas, pigmented macrophages, and increased eosinophils) in 78% of patients. Eight of 9 patients received oral mesalamine, and 5 required systemic steroids. One patient received azathioprine due to steroid dependence. No patient required biological therapy or surgery. Clinical remission was obtained in all patients, but the majority complained of mild relapses. Two episodes of severe infection occurred early after steroid therapy.
   Conclusions: Penetrance of CGD-IBD increases with age. Clinical manifestations may be subtle, and clinicians should have a low threshold to recommend endoscopy. Treatment with NSAIDs and/or steroids achieves a good response, but relapses usually occur. Infection surveillance is mandatory during treatment, to prevent opportunistic infections. A close collaboration between pediatric immunologists and gastroenterologists is pivotal, including combined follow-up.
C1 [Angelino, Giulia; De Angelis, Paola; Faraci, Simona; Rea, Francesca; Romeo, Erminia Francesca; Torroni, Filippo; Tambucci, Renato; Dall'Oglio, Luigi] Bambino Gesu Pediat Hosp, Digest Endoscopy & Surg Unit, IRCCS, Rome, Italy.
   [Angelino, Giulia; Claps, Alessia; Chiriaco, Maria; Di Matteo, Gigliola; Cancrini, Caterina; Palma, Paolo; D'Argenio, Patrizia; Rossi, Paolo; Finocchi, Andrea] Univ Roma Tor Vergata, Univ Dept Pediat, Bambino Gesu Childrens Hosp, Unit Immune & Infect Dis,IRCCS, Rome, Italy.
   [Tambucci, Renato] Univ Aquila, Laquila, Italy.
   [Francalanci, Paola] Bambino Gesu Pediat Hosp, Dept Pathol & Mol Histopathol, IRCCS, Rome, Italy.
   [Chiriaco, Maria; Di Matteo, Gigliola] Univ Roma Tor Vergata, Dept Syst Med, Rome, Italy.
C3 IRCCS Bambino Gesu; IRCCS Bambino Gesu; University of Rome Tor Vergata;
   University of L'Aquila; IRCCS Bambino Gesu; University of Rome Tor
   Vergata
RP Finocchi, A (通讯作者)，Univ Roma Tor Vergata, Univ Dept Pediat, Bambino Gesu Childrens Hosp, Unit Immune & Infect Dis,IRCCS, Rome, Italy.
EM andrea.finocchi@uniroma2.it
RI Finocchi, Andrea/K-5926-2016; Francalanci, Paola/AAA-4908-2020;
   D'Argenio, Patrizia/ABA-3852-2021; Palma, Paolo/AAK-9275-2020; De
   Angelis, Paola/AAH-9938-2019; Romeo, Erminia/AAA-7473-2020; Tambucci,
   Renato/AAB-9642-2019; Chiriaco, Maria/K-5332-2018; Angelino,
   Giulia/AAI-1913-2019; Rossi, Paolo/K-5746-2016; DI MATTEO,
   GIGLIOLA/AAB-5968-2020; faraci, simona/AAA-7421-2020; Palma,
   Paolo/K-3379-2016
OI Finocchi, Andrea/0000-0003-0958-8536; Palma, Paolo/0000-0002-3066-4719;
   Tambucci, Renato/0000-0002-9333-6317; Chiriaco,
   Maria/0000-0002-1793-8703; Rossi, Paolo/0000-0003-2620-7918; Angelino,
   Giulia/0000-0001-8719-9670; Romeo, Erminia
   Francesca/0000-0002-2887-221X; faraci, simona/0000-0003-1108-2913
FU Telethon [201545X003661]
FX This work was supported by Telethon (201545X003661)
CR Alimchandani M, 2013, AM J SURG PATHOL, V37, P1365, DOI 10.1097/PAS.0b013e318297427d
   Assari Tracy, 2006, Med Immunol, V5, P4, DOI 10.1186/1476-9433-5-4
   Broides A, 2016, IMMUNOL RES, V64, P155, DOI 10.1007/s12026-015-8733-2
   Dhillon SS, 2014, GASTROENTEROLOGY, V147, P680, DOI 10.1053/j.gastro.2014.06.005
   Dignass A, 2010, J CROHNS COLITIS, V4, P28, DOI 10.1016/j.crohns.2009.12.002
   Dignass A, 2012, J CROHNS COLITIS, V6, P991, DOI 10.1016/j.crohns.2012.09.002
   Gabrion A, 2017, J ALLERGY CLIN IMMUN, V139, P1641, DOI 10.1016/j.jaci.2016.08.033
   Güngör T, 2014, LANCET, V383, P436, DOI [10.1016/S0140-6736(13)62069-3, 10.1016/s0140-6736(13)62069-3]
   Hauck F, 2016, J CROHNS COLITIS, V10, P112, DOI 10.1093/ecco-jcc/jjv186
   Holland SM, 2013, HEMATOL ONCOL CLIN N, V27, P89, DOI 10.1016/j.hoc.2012.11.002
   Huang CR, 2016, INFLAMM BOWEL DIS, V22, P2794, DOI 10.1097/MIB.0000000000000966
   Jones LBKR, 2008, CLIN EXP IMMUNOL, V152, P211, DOI 10.1111/j.1365-2249.2008.03644.x
   Kawai T, 2015, J CLIN IMMUNOL, V35, P583, DOI 10.1007/s10875-015-0180-2
   Kelsen JR, 2015, CELL MOL GASTROENTER, V1, P462, DOI 10.1016/j.jcmgh.2015.06.010
   Khangura SK, 2016, CLIN GASTROENTEROL H, V14, P395, DOI 10.1016/j.cgh.2015.10.030
   Levine A, 2014, J PEDIATR GASTR NUTR, V58, P795, DOI 10.1097/MPG.0000000000000239
   Magnani A, 2014, J ALLERGY CLIN IMMUN, V134, P655, DOI 10.1016/j.jaci.2014.04.014
   Marciano BE, 2004, PEDIATRICS, V114, P462, DOI 10.1542/peds.114.2.462
   Marks DJB, 2009, AM J GASTROENTEROL, V104, P117, DOI 10.1038/ajg.2008.72
   Rahier JF, 2014, J CROHNS COLITIS, V8, P443, DOI 10.1016/j.crohns.2013.12.013
   Roos D, 2014, CLIN EXP IMMUNOL, V175, P139, DOI 10.1111/cei.12202
   Ruemmele FM, 2014, J CROHNS COLITIS, V8, P1179, DOI 10.1016/j.crohns.2014.04.005
   Schäppi MG, 2003, J PEDIATR GASTR NUTR, V36, P623, DOI 10.1097/00005176-200305000-00006
   Segal BH, 2000, MEDICINE, V79, P170, DOI 10.1097/00005792-200005000-00004
   Seger RA, 2002, BLOOD, V100, P4344, DOI 10.1182/blood-2002-02-0583
   Seger RA, 2008, BRIT J HAEMATOL, V140, P255, DOI 10.1111/j.1365-2141.2007.06880.x
   Timmer A, 2011, J PEDIAT, V158, pe2
   Turner D, 2012, J PEDIATR GASTR NUTR, V55, P340, DOI 10.1097/MPG.0b013e3182662233
   Uhlig HH, 2014, GASTROENTEROLOGY, V147, P990, DOI 10.1053/j.gastro.2014.07.023
   Uzel G, 2010, CLIN INFECT DIS, V51, P1429, DOI 10.1086/657308
   Yu JE, 2011, CLIN IMMUNOL, V138, P14, DOI 10.1016/j.clim.2010.08.003
NR 31
TC 27
Z9 30
U1 0
U2 13
PU WILEY
PI HOBOKEN
PA 111 RIVER ST, HOBOKEN 07030-5774, NJ USA
SN 0905-6157
EI 1399-3038
J9 PEDIAT ALLERG IMM-UK
JI Pediatr. Allergy Immunol.
PD DEC
PY 2017
VL 28
IS 8
BP 801
EP 809
DI 10.1111/pai.12814
PG 9
WC Allergy; Immunology; Pediatrics
WE Science Citation Index Expanded (SCI-EXPANDED)
SC Allergy; Immunology; Pediatrics
GA FQ5ZG
UT WOS:000418439700010
PM 28981976
DA 2024-01-22
ER

PT J
AU Van Stappen, T
   Bollen, L
   Casteele, NV
   Papamichael, K
   Van Assche, G
   Ferrante, M
   Vermeire, S
   Gils, A
AF Van Stappen, Thomas
   Bollen, Lize
   Casteele, Niels Vande
   Papamichael, Konstantinos
   Van Assche, Gert
   Ferrante, Marc
   Vermeire, Severine
   Gils, Ann
TI Rapid Test for Infliximab Drug Concentration Allows Immediate Dose
   Adaptation
SO CLINICAL AND TRANSLATIONAL GASTROENTEROLOGY
LA English
DT Article
ID INFLAMMATORY-BOWEL-DISEASE; LINKED-IMMUNOSORBENT-ASSAY; INDUCTION
   THERAPY; SERUM INFLIXIMAB; CROHNS-DISEASE; ANTIBODIES; OUTCOMES;
   IMMUNOGENICITY; HARMONIZATION; ASSOCIATION
AB OBJECTIVES: Therapeutic drug monitoring of infliximab improves treatment outcomes, but available assays to monitor infliximab lack speed to implement treatment algorithms immediately. Our aim is to validate a rapid, lateral flow-based assay (LFA) for quantitative determination of infliximab and to assess thresholds associated with mucosal healing in patients with ulcerative colitis.
   METHODS: Samples (n = 190) from 29 anti-tumor necrosis factor naive patients with ulcerative colitis starting infliximab induction therapy between June 2010 and February 2012 were prospectively collected. All patients had a Mayo endoscopic sub-score = 2 at baseline. Mucosal healing (MH), defined as a Mayo endoscopic sub-score = 1, was evaluated at week 10-14. Infliximab trough concentrations (TC) were determined with a novel LFA, which was benchmarked with the RIDASCREEN infliximab Monitoring (ELISA).
   RESULTS: The LFA showed an excellent agreement with enzyme-linked immunosorbent assay (ELISA) for quantification of infliximab, as observed from Pearson and intraclass correlation coefficients of 0.95 and 0.95 during induction and 0.93 and 0.87 during maintenance therapy, respectively. In total, 45% of patients achieved MH. Using the LFA, week 14 TC >= 2.1 mu g/ml (AUROC: 0.819, P = 0.008) were associated with MH. After 2 years follow-up, 77% of patients with MH were still receiving infliximab therapy vs. 25% of patients without MH.
   CONCLUSIONS: We validated a LFA for quantification of infliximab and identified TC associated with MH. With a time-to-result of 20 min, individual sample analysis and user-friendliness, the LFA outplays ELISA as a rapid, accurate tool to monitor infliximab concentrations.
C1 [Van Stappen, Thomas; Bollen, Lize; Casteele, Niels Vande; Papamichael, Konstantinos; Gils, Ann] Katholieke Univ Leuven, Dept Pharmaceut & Pharmacol Sci, Lab Therapeut & Diagnost Antibodies, O&N 2 Herestr 49 Box 820, B-3000 Leuven, Belgium.
   [Van Assche, Gert; Ferrante, Marc; Vermeire, Severine] Univ Hosp Leuven, Translat Res Gastrointestinal Disorders, Leuven, Belgium.
C3 KU Leuven; KU Leuven; University Hospital Leuven
RP Gils, A (通讯作者)，Katholieke Univ Leuven, Dept Pharmaceut & Pharmacol Sci, Lab Therapeut & Diagnost Antibodies, O&N 2 Herestr 49 Box 820, B-3000 Leuven, Belgium.
EM ann.gils@pharm.kuleuven.be
OI Vermeire, Severine/0000-0001-9942-3019; Vande Casteele,
   Niels/0000-0003-0854-0274
FU C2 grant from KU Leuven [C22/15/025]; AbbVie; MSD; Janssen Biologics;
   Pfizer; UCB; Takeda; Hellenic Society of Gastroenterology; Abbott;
   Ferring Pharmaceuticals; Janssen; PDL BioPharma; UCB Pharma;
   Sanofi-Aventis; Ferring; Novartis; Biogen Idec; NovoNordisk; Zealand
   Pharma A/S; Millenium/Takeda; Shire; Bristol Mayer Squibb; Chiesi;
   Tillotts; Zeria; Mitsubishi Tanabe; Hospira; Shire Pharmaceuticals
   Group; Mundipharma; Celgene; Galapagos; Genentech/Roche;
   Boehringer-Ingelheim;  [1260714N]
FX This study was financially supported in part by C2 grant C22/15/025 from
   the KU Leuven.; TVS is a PhD fellow of the Agency for the Promotion and
   Innovation through Science and Technology in Flanders (IWT, Flanders).
   NVC is a Postdoctoral Fellow of the Research Foundation-Flanders (FWO),
   Belgium; grant number 1260714N and received speakers fees from AbbVie
   and consultancy fees from MSD, Janssen Biologics, Pfizer, UCB, and
   Takeda. KP received a Fellowship Grant from the Hellenic Society of
   Gastroenterology. GVA received financial support for research from
   Abbott and Ferring Pharmaceuticals, lecture fees from Janssen, MSD and
   Abbott, and consultancy fees from PDL BioPharma, UCB Pharma,
   Sanofi-Aventis, Abbott, Abbvie, Ferring, Novartis, Biogen Idec, Janssen
   Biologics, NovoNordisk, Zealand Pharma A/S, Millenium/Takeda, Shire,
   Novartis, and Bristol Mayer Squibb. MF received financial support for
   research from Takeda, lecture fees from MSD, Janssen, Abbvie,
   Boehringer-Ingelheim, Ferring, Chiesi, Tillotts, Zeria, and Mitsubishi
   Tanabe, and consultancy fees from MSD, Janssen, Abbvie,
   Boehringer-Ingelheim, and Ferring. SV received grant support from MSD,
   Abbvie and Takeda, lecture fees from Abbvie, MSD, Ferring
   Pharmaceuticals, Takeda, Hospira and consultancy fees from Abbvie,
   Takeda, Pfizer, Ferring Pharmaceuticals, Shire Pharmaceuticals Group,
   MSD, Hospira, Mundipharma, Celgene, Galapagos, Genentech/Roche. AG has
   served as a speaker for MSD, Janssen Biologicals, Pfizer, Takeda and
   Abbvie, as consultant for UCB and has received Investigator Initiated
   Research Grants from Pfizer. KU Leuven licensed the infliximab ELISA to
   apDia and R-Biopharm and the use of monoclonal antibody-mAb-IFX6B7-in
   the LFA to R-Biopharm.
CR Adedokun OJ, 2014, GASTROENTEROLOGY, V147, P1296, DOI 10.1053/j.gastro.2014.08.035
   Arias MT, 2015, CLIN GASTROENTEROL H, V13, P531, DOI 10.1016/j.cgh.2014.07.055
   Baert F, 2003, NEW ENGL J MED, V348, P601, DOI 10.1056/NEJMoa020888
   Bendtzen K, 2006, ARTHRITIS RHEUM-US, V54, P3782, DOI 10.1002/art.22214
   Bollen L, 2015, INFLAMM BOWEL DIS, V21, P570, DOI 10.1097/MIB.0000000000000301
   Brandse JF, 2016, CLIN GASTROENTEROL H, V14, P251, DOI 10.1016/j.cgh.2015.10.029
   Casteele NV, 2012, ALIMENT PHARM THER, V36, P765, DOI 10.1111/apt.12030
   Corstjens PLAM, 2013, ANAL BIOANAL CHEM, V405, P7367, DOI 10.1007/s00216-013-7154-0
   Kobayashi T, 2016, J GASTROENTEROL, V51, P241, DOI 10.1007/s00535-015-1102-z
   Lu JD, 2016, BIOSENS BIOELECTRON, V79, P173, DOI 10.1016/j.bios.2015.11.087
   Malicková K, 2016, BIOLOGICALS, V44, P33, DOI 10.1016/j.biologicals.2015.09.005
   Maser EA, 2006, CLIN GASTROENTEROL H, V4, P1248, DOI 10.1016/j.cgh.2006.06.025
   Moore C, 2016, J CROHNS COLITIS, V10, P619, DOI 10.1093/ecco-jcc/jjw007
   Papamichael K, 2016, CLIN GASTROENTEROL H, V14, P543, DOI 10.1016/j.cgh.2015.11.014
   Paul S, 2013, INFLAMM BOWEL DIS, V19, P2568, DOI 10.1097/MIB.0b013e3182a77b41
   Reinisch W, 2015, CLIN GASTROENTEROL H, V13, P539, DOI 10.1016/j.cgh.2014.09.031
   Ruiz-Argüello B, 2013, CLIN CHEM LAB MED, V51, pE287, DOI 10.1515/cclm-2013-0461
   Schmitz EMH, 2016, CLIN CHEM LAB MED, V54, P1211, DOI 10.1515/cclm-2015-0987
   Seow CH, 2010, GUT, V59, P49, DOI 10.1136/gut.2009.183095
   Steenholdt C, 2014, AM J GASTROENTEROL, V109, P1055, DOI 10.1038/ajg.2014.106
   Steenholdt C, 2014, GUT, V63, P919, DOI 10.1136/gutjnl-2013-305279
   Steenholdt C, 2013, THER DRUG MONIT, V35, P530, DOI 10.1097/FTD.0b013e31828d23c3
   Ternant D, 2006, THER DRUG MONIT, V28, P169, DOI 10.1097/01.ftd.0000189901.08684.4b
   Van Stappen T, 2015, INFLAMM BOWEL DIS, V21, P2172, DOI 10.1097/MIB.0000000000000434
   Van Stappen T, 2015, THER DRUG MONIT, V37, P479, DOI 10.1097/FTD.0000000000000162
   Vande Casteele N, 2015, GASTROENTEROLOGY, V148, P1320, DOI 10.1053/j.gastro.2015.02.031
   Wang SL, 2012, J IMMUNOL METHODS, V382, P177, DOI 10.1016/j.jim.2012.06.002
NR 27
TC 46
Z9 47
U1 0
U2 3
PU LIPPINCOTT WILLIAMS & WILKINS
PI PHILADELPHIA
PA TWO COMMERCE SQ, 2001 MARKET ST, PHILADELPHIA, PA 19103 USA
SN 2155-384X
J9 CLIN TRANSL GASTROEN
JI Clin. Transl. Gastroenterol.
PD DEC
PY 2016
VL 7
AR e206
DI 10.1038/ctg.2016.62
PG 7
WC Gastroenterology & Hepatology
WE Science Citation Index Expanded (SCI-EXPANDED)
SC Gastroenterology & Hepatology
GA EH5MG
UT WOS:000391816600003
PM 27929524
OA Green Accepted, gold, Green Published
DA 2024-01-22
ER

PT J
AU Zeitz, J
   Ak, M
   Müller-Mottet, S
   Scharl, S
   Biedermann, L
   Fournier, N
   Frei, P
   Pittet, V
   Scharl, M
   Fried, M
   Rogler, G
   Vavricka, S
AF Zeitz, Jonas
   Ak, Melike
   Muller-Mottet, Severine
   Scharl, Sylvie
   Biedermann, Luc
   Fournier, Nicolas
   Frei, Pascal
   Pittet, Valerie
   Scharl, Michael
   Fried, Michael
   Rogler, Gerhard
   Vavricka, Stephan
CA Swiss IBD Cohort Study Grp
TI Pain in IBD Patients: Very Frequent and Frequently Insufficiently Taken
   into Account
SO PLOS ONE
LA English
DT Article
ID INFLAMMATORY-BOWEL-DISEASE; QUALITY-OF-LIFE; NONSTEROIDAL
   ANTIINFLAMMATORY DRUGS; EXTRAINTESTINAL MANIFESTATIONS; CROHNS-DISEASE;
   ULCERATIVE-COLITIS; HLA ASSOCIATION; COHORT; PREVALENCE; PREDICTORS
AB Background
   Pain is a common symptom related to inflammatory bowel disease (IBD). In addition to abdominal pain, pain can also be an extraintestinal manifestation of IBD. Pain treatment is challenging and a substantial part of IBD patients are treated with opioids. Therefore, a better knowledge on pain symptoms is crucial for a better therapeutic approach to this clinical problem.
   Methods
   Patients of the Swiss IBD Cohort Study (SIBDCS) (n = 2152) received a questionnaire regarding pain intensity, pain localization and impact of pain on daily life and social activities. Furthermore, the questionnaire investigated the use of pain-specific medication.
   Results
   A vast majority of patients (71%) experienced pain during the disease course. For a substantial part of patients (49% in UC and 55% in CD) pain is a longstanding problem (>5 years). Pain in UC was of shorter duration compared to CD (p < 0.01). Abdominal pain (59.5%) and back pain (38.3%) were the main pain localizations. 67% of patients took pain medication; 24% received no pain treatment. The general quality of life was significantly lower in patients suffering of pain compared to those without pain (38 vs. 77; (-100 very bad; 100 very good) p<0.0001).
   Conclusions
   Prevalence of pain is high in patients of the SIBDCS. It is a longstanding problem for the majority of the patients affected. Pain was found to be undertreated in the SIBDCS and was significantly associated with health-related quality of life. Thus, an increased awareness is mandatory to address this frequent complication in the course of IBD.
C1 [Zeitz, Jonas; Ak, Melike; Scharl, Sylvie; Biedermann, Luc; Scharl, Michael; Fried, Michael; Rogler, Gerhard; Vavricka, Stephan] Univ Zurich, Univ Zurich Hosp, Div Gastroenterol & Hepatol, Zurich, Switzerland.
   [Muller-Mottet, Severine] Zurcher Rehabil Ctr Wald, Div Pulmonol, Wald, Switzerland.
   [Fournier, Nicolas; Pittet, Valerie] Univ Lausanne, Inst Social & Prevent Med, Lausanne, Switzerland.
   [Frei, Pascal] Gastroenterol Bethanien, Zurich, Switzerland.
   [Scharl, Michael; Rogler, Gerhard] Univ Zurich, Zurich Ctr Integrat Human Physiol, Zurich, Switzerland.
   [Vavricka, Stephan] Triemli Spital, Div Gastroenterol, Zurich, Switzerland.
C3 University of Zurich; University Zurich Hospital; University of
   Lausanne; University of Zurich; Zurich Center Integrative Human
   Physiology (ZIHP); Triemli Hospital
RP Zeitz, J (通讯作者)，Univ Zurich, Univ Zurich Hosp, Div Gastroenterol & Hepatol, Zurich, Switzerland.
EM jonas.zeitz@usz.ch
OI Zeitz, Jonas/0000-0002-0885-0064; Pittet, Valerie/0000-0003-2208-966X;
   Scharl, Michael/0000-0002-6729-1469
FU Swiss National Science Foundation [3347CO-108792]
FX This research was supported by a research grant from the Swiss National
   Science Foundation to GR for the Swiss IBD Cohort (Grant No.
   3347CO-108792; www.snf.ch). The funders had no role in study design,
   data collection and analysis, decision to publish, or preparation of the
   manuscript.
CR Aghazadeh R, 2005, J GASTROEN HEPATOL, V20, P1691, DOI 10.1111/j.1440-1746.2005.03905.x
   Ananthakrishnan AN, 2012, ANN INTERN MED, V156, P350, DOI 10.7326/0003-4819-156-5-201203060-00007
   Bernstein CN, 2001, AM J GASTROENTEROL, V96, P1116
   Bielefeldt K, 2002, GASTROENTEROLOGY, V122, P394, DOI 10.1053/gast.2002.31026
   Bielefeldt K, 2009, INFLAMM BOWEL DIS, V15, P778, DOI 10.1002/ibd.20848
   BJARNASON I, 1993, GASTROENTEROLOGY, V104, P1832, DOI 10.1016/0016-5085(93)90667-2
   Blondel-Kucharski F, 2001, AM J GASTROENTEROL, V96, P2915
   Brynskov J, 1999, EUR J GASTROEN HEPAT, V11, P997, DOI 10.1097/00042737-199909000-00008
   Casellas F, 2001, EUR J GASTROEN HEPAT, V13, P567, DOI 10.1097/00042737-200105000-00017
   D'Incà R, 2009, DIGEST LIVER DIS, V41, P565, DOI 10.1016/j.dld.2009.01.013
   de Vlam K, 2000, J RHEUMATOL, V27, P2860
   Lanna CCD, 2008, CLIN RHEUMATOL, V27, P503, DOI 10.1007/s10067-007-0797-5
   Fujimura T, 2009, INT J UROL, V16, P522, DOI 10.1111/j.1442-2042.2009.02291.x
   Hazratjee N, 2013, AM J GASTROENTEROL, V108, P1024, DOI 10.1038/ajg.2012.343
   Heikenen JB, 1999, INFLAMM BOWEL DIS, V5, P158, DOI 10.1097/00054725-199908000-00002
   Hussain KB, 2001, AM J GASTROENTEROL, V96, P2737, DOI 10.1111/j.1572-0241.2001.04133.x
   Irvine EJ, 1996, SCAND J GASTROENTERO, V31, P26, DOI 10.3109/00365529609095550
   Jakobsson U, 2002, J CLIN NURS, V11, P430, DOI 10.1046/j.1365-2702.2002.00624.x
   KAUFMANN HJ, 1987, ANN INTERN MED, V107, P513, DOI 10.7326/0003-4819-107-4-513
   Kefalakes H, 2009, EUR J CLIN PHARMACOL, V65, P963, DOI 10.1007/s00228-009-0719-3
   Kukreja M, 2015, SEMIN THORAC CARDIOV, V27, P299, DOI 10.1053/j.semtcvs.2015.08.007
   Lakatos L, 2003, WORLD J GASTROENTERO, V9, P2300
   Long MD, 2016, J CLIN GASTROENTEROL, V50, P152, DOI 10.1097/MCG.0000000000000421
   Luo JH, 2015, J AM GERIATR SOC, V63, P2349, DOI 10.1111/jgs.13796
   Miner PB, 1997, AM J GASTROENTEROL, V92, pS1
   Nagel B, 2002, SCHMERZ, V16, P263, DOI 10.1007/s00482-002-0162-1
   Naliboff BD, 2012, AM J GASTROENTEROL, V107, P451, DOI 10.1038/ajg.2011.377
   Orchard TR, 1998, GUT, V42, P387, DOI 10.1136/gut.42.3.387
   Padua L, 2009, MUSCLE NERVE, V40, P200, DOI 10.1002/mus.21308
   Palm O, 2005, J RHEUMATOL, V32, P1755
   Pittet V, 2009, INT J EPIDEMIOL, V38, P922, DOI 10.1093/ije/dyn180
   Rath HC, 1998, MED KLIN, V93, P395, DOI 10.1007/BF03042635
   Ryan JL, 2013, INFLAMM BOWEL DIS, V19, P2666, DOI 10.1097/MIB.0b013e3182a82b15
   Salvarani C, 2001, SCAND J GASTROENTERO, V36, P1307
   Schirbel A, 2010, WORLD J GASTROENTERO, V16, P3168, DOI 10.3748/wjg.v16.i25.3168
   Siebert U, 2013, INFLAMM BOWEL DIS, V19, P847, DOI 10.1097/MIB.0b013e31827f278e
   Siegel CA, 2009, INFLAMM BOWEL DIS, V15, P769, DOI 10.1002/ibd.20844
   Srinath A, 2014, INFLAMM BOWEL DIS, V20, P2433, DOI 10.1097/MIB.0000000000000170
   Sveaas SH, 2014, PLOS ONE, V9, DOI 10.1371/journal.pone.0108688
   Takeuchi K, 2006, CLIN GASTROENTEROL H, V4, P196, DOI 10.1016/S1542-3565(05)00980-8
   Turkcapar N, 2006, RHEUMATOL INT, V26, P663, DOI 10.1007/s00296-005-0044-9
   van der Have M, 2015, J CROHNS COLITIS, V9, P276, DOI 10.1093/ecco-jcc/jju025
   van Erp SJ, 2016, J CROHNS COLITIS, V10, P166, DOI 10.1093/ecco-jcc/jjv195
   Vavricka SR, 2015, INFLAMM BOWEL DIS, V21, P1982, DOI 10.1097/MIB.0000000000000392
   Vavricka SR, 2015, INFLAMM BOWEL DIS, V21, P1794, DOI 10.1097/MIB.0000000000000429
   Vavricka SR, 2011, AM J GASTROENTEROL, V106, P110, DOI 10.1038/ajg.2010.343
   Veloso FT, 1996, J CLIN GASTROENTEROL, V23, P29, DOI 10.1097/00004836-199607000-00009
   Wagtmans MJ, 1998, J CLIN GASTROENTEROL, V27, P129, DOI 10.1097/00004836-199809000-00005
   Zippi M, 2014, WORLD J GASTROENTERO, V20, P17463, DOI 10.3748/wjg.v20.i46.17463
NR 49
TC 83
Z9 87
U1 0
U2 4
PU PUBLIC LIBRARY SCIENCE
PI SAN FRANCISCO
PA 1160 BATTERY STREET, STE 100, SAN FRANCISCO, CA 94111 USA
SN 1932-6203
J9 PLOS ONE
JI PLoS One
PD JUN 22
PY 2016
VL 11
IS 6
AR e0156666
DI 10.1371/journal.pone.0156666
PG 13
WC Multidisciplinary Sciences
WE Science Citation Index Expanded (SCI-EXPANDED)
SC Science & Technology - Other Topics
GA DP0WX
UT WOS:000378212800013
PM 27332879
OA Green Published, gold
DA 2024-01-22
ER

PT J
AU Casén, C
   Vebo, HC
   Sekelja, M
   Hegge, FT
   Karlsson, MK
   Ciemniejewska, E
   Dzankovic, S
   Froyland, C
   Nestestog, R
   Engstrand, L
   Munkholm, P
   Nielsen, OH
   Rogler, G
   Simrén, M
   Öhman, L
   Vatn, MH
   Rudi, K
AF Casen, C.
   Vebo, H. C.
   Sekelja, M.
   Hegge, F. T.
   Karlsson, M. K.
   Ciemniejewska, E.
   Dzankovic, S.
   Froyland, C.
   Nestestog, R.
   Engstrand, L.
   Munkholm, P.
   Nielsen, O. H.
   Rogler, G.
   Simren, M.
   Ohman, L.
   Vatn, M. H.
   Rudi, K.
TI Deviations in human gut microbiota: a novel diagnostic test for
   determining dysbiosis in patients with IBS or IBD
SO ALIMENTARY PHARMACOLOGY & THERAPEUTICS
LA English
DT Article
ID IRRITABLE-BOWEL-SYNDROME; FECAL MICROBIOTA; INTESTINAL MICROBIOTA;
   CROHNS-DISEASE; TRANSPLANTATION; DEPRESSION; DIVERSITY; CHILDREN;
   THERAPY; ADULTS
AB BackgroundDysbiosis is associated with many diseases, including irritable bowel syndrome (IBS), inflammatory bowel diseases (IBD), obesity and diabetes. Potential clinical impact of imbalance in the intestinal microbiota suggests need for new standardised diagnostic methods to facilitate microbiome profiling.
   AimTo develop and validate a novel diagnostic test using faecal samples to profile the intestinal microbiota and identify and characterise dysbiosis.
   MethodsFifty-four DNA probes targeting 300 bacteria on different taxonomic levels were selected based on ability to distinguish between healthy controls and IBS patients in faecal samples. Overall, 165 healthy controls (normobiotic reference collection) were used to develop a dysbiosis model with a bacterial profile and Dysbiosis Index score output. The model algorithmically assesses faecal bacterial abundance and profile, and potential clinically relevant deviation in the microbiome from normobiosis. This model was tested in different samples from healthy volunteers and IBS and IBD patients (n=330) to determine the ability to detect dysbiosis.
   ResultsValidation confirms dysbiosis was detected in 73% of IBS patients, 70% of treatment-naive IBD patients and 80% of IBD patients in remission, vs. 16% of healthy individuals. Comparison of deep sequencing and the GA-map Dysbiosis Test, (Genetic Analysis AS, Oslo, Norway) illustrated good agreement in bacterial capture; the latter showing higher resolution by targeting pre-determined highly relevant bacteria.
   ConclusionsThe GA-map Dysbiosis Test identifies and characterises dysbiosis in IBS and IBD patients, and provides insight into a patient's intestinal microbiota. Evaluating microbiota as a diagnostic strategy may allow monitoring of prescribed treatment regimens and improvement in new therapeutic approaches.
C1 [Casen, C.; Vebo, H. C.; Sekelja, M.; Hegge, F. T.; Karlsson, M. K.; Ciemniejewska, E.; Dzankovic, S.; Froyland, C.; Nestestog, R.] Genet Anal AS, N-0485 Oslo, Norway.
   [Engstrand, L.] Karolinska Inst, Stockholm, Sweden.
   [Munkholm, P.] Univ Copenhagen, Northzealand Hosp, Dept Gastroenterol, Copenhagen, Denmark.
   [Nielsen, O. H.] Univ Copenhagen, Herlev Hosp, Dept Gastroenterol, Copenhagen, Denmark.
   [Rogler, G.] Univ Zurich, Clin Gastroenterol & Hepatol, Zurich, Switzerland.
   [Simren, M.; Ohman, L.] Univ Gothenburg, Sahlgrenska Acad, Dept Internal Med & Clin Nutr, Gothenburg, Sweden.
   [Ohman, L.] Univ Gothenburg, Sahlgrenska Acad, Dept Microbiol & Immunol, Gothenburg, Sweden.
   [Vatn, M. H.] Univ Oslo, Inst Clin Med, EpiGen Inst, Lorenskog, Norway.
   [Vatn, M. H.] Univ Oslo, Rikshosp, Oslo Univ Hosp, Gastroenterol Sect, N-0027 Oslo, Norway.
   [Rudi, K.] Norwegian Univ Life Sci, Dept Chem Biotechnol & Food Sci, As, Norway.
C3 Karolinska Institutet; University of Copenhagen; University of
   Copenhagen; Herlev & Gentofte Hospital; University of Zurich; University
   of Gothenburg; University of Gothenburg; University of Oslo; University
   of Oslo; National Hospital Norway; Norwegian University of Life Sciences
RP Casén, C (通讯作者)，Genet Anal AS, Nycoveien 2, N-0485 Oslo, Norway.
EM cc@genetic-analysis.com
RI Rudi, Knut/AAZ-9858-2020; Rogler, Gerhard/O-5308-2015; Nielsen, Ole
   Haagen/AAK-2482-2021; Munkholm, Pia/ABD-2432-2021; Engstrand,
   Lars/HKF-3533-2023; M, S/GVT-6330-2022
OI Rogler, Gerhard/0000-0002-1733-9188; Nielsen, Ole
   Haagen/0000-0003-4612-8635; Froyland, Caroline
   Jevanord/0000-0003-2043-0182
FU Abbot; Abbvie; Ardeypharm; Essex/MSD; FALK; Flamentera; Novartis; Roche;
   Tillots; UCB; Zeller; AstraZeneca; Danone; Genetic Analysis AS; EU;
   IBD-Charter Grant [305676]
FX Declaration of personal interests: GR has been a consultant for Abbot,
   Abbvie, Augurix, Boehringer, Calypso, FALK, Genentech, Genetic Analysis,
   Essex, MSD, Novartis, Pfizer, Roche, UCB, Takeda, Tillots and Vifor; has
   received speaker honoraria from AstraZeneca, Abbott, Abbvie, FALK, MSD,
   Phadia, Tillots, UCB, and Vifor; and has received educational and
   research grants from Abbot, Abbvie, Ardeypharm, Essex/MSD, FALK,
   Flamentera, Novartis, Roche, Tillots, UCB and Zeller. PM has been a
   consultant for AstraZeneca, MSD, Tillots and Calpro. MHV has been an
   advisor for Genetic Analysis and organizer of the International Advisory
   Board of Genetic Analysis, a member of the Advisory Board of Tillots,
   and has received speaker honoraria from AstraZeneca, Abbott, MSD and
   Falk. OHN has been a member of the International Advisory Board of
   Genetic Analysis. KR is a board member of Genetic Analysis. LE has been
   an adviser for Genetic Analysis. LO has received speaker honoraria from
   Abbvie, UCB and Takeda, and is a member of the Advisory Board of Genetic
   Analysis, and has received an unrestricted research grant from
   AstraZeneca. MS has received unrestricted research grants from Danone,
   and served as a Consultant/Advisory Board member for Danone, Nestle, Chr
   Hansen, Almirall, Albireo, AstraZeneca, Sucampo, and Shire. C Casen, HC
   Vebo, M Sekelja, FT Hegge, MK Karlsson, E Ciemniejewska, S Dzankovic, C
   Froyland and R Nestestog are employees of Genetic Analysis AS. C Casen,
   HC Vebo, M Sekelja, FT Hegge, S Dzankovic, R Nestestog and K Rudi owns
   stocks and shares in Genetic Analysis AS. Genetic Analysis AS owns
   patent invented by HC Vebo and K Rudi: Methods of amplifying a target
   sequence of a 16S rRNA or 16S rDNA in a prokaryotic species, US patent
   No. 8889358, the 16S oligonucleotide primers used in this work. Genetic
   Analysis AS owns patents invented by M Sekelja, K Rudi and HC Vebo:
   Oligonucleotide probe set and methods of microbiota profiling, US
   application No 13/919056 describing a set of oligonucleotide probes used
   for profiling the microbiotia in the GI tract used in this work. Genetic
   Analysis AS owns patent invented by K Rudi: Nucleic acid detection
   method with US patent No. 6617138, describing the method of selective
   binding, labeling and hybridization of a oligonucelotide probe used in
   this work.; Declaration of funding interests: This study was funded by
   an unrestricted grant from Genetic Analysis AS and the EU
   FP7-Health-2012 project; IBD-Charter Grant agreement no: 305676. Medical
   writing support was provided by Carl Felton of Prime Medica Ltd
   (Knutsford, Cheshire, UK) and funded by Genetic Analysis AS.
CR Aravindraja C, 2013, PLOS ONE, V8, DOI 10.1371/journal.pone.0076724
   Arumugam M, 2011, NATURE, V473, P174, DOI 10.1038/nature09944
   Budding AE, 2010, FASEB J, V24, P4556, DOI 10.1096/fj.10-156190
   Collins SM, 2014, NAT REV GASTRO HEPAT, V11, P497, DOI 10.1038/nrgastro.2014.40
   Dinan TG, 2013, NEUROGASTROENT MOTIL, V25, P713, DOI 10.1111/nmo.12198
   Ding T, 2014, NATURE, V509, P357, DOI 10.1038/nature13178
   DuPont HL, 2014, ALIMENT PHARM THER, V39, P1033, DOI 10.1111/apt.12728
   Faith JJ, 2013, SCIENCE, V341, P44, DOI 10.1126/science.1237439
   Finegold SM, 2010, ANAEROBE, V16, P444, DOI 10.1016/j.anaerobe.2010.06.008
   Ford AC, 2009, CLIN GASTROENTEROL H, V7, P1279, DOI 10.1016/j.cgh.2009.06.031
   Gasbarrini A, 2009, ALIMENT PHARM THER, V29, P1, DOI 10.1111/j.1365-2036.2009.03951.x
   Hong SN, 2014, WORLD J GASTROENTERO, V20, P2470, DOI 10.3748/wjg.v20.i10.2470
   Jeffery IB, 2012, GUT, V61, P997, DOI 10.1136/gutjnl-2011-301501
   Karantanos T, 2010, GUT PATHOG, V2, DOI 10.1186/1757-4749-2-3
   Kelly CP, 2013, NEW ENGL J MED, V368, P474, DOI 10.1056/NEJMe1214816
   Kostic AD, 2014, GASTROENTEROLOGY, V146, P1489, DOI 10.1053/j.gastro.2014.02.009
   Langsrud O, 2002, J ROY STAT SOC D-STA, V51, P305, DOI 10.1111/1467-9884.00320
   Larsen N, 2010, PLOS ONE, V5, DOI 10.1371/journal.pone.0009085
   Ley RE, 2006, NATURE, V444, P1022, DOI 10.1038/4441022a
   Lozupone CA, 2008, FEMS MICROBIOL REV, V32, P557, DOI 10.1111/j.1574-6976.2008.00111.x
   Macfarlane S, 2013, ALIMENT PHARM THER, V38, P804, DOI 10.1111/apt.12453
   Machiels Kathleen, 2014, Gut, V63, P1275, DOI 10.1136/gutjnl-2013-304833
   Manichanh C, 2006, GUT, V55, P205, DOI 10.1136/gut.2005.073817
   Mardia K. V., 1979, MULTIVARIATE ANAL
   Mizrahi-Man O, 2013, PLOS ONE, V8, DOI 10.1371/journal.pone.0053608
   Naseribafrouei A, 2014, NEUROGASTROENT MOTIL, V26, P1155, DOI 10.1111/nmo.12378
   Pedersen N, 2014, GASTROENTEROLOGY, V146, pS241
   Pedersen N, 2014, WORLD J GASTROENTERO, V20, P6680, DOI 10.3748/wjg.v20.i21.6680
   R Development Core Team, R LANG ENV STAT COMP
   Rajca S, 2014, INFLAMM BOWEL DIS, V20, P978, DOI 10.1097/MIB.0000000000000036
   Salonen A, 2010, MICROBIOL-SGM, V156, P3205, DOI 10.1099/mic.0.043257-0
   Sekelja M, 2011, ISME J, V5, P519, DOI 10.1038/ismej.2010.129
   Sekirov I, 2010, PHYSIOL REV, V90, P859, DOI 10.1152/physrev.00045.2009
   Sha S, 2014, ALIMENT PHARM THER, V39, P1003, DOI 10.1111/apt.12699
   Simrén M, 2013, GUT, V62, P159, DOI 10.1136/gutjnl-2012-302167
   SUGIMOTO N, 1994, FEBS LETT, V354, P74, DOI 10.1016/0014-5793(94)01098-6
   Thorkildsen LT, 2013, GASTROENT RES PRACT, V2013, DOI DOI 10.1155/2013/636785
   Vanner S, 2008, GUT, V57, P1315, DOI 10.1136/gut.2007.133629
   Vebo HC, 2011, CLIN VACCINE IMMUNOL, V18, P1326, DOI 10.1128/CVI.00062-11
NR 39
TC 195
Z9 218
U1 6
U2 80
PU WILEY-BLACKWELL
PI HOBOKEN
PA 111 RIVER ST, HOBOKEN 07030-5774, NJ USA
SN 0269-2813
EI 1365-2036
J9 ALIMENT PHARM THER
JI Aliment. Pharmacol. Ther.
PD JUL
PY 2015
VL 42
IS 1
BP 71
EP 83
DI 10.1111/apt.13236
PG 13
WC Gastroenterology & Hepatology; Pharmacology & Pharmacy
WE Science Citation Index Expanded (SCI-EXPANDED)
SC Gastroenterology & Hepatology; Pharmacology & Pharmacy
GA CK1EV
UT WOS:000355950300006
PM 25973666
OA Green Published, hybrid
HC Y
HP N
DA 2024-01-22
ER

PT J
AU Parian, A
   Ha, CY
AF Parian, Alyssa
   Ha, Christina Y.
TI Older Age and Steroid Use Are Associated with Increasing Polypharmacy
   and Potential Medication Interactions Among Patients with Inflammatory
   Bowel Disease
SO INFLAMMATORY BOWEL DISEASES
LA English
DT Article
DE inflammatory bowel disease; elderly; polypharmacy; medication
   interactions
ID ADVERSE DRUG-REACTIONS; ANTI-TNF THERAPY; CROHNS-DISEASE; RISK-FACTORS;
   SERIOUS INFECTIONS; PRESCRIPTION; MANAGEMENT; MORTALITY; COMPLICATIONS;
   INFLIXIMAB
AB Background:Comorbidity and polypharmacy, more prevalent among older persons, may impact the treatment of patients with inflammatory bowel disease (IBD). The aims of this study were to assess the frequency of polypharmacy and medication interactions within a cohort of older patients with IBD and describe IBD treatment patterns.Methods:Cohort study of 190 patients with IBD 65 years or older followed at a tertiary IBD referral center from 2006 to 2012. Data collected included demographics, IBD-specific characteristics including disease activity, and comorbidity. Medication histories were extracted from medical records, and data were used to classify polypharmacy, frequency, and severity of potential medication interactions and inappropriate medication use.Results:Older patients with IBD were prescribed an average of 9 routine medications. Severe polypharmacy (10 routine medications) was present in 43.2% of studied patients and associated with increasing age, greater comorbidity, and steroid use. Overall, 73.7% of patients had at least 1 potential medication interaction, including 40% of patients with potential IBD medication-associated interactions. Chronic steroids were prescribed to 40% of the older patients including 24% who were in remission or with mild disease activity. Only 39.5% of patients were on immunomodulators and 21.1% on biologics. Approximately, 35% of patients were given at least 1 Beers inappropriate medication and almost 10% were receiving chronic narcotics.Conclusions:Older patients with IBD are at increased risk for severe polypharmacy and potential major medication interactions especially with increasing comorbidity and chronic steroid use. Steroid-maintenance therapies are prevalent among the older patients with IBD with lower utilization of steroid-sparing regimens.
C1 [Parian, Alyssa; Ha, Christina Y.] Johns Hopkins Sch Med, Div Gastroenterol, Baltimore, MD USA.
   [Ha, Christina Y.] Univ Calif Los Angeles, David Geffen Sch Med, Div Digest Dis, Dept Gastroenterol, Los Angeles, CA 90095 USA.
C3 Johns Hopkins University; Johns Hopkins Medicine; University of
   California System; University of California Los Angeles; University of
   California Los Angeles Medical Center; David Geffen School of Medicine
   at UCLA
RP Ha, CY (通讯作者)，Univ Calif Los Angeles, David Geffen Sch Med, Div Digest Dis, 200 Med Plaza Suite 365C, Los Angeles, CA 90095 USA.
EM cha@mednet.ucla.edu
RI Ha, C/GZL-9046-2022
OI Parian, Alyssa/0000-0001-9995-7942
CR Akerkar GA, 1997, AM J GASTROENTEROL, V92, P461
   Ananthakrishnan AN, 2009, INFLAMM BOWEL DIS, V15, P182, DOI 10.1002/ibd.20628
   [Anonymous], 1971, DRUGDEX SYST MICR 2
   [Anonymous], 2008, NIH PUBLICATION
   Azzopardi N, 2013, INFLAMM BOWEL DIS, V19, P1173, DOI 10.1097/MIB.0b013e31828075a7
   Bathon JM, 2006, J RHEUMATOL, V33, P234
   Beaugerie L, 2009, LANCET, V374, P1617, DOI 10.1016/S0140-6736(09)61302-7
   Benchimol EI, 2013, J CROHNS COLITIS, V7, P878, DOI 10.1016/j.crohns.2012.09.001
   Bergman-Evans B, 2006, J GERONTOL NURS, V32, P6, DOI 10.3928/00989134-20060701-02
   Bhushan A, 2010, GASTROENTEROLOGY, V138, pS62
   Bickston SJ, 2008, J MANAGE CARE PHARM, V14, P352, DOI 10.18553/jmcp.2008.14.4.352
   Bushardt RL, 2008, CLIN INTERV AGING, V3, P383, DOI 10.2147/CIA.S2468
   Catlin A, 2008, HEALTH AFFAIR, V27, P14, DOI 10.1377/hlthaff.27.1.14
   CHARLSON ME, 1987, J CHRON DIS, V40, P373, DOI 10.1016/0021-9681(87)90171-8
   Charpentier C, 2014, GUT, V63, P423, DOI 10.1136/gutjnl-2012-303864
   Colombel JF, 2010, NEW ENGL J MED, V362, P1383, DOI 10.1056/NEJMoa0904492
   Cottone M, 2011, CLIN GASTROENTEROL H, V9, P30, DOI 10.1016/j.cgh.2010.09.026
   D'Haens G, 2008, LANCET, V371, P660, DOI 10.1016/S0140-6736(08)60304-9
   Desai A, 2013, INFLAMM BOWEL DIS, V19, P309, DOI 10.1002/ibd.23026
   Fick D, 2012, J AM GERIATR SOC, V60, P616, DOI 10.1111/j.1532-5415.2012.03923.x
   Field TS, 2001, ARCH INTERN MED, V161, P1629, DOI 10.1001/archinte.161.13.1629
   Ford AC, 2011, AM J GASTROENTEROL, V106, P617, DOI 10.1038/ajg.2011.71
   Fu AZ, 2007, MED CARE, V45, P472, DOI 10.1097/01.mlr.0000254571.05722.34
   Galloway JB, 2011, RHEUMATOLOGY, V50, P124, DOI 10.1093/rheumatology/keq242
   Gurwitz JH, 2003, JAMA-J AM MED ASSOC, V289, P1107, DOI 10.1001/jama.289.9.1107
   Irving PM, 2008, AM J GASTROENTEROL, V103, P207, DOI 10.1111/j.1572-0241.2007.01559.x
   Juneja M, 2012, DIGEST DIS SCI, V57, P2408, DOI 10.1007/s10620-012-2083-x
   Kaplan GG, 2008, GASTROENTEROLOGY, V134, P680, DOI 10.1053/j.gastro.2008.01.004
   Kornbluth A, 2010, AM J GASTROENTEROL, V105, P501, DOI 10.1038/ajg.2009.727
   Lau DT, 2005, ARCH INTERN MED, V165, P68, DOI 10.1001/archinte.165.1.68
   Lazarou J, 1998, JAMA-J AM MED ASSOC, V279, P1200, DOI 10.1001/jama.279.15.1200
   Lichtenstein GR, 2012, AM J GASTROENTEROL, V107, P1409, DOI 10.1038/ajg.2012.218
   Lichtenstein GR, 2009, AM J GASTROENTEROL, V104, P465, DOI 10.1038/ajg.2008.168
   Lim WC, 2010, COCHRANE DB SYST REV, DOI 10.1002/14651858.CD008870
   Nguyen GC, 2008, AM J GASTROENTEROL, V103, P2272, DOI 10.1111/j.1572-0241.2008.02052.x
   Onder G, 2002, J AM GERIATR SOC, V50, P1962, DOI 10.1046/j.1532-5415.2002.50607.x
   Peyrin-Biroulet L, 2011, GASTROENTEROLOGY, V141, P1621, DOI 10.1053/j.gastro.2011.06.050
   Pirmohamed M, 2004, BMJ-BRIT MED J, V329, P15, DOI 10.1136/bmj.329.7456.15
   Preskorn Sheldon H, 2005, J Psychiatr Pract, V11, P46, DOI 10.1097/00131746-200501000-00006
   Qato DM, 2008, JAMA-J AM MED ASSOC, V300, P2867, DOI 10.1001/jama.2008.892
   Rochon PA, 1997, BMJ-BRIT MED J, V315, P1096, DOI 10.1136/bmj.315.7115.1096
   THOMAS TPL, 1984, GERONTOLOGY, V30, P60, DOI 10.1159/000212608
   Toruner M, 2008, GASTROENTEROLOGY, V134, P929, DOI 10.1053/j.gastro.2008.01.012
   Widdifield J, 2013, ARTHRIT CARE RES, V65, P353, DOI 10.1002/acr.21812
NR 44
TC 45
Z9 49
U1 0
U2 9
PU OXFORD UNIV PRESS INC
PI CARY
PA JOURNALS DEPT, 2001 EVANS RD, CARY, NC 27513 USA
SN 1078-0998
EI 1536-4844
J9 INFLAMM BOWEL DIS
JI Inflamm. Bowel Dis.
PD JUN
PY 2015
VL 21
IS 6
BP 1392
EP 1400
DI 10.1097/MIB.0000000000000391
PG 9
WC Gastroenterology & Hepatology
WE Science Citation Index Expanded (SCI-EXPANDED); Social Science Citation Index (SSCI)
SC Gastroenterology & Hepatology
GA CJ2LI
UT WOS:000355315800023
PM 25856768
OA Green Published
DA 2024-01-22
ER

PT J
AU Li, JH
   Zhou, W
   Liu, K
   Li, H
   Wang, L
AF Li, Jun H.
   Zhou, Wei
   Liu, Kun
   Li, Hong X.
   Wang, Long
TI Melatonin reduces the expression of chemokines in rat with
   trinitrobenzene sulfonic acid-induced colitis
SO SAUDI MEDICAL JOURNAL
LA English
DT Article
ID INFLAMMATORY-BOWEL-DISEASE; ULCERATIVE-COLITIS; CROHNS-DISEASE; COLONIC
   MUCOSA; CXC CHEMOKINE; MESSENGER-RNA; TNF-ALPHA; CELLS; MCP-1; IL-8
AB Objectives: To investigate the effect of melatonin on the colon inflammatory injury of rats with colitis and determine whether this effect is associated with inhibition of chemoattractant molecules interleukin (IL)-8 and monocyte chemoattractant protein (MCP)-1.
   Methods: The study was designed and implemented in JingMen No. 1 People's Hospital, HuBei Province, from May 2006 to April 2007. It involved 72 animals divided into 6 groups of 12 each: normal group, model group, 5-aminosalisalicylic acid group, and melatonin group (dose of 2.5, 5.0, and 10.0 mg/kg). Rat colitis model was established by 2, 4, 6-trinitrobenzene sulfonic acid (TNBS) enema. Interlukin-8 and MCP-1 proteins in colon tissue were examined by immunohistochemistry and western blot. The messenger-RNA expressions of chemokines were determined by reverse transcription polymerase chain reaction analysis.
   Results: Trinitrobenzene sulfonic acid enema resulted in pronounced pathological changes of colonic mucosa in model rats, which were in accordance with the significantly elevated myeloperoxidase activity. Expressions of chemokines were up-regulated in colitis. Melatonin treatment reduced colonic lesions and improved colitis symptom, and decreased the protein and mRNA expressions of IL-8 and MCP-1 significantly in colon tissues of rats with colitis.
   Conclusion: Chemokines IL-8 and MCP-1 are elevated in mucosal tissues in colitis and play an important role in the perpetuation of tissue destructive inflammatory processes; melatonin reduces colonic inflammatory injury of rats colitis through down-regulating the expressions of chemokines. Melatonin can be considered as a novel therapeutic alternative for the treatment of inflammatory bowel disease.
C1 [Li, Jun H.; Zhou, Wei; Liu, Kun; Li, Hong X.; Wang, Long] JingMen 1 People Hosp, Dept Gastroenterol, Jingmen 448000, Hubei Province, Peoples R China.
RP Li, JH (通讯作者)，JingMen 1 People Hosp, Dept Gastroenterol, Jingmen 448000, Hubei Province, Peoples R China.
EM lijunhua100@yahoo.com.cn
CR Autschbach F, 2002, VIRCHOWS ARCH, V441, P500, DOI 10.1007/s00428-002-0684-z
   Banks C, 2003, J PATHOL, V199, P28, DOI 10.1002/path.1245
   Bubenik GA, 2002, DIGEST DIS SCI, V47, P2336, DOI 10.1023/A:1020107915919
   Cuzzocrea S, 2001, J PINEAL RES, V30, P1, DOI 10.1034/j.1600-079X.2001.300101.x
   Forbes E, 2004, J IMMUNOL, V172, P5664, DOI 10.4049/jimmunol.172.9.5664
   Hyun JG, 2005, INFLAMM BOWEL DIS, V11, P799, DOI 10.1097/01.MIB.0000178263.34099.89
   Johansson M, 2007, INFLAMM BOWEL DIS, V13, P398, DOI 10.1002/ibd.20072
   Joshi R, 2005, FREE RADICAL RES, V39, P1163, DOI 10.1080/10715760500177880
   Khan WI, 2006, AM J PHYSIOL-GASTR L, V291, pG803, DOI 10.1152/ajpgi.00069.2006
   Kristensen NN, 2006, INFLAMM BOWEL DIS, V12, P374, DOI 10.1097/01.MIB.0000217337.15442.e1
   Kwon JH, 2005, AM J PHYSIOL-GASTR L, V289, pG1075, DOI 10.1152/ajpgi.00073.2005
   Li JH, 2005, WORLD J GASTROENTERO, V11, P1759
   Loftus EV, 2003, AM J GASTROENTEROL, V98, pS31, DOI 10.1016/j.amjgastroenterol.2003.10.008
   MacDermott RP, 1998, INFLAMM BOWEL DIS, V4, P54, DOI 10.1097/00054725-199802000-00009
   MacDonald TT, 2000, SCAND J IMMUNOL, V51, P2
   Maestroni GJM, 2001, EXPERT OPIN INV DRUG, V10, P467, DOI 10.1517/13543784.10.3.467
   McCormack G, 2001, INFLAMM RES, V50, P491, DOI 10.1007/PL00000223
   Mei Q, 2002, ACTA PHARMACOL SIN, V23, P882
   Melgar S, 2006, CYTOKINE, V35, P275, DOI 10.1016/j.cyto.2006.09.007
   MORRIS GP, 1989, GASTROENTEROLOGY, V96, P795, DOI 10.1016/0016-5085(89)90904-9
   Nishida Y, 2002, HEPATO-GASTROENTEROL, V49, P678
   Okawa K, 1999, Nihon Rinsho, V57, P2481
   PENTNEY PT, 1995, J PINEAL RES, V19, P31, DOI 10.1111/j.1600-079X.1995.tb00168.x
   Rahimi R, 2007, MED SCI MONITOR, V13, pPI13
   Rodrigues Maraci, 1998, Arquivos de Gastroenterologia, V35, P283
   Sjöblom M, 2001, J CLIN INVEST, V108, P625
   Stokman MA, 2006, CANCER INVEST, V24, P479, DOI 10.1080/07357900600814698
   Su CG, 1999, J CLIN INVEST, V104, P383, DOI 10.1172/JCI7145
   Sun FF, 2001, INFLAMMATION, V25, P33, DOI 10.1023/A:1007023611478
   Uguccioni M, 1999, AM J PATHOL, V155, P331, DOI 10.1016/S0002-9440(10)65128-0
   Yang SK, 2002, AM J GASTROENTEROL, V97, P126
   Yoshida S, 2004, GRAEF ARCH CLIN EXP, V242, P409, DOI 10.1007/s00417-004-0874-2
   Yuan Guang-Jin, 2006, Hepatobiliary Pancreat Dis Int, V5, P262
NR 33
TC 9
Z9 11
U1 0
U2 3
PU SAUDI MED J
PI RIYADH
PA ARMED FORCES HOSPITAL, PO BOX 7897,, RIYADH 11159, SAUDI ARABIA
SN 0379-5284
J9 SAUDI MED J
JI Saudi Med. J.
PD AUG
PY 2008
VL 29
IS 8
BP 1088
EP 1094
PG 7
WC Medicine, General & Internal
WE Science Citation Index Expanded (SCI-EXPANDED)
SC General & Internal Medicine
GA 353SC
UT WOS:000259587500002
PM 18690297
DA 2024-01-22
ER

PT J
AU Altschuler, A
   Collins, B
   Lewis, PD
   Velayos, F
   Allison, JE
   Hutfless, S
   Liu, LY
   Herrinton, LJ
AF Altschuler, Andrea
   Collins, Bernadette
   Lewis, Phdjomes D.
   Velayos, Fernando
   Allison, James E.
   Hutfless, Susan
   Liu, Liyan
   Herrinton, Lisa J.
TI Gastroenterologists' attitudes and self-reported practices regarding
   inflammatory bowel disease
SO INFLAMMATORY BOWEL DISEASES
LA English
DT Article
DE IBD; practice variation; organizational aspects of care
ID CROHNS-DISEASE; TOP-DOWN; DIAGNOSIS; THERAPY; CARE; EXPERIENCES;
   MANAGEMENT; CANCER
AB Background: The purpose was to assess organization-, physician-, and patient-based aspects of inflammatory bowel disease (IBD) practice variation within an integrated care delivery system and the extent to which physicians are interested in adopting a chronic care model and/or nurse assistance to manage (IBD) patients.
   Methods: As part of an observational cohort study to understand variation in IBD care and outcomes, we conducted semistructured, open-ended interviews with 17 gastroenterologists and 1 gastroenterology registered nurse at 6 clinics in an integrated care delivery system. Interviews were taperecorded and transcribed. We coded and analyzed transcripts using standard qualitative methods.
   Results: Physicians reported a range of attitudes and practices regarding IBD. Analysis showed differences in 3 domains and 8 subdomains: 1) patient education and choices, including health education and patient use of complementary and alternative medicine; 2) decisions about diagnosis and treatment, including practice guidelines, confer-ring with colleagues, using infliximab, and medical hospitalization; and 3) organizational aspects of care, including primary care involvement with IBD and MD attitudes toward ancillary support.
   Conclusions: Standardized algorithms on care for IBD patients do not exist, but opportunities may exist to improve IBD care by: having initial work-ups and management of patients in remission in primary care; creating and maintaining opportunities for gastroenterologists to confer with colleagues and acknowledged local experts; and having nurse coordination for medications and tabs and/or some type of specialty IBD clinic for high-need patients. This research highlights the need for more directed comparative efficacy and effectiveness trials that will serve to define preferred treatment strategies.
C1 [Altschuler, Andrea; Collins, Bernadette; Allison, James E.; Hutfless, Susan; Liu, Liyan; Herrinton, Lisa J.] Kaiser Permanente No Calif, Div Res, Oakland, CA 94612 USA.
   [Lewis, Phdjomes D.] Univ Penn, Dept Med, Dept Biostat & Epidemiol, Philadelphia, PA 19104 USA.
   [Lewis, Phdjomes D.] Univ Penn, Dept Med, Ctr Clin Epidemiol & Biostat, Philadelphia, PA 19104 USA.
   [Velayos, Fernando; Allison, James E.] Univ Calif San Francisco, Div Gastroenterol, San Francisco, CA 94143 USA.
C3 Kaiser Permanente; University of Pennsylvania; University of
   Pennsylvania; University of California System; University of California
   San Francisco
RP Altschuler, A (通讯作者)，Kaiser Permanente No Calif, Div Res, 2000 Broadway Ave, Oakland, CA 94612 USA.
EM Andrea.Altschuler@kp.org
OI Hutfless, Susan/0000-0002-6311-2611
CR [Anonymous], 1995, RETHINKING METHODS P, DOI DOI 10.4135/9781446221792
   [Anonymous], 2006, ANAL SOCIAL SETTINGS
   Baert F, 2007, DIGEST DIS, V25, P260, DOI 10.1159/000103897
   Beich A, 2002, BRIT MED J, V325, P870, DOI 10.1136/bmj.325.7369.870
   Bradley EH, 2001, JAMA-J AM MED ASSOC, V285, P2604, DOI 10.1001/jama.285.20.2604
   Brookes MJ, 2004, DRUGS, V64, P1069, DOI 10.2165/00003495-200464100-00004
   Dixon-Woods M, 2001, LANCET, V357, P670, DOI 10.1016/S0140-6736(00)04130-1
   Eborall H, 2007, BMJ-BRIT MED J, V335, P490, DOI 10.1136/bmj.39308.392176.BE
   Fuat A, 2003, BMJ-BRIT MED J, V326, P196, DOI 10.1136/bmj.326.7382.196
   Gallagher TH, 2003, JAMA-J AM MED ASSOC, V289, P1001, DOI 10.1001/jama.289.8.1001
   Hanauer SB, 2001, AM J GASTROENTEROL, V96, P635
   Hanauer SB, 2007, REV GASTROENTEROL DI, V7, pS17
   HAY JW, 1992, J CLIN GASTROENTEROL, V14, P309, DOI 10.1097/00004836-199206000-00009
   Itzkowitz SH, 2005, INFLAMM BOWEL DIS, V11, P314, DOI 10.1097/01.MIB.0000160811.76729.d5
   Katz S, 2007, J CLIN GASTROENTEROL, V41, P799, DOI 10.1097/MCG.0b013e318033d71d
   Koppel R, 2005, JAMA-J AM MED ASSOC, V293, P1197, DOI 10.1001/jama.293.10.1197
   KORNBLUTH A, ULCERATIVE COLITIS P
   LASHNER BA, 1986, GASTROENTEROLOGY, V91, P1396, DOI 10.1016/0016-5085(86)90193-9
   Lavery JV, 2001, LANCET, V358, P362, DOI 10.1016/S0140-6736(01)05555-6
   Lewis JD, 2007, NEW ENGL J MED, V357, P296, DOI 10.1056/NEJMe078111
   Longobardi T, 2004, AM J GASTROENTEROL, V99, P650, DOI 10.1111/j.1572-0241.2004.04132.x
   Oldenburg B, 2007, CURR OPIN GASTROEN, V23, P395, DOI 10.1097/MOG.0b013e32815b601b
   Polito JM, 1996, GASTROENTEROLOGY, V111, P580, DOI 10.1053/gast.1996.v111.pm8780560
   Sandborn WJ, 2003, GASTROENTEROLOGY, V125, P1508, DOI 10.1016/j.gastro.2003.08.025
   Singer PA, 1999, JAMA-J AM MED ASSOC, V281, P163, DOI 10.1001/jama.281.2.163
   Su CY, 2006, INFLAMM BOWEL DIS, V12, P328, DOI 10.1097/01.MIB.0000215094.69869.2e
   Tremaine WJ, 2001, AM J GASTROENTEROL, V96, P2401
   Whitfford MH, 2005, DIS COLON RECTUM, V48, P1337, DOI 10.1007/s10350-005-0055-3
   Ziebland S, 2004, BMJ-BRIT MED J, V328, P564, DOI 10.1136/bmj.328.7439.564
NR 29
TC 25
Z9 29
U1 0
U2 8
PU OXFORD UNIV PRESS INC
PI CARY
PA JOURNALS DEPT, 2001 EVANS RD, CARY, NC 27513 USA
SN 1078-0998
EI 1536-4844
J9 INFLAMM BOWEL DIS
JI Inflamm. Bowel Dis.
PD JUL
PY 2008
VL 14
IS 7
BP 992
EP 999
DI 10.1002/ibd.20416
PG 8
WC Gastroenterology & Hepatology
WE Science Citation Index Expanded (SCI-EXPANDED)
SC Gastroenterology & Hepatology
GA 322UW
UT WOS:000257401800015
PM 18300277
OA Bronze
DA 2024-01-22
ER

PT J
AU Tamaki, H
   Nakamura, H
   Nishio, A
   Nakase, H
   Ueno, S
   Uza, N
   Kido, M
   Inoue, S
   Mikami, S
   Asada, M
   Kiriya, K
   Kitamura, H
   Ohashi, S
   Fukui, T
   Kawasaki, K
   Matsuura, M
   Ishii, Y
   Okazaki, K
   Yodoi, J
   Chiba, T
AF Tamaki, Hiroyuki
   Nakamura, Hajime
   Nishio, Akiyoshi
   Nakase, Hiroshi
   Ueno, Satoru
   Uza, Norimitsu
   Kido, Masahiro
   Inoue, Satoko
   Mikami, Sakae
   Asada, Masanori
   Kiriya, Keiichi
   Kitamura, Hiroshi
   Ohashi, Shinya
   Fukui, Toshiro
   Kawasaki, Kimio
   Matsuura, Minoru
   Ishii, Yasuyuki
   Okazaki, Kazuichi
   Yodoi, Junji
   Chiba, Tsutomu
TI Human thioredoxin-1 ameliorates experimental murine colitis in
   association with suppressed macrophage inhibitory factor production
SO GASTROENTEROLOGY
LA English
DT Article
ID INFLAMMATORY-BOWEL-DISEASE; SODIUM-INDUCED COLITIS; C VIRUS-INFECTION;
   ULCERATIVE-COLITIS; OXIDATIVE STRESS; INTESTINAL INFLAMMATION;
   TRANSGENIC MICE; FACTOR MIF; EPITHELIAL-CELLS; CROHNS-DISEASE
AB Background & Aims: Thioredoxin-1 (TRX) is a small multifunctional protein with antioxidative and redox-regulating functions. In this study, we investigated the significance of TRX in patients with inflammatory bowel disease (IBD) and the ability and mechanism to ameliorate experimental colitis. Methods: Serum TRX and macrophage migration inhibitory factor (MIF) levels were measured in patients with IBD. The effects of TRX were evaluated in a dextran sulfate sodium (DSS)-induced colitis model by comparing TRX-overexpressiing transgenic (TRX-TG) and control mice. We further evaluated the effect of recombinant human TRX (rhTRX) administration on DSS-induced colitis and colonic inflammation of interleukin (IL)-10 knockout (IL-10 KO) mice. Colonic inflammation was examined clinically and histologically. Proinflammatory cytokine levels were examined in colonic tissues, and MIF levels were measured in colonic tissues and sera in mice. The effect of TRX on MIF production was also analyzed in vitro. Results: Serum TRX and MIF levels were significantly higher in patients with IBD than normal controls, and TRX levels correlated with disease activity. TRX significantly ameliorated DSS-induced colitis and colonic inflammation of IL-10 KO mice. Increase of tumor necrosis factor-a and interferon-gamma in colonic tissues was significantly suppressed in TRX-TG mice compared with wildtype mice. MIF levels in colonic tissues and sera were significantly lower in TRX-TG mice than in wild-type mice, irrespective of DSS administration. Anti-TRX treatment exacerbated DSS-induced colitis. In vitro studies demonstrated that rhTRX suppressed MIF production in human monocyte cells. Conclusions: TRX might have a potential as a novel therapeutic agent for the treatment of IBD.
C1 Kyoto Univ, Grad Sch Med, Dept Gastroenterol & Hepatol, Sakyo Ku, Kyoto 6068507, Japan.
   Kyoto Univ Hosp, Translat Res Ctr, Dept Expt Therapeut, Kyoto 606, Japan.
   RIKEN, Res Ctr Allergy & Immunol, Res Unit Clin Allergy, Yokohama, Kanagawa, Japan.
   Kansai Univ, Dept Internal Med 3, Osaka, Japan.
   Kyoto Univ, Inst Virus Res, Dept Biol Responses, Kyoto 606, Japan.
C3 Kyoto University; Kyoto University; RIKEN; Kansai University; Kyoto
   University
RP Nishio, A (通讯作者)，Kyoto Univ, Grad Sch Med, Dept Gastroenterol & Hepatol, Sakyo Ku, 54 Shogoin Kawahara Cho, Kyoto 6068507, Japan.
EM anishio@kuhp.kyoto-u.ac.jp
RI Ohashi, Shinya/AAD-8920-2022; Yodoi, Junji/F-6189-2011; Nakase,
   Hiroshi/AAZ-4425-2020
OI Fukui, Toshiro/0000-0003-1131-4067; Uza, Norimitsu/0000-0002-1334-5740
CR Araki Y, 2003, INT J MOL MED, V12, P125
   Åslund F, 1999, J BACTERIOL, V181, P1375
   Bacher M, 1996, P NATL ACAD SCI USA, V93, P7849, DOI 10.1073/pnas.93.15.7849
   BLOOM BR, 1966, SCIENCE, V153, P80, DOI 10.1126/science.153.3731.80
   Calandra T, 2003, SCAND J INFECT DIS, V35, P573, DOI 10.1080/00365540310016277
   CALANDRA T, 1995, NATURE, V377, P68, DOI 10.1038/377068a0
   Chandra J, 2000, FREE RADICAL BIO MED, V29, P323, DOI 10.1016/S0891-5849(00)00302-6
   CUNHA FQ, 1993, J IMMUNOL, V150, P1908
   DAVID JR, 1966, P NATL ACAD SCI USA, V56, P72, DOI 10.1073/pnas.56.1.72
   de Jong YP, 2001, NAT IMMUNOL, V2, P1061, DOI 10.1038/ni720
   Fiocchi C, 1998, GASTROENTEROLOGY, V115, P182, DOI 10.1016/S0016-5085(98)70381-6
   HARVEY RF, 1980, LANCET, V1, P514
   Hattori I, 2004, ANTIOXID REDOX SIGN, V6, P81, DOI 10.1089/152308604771978372
   Herfarth H, 2000, CLIN EXP IMMUNOL, V120, P59, DOI 10.1046/j.1365-2249.2000.01184.x
   Hoshino T, 2003, AM J RESP CRIT CARE, V168, P1075, DOI 10.1164/rccm.200209-982OC
   Iwamoto M, 1996, J PATHOL, V180, P152
   Jeffers M, 2002, GASTROENTEROLOGY, V123, P1151, DOI 10.1053/gast.2002.36041
   Jung H, 2001, J BIOL CHEM, V276, P15504, DOI 10.1074/jbc.M009620200
   Kang SW, 1998, J BIOL CHEM, V273, P6297, DOI 10.1074/jbc.273.11.6297
   Kato A, 2003, KIDNEY INT, V63, P2262, DOI 10.1046/j.1523-1755.2003.t01-3-00002.x
   Kleemann R, 1999, EUR J BIOCHEM, V261, P753, DOI 10.1046/j.1432-1327.1999.00327.x
   Kondo N, 2004, IMMUNOL LETT, V92, P143, DOI 10.1016/j.imlet.2003.11.030
   Krieglstein CF, 2001, J EXP MED, V194, P1207, DOI 10.1084/jem.194.9.1207
   Kruidenier L, 2002, ALIMENT PHARM THER, V16, P1997, DOI 10.1046/j.1365-2036.2002.01378.x
   Kruidenier L, 2003, FREE RADICAL BIO MED, V34, P753, DOI 10.1016/S0891-5849(02)01426-0
   LEE FD, 1993, J CLIN PATHOL, V46, P118, DOI 10.1136/jcp.46.2.118
   Liu WR, 2004, CIRCULATION, V110, P1276, DOI 10.1161/01.CIR.0000141803.41217.B6
   Lue HQ, 2002, MICROBES INFECT, V4, P449, DOI 10.1016/S1286-4579(02)01560-5
   Makino Y, 1999, J BIOL CHEM, V274, P3182, DOI 10.1074/jbc.274.5.3182
   Mizue Y, 2000, INT J MOL MED, V5, P397
   Nakamura H, 2001, P NATL ACAD SCI USA, V98, P15143, DOI 10.1073/pnas.191498798
   Nakamura H, 2001, P NATL ACAD SCI USA, V98, P2688, DOI 10.1073/pnas.041624998
   Nguyen MT, 2003, J BIOL CHEM, V278, P33654, DOI 10.1074/jbc.M301735200
   Ohkawara T, 2002, GASTROENTEROLOGY, V123, P256, DOI 10.1053/gast.2002.34236
   OKAYASU I, 1990, GASTROENTEROLOGY, V98, P694, DOI 10.1016/0016-5085(90)90290-H
   Okubo K, 1997, J THORAC CARDIOV SUR, V113, P1, DOI 10.1016/S0022-5223(97)70393-3
   Okuyama H, 2003, HEPATOLOGY, V37, P1015, DOI 10.1053/jhep.2003.50203
   Powis G, 2001, ANNU REV BIOPH BIOM, V30, P421, DOI 10.1146/annurev.biophys.30.1.421
   Saitoh M, 1998, EMBO J, V17, P2596, DOI 10.1093/emboj/17.9.2596
   Sellon RK, 1998, INFECT IMMUN, V66, P5224, DOI 10.1128/IAI.66.11.5224-5231.1998
   Shintani N, 1997, SCAND J IMMUNOL, V46, P581, DOI 10.1046/j.1365-3083.1997.d01-169.x
   Shioji K, 2002, CIRCULATION, V106, P1403, DOI 10.1161/01.CIR.0000027817.55925.B4
   Strater J, 1997, GASTROENTEROLOGY, V113, P160, DOI 10.1016/S0016-5085(97)70091-X
   Sumida Y, 2000, J HEPATOL, V33, P616, DOI 10.1034/j.1600-0641.2000.033004616.x
   SUTHERLAND LR, 1987, GASTROENTEROLOGY, V92, P1894, DOI 10.1016/0016-5085(87)90621-4
   TAGAYA Y, 1989, EMBO J, V8, P757, DOI 10.1002/j.1460-2075.1989.tb03436.x
   Takagi Y, 1999, P NATL ACAD SCI USA, V96, P4131, DOI 10.1073/pnas.96.7.4131
   Thomson A, 1998, DIGEST DIS, V16, P152, DOI 10.1159/000016859
   TSUCHIYA S, 1980, INT J CANCER, V26, P171, DOI 10.1002/ijc.2910260208
   VANDULLEMEN HM, 1995, GASTROENTEROLOGY, V109, P129, DOI 10.1016/0016-5085(95)90277-5
   Williams KL, 2001, GASTROENTEROLOGY, V120, P925, DOI 10.1053/gast.2001.22470
   Wood ZA, 2003, TRENDS BIOCHEM SCI, V28, P32, DOI 10.1016/S0968-0004(02)00003-8
   Yoshida S, 1999, J IMMUNOL, V163, P351
NR 53
TC 102
Z9 114
U1 2
U2 12
PU W B SAUNDERS CO-ELSEVIER INC
PI PHILADELPHIA
PA 1600 JOHN F KENNEDY BOULEVARD, STE 1800, PHILADELPHIA, PA 19103-2899 USA
SN 0016-5085
J9 GASTROENTEROLOGY
JI Gastroenterology
PD OCT
PY 2006
VL 131
IS 4
BP 1110
EP 1121
DI 10.1053/j.gastro.2006.08.023
PG 12
WC Gastroenterology & Hepatology
WE Science Citation Index Expanded (SCI-EXPANDED)
SC Gastroenterology & Hepatology
GA 094NS
UT WOS:000241246800021
PM 17030181
OA Bronze, Green Submitted
DA 2024-01-22
ER

PT J
AU Lee, JS
   Lemons, N
   Lorenze, A
   Chowdhary, TS
   Zinn, Z
   Gayam, S
AF Lee, Justin
   Lemons, Noelle
   Lorenze, Alyssa
   Chowdhary, Tarika Sejal
   Zinn, Zachary
   Gayam, Swapna
TI Management of cutaneous side effects of inflammatory bowel disease
   therapy: A dermatologic viewpoint
SO JOURNAL OF GASTROENTEROLOGY AND HEPATOLOGY
LA English
DT Review
DE adverse reactions; malignancy; management; review
ID NECROSIS FACTOR THERAPY; NONMELANOMA SKIN-CANCER; TNF-ALPHA THERAPY;
   RHEUMATOID-ARTHRITIS; CROHNS-DISEASE; HERPES-ZOSTER; HYPERSENSITIVITY
   REACTION; MAINTENANCE THERAPY; ULCERATIVE-COLITIS; SERIOUS INFECTION
AB Medications used in the treatment of inflammatory bowel disease cause a wide range of dermatologic side effects, and minimal guidance exists on how to manage them. The intention of this review article is to summarize common dermatologic adverse reactions related to inflammatory bowel disease therapy and to provide evidence-based guidance on management. We conducted a scoping review using PubMed and Google Scholar to identify studies reporting clinical information on dermatologic side effects of medications used in the treatment of inflammatory bowel disease. The most commonly reported dermatological adverse effects from inflammatory bowel disease therapy were cutaneous malignancy and cutaneous infections. Thiopurines, methotrexate, tumor necrosis factor (TNF) inhibitors, interleukin (IL)-12/23 inhibitors, and integrin inhibitors can be continued if nonmelanoma skin cancer arises during therapy and the malignancy should be surgically excised. TNF inhibitors and IL-12/23 inhibitors can be continued in the setting of stage I surgically resectable melanoma but should be discontinued in advanced melanoma. For complicated cutaneous bacterial infections, methotrexate and TNF inhibitors should be halted, and IV antibiotics should be administered. Complicated herpes zoster infection warrants discontinuation of TNF inhibitors, whereas IL-12/23 and JAK inhibitors can be continued. Inflammatory bowel disease therapies are associated with several dermatological adverse effects, and management options vary by agent. Certain agents may require discontinuation in the setting of nonmelanoma skin cancer, melanoma, and cutaneous infections. Many other dermatological adverse effects from inflammatory bowel disease therapy require specialized management or referral to dermatology.
C1 [Lee, Justin; Lemons, Noelle; Zinn, Zachary] West Virginia Univ, Sch Med, Dept Dermatol, 950 Valley View Ave,Apt 305, Morgantown, WV 26506 USA.
   [Lorenze, Alyssa] West Virginia Univ, Sch Med, Dept Internal Med & Pediat, Morgantown, WV 26506 USA.
   [Gayam, Swapna] West Virginia Univ, Sch Med, Sect Gastroenterol & Hepatol, Morgantown, WV 26506 USA.
   [Chowdhary, Tarika Sejal] West Virginia Univ, Dept Internal Med, Morgantown, WV 26506 USA.
C3 West Virginia University; West Virginia University; West Virginia
   University; West Virginia University
RP Lee, JS (通讯作者)，West Virginia Univ, Sch Med, Dept Dermatol, 950 Valley View Ave,Apt 305, Morgantown, WV 26506 USA.
EM jblee@mix.wvu.edu
OI Zinn, Zachary/0000-0001-8763-0328; Lee, Justin/0000-0002-7362-7758
CR Abbas AM, 2014, AM J GASTROENTEROL, V109, P1781, DOI 10.1038/ajg.2014.298
   Adelzadeh L, 2014, J EUR ACAD DERMATOL, V28, P846, DOI 10.1111/jdv.12307
   Algaba A, 2015, J CROHNS COLITIS, V9, P326, DOI 10.1093/ecco-jcc/jjv032
   Arbour KC, 2018, J CLIN ONCOL, V36, P2872, DOI 10.1200/JCO.2018.79.0006
   Ariyaratnam J, 2014, AM J GASTROENTEROL, V109, P163, DOI 10.1038/ajg.2013.451
   Asarch A, 2009, J AM ACAD DERMATOL, V61, P104, DOI 10.1016/j.jaad.2008.09.032
   Badavanis George, 2018, Dermatol Online J, V24
   Bae JM, 2018, J INVEST DERMATOL, V138, P768, DOI 10.1016/j.jid.2017.11.012
   Baibergenova AT, 2012, J EUR ACAD DERMATOL, V26, P1109, DOI 10.1111/j.1468-3083.2011.04226.x
   Berkowitz EM, 2015, J INFECT DIS, V211, P1279, DOI 10.1093/infdis/jiu606
   Beyene RT, 2020, SURG CLIN N AM, V100, P695, DOI 10.1016/j.suc.2020.05.002
   BOUMPAS DT, 1993, ANN INTERN MED, V119, P1198, DOI 10.7326/0003-4819-119-12-199312150-00007
   Cleynen I, 2016, ANN INTERN MED, V164, P10, DOI 10.7326/M15-0729
   Colombel JF, 2018, INFLAMM BOWEL DIS, V24, P2173, DOI 10.1093/ibd/izy150
   Colombel JF, 2017, GUT, V66, P839, DOI 10.1136/gutjnl-2015-311079
   Coondoo Arijit, 2014, Indian Dermatol Online J, V5, P416, DOI 10.4103/2229-5178.142483
   COPUR S, 1995, ANTI-CANCER DRUG, V6, P154, DOI 10.1097/00001813-199502000-00018
   Cosnes J, 2017, DIGEST DIS, V35, P50, DOI 10.1159/000449083
   Coward S, 2017, INFLAMM BOWEL DIS, V23, P461, DOI 10.1097/MIB.0000000000001023
   de Gannes GC, 2007, ARCH DERMATOL, V143, P223, DOI 10.1001/archderm.143.2.223
   Dixon WG, 2006, ARTHRITIS RHEUM-US, V54, P2368, DOI 10.1002/art.21978
   Dooling KL, 2018, MMWR-MORBID MORTAL W, V67, P103, DOI 10.15585/mmwr.mm6703a5
   Dreyer L, 2013, ANN RHEUM DIS, V72, P79, DOI 10.1136/annrheumdis-2012-201969
   Eggermont AMM, 2003, LANCET ONCOL, V4, P429, DOI 10.1016/S1470-2045(03)01141-0
   Fallon JC, 2008, CLIN EXP DERMATOL, V33, P43, DOI 10.1111/j.1365-2230.2007.02564.x
   Fardet L, 2007, BRIT J DERMATOL, V157, P142, DOI 10.1111/j.1365-2133.2007.07950.x
   Farraye FA, 2017, AM J GASTROENTEROL, V112, P241, DOI 10.1038/ajg.2016.537
   Feagan BG, 2016, NEW ENGL J MED, V375, P1946, DOI 10.1056/NEJMoa1602773
   Fields CL, 1998, SOUTHERN MED J, V91, P471, DOI 10.1097/00007611-199805000-00013
   Fuss IJ, 2006, INFLAMM BOWEL DIS, V12, P9, DOI 10.1097/01.MIB.0000194183.92671.b6
   Gnann JW, 2002, NEW ENGL J MED, V347, P340, DOI 10.1056/NEJMcp1302674
   Gomollon F, 2017, J CROHNS COLITIS, V11, P3, DOI 10.1093/ecco-jcc/jjw168
   Hagen JW, 2018, DERMATOL SURG, V44, P469, DOI 10.1097/DSS.0000000000001455
   Hanauer SB, 2016, DIGEST DIS, V34, P122, DOI 10.1159/000443026
   Hengge UR, 2006, J AM ACAD DERMATOL, V54, P1, DOI 10.1016/j.jaad.2005.01.010
   Housman TS, 2003, J AM ACAD DERMATOL, V48, P425, DOI 10.1067/mjd.2003.186
   Howard SC, 2016, ONCOLOGIST, V21, P1471, DOI 10.1634/theoncologist.2015-0164
   Huscher D, 2009, ANN RHEUM DIS, V68, P1119, DOI 10.1136/ard.2008.092163
   Jiménez GP, 2003, DERMATOL SURG, V29, P362, DOI 10.1046/j.1524-4725.2003.29086.x
   Kalb RE, 2015, JAMA DERMATOL, V151, P961, DOI 10.1001/jamadermatol.2015.0718
   Kerbleski JF, 2009, GUT, V58, P1033, DOI 10.1136/gut.2008.163683
   Khan AJ, 2000, CUTIS, V66, P379
   Ko CW, 2019, GASTROENTEROLOGY, V156, P748, DOI 10.1053/j.gastro.2018.12.009
   KOROSSY KS, 1981, ARCH DERMATOL, V117, P310, DOI 10.1001/archderm.117.5.310
   Kraft J, 2011, CAN MED ASSOC J, V183, pE430, DOI 10.1503/cmaj.090374
   Lee J, 2015, INT J COLORECTAL DIS, V30, P1595, DOI 10.1007/s00384-015-2344-1
   Lee SY, 2016, EUR J GASTROEN HEPAT, V28, P210, DOI [10.1097/MEG.0000000000000496, 10.1111/jgh.12079]
   Levin AD, 2016, J CROHNS COLITIS, V10, P989, DOI 10.1093/ecco-jcc/jjw053
   Lichtenstein GR, 2018, AM J GASTROENTEROL, V113, P481, DOI 10.1038/ajg.2018.27
   Ma C, 2019, ALIMENT PHARM THER, V50, P5, DOI 10.1111/apt.15297
   Mayo JMC, 2004, INFLAMM BOWEL DIS, V10, P700, DOI 10.1097/00054725-200409000-00034
   McCoppin HHH, 2010, DERMATOL SURG, V36, P1221, DOI 10.1111/j.1524-4725.2010.01613.x
   Mercer Louise K, 2017, Ann Rheum Dis, V76, P386, DOI 10.1136/annrheumdis-2016-209285
   Mercer LK, 2012, ANN RHEUM DIS, V71, P869, DOI 10.1136/annrheumdis-2011-200622
   Méry-Bossard L, 2017, J EUR ACAD DERMATOL, V31, P181, DOI 10.1111/jdv.13759
   Mocciaro F, 2011, J CROHNS COLITIS, V5, P173, DOI 10.1016/j.crohns.2011.01.003
   Nakamura M, 2017, J DERMATOL TREAT, V28, P237, DOI 10.1080/09546634.2016.1230173
   Ortiz Z, 1998, J RHEUMATOL, V25, P36
   Pijls PARR, 2016, DIGEST LIVER DIS, V48, P1391, DOI 10.1016/j.dld.2016.08.122
   Primka EJ, 1997, J AM ACAD DERMATOL, V36, P815, DOI 10.1016/S0190-9622(97)70029-X
   Rampon G, 2018, AN BRAS DERMATOL, V93, P155, DOI 10.1590/abd1806-4841.20186687
   Ridker PM, 2019, NEW ENGL J MED, V380, P752, DOI 10.1056/NEJMoa1809798
   Rocci Erin, 2017, Dermatol Online J, V23
   Rubin DT, 2019, AM J GASTROENTEROL, V114, P384, DOI 10.14309/ajg.0000000000000152
   Sandborn WJ, 2019, CLIN GASTROENTEROL H, V17, P1541, DOI 10.1016/j.cgh.2018.11.035
   Sandborn WJ, 2014, GASTROENTEROLOGY, V147, P702, DOI 10.1053/j.gastro.2014.07.022
   Sands BE, 2019, NEW ENGL J MED, V381, P1201, DOI 10.1056/NEJMoa1900750
   Scott FI, 2016, JAMA DERMATOL, V152, P164, DOI 10.1001/jamadermatol.2015.3029
   Seneschal J, 2007, ARCH DERMATOL, V143, P1593, DOI 10.1001/archderm.143.12.1593
   Shabtaie SA., 2018, BMJ CASE REP, V2018, DOI 10.1136/bcr-2017-223851
   Shivaji UN, 2019, ALIMENT PHARM THER, V49, P664, DOI 10.1111/apt.15097
   TILLACK C, 2013, GUT
   Tremblay L, 2011, J CROHNS COLITIS, V5, P457, DOI 10.1016/j.crohns.2011.03.014
   van Ede AE, 2001, ARTHRITIS RHEUM-US, V44, P1515, DOI 10.1002/1529-0131(200107)44:7&lt;1515::AID-ART273&gt;3.0.CO;2-7
   Wang AS, 2013, AM J SURG, V206, P410, DOI 10.1016/j.amjsurg.2012.11.018
NR 75
TC 0
Z9 0
U1 0
U2 3
PU WILEY
PI HOBOKEN
PA 111 RIVER ST, HOBOKEN 07030-5774, NJ USA
SN 0815-9319
EI 1440-1746
J9 J GASTROEN HEPATOL
JI J. Gastroenterol. Hepatol.
PD DEC
PY 2021
VL 36
IS 12
BP 3278
EP 3285
DI 10.1111/jgh.15570
EA JUN 2021
PG 8
WC Gastroenterology & Hepatology
WE Science Citation Index Expanded (SCI-EXPANDED)
SC Gastroenterology & Hepatology
GA XQ7AE
UT WOS:000664281200001
PM 34139789
OA Bronze
DA 2024-01-22
ER

PT J
AU Hupé, M
   Rivière, P
   Nancey, S
   Roblin, X
   Altwegg, R
   Filippi, J
   Fumery, M
   Bouguen, G
   Peyrin-Biroulet, L
   Bourreille, A
   Caillo, L
   Simon, M
   Goutorbe, F
   Laharie, D
AF Hupe, Marianne
   Riviere, Pauline
   Nancey, Stephane
   Roblin, Xavier
   Altwegg, Romain
   Filippi, Jerome
   Fumery, Mathurin
   Bouguen, Guillaume
   Peyrin-Biroulet, Laurent
   Bourreille, Arnaud
   Caillo, Ludovic
   Simon, Mireille
   Goutorbe, Felix
   Laharie, David
TI Compared efficacy and safety of vedolizumab and infliximab in ulcerative
   colitis after failure of a first subcutaneous anti-TNF agent: a
   multicentre cohort study
SO ALIMENTARY PHARMACOLOGY & THERAPEUTICS
LA English
DT Article
ID INFLAMMATORY-BOWEL-DISEASE; MAINTENANCE THERAPY; CLINICAL-RESPONSE;
   CROHNS-DISEASE; ADALIMUMAB; INDUCTION; METAANALYSIS; REMISSION;
   TOFACITINIB; DRUG
AB Background Few data exist to select a second biologic agent in patients with refractory ulcerative colitis (UC).
   Aim To compare the efficacy of infliximab (IFX) and vedolizumab (VDZ) in UC patients who failed a first subcutaneous anti-tumor necrosing factor (TNF) agent.
   Methods Consecutive UC patients from 12 French centres starting IFX or VDZ after at least one injection of adalimumab or golimumab have been included in a retrospective study. Outcomes were clinical remission at week 14, survival without treatment discontinuation and survival without UC-related event.
   Results Among the 225 patients included, clinical remission at week 14 was achieved in 40/154 (26%) patients treated with IFX and in 35/71 (49%) treated with VDZ (P = 0.001). After a propensity score matching analysis, this difference remained significant (odds ratio: 1.67; 95% confidence interval: 1.08-2.56; P = 0.02). With a median follow-up of 117 weeks, survival rates without treatment discontinuation at years 1 and 3 were 50% and 29% with IFX, and 80% and 55% with VDZ, respectively (P < 0.001). Regarding survival without UC-related event, they were 49% and 27% with IFX, and 74% and 52% with VDZ (P < 0.01).
   Conclusion After failure of a first subcutaneous anti-TNF agent, UC patients were more likely to achieve clinical remission with VDZ than those treated with IFX. Although due to prescription habits patients in the IFX group had a significantly more severe disease, these differences remained after adjustments and subgroup analyses. Such results have to be confirmed prospectively and warrant dedicated head-to-head trials.
C1 [Hupe, Marianne; Riviere, Pauline; Laharie, David] Univ Bordeaux, Hop Haut Leveque, Serv Hepatogastroenterol, CHU Bordeaux, F-33600 Pessac, France.
   [Nancey, Stephane] CHU Lyon, Hop Lyon Sud, F-69000 Lyon, France.
   [Roblin, Xavier] CHU St Etienne, Hop Nord, F-42000 St Etienne, France.
   [Altwegg, Romain] CHU Montpellier, Hop St Eloi, F-34000 Montpellier 5, France.
   [Filippi, Jerome] CHU Nice, Hop Archet, F-06100 Nice, France.
   [Fumery, Mathurin] CHU Amiens Picardie, F-80000 Amiens, France.
   [Fumery, Mathurin] Hop Sud, Unite Peritox, F-80000 Amiens, France.
   [Bouguen, Guillaume] CHU Rennes, CIC1414, INSERM, Inst NUMECAN, F-35000 Rennes, France.
   [Peyrin-Biroulet, Laurent] CHRU Nancy, Hop Brabois, F-54000 Nancy, France.
   [Bourreille, Arnaud] CHU Nantes, Hop Hotel Dieu, F-44000 Nantes, France.
   [Caillo, Ludovic] CHU Nimes, F-30000 Nimes, France.
   [Simon, Mireille] Ctr Hosp Pau, F-64000 Pau, France.
   [Goutorbe, Felix] Hop St Leon, Ctr Hosp Cote Basque, F-64109 Bayonne, France.
C3 Universite de Bordeaux; CHU Bordeaux; CHU Lyon; CHU de St Etienne;
   Universite de Montpellier; CHU de Montpellier; CHU Nice; Universite de
   Picardie Jules Verne (UPJV); CHU Amiens; Universite de Picardie Jules
   Verne (UPJV); CHU Amiens; Institut National de la Sante et de la
   Recherche Medicale (Inserm); Universite de Rennes; CHU Rennes; CHU de
   Nancy; Nantes Universite; CHU de Nantes; Universite de Montpellier; CHU
   de Nimes; Centre Hospitalier de Pau
RP Laharie, D (通讯作者)，CHU Bordeaux, Hop Haut Leveque, Serv Hepatogastroenterol, F-33600 Pessac, France.
EM david.laharie@chu-bordeaux.fr
RI Bouguen, Guillaume/AAN-7253-2020
OI peyrin-biroulet, laurent/0000-0003-2536-6618; Fumery,
   Mathurin/0000-0002-2337-2902; Bouguen, Guillaume/0000-0002-7444-5905
CR Bonovas S, 2018, ALIMENT PHARM THER, V47, P454, DOI 10.1111/apt.14449
   Chaparro M, 2012, WORLD J GASTROENTERO, V18, P5219, DOI 10.3748/wjg.v18.i37.5219
   Clark-Snustad KD, 2019, DIGEST DIS SCI, V64, P1952, DOI 10.1007/s10620-019-05490-0
   Colombel JF, 2014, AM J GASTROENTEROL, V109, P1771, DOI 10.1038/ajg.2014.242
   Feagan BG, 2017, CLIN GASTROENTEROL H, V15, P229, DOI 10.1016/j.cgh.2016.08.044
   Feagan BG, 2013, NEW ENGL J MED, V369, P699, DOI 10.1056/NEJMoa1215734
   Ferges W, 2016, J CLIN GASTROENTEROL, V50, P326, DOI 10.1097/MCG.0000000000000338
   Feuerstein JD, 2017, GASTROENTEROLOGY, V153, P827, DOI 10.1053/j.gastro.2017.07.032
   Gisbert JP, 2015, ALIMENT PHARM THER, V41, P613, DOI 10.1111/apt.13083
   Laharie D, 2017, LANCET, V390, P98, DOI 10.1016/S0140-6736(17)31263-1
   Lewis JD, 2008, INFLAMM BOWEL DIS, V14, P1660, DOI 10.1002/ibd.20520
   LICHTIGER S, 1994, NEW ENGL J MED, V330, P1841, DOI 10.1056/NEJM199406303302601
   Magro F, 2017, J CROHNS COLITIS, V11, P649, DOI 10.1093/ecco-jcc/jjx008
   Peyrin-Biroulet L, 2015, AM J GASTROENTEROL, V110, P1324, DOI 10.1038/ajg.2015.233
   Reinisch W, 2018, J CROHNS COLITIS, V12, P1053, DOI 10.1093/ecco-jcc/jjy079
   Reinisch W, 2011, GUT, V60, P780, DOI 10.1136/gut.2010.221127
   Rutgeerts P, 2005, NEW ENGL J MED, V353, P2462, DOI 10.1056/NEJMoa050516
   Sandborn WJ, 2017, NEW ENGL J MED, V376, P1723, DOI 10.1056/NEJMoa1606910
   Sandborn WJ, 2014, GASTROENTEROLOGY, V146, P85, DOI 10.1053/j.gastro.2013.05.048
   Sandborn WJ, 2014, GASTROENTEROLOGY, V146, P96, DOI 10.1053/j.gastro.2013.06.010
   Sandborn WJ, 2012, GASTROENTEROLOGY, V142, P257, DOI 10.1053/j.gastro.2011.10.032
   Sands BE, 2019, NEW ENGL J MED, V381, P1201, DOI 10.1056/NEJMoa1900750
   Sands BE, 2019, NEW ENGL J MED, V381, P1215, DOI 10.1056/NEJMoa1905725
   Silverberg MS, 2005, CAN J GASTROENTEROL, V19, p5A, DOI 10.1155/2005/269076
   Singh S, 2018, ALIMENT PHARM THER, V47, P162, DOI 10.1111/apt.14422
   Singh S, 2018, J CROHNS COLITIS, V12, P635, DOI 10.1093/ecco-jcc/jjy004
   Taxonera C, 2017, INFLAMM BOWEL DIS, V23, P394, DOI 10.1097/MIB.0000000000001144
   Taxonera C, 2017, DIGEST DIS SCI, V62, P481, DOI 10.1007/s10620-016-4398-5
   Travis SPL, 2011, ALIMENT PHARM THER, V34, P113, DOI 10.1111/j.1365-2036.2011.04701.x
   Travis SPL, 2013, GASTROENTEROLOGY, V145, P987, DOI 10.1053/j.gastro.2013.07.024
   TRUELOVE SC, 1955, BRIT MED J, V2, P1041, DOI 10.1136/bmj.2.4947.1041
   Ungaro R, 2019, AM J GASTROENTEROL, V114, P874, DOI 10.14309/ajg.0000000000000183
   Vaughn BP, 2015, INFLAMM BOWEL DIS, V21, P1435, DOI 10.1097/MIB.0000000000000312
   Vavricka SR, 2012, INFLAMM BOWEL DIS, V18, P1523, DOI 10.1002/ibd.21888
   Viola A, 2019, DIGEST LIVER DIS, V51, P510, DOI 10.1016/j.dld.2018.10.013
   Yanai H, 2015, CLIN GASTROENTEROL H, V13, P522, DOI 10.1016/j.cgh.2014.07.029
NR 36
TC 25
Z9 26
U1 0
U2 6
PU WILEY
PI HOBOKEN
PA 111 RIVER ST, HOBOKEN 07030-5774, NJ USA
SN 0269-2813
EI 1365-2036
J9 ALIMENT PHARM THER
JI Aliment. Pharmacol. Ther.
PD MAY
PY 2020
VL 51
IS 9
BP 852
EP 860
DI 10.1111/apt.15680
EA MAR 2020
PG 9
WC Gastroenterology & Hepatology; Pharmacology & Pharmacy
WE Science Citation Index Expanded (SCI-EXPANDED)
SC Gastroenterology & Hepatology; Pharmacology & Pharmacy
GA LC5TG
UT WOS:000520878500001
PM 32201971
DA 2024-01-22
ER

PT J
AU Marzano, AV
   Ishak, RS
   Saibeni, S
   Crosti, C
   Meroni, PL
   Cugno, M
AF Marzano, Angelo V.
   Ishak, Rim S.
   Saibeni, Simone
   Crosti, Carlo
   Meroni, Pier Luigi
   Cugno, Massimo
TI Autoinflammatory Skin Disorders in Inflammatory Bowel Diseases, Pyoderma
   Gangrenosum and Sweet's Syndrome: a Comprehensive Review and Disease
   Classification Criteria
SO CLINICAL REVIEWS IN ALLERGY & IMMUNOLOGY
LA English
DT Review
DE Inflammatory bowel diseases; Pyoderma gangrenosum; Sweet's syndrome;
   Autoinflammatory diseases
ID FEBRILE NEUTROPHILIC DERMATOSIS; ULCERATIVE-COLITIS; EXTRAINTESTINAL
   MANIFESTATIONS; CROHNS-DISEASE; CUTANEOUS MANIFESTATIONS;
   ERYTHEMA-NODOSUM; MANAGEMENT; COMPLICATIONS; INFLIXIMAB; MALIGNANCY
AB Pyoderma gangrenosum (PG) and Sweet's syndrome (SS) are skin diseases usually presenting with recurrent ulcers and erythematous plaques, respectively. The accumulation of neutrophils in the skin, characteristic of these conditions, led to coin the term of neutrophilic dermatoses to define them. Recently, neutrophilic dermatoses have been included in the group of autoinflammatory diseases, which classically comprises genetically determined forms due to mutations of genes regulating the innate immune response. Both PG and SS are frequently associated with inflammatory bowel diseases (IBDs); however, IBD patients develop PG in 1-3 % of cases, whereas SS is rarer. Clinically, PG presents with deep erythematous-to-violaceous painful ulcers with well-defined borders; bullous, pustular, and vegetative variants can also occur. SS is characterized by the abrupt onset of fever, peripheral neutrophilia, tender erythematous skin lesions, and a diffuse neutrophilic dermal infiltrate. It is also known as acute febrile neutrophilic dermatosis. Treatment of PG involves a combination of wound care, topical medications, antibiotics for secondary infections, and treatment of the underlying IBD. Topical therapies include corticosteroids and the calcineurin inhibitor tacrolimus. The most frequently used systemic medications are corticosteroids and cyclosporine, in monotherapy or in combination. Dapsone, azathioprine, cyclophosphamide, methotrexate, intravenous immunoglobulins, mycophenolate mofetil, and plasmapheresis are considered second-line agents. Hyperbaric oxygen, as supportive therapy, can be added. Anti-TNF-alpha agents such as etanercept, infliximab, and adalimumab are used in refractory cases. SS is usually responsive to oral corticosteroids, and the above-mentioned immunosuppressants should be considered in resistant or highly relapsing cases.
C1 [Marzano, Angelo V.; Ishak, Rim S.; Crosti, Carlo] Univ Milan, Unita Operat Dermatol, Dipartimento Fisiopatol Med Chirurg & Trapianti, Fdn IRCCS Ca Granda,Osped Maggiore Policlin, I-20122 Milan, Italy.
   [Saibeni, Simone] Azienda Osped Fatebenefratelli & Oftalm, Unita Operat Med Interna & Epatol, Milan, Italy.
   [Meroni, Pier Luigi] Univ Milan, Div Rheumatol, Dept Clin Sci & Community Hlth, Ist G Pini,Ist Auxol Italiano, I-20122 Milan, Italy.
   [Cugno, Massimo] Univ Milan, Sez Med Interna, Dipartimento Fisiopatol Med Chirurg & Trapianti, Fdn IRCCS Ca Granda,Osped Maggiore Policlin, I-20122 Milan, Italy.
C3 University of Milan; IRCCS Ca Granda Ospedale Maggiore Policlinico;
   University of Milan; IRCCS Istituto Auxologico Italiano; IRCCS Ca Granda
   Ospedale Maggiore Policlinico; University of Milan
RP Cugno, M (通讯作者)，Univ Milan, Sez Med Interna, Dipartimento Fisiopatol Med Chirurg & Trapianti, Fdn IRCCS Ca Granda,Osped Maggiore Policlin, Via Pace 9, I-20122 Milan, Italy.
EM massimo.cugno@unimi.it
RI Cugno, Massimo/K-8106-2016; Saibeni, Simone/AAA-3663-2019; meroni, pier
   luigi/K-8473-2016
OI Cugno, Massimo/0000-0002-9918-0763; Saibeni, Simone/0000-0001-5677-2534;
   meroni, pier luigi/0000-0002-3394-1451
CR Abraham C, 2009, NEW ENGL J MED, V361, P2066, DOI 10.1056/NEJMra0804647
   Ahronowitz I, 2012, AM J CLIN DERMATOL, V13, P191, DOI 10.2165/11595240-000000000-00000
   Aksentijevich I, 2011, NAT REV RHEUMATOL, V7, P468, DOI 10.1038/nrrheum.2011.94
   Ali M, 2008, CAN J GASTROENTEROL, V22, P296, DOI 10.1155/2008/960585
   Alkhouri N, 2009, INFLAMM BOWEL DIS, V15, P803, DOI 10.1002/ibd.20748
   Arbetter KR, 1999, AM J HEMATOL, V61, P126, DOI 10.1002/(SICI)1096-8652(199906)61:2<126::AID-AJH9>3.0.CO;2-8
   Ardizzone S, 2008, DIGEST LIVER DIS, V40, pS253, DOI 10.1016/S1590-8658(08)60534-4
   Bernstein CN, 2001, AM J GASTROENTEROL, V96, P1116
   Bielsa S, 2005, ACTAS DERMO-SIFILOGR, V96, P315, DOI 10.1016/S0001-7310(05)75062-6
   Brooklyn TN, 2006, GUT, V55, P505, DOI 10.1136/gut.2005.074815
   BURROWS NP, 1995, CLIN EXP DERMATOL, V20, P279, DOI 10.1111/j.1365-2230.1995.tb01324.x
   Callen JP, 1998, LANCET, V351, P581, DOI 10.1016/S0140-6736(97)10187-8
   Carpentier O, 2002, ACTA DERM-VENEREOL, V82, P221, DOI 10.1080/00015550260132604
   Cohen PR, 2007, ORPHANET J RARE DIS, V2, DOI 10.1186/1750-1172-2-34
   Cohen PR, 2009, AM J CLIN DERMATOL, V10, P301, DOI 10.2165/11310730-000000000-00000
   COHEN PR, 1987, AM J MED, V82, P1220, DOI 10.1016/0002-9343(87)90229-4
   Cohen PR, 2005, J AM ACAD DERMATOL, V52, P927, DOI 10.1016/j.jaad.2005.03.001
   Cohen PR, 2003, INT J DERMATOL, V42, P761, DOI 10.1046/j.1365-4362.2003.01891.x
   COHEN PR, 1993, CLIN DERMATOL, V11, P149, DOI 10.1016/0738-081X(93)90112-P
   COHEN PR, 1988, J CLIN ONCOL, V6, P1887, DOI 10.1200/JCO.1988.6.12.1887
   COHEN PR, 1989, AM FAM PHYSICIAN, V39, P199
   Cohen PR, 2000, CLIN DERMATOL, V18, P265, DOI 10.1016/S0738-081X(99)00129-7
   Conrad Curdin, 2005, J Dtsch Dermatol Ges, V3, P334, DOI 10.1111/j.1610-0387.2005.05022.x
   COOPER PH, 1983, ARCH DERMATOL, V119, P610, DOI 10.1001/archderm.119.7.610
   Cullity J, 1991, Australas J Dermatol, V32, P61, DOI 10.1111/j.1440-0960.1991.tb00063.x
   Danese S, 2005, WORLD J GASTROENTERO, V11, P7227, DOI 10.3748/wjg.v11.i46.7227
   Darvay A, 1996, CLIN EXP DERMATOL, V21, P175
   Dereure O, 2004, BRIT J DERMATOL, V150, P1228, DOI 10.1111/j.1365-2133.2004.06007.x
   Doria A, 2012, AUTOIMMUN REV, V12, P22, DOI 10.1016/j.autrev.2012.07.018
   Goudet P, 2001, DIGEST SURG, V18, P51, DOI 10.1159/000050097
   GREENSTEIN AJ, 1976, MEDICINE, V55, P401, DOI 10.1097/00005792-197609000-00004
   Guenova E, 2011, ARCH DERMATOL, V147, P1203, DOI 10.1001/archdermatol.2011.168
   Huang BL, 2012, FRONT PHYSIOL, V3, DOI 10.3389/fphys.2012.00013
   Kastner DL, 2010, CELL, V140, P784, DOI 10.1016/j.cell.2010.03.002
   Kawakami T, 2004, ARCH DERMATOL, V140, P570, DOI 10.1001/archderm.140.5.570
   KEMMETT D, 1990, J AM ACAD DERMATOL, V23, P503, DOI 10.1016/0190-9622(90)70250-L
   KEMMETT D, 1988, BMJ-BRIT MED J, V297, P1513, DOI 10.1136/bmj.297.6662.1513-a
   Kumar G, 2004, AM J HEMATOL, V76, P283, DOI 10.1002/ajh.20112
   Larsen S, 2010, ANN MED, V42, P97, DOI 10.3109/07853890903559724
   LEVITT MD, 1991, BRIT J SURG, V78, P676, DOI 10.1002/bjs.1800780613
   Lyon CC, 2000, J AM ACAD DERMATOL, V42, P992, DOI 10.1016/S0190-9622(00)90292-5
   Marzano AV, 2008, CLIN EXP DERMATOL, V33, P156, DOI 10.1111/j.1365-2230.2007.02607.x
   Marzano AV, 2010, CLIN EXP IMMUNOL, V162, P100, DOI 10.1111/j.1365-2249.2010.04201.x
   Marzano AV, 2008, ACTA DERM-VENEREOL, V88, P158, DOI 10.2340/00015555-0346
   Marzano AV, 2012, EUR J DERMATOL, V22, P537, DOI 10.1684/ejd.2012.1776
   Marzano AV, 2011, J DERMATOL TREAT, V22, P254, DOI 10.3109/09546631003686069
   Marzano AV, 2010, J DERMATOL TREAT, V21, P140, DOI 10.3109/09546630903268239
   McDermott MF, 1999, CELL, V97, P133, DOI 10.1016/S0092-8674(00)80721-7
   Menachem Y, 2004, ISRAEL MED ASSOC J, V6, P88
   MIRMADJLESSI SH, 1985, AM J GASTROENTEROL, V80, P615
   Neoh CY, 2007, BRIT J DERMATOL, V156, P480, DOI 10.1111/j.1365-2133.2006.07677.x
   Nesterovitch AB, 2011, AM J PATHOL, V178, P1434, DOI 10.1016/j.ajpath.2010.12.035
   OLOUGHLIN S, 1978, ARCH DERMATOL, V114, P1061, DOI 10.1001/archderm.114.7.1061
   Paoluzi OA, 2004, DIGEST LIVER DIS, V36, P361, DOI 10.1016/j.dld.2003.10.020
   PERRY HO, 1972, ARCH DERMATOL, V106, P901, DOI 10.1001/archderm.106.6.901
   Powell FC, 1996, J AM ACAD DERMATOL, V34, P395, DOI 10.1016/S0190-9622(96)90428-4
   Requena L, 2008, DERMATOL CLIN, V26, P425, DOI 10.1016/j.det.2008.05.014
   Rothfuss KS, 2006, WORLD J GASTROENTERO, V12, P4819
   Ruocco E, 2009, J EUR ACAD DERMATOL, V23, P1008, DOI 10.1111/j.1468-3083.2009.03199.x
   Sommer S, 2000, J AM ACAD DERMATOL, V42, P332, DOI 10.1016/S0190-9622(00)90105-1
   Souissi Amel, 2007, Tunis Med, V85, P49
   Su WPD, 2004, INT J DERMATOL, V43, P790, DOI 10.1111/j.1365-4632.2004.02128.x
   SUZUKI Y, 1995, BRIT J DERMATOL, V133, P483, DOI 10.1111/j.1365-2133.1995.tb02684.x
   SWEET RD, 1964, BRIT J DERMATOL, V76, P349, DOI 10.1111/j.1365-2133.1964.tb14541.x
   Timani S, 2008, CLIN DERMATOL, V26, P265, DOI 10.1016/j.clindermatol.2007.10.018
   TJANDRA JJ, 1994, DIS COLON RECTUM, V37, P938, DOI 10.1007/BF02052602
   Travis S, 1997, EUR J GASTROEN HEPAT, V9, P715, DOI 10.1097/00042737-199707000-00013
   Trost LB, 2005, POSTGRAD MED J, V81, P580, DOI 10.1136/pgmj.2004.031633
   Vavricka SR, 2011, AM J GASTROENTEROL, V106, P110, DOI 10.1038/ajg.2010.343
   Vij Alok, 2010, Dermatol Online J, V16, P1
   Vind I, 2006, AM J GASTROENTEROL, V101, P1274, DOI 10.1111/j.1572-0241.2006.00552.x
   Voelter-Mahlknecht S, 2005, INT J DERMATOL, V44, P946, DOI 10.1111/j.1365-4632.2004.02287.x
   WASSERTEIL V, 1992, INT J DERMATOL, V31, P594, DOI 10.1111/j.1365-4362.1992.tb02728.x
   Williams Horace, 2008, Curr Gastroenterol Rep, V10, P597, DOI 10.1007/s11894-008-0108-6
   WILSONJONES E, 1988, J AM ACAD DERMATOL, V18, P511, DOI 10.1016/S0190-9622(88)70074-2
   Wise CA, 2002, HUM MOL GENET, V11, P961, DOI 10.1093/hmg/11.8.961
   Wollina Uwe, 2002, Am J Clin Dermatol, V3, P149
   Ytting H, 2005, DIGESTION, V72, P195, DOI 10.1159/000088466
NR 78
TC 88
Z9 96
U1 0
U2 19
PU HUMANA PRESS INC
PI TOTOWA
PA 999 RIVERVIEW DRIVE SUITE 208, TOTOWA, NJ 07512 USA
SN 1080-0549
EI 1559-0267
J9 CLIN REV ALLERG IMMU
JI Clin. Rev. Allergy Immunol.
PD OCT
PY 2013
VL 45
IS 2
BP 202
EP 210
DI 10.1007/s12016-012-8351-x
PG 9
WC Allergy; Immunology
WE Science Citation Index Expanded (SCI-EXPANDED)
SC Allergy; Immunology
GA 217BQ
UT WOS:000324331900007
PM 23334898
DA 2024-01-22
ER

PT J
AU Hagenlocher, Y
   Gommeringer, S
   Held, A
   Feilhauer, K
   Köninger, J
   Bischoff, SC
   Lorentz, A
AF Hagenlocher, Yvonne
   Gommeringer, Sonja
   Held, Anna
   Feilhauer, Katharina
   Koeninger, Joerg
   Bischoff, Stephan C.
   Lorentz, Axel
TI Nobiletin acts anti-inflammatory on murine IL-10<SUP>-/-</SUP> colitis
   and human intestinal fibroblasts
SO EUROPEAN JOURNAL OF NUTRITION
LA English
DT Article
DE Nobiletin; Colitis; Fibroblasts; Fibrosis; Inflammation; Nutraceuticals
ID INFLAMMATORY-BOWEL-DISEASE; NF-KAPPA-B; MAST-CELLS; CITRUS NOBILETIN;
   OXIDATIVE STRESS; CROHNS-DISEASE; FIBROSIS; COLLAGEN; EXTRACT;
   ALPHA(1)BETA(1)
AB PurposeInflammatory bowel disease (IBD) shows increasing prevalence over the last years. We propose that anti-inflammatory plant substances could be used as additional or alternative agents with good compliance in prevention and/or therapy of IBD and its complication intestinal fibrosis. We could recently show that the citrus flavonoid nobiletin acts anti-inflammatory on activation of intestinal mast cells. Here, we analysed the effects of nobiletin on inflammation and fibrosis in IL-10(-/-) colitis.MethodsIL-10(-/-) and wild-type (WT) mice were orally treated with/without vehicle or nobiletin. Clinical symptoms of colitis and disease activity index (DAI) were assessed, and colon tissue was analysed for tissue damage, cellular infiltration, bowel wall thickness, mast cell number and degranulation, as well as collagen deposition as marker for fibrosis. Human intestinal fibroblasts (hiFB) were treated with nobiletin and the expression of collagen and pro-inflammatory cytokines was measured.ResultsNobiletin treatment of IL-10(-/-) mice resulted in a reduction of clinical colitis symptoms and a longer survival time. In addition, histological scores of colitis were reduced compared to control groups. Mast cell number and degranulation was lower in nobiletin treated IL-10(-/-) mice, and correlated positively with DAI. As well, fibrotic marker of collagen deposition was reduced by nobiletin. In hiFB, the expression of collagen as well as of pro-inflammatory cytokines IL-6, TNF and CCL2 was down-regulated by nobiletin treatment.ConclusionsNobiletin decreases inflammatory symptoms and markers in murine colitis as well as fibrotic collagen deposition and expression. Thus, nobiletin could be a potential new agent in therapy of chronic colitis.
C1 [Hagenlocher, Yvonne; Gommeringer, Sonja; Held, Anna; Bischoff, Stephan C.; Lorentz, Axel] Univ Hohenheim, Dept Nutr Med, Fruwirthstr 12, D-70593 Stuttgart, Germany.
   [Feilhauer, Katharina; Koeninger, Joerg] Katharinenhospital, Clin Visceral Surg, Kriegsbergstr 60, D-70174 Stuttgart, Germany.
C3 University Hohenheim; Klinikum Stuttgart
RP Lorentz, A (通讯作者)，Univ Hohenheim, Dept Nutr Med, Fruwirthstr 12, D-70593 Stuttgart, Germany.
EM Lorentz@uni-hohenheim.de
CR Adedara IA, 2017, ALCOHOL, V64, P65, DOI 10.1016/j.alcohol.2017.06.001
   Azuma T, 2013, J NUTR, V143, P827, DOI 10.3945/jn.113.174508
   Baumgart DC, 2007, LANCET, V369, P1627, DOI 10.1016/S0140-6736(07)60750-8
   Bischoff SC, 2016, EUR J PHARMACOL, V778, P139, DOI 10.1016/j.ejphar.2016.02.018
   Burke JP, 2007, AM J GASTROENTEROL, V102, P439, DOI 10.1111/j.1572-0241.2006.01010.x
   Carter MJ, 2004, GUT, V53, DOI 10.1136/gut.2004.043372
   Chichlowski M, 2010, PLOS ONE, V5, DOI 10.1371/journal.pone.0012220
   Choi SY, 2007, J ETHNOPHARMACOL, V113, P149, DOI 10.1016/j.jep.2007.05.021
   Choi SY, 2007, BIOL PHARM BULL, V30, P772, DOI 10.1248/bpb.30.772
   Dennis J, 2010, AM J PATHOL, V177, P2527, DOI 10.2353/ajpath.2010.100017
   Dugo P, 2000, J PHARMACEUT BIOMED, V24, P147, DOI 10.1016/S0731-7085(00)00400-3
   Evans M., 2012, READINGS ADV PHARMAC, DOI [10.5772/34087, DOI 10.5772/34087]
   GAYDOU EM, 1987, J AGR FOOD CHEM, V35, P525, DOI 10.1021/jf00076a021
   Guo SS, 2012, J AGR FOOD CHEM, V60, P2157, DOI 10.1021/jf300129t
   Hagenlocher Y, 2013, ALLERGY, V68, P490, DOI 10.1111/all.12122
   Hagenlocher Y, 2017, MOL NUTR FOOD RES, V61, DOI 10.1002/mnfr.201601085
   Hagenlocher Y, 2017, EUR J NUTR, V56, P1609, DOI 10.1007/s00394-016-1207-z
   Hagenlocher Y, 2016, J NUTR BIOCHEM, V30, P85, DOI 10.1016/j.jnutbio.2015.11.015
   He SH, 2004, WORLD J GASTROENTERO, V10, P309
   HEMLER ME, 1990, ANNU REV IMMUNOL, V8, P365, DOI 10.1146/annurev.iy.08.040190.002053
   Holgersen K, 2014, J CROHNS COLITIS, V8, P147, DOI 10.1016/j.crohns.2013.08.002
   Ihara H, 2012, BIOSCI BIOTECH BIOCH, V76, P1843, DOI 10.1271/bbb.120215
   Jacob C, 2005, J BIOL CHEM, V280, P31936, DOI 10.1074/jbc.M506338200
   Krieglstein CF, 2002, J CLIN INVEST, V110, P1773, DOI 10.1172/JCI200215256
   KUHN R, 1993, CELL, V75, P263, DOI 10.1016/0092-8674(93)80068-P
   Latella G, 2013, EUR REV MED PHARMACO, V17, P1283
   Lee MH, 2004, BIOL PHARM BULL, V27, P72, DOI 10.1248/bpb.27.72
   Li WF, 2016, INFLAMMATION, V39, P786, DOI 10.1007/s10753-016-0307-5
   Lim SW, 2016, ASIAN PAC J TROP MED, V9, P1135, DOI 10.1016/j.apjtm.2016.10.009
   Lin N, 2003, BIOCHEM PHARMACOL, V65, P2065, DOI 10.1016/S0006-2952(03)00203-X
   Lorentz A, 2015, METHODS MOL BIOL, V1220, P163, DOI 10.1007/978-1-4939-1568-2_11
   Luchini AC, 2008, BIOL PHARM BULL, V31, P1343, DOI 10.1248/bpb.31.1343
   Lund PK, 2001, CURR OPIN GASTROEN, V17, P318, DOI 10.1097/00001574-200107000-00004
   M'Koma AE, 2013, CLIN MED INSIGHTS-GA, V6, P33, DOI 10.4137/CGast.S12731
   Menozzi A, 2006, INFLAMM RES, V55, P416, DOI 10.1007/s00011-006-6017-y
   Murakami A, 2000, CANCER RES, V60, P5059
   Nykvist P, 2000, J BIOL CHEM, V275, P8255, DOI 10.1074/jbc.275.11.8255
   Polukort SH, 2016, J IMMUNOL, V196, P4865, DOI 10.4049/jimmunol.1600066
   Preiss JC, 2014, Z GASTROENTEROL, V52, P1431, DOI 10.1055/s-0034-1385199
   Regan MC, 2000, ANN SURG, V231, P46, DOI 10.1097/00000658-200001000-00007
   Rieder F, 2012, AM J PHYSIOL-GASTR L, V303, pG786, DOI 10.1152/ajpgi.00059.2012
   Rieder F, 2009, NAT REV GASTRO HEPAT, V6, P228, DOI 10.1038/nrgastro.2009.31
   Rijnierse A, 2007, PHARMACOL THERAPEUT, V116, P207, DOI 10.1016/j.pharmthera.2007.06.008
   Schulzke JD, 2009, ANN NY ACAD SCI, V1165, P294, DOI 10.1111/j.1749-6632.2009.04062.x
   Seki T, 2013, GERIATR GERONTOL INT, V13, P236, DOI 10.1111/j.1447-0594.2012.00892.x
   Sellge G, 2004, J IMMUNOL, V172, P260, DOI 10.4049/jimmunol.172.1.260
   Speca S, 2016, INFLAMM BOWEL DIS, V22, P279, DOI 10.1097/MIB.0000000000000618
   Suzuki K, 2011, PATHOL INT, V61, P228, DOI 10.1111/j.1440-1827.2011.02647.x
   Tang MX, 2011, NUTR CANCER, V63, P227, DOI 10.1080/01635581.2011.523506
   Wu X, 2015, J FUNCT FOODS, V19, P278, DOI 10.1016/j.jff.2015.09.035
   Wu YQ, 2006, LIFE SCI, V78, P2689, DOI 10.1016/j.lfs.2005.10.029
   Xiong YJ, 2015, MOL NUTR FOOD RES, V59, P829, DOI 10.1002/mnfr.201400614
   Xu L, 2009, PHYTOMEDICINE, V16, P989, DOI 10.1016/j.phymed.2009.02.021
   Zhang N, 2016, MOL CELL BIOCHEM, V417, P87, DOI 10.1007/s11010-016-2716-z
NR 54
TC 25
Z9 29
U1 4
U2 41
PU SPRINGER HEIDELBERG
PI HEIDELBERG
PA TIERGARTENSTRASSE 17, D-69121 HEIDELBERG, GERMANY
SN 1436-6207
EI 1436-6215
J9 EUR J NUTR
JI Eur. J. Nutr.
PD JUN
PY 2019
VL 58
IS 4
BP 1391
EP 1401
DI 10.1007/s00394-018-1661-x
PG 11
WC Nutrition & Dietetics
WE Science Citation Index Expanded (SCI-EXPANDED)
SC Nutrition & Dietetics
GA IC8TZ
UT WOS:000471256100005
PM 29525889
DA 2024-01-22
ER

PT J
AU Li, YH
   Sun, W
   Zhou, BJ
   Rosenstein, A
   Zhao, J
   Wang, J
   Bian, ZX
AF Li, Yan-hong
   Sun, Wei
   Zhou, Bao-jin
   Rosenstein, Adam
   Zhao, Jie
   Wang, Jian
   Bian, Zhao-xiang
TI iTRAQ-based pharmacoproteomics reveals potential targets of berberine, a
   promising therapy for ulcerative colitis
SO EUROPEAN JOURNAL OF PHARMACOLOGY
LA English
DT Article
DE Berberine; iTRAQ; Multiple reaction monitoring; Proteomics; Ulcerative
   colitis; DSS
ID INFLAMMATORY-BOWEL-DISEASE; SODIUM-INDUCED COLITIS; TNBS-INDUCED
   COLITIS; QUANTITATIVE PROTEOMICS; CROHNS-DISEASE; IN-VIVO; DISCOVERY;
   BIOMARKERS; ACID; MICE
AB Previous studies by us and others have indicated that berberine is a promising therapy for ulcerative colitis (UC). However, the mechanisms of UC and the therapeutic targets of berberine are poorly understood. iTRAQ-based proteomics was utilized to characterize the proteins and pathways associated with the development of colitis and its improvement after berberine treatment. By using a modified dextran sodium sulfate (DSS) colitis as the UC model, confirmed that berberine significantly attenuated clinical symptoms and colon shorting of the colitis mice. Proteomics identified 140 and 391 proteins that were differentially expressed in the colons of DSS- or DSS plus berberine-treated mice, respectively. Subsequent verification of 15 selected differentially expressed proteins (DEPs) by multiple reaction monitoring confirmed the reliability of the iTRAQ data. Further comparisons and bioinformatics analysis demonstrated that among the identified DEPs, 26, including Hist2h2be, Tubb3, and five immunoglobulins, were oppositely regulated by DSS and DSS plus berberine treatments. In addition, five commonly dysregulated pathways, including natural killer cell-mediated cytotoxicity and RRAR signaling were identified. Network analysis revealed that proteins involved in 7 and 11 pathways in DSS and DSS plus berberine treated mice, respectively, engaged in protein-protein interactions. Our study provides the first pharmacoproteomics profiling of colitis and its recovery after berberine treatment. The proteins, pathways and networks identified provide novel insights into the pathogenesis of colitis and the action mechanism of berberine, demonstrating their values for validation in human UC which could serve as targets for the development of novel therapies for UC.
C1 [Li, Yan-hong; Zhao, Jie; Wang, Jian] South China Univ Technol, Sch Med, Guangzhou, Guangdong, Peoples R China.
   [Li, Yan-hong; Bian, Zhao-xiang] Hong Kong Baptist Univ, Shenzhen Res Inst & Continuing Educ, Shenzhen, Peoples R China.
   [Sun, Wei] Beijing Inst Radiat Med, Natl Ctr Prot Sci Beijing, Beijing Proteome Res Ctr, State Key Lab Prote, Beijing, Peoples R China.
   [Zhou, Bao-jin] Deepxomics Co Ltd, Shenzhen, Peoples R China.
   [Rosenstein, Adam] Icahn Sch Med Mt Sinai, Dr Henry D Janowits Div Gastroenterol, New York, NY 10029 USA.
   [Bian, Zhao-xiang] Hong Kong Chinese Med Res Ctr, Sch Chinese Med, Lab Brain & Gut Res, Hong Kong, Peoples R China.
C3 South China University of Technology; Hong Kong Baptist University;
   Academy of Military Medical Sciences - China; Icahn School of Medicine
   at Mount Sinai
RP Li, YH; Wang, J (通讯作者)，South China Univ Technol, Sch Med, Guangzhou, Guangdong, Peoples R China.; Bian, ZX (通讯作者)，Hong Kong Ba Ptist Univ, Shenzhen Res Inst & Continuing Educ, Shenzhen, Peoples R China.
EM liyh2016@scut.edu.cn; jwangsc@scut.edu.cn; bzxiang@hkbu.edu.hk
RI Liu, Yiming/ISU-3780-2023
OI Zhou, Baojin/0000-0002-8255-3439
FU Research Foundation of South China University of Technology
   [x2yxD2182200]; Natural Science Foundation of Guangdong Province
   [2018A030310388]; Guangdong Medical Science Foundation [A2018363];
   Municipal Science and Technology Program of Shenzhen (Basic Research
   Fund) [JCYJ20150630164505510]; Open Project Program of the State Key
   Laboratory of Proteomics [SKLP-O201506]
FX This work was funded by the Research Foundation of South China
   University of Technology (x2yxD2182200), the Natural Science Foundation
   of Guangdong Province (2018A030310388), Guangdong Medical Science
   Foundation (A2018363), the Municipal Science and Technology Program of
   Shenzhen (Basic Research Fund JCYJ20150630164505510), and the Open
   Project Program of the State Key Laboratory of Proteomics
   (SKLP-O201506).
CR Alex P, 2009, INFLAMM BOWEL DIS, V15, P616, DOI 10.1002/ibd.20652
   Amara U, 2008, ADV EXP MED BIOL, V632, P71, DOI 10.1007/978-0-387-78952-1_6
   Avci FG, 2018, PHYTOCHEMISTRY, V149, P123, DOI 10.1016/j.phytochem.2017.12.023
   Bennike T, 2014, WORLD J GASTROENTERO, V20, P3231, DOI 10.3748/wjg.v20.i12.3231
   Bennike TB, 2015, INFLAMM BOWEL DIS, V21, P2052, DOI 10.1097/MIB.0000000000000460
   Burger Danielle, 2002, Autoimmunity Reviews, V1, P111, DOI 10.1016/S1568-9972(01)00018-0
   Chahrour O, 2015, J PHARMACEUT BIOMED, V113, P2, DOI 10.1016/j.jpba.2015.04.013
   Christoforou AL, 2012, ANAL BIOANAL CHEM, V404, P1029, DOI 10.1007/s00216-012-6012-9
   Cosín-Roger J, 2013, PLOS ONE, V8, DOI 10.1371/journal.pone.0078128
   Cui HT, 2018, FRONT PHARMACOL, V9, DOI 10.3389/fphar.2018.00571
   D'Alessandro A, 2010, DRUG DISCOV TODAY, V15, P1015, DOI 10.1016/j.drudis.2010.10.002
   Escher C, 2012, PROTEOMICS, V12, P1111, DOI 10.1002/pmic.201100463
   Fan FL, 2015, INFLAMM BOWEL DIS, V21, P1511, DOI 10.1097/MIB.0000000000000394
   Fan YH, 2003, MOL CELL BIOL, V23, P4559, DOI 10.1128/MCB.23.13.4559-4572.2003
   Gkouskou KK, 2016, ONCOGENE, V35, P2496, DOI 10.1038/onc.2015.307
   Gourley GR, 2010, J PEDIATR GASTR NUTR, V51, P46, DOI 10.1097/MPG.0b013e3181c15f43
   Habtemariam S, 2016, PHARMACOL RES, V113, P592, DOI 10.1016/j.phrs.2016.09.041
   Hatsugai M, 2010, J GASTROENTEROL, V45, P488, DOI 10.1007/s00535-009-0183-y
   Howell SJ, 2003, PEPTIDES, V24, P1763, DOI 10.1016/j.peptides.2003.07.028
   Huang XL, 2011, INFLAMM RES, V60, P727, DOI 10.1007/s00011-011-0325-6
   Karaosmanoglu K, 2014, OMICS, V18, P42, DOI 10.1089/omi.2013.0100
   Kilkenny C, 2010, J GENE MED, V12, P561, DOI [10.1002/jgm.1473, 10.1113/jphysiol.2010.192278, 10.1111/j.1476-5381.2010.00872.x]
   Kullmann F, 2001, INT J COLORECTAL DIS, V16, P238, DOI 10.1007/s003840100311
   Laroui H, 2012, PLOS ONE, V7, DOI 10.1371/journal.pone.0032084
   Lee IA, 2010, EUR J PHARMACOL, V648, P162, DOI 10.1016/j.ejphar.2010.08.046
   Li CZ, 2015, MOL IMMUNOL, V67, P444, DOI 10.1016/j.molimm.2015.07.013
   Li YH, 2016, FOOD CHEM TOXICOL, V97, P150, DOI 10.1016/j.fct.2016.08.031
   Li YH, 2016, PHARMACOL RES, V110, P227, DOI 10.1016/j.phrs.2016.02.010
   Li YH, 2015, PLOS ONE, V10, DOI 10.1371/journal.pone.0144101
   Low D, 2013, DRUG DES DEV THER, V7, P1341, DOI 10.2147/DDDT.S40107
   Lu FX, 2010, AM J PHYSIOL-GASTR L, V298, pG878, DOI 10.1152/ajpgi.00400.2009
   MacLean B, 2010, BIOINFORMATICS, V26, P966, DOI 10.1093/bioinformatics/btq054
   McGrath JC, 2010, BRIT J PHARMACOL, V160, P1573, DOI 10.1111/j.1476-5381.2010.00873.x
   Mourad FH, 2017, DIGEST DIS SCI, V62, P2266, DOI 10.1007/s10620-017-4673-0
   Norgård BM, 2014, J CROHNS COLITIS, V8, P1274, DOI 10.1016/j.crohns.2014.03.006
   Nowacki TM, 2016, BRIT J PHARMACOL, V173, P2780, DOI 10.1111/bph.13556
   O'Byrne S, 2016, J CROHNS COLITIS, V10, pS560, DOI 10.1093/ecco-jcc/jjw115
   Poulsen NA, 2012, BMC GASTROENTEROL, V12, DOI 10.1186/1471-230X-12-76
   Qin X, 2010, J IMMUNOL, V185, P1855, DOI 10.4049/jimmunol.0903853
   Roda G, 2010, INFLAMM BOWEL DIS, V16, P1239, DOI 10.1002/ibd.21212
   Salaga M, 2014, J CROHNS COLITIS, V8, P998, DOI 10.1016/j.crohns.2014.01.025
   Shivashankar R, 2017, CLIN GASTROENTEROL H, V15, P857, DOI 10.1016/j.cgh.2016.10.039
   Sjöberg D, 2013, J CROHNS COLITIS, V7, pE351, DOI 10.1016/j.crohns.2013.02.006
   Speca S, 2014, J CLIN GASTROENTEROL, V48, pS23, DOI 10.1097/MCG.0000000000000253
   Titz B, 2018, INT J MOL SCI, V19, DOI 10.3390/ijms19092775
   Tollin M, 2003, PEPTIDES, V24, P523, DOI 10.1016/S0196-9781(03)00114-1
   Treumann A, 2010, EXPERT REV PROTEOMIC, V7, P647, DOI 10.1586/EPR.10.29
   Tyagi A, 2014, PROSTAG LEUKOTR ESS, V91, P289, DOI 10.1016/j.plefa.2014.09.003
   Ungaro R, 2017, LANCET, V389, P1756, DOI 10.1016/S0140-6736(16)32126-2
   Wang Y, 2016, J PROTEOMICS, V132, P31, DOI 10.1016/j.jprot.2015.11.013
   Wen B, 2014, PROTEOMICS, V14, P2280, DOI 10.1002/pmic.201300361
   Wen B, 2014, PROTEOMICS, V14, P1011, DOI 10.1002/pmic.201300393
   Wong WY, 2016, PROTEOMICS, V16, P1131, DOI 10.1002/pmic.201500174
   Yan F, 2012, AM J PHYSIOL-GASTR L, V302, pG504, DOI 10.1152/ajpgi.00312.2011
   Zhang LC, 2017, EXP THER MED, V13, P3374, DOI 10.3892/etm.2017.4402
   Zhao XM, 2011, J PROTEOME RES, V10, P2216, DOI 10.1021/pr100969w
   Zheng XW, 2017, PROTEIN CELL, V8, P686, DOI 10.1007/s13238-017-0413-7
   Zhou HY, 2000, J PHARMACOL EXP THER, V294, P822
   Zohaib M, 2018, J CLIN PHARM
NR 59
TC 17
Z9 18
U1 6
U2 59
PU ELSEVIER
PI AMSTERDAM
PA RADARWEG 29, 1043 NX AMSTERDAM, NETHERLANDS
SN 0014-2999
EI 1879-0712
J9 EUR J PHARMACOL
JI Eur. J. Pharmacol.
PD MAY 5
PY 2019
VL 850
BP 167
EP 179
DI 10.1016/j.ejphar.2019.02.021
PG 13
WC Pharmacology & Pharmacy
WE Science Citation Index Expanded (SCI-EXPANDED)
SC Pharmacology & Pharmacy
GA HQ7MK
UT WOS:000462604200019
PM 30771347
DA 2024-01-22
ER

PT J
AU Wilcox, C
   Turner, J
   Green, J
AF Wilcox, C.
   Turner, J.
   Green, J.
TI Systematic review: the management of chronic diarrhoea due to bile acid
   malabsorption
SO ALIMENTARY PHARMACOLOGY & THERAPEUTICS
LA English
DT Review
ID INFLAMMATORY-BOWEL-DISEASE; GROWTH-FACTOR 19; CROHNS-DISEASE;
   7-ALPHA-HYDROXY-4-CHOLESTEN-3-ONE; PREVALENCE; CHOLESTYRAMINE;
   QUESTIONNAIRE; (75)SEHCAT; DIAGNOSIS
AB Background
   Bile acid malabsorption (BAM) is a common, yet under-recognised, cause of chronic diarrhoea, with limited guidance available on the appropriate management of patients with BAM.
   Aim
   To summarise the evidence supporting different treatments available for patients with bile acid malabsorption, noting their impact on clinical outcomes, tolerability and associated side effects.
   Methods
   A literature search was conducted through PubMed, the Cochrane Database of Systematic Reviews and Scopus. Relevant articles studied patients who had been diagnosed with BAM and were clinically assessed before and after therapy.
   Results
   A total of 30 relevant publications (1241 adult patients) were identified, which investigated the clinical response to drugs, including colestyramine, colestipol, colesevelam, aluminium hydroxide and obeticholic acid. The most commonly used diagnostic test of bile acid malabsorption was the SeHCAT test (24 studies). Colestyramine treatment was by far the most studied of these agents, and was successful in 70% of 801 patients (range: 63-100%).
   Conclusions
   Colestyramine and colestipol are generally effective treatments of gastrointestinal symptoms from BAM, but may be poorly tolerated and reduce the bioavailability of co-administered agents. Alternative therapies (including colesevelam and aluminium hydroxide) as well as dietary intervention may also have a role, and the promising results of the first proof-of-concept study of obeticholic acid suggest that its novel approach may have an exciting future in the treatment of this condition. Future trials should employ accurate diagnostic testing and be conducted over longer periods so that the long-term benefits and tolerability of these different approaches can be evaluated.
C1 [Wilcox, C.] Cardiff Univ, Sch Med, Cochrane Med Educ Ctr, Cardiff CF10 3AX, S Glam, Wales.
   [Turner, J.; Green, J.] Univ Hosp Llandough, Dept Gastroenterol, Cardiff CF64 2XX, S Glam, Wales.
C3 Cardiff University
RP Green, J (通讯作者)，Univ Hosp Llandough, Dept Gastroenterol, Penlan Rd, Cardiff CF64 2XX, S Glam, Wales.
EM GreenJT@cardiff.ac.uk
OI Wilcox, Christopher/0000-0003-4361-0354; Wilcox,
   Christopher/0000-0002-7560-2116
CR ARLOW FL, 1987, SOUTH MED J, V80, P1259, DOI 10.1097/00007611-198710000-00015
   Bays H, 2003, EXPERT OPIN PHARMACO, V4, P779, DOI 10.1517/eoph.4.5.779.22219
   Borghede MK, 2011, EUR J INTERN MED, V22, pE137, DOI 10.1016/j.ejim.2011.08.013
   Brydon WG, 2011, CAN J GASTROENTEROL, V25, P319, DOI 10.1155/2011/701287
   Brydon WG, 1996, EUR J GASTROEN HEPAT, V8, P117, DOI 10.1097/00042737-199602000-00005
   Camilleri M, 2009, NEUROGASTROENT MOTIL, V21, P734
   Cramp ME, 1996, AUST NZ J MED, V26, P368, DOI 10.1111/j.1445-5994.1996.tb01924.x
   Dhaliwal A, 2013, GUT, V62, pA122, DOI 10.1136/gutjnl-2013-304907.270
   EUSUFZAI S, 1993, SCAND J GASTROENTERO, V28, P865, DOI 10.3109/00365529309103126
   EUSUFZAI S, 1993, GUT, V34, P698, DOI 10.1136/gut.34.5.698
   FERGUSON J, 1986, J CLIN GASTROENTEROL, V8, P258, DOI 10.1097/00004836-198606000-00011
   Fernández-Bañares F, 2001, DIGEST DIS SCI, V46, P2231, DOI 10.1023/A:1011927302076
   Fernández-Bañares F, 2007, AM J GASTROENTEROL, V102, P2520, DOI 10.1111/j.1572-0241.2007.01438.x
   FORD GA, 1992, POSTGRAD MED J, V68, P272, DOI 10.1136/pgmj.68.798.272
   GALATOLA G, 1992, EUR J GASTROEN HEPAT, V4, P533
   Gracie DJ, 2012, NEUROGASTROENT MOTIL, V24, DOI 10.1111/j.1365-2982.2012.01953.x
   Healthcare GE, 2008, SEHCAT PRESCR INF
   Hiatt JG, 1999, AM J MANAG CARE, V5, P437
   HOFMANN AF, 1969, NEW ENGL J MED, V281, P397, DOI 10.1056/NEJM196908212810801
   Hofmann Alan F, 2009, Expert Rev Gastroenterol Hepatol, V3, P461, DOI 10.1586/egh.09.49
   Hofmann AF, 2009, HEPATOLOGY, V49, P1403, DOI 10.1002/hep.22789
   Irvine EJ, 1996, AM J GASTROENTEROL, V91, P1571
   Islam RS, 2012, PRACT GASTROENTEROL, V36, P32
   Johnston I, 2013, GUT               S1, V62, pA217
   Johnston Ian, 2011, Curr Gastroenterol Rep, V13, P418, DOI 10.1007/s11894-011-0219-3
   Jowett SL, 2001, AM J GASTROENTEROL, V96, P2921
   Khalid U, 2010, CLIN MED, V10, P124, DOI 10.7861/clinmedicine.10-2-124
   Knox J, 2004, GASTROENTEROLOGY S2, V126, pW1399
   KOGA T, 1984, DIGEST DIS SCI, V29, P994, DOI 10.1007/BF01311249
   Menon S, 2011, EUR J GASTROEN HEPAT, V23, P308, DOI 10.1097/MEG.0b013e3283457ba6
   Merrick MV, 1995, BMJ-BRIT MED J, V290, P665
   Niaz SK, 1997, J ROY COLL PHYS LOND, V31, P53
   NYHLIN H, 1994, GUT, V35, P90, DOI 10.1136/gut.35.1.90
   Odunsi-Shiyanbade ST, 2010, CLIN GASTROENTEROL H, V8, P159, DOI 10.1016/j.cgh.2009.10.020
   OLMOS RV, 1991, EUR J NUCL MED, V18, P124
   OREKOYA O, 2012, GUT S2, V61, pA347
   Pattni SS, 2013, ALIMENT PHARM THER, V38, P967, DOI 10.1111/apt.12466
   Pattni S, 2009, BRIT MED BULL, V92, P79, DOI 10.1093/bmb/ldp032
   Pattni SS, 2012, CLIN TRANSL GASTROEN, V3, DOI 10.1038/ctg.2012.10
   Puleston J, 2005, GUT, V54, P441, DOI 10.1136/gut.2004.054486
   Reiner Z, 2010, FUND CLIN PHARMACOL, V24, P19, DOI 10.1111/j.1472-8206.2009.00764.x
   Roberts MS, 2002, CLIN PHARMACOKINET, V41, P751, DOI 10.2165/00003088-200241100-00005
   Rössel P, 1999, SCAND J GASTROENTERO, V34, P587
   Rudberg U, 1996, ACTA RADIOL, V37, P672
   Russell DW, 2003, ANNU REV BIOCHEM, V72, P137, DOI 10.1146/annurev.biochem.72.121801.161712
   SALI A, 1977, LANCET, V2, P1051
   Sauter GH, 1999, DIGEST DIS SCI, V44, P14, DOI 10.1023/A:1026681512303
   Scaldaferri F, 2013, INTERN EMERG MED, V8, P205, DOI 10.1007/s11739-011-0653-0
   SCIARRETTA G, 1987, GUT, V28, P970, DOI 10.1136/gut.28.8.970
   SCIARRETTA G, 1986, GASTROENTEROLOGY, V91, P1
   SCIARRETTA G, 1992, AM J GASTROENTEROL, V87, P1852
   Sinha L, 1998, ALIMENT PHARM THER, V12, P839, DOI 10.1046/j.1365-2036.1998.00388.x
   Smith MI, 2000, J ROY COLL PHYS LOND, V34, P448
   Ung KA, 2000, GUT, V46, P170, DOI 10.1136/gut.46.2.170
   Walters Julian R F, 2010, Therap Adv Gastroenterol, V3, P349, DOI 10.1177/1756283X10377126
   Walters JRF, 2009, CLIN GASTROENTEROL H, V7, P1189, DOI 10.1016/j.cgh.2009.04.024
   Wedlake L, 2009, ALIMENT PHARM THER, V30, P707, DOI 10.1111/j.1365-2036.2009.04081.x
   Wedlake L, 2010, BILE ACID MALABSORPT
   Wedlake L, 2009, CLIN THER, V31, P2549, DOI 10.1016/j.clinthera.2009.11.027
   Westergaard Henrik, 2007, Curr Treat Options Gastroenterol, V10, P28, DOI 10.1007/s11938-007-0054-7
   Wildt S, 2003, SCAND J GASTROENTERO, V38, P826, DOI 10.1080/00365520310004461
   WILLIAMS AJK, 1991, GUT, V32, P1004, DOI 10.1136/gut.32.9.1004
NR 62
TC 87
Z9 94
U1 0
U2 17
PU WILEY
PI HOBOKEN
PA 111 RIVER ST, HOBOKEN 07030-5774, NJ USA
SN 0269-2813
EI 1365-2036
J9 ALIMENT PHARM THER
JI Aliment. Pharmacol. Ther.
PD MAY
PY 2014
VL 39
IS 9
BP 923
EP 939
DI 10.1111/apt.12684
PG 17
WC Gastroenterology & Hepatology; Pharmacology & Pharmacy
WE Science Citation Index Expanded (SCI-EXPANDED)
SC Gastroenterology & Hepatology; Pharmacology & Pharmacy
GA AD8ZA
UT WOS:000333553000003
PM 24602022
OA Bronze
DA 2024-01-22
ER

PT J
AU Michalak, A
   Laskowska, K
   Radwan, P
   Kasztelan-Szczerbinska, B
   Cybulski, M
   Cichoz-Lach, H
AF Michalak, Agata
   Laskowska, Katarzyna
   Radwan, Piotr
   Kasztelan-Szczerbinska, Beata
   Cybulski, Marek
   Cichoz-Lach, Halina
TI Platelet indices as potential biomarkers for determining active
   ulcerative colitis and assessing the efficacy of biological treatment -
   experience of a single centre - a pilot study
SO CURRENT ISSUES IN PHARMACY AND MEDICAL SCIENCES
LA English
DT Article
DE infliximab; platelet indices; ulcerative colitis
ID CROHNS-DISEASE; VOLUME
AB Various laboratory parameters are commonly used to assess the efficacy of biological treatment (BT). The aim of our study was to assess the correlation between platelet (PLT) indices: (mean platelet volume (MPV), plateletcrit (PCT), platelet distribution width (PDW)), C-reactive protein (CRP) and endoscopic picture in the course of infliximab induction regimen in ulcerative colitis (UC) patients. The study enrolled 46 patients with UC - 32 men and 16 women. They were administered infliximab (standard induction therapy). Laboratory tests (CRP and PLT indices) and colonoscopy were performed in all patients during the induction regimen - at 0, 2, and 6 weeks and in follow-up six weeks after the completion of induction therapy. The study revealed a statistically significant decrease in CRP and PLT, and an increase in MPV, together with improvement of endoscopic picture (p < 0.001) (MAYO score, MAYO endoscopic subscore) in all patients. PCT and PDW values remained in normal ranges before BT and after the finish of the induction regimen. PCT correlated positively with CRP before the introduction of BT (p = 0.018). In addition, positive correlations between PCT and PLT count were noticed before infliximab induction regimen and in follow-up after the finished of therapy (p < 0.001). Additionally, a negative correlation between PLT count and MPV prior to the first dose of infliximab was observed (p=0.032). Our data suggest that PLT indices could be useful biomarkers for determining active UC and for assessing the efficacy of BT. From what we know, this is the first survey devoted to PLT parameters in Polish patients with UC.
C1 [Michalak, Agata; Laskowska, Katarzyna; Radwan, Piotr; Kasztelan-Szczerbinska, Beata; Cichoz-Lach, Halina] Med Univ Lublin, Dept Gastroenterol, Endoscopy Unit, Jaczewskiego 8, PL-20090 Lublin, Poland.
   [Cybulski, Marek] Med Univ Lublin, Dept Biochem & Mol Biol, Chodzki 1, PL-20093 Lublin, Poland.
C3 Medical University of Lublin; Medical University of Lublin
RP Cichoz-Lach, H (通讯作者)，Med Univ Lublin, Dept Gastroenterol, Endoscopy Unit, Jaczewskiego 8, PL-20090 Lublin, Poland.
EM lach.halina@wp.pl
RI Michalak, Agata/HBQ-1569-2022; Kasztelan-Szczerbinska,
   Beata/H-2854-2019; Cybulski, Marek B/V-1107-2018
OI Michalak, Agata/0000-0003-4426-6321; Kasztelan-Szczerbinska,
   Beata/0000-0002-7198-4428; Cybulski, Marek B/0000-0003-0540-1199;
   Cichoz-Lach, Halina/0000-0002-7337-835X; Radwan,
   Piotr/0000-0002-5126-0780
CR Budak YU, 2016, BIOCHEM MEDICA, V26, P178, DOI 10.11613/BM.2016.020
   Choi DH, 2016, KOREAN J INTERN MED
   Ghoshal K, 2014, SCI WORLD J, DOI 10.1155/2014/781857
   Giannotta M, 2015, THROMB J, V13, DOI 10.1186/s12959-015-0044-2
   Lei JJ, 2017, WORLD J GASTROENTERO, V23, P2404, DOI 10.3748/wjg.v23.i13.2404
   Li N, 2017, SCI REP-UK, V7, DOI 10.1038/s41598-017-11053-y
   Matowicka-Karna J, 2013, CLIN DEV IMMUNOL, DOI 10.1155/2013/401623
   Ozturk N, 2016, PAN AFR MED J, V24, DOI 10.11604/pamj.2016.24.185.7510
   Öztürk ZA, 2013, EUR REV MED PHARMACO, V17, P334
   Sobolewska A, 2016, DIGEST DIS SCI, V61, P542, DOI 10.1007/s10620-015-3894-3
   Song XP, 2017, ONCOTARGET, V8, P45178, DOI 10.18632/oncotarget.16774
   Tang J, 2015, J DIGEST DIS, V16, P118, DOI 10.1111/1751-2980.12225
   Voudoukis E, 2014, WORLD J GASTROENTERO, V20, P3180, DOI 10.3748/wjg.v20.i12.3180
NR 13
TC 1
Z9 1
U1 0
U2 1
PU SCIENDO
PI WARSAW
PA DE GRUYTER POLAND SP Z O O, BOGUMILA ZUGA 32A STR, 01-811 WARSAW, POLAND
SN 2084-980X
EI 2300-6676
J9 CURR ISS PHARM MED S
JI Curr. Iss. Pharm. Med. Sci.
PD DEC
PY 2019
VL 32
IS 4
BP 225
EP 228
DI 10.2478/cipms-2019-0038
PG 4
WC Medicine, General & Internal
WE Emerging Sources Citation Index (ESCI)
SC General & Internal Medicine
GA KB0XO
UT WOS:000506226200008
OA gold
DA 2024-01-22
ER

PT J
AU Pavlov, IY
   Parker, RL
   Lázár-Molnár, E
   Strathmann, FG
   Delgado, JC
AF Pavlov, Igor Y.
   Parker, Rebecca L.
   Lazar-Molnar, Eszter
   Strathmann, Frederick G.
   Delgado, Julio C.
TI Inductively coupled plasma mass spectrometry assay for quantification of
   free infliximab in serum
SO JOURNAL OF IMMUNOLOGICAL METHODS
LA English
DT Article
DE Infliximab; TNF antagonists; Inductively coupled plasma mass
   spectrometry; Drug monitoring; Autoimmunity
ID CROHNS-DISEASE; INDIVIDUALIZED THERAPY; DOSE INTENSIFICATION;
   PHARMACOKINETICS; IMMUNOGENICITY; ANTIBODIES; TAGS
AB TNF antagonists such as infliximab are effective for the treatment of several inflammatory and autoimmune diseases. Recent clinical studies have advocated the importance of measuring trough infliximab levels to guide treatment decisions. We have developed a novel assay for measuring serum free infliximab levels using inductively coupled plasma-mass spectrometry (ICP-MS). The method involves the incubation of patient serum in wells coated with recombinant TNF, followed by detection with lanthanide-labeled monoclonal anti-human IgG1 and ICP-MS analysis. Full method validation was performed and results for clinical samples tested with the new method were compared with those obtained from a capture ELISA and a cell-based assay. Validation of the ICP-MS assay revealed a lower limit of detection of 0.4 mu g/mL in serum. The linear range of quantitation was 1-50 mu g/mL. The within-run and between-run precision had a coefficient of variation (CV) of < 10%, and the accuracy of the assay had a CV of < 15%. In serum samples, the ICP-MS method was devoid of analytical interferences by high levels of hemoglobin, bilirubin and triglycerides. Serum sample results from 123 drugnaive donors revealed a test cutoff at 0.5 mu g/mL. Test results from clinical samples obtained by the ICP-MS method showed strong correlation with both the ELISA and cell-based assay. The ICP-MS methodology presented in this study is a robust method for measuring TNF antagonist serum levels, which makes it well suited for therapeutic drug monitoring in the clinical laboratory.
C1 [Pavlov, Igor Y.; Parker, Rebecca L.; Lazar-Molnar, Eszter; Delgado, Julio C.] Univ Utah, Sch Med, Dept Pathol, ARUP Labs, Salt Lake City, UT 84108 USA.
   [Strathmann, Frederick G.] NMS Labs, Willow Grove, PA USA.
C3 Utah System of Higher Education; University of Utah; ARUP Laboratories
RP Delgado, JC (通讯作者)，Univ Utah, Dept Pathol, Sch Med, 500 Chipeta Way, Salt Lake City, UT 84108 USA.
EM julio.delgado@path.utah.edu
RI Lazar-Molnar, Eszter/AAM-2657-2020
OI Strathmann, Frederick/0000-0001-7624-2178
CR Armbruster David A, 2008, Clin Biochem Rev, V29 Suppl 1, pS49
   Baert F, 2003, NEW ENGL J MED, V348, P601, DOI 10.1056/NEJMoa020888
   Beauchemin D, 2006, ANAL CHEM, V78, P4111, DOI 10.1021/ac060712t
   Bendtzen K, 2009, SCAND J GASTROENTERO, V44, P774, DOI 10.1080/00365520802699278
   Cornillie F, 2014, GUT, V63, P1721, DOI 10.1136/gutjnl-2012-304094
   Feuerstein JD, 2017, GASTROENTEROLOGY, V153, P827, DOI 10.1053/j.gastro.2017.07.032
   HOUK RS, 1980, ANAL CHEM, V52, P2283, DOI 10.1021/ac50064a012
   Liu HL, 2006, ANAL CHEM, V78, P6614, DOI 10.1021/ac060895j
   Lou XD, 2007, ANGEW CHEM INT EDIT, V46, P6111, DOI 10.1002/anie.200700796
   Ordás I, 2012, CLIN PHARMACOL THER, V91, P635, DOI 10.1038/clpt.2011.328
   Pavlov IY, 2016, CLIN CHIM ACTA, V453, P147, DOI 10.1016/j.cca.2015.12.015
   Smolen JS, 2011, ARTHRITIS RES THER, V13, DOI [10.1186/ar3094, 10.1186/1478-6354-13-S1-S2]
   Steenholdt C, 2015, DIGEST DIS SCI, V60, P2762, DOI 10.1007/s10620-015-3581-4
   Steenholdt C, 2014, GUT, V63, P919, DOI 10.1136/gutjnl-2013-305279
   Talley NJ, 2011, AM J GASTROENTEROL, V106, pS2, DOI 10.1038/ajg.2011.58
   Vande Casteele N, 2015, GASTROENTEROLOGY, V148, P1320, DOI 10.1053/j.gastro.2015.02.031
   Velayos FS, 2013, CLIN GASTROENTEROL H, V11, P654, DOI 10.1016/j.cgh.2012.12.035
   Wang SL, 2012, J IMMUNOL METHODS, V382, P177, DOI 10.1016/j.jim.2012.06.002
   Willrich MAV, 2015, INT IMMUNOPHARMACOL, V28, P513, DOI 10.1016/j.intimp.2015.07.007
NR 19
TC 1
Z9 1
U1 2
U2 10
PU ELSEVIER
PI AMSTERDAM
PA RADARWEG 29, 1043 NX AMSTERDAM, NETHERLANDS
SN 0022-1759
EI 1872-7905
J9 J IMMUNOL METHODS
JI J. Immunol. Methods
PD JUL
PY 2019
VL 470
BP 33
EP 39
DI 10.1016/j.jim.2019.04.008
PG 7
WC Biochemical Research Methods; Immunology
WE Science Citation Index Expanded (SCI-EXPANDED)
SC Biochemistry & Molecular Biology; Immunology
GA IU1FK
UT WOS:000483322000006
PM 31034880
DA 2024-01-22
ER

PT J
AU Beigel, F
   Deml, M
   Schnitzler, F
   Breiteneicher, S
   Göke, B
   Ochsenkühn, T
   Brand, S
AF Beigel, Florian
   Deml, Matthias
   Schnitzler, Fabian
   Breiteneicher, Simone
   Goeke, Burkhard
   Ochsenkuehn, Thomas
   Brand, Stephan
TI Rate and Predictors of Mucosal Healing in Patients with Inflammatory
   Bowel Disease Treated with Anti-TNF-Alpha Antibodies
SO PLOS ONE
LA English
DT Article
ID CROHNS-DISEASE; ULCERATIVE-COLITIS; INFLIXIMAB THERAPY; FECAL
   CALPROTECTIN; REMISSION; VALIDATION; MARKERS; SCORE
AB Objective: Mucosal healing (MH) is an important treatment goal in patients with inflammatory bowel disease (IBD), but factors predicting MH under medical therapy are largely unknown. In this study, we aimed to characterize predictive factors for MH in anti-TNF-alpha antibody-treated IBD patients.
   Methods: We retrospectively analyzed 248 IBD patients (61.3% CD, 38.7% UC) treated with anti-TNF-alpha antibodies (infliximab and/or adalimumab) for MH, defined as macroscopic absence of inflammatory lesions (Mayo endoscopy score 0 or SES-CD score 0) in colonoscopies which were analyzed before and after initiation of an anti-TNF-alpha antibody treatment.
   Results: In patients treated with only one anti-TNF-alpha antibody ("TNF1 group", n = 202), 56 patients (27.7%) achieved complete MH at follow-up colonoscopy (median overall follow-up time: 63 months). In a second cohort (n = 46), which comprised patients who were consecutively treated with two anti-TNF-alpha antibodies ("TNF2 group"), 13 patients (28.3%) achieved complete MH (median overall follow-up time: 64.5 months). Compared to patients without MH, CRP values at follow-up colonoscopy were significantly lower in patients with MH (TNF1 group: p = 8.35x10(-5); TNF2 group: p = 0.002). Multivariate analyses confirmed CRP at follow-up colonoscopy as predictor for MH in the TNF1 group (p = 0.012). Overall need for surgery was lower in patients with MH (TNF1 group: p = 0.01; TNF2 group: p = 0.03).
   Conclusions: We identified low serum CRP level at follow-up colonoscopy as predictor for MH, while MH was an excellent negative predictor for the need for surgery.
C1 [Beigel, Florian; Deml, Matthias; Schnitzler, Fabian; Breiteneicher, Simone; Goeke, Burkhard; Brand, Stephan] Univ Munich, Dept Med 2, Univ Hosp Munich Grosshadern, Munich, Germany.
   [Ochsenkuehn, Thomas] Isarmed Zentrum, Munich, Germany.
C3 University of Munich
RP Beigel, F (通讯作者)，Univ Munich, Dept Med 2, Univ Hosp Munich Grosshadern, Munich, Germany.
EM florian.beigel@med.uni-muenchen.de
FU Deutsche Forschungsgemeinschaft (DFG) [BE 4490/2-1, BR 1912/5-1]; Else
   Kroner-Fresenius-Stiftung (Else Kroner Exzellenzstipendium)
   [2010_EKES.32]
FX F. Beigel is supported by grants from the Deutsche
   Forschungsgemeinschaft (DFG, BE 4490/2-1). S. Brand is supported by
   grants from the Deutsche Forschungsgemeinschaft (DFG, BR 1912/5-1), the
   Else Kroner-Fresenius-Stiftung (Else Kroner Exzellenzstipendium 2010;
   2010_EKES.32). The funders had no role in study design, data collection
   and analysis, decision to publish, or preparation of the manuscript.
CR af Björkesten CG, 2012, SCAND J GASTROENTERO, V47, P528, DOI 10.3109/00365521.2012.660542
   af Björkesten CG, 2011, INFLAMM BOWEL DIS, V17, P947, DOI 10.1002/ibd.21439
   Baert F, 2009, GASTROENTEROLOGY, V138, pe410
   Baert F, 2010, GASTROENTEROLOGY, V138, P463, DOI 10.1053/j.gastro.2009.09.056
   Bessissow T, 2012, AM J GASTROENTEROL, V107, P1684, DOI 10.1038/ajg.2012.301
   Colombel JF, 2011, GASTROENTEROLOGY, V141, P1194, DOI 10.1053/j.gastro.2011.06.054
   Colombel JF, 2010, NEW ENGL J MED, V362, P1383, DOI 10.1056/NEJMoa0904492
   Cosnes J, 2002, INFLAMM BOWEL DIS, V8, P244, DOI 10.1097/00054725-200207000-00002
   Cosnes J, 2011, GASTROENTEROLOGY, V140, P1785, DOI 10.1053/j.gastro.2011.01.055
   D'Haens G, 1999, GASTROENTEROLOGY, V116, P1029, DOI 10.1016/S0016-5085(99)70005-3
   D'Haens G, 1999, GASTROINTEST ENDOSC, V50, P667, DOI 10.1016/S0016-5107(99)80017-0
   D'Haens G, 2012, INFLAMM BOWEL DIS, V18, P2218, DOI 10.1002/ibd.22917
   Daperno M, 2004, GASTROINTEST ENDOSC, V60, P505, DOI 10.1016/S0016-5107(04)01878-4
   Dave Maneesh, 2012, Gastroenterol Hepatol (N Y), V8, P29
   de Bruyn M, 2013, INFLAMM BOWEL DIS
   de Chambrun GP, 2010, NAT REV GASTRO HEPAT, V7, P15, DOI 10.1038/nrgastro.2009.203
   Günther C, 2011, NATURE, V477, P335, DOI 10.1038/nature10400
   Hanauer SB, 2002, LANCET, V359, P1541, DOI 10.1016/S0140-6736(02)08512-4
   Ierardi E, 2011, J CLIN PATHOL, V64, P968, DOI 10.1136/jcp.2010.086892
   Jürgens M, 2011, CLIN GASTROENTEROL H, V9, P421, DOI 10.1016/j.cgh.2011.02.008
   Kiss LS, 2011, ALIMENT PHARM THER, V34, P911, DOI 10.1111/j.1365-2036.2011.04827.x
   KOZAREK RA, 1989, ANN INTERN MED, V110, P353, DOI 10.7326/0003-4819-110-5-353
   LICHTIGER S, 1994, NEW ENGL J MED, V330, P1841, DOI 10.1056/NEJM199406303302601
   MARY JY, 1989, GUT, V30, P983, DOI 10.1136/gut.30.7.983
   MATTS SG, 1961, Q J MED, V30, P393
   OLAISON G, 1990, GUT, V31, P325, DOI 10.1136/gut.31.3.325
   Ordás I, 2014, GASTROENTEROLOGY, V146, P374, DOI 10.1053/j.gastro.2013.10.055
   Ordás I, 2011, GUT, V60, P1754, DOI 10.1136/gutjnl-2011-300934
   Peyrin-Biroulet L, 2011, J CROHNS COLITIS, V5, P477, DOI 10.1016/j.crohns.2011.06.009
   Rutgeerts P, 2012, GASTROENTEROLOGY
   Rutgeerts P, 2012, GASTROENTEROLOGY, V142, P1102, DOI 10.1053/j.gastro.2012.01.035
   Sandborn WJ, 2012, GASTROENTEROLOGY, V142, P257, DOI 10.1053/j.gastro.2011.10.032
   Schnitzler F, 2009, INFLAMM BOWEL DIS, V15, P1295, DOI 10.1002/ibd.20927
   SCHROEDER KW, 1987, NEW ENGL J MED, V317, P1625, DOI 10.1056/NEJM198712243172603
   Sipponen T, 2008, ALIMENT PHARM THER, V28, P1221, DOI 10.1111/j.1365-2036.2008.03835.x
   van Assche G, 2010, CURR DRUG TARGETS, V11, P227
   Vos ACW, 2012, INFLAMM BOWEL DIS, V18, P401, DOI 10.1002/ibd.21818
NR 37
TC 22
Z9 22
U1 0
U2 6
PU PUBLIC LIBRARY SCIENCE
PI SAN FRANCISCO
PA 1160 BATTERY STREET, STE 100, SAN FRANCISCO, CA 94111 USA
SN 1932-6203
J9 PLOS ONE
JI PLoS One
PD JUN 16
PY 2014
VL 9
IS 6
AR e99293
DI 10.1371/journal.pone.0099293
PG 12
WC Multidisciplinary Sciences
WE Science Citation Index Expanded (SCI-EXPANDED)
SC Science & Technology - Other Topics
GA AJ5PV
UT WOS:000337738600029
PM 24932476
OA gold, Green Published, Green Submitted
DA 2024-01-22
ER

PT J
AU Park, SH
   Yang, SK
   Hong, SM
   Park, SK
   Kim, JW
   Lee, HJ
   Yang, DH
   Jung, KW
   Kim, KJ
   Ye, BD
   Byeon, JS
   Myung, SJ
   Kim, JH
AF Park, Sang Hyoung
   Yang, Suk-Kyun
   Hong, Seung-Mo
   Park, Soo-Kyung
   Kim, Jong Wook
   Lee, Hyo Jeong
   Yang, Dong-Hoon
   Jung, Kee Wook
   Kim, Kyung-Jo
   Ye, Byong Duk
   Byeon, Jeong-Sik
   Myung, Seung-Jae
   Kim, Jin-Ho
TI Severe Disease Activity and Cytomegalovirus Colitis Are Predictive of a
   Nonresponse to Infliximab in Patients with Ulcerative Colitis
SO DIGESTIVE DISEASES AND SCIENCES
LA English
DT Article
DE Ulcerative colitis; Infliximab; Response; Cytomegalovirus
ID INFLAMMATORY-BOWEL-DISEASE; SONGPA-KANGDONG DISTRICT; CROHNS-DISEASE;
   MAINTENANCE THERAPY; NATURAL-HISTORY; RESCUE THERAPY; EARLY RESPONSE;
   PREVALENCE; EFFICACY; KOREA
AB The role of infliximab in the treatment of patients with ulcerative colitis (UC) in Asia is still unclear. The aim of this study was to evaluate the clinical outcomes of infliximab therapy in Korean UC patients, including efficacy and predictors of response.
   Patients who received infliximab induction therapy for moderate to severe UC at Asan Medical Center were retrospectively analyzed. The demographic characteristics of these patients and their clinical outcomes following infliximab therapy were evaluated.
   Of the 89 UC patients receiving infliximab induction therapy, 53 (59.6 %) were steroid-refractory and 36 (40.4 %) were steroid-dependent. At the initiation of infliximab, the median Mayo score was 9 (range 7-12). After the induction therapy of infliximab, 59 patients (66.3 %) demonstrated a clinical response at week 8, of which 29 (32.6 %) were determined to be in clinical remission. A colectomy was performed within 1 year after infliximab initiation in 11 (36.7 %) of 30 patients who displayed no clinical response to infliximab therapy, but in none of the 59 patients who showed a response to this drug (p < 0.001). Multivariate regression analysis identified severe disease (Mayo score a parts per thousand yen 11) at the initiation of infliximab (p = 0.007) and history of cytomegalovirus colitis within 3 months prior to infliximab treatment (p = 0.001) as independent positive predictors of nonresponse to infliximab.
   The efficacy of infliximab in Korean UC patients seems to be similar to that of previously published Western reports. Severe disease and a history of cytomegalovirus colitis are predictors of a nonresponse to infliximab.
C1 [Park, Sang Hyoung; Yang, Suk-Kyun; Park, Soo-Kyung; Kim, Jong Wook; Lee, Hyo Jeong; Yang, Dong-Hoon; Jung, Kee Wook; Kim, Kyung-Jo; Ye, Byong Duk; Byeon, Jeong-Sik; Myung, Seung-Jae; Kim, Jin-Ho] Univ Ulsan, Coll Med, Asan Med Ctr, Dept Gastroenterol, Seoul 138736, South Korea.
   [Hong, Seung-Mo] Univ Ulsan, Coll Med, Dept Pathol, Asan Med Ctr, Seoul 138736, South Korea.
   [Kim, Jong Wook] Inje Univ, Dept Internal Med, Div Gastroenterol, Ilsan Paik Hosp, Gyeonggi Do 411706, Goyang Si, South Korea.
C3 University of Ulsan; Asan Medical Center; University of Ulsan; Inje
   University
RP Yang, SK (通讯作者)，Univ Ulsan, Coll Med, Asan Med Ctr, Dept Gastroenterol, 88 Olympic Ro 43 Gil, Seoul 138736, South Korea.
EM sky@amc.seoul.kr
RI Ye, Byong Duk/AAF-4955-2020; Yang, Dong-Hoon/B-3437-2015; Park, Sang
   Hyoung/CAH-4735-2022; Myung, Sun-Jung/J-5464-2012
OI Ye, Byong Duk/0000-0001-6647-6325; Yang, Dong-Hoon/0000-0001-7756-2704;
   Hong, Seung-Mo/0000-0002-8888-6007; Myung, Seung-Jae/0000-0003-0585-4016
FU Korean Health Technology R&D Project, Ministry of Health & Welfare,
   Republic of Korea [A120176]; Janssen Korea Ltd.
FX This study was supported by a grant of the Korean Health Technology R&D
   Project, Ministry of Health & Welfare, Republic of Korea (A120176).
   Suk-Kyun Yang has received a research grant from Janssen Korea Ltd.
CR BINDER V, 1982, GASTROENTEROLOGY, V83, P563
   Cannon MJ, 2010, REV MED VIROL, V20, P202, DOI 10.1002/rmv.655
   Dignass A, 2012, J CROHNS COLITIS, V6, P965, DOI 10.1016/j.crohns.2012.09.003
   FARMER RG, 1993, DIGEST DIS SCI, V38, P1137, DOI 10.1007/BF01295733
   Ferrante M, 2007, INFLAMM BOWEL DIS, V13, P123, DOI 10.1002/ibd.20054
   Ferrante M, 2008, J CROHNS COLITIS, V2, P219, DOI 10.1016/j.crohns.2008.03.004
   Fuss IJ, 1996, J IMMUNOL, V157, P1261
   GARLAND CF, 1981, GASTROENTEROLOGY, V81, P1115
   Hanauer SB, 2002, LANCET, V359, P1541, DOI 10.1016/S0140-6736(02)08512-4
   Hou JK, 2009, AM J GASTROENTEROL, V104, P2100, DOI 10.1038/ajg.2009.190
   Järnerot G, 2005, GASTROENTEROLOGY, V128, P1805, DOI 10.1053/j.gastro.2005.03.003
   Jürgens M, 2010, AM J GASTROENTEROL, V105, P1811, DOI 10.1038/ajg.2010.95
   Kim YS, 2012, J CLIN GASTROENTEROL, V46, P51, DOI 10.1097/MCG.0b013e3182160c9c
   KNIGHT DM, 1993, MOL IMMUNOL, V30, P1443, DOI 10.1016/0161-5890(93)90106-L
   LANGHOLZ E, 1992, GASTROENTEROLOGY, V103, P1444, DOI 10.1016/0016-5085(92)91163-X
   LANGHOLZ E, 1994, GASTROENTEROLOGY, V107, P3, DOI 10.1016/0016-5085(94)90054-X
   Lawlor G, 2010, INFLAMM BOWEL DIS, V16, P1620, DOI 10.1002/ibd.21275
   Lees CW, 2007, ALIMENT PHARM THER, V26, P411, DOI 10.1111/j.1365-2036.2007.03383.x
   Matsuoka K, 2007, AM J GASTROENTEROL, V102, P331, DOI 10.1111/j.1572-0241.2006.00989.x
   Oussalah A, 2010, AM J GASTROENTEROL, V105, P2617, DOI 10.1038/ajg.2010.345
   Park SH, 2007, INFLAMM BOWEL DIS, V13, P278, DOI 10.1002/ibd.20015
   Podolsky DK, 2002, NEW ENGL J MED, V347, P417, DOI 10.1056/NEJMra0804647
   Rahier JF, 2009, J CROHNS COLITIS, V3, P47, DOI 10.1016/j.crohns.2009.02.010
   Roblin X, 2011, AM J GASTROENTEROL, V106, P2001, DOI 10.1038/ajg.2011.202
   Rutgeerts P, 2005, NEW ENGL J MED, V353, P2462, DOI 10.1056/NEJMoa050516
   Sands BE, 2004, NEW ENGL J MED, V350, P876, DOI 10.1056/NEJMoa030815
   SCHROEDER KW, 1987, NEW ENGL J MED, V317, P1625, DOI 10.1056/NEJM198712243172603
   Seow CH, 2010, GUT, V59, P49, DOI 10.1136/gut.2009.183095
   Shibolet O., 2005, COCHRANE DB SYST REV, V1
   Solberg IC, 2009, SCAND J GASTROENTERO, V44, P431, DOI 10.1080/00365520802600961
   Su CY, 2002, AM J GASTROENTEROL, V97, P2577
   Thia KT, 2008, AM J GASTROENTEROL, V103, P3167, DOI 10.1111/j.1572-0241.2008.02158.x
   TRUELOVE SC, 1955, BRIT MED J, V2, P1041, DOI 10.1136/bmj.2.4947.1041
   TYSK C, 1992, SCAND J GASTROENTERO, V27, P945, DOI 10.3109/00365529209000168
   Yang SK, 2000, J GASTROEN HEPATOL, V15, P1037, DOI 10.1046/j.1440-1746.2000.02252.x
   Yang SK, 2008, INFLAMM BOWEL DIS, V14, P542, DOI 10.1002/ibd.20310
   Yang SK, 2011, J HUM GENET, V56, P200, DOI 10.1038/jhg.2010.166
NR 37
TC 40
Z9 43
U1 0
U2 3
PU SPRINGER
PI DORDRECHT
PA VAN GODEWIJCKSTRAAT 30, 3311 GZ DORDRECHT, NETHERLANDS
SN 0163-2116
EI 1573-2568
J9 DIGEST DIS SCI
JI Dig. Dis. Sci.
PD DEC
PY 2013
VL 58
IS 12
BP 3592
EP 3599
DI 10.1007/s10620-013-2828-1
PG 8
WC Gastroenterology & Hepatology
WE Science Citation Index Expanded (SCI-EXPANDED)
SC Gastroenterology & Hepatology
GA 258JW
UT WOS:000327456500028
PM 23979435
DA 2024-01-22
ER

PT J
AU Punekar, S
   Zak, S
   Kalter, VG
   Dobransky, L
   Punekar, I
   Lawler, JW
   Gutierrez, LS
AF Punekar, Salman
   Zak, Samantha
   Kalter, Valerie G.
   Dobransky, Larissa
   Punekar, Imran
   Lawler, Jack W.
   Gutierrez, Linda S.
TI Thrombospondin 1 and its mimetic peptide ABT-510 decrease angiogenesis
   and inflammation in a murine model of inflammatory bowel disease
SO PATHOBIOLOGY
LA English
DT Article
DE thrombospondin 1; inflammatory bowel disease; metalloproteinase 2;
   apoptosis; angiogenesis; VEGF; basic FGF
ID ENDOTHELIAL GROWTH-FACTOR; TUMOR-GROWTH; EXPERIMENTAL COLITIS;
   CROHNS-DISEASE; COLONIC MUCOSA; EXPRESSION; ACTIVATION; BETA; VEGF; MICE
AB Objective: Vascular abnormalities and expression of proangiogenic factors have been repeatedly reported in inflammatory bowel disease (IBD). Thrombospondin 1 (TSP-1) is a protein well known for its antiangiogenic and anti-inflammatory properties. Using the dextran sulfate sodium (DSS) model, the role of TSP-1 in IBD has been investigated in vivo. Methods: TSP-1-deficient mice (TSP-1(-/-)) and WT mice were treated with DSS for 7 days. Disease activity indices, myeloperoxidase activity (MPO) and histology were analyzed. Microvascular density (MVD) was quantified using immunohistochemistry (IMH) with CD31 antibody. TGF-beta(1), basic FGF, VEGF, TNF-alpha and MMPs protein levels were evaluated by IMH and enzyme-linked immunoabsorbent assay ( ELISA). Mice were treated with ABT-510 ( Abbott Laboratories), an antiangiogenic TSP peptide, using miniosmotic pumps for 7 days. Results: TSP-1(-/-) mice had a worse clinical outcome and exhibited severe signs of rectal bleeding compared to the WT controls. The TSP-1(-/-) mice showed a higher level of crypt damage and deeper lesions. The grade of inflammation and the levels of MPO activity were also significantly higher in colons of TSP-1(-/-) mice. TSP-1(-/-) mice displayed higher MVD in focal areas of the colon after only 3 days of DSS treatment. Furthermore, clinical severity of the colitis and angiogenesis was significantly diminished when mice was treated with ABT-510. Conclusions: These findings directly link TSP-1 as a protective factor in IBD and suggest antiangiogenesis treatment, including compounds such as ABT-510 as an adjuvant therapy for IBD. Copyright (c) 2008 S. Karger AG, Basel.
C1 [Punekar, Salman; Zak, Samantha; Kalter, Valerie G.; Dobransky, Larissa; Punekar, Imran; Gutierrez, Linda S.] Wilkes Univ, Stark Learning Ctr 354, Dept Biol, Wilkes Barre, PA 18766 USA.
   [Lawler, Jack W.] Beth Israel Deaconess Med Ctr, Harvard Med Sch, Boston, MA 02215 USA.
C3 Wilkes University; Harvard University; Harvard Medical School; Beth
   Israel Deaconess Medical Center
RP Gutierrez, LS (通讯作者)，Wilkes Univ, Stark Learning Ctr 354, Dept Biol, 84 W South St, Wilkes Barre, PA 18766 USA.
EM linda.gutierrez@wilkes.edu
RI Lawler, Jack/AAJ-1379-2020
OI Punekar, Salman/0000-0002-7613-6305
FU NHLBI NIH HHS [HL68003] Funding Source: Medline; NIDDK NIH HHS
   [DK067901] Funding Source: Medline
CR Adams J, 2004, INT J BIOCHEM CELL B, V36, P960, DOI 10.1016/j.biocel.2004.02.009
   Bein K, 2000, J BIOL CHEM, V275, P32167, DOI 10.1074/jbc.M003834200
   Chidlow JH, 2006, AM J PATHOL, V169, P2014, DOI 10.2353/ajpath.2006.051021
   COOPER HS, 1993, LAB INVEST, V69, P238
   Cooper HS, 2000, CARCINOGENESIS, V21, P757, DOI 10.1093/carcin/21.4.757
   Danese S, 2007, GUT, V56, P855, DOI 10.1136/gut.2006.114314
   Dawson DW, 1997, J CELL BIOL, V138, P707, DOI 10.1083/jcb.138.3.707
   Di Sabatino A, 2004, INFLAMM BOWEL DIS, V10, P573, DOI 10.1097/00054725-200409000-00011
   Doyen V, 2003, J EXP MED, V198, P1277, DOI 10.1084/jem.20030705
   Emonard H, 2004, J BIOL CHEM, V279, P54944, DOI 10.1074/jbc.M406792200
   Ferrante M, 2006, INFLAMM BOWEL DIS, V12, P870, DOI 10.1097/01.mib.0000235095.01608.10
   Gao Q, 2005, DIGEST LIVER DIS, V37, P584, DOI 10.1016/j.dld.2005.02.011
   Giatromanolaki A, 2003, J CLIN PATHOL, V56, P209, DOI 10.1136/jcp.56.3.209
   Griga T, 1999, EUR J GASTROEN HEPAT, V11, P175, DOI 10.1097/00042737-199902000-00019
   Griga T, 2002, HEPATO-GASTROENTEROL, V49, P116
   Griga T, 1999, HEPATO-GASTROENTEROL, V46, P920
   Gutierrez LS, 2003, CARCINOGENESIS, V24, P199, DOI 10.1093/carcin/24.2.199
   Hatoum OA, 2006, ANN NY ACAD SCI, V1072, P78, DOI 10.1196/annals.1326.003
   Haviv F, 2005, J MED CHEM, V48, P2838, DOI 10.1021/jm0401560
   Hoekstra R, 2006, EUR J CANCER, V42, P467, DOI 10.1016/j.ejca.2005.08.040
   Jiménez B, 2000, NAT MED, V6, P41, DOI 10.1038/71517
   Kanazawa S, 2001, AM J GASTROENTEROL, V96, P822
   Kapsoritakis A, 2003, INT J COLORECTAL DIS, V18, P418, DOI 10.1007/s00384-003-0495-y
   Konno S, 2004, J GASTROENTEROL, V39, P931, DOI 10.1007/s00535-004-1423-9
   LAWLER J, 1993, J MOL EVOL, V36, P509, DOI 10.1007/BF00556355
   Lawler J, 1998, J CLIN INVEST, V101, P982, DOI 10.1172/JCI1684
   Li ZQ, 2002, J CELL BIOL, V157, P509, DOI 10.1083/jcb.200109098
   Lindberg FP, 1996, SCIENCE, V274, P795, DOI 10.1126/science.274.5288.795
   McLaren WJ, 2002, DIGEST DIS SCI, V47, P2424, DOI 10.1023/A:1020631220599
   Miao WM, 2001, CANCER RES, V61, P7830
   Narizhneva NV, 2005, FASEB J, V19, P1158, DOI 10.1096/fj.04-3310fje
   Rodríguez-Manzaneque JC, 2001, P NATL ACAD SCI USA, V98, P12485, DOI 10.1073/pnas.171460498
   Rusk A, 2006, CLIN CANCER RES, V12, P7444, DOI 10.1158/1078-0432.CCR-06-0109
   Satoyoshi K, 1996, J GASTROENTEROL, V31, P512, DOI 10.1007/BF02355050
   SCHULTZCHERRY S, 1995, J BIOL CHEM, V270, P7304, DOI 10.1074/jbc.270.13.7304
   Shaked Y, 2005, CANCER CELL, V7, P101, DOI 10.1016/j.ccr.2004.11.023
   Shiraki M, 2004, LAB INVEST, V84, P1491, DOI 10.1038/labinvest.3700175
   Venkatraman A, 2000, SCAND J GASTROENTERO, V35, P1053
   Wang SJ, 2003, DEV DYNAM, V228, P630, DOI 10.1002/dvdy.10412
   Yang QW, 2007, CANCER RES, V67, P1716, DOI 10.1158/0008-5472.CAN-06-2595
   Yap R, 2005, CLIN CANCER RES, V11, P6678, DOI 10.1158/1078-0432.CCR-05-0621
   Zak S, 2008, INT J COLORECTAL DIS, V23, P297, DOI 10.1007/s00384-007-0397-5
NR 42
TC 50
Z9 58
U1 1
U2 2
PU KARGER
PI BASEL
PA ALLSCHWILERSTRASSE 10, CH-4009 BASEL, SWITZERLAND
SN 1015-2008
EI 1423-0291
J9 PATHOBIOLOGY
JI Pathobiology
PY 2008
VL 75
IS 1
BP 9
EP 21
DI 10.1159/000113790
PG 13
WC Cell Biology; Pathology
WE Science Citation Index Expanded (SCI-EXPANDED)
SC Cell Biology; Pathology
GA 273EU
UT WOS:000253914000003
PM 18334835
DA 2024-01-22
ER

PT J
AU Merga, Y
   Campbell, BJ
   Rhodes, JM
AF Merga, Yvette
   Campbell, Barry J.
   Rhodes, Jonathan M.
TI Mucosal Barrier, Bacteria and Inflammatory Bowel Disease: Possibilities
   for Therapy
SO DIGESTIVE DISEASES
LA English
DT Article
DE Bacterial translocation; Detergents; Emulsifiers; Glycocalyx; Intestinal
   permeability; Mucosal barrier; Tight junctions
ID THOMSEN-FRIEDENREICH ANTIGEN; CROHNS-DISEASE; ESCHERICHIA-COLI; MUCUS
   LAYERS; M-CELLS; ULCERATIVE-COLITIS; EPITHELIAL-CELLS; TIGHT JUNCTIONS;
   PEYERS-PATCHES; ALPHA-CATENIN
AB The mucosal barrier has three major components, the mucus layer, the epithelial glycocalyx and the surface epithelium itself, whose integrity largely depends on tight junction function. In health, there is relatively little direct interaction between the luminal microbiota and the epithelium - the continuous mucus layer in the colon keeps the surface epithelium out of contact with bacteria and the ileo-caecal valve ensures that the distal small intestine is relatively microbe free. Most interaction takes place at the Peyer's patches in the distal ileum and their smaller colonic equivalents, the lymphoid follicles. Peyer's patches are overlain by a 'dome' epithelium, 5% of whose cells are specialised M (microfold) epithelial cells, which act as the major portal of entry for bacteria. There are no goblet cells in the dome epithelium and M cells have a very sparse glycocalyx allowing easy microbial interaction. It is intriguing that the typical age range for the onset of Crohn's disease (CD) is similar to the age at which the number of Peyer's patches is greatest. Peyer's patches are commonly the sites of the initial lesions in CD and the 'anti-pancreatic' antibody associated with CD has been shown to have as its epitope the glycoprotein 2 that is the receptor for type-1 bacterial fimbrial protein (fimH) on M cells. There are many reasons to believe that the mucosal barrier is critically important in the pathogenesis of inflammatory bowel disease (IBD). These include (i) associations between both CD and ulcerative colitis (UC) with genes that are relevant to the mucosal barrier; (ii) increased intestinal permeability in unaffected relatives of CD patients; (iii) increased immune reactivity against bacterial antigens, and (iv) animal models in which altered mucosal barrier, e.g. denudation of the mucus layer associated with oral dextran sulphate in rodents, induces colitis. Whilst some IBD patients may have genetic factors leading to weakening of the mucosal barrier, it is likely that environmental factors may be even more important. Some may be subtle and indirect, e.g. the effects of stress on the mucosa barrier, whilst others may be more obvious, e.g. the effect of pathogen-related gastroenteritis, known often to act as trigger for IBD relapse. We have also been very interested in the potentially harmful effects of ingested detergents - either by contamination of cutlery by inadequate rinsing or via ingestion of processed foods containing permitted emulsifiers. In vitro and ex vivo studies show that even very small trace amounts of these surfactants can greatly increase bacterial translocation. Implications for therapy are not yet so obvious. We advise our IBD patients to avoid processed foods containing emulsifiers and to rinse their dishes well - whilst accepting that there is no direct evidence yet to support this. Therapies that aim to enhance the mucosal barrier have yet to come to market, but trials of enteric-delivered phosphatidylcholine in UC are promising. The faecal concentration of mucus-degrading bacterial enzymes (particularly proteases, sulphatases and sialidases) correlates with disease activity in UC, and these represent good targets for therapy. (C) 2014 S. Karger AG, Basel
C1 [Merga, Yvette; Campbell, Barry J.; Rhodes, Jonathan M.] Univ Liverpool, Inst Translat Med, Dept Gastroenterol, Liverpool L69 3GE, Merseyside, England.
C3 University of Liverpool
RP Rhodes, JM (通讯作者)，Univ Liverpool, Inst Translat Med, Dept Gastroenterol, Liverpool L69 3GE, Merseyside, England.
EM rhodesjm@liverpool.ac.uk
RI Rhodes, Jonathan M/C-2496-2009; Campbell, Barry/IYS-2266-2023
OI Campbell, Barry/0000-0002-7407-012X; Merga, Yvette/0000-0002-0692-1455
FU Crohn&apos;s and Colitis UK [M13-2] Funding Source: researchfish
CR Arrieta MC, 2009, GUT, V58, P41, DOI 10.1136/gut.2008.150888
   Aungst BJ, 2000, J PHARM SCI, V89, P429, DOI 10.1002/(SICI)1520-6017(200004)89:4<429::AID-JPS1>3.0.CO;2-J
   Bäckström M, 2013, MOL BIOTECHNOL, V54, P250, DOI 10.1007/s12033-012-9562-3
   Barnich N, 2007, J CLIN INVEST, V117, P1566, DOI 10.1172/JCI30504
   Barnich N, 2010, VIRULENCE, V1, P281, DOI 10.4161/viru.1.4.11510
   Bevins CL, 1999, GUT, V45, P911, DOI 10.1136/gut.45.6.911
   Bodger K, 2006, GUT, V55, P973, DOI 10.1136/gut.2005.086413
   Campbell BJ, 2001, GLYCOBIOLOGY, V11, P385, DOI 10.1093/glycob/11.5.385
   Chassaing B, 2011, J CLIN INVEST, V121, P966, DOI 10.1172/JCI44632
   DWARAKANATH AD, 1995, GUT, V37, P58, DOI 10.1136/gut.37.1.58
   Finnie IA, 1996, CLIN SCI, V91, P359, DOI 10.1042/cs0910359
   Flanagan P, 2011, BIOCHEM SOC T, V39, P1067, DOI 10.1042/BST0391067
   Frey A, 1996, J EXP MED, V184, P1045, DOI 10.1084/jem.184.3.1045
   Fu JX, 2011, J CLIN INVEST, V121, P1657, DOI 10.1172/JCI45538
   Fujimura Y, 1996, GUT, V38, P724, DOI 10.1136/gut.38.5.724
   GULLIKSON GW, 1977, GASTROENTEROLOGY, V73, P501
   Hase K, 2009, NATURE, V462, P226, DOI 10.1038/nature08529
   Hering NA, 2012, J PHYSIOL-LONDON, V590, P1035, DOI 10.1113/jphysiol.2011.224568
   Johansson MEV, 2014, GUT, V63, P281, DOI 10.1136/gutjnl-2012-303207
   Johansson MEV, 2011, CELL MOL LIFE SCI, V68, P3635, DOI 10.1007/s00018-011-0822-3
   Johansson MEV, 2011, P NATL ACAD SCI USA, V108, P4659, DOI 10.1073/pnas.1006451107
   Johansson MEV, 2010, PLOS ONE, V5, DOI 10.1371/journal.pone.0012238
   Johansson MEV, 2008, P NATL ACAD SCI USA, V105, P15064, DOI 10.1073/pnas.0803124105
   Kiesslich R, 2012, GUT, V61, P1146, DOI 10.1136/gutjnl-2011-300695
   Krauss E, 2012, INT J CLIN EXP PATHO, V5, P411
   Larsson JMH, 2011, INFLAMM BOWEL DIS, V17, P2299, DOI 10.1002/ibd.21625
   Leiper K, 2001, CLIN SCI, V101, P395, DOI 10.1042/CS20010078
   Lu P, 2011, INFLAMM BOWEL DIS, V17, P2047, DOI 10.1002/ibd.21592
   Maiers JL, 2013, J CELL SCI, V126, P3904, DOI 10.1242/jcs.126565
   Martin HM, 2004, GASTROENTEROLOGY, V127, P80, DOI 10.1053/j.gastro.2004.03.054
   McGuckin MA, 2011, NAT REV MICROBIOL, V9, P265, DOI 10.1038/nrmicro2538
   MERCURIUSTAYLOR LA, 1984, BRIT J IND MED, V41, P279
   Moran AP, 2011, GUT, V60, P1412, DOI 10.1136/gut.2010.212704
   Münch A, 2007, SCAND J GASTROENTERO, V42, P1167, DOI 10.1080/00365520701320463
   Münch A, 2011, ALIMENT PHARM THER, V33, P954, DOI 10.1111/j.1365-2036.2011.04611.x
   PODOLSKY DK, 1983, J CLIN INVEST, V72, P142, DOI 10.1172/JCI110952
   Prorok-Hamon M, 2013, GUT
   RAOUF A, 1991, GUT, V32, P1139, DOI 10.1136/gut.32.10.1139
   Rhee SH, 2005, P NATL ACAD SCI USA, V102, P13610, DOI 10.1073/pnas.0502174102
   RHODES JM, 1985, GUT, V26, P1312, DOI 10.1136/gut.26.12.1312
   Rhodes JM, 2008, BIOCHEM SOC T, V36, P1482, DOI 10.1042/BST0361482
   Richman E, 2013, ALIMENT PHARM THER, V38, P1156, DOI 10.1111/apt.12500
   Roberts CL, 2013, J CROHNS COLITIS, V7, P338, DOI 10.1016/j.crohns.2013.01.004
   Roberts CL, 2013, J NUTR BIOCHEM, V24, P97, DOI 10.1016/j.jnutbio.2012.02.013
   Roberts CL, 2010, GUT, V59, P1331, DOI 10.1136/gut.2009.195370
   Roggenbuck D, 2009, GUT, V58, P1620, DOI 10.1136/gut.2008.162495
   Ryan P, 2004, AM J GASTROENTEROL, V99, P1539, DOI 10.1111/j.1572-0241.2004.40103.x
   RYDER SD, 1990, ALIMENT PHARM THERAP, V4, P333
   Ryder SD, 1998, GASTROENTEROLOGY, V114, P44, DOI 10.1016/S0016-5085(98)70631-6
   RYDER SD, 1995, DIGESTION, V56, P370, DOI 10.1159/000201261
   Sansonetti PJ, 1999, SEMIN IMMUNOL, V11, P193, DOI 10.1006/smim.1999.0175
   Shan MM, 2013, SCIENCE, V342, P447, DOI 10.1126/science.1237910
   Singh R, 2001, GLYCOBIOLOGY, V11, P587, DOI 10.1093/glycob/11.7.587
   Stremmel W, 2007, ANN INTERN MED, V147, P603, DOI 10.7326/0003-4819-147-9-200711060-00004
   Subramanian S, 2008, INFLAMM BOWEL DIS, V14, P162, DOI 10.1002/ibd.20296
   Swidsinski A, 2002, GASTROENTEROLOGY, V122, P44, DOI 10.1053/gast.2002.30294
   Treede I, 2007, J BIOL CHEM, V282, P27155, DOI 10.1074/jbc.M704408200
   TSAI HH, 1992, CLIN SCI, V82, P447, DOI 10.1042/cs0820447
   TSAI HH, 1995, GUT, V36, P570, DOI 10.1136/gut.36.4.570
   Van der Sluis M, 2006, GASTROENTEROLOGY, V131, P117, DOI 10.1053/j.gastro.2006.04.020
   Van Kruiningen HJ, 2002, INFLAMM BOWEL DIS, V8, P180, DOI 10.1097/00054725-200205000-00004
   VanKruiningen HJ, 1997, J CLIN GASTROENTEROL, V25, P470, DOI 10.1097/00004836-199709000-00017
   Yon C, 2005, J BIOL CHEM, V280, P27412, DOI 10.1074/jbc.M501393200
   Yu QH, 2009, CELL BIOL INT, V33, P78, DOI 10.1016/j.cellbi.2008.09.007
   Zeissig S, 2007, GUT, V56, P61, DOI 10.1136/gut.2006.094375
NR 65
TC 130
Z9 150
U1 4
U2 82
PU KARGER
PI BASEL
PA ALLSCHWILERSTRASSE 10, CH-4009 BASEL, SWITZERLAND
SN 0257-2753
EI 1421-9875
J9 DIGEST DIS
JI Dig. Dis.
PY 2014
VL 32
IS 4
BP 475
EP 483
DI 10.1159/000358156
PG 9
WC Gastroenterology & Hepatology
WE Science Citation Index Expanded (SCI-EXPANDED)
SC Gastroenterology & Hepatology
GA AJ8WY
UT WOS:000337990000024
PM 24969297
DA 2024-01-22
ER

PT J
AU DeFazio, MV
   Economides, JM
   King, KS
   Han, KD
   Shanmugam, VK
   Attinger, CE
   Evans, KK
AF DeFazio, Michael V.
   Economides, James M.
   King, Kathryn S.
   Han, Kevin D.
   Shanmugam, Victoria K.
   Attinger, Christopher E.
   Evans, Karen K.
TI Outcomes After Combined Radical Resection and Targeted Biologic Therapy
   for the Management of Recalcitrant Hidradenitis Suppurativa
SO ANNALS OF PLASTIC SURGERY
LA English
DT Article
DE biologic therapy; hidradenitis suppurativa; infliximab; radical
   resection; recurrence; ustekinumab
ID SURGICAL-TREATMENT; CROHNS-DISEASE; DOUBLE-BLIND; TNF-ALPHA; INFLIXIMAB;
   RECURRENCE; ADALIMUMAB; EXPERIENCE; USTEKINUMAB; PREVALENCE
AB Background: Trials demonstrating the efficacy of biologic therapy for moderate to severe hidradenitis suppurativa (HS) have inspired new multidisciplinary treatment strategies. We present our experience with combined biologic and surgical therapy for recalcitrant HS.
   Methods: Between 2011 and 2014, 21 patients (57 cases) with Hurley Stage III HS underwent radical resection with delayed primary closure alone, or in combination with adjuvant biologic therapy. Demographic data, treatment regimen, outcomes, and complications were retrospectively reviewed for all cases.
   Results: Eleven patients underwent combined surgical and biologic therapy, whereas radical resection alone was performed in 10 patients. The average soft tissue deficit, before closure, for the combined and surgery-only patients was 56 cm(2) and 48.5 cm(2), respectively (P = 0.66). Biologic agents including infliximab (n = 8) and ustekinumab (n = 3) were initiated 2 to 3 weeks after closure and were continued for an average of 10.5 months. Recurrence was noted in 19% (4/29) and 38.5% (10/26) of previously treated sites for combined and surgery-only patients (P < 0.01). For the combined cohort, the disease-free interval was approximately 1 year longer on average (P < 0.001); however, this difference was reduced to 4.5 months when considering time to recurrence after cessation of biologic therapy (P = 0.09). New disease developed in 18% (2/11) and 50% (5/10) of combined and surgery-only patients, respectively (P < 001). No adverse events were noted among patients who received biologic therapy.
   Conclusions: Lower rates of recurrence and disease progression, as well as a longer disease-free interval may be achieved with the use of adjuvant biologic therapy after radical resection for recalcitrant HS.
C1 [DeFazio, Michael V.; Economides, James M.; King, Kathryn S.; Han, Kevin D.; Attinger, Christopher E.; Evans, Karen K.] Medstar Georgetown Univ Hosp, Dept Plast Surg, Ctr Wound Healing, Washington, DC USA.
   [Shanmugam, Victoria K.] George Washington Univ Hosp, Div Rheumatol, Dept Med, Washington, DC USA.
C3 Georgetown University; George Washington University
RP Evans, KK (通讯作者)，Georgetown Univ Hosp, Dept Plast Surg, Ctr Wound Healing, 3800 Reservoir Rd,1 PHC, Washington, DC 20007 USA.
EM karen.k.evans@gunet.georgetown.edu
RI Economides, James/L-1438-2019
OI Economides, James/0000-0003-2138-3138; Evans, Karen/0000-0003-1056-2114
FU NINR NIH HHS [R01 NR013888] Funding Source: Medline
CR Alharbi Z, 2012, BMC DERMATOL, V12, DOI 10.1186/1471-5945-12-9
   Alikhan A, 2009, J AM ACAD DERMATOL, V60, P539, DOI 10.1016/j.jaad.2008.11.911
   Baerveldt EM, 2013, ANN RHEUM DIS, V72, P626, DOI 10.1136/annrheumdis-2012-202392
   Bieniek A, 2010, DERMATOL SURG, V36, P1998, DOI 10.1111/j.1524-4725.2010.01763.x
   Blanco R, 2009, ARCH DERMATOL, V145, P580, DOI 10.1001/archdermatol.2009.49
   Büyükasik O, 2011, DERMATOL SURG, V37, P835, DOI [10.1111/j.1524-4725.2011.01961..x, 10.1111/j.1524-4725.2011.01961.x]
   Chen E, 2011, ANN PLAS SURG, V67, P397, DOI 10.1097/SAP.0b013e3181f77bd6
   Chen YE, 2014, PLAST RECONSTR SURG, V133, p370E, DOI 10.1097/PRS.0000000000000080
   Dufour DN, 2010, DERMATOLOGY, V220, P323, DOI 10.1159/000287261
   Fardet L, 2007, J AM ACAD DERMATOL, V56, P624, DOI 10.1016/j.jaad.2006.07.027
   Grant A, 2010, J AM ACAD DERMATOL, V62, P205, DOI 10.1016/j.jaad.2009.06.050
   Gulliver WP, 2012, J EUR ACAD DERMATOL, V26, P911, DOI 10.1111/j.1468-3083.2011.04123.x
   HARRISON BJ, 1987, BRIT MED J, V294, P487, DOI 10.1136/bmj.294.6570.487
   Jemec GBE, 1996, J AM ACAD DERMATOL, V35, P191, DOI 10.1016/S0190-9622(96)90321-7
   Jemec GBE, 2004, EXPERT OPIN PHARMACO, V5, P1767, DOI 10.1517/14656566.5.8.1767
   Jemec GBE, 2012, NEW ENGL J MED, V366, P158, DOI 10.1056/NEJMcp1014163
   Kagan RJ, 2005, SURGERY, V138, P734, DOI 10.1016/j.surg.2005.06.053
   Korn T, 2009, ANNU REV IMMUNOL, V27, P485, DOI 10.1146/annurev.immunol.021908.132710
   Kurzen H, 2008, EXP DERMATOL, V17, P455, DOI [10.1111/j.1600-0625.2008.00712.x, 10.1111/j.1600-0625.2008.00712_1.x]
   Mandal A, 2005, SURG-J R COLL SURG E, V3, P23, DOI 10.1016/S1479-666X(05)80006-X
   Martínez F, 2001, INFLAMM BOWEL DIS, V7, P323, DOI 10.1097/00054725-200111000-00008
   Mekkes JR, 2008, BRIT J DERMATOL, V158, P370, DOI 10.1111/j.1365-2133.2007.08332.x
   Menderes A, 2010, INT J MED SCI, V7, P240
   Miller I, 2011, BRIT J DERMATOL, V165, P391, DOI 10.1111/j.1365-2133.2011.10339.x
   Mitchell KM, 2002, SURG CLIN N AM, V82, P1187, DOI 10.1016/S0039-6109(02)00060-9
   Parks RW, 1997, ANN ROY COLL SURG, V79, P83
   Pelekanou A, 2010, EXP DERMATOL, V19, P538, DOI 10.1111/j.1600-0625.2009.00967.x
   Rambhatla PV, 2012, ARCH DERMATOL, V148, P439, DOI 10.1001/archdermatol.2011.1950
   Revuz JE, 2008, J AM ACAD DERMATOL, V59, P596, DOI 10.1016/j.jaad.2008.06.020
   Ritz JP, 1998, INT J COLORECTAL DIS, V13, P164, DOI 10.1007/s003840050159
   Rompel R, 2000, DERMATOL SURG, V26, P638, DOI 10.1046/j.1524-4725.2000.00043.x
   Rosi YL, 2005, J DERMATOL TREAT, V16, P58, DOI 10.1080/09546630410024547
   Roussomoustakaki M, 2003, J GASTROENTEROL, V38, P1000, DOI 10.1007/s00535-003-1185-9
   Samycia M, 2013, J CUTAN MED SURG, V17, pS23, DOI 10.2310/7750.2012.11144
   Schlapbach C, 2011, J AM ACAD DERMATOL, V65, P790, DOI 10.1016/j.jaad.2010.07.010
   Sharon VR, 2012, ACTA DERM-VENEREOL, V92, P320, DOI 10.2340/00015555-1229
   Toichi E, 2006, J IMMUNOL, V177, P4917, DOI 10.4049/jimmunol.177.7.4917
   Usmani N, 2007, CLIN EXP DERMATOL, V32, P204, DOI 10.1111/j.1365-2230.2006.02272.x
   van der Zee HH, 2011, BRIT J DERMATOL, V164, P1292, DOI 10.1111/j.1365-2133.2011.10254.x
   van Rappard DC, 2011, BRIT J DERMATOL, V165, P194, DOI 10.1111/j.1365-2133.2011.10328.x
   Von der Werth JM, 2001, BRIT J DERMATOL, V144, P809, DOI 10.1046/j.1365-2133.2001.04137.x
   Williams VL, 2011, INT J DERMATOL, V50, P619, DOI 10.1111/j.1365-4632.2011.04871.x
   WILTZ O, 1990, DIS COLON RECTUM, V33, P731, DOI 10.1007/BF02052316
   Wolkenstein P, 2007, J AM ACAD DERMATOL, V56, P621, DOI 10.1016/j.jaad.2006.08.061
NR 44
TC 45
Z9 46
U1 0
U2 1
PU LIPPINCOTT WILLIAMS & WILKINS
PI PHILADELPHIA
PA TWO COMMERCE SQ, 2001 MARKET ST, PHILADELPHIA, PA 19103 USA
SN 0148-7043
EI 1536-3708
J9 ANN PLAS SURG
JI Ann. Plast. Surg.
PD AUG
PY 2016
VL 77
IS 2
BP 217
EP 222
DI 10.1097/SAP.0000000000000584
PG 6
WC Surgery
WE Science Citation Index Expanded (SCI-EXPANDED)
SC Surgery
GA DR9PH
UT WOS:000380228100024
PM 26559649
OA Green Accepted
DA 2024-01-22
ER

PT J
AU Daum, S
   Ipczynski, R
   Heine, B
   Schulzke, JD
   Zeitz, M
   Ullrich, R
AF Daum, S
   Ipczynski, R
   Heine, B
   Schulzke, JD
   Zeitz, M
   Ullrich, R
TI Therapy with budesonide in patients with refractory sprue
SO DIGESTION
LA English
DT Article
DE T cell antigen; T cell receptor gene rearrangement; refractory sprue;
   budesonide
ID T-CELL LYMPHOMA; CELIAC-DISEASE; COLLAGENOUS SPRUE; ORAL BUDESONIDE;
   CROHNS-DISEASE; AZATHIOPRINE
AB Introduction: Refractory sprue (RS) is a rare malabsorption syndrome, which often requires long-term corticosteroid treatment. Locally acting budesonide could replace systemic corticosteroid therapy and reduce toxicity in patients with RS. Aims: To evaluate the efficacy and toxicity of budesonide in patients with RS. Patients and Methods: Clinical and histological data from patients with RS who received budesonide were analyzed. RS was defined as villous atrophy and malabsorption in spite of a strict gluten-free diet persisting for > 6 months or requiring earlier therapeutic intervention. Results: We identified 9 patients (1 with autoimmune enteropathy, 4 with RS type I without and 3 with RS type II with signs of early T cell lymphoma and 1 with CD4-positive sprue-like intestinal Tcell lymphoma), who received 9 mg/day of budesonide (range 6-12) for 24 months (160), and 7 of whom had an initial treatment with 40 mg/day of prednisolone (30-60) for 4 months (1-144). The initial body mass index was 18 (13.1-22.8) and increased similarly under prednisolone [21.5 (14.9-26.7), p < 0.05] and budesonide therapy [21 (18-27.2), p < 0.05]. The stool frequency per day also decreased similarly from 6 (2-8) to 2 (1-3) and 2 (1-5), each p < 0.05, under prednisolone and budesonide therapy, respectively. Two patients with RS type II did not respond and 7, including all 4 with RS type I, were clinically stable with budesonide therapy. Skin fragility in 1 patient was the only adverse effect of budesonide therapy. Conclusions: Budesonide may be an effective treatment option in patients with RS type I, which can stabilize the clinical condition similar to prednisolone. Copyright (c) 2006 S. Karger AG, Basel.
C1 Univ Med Berlin, Charite, Dept Med 1, DE-12200 Berlin, Germany.
   Univ Med Berlin, Charite, Inst Pathol, Berlin, Germany.
C3 Free University of Berlin; Humboldt University of Berlin; Charite
   Universitatsmedizin Berlin; Free University of Berlin; Humboldt
   University of Berlin; Charite Universitatsmedizin Berlin
RP Daum, S (通讯作者)，Univ Med Berlin, Charite, Dept Med 1, Campus Benjamin Franklin,Hindenburgdamm 30, DE-12200 Berlin, Germany.
EM severin.daum@charite.de
OI Daum, Severin/0000-0003-0060-6013
CR Abdulkarim AS, 2002, AM J GASTROENTEROL, V97, P2016
   Baert F, 2002, GASTROENTEROLOGY, V122, P20, DOI 10.1053/gast.2002.30295
   Bagdi E, 1999, BLOOD, V94, P260, DOI 10.1182/blood.V94.1.260.413k40_260_264
   Biagi F, 1998, LANCET, V352, P876, DOI 10.1016/S0140-6736(98)06170-4
   Campieri M, 1997, GUT, V41, P209, DOI 10.1136/gut.41.2.209
   Carbonnel F, 1998, BLOOD, V92, P3879, DOI 10.1182/blood.V92.10.3879.422k34_3879_3886
   Carbonnel F, 1999, GUT, V45, P662, DOI 10.1136/gut.45.5.662
   Catassi C, 2001, EUR J GASTROEN HEPAT, V13, P1123
   Cellier C, 2000, LANCET, V356, P203, DOI 10.1016/S0140-6736(00)02481-8
   Daum S, 2005, BEST PRACT RES CL GA, V19, P413, DOI 10.1016/j.bpg.2005.02.001
   Daum S, 2001, GUT, V49, P804, DOI 10.1136/gut.49.6.804
   Delarive J, 1998, DIGESTION, V59, P364, DOI 10.1159/000007516
   Goerres MS, 2003, ALIMENT PHARM THER, V18, P487, DOI 10.1046/j.1365-2036.2003.01687.x
   GREENBERG GR, 1994, NEW ENGL J MED, V331, P836, DOI 10.1056/NEJM199409293311303
   HAFKEMEYER P, 1995, DEUT MED WOCHENSCHR, V120, P1430, DOI 10.1055/s-2008-1055495
   Hamedani R, 1997, ALIMENT PHARM THER, V11, P98
   Howdle P.D., 1992, COELIAC DIS, P49
   JARMAY K, 1993, Z GASTROENTEROL, V31, P144
   Mauriño E, 2002, AM J GASTROENTEROL, V97, P2595
   McKeage K, 2002, DRUGS, V62, P2263, DOI 10.2165/00003495-200262150-00015
   Mulder CJJ, 2000, SCAND J GASTROENTERO, V35, P32
   MULDER CJJ, 1993, ALIMENT PHARM THERAP, V7, P125
   Oberhuber G, 1999, EUR J GASTROEN HEPAT, V11, P1185, DOI 10.1097/00042737-199910000-00019
   Papi C, 2000, ALIMENT PHARM THERAP, V14, P1419, DOI 10.1046/j.1365-2036.2000.00867.x
   Ryan BM, 2000, GASTROENTEROLOGY, V119, P243, DOI 10.1053/gast.2000.8530
   STEIN H, 1985, LAB INVEST, V52, P676
   TRIER JS, 1978, GASTROENTEROLOGY, V75, P307
   Vahedi K, 2003, AM J GASTROENTEROL, V98, P1079, DOI [10.1016/S0002-9270(02)06006-9, 10.1111/j.1572-0241.2003.07284.x]
   Wahab PJ, 2000, ALIMENT PHARM THER, V14, P767
   WALKERSMITH JA, 1990, ARCH DIS CHILD, V65, P909, DOI 10.1136/adc.65.8.909
   WEINSTEI.WM, 1970, NEW ENGL J MED, V283, P1297, DOI 10.1056/NEJM197012102832401
NR 31
TC 46
Z9 50
U1 0
U2 1
PU KARGER
PI BASEL
PA ALLSCHWILERSTRASSE 10, CH-4009 BASEL, SWITZERLAND
SN 0012-2823
EI 1421-9867
J9 DIGESTION
JI Digestion
PY 2006
VL 73
IS 1
BP 60
EP 68
DI 10.1159/000092639
PG 9
WC Gastroenterology & Hepatology
WE Science Citation Index Expanded (SCI-EXPANDED)
SC Gastroenterology & Hepatology
GA 038TD
UT WOS:000237251500011
PM 16612091
DA 2024-01-22
ER

PT J
AU Tromm, A
   Niewerth, U
   Khoury, M
   Baestlein, E
   Wilhelms, G
   Schulze, J
   Stolte, M
AF Tromm, A
   Niewerth, U
   Khoury, M
   Baestlein, E
   Wilhelms, G
   Schulze, J
   Stolte, M
TI The probiotic E. coli strain Nissle 1917 for the treatment of
   collagenous colitis: First results of an open-label trial
SO ZEITSCHRIFT FUR GASTROENTEROLOGIE
LA English
DT Article
DE collagenous colitis; therapy; E. coli strain Nissle 1917
ID PLACEBO-CONTROLLED TRIAL; DOUBLE-BLIND; LYMPHOCYTIC COLITIS; BUDESONIDE
   TREATMENT; WATERY DIARRHEA; CROHNS-DISEASE; MESALAZINE; REMISSION;
   INVASION; THERAPY
AB Background: Collagenous colitis is clinically characterized by watery diarrhoea and can histologically be diagnosed by a thickening of the subepithelial collagen layer and an inflammatory infiltrate in the lamina propria. So far, the pathogenesis of collagenous colitis and the role of luminal factors remain unclear. Methods: This clinical pilot investigation was conducted with an open-label design to monitor the clinical effects of EcN on stool frequency and stool consistency in 14 patients (11 female, 3 male; age: 58.1 +/- 9.6 years). Due to the open-label protocol EcN was administered at different doses (1 - 6 capsules/day containing 2.5 - 25 x 10(9) viable bacteria each). Except for two patients who discontinued treatment, therapy duration was at least 4 weeks. Results: The results indicate a marked clinical response to the oral administration of EcN with a reduction of the stool frequency greater than or equal to50% in 9/14 (64%) patients. Stool frequency clearly (p = 0.034) decreased from 7.6 +/- 4.8/day to 3.7 +/- 5.8/day at the end of therapy (between 4 and 18 weeks). Moreover, stool consistency changed in 7/14 patients from watery or slimy to soft (6 pts) and normal (1 pt), respectively. Conclusion: With respect to the preliminary data from this trial, the probiotic E. coli strain Nissle 1917 (EcN) seems to be of therapeutic clinical benefit in collagenous colitis. This may be explained with the recently shown antagonistic effect of EcN against Yersinia species, since a relevant number of patients suffering from collagenous colitis showed positive titres of serum IgG and IgA antibodies against Yersinia species. Further studies on the effects of EcN on mucosal collagen metabolism and long-term follow-up are warranted.
C1 Ruhr Univ Bochum, EVK Hattingen, Dept Internal Med, Bochum, Germany.
   Klinikum Bayreuth, Inst Pathol, Bayreuth, Germany.
   Ardeypharm GmbH, Dept Clin Res, Herdecke, Germany.
C3 Ruhr University Bochum; Klinikum Bayreuth
RP Tromm, A (通讯作者)，Ruhr Univ Bochum, Akad Krankenhaus, Ev Krankenhaus Hattingen, Innere Med Klin, Bredenscheider Str 54, D-45525 Hattingen, Germany.
EM a.tromm@krankenhaus-hattingen.de
CR Aigner T, 1997, GASTROENTEROLOGY, V113, P136, DOI 10.1016/S0016-5085(97)70088-X
   Baert F, 2002, GASTROENTEROLOGY, V122, P20, DOI 10.1053/gast.2002.30295
   Bohr J, 2002, SCAND J GASTROENTERO, V37, P711, DOI 10.1080/00365520212509
   Bohr J, 1996, GUT, V39, P846, DOI 10.1136/gut.39.6.846
   Bohr J, 2000, CAN J GASTROENTEROL, V14, P943, DOI 10.1155/2000/317573
   Bonderup OK, 2003, GUT, V52, P248, DOI 10.1136/gut.52.2.248
   Boudeau J, 2001, GASTROENTEROLOGY, V120, pA190
   BRUCKSCHEN E, 1994, MMW, V136, P241
   CHANDE N, 2003, COCHRANE LIB, V3, P1
   Fernández-Bañares F, 2003, AM J GASTROENTEROL, V98, P340, DOI 10.1016/S000-9270(02)05893-8
   Fiedler LM, 2001, AM J GASTROENTEROL, V96, P818
   Fric P, 2003, EUR J GASTROEN HEPAT, V15, P313, DOI 10.1097/01.meg.0000049998.68425.e2
   Gunther U, 1997, GASTROENTEROLOGY, V112, pA365
   Kruis W, 1997, ALIMENT PHARM THER, V11, P853, DOI 10.1046/j.1365-2036.1997.00225.x
   Kruis W, 2001, GASTROENTEROLOGY, V120, pA127, DOI 10.1016/S0016-5085(08)80625-7
   LAZENBY AJ, 1990, HUM PATHOL, V21, P905, DOI 10.1016/0046-8177(90)90173-3
   LINDSTROM CG, 1976, PATHOL EUR, V11, P87
   LTENHOEFER A, 2004, MED MICROBIOL, V40, P223
[truncated: 3,916,093 more chars]
