# Supplementary material for: Worldwide research trends in Crohn’s disease treatment over the past 2 decades: a bibliometric analysis
Source: Front Pharmacol. 2024 Oct 8;15:1441785. doi: 10.3389/fphar.2024.1441785 (PMC11493645; doi:10.3389/fphar.2024.1441785)
Supplement: Supplementary file 2 [file DataSheet2.zip › raw data 2/download_40.txt]

FN Clarivate Analytics Web of Science
VR 1.0
PT J
AU Cheung, XC
   Fahey, T
   Rogers, AC
   Pemberton, JH
   Kavanagh, DO
AF Cheung, Xinyi Cherry
   Fahey, Tom
   Rogers, Ailin C.
   Pemberton, John Hogeland
   Kavanagh, Dara Oliver
TI Surgical Management of Idiopathic Perianal Fistulas: A Systematic Review
   and Meta-Analysis
SO DIGESTIVE SURGERY
LA English
DT Review
DE Fistula; Plug; Fibrin glue; Crohn's disease; Cryptoglandular fistula
ID RANDOMIZED CLINICAL-TRIAL; MUCOSAL ADVANCEMENT FLAP; ANAL FISTULA;
   FIBRIN GLUE; IN-ANO; STEM-CELLS; SETON; MARSUPIALIZATION; LIGATION;
   MULTICENTER
AB Background: Perianal fistula is a common colorectal condition with an incidence of 9 per 100,000. Many surgical treatments exist, all aiming to eliminate symptoms with minimal risk of recurrence and impact upon continence. Despite extensive evaluation of the therapeutic modalities, no clear consensus exists as to what is the gold standard approach. This systematic review aimed to examine all available evidence pertaining to the surgical management of perianal fistulas. Primary outcomes examined were recurrence and incontinence. Summary: This study was conducted according to PRISMA guidelines. Primary outcomes were analyzed for each group and expressed as pooled odds ratio with confidence intervals of 95%. 687 studies were identified from which 28 relevant studies were included. There was no significant difference in rates of incontinence identified between various surgical approaches. Glues and plugs show higher recurrence rates. Newer treatments continue to emerge with promise but lack supporting evidence of benefit over conventional therapies. Key Messages: While we await more robust randomized data, we will continue to proceed cautiously trying to offset the benefits of fistula healing against the inherent risk of altered continence.
C1 [Cheung, Xinyi Cherry; Kavanagh, Dara Oliver] Tallaght Univ Hosp, Dept Surg, Dublin, Ireland.
   [Fahey, Tom; Rogers, Ailin C.] RCSI, Dept Postgrad Studies, Dublin, Ireland.
   [Pemberton, John Hogeland] Mayo Clin, Div Colon & Rectal Surg, Rochester, MN USA.
   [Kavanagh, Dara Oliver] RCSI, Dept Surg Affairs, Dublin, Ireland.
C3 Royal College of Surgeons - Ireland; Mayo Clinic; Royal College of
   Surgeons - Ireland
RP Kavanagh, DO (通讯作者)，Royal Coll Surgeons Ireland, RCSI, Dept Surg Affairs, 123 St Stephens Green,1E, Dublin 2, Ireland.
EM darakavanagh@rcsi.com
RI Fahey, Tom/C-9367-2012
OI Fahey, Tom/0000-0002-5896-5783; Kavanagh, Dara/0000-0001-9535-0844
CR Akhtar M., 2012, J INT MED SCI ACAD, V25, P53
   Altomare DF, 2011, COLORECTAL DIS, V13, P82, DOI 10.1111/j.1463-1318.2009.02056.x
   Ba-bai-ke-re MMTJA, 2010, WORLD J GASTROENTERO, V16, P3279, DOI 10.3748/wjg.v16.i26.3279
   Chalya Phillipo L, 2013, Tanzan J Health Res, V15, P193
   Ellis CN, 2006, DIS COLON RECTUM, V49, P1736, DOI 10.1007/s10350-006-0718-8
   Filingeri V, 2004, Eur Rev Med Pharmacol Sci, V8, P111
   Garcia-Olmo D, 2009, DIS COLON RECTUM, V52, P79, DOI 10.1007/DCR.0b013e3181973487
   Gupta Pravin J, 2003, Curr Surg, V60, P524, DOI 10.1016/S0149-7944(03)00082-5
   Gupta Pravin J, 2003, Rom J Gastroenterol, V12, P287
   Gupta Pravin J, 2012, Acta Chir Iugosl, V59, P15
   Gustafsson UM, 2006, BRIT J SURG, V93, P1202, DOI 10.1002/bjs.5398
   Hermann GDL, 1880, CR HEBD ACAD SCI, P1301
   Herreros MD, 2012, DIS COLON RECTUM, V55, P762, DOI 10.1097/DCR.0b013e318255364a
   Ho K S, 2005, Tech Coloproctol, V9, P166, DOI 10.1007/s10151-005-0220-7
   Ho K S, 2001, Tech Coloproctol, V5, P137, DOI 10.1007/s101510100015
   Ho YH, 1998, BRIT J SURG, V85, P105
   Jacob TJ, 2010, COCHRANE DB SYST REV, DOI 10.1002/14651858.CD006319.pub2
   Jadad AR, 1996, CONTROL CLIN TRIALS, V17, P1, DOI 10.1016/0197-2456(95)00134-4
   Jain Bhupendra Kumar, 2012, J Korean Soc Coloproctol, V28, P78, DOI 10.3393/jksc.2012.28.2.78
   Kelly ME, 2014, TECH COLOPROCTOL, V18, P915, DOI 10.1007/s10151-014-1186-0
   Khafagy W, 2010, INT J SURG, V8, P321, DOI 10.1016/j.ijsu.2010.03.009
   KRONBORG O, 1985, BRIT J SURG, V72, P970, DOI 10.1002/bjs.1800721211
   Lu Jin-Gen, 2006, Zhong Xi Yi Jie He Xue Bao, V4, P140
   Madbouly KM, 2014, DIS COLON RECTUM, V57, P1202, DOI 10.1097/DCR.0000000000000194
   Meinero P, 2011, TECH COLOPROCTOL, V15, P417, DOI 10.1007/s10151-011-0769-2
   Mushaya C, 2012, AM J SURG, V204, P283, DOI 10.1016/j.amjsurg.2011.10.025
   Nazeer MA, 2012, Pak J Med Health Sci, V6, P885
   Nicholls R John, 2012, Acta Chir Iugosl, V59, P9
   Ortiz H, 2009, BRIT J SURG, V96, P608, DOI 10.1002/bjs.6613
   Perez F, 2006, AM J SURG, V192, P34, DOI 10.1016/j.amjsurg.2006.01.028
   Pescatori M, 2006, COLORECTAL DIS, V8, P11, DOI 10.1111/j.1463-1318.2005.00835.x
   Ratto C, 2005, ENDOSCOPY, V37, P722, DOI 10.1055/s-2005-870155
   Ritchie RD, 2009, COLORECTAL DIS, V11, P564, DOI 10.1111/j.1463-1318.2008.01713.x
   Rojanasakul Arun, 2007, Journal of the Medical Association of Thailand, V90, P581
   Sahakitrungruang Chucheep, 2011, Journal of the Medical Association of Thailand, V94, P699
   Sentovich SA, 2003, DIS COLON RECTUM, V46, P498, DOI 10.1007/s10350-004-6589-y
   Sentovich SM, 2001, J GASTROINTEST SURG, V5, P158, DOI 10.1016/S1091-255X(01)80028-7
   SHUKLA NK, 1991, INDIAN J MED RES-B, V94, P177
   Subhas G, 2012, DIGEST SURG, V29, P292, DOI 10.1159/000342398
   van der Hagen SJ, 2011, GASTROENT RES PRACT, V2011, DOI 10.1155/2011/186350
   van Koperen PJ, 2011, DIS COLON RECTUM, V54, P387, DOI 10.1007/DCR.0b013e318206043e
   Wang C, 2012, WORLD J GASTROENTERO, V18, P5702, DOI 10.3748/wjg.v18.i40.5702
   Williams G, 2018, COLORECTAL DIS, V20, P5, DOI 10.1111/codi.14054
   Williams NS, 2008, BAILEY LOVES SHORT P, P1240
   Yassin NA, 2014, ALIMENT PHARM THER, V40, P741, DOI 10.1111/apt.12906
   Zbar A P, 2003, Tech Coloproctol, V7, P89, DOI 10.1007/s10151-003-0016-6
   Zirak-Schmidt Samira, 2014, Dan Med J, V61, pA4977
NR 47
TC 7
Z9 8
U1 2
U2 5
PU KARGER
PI BASEL
PA ALLSCHWILERSTRASSE 10, CH-4009 BASEL, SWITZERLAND
SN 0253-4886
EI 1421-9883
J9 DIGEST SURG
JI Dig. Surg.
PD MAR
PY 2021
VL 38
IS 2
BP 104
EP 119
DI 10.1159/000512652
EA JAN 2021
PG 16
WC Gastroenterology & Hepatology; Surgery
WE Science Citation Index Expanded (SCI-EXPANDED)
SC Gastroenterology & Hepatology; Surgery
GA QY6NP
UT WOS:000612502600001
PM 33503621
OA Bronze
DA 2024-01-22
ER

PT J
AU Danese, S
   Fiocchi, C
AF Danese, Silvio
   Fiocchi, Claudio
TI Endothelial Cell-Immune Cell Interaction in IBD
SO DIGESTIVE DISEASES
LA English
DT Article
DE Inflammatory bowel disease; Crohn's disease; Ulcerative colitis;
   Endothelial cells; Cell adhesion molecules; Chemokines; Angiogenesis;
   Lymphangiogenesis
ID INFLAMMATORY-BOWEL-DISEASE; LYMPHOCYTE EGRESS; LEUKOCYTE RECRUITMENT;
   PATHOGENESIS; HYALURONAN; SPHINGOSINE-1-PHOSPHATE; CHEMOKINES;
   PLATELETS; CYTOKINES; INCREASE
AB The proper delivery of immune cells throughout the host's various tissues and organs is essential to health, and abnormalities in the type and quantity of leukocyte distribution is usually associated with disease. Because of its size and presence of a very large amount of immunocytes in the mucosa and mesenteric lymph nodes, the gut is the recipient of a constant influx of leukocytes, a process tightly regulated by multiple factors. These include cell adhesion molecules on the leukocytes and their counter-receptors on the microvascular endothelial cells in the bowel wall, a number of chemokines and cytokines that help attracting immune cells, platelets, bacterial products, danger signals, the size of the vascular and lymphatic beds and the process of leukocyte exit and circulation in the blood and lymphatic fluid. The disruption of any of the above regulatory mechanism can lead to inflammation, as is the case for inflammatory bowel disease. Learning how leukocyte and endothelial cells mutually function in health and what goes wrong in inflammation offers the opportunity to intervene therapeutically and re-establish the normal crosstalk between leukocytes and endothelial cells. (C) 2016 S. Karger AG, Basel
C1 [Danese, Silvio] Humanitas Res Hosp, Dept Gastroenterol, IBD Ctr, Milan, Italy.
   [Fiocchi, Claudio] Cleveland Clin Fdn, Lerner Res Inst, Dept Pathobiol, Dept Gastroenterol & Hepatol,Digest Dis Inst, 9500 Euclid Ave, Cleveland, OH 44195 USA.
C3 Cleveland Clinic Foundation
RP Fiocchi, C (通讯作者)，Cleveland Clin, Inst Digest Dis, Dept Gastroenterol & Hepatol, Dept Pathobiol,Lerner Res Inst, Cleveland, OH 44195 USA.
EM fiocchc@ccf.org
RI Danese, Silvio/ABH-9571-2020
OI Danese, Silvio/0000-0001-7341-1351
FU Schering-Plough; Abbvie; Merck; UCB Pharma; Ferring; Cellerix; Millenium
   Takeda; Nycomed; Pharmacosmos; Actelion; Alpha Wasserman; Genentech;
   Grunenthal; Pfizer; Astra Zeneca; Novo Nordisk; Salix; Cosmo
   Pharmaceuticals; Vifor; Johnson and Johnson
FX S.D. has received consulting fees and has served as a speaker,
   consultant or advisory board member for Schering-Plough, Abbvie, Merck,
   UCB Pharma, Ferring, Cellerix, Millenium Takeda, Nycomed, Pharmacosmos,
   Actelion, Alpha Wasserman, Genentech, Grunenthal, Pfizer, Astra Zeneca,
   Novo Nordisk, Salix, Cosmo Pharmaceuticals, Vifor, and Johnson and
   Johnson.
CR [Anonymous], NAT REV GASTROENTERO
   Binion DG, 1997, GASTROENTEROLOGY, V112, P1895, DOI 10.1053/gast.1997.v112.pm9178682
   Binion DG, 1998, LANCET, V352, P1742, DOI 10.1016/S0140-6736(98)05050-8
   Card CM, 2014, J CLIN INVEST, V124, P943, DOI 10.1172/JCI73316
   Chiba K, 2006, CELL MOL IMMUNOL, V3, P11
   Comerford I, 2014, BRIT J HAEMATOL, V164, P329, DOI 10.1111/bjh.12616
   D'Alessio S, 2014, J CLIN INVEST, V124, P3863, DOI 10.1172/JCI72189
   Danese S, 2004, GUT, V53, P1035, DOI 10.1136/gut.2003.026278
   Danese S, 2003, GASTROENTEROLOGY, V124, P1249, DOI 10.1016/S0016-5085(03)00289-0
   Danese S, 2007, J IMMUNOL, V178, P6017, DOI 10.4049/jimmunol.178.10.6017
   Danese S, 2006, GASTROENTEROLOGY, V130, P2060, DOI 10.1053/j.gastro.2006.03.054
   Danese S, 2014, GASTROENTEROLOGY, V147, P981, DOI 10.1053/j.gastro.2014.08.044
   Davey MP, 2006, MICROVASC RES, V71, P103, DOI 10.1016/j.mvr.2005.11.010
   de la Motte C, 2009, AM J PATHOL, V174, P2254, DOI 10.2353/ajpath.2009.080831
   Faure E, 2001, J IMMUNOL, V166, P2018, DOI 10.4049/jimmunol.166.3.2018
   Kerjaschki D, 2014, J CLIN INVEST, V124, P874, DOI 10.1172/JCI74854
   Kessler S, 2008, CTS-CLIN TRANSL SCI, V1, P57, DOI 10.1111/j.1752-8062.2008.00025.x
   Kim H, 2014, J CLIN INVEST, V124, P936, DOI 10.1172/JCI71607
   Kolaczkowska E, 2013, NAT REV IMMUNOL, V13, P159, DOI 10.1038/nri3399
   Langer HF, 2009, J CELL MOL MED, V13, P1211, DOI 10.1111/j.1582-4934.2009.00811.x
   Leiman DA, 2014, CURR OPIN GASTROEN, V30, P385, DOI 10.1097/MOG.0000000000000077
   Lobatón T, 2014, ALIMENT PHARM THER, V39, P579, DOI 10.1111/apt.12639
   Luster AD, 1998, NEW ENGL J MED, V338, P436, DOI 10.1056/NEJM199802123380706
   Matloubian M, 2004, NATURE, V427, P355, DOI 10.1038/nature02284
   McFadyen JD, 2015, TRANSFUS MED REV, V29, P110, DOI 10.1016/j.tmrv.2014.11.006
   Nourshargh S, 2014, IMMUNITY, V41, P694, DOI 10.1016/j.immuni.2014.10.008
   Petri B, 2008, J IMMUNOL, V180, P6439, DOI 10.4049/jimmunol.180.10.6439
   Piccinini AM, 2010, MEDIAT INFLAMM, V2010, DOI 10.1155/2010/672395
   Proia RL, 2015, J CLIN INVEST, V125, P1379, DOI 10.1172/JCI76369
   Rodrigues SF, 2015, TISSUE BARRIERS, V3, DOI 10.4161/21688370.2014.978720
   Rubartelli A, 2007, TRENDS IMMUNOL, V28, P429, DOI 10.1016/j.it.2007.08.004
   Ruppert SM, 2014, IMMUNOL RES, V58, P186, DOI 10.1007/s12026-014-8495-2
   Sartor RB, 2008, GASTROENTEROLOGY, V134, P577, DOI 10.1053/j.gastro.2007.11.059
   Schirbel A, 2013, GASTROENTEROLOGY, V144, P613, DOI 10.1053/j.gastro.2012.11.005
   Schuchardt M, 2011, BRIT J PHARMACOL, V163, P1140, DOI 10.1111/j.1476-5381.2011.01260.x
   Simmons S, 2014, ARCH IMMUNOL THER EX, V62, P103, DOI 10.1007/s00005-013-0264-8
   Song XY, 2013, CELL SIGNAL, V25, P2335, DOI 10.1016/j.cellsig.2013.07.021
   Stokes KY, 2012, J PHYSIOL-LONDON, V590, P1023, DOI 10.1113/jphysiol.2011.225417
   Villablanca EJ, 2011, GASTROENTEROLOGY, V140, P1776, DOI 10.1053/j.gastro.2011.02.015
NR 39
TC 20
Z9 20
U1 1
U2 13
PU KARGER
PI BASEL
PA ALLSCHWILERSTRASSE 10, CH-4009 BASEL, SWITZERLAND
SN 0257-2753
EI 1421-9875
J9 DIGEST DIS
JI Dig. Dis.
PY 2016
VL 34
IS 1-2
BP 43
EP 50
DI 10.1159/000442925
PG 8
WC Gastroenterology & Hepatology
WE Science Citation Index Expanded (SCI-EXPANDED)
SC Gastroenterology & Hepatology
GA DH0ZQ
UT WOS:000372514100007
PM 26982700
DA 2024-01-22
ER

PT J
AU Sena, AA
   Pedrotti, LP
   Barrios, BE
   Cejas, H
   Balderramo, D
   Diller, A
   Correa, SG
AF Sena, Angela A.
   Pedrotti, Luciano P.
   Barrios, Bibiana E.
   Cejas, Hugo
   Balderramo, Domingo
   Diller, Ana
   Correa, Silvia G.
TI Lack of TNFRI signaling enhances annexin A1 biological activity in
   intestinal inflammation
SO BIOCHEMICAL PHARMACOLOGY
LA English
DT Article
DE Therapy; DSS-induced colitis; Inflammation; Gut; Epithelium
ID MYOCARDIAL ISCHEMIA-REPERFUSION; FORMYL PEPTIDE RECEPTOR; BOWEL-DISEASE;
   INDUCED COLITIS; ANTIINFLAMMATORY MECHANISMS; LEUKOCYTE RECRUITMENT;
   ULCERATIVE-COLITIS; LIPOCORTIN 1; ARTHRITIS; THERAPY
AB We evaluated whether the lack of TNF-alpha signaling increases mucosal levels of annexin A1 (AnxA1); the hypothesis stems from previous findings showing that TNF-alpha neutralization in Crohn's disease patients up-regulates systemic AnxA1 expression. Biopsies from healthy volunteers and patients under anti-TNF-alpha therapy with remittent ulcerative colitis (UC) showed higher AnxA1 expression than those with active disease. We also evaluated dextran sulfate sodium (DSS)-acute colitis in TNF-alpha receptor 1 KO (INFR1-/-) strain with impaired TNF-alpha signaling and C57BL/6 (WT) mice. Although both strains developed colitis, TNFR1-/- mice showed early clinical recovery, lower myeloperoxidase (MPO) activity and milder histopathological alterations. Colonic epithelium from control and DSS-treated TNFR1-/- mice showed intense AnxA1 expression and AnxA1+ CD4+ and CD8+ T cells were more frequent in TNFR1-/- animals, suggesting an extra supply of AnxA1. The pan antagonist of AnxA1 receptors exacerbated the colitis outcome in TNFR1-/- mice, supporting the pivotal role of AnxA1 in the early recovery. Our findings demonstrate that the TNF-alpha signaling reduction favors the expression and biological activity of AnxA1 in inflamed intestinal mucosa. (C) 2015 Elsevier Inc. All rights reserved.
C1 [Sena, Angela A.; Pedrotti, Luciano P.; Barrios, Bibiana E.; Cejas, Hugo; Correa, Silvia G.] Natl Univ Cordoba, Immunol, Dept Clin Biochem, CIBICI CONICET,Fac Chem Sci, RA-5000 Cordoba, Argentina.
   [Balderramo, Domingo] Hosp Privado, Ctr Med, Dept Gastroenterol, Cordoba, Argentina.
   [Diller, Ana] Hosp Privado, Ctr Med, Dept Pathol, Cordoba, Argentina.
C3 Consejo Nacional de Investigaciones Cientificas y Tecnicas (CONICET);
   National University of Cordoba; Hospital Privado - Universitario de
   Cordoba; Hospital Privado - Universitario de Cordoba
RP Correa, SG (通讯作者)，Natl Univ Cordoba, Immunol, Dept Clin Biochem, CIBICI CONICET,Fac Chem Sci, RA-5000 Cordoba, Argentina.
EM scorrea@fcq.unc.edu.ar
OI Balderramo, Domingo/0000-0001-9598-2577
FU Agencia Nacional de Promocion Cientifica y Tecnologica (FONCYT); Consejo
   Nacional de Investigaciones Cientificas y Tecnicas (CONICET); Secretaria
   de Ciencia y Tecnologia (SECyT-UNC)
FX Dextran Sulphate 40 000 MW was a kind gift of George Usher, Dextran
   Products Limited (Canada). We would like to thank Paula Icely and
   Fabricio Navarro for excellent technical assistance. This work was
   supported by grants of Agencia Nacional de Promocion Cientifica y
   Tecnologica (FONCYT),Consejo Nacional de Investigaciones Cientificas y
   Tecnicas (CONICET) and Secretaria de Ciencia y Tecnologia (SECyT-UNC).
   SGC belongs to the CONICET research staff.
CR Arijs I, 2010, INFLAMM BOWEL DIS, V16, P2090, DOI 10.1002/ibd.21301
   Babbin BA, 2008, J IMMUNOL, V181, P5035, DOI 10.4049/jimmunol.181.7.5035
   Bandeira-Melo C, 2005, J PHARMACOL EXP THER, V313, P1416, DOI 10.1124/jpet.104.080473
   Bento AF, 2008, J LEUKOCYTE BIOL, V84, P1213, DOI 10.1189/jlb.0408231
   Bosani M, 2009, BIOL-TARGETS THER, V3, P77
   Chen KD, 2013, J CLIN INVEST, V123, P1694, DOI 10.1172/JCI65569
   Coméra C, 1999, DIGEST DIS SCI, V44, P1448, DOI 10.1023/A:1026668206020
   Cosnes J, 2011, GASTROENTEROLOGY, V140, P1785, DOI 10.1053/j.gastro.2011.01.055
   D'Amico M, 2000, FASEB J, V14, P1867
   Damazo AS, 2011, BMC IMMUNOL, V12, DOI 10.1186/1471-2172-12-59
   DAVIES MDJ, 1981, GUT, V22, P481, DOI 10.1136/gut.22.6.481
   de Coupade C, 2001, AM J PATHOL, V159, P1435, DOI 10.1016/S0002-9440(10)62530-8
   Debret R, 2003, FEBS LETT, V546, P195, DOI 10.1016/S0014-5793(03)00570-2
   Dwivedi RC, 2009, ARTHRITIS RES THER, V11, DOI 10.1186/ar2637
   Ebach DR, 2005, INFLAMM BOWEL DIS, V11, P533, DOI 10.1097/01.MIB.0000163698.34592.30
   Ernst S, 2004, J IMMUNOL, V172, P7669, DOI 10.4049/jimmunol.172.12.7669
   Facio FN, 2011, J MOL MED, V89, P51, DOI 10.1007/s00109-010-0684-4
   Farooq SM, 2012, DIGEST DIS SCI, V57, P1802, DOI 10.1007/s10620-012-2082-y
   Gastardelo TS, 2009, AM J PATHOL, V174, P177, DOI 10.2353/ajpath.2009.080342
   Gavins FNE, 2012, FASEB J, V26, P4977, DOI 10.1096/fj.12-205971
   Gavins FNE, 2003, BLOOD, V101, P4140, DOI 10.1182/blood-2002-11-3411
   Geboes K, 2000, GUT, V47, P404, DOI 10.1136/gut.47.3.404
   Girol AP, 2013, J IMMUNOL, V190, P5689, DOI 10.4049/jimmunol.1202030
   Khor B, 2011, NATURE, V474, P307, DOI 10.1038/nature10209
   La M, 2001, FASEB J, V15, P2247, DOI 10.1096/fj.01-0196com
   Leoni G, 2013, J CLIN INVEST, V123, P443, DOI 10.1172/JCI65831
   Maloy KJ, 2011, NATURE, V474, P298, DOI 10.1038/nature10208
   Nakai M, 2005, DIGEST DIS SCI, V50, P1669, DOI 10.1007/s10620-005-2913-1
   Nenci A, 2007, NATURE, V446, P557, DOI 10.1038/nature05698
   Oliani SM, 2001, AM J PATHOL, V158, P603, DOI 10.1016/S0002-9440(10)64002-3
   Ordás I, 2012, CLIN PHARMACOL THER, V91, P635, DOI 10.1038/clpt.2011.328
   Ouyang NT, 2012, PLOS ONE, V7, DOI 10.1371/journal.pone.0041585
   Patel HB, 2012, ANN RHEUM DIS, V71, P1872, DOI 10.1136/annrheumdis-2011-201180
   Perretti M, 1996, BRIT J PHARMACOL, V117, P1145, DOI 10.1111/j.1476-5381.1996.tb16709.x
   Perretti M, 2009, NAT REV IMMUNOL, V9, P62, DOI 10.1038/nri2470
   Porporatto C, 2003, BIOCHEM BIOPH RES CO, V304, P266, DOI 10.1016/S0006-291X(03)00579-5
   Roda G, 2010, INFLAMM BOWEL DIS, V16, P1239, DOI 10.1002/ibd.21212
   Rutgeerts P, 2005, NEW ENGL J MED, V353, P2462, DOI 10.1056/NEJMoa050516
   Sekigawa I, 2008, CLIN EXP RHEUMATOL, V26, P261
   Sena A, 2013, PLOS ONE, V8, DOI 10.1371/journal.pone.0076969
   Stillie R, 2009, INFLAMM BOWEL DIS, V15, P1515, DOI 10.1002/ibd.20951
   Tsao FHC, 1998, AM J RESP CELL MOL, V18, P120, DOI 10.1165/ajrcmb.18.1.2808
   Vago JP, 2012, J LEUKOCYTE BIOL, V92, P249, DOI 10.1189/jlb.0112008
   Vong L, 2012, PLOS ONE, V7, DOI 10.1371/journal.pone.0039244
   Wang Y, 2013, LAB INVEST, V93, P1024, DOI 10.1038/labinvest.2013.89
   Wirtz S, 2007, NAT PROTOC, V2, P541, DOI 10.1038/nprot.2007.41
   Yang Y, 2011, CLIN EXP IMMUNOL, V165, P372, DOI 10.1111/j.1365-2249.2011.04413.x
   Yang YH, 2013, J IMMUNOL, V190, P997, DOI 10.4049/jimmunol.1202236
NR 48
TC 20
Z9 21
U1 0
U2 9
PU PERGAMON-ELSEVIER SCIENCE LTD
PI OXFORD
PA THE BOULEVARD, LANGFORD LANE, KIDLINGTON, OXFORD OX5 1GB, ENGLAND
SN 0006-2952
EI 1873-2968
J9 BIOCHEM PHARMACOL
JI Biochem. Pharmacol.
PD DEC 1
PY 2015
VL 98
IS 3
BP 422
EP 431
DI 10.1016/j.bcp.2015.09.009
PG 10
WC Pharmacology & Pharmacy
WE Science Citation Index Expanded (SCI-EXPANDED)
SC Pharmacology & Pharmacy
GA CY1ET
UT WOS:000366150200007
PM 26386311
OA Green Published
DA 2024-01-22
ER

PT J
AU Koczka, CP
   Geraldino-Pardilla, LB
   Lawlor, G
AF Koczka, Charles P.
   Geraldino-Pardilla, Laura B.
   Lawlor, Garrett
TI Primary Sclerosing Cholangitis and Its Relationship to the Colon in a
   Black Cohort of Inflammatory Bowel Disease Patients
SO JOURNAL OF CLINICAL GASTROENTEROLOGY
LA English
DT Article
DE primary; sclerosing; cholangitis; black; inflammatory; bowel
ID ULCERATIVE-COLITIS; CLINICAL-COURSE; LIVER-TRANSPLANTATION;
   AFRICAN-AMERICANS; NATURAL-HISTORY
AB Background:Recent studies have identified subgroups of inflammatory bowel disease (IBD) patients at increased likelihood for developing primary sclerosing cholangitis (PSC). Most studies look at predominantly white populations.Goals:The aim of our study was to determine the characteristics of PSC in a black cohort of patients and its relationship to disease location in IBD.Study:A retrospective analysis was performed on IBD patients over the age of 18 years.Results:Of the 209 black patients identified as having IBD, 7 (3.5%) had a concomitant diagnosis of PSC; 5/138 (3.6%) ulcerative colitis (UC) patients, and 2/71 (2.8%) Crohn's disease patients (CD). Numerically, more males developed PSC in both the UC and CD subgroups. Age at diagnosis of IBD tended to be younger among PSC cohorts. All PSC-UC patients had pancolitis (P<0.0001), and all PSC-CD patients had a colonic component to their disease. In the UC cohort, PSC patients were statistically more likely to be on immunosuppressive therapy (P<0.0001).Conclusions:With greater research, physicians will better recognize IBD phenotypes at highest risk of PSC and hopefully identify complications of PSC, including cholangiocarcinoma.
C1 [Koczka, Charles P.] Suny Downstate Med Ctr, Dept Gastroenterol, Brooklyn, NY 11203 USA.
   [Koczka, Charles P.; Lawlor, Garrett] VA NY Harbor Healthcare Syst, Dept Gastroenterol, Brooklyn, NY USA.
   [Geraldino-Pardilla, Laura B.] Columbia Presbyterian Med Ctr, Dept Rheumatol, New York, NY 10032 USA.
C3 State University of New York (SUNY) System; State University of New York
   (SUNY) Downstate Medical Center; NewYork-Presbyterian Hospital; Columbia
   University
RP Koczka, CP (通讯作者)，450 Clarkson Ave, Brooklyn, NY 11203 USA.
EM charles.koczka@downstate.edu
RI Geraldino-Pardilla, Laura/AAO-5233-2020
CR Befeler AS, 1998, TRANSPLANTATION, V65, P393, DOI 10.1097/00007890-199802150-00017
   Boonstra K, 2012, INFLAMM BOWEL DIS, V18, P2270, DOI 10.1002/ibd.22938
   Edwards CN, 2008, INFLAMM BOWEL DIS, V14, P1419, DOI 10.1002/ibd.20495
   Joo M, 2009, AM J SURG PATHOL, V33, P854, DOI 10.1097/PAS.0b013e318196d018
   Kelly P, 1997, GUT, V41, P688, DOI 10.1136/gut.41.5.688
   Kim WR, 2000, MAYO CLIN PROC, V75, P688
   Loftus EV, 2005, GUT, V54, P91, DOI 10.1136/gut.2004.046615
   Marelli L, 2011, GUT, V60, P1224, DOI 10.1136/gut.2010.235408
   Moore L, 2012, INFLAMM BOWEL DIS, V18, P743, DOI 10.1002/ibd.21796
   Navaneethan U, 2012, ALIMENT PHARM THER, V35, P1054, DOI 10.1111/j.1365-2036.2012.05067.x
   Nguyen GC, 2006, AM J GASTROENTEROL, V101, P1012, DOI 10.1111/j.1572-0241.2006.00504.x
   O'Toole A, 2012, CLIN GASTROENTEROL H, V10, P439, DOI 10.1016/j.cgh.2011.11.010
   Talwalkar JA, 2005, INFLAMM BOWEL DIS, V11, P62, DOI 10.1097/00054725-200501000-00009
NR 13
TC 3
Z9 3
U1 0
U2 3
PU LIPPINCOTT WILLIAMS & WILKINS
PI PHILADELPHIA
PA 530 WALNUT ST, PHILADELPHIA, PA 19106-3621 USA
SN 0192-0790
EI 1539-2031
J9 J CLIN GASTROENTEROL
JI J. Clin. Gastroenterol.
PD FEB
PY 2014
VL 48
IS 2
BP E19
EP E21
DI 10.1097/MCG.0b013e31829455b5
PG 3
WC Gastroenterology & Hepatology
WE Science Citation Index Expanded (SCI-EXPANDED)
SC Gastroenterology & Hepatology
GA 291EB
UT WOS:000329809400002
PM 24402121
DA 2024-01-22
ER

PT J
AU Hunter, MM
   Mckay, DM
AF Hunter, MM
   Mckay, DM
TI Review article: helminths as therapeutic agents for inflammatory bowel
   disease
SO ALIMENTARY PHARMACOLOGY & THERAPEUTICS
LA English
DT Review
ID EPITHELIAL ION-TRANSPORT; SCHISTOSOMA-MANSONI; IMMUNE-RESPONSES;
   INFECTION; PARASITES; COLITIS; CYTOKINES; HYGIENE; MICE;
   IMMUNOSUPPRESSION
AB Over the last decade major advances have been made in our understanding of the mechanisms and mediators of inflammation that hold the promise of the development of new therapies for inflammatory disease. While much is to be gleaned from the application of new technologies, assessment of the age-old host-parasite relationship may also provide insights on how to counter pathological inflammatory events. In the case of inflammatory bowel disease [particularly Crohn's disease, which is associated with T helper 1 (Th1) events] it is proposed that infection with parasitic helminths would be beneficial: the paradigm being that of immune deviation, where Th2 cytokines mobilized in response to the helminth will prevent or antagonize the disease-promoting Th1 events in the gut. The situation is unlikely to be this simple. Here we review and critique the data in support of helminth therapy for inflammatory bowel disease, drawing attention to the gaps in knowledge and presenting a view on how the field may be advanced. While the concept of helminth therapy may be superficially unappealing, this review may convince the reader of the value of more extensive analyses of the impact of helminth infection on enteric inflammation.
C1 McMaster Univ, Intestinal Dis Res Programme, Hamilton, ON L8N 3Z5, Canada.
C3 McMaster University
RP Mckay, DM (通讯作者)，McMaster Univ, Intestinal Dis Res Programme, HSC-3N5,1200 Main St W, Hamilton, ON L8N 3Z5, Canada.
EM mckayd@mcmaster.ca
RI McKay, Derek/HCH-3240-2022
CR Adamo SA, 2002, BRAIN BEHAV EVOLUT, V60, P370, DOI 10.1159/000067790
   Ader R, 2003, BRAIN BEHAV IMMUN, V17, pS51
   Andersson M, 2003, CELL MOL LIFE SCI, V60, P599, DOI 10.1007/s000180300051
   Barbara G, 1997, GASTROENTEROLOGY, V113, P1224, DOI 10.1053/gast.1997.v113.pm9322517
   Borkow G, 2000, J CLIN INVEST, V106, P1053, DOI 10.1172/JCI10182
   Bouma G, 2003, NAT REV IMMUNOL, V3, P521, DOI 10.1038/nri1132
   Carvalho ATP, 2003, J CLIN GASTROENTEROL, V36, P120, DOI 10.1097/00004836-200302000-00006
   Contigli C, 1999, CLIN IMMUNOL, V91, P338, DOI 10.1006/clim.1999.4706
   Cooke A, 1999, PARASITE IMMUNOL, V21, P169, DOI 10.1046/j.1365-3024.1999.00213.x
   Das KM, 1999, DIGEST DIS SCI, V44, P1, DOI 10.1023/A:1026629528233
   Delcò F, 1998, AM J GASTROENTEROL, V93, P1457, DOI 10.1111/j.1572-0241.1998.463_i.x
   Delgado M, 2002, J MOL MED, V80, P16, DOI 10.1007/s00109-001-0291-5
   DeMatteis S, 2001, PARASITE IMMUNOL, V23, P1, DOI 10.1046/j.1365-3024.2001.00346.x
   DESOWITZ M, 1981, NEW GUINEA TAPEWORMS, P179
   Diaz-Granados N, 2000, AM J PATHOL, V156, P2169, DOI 10.1016/S0002-9440(10)65087-0
   Dieckgraefe BK, 2002, LANCET, V360, P1478, DOI 10.1016/S0140-6736(02)11437-1
   Doetze A, 2000, INT IMMUNOL, V12, P623, DOI 10.1093/intimm/12.5.623
   DUVAUXMIRET O, 1992, P NATL ACAD SCI USA, V89, P778, DOI 10.1073/pnas.89.2.778
   Dwinell MB, 1997, AM J PHYSIOL-GASTR L, V273, pG480, DOI 10.1152/ajpgi.1997.273.2.G480
   Elliott DE, 2000, GASTROENTEROLOGY, V118, pA863, DOI 10.1016/S0016-5085(00)85592-4
   Elliott DE, 2003, AM J PHYSIOL-GASTR L, V284, pG385, DOI 10.1152/ajpgi.00049.2002
   Elliott DE, 1999, GASTROENTEROLOGY, V116, pA706
   Elliott DE, 2000, FASEB J, V14, P1848, DOI 10.1096/fj.99-0885hyp
   Else KJ, 1998, INT J PARASITOL, V28, P1145, DOI 10.1016/S0020-7519(98)00087-3
   Eskandari F, 2002, ANN NY ACAD SCI, V966, P20, DOI 10.1111/j.1749-6632.2002.tb04198.x
   Foster N, 1996, PARASITOLOGY, V112, P97, DOI 10.1017/S0031182000065124
   Fox JG, 2000, NAT MED, V6, P536, DOI 10.1038/75015
   GENT AE, 1994, LANCET, V343, P766, DOI 10.1016/S0140-6736(94)91841-4
   Ghoshal UC, 2002, J GASTROEN HEPATOL, V17, P1331, DOI 10.1046/j.1440-1746.2002.02750.x
   Giacometti A, 2003, J PARASITOL, V89, P490, DOI 10.1645/0022-3395(2003)089[0490:POIPAI]2.0.CO;2
   Gionchetti P, 2003, GASTROENTEROLOGY, V124, P1202, DOI 10.1016/S0016-5085(03)00171-9
   Girardin SE, 2003, SCIENCE, V300, P1584, DOI 10.1126/science.1084677
   Grencis RK, 2001, VET PARASITOL, V100, P45, DOI 10.1016/S0304-4017(01)00482-4
   HUNTER MM, 2003, CAN J GASTROENTEROL, V17, pA54
   Irvine EJ, 2001, SCAND J GASTROENTERO, V36, P2, DOI 10.1080/00365520150218002
   Khan WI, 2002, INFECT IMMUN, V70, P5931, DOI 10.1128/IAI.70.11.5931-5937.2002
   KING CL, 1993, J IMMUNOL, V150, P1873
   Ledingham DL, 1996, TRANSPLANTATION, V61, P184, DOI 10.1097/00007890-199601270-00003
   Madsen KL, 1999, GASTROENTEROLOGY, V116, P1107, DOI 10.1016/S0016-5085(99)70013-2
   Mansfield LS, 2003, AM J TROP MED HYG, V68, P70
   Mansfield LS, 1996, VET IMMUNOL IMMUNOP, V50, P1, DOI 10.1016/0165-2427(95)05482-0
   McKay DM, 1997, PARASITOL TODAY, V13, P63, DOI 10.1016/S0169-4758(96)10079-X
   MCKAY DM, 1990, EXP PARASITOL, V71, P9, DOI 10.1016/0014-4894(90)90003-U
   McKay DM, 1999, CAN J GASTROENTEROL, V13, P509, DOI 10.1155/1999/680206
   Mori N, 2002, AM J PHYSIOL-CELL PH, V283, pC1738, DOI 10.1152/ajpcell.00050.2002
   Mosmann TR, 1996, IMMUNOL TODAY, V17, P138, DOI 10.1016/0167-5699(96)80606-2
   MOSMANN TR, 1986, J IMMUNOL, V136, P2348
   Ogura Y, 2001, NATURE, V411, P603, DOI 10.1038/35079114
   OKAYASU I, 1990, GASTROENTEROLOGY, V98, P694, DOI 10.1016/0016-5085(90)90290-H
   Osman M. M., 1999, Journal of the Egyptian Society of Parasitology, V29, P13
   Qiu BS, 1996, DIGEST DIS SCI, V41, P1625, DOI 10.1007/BF02087911
   Reardon C, 2001, INFECT IMMUN, V69, P4417, DOI 10.1128/IAI.69.7.4417-4423.2001
   Riganò R, 1999, CLIN EXP IMMUNOL, V115, P503
   ROLON PA, 1979, ISRAEL J MED SCI, V15, P318
   Sabin EA, 1996, J INFECT DIS, V173, P269, DOI 10.1093/infdis/173.1.269
   Satoguina J, 2002, MICROBES INFECT, V4, P1291, DOI 10.1016/S1286-4579(02)00014-X
   Sewell DL, 2002, IMMUNOL LETT, V82, P101, DOI 10.1016/S0165-2478(02)00025-1
   Shanahan F, 2002, BRIT J NUTR, V88, pS5, DOI 10.1079/BJN2002624
   SMYTH JD, 1994, INTRO PARASITOLOGY
   Spolski RJ, 2000, PARASITE IMMUNOL, V22, P297, DOI 10.1046/j.1365-3024.2000.00301.x
   STEAD RH, 1991, J NEUROSCI, V11, P3809
   STEAD RH, 1987, P NATL ACAD SCI USA, V84, P2975, DOI 10.1073/pnas.84.9.2975
   Strober W, 2002, ANNU REV IMMUNOL, V20, P495, DOI 10.1146/annurev.immunol.20.100301.064816
   Summers RW, 2003, AM J GASTROENTEROL, V98, P2034, DOI 10.1111/j.1572-0241.2003.07660.x
   TAN CC, 1992, J GASTROEN HEPATOL, V7, P360, DOI 10.1111/j.1440-1746.1992.tb00997.x
   Tan THP, 2001, BIOCHEM J, V357, P373, DOI 10.1042/0264-6021:3570373
   Targan SR, 1997, NEW ENGL J MED, V337, P1029, DOI 10.1056/NEJM199710093371502
   Terrazas LI, 2001, J IMMUNOL, V167, P5294, DOI 10.4049/jimmunol.167.9.5294
   van der Kleij D, 2002, J BIOL CHEM, V277, P48122, DOI 10.1074/jbc.M206941200
   vanDeventer SJH, 1997, GASTROENTEROLOGY, V113, P383, DOI 10.1053/gast.1997.v113.pm9247454
   Varilek GW, 2001, J NUTR, V131, P2034, DOI 10.1093/jn/131.7.2034
   Wakelin D, 2002, PARASITOLOGY, V125, pS39, DOI 10.1017/S0031182002001440
   Weinstock JV, 2002, J LAB CLIN MED, V139, P334, DOI 10.1067/mlc.2002.124343
   WILLIAMS ME, 1994, J INFECT DIS, V170, P946, DOI 10.1093/infdis/170.4.946
   Wills-Karp M, 2001, NAT REV IMMUNOL, V1, P69, DOI 10.1038/35095579
   Yazdanbakhsh M, 2002, SCIENCE, V296, P490, DOI 10.1126/science.296.5567.490
NR 76
TC 50
Z9 61
U1 0
U2 8
PU WILEY
PI HOBOKEN
PA 111 RIVER ST, HOBOKEN 07030-5774, NJ USA
SN 0269-2813
EI 1365-2036
J9 ALIMENT PHARM THER
JI Aliment. Pharmacol. Ther.
PD JAN 15
PY 2004
VL 19
IS 2
BP 167
EP 177
DI 10.1111/j.0269-2813.2004.01803.x
PG 11
WC Gastroenterology & Hepatology; Pharmacology & Pharmacy
WE Science Citation Index Expanded (SCI-EXPANDED)
SC Gastroenterology & Hepatology; Pharmacology & Pharmacy
GA 763YJ
UT WOS:000188127800003
PM 14723608
OA Bronze
DA 2024-01-22
ER

PT J
AU Kulnigg, S
   Teischinger, L
   Dejaco, C
   Waldhör, T
   Gasche, C
AF Kulnigg, Stefanie
   Teischinger, Lena
   Dejaco, Clemens
   Waldhoer, Thomas
   Gasche, Christoph
TI Rapid Recurrence of IBD-Associated Anemia and Iron Deficiency After
   Intravenous Iron Sucrose and Erythropoietin Treatment
SO AMERICAN JOURNAL OF GASTROENTEROLOGY
LA English
DT Article
ID INFLAMMATORY-BOWEL-DISEASE; RECOMBINANT-HUMAN-ERYTHROPOIETIN;
   CROHNS-DISEASE; CONTROLLED-TRIAL; MANAGEMENT; DIAGNOSIS; DEXTRAN
AB OBJECTIVES: Anemia is a common complication of inflammatory bowel disease (IBD) and iron deficiency (ID) is its predominant cause. Therefore, oral and intravenous iron replacements are widely used. This study was performed to evaluate the frequency and timing of anemia and ID recurrence after a successful treatment cycle.
   METHODS: Medical records of patients who had received iron sucrose with or without erythropoietin (EPO) in one of three prospective clinical trials that had been conducted at our center (Ann Intern Med 1997, Digestion 1999, and Am J Gastroenterol 2001) were analyzed for a 5-year follow-up period. The risk for recurrence of anemia (hemoglobin (Hb) <12/13 g per 100 ml) and ID (ferritin <30 mu g/l) was evaluated by Kaplan-Meier analysis using the log-rank test.
   RESULTS: Eighty-eight patients were available for analysis. Patients had received a mean iron dose of 2,500 mg (range 600-3,600 mg); 33 (37.1%) patients had also received EPO. Anemia recurred in a median of 10 months (95% confidence interval (CI) 8-12) and ID recurred within 19 months (95% CI 11-28). The iron dose had no influence on recurrence of ID or anemia. ID (but not anemia) recurred faster in patients with a post-treatment ferritin level <100 mu g/l (median 4 months, 95% CI 1-7) than in patients with ferritin level between 100 and 400 mu g/l (median 11 months, 95% CI 6-16) and >400 mu g/l (median 49 months, 95% CI 32-66; P<0.001).
   CONCLUSIONS: IBD-associated ID and anemia recur surprisingly fast, indicating that maintenance treatment may be needed in a portion of the patient population. Recurrence of ID (but not anemia) can be delayed by aiming for high post-treatment ferritin levels.
C1 [Kulnigg, Stefanie; Teischinger, Lena; Dejaco, Clemens; Gasche, Christoph] Med Univ Vienna, Dept Med 3, Div Gastroenterol & Hepatol, Vienna, Austria.
   [Waldhoer, Thomas] Med Univ Vienna, Ctr Publ Hlth, Dept Epidemiol, Vienna, Austria.
   [Gasche, Christoph] Med Univ Vienna, Christian Doppler Lab Mol Canc Chemoprevent, Vienna, Austria.
C3 Medical University of Vienna; Medical University of Vienna; Medical
   University of Vienna
RP Gasche, C (通讯作者)，Gastroenterol & Hepatol Abt, Wahringer Gurtel 18-20, A-1090 Vienna, Austria.
EM christoph.gasche@meduniwien.ac.at
RI Waldhoer, Thomas Johannes/I-1215-2019; Gasche, Christoph W/A-5139-2013
OI Waldhoer, Thomas Johannes/0000-0003-2043-8299; Gasche,
   Christoph/0000-0002-3752-6685
FU Austrian Science Fund FWF [P 21200] Funding Source: Medline; Austrian
   Science Fund (FWF) [P 21200] Funding Source: researchfish
CR ALI M, 1982, LANCET, V1, P652
   Dohil R, 1998, J PEDIATR-US, V132, P155, DOI 10.1016/S0022-3476(98)70503-7
   GANZONI AM, 1970, SCHWEIZ MED WSCHR, V100, P301
   Gasche C, 1997, ANN INTERN MED, V126, P782, DOI 10.7326/0003-4819-126-10-199705150-00006
   GASCHE C, 1994, DIGEST DIS SCI, V39, P1930, DOI 10.1007/BF02088127
   Gasche C, 2001, AM J GASTROENTEROL, V96, P2382
   Gasche C, 1999, DIGESTION, V60, P262, DOI 10.1159/000007667
   Gasche C, 2007, INFLAMM BOWEL DIS, V13, P1545, DOI 10.1002/ibd.20285
   Gisbert JP, 2008, AM J GASTROENTEROL, V103, P1299, DOI 10.1111/j.1572-0241.2008.01846.x
   HORINA JH, 1993, GASTROENTEROLOGY, V104, P1828, DOI 10.1016/0016-5085(93)90666-Z
   Koutroubakis IE, 2006, EUR J GASTROEN HEPAT, V18, P421, DOI 10.1097/00042737-200604000-00017
   Kulnigg S, 2006, ALIMENT PHARM THER, V24, P1507, DOI 10.1111/j.1365-2036.2006.03146.x
   Kulnigg S, 2008, AM J GASTROENTEROL, V103, P1182, DOI 10.1111/j.1572-0241.2007.01744.x
   Nemeth E, 2006, ANNU REV NUTR, V26, P323, DOI 10.1146/annurev.nutr.26.061505.111303
   Schreiber S, 1996, NEW ENGL J MED, V334, P619, DOI 10.1056/NEJM199603073341002
NR 15
TC 81
Z9 89
U1 0
U2 3
PU NATURE PUBLISHING GROUP
PI NEW YORK
PA 75 VARICK ST, 9TH FLR, NEW YORK, NY 10013-1917 USA
SN 0002-9270
EI 1572-0241
J9 AM J GASTROENTEROL
JI Am. J. Gastroenterol.
PD JUN
PY 2009
VL 104
IS 6
BP 1460
EP 1467
DI 10.1038/ajg.2009.114
PG 8
WC Gastroenterology & Hepatology
WE Science Citation Index Expanded (SCI-EXPANDED)
SC Gastroenterology & Hepatology
GA 457DR
UT WOS:000266906900026
PM 19491860
DA 2024-01-22
ER

PT J
AU Nelson-Piercy, C
   Vlaev, I
   Harris, K
   Fischer-Betz, R
AF Nelson-Piercy, Catherine
   Vlaev, Ivo
   Harris, Katie
   Fischer-Betz, Rebecca
TI What factors could influence physicians' management of women of
   childbearing age with chronic inflammatory disease? A systematic review
   of behavioural determinants of clinical inertia
SO BMC HEALTH SERVICES RESEARCH
LA English
DT Review
DE Clinical inertia; Heuristics; Pregnancy; Chronic inflammatory disease;
   Behavioural science
ID MODIFYING ANTIRHEUMATIC DRUGS; RHEUMATOID-ARTHRITIS; BOWEL-DISEASE;
   PREGNANCY OUTCOMES; CORTICOSTEROID USE; CROHNS-DISEASE; PATIENT; TIME;
   UNCERTAINTY; INFORMATION
AB Background: Pregnancy represents a complex challenge to clinicians treating women with chronic inflammatory disease. Many clinicians face a situation of heightened sensitivity to the potential risks and uncertainties associated with the effect of pharmacological treatment on pregnancy outcomes. This may create an environment vulnerable to clinical inertia, whereby behavioural factors such as cognitive heuristics and biases, and other factors such as attitudes to risk and emotion can contribute. This systematic review was undertaken to assess if clinical inertia has been investigated/identified in this setting and took a behavioural science approach to identify and understand the potential determinants of clinical inertia in this treatment setting.
   Methods: A systematic literature search was conducted to identify publications which investigated or described clinical inertia or its determinants (e.g. heuristics, biases etc.). Results were coded for thematic analysis using two inter-related behavioural models: the COM-B model and the Theoretical Domains Framework.
   Results: Whilst studies investigating or describing clinical inertia in this treatment setting were not identified, the behavioural analysis revealed a number of barriers to the pharmacological management of women of fertile age affected by chronic inflammatory disease. Factors which may be influencing clinician's behaviour were identified in all domains of the COM-B model. The primary factors identified were a lack of knowledge of treatment guidelines and fears concerning the safety of medications for mother and fetus. Lack of experience of treating pregnant patients was also identified as a contributing factor to undertreatment.
   Conclusion: Using a behavioural approach, it was possible to identify potential factors which may be negatively influencing clinician's behaviour in this treatment setting, although specific research was limited.
C1 [Nelson-Piercy, Catherine] Guys & St Thomas Fdn Trust, London, England.
   [Nelson-Piercy, Catherine] Imperial Coll Healthcare Trust, London, England.
   [Vlaev, Ivo] Univ Warwick, Warwick Business Sch, Coventry, W Midlands, England.
   [Harris, Katie] Ogilvy Hlth, Alphabeta Bldg, London, England.
   [Fischer-Betz, Rebecca] Heinrich Heine Univ, Policlin Rheumatol, Fac Med, Moorenstr 5, D-40225 Dusseldorf, Germany.
   [Fischer-Betz, Rebecca] Heinrich Heine Univ, Hiller Res Unit Rheumatol, Fac Med, Moorenstr 5, D-40225 Dusseldorf, Germany.
C3 University of Warwick; Heinrich Heine University Dusseldorf; Heinrich
   Heine University Dusseldorf
RP Fischer-Betz, R (通讯作者)，Heinrich Heine Univ, Policlin Rheumatol, Fac Med, Moorenstr 5, D-40225 Dusseldorf, Germany.; Fischer-Betz, R (通讯作者)，Heinrich Heine Univ, Hiller Res Unit Rheumatol, Fac Med, Moorenstr 5, D-40225 Dusseldorf, Germany.
EM rebecca.fischer@med.uni-duesseldorf.de
RI harris, katie/JJD-1639-2023; Harris, Katie/HDO-1319-2022; Harris,
   Katie/HGB-2140-2022
FU UCB Pharma
FX UCB Pharma sponsored the study and the development of the
   manuscript/publication and reviewed the text to ensure that from UCB
   Pharma perspective, the data presented in the publication are
   scientifically, technically and medically supportable, that they do not
   contain any information that has the potential to damage the
   intellectual property of UCB Pharma, and that the publication complies
   with applicable laws, regulations, guidelines and good industry
   practice.
CR Ackerman IN, 2015, BMC MUSCULOSKEL DIS, V16, DOI 10.1186/s12891-015-0657-4
   [Anonymous], PREGN LACT LAB DRUGS
   [Anonymous], 2015, CLIN INERTIA CRITIQU
   Atkins L, 2017, IMPLEMENT SCI, V12, DOI 10.1186/s13012-017-0605-9
   Baatiema L, 2017, IMPLEMENT SCI, V12, DOI 10.1186/s13012-017-0599-3
   Barbhaiya M, 2013, CLIN IMMUNOL, V149, P225, DOI 10.1016/j.clim.2013.05.006
   Beaulieu DB, 2011, WORLD J GASTROENTERO, V17, P2696, DOI 10.3748/wjg.v17.i22.2696
   Beaulieu DB, 2011, GASTROENTEROL CLIN N, V40, P399, DOI 10.1016/j.gtc.2011.03.006
   Belilos E, 1998, MED CLIN N AM, V82, P77, DOI 10.1016/S0025-7125(05)70595-2
   Bharti B, 2015, J RHEUMATOL, V42, P1376, DOI 10.3899/jrheum.140583
   Biedermann L, 2012, DIGESTION, V86, P45, DOI 10.1159/000341941
   Blumenthal-Barby JS, 2015, MED DECIS MAKING, V35, P539, DOI 10.1177/0272989X14547740
   Borchers AT, 2010, J AUTOIMMUN, V34, pJ287, DOI 10.1016/j.jaut.2009.11.015
   Brouwer J, 2015, ANN RHEUM DIS, V74, P1836, DOI 10.1136/annrheumdis-2014-205383
   Chakravarty EF, 2003, J RHEUMATOL, V30, P241
   Danion P, 2018, INFLAMM BOWEL DIS, V24, P943, DOI 10.1093/ibd/izx073
   Dolan P, 2012, J ECON PSYCHOL, V33, P264, DOI 10.1016/j.joep.2011.10.009
   Gupta R, 2013, SEMIN CUTAN MED SURG, V32, P209, DOI 10.12788/j.sder.0034
   Habal FM, 2012, ALIMENT PHARM THER, V35, P501, DOI 10.1111/j.1365-2036.2011.04967.x
   Hviid A, 2011, CAN MED ASSOC J, V183, P796, DOI 10.1503/cmaj.101063
   Iacobucci G, 2018, BMJ-BRIT MED J, V361, P1823
   Jakobsson GL, 2016, ANN RHEUM DIS, V75, P1838, DOI 10.1136/annrheumdis-2015-207992
   Jawaheer D, 2011, ARTHRITIS RHEUM-US, V63, P1517, DOI 10.1002/art.30327
   Kashkooli SB, 2015, UNITED EUR GASTROENT, V3, P462, DOI 10.1177/2050640615580893
   Keeling SO, 2009, CLIN RHEUMATOL, V28, P1, DOI 10.1007/s10067-008-1031-9
   Kerr EA, 2008, ANN INTERN MED, V148, P717, DOI 10.7326/0003-4819-148-10-200805200-00004
   Khunti K, 2017, PRIM CARE DIABETES, V11, P105, DOI 10.1016/j.pcd.2017.01.007
   Krause ML, 2014, THER ADV MUSCULOSKEL, V6, P169, DOI 10.1177/1759720X14551568
   Lavoie KL, 2017, ANNU REV PHARMACOL, V57, P263, DOI 10.1146/annurev-pharmtox-010716-104952
   Mahadevan U, 2015, OBSTET GYNECOL, V126, P401, DOI 10.1097/AOG.0000000000000978
   Makol A, 2011, DRUGS, V71, P1973, DOI 10.2165/11596240-000000000-00000
   Marder W, 2016, BEST PRACT RES CL RH, V30, P63, DOI 10.1016/j.berh.2016.05.002
   Meade T, 2013, MUSCULOSKELET CARE, V11, P73, DOI 10.1002/msc.1031
   Michie S, 2011, IMPLEMENT SCI, V6, DOI 10.1186/1748-5908-6-10
   Mottet C, 2009, J CROHNS COLITIS, V3, P257, DOI 10.1016/j.crohns.2009.03.008
   Ng SW, 2014, MAYO CLIN PROC, V89, P355, DOI 10.1016/j.mayocp.2013.11.012
   Ng SW, 2013, EXPERT REV CLIN IMMU, V9, P161, DOI [10.1586/ECI.12.103, 10.1586/eci.12.103]
   Ortleb Melanie, 2012, Dermatol Online J, V18, P2
   Ostensen M, 2017, RHEUM DIS CLIN N AM, V43, P189, DOI 10.1016/j.rdc.2016.12.003
   Ostensen M, 2014, CURR OPIN RHEUMATOL, V26, P302, DOI 10.1097/BOR.0000000000000044
   Peyrin-Biroulet L, 2011, ALIMENT PHARM THER, V33, P707, DOI 10.1111/j.1365-2036.2011.04577.x
   Phillips LS, 2001, ANN INTERN MED, V135, P825, DOI 10.7326/0003-4819-135-9-200111060-00012
   Reach G, 2014, DIABETES METAB, V40, P241, DOI 10.1016/j.diabet.2013.12.009
   Rhodes Robert, 2014, Gastroenterol Hepatol (N Y), V10, P803
   Rodondi N, 2006, ANN INTERN MED, V144, P475, DOI 10.7326/0003-4819-144-7-200604040-00006
   Salinas MAS, 2015, REUMATOL CLIN, V11, P305, DOI [10.1016/j.reuma.2014.12.004, 10.1016/j.remuma.2014.12.004]
   Saposnik G, 2017, FRONT NEUROL, V8, DOI 10.3389/fneur.2017.00065
   Saposnik G, 2016, BMC MED INFORM DECIS, V16, DOI 10.1186/s12911-016-0377-1
   Skorpen CG, 2016, ANN RHEUM DIS, V75, P795, DOI 10.1136/annrheumdis-2015-208840
   Skuladottir H, 2014, BIRTH DEFECTS RES A, V100, P499, DOI 10.1002/bdra.23248
   Smolen JS, 2017, ANN RHEUM DIS, V76, P960, DOI 10.1136/annrheumdis-2016-210715
   Stoffer MA, 2016, ANN RHEUM DIS, V75, P16, DOI 10.1136/annrheumdis-2015-207526
   Strain WD, 2014, DIABETES THER, V5, P347, DOI 10.1007/s13300-014-0077-8
   Tauscher AE, 2002, J CUTAN MED SURG, V6, P561, DOI 10.1007/s10227-001-0147-1
   Thompson AE, 2010, CLIN EXP RHEUMATOL, V28, P539
   U.S. Food and Drug Administration, PREGN BREASTF BETT D
   Vader JR, 2006, DIGESTION, V73, P237, DOI 10.1159/000095505
   van der Woude CJ, 2015, J CROHNS COLITIS, V9, P107, DOI 10.1093/ecco-jcc/jju006
   van Vollenhoven R, 2019, NAT REV RHEUMATOL, V15, P180, DOI 10.1038/s41584-019-0170-5
   Wallenius M, 2015, J RHEUMATOL, V42, P1570, DOI 10.3899/jrheum.141553
   Zbinden A, 2018, RHEUMATOLOGY OXFORD
NR 61
TC 11
Z9 11
U1 0
U2 5
PU BMC
PI LONDON
PA CAMPUS, 4 CRINAN ST, LONDON N1 9XW, ENGLAND
EI 1472-6963
J9 BMC HEALTH SERV RES
JI BMC Health Serv. Res.
PD NOV 21
PY 2019
VL 19
IS 1
AR 863
DI 10.1186/s12913-019-4693-x
PG 9
WC Health Care Sciences & Services
WE Science Citation Index Expanded (SCI-EXPANDED)
SC Health Care Sciences & Services
GA KB0MF
UT WOS:000506192400011
PM 31752837
OA gold, Green Published
DA 2024-01-22
ER

PT J
AU Sapci, I
   Hameed, I
   Ceylan, A
   Oktem, A
   Rencuzogullari, A
   Hull, TL
   Liska, D
   Delaney, CP
   Gorgun, E
AF Sapci, Ipek
   Hameed, Irbaz
   Ceylan, Arda
   Oktem, Ayda
   Rencuzogullari, Ahmet
   Hull, Tracy L.
   Liska, David
   Delaney, Conor P.
   Gorgun, Emre
TI Predictors of ileus following colorectal resections
SO AMERICAN JOURNAL OF SURGERY
LA English
DT Article
DE Postoperative ileus; Colorectal surgery; Risk factors
ID PROLONGED POSTOPERATIVE ILEUS; LAPAROSCOPIC COLECTOMY; RECOVERY; SURGERY
AB Background: Ileus following colorectal surgery is a significant burden for healthcare and can be challenging to manage. This study aims to evaluate risk factors for postoperative ileus in patients undergoing colorectal surgery.
   Methods: Patients who underwent colorectal resections for any diagnosis were identified from our institutional database between 2009 and 2014. Patient demographics, pre-operative comorbidities, and operation-related variables were compared in patients with and without ileus within 30 days after surgery.
   Results: A total of 5369 patients were identified with a mean age of 53 years. 892 patients (16.6%) developed postoperative ileus. Males were twice as likely (p <0.001) and patients with anastomosis were 1.4 times more likely to develop ileus compared to those without (p < 0.001). Laparoscopic surgery and younger age were associated with lower ileus risk. Patients with colorectal cancer, Crohn's disease, and ulcerative colitis diagnoses were all more likely to develop postoperative ileus compared to patients with diverticular disease.
   Conclusions: Evaluation of factors such as male gender, older age, anastomosis formation, diagnosis of cancer and inflammatory bowel disease, can help facilitate earlier diagnosis of postoperative ileus and may require consideration of prophylactic therapy. (C) 2019 Elsevier Inc. All rights reserved.
C1 [Sapci, Ipek; Hameed, Irbaz; Ceylan, Arda; Oktem, Ayda; Rencuzogullari, Ahmet; Hull, Tracy L.; Liska, David; Delaney, Conor P.; Gorgun, Emre] Cleveland Clin, Dept Colorectal Surg, Digest Dis & Surg Inst, Cleveland, OH 44106 USA.
C3 Cleveland Clinic Foundation
RP Gorgun, E (通讯作者)，9500 Euclid Ave, Cleveland, OH 44195 USA.
EM gorgune@ccf.org
CR Adam MA, 2016, ANN SURG, V264, P141, DOI 10.1097/SLA.0000000000001428
   Bauer AJ, 2004, NEUROGASTROENT MOTIL, V16, P54, DOI 10.1111/j.1743-3150.2004.00558.x
   Chapman SJ, 2018, BRIT J SURG, V105, P797, DOI 10.1002/bjs.10781
   Chapuis PH, 2013, ANN SURG, V257, P909, DOI 10.1097/SLA.0b013e318268a693
   Delaney C, 2006, CLIN CONSENSUS UPDAT, V1, P28
   Delaney CP, 2005, DIS COLON RECTUM, V48, P975, DOI 10.1007/s10350-004-0941-0
   Goldstein JL, 2007, INPATIENT EC BURDEN
   Harnsberger CR, 2019, CLIN COLON RECT SURG, V32, P166, DOI 10.1055/s-0038-1677003
   Kiecolt-Glaser JK, 1998, AM PSYCHOL, V53, P1209, DOI 10.1037/0003-066X.53.11.1209
   Kronberg U, 2011, ANN SURG, V253, P78, DOI 10.1097/SLA.0b013e3181fcb83e
   Merlino JI, 2005, SEMIN COLON RECTAL S, V16, P207, DOI 10.1053/j.scrs.2006.01.008
   Rencuzogullari A, 2017, AM SURGEON, V83, P564
   Vather R, 2015, SURGERY, V157, P764, DOI 10.1016/j.surg.2014.12.005
   Wolthuis AM, 2016, COLORECTAL DIS, V18, pO1, DOI 10.1111/codi.13210
NR 14
TC 7
Z9 7
U1 0
U2 2
PU EXCERPTA MEDICA INC-ELSEVIER SCIENCE INC
PI BRIDGEWATER
PA 685 ROUTE 202-206 STE 3, BRIDGEWATER, NJ 08807 USA
SN 0002-9610
EI 1879-1883
J9 AM J SURG
JI Am. J. Surg.
PD MAR
PY 2020
VL 219
IS 3
BP 527
EP 529
DI 10.1016/j.amjsurg.2019.10.002
PG 3
WC Surgery
WE Science Citation Index Expanded (SCI-EXPANDED)
SC Surgery
GA KW0WG
UT WOS:000520893300047
PM 31604485
DA 2024-01-22
ER

PT J
AU Liu, K
   Strasser, SI
   Koorey, DJ
   Leong, RW
   Solomon, M
   McCaughan, GW
AF Liu, Ken
   Strasser, Simone I.
   Koorey, David J.
   Leong, Rupert W.
   Solomon, Michael
   McCaughan, Geoffrey W.
TI Interactions between primary sclerosing cholangitis and inflammatory
   bowel disease: implications in the adult liver transplant setting
SO EXPERT REVIEW OF GASTROENTEROLOGY & HEPATOLOGY
LA English
DT Review
DE Primary sclerosing cholangitis; inflammatory bowel disease; ulcerative
   colitis; Crohn's disease; liver transplantation; colorectal cancer;
   cholangiocarcinoma
ID ULCERATIVE-COLITIS PATIENTS; POUCH-ANAL ANASTOMOSIS; DE-NOVO
   CHOLANGIOCARCINOMA; NATURAL-HISTORY MODEL; FECAL BILE-ACIDS;
   RISK-FACTORS; COLORECTAL-CANCER; URSODEOXYCHOLIC ACID; CLINICAL-COURSE;
   BILIARY RECONSTRUCTION
AB Introduction: Primary sclerosing cholangitis (PSC) is a chronic cholestatic liver disease which is associated with inflammatory bowel disease (IBD) in most cases. As there is currently no medical therapy which alters the natural history of PSC, liver transplantation may be required.
   Areas covered: We searched for articles in PubMed and critically reviewed current literature on the interrelationship between PSC and IBD with a specific focus on considerations for patients in the liver transplant setting.
   Expert commentary: PSC is an uncommon disease which limits available studies to be either retrospective or contain relatively small numbers of patients. Based on observations from these studies, the behavior and complications of PSC and IBD impact on each other both before and after a liver transplant. Both these autoimmune conditions and their associated cancer risk also influence patient selection for transplantation and may be impacted by immunosuppression use post-transplant. Hence, a complex interplay exists between PSC, IBD and liver transplantation which requires clarification with ongoing research.
C1 [Liu, Ken; Strasser, Simone I.; Koorey, David J.; Leong, Rupert W.; Solomon, Michael; McCaughan, Geoffrey W.] Univ Sydney, Sydney Med Sch, Sydney, NSW, Australia.
   [Liu, Ken; Strasser, Simone I.; Koorey, David J.; McCaughan, Geoffrey W.] Royal Prince Alfred Hosp, AW Morrow Gastroenterol & Liver Ctr, Sydney, NSW, Australia.
   [Liu, Ken; McCaughan, Geoffrey W.] Univ Sydney, Centenary Inst, Liver Injury & Canc Program, Sydney, NSW, Australia.
   [Leong, Rupert W.] Concord Hosp, Gastroenterol & Liver Serv, Sydney, NSW, Australia.
   [Solomon, Michael] Royal Prince Alfred Hosp, Dept Colorectal Surg, Sydney, NSW, Australia.
C3 University of Sydney; NSW Health; Royal Prince Alfred Hospital;
   University of Sydney; University of Sydney; Centenary Institute; Concord
   Repatriation General Hospital; NSW Health; Royal Prince Alfred Hospital;
   University of Sydney
RP McCaughan, GW (通讯作者)，Univ Sydney, Royal Prince Alfred Hosp, AW Morrow Gastroenterol & Liver Ctr, Liver Immunobiol Program,Centenary Res Inst, Sydney, NSW, Australia.; McCaughan, GW (通讯作者)，Univ Sydney, Royal Prince Alfred Hosp, Australian Liver Transplant Unit, Sydney, NSW, Australia.
EM g.mccaughan@centenary.usyd.edu.au
RI Leong, Rupert WL/J-7839-2012; Liu, Ken/I-1559-2019
OI Leong, Rupert WL/0000-0001-5944-3488; MCCAUGHAN,
   GEOFFREY/0000-0002-1483-1636
CR ABUELMAGD KM, 1993, SURG GYNECOL OBSTET, V177, P335
   Alabraba E, 2009, LIVER TRANSPLANT, V15, P330, DOI 10.1002/lt.21679
   Alexander J, 2008, LIVER TRANSPLANT, V14, P245, DOI 10.1002/lt.21394
   Baluyut AR, 2001, GASTROINTEST ENDOSC, V53, P308, DOI 10.1067/mge.2001.112739
   Barritt AS, 2008, INFLAMM BOWEL DIS, V14, P1695, DOI 10.1002/ibd.20528
   Befeler AS, 1998, TRANSPLANTATION, V65, P393, DOI 10.1097/00007890-199802150-00017
   BenAri Z, 1997, J HEPATOL, V26, P554, DOI 10.1016/S0168-8278(97)80420-5
   Bergquist A, 2002, J HEPATOL, V36, P321, DOI 10.1016/S0168-8278(01)00288-4
   Bernstein CN, 2011, AM J GASTROENTEROL, V106, P731, DOI 10.1038/ajg.2011.50
   Bernuzzi F, 2016, CLIN EXP IMMUNOL, V185, P61, DOI 10.1111/cei.12776
   Boonstra K, 2013, HEPATOLOGY, V58, P2045, DOI 10.1002/hep.26565
   Brandsaeter B, 2005, LIVER TRANSPLANT, V11, P1361, DOI 10.1002/lt.20444
   Brandsæter B, 2004, J HEPATOL, V40, P815, DOI 10.1016/j.jhep.2004.01.002
   Brandsæter B, 2003, SCAND J GASTROENTERO, V38, P1176, DOI 10.1080/00365520310006009
   Broome U, 1996, GUT, V38, P610, DOI 10.1136/gut.38.4.610
   BROOME U, 1995, DIS COLON RECTUM, V38, P1301, DOI 10.1007/BF02049156
   Burak K, 2004, AM J GASTROENTEROL, V99, P523, DOI 10.1111/j.1572-0241.2004.04067.x
   Campsen J, 2008, LIVER TRANSPLANT, V14, P181, DOI 10.1002/lt.21313
   CANGEMI JR, 1989, GASTROENTEROLOGY, V96, P790
   Card TR, 2008, J HEPATOL, V48, P939, DOI 10.1016/j.jhep.2008.02.017
   CASTALDO P, 1991, ARCH SURG-CHICAGO, V126, P149, DOI 10.1001/archsurg.1991.01410260033005
   Chapman R, 2010, HEPATOLOGY, V51, P660, DOI 10.1002/hep.23294
   Chen PX, 2015, EUR J GASTROEN HEPAT, V27, P600, DOI 10.1097/MEG.0000000000000327
   Cholongitas E, 2008, LIVER TRANSPLANT, V14, P138, DOI 10.1002/lt.21260
   Claessen MMH, 2009, INFLAMM BOWEL DIS, V15, P1331, DOI 10.1002/ibd.20886
   Davies YK, 2008, J PEDIATR GASTR NUTR, V47, P61, DOI 10.1097/MPG.0b013e31816fee95
   Dvorchik I, 2002, HEPATOLOGY, V35, P380, DOI 10.1053/jhep.2002.30695
   Eaden JA, 2001, GUT, V48, P526, DOI 10.1136/gut.48.4.526
   European Association for the Study of the Liver. Electronic address: easloffice@easloffice.eu, 2016, J Hepatol, V64, P433, DOI 10.1016/j.jhep.2015.10.006
   Fosby B, 2012, WORLD J GASTROENTERO, V18, P1, DOI 10.3748/wjg.v18.i1.1
   Freeman RB, 2006, LIVER TRANSPLANT, V12, pS128, DOI 10.1002/lt.20979
   Gautam M, 2006, LIVER TRANSPLANT, V12, P1813, DOI 10.1002/lt.20910
   Ghali P, 2005, LIVER TRANSPLANT, V11, P1412, DOI 10.1002/lt.20512
   Ginsburg PM, 2005, LIVER TRANSPLANT, V11, P881, DOI 10.1002/lt.20500
   Gluck M, 2008, J CLIN GASTROENTEROL, V42, P1032, DOI 10.1097/MCG.0b013e3181646713
   Goldberg D, 2011, LIVER TRANSPLANT, V17, P1355, DOI 10.1002/lt.22396
   Goldberg DS, 2014, HEPATOLOGY, V60, P1717, DOI 10.1002/hep.27307
   Goldberg DS, 2011, TRANSPLANTATION, V91, P1148, DOI 10.1097/TP.0b013e31821694b3
   Gordon FD, 2016, LIVER TRANSPLANT, V22, P1214, DOI 10.1002/lt.24496
   Goss JA, 1997, ANN SURG, V225, P472, DOI 10.1097/00000658-199705000-00004
   Graziadei IW, 2011, CURR OPIN GASTROEN, V27, P301, DOI 10.1097/MOG.0b013e3283437a8c
   Graziadei IW, 1999, HEPATOLOGY, V30, P1121, DOI 10.1002/hep.510300501
   Graziadei IW, 1999, HEPATOLOGY, V29, P1050, DOI 10.1002/hep.510290427
   Haagsma EB, 2003, ALIMENT PHARM THER, V18, P33, DOI 10.1046/j.1365-2036.2003.01613.x
   Hanouneh IA, 2012, INFLAMM BOWEL DIS, V18, P269, DOI 10.1002/ibd.21692
   Heimbach JK, 2004, SEMIN LIVER DIS, V24, P201, DOI 10.1055/s-2004-828896
   Heneghan MA, 2003, AM J TRANSPLANT, V3, P634, DOI 10.1034/j.1600-6143.2003.00110.x
   Henkel AS, 2006, NAT CLIN PRACT GASTR, V3, P202, DOI 10.1038/ncpgasthep0443
   Jeyarajah DR, 1998, TRANSPLANTATION, V66, P1300, DOI 10.1097/00007890-199811270-00006
   Joo M, 2009, AM J SURG PATHOL, V33, P854, DOI 10.1097/PAS.0b013e318196d018
   Jorgensen KK, 2013, CLIN GASTROENTEROL H, V11, P517, DOI 10.1016/j.cgh.2012.12.027
   Jorgensen KK, 2012, SCAND J GASTROENTERO, V47, P1021, DOI 10.3109/00365521.2012.685754
   Jorgensen KK, 2012, INFLAMM BOWEL DIS, V18, P536, DOI 10.1002/ibd.21699
   Joshi D, 2013, LIVER INT, V33, P53, DOI 10.1111/j.1478-3231.2011.02677.x
   Karlsen T, 2007, GENES IMMUN, V8, P275, DOI 10.1038/sj.gene.6364377
   Kartheuser AH, 1996, MAYO CLIN PROC, V71, P748
   Kashyap R, 2010, J GASTROINTEST SURG, V14, P1362, DOI 10.1007/s11605-010-1256-1
   Kim JJ, 2009, J CLIN GASTROENTEROL, V43, P574, DOI 10.1097/MCG.0b013e31818738ef
   Kim WR, 2000, MAYO CLIN PROC, V75, P688
   Kim WR, 1999, HEPATOLOGY, V29, P1643, DOI 10.1002/hep.510290607
   KNECHTLE SJ, 1995, SURGERY, V118, P615, DOI 10.1016/S0039-6060(05)80026-1
   Kornfeld D, 1997, SCAND J GASTROENTERO, V32, P1042, DOI 10.3109/00365529709011222
   Landaverde C, 2009, ANN HEPATOL, V8, P379, DOI 10.1016/S1665-2681(19)31754-5
   Langer G, 2012, COCHRANE DB SYST REV, DOI 10.1002/14651858.CD007605.pub2
   LEWIN MR, 1987, LANCET, V2, P973
   Lewis JT, 2007, AM J SURG PATHOL, V31, P907, DOI 10.1097/01.pas.0000213435.99492.8a
   Lim TY, 2016, INFLAMM BOWEL DIS, V22, pE39, DOI 10.1097/MIB.0000000000000906
   Lindkvist B, 2010, HEPATOLOGY, V52, P571, DOI 10.1002/hep.23678
   Lindor KD, 2009, HEPATOLOGY, V50, P808, DOI 10.1002/hep.23082
   Liu K, 2017, DIGEST ENDOSC, V29, P190, DOI 10.1111/den.12739
   Liu K, 2017, LIVER INT, V37, P442, DOI 10.1111/liv.13328
   Loftus EV, 2005, GUT, V54, P91, DOI 10.1136/gut.2004.046615
   Loftus EV, 1998, HEPATOLOGY, V27, P685, DOI 10.1002/hep.510270308
   Luna LEM, 2006, LIVER TRANSPLANT, V12, pS15, DOI 10.1002/lt.20938
   Lunder AK, 2016, GASTROENTEROLOGY, V151, P660, DOI 10.1053/j.gastro.2016.06.021
   Lundqvist K, 1997, DIS COLON RECTUM, V40, P451, DOI 10.1007/BF02258391
   Maheshwari A, 2004, AM J GASTROENTEROL, V99, P538, DOI 10.1111/j.1572-0241.2004.04050.x
   Marelli L, 2011, GUT, V60, P1224, DOI 10.1136/gut.2010.235408
   Martin P, 2014, HEPATOLOGY, V59, P1144, DOI 10.1002/hep.26972
   Meyer CG, 2000, TRANSPLANTATION, V69, P1633
   MIKI C, 1995, BRIT J SURG, V82, P1114, DOI 10.1002/bjs.1800820836
   Moayyeri A, 2005, J GASTROEN HEPATOL, V20, P366, DOI 10.1111/j.1440-1746.2005.03727.x
   Mohabbat AB, 2012, ALIMENT PHARM THER, V36, P569, DOI 10.1111/j.1365-2036.2012.05217.x
   Molodecky NA, 2011, HEPATOLOGY, V53, P1590, DOI 10.1002/hep.24247
   Montomoli J, 2013, BMC GASTROENTEROL, V13, DOI 10.1186/1471-230X-13-66
   Mowat C, 2011, GUT, V60, P571, DOI 10.1136/gut.2010.224154
   Nair S, 2009, LIVER TRANSPLANT, V15, P1519, DOI 10.1002/lt.21889
   NARUMI S, 1995, HEPATOLOGY, V22, P451, DOI 10.1016/0270-9139(95)90565-0
   Navaneethan U, 2012, ALIMENT PHARM THER, V35, P1054, DOI 10.1111/j.1365-2036.2012.05067.x
   Navaneethan U, 2012, ALIMENT PHARM THER, V35, P1045, DOI 10.1111/j.1365-2036.2012.05063.x
   Navaneethan U, 2012, CLIN GASTROENTEROL H, V10, P540, DOI 10.1016/j.cgh.2012.01.006
   Neuberger J, 1999, HEPATOLOGY, V29, P1375, DOI 10.1002/hep.510290506
   Ngu JH, 2011, CLIN GASTROENTEROL H, V9, P1092, DOI 10.1016/j.cgh.2011.08.027
   OLSSON R, 1991, GASTROENTEROLOGY, V100, P1319
   Organ Procurement and Transplantation Network (OPTN), 2015, GUID MELD PELD EXC R
   Oshitani N, 2003, HEPATO-GASTROENTEROL, V50, P1830
   Pandanaboyana S, 2015, TRANSPL INT, V28, P485, DOI 10.1111/tri.12513
   Papatheodoridis GV, 1998, GUT, V43, P639, DOI 10.1136/gut.43.5.639
   Pardi DS, 2003, GASTROENTEROLOGY, V124, P889, DOI 10.1053/gast.2003.50156
   Pavlidis P, 2015, J CROHNS COLITIS, V9, P210, DOI 10.1093/ecco-jcc/jju020
   Penna C, 1996, GUT, V38, P234, DOI 10.1136/gut.38.2.234
   Poritz LS, 2003, DIS COLON RECTUM, V46, P173, DOI 10.1007/s10350-004-6520-6
   Poropat G, 2011, COCHRANE DB SYST REV, DOI 10.1002/14651858.CD003626.pub2
   POST AB, 1994, DIS COLON RECTUM, V37, P175, DOI 10.1007/BF02047543
   Rana A, 2008, AM J TRANSPLANT, V8, P2537, DOI 10.1111/j.1600-6143.2008.02400.x
   Rasmussen HH, 1997, SCAND J GASTROENTERO, V32, P604, DOI 10.3109/00365529709025107
   Ravikumar R, 2015, J HEPATOL, V63, P1139, DOI 10.1016/j.jhep.2015.07.005
   REDDY BS, 1977, CANCER-AM CANCER SOC, V39, P2533, DOI 10.1002/1097-0142(197706)39:6<2533::AID-CNCR2820390634>3.0.CO;2-X
   Riley TR, 1997, AM J GASTROENTEROL, V92, P279
   ROWLEY S, 1995, GUT, V37, P845, DOI 10.1136/gut.37.6.845
   Sabino J, 2016, GUT, V65, P1681, DOI 10.1136/gutjnl-2015-311004
   Said A, 2004, AM J TRANSPLANT, V4, P574, DOI 10.1111/j.1600-6143.2004.00374.x
   Sano H, 2011, J HEPATO-BIL-PAN SCI, V18, P154, DOI 10.1007/s00534-010-0319-8
   Seaberg E C, 1998, Clin Transpl, P17
   Seehofer D, 2013, AM J TRANSPLANT, V13, P253, DOI 10.1111/ajt.12034
   SHENG R, 1993, AM J ROENTGENOL, V161, P297, DOI 10.2214/ajr.161.2.8333366
   Singh S, 2013, AM J GASTROENTEROL, V108, P1417, DOI 10.1038/ajg.2013.163
   Soetikno RM, 2002, GASTROINTEST ENDOSC, V56, P48, DOI 10.1067/mge.2002.125367
   Solano E, 2003, TRANSPL P, V35, P2431, DOI 10.1016/j.transproceed.2003.09.017
   Sridhar ARM, 2011, J CROHNS COLITIS, V5, P287, DOI 10.1016/j.crohns.2011.01.011
   Steib A, 2001, CAN J ANAESTH, V48, P1075, DOI 10.1007/BF03020372
   Stiehl A, 2002, J HEPATOL, V36, P151, DOI 10.1016/S0168-8278(01)00251-3
   Tabibian JH, 2013, ALIMENT PHARM THER, V37, P604, DOI 10.1111/apt.12232
   Talwalkar JA, 2001, BEST PRACT RES CL GA, V15, P563, DOI 10.1053/bega.2001.0205
   Terdiman JP, 2007, INFLAMM BOWEL DIS, V13, P367, DOI 10.1002/ibd.20074
   Tischendorf JJW, 2007, AM J GASTROENTEROL, V102, P107, DOI 10.1111/j.1572-0241.2006.00872.x
   Tung BY, 2001, ANN INTERN MED, V134, P89, DOI 10.7326/0003-4819-134-2-200101160-00008
   U. S. Food and Drug Administration, 2013, VED JOINT GIDAC DSAR
   Valentini L, 2008, NUTRITION, V24, P694, DOI 10.1016/j.nut.2008.03.018
   Velayos FS, 2005, AM J GASTROENTEROL, V100, P1345, DOI 10.1111/j.1572-0241.2005.41442.x
   Vera A, 2003, TRANSPLANTATION, V75, P1983, DOI 10.1097/01.TP.0000058744.34965.38
   Verdonk RC, 2006, SCAND J GASTROENTERO, V41, P205, DOI 10.1080/00365520500206293
   Verdonka RC, 2006, AM J TRANSPLANT, V6, P1422, DOI 10.1111/j.1600-6143.2006.01333.x
   Voigtländer T, 2014, PLOS ONE, V9, DOI 10.1371/journal.pone.0097046
   Watt KDS, 2009, GASTROENTEROLOGY, V137, P2010, DOI 10.1053/j.gastro.2009.08.070
   Welsh FKS, 2004, TRANSPLANTATION, V77, P602, DOI 10.1097/01.TP.0000113807.74942.D2
   WIESNER RH, 1989, HEPATOLOGY, V10, P430, DOI 10.1002/hep.1840100406
   WIESNER RH, 1986, GASTROENTEROLOGY, V90, P316, DOI 10.1016/0016-5085(86)90926-1
   Wolf JM, 2005, ALIMENT PHARM THER, V22, P783, DOI 10.1111/j.1365-2036.2005.02650.x
   Yerdel MA, 2000, TRANSPLANTATION, V69, P1873, DOI 10.1097/00007890-200005150-00023
NR 140
TC 3
Z9 4
U1 0
U2 4
PU TAYLOR & FRANCIS LTD
PI ABINGDON
PA 2-4 PARK SQUARE, MILTON PARK, ABINGDON OR14 4RN, OXON, ENGLAND
SN 1747-4124
EI 1747-4132
J9 EXPERT REV GASTROENT
JI Expert Rev. Gastroenterol. Hepatol.
PY 2017
VL 11
IS 10
BP 949
EP 960
DI 10.1080/17474124.2017.1343666
PG 12
WC Gastroenterology & Hepatology
WE Science Citation Index Expanded (SCI-EXPANDED)
SC Gastroenterology & Hepatology
GA FN3TW
UT WOS:000415924800008
PM 28627935
DA 2024-01-22
ER

PT J
AU Mihara, M
   Nishimoto, N
   Ohsugi, Y
AF Mihara, M
   Nishimoto, N
   Ohsugi, Y
TI The therapy of autoimmune diseases by anti-interleukin-6 receptor
   antibody
SO EXPERT OPINION ON BIOLOGICAL THERAPY
LA English
DT Review
DE IL-6; IL-6R; inflammatory autoimmune diseases; MRA; tocilizumab
ID STIMULATORY FACTOR-II; RESEMBLING RHEUMATOID-ARTHRITIS;
   SYSTEMIC-LUPUS-ERYTHEMATOSUS; MYELOMA CELL-LINE; MONOCLONAL-ANTIBODY;
   HUMAN INTERLEUKIN-6; SIGNAL TRANSDUCER; TRANSGENIC MICE; ELEVATED
   LEVELS; IL-6
AB interleukin (IL)-6 plays essential roles not only in the immune response, but also in haematopoiesis and the central nervous system. Deregulated production of IL-6 has been found in chronic inflammatory autoimmune diseases, such as rheumatoid arthritis (RA), systemic onset juvenile idiopathic arthritis (soJIA), Crohn's disease (CD) and systemic lupus erythematosus (SLE). Furthermore, IL-6 activities can explain many symptoms of these diseases. More importantly, serum levels of IL-6 are correlated with disease activity. Based on these facts, the authors planned to develop a humanised anti-IL-6 receptor antibody, tocilizumab (previously known as MRA), as a therapeutic agent for these inflammatory autoimmune diseases. Tocilizumab is a neutralising antibody to suppress IL-6 signalling mediated by both membranous and soluble IL-6R. Clinical efficacy of tocilizumab in RA, soJIA, adult-onset Still's disease or CD patients has been discussed in this review. In all of these diseases, tocilizumab has improved the disease activity, suggesting that IL-6 plays an essential role in the pathogenesis of these diseases.
C1 Chugai Pharmaceut Co Ltd, Fuji Gotemba Res Labs, Gotemba, Shizuoka 4128513, Japan.
   Osaka Univ, Grad Sch Frontier Biosci, Osaka 5650871, Japan.
   Chugai Pharmaceut Co Ltd, Dev Planning Dept, Tokyo, Japan.
C3 Roche Holding; Chugai Pharmaceutical Co., Ltd.; Osaka University; Chugai
   Pharmaceutical Co., Ltd.; Roche Holding
RP Mihara, M (通讯作者)，Chugai Pharmaceut Co Ltd, Fuji Gotemba Res Labs, 135 Komakado 1 Chome, Gotemba, Shizuoka 4128513, Japan.
EM miharamsh@chugai-pharm.co.jp
CR ALARCONRIQUELME ME, 1992, CLIN IMMUNOL IMMUNOP, V62, P264, DOI 10.1016/0090-1229(92)90101-S
   Alonzi T, 1998, J EXP MED, V187, P461, DOI 10.1084/jem.187.4.461
   Atreya R, 2000, NAT MED, V6, P583, DOI 10.1038/75068
   De Benedetti F, 1998, J RHEUMATOL, V25, P203
   FREI K, 1991, J NEUROIMMUNOL, V31, P147
   GAULDIE J, 1987, P NATL ACAD SCI USA, V84, P7251, DOI 10.1073/pnas.84.20.7251
   GORDON C, 1991, CLIN EXP IMMUNOL, V86, P145
   GOTO H, 1995, LEUKEMIA, V9, P711
   GROSS V, 1992, GASTROENTEROLOGY, V102, P514, DOI 10.1016/0016-5085(92)90098-J
   GROSSMAN RM, 1989, P NATL ACAD SCI USA, V86, P6367, DOI 10.1073/pnas.86.16.6367
   GUERNE PA, 1989, J CLIN INVEST, V83, P585, DOI 10.1172/JCI113921
   HAEGEMAN G, 1986, EUR J BIOCHEM, V159, P625, DOI 10.1111/j.1432-1033.1986.tb09931.x
   HAMA T, 1989, NEUROSCI LETT, V104, P340, DOI 10.1016/0304-3940(89)90600-9
   Hata H, 2004, J CLIN INVEST, V114, P582, DOI 10.1172/JCI200421795
   HEINRICH PC, 1990, BIOCHEM J, V265, P621, DOI 10.1042/bj2650621
   HIBI M, 1990, CELL, V63, P1149, DOI 10.1016/0092-8674(90)90411-7
   HIRANO T, 1986, NATURE, V324, P73, DOI 10.1038/324073a0
   HIRANO T, 1988, EUR J IMMUNOL, V18, P1797, DOI 10.1002/eji.1830181122
   HIROHATA S, 1990, ARTHRITIS RHEUM, V33, P644, DOI 10.1002/art.1780330506
   Horai R, 2000, J EXP MED, V191, P313, DOI 10.1084/jem.191.2.313
   HOUSSIAU FA, 1988, ARTHRITIS RHEUM, V31, P784, DOI 10.1002/art.1780310614
   HYAMS JS, 1993, GASTROENTEROLOGY, V104, P1285, DOI 10.1016/0016-5085(93)90336-B
   IKEBUCHI K, 1987, P NATL ACAD SCI USA, V84, P9035, DOI 10.1073/pnas.84.24.9035
   ISHIBASHI T, 1989, P NATL ACAD SCI USA, V86, P5953, DOI 10.1073/pnas.86.15.5953
   Ito H, 2004, GASTROENTEROLOGY, V126, P989, DOI 10.1053/j.gastro.2004.01.012
   Ito H, 2002, J GASTROENTEROL, V37, P56, DOI 10.1007/BF03326415
   IWAKURA Y, 1995, J IMMUNOL, V155, P1588
   Iwamoto M, 2002, ARTHRITIS RHEUM-US, V46, P3388, DOI 10.1002/art.10620
   KEFFER J, 1991, EMBO J, V10, P4025, DOI 10.1002/j.1460-2075.1991.tb04978.x
   LINKERISRAELI M, 1991, J IMMUNOL, V147, P117
   LOTZ M, 1988, J EXP MED, V167, P1253, DOI 10.1084/jem.167.3.1253
   MADHOK R, 1993, ANN RHEUM DIS, V52, P232, DOI 10.1136/ard.52.3.232
   Maini RN, 2003, ARTHRITIS RHEUM, V48, pS652
   Mihara M, 1998, CLIN EXP IMMUNOL, V112, P397
   MIHARA M, 1990, CLIN EXP IMMUNOL, V82, P533
   Mihara M, 2002, IMMUNOL LETT, V84, P223, DOI 10.1016/S0165-2478(02)00201-8
   MITSUYAMA K, 1991, Gastroenterologia Japonica, V26, P20
   MURAGUCHI A, 1988, J EXP MED, V167, P332, DOI 10.1084/jem.167.2.332
   NAITOH Y, 1988, BIOCHEM BIOPH RES CO, V155, P1459, DOI 10.1016/S0006-291X(88)81305-6
   Nakahara H, 2003, ARTHRITIS RHEUM-US, V48, P1521, DOI 10.1002/art.11143
   Nishimoto N, 2004, ARTHRITIS RHEUM-US, V50, P1761, DOI 10.1002/art.20303
   Petty Ross E., 1998, Journal of Rheumatology, V25, P1991
   SACHS L, 1989, ANN NY ACAD SCI, V557, P417
   SATO K, 1994, MOL IMMUNOL, V31, P371
   SATOH T, 1988, MOL CELL BIOL, V8, P3546, DOI 10.1128/MCB.8.8.3546
   Sawhney S, 2001, ARCH DIS CHILD, V85, P421, DOI 10.1136/adc.85.5.421
   SCHWAB G, 1991, BLOOD, V77, P587
   SUGITA T, 1993, INT J IMMUNOPHARMACO, V15, P469
   TAGA T, 1989, CELL, V58, P573, DOI 10.1016/0092-8674(89)90438-8
   Takagi N, 1998, ARTHRITIS RHEUM, V41, P2117, DOI 10.1002/1529-0131(199812)41:12<2117::AID-ART6>3.0.CO;2-P
   TAMURA T, 1993, P NATL ACAD SCI USA, V90, P11924, DOI 10.1073/pnas.90.24.11924
   VANDAMME J, 1987, EUR J BIOCHEM, V168, P543
   Yamamoto M, 2000, J IMMUNOL, V164, P4878, DOI 10.4049/jimmunol.164.9.4878
   YAMASAKI K, 1988, SCIENCE, V241, P825, DOI 10.1126/science.3136546
   Yokota S, 2005, ARTHRITIS RHEUM, V52, P818, DOI 10.1002/art.20944
   ZILBERSTEIN A, 1986, EMBO J, V5, P2529, DOI 10.1002/j.1460-2075.1986.tb04531.x
NR 56
TC 61
Z9 81
U1 0
U2 11
PU TAYLOR & FRANCIS LTD
PI ABINGDON
PA 2-4 PARK SQUARE, MILTON PARK, ABINGDON OR14 4RN, OXON, ENGLAND
SN 1471-2598
EI 1744-7682
J9 EXPERT OPIN BIOL TH
JI Expert Opin. Biol. Ther.
PD MAY
PY 2005
VL 5
IS 5
BP 683
EP 690
DI 10.1517/14712598.5.5.683
PG 8
WC Biotechnology & Applied Microbiology; Medicine, Research & Experimental
WE Science Citation Index Expanded (SCI-EXPANDED)
SC Biotechnology & Applied Microbiology; Research & Experimental Medicine
GA 932PY
UT WOS:000229567000006
PM 15934843
DA 2024-01-22
ER

PT J
AU Kahn, SA
   Bousvaros, A
AF Kahn, Stacy A.
   Bousvaros, Athos
TI Denials, Dilly-dallying, and Despair: Navigating the Insurance Labyrinth
   to Obtain Medically Necessary Medications for Pediatric Inflammatory
   Bowel Disease Patients
SO JOURNAL OF PEDIATRIC GASTROENTEROLOGY AND NUTRITION
LA English
DT Review
DE Adalimumab; biologics; Crohn's disease; inflammatory bowel disease;
   infliximab; insurance; ozanimod; payors; peer to peer; pharmacy benefit
   managers; prior authorization; tofacitinib; ulcerative colitis;
   ustekinumab; utilization review; vedolizumab
ID MULTICENTER EXPERIENCE; OUTCOMES; VEDOLIZUMAB; INFLIXIMAB; INFUSIONS;
   THERAPY; COST
AB Increasingly, in the United States, the prescribing of high-cost drugs has become a challenge for physicians and other practitioners. Such drugs are highly regulated by third-party payers (aka insurance), as well as pharmacy benefit managers. Not infrequently, a clinician prescribing a medication will have the payment for the prescription denied by the third-party payer, with the end result being a delay in getting a medically necessary medication to a patient. This article highlights the challenges involved in the prior authorization and denial process, with a focus on pediatric inflammatory bowel disease. The article reviews the role of pharmacy benefits managers in restricting access to drugs, and the reasons why denials of medically necessary medications may occur. The article also provides information on how to appeal denials, how to write a letters of medical necessity, and how to conduct a proper peer-to-peer review. Advocacy from patients and clinicians will be important, as we want to reform the process in the future.
C1 [Kahn, Stacy A.; Bousvaros, Athos] Harvard Med Sch, Boston Childrens Hosp, Inflammatory Bowel Dis Ctr, Boston, MA USA.
C3 Harvard University; Boston Children's Hospital; Harvard Medical School
RP Bousvaros, A (通讯作者)，Boston Childrens Hosp, Div Gastroenterol, 300 Longwood Ave,Hunnewell Bldg,Ground Floor, Boston, MA 02421 USA.
EM Athos.Bousvaros@childrens.Harvard.edu
CR [Anonymous], 2018, MED LETT DRUGS THER, V60, P107
   [Anonymous], HUMIRA FDA APPROVAL
   [Anonymous], PHARM BENEFIT MANAGE
   [Anonymous], REMICADE FDA APPROVA
   [Anonymous], Code of Federal Regulations
   Baert F, 2007, ACTA GASTRO-ENT BELG, V70, P163
   Barfield E, 2018, J PEDIATR GASTR NUTR, V66, P680, DOI 10.1097/MPG.0000000000001890
   Bhat S, 2019, INFLAMM BOWEL DIS, V25, P1621, DOI 10.1093/ibd/izz013
   Boulay R, DEAR INSURANCE DOCTO
   Checkley LA, 2019, DIGEST DIS SCI, V64, P855, DOI 10.1007/s10620-018-5319-6
   Conklin LS, 2008, CLIN GASTROENTEROL H, V6, P677, DOI 10.1016/j.cgh.2008.02.047
   Constant BD, 2022, PEDIATRICS, V149, DOI [10.1542/peds.2021-052501, DOI 10.1542/PEDS.2021-052501]
   Dayan JR, 2019, J PEDIATR GASTR NUTR, V69, P61, DOI 10.1097/MPG.0000000000002362
   de Ridder L, 2019, J PEDIATR GASTR NUTR, V68, P144, DOI 10.1097/MPG.0000000000002141
   Dubinsky MC, 2016, INFLAMM BOWEL DIS, V22, P886, DOI 10.1097/MIB.0000000000000715
   Fein AJ, TOP PHARM BENEFIT MA
   Fenster M, 2020, CLIN GASTROENTEROL H, V18, P257, DOI 10.1016/j.cgh.2019.03.030
   Foundation CsaC, STEP THER OBST COURS
   Frattarelli DAC, 2014, PEDIATRICS, V133, P563, DOI 10.1542/peds.2013-4060
   Giese-Kim N, 2020, AM J GASTROENTEROL, V115, P1698, DOI 10.14309/ajg.0000000000000750
   Hanzel J, 2022, INFLAMM BOWEL DIS, V28, P495, DOI 10.1093/ibd/izab099
   Howell S, 2021, HEALTH AFFAIR, V40, P1206, DOI 10.1377/hlthaff.2021.00036
   Hyams JS, 2017, INFLAMM BOWEL DIS, V23, P2227, DOI 10.1097/MIB.0000000000001262
   Jaff JC, 2010, KNOW YOUR RIGHTS HDB
   Jaff JC, 2006, INFLAMM BOWEL DIS, V12, P814, DOI 10.1097/00054725-200608000-00017
   Jongsma MME, 2020, EUR J PEDIATR, V179, P1935, DOI 10.1007/s00431-020-03750-0
   Ledder O, 2017, J CROHNS COLITIS, V11, P1230, DOI 10.1093/ecco-jcc/jjx082
   Lyles JL, 2021, INFLAMM BOWEL DIS, V27, P482, DOI 10.1093/ibd/izaa102
   Milne CP, 2013, PEDIATRIC DRUG DEVELOPMENT: CONCEPTS AND APPLICATIONS, 2ND EDITION, P37
   Negoescu DM, 2020, INFLAMM BOWEL DIS, V26, P103, DOI 10.1093/ibd/izz113
   Robeznieks A, MOST COMMERCIAL HLTH
   Rolansky R, STEP THERAPY LEGISLA
   Rosh JR, 2007, INFLAMM BOWEL DIS, V13, P1024, DOI 10.1002/ibd.20169
   Rosh JR, 2021, J CROHNS COLITIS, V15, P1931, DOI 10.1093/ecco-jcc/jjab089
   Sax P., 2022, NEJM J
   Schulman KA, 2018, AM HEART J, V206, P113, DOI 10.1016/j.ahj.2018.08.006
   Singh N, 2016, INFLAMM BOWEL DIS, V22, P2121, DOI 10.1097/MIB.0000000000000865
   Tanaudommongkon I, 2020, CLIN PHARMACOL THER, V108, P1018, DOI 10.1002/cpt.1886
   Turner D, 2020, GUT, V69, P32, DOI 10.1136/gutjnl-2018-317987
   Wolf D, 2017, CLIN THER, V39, P849, DOI 10.1016/j.clinthera.2017.03.005
   Yadav A, 2017, INFLAMM BOWEL DIS, V23, P853, DOI 10.1097/MIB.0000000000001153
   Yang Eugene, 2020, JACC Case Rep, V2, P1466, DOI 10.1016/j.jaccas.2020.05.095
NR 42
TC 5
Z9 5
U1 1
U2 2
PU LIPPINCOTT WILLIAMS & WILKINS
PI PHILADELPHIA
PA TWO COMMERCE SQ, 2001 MARKET ST, PHILADELPHIA, PA 19103 USA
SN 0277-2116
EI 1536-4801
J9 J PEDIATR GASTR NUTR
JI J. Pediatr. Gastroenterol. Nutr.
PD OCT
PY 2022
VL 75
IS 4
BP 418
EP 422
DI 10.1097/MPG.0000000000003564
PG 5
WC Gastroenterology & Hepatology; Nutrition & Dietetics; Pediatrics
WE Science Citation Index Expanded (SCI-EXPANDED)
SC Gastroenterology & Hepatology; Nutrition & Dietetics; Pediatrics
GA 4P6HU
UT WOS:000855495300013
PM 35836325
DA 2024-01-22
ER

PT J
AU Castro-Dopico, T
   Dennison, TW
   Ferdinand, JR
   Mathews, RJ
   Fleming, A
   Clift, D
   Stewart, BJ
   Jing, CZ
   Strongili, K
   Labzin, LI
   Monk, EJM
   Saeb-Parsy, K
   Bryant, CE
   Clare, S
   Parkes, M
   Clatworthy, MR
AF Castro-Dopico, Tomas
   Dennison, Thomas W.
   Ferdinand, John R.
   Mathews, Rebeccah J.
   Fleming, Aaron
   Clift, Dean
   Stewart, Benjamin J.
   Jing, Chenzhi
   Strongili, Konstantina
   Labzin, Larisa I.
   Monk, Edward J. M.
   Saeb-Parsy, Kourosh
   Bryant, Clare E.
   Clare, Simon
   Parkes, Miles
   Clatworthy, Menna R.
TI Anti-commensal IgG Drives Intestinal Inflammation and Type 17 Immunity
   in Ulcerative Colitis
SO IMMUNITY
LA English
DT Article
ID FC-GAMMA RECEPTORS; BOWEL-DISEASE; MAINTENANCE THERAPY; T(H)17 CELLS;
   IL-1-BETA; AUTOIMMUNITY; RIIB; INTERLEUKIN-1; CONSEQUENCES; PATHOGENESIS
AB Inflammatory bowel disease is a chronic, relapsing condition with two subtypes, Crohn's disease (CD) and ulcerative colitis (UC). Genome-wide association studies (GWASs) in UC implicate a FCGR2A variant that alters the binding affinity of the antibody receptor it encodes, Fc gamma RIIA, for immunoglobulin G (IgG). Here, we aimed to understand the mechanisms whereby changes in Fc gamma RIIA affinity would affect inflammation in an IgA-dominated organ. We found a profound induction of anti-commensal IgG and a concomitant increase in activating Fc gamma R signaling in the colonic mucosa of UC patients. Commensal-IgG immune complexes engaged gut-resident Fc gamma R-expressing macrophages, inducing NLRP3-and reactive-oxygen-species-dependent production of interleukin-1 beta (IL-1 beta) and neutrophil-recruiting chemokines. These responses were modulated by the FCGR2A genotype. In vivo manipulation of macrophage Fc gamma R signal strength in a mouse model of UC determined the magnitude of intestinal inflammation and IL-1 beta-dependent type 17 immunity. The identification of an important contribution of IgG-Fc gamma R-dependent inflammation to UC has therapeutic implications.
C1 [Castro-Dopico, Tomas; Dennison, Thomas W.; Ferdinand, John R.; Mathews, Rebeccah J.; Fleming, Aaron; Stewart, Benjamin J.; Jing, Chenzhi; Monk, Edward J. M.; Clatworthy, Menna R.] Univ Cambridge, Dept Med, Mol Immun Unit, Cambridge CB2 0QH, England.
   [Clift, Dean; Labzin, Larisa I.] MRC, Lab Mol Biol, Cambridge CB2 0QH, England.
   [Strongili, Konstantina; Parkes, Miles] Cambridge Univ NHS Fdn Trust, Div Gastroenterol, Cambridge CB2 0QQ, England.
   [Saeb-Parsy, Kourosh] Univ Cambridge, Dept Surg, Cambridge CB2 0QQ, England.
   [Bryant, Clare E.] Univ Cambridge, Dept Vet Med, Cambridge CB3 0ES, England.
   [Clare, Simon] Wellcome Trust Genome Campus, Wellcome Trust Sanger Inst, Hinxton CB10 1SA, England.
   [Clatworthy, Menna R.] Wellcome Trust Genome Campus, Wellcome Trust Sanger Inst, Cellular Genet, Hinxton CB10 1SA, England.
C3 University of Cambridge; MRC Laboratory Molecular Biology; University of
   Cambridge; University of Cambridge; Wellcome Trust Sanger Institute;
   Wellcome Trust Sanger Institute
RP Clatworthy, MR (通讯作者)，Univ Cambridge, Dept Med, Mol Immun Unit, Cambridge CB2 0QH, England.; Clatworthy, MR (通讯作者)，Wellcome Trust Genome Campus, Wellcome Trust Sanger Inst, Cellular Genet, Hinxton CB10 1SA, England.
EM mrc38@cam.ac.uk
RI Castro-Dopico, Tomas/AAN-2643-2021; Jing, Chenzhi/AAY-9690-2020; Labzin,
   Larisa/AAC-8618-2020
OI Clift, Dean/0000-0001-8141-7817; Labzin, Larisa/0000-0001-9098-4493;
   Ferdinand, John Robert/0000-0003-0936-0128; Stewart, Benjamin
   J/0000-0003-4522-0085; Mathews, Rebeccah/0000-0002-3834-4744;
   Castro-Dopico, Tomas/0000-0002-6964-5478; Saeb-Parsy,
   Kourosh/0000-0002-0633-3696; Parkes, Miles/0000-0002-6467-0631; Monk,
   Edward/0000-0001-9546-9650; Clatworthy, Menna/0000-0002-3340-9828
FU Wellcome Trust Infection, Immunity, and Inflammation Programme PhD
   fellowship; Wellcome Trust PhD Fellowship [216366/Z/19/Z]; China
   Scholarship Council [201408060241]; Medical Research Council (UK)
   [U105181010]; EMBO Long-Term Fellowship [1487-2015]; Australian National
   Health Medical Research Council CJ Martin Fellowship [GNT1124612];
   National Institute of Health Research (NIHR); Cambridge Biomedical
   Research Centre; NIHR Blood and Transplant Research Unit [NIHR
   BTRU-2014-10027]; Medical Research Council New Investigator Research
   Grant [MR/N024907/1]; NIHR [RP-2017-08-ST2-002]; National Institutes of
   Health Research (NIHR) [RP-2017-08-ST2-002] Funding Source: National
   Institutes of Health Research (NIHR); MRC [MC_U105181010, MR/N024907/1]
   Funding Source: UKRI
FX The authors thank Arthur Kaser, Ken Smith, and Leo James for helpful
   discussions; the NIHR Cambridge BCR Cell Phenotyping Hub; and all donors
   and their families. The Molecular Immunity Unit is within the MRC
   Laboratory of Molecular Biology, and the authors are grateful for the
   use of the core facilities. T.C.D. was supported by a Wellcome Trust
   Infection, Immunity, and Inflammation Programme PhD fellowship. B.J.S.
   was supported by a Wellcome Trust PhD Fellowship (216366/Z/19/Z). C.J.
   was funded by the China Scholarship Council (201408060241). D.C. is
   supported by the Medical Research Council (UK; U105181010). L.I.L. is
   supported by an EMBO Long-Term Fellowship (1487-2015) and an Australian
   National Health Medical Research Council CJ Martin Fellowship
   (GNT1124612). J.R.F., R.J.M., and M.R.C. were supported by the National
   Institute of Health Research (NIHR), the Cambridge Biomedical Research
   Centre, and the NIHR Blood and Transplant Research Unit (NIHR
   BTRU-2014-10027). M.R.C. and T.W.D. were supported by a Medical Research
   Council New Investigator Research Grant (MR/N024907/1), and M.R.C. is
   also supported by an NIHR Research Professorship (RP-2017-08-ST2-002).
CR Abraham C, 2006, INFLAMM BOWEL DIS, V12, P641, DOI 10.1097/01.MIB.0000225332.83861.5f
   Aibar S, 2017, NAT METHODS, V14, P1083, DOI [10.1038/nmeth.4463, 10.1038/NMETH.4463]
   Arijs I, 2009, GUT, V58, P1612, DOI 10.1136/gut.2009.178665
   Asano K, 2009, NAT GENET, V41, P1325, DOI 10.1038/ng.482
   Bain CC, 2014, NAT IMMUNOL, V15, P929, DOI 10.1038/ni.2967
   BAKLIEN K, 1975, CLIN EXP IMMUNOL, V22, P197
   Bersudsky M, 2014, GUT, V63, P598, DOI 10.1136/gutjnl-2012-303329
   Bolland S, 2000, IMMUNITY, V13, P277, DOI 10.1016/S1074-7613(00)00027-3
   Bosques CJ, 2016, AUTOIMMUN REV, V15, P1081, DOI 10.1016/j.autrev.2016.07.035
   Breynaert C, 2013, PLOS ONE, V8, DOI 10.1371/journal.pone.0068876
   Brownlie RJ, 2008, J EXP MED, V205, P883, DOI 10.1084/jem.20072565
   Catana CS, 2015, WORLD J GASTROENTERO, V21, P5823, DOI 10.3748/wjg.v21.i19.5823
   Chung Y, 2009, IMMUNITY, V30, P576, DOI 10.1016/j.immuni.2009.02.007
   Clatworthy MR, 2014, ANTIBODY FC: LINKING ADAPTIVE AND INNATE IMMUNITY, P217
   Clatworthy MR, 2004, J EXP MED, V199, P717, DOI 10.1084/jem.20032197
   Clift D, 2017, CELL, V171, P1692, DOI 10.1016/j.cell.2017.10.033
   Clynes R, 1999, J EXP MED, V189, P179, DOI 10.1084/jem.189.1.179
   Coccia M, 2012, J EXP MED, V209, P1595, DOI 10.1084/jem.20111453
   Dinarello CA, 2009, ANNU REV IMMUNOL, V27, P519, DOI 10.1146/annurev.immunol.021908.132612
   Fagarasan S, 2008, CURR OPIN IMMUNOL, V20, P170, DOI 10.1016/j.coi.2008.04.002
   Feagan BG, 2013, NEW ENGL J MED, V369, P699, DOI 10.1056/NEJMoa1215734
   Hueber W, 2012, GUT, V61, P1693, DOI 10.1136/gutjnl-2011-301668
   Jostins L, 2012, NATURE, V491, P119, DOI 10.1038/nature11582
   Kaser A, 2010, ANNU REV IMMUNOL, V28, P573, DOI 10.1146/annurev-immunol-030409-101225
   Kobayashi K, 2009, GASTROENTEROLOGY, V137, P1746, DOI 10.1053/j.gastro.2009.07.059
   Leiper K, 2011, GUT, V60, P1520, DOI 10.1136/gut.2010.225482
   Leppkes M, 2009, GASTROENTEROLOGY, V136, P257, DOI 10.1053/j.gastro.2008.10.018
   Li HP, 2017, NAT GENET, V49, P708, DOI 10.1038/ng.3818
   LIGUMSKY M, 1990, GUT, V31, P686, DOI 10.1136/gut.31.6.686
   Lu LL, 2016, CELL, V167, P433, DOI 10.1016/j.cell.2016.08.072
   Ma TKW, 2017, NEPHROL DIAL TRANSPL, V32, P129, DOI 10.1093/ndt/gfw336
   Macpherson A, 1996, GUT, V38, P365, DOI 10.1136/gut.38.3.365
   Marchiando AM, 2013, CELL HOST MICROBE, V14, P216, DOI 10.1016/j.chom.2013.07.013
   Masuda A, 2008, INFECT IMMUN, V76, P1728, DOI 10.1128/IAI.01493-07
   McGovern DPB, 2015, GASTROENTEROLOGY, V149, P1163, DOI 10.1053/j.gastro.2015.08.001
   Neurath MF, 2014, NAT REV IMMUNOL, V14, P329, DOI 10.1038/nri3661
   Nimmerjahn F, 2008, NAT REV IMMUNOL, V8, P34, DOI 10.1038/nri2206
   Olsen J, 2009, INFLAMM BOWEL DIS, V15, P1032, DOI 10.1002/ibd.20879
   Planell N, 2013, GUT, V62, P967, DOI 10.1136/gutjnl-2012-303333
   REINECKER HC, 1993, CLIN EXP IMMUNOL, V94, P174
   Sandborn WJ, 2012, NEW ENGL J MED, V367, P1519, DOI 10.1056/NEJMoa1203572
   Schroder K, 2010, CELL, V140, P821, DOI 10.1016/j.cell.2010.01.040
   Seo SU, 2015, IMMUNITY, V42, P744, DOI 10.1016/j.immuni.2015.03.004
   SHAFIR M, 1986, EUR J SURG ONCOL, V12, P351
   Shaw MH, 2012, J EXP MED, V209, P251, DOI 10.1084/jem.20111703
   Smith KGC, 2010, NAT REV IMMUNOL, V10, P328, DOI 10.1038/nri2762
   Tamoutounour S, 2012, EUR J IMMUNOL, V42, P3150, DOI 10.1002/eji.201242847
   Uo M, 2013, GUT, V62, P1734, DOI 10.1136/gutjnl-2012-303063
   Vanhove W, 2015, INFLAMM BOWEL DIS, V21, P2673, DOI 10.1097/MIB.0000000000000535
   Vennik J, 2018, BMJ OPEN, V8, DOI 10.1136/bmjopen-2018-022643
   Weersma RK, 2010, INFLAMM BOWEL DIS, V16, P2080, DOI 10.1002/ibd.21342
   Weinblatt ME, 2010, NEW ENGL J MED, V363, P1303, DOI 10.1056/NEJMoa1000500
   West NR, 2017, NAT MED, V23, P579, DOI 10.1038/nm.4307
   Willcocks LC, 2009, EXPERT REV MOL MED, V11, DOI 10.1017/S1462399409001161
   Withers DR, 2016, NAT MED, V22, P319, DOI 10.1038/nm.4046
   Yang SK, 2011, DIGEST LIVER DIS, V43, P856, DOI 10.1016/j.dld.2011.07.006
   Zheng GXY, 2017, NAT COMMUN, V8, DOI 10.1038/ncomms14049
NR 57
TC 107
Z9 114
U1 0
U2 14
PU CELL PRESS
PI CAMBRIDGE
PA 50 HAMPSHIRE ST, FLOOR 5, CAMBRIDGE, MA 02139 USA
SN 1074-7613
EI 1097-4180
J9 IMMUNITY
JI Immunity
PD APR 16
PY 2019
VL 50
IS 4
BP 1099
EP +
DI 10.1016/j.immuni.2019.02.006
PG 26
WC Immunology
WE Science Citation Index Expanded (SCI-EXPANDED)
SC Immunology
GA HT6FY
UT WOS:000464660800025
PM 30876876
OA Green Published, hybrid
DA 2024-01-22
ER

PT J
AU Masters, SL
   Simon, A
   Aksentijevich, I
   Kastner, DL
AF Masters, Seth L.
   Simon, Anna
   Aksentijevich, Ivona
   Kastner, Daniel L.
TI <i>Horror Autoinflammaticus</i>: The Molecular Pathophysiology of
   Autoinflammatory Disease
SO ANNUAL REVIEW OF IMMUNOLOGY
SE Annual Review of Immunology
LA English
DT Review; Book Chapter
DE innate immunity; IL-1 beta; inflammasome; type 2 diabetes mellitus;
   pulmonary fibrosis; Crohn's disease; ankylosing spondylitis;
   atherosclerosis
ID FAMILIAL MEDITERRANEAN FEVER; JUVENILE IDIOPATHIC ARTHRITIS;
   INTERLEUKIN-1 RECEPTOR ANTAGONIST; MACROPHAGE ACTIVATION SYNDROME;
   HEMOLYTIC-UREMIC SYNDROME; NF-KAPPA-B; ENDOPLASMIC-RETICULUM STRESS;
   ENCODING MEVALONATE KINASE; UNFOLDED PROTEIN RESPONSE; INNATE
   IMMUNE-SYSTEM
AB The autoinflammatory diseases are characterized by seemingly unprovoked episodes of inflammation, without high-titer autoantibodies or antigen-specific T cells. The concept was proposed ten years ago with identification of the genes underlying hereditary periodic fever syndromes. This nosology has taken root because of the dramatic advances in our knowledge of the genetic basis of both mendelian and complex autoinflammatory diseases, and with the recognition that these illnesses derive from genetic variants of the innate immune system. Herein we propose an updated classification scheme based on the molecular insights garnered over the past decade, supplanting a clinical classification that has served well but is opaque to the genetic, immunologic, and therapeutic interrelationships now before us. We define six categories of autoinflammatory disease: IL-1 beta activation disorders (inflammasomopathies), NF-kappa B activation syndromes, protein misfolding disorders, complement regulatory diseases, disturbances in cytokine signaling, and macrophage activation syndromes. A system based on molecular pathophysiology will bring greater clarity to our discourse while catalyzing new hypotheses both at the bench and it die bedside.
C1 [Masters, Seth L.; Aksentijevich, Ivona; Kastner, Daniel L.] NIAMSD, NIH, Bethesda, MD 20892 USA.
   [Simon, Anna] Radboud Univ Nijmegen, Dept Gen Internal Med, Med Ctr, Nijmegen, Netherlands.
C3 National Institutes of Health (NIH) - USA; NIH National Institute of
   Arthritis & Musculoskeletal & Skin Diseases (NIAMS); Radboud University
   Nijmegen
RP Masters, SL (通讯作者)，NIAMSD, NIH, Bethesda, MD 20892 USA.
EM masterss@mail.nih.gov; a.simon@aig.umcn.nl; aksentii@mail.nih.gov;
   kastnerd@mail.nih.gov
RI Simon, Anna/D-3757-2009; Kastner, Daniel/HMO-6462-2023; Aksentijevich,
   Ivona/AAF-1335-2019; Masters, Seth L/N-2886-2013
OI Simon, Anna/0000-0002-6141-7921; Masters, Seth L/0000-0003-4763-576X
FU National Institute of Arthritis and Musculoskeletal and Skin Diseases
FX This work was supported by the Intramural Research Program of the
   National Institute of Arthritis and Musculoskeletal and Skin Diseases.
CR Afeltra A, 2005, SEMIN ARTHRITIS RHEU, V35, P43, DOI 10.1016/j.semarthrit.2005.03.003
   Agostini L, 2004, IMMUNITY, V20, P319, DOI 10.1016/S1074-7613(04)00046-9
   Aksentijevich I, 2001, AM J HUM GENET, V69, P301, DOI 10.1086/321976
   Aksentijevich I, 2002, ARTHRITIS RHEUM-US, V46, P3340, DOI 10.1002/art.10688
   Aksentijevich I, 1997, CELL, V90, P797
   Aksentijevich I, 2007, ARTHRITIS RHEUM-US, V56, P1273, DOI 10.1002/art.22491
   Albrecht M, 2003, BIOINFORMATICS, V19, P2171, DOI 10.1093/bioinformatics/btg370
   Allantaz F, 2007, J EXP MED, V204, P2131, DOI 10.1084/jem.20070070
   Alten R, 2008, ARTHRITIS RES THER, V10, DOI 10.1186/ar2438
   Armanios MY, 2007, NEW ENGL J MED, V356, P1317, DOI 10.1056/NEJMoa066157
   Aróstegui JI, 2007, ARTHRITIS RHEUM-US, V56, P3805, DOI 10.1002/art.22966
   Barrat FJ, 2005, J EXP MED, V202, P1131, DOI 10.1084/jem.20050914
   Barrett JC, 2008, NAT GENET, V40, P955, DOI 10.1038/ng.175
   Baum W, 2005, J BIOL CHEM, V280, P40012, DOI 10.1074/jbc.M502222200
   Belkhir R, 2007, ANN INTERN MED, V146, P825, DOI 10.7326/0003-4819-146-11-200706050-00023
   Bernot A, 1997, NAT GENET, V17, P25
   Bertin J, 2000, CELL DEATH DIFFER, V7, P1273, DOI 10.1038/sj.cdd.4400774
   Bodar EJ, 2005, NETH J MED, V63, P260
   Bodar EJ, 2007, BLOOD, V109, P2416, DOI 10.1182/blood-2005-10-039578
   Bodour K, 2004, J EXP MED, V199, P99, DOI 10.1084/jem.20030976
   Booth DR, 2000, QJM-INT J MED, V93, P217, DOI 10.1093/qjmed/93.4.217
   Bryceson YT, 2007, BLOOD, V110, P1906, DOI 10.1182/blood-2007-02-074468
   BYRD L, 1991, GENOMICS, V11, P794, DOI 10.1016/0888-7543(91)90002-V
   Cadwell K, 2008, NATURE, V456, P259, DOI 10.1038/nature07416
   Cailliez M, 2006, J INHERIT METAB DIS, V29, P763, DOI 10.1007/s10545-006-0408-7
   Calligaris L, 2008, EUR J PEDIATR, V167, P695, DOI 10.1007/s00431-007-0547-3
   Cargill M, 2007, AM J HUM GENET, V80, P273, DOI 10.1086/511051
   Cassel SL, 2008, P NATL ACAD SCI USA, V105, P9035, DOI 10.1073/pnas.0803933105
   Caucheteux SM, 2003, IMMUNITY, V18, P169, DOI 10.1016/S1074-7613(03)00028-1
   Centola M, 1998, HUM MOL GENET, V7, P1581, DOI 10.1093/hmg/7.10.1581
   Chae JJ, 2008, BLOOD, V112, P1794, DOI 10.1182/blood-2008-01-134932
   Chae JJ, 2006, P NATL ACAD SCI USA, V103, P9982, DOI 10.1073/pnas.0602081103
   Chae JJ, 2000, MAMM GENOME, V11, P428, DOI 10.1007/s003350010082
   Chae JJ, 2003, MOL CELL, V11, P591, DOI 10.1016/S1097-2765(03)00056-X
   Chen CJ, 2006, J CLIN INVEST, V116, P2262, DOI 10.1172/JCI28075
   Chen Z, 2008, IMMUNOL RES, V41, P87, DOI 10.1007/s12026-007-8014-9
   Cho JH, 2008, NAT REV IMMUNOL, V8, P458, DOI 10.1038/nri2340
   Colbert RA, 2004, CURR MOL MED, V4, P21, DOI 10.2174/1566524043479293
   Cowper SE, 2007, ARTHRITIS RHEUM-US, V56, P3173, DOI 10.1002/art.22926
   Crossman DC, 2008, TRIALS, V9, DOI 10.1186/1745-6215-9-8
   Dangoria NS, 2002, J BIOL CHEM, V277, P23459, DOI 10.1074/jbc.M110336200
   de Koning HD, 2007, SEMIN ARTHRITIS RHEU, V37, P137, DOI 10.1016/j.semarthrit.2007.04.001
   Devlin CM, 2002, P NATL ACAD SCI USA, V99, P6280, DOI 10.1073/pnas.092324399
   Diaz A, 2004, ARTHRITIS RHEUM-US, V50, P3679, DOI 10.1002/art.20600
   Dierselhuis MP, 2005, RHEUMATOLOGY, V44, P406, DOI 10.1093/rheumatology/keh479
   Donn R, 2004, ARTHRITIS RHEUM-US, V50, P1604, DOI 10.1002/art.20178
   Donn R, 2008, ARTHRITIS RHEUM-US, V58, P869, DOI 10.1002/art.23270
   Dostert C, 2008, SCIENCE, V320, P674, DOI 10.1126/science.1156995
   Drenth JPH, 1999, NAT GENET, V22, P178, DOI 10.1038/9696
   Duncan JA, 2007, P NATL ACAD SCI USA, V104, P8041, DOI 10.1073/pnas.0611496104
   Dybowski F, 2008, CLIN EXP RHEUMATOL, V26, P354
   Edele Fanny, 2007, Inflammation & Allergy Drug Targets, V6, P236
   Edwards AO, 2005, SCIENCE, V308, P421, DOI 10.1126/science.1110189
   Ehrlich Paul, 1910, STUDIES IMMUNITY
   Eisenbarth GS, 2007, J CLIN ENDOCR METAB, V92, P2403, DOI 10.1210/jc.2007-0339
   El-Maarri O, 2006, CURR TOP MICROBIOL, V301, P229
   El-Shanti HI, 2007, CLIN ORTHOP RELAT R, P11, DOI 10.1097/BLO.0b013e3180986d73
   Enders A, 2006, BLOOD, V108, P81, DOI 10.1182/blood-2005-11-4413
   Fairbrother WJ, 2001, PROTEIN SCI, V10, P1911, DOI 10.1110/ps.13801
   Fall N, 2007, ARTHRITIS RHEUM-US, V56, P3793, DOI 10.1002/art.22981
   Faustin B, 2007, MOL CELL, V25, P713, DOI 10.1016/j.molcel.2007.01.032
   Febbraio M, 2000, J CLIN INVEST, V105, P1049, DOI 10.1172/JCI9259
   Feldmann J, 2003, CELL, V115, P461, DOI 10.1016/S0092-8674(03)00855-9
   Feldmann J, 2002, AM J HUM GENET, V71, P198, DOI 10.1086/341357
   Ferguson PJ, 2006, BONE, V38, P41, DOI 10.1016/j.bone.2005.07.009
   Ferguson PJ, 2007, CURR OPIN RHEUMATOL, V19, P492, DOI 10.1097/BOR.0b013e32825f5492
   Fernandes-Alnemri T, 2007, CELL DEATH DIFFER, V14, P1590, DOI 10.1038/sj.cdd.4402194
   Ferrari D, 2006, J IMMUNOL, V176, P3877, DOI 10.4049/jimmunol.176.7.3877
   Filipovich AH, 2008, IMMUNOL ALLERGY CLIN, V28, P293, DOI 10.1016/j.iac.2008.01.010
   Fisher SA, 2008, NAT GENET, V40, P710, DOI 10.1038/ng.145
   Fishman D, 1998, J CLIN INVEST, V102, P1369, DOI 10.1172/JCI2629
   Franke A, 2008, NAT GENET, V40, P1319, DOI 10.1038/ng.221
   Franke A, 2008, NAT GENET, V40, P713, DOI 10.1038/ng.148
   Frischmeyer-Guerrerio PA, 2008, ANN ALLERG ASTHMA IM, V100, P617, DOI 10.1016/S1081-1206(10)60064-6
   Fujisawa A, 2007, BLOOD, V109, P2903, DOI 10.1182/blood-2006-07-033597
   Galocha B, 2008, ARTHRITIS RHEUM-US, V58, P401, DOI 10.1002/art.23164
   Galon J, 2000, CURR OPIN IMMUNOL, V12, P479, DOI 10.1016/S0952-7915(00)00124-2
   Gasse P, 2007, J CLIN INVEST, V117, P3786, DOI 10.1172/JCI32285
   Gattorno M, 2008, ARTHRITIS RHEUM, V58, P1516, DOI 10.1002/art.23475
   Gattorno M, 2007, ARTHRITIS RHEUM, V56, P3138, DOI 10.1002/art.22842
   Gattringer R, 2007, EUR J CLIN INVEST, V37, P912, DOI 10.1111/j.1365-2362.2007.01868.x
   Gilson M, 2007, CLIN EXP RHEUMATOL, V25, P931
   Goldbach-Mansky R, 2008, ARTHRITIS RHEUM-US, V58, P2432, DOI 10.1002/art.23620
   Goldbach-Mansky R, 2006, NEW ENGL J MED, V355, P581, DOI 10.1056/NEJMoa055137
   GOLDFINGER SE, 1972, NEW ENGL J MED, V287, P1302
   Golla A, 2002, EUR J HUM GENET, V10, P217, DOI 10.1038/sj.ejhg.5200789
   Granell M, 2008, BLOOD, V112, P4337, DOI 10.1182/blood-2007-12-129247
   Grom AA, 2004, ARTHRITIS RHEUM, V50, P689, DOI 10.1002/art.20198
   Gros P, 2008, NAT REV IMMUNOL, V8, P48, DOI 10.1038/nri2231
   Grosse J, 2006, BLOOD, V107, P3350, DOI 10.1182/blood-2005-09-3556
   Gul Ahmet, 2005, Current Drug Targets - Inflammation and Allergy, V4, P81, DOI 10.2174/1568010053622894
   Hager EJ, 2007, J INHERIT METAB DIS, V30, P888, DOI 10.1007/s10545-007-0776-7
   Haines JL, 2005, SCIENCE, V308, P419, DOI 10.1126/science.1110359
   Hall MW, 2007, PEDIATR RES, V62, P597, DOI 10.1203/PDR.0b013e3181559774
   Halle A, 2008, NAT IMMUNOL, V9, P857, DOI 10.1038/ni.1636
   Hansson GK, 2005, NEW ENGL J MED, V352, P1685, DOI 10.1056/NEJMra043430
   HOFFMAN G, 1986, NEW ENGL J MED, V314, P1610, DOI 10.1056/NEJM198606193142504
   Hoffman HM, 2008, ARTHRITIS RHEUM, V58, P2443, DOI 10.1002/art.23687
   Hoffman HM, 2001, NAT GENET, V29, P301, DOI 10.1038/ng756
   Holler E, 2004, BLOOD, V104, P889, DOI 10.1182/blood-2003-10-3543
   Hollyfield JG, 2008, NAT MED, V14, P194, DOI 10.1038/nm1709
   Hornung V, 2008, NAT IMMUNOL, V9, P847, DOI 10.1038/ni.1631
   Houten SM, 1999, NAT GENET, V22, P175, DOI 10.1038/9691
   Huggins ML, 2004, ARTHRITIS RHEUM, V50, P2651, DOI 10.1002/art.20380
   Hugot JP, 2001, NATURE, V411, P599, DOI 10.1038/35079107
   Hull KM, 2002, ARTHRITIS RHEUM-US, V46, P2189, DOI 10.1002/art.10448
   Hull KM, 2002, MEDICINE, V81, P349, DOI 10.1097/00005792-200209000-00002
   Inohara N, 2003, J BIOL CHEM, V278, P5509, DOI 10.1074/jbc.C200673200
   Inohara N, 2005, ANNU REV BIOCHEM, V74, P355, DOI 10.1146/annurev.biochem.74.082803.133347
   Inohara N, 2001, J BIOL CHEM, V276, P2551, DOI 10.1074/jbc.M009728200
   Janka GE, 2007, EUR J PEDIATR, V166, P95, DOI 10.1007/s00431-006-0258-1
   Jansson A, 2007, RHEUMATOLOGY, V46, P154, DOI 10.1093/rheumatology/kel190
   Jéru I, 2008, P NATL ACAD SCI USA, V105, P1614, DOI 10.1073/pnas.0708616105
   Jin Y, 2007, NEW ENGL J MED, V356, P1216, DOI 10.1056/NEJMoa061592
   Jokiranta TS, 2006, EMBO J, V25, P1784, DOI 10.1038/sj.emboj.7601052
   Kalyoncu M, 2006, CLIN EXP RHEUMATOL, V24, pS120
   Kanazawa N, 2005, BLOOD, V105, P1195, DOI 10.1182/blood-2004-07-2972
   Kanneganti TD, 2006, NATURE, V440, P233, DOI 10.1038/nature04517
   Kanneganti TD, 2006, J BIOL CHEM, V281, P36560, DOI 10.1074/jbc.M607594200
   Kastner DL, 1998, HOSP PRACT, V33, P131, DOI 10.3810/hp.1998.04.90
   Kavanagh D, 2005, J AM SOC NEPHROL, V16, P2150, DOI 10.1681/ASN.2005010103
   Keeble AH, 2008, P NATL ACAD SCI USA, V105, P6045, DOI 10.1073/pnas.0800159105
   Keller M, 2008, CELL, V132, P818, DOI 10.1016/j.cell.2007.12.040
   Kelly A, 2007, CURR OPIN RHEUMATOL, V19, P477, DOI 10.1097/BOR.0b013e32825a6a79
   Kinoshita T, 2005, J BIOL CHEM, V280, P21720, DOI 10.1074/jbc.M410057200
   Kou YC, 2008, MOL HUM REPROD, V14, P33, DOI 10.1093/molehr/gam079
   Krieg AM, 2007, IMMUNITY, V27, P695, DOI 10.1016/j.immuni.2007.11.001
   Kriegel MA, 2003, ARTHRITIS RHEUM, V48, P2386, DOI 10.1002/art.11169
   Kuijk LM, 2008, BLOOD, V112, P3563, DOI 10.1182/blood-2008-03-144667
   Kuijk LM, 2007, ANN RHEUM DIS, V66, P1545, DOI 10.1136/ard.2007.071498
   Lachmann HJ, 2006, RHEUMATOLOGY, V45, P746, DOI 10.1093/rheumatology/kei279
   Larsen CM, 2007, NEW ENGL J MED, V356, P1517, DOI 10.1056/NEJMoa065213
   Lawson William E, 2006, Proc Am Thorac Soc, V3, P345, DOI 10.1513/pats.200512-137TK
   Layh-Schmitt G, 2008, CURR OPIN RHEUMATOL, V20, P392, DOI 10.1097/BOR.0b013e328303204b
   Lequerré T, 2008, ANN RHEUM DIS, V67, P302, DOI 10.1136/ard.2007.076034
   Lesage S, 2002, AM J HUM GENET, V70, P845, DOI 10.1086/339432
   Li J, 2004, HUM MOL GENET, V13, P1715, DOI 10.1093/hmg/ddh182
   Lindor NM, 1997, MAYO CLIN PROC, V72, P611
   Lobito AA, 2006, BLOOD, V108, P1320, DOI 10.1182/blood-2005-11-006783
   Loirat C, 2008, PEDIATR NEPHROL, V23, P1957, DOI 10.1007/s00467-008-0872-4
   Long SS, 1999, J PEDIATR-US, V135, P1, DOI 10.1016/S0022-3476(99)70316-1
   Maeda S, 2005, SCIENCE, V307, P734, DOI 10.1126/science.1103685
   Maedler K, 2002, J CLIN INVEST, V110, P851, DOI 10.1172/JCI200215318
   Mandey SHL, 2006, HUM MUTAT, V27, P796, DOI 10.1002/humu.20361
   Mansfield E, 2001, BLOOD, V98, P851, DOI 10.1182/blood.V98.3.851
   Mariathasan S, 2006, NATURE, V440, P228, DOI 10.1038/nature04515
   Marks DJB, 2006, LANCET, V367, P668, DOI 10.1016/S0140-6736(06)68265-2
   Martinez FO, 2009, ANNU REV IMMUNOL, V27, P451, DOI 10.1146/annurev.immunol.021908.132532
   Martinon F, 2005, TRENDS IMMUNOL, V26, P447, DOI 10.1016/j.it.2005.06.004
   Martinon F, 2006, NATURE, V440, P237, DOI 10.1038/nature04516
   Martinon F, 2002, MOL CELL, V10, P417, DOI 10.1016/S1097-2765(02)00599-3
   Martinon F, 2004, CELL, V117, P561, DOI 10.1016/j.cell.2004.05.004
   Martinon F, 2001, CURR BIOL, V11, pR118, DOI 10.1016/S0960-9822(01)00056-2
   Masters SL, 2006, NAT STRUCT MOL BIOL, V13, P77, DOI 10.1038/nsmb1034
   McDermott MF, 1999, CELL, V97, P133, DOI 10.1016/S0092-8674(00)80721-7
   McGonagle D, 2007, ANN RHEUM DIS, V66, P1683, DOI 10.1136/ard.2007.073759
   McGonagle D, 2006, PLOS MED, V3, P1242, DOI 10.1371/journal.pmed.0030297
   Medzhitov R, 1997, CELL, V91, P295, DOI 10.1016/S0092-8674(00)80412-2
   Miceli-Richard C, 2001, NAT GENET, V29, P19, DOI 10.1038/ng720
   Milhavet F, 2008, HUM MUTAT, V29, P803, DOI 10.1002/humu.20720
   Moore KJ, 2005, J CLIN INVEST, V115, P2192, DOI 10.1172/JCI24061
   Mor G, 2008, ANN NY ACAD SCI, V1127, P121, DOI 10.1196/annals.1434.006
   MULLBERG J, 1995, J IMMUNOL, V155, P5198
   Murdoch S, 2006, NAT GENET, V38, P300, DOI 10.1038/ng1740
   Murtha AP, 2006, AM J OBSTET GYNECOL, V195, P1249, DOI 10.1016/j.ajog.2006.09.002
   Newport M, 2007, NAT GENET, V39, P1329, DOI 10.1038/ng.2007.17
   Nisole S, 2005, NAT REV MICROBIOL, V3, P799, DOI 10.1038/nrmicro1248
   Noris M, 2003, LANCET, V362, P1542, DOI 10.1016/S0140-6736(03)14742-3
   Novack DV, 2007, CELL, V128, P15, DOI 10.1016/j.cell.2006.12.019
   Ogura Y, 2001, NATURE, V411, P603, DOI 10.1038/35079114
   Ohali M, 1998, PEDIATR NEPHROL, V12, P619, DOI 10.1007/s004670050515
   Papin S, 2007, CELL DEATH DIFFER, V14, P1457, DOI 10.1038/sj.cdd.4402142
   Pascual V, 2005, J EXP MED, V201, P1479, DOI 10.1084/jem.20050473
   Pauleau AL, 2003, MOL CELL BIOL, V23, P7531, DOI 10.1128/MCB.23.21.7531-7539.2003
   Pelegrin P, 2008, J IMMUNOL, V180, P7147, DOI 10.4049/jimmunol.180.11.7147
   PERKINS RC, 1993, EXP LUNG RES, V19, P55, DOI 10.3109/01902149309071080
   Pickup JC, 1997, DIABETOLOGIA, V40, P1286, DOI 10.1007/s001250050822
   Pisitkun P, 2006, SCIENCE, V312, P1669, DOI 10.1126/science.1124978
   PRAS E, 1992, NEW ENGL J MED, V326, P1509, DOI 10.1056/NEJM199206043262301
   Qian JH, 2007, HUM MUTAT, V28, DOI 10.1002/humu.9498
   Rebelo SL, 2006, ARTHRITIS RHEUM-US, V54, P2674, DOI 10.1002/art.21964
   Richards A, 2003, P NATL ACAD SCI USA, V100, P12966, DOI 10.1073/pnas.2135497100
   Richards N, 2001, J BIOL CHEM, V276, P39320, DOI 10.1074/jbc.M104730200
   Roldan R, 2008, JOINT BONE SPINE, V75, P504, DOI 10.1016/j.jbspin.2008.04.001
   Ross R, 1999, NEW ENGL J MED, V340, P115, DOI 10.1056/NEJM199901143400207
   Ryan JG, 2008, J ALLERGY CLIN IMMUN, V121, P260, DOI 10.1016/j.jaci.2007.09.021
   Sacré K, 2008, J RHEUMATOL, V35, P357
   Saito M, 2005, ARTHRITIS RHEUM-US, V52, P3579, DOI 10.1002/art.21404
   Saito M, 2008, BLOOD, V111, P2132, DOI 10.1182/blood-2007-06-094201
   Saitoh T, 2008, NATURE, V456, P264, DOI 10.1038/nature07383
   Santtila S, 1998, SCAND J IMMUNOL, V47, P195
   Sauter NS, 2008, ENDOCRINOLOGY, V149, P2208, DOI 10.1210/en.2007-1059
   Schaer DJ, 2005, EUR J HAEMATOL, V74, P6, DOI 10.1111/j.1600-0609.2004.00318.x
   Schaner P, 2001, NAT GENET, V27, P318, DOI 10.1038/85893
   Schreiber S, 1998, GUT, V42, P477, DOI 10.1136/gut.42.4.477
   Seshadri S, 2007, J IMMUNOL, V179, P1274, DOI 10.4049/jimmunol.179.2.1274
   Shoham NG, 2003, P NATL ACAD SCI USA, V100, P13501, DOI 10.1073/pnas.2135380100
   Simms LA, 2008, GUT, V57, P903, DOI 10.1136/gut.2007.142588
   Simon A, 2004, J INTERN MED, V256, P247, DOI 10.1111/j.1365-2796.2004.01359.x
   Simon A, 2004, AM J MED, V117, P208, DOI 10.1016/j.amjmed.2004.02.039
   Simon A, 2001, ARCH INTERN MED, V161, P2491, DOI 10.1001/archinte.161.20.2491
   Sims AM, 2008, ANN RHEUM DIS, V67, P1305, DOI 10.1136/ard.2007.081364
   Sims AM, 2004, CURR MOL MED, V4, P13, DOI 10.2174/1566524043479284
   Slim R, 2007, CLIN GENET, V71, P25, DOI 10.1111/j.1399-0004.2006.00697.x
   Smith JA, 2008, EUR J IMMUNOL, V38, P1194, DOI 10.1002/eji.200737882
   So A, 2007, ARTHRITIS RES THER, V9, DOI 10.1186/ar2143
   Spranger J, 2003, DIABETES, V52, P812, DOI 10.2337/diabetes.52.3.812
   Stadt UZ, 2006, HUM MUTAT, V27, P62, DOI 10.1002/humu.20274
   Stepp SE, 1999, SCIENCE, V286, P1957, DOI 10.1126/science.286.5446.1957
   Stojanov S, 2008, ANN RHEUM DIS, V67, P1292, DOI 10.1136/ard.2007.079376
   Stojanov S, 2006, EUR CYTOKINE NETW, V17, P90
   Stumvoll M, 2005, LANCET, V365, P1333, DOI 10.1016/S0140-6736(05)61032-X
   Subramanian S, 2006, P NATL ACAD SCI USA, V103, P9970, DOI 10.1073/pnas.0603912103
   Sutterwala FS, 2006, IMMUNITY, V24, P317, DOI 10.1016/j.immuni.2006.02.004
   Tarr PI, 2005, LANCET, V365, P1073, DOI 10.1016/S0140-6736(05)71144-2
   Taurog JD, 2007, ARTHRITIS RHEUM, V56, P2478, DOI 10.1002/art.22807
   Thomas KT, 1999, J PEDIATR-US, V135, P15, DOI 10.1016/S0022-3476(99)70321-5
   Ting JPY, 2008, IMMUNITY, V28, P285, DOI 10.1016/j.immuni.2008.02.005
   Todd I, 2004, IMMUNOLOGY, V113, P65, DOI 10.1111/j.1365-2567.2004.01942.x
   Todd I, 2007, ARTHRITIS RHEUM, V56, P2765, DOI 10.1002/art.22740
   Touitou I, 2004, HUM MUTAT, V24, P194, DOI 10.1002/humu.20080
   Tran TM, 2004, J IMMUNOL, V172, P5110, DOI 10.4049/jimmunol.172.8.5110
   Tschopp J, 2003, NAT REV MOL CELL BIO, V4, P95, DOI 10.1038/nrm1019
   Turner MJ, 2007, ARTHRITIS RHEUM, V56, P215, DOI 10.1002/art.22295
   Turner MJ, 2005, J IMMUNOL, V175, P2438, DOI 10.4049/jimmunol.175.4.2438
   Turner MJ, 2002, CURR OPIN RHEUMATOL, V14, P367, DOI 10.1097/00002281-200207000-00006
   Uchil PD, 2008, PLOS PATHOG, V4, DOI 10.1371/journal.ppat.0040016
   Ueki Y, 2001, NAT GENET, V28, P125, DOI 10.1038/88832
   Ueki Y, 2007, CELL, V128, P71, DOI 10.1016/j.cell.2006.10.047
   Üstek D, 2007, ARTHRITIS RHEUM, V56, P345, DOI 10.1002/art.22320
   van Heel DA, 2005, LANCET, V365, P1794, DOI 10.1016/S0140-6736(05)66582-8
   Wang XJ, 2002, ARTHRITIS RHEUM, V46, P3041, DOI 10.1002/art.10618
   Wang XS, 2005, NAT GENET, V37, P365, DOI 10.1038/ng1524
   Warwicker P, 1998, KIDNEY INT, V53, P836, DOI 10.1111/j.1523-1755.1998.00824.x
   WASTIAUX H, 2008, J EUR ACAD IN PRESS
   Watanabe T, 2008, J CLIN INVEST, V118, P545, DOI [10.1172/JCI33145, 10.1172/JC133145]
   Westbroek W, 2007, J INVEST DERMATOL, V127, P2674, DOI 10.1038/sj.jid.5700899
   Whyte M, 2000, AM J RESP CRIT CARE, V162, P755, DOI 10.1164/ajrccm.162.2.9909053
   Williams KL, 2005, J BIOL CHEM, V280, P39914, DOI 10.1074/jbc.M502820200
   Willingham SB, 2007, CELL HOST MICROBE, V2, P147, DOI 10.1016/j.chom.2007.07.009
   Wise CA, 2000, ARTHRITIS RHEUM-US, V43, P2041, DOI 10.1002/1529-0131(200009)43:9<2041::AID-ANR15>3.0.CO;2-G
   Wise CA, 2002, HUM MOL GENET, V11, P961, DOI 10.1093/hmg/11.8.961
   Woo JS, 2006, MOL CELL, V24, P967, DOI 10.1016/j.molcel.2006.11.009
   Xu CY, 2005, J CLIN INVEST, V115, P2656, DOI 10.1172/JCI26373
   Yan ZQ, 2007, IMMUNOL REV, V219, P187, DOI 10.1111/j.1600-065X.2007.00554.x
   Yang HL, 2006, J IMMUNOL, V176, P5898, DOI 10.4049/jimmunol.176.10.5898
   Yu JW, 2007, MOL CELL, V28, P214, DOI 10.1016/j.molcel.2007.08.029
   Yu JW, 2006, CELL DEATH DIFFER, V13, P236, DOI 10.1038/sj.cdd.4401734
   Zhang K, 2008, ARTHRITIS RHEUM, V58, P2892, DOI 10.1002/art.23734
   Zhou XH, 2006, ARTERIOSCL THROM VAS, V26, P864, DOI 10.1161/01.ATV.0000206122.61591.ff
NR 250
TC 792
Z9 874
U1 2
U2 82
PU ANNUAL REVIEWS
PI PALO ALTO
PA 4139 EL CAMINO WAY, PO BOX 10139, PALO ALTO, CA 94303-0139 USA
SN 0732-0582
EI 1545-3278
J9 ANNU REV IMMUNOL
JI Annu. Rev. Immunol.
PY 2009
VL 27
BP 621
EP 668
DI 10.1146/annurev.immunol.25.022106.141627
PG 48
WC Immunology
WE Book Citation Index– Science (BKCI-S); Science Citation Index Expanded (SCI-EXPANDED)
SC Immunology
GA 471PW
UT WOS:000268071600022
PM 19302049
OA Green Accepted
DA 2024-01-22
ER

PT J
AU Bernardazzi, C
   Castelo-Branco, MTL
   Pêgo, B
   Ribeiro, BE
   Rosas, SLB
   Santana, PT
   Machado, JC
   Leal, C
   Thompson, F
   Coutinho-Silva, R
   de Souza, HSP
AF Bernardazzi, Claudio
   Castelo-Branco, Morgana Teixeira Lima
   Pego, Beatriz
   Ribeiro, Beatriz Elias
   Rosas, Siane Lopes Bittencourt
   Santana, Patricia Teixeira
   Machado, Joao Carlos
   Leal, Camille
   Thompson, Fabiano
   Coutinho-Silva, Robson
   de Souza, Heitor Siffert Pereira
TI The P2X7 Receptor Promotes Colorectal Inflammation and Tumorigenesis by
   Modulating Gut Microbiota and the Inflammasome
SO INTERNATIONAL JOURNAL OF MOLECULAR SCIENCES
LA English
DT Article
DE colitis-associated colorectal cancer; gut microbiota; inflammatory bowel
   disease; purinergic signaling
ID COLITIS-ASSOCIATED CANCER; COLON-CANCER; BOWEL-DISEASE; TUMOR
   PROGRESSION; CROHNS-DISEASE; MOUSE MODEL; BLOCKADE; MACROPHAGES; FAMILY;
   MYCOBACTERIA
AB Background: Given the role of the P2X7 receptor (P2X7R) in inflammatory bowel diseases (IBD), we investigated its role in the development and progression of colitis-associated colorectal cancer (CA-CRC). Methods: CA-CRC was induced in P2X7R(+/+) and P2X7R(-/-) mice with azoxymethane (AOM) combined with dextran sodium sulfate (DSS). In a therapeutic protocol, P2X7R(+/+) mice were treated with a P2X7R-selective inhibitor (A740003). Mice were evaluated with follow-up video endoscopy with endoluminal ultrasound biomicroscopy. Colon tissue was analyzed for histological changes, densities of immune cells, expression of transcription factors, cytokines, genes, DNA methylation, and microbiome composition of fecal samples by sequencing for 16S rRNA. Results: The P2X7R(+/+) mice displayed more ulcers, tumors, and greater wall thickness, than the P2X7R(-/-) and the P2X7R(+/+) mice treated with A740003. The P2X7R(+/+) mice showed increased accumulation of immune cells, production of proinflammatory cytokines, activation of intracellular signaling pathways, and upregulation of NLRP3 and NLRP12 genes, stabilized after the P2X7R-blockade. Microbial changes were observed in the P2X7R(-/-) and P2X7R(+/+)-induced mice, partially reversed by the A740003 treatment. Conclusions: Regulatory mechanisms activated downstream of the P2X7R in combination with signals from a dysbiotic microbiota result in the activation of intracellular signaling pathways and the inflammasome, amplifying the inflammatory response and promoting CA-CRC development.
C1 [Bernardazzi, Claudio] Univ Arizona, Dept Pediat, Tucson, AZ 85724 USA.
   [Bernardazzi, Claudio; Castelo-Branco, Morgana Teixeira Lima; Pego, Beatriz; Ribeiro, Beatriz Elias; Rosas, Siane Lopes Bittencourt; Santana, Patricia Teixeira; de Souza, Heitor Siffert Pereira] Univ Fed Rio de Janeiro, Dept Clin Med, BR-21941913 Rio De Janeiro, Brazil.
   [Castelo-Branco, Morgana Teixeira Lima] Univ Fed Rio de Janeiro, Inst Biomed Sci, BR-21941590 Rio De Janeiro, Brazil.
   [Machado, Joao Carlos] Univ Fed Rio de Janeiro, COPPE, Biomed Engn Program, BR-21941901 Rio De Janeiro, Brazil.
   [Leal, Camille; Thompson, Fabiano] Univ Fed Rio de Janeiro, Inst Biol, BR-21941599 Rio De Janeiro, Brazil.
   [Coutinho-Silva, Robson] Univ Fed Rio de Janeiro, Inst Biophys Carlos Chagas Filho, BR-21941590 Rio De Janeiro, Brazil.
   [de Souza, Heitor Siffert Pereira] DOr Inst Res & Educ IDOR, Rua Diniz Cordeiro 30, BR-22281100 Rio De Janeiro, Brazil.
C3 University of Arizona; Universidade Federal do Rio de Janeiro;
   Universidade Federal do Rio de Janeiro; Universidade Federal do Rio de
   Janeiro; Universidade Federal do Rio de Janeiro; Universidade Federal do
   Rio de Janeiro; IDOR - Instituto D'Or de Ensino e Pesquisa
RP de Souza, HSP (通讯作者)，Univ Fed Rio de Janeiro, Dept Clin Med, BR-21941913 Rio De Janeiro, Brazil.; de Souza, HSP (通讯作者)，DOr Inst Res & Educ IDOR, Rua Diniz Cordeiro 30, BR-22281100 Rio De Janeiro, Brazil.
EM claudiobma1@gmail.com; morgcb@gmail.com; biapdamasceno@gmail.com;
   bakerribeiro@gmail.com; sianeros@gmail.com; pattsant@gmail.com;
   jcm@peb.ufrj.br; camille.victoria@gmail.com; fabianothompson1@gmail.com;
   rcsilva@biof.ufrj.br; heitor.souza@gmail.com
RI Coutinho-Silva, Robson/M-4690-2013; Leal, Camille
   Victória/ABF-5052-2020; Machado, João Carlos/G-2646-2019; de Souza,
   Heitor/G-3297-2012
OI Coutinho-Silva, Robson/0000-0002-7318-0204; Leal, Camille
   Victória/0000-0002-1175-6896; Machado, João Carlos/0000-0003-2747-1702;
   Santana, Patricia/0000-0001-7888-5249; de Souza,
   Heitor/0000-0002-3647-7324
FU CoordenacAo de Aperfeicoamento de Pessoal de Nivel Superior-Brazil
   (CAPES) [001]; National Council for Scientific and Technological
   Development (CNPq) [306634/2019-8]; FundacAo Carlos Chagas Filho de
   Amparo a Pesquisa do Estado do Rio de Janeiro (FAPERJ)
   [E26/202.781/2017, E-26/202.774/2018, E-26/010.001279/2015,
   E26/210.886/2014]
FX This work was supported by grants from CoordenacAo de Aperfeicoamento de
   Pessoal de Nivel Superior-Brazil (CAPES)-Finance Code 001, National
   Council for Scientific and Technological Development (CNPq)
   (306634/2019-8), and the FundacAo Carlos Chagas Filho de Amparo a
   Pesquisa do Estado do Rio de Janeiro (FAPERJ) (E26/202.781/2017,
   E-26/202.774/2018, E-26/010.001279/2015 and E26/210.886/2014).
CR Adinolfi E, 2015, CANCER RES, V75, P635, DOI 10.1158/0008-5472.CAN-14-1259
   Allen IC, 2012, IMMUNITY, V36, P742, DOI 10.1016/j.immuni.2012.03.012
   Arthur JC, 2010, J IMMUNOL, V185, P4515, DOI 10.4049/jimmunol.1002227
   Bai YP, 2015, CANCER SCI, V106, P1278, DOI 10.1111/cas.12745
   Becker C, 2006, NAT PROTOC, V1, P2900, DOI 10.1038/nprot.2006.446
   Bolyen E, 2019, NAT BIOTECHNOL, V37, P852, DOI 10.1038/s41587-019-0209-9
   Borinstein SC, 2010, MOL CARCINOGEN, V49, P94, DOI 10.1002/mc.20581
   Burnstock G, 2018, PURINERG SIGNAL, V14, P1, DOI 10.1007/s11302-017-9593-0
   Bye WA, 2017, COCHRANE DB SYST REV, DOI 10.1002/14651858.CD000279.pub4
   Caamaño J, 2002, CLIN MICROBIOL REV, V15, P414, DOI 10.1128/CMR.15.3.414-429.2002
   Cai XY, 2021, INT IMMUNOPHARMACOL, V101, DOI 10.1016/j.intimp.2021.108297
   Calik I, 2020, INT J CLIN EXP PATHO, V13, P107
   Chen YG, 2011, J IMMUNOL, V186, P4278, DOI 10.4049/jimmunol.1003733
   Coutinho-Silva R, 2003, IMMUNITY, V19, P403, DOI 10.1016/S1074-7613(03)00235-8
   de Campos NE, 2012, J INNATE IMMUN, V4, P529, DOI 10.1159/000336628
   Eichele DD, 2017, WORLD J GASTROENTERO, V23, P6016, DOI 10.3748/wjg.v23.i33.6016
   Ewels P, 2016, BIOINFORMATICS, V32, P3047, DOI 10.1093/bioinformatics/btw354
   Fairbairn IP, 2001, J IMMUNOL, V167, P3300, DOI 10.4049/jimmunol.167.6.3300
   FAITH DP, 1994, PHILOS T R SOC B, V345, P45, DOI 10.1098/rstb.1994.0085
   Ferrari D, 2006, J IMMUNOL, V176, P3877, DOI 10.4049/jimmunol.176.7.3877
   Figliuolo VR, 2017, BBA-MOL BASIS DIS, V1863, P1183, DOI 10.1016/j.bbadis.2017.03.004
   Francescone R, 2015, INFLAMM BOWEL DIS, V21, P409, DOI 10.1097/MIB.0000000000000236
   Ghiringhelli F, 2009, NAT MED, V15, P1170, DOI 10.1038/nm.2028
   Gobert AP, 2022, GASTROENTEROLOGY, V162, P813, DOI 10.1053/j.gastro.2021.11.005
   Greten FR, 2004, CELL, V118, P285, DOI 10.1016/j.cell.2004.07.013
   Håkansson Å, 2015, CLIN EXP MED, V15, P107, DOI 10.1007/s10238-013-0270-5
   Hofman P, 2015, CANCER RES, V75, P835, DOI 10.1158/0008-5472.CAN-14-1778
   Jin BR, 2021, NEOPLASIA, V23, P561, DOI 10.1016/j.neo.2021.05.002
   Kanneganti TD, 2007, IMMUNITY, V26, P433, DOI 10.1016/j.immuni.2007.03.008
   Kappelman MD, 2014, CLIN GASTROENTEROL H, V12, P265, DOI 10.1016/j.cgh.2013.03.034
   Katoh K, 2002, NUCLEIC ACIDS RES, V30, P3059, DOI 10.1093/nar/gkf436
   Kawamura H, 2006, J IMMUNOL, V176, P2152, DOI 10.4049/jimmunol.176.4.2152
   Khatri V, 2021, FASEB J, V35, DOI 10.1096/fj.202002622R
   Klindworth Anna, 2013, Nucleic Acids Res, V41, pe1, DOI 10.1093/nar/gks808
   Lammas DA, 1997, IMMUNITY, V7, P433, DOI 10.1016/S1074-7613(00)80364-7
   Landskron G, 2014, J IMMUNOL RES, V2014, DOI 10.1155/2014/149185
   Laukens D, 2016, FEMS MICROBIOL REV, V40, P117, DOI 10.1093/femsre/fuv036
   Lee JG, 2021, BIOMED PHARMACOTHER, V135, DOI 10.1016/j.biopha.2020.111206
   Li KK, 2018, INT IMMUNOPHARMACOL, V54, P366, DOI 10.1016/j.intimp.2017.11.034
   Lich John D, 2007, Proc Am Thorac Soc, V4, P263, DOI 10.1513/pats.200701-022AW
   Lienenlüke B, 2001, BRIT J PHARMACOL, V133, P1414, DOI 10.1038/sj.bjp.0704193
   Lozupone CA, 2007, APPL ENVIRON MICROB, V73, P1576, DOI 10.1128/AEM.01996-06
   Luo CX, 2017, MEDIAT INFLAMM, V2017, DOI 10.1155/2017/5126048
   Ma B, 2016, FRONT IMMUNOL, V7, DOI 10.3389/fimmu.2016.00378
   Mariathasan S, 2006, NATURE, V440, P228, DOI 10.1038/nature04515
   Marques CC, 2014, BBA-MOL BASIS DIS, V1842, P65, DOI 10.1016/j.bbadis.2013.10.012
   Monteleone G, 2012, INT J MOL SCI, V13, P11071, DOI 10.3390/ijms130911071
   Neves AR, 2014, INFLAMM BOWEL DIS, V20, P444, DOI 10.1097/01.MIB.0000441201.10454.06
   Okayasu I, 1996, GUT, V39, P87, DOI 10.1136/gut.39.1.87
   Olén O, 2020, LANCET GASTROENTEROL, V5, P475, DOI 10.1016/S2468-1253(20)30005-4
   Ou BC, 2016, DIGEST DIS SCI, V61, P881, DOI 10.1007/s10620-015-3940-1
   Pelegrin P, 2006, EMBO J, V25, P5071, DOI 10.1038/sj.emboj.7601378
   de Britto MAP, 2013, INT J COLORECTAL DIS, V28, P1613, DOI 10.1007/s00384-013-1755-0
   Porter RJ, 2021, J CROHNS COLITIS, V15, P2131, DOI 10.1093/ecco-jcc/jjab102
   Price MN, 2010, PLOS ONE, V5, DOI 10.1371/journal.pone.0009490
   Pruesse E, 2007, NUCLEIC ACIDS RES, V35, P7188, DOI 10.1093/nar/gkm864
   Qian F, 2017, HUM PATHOL, V64, P61, DOI 10.1016/j.humpath.2017.03.019
   Robles AI, 2016, GASTROENTEROLOGY, V150, P931, DOI 10.1053/j.gastro.2015.12.036
   Schenk U, 2011, SCI SIGNAL, V4, DOI 10.1126/scisignal.2001270
   Schwitalla S, 2013, CELL, V152, P25, DOI 10.1016/j.cell.2012.12.012
   Shannon S, 2017, BMC CANCER, V17, DOI 10.1186/s12885-017-3107-x
   Sirnes S, 2011, EPIGENETICS-US, V6, P602, DOI 10.4161/epi.6.5.15237
   Song H, 2018, CANCER SCI, V109, P666, DOI 10.1111/cas.13497
   Sougiannis AT, 2022, AM J PHYSIOL-GASTR L, V322, pG383, DOI 10.1152/ajpgi.00303.2021
   Su QQ, 2019, INT IMMUNOPHARMACOL, V66, P52, DOI 10.1016/j.intimp.2018.11.012
   Tanaka Takuji, 2009, J Carcinog, V8, P5
   Ullman T, 2009, INFLAMM BOWEL DIS, V15, P630, DOI 10.1002/ibd.20766
   Velikova TV, 2020, WORLD J GASTROENTERO, V26, P1912, DOI 10.3748/wjg.v26.i16.1912
   Wan P, 2016, SCI REP-UK, V6, DOI 10.1038/srep19108
   Wu XW, 2017, SCI REP-UK, V7, DOI 10.1038/s41598-017-04231-5
   Yacoub E, 2021, J ONCOL, V2021, DOI 10.1155/2021/9986550
   Yaeger R, 2016, GASTROENTEROLOGY, V151, P278, DOI 10.1053/j.gastro.2016.04.001
   Zhang WJ, 2020, FRONT CELL DEV BIOL, V8, DOI 10.3389/fcell.2020.586555
   Zhang X, 2021, CELL MOL GASTROENTER, V12, P1179, DOI 10.1016/j.jcmgh.2021.05.018
   Zhang Y, 2021, BIOCHEM BIOPH RES CO, V558, P147, DOI 10.1016/j.bbrc.2021.04.076
   Zhang Y, 2019, ADV MED SCI-POLAND, V64, P388, DOI 10.1016/j.advms.2019.05.002
   Zhang YS, 2021, FRONT ONCOL, V10, DOI 10.3389/fonc.2020.564674
NR 77
TC 13
Z9 14
U1 4
U2 22
PU MDPI
PI BASEL
PA ST ALBAN-ANLAGE 66, CH-4052 BASEL, SWITZERLAND
EI 1422-0067
J9 INT J MOL SCI
JI Int. J. Mol. Sci.
PD MAY
PY 2022
VL 23
IS 9
AR 4616
DI 10.3390/ijms23094616
PG 20
WC Biochemistry & Molecular Biology; Chemistry, Multidisciplinary
WE Science Citation Index Expanded (SCI-EXPANDED)
SC Biochemistry & Molecular Biology; Chemistry
GA 1E7HI
UT WOS:000794654400001
PM 35563010
OA gold, Green Published
DA 2024-01-22
ER

PT J
AU Milassin, A
   Fábián, A
   Molnár, T
AF Milassin, Agnes
   Fabian, Anna
   Molnar, Tames
TI Switching from infliximab to biosimilar in inflammatory bowel disease:
   overview of the literature and perspective
SO THERAPEUTIC ADVANCES IN GASTROENTEROLOGY
LA English
DT Review
DE biosimilar; inflammatory bowel disease; infliximab; switching
ID CT-P13 INDUCTION THERAPY; CROHNS-DISEASE; DOUBLE-BLIND; INNOVATOR
   INFLIXIMAB; CLINICAL-OUTCOMES; MAINTENANCE INFLIXIMAB; ORIGINATOR
   INFLIXIMAB; RHEUMATOID-ARTHRITIS; ULCERATIVE-COLITIS; PEDIATRIC-PATIENTS
AB Background: Biological therapy has revolutionized the treatment of inflammatory bowel disease (IBD). After the expiration of patents for biological innovator products, development of biosimilars increased. CT-P13 was the first biosimilar approved for the same indications as the reference product; however, the approval was based on extrapolated data from rheumatoid arthritis and ankylosing spondylitis. Our aim was to review clinical studies about switching from originator infliximab (IFX-O) to biosimilar infliximab (IXF-B) in IBD, focusing on recently published data and the future of biosimilars. Methods: The PubMed database was searched for original articles published up to 1 December 2018 reporting data on IFX-B in IBD. Results: A total of 29 studies assessing switching from IFX-O to IFX-B, 14 assessing induction therapy with IFX-B were found. Efficacy, safety and immunogenicity were discussed. Studies confirm that CT-P13 is safe and equally efficient as the reference product for both induction and maintenance therapy; and that switching from the reference product to biosimilar is non-inferior to continuous biosimilar use. However, efficacy and safety data on Flixabi (SB2) in IBD patients is lacking. Conclusion: Switching from the originator to a biosimilar in patients with IBD is acceptable, although scientific and clinical evidence is lacking regarding reverse switching, multiple switching and cross-switching among biosimilars in IBD patients.
C1 [Milassin, Agnes; Fabian, Anna; Molnar, Tames] Univ Szeged, Dept Med 1, Koranyi Fasor 8-10, H-6720 Szeged, Hungary.
C3 Szeged University
RP Molnár, T (通讯作者)，Univ Szeged, Dept Med 1, Koranyi Fasor 8-10, H-6720 Szeged, Hungary.
EM molnar.tamas@med.u-szeged.hu
RI Molnár, Tamás/GMX-4334-2022
FU National Research, Development and Innovation Office [119809, 125377,
   129266];  [EFOP-3.6.2-16-2017-00006]
FX This work was supported by the research grants of the National Research,
   Development and Innovation Office (Grant ID: 119809, 125377 and 129266)
   and by the EFOP-3.6.2-16-2017-00006.
CR [Anonymous], 2014, GUID SIM BIOL MED PR
   [Anonymous], 2015, Scientific Considerations in Demonstrating Biosimilarity to a Reference Product
   Argüelles-Arias F, 2017, EUR J GASTROEN HEPAT, V29, P1290, DOI 10.1097/MEG.0000000000000953
   Argülles-Arias F, 2017, DIGEST DIS SCI, V62, P1305, DOI 10.1007/s10620-017-4511-4
   Armuzzi A, 2019, INFLAMM BOWEL DIS, V25, P568, DOI 10.1093/ibd/izy264
   Avouac J, 2018, SEMIN ARTHRITIS RHEU, V47, P741, DOI 10.1016/j.semarthrit.2017.10.002
   Bandyopadhyay A., 2013, J BIOANAL BIOMED, V5, P118
   Ruiz-Argüello MB, 2016, ANN RHEUM DIS, V75, P1693, DOI 10.1136/annrheumdis-2015-208684
   Ben-Horin S, 2016, GUT, V65, P1132, DOI 10.1136/gutjnl-2015-309290
   Bergqvist V, 2018, THER ADV GASTROENTER, V11, DOI 10.1177/1756284818801244
   Binkhorst L, 2018, EUR J GASTROEN HEPAT, V30, P699, DOI 10.1097/MEG.0000000000001113
   Blair HA, 2016, BIODRUGS, V30, P469, DOI 10.1007/s40259-016-0193-2
   Brodszky V, 2016, EXPERT REV PHARM OUT, V16, P119, DOI 10.1586/14737167.2015.1067142
   Buer LCT, 2017, J CROHNS COLITIS, V11, P297, DOI 10.1093/ecco-jcc/jjw166
   Casadevall N, 2007, IMMUNE RESPONSE ADVE
   Chanchlani N, 2018, J PEDIATR GASTR NUTR, V67, P513, DOI 10.1097/MPG.0000000000002011
   Choe JY, 2017, ANN RHEUM DIS, V76, P58, DOI 10.1136/annrheumdis-2015-207764
   Committee for Medicinal Products, FLIX INFL
   Committee for Medicinal Products for Human Use (CHMP), 2013, EMACHMP5893172013, P1
   Cornes P, 2012, TARGET ONCOL, V7, pS57, DOI 10.1007/s11523-011-0196-3
   Daller J, 2016, REGUL TOXICOL PHARM, V76, P199, DOI 10.1016/j.yrtph.2015.12.013
   Danese S, 2017, NAT REV GASTRO HEPAT, V14, P22, DOI 10.1038/nrgastro.2016.155
   Danese S, 2014, J CROHNS COLITIS, V8, P1548, DOI 10.1016/j.crohns.2014.06.007
   Danese S, 2013, J CROHNS COLITIS, V7, P586, DOI 10.1016/j.crohns.2013.03.011
   Eberl A, 2017, SCAND J GASTROENTERO, V52, P1348, DOI 10.1080/00365521.2017.1369561
   Farkas K, 2017, EXPERT OPIN BIOL TH, V17, P1325, DOI 10.1080/14712598.2017.1363885
   Farkas K, 2016, J CROHNS COLITIS, V10, P1273, DOI 10.1093/ecco-jcc/jjw085
   Farkas K, 2015, EXPERT OPIN BIOL TH, V15, P1257, DOI 10.1517/14712598.2015.1064893
   Fiorino G, 2017, ALIMENT PHARM THER, V46, P903, DOI 10.1111/apt.14262
   Fiorino G, 2017, INFLAMM BOWEL DIS, V23, P233, DOI 10.1097/MIB.0000000000000995
   Gecse KB, 2016, J CROHNS COLITIS, V10, P133, DOI 10.1093/ecco-jcc/jjv220
   Gerdes S, 2018, J EUR ACAD DERMATOL, V32, P420, DOI [10.1111/jdv.14937, 10.1111/jdv.14605]
   Gervais L, 2018, J PEDIATR GASTR NUTR, V67, P745, DOI 10.1097/MPG.0000000000002091
   Glintborg B, 2017, ANN RHEUM DIS, V76, P1426, DOI 10.1136/annrheumdis-2016-210742
   Gonczi L, 2017, J CROHNS COLITIS, V11, P697, DOI 10.1093/ecco-jcc/jjw203
   Veloz MFG, 2018, REV ESP ENFERM DIG, V110, P564, DOI 10.17235/reed.2018.5368/2017
   Puente LG, 2017, GASTROENT HEPAT-BARC, V40, P595, DOI 10.1016/j.gastrohep.2017.07.005
   Gulacsi L, 2019, CURR MED CHEM, V26, P259, DOI 10.2174/0929867324666170406112304
   Hanauer SB, 2002, LANCET, V359, P1541, DOI 10.1016/S0140-6736(02)08512-4
   Hoivik ML, 2018, SCAND J GASTROENTERO, V53, P692, DOI 10.1080/00365521.2018.1463391
   Jahnsen Jorgen, 2015, Expert Rev Gastroenterol Hepatol, V9 Suppl 1, P45, DOI 10.1586/17474124.2015.1091308
   Jahnsen J, 2017, DIGEST DIS, V35, P83, DOI 10.1159/000449088
   Jorgensen KK, 2017, LANCET, V389, P2304, DOI 10.1016/S0140-6736(17)30068-5
   Jung SK, 2014, MABS-AUSTIN, V6, P1163, DOI 10.4161/mabs.32221
   Jung YS, 2015, J GASTROEN HEPATOL, V30, P1705, DOI 10.1111/jgh.12997
   Kang B, 2018, INFLAMM BOWEL DIS, V24, P607, DOI 10.1093/ibd/izx047
   Kang YS, 2015, DIGEST DIS SCI, V60, P951, DOI 10.1007/s10620-014-3392-z
   Kaniewska M, 2017, GASTROENTEROL REV, V12, P169, DOI 10.5114/pg.2017.70468
   Keil R, 2016, SCAND J GASTROENTERO, V51, P1062, DOI 10.3109/00365521.2016.1149883
   Kolar M, 2017, DIGEST DIS, V35, P91, DOI 10.1159/000453343
   Komaki Y, 2017, ALIMENT PHARM THER, V45, P1043, DOI 10.1111/apt.13990
   Park Sang Hyoung, 2015, Expert Rev Gastroenterol Hepatol, V9 Suppl 1, P35, DOI 10.1586/17474124.2015.1091309
   Park W, 2017, ANN RHEUM DIS, V76, P346, DOI 10.1136/annrheumdis-2015-208783
   Park W, 2013, ANN RHEUM DIS, V72, P1605, DOI 10.1136/annrheumdis-2012-203091
   Ratnakumaran R, 2018, SCAND J GASTROENTERO, V53, P700, DOI 10.1080/00365521.2018.1464203
   Razanskaite V, 2017, J CROHNS COLITIS, V11, P690, DOI 10.1093/ecco-jcc/jjw216
   Reichert JM, 2009, MABS, V15, P394
   Rencz F, 2017, EXPERT REV PHARM OUT, V17, P597, DOI 10.1080/14737167.2017.1322509
   Richmond L, 2018, ARCH DIS CHILD, V103, P89, DOI 10.1136/archdischild-2017-313404
   Rutgeerts P, 2005, NEW ENGL J MED, V353, P2462, DOI 10.1056/NEJMoa050516
   Sands BE, 2004, NEW ENGL J MED, V350, P876, DOI 10.1056/NEJMoa030815
   Schmitz EMH, 2018, ALIMENT PHARM THER, V47, P356, DOI 10.1111/apt.14453
   Schnitzler F, 2009, GUT, V58, P492, DOI 10.1136/gut.2008.155812
   SEVERS M, 2016, J CROHNS COLITIS, V11
   Shin D, 2015, BIODRUGS, V29, P381, DOI 10.1007/s40259-015-0150-5
   Sieczkowska J, 2016, J CROHNS COLITIS, V10, P127, DOI 10.1093/ecco-jcc/jjv233
   Sieczkowska J, 2016, THER ADV GASTROENTER, V9, P729, DOI 10.1177/1756283X16650155
   Smits LJT, 2019, INFLAMM BOWEL DIS, V25, P172, DOI 10.1093/ibd/izy227
   Smits LJT, 2017, DIGEST DIS SCI, V62, P3117, DOI 10.1007/s10620-017-4661-4
   Smits LJT, 2016, J CROHNS COLITIS, V10, P1287, DOI 10.1093/ecco-jcc/jjw087
   Smolen JS, 2018, ANN RHEUM DIS, V77, P234, DOI 10.1136/annrheumdis-2017-211741
   Smolen JS, 2017, RHEUMATOLOGY, V56, P1771, DOI 10.1093/rheumatology/kex254
   Strik AS, 2018, LANCET GASTROENTEROL, V3, P404, DOI 10.1016/S2468-1253(18)30082-7
   Tursi A, 2017, MINERVA GASTROENTERO, V63, P313, DOI 10.23736/S1121-421X.17.02402-3
   Willert RP, 2008, WORLD J GASTROENTERO, V14, P2544, DOI 10.3748/wjg.14.2544
   Yoo DH, 2017, ANN RHEUM DIS, V76, P355, DOI 10.1136/annrheumdis-2015-208786
   Yoo DH, 2013, ANN RHEUM DIS, V72, P1613, DOI 10.1136/annrheumdis-2012-203090
NR 77
TC 19
Z9 20
U1 0
U2 2
PU SAGE PUBLICATIONS LTD
PI LONDON
PA 1 OLIVERS YARD, 55 CITY ROAD, LONDON EC1Y 1SP, ENGLAND
SN 1756-283X
EI 1756-2848
J9 THER ADV GASTROENTER
JI Ther. Adv. Gastroenterol.
PD APR
PY 2019
VL 12
AR 1756284819842748
DI 10.1177/1756284819842748
PG 11
WC Gastroenterology & Hepatology
WE Science Citation Index Expanded (SCI-EXPANDED)
SC Gastroenterology & Hepatology
GA IN7LW
UT WOS:000478864900001
PM 31019554
OA gold, Green Published, Green Accepted
DA 2024-01-22
ER

PT J
AU Smith, EMD
   Foster, HE
   Beresford, MW
AF Smith, Eve M. D.
   Foster, Helen E.
   Beresford, Michael W.
TI The development and assessment of biological treatments for children
SO BRITISH JOURNAL OF CLINICAL PHARMACOLOGY
LA English
DT Article
DE adverse drug reactions; biologics; clinical trials; paediatric
   rheumatology
ID JUVENILE IDIOPATHIC ARTHRITIS; LONG-TERM SAFETY;
   SYSTEMIC-LUPUS-ERYTHEMATOSUS; RECEPTOR ANTAGONIST ANAKINRA;
   PLACEBO-CONTROLLED TRIAL; SEVERE CROHNS-DISEASE; OPEN-LABEL TRIAL;
   RHEUMATOID-ARTHRITIS; INFLIXIMAB THERAPY; DOUBLE-BLIND
AB The development of biological agents with specific immunological targets has revolutionized the treatment of a wide variety of paediatric diseases where traditional immunosuppressive agents have been partly ineffective or intolerable. The increasing requirement for pharmaceutical companies to undertake paediatric studies has provided impetus for studies of biologics in children. The assessment of biological agents in children to date has largely relied upon randomized controlled trials using a withdrawal design, rather than a parallel study design. This approach has been largely used due to ethical concerns, including use of placebo treatments in children with active chronic disease, and justified on the basis that treatments have usually already undergone robust assessment in related adult conditions. However, this study design limits the reliability of the data and can confuse the interpretation of safety results. Careful ongoing monitoring of safety and efficacy in real-world practice through national and international biologics registries and robust reporting systems is crucial. The most commonly used biological agents in children target tumour necrosis factor-, interleukin-1, interleukin-6 and cytotoxic lymphocyte-associated antigen-4. These agents are most frequently used in paediatric rheumatic diseases. This review discusses the development and assessment of biologics within paediatric rheumatology with reference to the lessons learned from use in other subspecialties.
C1 [Smith, Eve M. D.; Beresford, Michael W.] Univ Liverpool, Inst Translat Med, Liverpool L69 3BX, Merseyside, England.
   [Foster, Helen E.] Newcastle Univ, Inst Cellular Med, Paediat Rheumatol, Newcastle Upon Tyne NE1 7RU, Tyne & Wear, England.
   [Foster, Helen E.] Newcastle Hosp NHS Fdn Trust, Great North Childrens Hosp, Newcastle Upon Tyne, Tyne & Wear, England.
   [Beresford, Michael W.] Alder Hey Childrens NHS Fdn Trust, Liverpool, Merseyside, England.
C3 University of Liverpool; Newcastle University - UK; Newcastle Upon Tyne
   Hospitals NHS Foundation Trust; Newcastle University - UK; Alder Hey
   Children's NHS Foundation Trust
RP Smith, EMD (通讯作者)，Univ Liverpool, Inst Child Hlth, Alder Hey Childrens Hosp, Eaton Rd, Liverpool L12 2AP, Merseyside, England.
EM esmith8@liv.ac.uk
RI Smith, Eve/HLH-7101-2023; Beresford, Michael William/AAB-5261-2021
OI Beresford, Michael William/0000-0002-5400-9911; smith,
   eve/0000-0002-8371-7597
CR Akobeng A K, 2004, Cochrane Database Syst Rev, pCD003574
   Alexeeva EI, 2011, CLIN RHEUMATOL, V30, P1163, DOI 10.1007/s10067-011-1720-7
   Anink J, 2013, RHEUMATOLOGY, V52, P1674, DOI 10.1093/rheumatology/ket170
   [Anonymous], 2013, STUDY SAFETY EFFICAC
   [Anonymous], 2013, RANDOMISED CONTROLLE
   [Anonymous], 2013, MULT RAND DOUBL DUMM
   [Anonymous], 2012, PED ARTHR STUD CERT
   Baldassano R, 2003, AM J GASTROENTEROL, V98, P833, DOI 10.1016/S0002-9270(03)00007-8
   Biester S, 2007, BRIT J OPHTHALMOL, V91, P319, DOI 10.1136/bjo.2006.103721
   Borker A, 2011, INDIAN PEDIATR, V48, P627, DOI 10.1007/s13312-011-0098-6
   Bout-Tabaku S, 2007, J RHEUMATOL, V34, P2503
   Braun J, 2012, ANN RHEUM DIS, V71, P661, DOI 10.1136/ard.2011.154799
   Brennan FM, 1992, CURR OPIN AUTOIMMUNE, V4, P1520
   Brunner H, 2012, ARTHRITIS RHEUM-US, V64, pS682
   Brunner HI, 2002, J RHEUMATOL, V29, P1058
   Callen JP, 2005, J DERMATOL TREAT, V16, P350, DOI 10.1080/09546630500430604
   Caorsi R, 2012, AUTOIMMUN REV, V12, P81, DOI 10.1016/j.autrev.2012.07.027
   Cezard JP, 2003, J PEDIATR GASTR NUTR, V36, P632, DOI 10.1097/00005176-200305000-00007
   Alvarez AC, 2011, PEDIATR DERMATOL, V28, P195, DOI 10.1111/j.1525-1470.2010.01219.x
   Choueiter NF, 2010, J PEDIATR-US, V157, P960, DOI 10.1016/j.jpeds.2010.06.014
   Choy EHS, 2002, RHEUMATOLOGY, V41, P1133, DOI 10.1093/rheumatology/41.10.1133
   Cleary AG, 2002, ARCH DIS CHILD, V86, P47, DOI 10.1136/adc.86.1.47
   Colombel JF, 2007, GASTROENTEROLOGY, V132, P52, DOI 10.1053/j.gastro.2006.11.041
   Crandall W, 2009, J PEDIATR GASTR NUTR, V49, P183, DOI 10.1097/MPG.0b013e3181a70f21
   De Benedetti F, 2012, NEW ENGL J MED, V367, P2385, DOI 10.1056/NEJMoa1112802
   De Cassan C, 2011, J CROHNS COLITIS, V5, P364, DOI 10.1016/j.crohns.2011.03.006
   DEBENEDETTI F, 1994, J CLIN INVEST, V93, P2114, DOI 10.1172/JCI117206
   EBERHARD BA, 1994, CLIN EXP IMMUNOL, V96, P260
   European Medicines Agency, 2014, OP DEC PAED INV PLAN
   FDA Pediatric Advisory Committee, 2009, PED FOC SAF REV AD H
   Feagan BG, 2008, GASTROENTEROLOGY, V135, P1493, DOI 10.1053/j.gastro.2008.07.069
   Fernandes R, 2008, J PEDIATR-US, V152, P527, DOI 10.1016/j.jpeds.2007.09.024
   Ferrante M, 2013, GASTROENTEROLOGY, V145, P978, DOI 10.1053/j.gastro.2013.08.010
   Fleischmann R, 2009, ANN RHEUM DIS, V68, P805, DOI 10.1136/ard.2008.099291
   Food and Drugs Administration, 2014, DRUG APPR DAT
   Furie R, 2011, ARTHRITIS RHEUM-US, V63, P3918, DOI 10.1002/art.30613
   Gasparetto M, 2012, ACTA GASTRO-ENT BELG, V75, P58
   Gattorno M, 2008, ARTHRITIS RHEUM, V58, P1505, DOI 10.1002/art.23437
   Gerloni V, 2008, ANN RHEUM DIS, V67, P1145, DOI 10.1136/ard.2007.069484
   Giannini EH, 2009, ARTHRITIS RHEUM, V60, P2794, DOI 10.1002/art.24777
   Giannini EH, 1997, ARTHRITIS RHEUM, V40, P1202
   Hanauer SB, 2006, GASTROENTEROLOGY, V130, P323, DOI 10.1053/j.gastro.2005.11.030
   Hashkes PJ, 2010, NAT REV RHEUMATOL, V6, P561, DOI 10.1038/nrrheum.2010.142
   Horneff G, 2009, ANN RHEUM DIS, V68, P519, DOI 10.1136/ard.2007.087593
   Horneff G, 2014, ANN RHEUM DIS, V73, P1114, DOI 10.1136/annrheumdis-2012-203046
   Horneff G, 2012, ARTHRITIS RES THER, V14, DOI 10.1186/ar4072
   Horneff G, 2013, EXPERT OPIN BIOL TH, V13, P361, DOI 10.1517/14712598.2013.735657
   Horneff G, 2011, RHEUMATOLOGY, V50, P230, DOI 10.1093/rheumatology/keq361
   Horneff G, 2009, RHEUMATOLOGY, V48, P916, DOI 10.1093/rheumatology/kep122
   Hyams J, 2007, GASTROENTEROLOGY, V132, P863, DOI 10.1053/j.gastro.2006.12.003
   Hyams JS, 2012, GASTROENTEROLOGY, V143, P365, DOI 10.1053/j.gastro.2012.04.046
   Hyoms JS, 2009, INFLAMM BOWEL DIS, V15, P816, DOI 10.1002/ibd.20845
   Ilowite N, 2009, CLIN RHEUMATOL, V28, P129, DOI 10.1007/s10067-008-0995-9
   Irvine EJ, 2006, GASTROENTEROLOGY, V130, P1538, DOI 10.1053/j.gastro.2005.11.058
   Jansson AF, 2011, CLIN RHEUMATOL, V30, P87, DOI 10.1007/s10067-010-1630-0
   Kahn P, 2006, OPHTHALMOLOGY, V113, P860, DOI 10.1016/j.ophtha.2006.01.005
   Kanakoudi-Tsakalidou F, 2008, CYTOKINE, V42, P293, DOI 10.1016/j.cyto.2008.01.007
   Kaneko Utako, 2010, Nihon Rinsho Meneki Gakkai Kaishi, V33, P157
   Kavanaugh A, 2013, ANN RHEUM DIS, V72, P1777, DOI 10.1136/annrheumdis-2012-202035
   KINGSBURY D, 2012, ANN RHEUM DIS     S3, V71, P428
   Kok MR, 2012, BEST PRACT RES CL RH, V26, P225, DOI 10.1016/j.berh.2012.03.003
   Kuemmerle-Deschner JB, 2007, RHEUMATOL INT, V28, P153, DOI 10.1007/s00296-007-0399-1
   Kusuhara K, 2012, PEDIATR INT, V54, P552, DOI 10.1111/j.1442-200X.2011.03525.x
   Kutukculer N, 1998, CLIN RHEUMATOL, V17, P288, DOI 10.1007/BF01451007
   Lehman TJA, 2008, LANCET, V372, P348, DOI 10.1016/S0140-6736(08)60999-X
   Lehman TJA, 2010, ARTHRITIS RHEUM-US, V62, P2183, DOI 10.1002/art.27506
   Lepore L, 2003, CLIN EXP RHEUMATOL, V21, P276
   Lequerré T, 2008, ANN RHEUM DIS, V67, P302, DOI 10.1136/ard.2007.076034
   Lim WS, 2002, NEW ENGL J MED, V346, P623
   Lin JH, 2006, J ALLERGY CLIN IMMUN, V117, P878, DOI 10.1016/j.jaci.2006.01.034
   Lofgren S, 2011, CURR OPIN PEDIATR, V23, P399, DOI 10.1097/MOP.0b013e3283483ecf
   Lovell DJ, 2008, NEW ENGL J MED, V359, P810, DOI 10.1056/NEJMoa0706290
   Lovell DJ, 2008, ARTHRITIS RHEUM-US, V58, P1496, DOI 10.1002/art.23427
   Lovell DJ, 2013, ARTHRITIS RHEUM-US, V65, P2486, DOI 10.1002/art.38042
   Lovell DJ, 2006, ARTHRITIS RHEUM, V54, P1987, DOI 10.1002/art.21885
   Lovell DJ, 2000, NEW ENGL J MED, V342, P763, DOI 10.1056/NEJM200003163421103
   Lovell DJ, 2003, ARTHRITIS RHEUM, V48, P218, DOI 10.1002/art.10710
   Luu M, 2013, Skin Therapy Lett, V18, P1
   MANGGE H, 1995, ARTHRITIS RHEUM, V38, P211, DOI 10.1002/art.1780380209
   MOHLER KM, 1993, J IMMUNOL, V151, P1548
   Munro JE, 2004, J PAEDIATR CHILD H, V40, P161, DOI 10.1111/j.1440-1754.2004.00356.x
   National Institute for Health and Care Excellence, 2014, NICE GUID
   Navarra SV, 2011, LANCET, V377, P721, DOI 10.1016/S0140-6736(10)61354-2
   Nigrovic PA, 2011, ARTHRITIS RHEUM-US, V63, P545, DOI 10.1002/art.30128
   Otten MH, 2011, JAMA-J AM MED ASSOC, V306, P2340, DOI 10.1001/jama.2011.1671
   Paller AS, 2008, NEW ENGL J MED, V358, P241, DOI 10.1056/NEJMoa066886
   Papsdorf V, 2011, RHEUMATOLOGY, V50, P214, DOI 10.1093/rheumatology/keq292
   Podolskaya A, 2008, ARCH DIS CHILD, V93, P401, DOI 10.1136/adc.2007.126276
   Prince FHM, 2009, ANN RHEUM DIS, V68, P635, DOI 10.1136/ard.2007.087411
   Prince FHM, 2007, ANN RHEUM DIS, V66, P704, DOI 10.1136/ard.2006.067629
   Quartier P, 2003, ARTHRITIS RHEUM, V48, P1093, DOI 10.1002/art.10885
   Quartier P, 2011, ANN RHEUM DIS, V70, P747, DOI 10.1136/ard.2010.134254
   Quatrier P, 2012, ANN RHEUM DIS     S3, V71, P705
   Robinson AB, 2010, PEDIATR NEUROL, V43, P291, DOI 10.1016/j.pediatrneurol.2010.04.021
   Rosenbach Y, 2010, DIGEST DIS SCI, V55, P747, DOI 10.1007/s10620-009-0791-7
   Rosh JR, 2009, AM J GASTROENTEROL, V104, P3042, DOI 10.1038/ajg.2009.493
   Rothner AD, 2006, HEADACHE, V46, P101, DOI 10.1111/j.1526-4610.2006.00313.x
   Ruemmele FM, 2009, INFLAMM BOWEL DIS, V15, P388, DOI 10.1002/ibd.20788
   Ruperto N, 2008, LANCET, V372, P383, DOI 10.1016/S0140-6736(08)60998-8
   Ruperto N, 2007, ARTHRITIS RHEUM-US, V56, P3096, DOI 10.1002/art.22838
   Ruperto N, 2012, NEW ENGL J MED, V367, P2396, DOI 10.1056/NEJMoa1205099
   Ruperto N, 2012, ARTHRITIS RHEUM-US, V64, P557, DOI 10.1002/art.33342
   Ruperto N, 2010, ARTHRITIS RHEUM-US, V62, P1792, DOI 10.1002/art.27431
   Ruperto N, 2010, ANN RHEUM DIS, V69, P718, DOI 10.1136/ard.2009.100354
   Russell RK, 2011, ALIMENT PHARM THER, V33, P946, DOI 10.1111/j.1365-2036.2011.04603.x
   Sakallioglu O, 2006, CLIN EXP RHEUMATOL, V24, P435
   Sandborn WJ, 2007, GUT, V56, P1232, DOI 10.1136/gut.2006.106781
   Sandborn WJ, 2007, NEW ENGL J MED, V357, P228, DOI 10.1056/NEJMoa067594
   Simard JF, 2010, ARTHRITIS RHEUM-US, V62, P3776, DOI 10.1002/art.27741
   Simonini G, 2011, ARTHRIT CARE RES, V63, P612, DOI 10.1002/acr.20404
   Southwood TR, 2005, ARTHRITIS RHEUM-US, V52, pS85
   Swart JF, 2013, ARTHRITIS RES THER, V15, DOI 10.1186/ar4213
   Taylor PC, 2010, CURR OPIN PHARMACOL, V10, P308, DOI 10.1016/j.coph.2010.01.005
   Toussi SS, 2013, CLIN INFECT DIS, V57, P1318, DOI 10.1093/cid/cit489
   Tynjälä P, 2008, RHEUMATOLOGY, V47, P339, DOI 10.1093/rheumatology/kem356
   Vermeire S, 2007, GUT, V56, P1226, DOI 10.1136/gut.2006.099978
   Viola F, 2009, AM J GASTROENTEROL, V104, P2566, DOI 10.1038/ajg.2009.372
   Wallace CA, 2004, J RHEUMATOL, V31, P2290
   Walters TD, 2007, INFLAMM BOWEL DIS, V13, P424, DOI 10.1002/ibd.20069
   Willems M, 2006, J PEDIATR-US, V148, P623, DOI 10.1016/j.jpeds.2006.01.041
   Wyneski MJ, 2008, J PEDIATR GASTR NUTR, V47, P19, DOI 10.1097/MPG.0b013e318174e886
   Yokota S, 2005, ARTHRITIS RHEUM, V52, P818, DOI 10.1002/art.20944
   Yokota S, 2013, ANN RHEUM DIS, V72, P627, DOI 10.1136/annrheumdis-2012-202310
   Zannin ME, 2013, J RHEUMATOL, V40, P74, DOI 10.3899/jrheum.120583
   Zeft A, 2009, JCR-J CLIN RHEUMATOL, V15, P161, DOI 10.1097/RHU.0b013e3181a4f459
   Zulian F, 2010, ARTHRIT CARE RES, V62, P821, DOI 10.1002/acr.20115
NR 126
TC 7
Z9 7
U1 1
U2 6
PU WILEY
PI HOBOKEN
PA 111 RIVER ST, HOBOKEN 07030-5774, NJ USA
SN 0306-5251
EI 1365-2125
J9 BRIT J CLIN PHARMACO
JI Br. J. Clin. Pharmacol.
PD MAR
PY 2015
VL 79
IS 3
SI SI
BP 379
EP 394
DI 10.1111/bcp.12406
PG 16
WC Pharmacology & Pharmacy
WE Science Citation Index Expanded (SCI-EXPANDED)
SC Pharmacology & Pharmacy
GA CC4FE
UT WOS:000350305800005
PM 24750505
OA Green Published, Bronze
DA 2024-01-22
ER

PT J
AU Yang, Z
   Wu, Q
   Wang, F
   Wu, K
   Fan, D
AF Yang, Z.
   Wu, Q.
   Wang, F.
   Wu, K.
   Fan, D.
TI Meta-analysis: effect of preoperative infliximab use on early
   postoperative complications in patients with ulcerative colitis
   undergoing abdominal surgery
SO ALIMENTARY PHARMACOLOGY & THERAPEUTICS
LA English
DT Article
ID INFLAMMATORY-BOWEL-DISEASE; POUCH-ANAL ANASTOMOSIS; CROHNS-DISEASE;
   RISK; GUIDELINES; COLECTOMY; THERAPY
AB Background Infliximab is widely used in severe and refractory ulcerative colitis (UC). The results of clinical studies are inconsistent on whether preoperative infliximab use increases early postoperative complications in UC patients. Aim To determine the clinical safety and efficacy of preoperative infliximab treatment in UC patients with regard to short-term outcomes following abdominal surgery. Methods PubMed, Embase databases were searched for controlled observational studies comparing postsurgical morbidity in UC patients receiving infliximab preoperatively with those not on infliximab. The primary endpoint was total complication rate. Secondary endpoints included the rate of infectious and non-infectious complications. We calculated pooled odds ratios (ORs) with 95% confidence intervals (CIs) as summary measures. Results A total of 13 studies involving 2933 patients were included in our meta-analysis. There was no significant association between infliximab therapy preoperatively and total (OR=1.09, 95% CI: 0.871.37, P=0.47), infectious (OR=1.10, 95% CI: 0.512.38, P=0.81) and non-infectious (OR=1.10, 95% CI: 0.761.59, P=0.61) postoperative complications respectively. Infliximab might be a protective factor against infection for the use within 12weeks prior to surgery (OR=0.43, 95% CI: 0.220.83, P=0.01). No publication bias was found. Conclusion Preoperative infliximab use does not increase the risk of early postoperative complications in patients with ulcerative colitis undergoing abdominal surgery.
C1 [Yang, Z.; Wu, Q.; Wu, K.; Fan, D.] Fourth Mil Med Univ, Xijing Hosp Digest Dis, Xian 710032, Peoples R China.
   [Wang, F.] Ningxia Med Univ, Yinchuan, Peoples R China.
C3 Air Force Military Medical University; Ningxia Medical University
RP Wu, K (通讯作者)，127 W Changle Rd, Xian 710032, Peoples R China.
EM kaicwu@fmmu.edu.cn; fandaim@fmmu.edu.cn
OI Wu, Kaichun/0000-0002-0699-9666
FU National Natural Science Foundation of China [81172062, 81000988]
FX Declaration of personal interests: None. Declaration of funding
   interests: This study was funded in part by the National Natural Science
   Foundation of China (grant no. 81172062 and 81000988). The funding
   source had no role in the design and conduct of the study; collection,
   analysis, and interpretation of the data; preparation or review of the
   manuscript; or the decision to submit the manuscript for publication.
CR Bregnbak D, 2012, J CROHNS COLITIS, V6, P281, DOI 10.1016/j.crohns.2011.08.014
   Coquet-Reinier B, 2010, SURG ENDOSC, V24, P1866, DOI 10.1007/s00464-009-0861-0
   Cornillie F, 2001, ALIMENT PHARM THERAP, V15, P463, DOI 10.1046/j.1365-2036.2001.00956.x
   Danese S, 2011, NEW ENGL J MED, V365, P1713, DOI 10.1056/NEJMra1102942
   de Silva S, 2011, CLIN GASTROENTEROL H, V9, P972, DOI 10.1016/j.cgh.2011.07.016
   Domènech E, 2010, ALIMENT PHARM THER, V31, P233, DOI 10.1111/j.1365-2036.2009.04170.x
   Eshuis EJ, 2013, J CROHNS COLITIS, V7, P142, DOI 10.1016/j.crohns.2012.03.013
   Fasanmade AA, 2009, EUR J CLIN PHARMACOL, V65, P1211, DOI 10.1007/s00228-009-0718-4
   Ferrante M, 2009, INFLAMM BOWEL DIS, V15, P1062, DOI 10.1002/ibd.20863
   Gainsbury ML, 2011, J GASTROINTEST SURG, V15, P397, DOI 10.1007/s11605-010-1385-6
   Indar AA, 2009, WORLD J SURG, V33, P1049, DOI 10.1007/s00268-009-9957-x
   Järnerot G, 2005, GASTROENTEROLOGY, V128, P1805, DOI 10.1053/j.gastro.2005.03.003
   Kasparek MS, 2012, INFLAMM BOWEL DIS, V18, P1207, DOI 10.1002/ibd.21860
   Kennedy R, 2012, J PEDIATR SURG, V47, P199, DOI 10.1016/j.jpedsurg.2011.10.042
   Kopylov U, 2012, INFLAMM BOWEL DIS, V18, P2404, DOI 10.1002/ibd.22954
   Kunitake H, 2008, J GASTROINTEST SURG, V12, P1730, DOI 10.1007/s11605-008-0630-8
   Mor IJ, 2008, DIS COLON RECTUM, V51, P1202, DOI 10.1007/s10350-008-9364-7
   Mowat C, 2011, GUT, V60, P571, DOI 10.1136/gut.2010.224154
   Norgård BM, 2012, ALIMENT PHARM THER, V35, P1301, DOI 10.1111/j.1365-2036.2012.05099.x
   Ooi CJ, 2010, J GASTROEN HEPATOL, V25, P453, DOI 10.1111/j.1440-1746.2010.06241.x
   Orlando A, 2011, DIGEST LIVER DIS, V43, P1, DOI 10.1016/j.dld.2010.07.010
   Regadas FSP, 2011, COLORECTAL DIS, V13, P555, DOI 10.1111/j.1463-1318.2010.02186.x
   Rizzo G, 2011, INT J COLORECTAL DIS, V26, P1435, DOI 10.1007/s00384-011-1236-2
   Schaufler C, 2012, J PEDIATR GASTR NUTR, V55, P421, DOI 10.1097/MPG.0b013e318252c831
   Schluender SJ, 2007, DIS COLON RECTUM, V50, P1747, DOI 10.1007/s10350-007-9008-3
   Selvasekar CR, 2007, J AM COLL SURGEONS, V204, P956, DOI 10.1016/j.jamcollsurg.2006.12.044
   Subramanian V, 2008, AM J GASTROENTEROL, V103, P2373, DOI 10.1111/j.1572-0241.2008.01942.x
   Van Assche G, 2009, EUR J PHARMACOL, V623, pS17, DOI 10.1016/j.ejphar.2009.10.025
   Waterman M, 2013, GUT, V62, P387, DOI 10.1136/gutjnl-2011-301495
   Wells G.A., NEWCASTLE OTTAWA SCA
   Yang Z, 2010, ALIMENT PHARM THER, V31, P486, DOI 10.1111/j.1365-2036.2009.04204.x
NR 31
TC 82
Z9 88
U1 0
U2 9
PU WILEY-BLACKWELL
PI HOBOKEN
PA 111 RIVER ST, HOBOKEN 07030-5774, NJ USA
SN 0269-2813
J9 ALIMENT PHARM THER
JI Aliment. Pharmacol. Ther.
PD NOV
PY 2012
VL 36
IS 10
BP 922
EP 928
DI 10.1111/apt.12060
PG 7
WC Gastroenterology & Hepatology; Pharmacology & Pharmacy
WE Science Citation Index Expanded (SCI-EXPANDED)
SC Gastroenterology & Hepatology; Pharmacology & Pharmacy
GA 023VN
UT WOS:000310065000002
PM 23002804
OA Bronze
DA 2024-01-22
ER

PT J
AU Ocampo, SM
   Romero, C
   Aviñó, A
   Burgueño, J
   Gassull, MA
   Bermúdez, J
   Eritja, R
   Fernandez, E
   Perales, JC
AF Ocampo, Sandra M.
   Romero, Carolina
   Avino, Anna
   Burgueno, Joan
   Gassull, Miguel A.
   Bermudez, Jordi
   Eritja, Ramon
   Fernandez, Ester
   Perales, Jose C.
TI Functionally Enhanced siRNA Targeting TNFα Attenuates DSS-induced
   Colitis and TLR-mediated Immunostimulation in Mice
SO MOLECULAR THERAPY
LA English
DT Article
ID TUMOR-NECROSIS-FACTOR; INFLAMMATORY-BOWEL-DISEASE; DEXTRAN SULFATE
   SODIUM; ACUTE INTESTINAL INFLAMMATION; GENE-EXPRESSION ANALYSIS;
   CROHNS-DISEASE; ANTISENSE OLIGONUCLEOTIDES; MURINE COLITIS; T-CELLS;
   IN-VIVO
AB Tumor necrosis factor (TNF alpha) is a proinflannmatory cytokine involved in the pathogenesis of inflammatory bowel disease (IBD). Although TNF alpha has been extensively targeted using systemic drugs, the use of antisense and small interfering RNA (siRNA) to drive down its expression at the site of inflammation should provide important advantages. In this study, native and chemically modified siRNA against TNF alpha was developed and characterized using a murine model of IBD. siRNA with 2'-O-methyl and propanediol modifications (siTNF-OMe-P) were resistant to nuclease degradation and provided better silencing efficacy in vitro as compared to unmodified siRNA. Every modification reduced nonspecific Toll-like receptor (TLR)-mediated immunomodulation in human peripheral blood mononuclear cells (PBMC) cells. Intrarectal administration of siTNF-OMe-P significantly ameliorated the clinical endpoints and histopathological severity in 5% dextran sulphate sodium (DSS)-treated mice as compared to unmodified and other chemically modified siRNAs. Differential gene expression assessed in siTNF-OMe-P-treated animals correlated with improved colon integrity and reduced TLR activation as compared to all treatment groups. All in all, this study demonstrates that propanediol and 2'-O-methyl modifications have profound functional consequences for siRNA efficacy in vivo. Consequently, this strategy has potential implications for therapeutic intervention in IBD and other diseases.
C1 [Ocampo, Sandra M.; Bermudez, Jordi; Perales, Jose C.] Univ Barcelona, Sch Med, Dept Physiol Sci, Barcelona 08907, Spain.
   [Ocampo, Sandra M.; Eritja, Ramon] Spanish Res Council CSIC, Inst Adv Chem Catalonia IQAC, Barcelona, Spain.
   [Ocampo, Sandra M.; Avino, Anna; Eritja, Ramon] Inst Res Biomed IRB Barcelona, Barcelona, Spain.
   [Romero, Carolina; Burgueno, Joan; Fernandez, Ester] Autonomous Univ Barcelona, Fac Vet, Dept Cell Biol Physiol & Immunol, Barcelona, Spain.
   [Avino, Anna; Eritja, Ramon] Networking Ctr Bioengn Biomat & Nanomed CIBER BBN, Barcelona, Spain.
   [Gassull, Miguel A.] Germans Trios & Pujol Fdn, Hlth Sci Res Inst, Bada Iona, Spain.
C3 University of Barcelona; Consejo Superior de Investigaciones Cientificas
   (CSIC); CSIC - Centro de Investigacion y Desarrollo Pascual Vila
   (CID-CSIC); CSIC - Instituto de Quimica Avanzada de Cataluna (IQAC);
   Barcelona Institute of Science & Technology; Institute for Research in
   Biomedicine - IRB Barcelona; Autonomous University of Barcelona; CIBER -
   Centro de Investigacion Biomedica en Red; CIBERBBN
RP Perales, JC (通讯作者)，Univ Barcelona, Sch Med, Dept Physiol Sci, Feixa Ilarga S-N, Barcelona 08907, Spain.
EM ester.fernandez@uab.cat; jperales@ub.edu
RI Eritja, Ramon/B-5613-2008; Ocampo, Sandra M./N-5808-2014; Burgueno,
   Juan/AEW-2833-2022; PERALES, JOSE C. C/D-5586-2012; Avino,
   Anna/N-5223-2015; PERALES, JOSE C./AAC-3156-2019; Fernandez,
   Ester/F-5659-2016; PERALES, JOSE C/J-7457-2017
OI Eritja, Ramon/0000-0001-5383-9334; Burgueno, Juan/0000-0002-7641-5136;
   PERALES, JOSE C. C/0000-0001-7363-2226; Avino, Anna/0000-0003-3047-738X;
   PERALES, JOSE C./0000-0001-7363-2226; Fernandez,
   Ester/0000-0003-0596-7272; PERALES, JOSE C/0000-0001-7363-2226;
   Bermudez, Jordi/0000-0003-3727-9634
FU Ministerio de Ciencia e Innovacion; FEDER [BFU2009-07506, BFU2007-63287,
   CTQ2010-20541]; Marato TV3 [031633]
FX We are grateful to Herbert Auer for performing Affymetrix array, and
   David Rosell and Evarist Planet for their guidance with Affymetrix array
   data analysis and statistics. Authors are in debt to the personnel at
   the "Scientific-Technical Services" of the Unitat de Bellvitge at the
   Universitat de Barcelona for their assistance. This study was supported
   by Ministerio de Ciencia e Innovacion and FEDER (BFU2009-07506,
   BFU2007-63287, and CTQ2010-20541) and Marato TV3 (Grant No. 031633). The
   authors declared no conflict of interest.
CR Auer H, 2007, BMC GENOMICS, V8, DOI 10.1186/1471-2164-8-111
   Avino A, 1996, BIOORGAN MED CHEM, V4, P1649, DOI 10.1016/0968-0896(96)00156-3
   Bocker U, 2000, CYTOKINES CELL HOMEO
   Brown SL, 2002, ARTHRITIS RHEUM-US, V46, P3151, DOI 10.1002/art.10679
   Cekaite L, 2007, J MOL BIOL, V365, P90, DOI 10.1016/j.jmb.2006.09.034
   Choung S, 2006, BIOCHEM BIOPH RES CO, V342, P919, DOI 10.1016/j.bbrc.2006.02.049
   COOPER HS, 1993, LAB INVEST, V69, P238
   Corazza N, 2004, GASTROENTEROLOGY, V127, P816, DOI 10.1053/j.gastro.2004.06.036
   DIELEMAN LA, 1994, GASTROENTEROLOGY, V107, P1643, DOI 10.1016/0016-5085(94)90803-6
   Dieleman LA, 1998, CLIN EXP IMMUNOL, V114, P385
   Eder P S, 1991, Antisense Res Dev, V1, P141
   Funakoshi K, 1998, DIGESTION, V59, P73, DOI 10.1159/000007470
   Gao D, 2005, GUT, V54, P70, DOI 10.1136/gut.2003.029587
   Gitter AH, 2000, ANN NY ACAD SCI, V915, P193
   Hartmann G, 2000, J PHARMACOL EXP THER, V292, P22
   Herdewijn P, 1998, BIOM HLTH R, V24, P182
   Jackson AL, 2010, NAT REV DRUG DISCOV, V9, P57, DOI 10.1038/nrd3010
   JUNG HC, 1995, J CLIN INVEST, V95, P55, DOI 10.1172/JCI117676
   Karikó K, 2005, IMMUNITY, V23, P165, DOI 10.1016/j.immuni.2005.06.008
   Kassiotis G, 2001, J EXP MED, V193, P427, DOI 10.1084/jem.193.4.427
   Keane J, 2001, NEW ENGL J MED, V345, P1098, DOI 10.1056/NEJMoa011110
   Kojouharoff G, 1997, CLIN EXP IMMUNOL, V107, P353, DOI 10.1111/j.1365-2249.1997.291-ce1184.x
   Komatsu M, 2001, CLIN CHEM, V47, P1297
   KRAWISZ JE, 1984, GASTROENTEROLOGY, V87, P1344
   Kriegel C, 2011, J CONTROL RELEASE, V150, P77, DOI 10.1016/j.jconrel.2010.10.002
   Layzer JM, 2004, RNA, V10, P766, DOI 10.1261/rna.5239604
   Marano CW, 1998, J MEMBRANE BIOL, V161, P263, DOI 10.1007/s002329900333
   MURCH SH, 1993, GUT, V34, P1705, DOI 10.1136/gut.34.12.1705
   Myers KJ, 2003, J PHARMACOL EXP THER, V304, P411, DOI 10.1124/jpet.102.040329
   Naito Y, 2003, J GASTROEN HEPATOL, V18, P560, DOI 10.1046/j.1440-1746.2003.03034.x
   Neurath MF, 1997, EUR J IMMUNOL, V27, P1743, DOI 10.1002/eji.1830270722
   Noti M, 2010, J EXP MED, V207, P1057, DOI 10.1084/jem.20090849
   OLSON AD, 1995, J PEDIATR GASTR NUTR, V21, P410, DOI 10.1097/00005176-199511000-00007
   Papadakis KA, 2000, ANNU REV MED, V51, P289, DOI 10.1146/annurev.med.51.1.289
   Plevy SE, 1997, J IMMUNOL, V159, P6276
   POWRIE F, 1994, IMMUNITY, V1, P553, DOI 10.1016/1074-7613(94)90045-0
   Prehn JL, 1999, J IMMUNOL, V163, P4277
   Robbins M, 2007, MOL THER, V15, P1663, DOI 10.1038/sj.mt.6300240
   Salomon W, 2010, NUCLEIC ACIDS RES, V38, P3771, DOI 10.1093/nar/gkq055
   Sandborn WJ, 1999, INFLAMM BOWEL DIS, V5, P119, DOI 10.1097/00054725-199905000-00008
   Sidiropoulos P, 2001, GENE THER, V8, P223, DOI 10.1038/sj.gt.3301368
   Sorensen DR, 2003, J MOL BIOL, V327, P761, DOI 10.1016/S0022-2836(03)00181-5
   Suzuki R, 2007, BMC CANCER, V7, DOI 10.1186/1471-2407-7-84
   VanAerschot A, 1995, B SOC CHIM BELG, V104, P717
   VanDeventer SJH, 1997, GUT, V40, P443, DOI 10.1136/gut.40.4.443
   Vijay-Kumar M, 2007, INFLAMM BOWEL DIS, V13, P856, DOI 10.1002/ibd.20142
   Woywodt A, 1999, EUR J GASTROEN HEPAT, V11, P267, DOI 10.1097/00042737-199903000-00010
   Yacyshyn B, 1999, CURR OPIN MOL THER, V1, P332
   Zhang YJ, 2006, MOL THER, V14, P336, DOI 10.1016/j.ymthe.2006.04.001
   Zuo LS, 2010, GUT, V59, P470, DOI 10.1136/gut.2009.184556
NR 50
TC 19
Z9 22
U1 0
U2 20
PU CELL PRESS
PI CAMBRIDGE
PA 50 HAMPSHIRE ST, FLOOR 5, CAMBRIDGE, MA 02139 USA
SN 1525-0016
EI 1525-0024
J9 MOL THER
JI Mol. Ther.
PD FEB
PY 2012
VL 20
IS 2
BP 382
EP 390
DI 10.1038/mt.2011.236
PG 9
WC Biotechnology & Applied Microbiology; Genetics & Heredity; Medicine,
   Research & Experimental
WE Science Citation Index Expanded (SCI-EXPANDED)
SC Biotechnology & Applied Microbiology; Genetics & Heredity; Research &
   Experimental Medicine
GA 888CM
UT WOS:000299981400018
PM 22044934
OA Green Published, Green Submitted, hybrid
DA 2024-01-22
ER

PT J
AU Goyal, A
   Zheng, YH
   Albenberg, LG
   Stoner, NL
   Hart, L
   Alkhouri, R
   Hampson, K
   Ali, S
   Cho-Dorado, M
   Goyal, RK
   Grossman, A
AF Goyal, Alka
   Zheng, Yuhua
   Albenberg, Lindsey G.
   Stoner, Natalie L.
   Hart, Lara
   Alkhouri, Razan
   Hampson, Kyle
   Ali, Sabina
   Cho-Dorado, Michele
   Goyal, Rakesh K.
   Grossman, Andrew
TI Anemia in Children With Inflammatory Bowel Disease: A Position Paper by
   the IBD Committee of the North American Society of Pediatric
   Gastroenterology, Hepatology and Nutrition
SO JOURNAL OF PEDIATRIC GASTROENTEROLOGY AND NUTRITION
LA English
DT Article
DE Crohn disease; iron deficiency anemia; iron dextran; parenteral iron;
   pediatric; recommendations; ulcerative colitis
ID IRON-DEFICIENCY ANEMIA; RANDOMIZED CONTROLLED-TRIAL; QUALITY-OF-LIFE;
   INTRAVENOUS IRON; FERRIC CARBOXYMALTOSE; TRANSFERRIN RECEPTOR;
   HEMOGLOBIN CONCENTRATION; LABORATORY TESTS; INDUCED COLITIS; OPEN-LABEL
AB Anemia is one of the most common extraintestinal manifestations of inflammatory bowel disease (IBD). It can be asymptomatic or associated with nonspecific symptoms, such as irritability, headaches, fatigue, dizziness, and anorexia. In IBD patients, the etiology of anemia is often multifactorial. Various causes include iron deficiency, anemia of inflammation and chronic disease, vitamin deficiencies, hemolysis, or myelosuppressive effect of drugs. Anemia and iron deficiency in these patients may be underestimated because of their insidious onset, lack of standardized screening practices, and possibly underappreciation that treatment of anemia is also required when treating IBD. Practitioners may hesitate to use oral preparations because of their intolerance whereas intravenous preparations are underutilized because of fear of adverse events, availability, and cost. Several publications in recent years have documented the safety and comparative efficacy of various intravenous preparations. This article reviews management of anemia in children with IBD, including diagnosis, etiopathogenesis, evaluation of a patient, protocol to screen and monitor patients for early detection and response to therapy, treatment including parenteral iron therapy, and newer approaches in management of anemia of chronic disease. This report has been compiled by a group of pediatric gastroenterologists serving on the North American Society for Pediatric Gastroenterology, Hepatology and Nutrition (NASPGHAN) IBD committee, in collaboration with a pediatric hematologist, pharmacist, and a registered dietician who specializes in pediatric IBD (IBD Anemia Working Group), after an extensive review of the current literature. The purpose of this review is to raise awareness of under-diagnosis of anemia in children with IBD and make recommendations for screening, testing, and treatment in this population.
C1 [Goyal, Alka; Hampson, Kyle; Cho-Dorado, Michele; Goyal, Rakesh K.] Childrens Mercy Kansas City, UMKC Sch Med, Kansas City, MO USA.
   [Zheng, Yuhua] Univ Southern Calif, Keck Sch Med, GI Int Educ Program, Pancreas Program,Childrens Hosp Los Angeles, Los Angeles, CA 90007 USA.
   [Albenberg, Lindsey G.; Stoner, Natalie L.; Grossman, Andrew] Childrens Hosp Philadelphia, Div Pediat Gastroenterol Hepatol & Nutr, Philadelphia, PA 19104 USA.
   [Hart, Lara] McGill Univ, Div Pediat Gastroenterol, Montreal, PQ, Canada.
   [Alkhouri, Razan] Univ New Mexico, Albuquerque, NM 87131 USA.
   [Hampson, Kyle] Long Isl Univ, Dept Pharmacol, Arnold & Marie Schwartz Coll Pharm & Hlth Sci, Brooklyn, NY USA.
   [Ali, Sabina] Univ Calif San Francisco, Benioff Childrens Hosp Oakland, Oakland, CA USA.
   [Cho-Dorado, Michele] Advocade Childrens Hosp, Park Ridge, IL USA.
   [Goyal, Alka] Stanford Univ, Sch Med, Palo Alto, CA 94304 USA.
   [Goyal, Alka] Lucile Packard Childrens Hosp, 750 Welch Rd Ste 116, Palo Alto, CA 94304 USA.
C3 University of Missouri System; University of Missouri Kansas City;
   Children's Mercy Hospital; Children's Hospital Los Angeles; University
   of Southern California; University of Pennsylvania; Pennsylvania
   Medicine; Childrens Hospital of Philadelphia; McGill University;
   University of New Mexico; Long Island University-Brooklyn Campus;
   University of California System; University of California San Francisco;
   UCSF Medical Center; UCSF Benioff Children's Hospital Oakland; Stanford
   University; Lucile Packard Children's Hospital (LPCH)
RP Goyal, A (通讯作者)，Lucile Packard Childrens Hosp, 750 Welch Rd Ste 116, Palo Alto, CA 94304 USA.; Goyal, A (通讯作者)，Stanford Univ, Sch Med, Pediat, 750 Welch Rd Ste 116, Palo Alto, CA 94304 USA.
EM agoyal4@stanford.edu
RI Goyal, Alka/GPW-5325-2022
CR Abitbol V, 2015, MEDICINE, V94, DOI 10.1097/MD.0000000000001011
   Adkinson NF, 2018, AM J HEMATOL, V93, P683, DOI 10.1002/ajh.25060
   Akhuemonkhan E, 2018, INFLAMM BOWEL DIS, V24, P1801, DOI 10.1093/ibd/izy063
   Aksan A, 2017, ALIMENT PHARM THER, V45, P1303, DOI 10.1111/apt.14043
   ALI M, 1982, LANCET, V1, P652
   Aljomah G, 2018, J PEDIATR GASTR NUTR, V67, P351, DOI 10.1097/MPG.0000000000002002
   Alkhouri RH, 2013, J PEDIATR GASTR NUTR, V56, P89, DOI 10.1097/MPG.0b013e31826a105d
   [Anonymous], 2001, GUID PROGR MAN REP U, P132
   García-Erce JA, 2009, WORLD J GASTROENTERO, V15, P4686, DOI 10.3748/wjg.15.4686
   Auerbach M, 2007, LANCET, V369, P1502, DOI 10.1016/S0140-6736(07)60689-8
   Avni T, 2013, PLOS ONE, V8, DOI 10.1371/journal.pone.0075540
   Bailey RL, 2011, AM J CLIN NUTR, V94, P552, DOI 10.3945/ajcn.111.015222
   Battat R, 2017, EUR J GASTROEN HEPAT, V29, P1361, DOI [10.1097/MEG.0000000000000970, 10.1097/meg.0000000000000970]
   Beck KL, 2014, NUTRIENTS, V6, P3747, DOI 10.3390/nu6093747
   Bergamaschi G, 2017, CLIN NUTR, V36, P1427, DOI 10.1016/j.clnu.2016.09.021
   Bou-Fakhredin R, 2017, EXPERT REV HEMATOL, V10, P801, DOI 10.1080/17474086.2017.1355233
   Bresgen N, 2015, BIOMOLECULES, V5, P808, DOI 10.3390/biom5020808
   Buchman AL, 2012, GUT, V61, P323, DOI 10.1136/gutjnl-2011-300000
   Carman N, 2019, TRANSL PEDIATR, V8, P28, DOI 10.21037/tp.2019.01.01
   Carrier JC, 2006, INT J COLORECTAL DIS, V21, P381, DOI 10.1007/s00384-005-0011-7
   Chertow GM, 2006, NEPHROL DIAL TRANSPL, V21, P378, DOI 10.1093/ndt/gfi253
   Chua ACG, 2013, PLOS ONE, V8, DOI 10.1371/journal.pone.0078850
   Clark SF, 2008, NUTR CLIN PRACT, V23, P128, DOI 10.1177/0884533608314536
   Collings R, 2013, AM J CLIN NUTR, V98, P65, DOI 10.3945/ajcn.112.050609
   Cronin CC, 2001, AM J GASTROENTEROL, V96, P2296, DOI 10.1111/j.1572-0241.2001.04032.x
   Danko I, 2016, J PEDIATR GASTR NUTR, V63, pE107, DOI 10.1097/MPG.0000000000001383
   de Laffolie J, 2017, GASTROENT RES PRACT, V2017, DOI 10.1155/2017/8424628
   Devalia V, 2014, BRIT J HAEMATOL, V166, P496, DOI 10.1111/bjh.12959
   Dignass AU, 2015, J CROHNS COLITIS, V9, P211, DOI 10.1093/ecco-jcc/jju009
   Ettreiki C, 2012, WORLD J GASTROENTERO, V18, P2619, DOI 10.3748/wjg.v18.i21.2619
   Evstatiev R, 2011, GASTROENTEROLOGY, V141, P846, DOI 10.1053/j.gastro.2011.06.005
   Finberg KE, 2008, NAT GENET, V40, P569, DOI 10.1038/ng.130
   Fishbane S, 1996, J AM SOC NEPHROL, V7, P2654
   Forbes A, 2017, CLIN NUTR, V36, P321, DOI 10.1016/j.clnu.2016.12.027
   Fraenkel PG, 2017, MED CLIN N AM, V101, P285, DOI 10.1016/j.mcna.2016.09.005
   FREEMAN BA, 1982, LAB INVEST, V47, P412
   García-López S, 2016, BLOOD TRANSFUS-ITALY, V14, P199, DOI 10.2450/2016.0246-15
   Gasche C, 2004, GUT, V53, P1190, DOI 10.1136/gut.2003.035758
   Gasche C, 2007, INFLAMM BOWEL DIS, V13, P1545, DOI 10.1002/ibd.20285
   Gasche C, 2015, INFLAMM BOWEL DIS, V21, P579, DOI 10.1097/MIB.0000000000000314
   Geissler C, 2011, NUTRIENTS, V3, P283, DOI 10.3390/nu3030283
   Gerasimidis K, 2013, INFLAMM BOWEL DIS, V19, P2411, DOI 10.1097/MIB.0b013e31829ed855
   Giannadaki E, 1997, AM J GASTROENTEROL, V92, P1872
   de Carvalho FSG, 2017, SCAND J GASTROENTERO, V52, P1099, DOI 10.1080/00365521.2017.1342137
   Gisbert JP, 2008, AM J GASTROENTEROL, V103, P1299, DOI 10.1111/j.1572-0241.2008.01846.x
   Gisbert JP, 2009, INFLAMM BOWEL DIS, V15, P1485, DOI 10.1002/ibd.20925
   Goodhand JR, 2012, INFLAMM BOWEL DIS, V18, P513, DOI 10.1002/ibd.21740
   GRYBOSKI JD, 1994, J PEDIATR GASTR NUTR, V18, P174, DOI 10.1097/00005176-199402000-00009
   Guagnozzi D, 2014, WORLD J GASTROENTERO, V20, P3542, DOI 10.3748/wjg.v20.i13.3542
   HALPIN TC, 1982, JPEN-PARENTER ENTER, V6, P9, DOI 10.1177/014860718200600109
   Hassan N, 2017, ANN PHARMACOTHER, V51, P548, DOI 10.1177/1060028017699429
   Hou JK, 2017, INFLAMM BOWEL DIS, V23, P35, DOI 10.1097/MIB.0000000000000953
   Jaeggi T, 2015, GUT, V64, P731, DOI 10.1136/gutjnl-2014-307720
   Jostins L, 2012, NATURE, V491, P119, DOI 10.1038/nature11582
   Kaitha Sindhu, 2015, World J Gastrointest Pathophysiol, V6, P62, DOI 10.4291/wjgp.v6.i3.62
   KALANTARZADEH K, 1995, AM J KIDNEY DIS, V26, P292, DOI 10.1016/0272-6386(95)90649-5
   Kaneva K, 2017, J PEDIAT HEMATOL ONC, V39, pE259, DOI 10.1097/MPH.0000000000000879
   Katsanos KH, 2012, J CROHNS COLITIS, V6, P56, DOI 10.1016/j.crohns.2011.07.004
   Khan K, 2002, INFLAMM BOWEL DIS, V8, P325, DOI 10.1097/00054725-200209000-00003
   Kortman GAM, 2014, FEMS MICROBIOL REV, V38, P1202, DOI 10.1111/1574-6976.12086
   Koskenkorva-Frank TS, 2013, FREE RADICAL BIO MED, V65, P1174, DOI 10.1016/j.freeradbiomed.2013.09.001
   Koutroubakis IE, 2016, J CLIN GASTROENTEROL, V50, P638, DOI 10.1097/MCG.0000000000000417
   Krayenbuehl PA, 2011, BLOOD, V118, P3222, DOI 10.1182/blood-2011-04-346304
   Laass MW, 2014, BMC GASTROENTEROL, V14, DOI 10.1186/1471-230X-14-184
   Layrisse M, 1968, WHO TECHN REP SER, P1
   Lee T, 2017, GUT, V66, P863, DOI 10.1136/gutjnl-2015-309940
   Mack DR, 2007, PEDIATRICS, V119, P1113, DOI 10.1542/peds.2006-1865
   Madanchi M, 2018, INFLAMM BOWEL DIS, V24, P1768, DOI 10.1093/ibd/izy054
   Mamula P, 2002, J PEDIATR GASTR NUTR, V34, P286, DOI 10.1097/00005176-200203000-00011
   Martin J, 2017, EXPERT REV GASTROENT, V11, P19, DOI 10.1080/17474124.2017.1263566
   Martinelli M, 2016, J CROHNS COLITIS, V10, P566, DOI 10.1093/ecco-jcc/jjv242
   Mast AE, 2008, AM J HEMATOL, V83, P307, DOI 10.1002/ajh.21090
   Mattiello V, 2020, EUR J PEDIATR, V179, P527, DOI 10.1007/s00431-020-03597-5
   Mehmet E, 2012, ENDOCR J, V59, P213, DOI 10.1507/endocrj.EJ11-0096
   Moretti D, 2015, BLOOD, V126, P1981, DOI 10.1182/blood-2015-05-642223
   Mücke V, 2017, ANN GASTROENTEROL, V30, P15, DOI 10.20524/aog.2016.0083
   Murawska N, 2016, INFLAMM BOWEL DIS, V22, P1198, DOI 10.1097/MIB.0000000000000648
   Nielsen OH, 2018, NUTRIENTS, V10, DOI 10.3390/nu10010082
   Niepel D, 2018, THER ADV GASTROENTER, V11, DOI 10.1177/1756284818769074
   Oustamanolakis P, 2011, J CROHNS COLITIS, V5, P381, DOI 10.1016/j.crohns.2011.03.010
   PAN WH, 1991, AM J EPIDEMIOL, V134, P1410, DOI 10.1093/oxfordjournals.aje.a116046
   Papadopoulos M, 2018, BRIT J CLIN PHARMACO, V84, P694, DOI 10.1111/bcp.13493
   Parkin PC, 2017, BMJ PAEDIATR OPEN, V1, DOI 10.1136/bmjpo-2017-000074
   Patel Dhruvan, 2018, Curr Treat Options Gastroenterol, V16, P112, DOI 10.1007/s11938-018-0174-2
   Pels LPM, 2010, J PEDIATR GASTR NUTR, V51, P708, DOI 10.1097/MPG.0b013e3181da4d8b
   Plummer ES, 2013, PEDIATR BLOOD CANCER, V60, P1747, DOI 10.1002/pbc.24676
   Powers JM, 2017, JAMA-J AM MED ASSOC, V317, P2297, DOI 10.1001/jama.2017.6846
   Powers JM, 2017, J PEDIATR-US, V180, P212, DOI 10.1016/j.jpeds.2016.09.053
   Pratt JJ, 2016, EUR J HAEMATOL, V96, P618, DOI 10.1111/ejh.12645
   Rampton D, 2014, HAEMATOLOGICA, V99, P1671, DOI 10.3324/haematol.2014.111492
   Rampton DS, 2017, J CROHNS COLITIS, V11, P706, DOI 10.1093/ecco-jcc/jjw208
   Reifen R, 2000, DIGEST DIS SCI, V45, P394, DOI 10.1023/A:1005437331967
   Reinisch W, 2013, ALIMENT PHARM THER, V38, P1109, DOI 10.1111/apt.12493
   Revel-Vilk S, 2000, EUR J PEDIATR, V159, P585, DOI 10.1007/s004310000491
   Rieder F, 2014, PLOS ONE, V9, DOI 10.1371/journal.pone.0104706
   Santucci NR, 2014, J PEDIATR GASTR NUTR, V59, P455, DOI 10.1097/MPG.0000000000000477
   Schmidt C, 2016, ALIMENT PHARM THER, V44, P259, DOI 10.1111/apt.13665
   Sebastiani G, 2016, FRONT PHARMACOL, V7, DOI 10.3389/fphar.2016.00160
   Seril DN, 2002, DIGEST DIS SCI, V47, P1266, DOI 10.1023/A:1015362228659
   Sharma R, 2016, AM J HEMATOL, V91, P973, DOI 10.1002/ajh.24461
   Sjöberg D, 2014, INFLAMM BOWEL DIS, V20, P2266, DOI 10.1097/MIB.0000000000000191
   Skikne BS, 2011, AM J HEMATOL, V86, P923, DOI 10.1002/ajh.22108
   Song SNJ, 2010, BLOOD, V116, P3627, DOI 10.1182/blood-2010-03-271791
   Stein J, 2010, NAT REV GASTRO HEPAT, V7, P599, DOI 10.1038/nrgastro.2010.151
   Stein RE, 2018, J PEDIATR GASTR NUTR, V66, pe51, DOI [10.1097/MPG.0000000000001684, 10.1097/mpg.0000000000001684]
   Stoffel NU, 2017, LANCET HAEMATOL, V4, pE524, DOI 10.1016/S2352-3026(17)30182-5
   Syed S, 2017, J PEDIATR GASTR NUTR, V64, P713, DOI 10.1097/MPG.0000000000001335
   Szebeni J, 2015, BRIT J PHARMACOL, V172, P5025, DOI 10.1111/bph.13268
   Tessitore N, 2001, NEPHROL DIAL TRANSPL, V16, P1416, DOI 10.1093/ndt/16.7.1416
   Thomas C, 2002, CLIN CHEM, V48, P1066
   THOMAS DW, 1989, WESTERN J MED, V150, P163
   Toblli JE, 2014, DRUG DES DEV THER, V8, P2475, DOI 10.2147/DDDT.S55499
   Umbreit J, 2005, AM J HEMATOL, V78, P225, DOI 10.1002/ajh.20249
   Urrechaga E, 2009, INT J LAB HEMATOL, V31, P623, DOI 10.1111/j.1751-553X.2008.01088.x
   Voudoukis E, 2013, EUR J GASTROEN HEPAT, V25, P1212, DOI 10.1097/MEG.0b013e328363e354
   Warady BA, 2005, PEDIATR NEPHROL, V20, P1320, DOI 10.1007/s00467-005-1904-y
   Weiss G, 2005, NEW ENGL J MED, V352, P1011, DOI 10.1056/NEJMra041809
   Wells CW, 2006, INFLAMM BOWEL DIS, V12, P123, DOI 10.1097/01.MIB.0000196646.64615.db
   Werner T, 2011, GUT, V60, P325, DOI 10.1136/gut.2010.216929
   White JM, 2008, CLIN GASTROENTEROL H, V6, P1361, DOI 10.1016/j.cgh.2008.07.032
   Wiskin AE, 2012, J CROHNS COLITIS, V6, P687, DOI 10.1016/j.crohns.2011.12.001
   Wolf M, 2020, JAMA-J AM MED ASSOC, V323, P432, DOI 10.1001/jama.2019.22450
   Zimmermann MB, 2010, AM J CLIN NUTR, V92, P1406, DOI 10.3945/ajcn.110.004564
NR 123
TC 24
Z9 24
U1 0
U2 12
PU LIPPINCOTT WILLIAMS & WILKINS
PI PHILADELPHIA
PA TWO COMMERCE SQ, 2001 MARKET ST, PHILADELPHIA, PA 19103 USA
SN 0277-2116
EI 1536-4801
J9 J PEDIATR GASTR NUTR
JI J. Pediatr. Gastroenterol. Nutr.
PD OCT
PY 2020
VL 71
IS 4
BP 563
EP 582
DI 10.1097/MPG.0000000000002885
PG 20
WC Gastroenterology & Hepatology; Nutrition & Dietetics; Pediatrics
WE Science Citation Index Expanded (SCI-EXPANDED)
SC Gastroenterology & Hepatology; Nutrition & Dietetics; Pediatrics
GA OR9YY
UT WOS:000589822800043
PM 32947565
OA Bronze
DA 2024-01-22
ER

PT J
AU Ishioka, S
   Hosokawa, T
   Ikeda, T
   Konuma, N
   Kaneda, H
   Ohashi, K
   Furuya, T
   Masuko, T
   Taniguchi, H
   Kano, K
   Koshinaga, T
   Matsumoto, T
AF Ishioka, Shigeki
   Hosokawa, Takashi
   Ikeda, Taro
   Konuma, Noriyoshi
   Kaneda, Hide
   Ohashi, Kensuke
   Furuya, Takeshi
   Masuko, Takayuki
   Taniguchi, Hiroaki
   Kano, Koichiro
   Koshinaga, Tsugumichi
   Matsumoto, Taro
TI Therapeutic potential of mature adipocyte-derived dedifferentiated fat
   cells for inflammatory bowel disease
SO PEDIATRIC SURGERY INTERNATIONAL
LA English
DT Article
DE Adipocytes; Inflammatory bowel diseases; Mesenchymal stromal cells;
   Regenerative medicine
ID MESENCHYMAL STEM-CELLS; MARROW STROMAL CELLS; BONE-MARROW;
   ADIPOSE-TISSUE; EXPERIMENTAL COLITIS; DENDRITIC CELLS; CROHNS-DISEASE;
   SCID MICE; DIFFERENTIATION; PATHOGENESIS
AB Purpose Our previous studies demonstrated that mature adipocyte-derived dedifferentiated fat (DFAT) cells possess similar multipotency as mesenchymal stem cells. Here, we examined the immunoregulatory potential of DFAT cells in vitro and the therapeutic effect of DFAT cell transplantation in a mouse inflammatory bowel disease (IBD) model. Methods The effect of DFAT cell co-culture on T cell proliferation and expression of immunosuppression-related genes in DFAT cells were evaluated. To create IBD, CD4(+)CD45RB(high) T cells were intraperitoneally injected into SCID mice. One week later, DFAT cells (1 x 10(5), DFAT group) or saline (Control group) were intraperitoneally injected. Subsequently bodyweight was measured every week and IBD clinical and histological scores were evaluated at 5 weeks after T cell administration. Results The T cell proliferation was inhibited by co-cultured DFAT cells in a cell density-dependent manner. Gene expression of TRAIL, IDO1, and NOS2 in DFAT cells was upregulated by TNF alpha stimulation. DFAT group improved IBD-associated weight loss, IBD clinical and histological scores compared to Control group. Conclusion DFAT cells possess immunoregulatory potential and the cell transplantation promoted recovery from colon damage and improved clinical symptoms in the IBD model. DFAT cells could play an important role in the treatment of IBD.
C1 [Ishioka, Shigeki; Hosokawa, Takashi; Konuma, Noriyoshi; Kaneda, Hide; Ohashi, Kensuke; Furuya, Takeshi; Koshinaga, Tsugumichi] Nihon Univ, Dept Pediat Surg, Sch Med, Tokyo 1738610, Japan.
   [Ikeda, Taro] Jichi Med Univ, Dept Surg, Saitama Med Ctr, Saitama 3308503, Japan.
   [Masuko, Takayuki] Ibaraki Childrens Hosp, Pediat Surg & Urol, Mito, Ibaraki 3114145, Japan.
   [Taniguchi, Hiroaki] Polish Acad Sci, Inst Genet & Anim Breeding, PL-05552 Magdalenka, Poland.
   [Kano, Koichiro] Nihon Univ, Coll Bioresource Sci, Lab Cell & Tissue Biol, Fujisawa, Kanagawa 2520880, Japan.
   [Matsumoto, Taro] Nihon Univ, Sch Med, Div Cell Regenerat & Transplantat, Dept Funct Morphol,Itabashi Ku, 30-1 Ohyaguchikami Cho, Tokyo 1738610, Japan.
C3 Nihon University; Jichi Medical University; Polish Academy of Sciences;
   Institute of Genetics & Animal Biotechnology, Polish Academy of
   Sciences; Nihon University; Nihon University
RP Matsumoto, T (通讯作者)，Nihon Univ, Sch Med, Div Cell Regenerat & Transplantat, Dept Funct Morphol,Itabashi Ku, 30-1 Ohyaguchikami Cho, Tokyo 1738610, Japan.
EM matsumoto.taro@nihon-u.ac.jp
OI Kano, Koichiro/0000-0001-6190-0780
FU JSPS KAKENHI [17H04152, 22791714, 16K11359, 16K11356, 19K09058];
   MEXT-Supported Program for the Strategic Research Foundation at Private
   Universities [S1411018]; Nihon University President Grant Initiative;
   Grants-in-Aid for Scientific Research [22791714, 17H04152, 19K09058,
   16K11359, 16K11356] Funding Source: KAKEN
FX This research was supported by JSPS KAKENHI Grant Numbers 17H04152 (to
   T.M.), 22791714 (to T.M.), 16K11359 (to N.K.), 16K11356 (to JK) and
   19K09058 (to H.K.), by the MEXT-Supported Program for the Strategic
   Research Foundation at Private Universities (S1411018) (to T.M.) and
   Nihon University President Grant Initiative (2018-2020) (to T.M.).
CR Aggarwal S, 2005, BLOOD, V105, P1815, DOI 10.1182/blood-2004-04-1559
   Barbash IM, 2003, CIRCULATION, V108, P863, DOI 10.1161/01.CIR.0000084828.50310.6A
   Brooke G, 2007, SEMIN CELL DEV BIOL, V18, P846, DOI 10.1016/j.semcdb.2007.09.012
   Castelo-Branco MTL, 2012, PLOS ONE, V7, DOI 10.1371/journal.pone.0033360
   Chinnadurai R, 2015, WORLD J GASTROENTERO, V21, P4779, DOI 10.3748/wjg.v21.i16.4779
   Clark BR, 1995, ANN NY ACAD SCI, V770, P70, DOI 10.1111/j.1749-6632.1995.tb31044.x
   Colter DC, 2000, P NATL ACAD SCI USA, V97, P3213, DOI 10.1073/pnas.070034097
   DiGirolamo CM, 1999, BRIT J HAEMATOL, V107, P275, DOI 10.1046/j.1365-2141.1999.01715.x
   Djouad F, 2007, STEM CELLS, V25, P2025, DOI 10.1634/stemcells.2006-0548
   Fibbe WE, 2007, ANN NY ACAD SCI, V1106, P272, DOI 10.1196/annals.1392.025
   García-Olmo D, 2003, INT J COLORECTAL DIS, V18, P451, DOI 10.1007/s00384-003-0490-3
   Ghannam S, 2010, STEM CELL RES THER, V1, DOI 10.1186/scrt2
   Gonzalez-Rey E, 2009, GUT, V58, P929, DOI 10.1136/gut.2008.168534
   He XW, 2012, DIGEST DIS SCI, V57, P3136, DOI 10.1007/s10620-012-2290-5
   Jostins L, 2012, NATURE, V491, P119, DOI 10.1038/nature11582
   Khor B, 2011, NATURE, V474, P307, DOI 10.1038/nature10209
   Ko IK, 2010, MOL THER, V18, P1365, DOI 10.1038/mt.2010.54
   Kono S, 2014, VET J, V199, P88, DOI 10.1016/j.tvjl.2013.10.033
   Kruisbeek Ada M, 2004, Curr Protoc Immunol, VChapter 3, DOI 10.1002/0471142735.im0312s60
   Kweon MN, 2002, GUT, V50, P299, DOI 10.1136/gut.50.3.299
   Lehnert C, 2014, J IMMUNOL, V193, P4021, DOI 10.4049/jimmunol.1303242
   Mao F, 2017, ONCOTARGET, V8, P38008, DOI 10.18632/oncotarget.16682
   Maruyama T, 2015, STEM CELL RES THER, V6, DOI 10.1186/s13287-015-0069-2
   Matsumoto T, 2008, J CELL PHYSIOL, V215, P210, DOI 10.1002/jcp.21304
   Meisel R, 2004, BLOOD, V103, P4619, DOI 10.1182/blood-2003-11-3909
   MORRISSEY PJ, 1994, RES IMMUNOL, V145, P357, DOI 10.1016/S0923-2494(94)80200-9
   Newman Robert E., 2009, Inflammation & Allergy Drug Targets, V8, P110
   Panés J, 2016, LANCET, V388, P1281, DOI 10.1016/S0140-6736(16)31203-X
   Paunescu V, 2007, J CELL MOL MED, V11, P502, DOI 10.1111/j.1582-4934.2007.00041.x
   Salam AGA, 2014, INT IMMUNOPHARMACOL, V22, P515, DOI 10.1016/j.intimp.2014.07.030
   Sato K, 2007, BLOOD, V109, P228, DOI 10.1182/blood-2006-02-002246
   Song WJ, 2017, SCI REP-UK, V7, DOI 10.1038/s41598-017-04766-7
   SUGIHARA H, 1986, DIFFERENTIATION, V31, P42, DOI 10.1111/j.1432-0436.1986.tb00381.x
   Totsuka T, 2003, GASTROENTEROLOGY, V124, P410, DOI 10.1053/gast.2003.50050
   Uccelli A, 2008, NAT REV IMMUNOL, V8, P726, DOI 10.1038/nri2395
   Ueno A, 2018, J AUTOIMMUN, V87, P38, DOI 10.1016/j.jaut.2017.12.004
   Wang QS, 2016, HUM VACC IMMUNOTHER, V12, P85, DOI 10.1080/21645515.2015.1030549
   Xavier RJ, 2007, NATURE, V448, P427, DOI 10.1038/nature06005
   Yabana T, 2009, J PATHOL, V218, P350, DOI 10.1002/path.2535
   Yagi K, 2004, BIOCHEM BIOPH RES CO, V321, P967, DOI 10.1016/j.bbrc.2004.07.055
   Yang FY, 2018, CELL TRANSPLANT, V27, P1352, DOI 10.1177/0963689718780304
   Zhang B, 2009, BLOOD, V113, P46, DOI 10.1182/blood-2008-04-154138
   Zuk PA, 2001, TISSUE ENG, V7, P211, DOI 10.1089/107632701300062859
NR 43
TC 4
Z9 4
U1 0
U2 0
PU SPRINGER
PI NEW YORK
PA ONE NEW YORK PLAZA, SUITE 4600, NEW YORK, NY, UNITED STATES
SN 0179-0358
EI 1437-9813
J9 PEDIATR SURG INT
JI Pediatr. Surg. Int.
PD JUL
PY 2020
VL 36
IS 7
BP 799
EP 807
DI 10.1007/s00383-020-04681-5
EA MAY 2020
PG 9
WC Pediatrics; Surgery
WE Science Citation Index Expanded (SCI-EXPANDED)
SC Pediatrics; Surgery
GA LX9ST
UT WOS:000535331800001
PM 32448932
OA Green Published, hybrid
DA 2024-01-22
ER

PT J
AU Herrlinger, KR
   Stange, EF
   Fellermann, K
AF Herrlinger, Klaus R.
   Stange, Eduard F.
   Fellermann, Klaus
TI Therapeutic peptides in inflammatory bowel disease
SO EXPERT OPINION ON BIOLOGICAL THERAPY
LA English
DT Review
DE biologicals; cytokines; inflammatory bowel disease; tumor necrosis
   factor-alpha
ID SEVERE ULCERATIVE-COLITIS; PLACEBO-CONTROLLED TRIAL;
   NECROSIS-FACTOR-ALPHA; RANDOMIZED CONTROLLED-TRIALS; POPULATION-BASED
   COHORT; CROHNS-DISEASE; MAINTENANCE THERAPY; CERTOLIZUMAB PEGOL;
   OPPORTUNISTIC INFECTIONS; INFLIXIMAB MAINTENANCE
AB Introduction: Therapeutic peptides in inflammatory bowel diseases essentially comprise cytokines affecting immune response, growth factors and monoclonal antibodies directed against key targets of mucosal inflammation, in particular, tumor necrosis factor-alpha (TNF-alpha). The latter have revolutionized standard medical treatment which previously was restricted to mesalamine, corticosteroids or classical immunosuppressants.
   Areas covered: We review current evidence of the use of the so-called biologicals, including the well-established TNF-alpha antagonists and novel peptides and monoclonal antibodies developed for these diseases. The focus is on controlled clinical trials and meta-analyses, if available. Limitations and biases of these studies are important but tend to be ignored. Safety is also an important issue with opportunistic infections and lymphoma as relevant risks. There is significant heterogeneity between different countries, guidelines and opinions within the scientific community regarding clinical indications, even apart from pharmacoeconomics and reimbursement.
   Expert opinion: TNF blockers have greatly extended medical options in inflammatory bowel diseases. Their more or less extensive use in nearly all patients or only a few selected indications is a matter of debate. It proved difficult to reproduce this success with other antibody targets as well as with immunomodulatory cytokines and growth factors. The most promising novel peptide is vedolizumab, an antibody against alpha 4b7 integrin.
C1 [Herrlinger, Klaus R.] Asklepios Hosp Nord Heidberg, Dept Internal Med 1, D-22417 Hamburg, Germany.
   [Stange, Eduard F.] Robert Bosch Krankenhaus, Dept Internal Med 1, D-70376 Stuttgart, Germany.
   [Fellermann, Klaus] Univ Hosp Schleswig Holstein, Dept Internal Med 1, Div Gastroenterol, D-23538 Lubeck, Germany.
C3 Bosch; Robert Bosch Krankenhaus; University of Kiel; Schleswig Holstein
   University Hospital
RP Fellermann, K (通讯作者)，Univ Hosp Schleswig Holstein, Dept Internal Med 1, Div Gastroenterol, Ratzeburger Allee 160, D-23538 Lubeck, Germany.
EM Klaus.fellermann@uksh.de
CR Arts J, 2004, INFLAMM BOWEL DIS, V10, P73, DOI 10.1097/00054725-200403000-00002
   Askling J, 2011, PHARMACOEPIDEM DR S, V20, P119, DOI 10.1002/pds.2046
   Baert F, 2010, GASTROENTEROLOGY, V138, P463, DOI 10.1053/j.gastro.2009.09.056
   Beaugerie L, 2009, LANCET, V374, P1617, DOI 10.1016/S0140-6736(09)61302-7
   Bongartz T, 2006, JAMA-J AM MED ASSOC, V295, P2275, DOI 10.1001/jama.295.19.2275
   Braat H, 2006, CLIN GASTROENTEROL H, V4, P754, DOI 10.1016/j.cgh.2006.03.028
   Colombel JF, 2009, GUT, V58, P940, DOI 10.1136/gut.2008.159251
   Colombel JF, 2011, GASTROENTEROLOGY, V141, P1194, DOI 10.1053/j.gastro.2011.06.054
   Colombel JF, 2010, NEW ENGL J MED, V362, P1383, DOI 10.1056/NEJMoa0904492
   Colombel JF, 2007, GASTROENTEROLOGY, V132, P52, DOI 10.1053/j.gastro.2006.11.041
   Colombel JF, 2004, GASTROENTEROLOGY, V126, P19, DOI 10.1053/j.gastro.2003.10.047
   Costa J, 2013, INFLAMM BOWEL DIS, V19, P2098, DOI 10.1097/MIB.0b013e31829936c2
   D'Haens G, 2008, LANCET, V371, P660, DOI 10.1016/S0140-6736(08)60304-9
   Dignass A, 2010, J CROHNS COLITIS, V4, P28, DOI 10.1016/j.crohns.2009.12.002
   Dignass A, 2012, J CROHNS COLITIS, V6, P991, DOI 10.1016/j.crohns.2012.09.002
   Faubion WA, 2001, GASTROENTEROLOGY, V121, P255, DOI 10.1053/gast.2001.26279
   Feagan BG, 2014, GASTROENTEROLOGY, V146, P110, DOI 10.1053/j.gastro.2013.09.032
   Feagan BG, 2013, NEW ENGL J MED, V369, P699, DOI 10.1056/NEJMoa1215734
   Ford AC, 2013, AM J GASTROENTEROL, V108, P1268, DOI 10.1038/ajg.2013.138
   Ford AC, 2011, AM J GASTROENTEROL, V106, P644, DOI 10.1038/ajg.2011.73
   Froslie KF, 2007, GASTROENTEROLOGY, V133, P412, DOI 10.1053/j.gastro.2007.05.051
   Gustavsson A, 2010, ALIMENT PHARM THER, V32, P984, DOI 10.1111/j.1365-2036.2010.04435.x
   Hanauer SB, 2006, GASTROENTEROLOGY, V130, P323, DOI 10.1053/j.gastro.2005.11.030
   Hanauer SB, 2002, LANCET, V359, P1541, DOI 10.1016/S0140-6736(02)08512-4
   Herllinger KR, 2006, AM J GASTROENTEROL, V101, P793, DOI 10.1111/j.1572-0241.2005.00356.x
   Ho GT, 2006, ALIMENT PHARM THER, V24, P319, DOI 10.1111/j.1365-2036.2006.02974.x
   Hueber W, 2012, GUT, V61, P1693, DOI 10.1136/gutjnl-2011-301668
   Järnerot G, 2005, GASTROENTEROLOGY, V128, P1805, DOI 10.1053/j.gastro.2005.03.003
   Jones JL, 2007, INFLAMM BOWEL DIS, V13, P1299, DOI 10.1002/ibd.20211
   Jostins L, 2012, NATURE, V491, P119, DOI 10.1038/nature11582
   Keane J, 2001, NEW ENGL J MED, V345, P1098, DOI 10.1056/NEJMoa011110
   Kotlyar DS, 2011, CLIN GASTROENTEROL H, V9, P36, DOI 10.1016/j.cgh.2010.09.016
   Laharie D, 2012, LANCET, V380, P1909, DOI 10.1016/S0140-6736(12)61084-8
   Lémann M, 2006, GASTROENTEROLOGY, V130, P1054, DOI 10.1053/j.gastro.2006.02.014
   LICHTIGER S, 1994, NEW ENGL J MED, V330, P1841, DOI 10.1056/NEJM199406303302601
   Liu YF, 2012, ADV THER, V29, P620, DOI 10.1007/s12325-012-0035-7
   Ljung T, 2004, GUT, V53, P849, DOI 10.1136/gut.2003.018515
   Louis E, 2012, GASTROENTEROLOGY, V142, P63, DOI 10.1053/j.gastro.2011.09.034
   MODIGLIANI R, 1990, GASTROENTEROLOGY, V98, P811, DOI 10.1016/0016-5085(90)90002-I
   Musch E, 2005, CLIN GASTROENTEROL H, V3, P581, DOI 10.1016/S1542-3565(05)00208-9
   Narula N, 2013, ALIMENT PHARM THER, V37, P1057, DOI 10.1111/apt.12313
   Ogata H, 2006, GUT, V55, P1255, DOI 10.1136/gut.2005.081794
   Ostaff MJ, 2013, EMBO MOL MED, V5, P1465, DOI 10.1002/emmm.201201773
   Panaccione R, 2011, ECCO C J CROHN COLIT, V5, pS8
   Parikh A, 2012, INFLAMM BOWEL DIS, V18, P1470, DOI 10.1002/ibd.21896
   Present DH, 1999, NEW ENGL J MED, V340, P1398, DOI 10.1056/NEJM199905063401804
   Reimund JM, 1996, J CLIN IMMUNOL, V16, P144, DOI 10.1007/BF01540912
   REINECKER HC, 1993, CLIN EXP IMMUNOL, V94, P174
   Reinisch W, 2011, GUT, V60, P780, DOI 10.1136/gut.2010.221127
   Rossi CP, 2009, BMC GASTROENTEROL, V9, DOI 10.1186/1471-230X-9-22
   Roth L, 2012, INFLAMM BOWEL DIS, V18, P1333, DOI 10.1002/ibd.22973
   Rutgeerts P, 1999, GASTROENTEROLOGY, V117, P761, DOI 10.1016/S0016-5085(99)70332-X
   Rutgeerts P, 2005, NEW ENGL J MED, V353, P2462, DOI 10.1056/NEJMoa050516
   Sandborn WJ, 2007, GUT, V56, P1232, DOI 10.1136/gut.2006.106781
   Sandborn WJ, 2007, ANN INTERN MED, V146, P829, DOI 10.7326/0003-4819-146-12-200706190-00159
   Sandborn WJ, 2007, NEW ENGL J MED, V357, P228, DOI 10.1056/NEJMoa067594
   Sandborn WJ, 2014, GASTROENTEROLOGY, V146, P85, DOI 10.1053/j.gastro.2013.05.048
   Sandborn WJ, 2013, NEW ENGL J MED, V369, P711, DOI 10.1056/NEJMoa1215739
   Sandborn WJ, 2012, NEW ENGL J MED, V367, P1519, DOI 10.1056/NEJMoa1203572
   Sandborn WJ, 2012, GASTROENTEROLOGY, V142, P257, DOI 10.1053/j.gastro.2011.10.032
   Sands BE, 2004, NEW ENGL J MED, V350, P876, DOI 10.1056/NEJMoa030815
   Sands BE, 2004, CLIN GASTROENTEROL H, V2, P912, DOI 10.1016/S1542-3565(04)00414-8
   Schmidt KJ, 2013, ALIMENT PHARM THER, V37, P129, DOI 10.1111/apt.12118
   Schreiber S, 2005, GASTROENTEROLOGY, V129, P807, DOI 10.1053/j.gastro.2005.06.064
   Schreiber S, 2000, GASTROENTEROLOGY, V119, P1461, DOI 10.1053/gast.2000.20196
   Schreiber S, 2007, NEW ENGL J MED, V357, P239, DOI 10.1056/NEJMoa062897
   Solberg IC, 2009, SCAND J GASTROENTERO, V44, P431, DOI 10.1080/00365520802600961
   Targan SR, 1997, NEW ENGL J MED, V337, P1029, DOI 10.1056/NEJM199710093371502
   Toruner M, 2008, GASTROENTEROLOGY, V134, P929, DOI 10.1053/j.gastro.2008.01.012
   Van Assche G, 2005, NEW ENGL J MED, V353, P362, DOI 10.1056/NEJMoa051586
   Van Assche G, 2008, GASTROENTEROLOGY, V134, P1861, DOI 10.1053/j.gastro.2008.03.004
   Van Assche G, 2012, GUT, V61, P229, DOI 10.1136/gutjnl-2011-300755
NR 72
TC 0
Z9 0
U1 0
U2 17
PU TAYLOR & FRANCIS LTD
PI ABINGDON
PA 2-4 PARK SQUARE, MILTON PARK, ABINGDON OR14 4RN, OXON, ENGLAND
SN 1471-2598
EI 1744-7682
J9 EXPERT OPIN BIOL TH
JI Expert Opin. Biol. Ther.
PD APR
PY 2014
VL 14
IS 4
BP 455
EP 466
DI 10.1517/14712598.2014.880109
PG 12
WC Biotechnology & Applied Microbiology; Medicine, Research & Experimental
WE Science Citation Index Expanded (SCI-EXPANDED)
SC Biotechnology & Applied Microbiology; Research & Experimental Medicine
GA AC7RB
UT WOS:000332727700005
PM 24450849
DA 2024-01-22
ER

PT J
AU Soon, IS
   deBruyn, JCC
   Wrobel, I
AF Soon, Ing Shian
   deBruyn, Jennifer C. C.
   Wrobel, Iwona
TI Immunization history of children with inflammatory bowel disease
SO CANADIAN JOURNAL OF GASTROENTEROLOGY
LA English
DT Article
DE Immunization; Immunosuppressive agents; Inflammatory bowel diseases
ID CROHNS-DISEASE; INFLUENZA VACCINATION; IMMUNE-RESPONSE; RECIPIENTS;
   INFLIXIMAB; VARICELLA
AB BACKGROUND: Protection against vaccine-preventable diseases is important in children with inflammatory bowel disease (IBD) due to frequent immunosuppressive therapy use. The chronic relapsing nature and treatment regimen of IBD may necessitate modified timing of immunizations.
   OBJECTIVE: To evaluate the completeness of immunizations in children with IBD.
   METHODS: Immunization records of all children with IBD followed at the Alberta Children's Hospital (Calgary, Alberta) were reviewed. For children with incomplete immunization according to the province of Alberta schedule, the reasons for such were clarified. Demographic data and age at diagnosis were also collected.
   RESULTS: Immunization records were obtained from 145 (79%) children with IBD. Fifteen children had incomplete routine childhood immunizations, including two with no previous immunizations. The most common incomplete immunizations included hepatitis B (n=9), diphtheria, tetanus, acellular pertussis at 14 to 16 years of age (n=7), and diphtheria, tetanus, acellular pertussis, inactivated polio at four to six years of age (n=6). The reasons for incomplete immunization included use of immunosuppressive therapy at time of scheduled immunization; IBD-related symptoms at time of scheduled immunization; parental refusal; recent move from elsewhere with different immunization schedule; unawareness of routine immunization; and needle phobia.
   CONCLUSIONS: Although the majority of children with IBD had complete childhood immunizations, suboptimal immunizations were present in 10%. With increasing use of immunosuppressive therapy in IBD, physicians caring for children with IBD must periodically evaluate immunization status and ensure the completeness of childhood immunizations.
C1 [Soon, Ing Shian; deBruyn, Jennifer C. C.; Wrobel, Iwona] Univ Calgary, Alberta Childrens Hosp, Dept Paediat, Div Paediat Gastroenterol, Calgary, AB T3B 6A8, Canada.
C3 Alberta Childrens Hospital; University of Calgary
RP Wrobel, I (通讯作者)，Univ Calgary, Alberta Childrens Hosp, Dept Paediat, 2888 Shaganappi Trail Northwest, Calgary, AB T3B 6A8, Canada.
EM iwona.wrobel@albertahealthservices.ca
FU Alberta Children's Hospital Research Institute for Child and Maternal
   Health; Canadian Institutes of Health Research (CIHR); Alberta
   Children's Hospital Foundation
FX Ing Shian Soon is supported by the Alberta Children's Hospital Research
   Institute for Child and Maternal Health and the Canadian Institutes of
   Health Research (CIHR) Training Program in Genetics, Child Development
   and Health research fellowship. This research was supported by an
   Alberta Children's Hospital Foundation Research Grant.
CR [Anonymous], CCDR
   [Anonymous], 2006, CAN IMM GUID
   Bridges MJ, 2003, ANN RHEUM DIS, V62, P685, DOI 10.1136/ard.62.7.685
   Burroughs M, 2000, CLIN INFECT DIS, V30, P857, DOI 10.1086/313823
   Davies K, 2002, RHEUMATOLOGY, V41, P937, DOI 10.1093/rheumatology/41.8.937
   deBruyn JCC, 2012, INFLAMM BOWEL DIS, V18, P25, DOI 10.1002/ibd.21706
   DEUTSCH DE, 1995, J PEDIATR GASTR NUTR, V20, P351, DOI 10.1097/00005176-199504000-00016
   Duchini A, 2003, CLIN MICROBIOL REV, V16, P357, DOI 10.1128/CMR.16.3.357-364.2003
   Esteve M, 2004, GUT, V53, P1363, DOI 10.1136/gut.2004.040675
   Leung VS, 2004, AM J GASTROENTEROL, V99, P2503, DOI 10.1111/j.1572-0241.2004.41389_7.x
   Lu Y, 2009, AM J GASTROENTEROL, V104, P444, DOI 10.1038/ajg.2008.120
   Mamula P, 2007, CLIN GASTROENTEROL H, V5, P851, DOI 10.1016/j.cgh.2007.02.035
   Melmed GY, 2006, AM J GASTROENTEROL, V101, P1834, DOI 10.1111/j.1572-0241.2006.00646.x
   Melmed GY, 2009, INFLAMM BOWEL DIS, V15, P1410, DOI 10.1002/ibd.20943
   Pickering LK., 2009, Red Book: 2009 Report of the Committee on Infectious Diseases, P267
   Sands BE, 2004, INFLAMM BOWEL DIS, V10, P677, DOI 10.1097/00054725-200409000-00028
   *STAT CORP, 2009, STAT STAT SOFTW
NR 17
TC 10
Z9 10
U1 0
U2 3
PU PULSUS GROUP INC
PI OAKVILLE
PA 2902 S SHERIDAN WAY, OAKVILLE, ONTARIO L6J 7L6, CANADA
SN 0835-7900
J9 CAN J GASTROENTEROL
JI Can. J. Gastroenterol.
PD APR
PY 2013
VL 27
IS 4
BP 213
EP 216
DI 10.1155/2013/539524
PG 4
WC Gastroenterology & Hepatology
WE Science Citation Index Expanded (SCI-EXPANDED)
SC Gastroenterology & Hepatology
GA 143VO
UT WOS:000318896600005
PM 23616959
OA gold, Green Published
DA 2024-01-22
ER

PT J
AU Lawrance, IC
   Copeland, TS
AF Lawrance, I. C.
   Copeland, T. -S.
TI Rectal tacrolimus in the treatment of resistant ulcerative proctitis
SO ALIMENTARY PHARMACOLOGY & THERAPEUTICS
LA English
DT Article
ID INFLAMMATORY-BOWEL-DISEASE; TOPICAL TACROLIMUS; CROHNS-DISEASE;
   CYCLOSPORINE-A; COLITIS; THERAPY; SKIN; FK506; MESALAZINE; INDUCTION
AB Background
   Resistant ulcerative proctitis can be extremely difficult to manage. Oral tacrolimus can be effective, but may have numerous adverse effects. Topically administered tacrolimus, however, may also be effective in proctitis.
   Aim
   To undertake a pilot study to assess a potential role for topical tacrolimus in the management of resistant ulcerative proctitis.
   Methods
   Patients with resistant ulcerative proctitis were assessed prospectively by the colitis activity index (CAI) and Modified Mayo score. Topical rectal tacrolimus ointment was commenced at 0.3 mg/mL 3 mL b.d. and increased depending on clinical response. CAI and modified Mayo scores were assessed at 0 and 8 weeks, as were steroid usage and adverse effects.
   Results
   Eight patients (five male/three female) with inflammation to a maximum of 30 cm from the anus were included. All patients had failed disease control with 5-aminosalicylic acids, steroids, immunosuppressants and infliximab therapy. The mean initial CAI was 12.1 (range 9-16) and the mean modified Mayo score was 8.0 (range 6-9). After 8 weeks, six of eight patients achieved remission with steroids reduced or ceased in five of six. There were no significant adverse effects.
   Conclusions
   This prospective pilot study demonstrated that topical rectal tacrolimus ointment can be effective in ulcerative proctitis. The preparation was well tolerated with no significant adverse effects. Further controlled studies are required.
C1 [Lawrance, I. C.] Univ Western Australia, Fremantle Hosp, Sch Med & Pharmacol, Ctr Inflammatory Bowel Dis, Fremantle, WA 6059, Australia.
   [Lawrance, I. C.] Univ Western Australia, Fremantle Hosp, Univ Dept Med & Pharmacol, Fremantle, WA 6059, Australia.
   [Copeland, T. -S.] Fremantle Hosp, Dept Pharm, Fremantle, WA, Australia.
C3 University of Western Australia; University of Western Australia;
   University of Western Australia
RP Lawrance, IC (通讯作者)，Univ Western Australia, Fremantle Hosp, Sch Med & Pharmacol, Ctr Inflammatory Bowel Dis, T Block,Alma St, Fremantle, WA 6059, Australia.
EM Ian.Lawrance@uwa.edu.au
RI Lawrance, Ian C/H-5252-2014
CR Albert MH, 2007, PEDIATR TRANSPLANT, V11, P306, DOI 10.1111/j.1399-3046.2006.00666.x
   Baumgart DC, 2008, COCHRANE DB SYST REV, DOI 10.1002/14651858.CD007216
   Baumgart DC, 2006, AM J GASTROENTEROL, V101, P1048, DOI 10.1111/j.1572-0241.2006.00524.x
   Baumgart DC, 2003, ALIMENT PHARM THER, V17, P1273, DOI 10.1046/j.1365-2036.2003.01534.x
   Casson DH, 2000, GUT, V47, P436, DOI 10.1136/gut.47.3.436
   Faubion WA, 2001, GASTROENTEROLOGY, V121, P255, DOI 10.1053/gast.2001.26279
   Fellermann K, 2002, INFLAMM BOWEL DIS, V8, P317, DOI 10.1097/00054725-200209000-00002
   FLANAGAN WM, 1991, NATURE, V352, P803, DOI 10.1038/352803a0
   Hart AL, 2007, INFLAMM BOWEL DIS, V13, P245, DOI 10.1002/ibd.20073
   Ierardi E, 2001, TRANSPLANT P, V33, P2107, DOI 10.1016/S0041-1345(01)01964-9
   Ierardi E, 2001, ALIMENT PHARM THERAP, V15, P371, DOI 10.1046/j.1365-2036.2001.00938.x
   JARNEROT G, 1985, GASTROENTEROLOGY, V89, P1005
   Lauerma AI, 1997, SKIN PHARMACOL, V10, P230
   LENNARDJONES JE, 1989, SCAND J GASTROENTERO, V24, P2, DOI 10.3109/00365528909091339
   LICHTIGER S, 1994, NEW ENGL J MED, V330, P1841, DOI 10.1056/NEJM199406303302601
   Ng SC, 2007, INFLAMM BOWEL DIS, V13, P129, DOI 10.1002/ibd.20052
   Niwa Y, 2003, BRIT J DERMATOL, V149, P960, DOI 10.1111/j.1365-2133.2003.05735.x
   Ogata H, 2006, GUT, V55, P1255, DOI 10.1136/gut.2005.081794
   Perera GK, 2006, BRIT J DERMATOL, V154, P868, DOI 10.1111/j.1365-2133.2006.07154.x
   RACHMILEWITZ D, 1989, BMJ-BRIT MED J, V298, P82, DOI 10.1136/bmj.298.6666.82
   Rustin MHA, 2007, BRIT J DERMATOL, V157, P861, DOI 10.1111/j.1365-2133.2007.08177.x
   Rutgeerts P, 2005, NEW ENGL J MED, V353, P2462, DOI 10.1056/NEJMoa050516
   Sandborn WJ, 2007, ALIMENT PHARM THER, V26, P205, DOI 10.1111/j.1365-2036.2007.03361.x
   Silverberg MS, 2005, CAN J GASTROENTEROL, V19, p5A, DOI 10.1155/2005/269076
   TRUELOVE SC, 1971, BRIT MED J, V1, P651, DOI 10.1136/bmj.1.5750.651
   Yarosh DB, 2005, MUTAT RES-FUND MOL M, V571, P57, DOI 10.1016/j.mrfmmm.2004.06.058
NR 26
TC 51
Z9 63
U1 0
U2 1
PU WILEY
PI HOBOKEN
PA 111 RIVER ST, HOBOKEN 07030-5774, NJ USA
SN 0269-2813
EI 1365-2036
J9 ALIMENT PHARM THER
JI Aliment. Pharmacol. Ther.
PD NOV 15
PY 2008
VL 28
IS 10
BP 1214
EP 1220
DI 10.1111/j.1365-2036.2008.03841.x
PG 7
WC Gastroenterology & Hepatology; Pharmacology & Pharmacy
WE Science Citation Index Expanded (SCI-EXPANDED)
SC Gastroenterology & Hepatology; Pharmacology & Pharmacy
GA 361MK
UT WOS:000260131600005
PM 18761706
DA 2024-01-22
ER

PT J
AU Li, LF
   Chan, RLY
   Lu, L
   Shen, J
   Zhang, L
   Wu, WKK
   Wang, L
   Hu, T
   Li, MX
   Cho, CH
AF Li, L. F.
   Chan, R. L. Y.
   Lu, L.
   Shen, J.
   Zhang, L.
   Wu, W. K. K.
   Wang, L.
   Hu, T.
   Li, M. X.
   Cho, C. H.
TI Cigarette smoking and gastrointestinal diseases: The causal relationship
   and underlying molecular mechanisms (Review)
SO INTERNATIONAL JOURNAL OF MOLECULAR MEDICINE
LA English
DT Review
DE smoking; gastrointestinal diseases; inflammation; cancer
ID EPIDERMAL-GROWTH-FACTOR; HELICOBACTER-PYLORI INFECTION; DNA-ADDUCTS;
   ESOPHAGEAL CANCER; ALCOHOL-DRINKING; COLON-CANCER; CELL-PROLIFERATION;
   TOBACCO SMOKING; GASTRIC-CANCER; LUNG-CANCER
AB Cigarette smoking is an important risk factor for gastrointestinal (GI) disorders, including peptic ulcers, inflammatory bowel diseases, such as Crohn's disease and cancer. In this review, the relationship between smoking and GI disorders and the underlying mechanisms are discussed. It has been demonstrated that cigarette smoking is positively associated with the pathogenesis of peptic ulcers and the delay of ulcer healing. Mechanistic studies have shown that cigarette smoke and its active ingredients can cause mucosal cell death, inhibit cell renewal, decrease blood flow in the GI mucosa and interfere with the mucosal immune system. Cigarette smoking is also an independent risk factor for various types of cancer of the GI tract. In this review, we also summarize the mechanisms through which cigarette smoking induces tumorigenesis and promotes the development of cancer in various sections of the GI tract. These mechanisms include the activation of nicotinic acetylcholine receptors, the formation of DNA adducts, the stimulation of tumor angiogenesis and the modulation of immune responses in the GI mucosa. A full understanding of these pathogenic mechanisms may help us to develop more effective therapies for GI disorders in the future.
C1 [Li, L. F.; Chan, R. L. Y.; Lu, L.; Wang, L.; Hu, T.; Li, M. X.; Cho, C. H.] Chinese Univ Hong Kong, Fac Med, Sch Biomed Sci, Hong Kong, Hong Kong, Peoples R China.
   [Shen, J.; Zhang, L.; Wu, W. K. K.] Chinese Univ Hong Kong, Inst Digest Dis, Prince Wales Hosp, Hong Kong, Hong Kong, Peoples R China.
C3 Chinese University of Hong Kong; Chinese University of Hong Kong; Prince
   of Wales Hospital
RP Cho, CH (通讯作者)，Chinese Univ Hong Kong, Sch Biomed Sci, Fac Med, Shatin, Hong Kong, Peoples R China.
EM lee130428@163.com; chcho@cuhk.edu.hk
RI ZHANG, Lin/O-9109-2015; Wu, William K.K./A-3277-2009; Hu,
   Tao/O-2570-2014; wu, william/HII-5817-2022; Cho, Chi Hin/C-6543-2014
OI ZHANG, Lin/0000-0003-1634-3780; Wu, William K.K./0000-0002-5662-5240;
   Cho, Chi Hin/0000-0002-7658-3260; Hu, Tao/0000-0002-0601-3078
CR Al-Saleh I, 2008, BIOMARKERS, V13, P201, DOI [10.1080/13547500701775449, 10.1080/13547500701775449 ]
   Molodecky Natalie A, 2010, Gastroenterol Hepatol (N Y), V6, P339
   Andersen IB, 2000, EPIDEMIOLOGY, V11, P434
   [Anonymous], 2011, Cent Eur J Public Health, V19, P151
   Arkkila PET, 2007, SCAND J GASTROENTERO, V42, P695, DOI 10.1080/00365520601073477
   Askari MDF, 2005, J CANCER RES CLIN, V131, P639, DOI 10.1007/s00432-005-0002-7
   BARTSCH H, 1989, CANCER SURV, V8, P335
   Becker C, 2004, IMMUNITY, V21, P491, DOI 10.1016/j.immuni.2004.07.020
   BELINSKY SA, 1989, CANCER RES, V49, P5305
   BOCHENEK WJ, 1973, AM J DIG DIS, V18, P729
   Brown LM, 2001, AM J EPIDEMIOL, V153, P114, DOI 10.1093/aje/153.2.114
   BRZOZOWSKI T, 1993, DIGEST DIS SCI, V38, P276, DOI 10.1007/BF01307544
   Bures J, 2011, Vnitr Lek, V57, P993
   BYNUM TE, 1972, GUT, V13, P361, DOI 10.1136/gut.13.5.361
   Calvino-Fernández M, 2010, REV ESP ENFERM DIG, V102, P41, DOI 10.4321/s1130-01082010000100006
   Candido J, 2013, J CLIN IMMUNOL, V33, pS79, DOI 10.1007/s10875-012-9847-0
   Carmi Y, 2013, J IMMUNOL, V190, P3500, DOI 10.4049/jimmunol.1202769
   Castellsagué X, 1999, INT J CANCER, V82, P657, DOI 10.1002/(SICI)1097-0215(19990827)82:5&lt;657::AID-IJC7&gt;3.0.CO;2-C
   Chang YC, 2008, BLOOD, V111, P5054, DOI 10.1182/blood-2007-12-130609
   Charles KA, 2009, J CLIN INVEST, V119, P3011, DOI 10.1172/JCI39065
   Chen MH, 2002, HEPATO-GASTROENTEROL, V49, P589
   Chernyavsky AI, 2007, EXP CELL RES, V313, P3542, DOI 10.1016/j.yexcr.2007.07.011
   Chow JYC, 1998, FREE RADICAL BIO MED, V24, P1285, DOI 10.1016/S0891-5849(97)00450-4
   Chu KM, 2013, CURR PHARM DESIGN, V19, P5
   Chung YC, 2003, J SURG ONCOL, V83, P222, DOI 10.1002/jso.10269
   CHURCH DF, 1985, ENVIRON HEALTH PERSP, V64, P111, DOI 10.2307/3430003
   Colotta F, 2009, CARCINOGENESIS, V30, P1073, DOI 10.1093/carcin/bgp127
   Cucina A, 2012, J SURG RES, V178, P233, DOI 10.1016/j.jss.2011.12.029
   Deng B, 2013, CARCINOGENESIS, V34, P1189, DOI 10.1093/carcin/bgt114
   Dimberg A, 2010, CURR TOP MICROBIOL, V341, P59, DOI 10.1007/82_2010_21
   DYKE GW, 1992, INT J CANCER, V52, P847, DOI 10.1002/ijc.2910520602
   Eguchi H, 2006, NIHON RINSHO SUPPL 1, V64, pSI0
   ENDOH K, 1994, GASTROENTEROLOGY, V107, P864, DOI 10.1016/0016-5085(94)90138-4
   Erreni M, 2009, METHOD ENZYMOL, V460, P105, DOI 10.1016/S0076-6879(09)05205-7
   Farris SM, 2011, ARTHROPOD STRUCT DEV, V40, P395, DOI 10.1016/j.asd.2010.10.004
   FIDDIANG.R, 1973, BRIT J SURG, V60, P321
   FitzGerald AJ, 2005, CELL PROLIFERAT, V38, P25, DOI 10.1111/j.1365-2184.2005.00327.x
   Freedman ND, 2007, AM J EPIDEMIOL, V165, P1424, DOI 10.1093/aje/kwm051
   Gales Dominique, 2013, ISRN Oncol, V2013, P859154, DOI 10.1155/2013/859154
   Garrow D, 2010, DIGEST DIS SCI, V55, P66, DOI 10.1007/s10620-008-0708-x
   Grivennikov SI, 2010, CELL, V140, P883, DOI 10.1016/j.cell.2010.01.025
   HARRIES AD, 1982, BRIT MED J, V284, P706, DOI 10.1136/bmj.284.6317.706
   Hecht SS, 2003, NAT REV CANCER, V3, P733, DOI 10.1038/nrc1190
   Hecht SS, 1996, CRIT REV TOXICOL, V26, P163, DOI 10.3109/10408449609017929
   HIROTA M, 1990, ARCH BIOCHEM BIOPHYS, V280, P269, DOI 10.1016/0003-9861(90)90329-W
   Idriss HT, 2000, MICROSC RES TECHNIQ, V50, P184, DOI 10.1002/1097-0029(20000801)50:3<184::AID-JEMT2>3.0.CO;2-H
   Inoue K, 2000, CLIN CANCER RES, V6, P2104
   Jain G, 2013, BIOCHEM PHARMACOL, V86, P1215, DOI 10.1016/j.bcp.2013.07.014
   Jarabek AM, 2009, CRIT REV TOXICOL, V39, P659, DOI 10.1080/10408440903164155
   KALRA J, 1991, INT J EXP PATHOL, V72, P1
   KONTUREK JW, 1991, J CLIN GASTROENTEROL, V13, pS88, DOI 10.1097/00004836-199112001-00015
   KONTUREK JW, 1989, GUT, V30, P1194, DOI 10.1136/gut.30.9.1194
   Krelin Y, 2007, CANCER RES, V67, P1062, DOI 10.1158/0008-5472.CAN-06-2956
   Lakatos PL, 2013, INFLAMM BOWEL DIS, V19, P1010, DOI 10.1097/MIB.0b013e3182802b3e
   Lawrance Ian C, 2013, J Crohns Colitis, V7, pe665, DOI 10.1016/j.crohns.2013.05.007
   Lee JM, 2005, MUTAT RES-GEN TOX EN, V565, P121, DOI 10.1016/j/mrgentox.2004.10.007
   Li WD, 2011, INT J ENV RES PUB HE, V8, P161, DOI 10.3390/ijerph8010161
   Ligny G, 1989, Rev Med Brux, V10, P233
   Liu ESL, 2003, CARCINOGENESIS, V24, P1407, DOI 10.1093/carcin/bgg094
   Lunney PC, 2012, ALIMENT PHARM THER, V36, P997, DOI 10.1111/apt.12086
   Luo JL, 2007, NATURE, V446, P690, DOI 10.1038/nature05656
   Luppi F, 2007, LUNG CANCER, V56, P25, DOI 10.1016/j.lungcan.2006.11.014
   Ma L, 2000, AM J PHYSIOL-GASTR L, V278, pG10, DOI 10.1152/ajpgi.2000.278.1.G10
   Ma L, 2000, GUT, V47, P170, DOI 10.1136/gut.47.2.170
   Maity P, 2003, MOL CELL BIOCHEM, V253, P329, DOI 10.1023/A:1026040723669
   Martin JW, 2009, EXP DERMATOL, V18, P497, DOI 10.1111/j.1600-0625.2009.00854.x
   MERTZ DP, 1976, MED KLIN, V71, P147
   Moy KA, 2010, CANCER EPIDEM BIOMAR, V19, P2287, DOI 10.1158/1055-9965.EPI-10-0362
   MURTHY SNS, 1977, GASTROENTEROLOGY, V73, P758
   Muwonge R, 2008, ORAL ONCOL, V44, P446, DOI 10.1016/j.oraloncology.2007.06.002
   Ogihara A, 2000, J GASTROEN HEPATOL, V15, P271, DOI 10.1046/j.1440-1746.2000.02077.x
   Oguma K, 2008, EMBO J, V27, P1671, DOI 10.1038/emboj.2008.105
   Ootani H, 2006, J GASTROENTEROL, V41, P41, DOI 10.1007/s00535-005-1720-y
   Pabiszczak M, 2000, Otolaryngol Pol, V54, P151
   Parasher G, 2000, EUR J GASTROEN HEPAT, V12, P843, DOI 10.1097/00042737-200012080-00003
   Peluso MEM, 2013, ENVIRON MOL MUTAGEN, V54, P375, DOI 10.1002/em.21788
   Pentenero M, 2011, J ORAL PATHOL MED, V40, P214, DOI 10.1111/j.1600-0714.2010.00984.x
   Peters SAE, 2013, STROKE, V44, P2821, DOI 10.1161/STROKEAHA.113.002342
   Phipps AI, 2013, J CLIN ONCOL, V31, P2016, DOI 10.1200/JCO.2012.46.2457
   Radoï L, 2013, EUR J CANCER PREV, V22, P268, DOI 10.1097/CEJ.0b013e3283592cce
   READ NW, 1973, BMJ-BRIT MED J, V3, P313, DOI 10.1136/bmj.3.5875.313
   Richardson RM, 1998, J BIOL CHEM, V273, P10690, DOI 10.1074/jbc.273.17.10690
   ROSS R, 1993, NATURE, V362, P801, DOI 10.1038/362801a0
   Sasazuki S, 2002, INT J CANCER, V101, P560, DOI 10.1002/ijc.10649
   Schneider MR, 2000, CANCER LETT, V151, P31, DOI 10.1016/S0304-3835(99)00401-2
   Schuller HM, 2009, NAT REV CANCER, V9, P195, DOI 10.1038/nrc2590
   Seitz Heamut K., 2009, V472, P217, DOI 10.1007/978-1-60327-492-0_9
   Seksik P, 2009, INFLAMM BOWEL DIS, V15, P734, DOI 10.1002/ibd.20828
   Sharma A, 2008, INVEST OPHTH VIS SCI, V49, P5111, DOI 10.1167/iovs.08-2060
   Shin VY, 2005, ALCOHOL, V35, P259, DOI 10.1016/j.alcohol.2005.04.007
   Shin VY, 2002, EXP BIOL MED, V227, P114, DOI 10.1177/153537020222700206
   SMITH SM, 1988, CRIT CARE MED, V16, P892, DOI 10.1097/00003246-198809000-00015
   SOMERVILLE KW, 1984, BRIT MED J, V289, P954, DOI 10.1136/bmj.289.6450.954
   Sopori M, 2002, NAT REV IMMUNOL, V2, P372, DOI 10.1038/nri803
   Tang YJ, 2013, TOXICOL SCI, V133, P248, DOI 10.1093/toxsci/kft077
   Tebbutt NC, 2002, NAT MED, V8, P1089, DOI 10.1038/nm763
   VALENZUELA JE, 1976, GASTROENTEROLOGY, V70, P481
   van Horssen R, 2006, ONCOLOGIST, V11, P397, DOI 10.1634/theoncologist.11-4-397
   Vandercappellen J, 2008, CANCER LETT, V267, P226, DOI 10.1016/j.canlet.2008.04.050
   Verschuere S, 2011, LAB INVEST, V91, P1056, DOI 10.1038/labinvest.2011.74
   Voronov E, 2003, P NATL ACAD SCI USA, V100, P2645, DOI 10.1073/pnas.0437939100
   Wang DZ, 2006, J EXP MED, V203, P941, DOI 10.1084/jem.20052124
   Wang HY, 2000, FREE RADICAL BIO MED, V28, P1125, DOI 10.1016/S0891-5849(00)00207-0
   Wang MY, 1998, CANCER RES, V58, P38
   Wheelhouse NM, 2003, INT J MOL MED, V12, P889
   WHO, 2011, CENT EUR J PUBL HEAL, V133, P151
   Wilson J, 2002, SEMIN CANCER BIOL, V12, P113, DOI 10.1006/scbi.2001.0419
   Wong HPS, 2007, TOXICOL SCI, V97, P279, DOI 10.1093/toxsci/kfm060
   Wong HPS, 2007, TOXICOL APPL PHARM, V221, P261, DOI 10.1016/j.taap.2007.04.002
   Wu WKK, 2004, J PHARMACOL SCI, V94, P348, DOI 10.1254/jphs.94.348
   Yaegashi Y, 2014, ASIAN PAC J CANCER P, V15, P1023, DOI 10.7314/APJCP.2014.15.2.1023
   Yun JE, 2006, INT J CANCER, V119, P208, DOI 10.1002/ijc.21816
   Zaharie R, 2013, CHIRURGIA-BUCHAREST, V108, P812
   Zhang L, 2012, CURR MED CHEM, V19, P63, DOI 10.2174/092986712803413926
   Zhao Y, 2014, PLOS ONE, V9, DOI [10.1371/journal.pone.0090836, 10.1371/journal.pone.0104330]
   Zong Y, 2009, WORLD J GASTROENTERO, V15, P2500, DOI 10.3748/wjg.15.2500
NR 116
TC 117
Z9 128
U1 2
U2 28
PU SPANDIDOS PUBL LTD
PI ATHENS
PA POB 18179, ATHENS, 116 10, GREECE
SN 1107-3756
EI 1791-244X
J9 INT J MOL MED
JI Int. J. Mol. Med.
PD AUG
PY 2014
VL 34
IS 2
BP 372
EP 380
DI 10.3892/ijmm.2014.1786
PG 9
WC Medicine, Research & Experimental
WE Science Citation Index Expanded (SCI-EXPANDED)
SC Research & Experimental Medicine
GA AL4TO
UT WOS:000339127900003
PM 24859303
OA Bronze
DA 2024-01-22
ER

PT J
AU Snowden, JA
   Badoglio, M
   Labopin, M
   Giebel, S
   McGrath, E
   Marjanovic, Z
   Burman, J
   Moore, J
   Rovira, M
   Wulffraat, NM
   Kazmi, M
   Greco, R
   Snarski, E
   Kozak, T
   Kirgizov, K
   Alexander, T
   Bader, P
   Saccardi, R
   Farge, D
AF Snowden, John A.
   Badoglio, Manuela
   Labopin, Myriam
   Giebel, Sebastian
   McGrath, Eoin
   Marjanovic, Zora
   Burman, Joachim
   Moore, John
   Rovira, Montserrat
   Wulffraat, Nico M.
   Kazmi, Majid
   Greco, Raffaella
   Snarski, Emilian
   Kozak, Tomas
   Kirgizov, Kirill
   Alexander, Tobias
   Bader, Peter
   Saccardi, Riccardo
   Farge, Dominique
CA European Soc Blood Marrow
   Ebmt Paediatric Working Party PWP
   Joint Accreditation Comm Int Soc
   EBMT JACIE
TI Evolution, trends, outcomes, and economics of hematopoietic stem cell
   transplantation in severe autoimmune diseases
SO BLOOD ADVANCES
LA English
DT Article
ID AUTOLOGOUS PERIPHERAL-BLOOD; SYSTEMIC-SCLEROSIS PATIENTS; RANDOMIZED
   CLINICAL-TRIAL; LONG-TERM OUTCOMES; WORKING PARTY ADWP;
   MULTIPLE-SCLEROSIS; MARROW-TRANSPLANTATION; EUROPEAN GROUP; PULSE
   CYCLOPHOSPHAMIDE; RETROSPECTIVE ANALYSIS
AB Hematopoietic stem cell transplantation (HSCT) has evolved for >20 years as a specific treatment of patients with autoimmune disease (AD). Using European Society for Blood and Marrow Transplantation registry data, we summarized trends and identified factors influencing activity and outcomes in patients with AD undergoing first autologous HSCT (n = 1951; median age, 37 years [3-76]) and allogeneic HSCT (n = 105; median age, 12 years [<1-62]) in 247 centers in 40 countries from 1994 to 2015. Predominant countries of activity were Italy, Germany, Sweden, the United Kingdom, The Netherlands, Spain, France, and Australia. National activity correlated with the Human Development Index (P = .006). For autologous HSCT, outcomes varied significantly between diseases. There was chronological improvement in progression-free survival (PFS, P < 10(-5)), relapse/ progression (P < 10(-5)), and nonrelapse mortality (P = .01). Health care expenditure was associated with improved outcomes in systemic sclerosis and multiple sclerosis (MS). On multivariate analysis selecting adults for MS, systemic sclerosis, and Crohn disease, better PFSwas associated with experience (>= 23 transplants for AD, P = .001), learning (time from first HSCT for AD >= 6 years, P = .01), and Joint Accreditation Committee of the International Society for Cellular Therapy and European Society for Blood and Marrow Transplantation accreditation status (P = .02). Despite improved survival over time (P = .02), allogeneic HSCT use remained low and largely restricted to pediatric practice. Autologous HSCT has evolved into a treatment modality to be considered alongside other modern therapies in severe AD. Center experience, accreditation, interspecialty networking, and national socioeconomic factors are relevant for health service delivery of HSCT in AD.
C1 [Snowden, John A.] Sheffield Teaching Hosp Natl Hlth Serv Fdn Trust, Dept Haematol, Sheffield, S Yorkshire, England.
   [Badoglio, Manuela] Univ Paris 06, European Soc Blood & Marrow Transplantat EBMT Par, Paris, France.
   [Labopin, Myriam] Univ Paris 06, St Antoine Hosp, Dept Haematol, INSERM,UMR 938, Paris, France.
   [Giebel, Sebastian] Maria Sklodowska Curie Inst, Gliwice Branch, Dept Bone Marrow Transplantat & Oncohematol, Oncol Ctr, Gliwice, Poland.
   [McGrath, Eoin] Int Soc Cellular Therapy & EBMT JACIE Off, Joint Accreditat Comm, Barcelona, Spain.
   [Marjanovic, Zora] Hop St Antoine, AP HP, Serv Hematol Clin & Therapie Cellulaire, Paris, France.
   [Burman, Joachim] Uppsala Univ, Dept Neurosci, Uppsala, Sweden.
   [Moore, John] St Vincents Hlth Network, Dept Haematol, Darlinghurst, NSW, Australia.
   [Rovira, Montserrat] Hosp Clin Barcelona, Dept Haematol, Barcelona, Spain.
   [Wulffraat, Nico M.] Wilhelmina Childrens Hosp, Div Kinderen Cluster Immunol Reumatol Hematol & I, Utrecht, Netherlands.
   [Kazmi, Majid] Guys Hosp, Dept Haematol, Kings Hlth Partners, London, England.
   [Greco, Raffaella] Ist Ricovero & Cura Carattere Sci, San Raffaele Sci Inst, Hematol & Bone Marrow Transplantat Unit, Milan, Italy.
   [Snarski, Emilian] Med Univ Warsaw, Dept Hematol Oncol & Internal Dis, Warsaw, Poland.
   [Kozak, Tomas] Univ Karlovy, Prednosta Interni Hematol Klin, Prague, Czech Republic.
   [Kozak, Tomas] Fak Nemocnice Kralovsk Vinohrady, Prague, Czech Republic.
   [Kirgizov, Kirill] Dmitry Rogachev Natl Res Ctr Pediat Hematol Oncol, Dept Sci Studies & Clin Technol, Moscow, Russia.
   [Alexander, Tobias] Charite, Klin Rheumatol & Klin Immunol, Berlin, Germany.
   [Bader, Peter] Klin Kinder & Jugendmed, Stammzelltransplantat & Immunol, Frankfurt, Germany.
   [Saccardi, Riccardo] Careggi Univ Hosp, Haematol Dept, Florence, Italy.
   [Farge, Dominique] Paris Denis Diderot Univ, Hop St Louis, AP HP,Unite Fonct 04,INSERM,UMR 1160, Unite Clin Med Interne Malad Autoimmunes & Pathol, Paris, France.
   [Farge, Dominique] Filiere FAI2R, Ctr Reference Malad Autoimmunes Syst Rares Ile de, Site Constitutif, Paris, France.
C3 Sorbonne Universite; Institut National de la Sante et de la Recherche
   Medicale (Inserm); Assistance Publique Hopitaux Paris (APHP); Sorbonne
   Universite; Hopital Universitaire Saint-Antoine - APHP; Maria
   Sklodowska-Curie National Research Institute of Oncology; Assistance
   Publique Hopitaux Paris (APHP); Sorbonne Universite; Hopital
   Universitaire Saint-Antoine - APHP; Hopital Universitaire Paul-Brousse -
   APHP; Universite Paris Cite; Hopital Universitaire Hotel-Dieu - APHP;
   Uppsala University; University of Barcelona; Hospital Clinic de
   Barcelona; Wilhelmina Kinderziekenhuis; Guy's & St Thomas' NHS
   Foundation Trust; University of London; King's College London;
   Vita-Salute San Raffaele University; IRCCS Ospedale San Raffaele; IRCCS
   Ca Granda Ospedale Maggiore Policlinico; Medical University of Warsaw;
   Charles University Prague; University Hospital Vinohrady; Dmitry
   Rogachev National Medical Research Center Of Pediatric Hematology,
   Oncology & Immunology; Free University of Berlin; Humboldt University of
   Berlin; Charite Universitatsmedizin Berlin; University of Florence;
   Azienda Ospedaliero Universitaria Careggi; Institut National de la Sante
   et de la Recherche Medicale (Inserm); Assistance Publique Hopitaux Paris
   (APHP); Universite Paris Cite; Hopital Universitaire Hotel-Dieu - APHP;
   Hopital Universitaire Paul-Brousse - APHP; Hopital Universitaire
   Saint-Louis - APHP
RP Snowden, JA (通讯作者)，Sheffield Teaching Hosp NHS Fdn Trust, Royal Hallamshire Hosp, Dept Haematol, Glossop Rd, Sheffield S10 2JF, S Yorkshire, England.
EM john.snowden@sth.nhs.uk
RI Greco, Raffaella/K-9499-2016; Kozák, Tomáš/K-3561-2012; ANSARI,
   Marc/V-3334-2017; Saccardi, Riccardo/IWE-0966-2023; Burman,
   Joachim/H-7230-2019; Wulffraat, Nico M/AAE-8929-2020; terriou,
   louis/S-2830-2018; McGrath, Eoin/ITW-0460-2023; Oliveira, Maria
   Carolina/A-2302-2012
OI Greco, Raffaella/0000-0002-6117-5328; ANSARI, Marc/0000-0002-9649-6498;
   Burman, Joachim/0000-0002-7045-1806; Wulffraat, Nico
   M/0000-0001-9548-5562; terriou, louis/0000-0001-5919-9956; Onida,
   Francesco/0000-0002-2991-3474; Hawkey, Chris/0000-0002-6031-1017;
   Scherer, Hans Ulrich/0000-0002-5700-5617; Brierley,
   Charlotte/0000-0002-4028-3733; Martin, Thierry/0000-0002-2776-2641;
   Oliveira, Maria Carolina/0000-0003-0691-2222; Sakellari,
   Ioanna/0000-0003-4325-8856; Moore, John/0000-0003-3287-0513; SNOWDEN,
   JOHN/0000-0001-6819-3476; Kozak, Tomas/0009-0005-2446-7988; Giebel,
   Sebastian/0000-0002-4827-4401; Saccardi, Riccardo/0000-0002-5763-5467
FU National Institute for Health Research [ACF-2016-13-017] Funding Source:
   researchfish; ReumaFonds [LLP-10] Funding Source: researchfish
CR Alchi B, 2013, LUPUS, V22, P245, DOI 10.1177/0961203312470729
   Alexander T, 2015, BONE MARROW TRANSPL, V50, P173, DOI 10.1038/bmt.2014.251
   Atkins HL, 2016, LANCET, V388, P576, DOI 10.1016/S0140-6736(16)30169-6
   Bell SM, 2017, EXPERT OPIN BIOL TH, V17, P77, DOI 10.1080/14712598.2017.1239706
   Brierley C, 2017, BONE MARROW TRANSPL, V52, pS418
   Burman J, 2017, BONE MARROW TRANSPL, V52, P1133, DOI 10.1038/bmt.2017.40
   Burman J, 2014, J NEUROL NEUROSUR PS, V85, P1116, DOI 10.1136/jnnp-2013-307207
   Burt RK, 2006, ARTHRITIS RHEUM-US, V54, P3750, DOI 10.1002/art.22256
   Burt RK, 2015, JAMA-J AM MED ASSOC, V313, P275, DOI 10.1001/jama.2014.17986
   Burt RK, 2013, LANCET, V381, P1116, DOI 10.1016/S0140-6736(12)62114-X
   Burt RK, 2012, MULT SCLER J, V18, P772, DOI 10.1177/1352458512442993
   Burt RK, 2011, LANCET, V378, P498, DOI 10.1016/S0140-6736(11)60982-3
   Daikeler T, 2007, ANN RHEUM DIS, V66, P202, DOI 10.1136/ard.2006.056630
   DeFilipp Z, 2016, BIOL BLOOD MARROW TR, V22, P1493, DOI 10.1016/j.bbmt.2016.05.007
   Delemarre EM, 2016, BLOOD, V127, P91, DOI 10.1182/blood-2015-06-649145
   Farge D, 2017, BONE MARROW TRANSPL, V52, P1495, DOI 10.1038/bmt.2017.56
   Farge D, 2017, J HEMATOL ONCOL, V10, DOI 10.1186/s13045-016-0388-5
   Farge D, 2010, HAEMATOL-HEMATOL J, V95, P284, DOI 10.3324/haematol.2009.013458
   Giebel S, 2016, ONCOLOGIST, V21, P377, DOI 10.1634/theoncologist.2015-0314
   Giebel S, 2010, BLOOD, V116, P122, DOI 10.1182/blood-2010-01-266478
   Gratwohl A, 2015, EBIOMEDICINE, V2, P2101, DOI 10.1016/j.ebiom.2015.11.021
   Gratwohl A, 2015, LANCET HAEMATOL, V2, pE91, DOI 10.1016/S2352-3026(15)00028-9
   Gratwohl A, 2010, JAMA-J AM MED ASSOC, V303, P1617, DOI 10.1001/jama.2010.491
   Greco R, 2015, MULT SCLER J, V21, P189, DOI 10.1177/1352458514541978
   Guillaume-Jugnot P, 2015, BLOOD, V126
   Hawkey CJ, 2015, JAMA-J AM MED ASSOC, V314, P2524, DOI 10.1001/jama.2015.16700
   Hough RE, 2005, BRIT J HAEMATOL, V128, P432, DOI 10.1111/j.1365-2141.2004.05298.x
   Jauregui-Amezaga A, 2016, GUT, V65, P1456, DOI 10.1136/gutjnl-2015-309836
   Kelsey PJ, 2016, CURR RES TRANSL MED, V64, P71, DOI 10.1016/j.retram.2016.03.003
   López-García A, 2017, J CROHNS COLITIS, V11, P1161, DOI 10.1093/ecco-jcc/jjx054
   Maciejewska M, 2016, EXP CLIN TRANSPLANT, V14, P665, DOI 10.6002/ect.2015.0336
   Mahdi-Rogers M, 2009, J PERIPHER NERV SYST, V14, P118, DOI 10.1111/j.1529-8027.2009.00221.x
   Mancardi GL, 2015, NEUROLOGY, V84, P981, DOI 10.1212/WNL.0000000000001329
   Moore J, 2002, ARTHRITIS RHEUM, V46, P2301, DOI 10.1002/art.10495
   Muraro PA, 2005, J EXP MED, V201, P805, DOI 10.1084/jem.20041679
   Muraro PA, 2017, JAMA NEUROL, V74, P459, DOI 10.1001/jamaneurol.2016.5867
   Muraro PA, 2014, J CLIN INVEST, V124, P1168, DOI 10.1172/JCI71691
   Nash RA, 2017, NEUROLOGY, V88, P842, DOI 10.1212/WNL.0000000000003660
   Oliveira MC, 2016, BONE MARROW TRANSPL, V51, P501, DOI 10.1038/bmt.2015.299
   Passweg JR, 2004, BRIT J HAEMATOL, V125, P749, DOI 10.1111/j.1365-2141.2004.04978.x
   Rabusin M, 2013, BIOL BLOOD MARROW TR, V19, P666, DOI 10.1016/j.bbmt.2012.12.008
   Snarski E, 2016, BONE MARROW TRANSPL, V51, P398, DOI 10.1038/bmt.2015.294
   Snarski E, 2015, BONE MARROW TRANSPL, V50, P216, DOI 10.1038/bmt.2014.248
   Snarski E, 2015, ACTA DIABETOL, V52, P881, DOI 10.1007/s00592-015-0724-1
   Snowden JA, 2017, BONE MARROW TRANSPL, V52, P1367, DOI 10.1038/bmt.2017.54
   Snowden JA, 2012, BONE MARROW TRANSPL, V47, P770, DOI 10.1038/bmt.2011.185
   Snowden JA, 2004, J RHEUMATOL, V31, P482
   Snowden JA, 1997, BRIT J HAEMATOL, V99, P9, DOI 10.1046/j.1365-2141.1997.3273144.x
   Snowden JA, 2016, BLOOD, V127, P8, DOI 10.1182/blood-2015-11-678607
   Snowden JA, 2012, BRIT J HAEMATOL, V157, P742, DOI 10.1111/j.1365-2141.2012.09122.x
   Tappenden P, 2017, BONE MARROW TRANSPL, V52, pS41
   Tappenden P, 2010, BONE MARROW TRANSPL, V45, P1014, DOI 10.1038/bmt.2009.305
   Tyndall A, 1997, BONE MARROW TRANSPL, V19, P643, DOI 10.1038/sj.bmt.1700727
   van Laar JM, 2014, JAMA-J AM MED ASSOC, V311, P2490, DOI 10.1001/jama.2014.6368
NR 55
TC 134
Z9 139
U1 0
U2 17
PU AMER SOC HEMATOLOGY
PI WASHINGTON
PA 2021 L ST NW, SUITE 900, WASHINGTON, DC 20036 USA
SN 2473-9529
EI 2473-9537
J9 BLOOD ADV
JI Blood Adv.
PD DEC 26
PY 2017
VL 1
IS 27
BP 2742
EP 2755
DI 10.1182/bloodadvances.2017010041
PG 14
WC Hematology
WE Science Citation Index Expanded (SCI-EXPANDED)
SC Hematology
GA FS1VF
UT WOS:000419566100004
PM 29296926
OA Green Published, Bronze, Green Accepted
DA 2024-01-22
ER

PT J
AU Nahon, S
   Cadranel, JF
   Chazouilleres, O
   Biour, M
   Jouannaud, V
   Marteau, P
AF Nahon, S.
   Cadranel, J. -F.
   Chazouilleres, Olivier
   Biour, M.
   Jouannaud, V.
   Marteau, P.
TI Liver and inflammatory bowel disease
SO GASTROENTEROLOGIE CLINIQUE ET BIOLOGIQUE
LA English
DT Article
ID PRIMARY SCLEROSING CHOLANGITIS; NODULAR REGENERATIVE HYPERPLASIA;
   MAGNETIC-RESONANCE CHOLANGIOGRAPHY; SINUSOIDAL OBSTRUCTION SYNDROME;
   ALPHA MONOCLONAL-ANTIBODY; PRIMARY BILIARY-CIRRHOSIS; HEPATITIS-B
   REACTIVATION; BUDD-CHIARI-SYNDROME; CROHNS-DISEASE; ULCERATIVE-COLITIS
AB Liver disease is exceptional in patients with inflammatory bowel disease. The most common manifestation, sclerosing cholangitis, characterized by inflammation and fibrosis of the intra- and\or extrahepatic bile ducts, is unusual in patients with inflammatory bowel disease. Conversely, inflammatory bowel disease (mainly chronic ulcerative colitis) is not infrequent in patients with sclerosing cholangitis. Gallstone disease, portal vein thrombosis, and hepatic abscesses are complications directly related to inflammatory bowel disease. Drugs prescribed for the treatment of inflammatory bowel disease can be the cause of rare but potentially serious hepatic manifestations which must be recognized and detected early. Recent studies have demonstrated the rote of purine analogues in the development of nodular regenerative hyperplasia. Because of the poor prognosis, patients taking purine analogues should be monitored regularly to search for inaugural signs such as an elevation of serum alkaline phosphatase or low platelet counts (which may not necessarily reach thrombopenia). The risk of methotrexate-induced fibrosis is exceptional in inflammatory bowel disease. Patients should be monitored with non-invasive tests to recognize the development of fibrosis. Finally, because of the risk of viral reactivation, patients should be screened for hepatitis B virus surface antigen before introducing infliximab; chronic carriers should be given preventive treatment with nucleoside or nucleotide analogues. (c) 2009 Elsevier Masson SAS. All rights reserved.
C1 [Nahon, S.; Jouannaud, V.] Ctr Hosp Raincy Montfermeil, Serv Hepatogastroenterol, F-93370 Montfermeil, France.
   [Cadranel, J. -F.] Ctr Hosp Creil, Serv Hepatogastroenterol & Diabetol, Creil, France.
   [Chazouilleres, Olivier] Univ Paris 06, Hop St Antoine, Serv Hepatol, Ctr Reference Malad Inflammatoires Voies Biliaire, Paris, France.
   [Biour, M.] Hop St Antoine, Ctr Reg Pharmacovigilance, F-75571 Paris, France.
   [Marteau, P.] Univ Paris 07, Hop Lariboisiere, Assistance Publ Hop Paris, Dept Medicochirurg Pathol Digest, Paris, France.
C3 Assistance Publique Hopitaux Paris (APHP); Sorbonne Universite; Hopital
   Universitaire Saint-Antoine - APHP; Assistance Publique Hopitaux Paris
   (APHP); Sorbonne Universite; Hopital Universitaire Saint-Antoine - APHP;
   Universite Paris Cite; Assistance Publique Hopitaux Paris (APHP);
   Hopital Universitaire Lariboisiere-Fernand-Widal - APHP; Aix-Marseille
   Universite; Assistance Publique-Hopitaux de Marseille
RP Nahon, S (通讯作者)，Ctr Hosp Raincy Montfermeil, Serv Hepatogastroenterol, 10 Ave Gen Leclerc, F-93370 Montfermeil, France.
EM snahon@club-internet.fr
RI CADRANEL, JEAN FRANCOIS/ABD-7168-2020
OI Nahon, Stephane/0000-0003-0392-3989
CR Abdalian R, 2006, HEPATOLOGY, V44, P1063, DOI 10.1002/hep.21405
   Aberra FN, 2005, ALIMENT PHARM THER, V21, P307, DOI 10.1111/j.1365-2036.2005.02343.x
   Ahmad J, 2002, GASTROENTEROL CLIN N, V31, P329, DOI 10.1016/S0889-8553(01)00020-6
   Aithal GP, 2004, ALIMENT PHARM THER, V19, P391, DOI 10.1046/j.1365-2036.2004.01819.x
   Angulo P, 2000, J HEPATOL, V33, P520, DOI 10.1034/j.1600-0641.2000.033004520.x
   [Anonymous], 2001, Pathology genetics: tumours of haematopoietic and lymphoid tissues
   Baddley JW, 1999, AM J GASTROENTEROL, V94, P847, DOI 10.1111/j.1572-0241.1999.00959.x
   BALASUBRAMANIAM K, 1988, GASTROENTEROLOGY, V95, P1395, DOI 10.1016/0016-5085(88)90378-2
   Bargiggia S, 2005, ALIMENT PHARM THER, V22, P209, DOI 10.1111/j.1365-2036.2005.02556.x
   Bargiggia S, 2003, J CLIN GASTROENTEROL, V36, P417, DOI 10.1097/00004836-200305000-00012
   Bastida G, 2005, ALIMENT PHARM THER, V22, P775, DOI 10.1111/j.1365-2036.2005.02636.x
   BEAUGERIE L, 2005, GASTROENTEROL CLIN B, V29, pA154
   Bergquist A, 2007, SCAND J GASTROENTERO, V42, P88, DOI 10.1080/00365520600787994
   Besnard M, 1998, J PEDIATR GASTR NUTR, V26, P119, DOI 10.1097/00005176-199801000-00021
   Biour M, 2004, GASTROEN CLIN BIOL, V28, P720, DOI 10.1016/S0399-8320(04)95062-2
   Björnsson E, 2008, GASTROENTEROLOGY, V134, P975, DOI 10.1053/j.gastro.2008.01.042
   Björnsson E, 2007, HEPATOLOGY, V45, P1547, DOI 10.1002/hep.21685
   Braun M, 1999, AM J GASTROENTEROL, V94, P1973
   BROOME U, 1994, GUT, V35, P84, DOI 10.1136/gut.35.1.84
   Broomé U, 2006, SEMIN LIVER DIS, V26, P31, DOI 10.1055/s-2006-933561
   Cattan S, 2000, HUM PATHOL, V31, P874, DOI 10.1053/hupa.2000.7629
   Chazouillères O, 2003, GASTROEN CLIN BIOL, V27, P307
   CHEN LY, 1984, GASTROINTEST RADIOL, V9, P39
   Chen SC, 2006, DIGEST DIS SCI, V51, P952, DOI 10.1007/s10620-005-9009-9
   CHESNER IM, 1986, GUT, V27, P1096, DOI 10.1136/gut.27.9.1096
   Chew SSB, 2003, DIS COLON RECTUM, V46, P1484, DOI 10.1007/s10350-004-6798-4
   Cognet F, 2002, J RADIOL, V83, P611
   Mackey AC, 2007, J PEDIATR GASTR NUTR, V44, P265, DOI 10.1097/MPG.0b013e31802f6424
   COSNES J, 2007, GASTROENTEROL CLIN B, V31, pA7
   Daniel F, 2005, GASTROEN CLIN BIOL, V29, P600, DOI 10.1016/S0399-8320(05)82136-0
   de Boer NKH, 2005, NETH J MED, V63, P444
   DeLeve LD, 2002, SEMIN LIVER DIS, V22, P27, DOI 10.1055/s-2002-23204
   DeLeve LD, 1996, HEPATOLOGY, V23, P589
   Deltenre P, 1999, GUT, V44, P886, DOI 10.1136/gut.44.6.886
   Dubinsky MC, 2000, GASTROENTEROLOGY, V118, P705, DOI 10.1016/S0016-5085(00)70140-5
   Dubinsky MC, 2003, GASTROENTEROLOGY, V125, P298, DOI 10.1016/S0016-5085(03)00938-7
   Dubinsky MC, 2003, AM J GASTROENTEROL, V98, P1058, DOI 10.1016/S0002-9270(03)00131-X
   Esteve M, 2004, GUT, V53, P1363, DOI 10.1136/gut.2004.040675
   Feagan BG, 2000, NEW ENGL J MED, V342, P1627, DOI 10.1056/NEJM200006013422202
   Germano V, 2005, ANN RHEUM DIS, V64, P1519, DOI 10.1136/ard.2004.032821
   Ghazale A, 2008, GASTROENTEROLOGY, V134, P706, DOI 10.1053/j.gastro.2007.12.009
   GIAFFER MH, 1992, ALIMENT PHARM THERAP, V6, P51
   Gisbert JP, 2007, AM J GASTROENTEROL, V102, P1518, DOI 10.1111/j.1572-0241.2007.01187.x
   Grant AJ, 2002, LANCET, V359, P150, DOI 10.1016/S0140-6736(02)07374-9
   Hanauer SB, 2002, LANCET, V359, P1541, DOI 10.1016/S0140-6736(02)08512-4
   Helmy A, 2006, ALIMENT PHARM THER, V23, P11, DOI 10.1111/j.1365-2036.2006.02742.x
   Hillaire S, 2002, GUT, V51, P275, DOI 10.1136/gut.51.2.275
   Irving PM, 2005, CLIN GASTROENTEROL H, V3, P617, DOI 10.1016/S1542-3565(05)00154-0
   Jang HJ, 2005, DIGEST DIS SCI, V50, P2335, DOI 10.1007/s10620-005-3057-z
   Kane S, 2004, INFLAMM BOWEL DIS, V10, P652, DOI 10.1097/00054725-200409000-00023
   KAW M, 1995, AM J GASTROENTEROL, V90, P72
   Kraut J, 1997, J PEDIATR GASTR NUTR, V25, P417, DOI 10.1097/00005176-199710000-00010
   Laharie D, 2008, GASTROEN CLIN BIOL, V32, P134, DOI 10.1016/j.gcb.2007.11.002
   Laharie D, 2006, ALIMENT PHARM THER, V23, P1621, DOI 10.1111/j.1365-2036.2006.02929.x
   Lapidus A, 1999, AM J GASTROENTEROL, V94, P1261, DOI 10.1111/j.1572-0241.1999.01076.x
   Launay D, 2002, REV MED INTERNE, V23, P198, DOI 10.1016/S0248-8663(01)00537-9
   Lémann M, 2000, AM J GASTROENTEROL, V95, P1730
   Loftus EV, 2005, GUT, V54, P91, DOI 10.1136/gut.2004.046615
   LUDWIG J, 1991, SEMIN LIVER DIS, V11, P11, DOI 10.1055/s-2008-1040417
   Maini R, 1999, LANCET, V354, P1932, DOI 10.1016/S0140-6736(99)05246-0
   Marcellin P, 2009, J HEPATOL, V50, P227, DOI 10.1016/j.jhep.2008.10.001
   Margalit M, 2004, J GASTROEN HEPATOL, V19, P1338, DOI 10.1111/j.1440-1746.2004.03368.x
   MCCLUGGAGE WG, 1994, HISTOPATHOLOGY, V25, P219, DOI 10.1111/j.1365-2559.1994.tb01321.x
   Menghini VV, 2001, MAYO CLIN PROC, V76, P84, DOI 10.4065/76.1.84
   Michel M, 2003, J RHEUMATOL, V30, P1624
   Moff SL, 2006, GASTROINTEST ENDOSC, V64, P219, DOI 10.1016/j.gie.2005.12.034
   MULDER H, 1989, J CLIN GASTROENTEROL, V11, P708
   Nahon S, 1998, GASTROEN CLIN BIOL, V22, P175
   Navot-Mintzer D, 2006, INFLAMM BOWEL DIS, V12, P666, DOI 10.1097/01.MIB.0000225336.06732.90
   Ng SSM, 2006, WORLD J GASTROENTERO, V12, P5582, DOI 10.3748/wjg.v12.i34.5582
   OLSSON R, 1995, J CLIN PATHOL, V48, P933, DOI 10.1136/jcp.48.10.933
   Ostuni P, 2003, ANN RHEUM DIS, V62, P686, DOI 10.1136/ard.62.7.686
   Parente F, 2007, HEPATOLOGY, V45, P1267, DOI 10.1002/hep.21537
   Parmentier-Decrucq E, 2007, GASTROENTEROLOGY, V132, pA102
   Patel TR, 2006, J GASTROINTEST SURG, V10, P105, DOI 10.1016/j.gassur.2005.04.006
   Peyrin-Biroulet L, 2008, ALIMENT PHARM THER, V28, P984, DOI 10.1111/j.1365-2036.2008.03812.x
   Plosker GL, 2007, BIODRUGS, V21, P125, DOI 10.2165/00063030-200721020-00007
   Praderio L, 2000, J CLIN GASTROENTEROL, V30, P203, DOI 10.1097/00004836-200003000-00016
   Racine A, 2008, AM J GASTROENTEROL, V103, P499, DOI 10.1111/j.1572-0241.2007.01646_18.x
   Raj V, 1999, GASTROENTEROL CLIN N, V28, P491, DOI 10.1016/S0889-8553(05)70067-4
   Ransford RAJ, 2002, GUT, V51, P536, DOI 10.1136/gut.51.4.536
   Riegler G, 1998, SCAND J GASTROENTERO, V33, P93
   Roenigk HH, 1998, J AM ACAD DERMATOL, V38, P478, DOI 10.1016/S0190-9622(98)70508-0
   Rosmorduc O, 2007, ORPHANET J RARE DIS, V2, DOI 10.1186/1750-1172-2-29
   Russmann S, 2001, EUR J GASTROEN HEPAT, V13, P287, DOI 10.1097/00042737-200103000-00013
   Sandborn WJ, 2007, NEW ENGL J MED, V357, P228, DOI 10.1056/NEJMoa067594
   Schreiber S, 2007, NEW ENGL J MED, V357, P239, DOI 10.1056/NEJMoa062897
   Seiderer J, 2005, J HEPATOL, V43, P303, DOI 10.1016/j.jhep.2005.02.051
   Seksik P, 2000, GASTROEN CLIN BIOL, V24, P671
   Stoschus B, 1997, J HEPATOL, V26, P425, DOI 10.1016/S0168-8278(97)80061-X
   Tam LS, 2007, CLIN RHEUMATOL, V26, P1495, DOI 10.1007/s10067-007-0539-8
   Tobon GJ, 2007, CLIN RHEUMATOL, V26, P578, DOI 10.1007/s10067-005-0169-y
   Vadstrup S, 2004, SCAND J GASTROENTERO, V39, P554, DOI 10.1080/00365520410005162
   van de Putte LBA, 2003, ANN RHEUM DIS, V62, P1168, DOI 10.1136/ard.2003.009563
   Vernier-Massouille G, 2007, GUT, V56, P1404, DOI 10.1136/gut.2006.114363
   WEWER V, 1991, SCAND J GASTROENTERO, V26, P97, DOI 10.3109/00365529108996489
   Xiao WB, 2003, WORLD J GASTROENTERO, V9, P878, DOI 10.3748/wjg.v9.i4.878
NR 97
TC 10
Z9 11
U1 0
U2 3
PU MASSON EDITEUR
PI MOULINEAUX CEDEX 9
PA 21 STREET CAMILLE DESMOULINS, ISSY, 92789 MOULINEAUX CEDEX 9, FRANCE
SN 0399-8320
J9 GASTROEN CLIN BIOL
JI Gastroenterol. Clin. Biol.
PD MAY
PY 2009
VL 33
IS 5
BP 370
EP 381
DI 10.1016/j.gcb.2009.02.037
PG 12
WC Gastroenterology & Hepatology
WE Science Citation Index Expanded (SCI-EXPANDED)
SC Gastroenterology & Hepatology
GA 452YK
UT WOS:000266576900002
PM 19394180
DA 2024-01-22
ER

PT J
AU Zhang, HJ
   Zhang, ZH
   Song, GM
   Tang, XN
   Song, HC
   Deng, AJ
   Wang, WJ
   Wu, LQ
   Qin, HL
AF Zhang, HaiJing
   Zhang, ZhiHui
   Song, GuangMing
   Tang, XiaoNan
   Song, HuaChen
   Deng, AnJun
   Wang, WenJie
   Wu, LianQiu
   Qin, Hailin
TI Development of an XBP1 agonist, HLJ2, as a potential therapeutic agent
   for ulcerative colitis
SO EUROPEAN JOURNAL OF PHARMACEUTICAL SCIENCES
LA English
DT Article
DE Ulcerative colitis; XBP1; Intestinal flora; Intestinal mucosa; Cytokines
ID INFLAMMATORY-BOWEL-DISEASE; ER STRESS; INTESTINAL INFLAMMATION;
   TRANSCRIPTION FACTOR; FECAL MICROBIOTA; GUT MICROBIOME; CROHNS-DISEASE;
   TIGHT-JUNCTION; RISK; LEUKOCYTAPHERESIS
AB There is a severe lack of effective treatments for ulcerative colitis (UC), a recurrent and intractable inflammatory bowel disease. The identification of valid targets and new drugs is an urgent need. In this study, we identified the XBP-1 agonist HLJ2 as a promising treatment candidate. In an in vivo mouse model of DSS-induced colitis, HLJ2 decreased weight loss, colon contracture, disease activity index (DAI), colon mucosa damage index (CMDI) and histopathological index (HI). HLJ2 also decreased myeloperoxidase (MPO) activity and reduced production of the inflammatory cytokines TNF-alpha, IL-1 beta, and IL-6. HLJ2 improved intestinal mucosa damage induced by dextran sodium sulfate (DSS) and increased the expression of ZO-1 and claudin-1. Fecal 16s rRNA high-throughput sequencing demonstrated a significant improvement in UC intestinal dysbacteriosis in mice treated with HLJ2, including increased abundance of probiotics such as Lachnospiraceae, Prevotellaceae, and Lactobacillaceae. At the same time there was a reduction in the abundance of pathogenic or conditional pathogenic microorganisms such as Bacteroidaceae, Porphyromonadaceae, Deferribacteraceae, and Pseudomonadaceae in HLJ2-treated mice compared with untreated mice. Our results demonstrated that the XBP-1 agonist HLJ2 inhibits inflammation, regulates the intestinal flora, and protects the intestinal mucosa. It is thus a potential therapeutic agent for ulcerative colitis.
C1 [Zhang, HaiJing; Zhang, ZhiHui; Tang, XiaoNan; Song, HuaChen; Deng, AnJun; Wang, WenJie; Wu, LianQiu; Qin, Hailin] Chinese Acad Med Sci, Inst Mat Med, State Key Lab Bioact Subst & Funct Nat Med, Beijing 100050, Peoples R China.
   [Zhang, HaiJing; Zhang, ZhiHui; Tang, XiaoNan; Song, HuaChen; Deng, AnJun; Wang, WenJie; Wu, LianQiu; Qin, Hailin] Peking Union Med Coll, Beijing 100050, Peoples R China.
   [Song, GuangMing] Logist Univ PAPF, Tianjin 300390, Peoples R China.
C3 Chinese Academy of Medical Sciences - Peking Union Medical College;
   Institute of Materia Medica - CAMS; Chinese Academy of Medical Sciences
   - Peking Union Medical College; Peking Union Medical College
RP Wu, LQ; Qin, HL (通讯作者)，Chinese Acad Med Sci, Inst Mat Med, State Key Lab Bioact Subst & Funct Nat Med, Beijing 100050, Peoples R China.; Wu, LQ; Qin, HL (通讯作者)，Peking Union Med Coll, Beijing 100050, Peoples R China.
EM wlq@imm.ac.cn; qinhailin@imm.ac.cn
FU Beijing Natural Science Foundation [7172139]; CAMS [2016-12M-3-011];
   Opening Funds for State Key Laboratory of Bioactive Substances and
   Functions of Natural Medicines [GTZK201611, GTZK201612]
FX This work was financially supported by Beijing Natural Science
   Foundation (7172139), CAMS Innovation Fund for Medical Sciences
   (2016-12M-3-011), and the Opening Funds for State Key Laboratory of
   Bioactive Substances and Functions of Natural Medicines (GTZK201611 and
   GTZK201612). There is no conflict to declare regarding funding.
CR Actis Giovanni C., 2014, Inflammation & Allergy Drug Targets, V13, P217
   Andoh A, 2004, J GASTROENTEROL, V39, P1150, DOI 10.1007/s00535-004-1464-0
   Bonovas S, 2017, ALIMENT PHARM THER, V45, P1179, DOI 10.1111/apt.14023
   Borges-Canha M, 2015, REV ESP ENFERM DIG, V107, P659, DOI 10.17235/reed.2015.3830/2015
   Chen WHC, 2012, PLOS ONE, V7, DOI 10.1371/journal.pone.0039039
   Chu HT, 2016, SCIENCE, V352, P1116, DOI 10.1126/science.aad9948
   COOPER HS, 1993, LAB INVEST, V69, P238
   Denker BM, 1998, AM J PHYSIOL-RENAL, V274, pF1, DOI 10.1152/ajprenal.1998.274.1.F1
   Fiorino G, 2017, EXPERT OPIN DRUG SAF, V16, P437, DOI 10.1080/14740338.2017.1298743
   Fries W, 2011, CURR DRUG TARGETS, V12, P1373, DOI 10.2174/138945011796818261
   Glas J, 2012, PLOS ONE, V7, DOI 10.1371/journal.pone.0052873
   Glimcher LH, 2010, ANN RHEUM DIS, V69, P67, DOI 10.1136/ard.2009.119388
   He Y, 2010, GENE EXPRESSION, V15, P13, DOI 10.3727/105221610X12819686555051
   Hoefkens E, 2013, AUTOPHAGY, V9, P2046, DOI 10.4161/auto.26337
   HUANG YL, 2015, NAT COMMUN, V6
   Johnson MA, 2011, BIOCHEM PHARMACOL, V82, P1801, DOI 10.1016/j.bcp.2011.07.088
   Kaplan GG, 2016, LANCET GASTROENTEROL, V1, P307, DOI 10.1016/S2468-1253(16)30077-2
   Kaser A, 2010, MUCOSAL IMMUNOL, V3, P11, DOI 10.1038/mi.2009.122
   Kaser A, 2008, CELL, V134, P743, DOI 10.1016/j.cell.2008.07.021
   Kaser A, 2013, SEMIN IMMUNOPATHOL, V35, P307, DOI 10.1007/s00281-013-0377-5
   Kaser A, 2011, GASTROENTEROLOGY, V140, P1738, DOI 10.1053/j.gastro.2011.02.048
   Kim SH, 2016, J MICROBIOL BIOTECHN, V26, P1035, DOI 10.4014/jmb.1512.12002
   Kim Young S, 2010, Curr Gastroenterol Rep, V12, P319, DOI 10.1007/s11894-010-0131-2
   Lewanika TR, 2007, FEMS MICROBIOL ECOL, V61, P110, DOI 10.1111/j.1574-6941.2007.00327.x
   Li KY, 2016, WORLD J GASTROENTERO, V22, P8929, DOI 10.3748/wjg.v22.i40.8929
   Li MY, 2017, CELL DEATH DIS, V8, DOI 10.1038/cddis.2017.76
   LU H, 2016, SCI REP UK, V6
   Niederreiter L, 2013, J EXP MED, V210, P2041, DOI 10.1084/jem.20122341
   Ohkusa T, 2015, J INFECT CHEMOTHER, V21, P761, DOI 10.1016/j.jiac.2015.07.010
   Pope JL, 2014, GUT, V63, P622, DOI 10.1136/gutjnl-2012-304241
   Rapozo DCM, 2017, WORLD J GASTROENTERO, V23, P2124, DOI 10.3748/wjg.v23.i12.2124
   Robinson AM, 2016, INFLAMM BOWEL DIS, V22, P2767, DOI 10.1097/MIB.0000000000000970
   Salem M, 2015, AUTOPHAGY, V11, P585, DOI 10.1080/15548627.2015.1017187
   Selle K, 2013, FEMS MICROBIOL REV, V37, P915, DOI 10.1111/1574-6976.12021
   Sena AA, 2015, BIOCHEM PHARMACOL, V98, P422, DOI 10.1016/j.bcp.2015.09.009
   Suchodolski JS, 2015, PLOS ONE, V10, DOI 10.1371/journal.pone.0127378
   Tang YM, 2017, CLIN J GASTROENTEROL, V10, P112, DOI 10.1007/s12328-017-0719-2
   Tropini C, 2017, CELL HOST MICROBE, V21, P433, DOI 10.1016/j.chom.2017.03.010
   Tschurtschenthaler M, 2017, J EXP MED, V214, P401, DOI 10.1084/jem.20160791
   Wang JH, 2014, PLOS ONE, V9, DOI 10.1371/journal.pone.0086117
   Yamamoto T, 2006, INFLAMM BOWEL DIS, V12, P719, DOI 10.1097/00054725-200608000-00008
   Zhang ZH, 2015, J MED CHEM, V58, P7557, DOI 10.1021/acs.jmedchem.5b00964
   Zhu QC, 2014, PLOS ONE, V9, DOI 10.1371/journal.pone.0090849
NR 43
TC 21
Z9 23
U1 0
U2 27
PU ELSEVIER SCIENCE BV
PI AMSTERDAM
PA PO BOX 211, 1000 AE AMSTERDAM, NETHERLANDS
SN 0928-0987
EI 1879-0720
J9 EUR J PHARM SCI
JI Eur. J. Pharm. Sci.
PD NOV 15
PY 2017
VL 109
BP 56
EP 64
DI 10.1016/j.ejps.2017.07.028
PG 9
WC Pharmacology & Pharmacy
WE Science Citation Index Expanded (SCI-EXPANDED)
SC Pharmacology & Pharmacy
GA FK2PV
UT WOS:000413325000007
PM 28757346
DA 2024-01-22
ER

PT J
AU Felice, C
   Marzo, M
   Pugliese, D
   Papa, A
   Rapaccini, GL
   Guidi, L
   Armuzzi, A
AF Felice, Carla
   Marzo, Manuela
   Pugliese, Daniela
   Papa, Alfredo
   Rapaccini, Gian Lodovico
   Guidi, Luisa
   Armuzzi, Alessandro
TI Therapeutic drug monitoring of anti-TNF-α agents in inflammatory bowel
   diseases
SO EXPERT OPINION ON BIOLOGICAL THERAPY
LA English
DT Review
DE anti-drug antibody; anti-TNF; inflammatory bowel disease; therapeutic
   drug monitoring; trough level
ID SEVERE ULCERATIVE-COLITIS; CROHNS-DISEASE; SERUM INFLIXIMAB; TROUGH
   LEVELS; DOSE INTENSIFICATION; CLINICAL-RESPONSE; CONTROLLED-TRIAL;
   MAINTENANCE TREATMENT; COMBINATION THERAPY; PROSPECTIVE COHORT
AB Introduction: The elaboration of effective and cost-saving algorithms for anti-TNF optimization in patients with inflammatory bowel diseases (IBD) represents one of the biggest challenges over the last few years. Recently, many studies have been focused on the identification of an optimal trough level (TL) for most used anti-TNF agents and on the role of anti-drug antibodies (ADAs), especially in the management of patients who lose response to biological treatments. Therapeutic drug monitoring may potentially help to also prevent lose of clinical benefit overtime and to reduce health-related costs.
   Areas covered: Current evidence about the correlation between clinical outcomes and anti-TNF TLs, the role of ADAs in the context of safety and loss of response to anti-TNF, the utility of therapeutic drug monitoring in clinical practice.
   Expert opinion: The data available so far support the utility of TL and ADA measurement for the management of IBD patients with loss of response to anti-TNF but does not currently authorizes a routine application in clinical practice of proactive therapeutic monitoring in patients in clinical remission. However, this remains a promising approach to optimize anti-TNF therapies and possibly to reduce health-related costs, then further prospective studies are strongly expected.
C1 [Felice, Carla; Marzo, Manuela; Pugliese, Daniela; Papa, Alfredo; Rapaccini, Gian Lodovico; Guidi, Luisa; Armuzzi, Alessandro] Univ Cattolica Sacro Cuore, IBD Unit, Internal Med & Gastroenterol, Complesso Integrato Columbus,Via Moscati 31-33, I-00168 Rome, Italy.
C3 Catholic University of the Sacred Heart; IRCCS Policlinico Gemelli
RP Armuzzi, A (通讯作者)，Univ Cattolica Sacro Cuore, IBD Unit, Internal Med & Gastroenterol, Complesso Integrato Columbus,Via Moscati 31-33, I-00168 Rome, Italy.
EM alearmuzzi@yahoo.com
RI Armuzzi, Alessandro/JJC-6224-2023; Armuzzi, Alessandro/AIC-5188-2022;
   Felice, Carla/M-1914-2018; Pugliese, Daniela/G-4903-2018; Papa,
   Alfredo/AAC-1108-2019; Guidi, Luisa/F-1688-2010
OI Armuzzi, Alessandro/0000-0003-1572-0118; Felice,
   Carla/0000-0001-6646-6231; Pugliese, Daniela/0000-0001-7930-5402; Papa,
   Alfredo/0000-0002-4186-7298; Guidi, Luisa/0000-0003-3320-7094
FU AbbVie; AstraZeneca; Chiesi; Ferring; Hospira; MSD; Otsuka; Takeda;
   Zambon
FX C Felice is a consultant and advisory board member for MSD. A Armuzzi is
   a consultant for AbbVie, Hospira, Lilly, MSD, Mundipharma, Pfizer, Sofar
   and Takeda, she has received lecture fees from AbbVie, AstraZeneca,
   Chiesi, Ferring, Hospira, MSD, Otsuka, Takeda and Zambon. The authors
   have no other relevant affiliations or financial involvement with any
   organization or entity with a financial interest in or financial
   conflict with the subject matter or materials discussed in the
   manuscript. This includes employment, consultancies, honoraria, stock
   ownership or options, expert testimony, grants or patents received or
   pending, or royalties.
CR Adedokun OJ, 2014, GASTROENTEROLOGY, V147, P1296, DOI 10.1053/j.gastro.2014.08.035
   Afif W, 2010, AM J GASTROENTEROL, V105, P1133, DOI 10.1038/ajg.2010.9
   Armuzzi A, 2014, NAT REV GASTRO HEPAT, V11, P706, DOI 10.1038/nrgastro.2014.180
   Baert F, 2003, NEW ENGL J MED, V348, P601, DOI 10.1056/NEJMoa020888
   Billioud V, 2011, AM J GASTROENTEROL, V106, P674, DOI 10.1038/ajg.2011.60
   Bortlik M, 2013, J CROHNS COLITIS, V7, P736, DOI 10.1016/j.crohns.2012.10.019
   Chiu YL, 2013, INFLAMM BOWEL DIS, V19, P1112, DOI 10.1097/MIB.0b013e3182813242
   Clair EWS, 2002, ARTHRITIS RHEUM, V46, P1451, DOI 10.1002/art.10302
   Colombel JF, 2010, NEW ENGL J MED, V362, P1383, DOI 10.1056/NEJMoa0904492
   Cornillie F, 2014, GUT, V63, P1721, DOI 10.1136/gutjnl-2012-304094
   Dotan I, 2014, INFLAMM BOWEL DIS, V20, P2247, DOI 10.1097/MIB.0000000000000212
   Drobne D, 2015, CLIN GASTROENTEROL H, V13, P514, DOI 10.1016/j.cgh.2014.07.027
   Falaiye TO, 2014, J PEDIATR GASTR NUTR, V58, P213, DOI 10.1097/MPG.0b013e3182a98df2
   Farrell RJ, 2003, GASTROENTEROLOGY, V124, P917, DOI 10.1053/gast.2003.50145
   Fasanmade AA, 2010, INT J CLIN PHARM TH, V48, P297
   Fasanmade AA, 2009, EUR J CLIN PHARMACOL, V65, P1211, DOI 10.1007/s00228-009-0718-4
   Feagan BG, 2014, GASTROENTEROLOGY, V146, P681, DOI 10.1053/j.gastro.2013.11.024
   Gisbert JP, 2009, AM J GASTROENTEROL, V104, P760, DOI 10.1038/ajg.2008.88
   Hanauer SB, 2006, GASTROENTEROLOGY, V130, P323, DOI 10.1053/j.gastro.2005.11.030
   Hanauer SB, 2002, LANCET, V359, P1541, DOI 10.1016/S0140-6736(02)08512-4
   Hanauer SB, 2004, CLIN GASTROENTEROL H, V2, P542, DOI 10.1016/S1542-3565(04)00238-1
   Ho GT, 2009, AM J GASTROENTEROL, V104, P673, DOI 10.1038/ajg.2008.119
   Karmiris K, 2009, GASTROENTEROLOGY, V137, P1628, DOI 10.1053/j.gastro.2009.07.062
   Khanna R, 2013, ALIMENT PHARM THER, V38, P447, DOI 10.1111/apt.12407
   Levesque BG, 2014, ALIMENT PHARM THER, V39, P1126, DOI 10.1111/apt.12733
   Lobo ED, 2004, J PHARM SCI-US, V93, P2645, DOI 10.1002/jps.20178
   Marits P, 2014, J CROHNS COLITIS, V8, P881, DOI 10.1016/j.crohns.2014.01.009
   Maser EA, 2006, CLIN GASTROENTEROL H, V4, P1248, DOI 10.1016/j.cgh.2006.06.025
   Mazor Y, 2014, ALIMENT PHARM THER, V40, P620, DOI 10.1111/apt.12869
   Molnár T, 2014, UNITED EUR GASTROENT, V2, P108, DOI 10.1177/2050640614520865
   Monterubbianesi R, 2014, J CROHNS COLITIS, V8, P852, DOI 10.1016/j.crohns.2014.01.006
   Mostafa NM, 2013, UNITED EUR GASTROENT, V1, pP333
   Murthy S, 2012, GASTROENTEROLOGY, V142, pS388
   Nanda KS, 2013, AM J GASTROENTEROL, V108, P40, DOI 10.1038/ajg.2012.363
   Ordás I, 2012, CLIN PHARMACOL THER, V91, P635, DOI 10.1038/clpt.2011.328
   Panaccione R, 2014, GASTROENTEROLOGY, V146, P392, DOI 10.1053/j.gastro.2013.10.052
   Pariente B, 2012, INFLAMM BOWEL DIS, V18, P1199, DOI 10.1002/ibd.21839
   Paul S, 2013, INFLAMM BOWEL DIS, V19, P2568, DOI 10.1097/MIB.0b013e3182a77b41
   Pouw MF, 2015, ANN RHEUM DIS, V74, P513, DOI 10.1136/annrheumdis-2013-204172
   Reinisch W, 2015, CLIN GASTROENTEROL H, V13, P539, DOI 10.1016/j.cgh.2014.09.031
   Roblin X, 2014, AM J GASTROENTEROL, V109, P1250, DOI 10.1038/ajg.2014.146
   Roblin X, 2014, CLIN GASTROENTEROL H, V12, P80, DOI 10.1016/j.cgh.2013.07.010
   Rosen MJ, 2015, ALIMENT PHARM THER
   Rutgeerts P, 2005, NEW ENGL J MED, V353, P2462, DOI 10.1056/NEJMoa050516
   Sandborn WJ, 2007, GUT, V56, P1232, DOI 10.1136/gut.2006.106781
   Sandborn WJ, 2014, GASTROENTEROLOGY, V146, P85, DOI 10.1053/j.gastro.2013.05.048
   Sandborn WJ, 2014, GASTROENTEROLOGY, V146, P96, DOI 10.1053/j.gastro.2013.06.010
   Sandborn WJ, 2012, GASTROENTEROLOGY, V142, P257, DOI 10.1053/j.gastro.2011.10.032
   Seow CH, 2010, GUT, V59, P49, DOI 10.1136/gut.2009.183095
   Steenholdt C, 2015, J CROHNS COLITIS, V9, P238, DOI 10.1093/ecco-jcc/jjv004
   Steenholdt C, 2014, GUT, V63, P919, DOI 10.1136/gutjnl-2013-305279
   Steenholdt C, 2011, SCAND J GASTROENTERO, V46, P310, DOI 10.3109/00365521.2010.536254
   Takahashi H, 2013, J DERMATOL, V40, P39, DOI 10.1111/j.1346-8138.2012.01679.x
   van Herwaarden N, 2015, BMJ-BRIT MED J, V350, DOI 10.1136/bmj.h1389
   Vande Casteele N, 2014, GUT
   Vande Casteele N, 2015, GASTROENTEROLOGY, V148, P1320, DOI 10.1053/j.gastro.2015.02.031
   Vande Casteele Niels, 2014, Curr Gastroenterol Rep, V16, P378, DOI 10.1007/s11894-014-0378-0
   Vande Casteele N, 2013, AM J GASTROENTEROL, V108, P962, DOI 10.1038/ajg.2013.12
   Vaughn BP, 2014, INFLAMM BOWEL DIS, V20, P1996, DOI 10.1097/MIB.0000000000000156
   Velayos FS, 2013, CLIN GASTROENTEROL H, V11, P654, DOI 10.1016/j.cgh.2012.12.035
   Vermeire S, 2007, GUT, V56, P1226, DOI 10.1136/gut.2006.099978
   Warman A, 2015, EUR J GASTROEN HEPAT, V27, P242, DOI 10.1097/MEG.0000000000000279
   West RL, 2008, ALIMENT PHARM THER, V28, P1122, DOI 10.1111/j.1365-2036.2008.03828.x
   Yanai H, 2015, CLIN GASTROENTEROL H, V13, P522, DOI 10.1016/j.cgh.2014.07.029
   Yarur AJ, 2015, CLIN GASTROENTEROL H
NR 65
TC 15
Z9 16
U1 0
U2 4
PU TAYLOR & FRANCIS LTD
PI ABINGDON
PA 2-4 PARK SQUARE, MILTON PARK, ABINGDON OR14 4RN, OXON, ENGLAND
SN 1471-2598
EI 1744-7682
J9 EXPERT OPIN BIOL TH
JI Expert Opin. Biol. Ther.
PD AUG
PY 2015
VL 15
IS 8
BP 1107
EP 1117
DI 10.1517/14712598.2015.1044434
PG 11
WC Biotechnology & Applied Microbiology; Medicine, Research & Experimental
WE Science Citation Index Expanded (SCI-EXPANDED)
SC Biotechnology & Applied Microbiology; Research & Experimental Medicine
GA CN7RQ
UT WOS:000358632100003
PM 25947043
DA 2024-01-22
ER

PT J
AU Noda, M
   Yamakawa, Y
   Matsunaga, N
   Naoe, S
   Jodoi, T
   Yamafuji, M
   Akimoto, N
   Teramoto, N
   Fujita, K
   Ohdo, S
   Iguchi, H
AF Noda, Mami
   Yamakawa, Yukiko
   Matsunaga, Naoya
   Naoe, Satoko
   Jodoi, Taishi
   Yamafuji, Megumi
   Akimoto, Nozomi
   Teramoto, Norihiro
   Fujita, Kyota
   Ohdo, Shigehiro
   Iguchi, Haruo
TI IL-6 Receptor Is a Possible Target against Growth of Metastasized Lung
   Tumor Cells in the Brain
SO INTERNATIONAL JOURNAL OF MOLECULAR SCIENCES
LA English
DT Article
DE brain metastasis; tumor microenvironment; lung cancer; HARA-B cells;
   anti-IL-6R antibody; astrocytes
ID RHEUMATOID-ARTHRITIS; DOUBLE-BLIND; ANTIBODY TREATMENT; CROHNS-DISEASE;
   BREAST-CANCER; IN-VIVO; INTERLEUKIN-6; THERAPY; RADIOSURGERY;
   RADIOTHERAPY
AB In the animal model of brain metastasis using human lung squamous cell carcinoma-derived cells (HARA-B) inoculated into the left ventricle of the heart of nude mice, metastasized tumor cells and brain resident cells interact with each other. Among them, tumor cells and astrocytes have been reported to stimulate each other, releasing soluble factors from both sides, subsequently promoting tumor growth significantly. Among the receptors for soluble factors released from astrocytes, only IL-6 receptor (IL-6R) on tumor cells was up-regulated during the activation with astrocytes. Application of monoclonal antibody against human IL-6R (tocilizumab) to the activated HARA-B cells, the growth of HARA-B cells stimulated by the conditioned medium of HARA-B/astrocytes was significantly inhibited. Injecting tocilizumab to animal models of brain metastasis starting at three weeks of inoculation of HARA-B cells, two times a week for three weeks, significantly inhibited the size of the metastasized tumor foci. The up-regulated expression of IL-6R on metastasized lung tumor cells was also observed in the tissue from postmortem patients. These results suggest that IL-6R on metastasized lung tumor cells would be a therapeutic target to inhibit the growth of the metastasized lung tumor cells in the brain.
C1 [Noda, Mami; Yamakawa, Yukiko; Naoe, Satoko; Jodoi, Taishi; Yamafuji, Megumi; Akimoto, Nozomi; Fujita, Kyota] Kyushu Univ, Grad Sch Pharmaceut Sci, Lab Pathophysiol, Higashi Ku, Fukuoka 8128582, Japan.
   [Matsunaga, Naoya; Ohdo, Shigehiro] Kyushu Univ, Grad Sch Pharmaceut Sci, Dept Pharmaceut, Higashi Ku, Fukuoka 8128582, Japan.
   [Teramoto, Norihiro] Natl Hosp Org, Dept Pathol, Shikoku Canc Ctr, Matsuyama, Ehime 7910280, Japan.
   [Iguchi, Haruo] Natl Hosp Org, Dept Internal Med, Shikoku Canc Ctr, Matsuyama, Ehime 7910280, Japan.
C3 Kyushu University; Kyushu University
RP Noda, M (通讯作者)，Kyushu Univ, Grad Sch Pharmaceut Sci, Lab Pathophysiol, Higashi Ku, 3-1-1 Maidashi, Fukuoka 8128582, Japan.
EM noda@phar.kyushu-u.ac.jp; ya0ka8@yahoo.co.jp;
   matunaga@phar.kyushu-u.ac.jp; ps107034@yahoo.co.jp;
   mkmkblanket@yahoo.co.jp; megumi-y@huk.bbiq.jp;
   mocchi-mochi-croissant-oomori@hotmail.co.jp; nteramot@shikoku-cc.go.jp;
   fkyota@yahoo.co.jp; ohdo@phar.kyushu-u.ac.jp; higuchi@shikoku-cc.go.jp
RI Noda, Mami/AAC-3949-2020
OI matsunaga2, naoya2/0000-0001-6226-8473
FU Japan Society for Promotion of Science; Grants-in-Aid for Scientific
   Research [22590084] Funding Source: KAKEN
FX We thank Masahiko Mihara and Akinori Kawamura in Chugai Pharmaceutical
   Co. Ltd., (Shizuoka, Japan) for supplying us with tocilizumab. We also
   appreciate the valuable suggestions by M.A. Kido (Graduate School of
   Dental Sciences, Kyushu University, Japan) on immunohistochemistry. This
   work was supported by Grants-in Aid for Scientific Research of Japan
   Society for Promotion of Science.
CR Aloisi F, 2000, IMMUNOL TODAY, V21, P141, DOI 10.1016/S0167-5699(99)01512-1
   Balkwill F, 2001, LANCET, V357, P539, DOI 10.1016/S0140-6736(00)04046-0
   Chen LT, 2012, MED ONCOL, V29, P1673, DOI 10.1007/s12032-011-0083-x
   Choy EHS, 2002, ARTHRITIS RHEUM-US, V46, P3143, DOI 10.1002/art.10623
   Ding CH, 2006, REV RECENT CLIN TRIA, V1, P193, DOI 10.2174/157488706778250168
   Fidler IJ, 2002, LANCET ONCOL, V3, P53, DOI 10.1016/S1470-2045(01)00622-2
   Fitzgerald DP, 2008, CLIN EXP METASTAS, V25, P799, DOI 10.1007/s10585-008-9193-z
   Heyn C, 2006, MAGN RESON MED, V56, P1001, DOI 10.1002/mrm.21029
   Huang J, 2012, W INDIAN MED J, V61, P106
   Hwang SJ, 2012, MOL CELLS, V34, P329, DOI 10.1007/s10059-012-0171-6
   Ito H, 2004, EXPERT OPIN THER TAR, V8, P287, DOI 10.1517/14728222.8.4.287
   Kawabe T, 2012, PROG NEUROL SURG, V25, P148, DOI 10.1159/000331188
   Kelly PJ, 2012, INT J RADIAT ONCOL, V82, P95, DOI 10.1016/j.ijrobp.2010.10.043
   Khan E, 2012, BRIT J RADIOL, V85, P1546, DOI 10.1259/bjr/23314501
   Kim SA, 2007, CLIN CANCER RES, V13, P253, DOI 10.1158/1078-0432.CCR-06-1154
   Kim S, 2009, BIOMATERIALS, V30, P4743, DOI 10.1016/j.biomaterials.2009.05.010
   Lee SH, 2012, PROG NEUROL SURG, V25, P110, DOI 10.1159/000331183
   Li GH, 2012, JPN J CLIN ONCOL, V42, P856, DOI 10.1093/jjco/hys091
   Li QS, 2004, CANCER RES, V64, P1130, DOI 10.1158/0008-5472.CAN-03-1715
   Lyons SA, 1998, J CEREBR BLOOD F MET, V18, P521, DOI 10.1097/00004647-199805000-00007
   Maini RN, 2006, ARTHRITIS RHEUM-US, V54, P2817, DOI 10.1002/art.22033
   Marchan EM, 2012, PROG NEUROL SURG, V25, P176, DOI 10.1159/000331191
   Mihara M, 2005, EXPERT OPIN BIOL TH, V5, P683, DOI 10.1517/14712598.5.5.683
   Mihara M, 2001, CLIN IMMUNOL, V98, P319, DOI 10.1006/clim.2000.4989
   Momiyama M, 2013, J CELL BIOCHEM, V114, P428, DOI 10.1002/jcb.24381
   Nishimoto N, 2005, CLIN REV ALLERG IMMU, V28, P221, DOI 10.1385/CRIAI:28:3:221
   Nishimoto N, 2004, ARTHRITIS RHEUM-US, V50, P1761, DOI 10.1002/art.20303
   Nishimoto N, 2003, J RHEUMATOL, V30, P1426
   Nishimoto N, 2005, BLOOD, V106, P2627, DOI 10.1182/blood-2004-12-4602
   Noda M, 2000, J NEUROSCI, V20, P251, DOI 10.1523/JNEUROSCI.20-01-00251.2000
   Noda M., 2012, BRAIN CENTRAL NERVOU
   Padovani L, 2012, PROG NEUROL SURG, V25, P156, DOI 10.1159/000331189
   Plushner SL, 2008, ANN PHARMACOTHER, V42, P1660, DOI 10.1345/aph.1L268
   Preusser M, 2012, CURR OPIN NEUROL, V25, P786, DOI 10.1097/WCO.0b013e328359320d
   Schwartz LH, 2000, J CLIN ONCOL, V18, P2179, DOI 10.1200/JCO.2000.18.10.2179
   Seike T, 2011, CLIN EXP METASTAS, V28, P13, DOI 10.1007/s10585-010-9354-8
   Soffietti R, 2012, CURR OPIN ONCOL, V24, P679, DOI 10.1097/CCO.0b013e3283571a1c
   Steeg PS, 2011, NAT REV CANCER, V11, P352, DOI 10.1038/nrc3053
   Straub RH, 2006, ARTHRITIS RHEUM-US, V54, P1778, DOI 10.1002/art.21826
   Xu Z., 2012, WORLD NEURO IN PRESS
   Yokota S, 2003, CURR OPIN RHEUMATOL, V15, P581, DOI 10.1097/00002281-200309000-00010
   Yokota S, 2005, ARTHRITIS RHEUM, V52, P818, DOI 10.1002/art.20944
NR 42
TC 12
Z9 13
U1 0
U2 13
PU MDPI
PI BASEL
PA ST ALBAN-ANLAGE 66, CH-4052 BASEL, SWITZERLAND
SN 1422-0067
J9 INT J MOL SCI
JI Int. J. Mol. Sci.
PD JAN
PY 2013
VL 14
IS 1
BP 515
EP 526
DI 10.3390/ijms14010515
PG 12
WC Biochemistry & Molecular Biology; Chemistry, Multidisciplinary
WE Science Citation Index Expanded (SCI-EXPANDED)
SC Biochemistry & Molecular Biology; Chemistry
GA 077SS
UT WOS:000314048800032
PM 23271367
OA Green Published, gold, Green Submitted
DA 2024-01-22
ER

PT J
AU Daperno, M
   Sostegni, R
   Canaparo, R
   Serpe, L
   Lavagna, A
   Crocellà, L
   Castagno, F
   Vernetto, A
   Rigazio, C
   Ercole, E
   D'Antico, S
   Pera, A
   Zara, G
   Rocca, R
AF Daperno, M.
   Sostegni, R.
   Canaparo, R.
   Serpe, L.
   Lavagna, A.
   Crocella, L.
   Castagno, F.
   Vernetto, A.
   Rigazio, C.
   Ercole, E.
   D'Antico, S.
   Pera, A.
   Zara, G.
   Rocca, R.
TI Prospective study of the effects of concomitant medications on
   thiopurine metabolism in inflammatory bowel disease
SO ALIMENTARY PHARMACOLOGY & THERAPEUTICS
LA English
DT Article
ID S-METHYLTRANSFERASE ACTIVITY; CROHNS-DISEASE; ULCERATIVE-COLITIS;
   LIQUID-CHROMATOGRAPHY; AZATHIOPRINE THERAPY; DRUG-INTERACTIONS; ACTIVITY
   INDEX; 6-MERCAPTOPURINE; PHARMACOGENETICS; MERCAPTOPURINE
AB P>Background
   Thiopurines are increasingly used in the treatment of inflammatory bowel disease (IBD), being the most common immunosuppressive therapy; however, potentially harmful interactions between thiopurines and other drugs (especially 5-aminosalicylic acid, 5-ASA) were described.
   Aim
   To explore potential interactions between thiopurines and concomitant medications.
   Methods
   A total of 183 consecutive IBD patients were enrolled. Clinical characteristics and concomitant medications were recorded. Thiopurine metabolism was analysed with thiopurine S-methyl transferase (TPMT) genetic variants and enzyme activity assays. Comparisons were carried out with stratification of patients according to clinical characteristics and active treatments.
   Results
   Based on TPMT genetics, 95% IBD patients were wild-type homozygous, the remaining being heterozygous. Median TPMT activity was 24.9 U/Hgb g (IQR 20.7-29.5). No difference in TPMT activity was noted according to 5-ASA exposure. IBD patients on thiopurines had higher TPMT activity levels, but no dose-effect was evident. No difference in TPMT activity was observed in 41 (63%) patients co-treated with 5-ASA. In patients on active thiopurines also, 6-TGN and 6-MMP levels were evaluated and no significant difference was observed based on co-medication. TPMT activity was independently associated only with thiopurines dose (P = 0.016).
   Conclusions
   Our data suggest the absence of significant interactions between thiopurines and 5-ASA.
C1 [Daperno, M.] AO Ordine Mauriziano, SC Gastroenterol, Div Gastroenterol, I-10128 Turin, Italy.
   [Canaparo, R.; Serpe, L.; Zara, G.] Univ Turin, Dept Anat Pharmacol & Forens Med, Div Pharmacol & Expt Therapeut, Turin, Italy.
   [Castagno, F.] AO San Giovanni Battista & Citta, Blood Transfus Unit, Turin, Italy.
C3 A.O.U. Citta della Salute e della Scienza di Torino; AOU San Giovanni
   Battista-Molinette; University of Turin; A.O.U. Citta della Salute e
   della Scienza di Torino; AOU San Giovanni Battista-Molinette
RP Daperno, M (通讯作者)，AO Ordine Mauriziano, SC Gastroenterol, Div Gastroenterol, Largo Turati 62, I-10128 Turin, Italy.
EM mdaperno@tele2.it
RI Canaparo, Roberto/I-6431-2019; Daperno, Marco/ABD-0745-2022
OI Canaparo, Roberto/0000-0003-2774-6817; Daperno,
   Marco/0000-0002-0217-6603; Serpe, Loredana/0000-0002-1080-0322
FU Fondazione IBD Onlus [2002.2003]
FX Declaration of personal interests: None. The authors are indebted to all
   the patients for their participation in the study and to the regional
   patients' association (AMICI Piemonte) for dissemination of news on the
   research programme. Declaration of funding interests: This study was
   funded by Fondazione IBD Onlus, with a grant by Fondazione Compagnia di
   San Paolo (grant number 2002.2003).
CR Allorge D, 2005, GUT, V54, P565, DOI 10.1136/gut.2004.055947
   [Anonymous], COCHRANE DATABASE SY, DOI 10.1002/14651858.CD000545
   BEST WR, 1979, GASTROENTEROLOGY, V77, P843
   Colombel JF, 2000, GASTROENTEROLOGY, V118, P1025, DOI 10.1016/S0016-5085(00)70354-4
   COLOMBEL JF, 2008, GUT, V57, pA1
   Cosnes J, 2005, GUT, V54, P237, DOI 10.1136/gut.2004.045294
   DAPERNO M, 2008, GASTROENTEROLOGY S1, V134, pA496
   de Boer NKH, 2007, AM J GASTROENTEROL, V102, P2747, DOI 10.1111/j.1572-0241.2007.01511.x
   Dervieux T, 1998, CLIN CHEM, V44, P551
   Dewit O, 2002, ALIMENT PHARM THERAP, V16, P79, DOI 10.1046/j.1365-2036.2002.01156.x
   Dilger K, 2007, THER DRUG MONIT, V29, P1, DOI 10.1097/FTD.0b013e3180312b9a
   Dubinsky MC, 2000, GASTROENTEROLOGY, V118, P705, DOI 10.1016/S0016-5085(00)70140-5
   Dubinsky MC, 2005, AM J GASTROENTEROL, V100, P2239, DOI 10.1111/j.1572-0241.2005.41900.x
   Flasar MH, 2008, INFLAMM BOWEL DIS, V14, P13, DOI 10.1002/ibd.20298
   Frenz MB, 2005, AM J GASTROENTEROL, V100, P1117, DOI 10.1111/j.1572-0241.2005.30487.x
   Gearry RB, 2004, PHARMACOEPIDEM DR S, V13, P563, DOI 10.1002/pds.926
   Gilissen LPL, 2005, ALIMENT PHARM THER, V22, P605, DOI 10.1111/j.1365-2036.2005.02630.x
   Gisbert JP, 2008, AM J GASTROENTEROL, V103, P1783, DOI 10.1111/j.1572-0241.2008.01848.x
   Haga SB, 2006, PHARMACOGENET GENOM, V16, P847, DOI 10.1097/01.fpc.0000236322.88433.ac
   Hande S, 2006, INFLAMM BOWEL DIS, V12, P251, DOI 10.1097/01.MIB.0000206544.05661.9f
   Irving PM, 2008, AM J GASTROENTEROL, V103, P207, DOI 10.1111/j.1572-0241.2007.01559.x
   Keizer-Garritsen JJ, 2003, ANN CLIN BIOCHEM, V40, P86, DOI 10.1258/000456303321016222
   Khalil MN, 2005, J CHROMATOGR B, V821, P105, DOI 10.1016/j.jchromb.2005.04.028
   Kumagai K, 2001, PHARMACOGENETICS, V11, P275, DOI 10.1097/00008571-200104000-00012
   Lees CW, 2008, ALIMENT PHARM THER, V27, P220, DOI 10.1111/j.1365-2036.2007.03570.x
   Lennard L, 1998, THER DRUG MONIT, V20, P527, DOI 10.1097/00007691-199810000-00014
   Lowry PW, 2001, GUT, V49, P656, DOI 10.1136/gut.49.5.656
   MACKAY IR, 1966, AM J DIG DIS, V11, P536, DOI 10.1007/BF02233565
   MALCHOW H, 1984, GASTROENTEROLOGY, V86, P249
   Pearson DC, 2000, Cochrane Database Syst Rev, V2, DOI [10.1002/14651858.CD000067, DOI 10.1002/14651858.CD000067]
   Priest VL, 2006, PHARMACOECONOMICS, V24, P767, DOI 10.2165/00019053-200624080-00004
   RACHMILEWITZ D, 1989, BRIT MED J, V2988, P2
   Regueiro M, 2002, J CLIN GASTROENTEROL, V35, P240, DOI 10.1097/00004836-200209000-00008
   Reinshagen M, 2007, CLIN CHEM, V53, P1306, DOI 10.1373/clinchem.2007.086215
   REMY CN, 1963, J BIOL CHEM, V238, P1078
   Roblin X, 2003, ALIMENT PHARM THER, V18, P917, DOI 10.1046/j.1365-2036.2003.01778.x
   Rubin DT, 2008, INFLAMM BOWEL DIS, V14, P265, DOI 10.1002/ibd.20297
   Salavaggione OE, 2005, PHARMACOGENET GENOM, V15, P801, DOI 10.1097/01.fpc.0000174788.69991.6b
   SERPE L, 2009, PHARMACOGEN IN PRESS
   Shah JA, 2008, EUR J GASTROEN HEPAT, V20, P169, DOI 10.1097/MEG.0b013e3282f16d50
   Silverberg MS, 2005, CAN J GASTROENTEROL, V19, p5A, DOI 10.1155/2005/269076
   Stange EF, 2006, GUT, V55, DOI 10.1136/gut.2005.081950a
   Stocco G, 2008, DIGEST DIS SCI, V53, P3246, DOI 10.1007/s10620-008-0283-1
   SUMMERS RW, 1979, GASTROENTEROLOGY, V77, P847
   SZUMLANSKI CL, 1995, BRIT J CLIN PHARMACO, V39, P456, DOI 10.1111/j.1365-2125.1995.tb04478.x
   Travis SPL, 2008, J CROHNS COLITIS, V2, P24, DOI 10.1016/j.crohns.2007.11.002
   Travis SPL, 2006, GUT, V55, DOI 10.1136/gut.2005.081950b
   Wang L, 2006, ONCOGENE, V25, P1629, DOI 10.1038/sj.onc.1209372
   WEINSHILBOUM RM, 1980, AM J HUM GENET, V32, P651
   WILLOUGHBY JM, 1971, GUT, V12, P864
   Xin H, 2005, ALIMENT PHARM THER, V21, P1105, DOI 10.1111/j.1365-2036.2005.02460.x
   Yates CR, 1997, ANN INTERN MED, V126, P608, DOI 10.7326/0003-4819-126-8-199704150-00003
NR 52
TC 14
Z9 14
U1 0
U2 1
PU WILEY
PI HOBOKEN
PA 111 RIVER ST, HOBOKEN 07030-5774, NJ USA
SN 0269-2813
EI 1365-2036
J9 ALIMENT PHARM THER
JI Aliment. Pharmacol. Ther.
PD OCT 15
PY 2009
VL 30
IS 8
BP 843
EP 853
DI 10.1111/j.1365-2036.2009.04106.x
PG 11
WC Gastroenterology & Hepatology; Pharmacology & Pharmacy
WE Science Citation Index Expanded (SCI-EXPANDED)
SC Gastroenterology & Hepatology; Pharmacology & Pharmacy
GA 495NW
UT WOS:000269901200005
PM 19650826
OA Bronze
DA 2024-01-22
ER

PT J
AU Lau, A
   Chande, N
   Ponich, T
   Gregor, JC
AF Lau, A.
   Chande, N.
   Ponich, T.
   Gregor, J. C.
TI Predictive factors associated with immunosuppressive agent use in
   ulcerative colitis: a case-control study
SO ALIMENTARY PHARMACOLOGY & THERAPEUTICS
LA English
DT Article
ID INFLAMMATORY-BOWEL-DISEASE; RANDOMIZED CONTROLLED-TRIAL; SEVERE ATTACKS;
   TREATMENT FAILURE; NATURAL-HISTORY; CLINICAL-COURSE; CROHNS-DISEASE;
   INCREASED RISK; SHORT-TERM; FOLLOW-UP
AB Background
   Some patients with ulcerative colitis (UC) require immunosuppressants as maintenance therapy.
   Aim
   To assess epidemiological, clinical and disease factors at diagnosis that predict immunosuppressant use in UC.
   Methods
   All UC patients diagnosed between 1992 and 2005 and currently managed in the inflammatory bowel disease (IBD) clinic were included. Forty-three patients who currently or previously received azathioprine (AZA) or mercaptopurine (MP) for UC were compared with 130 controls. Charts were reviewed and logistic regression analyses were applied to identify factors associated with AZA or MP use.
   Results
   In univariate model, seven factors at diagnosis correlated with AZA use: male gender [odds ratio (OR) 2.2]; left-sided or extensive colitis or pancolitis (OR 8.7-14.1); systemic steroid use within the first 6 months of diagnosis (OR 5.1); more than 10 bowel movements daily (OR 6.4); persistent or mostly blood in stool (OR 2.8); endoscopic proven moderate to severe disease (OR 7.2-12.0) and requirement of hospitalization (OR 2.7) on diagnosis. In multivariate model, the first three factors were shown to be statistically significant.
   Conclusions
   Male gender, initial presentation with severe and extensive disease clinically and endoscopically, requirement of hospitalization on diagnosis or systemic steroids within 6 months of diagnosis are predictive factors for immunosuppressant use in UC.
C1 [Lau, A.; Chande, N.; Ponich, T.; Gregor, J. C.] Univ Western Ontario, Div Gastroenterol, London, ON, Canada.
C3 Western University (University of Western Ontario)
RP Lau, A (通讯作者)，Victoria Hosp, London Hlth Sci Ctr, Room E2-314,800 Commissioners Rd E, London, ON N6A 4G5, Canada.
EM agathalau1@gmail.com
CR Ardizzone S, 2006, GUT, V55, P47, DOI 10.1136/gut.2005.068809
   Ardizzone S, 1997, J CLIN GASTROENTEROL, V25, P330, DOI 10.1097/00004836-199707000-00007
   BARON JH, 1964, BRIT MED J, V1, P89, DOI 10.1136/bmj.1.5375.89
   Benazzato L, 2004, DIGEST LIVER DIS, V36, P461, DOI 10.1016/j.dld.2003.12.017
   CAPRILLI R, 1975, AM J DIG DIS, V20, P115, DOI 10.1007/BF01072336
   Carbonnel F, 2000, ALIMENT PHARM THERAP, V14, P273
   CHAKRAVARTY BJ, 1993, AM J GASTROENTEROL, V88, P852
   Colombel JF, 2000, GASTROENTEROLOGY, V118, P1025, DOI 10.1016/S0016-5085(00)70354-4
   Dubinsky MC, 2004, CLIN GASTROENTEROL H, V2, P731, DOI 10.1016/S1542-3565(04)00344-1
   EDWARDS FC, 1963, GUT, V4, P299, DOI 10.1136/gut.4.4.299
   FARMER RG, 1993, DIGEST DIS SCI, V38, P1137, DOI 10.1007/BF01295733
   Faubion WA, 2001, GASTROENTEROLOGY, V121, P255, DOI 10.1053/gast.2001.26279
   Fraser AG, 2002, ALIMENT PHARM THER, V16, P1225, DOI 10.1046/j.1365-2036.2002.01297.x
   Gearry RB, 2005, J GASTROEN HEPATOL, V20, P1149, DOI 10.1111/j.1440-1746.2005.03832.x
   HAWTHORNE AB, 1992, BRIT MED J, V305, P20, DOI 10.1136/bmj.305.6844.20
   Henriksen M, 2006, INFLAMM BOWEL DIS, V12, P543, DOI 10.1097/01.MIB.0000225339.91484.fc
   *HLTH CAN, REM INFL ADV
   Ho GT, 2004, ALIMENT PHARM THER, V19, P1079, DOI 10.1111/j.1365-2036.2004.01945.x
   Hoie O, 2007, GASTROENTEROLOGY, V132, P507, DOI 10.1053/j.gastro.2006.11.015
   Järnerot G, 2005, GASTROENTEROLOGY, V128, P1805, DOI 10.1053/j.gastro.2005.03.003
   Kandiel A, 2005, GUT, V54, P1121, DOI 10.1136/gut.2004.049460
   Kornbluth A, 2004, AM J GASTROENTEROL, V99, P1371, DOI 10.1111/j.1572-0241.2004.40036.x
   Kumar S, 2004, J GASTROEN HEPATOL, V19, P1247, DOI 10.1111/j.1440-1746.2004.03486.x
   Kuriyama M, 2006, DIS COLON RECTUM, V49, P1307, DOI 10.1007/s10350-006-0574-6
   Lewis JD, 2001, GASTROENTEROLOGY, V121, P1080, DOI 10.1053/gast.2001.28703
   Lichtenstein GR, 2006, GASTROENTEROLOGY, V130, P940, DOI 10.1053/j.gastro.2006.01.048
   Lindgren SC, 1998, EUR J GASTROEN HEPAT, V10, P831, DOI 10.1097/00042737-199810000-00003
   Mantzaris GJ, 2004, AM J GASTROENTEROL, V99, P1122, DOI 10.1111/j.1572-0241.2004.11481.x
   Masunaga Y, 2007, ANN PHARMACOTHER, V41, P21, DOI 10.1345/aph.1H219
   MEYERS S, 1987, J CLIN GASTROENTEROL, V9, P50, DOI 10.1097/00004836-198702000-00013
   Navarro JT, 2003, LEUKEMIA LYMPHOMA, V44, P531, DOI 10.1080/1042819021000035662
   Oshitani N, 2000, DIGEST DIS SCI, V45, P982, DOI 10.1023/A:1005589428082
   OSHITANI N, 1990, DIGESTION, V46, P107, DOI 10.1159/000200339
   PRESENT DH, 1989, ANN INTERN MED, V111, P641, DOI 10.7326/0003-4819-111-8-641
   *PROM LAB INC, 2005, PACK INS AZ 6 MERC
   Rutgeerts P, 2005, NEW ENGL J MED, V353, P2462, DOI 10.1056/NEJMoa050516
   Seo M, 2002, J GASTROENTEROL, V37, P29, DOI 10.1007/s535-002-8129-2
   Shibolet O., 2005, COCHRANE DB SYST REV, V1
   Sood A, 2000, Indian J Gastroenterol, V19, P14
   Timmer A, 2007, COCHRANE DB SYST REV, DOI 10.1002/14651858.CD000478.pub2
   Travis SPL, 1996, GUT, V38, P905, DOI 10.1136/gut.38.6.905
   TRUELOVE SC, 1974, LANCET, V1, P1067
   Turner D, 2007, CLIN GASTROENTEROL H, V5, P103, DOI 10.1016/j.cgh.2006.09.033
   WEINSHILBOUM RM, 1980, AM J HUM GENET, V32, P651
NR 44
TC 21
Z9 22
U1 0
U2 2
PU WILEY
PI HOBOKEN
PA 111 RIVER ST, HOBOKEN 07030-5774, NJ USA
SN 0269-2813
EI 1365-2036
J9 ALIMENT PHARM THER
JI Aliment. Pharmacol. Ther.
PD SEP 1
PY 2008
VL 28
IS 5
BP 606
EP 613
DI 10.1111/j.1365-2036.2008.03772.x
PG 8
WC Gastroenterology & Hepatology; Pharmacology & Pharmacy
WE Science Citation Index Expanded (SCI-EXPANDED)
SC Gastroenterology & Hepatology; Pharmacology & Pharmacy
GA 332QM
UT WOS:000258098200011
PM 18564323
OA Bronze
DA 2024-01-22
ER

PT J
AU Li, DD
   Zhang, YY
   Liu, K
   Zhao, YJ
   Xu, BB
   Xu, L
   Tan, L
   Tian, Y
   Li, CX
   Zhang, WQ
   Cao, HW
   Zhan, YY
   Hu, TH
AF Li, Dandan
   Zhang, Youyu
   Liu, Kun
   Zhao, Yujie
   Xu, Beibei
   Xu, Liang
   Tan, Li
   Tian, Yuan
   Li, Cunxi
   Zhang, Wenqing
   Cao, Hanwei
   Zhan, Yan-yan
   Hu, Tianhui
TI Berberine inhibits colitis-associated tumorigenesis via suppressing
   inflammatory responses and the consequent EGFR signaling-involved tumor
   cell growth
SO LABORATORY INVESTIGATION
LA English
DT Article
ID NF-KAPPA-B; CROHNS-DISEASE; MATRIX ACCUMULATION; UP-REGULATION; CANCER;
   PROLIFERATION; MUCOSA; RISK
AB The anti-inflammatory and anti-tumor effects of berberine, a traditional Chinese medicine, were separately discovered in pathological intestinal tissues. However, whether the anti-inflammatory effect of berberine contributes to its anti-tumor effect on colitis-associated colorectal cancer (CACRC) remains unknown. In the present study, we found that berberine effectively inhibited colitis-associated tumorigenesis and colonic epithelium hyperproliferation in dextran sulfate sodium (DSS)-treated Apc(Min/+) mice. A mechanistic study identified that these inhibitory effects of berberine occurred through blocking interleukin-6 (IL-6) and tumor necrosis factor-alpha (TNF-alpha) expression in colonic macrophages. An in vitro study on cell lines identified that berberine treatment of Raw 264.7 macrophages resulted in conditioned media with fewer proliferative effects on a cell line with a heterozygous Apc mutation (Immorto-Min colonic epithelium, IMCE). EGFR-ERK signaling act downstream of berberine/pro-inflammatory cytokines axis to regulate CACRC cell proliferation. Furthermore, in vivo administration of IL-6 to DSS-treated Apc(Min/+) mice effectively weakened the inhibitory effects of berberine on tumorigenesis and EGFR-ERK signaling in colon tissues. Altogether, the results of our studies have revealed that berberine inhibits the development of CACRC by interfering with inflammatory response-driven EGFR signaling in tumor cell growth. The findings of this study support the possibility that berberine and other anti-inflammatory drugs may be beneficial in the treatment of CACRC.
C1 [Li, Dandan; Zhang, Youyu; Liu, Kun; Zhao, Yujie; Xu, Beibei; Xu, Liang; Tan, Li; Tian, Yuan; Li, Cunxi; Zhang, Wenqing; Cao, Hanwei; Zhan, Yan-yan; Hu, Tianhui] Xiamen Univ, Canc Res Ctr, Med Coll, 315 Chengyi Bldg,Xiangan Campus, Xiamen 361102, Fujian, Peoples R China.
   [Li, Cunxi] Jiaen Hosp, Beijing, Peoples R China.
   [Zhang, Youyu; Zhan, Yan-yan] Xiamen Univ, Inst Electromagnet & Acoust, Dept Elect Sci, Xiamen 361005, Peoples R China.
C3 Xiamen University; Xiamen University
RP Zhan, YY; Hu, TH (通讯作者)，Xiamen Univ, Canc Res Ctr, Med Coll, 315 Chengyi Bldg,Xiangan Campus, Xiamen 361102, Fujian, Peoples R China.; Zhan, YY (通讯作者)，Xiamen Univ, Inst Electromagnet & Acoust, Dept Elect Sci, Xiamen 361005, Peoples R China.
EM yyzhan@xmu.edu.cn; thu@xmu.edu.cn
RI Zhang, wen/ITT-1192-2023; zhang, wenqing/GYA-0786-2022; Xu,
   Beibei/IQT-2456-2023; Li, Cunxi/B-2924-2011; Li, Dan/HJA-0406-2022
OI Li, Dandan/0000-0002-3527-3522; Yujie, Zhao/0000-0002-7028-2408
FU National Natural Science Foundation of China [U1405228, 81472568,
   81572589]; Natural Science Foundation of Fujian [2014J07010, 2017J06020,
   2015R1036-1, 2017R1036-4, 2016R1034-1, 2016R1034-4]; Xiamen Science and
   Technology Grants [3502Z20159013]; Fundamental Research Funds for the
   Central Universities [20720150058]
FX This work was supported by grants from the National Natural Science
   Foundation of China (U1405228, 81472568, and 81572589), the Natural
   Science Foundation of Fujian Grant (2014J07010, 2017J06020, 2015R1036-1,
   2017R1036-4, 2016R1034-1, and 2016R1034-4), Xiamen Science and
   Technology Grants (3502Z20159013), and the Fundamental Research Funds
   for the Central Universities (20720150058).
CR Cui GL, 2009, J BIOL CHEM, V284, P28420, DOI 10.1074/jbc.M109.012674
   Egger B, 2000, DIGESTION, V62, P240, DOI 10.1159/000007822
   Feng AW, 2011, FITOTERAPIA, V82, P976, DOI 10.1016/j.fitote.2011.05.013
   GILLEN CD, 1994, GUT, V35, P651, DOI 10.1136/gut.35.5.651
   GILLEN CD, 1994, GUT, V35, P1590, DOI 10.1136/gut.35.11.1590
   Goel GA, 2011, AM J GASTROENTEROL, V106, P719, DOI 10.1038/ajg.2011.51
   Jess T, 2005, AM J GASTROENTEROL, V100, P2724, DOI 10.1111/j.1572-0241.2005.00287.x
   Jiang Q, 2011, MOL CELL ENDOCRINOL, V331, P34, DOI 10.1016/j.mce.2010.07.023
   Karin M, 2005, NAT REV IMMUNOL, V5, P749, DOI 10.1038/nri1703
   KIRSNER JB, 1988, J CLIN GASTROENTEROL, V10, P286, DOI 10.1097/00004836-198806000-00012
   Kitajima S, 1999, EXP ANIM TOKYO, V48, P137, DOI 10.1538/expanim.48.137
   Kong WJ, 2004, NAT MED, V10, P1344, DOI 10.1038/nm1135
   Lan T, 2014, MOL CELL ENDOCRINOL, V384, P109, DOI 10.1016/j.mce.2014.01.022
   Lee IA, 2010, EUR J PHARMACOL, V648, P162, DOI 10.1016/j.ejphar.2010.08.046
   Li J, 2014, PLOS ONE, V9, DOI [10.1371/journal.pone.0090225, 10.1371/journal.pone.0096185]
   Li MH, 2014, EUR J PHARMACOL, V728, P67, DOI 10.1016/j.ejphar.2014.01.061
   Li WD, 2015, MOL CARCINOGEN, V54, P1096, DOI 10.1002/mc.22179
   Murthy KNC, 2012, EUR J PHARMACOL, V688, P14, DOI 10.1016/j.ejphar.2012.05.004
   SACK RB, 1982, INFECT IMMUN, V35, P471, DOI 10.1128/IAI.35.2.471-475.1982
   SCHEIBENBOGEN C, 1995, MELANOMA RES, V5, P179, DOI 10.1097/00008390-199506000-00006
   Sobczak M, 2014, CENT EUR J BIOL, V9, P1022, DOI 10.2478/s11535-014-0345-7
   Song G, 2008, APOPTOSIS, V13, P693, DOI 10.1007/s10495-008-0195-8
   Song G, 2009, J CELL MOL MED, V13, P1706, DOI 10.1111/j.1582-4934.2008.00540.x
   Sun YY, 2009, ANTI-CANCER DRUG, V20, P757, DOI 10.1097/CAD.0b013e328330d95b
   Tang J, 2009, J ETHNOPHARMACOL, V126, P5, DOI 10.1016/j.jep.2009.08.009
   Terzic J, 2010, GASTROENTEROLOGY, V138, P2101, DOI 10.1053/j.gastro.2010.01.058
   Walther A, 2009, NAT REV CANCER, V9, P489, DOI 10.1038/nrc2645
   Wang LH, 2013, PLOS ONE, V8, DOI 10.1371/journal.pone.0056666
   Wang LH, 2012, PLOS ONE, V7, DOI 10.1371/journal.pone.0036418
   Wang Q, 2014, MOL BIOL REP, V41, P3009, DOI 10.1007/s11033-014-3160-3
   WHITEHEAD RH, 1994, EPITHELIAL CELL BIOL, V3, P119
   Xia XA, 2011, PLOS ONE, V6, DOI 10.1371/journal.pone.0016556
   Yan F, 2012, AM J PHYSIOL-GASTR L, V302, pG504, DOI 10.1152/ajpgi.00312.2011
   Yu CP, 2012, CARCINOGENESIS, V33, P678, DOI 10.1093/carcin/bgr321
   Zhang JF, 2013, J CELL MOL MED, V17, P1484, DOI 10.1111/jcmm.12119
   Zhao YJ, 2016, ONCOTARGET, V7, P9150, DOI 10.18632/oncotarget.7133
NR 36
TC 45
Z9 48
U1 1
U2 31
PU ELSEVIER SCIENCE INC
PI NEW YORK
PA STE 800, 230 PARK AVE, NEW YORK, NY 10169 USA
SN 0023-6837
EI 1530-0307
J9 LAB INVEST
JI Lab. Invest.
PD NOV
PY 2017
VL 97
IS 11
BP 1343
EP 1353
DI 10.1038/labinvest.2017.71
PG 11
WC Medicine, Research & Experimental; Pathology
WE Science Citation Index Expanded (SCI-EXPANDED)
SC Research & Experimental Medicine; Pathology
GA FL2LH
UT WOS:000414046300008
PM 28759012
OA hybrid
DA 2024-01-22
ER

PT J
AU Montes, A
   Perez-Pampin, E
   Joven, B
   Carreira, P
   Fernández-Nebro, A
   Ordóñez, MD
   Navarro-Sarabia, F
   Moreira, V
   Vasilopoulos, Y
   Sarafidou, T
   Caliz, R
   Ferrer, MA
   Cañete, JD
   de la Serna, AR
   Magallares, B
   Narváez, J
   Gómez-Reino, JJ
   Gonzalez, A
AF Montes, Ariana
   Perez-Pampin, Eva
   Joven, Beatriz
   Carreira, Patricia
   Fernandez-Nebro, Antonio
   del Carmen Ordonez, Maria
   Navarro-Sarabia, Federico
   Moreira, Virginia
   Vasilopoulos, Yiannis
   Sarafidou, Theologia
   Caliz, Rafael
   Angel Ferrer, Miguel
   Canete, Juan D.
   de la Serna, Arturo R.
   Magallares, Berta
   Narvaez, Javier
   Gomez-Reino, Juan J.
   Gonzalez, Antonio
TI <i>FCGR</i> polymorphisms in the treatment of rheumatoid arthritis with
   Fc-containing TNF inhibitors
SO PHARMACOGENOMICS
LA English
DT Article
DE adalimumab; biologics; biomarkers; etanercept; Fc receptor; FCGRT;
   genetics; infliximab; rheumatoid arthritis; TNF inhibitors
ID COLLEGE-OF-RHEUMATOLOGY; GAMMA RECEPTOR IIB; EULAR RECOMMENDATIONS;
   MONOCLONAL-ANTIBODIES; BIOLOGICAL RESPONSE; TREATMENT OUTCOMES;
   CROHNS-DISEASE; ASSOCIATION; INFLIXIMAB; RITUXIMAB
AB Objectives: Reproducible association of a functional polymorphism in FCGR2A with response to a TNF inhibitor (TNFi) in patients with rheumatoid arthritis (RA) led us to explore other Fc gamma R functional polymorphisms. Methods: Functional polymorphisms FCGR3A F158V, FCGR2B I223T and promoter VNTR in FCGRT were analyzed in up to 429 patients with RA. Response to TNFi was recorded during standard care at 3, 6 and 12 months of follow-up. Fixed effects meta-analysis of studies addressing FCGR3A F158V polymorphism, which is the most studied of these polymorphisms, was conducted with inverse variance weighting. Results: None of the functional polymorphisms were associated with change in DAS28. Meta-analysis of the seven studies (899 patients) with available data addressing association of FCGR3A F158V with response to TNFi in RA showed no association (OR: 1.11, 95% CI: 0.8-1.5; p = 0.5). Conclusion: None of the three functional polymorphisms in Fc gamma R genes showed association with response to TNFi in patients with RA. These negative results were obtained in spite of the larger size of this study relative to previous studies addressing the same polymorphisms. In addition, meta-analysis of FCGR3A F158V was also negative against the results provided by previous studies.
C1 [Montes, Ariana; Perez-Pampin, Eva; Gomez-Reino, Juan J.; Gonzalez, Antonio] Hosp Clin Univ Santiago, Inst Invest Sanitaria, Lab Invest 10, Santiago De Compostela 15706, Spain.
   [Montes, Ariana; Perez-Pampin, Eva; Gomez-Reino, Juan J.; Gonzalez, Antonio] Hosp Clin Univ Santiago, Inst Invest Sanitaria, Rheumatol Unit, Santiago De Compostela 15706, Spain.
   [Joven, Beatriz; Carreira, Patricia] Hosp 12 Octubre, Reumatol Unit, E-28041 Madrid, Spain.
   [Fernandez-Nebro, Antonio; del Carmen Ordonez, Maria] Univ Malaga, Hosp Reg Univ Malaga, UGC Reumatol, Inst Invest Biomed Malaga IBIMA, Malaga 29010, Spain.
   [Navarro-Sarabia, Federico; Moreira, Virginia] Hosp Univ Virgen Macarena, Rheumatol Unit, Seville 41009, Spain.
   [Vasilopoulos, Yiannis; Sarafidou, Theologia] Univ Thessaly, Dept Biochem & Biotechnol, Larisa 41221, Greece.
   [Caliz, Rafael; Angel Ferrer, Miguel] Hosp Univ Virgen de las Nieves, Rheumatol Unit, Granada 18014, Spain.
   [Canete, Juan D.] Hosp Clin Barcelona, Rheumatol Unit, E-08036 Barcelona, Spain.
   [Canete, Juan D.] IDIBAPS, Barcelona 08036, Spain.
   [de la Serna, Arturo R.; Magallares, Berta] Hosp Santa Creu & Sant Pau, Rheumatol Unit, Barcelona 08026, Spain.
   [Narvaez, Javier] Hosp Univ Bellvitge, Rheumatol Unit, Barcelona 08907, Spain.
   [Gomez-Reino, Juan J.] Univ Santiago de Compostela, Dept Med, Santiago De Compostela, Spain.
C3 Complexo Hospitalario Universitario de Santiago de Compostela; Complexo
   Hospitalario Universitario de Santiago de Compostela; Hospital
   Universitario 12 de Octubre; Instituto de Investigacion Biomedica de
   Malaga y Plataforma en Nanomedicina (IBIMA); Universidad de Malaga;
   Hospital Universitario Virgen Macarena; University of Thessaly; Hospital
   Universitario Virgen de las Nieves; University of Barcelona; Hospital
   Clinic de Barcelona; University of Barcelona; Hospital Clinic de
   Barcelona; IDIBAPS; Hospital of Santa Creu i Sant Pau; Institut
   d'Investigacio Biomedica de Bellvitge (IDIBELL); Bellvitge University
   Hospital; University of Barcelona; Universidade de Santiago de
   Compostela
RP Gonzalez, A (通讯作者)，Hosp Clin Univ Santiago, Inst Invest Sanitaria, Lab Invest 10, Travesia Choupana S-N, Santiago De Compostela 15706, Spain.
EM antonio.gonzalez.martinez-pedrayo@sergas.es
RI Gonzalez, Antonio/C-4444-2008; Cañete, Juan D/AAV-8910-2021; Narvaez,
   Javier/AAD-7456-2020; crespillo, Juan D. cañete/M-4428-2017; Carreira,
   Patricia E E/D-4429-2018; Narvaez, Javier/AAD-7434-2020; Gomez-Reino,
   Juan/ABI-2853-2020; Perez-Pampin, Eva/ABF-7200-2020; Fernandez-Nebro,
   Antonio/K-7628-2012
OI Gonzalez, Antonio/0000-0002-2624-0606; Cañete, Juan
   D/0000-0003-2606-0573; Narvaez, Javier/0000-0002-1614-8064; crespillo,
   Juan D. cañete/0000-0003-2606-0573; Carreira, Patricia E
   E/0000-0001-8279-3806; Fernandez-Nebro, Antonio/0000-0002-2962-9844;
   Vasilopoulos, Yiannis/0000-0002-3167-7642; Perez-Pampin,
   Eva/0000-0003-0319-4456; Gomez-Reino, Juan/0000-0001-5229-6294
FU Fondo de Investigacion Sanitaria of the Instituto de Salud Carlos III
   (Spain) - European Regional Development Fund of the EU [PI11/01048,
   PI12/01909, RD08/0075/0019, RD12/0009/0008]
FX The present work was supported by Fondo de Investigacion Sanitaria of
   the Instituto de Salud Carlos III (Spain), Grants PI11/01048,
   PI12/01909, RD08/0075/0019 and RD12/0009/0008 that are partially
   financed by the European Regional Development Fund of the EU. The
   authors have no other relevant affiliations or financial involvement
   with any organization or entity with a financial interest in or
   financial conflict with the subject matter or materials discussed in the
   manuscript apart from those disclosed.
CR ARNETT FC, 1988, ARTHRITIS RHEUM, V31, P315, DOI 10.1002/art.1780310302
   Barrett JC, 2005, BIOINFORMATICS, V21, P263, DOI 10.1093/bioinformatics/bth457
   Cañete JD, 2009, ANN RHEUM DIS, V68, P1547, DOI 10.1136/ard.2008.096982
   Chen JY, 2008, GENES IMMUN, V9, P680, DOI 10.1038/gene.2008.56
   Criswell LA, 2004, ARTHRITIS RHEUM-US, V50, P2750, DOI 10.1002/art.20469
   Cui J, 2013, PLOS GENET, V9, DOI 10.1371/journal.pgen.1003394
   Dall'Ozzo S, 2004, CANCER RES, V64, P4664, DOI 10.1158/0008-5472.CAN-03-2862
   DON RH, 1991, NUCLEIC ACIDS RES, V19, P4008, DOI 10.1093/nar/19.14.4008
   Egger M, 1997, BMJ-BRIT MED J, V315, P629, DOI 10.1136/bmj.315.7109.629
   Emery P, 2011, ANN RHEUM DIS, V70, P2063, DOI 10.1136/ard.2010.148015
   Faul F, 2007, BEHAV RES METHODS, V39, P175, DOI 10.3758/BF03193146
   FELSON DT, 1995, ARTHRITIS RHEUM, V38, P727, DOI 10.1002/art.1780380602
   Gouilleux-Gruart V, 2013, CLIN EXP IMMUNOL, V171, P186, DOI 10.1111/cei.12002
   GUO SW, 1992, BIOMETRICS, V48, P361, DOI 10.2307/2532296
   Hatjiharissi E, 2007, BLOOD, V110, P2561, DOI 10.1182/blood-2007-01-070656
   Hedges LV, 2001, PSYCHOL METHODS, V6, P203, DOI 10.1037/1082-989X.6.3.203
   Higgins JPT, 2003, BMJ-BRIT MED J, V327, P557, DOI 10.1136/bmj.327.7414.557
   Junghans RP, 1996, P NATL ACAD SCI USA, V93, P5512, DOI 10.1073/pnas.93.11.5512
   Kastbom A, 2007, ARTHRITIS RHEUM, V56, P448, DOI 10.1002/art.22390
   Kastbom A, 2012, BMJ OPEN, V2, DOI 10.1136/bmjopen-2012-001524
   Lee YH, 2009, LUPUS, V18, P727, DOI 10.1177/0961203309104020
   Liu CY, 2008, MOL MED, V14, P575, DOI 10.2119/2008-00056.Liu
   Lobo ED, 2004, J PHARM SCI-US, V93, P2645, DOI 10.1002/jps.20178
   Louis E, 2004, ALIMENT PHARM THER, V19, P511, DOI 10.1111/j.1365-2036.2004.01871.x
   Louis EI, 2006, PHARMACOGENET GENOM, V16, P911, DOI 10.1097/01.fpc.0000230421.12844.fd
   Malottki K, 2011, HEALTH TECHNOL ASSES, V15, P1, DOI 10.3310/hta15140
   Mellor JD, 2013, J HEMATOL ONCOL, V6, DOI 10.1186/1756-8722-6-1
   Mirkov MU, 2013, ANN RHEUM DIS, V72, P1375, DOI 10.1136/annrheumdis-2012-202405
   Montes A, 2014, PHARMACOGENET GENOM, V24, P238, DOI 10.1097/FPC.0000000000000042
   Morales-Lara MJ, 2010, SCAND J RHEUMATOL, V39, P518, DOI 10.3109/03009741003781969
   Moroi R, 2013, IMMUNOGENETICS, V65, P265, DOI 10.1007/s00251-013-0679-8
   Musso M, 2006, J MOL DIAGN, V8, P544, DOI 10.2353/jmoldx.2006.060058
   Nam JL, 2010, ANN RHEUM DIS, V69, P976, DOI 10.1136/ard.2009.126573
   Niederer HA, 2010, HUM MOL GENET, V19, P3282, DOI 10.1093/hmg/ddq216
   Nimmerjahn F, 2006, IMMUNITY, V24, P19, DOI 10.1016/j.immuni.2005.11.010
   Passot C, 2013, MABS-AUSTIN, V5, P614, DOI 10.4161/mabs.24815
   Plant D, 2011, ARTHRITIS RHEUM-US, V63, P645, DOI 10.1002/art.30130
   Quartuccio L, 2014, ANN RHEUM DIS, V73, P716, DOI 10.1136/annrheumdis-2012-202435
   R Core Team, 2022, R LANG ENV STAT COMP
   Radstake TRDJ, 2006, ARTHRITIS RHEUM-US, V54, P3828, DOI 10.1002/art.22275
   Radstake TRDJ, 2003, J RHEUMATOL, V30, P926
   Ralser M, 2006, BIOCHEM BIOPH RES CO, V347, P747, DOI 10.1016/j.bbrc.2006.06.151
   Robledo G, 2012, DNA CELL BIOL, V31, P1671, DOI 10.1089/dna.2012.1799
   Rooryck C, 2008, CLIN EXP RHEUMATOL, V26, P340
   Royston P, 2006, STAT MED, V25, P127, DOI 10.1002/sim.2331
   Ruyssen-Witrand A, 2012, ANN RHEUM DIS, V71, P875, DOI 10.1136/annrheumdis-2011-200337
   Sachs UJH, 2006, IMMUNOLOGY, V119, P83, DOI 10.1111/j.1365-2567.2006.02408.x
   Salliot C, 2011, ANN RHEUM DIS, V70, P266, DOI 10.1136/ard.2010.132134
   Sarsour K, 2013, CLIN EXP RHEUMATOL, V31, P189
   Smolen JS, 2010, ANN RHEUM DIS, V69, P964, DOI 10.1136/ard.2009.126532
   Suzuki T, 2010, J IMMUNOL, V184, P1968, DOI 10.4049/jimmunol.0903296
   Tsukahara S, 2008, ANN RHEUM DIS, V67, P1791, DOI 10.1136/ard.2007.086892
   Tutuncu Z, 2005, ARTHRITIS RHEUM, V52, P2693, DOI 10.1002/art.21266
   van Gestel AM, 1998, ARTHRITIS RHEUM-US, V41, P1845, DOI 10.1002/1529-0131(199810)41:10<1845::AID-ART17>3.0.CO;2-K
   vanGestel AM, 1996, ARTHRITIS RHEUM, V39, P34, DOI 10.1002/art.1780390105
   Zhu XP, 2001, J IMMUNOL, V166, P3266, DOI 10.4049/jimmunol.166.5.3266
NR 56
TC 18
Z9 21
U1 0
U2 10
PU FUTURE MEDICINE LTD
PI LONDON
PA UNITEC HOUSE, 3RD FLOOR, 2 ALBERT PLACE, FINCHLEY CENTRAL, LONDON, N3
   1QB, ENGLAND
SN 1462-2416
EI 1744-8042
J9 PHARMACOGENOMICS
JI Pharmacogenomics
PY 2015
VL 16
IS 4
BP 333
EP 345
DI 10.2217/PGS.14.175
PG 13
WC Pharmacology & Pharmacy
WE Science Citation Index Expanded (SCI-EXPANDED)
SC Pharmacology & Pharmacy
GA CE7MY
UT WOS:000352027000005
PM 25823782
DA 2024-01-22
ER

PT J
AU Oehlers, SH
   Flores, MV
   Hall, CJ
   Crosier, KE
   Crosier, PS
AF Oehlers, Stefan H.
   Flores, Maria Vega
   Hall, Christopher J.
   Crosier, Kathryn E.
   Crosier, Philip S.
TI Retinoic acid suppresses intestinal mucus production and exacerbates
   experimental enterocolitis
SO DISEASE MODELS & MECHANISMS
LA English
DT Article
ID INFLAMMATORY-BOWEL-DISEASE; IN-SITU HYBRIDIZATION; CELL-DIFFERENTIATION;
   ZEBRAFISH LARVAE; CROHNS-DISEASE; EXPRESSION; COLITIS; MICROBIOTA;
   RECEPTORS; SYSTEM
AB Exposure to retinoids for the treatment of acne has been linked to the etiology of inflammatory bowel disease (IBD). The intestinal mucus layer is an important structural barrier that is disrupted in IBD. Retinoid-induced alteration of mucus physiology has been postulated as a mechanism linking retinoid treatment to IBD; however, there is little direct evidence for this interaction. The zebrafish larva is an emerging model system for investigating the pathogenesis of IBD. Importantly, this system allows components of the innate immune system, including mucus physiology, to be studied in isolation from the adaptive immune system. This study reports the characterization of a novel zebrafish larval model of IBD-like enterocolitis induced by exposure to dextran sodium sulfate (DSS). The DSS-induced enterocolitis model was found to recapitulate several aspects of the zebrafish trinitrobenzene-sulfonic-acid (TNBS)-induced enterocolitis model, including neutrophilic inflammation that was microbiota-dependent and responsive to pharmacological intervention. Furthermore, the DSS-induced enterocolitis model was found to be a tractable model of stress-induced mucus production and was subsequently used to identify a role for retinoic acid (RA) in suppressing both physiological and pathological intestinal mucin production. Suppression of mucin production by RA increased the susceptibility of zebrafish larvae to enterocolitis when challenged with enterocolitic agents. This study illustrates a direct effect of retinoid administration on intestinal mucus physiology and, subsequently, on the progression of intestinal inflammation.
C1 [Oehlers, Stefan H.; Flores, Maria Vega; Hall, Christopher J.; Crosier, Kathryn E.; Crosier, Philip S.] Univ Auckland, Sch Med Sci, Dept Mol Med & Pathol, Auckland 1142, New Zealand.
C3 University of Auckland
RP Crosier, PS (通讯作者)，Univ Auckland, Sch Med Sci, Dept Mol Med & Pathol, Auckland 1142, New Zealand.
EM ps.crosier@auckland.ac.nz
RI Oehlers, Stefan/L-5341-2019
OI Oehlers, Stefan/0000-0003-0260-672X; Hall, Chris/0000-0001-6473-7720
FU Ministry of Science and Innovation (New Zealand) [UOAX0813]; Tertiary
   Education Commission (New Zealand) [UOAX07049]; New Zealand Ministry of
   Business, Innovation & Employment (MBIE) [UOAX0813] Funding Source: New
   Zealand Ministry of Business, Innovation & Employment (MBIE)
FX This work was supported by the Ministry of Science and Innovation (New
   Zealand) [UOAX0813 to PS.C.]; and the Tertiary Education Commission (New
   Zealand) [UOAX07049 to S.H.O.].
CR Bates JM, 2007, CELL HOST MICROBE, V2, P371, DOI 10.1016/j.chom.2007.10.010
   Bates JM, 2006, DEV BIOL, V297, P374, DOI 10.1016/j.ydbio.2006.05.006
   Brugman S, 2009, GASTROENTEROLOGY, V137, P1757, DOI 10.1053/j.gastro.2009.07.069
   Chang CL, 2007, GUT, V56, P906, DOI 10.1136/gut.2006.097915
   Cooke G, 2008, DIGEST DIS SCI, V53, P2851, DOI 10.1007/s10620-008-0240-z
   Crockett SD, 2010, AM J GASTROENTEROL, V105, P1986, DOI 10.1038/ajg.2010.124
   d'Alençon CA, 2010, BMC BIOL, V8, DOI 10.1186/1741-7007-8-151
   De Lisle RC, 2006, J PEDIATR GASTR NUTR, V42, P46, DOI 10.1097/01.mpg.0000189322.34582.3e
   Dharmani P, 2011, INFECT IMMUN, V79, P2597, DOI 10.1128/IAI.05118-11
   Dobson JT, 2008, BLOOD, V112, P2969, DOI 10.1182/blood-2008-03-145011
   Eksteen B, 2009, GASTROENTEROLOGY, V137, P320, DOI 10.1053/j.gastro.2009.02.046
   Eri RD, 2011, MUCOSAL IMMUNOL, V4, P354, DOI 10.1038/mi.2010.74
   Feng Y, 2010, PLOS BIOL, V8, DOI 10.1371/journal.pbio.1000562
   Fleming A, 2010, INFLAMM BOWEL DIS, V16, P1162, DOI 10.1002/ibd.21200
   Flores MVC, 2008, GASTROENTEROLOGY, V135, P1665, DOI 10.1053/j.gastro.2008.07.024
   Fyderek K, 2009, WORLD J GASTROENTERO, V15, P5287, DOI 10.3748/wjg.15.5287
   GADZHIEVA Z M, 1984, Voprosy Pitaniya, P47
   Gersemann M, 2009, DIFFERENTIATION, V77, P84, DOI 10.1016/j.diff.2008.09.008
   Grimes AC, 2006, DEV BIOL, V290, P265, DOI 10.1016/j.ydbio.2005.11.042
   Hall C, 2007, BMC DEV BIOL, V7, DOI 10.1186/1471-213X-7-42
   Hall Chris, 2009, V546, P255, DOI 10.1007/978-1-60327-977-2_16
   Hama K, 2009, AM J PHYSIOL-GASTR L, V296, pG445, DOI 10.1152/ajpgi.90513.2008
   Heazlewood CK, 2008, PLOS MED, V5, P440, DOI 10.1371/journal.pmed.0050054
   Holt A, 2011, MOL IMMUNOL, V48, P981, DOI 10.1016/j.molimm.2010.12.012
   IGER Y, 1994, ARCH ENVIRON CON TOX, V26, P342, DOI 10.1007/BF00203561
   Iliev ID, 2009, MUCOSAL IMMUNOL, V2, P340, DOI 10.1038/mi.2009.13
   Kanther M, 2011, GASTROENTEROLOGY, V141, P197, DOI 10.1053/j.gastro.2011.03.042
   Kaser A, 2010, ANNU REV IMMUNOL, V28, P573, DOI 10.1146/annurev-immunol-030409-101225
   Kerr TA, 2012, INFLAMM BOWEL DIS, V18, P344, DOI 10.1002/ibd.21763
   Krimi RB, 2008, INFLAMM BOWEL DIS, V14, P931, DOI 10.1002/ibd.20420
   Lam SH, 2004, DEV COMP IMMUNOL, V28, P9, DOI 10.1016/S0145-305X(03)00103-4
   Lepiller S, 2007, FREE RADICAL BIO MED, V43, P619, DOI 10.1016/j.freeradbiomed.2007.05.025
   Lugo-Villarino G, 2010, P NATL ACAD SCI USA, V107, P15850, DOI 10.1073/pnas.1000494107
   Meyer-Hoffert U, 2008, GUT, V57, P764, DOI 10.1136/gut.2007.141481
   Mohideen MAPK, 2003, DEV DYNAM, V228, P414, DOI 10.1002/dvdy.10407
   Nadauld LD, 2004, J BIOL CHEM, V279, P51581, DOI 10.1074/jbc.M408830200
   Oehlers SH, 2011, DIS MODEL MECH, V4, P832, DOI 10.1242/dmm.006122
   Oehlers SH, 2011, DEV DYNAM, V240, P288, DOI 10.1002/dvdy.22519
   Oehlers SH, 2011, DEV COMP IMMUNOL, V35, P385, DOI 10.1016/j.dci.2010.11.008
   Oehlers SHB, 2010, DEV COMP IMMUNOL, V34, P352, DOI 10.1016/j.dci.2009.11.007
   Pham LN, 2008, NAT PROTOC, V3, P1862, DOI 10.1038/nprot.2008.186
   Popescu CM, 2011, ARCH DERMATOL, V147, P724, DOI 10.1001/archdermatol.2011.116
   Santoriello C, 2010, PLOS ONE, V5, DOI 10.1371/journal.pone.0015170
   Shaoul R, 2004, J PEDIATR GASTR NUTR, V38, P488, DOI 10.1097/00005176-200405000-00006
   Thisse C, 2008, NAT PROTOC, V3, P59, DOI 10.1038/nprot.2007.514
   TRABUCCHI E, 1986, INT J TISSUE REACT, V8, P79
   Westendorf AM, 2009, GUT, V58, P211, DOI 10.1136/gut.2008.151720
   Wirtz S, 2007, NAT PROTOC, V2, P541, DOI 10.1038/nprot.2007.41
   Wittamer V, 2011, BLOOD, V117, P7126, DOI 10.1182/blood-2010-11-321448
   Zheng X, 2011, INFLAMM BOWEL DIS, V17, P2251, DOI 10.1002/ibd.21611
NR 50
TC 68
Z9 73
U1 3
U2 46
PU COMPANY BIOLOGISTS LTD
PI CAMBRIDGE
PA BIDDER BUILDING, STATION RD, HISTON, CAMBRIDGE CB24 9LF, ENGLAND
SN 1754-8403
EI 1754-8411
J9 DIS MODEL MECH
JI Dis. Model. Mech.
PD JUL
PY 2012
VL 5
IS 4
BP 457
EP 467
DI 10.1242/dmm.009365
PG 11
WC Cell Biology; Pathology
WE Science Citation Index Expanded (SCI-EXPANDED)
SC Cell Biology; Pathology
GA 978VL
UT WOS:000306773800006
PM 22563081
OA Green Published, gold
DA 2024-01-22
ER

PT J
AU Bajor, A
   Kilander, A
   Gälman, C
   Rudling, M
   Ung, KA
AF Bajor, A.
   Kilander, A.
   Galman, C.
   Rudling, M.
   Ung, K. -A.
TI Budesonide treatment is associated with increased bile acid absorption
   in collagenous colitis
SO ALIMENTARY PHARMACOLOGY & THERAPEUTICS
LA English
DT Article
ID MICROSCOPIC COLITIS; ILEAL FUNCTION; LYMPHOCYTIC COLITIS;
   DEOXYCHOLIC-ACID; CHRONIC DIARRHEA; GENE-EXPRESSION; (75)SEHCAT TEST;
   CROHNS-DISEASE; EC CAPSULES; MALABSORPTION
AB Background Bile acid malabsorption is frequent in collagenous colitis and harmful bile acids may play a pathophysiological role. Glucocorticoids increase ileal bile acid transport. Budesonide have its main effect in the terminal ileum.
   Aims To evaluate whether the symptomatic effect of budesonide is linked to increased uptake of bile acids.
   Methods Patients with collagenous colitis were treated with budesonide 9 mg daily for 12 weeks. Prior to and after 8 weeks of treatment, the (75)SeHCAT test, an indirect test for the active uptake of bile acid-s, measurements of serum 7 alpha-hydroxy-4-cholesten-3-one, an indicator of hepatic bile acid synthesis, and registration of symptoms were performed.
   Results The median (75)SeHCAT retention increased from 18% to 35% (P < 0.001, n=25) approaching the values of healthy controls (38%). The 7 alpha-hydroxy4- cholesten-3-one values decreased significantly among those with initially high synthesis (from 36 to 23 ng/mL, P=0.04, n=9); however, for the whole group the values were not altered (19 ng/mL vs. 13 ng/mL, P=0.23, N. S., n=19).
   Conclusion The normalization of the (75)SeHCAT test and the reduction of bile acid synthesis in patients with initially high synthetic rate, suggests that the effect of budesonide in collagenous colitis may be in part due to decreased bile acid load on the colon.
C1 Sahlgrens Univ Hosp, Div Gastroenterol, Dept Internal Med, SE-41345 Gothenburg, Sweden.
   Karolinska Univ Hosp, Novum, Karolinska Inst, Dept Endocrinol Metab & Diabetol,Dept Med, Stockholm, Sweden.
   Karolinska Univ Hosp, Novum, Mol Nutr Unit, Ctr Nutr & Toxicol, Stockholm, Sweden.
   Karnsjukhuset, Dept Internal Med, Skovde, Sweden.
C3 Sahlgrenska University Hospital; Karolinska Institutet; Karolinska
   University Hospital; Karolinska Institutet; Karolinska University
   Hospital
RP Bajor, A (通讯作者)，Sahlgrens Univ Hosp, Div Gastroenterol, Dept Internal Med, SE-41345 Gothenburg, Sweden.
EM antal.bajor@telia.com
OI Bajor, Antal/0000-0002-6580-2691
CR Bajor A, 2006, EUR J GASTROEN HEPAT, V18, P397, DOI 10.1097/00042737-200604000-00013
   BOGOMOLETZ WV, 1991, SEMIN DIAGN PATHOL, V8, P178
   Bohr J, 1996, GUT, V39, P846, DOI 10.1136/gut.39.6.846
   Bürgel N, 2002, GASTROENTEROLOGY, V123, P433, DOI 10.1053/gast.2002.34784
   CHANDE N, 2004, COCHRANE DB SYST REV, V1
   Chen F, 2002, GASTROENTEROLOGY, V123, P2005, DOI 10.1053/gast.2002.37055
   Chiang JYL, 2002, ENDOCR REV, V23, P443, DOI 10.1210/er.2000-0035
   Edsbäcker S, 2004, CLIN PHARMACOKINET, V43, P803, DOI 10.2165/00003088-200443120-00003
   EUSUFZAI S, 1993, EUR J GASTROEN HEPAT, V5, P247, DOI 10.1097/00042737-199304000-00009
   Farkkila MA, 1996, CLIN SCI, V90, P315
   FELLOUS K, 1994, GASTROEN CLIN BIOL, V18, P865
   Fernández-Bañares F, 2003, AM J GASTROENTEROL, V98, P340, DOI 10.1016/S000-9270(02)05893-8
   Fernández-Bañares F, 2001, DIGEST DIS SCI, V46, P2231, DOI 10.1023/A:1011927302076
   FERRARIS R, 1992, DIGEST DIS SCI, V37, P225, DOI 10.1007/BF01308176
   Gälman C, 2003, J LIPID RES, V44, P859, DOI 10.1194/jlr.D200043-JLR200
   Glinghammar B, 2002, CARCINOGENESIS, V23, P839, DOI 10.1093/carcin/23.5.839
   HAHN C, 1995, J LIPID RES, V36, P2059
   Jaeschke H, 2002, TOXICOL SCI, V65, P166, DOI 10.1093/toxsci/65.2.166
   JARNEROT G, 1995, GASTROENTEROLOGY, V109, P449, DOI 10.1016/0016-5085(95)90332-1
   Jung D, 2004, GUT, V53, P78, DOI 10.1136/gut.53.1.78
   LINDSTROM CG, 1976, PATHOL EUR, V11, P87
   McKeage K, 2002, DRUGS, V62, P2263, DOI 10.2165/00003495-200262150-00015
   Mühlbauer M, 2004, AM J PHYSIOL-GASTR L, V286, pG1000, DOI 10.1152/ajpgi.00338.2003
   Nowicki MJ, 1997, AM J PHYSIOL-GASTR L, V273, pG197, DOI 10.1152/ajpgi.1997.273.1.G197
   NYHLIN H, 1984, HEPATO-GASTROENTEROL, V31, P187
   Olesen M, 2004, GUT, V53, P346, DOI 10.1136/gut.2003.014431
   Pardi DS, 2002, AM J GASTROENTEROL, V97, P794
   Sauter GH, 1999, DIGEST DIS SCI, V44, P14, DOI 10.1023/A:1026681512303
   SCIARRETTA G, 1986, GASTROENTEROLOGY, V91, P1
   SMITH T, 1990, GUT, V31, P1120, DOI 10.1136/gut.31.10.1120
   Sun Y, 2004, GUT, V53, P362, DOI 10.1136/gut.2003.015867
   THAYSEN EH, 1982, GUT, V23, P862, DOI 10.1136/gut.23.10.862
   Ung KA, 2000, EUR J GASTROEN HEPAT, V12, P541, DOI 10.1097/00042737-200012050-00011
   Ung KA, 2000, GUT, V46, P170, DOI 10.1136/gut.46.2.170
   Ung KA, 2001, SCAND J GASTROENTERO, V36, P601, DOI 10.1080/003655201750163033
   VANTILBURG AJP, 1991, J NUCL MED, V32, P1219
NR 36
TC 37
Z9 38
U1 0
U2 0
PU BLACKWELL PUBLISHING
PI OXFORD
PA 9600 GARSINGTON RD, OXFORD OX4 2DQ, OXON, ENGLAND
SN 0269-2813
J9 ALIMENT PHARM THERAP
JI Aliment. Pharmacol. Ther.
PD DEC
PY 2006
VL 24
IS 11-12
BP 1643
EP 1649
DI 10.1111/j.1365-2036.2006.03168.x
PG 7
WC Gastroenterology & Hepatology; Pharmacology & Pharmacy
WE Science Citation Index Expanded (SCI-EXPANDED)
SC Gastroenterology & Hepatology; Pharmacology & Pharmacy
GA 113ZJ
UT WOS:000242636200014
PM 17094773
OA Bronze
DA 2024-01-22
ER

PT J
AU Talebi, M
   Talebi, M
   Farkhondeh, T
   Samarghandian, S
AF Talebi, Marjan
   Talebi, Mohsen
   Farkhondeh, Tahereh
   Samarghandian, Saeed
TI Therapeutic Effects of Resveratrol in Inflammatory Bowel Diseases:
   Shedding Light on the Role of Cellular and Molecular Pathways
SO REVISTA BRASILEIRA DE FARMACOGNOSIA-BRAZILIAN JOURNAL OF PHARMACOGNOSY
LA English
DT Review
DE Intestinal barrier; Gut microbiota; Nanotechnology-based formulations;
   Polyphenols; Signaling pathways; 3,5,4 '-Trihydroxystilbene
ID KAPPA-B ACTIVATION; ULCERATIVE-COLITIS; OXIDATIVE STRESS; COLON
   INFLAMMATION; GUT MICROBIOTA; DOUBLE-BLIND; DELIVERY; BIOAVAILABILITY;
   CANCER; HEALTH
AB Inflammatory bowel disease is a debilitating idiopathic inflammatory condition of the gastrointestinal tract. Generally, this illness contains two chief subtypes: ulcerative colitis and Crohn's disease. As a consequence of drug tolerance and insufficient efficacy of available conventional therapies, applying natural products such as resveratrol and its derivatives is of high interest. In the present manuscript, we specified the pivotal effects of resveratrol in inflammatory bowel disease by putting our emphasis on cellular and molecular signaling pathways. This perceptive approach gives researchers a bright way which represents the participation of oxidative stress, adhesion molecules, kinases, nuclear factor erythroid 2-related factor 2, NLRP3 (NOD-, LRR-, and pyrin domain-containing protein 3 inflammasome, peroxisome proliferator-activated receptor, nuclear factor kappa-light-chain-enhancer of activated B cells, cyclooxygenase, inflammatory responses, inducible nitric oxide synthase, tumor necrosis factor alpha, interleukins, small ubiquitin-like modifier 1, nicotinamide adenine dinucleotide, autophagy, xenophagy, and gut-microbiome composition in putative therapeutic influences of resveratrol in inflammatory bowel disease. To overwhelm the challenges encountered in resveratrol delivery, nanoformulations with colon-specific drug delivery systems are described.
C1 [Talebi, Marjan] Shahid Beheshti Univ Med Sci, Sch Pharm, Dept Pharmacognosy, Tehran 1991953381, Iran.
   [Talebi, Mohsen] Univ Texas Arlington, Dept Chem & Biochem, 700 Planetarium Pl, Arlington, TX 76019 USA.
   [Talebi, Mohsen] Viatris Pharmaceut Inc, 3300 Res Plaza, San Antonio, TX 78235 USA.
   [Farkhondeh, Tahereh] Birjand Univ Med Sci, Social Determinants Hlth Res Ctr, Birjand, Iran.
   [Farkhondeh, Tahereh] Birjand Univ Med Sci, Sch Pharm, Dept Pharmacol, Birjand, Iran.
   [Samarghandian, Saeed] Neyshabur Univ Med Sci, Noncommunicable Dis Res Ctr, Neyshabur, Iran.
C3 Shahid Beheshti University Medical Sciences; University of Texas System;
   University of Texas Arlington
RP Samarghandian, S (通讯作者)，Neyshabur Univ Med Sci, Noncommunicable Dis Res Ctr, Neyshabur, Iran.
EM samarghandians1@nums.ac.ir
RI Farkhondeh, Tahereh/Y-2083-2018; Talebi, Marjan/AAS-8240-2020
OI Talebi, Marjan/0000-0001-5513-3204; , Saeed/0000-0001-5461-9579;
   farkhondeh, tahereh/0000-0002-9579-8339
CR Abdallah DM, 2011, CAN J PHYSIOL PHARM, V89, P811, DOI 10.1139/Y11-080
   Abdin AA, 2013, EUR J PHARMACOL, V718, P145, DOI 10.1016/j.ejphar.2013.08.040
   Abdolghaffari AH, 2012, INT J PHARMACOL, V8, P596, DOI 10.3923/ijp.2012.596.613
   Lozano-Pérez AA, 2014, INT J NANOMED, V9, P4507, DOI 10.2147/IJN.S68526
   Al Azzaz J, 2019, FRONT IMMUNOL, V9, DOI 10.3389/fimmu.2018.03149
   Alatab S, 2020, LANCET GASTROENTEROL, V5, P17, DOI 10.1016/S2468-1253(19)30333-4
   Alrafas HR, 2020, J CLIN MED, V9, DOI 10.3390/jcm9061796
   Alrafas HR, 2020, MOL NUTR FOOD RES, V64, DOI 10.1002/mnfr.201900633
   Alrafas HR, 2019, J LEUKOCYTE BIOL, V106, P467, DOI 10.1002/JLB.3A1218-476RR
   Antonioli L, 2016, EXPERT OPIN THER TAR, V20, P179, DOI 10.1517/14728222.2016.1086752
   Argollo M, 2019, LANCET GASTROENTEROL, V4, P643, DOI 10.1016/S2468-1253(19)30173-6
   Ashrafizadeh M, 2020, CURR MOL MED, V20, P116, DOI 10.2174/1566524019666191016150757
   Ashrafizadeh M, 2020, J CELL BIOCHEM, V121, P1575, DOI 10.1002/jcb.29392
   Atanasov AG, 2021, NAT REV DRUG DISCOV, V20, P200, DOI 10.1038/s41573-020-00114-z
   Atreya R, 2018, LANCET GASTROENTEROL, V3, P790, DOI 10.1016/S2468-1253(18)30265-6
   Augustin MA, 2013, ANN NY ACAD SCI, V1290, P107, DOI 10.1111/nyas.12130
   Aziz I, 2021, LANCET GASTROENTEROL, V6, P139, DOI 10.1016/S2468-1253(20)30212-0
   Barberio B, 2021, LANCET GASTROENTEROL, V6, P359, DOI 10.1016/S2468-1253(21)00014-5
   Baxter Richard A, 2008, J Cosmet Dermatol, V7, P2, DOI 10.1111/j.1473-2165.2008.00354.x
   Berman AY, 2017, NPJ PRECIS ONCOL, V1, DOI 10.1038/s41698-017-0038-6
   Biagi M, 2015, LIFE SCI, V131, P19, DOI 10.1016/j.lfs.2015.02.024
   Bird JK, 2017, ADV NUTR, V8, P839, DOI 10.3945/an.117.016568
   Boskabady MH, 2012, ECOTOX ENVIRON SAFE, V86, P233, DOI 10.1016/j.ecoenv.2012.09.025
   Boyd M, 2018, NAT COMMUN, V9, DOI 10.1038/s41467-018-03766-z
   Breuss JM, 2019, INT J MOL SCI, V20, DOI 10.3390/ijms20071523
   Carrera-Quintanar L, 2018, MEDIAT INFLAMM, V2018, DOI 10.1155/2018/9734845
   Carrizzo A, 2013, FOOD CHEM TOXICOL, V61, P215, DOI 10.1016/j.fct.2013.07.021
   Carter AB, 2009, PPAR RES, V2009, DOI 10.1155/2009/498352
   Chen GX, 2021, IMMUN INFLAMM DIS, V9, P959, DOI 10.1002/iid3.455
   Chen LM, 2020, NAT COMMUN, V11, DOI 10.1038/s41467-020-17840-y
   Chen YR, 2019, OXID MED CELL LONGEV, V2019, DOI 10.1155/2019/7180284
   Chimento A, 2019, INT J MOL SCI, V20, DOI 10.3390/ijms20061381
   Chiu HF, 2021, MOLECULES, V26, DOI 10.3390/molecules26072090
   Cho S, 2017, J MED FOOD, V20, P323, DOI 10.1089/jmf.2016.3856
   Chung JY, 2020, FRONT AGING NEUROSCI, V12, DOI 10.3389/fnagi.2020.588044
   Clarke JO, 2008, NUTR CLIN PRACT, V23, P49, DOI 10.1177/011542650802300149
   Colica C, 2018, NAT PROD COMMUN, V13, P1195
   Contado C, 2020, EUR FOOD RES TECHNOL, V246, P2427, DOI 10.1007/s00217-020-03586-w
   Coutinho DD, 2018, INT J MOL SCI, V19, DOI 10.3390/ijms19061812
   Cui XL, 2010, CANCER PREV RES, V3, P549, DOI 10.1158/1940-6207.CAPR-09-0117
   Devi A, 2021, REV BRAS FARMACOGN, V31, P387, DOI 10.1007/s43450-021-00175-0
   Direito R, 2021, PHARMACEUTICS, V13, DOI 10.3390/pharmaceutics13020145
   Faghihzadeh F., 2014, IRAN J NUTR SCI FOOD, V8, P40
   Fairbrass KM, 2020, LANCET GASTROENTEROL, V5, P1053, DOI 10.1016/S2468-1253(20)30300-9
   Farkhondeh T, 2020, BIOMED PHARMACOTHER, V127, DOI 10.1016/j.biopha.2020.110234
   Farkhondeh T, 2019, J CELL PHYSIOL, V234, P16953, DOI 10.1002/jcp.28411
   Farzaei MH, 2015, CURR PHARM BIOTECHNO, V16, P196, DOI 10.2174/1389201016666150118131704
   Fereidoni M., 2015, SJIMU, V23, P54
   Figueiras TS, 2011, J FLUORESC, V21, P1897, DOI 10.1007/s10895-011-0886-3
   Frombaum M, 2012, BIOCHIMIE, V94, P269, DOI 10.1016/j.biochi.2011.11.001
   Fürst R, 2014, MEDIAT INFLAMM, V2014, DOI 10.1155/2014/146832
   Gambini J, 2015, OXID MED CELL LONGEV, V2015, DOI 10.1155/2015/837042
   Gandhi H, 2020, DRUG DEV IND PHARM, V46, P365, DOI 10.1080/03639045.2020.1724127
   Gianchecchi E, 2020, ANTIOXIDANTS-BASEL, V9, DOI 10.3390/antiox9020091
   Giang J, 2022, NUTR DIET, V79, P76, DOI 10.1111/1747-0080.12672
   González R, 2011, CRIT REV FOOD SCI, V51, P331, DOI 10.1080/10408390903584094
   Graham DB, 2020, NATURE, V578, P527, DOI 10.1038/s41586-020-2025-2
   Griñán-Ferré C, 2021, AGEING RES REV, V67, DOI 10.1016/j.arr.2021.101271
   Gupta SC, 2014, ARCH BIOCHEM BIOPHYS, V559, P91, DOI 10.1016/j.abb.2014.06.006
   Hodson R, 2016, NATURE, V540, pS97, DOI 10.1038/540S97a
   Hsieh TC, 1999, CANCER RES, V59, P2596
   Hu SX, 2021, NAT COMMUN, V12, DOI 10.1038/s41467-021-21458-z
   Hu YL, 2019, BIOMED RES INT, V2019, DOI 10.1155/2019/5403761
   Hubbard BP, 2014, TRENDS PHARMACOL SCI, V35, P146, DOI 10.1016/j.tips.2013.12.004
   Hwang D, 2018, FOOD CHEM TOXICOL, V118, P880, DOI 10.1016/j.fct.2018.06.039
   Iglesias N, 2019, INT J MOL SCI, V20, DOI 10.3390/ijms20020398
   Irrazabal T, 2021, CELL MOL GASTROENTER, V11, P1177, DOI 10.1016/j.jcmgh.2020.12.013
   Jo H, 2017, FOOD CHEM TOXICOL, V108, P203, DOI 10.1016/j.fct.2017.08.002
   Kamalian A, 2020, WORLD J GASTROENTERO, V26, P3365, DOI 10.3748/wjg.v26.i24.3365
   Khare T, 2020, INT J MOL SCI, V21, DOI 10.3390/ijms21113956
   Khare V, 2019, SCI REP-UK, V9, DOI 10.1038/s41598-019-39401-0
   Khor B, 2011, NATURE, V474, P307, DOI 10.1038/nature10209
   Kim SW, 2020, SCI REP-UK, V10, DOI 10.1038/s41598-020-59314-7
   Kim WS, 2020, INT IMMUNOPHARMACOL, V78, DOI 10.1016/j.intimp.2019.106072
   Kim Woo Sik, 2019, Cell Physiol Biochem, V52, P1117, DOI 10.33594/000000076
   Korzenik J, 2017, MED CLIN N AM, V101, P943, DOI 10.1016/j.mcna.2017.04.009
   Kurgvietiene L, 2016, MEDICINA-LITHUANIA, V52, P148, DOI 10.1016/j.medici.2016.03.003
   Lange KW, 2018, BIOFACTORS, V44, P83, DOI 10.1002/biof.1396
   Lanzilli G, 2012, INFLAMMATION, V35, P240, DOI 10.1007/s10753-011-9310-z
   Larrosa M, 2010, J MED CHEM, V53, P7365, DOI 10.1021/jm1007006
   Lastra D, 2021, HANDB EXP PHARMACOL, V264, P93, DOI 10.1007/164_2020_381
   Li M, 2022, FOOD SCI HUM WELL, V11, P22, DOI 10.1016/j.fshw.2021.07.003
   Likhitwitayawuid K, 2021, MOLECULES, V26, DOI 10.3390/molecules26144212
   Liu BH, 2018, FRONT PHARMACOL, V9, DOI 10.3389/fphar.2018.00347
   Lloyd-Price J, 2019, NATURE, V569, P655, DOI 10.1038/s41586-019-1237-9
   Lotfi K, 2020, J CLIN EXCELLENCE, V9, P11
   Malinowski B, 2020, NUTRIENTS, V12, DOI 10.3390/nu12051423
   Martín AR, 2004, BIOCHEM PHARMACOL, V67, P1399, DOI 10.1016/j.bcp.2003.12.024
   Mousavi T, 2021, EXPERT REV CLIN PHAR, V14, P865, DOI 10.1080/17512433.2021.1925108
   Mozaffari S, 2014, EXPERT OPIN BIOL TH, V14, P583, DOI 10.1517/14712598.2014.885945
   Nabavi SF, 2014, CURR NEUROVASC RES, V11, P390, DOI 10.2174/1567202611666140912114833
   Naserifar M, 2020, LIFE SCI, V262, DOI 10.1016/j.lfs.2020.118555
   Neves AR, 2012, CURR MED CHEM, V19, P1663
   Peritore AF, 2021, ANTIOXIDANTS-BASEL, V10, DOI 10.3390/antiox10030464
   Pujara N, 2021, MOL PHARMACEUT, V18, P627, DOI 10.1021/acs.molpharmaceut.0c00048
   Rahal K, 2012, INFLAMM BOWEL DIS, V18, P613, DOI 10.1002/ibd.21843
   Rahimi R, 2013, WORLD J GASTROENTERO, V19, P5738, DOI 10.3748/wjg.v19.i34.5738
   Ramírez-Garza SL, 2018, NUTRIENTS, V10, DOI 10.3390/nu10121892
   Riyahi Malayeri S., 2019, IJDLD, V18, P8
   Robinson K, 2015, DRUG DEV IND PHARM, V41, P1464, DOI 10.3109/03639045.2014.958753
   Ryan FJ, 2020, NAT COMMUN, V11, DOI 10.1038/s41467-020-15342-5
   Sabzevary-Ghahfarokhi M, 2020, MOL BIOL REP, V47, P6941, DOI 10.1007/s11033-020-05753-4
   Salehi B, 2018, BIOMEDICINES, V6, DOI 10.3390/biomedicines6030091
   Samarghandian S, 2019, J CELL PHYSIOL, V234, P10421, DOI 10.1002/jcp.27710
   Samarghandian S, 2015, PHARMACOLOGY, V96, P112, DOI 10.1159/000436975
   Samarghandian S, 2013, TOXICOL MECH METHOD, V23, P432, DOI 10.3109/15376516.2013.777136
   Samsami M., 2014, Iranian Journal of Nutrition Sciences & Food Technology, V9, P93
   Samsamikor M, 2016, ARCH MED RES, V47, P304, DOI 10.1016/j.arcmed.2016.07.003
   Sánchez-Fidalgo S, 2010, EUR J PHARMACOL, V633, P78, DOI 10.1016/j.ejphar.2010.01.025
   Serra D, 2016, CHEM-BIOL INTERACT, V260, P102, DOI 10.1016/j.cbi.2016.11.003
   Sethi G, 2009, ADV EXP MED BIOL, V647, P37, DOI 10.1007/978-0-387-89520-8_3
   Seyyedebrahimi S, 2018, ACTA DIABETOL, V55, P341, DOI 10.1007/s00592-017-1098-3
   Shah BM, 2020, INT J BIOL MACROMOL, V165, P722, DOI 10.1016/j.ijbiomac.2020.09.214
   Shao BZ, 2015, FRONT PHARMACOL, V6, DOI 10.3389/fphar.2015.00262
   Shaoul R, 2019, CURR OPIN GASTROEN, V35, P486, DOI 10.1097/MOG.0000000000000585
   Sharma M, 2014, CYTOKINE, V66, P30, DOI 10.1016/j.cyto.2013.12.010
   Shaterzadeh-Yazdi Hanieh, 2018, Cardiovascular & Hematological Disorders - Drug Targets, V18, P52, DOI 10.2174/1871529X18666180212114816
   Shayganfard M, 2020, CELL BIOSCI, V10, DOI 10.1186/s13578-020-00491-3
   Shen J, 2017, MOLECULES, V22, DOI 10.3390/molecules22122050
   Singh UP, 2012, BRAIN BEHAV IMMUN, V26, P72, DOI 10.1016/j.bbi.2011.07.236
   Singh UP, 2010, J PHARMACOL EXP THER, V332, P829, DOI 10.1124/jpet.109.160838
   Smoliga JM, 2011, MOL NUTR FOOD RES, V55, P1129, DOI 10.1002/mnfr.201100143
   Springer M, 2019, NUTRIENTS, V11, DOI 10.3390/nu11010143
   Stojanov S, 2020, REV BRAS FARMACOGN, V30, P145, DOI 10.1007/s43450-020-00049-x
   Sun H, 2020, DOSE-RESPONSE, V18, DOI 10.1177/1559325820931292
   Taghipour YD, 2018, DARU, V26, P229, DOI 10.1007/s40199-018-0222-4
   Tain YL, 2018, INT J MOL SCI, V19, DOI 10.3390/ijms19092584
   Talebi M, 2021, BIOMED PHARMACOTHER, V141, DOI 10.1016/j.biopha.2021.111906
   Talebi M, 2021, EXPERT REV NEUROTHER, V21, P625, DOI 10.1080/14737175.2021.1923479
   Talebi M, 2021, PHYTOTHER RES, V35, P3078, DOI 10.1002/ptr.7033
   Talebi M, 2021, BIOMED PHARMACOTHER, V133, DOI 10.1016/j.biopha.2020.111088
   Talebi M, 2021, PHYTOTHER RES, V35, P1739, DOI 10.1002/ptr.6905
   Talebi Marjan, 2021, Current Drug Discovery Technologies, V18, pe28092020186381, DOI 10.2174/1570163817666200929114517
   Talebi M, 2020, BIOMED PHARMACOTHER, V130, DOI 10.1016/j.biopha.2020.110590
   Tye H, 2018, NAT COMMUN, V9, DOI 10.1038/s41467-018-06125-0
   Venkataraman B, 2020, PHYTOTHER RES, V34, P1530, DOI 10.1002/ptr.6625
   Ventham NT, 2016, NAT COMMUN, V7, DOI 10.1038/ncomms13507
   Verhoog S, 2019, NUTRIENTS, V11, DOI 10.3390/nu11071565
   Wagnerova A, 2017, GASTROENT RES PRACT, V2017, DOI 10.1155/2017/8051870
   Walle T, 2011, ANN NY ACAD SCI, V1215, P9, DOI 10.1111/j.1749-6632.2010.05842.x
   Wang JY, 2020, BIOL PHARM BULL, V43, P450, DOI 10.1248/bpb.b19-00786
   Wenzel E, 2005, MOL NUTR FOOD RES, V49, P472, DOI 10.1002/mnfr.200500010
   Wortley C, 2021, LANCET GASTROENTEROL, V6, P168
   Xiao QC, 2019, FRONT PHARMACOL, V9, DOI 10.3389/fphar.2018.01534
   Xu Q, 2012, NUTR RES, V32, P648, DOI 10.1016/j.nutres.2012.07.002
   Xue YQ, 2014, OXID MED CELL LONGEV, V2014, DOI 10.1155/2014/765832
   Yanaka A, 2018, J CLIN BIOCHEM NUTR, V63, P18, DOI 10.3164/jcbn.17-139
   Yao J, 2010, WORLD CHIN J DIG, V18, P2905, DOI [10.11569/wcjd.v18.i27.2905, DOI 10.11569/WCJD.V18.I27.2905]
   Yao J, 2015, WORLD J GASTROENTERO, V21, P6572, DOI 10.3748/wjg.v21.i21.6572
   Yao J, 2011, PLANTA MED, V77, P421, DOI 10.1055/s-0030-1250462
   Yao J, 2010, ARCH MED RES, V41, P288, DOI 10.1016/j.arcmed.2010.05.002
   Yashiro T, 2020, FASEB J, V34, P14810, DOI 10.1096/fj.202001502R
   Yasutomi E, 2021, SCI REP-UK, V11, DOI 10.1038/s41598-021-90441-x
   Yazdani E, 2019, BIOINTERFACE RES APP, V9, P4517, DOI 10.33263/BRIAC96.517521
   Yildiz G, 2015, RECENT PATENTS ENDOC, V9, P134, DOI 10.2174/1872214809666150806105737
   Youn J, 2009, NUTR CANCER, V61, P847, DOI 10.1080/01635580903285072
   Yu B, 2019, FITOTERAPIA, V139, DOI 10.1016/j.fitote.2019.104367
   Zhang LZ, 2019, MOL MED REP, V19, P3053, DOI 10.3892/mmr.2019.9974
   Zhang X, 2018, NAT COMMUN, V9, DOI 10.1038/s41467-018-05357-4
   Zobeiri M, 2020, CURR PHARM BIOTECHNO, V21, P1342, DOI 10.2174/1389201021666191216122555
NR 160
TC 7
Z9 7
U1 3
U2 32
PU SPRINGERNATURE
PI LONDON
PA CAMPUS, 4 CRINAN ST, LONDON, N1 9XW, ENGLAND
SN 0102-695X
EI 1981-528X
J9 REV BRAS FARMACOGN
JI Rev. Bras. Farmacogn.-Braz. J. Pharmacogn.
PD APR
PY 2022
VL 32
IS 2
BP 160
EP 173
DI 10.1007/s43450-022-00247-9
EA APR 2022
PG 14
WC Chemistry, Medicinal; Pharmacology & Pharmacy
WE Science Citation Index Expanded (SCI-EXPANDED)
SC Pharmacology & Pharmacy
GA 0L3BY
UT WOS:000777068000002
DA 2024-01-22
ER

PT J
AU Rivera, AP
   Monar, GVF
   Islam, H
   Puttagunta, SM
   Islam, R
   Kundu, S
   Jha, SB
   Sange, I
AF Rivera, Ana P.
   Flores Monar, Gabriela Vanessa
   Islam, Hamza
   Puttagunta, Sri Madhurima
   Islam, Rabia
   Kundu, Sumana
   Jha, Surajkumar B.
   Sange, Ibrahim
TI Ulcerative Colitis-Induced Colorectal Carcinoma: A Deleterious
   Concatenation
SO CUREUS JOURNAL OF MEDICAL SCIENCE
LA English
DT Review
DE inflammatory bowel disease; colorectal carcinoma; uc; colonoscopy; colon
   cancer screening; colon cancer surveillance; colon cancer; ibd; ibd
   associated cancer; ulcerative colitis
ID INFLAMMATORY-BOWEL-DISEASE; CANCER SURVEILLANCE; NATURAL-HISTORY;
   RISK-FACTORS; NEOPLASIA; EPIDEMIOLOGY; PREVALENCE; DIAGNOSIS
AB Inflammatory bowel disease (IBD) is a chronic inflammatory gastrointestinal ailment that encompasses Crohn's disease (CD) and ulcerative colitis (UC). UC is an idiopathic, chronic inflammatory condition of the colonic mucosa that begins in the rectum and progresses proximally in a continuous way over a portion of the entire colon. Chronic inflammation is linked to cancer, and IBD-related chronic colonic inflammation raises the risk of colorectal cancer. Chronic inflammation has been linked to cancer, and chronic colonic inflammation caused by IBD increases the risk of colorectal cancer (CRC). When CRC arises in people with IBD, unlike sporadic CRC, the lesions are difficult to identify due to mucosal alterations produced by inflammation. The total prevalence of IBD-associated CRC is increasing due to the rapidly increasing frequency of IBD. Screening and surveillance colonoscopy in IBD patients is considered to allow for the early diagnosis of dysplasia and cancer, improving the prognosis of IBD-related CRC by giving patients proactive therapy. This article has reviewed literature pertaining to the mechanisms related to CRC development in UC and its clinical and therapeutic implications.
C1 [Rivera, Ana P.] Univ Amer UAM, Fac Med, Res, Managua, Nicaragua.
   [Flores Monar, Gabriela Vanessa] Univ Cent Ecuador, Res, Quito, Ecuador.
   [Islam, Hamza; Islam, Rabia] Faisalabad Med Univ, Res, Faisalabad, Pakistan.
   [Puttagunta, Sri Madhurima] Dr PSI Pinnamaneni Siddhartha Inst, Med Coll, Res, Chinoutpalli, India.
   [Kundu, Sumana] RG Kar Med Coll, Res, Kolkata, India.
   [Jha, Surajkumar B.] Jinan Univ, Sch Med, Res, Guangzhou, Peoples R China.
   [Sange, Ibrahim] KJ Somaiya Med Coll, Hosp & Res Ctr, Res, Mumbai, Maharashtra, India.
C3 Universidad Central del Ecuador; RG Kar Medical College & Hospital;
   Jinan University
RP Rivera, AP (通讯作者)，Univ Amer UAM, Fac Med, Res, Managua, Nicaragua.
EM riveraana484@gmail.com
RI Islam, Hamza/ITV-1468-2023; Rivera, Ana/IAP-7423-2023
OI Flores Monar, Gabriela V./0000-0001-6115-3113
CR Adams SM, 2013, AM FAM PHYSICIAN, V87, P699
   Camilleri M, 2013, NAT REV GASTRO HEPAT, V10, P187, DOI 10.1038/nrgastro.2013.11
   Cosnes J, 2011, GASTROENTEROLOGY, V140, P1785, DOI 10.1053/j.gastro.2011.01.055
   Davidson KW, 2021, JAMA-J AM MED ASSOC, V325, P1965, DOI 10.1001/jama.2021.6238
   DEDOMBAL FT, 1968, POSTGRAD MED J, V44, P684, DOI 10.1136/pgmj.44.515.684
   Feuerstein JD, 2014, MAYO CLIN PROC, V89, P1553, DOI 10.1016/j.mayocp.2014.07.002
   Guagnozzi D, 2012, WORLD J GASTRO ENDOS, V4, P108, DOI 10.4253/wjge.v4.i4.108
   Gupta RB, 2007, GASTROENTEROLOGY, V133, P1099, DOI 10.1053/j.gastro.2007.08.001
   Jess T, 2007, AM J GASTROENTEROL, V102, P829, DOI 10.1111/j.1572-0241.2007.01070.x
   Jess T, 2012, GASTROENTEROLOGY, V143, P375, DOI 10.1053/j.gastro.2012.04.016
   Kaenkumchorn T, 2020, GASTROENTEROL CLIN N, V49, P655, DOI 10.1016/j.gtc.2020.07.001
   Kim BJ, 2009, J GASTROEN HEPATOL, V24, P667, DOI 10.1111/j.1440-1746.2008.05730.x
   Korelitz BI, 2014, WORLD J GASTROENTERO, V20, P4980, DOI 10.3748/wjg.v20.i17.4980
   Lakatos Laszlo, 2006, Orvosi Hetilap, V147, P175
   Loftus EV, 2004, GASTROENTEROLOGY, V126, P1504, DOI 10.1053/j.gastro.2004.01.063
   Lopez A, 2018, BEST PRACT RES CL GA, V32-33, P103, DOI 10.1016/j.bpg.2018.05.010
   Nieminen U, 2014, INT J CANCER, V134, P189, DOI 10.1002/ijc.28346
   O'Connor A, 2015, INFLAMM BOWEL DIS, V21, P2562, DOI 10.1097/MIB.0000000000000540
   Ordás I, 2012, LANCET, V380, P1606, DOI 10.1016/S0140-6736(12)60150-0
   Ott C, 2013, NAT REV GASTRO HEPAT, V10, P585, DOI 10.1038/nrgastro.2013.117
   Porter Ross J, 2020, F1000Res, V9, DOI 10.12688/f1000research.20805.1
   Rutter M, 2004, GASTROENTEROLOGY, V126, P451, DOI 10.1053/j.gastro.2003.11.010
   Rutter MD, 2004, GUT, V53, P1813, DOI 10.1136/gut.2003.038505
   Scarpa M, 2014, WORLD J GASTROENTERO, V20, P6774, DOI 10.3748/wjg.v20.i22.6774
   Shivakumar BM, 2013, COLORECTAL DIS, V15, pe462, DOI 10.1111/codi.12276
   van Staa TP, 2005, GUT, V54, P1573, DOI 10.1136/gut.2005.070896
NR 26
TC 6
Z9 8
U1 7
U2 23
PU CUREUS INC
PI PALO ALTO
PA PO BOX 61002, PALO ALTO, CA 94306 USA
EI 2168-8184
J9 CUREUS J MED SCIENCE
JI Cureus J Med Sci
PD FEB 26
PY 2022
VL 14
IS 2
AR e22636
DI 10.7759/cureus.22636
PG 10
WC Medicine, General & Internal
WE Emerging Sources Citation Index (ESCI)
SC General & Internal Medicine
GA ZS6RR
UT WOS:000768591700003
PM 35371788
OA Green Published, gold
DA 2024-01-22
ER

PT J
AU Li, XY
   Xie, L
   Qu, XL
   Zhao, BY
   Fu, W
   Wu, BL
   Wu, J
AF Li, Xinyi
   Xie, Li
   Qu, Xiangli
   Zhao, Bangyi
   Fu, Wei
   Wu, Beili
   Wu, Jian
TI GPR91, a critical signaling mechanism in modulating pathophysiologic
   processes in chronic illnesses
SO FASEB JOURNAL
LA English
DT Review
DE G protein-coupled receptor; innate immunity; metabolic regulation;
   succinate; SUCNR1
ID SUCCINATE RECEPTOR GPR91; PROTEIN-COUPLED RECEPTORS; CELLS; ACTIVATION;
   DISCOVERY; LEADS; GPCRS; DYSFUNCTION; NANOBODIES; FUMARATE
AB Succinate receptor GPR91 is one of G protein-coupled receptors (GPCRs), and is expressed in a variety of cell types and tissues. Succinate is its natural ligand, and its activation represents that an intrinsic metabolic intermediate exerts a regulatory role on many critical life processes involving pathophysiologic mechanisms, such as innate immunity, inflammation, tissue repair, and oncogenesis. With the illustration of 3-dimensional crystal structure of the receptor and discovery of its antagonists, it is possible to dissect the succinate-GPR91-G protein signaling pathways in different cell types under pathophysiological conditions. Deep understanding of the GPR91-ligand binding mode with various agonists and antagonists would aid in elucidating the molecular basis of a spectrum of chronic illnesses, such as hypertension, diabetes, and their renal and retina complications, metabolic-associated fatty liver diseases, such as nonalcoholic steatohepatitis and its fibrotic progression, inflammatory bowel diseases (Crohn's disease and ulcerative colitis), age-related macular degeneration, rheumatoid arthritis, and progressive behaviors of malignancies. With better delineation of critical regulatory role of the succinate-GPR91 axis in these illnesses, therapeutic intervention may be developed by specifically targeting this signaling pathway with small molecular antagonists or other strategies.
C1 [Li, Xinyi; Xie, Li; Wu, Jian] Fudan Univ, Sch Basic Med Sci, MOE NHC CAMS Key Lab Med Mol Virol, Dept Med Microbiol, Shanghai, Peoples R China.
   [Qu, Xiangli; Wu, Beili] Chinese Acad Sci, Shanghai Inst Mat Med, CAS Key Lab Receptor Res, 555 Zhuchongzhi Rd, Shanghai 201203, Peoples R China.
   [Zhao, Bangyi; Fu, Wei] Fudan Univ, Sch Pharm, Dept Med Chem, Shanghai, Peoples R China.
   [Wu, Jian] Fudan Univ, Zhongshan Hosp, Dept Gastroenterol & Hepatol, Shanghai, Peoples R China.
   [Wu, Jian] Fudan Univ, Shanghai Med Coll, Shanghai Inst Liver Dis, Shanghai, Peoples R China.
   [Qu, Xiangli; Wu, Beili] Univ Chinese Acad Sci, Beijing, Peoples R China.
C3 Fudan University; Chinese Academy of Sciences; Shanghai Institute of
   Materia Medica, CAS; Fudan University; Fudan University; Fudan
   University; Chinese Academy of Sciences; University of Chinese Academy
   of Sciences, CAS
RP Wu, BL (通讯作者)，Chinese Acad Sci, Shanghai Inst Mat Med, CAS Key Lab Receptor Res, 555 Zhuchongzhi Rd, Shanghai 201203, Peoples R China.; Wu, J (通讯作者)，Fudan Univ, Sch Basic Med Sci, Key Lab Mol Virol, Dept Med Microbiol, 138 Yixue Yuan Rd,POB 228, Shanghai 200032, Peoples R China.
EM beiliwu@simm.ac.cn; jian.wu@fudan.edu.cn
RI li, xin/HHS-9461-2022; Wu, Jian/AAU-5221-2020; Li, xinyi/HJG-4670-2022;
   li, xinyi/GWZ-8941-2022
OI Wu, Jian/0000-0001-9933-7364; 
FU National Natural Science Foundation of China [81572356, 81871997,
   31825010]; National Key R&D Program of China [2016YFE0107400]; Shanghai
   Commission of Science and Technology [16140903700]
FX The National Natural Science Foundation of China, Grant/Award Number:
   81572356, 81871997 and 31825010; National Key R&D Program of China,
   Grant/Award Number: 2016YFE0107400; Shanghai Commission of Science and
   Technology, Grant/Award Number: 16140903700
CR Aguiar CJ, 2014, CELL COMMUN SIGNAL, V12, DOI 10.1186/s12964-014-0078-2
   Aguiar CJ, 2010, CELL CALCIUM, V47, P37, DOI 10.1016/j.ceca.2009.11.003
   Audet M, 2012, CELL, V151, P14, DOI 10.1016/j.cell.2012.09.003
   Ballesteros J. A., 1995, METH NEUROSCI, V25, P366, DOI DOI 10.1016/S1043-9471(05)80049-7
   Cho EH, 2018, FRONT ENDOCRINOL, V9, DOI 10.3389/fendo.2018.00455
   Correa PRAV, 2007, J HEPATOL, V47, P262, DOI 10.1016/j.jhep.2007.03.016
   de Alwis NMW, 2008, J HEPATOL, V48, pS104, DOI 10.1016/j.jhep.2008.01.009
   Diehl AM, 2017, NEW ENGL J MED, V377, P2063, DOI 10.1056/NEJMra1503519
   Favret S, 2013, AGING-US, V5, P427, DOI 10.18632/aging.100563
   Geubelle P, 2017, BRIT J PHARMACOL, V174, P796, DOI 10.1111/bph.13738
   Gilissen J, 2016, PHARMACOL THERAPEUT, V159, P56, DOI 10.1016/j.pharmthera.2016.01.008
   Gilissen J, 2015, BIOCHEM PHARMACOL, V98, P381, DOI 10.1016/j.bcp.2015.09.010
   Gurevich VV, 2019, CELL MOL LIFE SCI, V76, P4413, DOI 10.1007/s00018-019-03272-5
   Gutkind JS, 2018, NAT REV MOL CELL BIO, V19, P615, DOI 10.1038/s41580-018-0041-y
   Haffke M, 2019, NATURE, V574, P581, DOI 10.1038/s41586-019-1663-8
   Hauser AS, 2017, NAT REV DRUG DISCOV, V16, P829, DOI 10.1038/nrd.2017.178
   He WH, 2004, NATURE, V429, P188, DOI 10.1038/nature02488
   Heineke J, 2006, NAT REV MOL CELL BIO, V7, P589, DOI 10.1038/nrm1983
   Hodge RJ, 2013, CLIN PHARM DRUG DEV, V2, P213, DOI 10.1002/cpdd.34
   Högberg C, 2011, J THROMB HAEMOST, V9, P361, DOI 10.1111/j.1538-7836.2010.04158.x
   HORSTRUP K, 1994, EUR J BIOCHEM, V225, P21, DOI 10.1111/j.1432-1033.1994.00021.x
   Hsu CC, 2016, EXP BIOL MED, V241, P1281, DOI 10.1177/1535370216641787
   Hu JY, 2013, EXP EYE RES, V109, P31, DOI 10.1016/j.exer.2013.01.011
   Huang YH, 2017, CURR OPIN PHARMACOL, V32, P96, DOI 10.1016/j.coph.2017.02.001
   Jakowiecki J, 2020, GPCRS: STRUCTURE, FUNCTION, AND DRUG DISCOVERY, P43, DOI 10.1016/B978-0-12-816228-6.00003-9
   Kahsai AW, 2018, CELL RES, V28, P783, DOI 10.1038/s41422-018-0067-x
   Kamal FA, 2017, J AM SOC NEPHROL, V28, P197, DOI 10.1681/ASN.2015080852
   Keiran N, 2019, NAT IMMUNOL, V20, P581, DOI 10.1038/s41590-019-0372-7
   KOCH WJ, 1994, P NATL ACAD SCI USA, V91, P12706, DOI 10.1073/pnas.91.26.12706
   Laukka T, 2016, J BIOL CHEM, V291, P4256, DOI 10.1074/jbc.M115.688762
   Lei WW, 2018, P NATL ACAD SCI USA, V115, P5552, DOI 10.1073/pnas.1720758115
   Li M, 2017, BBA-MOL BASIS DIS, V1863, P3202, DOI 10.1016/j.bbadis.2017.09.008
   Li Y, 2018, FREE RADICAL BIO MED, V126, P1, DOI 10.1016/j.freeradbiomed.2018.07.009
   Li YH, 2016, J BIOL CHEM, V291, P10277, DOI 10.1074/jbc.M115.692244
   Littlewood-Evans A, 2016, J EXP MED, V213, P1655, DOI 10.1084/jem.20160061
   Liu XJ, 2020, LIVER INT, V40, P830, DOI 10.1111/liv.14370
   Luo J, 2019, BONE RES, V7, DOI 10.1038/s41413-019-0059-6
   Macias-Ceja DC, 2019, MUCOSAL IMMUNOL, V12, P178, DOI 10.1038/s41385-018-0087-3
   McCreath KJ, 2015, DIABETES, V64, P1154, DOI 10.2337/db14-0346
   Mu XM, 2017, ONCOTARGET, V8, P13174, DOI 10.18632/oncotarget.14485
   Muyldermans S, 2013, ANNU REV BIOCHEM, V82, P775, DOI 10.1146/annurev-biochem-063011-092449
   Nadjsombati MS, 2018, IMMUNITY, V49, P33, DOI 10.1016/j.immuni.2018.06.016
   Pardon E, 2014, NAT PROTOC, V9, P674, DOI 10.1038/nprot.2014.039
   Pellicciari R, 2009, J MED CHEM, V52, P7958, DOI 10.1021/jm901390p
   Raval Z, 2011, J AM COLL CARDIOL, V58, P223, DOI 10.1016/j.jacc.2011.03.026
   Regard JB, 2008, CELL, V135, P561, DOI 10.1016/j.cell.2008.08.040
   Riddy DM, 2018, PHARMACOL REV, V70, P39, DOI 10.1124/pr.117.014373
   Robben JH, 2009, KIDNEY INT, V76, P1258, DOI 10.1038/ki.2009.360
   Rubic T, 2008, NAT IMMUNOL, V9, P1261, DOI 10.1038/ni.1657
   Sanchack K, 2018, AM FAM PHYSICIAN, V97, P573
   Sansom MSP, 2000, TRENDS PHARMACOL SCI, V21, P445
   Sapieha P, 2008, NAT MED, V14, P1067, DOI 10.1038/nm.1873
   Saraiva AL, 2018, FASEB J, V32, P6550, DOI 10.1096/fj.201800285
   Schiöth HB, 2005, GEN COMP ENDOCR, V142, P94, DOI 10.1016/j.ygcen.2004.12.018
   Schmitt J, 2015, LIVER INT, V35, P1133, DOI 10.1111/liv.12456
   SIMON MI, 1991, SCIENCE, V252, P802, DOI 10.1126/science.1902986
   Sum CS, 2009, J BIOL CHEM, V284, P3529, DOI 10.1074/jbc.M806987200
   Sundström L, 2013, FEBS LETT, V587, P2399, DOI 10.1016/j.febslet.2013.05.067
   Sushma, 2019, MOL CELL NEUROSCI, V101, DOI 10.1016/j.mcn.2019.103414
   Tang XL, 2012, ACTA PHARMACOL SIN, V33, P363, DOI 10.1038/aps.2011.210
   Toma I, 2008, J CLIN INVEST, V118, P2526, DOI 10.1172/JCI33293
   Trauelsen M, 2017, MOL METAB, V6, P1585, DOI 10.1016/j.molmet.2017.09.005
   Tseng PL, 2018, SCI REP-UK, V8, DOI 10.1038/s41598-018-21361-6
   Vargas SL, 2009, J AM SOC NEPHROL, V20, P1002, DOI 10.1681/ASN.2008070740
   Vass M, 2018, TRENDS PHARMACOL SCI, V39, P494, DOI 10.1016/j.tips.2018.02.004
   Venkatakrishnan AJ, 2013, NATURE, V494, P185, DOI 10.1038/nature11896
   Wentzel JF, 2017, BIOCHIMIE, V135, P28, DOI 10.1016/j.biochi.2017.01.004
   Wettschureck N, 2005, PHYSIOL REV, V85, P1159, DOI 10.1152/physrev.00003.2005
   Wittenberger T, 2001, J MOL BIOL, V307, P799, DOI 10.1006/jmbi.2001.4520
   Wu J, 2016, ONCOTARGET, V7, P42762, DOI 10.18632/oncotarget.8641
   Yang JW, 2018, DIABETES OBES METAB, V20, P257, DOI 10.1111/dom.13062
   Yu XN, 2019, BBA-REV CANCER, V1871, P379, DOI 10.1016/j.bbcan.2019.03.001
   Zhang DD, 2015, NATURE, V520, P317, DOI 10.1038/nature14287
   Zhao J, 2016, FRONT AGING NEUROSCI, V8, DOI 10.3389/fnagi.2016.00058
   Zhao T, 2017, ONCOTARGET, V8, P53819, DOI 10.18632/oncotarget.17734
NR 75
TC 18
Z9 19
U1 4
U2 31
PU WILEY
PI HOBOKEN
PA 111 RIVER ST, HOBOKEN 07030-5774, NJ USA
SN 0892-6638
EI 1530-6860
J9 FASEB J
JI Faseb J.
PD OCT
PY 2020
VL 34
IS 10
BP 13091
EP 13105
DI 10.1096/fj.202001037R
EA AUG 2020
PG 15
WC Biochemistry & Molecular Biology; Biology; Cell Biology
WE Science Citation Index Expanded (SCI-EXPANDED)
SC Biochemistry & Molecular Biology; Life Sciences & Biomedicine - Other
   Topics; Cell Biology
GA NY3XM
UT WOS:000567542800001
PM 32812686
OA Bronze
DA 2024-01-22
ER

PT J
AU Andrighetti, T
   Bohar, B
   Lemke, N
   Sudhakar, P
   Korcsmaros, T
AF Andrighetti, Tahila
   Bohar, Balazs
   Lemke, Ney
   Sudhakar, Padhmanand
   Korcsmaros, Tamas
TI MicrobioLink: An Integrated Computational Pipeline to Infer Functional
   Effects of Microbiome-Host Interactions
SO CELLS
LA English
DT Article
DE microbiota-host interactions; protein-protein interactions; systems
   biology; networks; network diffusion; computational pipeline
ID AUTOPHAGY; DATABASE; DISEASE; NETWORKS; RESOURCE; BIOINFORMATICS;
   DYSBIOSIS; BACTERIA; BIOLOGY; CANCER
AB Microbiome-host interactions play significant roles in health and in various diseases including autoimmune disorders. Uncovering these inter-kingdom cross-talks propels our understanding of disease pathogenesis and provides useful leads on potential therapeutic targets. Despite the biological significance of microbe-host interactions, there is a big gap in understanding the downstream effects of these interactions on host processes. Computational methods are expected to fill this gap by generating, integrating, and prioritizing predictions-as experimental detection remains challenging due to feasibility issues. Here, we present MicrobioLink, a computational pipeline to integrate predicted interactions between microbial and host proteins together with host molecular networks. Using the concept of network diffusion, MicrobioLink can analyse how microbial proteins in a certain context are influencing cellular processes by modulating gene or protein expression. We demonstrated the applicability of the pipeline using a case study. We used gut metaproteomic data from Crohn's disease patients and healthy controls to uncover the mechanisms by which the microbial proteins can modulate host genes which belong to biological processes implicated in disease pathogenesis. MicrobioLink, which is agnostic of the microbial protein sources (bacterial, viral, etc.), is freely available on GitHub.
EM tahila.andrighetti@unesp.br; balazs.bohar@earlham.ac.uk;
   lemke@ibb.unesp.br; Tamas.Korcsmaros@earlham.ac.uk;
   Tamas.Korcsmaros@earlham.ac.uk
RI Korcsmaros, Tamas/C-3526-2015; Lemke, Ney/L-6761-2019
OI Korcsmaros, Tamas/0000-0003-1717-996X; Lemke, Ney/0000-0001-7463-4303;
   Andrighetti, Tahila/0000-0003-3402-8338; Sudhakar,
   Padhmanand/0000-0003-1907-4491
FU CAPES-the Brazilian Federal Agency for Support and Evaluation of
   Graduate Education within the Ministry of Education of Brazil;
   CNPq-Brazilian National Council for Scientific and Technological
   Development; UKRI Biotechnological and Biosciences Research Council
   (BBSRC) UK [BB/J004529/1, BB/P016774/1, BB/CSP17270/1]; BBSRC
   [BB/R012490/1, BBS/E/F/000PR10353, BBS/E/F/000PR10355]; European
   Research Council (ERC) under the European Union's Horizon 2020 research
   and innovation programme [694679]; Earlham Institute (Norwich, UK);
   Quadram Institute (Norwich, UK); BBSRC [BBS/E/F/000PR10353,
   BBS/E/T/000PR9819, BBS/E/F/000PR10355, BBS/E/F/00044500] Funding Source:
   UKRI
FX This work was supported with scholarships to T.A. by CAPES-the Brazilian
   Federal Agency for Support and Evaluation of Graduate Education within
   the Ministry of Education of Brazil-and by a PhD scholarship supported
   by CNPq-Brazilian National Council for Scientific and Technological
   Development. This work was also supported by a fellowship to T.K. in
   computational biology at the Earlham Institute (Norwich, UK) in
   partnership with the Quadram Institute (Norwich, UK) and strategically
   supported by the UKRI Biotechnological and Biosciences Research Council
   (BBSRC) UK grants (BB/J004529/1, BB/P016774/1, and BB/CSP17270/1). T.K.
   and P.S. were also funded by a BBSRC ISP grant for Gut Microbes and
   Health BB/R012490/1 and its constituent project(s), BBS/E/F/000PR10353
   and BBS/E/F/000PR10355. P.S. was also supported by funding from the
   European Research Council (ERC) under the European Union's Horizon 2020
   research and innovation programme (grant agreement no. 694679).
CR Achuthan A, 2018, CELL DEATH DIS, V9, DOI 10.1038/s41419-018-0332-4
   Agren R, 2013, PLOS COMPUT BIOL, V9, DOI 10.1371/journal.pcbi.1002980
   Arkin AP, 2018, NAT BIOTECHNOL, V36, P566, DOI 10.1038/nbt.4163
   Armenteros JJA, 2019, NAT BIOTECHNOL, V37, P420, DOI 10.1038/s41587-019-0036-z
   Bader S, 2008, FEBS LETT, V582, P1220, DOI 10.1016/j.febslet.2008.02.015
   Bendtsen JD, 2005, BMC MICROBIOL, V5, DOI 10.1186/1471-2180-5-58
   Blander JM, 2016, FEBS J, V283, P2720, DOI 10.1111/febs.13771
   Carey R, 2008, INFLAMM BOWEL DIS, V14, P446, DOI 10.1002/ibd.20342
   Carroll IM, 2013, WORLD J GASTROENTERO, V19, P7531, DOI 10.3748/wjg.v19.i43.7531
   Celi P, 2017, ANIM FEED SCI TECH, V234, P88, DOI 10.1016/j.anifeedsci.2017.09.012
   Cho SJ, 2015, AUTOPHAGY, V11, P100, DOI 10.4161/15548627.2014.984283
   Clough E, 2016, METHODS MOL BIOL, V1418, P93, DOI 10.1007/978-1-4939-3578-9_5
   Devaraj S, 2013, CLIN CHEM, V59, P617, DOI 10.1373/clinchem.2012.187617
   Di Tommaso P, 2015, PEERJ, V3, DOI 10.7717/peerj.1273
   Dinkel H, 2014, NUCLEIC ACIDS RES, V42, pD259, DOI 10.1093/nar/gkt1047
   Durack J, 2019, J EXP MED, V216, P20, DOI 10.1084/jem.20180448
   Duraes C, 2013, INFLAMM BOWEL DIS, V19, P230, DOI 10.1002/ibd.23007
   Dyer MD, 2008, PLOS PATHOG, V4, DOI 10.1371/journal.ppat.0040032
   Dyer MD, 2010, PLOS ONE, V5, DOI 10.1371/journal.pone.0012089
   El-Gebali S, 2019, NUCLEIC ACIDS RES, V47, pD427, DOI 10.1093/nar/gky995
   Erickson AR, 2012, PLOS ONE, V7, DOI 10.1371/journal.pone.0049138
   Evans P, 2009, BMC MED GENOMICS, V2, DOI 10.1186/1755-8794-2-27
   Fitzwalter BE, 2018, DEV CELL, V44, P555, DOI 10.1016/j.devcel.2018.02.014
   Foley SL, 2013, MICROBIOL MOL BIOL R, V77, P582, DOI 10.1128/MMBR.00015-13
   Garcia-Alonso L, 2019, GENOME RES, V29, P1363, DOI 10.1101/gr.240663.118
   Gould AL, 2018, P NATL ACAD SCI USA, V115, pE11951, DOI 10.1073/pnas.1809349115
   Gouw M, 2018, NUCLEIC ACIDS RES, V46, pD428, DOI 10.1093/nar/gkx1077
   Guven-Maiorov E, 2017, PLOS COMPUT BIOL, V13, DOI 10.1371/journal.pcbi.1005579
   Harcombe WR, 2014, CELL REP, V7, P1104, DOI 10.1016/j.celrep.2014.03.070
   Heinken A, 2013, GUT MICROBES, V4, P28, DOI 10.4161/gmic.22370
   Heirendt L, 2019, NAT PROTOC, V14, P639, DOI 10.1038/s41596-018-0098-2
   Jablaoui A, 2020, FRONT CELL INFECT MI, V10, DOI 10.3389/fcimb.2020.00021
   Jones EJ, 2019, DIS MODEL MECH, V12, DOI 10.1242/dmm.037069
   Katiyar-Agarwal S, 2010, ANNU REV PHYTOPATHOL, V48, P225, DOI 10.1146/annurev-phyto-073009-114457
   Killick KE, 2014, FRONT IMMUNOL, V5, DOI 10.3389/fimmu.2014.00422
   Korcsmaros T, 2013, BRIEF BIOINFORM, V14, P618, DOI 10.1093/bib/bbt024
   Krajmalnik-Brown R, 2012, NUTR CLIN PRACT, V27, P201, DOI 10.1177/0884533611436116
   Kuballa P, 2008, PLOS ONE, V3, DOI 10.1371/journal.pone.0003391
   Kubisch J, 2013, SEMIN CANCER BIOL, V23, P252, DOI 10.1016/j.semcancer.2013.06.009
   Kumar R, 2010, BMC BIOINFORMATICS, V11, DOI 10.1186/1471-2105-11-S6-S16
   Launay G, 2015, NUCLEIC ACIDS RES, V43, pD321, DOI 10.1093/nar/gku1091
   Levy R, 2015, BMC BIOINFORMATICS, V16, DOI 10.1186/s12859-015-0588-y
   Li M, 2018, ANGEW CHEM INT EDIT, V57, P2120, DOI 10.1002/anie.201711629
   Li QR, 2014, J CLIN GASTROENTEROL, V48, P513, DOI 10.1097/MCG.0000000000000035
   Li YH, 2015, NUCLEIC ACIDS RES, V43, pD578, DOI 10.1093/nar/gku903
   Loh G, 2012, GUT MICROBES, V3, P544, DOI 10.4161/gmic.22156
   Mészáros B, 2018, NUCLEIC ACIDS RES, V46, pW329, DOI 10.1093/nar/gky384
   Mitchell AL, 2019, NUCLEIC ACIDS RES, V47, pD351, DOI 10.1093/nar/gky1100
   Montero-Meléndez T, 2013, PLOS ONE, V8, DOI 10.1371/journal.pone.0076235
   Nagao-Kitamoto H, 2016, CELL MOL GASTROENTER, V2, P468, DOI 10.1016/j.jcmgh.2016.02.003
   Ni Y, 2020, BIOINFORMATICS, V36, P3493, DOI 10.1093/bioinformatics/btaa188
   Nourani E, 2015, FRONT MICROBIOL, V6, DOI 10.3389/fmicb.2015.00094
   Paull EO, 2013, BIOINFORMATICS, V29, P2757, DOI 10.1093/bioinformatics/btt471
   Peabody MA, 2016, NUCLEIC ACIDS RES, V44, pD663, DOI 10.1093/nar/gkv1271
   Pickard JM, 2017, IMMUNOL REV, V279, P70, DOI 10.1111/imr.12567
   Polager S, 2008, ONCOGENE, V27, P4860, DOI 10.1038/onc.2008.117
   Raghavachari B, 2008, NUCLEIC ACIDS RES, V36, pD656, DOI 10.1093/nar/gkm761
   Rioux JD, 2007, NAT GENET, V39, P596, DOI 10.1038/ng2032
   Ruch TR, 2017, CSH PERSPECT BIOL, V9, DOI 10.1101/cshperspect.a027953
   Schmidt T, 2018, NUCLEIC ACIDS RES, V46, pD1271, DOI 10.1093/nar/gkx1029
   Sen P, 2019, METABOLITES, V9, DOI 10.3390/metabo9020022
   Simon JC, 2019, MICROBIOME, V7, DOI 10.1186/s40168-019-0619-4
   Sudhakar P, 2019, AUTOPHAGY, V15, P1620, DOI 10.1080/15548627.2019.1590519
   Tapias NS, 2020, J CROHNS COLITIS, V14, P1149, DOI 10.1093/ecco-jcc/jjaa033
   Tekir SD, 2013, BIOINFORMATICS, V29, P1357, DOI 10.1093/bioinformatics/btt137
   Tekir SD, 2012, FRONT MICROBIOL, V3, DOI 10.3389/fmicb.2012.00046
   Tschurtschenthaler M, 2018, FRONT IMMUNOL, V9, DOI 10.3389/fimmu.2018.00766
   Türei D, 2016, NAT METHODS, V13, P965, DOI 10.1038/nmeth.4077
   Turner TR, 2013, GENOME BIOL, V14, DOI 10.1186/gb-2013-14-6-209
   Uhlen M, 2015, SCIENCE, V347, DOI 10.1126/science.1260419
   Vancamelbeke M, 2017, INFLAMM BOWEL DIS, V23, P1718, DOI 10.1097/MIB.0000000000001246
   Veres DV, 2015, NUCLEIC ACIDS RES, V43, pD485, DOI 10.1093/nar/gku1007
   Vialas V., 2015, EUPA OPEN PROTEOM, V8, P22, DOI DOI 10.1016/j.euprot.2015.04.002
   Wattam AR, 2014, NUCLEIC ACIDS RES, V42, pD581, DOI 10.1093/nar/gkt1099
   Weatheritt RJ, 2012, NUCLEIC ACIDS RES, V40, pW364, DOI 10.1093/nar/gks444
   Weimer BC, 2018, FRONT MICROBIOL, V9, DOI 10.3389/fmicb.2018.01585
   Wojcik J, 2001, Bioinformatics, V17 Suppl 1, pS296
   Wooley JC, 2010, PLOS COMPUT BIOL, V6, DOI 10.1371/journal.pcbi.1000667
   Zanzoni A, 2017, MICROBIOME, V5, DOI 10.1186/s40168-017-0307-1
   Zhou YD, 2020, CELL DISCOV, V6, DOI 10.1038/s41421-020-0153-3
NR 80
TC 21
Z9 20
U1 0
U2 7
PU MDPI
PI BASEL
PA ST ALBAN-ANLAGE 66, CH-4052 BASEL, SWITZERLAND
EI 2073-4409
J9 CELLS-BASEL
JI Cells
PD MAY
PY 2020
VL 9
IS 5
DI 10.3390/cells9051278
PG 15
WC Cell Biology
WE Science Citation Index Expanded (SCI-EXPANDED)
SC Cell Biology
GA LW7RF
UT WOS:000539340200212
PM 32455748
OA Green Published, Green Submitted, gold
DA 2024-01-22
ER

PT J
AU Gillespie, W
   Marya, N
   Fahed, J
   Leslie, G
   Patel, K
   Cave, DR
AF Gillespie, William
   Marya, Neil
   Fahed, Julien
   Leslie, Gregory
   Patel, Krunal
   Cave, David R.
TI <i>Clostridium</i> <i>difficile</i> in Inflammatory Bowel Disease: A
   Retrospective Study
SO GASTROENTEROLOGY RESEARCH AND PRACTICE
LA English
DT Article
ID INFECTION; HEALTH; EPIDEMIOLOGY; IMPACT; RISK; PREVALENCE; BURDEN;
   ADULTS
AB Aim. To investigate the epidemiology and risk factors of Clostridium difficile infections (CDI) in patients with inflammatory bowel disease (IBD). Methods. This is a retrospective study of patients diagnosed with IBD. 1006 charts were screened and 654 patients met the inclusion criteria. Patients were divided into 2 cohorts based on the presence of prior diagnosis of CDI. Statistical analysis with Pearson's chi-squared and two-sample t-test was performed. Results. The incidence of CDI among IBD patients was 6.7%. There was equal prevalence of CDI among Crohn's disease (CD) (n = 21, 49%) and ulcerative colitis (UC) (n = 22, 51%). IBD patients acquired CDI at a mean age of 42.7 years, with 56% of infections acquired in the community and only 28% associated with healthcare. Only 30% of IBD patients with CDI had prior antibiotic use, and 16% had prior steroid use. IBD patients were significantly more likely to require biologic therapy (57% versus 37%, p < 0.01) and have extraintestinal manifestations of IBD (43% versus 28%, p < 0.02). Conclusions. IBD patients are more susceptible to CDI at a younger age and often lack traditional risk factors. IBD patients with at least one CDI were more likely to require biologic therapy and had greater rates of extraintestinal manifestations.
C1 [Gillespie, William] Univ Massachusetts, Sch Med, Dept Med, 55 Lake Ave North, Worcester, MA 01604 USA.
   [Marya, Neil] Univ Calif Los Angeles, Dept Gastroenterol, Los Angeles, CA USA.
   [Fahed, Julien] Aurora Healthcare, Dept Gastroenterol, Milwaukee, WI USA.
   [Leslie, Gregory] Univ Massachusetts, Dept Med, Worcester, MA 01605 USA.
   [Patel, Krunal; Cave, David R.] Univ Massachusetts, Dept Gastroenterol, Worcester, MA 01605 USA.
C3 University of Massachusetts System; University of Massachusetts
   Worcester; University of California System; University of California Los
   Angeles; University of Massachusetts System; University of Massachusetts
   Worcester; University of Massachusetts System; University of
   Massachusetts Worcester
RP Gillespie, W (通讯作者)，Univ Massachusetts, Sch Med, Dept Med, 55 Lake Ave North, Worcester, MA 01604 USA.
EM william.gillespie@umassmemorial.org
RI Cave, David/HPG-1312-2023
OI Gillespie, William/0000-0002-3780-8471
CR Ananthakrishnan AN, 2008, GUT, V57, P205, DOI 10.1136/gut.2007.128231
   BARTLETT JG, 1978, NEW ENGL J MED, V298, P531, DOI 10.1056/NEJM197803092981003
   Bignardi GE, 1998, J HOSP INFECT, V40, P1, DOI 10.1016/S0195-6701(98)90019-6
   Burckhardt F, 2008, EMERG INFECT DIS, V14, P691, DOI 10.3201/eid1404.071023
   Chernak E., 2005, Morbidity and Mortality Weekly Report, V54, P1201
   Cohen SH, 2010, INFECT CONT HOSP EP, V31, P431, DOI 10.1086/651706
   Das R, 2010, AM J GASTROENTEROL, V105, P2040, DOI 10.1038/ajg.2010.142
   Engel MA, 2010, J GASTROENTEROL, V45, P571, DOI 10.1007/s00535-010-0219-3
   Issa M, 2008, INFLAMM BOWEL DIS, V14, P1432, DOI 10.1002/ibd.20500
   Issa M, 2007, CLIN GASTROENTEROL H, V5, P345, DOI 10.1016/j.cgh.2006.12.028
   Kariv R, 2011, J CROHNS COLITIS, V5, P34, DOI 10.1016/j.crohns.2010.09.007
   Khanna S, 2014, MAYO CLIN PROC, V89, P107, DOI 10.1016/j.mayocp.2013.10.011
   Khanna S, 2012, NAT REV GASTRO HEPAT, V9, P307, DOI 10.1038/nrgastro.2012.87
   Khanna S, 2012, AM J GASTROENTEROL, V107, P89, DOI 10.1038/ajg.2011.398
   Khanna S, 2010, EXPERT REV GASTROENT, V4, P409, DOI 10.1586/EGH.10.48
   Kutty PK, 2010, EMERG INFECT DIS, V16, P197, DOI 10.3201/eid1602.090953
   Lambert PJ, 2009, INFECT CONT HOSP EP, V30, P945, DOI 10.1086/605719
   Lessa FC, 2015, NEW ENGL J MED, V372, P2369, DOI [10.1056/NEJMoa1408913, 10.1056/NEJMc1505190]
   Lucado J, 2006, HEALTHCARE COST UTIL
   Magill SS, 2014, NEW ENGL J MED, V370, P1198, DOI 10.1056/NEJMoa1306801
   Matsuoka K, 2015, SEMIN IMMUNOPATHOL, V37, P47, DOI 10.1007/s00281-014-0454-4
   Miller BA, 2011, INFECT CONT HOSP EP, V32, P387, DOI 10.1086/659156
   Nguyen GC, 2008, AM J GASTROENTEROL, V103, P1443, DOI 10.1111/j.1572-0241.2007.01780.x
   Reveles KR, 2014, AM J INFECT CONTROL, V42, P1028, DOI 10.1016/j.ajic.2014.06.011
   Rodemann JF, 2007, CLIN GASTROENTEROL H, V5, P339, DOI 10.1016/j.cgh.2006.12.027
   Schneeweiss S, 2009, ALIMENT PHARM THER, V30, P253, DOI 10.1111/j.1365-2036.2009.04037.x
   Soler P, 2008, INFECT CONT HOSP EP, V29, P887, DOI 10.1086/590392
   Wilcox MH, 2008, J ANTIMICROB CHEMOTH, V62, P388, DOI 10.1093/jac/dkn163
   Wilcox MH, 2012, CLIN INFECT DIS, V55, P1056, DOI 10.1093/cid/cis614
   Zimlichman E, 2013, JAMA INTERN MED, V173, P2039, DOI 10.1001/jamainternmed.2013.9763
NR 30
TC 13
Z9 13
U1 0
U2 1
PU HINDAWI LTD
PI LONDON
PA ADAM HOUSE, 3RD FLR, 1 FITZROY SQ, LONDON, W1T 5HF, ENGLAND
SN 1687-6121
EI 1687-630X
J9 GASTROENT RES PRACT
JI Gastroenterol. Res. Pract.
PY 2017
VL 2017
AR 4803262
DI 10.1155/2017/4803262
PG 5
WC Gastroenterology & Hepatology
WE Science Citation Index Expanded (SCI-EXPANDED)
SC Gastroenterology & Hepatology
GA FI7NJ
UT WOS:000412183300001
PM 29109735
OA Green Published, gold
DA 2024-01-22
ER

PT J
AU Chong, YM
   Han, C
   Li, J
   Long, X
AF Chong, Yuming
   Han, Chang
   Li, Ji
   Long, Xiao
TI Mapping global research trends in stem cell therapy for inflammatory
   bowel disease: a bibliometric analysis from 1991 to 2019
SO JOURNAL OF INTERNATIONAL MEDICAL RESEARCH
LA English
DT Review
DE Stem cell therapy; inflammatory bowel disease; Crohn&#8217; s disease;
   ulcerative colitis; bibliometric analysis; animal experiment;
   immunocyte; intestinal epithelial cell; cytokine expression; clinical
   efficacy
ID CROHNS-DISEASE; PUBLICATIONS; PREVALENCE; MONOCYTES; VARIANTS; COLITIS;
   FISTULA; COLON
AB Background
   Inflammatory bowel disease (IBD) represents a series of digestive system abnormalities and parenteral manifestations. Stem cell therapy has been regarded as a promising treatment for IBD.
   Methods
   We searched Web of Science Core Collection for publications of interest from 1991 to 2019. Publication performance was analyzed using several bibliometric parameters, including Statplanet to reveal the geographic distribution of the publications, VOSviewer to identify the research landscape of hot topics, and CiteSpace to show keywords with the strongest citation bursts.
   Results
   A total of 1230 publications were identified, of which 674 articles were analyzed further. The United States was the most productive country and Spanish researchers published the highest quality articles. At a journal level, Gastroenterology published the greatest number of articles, while articles from Gut had the highest citation number. Results from the research landscape analysis of hot topics and the top 20 terms with the strongest citation bursts indicated that animal experiments, immunocytes, intestinal epithelial cells, cytokine expression, and clinical efficacy were the main focuses of research.
   Conclusion
   Stem cell therapy for IBD is currently receiving increasing attention by researchers, with focuses on animal experiments, immunocytes, intestinal epithelial cells, cytokine expression, and clinical efficacy.
C1 [Chong, Yuming; Long, Xiao] Chinese Acad Med Sci & Peking Union Med Coll, Peking Union Med Coll Hosp, Dept Plast & Reconstruct Surg, Beijing, Peoples R China.
   [Han, Chang] Chinese Acad Med Sci & Peking Union Med Coll, Beijing, Peoples R China.
   [Li, Ji] Chinese Acad Med Sci & Peking Union Med Coll, Dept Gastroenterol, Peking Union Med Coll Hosp, Beijing, Peoples R China.
C3 Chinese Academy of Medical Sciences - Peking Union Medical College;
   Peking Union Medical College Hospital; Peking Union Medical College;
   Chinese Academy of Medical Sciences - Peking Union Medical College;
   Peking Union Medical College; Chinese Academy of Medical Sciences -
   Peking Union Medical College; Peking Union Medical College; Peking Union
   Medical College Hospital
RP Long, X (通讯作者)，Chinese Acad Med Sci & Peking Union Med Coll, Peking Union Med Coll Hosp, Dept Plast & Aesthet Surg, Beijing, Peoples R China.
EM xiao.longpumch@outlook.com
RI Liu, Yi/HTN-4916-2023; Chong, Yuming/HGD-8221-2022; han,
   chang/AAS-7081-2020
OI Chong, Yuming/0000-0001-9307-3046; 
CR Allen IC, 2010, J EXP MED, V207, P1045, DOI 10.1084/jem.20100050
   Bank S, 2014, PLOS ONE, V9, DOI 10.1371/journal.pone.0098815
   Bartholomew A, 2002, EXP HEMATOL, V30, P42, DOI 10.1016/S0301-472X(01)00769-X
   Beyth S, 2005, BLOOD, V105, P2214, DOI 10.1182/blood-2004-07-2921
   Brandt JS, 2010, AM J OBSTET GYNECOL, V203, DOI 10.1016/j.ajog.2010.07.025
   Buonocore S, 2010, NATURE, V464, P1371, DOI 10.1038/nature08949
   Campioni D, 2013, HAEMATOLOGICA, V98, pE114, DOI 10.3324/haematol.2013.090092
   Cheng F, 2019, TECH COLOPROCTOL, V23, P613, DOI 10.1007/s10151-019-02024-8
   Chinnadurai R, 2015, WORLD J GASTROENTERO, V21, P4779, DOI 10.3748/wjg.v21.i16.4779
   Ciccocioppo R, 2011, GUT, V60, P788, DOI 10.1136/gut.2010.214841
   Cleynen I, 2013, GUT, V62, P1556, DOI 10.1136/gutjnl-2011-300777
   Dave M, 2015, INFLAMM BOWEL DIS, V21, P2696, DOI 10.1097/MIB.0000000000000543
   Dave M, 2014, GASTROENTEROL CLIN N, V43, P405, DOI 10.1016/j.gtc.2014.05.003
   Di Nicola M, 2002, BLOOD, V99, P3838, DOI 10.1182/blood.V99.10.3838
   Duijvestein M, 2011, CYTOTHERAPY, V13, P1066, DOI 10.3109/14653249.2011.597379
   Duijvestein M, 2010, GUT, V59, P1662, DOI 10.1136/gut.2010.215152
   Eichele DD, 2019, SURG CLIN N AM, V99, P1223, DOI 10.1016/j.suc.2019.08.011
   Fiocchi C, 1998, GASTROENTEROLOGY, V115, P182, DOI 10.1016/S0016-5085(98)70381-6
   Fu HZ, 2014, RES EVALUAT, V23, P12, DOI 10.1093/reseval/rvt018
   García-Olmo D, 2005, DIS COLON RECTUM, V48, P1416, DOI 10.1007/s10350-005-0052-6
   Garcia-Olmo D, 2009, DIS COLON RECTUM, V52, P79, DOI 10.1007/DCR.0b013e3181973487
   González MA, 2009, GASTROENTEROLOGY, V136, P978, DOI 10.1053/j.gastro.2008.11.041
   Gonzalez-Rey E, 2009, GUT, V58, P929, DOI 10.1136/gut.2008.168534
   Gutman SA, 2017, OCCUP THER HEALTH CA, V31, P167, DOI 10.1080/07380577.2017.1326192
   Hawkey CJ, 2000, GUT, V46, P869, DOI 10.1136/gut.46.6.869
   Hehliö T, 2003, GUT, V52, P558, DOI 10.1136/gut.52.4.558
   HERMISTON ML, 1995, SCIENCE, V270, P1203, DOI 10.1126/science.270.5239.1203
   Ho YS, 2019, TOXICOL IND HEALTH, V35, P399, DOI 10.1177/0748233719850657
   Ho YS, 2019, EUR PLAN STUD, V27, P1235, DOI 10.1080/09654313.2019.1611050
   Ho YS, 2016, INORG CHEM COMMUN, V73, P174, DOI 10.1016/j.inoche.2016.10.023
   Ho YS, 2016, FUTURE VIROL, V11, P631, DOI 10.2217/fvl-2016-0057
   Holmberg FEO, 2018, J TISSUE ENG REGEN M, V12, P923, DOI 10.1002/term.2506
   Kaplan GG, 2017, GASTROENTEROLOGY, V152, P313, DOI 10.1053/j.gastro.2016.10.020
   Kaplan GG, 2015, NAT REV GASTRO HEPAT, V12, P720, DOI 10.1038/nrgastro.2015.150
   Kontoyiannis D, 1999, IMMUNITY, V10, P387, DOI 10.1016/S1074-7613(00)80038-2
   Li LL, 2009, SCIENTOMETRICS, V80, P39, DOI 10.1007/s11192-008-1939-5
   MCCORMICK DA, 1990, J CLIN PATHOL, V43, P143, DOI 10.1136/jcp.43.2.143
   Melief SM, 2013, STEM CELLS, V31, P1980, DOI 10.1002/stem.1432
   Molodecky NA, 2012, GASTROENTEROLOGY, V142, P46, DOI 10.1053/j.gastro.2011.10.001
   MOMBAERTS P, 1993, CELL, V75, P275, DOI 10.1016/0092-8674(93)80069-Q
   Müller FJ, 2008, NATURE, V455, P401, DOI 10.1038/nature07213
   Ng SC, 2017, LANCET, V390, P2769, DOI 10.1016/S0140-6736(17)32448-0
   Nguyen DD, 2013, INFLAMM BOWEL DIS, V19, P2041, DOI 10.1097/MIB.0b013e318295fd8f
   Onengut-Gumuscu S, 2015, NAT GENET, V47, P381, DOI 10.1038/ng.3245
   Pan WW, 2019, SCIENTOMETRICS, V121, P1407, DOI 10.1007/s11192-019-03256-z
   Panés J, 2018, GASTROENTEROLOGY, V154, P1334, DOI 10.1053/j.gastro.2017.12.020
   Panés J, 2016, LANCET, V388, P1281, DOI 10.1016/S0140-6736(16)31203-X
   Peyrin-Biroulet L, 2010, P NATL ACAD SCI USA, V107, P8772, DOI 10.1073/pnas.0905745107
   PULLAN RD, 1994, GUT, V35, P353, DOI 10.1136/gut.35.3.353
   Randhawa PK, 2014, KOREAN J PHYSIOL PHA, V18, P279, DOI 10.4196/kjpp.2014.18.4.279
   Romieu-Mourez Raphaelle, 2012, Front Biosci (Elite Ed), V4, P824, DOI 10.2741/E422
   Sato T, 2011, GASTROENTEROLOGY, V141, P1762, DOI 10.1053/j.gastro.2011.07.050
   Spence JR, 2011, NATURE, V470, P105, DOI 10.1038/nature09691
   Su HJ, 2019, J FORMOS MED ASSOC, V118, P1083, DOI 10.1016/j.jfma.2018.07.005
   van Deen WK, 2013, CURR OPIN GASTROEN, V29, P384, DOI 10.1097/MOG.0b013e328361f763
   Watson CL, 2014, NAT MED, V20, P1310, DOI 10.1038/nm.3737
   Weersma RK, 2008, AM J GASTROENTEROL, V103, P621, DOI 10.1111/j.1572-0241.2007.01660.x
   Wehkamp J, 2005, P NATL ACAD SCI USA, V102, P18129, DOI 10.1073/pnas.0505256102
   Wehkamp J, 2004, GUT, V53, P1658, DOI 10.1136/gut.2003.032805
   West NR, 2017, NAT MED, V23, P579, DOI 10.1038/nm.4307
   Worthey EA, 2011, GENET MED, V13, P255, DOI 10.1097/GIM.0b013e3182088158
   Zangi L, 2009, STEM CELLS, V27, P2865, DOI 10.1002/stem.217
   Zhao M, 2019, DIGEST DIS SCI, V64, P1759, DOI 10.1007/s10620-019-05648-w
NR 63
TC 5
Z9 5
U1 2
U2 24
PU SAGE PUBLICATIONS LTD
PI LONDON
PA 1 OLIVERS YARD, 55 CITY ROAD, LONDON EC1Y 1SP, ENGLAND
SN 0300-0605
EI 1473-2300
J9 J INT MED RES
JI J. Int. Med. Res.
PD OCT
PY 2020
VL 48
IS 10
AR 0300060520965824
DI 10.1177/0300060520965824
PG 16
WC Medicine, Research & Experimental; Pharmacology & Pharmacy
WE Science Citation Index Expanded (SCI-EXPANDED)
SC Research & Experimental Medicine; Pharmacology & Pharmacy
GA OT1RA
UT WOS:000590629400001
PM 33115290
OA gold, Green Published
DA 2024-01-22
ER

PT J
AU Wang, CR
   Weng, CT
   Lee, CT
   Huang, KY
   Hsu, SM
   Liu, MF
AF Wang, Chrong-Reen
   Weng, Chia-Tse
   Lee, Chung-Ta
   Huang, Kuo-Yuan
   Hsu, Sheng-Min
   Liu, Ming-Fei
TI Rare occurrence of inflammatory bowel disease in a cohort of Han Chinese
   ankylosing spondylitis patients-a single institute study
SO SCIENTIFIC REPORTS
LA English
DT Article
ID PLACEBO-CONTROLLED TRIAL; NECROSIS-FACTOR-ALPHA; DOUBLE-BLIND;
   CROHNS-DISEASE; AXIAL SPONDYLOARTHRITIS; ULCERATIVE-COLITIS; ADALIMUMAB;
   EFFICACY; SAFETY; ETANERCEPT
AB Despite a high prevalence of ankylosing spondylitis (AS) in Han Chinese, the clinical experience remains very limited in the extra-articular presentation of inflammatory bowel disease (IBD). A monocentric retrospective study was performed for the AS-associated IBD manifestation. This study analyzed AS patients fulfilling the 1984 revised New York diagnostic criteria, excluding those who had the onset of IBD before or concurrently with the diagnosis of AS, for their demographic, clinical, laboratory, radiological, pathological and medication data, particularly in the usage of anti-TNF monoclonal antibody. Among 988 AS patients with 19.8% female, 4 (0.4%) had the overt IBD presentation, one female and 3 male aged 28 to 47 years (38.8 +/- 4.6), all ulcerative colitis with the characteristic histopathological findings. At the onset of colitis, all had a long-term disease duration of 10 to 25 years (17.5 +/- 6.5) and high BASDAI 7.5 to 8.8 (8.2 +/- 0.5) with the hip joint involvement. There were recurrent flares of colitis despite the treatment with corticosteroids and messalazopyrin/salazopyrin, and no relapses of IBD were observed for 6.0 +/- 1.1 years after the adalimumab (ADA) therapy. In this retrospective cohort, we demonstrate the rarity of AS-associated IBD manifestation in Han Chinese with a beneficent effect from the ADA therapy.
C1 [Wang, Chrong-Reen; Weng, Chia-Tse; Liu, Ming-Fei] Natl Cheng Kung Univ Hosp, Dept Internal Med, Tainan, Taiwan.
   [Lee, Chung-Ta] Natl Cheng Kung Univ Hosp, Pathol, Tainan, Taiwan.
   [Huang, Kuo-Yuan] Natl Cheng Kung Univ Hosp, Orthopaed, Tainan, Taiwan.
   [Hsu, Sheng-Min] Natl Cheng Kung Univ Hosp, Opthalmol, Tainan, Taiwan.
C3 National Cheng Kung University; National Cheng Kung University Hospital;
   National Cheng Kung University; National Cheng Kung University Hospital;
   National Cheng Kung University; National Cheng Kung University Hospital;
   National Cheng Kung University; National Cheng Kung University Hospital
RP Wang, CR (通讯作者)，Natl Cheng Kung Univ Hosp, Dept Internal Med, Tainan, Taiwan.
EM wangcr@mail.ncku.edu.tw
OI Wang, Chrong-Reen/0000-0001-9881-7024
CR Baraliakos X, 2005, ARTHRIT RHEUM-ARTHR, V53, P856, DOI 10.1002/art.21588
   Brandt J, 2003, ARTHRITIS RHEUM-US, V48, P1667, DOI 10.1002/art.11017
   Braun J, 2005, ANN RHEUM DIS, V64, P229, DOI 10.1136/ard.2004.025130
   Braun J, 2003, ARTHRITIS RHEUM-US, V48, P2224, DOI 10.1002/art.11104
   Braun J, 2007, ARTHRIT RHEUM-ARTHR, V57, P639, DOI 10.1002/art.22669
   Braun J, 2002, LANCET, V359, P1187, DOI 10.1016/S0140-6736(02)08215-6
   Braun J, 2005, RHEUMATOLOGY, V44, P670, DOI 10.1093/rheumatology/keh584
   Bressenot AM, 2015, ALIMENT PHARM THER, V42, P957, DOI 10.1111/apt.13375
   Calin A, 2004, ANN RHEUM DIS, V63, P1594, DOI 10.1136/ard.2004.020875
   Chang CW, 2014, INTEST RES, V12, P287, DOI 10.5217/ir.2014.12.4.287
   Chen DY, 2009, J FORMOS MED ASSOC, V108, P310, DOI 10.1016/S0929-6646(09)60071-1
   Chen XL, 2016, BIODRUGS, V30, P207, DOI 10.1007/s40259-016-0173-6
   Cheng S, 2007, SEMIN ARTHRITIS RHEU, V37, P39, DOI 10.1016/j.semarthrit.2007.01.003
   Chiu HY, 2012, J EUR ACAD DERMATOL, V26, P991, DOI 10.1111/j.1468-3083.2011.04199.x
   CHOU CT, 1994, J RHEUMATOL, V21, P302
   Cosnes J, 2011, GASTROENTEROLOGY, V140, P1785, DOI 10.1053/j.gastro.2011.01.055
   Davis JC, 2003, ARTHRITIS RHEUM, V48, P3230, DOI 10.1002/art.11325
   Gorman JD, 2002, NEW ENGL J MED, V346, P1349, DOI 10.1056/NEJMoa012664
   Guan MQ, 2013, CLIN RHEUMATOL, V32, P1115, DOI 10.1007/s10067-013-2278-3
   Haibel H, 2006, ARTHRITIS RHEUM-US, V54, P678, DOI 10.1002/art.21563
   Haraoui B, 2009, SEMIN ARTHRITIS RHEU, V39, P176, DOI 10.1016/j.semarthrit.2008.06.004
   Huang F, 2014, ANN RHEUM DIS, V73, P587, DOI 10.1136/annrheumdis-2012-202533
   Inman RD, 2008, ARTHRITIS RHEUM-US, V58, P3402, DOI 10.1002/art.23969
   Landewé R, 2014, ANN RHEUM DIS, V73, P39, DOI 10.1136/annrheumdis-2013-204231
   Leone A, 2015, EXPERT REV CLIN IMMU, V11, P109, DOI 10.1586/1744666X.2015.994508
   LI X, 2017, INT J ENV RES PUB HE, V14
   Lian F, 2015, CLIN RHEUMATOL, V34, P1913, DOI 10.1007/s10067-015-2989-8
   Lie E, 2017, ANN RHEUM DIS, V76, P1515, DOI 10.1136/annrheumdis-2016-210931
   Olesen CM, 2016, PHARMACOL THERAPEUT, V159, P110, DOI 10.1016/j.pharmthera.2016.01.001
   Stolwijk C, 2015, ANN RHEUM DIS, V74, P65, DOI 10.1136/annrheumdis-2013-203582
   Stone M, 2001, J RHEUMATOL, V28, P1605
   Taurog JD, 2016, NEW ENGL J MED, V374, P2563, DOI 10.1056/NEJMra1406182
   van der Heijde D, 2006, ANN RHEUM DIS, V65, P1572, DOI 10.1136/ard.2006.056747
   van der Heijde D, 2005, ARTHRITIS RHEUM-US, V52, P582, DOI 10.1002/art.20852
   van der Heijde D, 2006, ARTHRITIS RHEUM-US, V54, P2136, DOI 10.1002/art.21913
   van der Heijde D, 2017, ANN RHEUM DIS, V76, P978, DOI 10.1136/annrheumdis-2016-210770
   van der Horst-Bruinsma IE, 2012, RHEUM DIS CLIN N AM, V38, P523, DOI 10.1016/j.rdc.2012.08.010
   VANDERLINDEN S, 1984, ARTHRITIS RHEUM, V27, P361
   Wang CR, 2017, JCR-J CLIN RHEUMATOL, V23, P174, DOI 10.1097/RHU.0000000000000514
   Wang CR, 2016, SEMIN ARTHRITIS RHEU, V46, P102, DOI 10.1016/j.semarthrit.2016.02.002
   Ward MM, 2016, ARTHRITIS RHEUMATOL, V68, P282, DOI 10.1002/art.39298
   Wu KC, 2016, INTEST RES, V14, P152, DOI 10.5217/ir.2016.14.2.152
NR 42
TC 7
Z9 8
U1 0
U2 4
PU NATURE PUBLISHING GROUP
PI LONDON
PA MACMILLAN BUILDING, 4 CRINAN ST, LONDON N1 9XW, ENGLAND
SN 2045-2322
J9 SCI REP-UK
JI Sci Rep
PD OCT 13
PY 2017
VL 7
AR 13165
DI 10.1038/s41598-017-13573-z
PG 6
WC Multidisciplinary Sciences
WE Science Citation Index Expanded (SCI-EXPANDED)
SC Science & Technology - Other Topics
GA FJ7RR
UT WOS:000412956900055
PM 29030592
OA gold, Green Published
DA 2024-01-22
ER

PT J
AU Triantafyllou, K
   Sioulas, AD
   Giamarellos-Bourboulis, EJ
AF Triantafyllou, Konstantinos
   Sioulas, Athanasios D.
   Giamarellos-Bourboulis, Evangelos J.
TI Rifaximin: The Revolutionary Antibiotic Approach for Irritable Bowel
   Syndrome
SO MINI-REVIEWS IN MEDICINAL CHEMISTRY
LA English
DT Review
DE Bloating; irritable bowel syndrome; intestinal overgrowth; rifaximin
ID INTESTINAL BACTERIAL OVERGROWTH; PLACEBO-CONTROLLED TRIAL; IN-VITRO
   ACTIVITY; DOUBLE-BLIND; BREATH TEST; NONABSORBABLE ANTIBIOTICS; CLINICAL
   EFFECTIVENESS; TRAVELERS DIARRHEA; CROHNS-DISEASE; SYMPTOMS
AB A large number of clinical studies using breath testing and a smaller number of studies using quantitative cultures of the upper small intestine established a link between irritable bowel syndrome (IBS) and small intestinal bacterial overgrowth (SIBO). A series of 12 studies both prospective and retrospective in design in a population of patients with SIBO without IBS showed that the non-absorbable antibiotic rifaximin can eradicate SIBO as proved through decrease of the exhaled hydrogen and methane in breath tests. The efficacy of rifaximin was superior over the comparator treatment in most of these studies. Based on these findings, short course rifaximin was tested in various concentrations in eight open-label trials in patients with IBS and proven SIBO by breath test. Similar efficacy of rifaximin was shown in SIBO eradication; this was accompanied by improvement of the global score for IBS symptoms. Finally, five double-blind randomized clinical trials were conducted in patients with IBS; four were placebo-controlled. The larger trials were TARGET 1 and TARGET 2 studies testing rifaximin at a regimen of 550mg tid for 14 days. All trials showed a significant superiority of rifaximin over comparator for the improvement of global symptoms of IBS and bloating. Although the aforementioned results render rifaximin a revolutionary therapeutic approach for IBS, several concerns on induction of antimicrobial resistant flora remain.
C1 [Triantafyllou, Konstantinos; Sioulas, Athanasios D.] Univ Athens, Sch Med, Dept Internal Med 2, Hepatogastroenterol Unit, GR-10679 Athens, Greece.
   [Triantafyllou, Konstantinos; Sioulas, Athanasios D.] Univ Athens, Sch Med, Res Inst, GR-10679 Athens, Greece.
   [Giamarellos-Bourboulis, Evangelos J.] Univ Athens, Sch Med, Dept Internal Med 4, GR-10679 Athens, Greece.
C3 Athens Medical School; National & Kapodistrian University of Athens;
   Athens Medical School; National & Kapodistrian University of Athens;
   National & Kapodistrian University of Athens; Athens Medical School
RP Giamarellos-Bourboulis, EJ (通讯作者)，ATTIKON Univ Hosp, Dept Internal Med 4, 1 Rimini St, Athens 12462, Greece.
EM egiamarel@med.uoa.gr
RI Triantafyllou, Konstantinos/E-8248-2011; Giamarellos-Bourboulis,
   Evangelos/AAD-7155-2019
OI Triantafyllou, Konstantinos/0000-0002-5183-9426; 
FU Vianex SA, Hellas; Alfa Wassermann SpA
FX K. Triantafyllou received honorarium from Salix Pharmaceuticals, Inc and
   one research grant from Vianex SA, Hellas. EJ Giamarellos-Bourboulis has
   received an unrestricted educational grant by Alfa Wassermann SpA. AD
   Sioulas has nothing to declare
CR Bass NM, 2010, NEW ENGL J MED, V362, P1071, DOI 10.1056/NEJMoa0907893
   Biancone L, 2000, CURR MED RES OPIN, V16, P14, DOI 10.1185/030079900542777
   Blandizzi C, 2014, PHARMACOL RES, V85, P39, DOI 10.1016/j.phrs.2014.05.001
   Chang MS, 2011, DIGEST DIS SCI, V56, P2939, DOI 10.1007/s10620-011-1719-6
   Collins BS, 2011, J PEDIATR GASTR NUTR, V52, P382, DOI 10.1097/MPG.0b013e3181effa3b
   Cremonini F, 2012, EXPERT OPIN PHARMACO, V13, P433, DOI 10.1517/14656566.2012.651458
   Cuoco L, 2006, Minerva Gastroenterol Dietol, V52, P89
   Di Stefano M, 2005, ALIMENT PHARM THER, V21, P985, DOI 10.1111/j.1365-2036.2005.02397.x
   Di Stefano M, 2000, ALIMENT PHARM THERAP, V14, P551
   Di Stefano M, 2011, INTERN EMERG MED, V6, P403, DOI 10.1007/s11739-010-0496-0
   Dukowicz Andrew C, 2007, Gastroenterol Hepatol (N Y), V3, P112
   DuPont HL, 2005, ANN INTERN MED, V142, P805, DOI 10.7326/0003-4819-142-10-200505170-00005
   Esposito I, 2007, WORLD J GASTROENTERO, V13, P6016, DOI 10.3748/wjg.13.6016
   Farrell DJ, 2013, J CLIN GASTROENTEROL, V47, P205, DOI 10.1097/MCG.0b013e31827559a3
   Ford AC, 2009, CLIN GASTROENTEROL H, V7, P1279, DOI 10.1016/j.cgh.2009.06.031
   Furnari M, 2010, ALIMENT PHARM THER, V32, P1000, DOI 10.1111/j.1365-2036.2010.04436.x
   Hao WL, 2004, METH MOL B, V268, P491
   Jiang ZD, 2010, J CLIN PATHOL, V63, P355, DOI 10.1136/jcp.2009.071688
   Jiang ZD, 2000, ANTIMICROB AGENTS CH, V44, P2205, DOI 10.1128/AAC.44.8.2205-2206.2000
   Jolley J, 2011, CLIN EXP GASTROENTER, V4, P43, DOI 10.2147/CEG.S18051
   Khoshini R, 2008, DIGEST DIS SCI, V53, P1443, DOI 10.1007/s10620-007-0065-1
   Kim MS, 2013, DIGEST DIS SCI, V58, P1676, DOI 10.1007/s10620-013-2675-0
   Kothary V, 2013, ANTIMICROB AGENTS CH, V57, P811, DOI 10.1128/AAC.02163-12
   Lauritano EC, 2009, EUR REV MED PHARMACO, V13, P111
   Lauritano EC, 2005, ALIMENT PHARM THER, V22, P31, DOI 10.1111/j.1365-2036.2005.02516.x
   Lauritano EC, 2007, J CLIN ENDOCR METAB, V92, P4180, DOI 10.1210/jc.2007-0606
   Low K, 2010, J CLIN GASTROENTEROL, V44, P547, DOI 10.1097/MCG.0b013e3181c64c90
   Maccaferri S, 2010, J ANTIMICROB CHEMOTH, V65, P2556, DOI 10.1093/jac/dkq345
   Majewski M, 2007, ADV MED SCI, V52, P139
   Menees SB, 2012, AM J GASTROENTEROL, V107, P28, DOI 10.1038/ajg.2011.355
   Meyrat P, 2012, ALIMENT PHARM THER, V36, P1084, DOI 10.1111/apt.12087
   Nucera G, 2005, ALIMENT PHARM THER, V21, P1391, DOI 10.1111/j.1365-2036.2005.02493.x
   Park Hyojin, 2010, J Neurogastroenterol Motil, V16, P3, DOI 10.5056/jnm.2010.16.1.3
   Parodi A, 2008, AM J GASTROENTEROL, V103, P1257, DOI 10.1111/j.1572-0241.2007.01758.x
   Parodi A, 2008, CLIN GASTROENTEROL H, V6, P759, DOI 10.1016/j.cgh.2008.02.054
   Peralta S, 2009, WORLD J GASTROENTERO, V15, P2628, DOI 10.3748/wjg.15.2628
   Pimentel M, 2006, ANN INTERN MED, V145, P557, DOI 10.7326/0003-4819-145-8-200610170-00004
   Pimentel M, 2014, DIGEST DIS SCI, V59, P1278, DOI 10.1007/s10620-014-3157-8
   Pimentel M, 2011, DIGEST DIS SCI, V56, P2067, DOI 10.1007/s10620-011-1728-5
   Pimentel M, 2011, NEW ENGL J MED, V364, P22, DOI 10.1056/NEJMoa1004409
   Pistiki A, 2014, INT J ANTIMICROB AG, V43, P236, DOI 10.1016/j.ijantimicag.2013.12.008
   Posserud I, 2007, GUT, V56, P802, DOI 10.1136/gut.2006.108712
   Pyleris E, 2012, DIGEST DIS SCI, V57, P1321, DOI 10.1007/s10620-012-2033-7
   Riordan SM, 2006, CURR OPIN GASTROEN, V22, P669, DOI 10.1097/01.mog.0000245544.80160.46
   Scarpellini E, 2007, ALIMENT PHARM THER, V25, P781, DOI 10.1111/j.1365-2036.2007.03259.x
   Scarpellini E, 2013, EUR REV MED PHARMACO, V17, P1314
   Scarpignato C, 2005, CHEMOTHERAPY, V51, P36, DOI 10.1159/000081990
   Shah E, 2014, ALIMENT PHARM THER, V39, P973, DOI 10.1111/apt.12692
   Shah E, 2012, AM J MED, V125, P381, DOI 10.1016/j.amjmed.2011.08.026
   Shah ED, 2010, DIGEST DIS SCI, V55, P2441, DOI 10.1007/s10620-010-1276-4
   Shah SC, 2013, ALIMENT PHARM THER, V38, P925, DOI 10.1111/apt.12479
   Shanahan F, 2002, BEST PRACT RES CL GA, V16, P915, DOI 10.1053/bega.2002.0342
   Sharara AI, 2006, AM J GASTROENTEROL, V101, P326, DOI 10.1111/j.1572-0241.2006.00458.x
   Steffen R, 2003, AM J GASTROENTEROL, V98, P1073, DOI [10.1016/S0002-9270(02)06005-7, 10.1111/j.1572-0241.2003.07283.x]
   Tursi A, 2003, AM J GASTROENTEROL, V98, P839, DOI 10.1111/j.1572-0241.2003.07379.x
   Valentin T, 2011, J INFECTION, V62, P34, DOI 10.1016/j.jinf.2010.11.004
   Weinberg DS, 2014, GASTROENTEROLOGY, V147, P1146, DOI 10.1053/j.gastro.2014.09.001
   Yang J, 2008, DIGEST DIS SCI, V53, P169, DOI 10.1007/s10620-007-9839-8
NR 58
TC 6
Z9 8
U1 0
U2 13
PU BENTHAM SCIENCE PUBL LTD
PI SHARJAH
PA EXECUTIVE STE Y-2, PO BOX 7917, SAIF ZONE, 1200 BR SHARJAH, U ARAB
   EMIRATES
SN 1389-5575
EI 1875-5607
J9 MINI-REV MED CHEM
JI Mini-Rev. Med. Chem.
PY 2016
VL 16
IS 3
BP 186
EP 192
DI 10.2174/1389557515666150722105340
PG 7
WC Chemistry, Medicinal
WE Science Citation Index Expanded (SCI-EXPANDED)
SC Pharmacology & Pharmacy
GA CX1PS
UT WOS:000365468700003
PM 26202193
DA 2024-01-22
ER

PT J
AU Singh, SP
   Chand, HS
   Banerjee, S
   Agarwal, H
   Raizada, V
   Roy, S
   Sopori, M
AF Singh, Shashi P.
   Chand, Hitendra S.
   Banerjee, Santanu
   Agarwal, Hemant
   Raizada, Veena
   Roy, Sabita
   Sopori, Mohan
TI Acetylcholinesterase Inhibitor Pyridostigmine Bromide Attenuates Gut
   Pathology and Bacterial Dysbiosis in a Murine Model of Ulcerative
   Colitis
SO DIGESTIVE DISEASES AND SCIENCES
LA English
DT Article
DE Ulcerative colitis; Pyridostigmine bromide; Dextran sodium sulfate;
   Bacterial dysbiosis; Acetylcholine
ID FECAL MICROBIOTA TRANSPLANTATION; CLOSTRIDIUM-DIFFICILE INFECTION;
   CROHNS-DISEASE; CHOLINERGIC STIMULATION; CIGARETTE-SMOKE; GOBLET CELL;
   MUC2 MUCIN; BARRIER; RECEPTOR; COLON
AB Background Ulcerative colitis (UC) is a Th2 inflammatory bowel disease characterized by increased IL-5 and IL-13 expression, eosinophilic/neutrophilic infiltration, decreased mucus production, impaired epithelial barrier, and bacterial dysbiosis of the colon. Acetylcholine and nicotine stimulate mucus production and suppress Th2 inflammation through nicotinic receptors in lungs but UC is rarely observed in smokers and the mechanism of the protection is unclear. Methods In order to evaluate whether acetylcholine can ameliorate UC-associated pathologies, we employed a mouse model of dextran sodium sulfate (DSS)-induced UC-like conditions, and a group of mice were treated with Pyridostigmine bromide (PB) to increase acetylcholine availability. The effects on colonic tissue morphology, Th2 inflammatory factors, MUC2 mucin, and gut microbiota were analyzed. Results DSS challenge damaged the murine colonic architecture, reduced the MUC2 mucin and the tight-junction protein ZO-1. The PB treatment significantly attenuated these DSS-induced responses along with the eosinophilic infiltration and the pro-Th2 inflammatory factors. Moreover, PB inhibited the DSS-induced loss of commensal Clostridia and Flavobacteria, and the gain of pathogenic Erysipelotrichia and Fusobacteria. Conclusions Together, these data suggest that in colons of a murine model, PB promotes MUC2 synthesis, suppresses Th2 inflammation and attenuates bacterial dysbiosis therefore, PB has a therapeutic potential in UC.
C1 [Singh, Shashi P.; Sopori, Mohan] Lovelace Resp Res Inst, 2425 Ridgecrest Dr SE, Albuquerque, NM 87108 USA.
   [Chand, Hitendra S.] Florida Int Univ, Dept Immunol & Nanomed, Herbert Wertheim Coll Med, Miami, FL 33199 USA.
   [Banerjee, Santanu; Roy, Sabita] Univ Miami, Miller Sch Med, Dept Surg, Miami, FL 33101 USA.
   [Banerjee, Santanu; Roy, Sabita] Univ Miami, Miller Sch Med, Sylvester Canc Ctr, Miami, FL 33101 USA.
   [Agarwal, Hemant; Raizada, Veena] Univ New Mexico, Hlth Sci Ctr, Albuquerque, NM 87131 USA.
C3 Lovelace Respiratory Research Institute; State University System of
   Florida; Florida International University; University of Miami;
   University of Miami; University of New Mexico; University of New
   Mexico's Health Sciences Center
RP Sopori, M (通讯作者)，Lovelace Resp Res Inst, 2425 Ridgecrest Dr SE, Albuquerque, NM 87108 USA.
EM msopori@lrri.org
RI Chand, Hitendra/AAE-7975-2020
OI Chand, Hitendra/0000-0002-0574-9307
FU Congressionally Directed Medical Research Programs [GW150022] Funding
   Source: Medline; NHLBI NIH HHS [R01 HL125000] Funding Source: Medline;
   NIAID NIH HHS [R21 AI117560, R21 AI144374] Funding Source: Medline; NIDA
   NIH HHS [R01 DA031202, R01 DA037843, R01 DA047089, R01 DA034582, R01
   DA050542, R01 DA044582, R01 DA043252] Funding Source: Medline
CR Atarashi K, 2013, NATURE, V500, P232, DOI 10.1038/nature12331
   Banerjee S, 2016, MUCOSAL IMMUNOL, V9, P1418, DOI 10.1038/mi.2016.9
   Bharucha AE, 2013, GUT, V62, P708, DOI 10.1136/gutjnl-2012-302483
   BINDER V, 1982, GASTROENTEROLOGY, V83, P563
   Boldeanu MV, 2014, ROM J MORPHOL EMBRYO, V55, P1345
   Burisch J, 2015, SCAND J GASTROENTERO, V50, P942, DOI 10.3109/00365521.2015.1014407
   Buzza MS, 2017, J BIOL CHEM, V292, P10801, DOI 10.1074/jbc.M116.771469
   Carlucci C, 2016, EBIOMEDICINE, V13, P37, DOI 10.1016/j.ebiom.2016.09.029
   Chand HS, 2017, J ALLERGY CLIN IMMUN, V140, P1456, DOI 10.1016/j.jaci.2017.05.038
   COOPER HS, 1993, LAB INVEST, V69, P238
   Costantini TW, 2012, AM J PATHOL, V181, P478, DOI 10.1016/j.ajpath.2012.04.005
   Das P, 2012, VIRCHOWS ARCH, V460, P261, DOI 10.1007/s00428-012-1195-1
   de La Fuente RN, 2013, CLIN EXP PHARMACOL P, V40, P610, DOI 10.1111/1440-1681.12121
   Dharmani P, 2011, PLOS ONE, V6, DOI 10.1371/journal.pone.0025058
   Durand MT, 2014, PLOS ONE, V9, DOI 10.1371/journal.pone.0104476
   Fakhoury M, 2014, J INFLAMM RES, V7, P113, DOI 10.2147/JIR.S65979
   Feriani DJ, 2018, FRONT PHYSIOL, V9, DOI 10.3389/fphys.2018.00053
   Forbes E, 2004, J IMMUNOL, V172, P5664, DOI 10.4049/jimmunol.172.9.5664
   Fries W, 2011, CURR DRUG TARGETS, V12, P1373, DOI 10.2174/138945011796818261
   Fu XW, 2011, AM J RESP CELL MOL, V44, P222, DOI 10.1165/rcmb.2010-0109OC
   Geuking MB, 2011, IMMUNITY, V34, P794, DOI 10.1016/j.immuni.2011.03.021
   Glocker EO, 2011, ANN NY ACAD SCI, V1246, P102, DOI 10.1111/j.1749-6632.2011.06339.x
   Gundavarapu S, 2012, J ALLERGY CLIN IMMUN, V130, P770, DOI 10.1016/j.jaci.2012.04.002
   Hayashi S, 2014, AM J PHYSIOL-GASTR L, V307, pG968, DOI 10.1152/ajpgi.00346.2013
   Heller F, 2005, GASTROENTEROLOGY, V129, P550, DOI 10.1053/j.gastro.2005.05.002
   Hering NA, 2012, J PHYSIOL-LONDON, V590, P1035, DOI 10.1113/jphysiol.2011.224568
   Hogan SP, 2004, ALIMENT PHARM THER, V20, P1231, DOI 10.1111/j.1365-2036.2004.02259.x
   Holleran G, 2018, DRUG TODAY, V54, P123, DOI 10.1358/dot.2018.54.2.2760765
   Hoving JC, 2017, GUT, V66, P2037, DOI 10.1136/gutjnl-2016-313208
   Hussain SS, 2018, SCI REP-UK, V8, DOI 10.1038/s41598-018-32114-w
   Jakobsson HE, 2015, EMBO REP, V16, P164, DOI 10.15252/embr.201439263
   Johansson MEV, 2014, GUT, V63, P281, DOI 10.1136/gutjnl-2012-303207
   Johansson MEV, 2008, P NATL ACAD SCI USA, V105, P15064, DOI 10.1073/pnas.0803124105
   Kakinuma Y, 2013, J AM HEART ASSOC, V2, DOI 10.1161/JAHA.112.004887
   Kawashima H, 2012, BIOL PHARM BULL, V35, P1637, DOI 10.1248/bpb.b12-00412
   Kihara N, 2003, GUT, V52, P713, DOI 10.1136/gut.52.5.713
   Kim DY, 2019, J PEDIATR GASTR NUTR, V68, P611, DOI 10.1097/MPG.0000000000002301
   Kondo M, 2002, AM J RESP CELL MOL, V27, P536, DOI 10.1165/rcmb.4682
   Kunde S, 2013, J PEDIATR GASTR NUTR, V56, P597, DOI 10.1097/MPG.0b013e318292fa0d
   Lampinen M, 2013, J LEUKOCYTE BIOL, V94, P1061, DOI 10.1189/jlb.1212640
   Li J, 2016, INFLAMM BOWEL DIS, V22, P1779, DOI 10.1097/MIB.0000000000000811
   Livak KJ, 2001, METHODS, V25, P402, DOI 10.1006/meth.2001.1262
   Lunney PC, 2012, ALIMENT PHARM THER, V36, P997, DOI 10.1111/apt.12086
   Mahowald MA, 2009, P NATL ACAD SCI USA, V106, P5859, DOI 10.1073/pnas.0901529106
   Maouche K, 2013, P NATL ACAD SCI USA, V110, P4099, DOI 10.1073/pnas.1216939110
   Mar JS, 2016, MBIO, V7, DOI 10.1128/mBio.01072-16
   Mishra Anil, 2013, J Gastroenterol Hepatol Res, V2, P845
   Mishra NC, 2008, J IMMUNOL, V180, P7655, DOI 10.4049/jimmunol.180.11.7655
   Moayyedi P, 2015, GASTROENTEROLOGY, V149, P102, DOI 10.1053/j.gastro.2015.04.001
   Mould AW, 1997, J CLIN INVEST, V99, P1064, DOI 10.1172/JCI119234
   Negrón ME, 2016, AM J GASTROENTEROL, V111, P691, DOI 10.1038/ajg.2016.106
   Nemeth ZH, 2017, CUREUS J MED SCIENCE, V9, DOI 10.7759/cureus.1177
   Okumura R, 2018, INFLAMM REGEN, V38, DOI 10.1186/s41232-018-0063-z
   Osaka T, 2017, NUTRIENTS, V9, DOI 10.3390/nu9121329
   Park CH, 2016, SCI REP-UK, V6, DOI 10.1038/srep25271
   PULLAN RD, 1994, GUT, V35, P353, DOI 10.1136/gut.35.3.353
   Raab Y, 1998, DIGEST DIS SCI, V43, P1061, DOI 10.1023/A:1018843104511
   de Mattos BRR, 2015, MEDIAT INFLAMM, V2015, DOI 10.1155/2015/493012
   Razani-Boroujerdi S, 2007, J IMMUNOL, V179, P2889, DOI 10.4049/jimmunol.179.5.2889
   Ren CC, 2018, MOL NUTR FOOD RES, V62, DOI 10.1002/mnfr.201700572
   Rosen MJ, 2017, GASTROENTEROLOGY, V152, P1345, DOI 10.1053/j.gastro.2017.01.016
   Round JL, 2010, P NATL ACAD SCI USA, V107, P12204, DOI 10.1073/pnas.0909122107
   Santos-Almeida FM, 2015, AM J PHYSIOL-HEART C, V308, pH101, DOI 10.1152/ajpheart.00591.2014
   Schmid-Grendelmeier P, 2002, J IMMUNOL, V169, P1021, DOI 10.4049/jimmunol.169.2.1021
   Ng SC, 2013, J GASTROEN HEPATOL, V28, P1624, DOI 10.1111/jgh.12306
   Singh SP, 2015, PLOS ONE, V10, DOI 10.1371/journal.pone.0137757
   Singh SP, 2000, TOXICOL APPL PHARM, V164, P65, DOI 10.1006/taap.2000.8897
   Sopori M, 2002, NAT REV IMMUNOL, V2, P372, DOI 10.1038/nri803
   Spencer LA, 2009, J LEUKOCYTE BIOL, V85, P117, DOI 10.1189/jlb.0108058
   Stefka AT, 2014, P NATL ACAD SCI USA, V111, P13145, DOI 10.1073/pnas.1412008111
   Strugala V, 2008, INT J CLIN PRACT, V62, P762, DOI 10.1111/j.1742-1241.2007.01665.x
   Takeda K, 2010, PARASITE IMMUNOL, V32, P420, DOI 10.1111/j.1365-3024.2010.01200.x
   Tytgat KMAJ, 1996, GUT, V38, P554, DOI 10.1136/gut.38.4.554
   Van der Sluis M, 2006, GASTROENTEROLOGY, V131, P117, DOI 10.1053/j.gastro.2006.04.020
   Vassallo R, 2005, J IMMUNOL, V175, P2684, DOI 10.4049/jimmunol.175.4.2684
   Visschedijk MC, 2016, PLOS ONE, V11, DOI 10.1371/journal.pone.0159609
   Wang H, 2003, NATURE, V421, P384, DOI 10.1038/nature01339
   Wecht JM, 2015, CLIN AUTON RES, V25, P179, DOI 10.1007/s10286-015-0272-3
   Woerly G, 2002, J LEUKOCYTE BIOL, V72, P769
   Yan ZX, 2018, APPL ENVIRON MICROB, V84, DOI 10.1128/AEM.00434-18
   Yu XT, 2018, PLOS ONE, V13, DOI 10.1371/journal.pone.0194069
NR 81
TC 17
Z9 17
U1 1
U2 8
PU SPRINGER
PI DORDRECHT
PA VAN GODEWIJCKSTRAAT 30, 3311 GZ DORDRECHT, NETHERLANDS
SN 0163-2116
EI 1573-2568
J9 DIGEST DIS SCI
JI Dig. Dis. Sci.
PD JAN
PY 2020
VL 65
IS 1
BP 141
EP 149
DI 10.1007/s10620-019-05838-6
PG 9
WC Gastroenterology & Hepatology
WE Science Citation Index Expanded (SCI-EXPANDED)
SC Gastroenterology & Hepatology
GA KJ3PB
UT WOS:000511968600022
PM 31643033
OA Green Published, hybrid
DA 2024-01-22
ER

PT J
AU Shastri, S
   Shinde, T
   Perera, AP
   Gueven, N
   Eri, R
AF Shastri, Sonia
   Shinde, Tanvi
   Perera, Agampodi Promoda
   Gueven, Nuri
   Eri, Rajaraman
TI Idebenone Protects against Spontaneous Chronic Murine Colitis by
   Alleviating Endoplasmic Reticulum Stress and Inflammatory Response
SO BIOMEDICINES
LA English
DT Article
DE chronic colitis; endoplasmic reticulum stress; idebenone; mucin;
   pro-inflammatory cytokines; Winnie
ID BOWEL-DISEASE; ER-STRESS; ULCERATIVE-COLITIS; TRANSCRIPTIONAL INDUCTION;
   TRANSMEMBRANE PROTEIN; INTESTINAL BARRIER; CROHNS-DISEASE; ADVERSE
   EVENTS; MESSENGER-RNA; MUC2 MUCIN
AB Endoplasmic reticulum (ER) stress in intestinal secretory goblet cells has been linked to the development of ulcerative colitis (UC). Emerging evidence suggests that the short chain quinone drug idebenone displays anti-inflammatory activity in addition to its potent antioxidant and mitochondrial electron donor properties. This study evaluated the impact of idebenone in Winnie mice, that are characterized by spontaneous chronic intestinal inflammation and ER stress caused by a missense mutation in the mucin MUC2 gene. Idebenone (200 mg/kg) was orally administered daily to 5-6 weeks old Winnie mice over a period of 21 days. Idebenone treatment substantially improved body weight gain, disease activity index (DAI), colon length and histopathology score. Immunohistochemistry revealed increased expression of MUC2 protein in goblet cells, consistent with increased MUC2 mRNA levels. Furthermore, idebenone significantly reduced the expression of the ER stress markers C/EBP homologous protein (CHOP), activating transcription factor 6 (ATF6) and X-box binding protein-1 (XBP-1) at both mRNA and protein levels. Idebenone also effectively reduced pro-inflammatory cytokine levels in colonic explants. Taken together, these results indicate that idebenone could represent a potential therapeutic approach against human UC by its strong anti-inflammatory activity and its ability to reduce markers of ER stress.
C1 [Shastri, Sonia; Shinde, Tanvi; Perera, Agampodi Promoda; Eri, Rajaraman] Univ Tasmania, Coll Hlth & Med, Sch Hlth Sci, Gut Hlth Lab, Launceston, Tas 7250, Australia.
   [Shinde, Tanvi] Univ Tasmania, Tasmanian Inst Agr, Ctr Food Innovat, Launceston, Tas 7250, Australia.
   [Gueven, Nuri] Univ Tasmania, Coll Hlth & Med, Sch Pharm & Pharmacol, Hobart, Tas 7005, Australia.
C3 University of Tasmania; University of Tasmania; University of Tasmania
RP Shastri, S; Eri, R (通讯作者)，Univ Tasmania, Coll Hlth & Med, Sch Hlth Sci, Gut Hlth Lab, Launceston, Tas 7250, Australia.
EM Sonia.Shastri@utas.edu.au; Tanvi.Shinde@utas.edu.au;
   agampodi.perera@utas.edu.au; nuri.guven@utas.edu.au;
   Rajaraman.Eri@utas.edu.au
RI ; Perera, Promoda/G-7163-2015; Shinde, Tanvi/X-4074-2018
OI Guven, Nuri/0000-0003-3782-767X; ERI, RAJARAMAN/0000-0003-1688-8043;
   Perera, Promoda/0000-0002-3674-9940; Shinde, Tanvi/0000-0002-8551-5841
FU Tasmanian graduate research scholarship (TGRS)
FX The support from Tasmanian graduate research scholarship (TGRS) for the
   PhD study of S.S. is acknowledged. We thank Santhera Pharmaceuticals for
   donating the test compound.
CR Al-Rasheed NM, 2013, J OLEO SCI, V62, P961, DOI 10.5650/jos.62.961
   Antoni L, 2014, WORLD J GASTROENTERO, V20, P1165, DOI 10.3748/wjg.v20.i5.1165
   Asker N, 1998, J BIOL CHEM, V273, P18857, DOI 10.1074/jbc.273.30.18857
   Banks C, 2003, J PATHOL, V199, P28, DOI 10.1002/path.1245
   Becker C, 2010, EXPERT OPIN DRUG MET, V6, P1437, DOI 10.1517/17425255.2010.530656
   Bernstein CN, 2001, AM J GASTROENTEROL, V96, P1116
   Bernstein CN, 2005, GASTROENTEROLOGY, V129, P827, DOI 10.1053/j.gastro.2005.06.021
   Bertolotti A, 2001, J CLIN INVEST, V107, P585, DOI 10.1172/JCI11476
   Bettigole SE, 2015, ANNU REV IMMUNOL, V33, P107, DOI 10.1146/annurev-immunol-032414-112116
   Bianco AM, 2015, WORLD J GASTROENTERO, V21, P12296, DOI 10.3748/wjg.v21.i43.12296
   Bisping G, 2001, CLIN EXP IMMUNOL, V123, P15, DOI 10.1046/j.1365-2249.2001.01443.x
   Bogaert S, 2011, PLOS ONE, V6, DOI 10.1371/journal.pone.0025589
   BREESE EJ, 1994, GASTROENTEROLOGY, V106, P1455, DOI 10.1016/0016-5085(94)90398-0
   Brière JJ, 2004, BIOCHEM BIOPH RES CO, V316, P1138, DOI 10.1016/j.bbrc.2004.03.002
   Cao SS, 2016, J CELL PHYSIOL, V231, P288, DOI 10.1002/jcp.25098
   Cao SS, 2012, CURR BIOL, V22, pR622, DOI 10.1016/j.cub.2012.07.004
   Chen X, 2002, J BIOL CHEM, V277, P13045, DOI 10.1074/jbc.M110636200
   Cláudio N, 2013, EMBO J, V32, P1214, DOI 10.1038/emboj.2013.80
   COX JS, 1993, CELL, V73, P1197, DOI 10.1016/0092-8674(93)90648-A
   Das A, 2014, J BIOL CHEM, V289, P4145, DOI 10.1074/jbc.M113.521062
   Das I, 2013, J EXP MED, V210, P1201, DOI 10.1084/jem.20121268
   Deng J, 2004, MOL CELL BIOL, V24, P10161, DOI 10.1128/MCB.24.23.10161-10168.2004
   Di Prospero NA, 2007, ARCH NEUROL-CHICAGO, V64, P803, DOI 10.1001/archneur.64.6.803
   Eri RD, 2011, MUCOSAL IMMUNOL, V4, P354, DOI 10.1038/mi.2010.74
   Faubion WA, 2001, GASTROENTEROLOGY, V121, P255, DOI 10.1053/gast.2001.26279
   Florin T, 2018, GUT MICROBES, V9, P175, DOI 10.1080/19490976.2017.1387343
   Gerhardt E, 2011, PLOS ONE, V6, DOI 10.1371/journal.pone.0028855
   Gersemann M, 2009, DIFFERENTIATION, V77, P84, DOI 10.1016/j.diff.2008.09.008
   Ghosh S, 2007, J CROHNS COLITIS, V1, P10, DOI 10.1016/j.crohns.2007.06.005
   Govani SM, 2010, J CROHNS COLITIS, V4, P444, DOI 10.1016/j.crohns.2010.02.009
   Guan Y, 2016, CHINESE MED J-PEKING, V129, P2001, DOI 10.4103/0366-6999.187856
   Han J, 2013, NAT CELL BIOL, V15, P481, DOI 10.1038/ncb2738
   Hanauer SB, 2006, INFLAMM BOWEL DIS, V12, pS3, DOI 10.1097/01.MIB.0000195385.19268.68
   Hanski C, 1999, J PATHOL, V188, P304, DOI 10.1002/(SICI)1096-9896(199907)188:3<304::AID-PATH375>3.0.CO;2-A
   Hao XH, 2012, INFLAMMATION, V35, P841, DOI 10.1007/s10753-011-9385-6
   Hasnain SZ, 2013, GASTROENTEROLOGY, V144, P357, DOI 10.1053/j.gastro.2012.10.043
   Haze K, 1999, MOL BIOL CELL, V10, P3787, DOI 10.1091/mbc.10.11.3787
   Heazlewood CK, 2008, PLOS MED, V5, P440, DOI 10.1371/journal.pmed.0050054
   Hino K, 2014, PLOS ONE, V9, DOI 10.1371/journal.pone.0088048
   Hu H, 2019, FRONT IMMUNOL, V9, DOI 10.3389/fimmu.2018.03083
   Kaser A, 2008, CELL, V134, P743, DOI 10.1016/j.cell.2008.07.021
   Kaser A, 2010, CURR OPIN GASTROEN, V26, P318, DOI 10.1097/MOG.0b013e32833a9ff1
   KESHAV S, 1990, J EXP MED, V171, P327, DOI 10.1084/jem.171.1.327
   Khor B, 2011, NATURE, V474, P307, DOI 10.1038/nature10209
   Kim SR, 2015, THERANOSTICS, V5, P1343, DOI 10.7150/thno.11685
   Kmiec Z, 2017, ADV MED SCI-POLAND, V62, P1, DOI 10.1016/j.advms.2016.09.001
   Lean QY, 2015, PLOS ONE, V10, DOI 10.1371/journal.pone.0128453
   Li H, 2010, P NATL ACAD SCI USA, V107, P16113, DOI 10.1073/pnas.1010580107
   LIGUMSKY M, 1990, GUT, V31, P686, DOI 10.1136/gut.31.6.686
   Ma XH, 2017, FRONT PLANT SCI, V8, DOI 10.3389/fpls.2017.00600
   McCord JM, 2000, AM J MED, V108, P652, DOI 10.1016/S0002-9343(00)00412-5
   McGuckin MA, 2010, AM J PHYSIOL-GASTR L, V298, pG820, DOI 10.1152/ajpgi.00063.2010
   McGuckin MA, 2009, INFLAMM BOWEL DIS, V15, P100, DOI 10.1002/ibd.20539
   Meyer L, 2015, REV MED CHILE, V143, P7, DOI 10.4067/S0034-98872015000100001
   Nair Anroop B, 2016, J Basic Clin Pharm, V7, P27, DOI 10.4103/0976-0105.177703
   Ott SJ, 2004, GUT, V53, P685, DOI 10.1136/gut.2003.025403
   Pahl HL, 1996, FEBS LETT, V392, P129, DOI 10.1016/0014-5793(96)00800-9
   Perera AP, 2018, SCI REP-UK, V8, DOI 10.1038/s41598-018-26775-w
   Rahman AA, 2015, CELL TISSUE RES, V362, P497, DOI 10.1007/s00441-015-2251-3
   Randall-Demllo S, 2016, WORLD J GASTROENTERO, V22, P8334, DOI 10.3748/wjg.v22.i37.8334
   Robinson AM, 2017, AM J PHYSIOL-GASTR L, V312, pG85, DOI 10.1152/ajpgi.00210.2016
   Rovedatti L, 2009, GUT, V58, P1629, DOI 10.1136/gut.2009.182170
   Rutgeerts P, 2005, NEW ENGL J MED, V353, P2462, DOI 10.1056/NEJMoa050516
   Schmitz ML, 2018, BIOMEDICINES, V6, DOI 10.3390/biomedicines6020058
   Senkal CE, 2010, FASEB J, V24, P296, DOI 10.1096/fj.09-135087
   Shastri S, 2020, INT J MOL SCI, V21, DOI 10.3390/ijms21020484
   Shen JS, 2002, DEV CELL, V3, P99, DOI 10.1016/S1534-5807(02)00203-4
   Shinde T, 2020, NUTRIENTS, V12, DOI 10.3390/nu12082380
   Shinde T, 2019, NUTRIENTS, V11, DOI 10.3390/nu11040818
   Stallmach A, 2010, BEST PRACT RES CL GA, V24, P167, DOI 10.1016/j.bpg.2010.01.002
   Strober W, 2011, GASTROENTEROLOGY, V140, P1756, DOI 10.1053/j.gastro.2011.02.016
   SUNO M, 1984, JPN J PHARMACOL, V35, P196, DOI 10.1254/jjp.35.196
   Tabas I, 2011, NAT CELL BIOL, V13, P184, DOI 10.1038/ncb0311-184
   Targan SR, 2005, IMMUNOL REV, V206, P296, DOI 10.1111/j.0105-2896.2005.00286.x
   Tian T, 2017, OXID MED CELL LONGEV, V2017, DOI 10.1155/2017/4535194
   Tu WJ, 2019, AGING DIS, V10, P637, DOI 10.14336/AD.2018.0513
   Yamamoto K, 2007, DEV CELL, V13, P365, DOI 10.1016/j.devcel.2007.07.018
   Yan AJ, 2019, FRONT CELL NEUROSCI, V12, DOI 10.3389/fncel.2018.00529
   Yang H, 2020, ISCIENCE, V23, DOI 10.1016/j.isci.2020.100860
   Ye J, 2000, MOL CELL, V6, P1355, DOI 10.1016/S1097-2765(00)00133-7
   Yoshida H, 2001, CELL, V107, P881, DOI 10.1016/S0092-8674(01)00611-0
   Yoshida H, 2000, MOL CELL BIOL, V20, P6755, DOI 10.1128/MCB.20.18.6755-6767.2000
   Zenewicz LA, 2009, TRENDS MOL MED, V15, P199, DOI 10.1016/j.molmed.2009.03.002
   Zenlea T, 2014, WORLD J GASTROENTERO, V20, P3146, DOI 10.3748/wjg.v20.i12.3146
   Zhang KZ, 2008, NATURE, V454, P455, DOI 10.1038/nature07203
   Zhao F, 2010, DEV BIOL, V338, P268, DOI 10.1016/j.ydbio.2009.12.008
NR 86
TC 7
Z9 7
U1 0
U2 2
PU MDPI
PI BASEL
PA ST ALBAN-ANLAGE 66, CH-4052 BASEL, SWITZERLAND
EI 2227-9059
J9 BIOMEDICINES
JI Biomedicines
PD OCT
PY 2020
VL 8
IS 10
AR 384
DI 10.3390/biomedicines8100384
PG 20
WC Biochemistry & Molecular Biology; Medicine, Research & Experimental;
   Pharmacology & Pharmacy
WE Science Citation Index Expanded (SCI-EXPANDED)
SC Biochemistry & Molecular Biology; Research & Experimental Medicine;
   Pharmacology & Pharmacy
GA OJ7UN
UT WOS:000584161400001
PM 32998266
OA Green Published, gold
DA 2024-01-22
ER

PT J
AU Zheng, YX
   Huang, LY
   Ge, WS
   Yang, M
   Ma, YH
   Xie, GH
   Wang, WW
   Bian, BX
   Li, L
   Nie, H
   Shen, LS
AF Zheng, Yingxia
   Huang, Liya
   Ge, Wensong
   Yang, Ming
   Ma, Yanhui
   Xie, Guohua
   Wang, Weiwei
   Bian, Bingxian
   Li, Li
   Nie, Hong
   Shen, Lisong
TI Protein arginine Methyltransferase 5 inhibition Upregulates
   Foxp3<SUP>+</SUP> regulatory T cells Frequency and Function during the
   Ulcerative colitis
SO FRONTIERS IN IMMUNOLOGY
LA English
DT Article
DE arginine N-methyltransferase inhibitor 1; intestinal inflammation;
   PRMT5; regulatory T cell; Foxp3IN
ID INFLAMMATORY-BOWEL-DISEASE; GENE-EXPRESSION; CROHNS-DISEASE; PRMT5;
   METHYLATION; GROWTH; TRANSCRIPTION; PATHOGENESIS; CANCER; ROLES
AB Ulcerative colitis (UC) pathogenesis is related to imbalance of immune responses, and the equilibrium between inflammatory T cells and Foxp3(+) regulatory T cells (Tregs) plays an important role in the intestinal homeostasis. Protein arginine methyltransferases (PRMTs) regulate chromatin remodeling and gene expression. Here, we investigated whether inhibition of PRMTs affects colitis pathogenesis in mice and inflammatory bowel disease patients and further explored the underlying mechanisms. In this study, we found that protein arginine N-methyltransferase inhibitor 1 (AMI-1) treatments increased Tregs frequency, function, and reduced colitis incidence. Adoptive transfer of AMI-1-treated Tregs could reduce the colitis incidence. Colitis was associated with increased local PRMT5 expression, which was inhibited by AMI-1 treatment. Additionally, PRMT5 knockdown T cells produced a better response to TGF beta and promoted Tregs differentiation through decreased DNA methyltransferase 1 (DNMT1) expression. PRMT5 also enhanced H3K27me3 and DNMT1 binding to Foxp3 promoter, which restricted Tregs differentiation. Furthermore, PRMT5 knockdown led to decreased Foxp3 promoter methylation during Tregs induction. PRMT5 expression had a negative relationship with Tregs in UC patients, knockdown of PRMT5 expression increased Tregs frequency and decreased TNF alpha, IL-6, and IL-13 levels. Our study outlines a novel regulation of PRMT5 on Tregs development and function. Strategies to decrease PRMT5 expression might have therapeutic potential to control UC.
C1 [Zheng, Yingxia; Ma, Yanhui; Xie, Guohua; Wang, Weiwei; Bian, Bingxian; Li, Li; Shen, Lisong] Shanghai Jiao Tong Univ, Xin Hua Hosp, Dept Lab Med, Sch Med, Shanghai, Peoples R China.
   [Zheng, Yingxia] Shanghai Jiao Tong Univ, Inst Biliary Tract Dis Res, Dept Lab Med, Shanghai, Peoples R China.
   [Huang, Liya] Shanghai Jiao Tong Univ, Xin Hua Hosp, Dept Gerontol, Sch Med, Shanghai, Peoples R China.
   [Ge, Wensong] Shanghai Jiao Tong Univ, Xin Hua Hosp, Dept Gastroenterol, Sch Med, Shanghai, Peoples R China.
   [Yang, Ming] Shanghai Jiao Tong Univ, Xin Hua Hosp, Dept Anorectal Surg, Sch Med, Shanghai, Peoples R China.
   [Nie, Hong] Shanghai Jiao Tong Univ, Shanghai Inst Immunol, Sch Med, Shanghai, Peoples R China.
C3 Shanghai Jiao Tong University; Shanghai Jiao Tong University; Shanghai
   Jiao Tong University; Shanghai Jiao Tong University; Shanghai Jiao Tong
   University; Chinese Academy of Sciences; Shanghai Jiao Tong University
RP Shen, LS (通讯作者)，Shanghai Jiao Tong Univ, Xin Hua Hosp, Dept Lab Med, Sch Med, Shanghai, Peoples R China.
EM lisongshen@hotmail.com
RI ZHAO, S/IWV-4219-2023
FU National Natural Science Foundation of China [81202351, 81571525,
   81372641, 81200279, 81273307]; Shanghai Municipal Education
   Commission-Gaofeng Clinical Medicine Grant Support [20161315]; Basic
   Research Project of Shanghai Science and Technology Commission
   [11jc1408300]
FX This study was supported by grants from the National Natural Science
   Foundation of China (81202351 and 81571525 to YZ, 81372641 to LS,
   81200279 to WG, 81273307 to HN), Shanghai Municipal Education
   Commission-Gaofeng Clinical Medicine Grant Support (20161315 to YZ), the
   Basic Research Project of Shanghai Science and Technology Commission
   (11jc1408300 to LS).
CR Abraham C, 2009, NEW ENGL J MED, V361, P2066, DOI 10.1056/NEJMra0804647
   Allez M, 2004, INFLAMM BOWEL DIS, V10, P666, DOI 10.1097/00054725-200409000-00027
   Blanc RS, 2017, MOL CELL, V65, P8, DOI 10.1016/j.molcel.2016.11.003
   Brand S, 2009, GUT, V58, P1152, DOI 10.1136/gut.2008.163667
   Castellano S, 2010, CHEMMEDCHEM, V5, P398, DOI 10.1002/cmdc.200900459
   Chan-Penebre E, 2015, NAT CHEM BIOL, V11, P432, DOI [10.1038/NCHEMBIO.1810, 10.1038/nchembio.1810]
   Chen WJ, 2003, J EXP MED, V198, P1875, DOI 10.1084/jem.20030152
   Chung JH, 2013, J BIOL CHEM, V288, P35534, DOI 10.1074/jbc.M113.510669
   Dacwag CS, 2007, MOL CELL BIOL, V27, P384, DOI 10.1128/MCB.01528-06
   Fabbrizio E, 2002, EMBO REP, V3, P641, DOI 10.1093/embo-reports/kvf136
   Izcue A, 2009, ANNU REV IMMUNOL, V27, P313, DOI 10.1146/annurev.immunol.021908.132657
   Kaistha A, 2014, CURR PROB PEDIATR AD, V44, P328, DOI 10.1016/j.cppeds.2014.10.003
   Karkhanis V, 2011, TRENDS BIOCHEM SCI, V36, P633, DOI 10.1016/j.tibs.2011.09.001
   Kaser A, 2010, ANNU REV IMMUNOL, V28, P573, DOI 10.1146/annurev-immunol-030409-101225
   Kouzarides T, 2007, CELL, V128, P693, DOI 10.1016/j.cell.2007.02.005
   Li CR, 2013, J BIOL CHEM, V288, P19127, DOI 10.1074/jbc.M113.453357
   Liu F, 2015, J CLIN INVEST, V125, P3532, DOI 10.1172/JCI81749
   Lu CH, 2016, FRONT IMMUNOL, V7, DOI 10.3389/fimmu.2016.00488
   Maul J, 2005, GASTROENTEROLOGY, V128, P1868, DOI 10.1053/j.gastro.2005.03.043
   Morikawa H, 2014, P NATL ACAD SCI USA, V111, P5289, DOI 10.1073/pnas.1312717110
   Obianyo O, 2011, ACS CHEM BIOL, V6, P1127, DOI 10.1021/cb2001473
   Pal S, 2004, MOL CELL BIOL, V24, P9630, DOI 10.1128/MCB.24.21.9630-9645.2004
   Rank G, 2010, BLOOD, V116, P1585, DOI 10.1182/blood-2009-10-251116
   Richard S, 2005, BIOCHEM J, V388, P379, DOI 10.1042/BJ20040373
   Saruta M, 2007, CLIN IMMUNOL, V125, P281, DOI 10.1016/j.clim.2007.08.003
   Scoumanne A, 2009, NUCLEIC ACIDS RES, V37, P4965, DOI 10.1093/nar/gkp516
   Stopa N, 2015, CELL MOL LIFE SCI, V72, P2041, DOI 10.1007/s00018-015-1847-9
   Strober W, 2011, GASTROENTEROLOGY, V140, P1756, DOI 10.1053/j.gastro.2011.02.016
   Takahashi M, 2006, DIGEST DIS SCI, V51, P677, DOI 10.1007/s10620-006-3191-2
   Veltkamp C, 2011, GUT, V60, P1345, DOI 10.1136/gut.2010.217117
   Webb LM, 2017, J IMMUNOL, V198, P1439, DOI 10.4049/jimmunol.1601702
   Wei H, 2014, CELL CYCLE, V13, P32, DOI 10.4161/cc.27353
   Wei H, 2013, P NATL ACAD SCI USA, V110, P13516, DOI 10.1073/pnas.1311784110
   Xiong YN, 2012, J BIOL CHEM, V287, P34372, DOI 10.1074/jbc.M111.325332
   Yue XJ, 2016, J EXP MED, V213, P377, DOI 10.1084/jem.20151438
   Zakrzewicz D, 2012, INT J MOL SCI, V13, P12383, DOI 10.3390/ijms131012383
   Zhang BL, 2015, ONCOTARGET, V6, P22799, DOI 10.18632/oncotarget.4332
   Zhao Q, 2009, NAT STRUCT MOL BIOL, V16, P304, DOI 10.1038/nsmb.1568
NR 38
TC 18
Z9 25
U1 0
U2 23
PU FRONTIERS MEDIA SA
PI LAUSANNE
PA PO BOX 110, EPFL INNOVATION PARK, BUILDING I, LAUSANNE, 1015,
   SWITZERLAND
SN 1664-3224
J9 FRONT IMMUNOL
JI Front. Immunol.
PD MAY 23
PY 2017
VL 8
AR 596
DI 10.3389/fimmu.2017.00596
PG 12
WC Immunology
WE Science Citation Index Expanded (SCI-EXPANDED)
SC Immunology
GA EV6IL
UT WOS:000401873000001
PM 28588584
OA gold, Green Published
DA 2024-01-22
ER

PT J
AU Ono, K
   Nimura, S
   Nishinakagawa, T
   Hideshima, Y
   Enjyoji, M
   Nabeshima, K
   Nakashima, M
AF Ono, Kazuhiko
   Nimura, Satoshi
   Nishinakagawa, Takuya
   Hideshima, Yuko
   Enjyoji, Munechika
   Nabeshima, Kazuki
   Nakashima, Manabu
TI Sodium 4-phenylbutyrate suppresses the development of dextran sulfate
   sodium- induced colitis in mice
SO EXPERIMENTAL AND THERAPEUTIC MEDICINE
LA English
DT Article
DE phenylbutyrate; dextran sulfate sodium; inflammatory bowel disease
ID INFLAMMATORY-BOWEL-DISEASE; ULCERATIVE-COLITIS; CROHNS-DISEASE; RECEPTOR
   ANTAGONIST; CLINICAL-TRIAL; PHENYLBUTYRATE; PATHOGENESIS; INFLIXIMAB;
   THERAPY
AB Sodium 4-phenylbutyrate (PBA) exhibits anti-inflammatory effects by suppressing nuclear factor-B (NF-B) activation. In the present study, the effects of PBA on a mouse model of dextran sulfate sodium (DSS)-induced colitis were investigated. The therapeutic efficacy of PBA (150 mg/kg body weight) in DSS-induced colitis was assessed based on the disease activity index (DAI), colon length, the production of inflammatory cytokines and histopathological examination. The results showed an increase in the median survival time in the PBA-treated group compared with that of the untreated DSS control group. DAI scores were lower in the PBA-treated group than in the DSS control group during the 12 days of the experiment. Additionally, PBA treatment inhibited shortening of the colon and the production of the inflammatory cytokines tumor necrosis factor-, interleukin-1 and IL-6, which were measured in the colonic lavage fluids. Histopathological examination of the DSS control group showed diffused clusters of chronic inflammatory cells infiltrating the lamina propria, partial exfoliation of the surface epithelium and decreased numbers of mature goblet cells. By contrast, in the PBA-treated group the histopathological findings were the same as those of the normal healthy controls. These results suggest that PBA strongly prevents DSS-induced colitis by suppressing the mechanisms involved in its pathogenesis.
C1 [Ono, Kazuhiko; Nishinakagawa, Takuya; Hideshima, Yuko; Enjyoji, Munechika; Nakashima, Manabu] Fukuoka Univ, Dept Immunol & Mol Pharmacol, Fac Pharmaceut Sci, Jonan Ku, Fukuoka 8140180, Japan.
   [Nimura, Satoshi; Nabeshima, Kazuki] Fukuoka Univ, Dept Pathol, Fac Med, Jonan Ku, Fukuoka 8140180, Japan.
C3 Fukuoka University; Fukuoka University
RP Ono, K (通讯作者)，Fukuoka Univ, Dept Immunol & Mol Pharmacol, Fac Pharmaceut Sci, Jonan Ku, 8-19-1 Nanakuma, Fukuoka 8140180, Japan.
EM kazu-ono@adm.fukuoka-u.ac.jp
CR Baert F, 2003, NEW ENGL J MED, V348, P601, DOI 10.1056/NEJMoa020888
   Bosani M, 2009, BIOL-TARGETS THER, V3, P77
   Bouma G, 2003, NAT REV IMMUNOL, V3, P521, DOI 10.1038/nri1132
   Camacho LH, 2007, INVEST NEW DRUG, V25, P131, DOI 10.1007/s10637-006-9017-4
   COLLINS AF, 1995, BLOOD, V85, P43, DOI 10.1182/blood.V85.1.43.bloodjournal85143
   COOPER HS, 1993, LAB INVEST, V69, P238
   Dionne S, 1998, CLIN EXP IMMUNOL, V112, P435
   Farrell RJ, 2003, GASTROENTEROLOGY, V124, P917, DOI 10.1053/gast.2003.50145
   Fiocchi C, 1998, GASTROENTEROLOGY, V115, P182, DOI 10.1016/S0016-5085(98)70381-6
   Kaser A, 2010, ANNU REV IMMUNOL, V28, P573, DOI 10.1146/annurev-immunol-030409-101225
   Katz JA, 2007, J DIGEST DIS, V8, P65, DOI 10.1111/j.1443-9573.2007.00287.x
   Kwon KH, 2005, BIOCHEM BIOPH RES CO, V337, P647, DOI 10.1016/j.bbrc.2005.09.107
   Luo ZF, 2010, TOXICOL APPL PHARM, V246, P49, DOI 10.1016/j.taap.2010.04.005
   Maestri NE, 1996, NEW ENGL J MED, V335, P855, DOI 10.1056/NEJM199609193351204
   Maloy KJ, 2011, NATURE, V474, P298, DOI 10.1038/nature10208
   Mercuri E, 2004, NEUROMUSCULAR DISORD, V14, P130, DOI 10.1016/j.nmd.2003.11.006
   Ono K, 2009, PARKINSONISM RELAT D, V15, P649, DOI 10.1016/j.parkreldis.2009.03.002
   Park JS, 2007, INT IMMUNOPHARMACOL, V7, P70, DOI 10.1016/j.intimp.2006.08.015
   Podolsky DK, 2002, NEW ENGL J MED, V347, P417, DOI 10.1056/NEJMra0804647
   PULLMAN WE, 1992, GASTROENTEROLOGY, V102, P529, DOI 10.1016/0016-5085(92)90100-D
   Reddy JG, 2006, GASTROENTEROL CLIN N, V35, P837, DOI 10.1016/j.gtc.2006.09.008
   Roy A., 2012, PLOS ONE, V7
   Rutgeerts P, 2004, GASTROENTEROLOGY, V126, P1593, DOI 10.1053/j.gastro.2004.02.070
   Sands BE, 2000, GASTROENTEROLOGY, V118, pS68, DOI 10.1016/S0016-5085(00)70007-2
   Sartor RB, 2006, NAT CLIN PRACT GASTR, V3, P390, DOI 10.1038/ncpgasthep0528
   Scharl M, 2012, CURR OPIN GASTROEN, V28, P301, DOI 10.1097/MOG.0b013e328353e61e
   Shteyer E, 2008, ISR MED ASSOC J, V10, P816
   Strober W, 2007, J CLIN INVEST, V117, P514, DOI 10.1172/JCI30587
[truncated: 3,717,630 more chars]
