# Supplementary material for: Worldwide research trends in Crohn’s disease treatment over the past 2 decades: a bibliometric analysis
Source: Front Pharmacol. 2024 Oct 8;15:1441785. doi: 10.3389/fphar.2024.1441785 (PMC11493645; doi:10.3389/fphar.2024.1441785)
Supplement: Supplementary file 2 [file DataSheet2.zip › raw data 2/download_41.txt]

FN Clarivate Analytics Web of Science
VR 1.0
PT J
AU Hu, XY
   Yang, FY
AF Hu, Xinyu
   Yang, Fuyuan
TI Analysis of the Therapeutic Effect of Changyanning on Intestinal Flora
   in Inflammatory Bowel Disease
SO CONTRAST MEDIA & MOLECULAR IMAGING
LA English
DT Article
ID GUT MICROBIOTA; EFFICACY
AB Research Purposes. Inflammatory bowel disease (IBD) is an autoimmune disease coinduced by genes, environment, and immune response, mainly including ulcerative colitis (UC) and Crohn's disease (CD). There are a large number and variety of intestinal bacteria in the human intestinal tract. These bacteria maintain a balance with the human environment and participate in the normal physiological processes of the human body. They play a unique role in defending against pathogen invasion, maintaining the homeostasis of the human immune system and metabolizing substances. Intestinal flora imbalance may be one of the pathogenic factors of IBD, and restoring the disturbed intestinal flora has become a research hotspot in the prevention and treatment of IBD. Changyanning is mainly composed of Dijincao grass, yellow hairy ear grass, camphor tree roots, maple leaves, and so on. Clinical studies have shown that Changyanning alone or in combination has a significant effect on ulcerative colitis, but the treatment mechanism is not yet clear. In this study, we established an IBD animal model to explore the therapeutic mechanism of Changyanning on inflammatory bowel disease and its effect on intestinal flora. Research Methods. Male C57BL/6 SPF mice were given free access to 4% dextran sulfate sodium (DSS) solution for 7 days to establish an ulcerative colitis model. After the model was established, different doses of Changyanning tablets, Changyanning granules, and sulfasalazine were given by gavage for 7 days. The relieving effects of the above drugs on the symptoms of inflammatory bowel disease were evaluated by evaluating the mouse/rat body weight, survival rate, disease activity index, colon length, pathological tissue score, and other indicators. Results. The DSS-induced IBD mouse model showed significant increases in weight loss, DAI score, and pathological score. Both Changyanning tablets and granules can relieve the weight loss of mice, restore the colon length, and protect the colon tissue structure of mice. In reducing DAI and pathological scores in mice, Changyanning granules had a better effect. In conclusion, Changyanning can significantly improve the quality of life of IBD model animals, relieve intestinal inflammatory response, and relieve colonic edema, ulceration, and necrosis. The results show that Changyanning has a certain therapeutic effect on IBD. This study also provides experimental evidence for the application of Changyanning in the treatment of IBD, which is of great significance to its clinical application. The trail is registered in ChiCTR with number (TRN) .
C1 [Hu, Xinyu; Yang, Fuyuan] Yangtze Univ, Hlth Sci Ctr, Jingzhou 434020, Peoples R China.
C3 Yangtze University
RP Hu, XY (通讯作者)，Yangtze Univ, Hlth Sci Ctr, Jingzhou 434020, Peoples R China.
EM 201971486@yangtzeu.edu.cn
CR Almeida A, 2019, NATURE, V568, P499, DOI 10.1038/s41586-019-0965-1
   Atarashi K, 2013, NATURE, V500, P232, DOI 10.1038/nature12331
   Baydi Zineb, 2021, ScientificWorldJournal, V2021, P7479540, DOI 10.1155/2021/7479540
   Bian D., 2018, PARENTERAL ENTERAL N, V25, P56
   Goyal A, 2018, INFLAMM BOWEL DIS, V24, P410, DOI 10.1093/ibd/izx035
   Herfarth HH, 2016, DIGEST DIS, V34, P140, DOI 10.1159/000443129
   Ho GT, 2006, ALIMENT PHARM THER, V24, P319, DOI 10.1111/j.1365-2036.2006.02974.x
   Malik TA, 2015, SURG CLIN N AM, V95, P1105, DOI 10.1016/j.suc.2015.07.006
   Marchesi JR, 2016, GUT, V65, P330, DOI 10.1136/gutjnl-2015-309990
   Mueller NT, 2016, SCI REP-UK, V6, DOI 10.1038/srep23133
   O'Hara AM, 2006, EMBO REP, V7, P688, DOI 10.1038/sj.embor.7400731
   Ormsby MJ, 2019, EBIOMEDICINE, V43, P325, DOI 10.1016/j.ebiom.2019.03.071
   Pushpanathan P, 2019, INDIAN J MED MICROBI, V37, P268, DOI 10.4103/ijmm.IJMM_19_373
   Qin JJ, 2010, NATURE, V464, P59, DOI 10.1038/nature08821
   Qiu XY, 2017, ONCOTARGET, V8, P1031, DOI 10.18632/oncotarget.13715
   Sann H, 2013, LIFE SCI, V92, P708, DOI 10.1016/j.lfs.2013.01.028
   Strober W, 2007, J CLIN INVEST, V117, P514, DOI 10.1172/JCI30587
   Tremaroli V, 2012, NATURE, V489, P242, DOI 10.1038/nature11552
   Walker AW, 2011, BMC MICROBIOL, V11, DOI 10.1186/1471-2180-11-7
   Wang W, 2014, J CLIN MICROBIOL, V52, P398, DOI 10.1128/JCM.01500-13
   Wei XiangQian, 2015, Zhongguo Weishengtaxixue Zazhi / Chinese Journal of Microecology, V27, P1229
   Yatsunenko T, 2012, NATURE, V486, P222, DOI 10.1038/nature11053
   Zhang Y., 2015, SHANDONG MED, V55, P78, DOI [10.3969/j.issn.1002-266X.2015.10.030, DOI 10.3969/J.ISSN.1002-266X.2015.10.030]
NR 23
TC 2
Z9 2
U1 7
U2 10
PU WILEY-HINDAWI
PI LONDON
PA ADAM HOUSE, 3RD FL, 1 FITZROY SQ, LONDON, WIT 5HE, ENGLAND
SN 1555-4309
EI 1555-4317
J9 CONTRAST MEDIA MOL I
JI Contrast Media Mol. Imaging
PD JUN 22
PY 2022
VL 2022
AR 3757763
DI 10.1155/2022/3757763
PG 8
WC Radiology, Nuclear Medicine & Medical Imaging
WE Science Citation Index Expanded (SCI-EXPANDED)
SC Radiology, Nuclear Medicine & Medical Imaging
GA 2R2AL
UT WOS:000820912100002
PM 35845725
OA gold, Green Published
DA 2024-01-22
ER

PT J
AU Tanida, S
   Inoue, N
   Kobayashi, K
   Naganuma, M
   Hirai, F
   Iizuka, B
   Watanabe, K
   Mitsuyama, K
   Inoue, T
   Ishigatsubo, Y
   Suzuki, Y
   Nagahori, M
   Motoya, S
   Nakamura, S
   Arora, V
   Robinson, AM
   Thakkar, RB
   Hibi, T
AF Tanida, Satoshi
   Inoue, Nagamu
   Kobayashi, Kiyonori
   Naganuma, Makoto
   Hirai, Fumihito
   Iizuka, Bunei
   Watanabe, Kenji
   Mitsuyama, Keiichi
   Inoue, Takuya
   Ishigatsubo, Yoshiaki
   Suzuki, Yasuo
   Nagahori, Masakazu
   Motoya, Satoshi
   Nakamura, Shiro
   Arora, Vipin
   Robinson, Anne M.
   Thakkar, Roopal B.
   Hibi, Toshifumi
TI Adalimumab for the Treatment of Japanese Patients With Intestinal
   Behcet's Disease
SO CLINICAL GASTROENTEROLOGY AND HEPATOLOGY
LA English
DT Article
DE Autoimmunity; Anti-TNF Agent; Endoscopy; Japan
ID FACTOR-ALPHA ANTIBODY; CROHNS-DISEASE; CLINICAL REMISSION; TNF-ALPHA;
   INFLIXIMAB; MAINTENANCE; THERAPY; INDUCTION; EFFICACY; TRIAL
AB BACKGROUND & AIMS: Behcet's disease is a chronic, relapsing inflammatory disease that can involve the mouth, skin, eyes, genitals, and intestines. Active intestinal Behcet's disease can be complicated by gastrointestinal (GI) bleeding and perforation. We performed a multicenter, open-label, uncontrolled study to evaluate the efficacy and safety of adalimumab, a fully human monoclonal antibody against tumor necrosis factor a, in patients with intestinal Behcet's disease who were refractory to corticosteroid and/or immunomodulator therapies.
   METHODS: The study was conducted at 12 sites in Japan, from November 2010 through October 2012. Twenty patients were given 160 mg adalimumab at the start of the study and 80 mg 2 weeks later, followed by 40 mg every other week for 52 weeks; for some patients, the dose was increased to 80 mg every other week. A composite efficacy index, combining GI symptom and endoscopic assessments, was used to evaluate efficacy. The primary efficacy end point was the percentage of patients with scores of 1 or lower for GI symptom and endoscopic assessments at week 24. Secondary end points included complete remission and resolution of non-GI Behcet's-related symptoms.
   RESULTS: Nine patients (45%) had GI symptom and endoscopic assessment scores of 1 or lower at week 24 of treatment, and 12 patients (60%) had these scores by week 52. Four patients (20%) achieved complete remission at weeks 24 and 52. Individual global GI symptom and endoscopic scores improved for most patients at weeks 24 and 52. Two thirds of patients with oral aphthous ulcers, skin symptoms, and genital ulcers, and 88% of patients with erythema nodosum had complete resolution of these conditions at week 52. A total of 9 of 13 patients (69%) taking steroids at baseline were able to taper (n = 1) or completely discontinue steroids (n = 8) during the study. No new safety signals were observed.
   CONCLUSIONS: Adalimumab is a potentially effective treatment for intestinal Behcet's disease in Japanese patients who are refractory to conventional treatments.
C1 [Tanida, Satoshi] Nagoya City Univ, Grad Sch Med Sci, Aichi, Japan.
   [Inoue, Nagamu; Naganuma, Makoto] Keio Univ, Sch Med, Tokyo, Japan.
   [Kobayashi, Kiyonori] Kitasato Univ, East Hosp, Kanagawa, Japan.
   [Hirai, Fumihito] Fukuoka Univ, Chikushi Hosp, Fukuoka 81401, Japan.
   [Iizuka, Bunei] Tokyo Womens Med Univ, Tokyo, Japan.
   [Watanabe, Kenji] Osaka City Univ Hosp, Osaka, Japan.
   [Mitsuyama, Keiichi] Kurume Univ, Sch Med, Kurume, Fukuoka 830, Japan.
   [Inoue, Takuya] Osaka Med Coll, Osaka, Japan.
   [Ishigatsubo, Yoshiaki] Yokohama City Univ, Grad Sch Med, Yokohama, Kanagawa 232, Japan.
   [Suzuki, Yasuo] Toho Univ, Med Ctr, Sakura Hosp, Chiba 2748510, Japan.
   [Nagahori, Masakazu] Tokyo Med & Dent Univ, Tokyo, Japan.
   [Motoya, Satoshi] Sapporo Kosei Gen Hosp, IBD Ctr, Sapporo, Hokkaido, Japan.
   [Nakamura, Shiro] Hyogo Coll Med, Hyogo, Japan.
   [Arora, Vipin; Robinson, Anne M.; Thakkar, Roopal B.] AbbVie, N Chicago, IL USA.
   [Hibi, Toshifumi] Kitasato Univ, Kitasato Inst Hosp, Tokyo, Japan.
C3 Nagoya City University; Keio University; Kitasato University; Fukuoka
   University; Tokyo Women's Medical University; Osaka Metropolitan
   University; Kurume University; Osaka Medical College; Osaka Medical &
   Pharmaceutical University; Yokohama City University; Toho University;
   Tokyo Medical & Dental University (TMDU); Sapporo Kosei General
   Hospital; Hyogo College of Medicine; AbbVie; Kitasato University
RP Hibi, T (通讯作者)，Kitasato Univ, Kitasato Inst Hosp, Minami Ku, 1-15-1 Kitasato, Sagamihara, Kanagawa 2520374, Japan.
EM thibi@insti.kitasato-u.ac.jp
RI Tanida, Satoshi/AAA-1805-2021; Nagahori, Masakazu/HRA-6764-2023
FU AbbVie Inc; Eisai Co, Ltd.; Grants-in-Aid for Scientific Research
   [26460977] Funding Source: KAKEN
FX This study was funded by AbbVie Inc and Eisai Co, Ltd.
CR [Anonymous], 2013, HUMIRA
   [Anonymous], 2013, HUMIRA SUMM PROD CHA
   Ariyachaipanich A, 2009, INFLAMM BOWEL DIS, V15, P1769, DOI 10.1002/ibd.20869
   Burmester GR, 2013, ANN RHEUM DIS, V72, P517, DOI 10.1136/annrheumdis-2011-201244
   Byeon JS, 2007, DIS COLON RECTUM, V50, P672, DOI 10.1007/s10350-006-0813-x
   Cheon JH, 2011, INFLAMM BOWEL DIS, V17, P605, DOI 10.1002/ibd.21313
   Colombel JF, 2007, GASTROENTEROLOGY, V132, P52, DOI 10.1053/j.gastro.2006.11.041
   Comarmond C, 2013, IMMUNOTHERAPY-UK, V5, P743, DOI 10.2217/imt.13.66
   Evereklioglu C, 2002, MEDIAT INFLAMM, V11, P87, DOI 10.1080/09629350220131935
   Hanauer SB, 2006, GASTROENTEROLOGY, V130, P323, DOI 10.1053/j.gastro.2005.11.030
   Hassard PV, 2001, GASTROENTEROLOGY, V120, P995, DOI 10.1053/gast.2001.22556
   Hisamatsu T, 2014, J GASTROENTEROL, V49, P156, DOI 10.1007/s00535-013-0872-4
   Irvine EJ, 1999, J PEDIATR GASTR NUTR, V28, pS23, DOI 10.1097/00005176-199904001-00003
   Iwata S, 2009, RHEUMATOLOGY, V48, P1012, DOI 10.1093/rheumatology/kep126
   Ju JH, 2007, CLIN RHEUMATOL, V26, P1383, DOI 10.1007/s10067-006-0410-3
   Jung YS, 2011, INFLAMM BOWEL DIS, V17, P1594, DOI 10.1002/ibd.21517
   KASAHARA Y, 1981, DIS COLON RECTUM, V24, P103, DOI 10.1007/BF02604297
   Kinoshita H, 2013, INTERNAL MED, V52, P1855, DOI 10.2169/internalmedicine.52.0589
   Kram MT, 2003, DIS COLON RECTUM, V46, P118, DOI 10.1007/s10350-004-6506-4
   Kurata M, 2006, HEPATO-GASTROENTEROL, V53, P60
   Lee HJ, 2012, WORLD J GASTROENTERO, V18, P5771, DOI 10.3748/wjg.v18.i40.5771
   Lee Jung Hoon, 2007, Korean Journal of Internal Medicine, V22, P24
   Marshall SE, 2004, BEST PRACT RES CL RH, V18, P291, DOI 10.1016/j.berh.2004.02.008
   Matsuda T, 2002, NIHONIGAKUKAN
   Naganuma M, 2008, INFLAMM BOWEL DIS, V14, P1259, DOI 10.1002/ibd.20457
   Saadoun D, 2012, ORPHANET J RARE DIS, V7, DOI 10.1186/1750-1172-7-20
   Samsa G, 1999, PHARMACOECONOMICS, V15, P141, DOI 10.2165/00019053-199915020-00003
   Sandborn WJ, 2012, GASTROENTEROLOGY, V142, P257, DOI 10.1053/j.gastro.2011.10.032
   Travis SPL, 2001, GUT, V49, P725, DOI 10.1136/gut.49.5.725
   Tugal-Tutkun I, 2009, MIDDLE EAST AFR J OP, V16, P219, DOI 10.4103/0974-9233.58425
   Watanabe M, 2012, J CROHNS COLITIS, V6, P160, DOI 10.1016/j.crohns.2011.07.013
NR 31
TC 66
Z9 71
U1 0
U2 2
PU ELSEVIER SCIENCE INC
PI NEW YORK
PA 360 PARK AVE SOUTH, NEW YORK, NY 10010-1710 USA
SN 1542-3565
EI 1542-7714
J9 CLIN GASTROENTEROL H
JI Clin. Gastroenterol. Hepatol.
PD MAY
PY 2015
VL 13
IS 5
BP 940
EP U444
DI 10.1016/j.cgh.2014.08.042
PG 12
WC Gastroenterology & Hepatology
WE Science Citation Index Expanded (SCI-EXPANDED)
SC Gastroenterology & Hepatology
GA CG1XN
UT WOS:000353069000024
PM 25245624
OA hybrid
DA 2024-01-22
ER

PT J
AU Bastaki, SMA
   Adeghate, E
   Amir, N
   Ojha, S
   Oz, M
AF Bastaki, Salim M. A.
   Adeghate, Ernest
   Amir, Naheed
   Ojha, Shreesh
   Oz, Murat
TI Menthol inhibits oxidative stress and inflammation in acetic
   acid-induced colitis in rat colonic mucosa
SO AMERICAN JOURNAL OF TRANSLATIONAL RESEARCH
LA English
DT Article
DE Menthol; inflammation; oxidative stress; rats; acetic acid; colitis
ID BOWEL-DISEASE; PEPPERMINT OIL; ANTIOXIDANT; NUTRITION; MODEL;
   COMPLEMENTARY; PHARMACOLOGY; CYTOKINES; OXIDE
AB Inflammatory bowel diseases (IBD) such as ulcerative colitis and Crohn's disease are characterized by chronic inflammation of the gastrointestinal system. There is no permanent cure from IBD except constant medication or surgery to keep the disease in remission. In the present study, the effect of menthol, a major ingredient of peppermint has been investigated in acetic acid-induced colitis model in Wistar rats. Menthol (50 mg/kg/day) was orally administered for either 3 days before or 30 min after IBD induction for 7 days. The changes in body weight, macroscopic and microscopic analysis of the colon of rats of different experimental groups were observed on day 0, 2, 4 and 7. Acetic acid caused a significant reduction in mean body weight and induced macroscopic and microscopic ulceration along with a significant decline of glutathione (GSH) levels, an antioxidant substrate concomitant to increased malondialdehyde (MDA) level, a marker of lipid peroxidation and raised myeloperoxidase (MPO) activity, itself a marker for neutrophil activation. Acetic acid also induced the release of pro-inflammatory cytokines. Furthermore, acetic acid also raised the levels of calprotectin, a protein released by neutrophils under inflammatory conditions of the gastrointestinal tract. Treatment with menthol significantly improved IBD-induced reduction in mean body weight and mean macroscopic and microscopic ulcer scores and reduced activities of MPO and levels of MDA with concomitant increase in GSH level. Additionally, menthol treatment significantly reduced the levels of pro-inflammatory cytokines such as interleukin-1, interleukin-23 and tumor necrosis factor-a with no significant change in interleukin-6 levels. The data indicate that menthol improved body weight gain, mean macroscopic and microscopic ulcer scores, attenuated lipid peroxidation, oxidative stress and inflammation in the IBD rat mucosa.
C1 [Bastaki, Salim M. A.; Amir, Naheed; Ojha, Shreesh; Oz, Murat] United Arab Emirates Univ, Dept Pharmacol & Therapeut, Coll Med & Hlth Sci, POB 17666, Abu Dhabi, U Arab Emirates.
   [Adeghate, Ernest] United Arab Emirates Univ, Dept Anat, Coll Med & Hlth Sci, POB 17666, Abu Dhabi, U Arab Emirates.
C3 United Arab Emirates University; United Arab Emirates University
RP Bastaki, SMA; Ojha, S (通讯作者)，United Arab Emirates Univ, Dept Pharmacol & Therapeut, Coll Med & Hlth Sci, POB 17666, Abu Dhabi, U Arab Emirates.
EM sbastaki@uaeu.ac.ae; shreeshojha@uaeu.ac.ae
RI Adeghate, Ernest A/A-9939-2012; amir, naheed/AAP-5152-2020
OI OJHA, SHREESH/0000-0001-7801-2966; Adeghate, Ernest/0000-0002-1439-1562
FU United Arab Emirates University
FX The authors gratefully acknowledge the financial support to the
   investigators from the United Arab Emirates University for providing
   facilities to conduct the experiments. Special thanks to Ms. Noora
   Al-Shehhi and Ms. Hessa Abdulla Al Sharqi for providing part of the
   technical help. The authors, SB, EA, NA and MO have made substantial
   contributions to the conception and design of the study (SB, EA, SO,
   MO), carrying out the experiments, analysis and interpretation of data
   (NA), drafting or revising the article critically for important
   intellectual content, and of course the final approval of the version to
   be submitted SB, EA, SO, MO.
CR Arigesavan K, 2015, BIOCHEM BIOPH RES CO, V461, P314, DOI 10.1016/j.bbrc.2015.04.030
   Arulselvan P, 2016, OXID MED CELL LONGEV, V2016, DOI 10.1155/2016/5276130
   Ashoor A, 2013, J PHARMACOL EXP THER, V347, P398, DOI 10.1124/jpet.113.203976
   Ashoor A, 2013, PLOS ONE, V8, DOI 10.1371/journal.pone.0067674
   Baker J, 2012, AM J PHYSIOL-GASTR L, V303, pG825, DOI 10.1152/ajpgi.00327.2011
   Bastaki SMA, 2016, BMC COMPLEM ALTERN M, V16, DOI 10.1186/s12906-016-1057-5
   Chatzikonstantinou M, 2016, BIOMED REP, V5, P403, DOI 10.3892/br.2016.751
   Choudhary S, 2001, DIGEST DIS SCI, V46, P2222, DOI 10.1023/A:1011975218006
   Esters P, 2014, CURR DRUG TARGETS, V15, P1079, DOI 10.2174/1389450115666140903112802
   Fatani AJ, 2015, DRUG DEVELOP RES, V76, P204, DOI 10.1002/ddr.21256
   Ford AC, 2008, BMJ-BRIT MED J, V337, DOI 10.1136/bmj.a2313
   Gassull MA, 2003, DIGEST DIS, V21, P220, DOI 10.1159/000073339
   Gilardi D, 2014, EXPERT REV GASTROENT, V8, P835, DOI 10.1586/17474124.2014.917954
   Goh J, 2003, ALIMENT PHARM THER, V17, P307, DOI 10.1046/j.1365-2036.2003.01482.x
   Grigoleit HG, 2005, PHYTOMEDICINE, V12, P607, DOI 10.1016/j.phymed.2004.10.006
   Grigoleit HG, 2005, PHYTOMEDICINE, V12, P612, DOI 10.1016/j.phymed.2004.10.007
   Hiki N, 2012, DIGEST ENDOSC, V24, P79, DOI 10.1111/j.1443-1661.2011.01163.x
   Jeejeebhoy KN, 2002, CAN MED ASSOC J, V166, P913
   Juergens U R, 1998, Eur J Med Res, V3, P539
   Jurjus Abdo R., 2004, Journal of Pharmacological and Toxicological Methods, V50, P81, DOI 10.1016/j.vascn.2003.12.002
   KLEIN S, 1988, J CLIN GASTROENTEROL, V10, P34, DOI 10.1097/00004836-198802000-00009
   Liu ZG, 2015, FOOD CHEM TOXICOL, V82, P12, DOI 10.1016/j.fct.2015.04.025
   MACPHERSON BR, 1978, DIGESTION, V17, P135, DOI 10.1159/000198104
   Marcuzzi A, 2010, INT IMMUNOPHARMACOL, V10, P639, DOI 10.1016/j.intimp.2010.03.008
   Mckay DL, 2006, PHYTOTHER RES, V20, P619, DOI 10.1002/ptr.1936
   McLean LP, 2014, EXPERT REV GASTROENT, V8, P223, DOI 10.1586/17474124.2014.881715
   Medicherla K, 2015, FOOD FUNCT, V6, P2984, DOI [10.1039/c5fo00405e, 10.1039/C5FO00405E]
   Micklefield GH, 2000, PHYTOTHER RES, V14, P20, DOI 10.1002/(SICI)1099-1573(200002)14:1&lt;20::AID-PTR542&gt;3.0.CO;2-Z
   Millar AD, 1996, GUT, V39, P407, DOI 10.1136/gut.39.3.407
   Mimica-Dukic N, 2003, PLANTA MED, V69, P413, DOI 10.1055/s-2003-39704
   NEURATH MF, 1995, J EXP MED, V182, P1281, DOI 10.1084/jem.182.5.1281
   NOLEN HW, 1994, PHARMACEUT RES, V11, P1707, DOI 10.1023/A:1018950930134
   Oz M, 2015, PHARMACOL THERAPEUT, V152, P83, DOI 10.1016/j.pharmthera.2015.05.006
   Riachi LG, 2015, FOOD CHEM, V176, P72, DOI 10.1016/j.foodchem.2014.12.028
   Rozza AL, 2013, CHEM-BIOL INTERACT, V206, P272, DOI 10.1016/j.cbi.2013.10.003
   Rozza AL, 2014, PLOS ONE, V9, DOI 10.1371/journal.pone.0086686
   Sales-Campos H, 2015, BRAZ J MED BIOL RES, V48, P96, DOI [10.1590/1414-431X20143774, 10.1590/1414-431x20143774]
   Santos FA, 2004, FOOD CHEM TOXICOL, V42, P579, DOI 10.1016/j.fct.2003.11.001
   Sartor RB, 1997, ALIMENT PHARM THERAP, V11, P89
   SILK DBA, 1989, P NUTR SOC, V48, P355, DOI 10.1079/PNS19890051
   Tate S, 1997, J ADV NURS, V26, P543, DOI 10.1046/j.1365-2648.1997.t01-15-00999.x
   Triantafillidis JK, 2016, ANN GASTROENTEROL, V29, P268, DOI 10.20524/aog.2016.0059
   WALLACE JL, 1990, AM J PHYSIOL, V258, pG527, DOI 10.1152/ajpgi.1990.258.4.G527
   Wallace KL, 2014, WORLD J GASTROENTERO, V20, P6, DOI 10.3748/wjg.v20.i1.6
   Yang SA, 2010, NAT PROD RES, V24, P140, DOI 10.1080/14786410802496598
NR 45
TC 38
Z9 43
U1 0
U2 5
PU E-CENTURY PUBLISHING CORP
PI MADISON
PA 40 WHITE OAKS LN, MADISON, WI 53711 USA
SN 1943-8141
J9 AM J TRANSL RES
JI Am. J. Transl. Res.
PY 2018
VL 10
IS 12
BP 4210
EP 4222
PG 13
WC Oncology; Medicine, Research & Experimental
WE Science Citation Index Expanded (SCI-EXPANDED)
SC Oncology; Research & Experimental Medicine
GA HI7YE
UT WOS:000456671500028
PM 30662664
DA 2024-01-22
ER

PT J
AU Heine, RG
   AlRefaee, F
   Bachina, P
   De Leon, JC
   Geng, LL
   Gong, ST
   Madrazo, JA
   Ngamphaiboon, J
   Ong, C
   Rogacion, JM
AF Heine, Ralf G.
   AlRefaee, Fawaz
   Bachina, Prashant
   De Leon, Julie C.
   Geng, Lanlan
   Gong, Sitang
   Armando Madrazo, Jose
   Ngamphaiboon, Jarungchit
   Ong, Christina
   Rogacion, Jossie M.
TI Lactose intolerance and gastrointestinal cow's milk allergy in infants
   and children - common misconceptions revisited
SO WORLD ALLERGY ORGANIZATION JOURNAL
LA English
DT Review
DE Malabsorption; Carbohydrate; Enteropathy; Cow's milk allergy; Celiac
   disease; Gastroenteritis
ID BREATH HYDROGEN EXCRETION; ADULT-TYPE HYPOLACTASIA; LACTASE-PERSISTENCE;
   DISACCHARIDASE ACTIVITIES; GUT MICROBIOTA; HYDROLYZED FORMULAS;
   BETA-GALACTOSIDASE; DOUBLE-BLIND; MALABSORPTION; DEFICIENCY
AB Lactose is the main carbohydrate in human and mammalian milk. Lactose requires enzymatic hydrolysis by lactase into D-glucose and D-galactose before it can be absorbed. Term infants express sufficient lactase to digest about one liter of breast milk daily. Physiological lactose malabsorption in infancy confers beneficial prebiotic effects, including the establishment of Bifidobacterium-rich fecal microbiota. In many populations, lactase levels decline after weaning (lactase non-persistence; LNP). LNP affects about 70% of the world's population and is the physiological basis for primary lactose intolerance (LI). Persistence of lactase beyond infancy is linked to several single nucleotide polymorphisms in the lactase gene promoter region on chromosome 2. Primary LI generally does not manifest clinically before 5 years of age. LI in young children is typically caused by underlying gut conditions, such as viral gastroenteritis, giardiasis, cow's milk enteropathy, celiac disease or Crohn's disease. Therefore, LI in childhood is mostly transient and improves with resolution of the underlying pathology. There is ongoing confusion between LI and cow's milk allergy (CMA) which still leads to misdiagnosis and inappropriate dietary management. In addition, perceived LI may cause unnecessary milk restriction and adverse nutritional outcomes. The treatment of LI involves the reduction, but not complete elimination, of lactose-containing foods. By contrast, breastfed infants with suspected CMA should undergo a trial of a strict cow's milk protein-free maternal elimination diet. If the infant is not breastfed, an extensively hydrolyzed or amino acid-based formula and strict cow's milk avoidance are the standard treatment for CMA. The majority of infants with CMA can tolerate lactose, except when an enteropathy with secondary lactase deficiency is present.
C1 [Heine, Ralf G.] Murdoch Childrens Res Inst, Melbourne, Vic, Australia.
   [AlRefaee, Fawaz] Adan Hosp, Minist Hlth, Kuwait, Kuwait.
   [Bachina, Prashant] Rainbow Childrens Hosp, Hyderabad, Andhra Pradesh, India.
   [De Leon, Julie C.] Philippine Med Assoc, Philippine Soc Allergy Asthma & Immunol, Quezon City, Philippines.
   [Geng, Lanlan; Gong, Sitang] Guangzhou Med Univ, Guangzhou Women & Childrens Med Ctr, Guangzhou, Guangdong, Peoples R China.
   [Armando Madrazo, Jose] Univ Nacl Autonoma Mexico, Hosp Infantil Privado Star Med, Mexico City, DF, Mexico.
   [Ngamphaiboon, Jarungchit] Chulalongkorn Univ, Bangkok, Thailand.
   [Ong, Christina] KK Womens & Childrens Hosp, Singapore, Singapore.
   [Ong, Christina] Yong Loo Lin Sch Med, Singapore, Singapore.
   [Ong, Christina] Duke NUS Med Sch, Singapore, Singapore.
   [Rogacion, Jossie M.] Univ Philippines, Philippine Gen Hosp, Manila, Philippines.
C3 Murdoch Children's Research Institute; Al Adan Hospital; Guangzhou
   Medical University; Universidad Nacional Autonoma de Mexico;
   Chulalongkorn University; KK Women's & Children's Hospital; National
   University of Singapore; National University of Singapore; University of
   the Philippines System; University of the Philippines Manila
RP Heine, RG (通讯作者)，Murdoch Childrens Res Inst, Melbourne, Vic, Australia.
EM ralf.heine@mcri.edu.au
OI Heine, Ralf Gunter/0000-0002-3343-0379
FU Nestle Health Science, Switzerland
FX The two meetings of the expert panel in 2016 and 2017 were funded by an
   unrestricted educational grant from Nestle Health Science, Switzerland.
CR Abrams SA, 2002, AM J CLIN NUTR, V76, P442, DOI 10.1093/ajcn/76.2.442
   Allentoft ME, 2015, NATURE, V522, P167, DOI 10.1038/nature14507
   Almon R, 2013, J NUTR SCI, V2, DOI 10.1017/jns.2013.11
   ANTONOWICZ I, 1977, GASTROENTEROLOGY, V72, P1299
   ASP NG, 1973, LANCET, V2, P329, DOI 10.1016/S0140-6736(73)90841-6
   AURICCHIO S, 1965, PEDIATRICS, V35, P944
   BISSETT DL, 1974, J BACTERIOL, V117, P318, DOI 10.1128/JB.117.1.318-320.1974
   BOND JH, 1976, GASTROENTEROLOGY, V70, P1058
   Bulhoes AC, 2007, BRAZ J MED BIOL RES, V40, P1441, DOI 10.1590/S0100-879X2007001100004
   BULLER HA, 1989, AM J PHYSIOL, V257, pG616, DOI 10.1152/ajpgi.1989.257.4.G616
   CABALLERO B, 1983, J PEDIATR GASTR NUTR, V2, P487, DOI 10.1097/00005176-198302030-00016
   CHEW F, 1988, ACTA PAEDIATR SCAND, V77, P601, DOI 10.1111/j.1651-2227.1988.tb10709.x
   COCHET B, 1983, GASTROENTEROLOGY, V84, P935
   COUNAHAN R, 1976, ARCH DIS CHILD, V51, P517, DOI 10.1136/adc.51.7.517
   DAHLQVIST A, 1961, NATURE, V190, P31, DOI 10.1038/190031a0
   DAHLQVIST A, 1963, GASTROENTEROLOGY, V45, P488, DOI 10.1016/S0016-5085(19)34844-9
   DAVIDSON GP, 1984, J PEDIATR-US, V105, P587, DOI 10.1016/S0022-3476(84)80425-4
   Del Giudice MM, 2015, ITAL J PEDIATR, V41, DOI 10.1186/s13052-015-0141-7
   Diekmann L, 2015, BMC GASTROENTEROL, V15, DOI 10.1186/s12876-015-0261-y
   Doulgeraki AE, 2017, J PEDIATR ENDOCR MET, V30, P133, DOI 10.1515/jpem-2016-0162
   Dzialanski Z, 2016, CLIN BIOCHEM, V49, P248, DOI 10.1016/j.clinbiochem.2015.11.001
   Enattah NS, 2008, AM J HUM GENET, V82, P57, DOI 10.1016/j.ajhg.2007.09.012
   Erasmus HD, 2002, J PEDIATR-US, V141, P532, DOI 10.1067/mpd.2002.127499
   Fox AT, 2004, PEDIAT ALLERG IMM-UK, V15, P566, DOI 10.1111/j.1399-3038.2004.00158.x
   Francavilla R, 2012, PEDIAT ALLERG IMM-UK, V23, P420, DOI 10.1111/j.1399-3038.2012.01286.x
   Glatstein M, 2016, AM J THER
   Grimheden Peter, 2012, Lakartidningen, V109, P218
   HARVEY CB, 1993, ANN HUM GENET, V57, P179, DOI 10.1111/j.1469-1809.1993.tb01593.x
   Harvey CB, 1998, ANN HUM GENET, V62, P215, DOI 10.1046/j.1469-1809.1998.6230215.x
   Heaney RP, 2013, ADV NUTR, V4, P151, DOI 10.3945/an.112.003368
   Hegar B, 2015, ASIA PAC J CLIN NUTR, V24, pS31, DOI 10.6133/apjcn.2015.24.s1.06
   Heine RG, 2004, CURR OPIN ALLERGY CL, V4, P221, DOI 10.1097/01.all.0000129455.42340.6a
   Hertzler SR, 1996, AM J CLIN NUTR, V64, P232, DOI 10.1093/ajcn/64.2.232
   Heyman MB, 2006, PEDIATRICS, V118, P1279, DOI 10.1542/peds.2006-1721
   Itan Y, 2010, BMC EVOL BIOL, V10, DOI 10.1186/1471-2148-10-36
   Koletzko S, 2015, ALLERGY, V70, P1679, DOI 10.1111/all.12681
   Kuchay RAH, 2013, GENES NUTR, V8, P145, DOI 10.1007/s12263-012-0305-7
   LEBENTHAL E, 1975, AM J CLIN NUTR, V28, P595, DOI 10.1093/ajcn/28.6.595
   Levitt M, 2013, J CLIN GASTROENTEROL, V47, P471, DOI 10.1097/MCG.0b013e3182889f0f
   Lucassen PLBJ, 1998, BMJ-BRIT MED J, V316, P1563, DOI 10.1136/bmj.316.7144.1563
   MacGillivray S, 2013, COCHRANE DB SYST REV, DOI 10.1002/14651858.CD005433.pub2
   Macholdt E, 2015, AM J PHYS ANTHROPOL, V156, P661, DOI 10.1002/ajpa.22675
   MEDOW MS, 1993, DIGEST DIS SCI, V38, P328, DOI 10.1007/BF01307552
   MEDOW MS, 1990, AM J DIS CHILD, V144, P1261, DOI 10.1001/archpedi.1990.02150350093034
   Montalto M, 2008, ALIMENT PHARM THER, V28, P1003, DOI 10.1111/j.1365-2036.2008.03815.x
   Moran S, 2013, ARCH MED RES, V44, P291, DOI 10.1016/j.arcmed.2013.04.005
   Nieminen U, 2001, SCAND J GASTROENTERO, V36, P507, DOI 10.1080/003655201750153331
   Niggemann B, 2008, PEDIAT ALLERG IMM-UK, V19, P348, DOI 10.1111/j.1399-3038.2007.00653.x
   Noren O., 2001, Scandinavian Journal of Nutrition/Naringsforskning, V45, P156
   Prasad KK, 2008, J GASTROEN HEPATOL, V23, pE348, DOI 10.1111/j.1440-1746.2007.05248.x
   Rasinperä H, 2004, GUT, V53, P1571, DOI 10.1136/gut.2004.040048
   Rezaie A, 2017, AM J GASTROENTEROL, V112, P775, DOI 10.1038/ajg.2017.46
   SANDERS SW, 1992, CLIN PHARMACY, V11, P533
   Savaiano DA, 2006, J NUTR, V136, P1107, DOI 10.1093/jn/136.4.1107
   SAVILAHTI E, 1983, ARCH DIS CHILD, V58, P246, DOI 10.1136/adc.58.4.246
   SCRIMSHAW N S, 1988, American Journal of Clinical Nutrition, V48, P1083
   SIMOONS FJ, 1970, AM J DIG DIS, V15, P695, DOI 10.1007/BF02235991
   Staudacher HM, 2011, J HUM NUTR DIET, V24, P487, DOI 10.1111/j.1365-277X.2011.01162.x
   SWIATKOWSKI E, 1990, J PEDIATR GASTR NUTR, V11, P424, DOI 10.1097/00005176-199010000-00030
   Szilagyi A, 2010, CAN J GASTROENTEROL, V24, P373, DOI 10.1155/2010/649312
   Tan-Dy CRY, 2005, COCHRANE DB SYST REV, DOI 10.1002/14651858.CD004591.pub2
   Tishkoff SA, 2007, NAT GENET, V39, P31, DOI 10.1038/ng1946
   Torniainen S, 2009, BMC GASTROENTEROL, V9, DOI 10.1186/1471-230X-9-8
   Vandenplas Y, 2013, ACTA PAEDIATR, V102, P990, DOI 10.1111/apa.12349
   von Tirpitz C, 2002, J CLIN GASTROENTEROL, V34, P49, DOI 10.1097/00004836-200201000-00009
   Wahlqvist ML, 2015, ASIA PAC J CLIN NUTR, V24, pS21, DOI 10.6133/apjcn.2015.24.s1.04
   Walsh J, 2016, BRIT J GEN PRACT, V66, pE609, DOI 10.3399/bjgp16X686521
   Wang YX, 1998, GASTROENTEROLOGY, V114, P1230, DOI 10.1016/S0016-5085(98)70429-9
   Wauters L, 2016, J PEDIATR GASTR NUTR, V62, P765, DOI 10.1097/MPG.0000000000001052
   WELSH JD, 1978, GASTROENTEROLOGY, V75, P847
   West CE, 2015, CLIN EXP ALLERGY, V45, P43, DOI 10.1111/cea.12332
   West CE, 2015, J ALLERGY CLIN IMMUN, V135, P3, DOI 10.1016/j.jaci.2014.11.012
   Wojcik KY, 2009, J AM DIET ASSOC, V109, P137, DOI 10.1016/j.jada.2008.10.008
   Xu LD, 2010, SCAND J GASTROENTERO, V45, P168, DOI 10.3109/00365520903414176
   Zingone F, 2017, NUTRITION, V33, P322, DOI 10.1016/j.nut.2016.07.019
NR 75
TC 61
Z9 72
U1 1
U2 61
PU ELSEVIER SCIENCE BV
PI AMSTERDAM
PA PO BOX 211, 1000 AE AMSTERDAM, NETHERLANDS
SN 1939-4551
J9 WORLD ALLERGY ORGAN
JI World Allergy Organ. J.
PD DEC 12
PY 2017
VL 10
AR 41
DI 10.1186/s40413-017-0173-0
PG 8
WC Allergy; Immunology
WE Science Citation Index Expanded (SCI-EXPANDED)
SC Allergy; Immunology
GA FP8HX
UT WOS:000417884700001
PM 29270244
OA Green Published, gold
DA 2024-01-22
ER

PT J
AU Sigalet, DL
   Wallace, LE
   Holst, JJ
   Martin, GR
   Kaji, T
   Tanaka, H
   Sharkey, KA
AF Sigalet, David L.
   Wallace, Laurie E.
   Holst, Jens J.
   Martin, Gary R.
   Kaji, Tatsuru
   Tanaka, Hiroaki
   Sharkey, Keith A.
TI Enteric neural pathways mediate the anti-inflammatory actions of
   glucagon-like peptide 2
SO AMERICAN JOURNAL OF PHYSIOLOGY-GASTROINTESTINAL AND LIVER PHYSIOLOGY
LA English
DT Article
DE vasoactive intestinal peptide; trinitrobenzene sulfonic acid colitis;
   dextran sodium sulfate colitis; Crohn's disease
ID VASOACTIVE-INTESTINAL-PEPTIDE; MURINE MODEL; ULCERATIVE-COLITIS;
   NEURONS; RAT; INFLAMMATION; ACTIVATION; INDUCTION; SEVERITY; DISEASE
AB Glucagon-like peptide-2 (GLP-2) is an important regulator of nutritional absorptive capacity with antiinflammatory actions. We hypothesized that GLP-2 reduces intestinal mucosal inflammation by activation of vasoactive intestinal polypeptide (VIP) neurons of the submucosal plexus. Ileitis or colitis was induced in rats by injection of trinitrobenzene sulfonic acid (TNBS), or colitis was induced by administration of dextran sodium sulfate (DSS) in drinking water. Subsets of animals received (1 - 33)-GLP-2 (50 mu g/kg sc bid) either immediately or 2 days after the establishment of inflammation and were followed for 3 - 5 days. The involvement of VIP neurons was assessed by concomitant administration of GLP-2 and the VIP antagonist [ Lys1-Pro2,5-Arg3,4-Tyr6] VIP and by immunohistochemical labeling of GLP-2-activated neurons. In all models, GLP-2 treatment, whether given immediately or delayed until inflammation was established, resulted in significant improvements in animal weights, mucosal inflammation indices (myeloperoxidase levels, histological mucosal scores), and reduced levels of inflammatory cytokines (IFN-gamma, TNF-alpha, IL-1 beta) and inducible nitric oxide synthase, with increased levels of IL-10 in TNBS ileitis and DSS colitis. Reduced rates of crypt cell proliferation and of apoptosis within crypts in inflamed tissues were also noted with GLP-2 treatment. These effects were abolished with coadministration of GLP-2 and the VIP antagonist. GLP-2 was shown to activate neurons and to increase the number of cells expressing VIP in the submucosal plexus of the ileum. These findings suggest that GLP-2 acts as an anti-inflammatory agent through activation of enteric VIP neurons, independent of proliferative effects. They support further studies to examine the role of neural signaling in the regulation of intestinal inflammation.
C1 Univ Calgary, Hlth Sci Ctr, Fac Med,Inst Infect Immun & Inflammat, Gastrointestinal Res Grp, Calgary, AB T2N 1N4, Canada.
   Univ Copenhagen, Panum Inst, DK-1168 Copenhagen, Denmark.
C3 University of Calgary; University of Copenhagen
RP Sigalet, DL (通讯作者)，Alberta Childrens Prov Gen Hosp, Dept Surg, 2888 Shaganappi Trail NW, Calgary, AB T3B 6A8, Canada.
EM sigalet@ucalgary.ca
RI Holst, Jens/AAA-8022-2022; Sharkey, Keith/HLX-7515-2023
OI Sharkey, Keith/0000-0001-9560-1711; Holst, Jens Juul/0000-0001-6853-3805
CR Abad C, 2003, GASTROENTEROLOGY, V124, P961, DOI 10.1053/gast.2003.50141
   Abad C, 2005, INFLAMM BOWEL DIS, V11, P674, DOI 10.1097/01.MIB.0000171872.70738.58
   Arthur GL, 2004, J PEDIATR SURG, V39, P448, DOI 10.1016/j.jpedsurg.2003.11.024
   Bjerknes M, 2001, P NATL ACAD SCI USA, V98, P12497, DOI 10.1073/pnas.211278098
   Bouma G, 2003, NAT REV IMMUNOL, V3, P521, DOI 10.1038/nri1132
   Boushey RP, 1999, AM J PHYSIOL-ENDOC M, V277, pE937, DOI 10.1152/ajpendo.1999.277.5.E937
   Dahly EM, 2003, AM J PHYSIOL-REG I, V285, pR800, DOI 10.1152/ajpregu.00014.2003
   Dekkers JAJM, 1997, J AUTONOM NERV SYST, V66, P131, DOI 10.1016/S0165-1838(97)00079-9
   Delgado M, 2004, FASEB J, V18, P1453, DOI 10.1096/fj.04-1548fje
   Drucker DJ, 2005, NAT CLIN PRACT ENDOC, V1, P22, DOI 10.1038/ncpendmet0017
   Drucker DJ, 1997, AM J PHYSIOL-GASTR L, V273, pG1252, DOI 10.1152/ajpgi.1997.273.6.G1252
   Drucker DJ, 1999, AM J PHYSIOL-GASTR L, V276, pG79, DOI 10.1152/ajpgi.1999.276.1.G79
   Drucker DJ, 1996, P NATL ACAD SCI USA, V93, P7911, DOI 10.1073/pnas.93.15.7911
   Ekblad E, 2004, NEUROGASTROENT MOTIL, V16, P123, DOI 10.1111/j.1743-3150.2004.00487.x
   Fehér E, 2001, NEUROIMMUNOMODULAT, V9, P247, DOI 10.1159/000054287
   Fukata M, 2005, AM J PHYSIOL-GASTR L, V288, pG1055, DOI 10.1152/ajpgi.00328.2004
   FURNESS JB, 1995, GASTROENTEROLOGY, V108, P554, DOI 10.1016/0016-5085(95)90086-1
   GOZES I, 1989, ENDOCRINOLOGY, V125, P2945, DOI 10.1210/endo-125-6-2945
   Gozes I, 1995, CELL MOL NEUROBIOL, V15, P675, DOI 10.1007/BF02071131
   Guan XF, 2006, GASTROENTEROLOGY, V130, P150, DOI 10.1053/j.gastro.2005.11.005
   Hartmann B, 2000, PEPTIDES, V21, P73, DOI 10.1016/S0196-9781(99)00176-X
   KRAWISZ JE, 1984, GASTROENTEROLOGY, V87, P1344
   L'Heureux MC, 2003, J PHARMACOL EXP THER, V306, P347, DOI 10.1124/jpet.103.051771
   LEVY A, 2006, REGUL PEPTIDES, V109, P127
   MACDONALD TT, 1992, ANN NY ACAD SCI, V664, P202, DOI 10.1111/j.1749-6632.1992.tb39761.x
   Martin GR, 2006, WORLD J GASTROENTERO, V12, P4117, DOI 10.3748/wjg.v12.i26.4117
   Martin GR, 2004, AM J PHYSIOL-GASTR L, V286, pG964, DOI 10.1152/ajpgi.00509.2003
   Matheson PJ, 2003, J SURG RES, V110, P360, DOI 10.1016/S0022-4804(03)00033-7
   Miceli P, 2002, AM J PHYSIOL-GASTR L, V282, pG972, DOI 10.1152/ajpgi.00037.2001
   Mitsuhashi J, 2005, PATHOL INT, V55, P113, DOI 10.1111/j.1440-1827.2005.01802.x
   MORRIS GP, 1989, GASTROENTEROLOGY, V96, P795, DOI 10.1016/0016-5085(89)90904-9
   OKAYASU I, 1990, GASTROENTEROLOGY, V98, P694, DOI 10.1016/0016-5085(90)90290-H
   Thulesen J, 2004, GUT, V53, P1145, DOI 10.1136/gut.2003.035212
   Tjwa ETTL, 2003, AM J PHYSIOL-GASTR L, V285, pG1268, DOI 10.1152/ajpgi.00073.2003
   Walsh NA, 2003, ENDOCRINOLOGY, V144, P4385, DOI 10.1210/en.2003-0309
   Zeissig S, 2004, GUT, V53, P1295, DOI 10.1136/gut.2003.036632
NR 36
TC 143
Z9 166
U1 2
U2 11
PU AMER PHYSIOLOGICAL SOC
PI BETHESDA
PA 9650 ROCKVILLE PIKE, BETHESDA, MD 20814 USA
SN 0193-1857
EI 1522-1547
J9 AM J PHYSIOL-GASTR L
JI Am. J. Physiol.-Gastroint. Liver Physiol.
PD JUL
PY 2007
VL 293
IS 1
BP G211
EP G221
DI 10.1152/ajpgi.00530.2006
PG 11
WC Gastroenterology & Hepatology; Physiology
WE Science Citation Index Expanded (SCI-EXPANDED)
SC Gastroenterology & Hepatology; Physiology
GA 190QX
UT WOS:000248075100024
PM 17395898
DA 2024-01-22
ER

PT J
AU Shimshoni, E
   Adir, I
   Afik, R
   Solomonov, I
   Shenoy, A
   Adler, M
   Puricelli, L
   Sabino, F
   Savickas, S
   Mouhadeb, O
   Gluck, N
   Fishman, S
   Werner, L
   Salame, TM
   Shouval, DS
   Varol, C
   Keller, UAD
   Podesta, A
   Geiger, T
   Milani, P
   Alon, U
   Sagi, I
AF Shimshoni, Elee
   Adir, Idan
   Afik, Ran
   Solomonov, Inna
   Shenoy, Anjana
   Adler, Miri
   Puricelli, Luca
   Sabino, Fabio
   Savickas, Simonas
   Mouhadeb, Odelia
   Gluck, Nathan
   Fishman, Sigal
   Werner, Lael
   Salame, Tomer-Meir
   Shouval, Dror S.
   Varol, Chen
   Keller, Ulrich auf dem
   Podesta, Alessandro
   Geiger, Tamar
   Milani, Paolo
   Alon, Uri
   Sagi, Irit
TI Distinct extracellular-matrix remodeling events precede symptoms of
   inflammation
SO MATRIX BIOLOGY
LA English
DT Article
DE Extracellular matrix; Proteomics; Electron microscopy; Proteolysis;
   Inflammation; Colitis
ID CROHNS-DISEASE; BOWEL-DISEASE; COMPUTATIONAL PLATFORM;
   ULCERATIVE-COLITIS; TISSUE HOMEOSTASIS; COLLAGEN XVIII;
   METALLOPROTEINASES; EXPRESSION; MODEL; COLONOSCOPY
AB Identification of early processes leading to complex tissue pathologies, such as inflammatory bowel diseases, poses a major scientific and clinical challenge that is imperative for improved diagnosis and treatment. Most studies of inflammation onset focus on cellular processes and signaling molecules, while overlooking the environment in which they take place, the continuously remodeled extracellular matrix. In this study, we used colitis models for investigating extracellular-matrix dynamics during disease onset, while treating the matrix as a complete and defined entity. Through the analysis of matrix structure, stiffness and composition, we unexpectedly revealed that even prior to the first clinical symptoms, the colon displays its own unique extracellular-matrix signature and found specific markers of clinical potential, which were also validated in human subjects. We also show that the emergence of this pre-symptomatic matrix is mediated by subclinical infiltration of immune cells bearing remodeling enzymes. Remarkably, whether the inflammation is chronic or acute, its matrix signature converges at pre-symptomatic states. We suggest that the existence of a pre-symptomatic extracellular-matrix is general and relevant to a wide range of diseases. (C) 2020 Elsevier B.V. All rights reserved.
C1 [Shimshoni, Elee; Adir, Idan; Afik, Ran; Solomonov, Inna; Sagi, Irit] Weizmann Inst Sci, Dept Regulat Biol, IL-76100 Rehovot, IL, Israel.
   [Shenoy, Anjana; Geiger, Tamar] Tel Aviv Univ, Dept Human Mol Genet & Biochem, Sackler Fac Med, Tel Aviv, Israel.
   [Adler, Miri; Alon, Uri] Weizmann Inst Sci, Dept Mol Cell Biol, Rehovot, Israel.
   [Puricelli, Luca; Podesta, Alessandro; Milani, Paolo] Univ Milan, CIMAINA, Milan, Italy.
   [Puricelli, Luca] Univ Milan, Dept Phys, Milan, Italy.
   [Sabino, Fabio; Savickas, Simonas; Keller, Ulrich auf dem] Tech Univ Denmark, Dept Biotechnol & Biomed, Lyngby, Denmark.
   [Mouhadeb, Odelia; Gluck, Nathan; Fishman, Sigal; Varol, Chen] Tel Aviv Sourasky Med Ctr, Res Ctr Digest Tract & Liver Dis, Tel Aviv, Israel.
   [Werner, Lael; Shouval, Dror S.] Sheba Med Ctr, Edmond & Lily Safra Childrens Hosp, Pediat Gastroenterol Unit, Tel Hashomer, Israel.
   [Mouhadeb, Odelia; Gluck, Nathan; Fishman, Sigal; Werner, Lael; Shouval, Dror S.; Varol, Chen] Tel Aviv Univ, Sackler Fac Med, Tel Aviv, Israel.
   [Salame, Tomer-Meir] Weizmann Inst Sci, Flow Cytometry Unit, Life Sci Core Facil, Rehovot, Israel.
C3 Weizmann Institute of Science; Sackler Faculty of Medicine; Weizmann
   Institute of Science; University of Milan; University of Milan;
   Technical University of Denmark; Sackler Faculty of Medicine; Tel Aviv
   Sourasky Medical Center; Chaim Sheba Medical Center; Sackler Faculty of
   Medicine; Weizmann Institute of Science
RP Sagi, I (通讯作者)，Weizmann Inst Sci, Dept Regulat Biol, IL-76100 Rehovot, IL, Israel.
EM irit.sagi@weizmann.ac.il
RI Sabino, Fabio/B-6790-2017; Geiger, Tamar/C-2349-2014; Podestà,
   Alessandro/E-6568-2010; Varol, Chen/AAW-4202-2021; Varol,
   Chen/ABH-6487-2020
OI Podestà, Alessandro/0000-0002-4169-6679; Solomonov,
   Inna/0000-0003-2486-1350; Geiger, Tamar/0000-0002-9526-197X; Mira Rocha
   Sabino, Fabio/0000-0003-0529-467X; Savickas,
   Simonas/0000-0001-7841-9985; Puricelli, Luca/0000-0002-2733-4292
FU Israeli Science Foundation [1226/13]; European Union's Horizon 2020
   research and innovation programme [801126]; Eu 2020 EDIT consortium;
   Cynthia and Andrew Adelson fund; Rose Family Fund for Crohn's and
   Colitis Research; Mireille AMP; Murray Steinberg Family Foundation;
   Thompson Family Foundation; German-Israeli Foundation for Scientific
   Research and Development (GIF); European Research Council AdG
   [THZCALORIMETRY-DLV-695437]; USA-Israel Binational Science Foundation
   [712506-01]; Ambach fund; Kimmelman center at the WIS; Dept. of Physics
   of the University of Milano [201400]; Israel Ministry of Science
   Technology and Space; Cancer Research UK [C19767/A27145]; European
   Molecular Biology Organization (EMBO) Long Term Fellowship [ALTF
   304-2019]; Zuckerman STEM Leadership Program; Novo Nordisk Foundation
   Young Investigator Award [NNF16OC0020670]; H.C. Orsted COFUND Postdoc
   Fellowship (COFUNDfellowsDTU) [713683]; European Molecular Biology
   Organization (EMBO) Short Term Fellowship [8480]
FX We thank Dr. Ori Brenner for assistance in histopathological scoring of
   intestinal inflammation. Also, we thank Dr. Miriam Rosenberg for helpful
   comments on the text and styling. Funding: IS is the Incumbent of the
   Maurizio Pontecorvo Professorial Chair and has received funding from the
   Israeli Science Foundation (1226/13), European Union's Horizon 2020
   research and innovation programme (grant agreement No [801126]), Eu 2020
   EDIT consortium, Cynthia and Andrew Adelson fund, Rose Family Fund for
   Crohn's and Colitis Research, The Mireille & Murray Steinberg Family
   Foundation, The Thompson Family Foundation, the German-Israeli
   Foundation for Scientific Research and Development (GIF), the European
   Research Council AdG (THZCALORIMETRY-DLV-695437) and the USA-Israel
   Binational Science Foundation (712506-01), the Ambach fund, and the
   Kimmelman center at the WIS. AP thanks the Dept. of Physics of the
   University of Milano for financial support under the project "Piano di
   Sviluppo dell'Ateneo per la Ricerca 201400, actions: "A. Upgrade of
   instrumentation", and "B. Support to young researchers". AS and TG are
   funded by the Israel Ministry of Science Technology and Space. UA
   acknowledges being supported by Cancer Research UK (C19767/A27145). MA
   is funded by the European Molecular Biology Organization (EMBO) Long
   Term Fellowship [ALTF 304-2019], and by the Zuckerman STEM Leadership
   Program. UadK acknowledges being supported by a Novo Nordisk Foundation
   Young Investigator Award (NNF16OC0020670) and FS by a H.C. Orsted COFUND
   Postdoc Fellowship (COFUNDfellowsDTU, grant agreement no. 713683). IA
   was supported by the European Molecular Biology Organization (EMBO)
   Short Term Fellowship [8480].
CR [Anonymous], 1999, Mathematical methods of statistics
   Bardoel BW, 2014, CELL HOST MICROBE, V15, P526, DOI 10.1016/j.chom.2014.04.011
   Baugh MD, 1999, GASTROENTEROLOGY, V117, P814, DOI 10.1016/S0016-5085(99)70339-2
   Becker C, 2006, NAT PROTOC, V1, P2900, DOI 10.1038/nprot.2006.446
   Behbehani GK, 2014, CYTOM PART A, V85A, P1011, DOI 10.1002/cyto.a.22573
   Bennike TB, 2015, INFLAMM BOWEL DIS, V21, P2052, DOI 10.1097/MIB.0000000000000460
   Berg DJ, 2002, GASTROENTEROLOGY, V123, P1527, DOI 10.1053/gast.2002.1231527
   Butt HJ, 2005, SURF SCI REP, V59, P1, DOI 10.1016/j.surfrep.2005.08.003
   Capuano A, 2019, MATRIX BIOL, V83, P97, DOI 10.1016/j.matbio.2019.08.006
   Castaneda FE, 2005, GASTROENTEROLOGY, V129, P1991, DOI 10.1053/j.gastro.2005.09.017
   Cox J, 2014, MOL CELL PROTEOMICS, V13, P2513, DOI 10.1074/mcp.M113.031591
   Cox J, 2011, J PROTEOME RES, V10, P1794, DOI 10.1021/pr101065j
   Cox J, 2008, NAT BIOTECHNOL, V26, P1367, DOI 10.1038/nbt.1511
   Fujimura Y, 1996, GUT, V38, P724, DOI 10.1136/gut.38.5.724
   Gaffney J, 2015, MATRIX BIOL, V44-46, P191, DOI 10.1016/j.matbio.2015.01.012
   Garg P, 2009, AM J PHYSIOL-GASTR L, V296, pG175, DOI 10.1152/ajpgi.90454.2008
   George SJ, 2010, METHODS MOL BIOL, V622, P271, DOI 10.1007/978-1-60327-299-5_17
   Glocker EO, 2009, NEW ENGL J MED, V361, P2033, DOI 10.1056/NEJMoa0907206
   Grossman M, 2016, CANCER RES, V76, P4249, DOI 10.1158/0008-5472.CAN-15-2813
   Heljasvaara R, 2017, MATRIX BIOL, V57-58, P55, DOI 10.1016/j.matbio.2016.10.002
   Herrera J, 2018, J CLIN INVEST, V128, P45, DOI 10.1172/JCI93557
   Howard AM, 2019, J CELL SCI, V132, DOI 10.1242/jcs.226860
   Indrieri M, 2011, REV SCI INSTRUM, V82, DOI 10.1063/1.3553499
   Iozzo RV, 2018, MATRIX BIOL, V71-72, P1, DOI 10.1016/j.matbio.2018.03.023
   Karamanos Nikos K, 2019, Matrix Biol, V75-76, P1, DOI 10.1016/j.matbio.2018.08.007
   Keubler LM, 2015, INFLAMM BOWEL DIS, V21, P1967, DOI 10.1097/MIB.0000000000000468
   Khokha R, 2013, NAT REV IMMUNOL, V13, P649, DOI 10.1038/nri3499
   Kofla-Dlubacz A, 2012, DIGEST DIS SCI, V57, P706, DOI 10.1007/s10620-011-1936-z
   Koller FL, 2012, LAB INVEST, V92, P1749, DOI 10.1038/labinvest.2012.141
   Kugathasan S, 2017, LANCET, V389, P1710, DOI 10.1016/S0140-6736(17)30317-3
   KUHN R, 1993, CELL, V75, P263, DOI 10.1016/0092-8674(93)80068-P
   Latella G, 2014, J CROHNS COLITIS, V8, P1147, DOI 10.1016/j.crohns.2014.03.008
   Leys C, 2013, J EXP SOC PSYCHOL, V49, P764, DOI 10.1016/j.jesp.2013.03.013
   Livak KJ, 2001, METHODS, V25, P402, DOI 10.1006/meth.2001.1262
   Lohr K, 2012, INFLAMM BOWEL DIS, V18, P143, DOI 10.1002/ibd.21713
   Lu HX, 2012, J BIOMED MATER RES A, V100A, P2507, DOI 10.1002/jbm.a.34150
   Lu PF, 2012, J CELL BIOL, V196, P395, DOI 10.1083/jcb.201102147
   Madzharova E, 2019, METHODS MOL BIOL, V1944, P115, DOI 10.1007/978-1-4939-9095-5_8
   Marneros AG, 2005, FASEB J, V19, P716, DOI 10.1096/fj.04-2134rev
   McAlindon ME, 1998, GASTROENTEROLOGY, V115, P841, DOI 10.1016/S0016-5085(98)70255-0
   Meijer MJW, 2007, DIGEST LIVER DIS, V39, P733, DOI 10.1016/j.dld.2007.05.010
   Naba A, 2012, MOL CELL PROTEOMICS, V11, DOI 10.1074/mcp.M111.014647
   Nielsen OH, 2009, NAT CLIN PRACT GASTR, V6, P92, DOI 10.1038/ncpgasthep1340
   O'Dwyer DN, 2018, MATRIX BIOL, V73, P122, DOI 10.1016/j.matbio.2018.04.003
   OKAYASU I, 1990, GASTROENTEROLOGY, V98, P694, DOI 10.1016/0016-5085(90)90290-H
   Pedersen G, 2009, CLIN EXP IMMUNOL, V155, P257, DOI 10.1111/j.1365-2249.2008.03836.x
   Petrey AC, 2019, MATRIX BIOL, V78-79, P314, DOI 10.1016/j.matbio.2018.03.011
   Puricelli L, 2015, REV SCI INSTRUM, V86, DOI 10.1063/1.4915896
   Quinlan J. R., 1993, MORGAN KAUFMANN SERI
   Ramirez F, 2018, MATRIX BIOL, V71-72, P82, DOI 10.1016/j.matbio.2017.07.004
   Rieder F, 2014, J CROHNS COLITIS, V8, P1166, DOI 10.1016/j.crohns.2014.03.009
   Rieder F, 2009, NAT REV GASTRO HEPAT, V6, P228, DOI 10.1038/nrgastro.2009.31
   SAKAI LY, 1986, J CELL BIOL, V103, P2499, DOI 10.1083/jcb.103.6.2499
   Schillers H, 2017, SCI REP-UK, V7, DOI 10.1038/s41598-017-05383-0
   Schwerbrock NMJ, 2004, INFLAMM BOWEL DIS, V10, P811, DOI 10.1097/00054725-200411000-00016
   Shimshoni E, 2019, METHODS MOL BIOL, V1944, P129, DOI 10.1007/978-1-4939-9095-5_9
   Shimshoni E, 2015, GUT, V64, P367, DOI 10.1136/gutjnl-2014-308048
   Solomonov I, 2016, P NATL ACAD SCI USA, V113, P10884, DOI 10.1073/pnas.1519676113
   Stange EF, 2006, GUT, V55, DOI 10.1136/gut.2005.081950a
   Talmi-Frank D, 2016, CELL HOST MICROBE, V20, P458, DOI 10.1016/j.chom.2016.09.005
   Tusher VG, 2001, P NATL ACAD SCI USA, V98, P5116, DOI 10.1073/pnas.091062498
   Tyanova S, 2016, NAT PROTOC, V11, P2301, DOI 10.1038/nprot.2016.136
   Tyanova S, 2016, NAT METHODS, V13, P731, DOI [10.1038/NMETH.3901, 10.1038/nmeth.3901]
   Utriainen A, 2004, HUM MOL GENET, V13, P2089, DOI 10.1093/hmg/ddh213
   Van den Steen PE, 2002, CRIT REV BIOCHEM MOL, V37, P375, DOI 10.1080/10409230290771546
   VANDERREST M, 1991, FASEB J, V5, P2814, DOI 10.1096/fasebj.5.13.1916105
   Waterman M, 2007, MODERN PATHOL, V20, P8, DOI 10.1038/modpathol.3800710
   Wohlgemuth S, 2009, ENVIRON MICROBIOL, V11, P1562, DOI 10.1111/j.1462-2920.2009.01883.x
   Yan YT, 2009, PLOS ONE, V4, DOI 10.1371/journal.pone.0006073
   Zeng ZS, 1999, CARCINOGENESIS, V20, P749, DOI 10.1093/carcin/20.5.749
   Zigmond E, 2012, IMMUNITY, V37, P1076, DOI 10.1016/j.immuni.2012.08.026
   Zunder ER, 2015, NAT PROTOC, V10, P316, DOI 10.1038/nprot.2015.020
NR 72
TC 14
Z9 14
U1 3
U2 16
PU ELSEVIER
PI AMSTERDAM
PA RADARWEG 29, 1043 NX AMSTERDAM, NETHERLANDS
SN 0945-053X
EI 1569-1802
J9 MATRIX BIOL
JI Matrix Biol.
PD FEB
PY 2021
VL 96
BP 47
EP 68
DI 10.1016/j.matbio.2020.11.001
EA FEB 2021
PG 22
WC Biochemistry & Molecular Biology; Cell Biology
WE Science Citation Index Expanded (SCI-EXPANDED)
SC Biochemistry & Molecular Biology; Cell Biology
GA QL2MV
UT WOS:000620915100003
PM 33246101
OA Green Published
DA 2024-01-22
ER

PT J
AU Kentley, J
   Ooi, JL
   Potter, J
   Tiberi, S
   O'Shaughnessy, T
   Langmead, L
   Aleong, JC
   Thaha, MA
   Kunst, H
AF Kentley, J.
   Ooi, J. L.
   Potter, J.
   Tiberi, S.
   O'Shaughnessy, T.
   Langmead, L.
   Aleong, J. Chin
   Thaha, M. A.
   Kunst, H.
TI Intestinal tuberculosis: a diagnostic challenge
SO TROPICAL MEDICINE & INTERNATIONAL HEALTH
LA English
DT Article
DE gastrointestinal; abdominal; tuberculosis; London
ID ABDOMINAL TUBERCULOSIS; CROHNS-DISEASE; HISTOLOGICAL DIFFERENTIATIONS;
   GASTROINTESTINAL TUBERCULOSIS; EXPERIENCE; TB; ACCURACY; DILEMMA
AB OBJECTIVE To describe characteristics, presentation, time to diagnosis and diagnostic findings of patients with intestinal tuberculosis (ITB) in a low-burden country.
   METHOD Retrospective study of 61 consecutive ITB patients diagnosed between 2008 and 2014 at a large East London hospital.
   RESULTS Forty of sixty-one patients were male. Mean age was 34.6 years. 93% of patients were born abroad, mostly from TB-endemic areas (Indian subcontinent: 88%, Africa: 9%). 25% had concomitant pulmonary TB. Median time from symptom onset to ITB diagnosis was 13 weeks (IQR 3-26 weeks). Ten patients were initially treated for IBD, although patients had ITB. The main sites of ITB involvement were the ileocaecum (44%) or small bowel (34%). Five patients had isolated perianal disease. Colonoscopy confirmed a diagnosis of ITB in 77% of those performed. 42 of 61 patients had a diagnosis of ITB confirmed on positive histology and/or microbiology.
   CONCLUSION Diagnosis of ITB is often delayed, which may result in significant morbidity. ITB should be excluded in patients with abdominal complaints who come from TB-endemic areas to establish prompt diagnosis and treatment. Diagnosis is challenging but aided by axial imaging, colonoscopy and tissue biopsy for TB culture and histology.
C1 [Kentley, J.; Potter, J.; O'Shaughnessy, T.; Kunst, H.] Barts Hlth NHS Trust, Dept Resp Med, London, England.
   [Ooi, J. L.; Langmead, L.] Barts Hlth NHS Trust, Royal London Hosp, Dept Gastroenterol, London, England.
   [Ooi, J. L.; Thaha, M. A.] Queen Mary Univ London, Blizard Inst, Natl Ctr Bowel Res, London, England.
   [Potter, J.; Kunst, H.] Queen Mary Univ London, Blizard Inst, Barts & London Sch Med & Dent, 4 Newark St, London E1 2AT, England.
   [Tiberi, S.] Barts Hlth NHS Trust, Royal London Hosp, Dept Infect Dis, London, England.
   [Aleong, J. Chin] Barts Hlth NHS Trust, Royal London Hosp, Dept Pathol, London, England.
C3 Barts Health NHS Trust; Barts Health NHS Trust; Royal London Hospital;
   University of London; Queen Mary University London; University of
   London; Queen Mary University London; Barts Health NHS Trust; Royal
   London Hospital; Barts Health NHS Trust; Royal London Hospital
RP Kunst, H (通讯作者)，Queen Mary Univ London, Blizard Inst, Barts & London Sch Med & Dent, 4 Newark St, London E1 2AT, England.
EM h.kunst@qmul.ac.uk
RI Thaha, Mohamed Adhnan/GLU-4345-2022; Kentley, Jonathan/H-6558-2019;
   Tiberi, Simon/I-2552-2019
OI Thaha, Mohamed Adhnan/0000-0002-5043-6107; Kentley,
   Jonathan/0000-0002-7109-6199; Tiberi, Simon/0000-0001-9424-6551; Potter,
   Jessica/0000-0002-6763-4425
CR Abdallah M, 2011, REV MED INTERNE, V32, P212, DOI 10.1016/j.revmed.2010.09.004
   Alffenaar JWC, 2017, CLIN INFECT DIS, V64, P104, DOI 10.1093/cid/ciw677
   ANAND BS, 1988, GUT, V29, P62, DOI 10.1136/gut.29.1.62
   BHARGAVA DK, 1985, GASTROINTEST ENDOSC, V31, P68, DOI 10.1016/S0016-5107(85)71995-5
   Caputo D, 2008, SURG INFECT, V9, P407, DOI 10.1089/sur.2007.006
   Chalya PL, 2013, WORLD J EMERG SURG, V8, DOI 10.1186/1749-7922-8-12
   Chen HL, 2009, J FORMOS MED ASSOC, V108, P195, DOI 10.1016/S0929-6646(09)60052-8
   Chen W, 2013, WORLD J GASTROENTERO, V19, P8133, DOI 10.3748/wjg.v19.i44.8133
   Cheng Li, 2013, Zhonghua Nei Ke Za Zhi, V52, P940
   Dasgupta Alakananda, 2009, J Lab Physicians, V1, P56, DOI 10.4103/0974-2727.59700
   Debi U, 2014, WORLD J GASTROENTERO, V20, P14831, DOI 10.3748/wjg.v20.i40.14831
   Donoghue HD, 2009, CURR OPIN INFECT DIS, V22, P490, DOI 10.1097/QCO.0b013e3283306712
   Gu Qing, 2009, Zhonghua Nei Ke Za Zhi, V48, P291
   Huang X, 2015, WORLD J GASTROENTERO, V21, P3650, DOI 10.3748/wjg.v21.i12.3650
   Jain M, 2011, TROP DOCT, V41, P242, DOI 10.1258/td.2011.110128
   Jaiswal A, 2003, TROP MED INT HEALTH, V8, P625, DOI 10.1046/j.1365-3156.2003.01061.x
   Khan R, 2006, WORLD J GASTROENTERO, V12, P6371, DOI 10.3748/wjg.v12.i39.6371
   Kim SH, 2014, DIGEST SURG, V31, P151, DOI 10.1159/000363066
   Larsson G, 2014, WORLD J GASTROENTERO, V20, P5017, DOI 10.3748/wjg.v20.i17.5017
   Lazarus AA, 2007, DM-DIS MON, V53, P10, DOI 10.1016/j.disamonth.2006.10.001
   Lee WK, 2012, CLIN RADIOL, V67, P596, DOI 10.1016/j.crad.2011.11.003
   Lin PY, 2009, INT J COLORECTAL DIS, V24, P1175, DOI 10.1007/s00384-009-0721-3
   Makharia GK, 2015, CLIN INFECT DIS, V61, P750, DOI 10.1093/cid/civ376
   Makharia GK, 2010, AM J GASTROENTEROL, V105, P642, DOI 10.1038/ajg.2009.585
   Mamo JP, 2013, QJM-INT J MED, V106, P347, DOI 10.1093/qjmed/hct003
   Manuel A, 2010, J ROY COLL PHYS EDIN, V40, P209, DOI 10.4997/JRCPE.2010.305
   Mathew Soniya, 2008, Int J Surg, V6, pe36, DOI 10.1016/j.ijsu.2006.11.005
   Miah A R, 2011, J Nepal Health Res Counc, V9, P169
   Ng SC, 2014, J GASTROEN HEPATOL, V29, P1664, DOI 10.1111/jgh.12645
   Ohene-Yeboah M, 2006, TROP DOCT, V36, P241, DOI 10.1258/004947506778604643
   Ozan H, 2009, EUR J GYNAECOL ONCOL, V30, P426
   Park YH, 2013, J COMPUT ASSIST TOMO, V37, P834, DOI 10.1097/RCT.0b013e31829e0292
   Public Health England, 2016, TUB ENGL 2016 REP
   Pulimood AB, 2011, WORLD J GASTROENTERO, V17, P433, DOI 10.3748/wjg.v17.i4.433
   Radzi M, 2009, SE ASIAN J TROP MED, V40, P505
   Rai S, 2003, J ROY SOC MED, V96, P586, DOI 10.1258/jrsm.96.12.586
   Sahu MK, 2011, INDIAN J GASTROENTER, V30, P204, DOI 10.1007/s12664-011-0135-3
   Samant H, 2014, INDIAN J GASTROENTER, V33, P414, DOI 10.1007/s12664-014-0467-x
   Sato S, 2004, GASTROINTEST ENDOSC, V59, P362, DOI 10.1016/S0016-5107(03)02716-0
   Sekine K, 2015, INT J COLORECTAL DIS, V129, P1330
   Sevgi DY, 2013, EUR J INTERN MED, V24, P864, DOI 10.1016/j.ejim.2013.08.704
   Shao H, 2013, INT J TUBERC LUNG D, V17, P90, DOI 10.5588/ijtld.12.0115
   Tan KK, 2009, J GASTROINTEST SURG, V13, P142, DOI 10.1007/s11605-008-0669-6
   Tian G, 2010, WORLD J GASTROENTERO, V16, P4237, DOI 10.3748/wjg.v16.i33.4237
   Uygur-Bayramiçli O, 2003, WORLD J GASTROENTERO, V9, P1098
   Vanhoenacker FM, 2004, EUR RADIOL, V14, pE103, DOI 10.1007/s00330-003-2047-9
   von Hahn T, 2014, SCAND J GASTROENTERO, V49, P184, DOI 10.3109/00365521.2013.865258
   Wani M, 2014, CAN J SURG, V57, pE54, DOI 10.1503/cjs.032713
   Yamane T, 2014, INTERNAL MED, V53, P957, DOI 10.2169/internalmedicine.53.1862
   Yu HS, 2012, DIGESTION, V85, P202, DOI 10.1159/000335431
NR 50
TC 45
Z9 51
U1 0
U2 8
PU WILEY
PI HOBOKEN
PA 111 RIVER ST, HOBOKEN 07030-5774, NJ USA
SN 1360-2276
EI 1365-3156
J9 TROP MED INT HEALTH
JI Trop. Med. Int. Health
PD AUG
PY 2017
VL 22
IS 8
BP 994
EP 999
DI 10.1111/tmi.12908
PG 6
WC Public, Environmental & Occupational Health; Tropical Medicine
WE Science Citation Index Expanded (SCI-EXPANDED)
SC Public, Environmental & Occupational Health; Tropical Medicine
GA FC3YJ
UT WOS:000406775200006
PM 28609809
OA Bronze, Green Published
DA 2024-01-22
ER

PT J
AU Brüssow, H
AF Bruessow, Harald
TI Growth promotion and gut microbiota: insights from antibiotic use
SO ENVIRONMENTAL MICROBIOLOGY
LA English
DT Review
ID INTESTINAL BACTERIAL OVERGROWTH; HIGH-ENERGY SUPPLEMENT; LONG-TERM
   IMPACTS; DOUBLE-BLIND; ILEAL MICROBIOTA; KINGSTON PROJECT;
   CONTROLLED-TRIAL; CROHNS-DISEASE; MASS TREATMENT; GREEN BANANA
AB Antibiotics have been proposed as supplements in re-feeding programmes for malnourished children. A review of paediatric literature showed that growth promotion by antibiotics, when it was observed, was mostly mediated by its anti-infective properties. Despite the widespread use of antibiotics as growth promoters in animal rearing, the available evidence again points to the suppression of infections as the underlying mechanism. Under controlled hygienic conditions, growth promotion was frequently not observed. Models for sub-inhibitory' antibiotic effects on gut bacteria have been proposed, and direct antibiotic effects on host physiology are accumulating. Human gut microbiota analyses in malnourished children (restricted to stool as convenience samples) displayed developmental immaturity of the gut microbiota and growth deficits that were only transiently ameliorated by nutritional interventions. These studies need to be complemented by microbiota analysis in the upper small intestine where bacterial overgrowth, frequently reported in people of the developing world, may directly compete with nutrient absorption by the human host. So far, however, the available medical and veterinary literature suggests that the growth promoting effect of antibiotics mostly works through prevention of infection and a concomitant decrease of the caloric burden of an inflammatory response.
C1 Nestle Res Ctr, Nutr & Hlth Dept, CH-1000 Lausanne 26, Switzerland.
C3 Nestle SA
RP Brüssow, H (通讯作者)，Nestle Res Ctr, Nutr & Hlth Dept, CH-1000 Lausanne 26, Switzerland.
EM harald.bruessow@rdls.nestle.com
CR Ahmed T, 2009, NUTR REV, V67, pS201, DOI 10.1111/j.1753-4887.2009.00241.x
   Ajslev TA, 2011, INT J OBESITY, V35, P522, DOI 10.1038/ijo.2011.27
   Alcoba G, 2013, PLOS ONE, V8, DOI 10.1371/journal.pone.0053184
   Allen HK, 2011, MBIO, V2, DOI 10.1128/mBio.00260-11
   Amza A, 2013, AM J TROP MED HYG, V88, P138, DOI 10.4269/ajtmh.2012.12-0284
   Angelakis E, 2013, LANCET INFECT DIS, V13, P889, DOI 10.1016/S1473-3099(13)70179-8
   Antunes LCM, 2011, ANTIMICROB AGENTS CH, V55, P1494, DOI 10.1128/AAC.01664-10
   Bäckhed F, 2004, P NATL ACAD SCI USA, V101, P15718, DOI 10.1073/pnas.0407076101
   Bäckhed F, 2005, SCIENCE, V307, P1915, DOI 10.1126/science.1104816
   BERMAN HA, 1971, AM J CLIN NUTR, V24, P260
   BLACK RE, 1984, AM J CLIN NUTR, V39, P87, DOI 10.1093/ajcn/39.1.87
   BLACK RE, 1984, PEDIATRICS, V73, P799
   Black RE, 2008, LANCET, V371, P243, DOI 10.1016/S0140-6736(07)61690-0
   Borruel N, 2002, GUT, V51, P659, DOI 10.1136/gut.51.5.659
   Briend A, 2001, BRIT J NUTR, V85, pS175, DOI 10.1079/BJN2000311
   Calabrese EJ, 2004, EMBO REP, V5, pS37, DOI 10.1038/sj.embor.7400222
   Casewell M, 2003, J ANTIMICROB CHEMOTH, V52, P159, DOI 10.1093/jac/dkg313
   Castanon JIR, 2007, POULTRY SCI, V86, P2466, DOI 10.3382/ps.2007-00249
   Cho I, 2012, NATURE, V488, P621, DOI 10.1038/nature11400
   Chung HC, 2012, CELL, V149, P1578, DOI 10.1016/j.cell.2012.04.037
   Claesson MJ, 2011, P NATL ACAD SCI USA, V108, P4586, DOI 10.1073/pnas.1000097107
   COATES ME, 1963, BRIT J NUTR, V17, P141, DOI 10.1079/BJN19630015
   Collier CT, 2003, J ANIM SCI, V81, P3035
   Collins S, 2006, LANCET, V368, P1992, DOI 10.1016/S0140-6736(06)69443-9
   Cox LM, 2014, CELL, V158, P705, DOI 10.1016/j.cell.2014.05.052
   Crawford PA, 2009, P NATL ACAD SCI USA, V106, P11276, DOI 10.1073/pnas.0902366106
   Cromwell GL, 2002, ANIM BIOTECHNOL, V13, P7, DOI 10.1081/ABIO-120005767
   Danzeisen JL, 2011, PLOS ONE, V6, DOI 10.1371/journal.pone.0027949
   Davies J, 2006, CURR OPIN MICROBIOL, V9, P445, DOI 10.1016/j.mib.2006.08.006
   De Filippo C, 2010, P NATL ACAD SCI USA, V107, P14691, DOI 10.1073/pnas.1005963107
   De Vadder F, 2014, CELL, V156, P84, DOI 10.1016/j.cell.2013.12.016
   Dethlefsen L, 2011, P NATL ACAD SCI USA, V108, P4554, DOI 10.1073/pnas.1000087107
   Dethlefsen L, 2008, PLOS BIOL, V6, P2383, DOI 10.1371/journal.pbio.0060280
   Diop EHI, 2003, AM J CLIN NUTR, V78, P302, DOI 10.1093/ajcn/78.2.302
   Dumonceaux TJ, 2006, APPL ENVIRON MICROB, V72, P2815, DOI 10.1128/AEM.72.4.2815-2823.2006
   Pérez-Cobas AE, 2013, GUT, V62, P1591, DOI 10.1136/gutjnl-2012-303184
   Engster HM, 2002, J APPL POULTRY RES, V11, P431, DOI 10.1093/japr/11.4.431
   FEIGHNER SD, 1987, APPL ENVIRON MICROB, V53, P331, DOI 10.1128/AEM.53.2.331-336.1987
   Flint HJ, 2012, NAT REV GASTRO HEPAT, V9, P577, DOI 10.1038/nrgastro.2012.156
   Fouhy F, 2012, ANTIMICROB AGENTS CH, V56, P5811, DOI 10.1128/AAC.00789-12
   Fry AM, 2002, CLIN INFECT DIS, V35, P395, DOI 10.1086/341414
   Gaskins HR, 2002, ANIM BIOTECHNOL, V13, P29, DOI 10.1081/ABIO-120005768
   Goh EB, 2002, P NATL ACAD SCI USA, V99, P17025, DOI 10.1073/pnas.252607699
   GORBACH SL, 1972, AM J CLIN NUTR, V25, P1127
   GORBACH SL, 1970, AM J CLIN NUTR, V23, P1545
   Gordon JI, 2012, SCI TRANSL MED, V4, DOI 10.1126/scitranslmed.3004347
   Goto R, 2009, T ROY SOC TROP MED H, V103, P520, DOI 10.1016/j.trstmh.2008.07.020
   Gough EK, 2014, BMJ-BRIT MED J, V348, DOI 10.1136/bmj.g2267
   Grzeskowiak L, 2012, J PEDIATR GASTR NUTR, V54, P812, DOI 10.1097/MPG.0b013e318249039c
   Guban J, 2006, POULTRY SCI, V85, P2186, DOI 10.1093/ps/85.12.2186
   Guerrant RL, 2008, NUTR REV, V66, P487, DOI 10.1111/j.1753-4887.2008.00082.x
   Guerrant RL, 2013, NAT REV GASTRO HEPAT, V10, P220, DOI 10.1038/nrgastro.2012.239
   GUPTA MC, 1982, AM J CLIN NUTR, V36, P79, DOI 10.1093/ajcn/36.1.79
   GUZMAN MA, 1958, AM J CLIN NUTR, V6, P430, DOI 10.1093/ajcn/6.4.430
   Hashimoto T, 2012, NATURE, V487, P477, DOI 10.1038/nature11228
   HEIKENS GT, 1993, EUR J CLIN NUTR, V47, P160
   HEIKENS GT, 1993, EUR J CLIN NUTR, V47, P174
   Hoffman LR, 2005, NATURE, V436, P1171, DOI 10.1038/nature03912
   Hviid A, 2011, GUT, V60, P49, DOI 10.1136/gut.2010.219683
   Jakobsson HE, 2010, PLOS ONE, V5, DOI 10.1371/journal.pone.0009836
   Jernberg C, 2007, ISME J, V1, P56, DOI 10.1038/ismej.2007.3
   Jernberg C, 2010, MICROBIOL-SGM, V156, P3216, DOI 10.1099/mic.0.040618-0
   Kanoh S, 2010, CLIN MICROBIOL REV, V23, P590, DOI 10.1128/CMR.00078-09
   Kernbauer E, 2014, NATURE, V516, P94, DOI 10.1038/nature13960
   Kim HB, 2012, P NATL ACAD SCI USA, V109, P15485, DOI 10.1073/pnas.1205147109
   Lazzerini M, 2011, B WORLD HEALTH ORGAN, V89, P593, DOI 10.2471/BLT.10.084715
   Lin J, 2013, FOODBORNE PATHOG DIS, V10, P331, DOI 10.1089/fpd.2012.1348
   Linares JF, 2006, P NATL ACAD SCI USA, V103, P19484, DOI 10.1073/pnas.0608949103
   Looft T, 2014, ISME J, V8, P1566, DOI 10.1038/ismej.2014.12
   Looft T, 2012, P NATL ACAD SCI USA, V109, P1691, DOI 10.1073/pnas.1120238109
   MACKAY IFS, 1956, J NUTR, V59, P155, DOI 10.1093/jn/59.1.155
   MATA LJ, 1972, AM J CLIN NUTR, V25, P1118
   Mello CS, 2012, WORLD J GASTROENTERO, V18, P5932, DOI 10.3748/wjg.v18.i41.5932
   Monira S, 2011, FRONT MICROBIOL, V2, DOI 10.3389/fmicb.2011.00228
   Morikawa K, 1996, ANTIMICROB AGENTS CH, V40, P1366, DOI 10.1128/AAC.40.6.1366
   Morowitz MJ, 2011, SURG CLIN N AM, V91, P771, DOI 10.1016/j.suc.2011.05.001
   Murphy R, 2014, INT J OBESITY, V38, P1115, DOI 10.1038/ijo.2013.218
   Niewold TA, 2007, POULTRY SCI, V86, P605, DOI 10.1093/ps/86.4.605
   Pimentel M, 2011, NEW ENGL J MED, V364, P22, DOI 10.1056/NEJMoa1004409
   Prendergast A, 2011, CLIN INFECT DIS, V52, P953, DOI 10.1093/cid/cir029
   Rabbani GH, 2010, TROP MED INT HEALTH, V15, P1132, DOI 10.1111/j.1365-3156.2010.02608.x
   Rabbani GH, 2001, GASTROENTEROLOGY, V121, P554, DOI 10.1053/gast.2001.27178
   Rettedal E, 2009, APPL ENVIRON MICROB, V75, P5489, DOI 10.1128/AEM.02220-08
   ROSENBERG IH, 1974, AM J CLIN NUTR, V27, P304, DOI 10.1093/ajcn/27.3.304
   Schlaudecker EP, 2011, CURR OPIN INFECT DIS, V24, P496, DOI 10.1097/QCO.0b013e328349287d
   Schultz MJ, 2000, J ANTIMICROB CHEMOTH, V46, P235, DOI 10.1093/jac/46.2.235
   SCRIMSHAW N S, 1953, Bol Oficina Sanit Panam, V34, P551
   Shaw SY, 2010, AM J GASTROENTEROL, V105, P2687, DOI 10.1038/ajg.2010.398
   Smith MI, 2013, SCIENCE, V339, P548, DOI 10.1126/science.1229000
   Sonnenburg JL, 2005, SCIENCE, V307, P1955, DOI 10.1126/science.1109051
   Subramanian S, 2014, NATURE, V510, P417, DOI 10.1038/nature13421
   Tahan S, 2007, BRAZ J MED BIOL RES, V40, P209, DOI 10.1590/S0100-879X2006005000064
   Tahan S, 2013, J PEDIATR GASTR NUTR, V57, P316, DOI 10.1097/MPG.0b013e3182952e93
   TENNANT B, 1968, J NUTR, V94, P151, DOI 10.1093/jn/94.2.151
   Ternak G, 2005, MED HYPOTHESES, V64, P14, DOI 10.1016/j.mehy.2004.08.003
   Thuny F, 2010, PLOS ONE, V5, DOI 10.1371/journal.pone.0009074
   Trasande L, 2013, INT J OBESITY, V37, P16, DOI 10.1038/ijo.2012.132
   Trehan I, 2013, NEW ENGL J MED, V368, P425, DOI 10.1056/NEJMoa1202851
   Trehan I, 2010, TROP MED INT HEALTH, V15, P1022, DOI 10.1111/j.1365-3156.2010.02580.x
   Trehan I, 2009, AM J GASTROENTEROL, V104, P2326, DOI 10.1038/ajg.2009.270
   Trompette A, 2014, NAT MED, V20, P159, DOI 10.1038/nm.3444
   Ubeda C, 2012, TRENDS IMMUNOL, V33, P459, DOI 10.1016/j.it.2012.05.003
   Virta L, 2012, AM J EPIDEMIOL, V175, P775, DOI 10.1093/aje/kwr400
   Vrieze A, 2014, J HEPATOL, V60, P824, DOI 10.1016/j.jhep.2013.11.034
   Whitty CJM, 1999, PEDIATR INFECT DIS J, V18, P955, DOI 10.1097/00006454-199911000-00003
   Wierup M, 2001, INT J ANTIMICROB AG, V18, P287, DOI 10.1016/S0924-8579(01)00380-6
   Willing BP, 2011, NAT REV MICROBIOL, V9, P233, DOI 10.1038/nrmicro2536
   Windle HJ, 2007, PEDIATRICS, V119, pE754, DOI 10.1542/peds.2006-2196
   WOLFSDORF J, 1973, S AFR MED J, V47, P1887
   Xu DB, 2014, GASTROENTEROLOGY, V146, P484, DOI 10.1053/j.gastro.2013.10.026
   Yatsunenko T, 2012, NATURE, V486, P222, DOI 10.1038/nature11053
NR 111
TC 47
Z9 57
U1 2
U2 74
PU WILEY
PI HOBOKEN
PA 111 RIVER ST, HOBOKEN 07030-5774, NJ USA
SN 1462-2912
EI 1462-2920
J9 ENVIRON MICROBIOL
JI Environ. Microbiol.
PD JUL
PY 2015
VL 17
IS 7
BP 2216
EP 2227
DI 10.1111/1462-2920.12786
PG 12
WC Microbiology
WE Science Citation Index Expanded (SCI-EXPANDED)
SC Microbiology
GA CN0OX
UT WOS:000358114300005
PM 25627910
OA Bronze
DA 2024-01-22
ER

PT J
AU Gardiner, LJ
   Carrieri, AP
   Bingham, K
   Macluskie, G
   Bunton, D
   McNeil, M
   Pyzer-Knapp, EO
AF Gardiner, Laura-Jayne
   Carrieri, Anna Paola
   Bingham, Karen
   Macluskie, Graeme
   Bunton, David
   McNeil, Marian
   Pyzer-Knapp, Edward O.
TI Combining explainable machine learning, demographic and multi-omic data
   to inform precision medicine strategies for inflammatory bowel disease
SO PLOS ONE
LA English
DT Article
ID NECROSIS-FACTOR-ALPHA; GLUCOCORTICOID-RECEPTOR; PERSONALIZED MEDICINE;
   EXPRESSION ANALYSIS; CODON OPTIMALITY; P38 MAPK; PATHOGENESIS
AB Inflammatory bowel diseases (IBDs), including ulcerative colitis and Crohn's disease, affect several million individuals worldwide. These diseases are heterogeneous at the clinical, immunological and genetic levels and result from complex host and environmental interactions. Investigating drug efficacy for IBD can improve our understanding of why treatment response can vary between patients. We propose an explainable machine learning (ML) approach that combines bioinformatics and domain insight, to integrate multi-modal data and predict inter-patient variation in drug response. Using explanation of our models, we interpret the ML models' predictions to infer unique combinations of important features associated with pharmacological responses obtained during preclinical testing of drug candidates in ex vivo patient-derived fresh tissues. Our inferred multi-modal features that are predictive of drug efficacy include multi-omic data (genomic and transcriptomic), demographic, medicinal and pharmacological data. Our aim is to understand variation in patient responses before a drug candidate moves forward to clinical trials. As a pharmacological measure of drug efficacy, we measured the reduction in the release of the inflammatory cytokine TNFa from the fresh IBD tissues in the presence/absence of test drugs. We initially explored the effects of a mitogen-activated protein kinase (MAPK) inhibitor; however, we later showed our approach can be applied to other targets, test drugs or mechanisms of interest. Our best model predicted TNF alpha levels from demographic, medicinal and genomic features with an error of only 4.98% on unseen patients. We incorporated transcriptomic data to validate insights from genomic features. Our results showed variations in drug effectiveness (measured by ex vivo assays) between patients that differed in gender, age or condition and linked new genetic polymorphisms to patient response variation to the anti-inflammatory treatment BIRB796 (Doramapimod). Our approach models IBD drug response while also identifying its most predictive features as part of a transparent ML precision medicine strategy.
C1 [Gardiner, Laura-Jayne; Carrieri, Anna Paola; Pyzer-Knapp, Edward O.] Hartree Ctr, IBM Res Europe Daresbury, Warrington, Cheshire, England.
   [Bingham, Karen; Macluskie, Graeme; Bunton, David] REPROCELL Europe Ltd, Glasgow, Lanark, Scotland.
   [McNeil, Marian] Queen Elizabeth Univ Hosp, Precis Med Scotland Innovat Ctr, Teaching & Learning Bldg, Glasgow, Lanark, Scotland.
C3 Queen Elizabeth University Hospital (QEUH)
RP Gardiner, LJ; Carrieri, AP (通讯作者)，Hartree Ctr, IBM Res Europe Daresbury, Warrington, Cheshire, England.
EM Laura-Jayne.Gardiner@ibm.com; acarrieri@uk.ibm.com
RI Gardiner, Laura-Jayne/ABD-3850-2020
OI Gardiner, Laura-Jayne/0000-0002-9177-4452; Bunton,
   David/0000-0001-9262-1696; Macluskie, Graeme/0000-0002-2272-227X
FU Science and Technologies facilities Council (STFC) - UK Research and
   Innovation (UKRI); IBM - UK Research and Innovation (UKRI); Precision
   Medicine Scotland Innovation Centre (PMS-IC); Scottish Funding Council;
   Scottish Enterprise
FX This work was supported by the Hartree National Centre for Digital
   Innovation, a collaboration between the Science and Technologies
   facilities Council (STFC) and IBM (LJG, APC, EPK) that is funded by the
   UK Research and Innovation (UKRI) funding agency. The functional
   pharmacology experiments and whole exome sequencing for this study were
   part-funded via a project grant from Precision Medicine Scotland
   Innovation Centre (PMS-IC), provided to REPROCELL Europe Ltd (KB, GM,
   DB). PMS-IC is funded by the Scottish Funding Council and Scottish
   Enterprise.
CR Agyeman AA, 2015, J PHARM BIOALLIED SC, V7, P239, DOI 10.4103/0975-7406.160040
   Alatab S, 2020, LANCET GASTROENTEROL, V5, P17, DOI 10.1016/S2468-1253(19)30333-4
   ALTMAN NS, 1992, AM STAT, V46, P175, DOI 10.2307/2685209
   [Anonymous], 2019, Picard toolkit
   [Anonymous], NG130 NICE
   [Anonymous], NICE GUIDELINE NG129
   Bolger AM, 2014, BIOINFORMATICS, V30, P2114, DOI 10.1093/bioinformatics/btu170
   Bradley JR, 2008, J PATHOL, V214, P149, DOI 10.1002/path.2287
   Brunet S, 2014, TRAFFIC, V15, P803, DOI 10.1111/tra.12183
   Carlton S.M, 2013, ENCY PAIN, DOI DOI 10.1007/978-3-642-28753-4_1945
   Carrieri AP, 2021, SCI REP-UK, V11, DOI 10.1038/s41598-021-83922-6
   Chang DH, 2000, NAT IMMUNOL, V1, P169, DOI 10.1038/77861
   Chang HC, 2018, J DERMATOL SCI, V92, P151, DOI 10.1016/j.jdermsci.2018.08.011
   Chen TQ, 2016, KDD'16: PROCEEDINGS OF THE 22ND ACM SIGKDD INTERNATIONAL CONFERENCE ON KNOWLEDGE DISCOVERY AND DATA MINING, P785, DOI 10.1145/2939672.2939785
   Chen YX, 2016, J PERS MED, V6, DOI 10.3390/jpm6040020
   Cho SG, 2001, J BIOL CHEM, V276, P12749, DOI 10.1074/jbc.M005561200
   Cook D, 2014, NAT REV DRUG DISCOV, V13, P419, DOI 10.1038/nrd4309
   CORTES C, 1995, MACH LEARN, V20, P273, DOI 10.1023/A:1022627411411
   Cowan K, 2019, PLOS ONE, V14, DOI 10.1371/journal.pone.0226564
   Denson LA, 2019, INFLAMM BOWEL DIS, V25, pS31, DOI 10.1093/ibd/izz078
   Dubuquoy L, 2002, LANCET, V360, P1410, DOI 10.1016/S0140-6736(02)11395-X
   Galeotti N, 2012, NEUROPHARMACOLOGY, V62, P289, DOI 10.1016/j.neuropharm.2011.07.020
   Gardiner LJ, 2021, bioRxiv, DOI [10.1101/2021.02.04.429826, 10.1101/2021.02.04.429826, DOI 10.1101/2021.02.04.429826]
   Irusen E, 2002, J ALLERGY CLIN IMMUN, V109, P649, DOI 10.1067/mai.2002.122465
   Kim JA, 2017, INT J MOL SCI, V18, DOI 10.3390/ijms18122680
   Kuma Y, 2005, J BIOL CHEM, V280, P19472, DOI 10.1074/jbc.M414221200
   Kumar M, 2019, J TRANSL MED, V17, DOI 10.1186/s12967-019-02174-1
   Lea S, 2020, J MOL MED, V98, P361, DOI 10.1007/s00109-020-01873-3
   Lee SH, 2020, CYTOKINE, V126, DOI 10.1016/j.cyto.2019.154872
   Li H, 2009, BIOINFORMATICS, V25, P2078, DOI 10.1093/bioinformatics/btp352
   Lucafò M, 2019, GENES-BASEL, V10, DOI 10.3390/genes10040277
   Lundberg SM, 2017, ADV NEUR IN, V30
   Mandrekar SJ, 2011, J THORAC ONCOL, V6, P658, DOI 10.1097/JTO.0b013e31820e17cb
   Modén O, 2014, ADV CANCER RES, V122, P199, DOI 10.1016/B978-0-12-420117-0.00006-2
   Morampudi V, 2015, AM J PHYSIOL-GASTR L, V308, pG389, DOI 10.1152/ajpgi.00195.2014
   Morgan P, 2012, DRUG DISCOV TODAY, V17, P419, DOI 10.1016/j.drudis.2011.12.020
   MURCH SH, 1993, GUT, V34, P1705, DOI 10.1136/gut.34.12.1705
   Nelson G, 2003, J CELL SCI, V116, P2495, DOI 10.1242/jcs.00461
   Nicora G, 2020, FRONT ONCOL, V10, DOI 10.3389/fonc.2020.01030
   Olsen T, 2007, SCAND J GASTROENTERO, V42, P1312, DOI 10.1080/00365520701409035
   Pagani F, 2005, P NATL ACAD SCI USA, V102, P6368, DOI 10.1073/pnas.0502288102
   Paul SM, 2010, NAT REV DRUG DISCOV, V9, P203, DOI 10.1038/nrd3078
   Pechmann S, 2013, NAT STRUCT MOL BIOL, V20, P237, DOI 10.1038/nsmb.2466
   Pertea M, 2016, NAT PROTOC, V11, P1650, DOI 10.1038/nprot.2016.095
   Plevy SE, 1997, J IMMUNOL, V159, P6276
   Plotkin JB, 2011, NAT REV GENET, V12, P32, DOI 10.1038/nrg2899
   Presnyak V, 2015, CELL, V160, P1111, DOI 10.1016/j.cell.2015.02.029
   Robinson MD, 2010, BIOINFORMATICS, V26, P139, DOI 10.1093/bioinformatics/btp616
   Roden DM, 2013, CLIN PHARMACOL THER, V94, P168, DOI 10.1038/clpt.2013.101
   Rousseaux C, 2005, J EXP MED, V201, P1205, DOI 10.1084/jem.20041948
   Sartor RB, 2006, NAT CLIN PRACT GASTR, V3, P390, DOI 10.1038/ncpgasthep0528
   Schapire R.E., 2013, Empir. Inference Festschr. Honor Vladimir. N. Vapnik, P37, DOI [10.1007/978-3-642-41136-6_5, DOI 10.1007/978-3-642-41136-6_5]
   Stergachis AB, 2013, SCIENCE, V342, P1367, DOI 10.1126/science.1243490
   Stocco G, 2007, INFLAMM BOWEL DIS, V13, P57, DOI 10.1002/ibd.20004
   Tin Kam Ho, 1995, Proceedings of the Third International Conference on Document Analysis and Recognition, P278, DOI 10.1109/ICDAR.1995.598994
   Trusheim MR, 2011, NAT REV DRUG DISCOV, V10, P817, DOI 10.1038/nrd3557
NR 56
TC 9
Z9 9
U1 1
U2 3
PU PUBLIC LIBRARY SCIENCE
PI SAN FRANCISCO
PA 1160 BATTERY STREET, STE 100, SAN FRANCISCO, CA 94111 USA
SN 1932-6203
J9 PLOS ONE
JI PLoS One
PD FEB 23
PY 2022
VL 17
IS 2
AR e0263248
DI 10.1371/journal.pone.0263248
PG 23
WC Multidisciplinary Sciences
WE Science Citation Index Expanded (SCI-EXPANDED)
SC Science & Technology - Other Topics
GA 3M0QE
UT WOS:000835161600011
PM 35196350
OA gold, Green Published
DA 2024-01-22
ER

PT J
AU Fält, UA
   Zawadzki, A
   Starck, M
   Bohe, M
   Johnson, LB
AF Falt, Ursula Aho
   Zawadzki, Antoni
   Starck, Marianne
   Bohe, Mans
   Johnson, Louis B.
TI Long-term outcome of the Surgisis(R) (Biodesign(R)) anal fistula plug
   for complex cryptoglandular and Crohn's fistulas
SO COLORECTAL DISEASE
LA English
DT Article
DE Complex anal fistula; anal fistula plug; Crohn&apos; s disease
ID ENDORECTAL ADVANCEMENT FLAP; RANDOMIZED CLINICAL-TRIAL; IN-ANO; COLLAGEN
   PLUG; FIBRIN GLUE; EFFICACY; CLOSURE
AB Aim To evaluate the long-term success rate of treatment with the Surgisis(R) (Biodesign(R)) anal fistula plug for complex anal fistulas, assess fistula plug failure over time and compare success rates for fistula plug between a group of patients with cryptoglandular fistula and another group with Crohn's fistula.
   Method This is a single-centre study of consecutive patients treated with the Surgisis(R) (Biodesign(R)) anal fistula plug between May 2006 and October 2009. All patients had complex anal fistulas in need of surgical treatment. The patients were assessed preoperatively by physical examination and three-dimensional (3D) endoanal ultrasound, and treated with a loose seton. Postoperative assessment by clinical examination and 3D endoanal ultrasound was performed at 2 weeks, 3 months and 6-12 months. Long-term follow-up was carried out in 2017 using a questionnaire, and clinical examination combined with 3D endoanal ultrasound was performed if the questionnaire indicated any signs of fistula recurrence.
   Results A total of 95 patients were included; 30 had quiescent Crohn's disease. Overall, 151 plug procedures were performed. Long-term follow-up was undertaken in 90 (95%) patients; the results showed that after a median period of 110 months, the overall healing rate after one to five plug procedures was 38%. No statistically significant difference in success rate was found between the cryptoglandular fistula group and the Crohn's fistula group (P = 0.37). No further healing was observed after the use of three plugs.
   Conclusion Considering its low morbidity in a complex disease with high recurrence rates over time, the anal fistula plug may still be considered as one of the first-line treatments for patients with complex anal fistulas.
C1 [Falt, Ursula Aho; Zawadzki, Antoni; Starck, Marianne; Bohe, Mans; Johnson, Louis B.] Lund Univ, Skane Univ Hosp Malmo, Pelv Floor Ctr, Dept Surg, Malmo, Sweden.
C3 Lund University; Skane University Hospital
RP Fält, UA (通讯作者)，Lund Univ, Skane Univ Hosp Malmo, Dept Surg, SE-20502 Malmo, Sweden.
EM ursula.aho_falt@med.lu.se
OI Aho Falt, Ursula/0000-0001-6960-7490
CR Blom J, 2014, COLORECTAL DIS, V16, P626, DOI 10.1111/codi.12585
   Bondi J, 2017, BRIT J SURG, V104, P1160, DOI 10.1002/bjs.10549
   Champagne BJ, 2006, DIS COLON RECTUM, V49, P1817, DOI 10.1007/s10350-006-0755-3
   Christoforidis D, 2008, DIS COLON RECTUM, V51, P1482, DOI 10.1007/s10350-008-9374-5
   Christoforidis D, 2009, DIS COLON RECTUM, V52, P18, DOI 10.1007/DCR.0b013e31819756ac
   Chung W, 2009, AM J SURG, V197, P604, DOI 10.1016/j.amjsurg.2008.12.013
   Cintron JR, 2013, TECH COLOPROCTOL, V17, P187, DOI 10.1007/s10151-012-0897-3
   Ellis CN, 2010, DIS COLON RECTUM, V53, P798, DOI 10.1007/DCR.0b013e3181d43b7d
   Garg P, 2009, COLORECTAL DIS, V11, P588, DOI 10.1111/j.1463-1318.2008.01632.x
   Johnson EK, 2006, DIS COLON RECTUM, V49, P371, DOI 10.1007/s10350-005-0288-1
   Kontovounisios C, 2016, COLORECTAL DIS, V18, P441, DOI 10.1111/codi.13330
   Ky AJ, 2008, DIS COLON RECTUM, V51, P838, DOI 10.1007/s10350-007-9191-2
   Leng Q, 2012, WORLD J GASTRO SURG, V4, P256, DOI 10.4240/wjgs.v4.i11.256
   McGee MF, 2010, DIS COLON RECTUM, V53, P1116, DOI 10.1007/DCR.0b013e3181d972a9
   O'Connor L, 2006, DIS COLON RECTUM, V49, P1569, DOI 10.1007/s10350-006-0695-y
   O'Riordan JM, 2012, DIS COLON RECTUM, V55, P351, DOI 10.1097/DCR.0b013e318239d1e4
   Ortiz H, 2009, BRIT J SURG, V96, P608, DOI 10.1002/bjs.6613
   Senéjoux A, 2016, J CROHNS COLITIS, V10, P141, DOI 10.1093/ecco-jcc/jjv162
   Thekkinkattil DK, 2009, COLORECTAL DIS, V11, P584, DOI 10.1111/j.1463-1318.2008.01627.x
   van Koperen PJ, 2007, DIS COLON RECTUM, V50, P2168, DOI 10.1007/s10350-007-0298-2
NR 20
TC 9
Z9 9
U1 0
U2 3
PU WILEY
PI HOBOKEN
PA 111 RIVER ST, HOBOKEN 07030-5774, NJ USA
SN 1462-8910
EI 1463-1318
J9 COLORECTAL DIS
JI Colorectal Dis.
PD JAN
PY 2021
VL 23
IS 1
BP 178
EP 185
DI 10.1111/codi.15429
EA DEC 2020
PG 8
WC Gastroenterology & Hepatology; Surgery
WE Science Citation Index Expanded (SCI-EXPANDED)
SC Gastroenterology & Hepatology; Surgery
GA QA9GW
UT WOS:000601878600001
OA Green Published, hybrid
DA 2024-01-22
ER

PT J
AU Tubach, F
   Salmon, D
   Ravaud, P
   Allanore, Y
   Goupille, P
   Bréban, M
   Pallot-Prades, B
   Pouplin, S
   Sacchi, A
   Chichemanian, RM
   Bretagne, S
   Emilie, D
   Lemann, M
   Lorthololary, O
   Mariette, X
AF Tubach, F.
   Salmon, D.
   Ravaud, P.
   Allanore, Y.
   Goupille, P.
   Breban, M.
   Pallot-Prades, B.
   Pouplin, S.
   Sacchi, A.
   Chichemanian, R. M.
   Bretagne, S.
   Emilie, D.
   Lemann, M.
   Lorthololary, O.
   Mariette, X.
CA Res Axed Tolerance Biotherapies Gr
TI Risk of Tuberculosis Is Higher With Anti-Tumor Necrosis Factor
   Monoclonal Antibody Therapy Than With Soluble Tumor Necrosis Factor
   Receptor Therapy The Three-Year Prospective French Research Axed on
   Tolerance of Biotherapies Registry
SO ARTHRITIS AND RHEUMATISM
LA English
DT Article
ID INFLIXIMAB INDUCES APOPTOSIS; RHEUMATOID-ARTHRITIS; FACTOR ANTAGONISTS;
   FACTOR-ALPHA; FACTOR BLOCKERS; CROHNS-DISEASE; INFECTION; TNF;
   LYMPHOCYTES; ETANERCEPT
AB Objective. Tuberculosis (TB) is associated with anti-tumor necrosis factor (anti-TNF) monoclonal anti-body (mAb) therapy, but whether this association is drug-specific remains a concern. Our objective was to describe cases of TB associated with anti-TNF mAb therapy, identify risk factors, and estimate the incidence.
   Methods. We conducted an incidence study and a case-control analysis to investigate the risk of newly diagnosed TB associated with the use of anti-TNF agents. As part of the French Research Axed on Tolerance of Biotherapies (RATIO) registry, for 3 years we collected cases of TB among French patients receiving anti-TNF mAb therapy for any indication; for each case, 2 patients treated with anti-TNF agents served as control subjects.
   Results. We collected 69 cases of TB in patients treated for rheumatoid arthritis (n = 40), spondylarthritides (n = 18), inflammatory colitis (n = 9), psoriasis (n = 1) and Behcet's disease (n = 1) with infliximab (n = 36), adalimumab (n = 28), and etanercept (n = 5). None of the patients had received correct chemoprophylactic treatment. The sex- and age-adjusted incidence rate of TB was 116.7 per 100,000 patient-years. The standardized incidence ratio (SIR) was 12.2 (95% confidence interval [95% CI] 9.7-15.5) and was higher for therapy with infliximab and adalimumab than for therapy with etanercept (SIR 18.6 [95% CI 13.4-25.8] and SIR 29.3 [95% CI 20.3-42.4] versus SIR 1.8 [95% CI 0.7-4.3], respectively). In the case-control analysis, exposure to infliximab or adalimumab versus etanercept was an independent risk factor for TB (odds ratio [OR] 13.3 [95% CI 2.6-69.0] and OR 17.1 [95% CI 3.6-80.6], respectively). Other risk factors were age, the first year of anti-TNF mAb treatment, and being born in an endemic area.
   Conclusion. The risk of TB is higher for patients receiving anti-TNF mAb therapy than for those receiving soluble TNF receptor therapy. The increased risk with early anti-TNF treatment and the absence of correct chemoprophylactic treatment favor the reactivation of latent TB.
C1 [Tubach, F.; Ravaud, P.] Univ Paris 07, INSERM, Hop Bichat, AP HP,U738, Paris, France.
   [Salmon, D.] Univ Paris 05, Hop Cochin, AP HP, Paris, France.
   [Allanore, Y.] Univ Paris 05, Hop Cochin, AP HP, Paris, France.
   [Goupille, P.] Ctr Hosp Reg Univ Tours, Tours, France.
   [Breban, M.] Univ Versailles St Quentin, Hop Ambroise Pare, AP HP, Paris, France.
   [Pallot-Prades, B.] Hop Bellevue, St Etienne, France.
   [Pouplin, S.] Ctr Hosp Univ, Rouen, France.
   [Sacchi, A.] Ctr Hosp Francois Quesnay, Mantes La Jolie, France.
   [Chichemanian, R. M.] Ctr Reg Pharmacovigilance, Nice, France.
   [Bretagne, S.] Univ Paris EST, Hop Henri Mondor, AP HP, Creteil, France.
   [Emilie, D.] Univ Paris 07, Hop St Louis, AP HP, Paris, France.
   [Lemann, M.] Univ Paris 11, Hop Antoine Beclere, AP HP, INSERM,U764, Clamart, France.
   [Lorthololary, O.] Univ Paris, Ctr Infect Necker Pasteur, Hop Necker Enfants Malad, AP HP,Univ Paris 5, F-75252 Paris, France.
   [Mariette, X.] Univ Paris 11, Hop Bicetre, AP HP, INSERM,U802, Le Kremlin Bicetre, France.
C3 Assistance Publique Hopitaux Paris (APHP); Universite Paris Cite;
   Hopital Universitaire Bichat-Claude Bernard - APHP; Hopital
   Universitaire Paul-Brousse - APHP; Institut National de la Sante et de
   la Recherche Medicale (Inserm); Hopital Universitaire Hotel-Dieu - APHP;
   Universite Paris Cite; Assistance Publique Hopitaux Paris (APHP);
   Hopital Universitaire Paul-Brousse - APHP; Hopital Universitaire
   Hotel-Dieu - APHP; Hopital Universitaire Cochin - APHP; Assistance
   Publique Hopitaux Paris (APHP); Universite Paris Cite; Hopital
   Universitaire Hotel-Dieu - APHP; Hopital Universitaire Paul-Brousse -
   APHP; Hopital Universitaire Cochin - APHP; CHU Tours; Assistance
   Publique Hopitaux Paris (APHP); Hopital Universitaire Ambroise-Pare -
   APHP; Universite Paris Cite; Hopital Universitaire Hotel-Dieu - APHP;
   Universite Paris Saclay; Hopital Universitaire Paul-Brousse - APHP; CHU
   de St Etienne; Universite de Rouen Normandie; CHU de Rouen; Assistance
   Publique Hopitaux Paris (APHP); Universite Paris Cite; Hopital
   Universitaire Hotel-Dieu - APHP; Universite
   Paris-Est-Creteil-Val-de-Marne (UPEC); Hopital Universitaire
   Henri-Mondor - APHP; Hopital Universitaire Paul-Brousse - APHP;
   Assistance Publique Hopitaux Paris (APHP); Hopital Universitaire
   Paul-Brousse - APHP; Universite Paris Cite; Hopital Universitaire
   Hotel-Dieu - APHP; Hopital Universitaire Saint-Louis - APHP; Assistance
   Publique Hopitaux Paris (APHP); Universite Paris Cite; Hopital
   Universitaire Hotel-Dieu - APHP; Hopital Universitaire Antoine-Beclere -
   APHP; Institut National de la Sante et de la Recherche Medicale
   (Inserm); Hopital Universitaire Paul-Brousse - APHP; Universite Paris
   Saclay; Assistance Publique Hopitaux Paris (APHP); Universite Paris
   Cite; Hopital Universitaire Necker-Enfants Malades - APHP; Hopital
   Universitaire Hotel-Dieu - APHP; Hopital Universitaire Paul-Brousse -
   APHP; Universite Paris Saclay; Assistance Publique Hopitaux Paris
   (APHP); Hopital Universitaire Paul-Brousse - APHP; Hopital Universitaire
   Antoine-Beclere - APHP; Institut National de la Sante et de la Recherche
   Medicale (Inserm); Universite Paris Cite; Hopital Universitaire
   Hotel-Dieu - APHP; Hopital Universitaire Bicetre - APHP
RP Mariette, X (通讯作者)，Hop Bicetre, Serv Rhumatol, 78 Rue Gen Leclerc, F-94275 Le Kremlin Bicetre, France.
EM xavier.mariette@bct.ap-hop-paris.fr
RI ravaud, philippe/C-1694-2009; Maxime, Breban/F-4772-2019; Mariette,
   Xavier/GYU-8073-2022; Tubach, Florence/HTN-7005-2023; BRETAGNE,
   Stephane/GLT-8879-2022; BRETAGNE, Stephane/H-6655-2019
OI Maxime, Breban/0000-0002-6932-9395; Tubach,
   Florence/0000-0002-7802-944X; BRETAGNE, Stephane/0000-0001-6870-3800;
   Ravaud, Philippe/0000-0001-8264-9206
FU INSERM (Reseau de Recherche Clinique 2003 and 2006); Abbott,
   Schering-Plough, and Wyeth
FX The Research Axed on Tolerance of Biotherapies (RATIO) registry was
   supported by a research grant from INSERM (Reseau de Recherche Clinique
   2003 and 2006) and by unrestricted grants from Abbott, Schering-Plough,
   and Wyeth.
CR ANTOINE D, 2006, B EPIDEMIOLOGIQUE HE, P10
   Askling J, 2005, ARTHRITIS RHEUM-US, V52, P1986, DOI 10.1002/art.21137
   Baughman RP, 2006, AM J RESP CRIT CARE, V174, P795, DOI 10.1164/rccm.200603-402OC
   Burmester GR, 2007, ANN RHEUM DIS, V66, P732, DOI 10.1136/ard.2006.066761
   Carmona L, 2005, ARTHRITIS RHEUM-US, V52, P1766, DOI 10.1002/art.21043
   Catrina AI, 2005, ARTHRITIS RHEUM-US, V52, P61, DOI 10.1002/art.20764
   Dixon WG, 2006, ARTHRITIS RHEUM-US, V54, P2368, DOI 10.1002/art.21978
   Ellerin T, 2003, ARTHRITIS RHEUM-US, V48, P3013, DOI 10.1002/art.11301
   Goldman SA, 1998, CLIN THER, V20, pC40, DOI 10.1016/S0149-2918(98)80007-6
   Gómez-Reino JJ, 2003, ARTHRITIS RHEUM-US, V48, P2122, DOI 10.1002/art.11137
   Hamdi H, 2006, ARTHRITIS RES THER, V8, DOI 10.1186/ar1994
   Hyrich KL, 2005, J RHEUMATOL, V32, P48
   Imrie FR, 2007, CURR OPIN OPHTHALMOL, V18, P481, DOI 10.1097/ICU.0b013e3282f03d42
   Keane J, 2001, NEW ENGL J MED, V345, P1098, DOI 10.1056/NEJMoa011110
   KERR L, 1994, NEW ZEAL MED J, V107, P294
   Lügering A, 2001, GASTROENTEROLOGY, V121, P1145, DOI 10.1053/gast.2001.28702
   Mariette X, 2003, Ann Rheum Dis, V62, P791, DOI 10.1136/ard.62.8.791
   Mitoma H, 2008, ARTHRITIS RHEUM-US, V58, P1248, DOI 10.1002/art.23447
   Nesbitt A, 2007, INFLAMM BOWEL DIS, V13, P1323, DOI 10.1002/ibd.20225
   Olleros ML, 2002, J IMMUNOL, V168, P3394, DOI 10.4049/jimmunol.168.7.3394
   Plessner HL, 2007, J INFECT DIS, V195, P1643, DOI 10.1086/517519
   Rosenthal S, 1995, AM J PUBLIC HEALTH, V85, P1706, DOI 10.2105/AJPH.85.12.1706
   Saliu OY, 2006, J INFECT DIS, V194, P486, DOI 10.1086/505430
   Seong SS, 2007, J RHEUMATOL, V34, P706
   Tubach F, 2005, JOINT BONE SPINE, V72, P456, DOI 10.1016/j.jbspin.2005.10.004
   Van Den Brande JMH, 2003, GASTROENTEROLOGY, V124, P1774, DOI 10.1016/S0016-5085(03)00382-2
   Wallis RS, 2004, CLIN INFECT DIS, V39, P1254, DOI 10.1086/424455
   Wang J, 2008, ARTHRITIS RHEUM, V58, P1609, DOI 10.1002/art.23460
   Wolfe F, 2004, ARTHRITIS RHEUM-US, V50, P372, DOI 10.1002/art.20009
NR 29
TC 470
Z9 512
U1 0
U2 21
PU WILEY
PI HOBOKEN
PA 111 RIVER ST, HOBOKEN 07030-5774, NJ USA
SN 0004-3591
EI 1529-0131
J9 ARTHRITIS RHEUM-US
JI Arthritis Rheum.
PD JUL
PY 2009
VL 60
IS 7
BP 1884
EP 1894
DI 10.1002/art.24632
PG 11
WC Rheumatology
WE Science Citation Index Expanded (SCI-EXPANDED)
SC Rheumatology
GA 470HN
UT WOS:000267965900004
PM 19565495
OA Green Submitted, Green Accepted
DA 2024-01-22
ER

PT J
AU Oudman, E
   Wijnia, JW
   Oey, MJ
   van Dam, M
   Postma, A
AF Oudman, Erik
   Wijnia, Jan W.
   Oey, Misha J.
   van Dam, Mirjam
   Postma, Albert
TI Wernicke-Korsakoff syndrome despite no alcohol abuse: A summary of
   systematic reports
SO JOURNAL OF THE NEUROLOGICAL SCIENCES
LA English
DT Review
DE Clinical nutrition; Thiamine; Wernicke's encephalopathy;
   Korsakoff'syndrome; Alcohol
ID ENCEPHALOPATHY; GUIDELINES; DIAGNOSIS; CANCER
AB Background: Wernicke-Korsakoff syndrome (WKS) is a neurological disorder typically found in alcohol use disorder. The fact that it also occurs in nonalcoholic patients is less well known and often ignored. For the first time, this review offers a systematic investigation of the frequency and associated features of nonalcoholic WKS in the published literature.
   Method: We included 11 recent systematic reports, with a total of 586 nonalcoholic WKS cases following hyperemesis gravidarum (n = 177), cancer (n = 129), bariatric surgery (n = 118), hunger strike (n = 41), soft drink diet in children (n = 33), depression (n = 21), Crohn's disease (n = 21), schizophrenia (n = 15), anorexia nervosa (n = 12), ulcerative colitis (n = 10), and incidental thiamine-deficient infant formula (n = 9).
   Findings: Vomiting and extreme weight loss were strong predictors of nonalcoholic WKS in adults. Blurred vision was a common presenting sign in about one-fourth of the patients. The classic triad of WKS is characterized by confusion, ataxia, and eye-movement disorders. All reviewed studies reported high percentages of patients presenting with an altered mental status, while both motor symptoms were variably present.
   Interpretation: The foregoing observations led to several important conclusions. First, we can see that nutritional impoverishment leads to profound brain damage in the form of WKS. Second, it seems that physicians are either unaware of or underestimate the risks for nonalcoholic WKS. Physicians must be specifically vigilant in detecting and treating WKS in patients with sudden and severe weight loss and vomiting. Third, lower doses of thiamine frequently lead to chronic Wernicke-Korsakoff syndrome. We noticed that when thiamine treatment for WKS was administered, in many cases doses were too low. In line with proven interventions we therefore recommend a parenteral thiamine treatment of 500 mg 3 times per day in adults.
C1 [Oudman, Erik; Wijnia, Jan W.; Oey, Misha J.; van Dam, Mirjam; Postma, Albert] Univ Utrecht, Helmholtz Inst, Expt Psychol, Utrecht, Netherlands.
   [Oudman, Erik; Wijnia, Jan W.; Oey, Misha J.; van Dam, Mirjam; Postma, Albert] Slingedael Korsakoff Ctr, Lelie Care Grp, Rotterdam, Netherlands.
C3 Utrecht University
RP Oudman, E (通讯作者)，Univ Utrecht, Helmholtz Inst, Expt Psychol, Utrecht, Netherlands.
EM e.oudman@leliezorggroep.nl
CR Basoglu M, 2006, EUR J NEUROL, V13, P1089, DOI 10.1111/j.1468-1331.2006.01531.x
   DEWARDENER HE, 1947, LANCET, V252, P11
   Fattal-Valevski A, 2005, PEDIATRICS, V115, pE233, DOI 10.1542/peds.2004-1255
   Freund G., 1976, ALCOHOLISM INTERDISC, P171
   Galvin R, 2010, EUR J NEUROL, V17, P1408, DOI 10.1111/j.1468-1331.2010.03153.x
   Ghishan F.K., 2019, GASTROENEROL CLIN N, V46, P797
   HARPER CG, 1986, J NEUROL NEUROSUR PS, V49, P341, DOI 10.1136/jnnp.49.4.341
   Isenberg-Grzeda E, 2016, LANCET ONCOL, V17, pE142, DOI 10.1016/S1470-2045(16)00037-1
   Isenberg-Grzeda E, 2012, PSYCHOSOMATICS, V53, P507, DOI 10.1016/j.psym.2012.04.008
   Okumura A, 2018, J PEDIATR GASTR NUTR, V66, P838, DOI 10.1097/MPG.0000000000001839
   Oudman E, 2021, NUTRITION, V86, DOI 10.1016/j.nut.2021.111182
   Oudman E, 2021, INT J PSYCHIAT CLIN, V25, P233, DOI 10.1080/13651501.2020.1819333
   Oudman E, 2020, PSYCHIAT CLIN NEUROS, V74, P569, DOI 10.1111/pcn.13113
   Oudman E, 2019, EUR J OBSTET GYN R B, V236, P84, DOI 10.1016/j.ejogrb.2019.03.006
   Oudman E, 2018, PSYCHIAT CLIN NEUROS, V72, P774, DOI 10.1111/pcn.12735
   Oudman E, 2018, OBES SURG, V28, P2060, DOI 10.1007/s11695-018-3262-4
   Sanvisens A, 2017, ALCOHOL ALCOHOLISM, V52, P466, DOI 10.1093/alcalc/agx013
   Scalzo SJ, 2015, J NEUROL NEUROSUR PS, V86, P1362, DOI 10.1136/jnnp-2014-309598
   Sechi G, 2007, LANCET NEUROL, V6, P442, DOI 10.1016/S1474-4422(07)70104-7
   Sechi G, 2016, LANCET ONCOL, V17, pE221, DOI 10.1016/S1470-2045(16)30109-7
   Sechi G, 2016, NUTR REV, V74, P281, DOI 10.1093/nutrit/nuv107
   Thomson AD, 2002, ALCOHOL ALCOHOLISM, V37, P513, DOI 10.1093/alcalc/37.6.513
   Thomson AD, 2008, ALCOHOL ALCOHOLISM, V43, P180, DOI 10.1093/alcalc/agm149
   Thomson AD, 2008, ALCOHOL ALCOHOLISM, V43, P174, DOI 10.1093/alcalc/agm144
   Thomson AD, 2013, ALCOHOL ALCOHOLISM, V48, P4, DOI 10.1093/alcalc/ags111
   Victor M, 1971, Contemp Neurol Ser, V7, P1
NR 26
TC 31
Z9 32
U1 1
U2 4
PU ELSEVIER
PI AMSTERDAM
PA RADARWEG 29, 1043 NX AMSTERDAM, NETHERLANDS
SN 0022-510X
EI 1878-5883
J9 J NEUROL SCI
JI J. Neurol. Sci.
PD JUL 15
PY 2021
VL 426
AR 117482
DI 10.1016/j.jns.2021.117482
EA MAY 2021
PG 6
WC Clinical Neurology; Neurosciences
WE Science Citation Index Expanded (SCI-EXPANDED); Social Science Citation Index (SSCI)
SC Neurosciences & Neurology
GA SO5QA
UT WOS:000659025500008
PM 34000679
OA hybrid, Green Published
DA 2024-01-22
ER

PT J
AU Ohtake, K
   Koga, M
   Uchida, H
   Sonoda, K
   Ito, J
   Uchida, M
   Natsume, H
   Kobayashi, J
AF Ohtake, Kazuo
   Koga, Midori
   Uchida, Hiroyuki
   Sonoda, Kunihiro
   Ito, Junta
   Uchida, Masaki
   Natsume, Hideshi
   Kobayashi, Jun
TI Oral nitrite ameliorates dextran sulfate sodium-induced acute
   experimental colitis in mice
SO NITRIC OXIDE-BIOLOGY AND CHEMISTRY
LA English
DT Article
DE Inflammatory bowel diseases (IBDs); Nitric oxide (NO); Nitrite; Dextran
   sulfate sodium (DSS); Nitric oxide synthase (NOS)
ID INFLAMMATORY-BOWEL-DISEASE; OXIDE SYNTHASE; MURINE COLITIS;
   SULFONIC-ACID; TIME-COURSE; BLOOD-FLOW; NITRATE; INHIBITOR; RAT;
   PHYSIOLOGY
AB Inflammatory bowel diseases (IBDs) such as Crohn's disease and ulcerative colitis are chronic inflammatory disorders of the intestinal tract with excessive production of cytokines, adhesion molecules, and reactive oxygen species. Although nitric oxide (NO) is reported to be involved in the onset and progression of IBDs, it remains controversial as to whether NO is toxic or protective in experimental colitis. We investigated the effects of oral nitrite as a NO donor on dextran sulfate sodium (DSS)-induced acute colitis in mice. Mice were fed DSS in their drinking water with or without nitrite for up to 7 days. The severity of colitis was assessed by disease activity index (DAI) observed over the experimental period, as well as by the other parameters, including colon lengths, hematocrit levels, and histological scores at day 7. DSS treatment induced severe colitis by day 7 with exacerbation in DAI and histological scores. We first observed a significant decrease in colonic nitrite levels and increase in colonic TNF-alpha expression at day 3 after DSS treatment, followed by increased colonic myeloperoxidase (MPO) activity and increased colonic expressions of both inducible NO synthase (iNOS) and heme oxygenase-1 (HO-1) at day 7. Oral nitrite supplementation to colitis mice reversed colonic nitrite levels and TNF-alpha expression to that of normal control mice at day 3, resulting in the reduction of MPO activity as well as iNOS and HO-1 expressions in colonic tissues with clinical and histological improvements at day 7. These results suggest that oral nitrite inhibits inflammatory process of DSS-induced experimental colitis by supplying nitrite-derived NO instead of impaired colonic NOS activity. (C) 2010 Elsevier Inc. All rights reserved.
C1 [Ohtake, Kazuo; Koga, Midori; Uchida, Hiroyuki; Ito, Junta; Kobayashi, Jun] Josai Univ, Fac Pharmaceut Sci, Dept Clin Dietet & Human Nutr, Div Pathophysiol, Saitama, Japan.
   [Sonoda, Kunihiro] Kinjo Gakuin Univ, Coll Human Life & Environm, Dept Food & Nutr Environm, Nagoya, Aichi, Japan.
   [Uchida, Masaki; Natsume, Hideshi] Josai Univ, Fac Pharmaceut Sci, Sch Pharmaceut Sci, Div Pharmaceut, Saitama, Japan.
C3 Josai University; Josai University
RP Kobayashi, J (通讯作者)，Josai Univ, Fac Pharmaceut Sci, Dept Clin Dietet & Human Nutr, Div Pathophysiol, Saitama, Japan.
EM junkoba@josai.ac.jp
OI kobayashi, jun/0000-0002-3490-2980
CR Bauer C, 2007, DIGEST DIS SCI, V52, P1642, DOI 10.1007/s10620-007-9802-8
   Beck PL, 2004, AM J PHYSIOL-GASTR L, V286, pG137, DOI 10.1152/ajpgi.00309.2003
   BRADLEY PP, 1982, J INVEST DERMATOL, V78, P206, DOI 10.1111/1523-1747.ep12506462
   Bryan NS, 2007, P NATL ACAD SCI USA, V104, P19144, DOI 10.1073/pnas.0706579104
   Bryan NS, 2005, NAT CHEM BIOL, V1, P290, DOI 10.1038/nchembio734
   Carr AC, 2001, J BIOL CHEM, V276, P1822, DOI 10.1074/jbc.M009082200
   COOPER HS, 1993, LAB INVEST, V69, P238
   Cross RK, 2003, INFLAMM BOWEL DIS, V9, P179, DOI 10.1097/00054725-200305000-00006
   Erbil Y, 2007, J GASTROEN HEPATOL, V22, P1852, DOI 10.1111/j.1440-1746.2007.04838.x
   Fewtrell L, 2004, ENVIRON HEALTH PERSP, V112, P1371, DOI 10.1289/ehp.7216
   Fiorucci S, 2002, P NATL ACAD SCI USA, V99, P15770, DOI 10.1073/pnas.232583599
   Garrelds IM, 2002, DIGEST DIS SCI, V47, P2231, DOI 10.1023/A:1020183110468
   Gitter AH, 2000, FASEB J, V14, P1749, DOI 10.1096/fj.99-0898com
   Hibi T, 2002, J GASTROENTEROL, V37, P409, DOI 10.1007/s005350200060
   Holzer P, 1997, J PHARMACOL EXP THER, V280, P154
   Itzkowitz SH, 2004, AM J PHYSIOL-GASTR L, V287, pG7, DOI 10.1152/ajpgi.00079.2004
   Kanematsu Y, 2008, AM J PHYSIOL-RENAL, V295, pF1457, DOI 10.1152/ajprenal.00621.2007
   Kiss J, 1997, EUR J PHARMACOL, V336, P219, DOI 10.1016/S0014-2999(97)01246-6
   Kitajima S, 2000, EXP ANIM TOKYO, V49, P9, DOI 10.1538/expanim.49.9
   Krieglstein CF, 2001, J EXP MED, V194, P1207, DOI 10.1084/jem.194.9.1207
   Krieglstein CF, 2007, AM J PATHOL, V170, P490, DOI 10.2353/ajpath.2007.060594
   Lauer T, 2001, P NATL ACAD SCI USA, V98, P12814, DOI 10.1073/pnas.221381098
   LEAHY T, 1960, CLIN CHEM, V6, P148
   Lundberg JO, 2008, NAT REV DRUG DISCOV, V7, P156, DOI [10.1038/nrd2466, 10.1038/nrd2466-c2]
   Lundberg JO, 2009, ARCH PHARM RES, V32, P1119, DOI 10.1007/s12272-009-1803-z
   MAGEE PN, 1956, BRIT J CANCER, V10, P114, DOI 10.1038/bjc.1956.15
   McGuckin MA, 2009, INFLAMM BOWEL DIS, V15, P100, DOI 10.1002/ibd.20539
   Mori M, 2005, AM J PHYSIOL-GASTR L, V289, pG1024, DOI 10.1152/ajpgi.00247.2005
   MURTHY SNS, 1993, DIGEST DIS SCI, V38, P1722, DOI 10.1007/BF01303184
   Naito Y, 2004, ALIMENT PHARM THERAP, V20, P177, DOI 10.1111/j.1365-2036.2004.01992.x
   Naito Y, 2006, INT J MOL MED, V17, P997
   NAKANISHI K, 2009, NITRIC OXIDE, V20, pS38
   NICHOLS K, 1993, GASTROENTEROLOGY, V105, P1651, DOI 10.1016/0016-5085(93)91060-U
   Obermeier F, 1999, CLIN EXP IMMUNOL, V116, P238
   Ohtake K, 2007, NITRIC OXIDE-BIOL CH, V17, P75, DOI 10.1016/j.niox.2007.06.004
   OKAYASU I, 1990, GASTROENTEROLOGY, V98, P694, DOI 10.1016/0016-5085(90)90290-H
   Present DH, 1999, NEW ENGL J MED, V340, P1398, DOI 10.1056/NEJM199905063401804
   Qu XW, 2001, FASEB J, V15, P439, DOI 10.1096/fj.99-0343com
   Raat NJH, 2009, FREE RADICAL BIO MED, V47, P510, DOI 10.1016/j.freeradbiomed.2009.05.015
   Salas A, 2002, LAB INVEST, V82, P597, DOI 10.1038/labinvest.3780454
   Sasaki M, 2003, FREE RADICAL BIO MED, V35, P1679, DOI 10.1016/j.freeradbiomed.2003.09.016
   Stokes KY, 2009, AM J PHYSIOL-HEART C, V296, pH1281, DOI 10.1152/ajpheart.01291.2008
   Tanaka KI, 2007, J BIOL CHEM, V282, P23240, DOI 10.1074/jbc.M704081200
   Targan SR, 1997, NEW ENGL J MED, V337, P1029, DOI 10.1056/NEJM199710093371502
   Torres MI, 2008, WORLD J GASTROENTERO, V14, P1972, DOI 10.3748/wjg.14.1972
   van Dalen CJ, 2000, J BIOL CHEM, V275, P11638, DOI 10.1074/jbc.275.16.11638
   VANGRINSVEN NJM, 2006, ENV HLTH, V5, P26
   Venkatraman A, 2000, SCAND J GASTROENTERO, V35, P1053
   Yasukawa K, 2009, FREE RADICAL RES, V43, P505, DOI 10.1080/10715760902883036
   ZWEIER JL, 1995, NAT MED, V1, P804, DOI 10.1038/nm0895-804
NR 50
TC 33
Z9 35
U1 0
U2 8
PU ACADEMIC PRESS INC ELSEVIER SCIENCE
PI SAN DIEGO
PA 525 B ST, STE 1900, SAN DIEGO, CA 92101-4495 USA
SN 1089-8603
EI 1089-8611
J9 NITRIC OXIDE-BIOL CH
JI Nitric Oxide-Biol. Chem.
PD AUG 1
PY 2010
VL 23
IS 1
BP 65
EP 73
DI 10.1016/j.niox.2010.04.004
PG 9
WC Biochemistry & Molecular Biology; Cell Biology
WE Science Citation Index Expanded (SCI-EXPANDED)
SC Biochemistry & Molecular Biology; Cell Biology
GA 602XG
UT WOS:000278171800009
PM 20399279
OA Green Submitted
DA 2024-01-22
ER

PT J
AU Thomson, CA
   Nibbs, RJ
   McCoy, KD
   Mowat, AM
AF Thomson, Carolyn A.
   Nibbs, Robert J.
   McCoy, Kathy D.
   Mowat, Allan Mcl
TI Immunological roles of intestinal mesenchymal cells
SO IMMUNOLOGY
LA English
DT Review
DE homeostasis; immune response; inflammation; intestine; mesenchymal
   stromal cell
ID INFLAMMATORY-BOWEL-DISEASE; INNATE IMMUNE-RESPONSES; GROWTH-FACTOR-BETA;
   CHAIN FATTY-ACIDS; NF-KAPPA-B; CHEMOKINE RECEPTOR; CROHNS-DISEASE;
   DENDRITIC CELLS; ANTIMICROBIAL ACTIVITY; HUMAN INTERLEUKIN-11
AB The intestine is continuously exposed to an enormous variety and quantity of antigens and innate immune stimuli derived from both pathogens and harmless materials, such as food and commensal bacteria. Accordingly, the intestinal immune system is uniquely adapted to ensure appropriate responses to the different kinds of challenge; maintaining tolerance to harmless antigens in the steady-state, whilst remaining poised to deal with potential pathogens. To accomplish this, leucocytes of the intestinal immune system have to adapt to a constantly changing environment and interact with many different non-leucocytic intestinal cell types, including epithelial and endothelial cells, neurons, and a heterogenous network of intestinal mesenchymal cells (iMC). These interactions are intricately involved in the generation of protective immunity, the elaboration of inflammatory responses, and the development of inflammatory conditions, such as inflammatory bowel diseases. Here we discuss recent insights into the immunological functions of iMC under homeostatic and inflammatory conditions, focusing particularly on iMC in the mucosa and submucosa, and highlighting how an appreciation of the immunology of iMC may help understand the pathogenesis and treatment of disease.
C1 [Thomson, Carolyn A.; McCoy, Kathy D.] Univ Calgary, Cumming Sch Med, Dept Physiol & Pharmacol, Calgary, AB, Canada.
   [Nibbs, Robert J.; Mowat, Allan Mcl] Univ Glasgow, Coll Med Vet Med & Life Sci, Inst Infect Immun & Inflammat, Glasgow, Lanark, Scotland.
C3 University of Calgary; University of Glasgow
RP Thomson, CA (通讯作者)，Cumming Sch Med, Dept Physiol & Pharmacol, HSC1803,3330 Hosp Dr NW, Calgary, AB T2N 4N1, Canada.
EM carolyn.thomson@ucalgary.ca
RI McCoy, Kathy/ABD-5814-2021; Mowat, Allan/H-7932-2016
OI McCoy, Kathy/0000-0002-3900-9227; Mowat, Allan/0000-0001-9389-3079;
   Nibbs, Robert/0000-0002-8150-0044; Thomson, Carolyn/0000-0003-3906-7539
CR Bailey JR, 2012, PLOS ONE, V7, DOI 10.1371/journal.pone.0052332
   Bain CC, 2014, NAT IMMUNOL, V15, P929, DOI 10.1038/ni.2967
   Bamba S, 2003, AM J PHYSIOL-GASTR L, V285, pG529, DOI 10.1152/ajpgi.00050.2003
   Barrett R, 2012, AM J PATHOL, V180, P636, DOI 10.1016/j.ajpath.2011.10.026
   Beswick EJ, 2018, FRONT IMMUNOL, V9, DOI 10.3389/fimmu.2018.01125
   Beswick EJ, 2014, J IMMUNOL, V193, P2218, DOI 10.4049/jimmunol.1203441
   Biancheri P, 2013, FIBROGENESIS TISSUE, V6, DOI 10.1186/1755-1536-6-13
   Bozza M, 2001, J INTERF CYTOK RES, V21, P21, DOI 10.1089/107999001459123
   Brenmoehl J, 2009, WORLD J GASTROENTERO, V15, P1431, DOI 10.3748/wjg.15.1431
   Bryce SA, 2016, J IMMUNOL, V196, P3341, DOI 10.4049/jimmunol.1501542
   Burton PR, 2007, NATURE, V447, P661, DOI 10.1038/nature05911
   Cen SY, 2019, J LEUKOCYTE BIOL, V105, P507, DOI 10.1002/JLB.1A0517-172RR
   Cerutti A, 2008, NAT REV IMMUNOL, V8, P421, DOI 10.1038/nri2322
   Chen WQ, 2017, J CROHNS COLITIS, V11, P92, DOI 10.1093/ecco-jcc/jjw126
   Cliffe LJ, 2005, SCIENCE, V308, P1463, DOI 10.1126/science.1108661
   Comerford I, 2006, EUR J IMMUNOL, V36, P1904, DOI 10.1002/eji.200535716
   Croft AP, 2019, NATURE, V570, P246, DOI 10.1038/s41586-019-1263-7
   Crowley T, 2017, ARTHRITIS RES THER, V19, DOI 10.1186/s13075-017-1248-6
   Dai C, 2015, J IMMUNOL, V194, P5980, DOI 10.4049/jimmunol.1402634
   Dakin SG, 2018, NAT REV RHEUMATOL, V14, P714, DOI 10.1038/s41584-018-0112-7
   Del Zotto B, 2003, CLIN EXP IMMUNOL, V134, P120, DOI 10.1046/j.1365-2249.2003.02250.x
   Di Sabatino A, 2009, GUT, V58, P777, DOI 10.1136/gut.2008.149096
   Flynn RS, 2011, INFLAMM BOWEL DIS, V17, P193, DOI 10.1002/ibd.21351
   Gibson DL, 2010, GASTROENTEROLOGY, V139, P1277, DOI 10.1053/j.gastro.2010.06.057
   González-Sarrías A, 2010, BRIT J NUTR, V104, P503, DOI 10.1017/S0007114510000826
   Gosling J, 2000, J IMMUNOL, V164, P2851, DOI 10.4049/jimmunol.164.6.2851
   GRAHAM MF, 1990, GASTROENTEROLOGY, V99, P447, DOI 10.1016/0016-5085(90)91028-5
   Griseri T, 2015, IMMUNITY, V43, P187, DOI 10.1016/j.immuni.2015.07.008
   Grotendorst Gary R., 1997, Cytokine and Growth Factor Reviews, V8, P171, DOI 10.1016/S1359-6101(97)00010-5
   Gruchlik A, 2010, ACTA POL PHARM, V67, P690
   Hamada A, 2019, FRONT MICROBIOL, V9, DOI 10.3389/fmicb.2018.03225
   Hashimoto-Hill S, 2017, MUCOSAL IMMUNOL, V10, P912, DOI 10.1038/mi.2016.109
   Hata K, 2002, AM J PHYSIOL-GASTR L, V282, pG1035, DOI 10.1152/ajpgi.00494.2001
   Herllinger KR, 2006, AM J GASTROENTEROL, V101, P793, DOI 10.1111/j.1572-0241.2005.00356.x
   Hou S, 2014, MUCOSAL IMMUNOL, V7, P948, DOI 10.1038/mi.2013.113
   Huang B, 2019, CELL, V179, P1160, DOI 10.1016/j.cell.2019.10.027
   Iliev ID, 2009, MUCOSAL IMMUNOL, V2, P340, DOI 10.1038/mi.2009.13
   Inatomi O, 2005, J GASTROENTEROL, V40, P483, DOI 10.1007/s00535-005-1573-4
   Jacob N, 2018, MUCOSAL IMMUNOL, V11, P1466, DOI 10.1038/s41385-018-0055-y
   Jang MH, 2006, J IMMUNOL, V176, P803, DOI 10.4049/jimmunol.176.2.803
   Jones S, 2007, J IMMUNOL, V179, P2824, DOI 10.4049/jimmunol.179.5.2824
   Jung Y, 2014, J IMMUNOL, V193, P999, DOI 10.4049/jimmunol.1400413
   Karpus ON, 2019, CELL REP, V26, P3698, DOI 10.1016/j.celrep.2019.02.101
   Kawamura T, 2009, DIGEST DIS SCI, V54, P238, DOI 10.1007/s10620-008-0348-1
   Kim YG, 2011, IMMUNITY, V34, P769, DOI 10.1016/j.immuni.2011.04.013
   Kinchen J, 2018, CELL, V175, P372, DOI 10.1016/j.cell.2018.08.067
   Kobori A, 2010, J GASTROENTEROL, V45, P999, DOI 10.1007/s00535-010-0245-1
   Koliaraki V, 2019, CELL REP, V26, P536, DOI 10.1016/j.celrep.2018.12.072
   Koliaraki V, 2017, GASTROENTEROLOGY, V152, P964, DOI 10.1053/j.gastro.2016.11.049
   Kurahashi M, 2013, AM J PHYSIOL-GASTR L, V304, pG823, DOI 10.1152/ajpgi.00001.2013
   Kurashima Y, 2014, IMMUNITY, V40, P530, DOI 10.1016/j.immuni.2014.01.014
   Lawrance IC, 2001, INFLAMM BOWEL DIS, V7, P16, DOI 10.1097/00054725-200102000-00003
   Lawrance IC, 2001, INFLAMM BOWEL DIS, V7, P226, DOI 10.1097/00054725-200108000-00008
   Leeb SN, 2003, GASTROENTEROLOGY, V125, P1341, DOI 10.1016/j.gastro.2003.07.004
   Leeb SN, 2004, AM J GASTROENTEROL, V99, P335, DOI 10.1111/j.1572-0241.2004.04044.x
   Leeb SN, 2002, GROWTH FACTORS, V20, P81, DOI 10.1080/08977190290031941
   Li C, 2013, INFLAMM BOWEL DIS, V19, P2829, DOI 10.1097/MIB.0b013e3182a8452e
   Li CL, 2019, SCI IMMUNOL, V4, DOI 10.1126/sciimmunol.aax1027
   Lu J, 2016, J INFLAMM-LOND, V13, DOI 10.1186/s12950-015-0109-9
   Maerki C, 2009, J IMMUNOL, V182, P507, DOI 10.4049/jimmunol.182.1.507
   Mahapatro M, 2016, CELL REP, V15, P1743, DOI 10.1016/j.celrep.2016.04.049
   MARTIN JL, 1992, ENDOCRINOLOGY, V131, P1703, DOI 10.1210/en.131.4.1703
   Masterson JC, 2015, INFLAMM BOWEL DIS, V21, P2429, DOI 10.1097/MIB.0000000000000512
   Michelsen KS, 2009, PLOS ONE, V4, DOI 10.1371/journal.pone.0004719
   Mora JR, 2006, SCIENCE, V314, P1157, DOI 10.1126/science.1132742
   Moro K, 2010, NATURE, V463, P540, DOI 10.1038/nature08636
   Mortha A, 2014, SCIENCE, V343, P1477, DOI 10.1126/science.1249288
   Nguyen PM, 2015, J INTERF CYTOK RES, V35, P340, DOI 10.1089/jir.2014.0225
   Okuno T, 2002, SCAND J GASTROENTERO, V37, P317, DOI 10.1080/003655202317284228
   Otte JM, 2003, GASTROENTEROLOGY, V124, P1866, DOI 10.1016/S0016-5085(03)00403-7
   Pabst O, 2004, J EXP MED, V199, P411, DOI 10.1084/jem.20030996
   Pastorelli L, 2010, P NATL ACAD SCI USA, V107, P8017, DOI 10.1073/pnas.0912678107
   Perez-Shibayama C, 2019, IMMUNOL REV, V289, P31, DOI 10.1111/imr.12748
   Pinchuk IV, 2008, GASTROENTEROLOGY, V135, P1228, DOI 10.1053/j.gastro.2008.07.016
   Pinchuk IV, 2011, GASTROENTEROLOGY, V140, P2019, DOI 10.1053/j.gastro.2011.02.059
   Powell DW, 1999, AM J PHYSIOL-CELL PH, V277, pC183, DOI 10.1152/ajpcell.1999.277.2.C183
   Proudfoot AEI, 2003, P NATL ACAD SCI USA, V100, P1885, DOI 10.1073/pnas.0334864100
   Reynoso ED, 2009, J IMMUNOL, V182, P2102, DOI 10.4049/jimmunol.0802769
   Rieder F, 2009, NAT REV GASTRO HEPAT, V6, P228, DOI 10.1038/nrgastro.2009.31
   ROBERTS AB, 1986, P NATL ACAD SCI USA, V83, P4167, DOI 10.1073/pnas.83.12.4167
   Rogler G, 2001, SCAND J GASTROENTERO, V36, P389, DOI 10.1080/003655201300051216
   Roulis M, 2014, P NATL ACAD SCI USA, V111, pE4658, DOI 10.1073/pnas.1415762111
   Saada JI, 2006, J IMMUNOL, V177, P5968, DOI 10.4049/jimmunol.177.9.5968
   Sadler T, 2016, CLIN EPIGENETICS, V8, DOI 10.1186/s13148-016-0193-6
   Sands BE, 2002, ALIMENT PHARM THERAP, V16, P399, DOI 10.1046/j.1365-2036.2002.01179.x
   Scheibe K, 2017, GUT, V66, P823, DOI 10.1136/gutjnl-2015-310374
   Schmitz J, 2005, IMMUNITY, V23, P479, DOI 10.1016/j.immuni.2005.09.015
   Schneider K, 2004, IMMUNOL REV, V202, P49, DOI 10.1111/j.0105-2896.2004.00206.x
   Shih DQ, 2014, MUCOSAL IMMUNOL, V7, P1492, DOI 10.1038/mi.2014.37
   Signore M, 2012, J CELL PHYSIOL, V227, P3291, DOI 10.1002/jcp.24027
   Simmons JG, 2002, AM J PHYSIOL-GASTR L, V283, pG809, DOI 10.1152/ajpgi.00057.2002
   Sohn C, 2015, ARTHRITIS RHEUMATOL, V67, P86, DOI 10.1002/art.38871
   Sponheim J, 2010, AM J PATHOL, V177, P2804, DOI 10.2353/ajpath.2010.100378
   Stzepourginski I, 2017, P NATL ACAD SCI USA, V114, pE506, DOI 10.1073/pnas.1620059114
   Svensson M, 2002, J CLIN INVEST, V110, P1113, DOI 10.1172/JCI200215988
   Taylor LM, 2000, J BIOL CHEM, V275, P16709, DOI 10.1074/jbc.275.22.16709
   Theiss AL, 2005, J BIOL CHEM, V280, P36099, DOI 10.1074/jbc.M505291200
   Thomson CA, 2018, J IMMUNOL, V201, P215, DOI 10.4049/jimmunol.1700967
   Ulvmar MH, 2014, NAT IMMUNOL, V15, P623, DOI 10.1038/ni.2889
   Vaday GG, 2000, J LEUKOCYTE BIOL, V67, P149, DOI 10.1002/jlb.67.2.149
   Vallance BA, 2005, AM J PHYSIOL-GASTR L, V289, pG116, DOI 10.1152/ajpgi.00051.2005
   Vicente-Suarez I, 2015, MUCOSAL IMMUNOL, V8, P141, DOI 10.1038/mi.2014.51
   Walton KLW, 2009, AM J PHYSIOL-GASTR L, V296, pG601, DOI 10.1152/ajpgi.00022.2008
   Wendland M, 2007, P NATL ACAD SCI USA, V104, P6347, DOI 10.1073/pnas.0609180104
   Willemsen LEM, 2003, GUT, V52, P1442, DOI 10.1136/gut.52.10.1442
   Yang D, 2003, J LEUKOCYTE BIOL, V74, P448, DOI 10.1189/jlb.0103024
   Yim AYFL, 2018, PLOS ONE, V13, DOI 10.1371/journal.pone.0209656
   Zawahir S, 2015, J INTERF CYTOK RES, V35, P634, DOI 10.1089/jir.2014.0071
   Zeng R, 2016, MUCOSAL IMMUNOL, V9, P183, DOI 10.1038/mi.2015.50
   Zhang ZB, 2005, J GASTROEN HEPATOL, V20, P619, DOI 10.1111/j.1440-1746.2004.03748.x
NR 110
TC 15
Z9 15
U1 0
U2 6
PU WILEY
PI HOBOKEN
PA 111 RIVER ST, HOBOKEN 07030-5774, NJ USA
SN 0019-2805
EI 1365-2567
J9 IMMUNOLOGY
JI Immunology
PD AUG
PY 2020
VL 160
IS 4
BP 313
EP 324
DI 10.1111/imm.13191
EA APR 2020
PG 12
WC Immunology
WE Science Citation Index Expanded (SCI-EXPANDED)
SC Immunology
GA MM1WV
UT WOS:000527032300001
PM 32181492
OA Bronze, Green Published
DA 2024-01-22
ER

PT J
AU Hoad, C
   Clarke, C
   Marciani, L
   Graves, MJ
   Corsetti, M
AF Hoad, Caroline
   Clarke, Christopher
   Marciani, Luca
   Graves, Martin John
   Corsetti, Maura
TI Will MRI of gastrointestinal function parallel the clinical success of
   cine cardiac MRI?
SO BRITISH JOURNAL OF RADIOLOGY
LA English
DT Review
ID SMALL-BOWEL MOTILITY; CHRONIC INTESTINAL PSEUDOOBSTRUCTION;
   CARDIOVASCULAR MAGNETIC-RESONANCE; OROCECAL TRANSIT-TIME;
   SINGLE-BREATH-HOLD; CROHNS-DISEASE; DYNAMIC MR; QUANTITATIVE ASSESSMENT;
   COLONIC MOTILITY; PANCREATIC MORPHOLOGY
AB Cine cardiac MRI is generally accepted as the "gold-standard" for functional myocardial assessment. It only took a few years after the development of commercial MRI systems for functional cardiac imaging to be developed, with electrocardiogram (ECG)-gated cine imaging first reported in 1988. The function of the gastrointestinal (GI) tract is more complex to study compared to the heart. However, the idea of having a non-invasive tool to study the GI function that also allows the concurrent assessment of different aspects of this function has become more and more attractive in the gastroenterological field. This review summarises key literature of the last 5 years to describe the current status of MRI in respect to the evaluation of GI function, highlighting the gaps and challenges and the future prospects. As the clinical application of a new technique requires that its clinical utility is confirmed by demonstration of its ability to enable clinicians to make a diagnosis and/or predict the treatment response, this review also considers whether or not this has been achieved, and how MRI has been validated against techniques currently recognised as the gold standard in clinical practice.
C1 [Hoad, Caroline; Marciani, Luca; Corsetti, Maura] Nottingham Univ Hosp NHS Trust, NIHR Nottingham Biomed Res Ctr BRC, Nottingham, England.
   [Hoad, Caroline; Marciani, Luca; Corsetti, Maura] Univ Nottingham, Nottingham, England.
   [Hoad, Caroline] Univ Nottingham, Sch Phys & Astron, Sir Peter Mansfield Imaging Ctr, Nottingham, England.
   [Clarke, Christopher] Nottingham Univ Hosp NHS Trust, Dept Radiol, Nottingham, England.
   [Marciani, Luca; Corsetti, Maura] Univ Nottingham, Sch Med, Nottingham Digest Dis Ctr, Nottingham, England.
   [Graves, Martin John] Cambridge Univ Hosp NHS Trust, Dept Radiol, Cambridge, England.
C3 Nottingham University Hospital NHS Trust; University of Nottingham;
   University of Nottingham; Nottingham University Hospital NHS Trust;
   University of Nottingham
RP Corsetti, M (通讯作者)，Nottingham Univ Hosp NHS Trust, NIHR Nottingham Biomed Res Ctr BRC, Nottingham, England.; Corsetti, M (通讯作者)，Univ Nottingham, Nottingham, England.; Corsetti, M (通讯作者)，Univ Nottingham, Sch Med, Nottingham Digest Dis Ctr, Nottingham, England.
EM maura.corsetti@nottingham.ac.uk
RI Graves, Martin J/K-9630-2017
OI Graves, Martin J/0000-0003-4327-3052; Corsetti,
   Maura/0000-0003-2957-4684
FU Addenbrooke's Charitable Trust; NIHR comprehensive Biomedical Research
   Centre award; University of Cambridge
FX MC is consultant for Allergan and Kiowa Kirin. MJG is supported by the
   Addenbrooke's Charitable Trust and the NIHR comprehensive Biomedical
   Research Centre award to Cambridge University Hospitals NHS Foundation
   Trust in partnership with the University of Cambridge. The other authors
   do not have a conflict of interest.
CR Åkerman A, 2016, J MAGN RESON IMAGING, V44, P277, DOI 10.1002/jmri.25166
   ATKINSON DJ, 1991, RADIOLOGY, V178, P357, DOI 10.1148/radiology.178.2.1987592
   Axel L, 2016, BRIT J RADIOL, V89, DOI 10.1259/bjr.20150655
   BAILES DR, 1985, J COMPUT ASSIST TOMO, V9, P835, DOI 10.1097/00004728-198507010-00039
   Bassotti G, 2014, UNITED EUR GASTROENT, V2, P457, DOI 10.1177/2050640614548096
   Bendezú RA, 2017, NEUROGASTROENT MOTIL, V29, DOI 10.1111/nmo.12930
   Bendezú RA, 2015, NEUROGASTROENT MOTIL, V27, P1249, DOI 10.1111/nmo.12618
   Bertschinger KM, 2002, RADIOLOGY, V223, P501, DOI 10.1148/radiol.2232010665
   Bharucha AE, 2014, AM J PHYSIOL-GASTR L, V307, pG582, DOI 10.1152/ajpgi.00048.2014
   Bickelhaupt S, 2013, NEUROGASTROENT MOTIL, V25, DOI 10.1111/nmo.12088
   Bickelhaupt S, 2014, J MED IMAG RADIAT ON, V58, P11, DOI 10.1111/1754-9485.12097
   Bickelhaupt S, 2014, J MAGN RESON IMAGING, V39, P17, DOI 10.1002/jmri.24099
   Bickelhaupt S, 2014, MAGN RESON MED, V71, P628, DOI 10.1002/mrm.24708
   Camilleri M, 2008, NEUROGASTROENT MOTIL, V20, P1269, DOI 10.1111/j.1365-2982.2008.01230.x
   Carr JC, 2001, RADIOLOGY, V219, P828, DOI 10.1148/radiology.219.3.r01jn44828
   Chaddock G, 2014, NEUROGASTROENT MOTIL, V26, P205, DOI 10.1111/nmo.12249
   Chowdhury AH, 2016, ANN SURG, V263, P450, DOI 10.1097/SLA.0000000000001110
   Coletta M, 2016, BRIT J NUTR, V115, P55, DOI 10.1017/S0007114515004183
   Corsetti M MC, 2018, NATURE REV, V2, P412, DOI [10.1016/j.jcmgh.2016.04.003, DOI 10.1016/J.JCMGH.2016.04.003]
   Cullmann JL, 2013, NEUROGASTROENT MOTIL, V25, P749, DOI 10.1111/nmo.12162
   Curcic J, 2015, J MAGN RESON IMAGING, V41, P157, DOI 10.1002/jmri.24530
   de Jonge CS, 2018, BRIT J RADIOL, V91, DOI 10.1259/bjr.20170845
   Feinle C, 1999, GUT, V44, P106, DOI 10.1136/gut.44.1.106
   Fielding JR, 1998, AM J ROENTGENOL, V171, P1607, DOI 10.2214/ajr.171.6.9843296
   Fratz S, 2013, J CARDIOVASC MAGN R, V15, DOI 10.1186/1532-429X-15-51
   Fuyuki A, 2017, J GASTROENTEROL, V52, P577, DOI 10.1007/s00535-016-1251-8
   Glover G H, 1988, Magn Reson Annu, P299
   Grant C, 2017, PERITON DIALYSIS INT, V37, P111, DOI 10.3747/pdi.2016.00079
   Grant CJ, 2017, J GASTROEN HEPATOL, V32, P372, DOI 10.1111/jgh.13458
   Grimm M, 2018, MOL PHARMACEUT, V15, P548, DOI 10.1021/acs.molpharmaceut.7b00919
   HAACKE E M, 1986, Magnetic Resonance Imaging, V4, P359, DOI 10.1016/0730-725X(86)91046-5
   Hahnemann ML, 2015, NEUROGASTROENT MOTIL, V27, P841, DOI 10.1111/nmo.12558
   Hahnemann ML, 2015, J MAGN RESON IMAGING, V41, P354, DOI 10.1002/jmri.24557
   Hamy Valentin, 2013, Med Image Comput Comput Assist Interv, V16, P132
   Hayakawa N, 2017, ABDOM RADIOL, V42, P818, DOI 10.1007/s00261-016-0959-5
   Hens B, 2017, INT J PHARMACEUT, V519, P79, DOI 10.1016/j.ijpharm.2016.11.063
   Hoad CL, 2016, NEUROGASTROENT MOTIL, V28, P327, DOI 10.1111/nmo.12727
   Hoad CL, 2015, PHYS MED BIOL, V60, P1367, DOI 10.1088/0031-9155/60/3/1367
   Hussein MO, 2015, J NUTR, V145, P1170, DOI 10.3945/jn.114.204339
   Kulinna-Cosentini C, 2014, EUR RADIOL, V24, P2137, DOI 10.1007/s00330-014-3267-x
   Kunz P, 1998, RADIOLOGY, V207, P33, DOI 10.1148/radiology.207.1.9530296
   Lacy BE, 2016, GASTROENTEROLOGY, V150, P1393, DOI 10.1053/j.gastro.2016.02.031
   Lam C, 2016, NEUROGASTROENT MOTIL, V28, P861, DOI 10.1111/nmo.12784
   LANZER P, 1985, RADIOLOGY, V155, P681, DOI 10.1148/radiology.155.3.4001369
   Madzak A, 2017, EUR J GASTROEN HEPAT, V29, P1269, DOI 10.1097/MEG.0000000000000955
   Madzak A, 2017, PANCREATOLOGY, V17, P228, DOI 10.1016/j.pan.2017.01.009
   Madzak A, 2017, ABDOM RADIOL, V42, P890, DOI 10.1007/s00261-016-0972-8
   Major G, 2017, GASTROENTEROLOGY, V152, P124, DOI 10.1053/j.gastro.2016.09.062
   Marciani L, 2014, NEUROGASTROENT MOTIL, V26, P1426, DOI 10.1111/nmo.12403
   Mark EB, 2017, COLORECTAL DIS, V19, pO350, DOI 10.1111/codi.13810
   Menys A, 2017, NEUROGASTROENT MOTIL, V29, DOI 10.1111/nmo.13090
   Menys A, 2016, NEUROGASTROENT MOTIL, V28, P376, DOI 10.1111/nmo.12735
   Menys A, 2014, BRIT J RADIOL, V87, DOI 10.1259/bjr.20140330
   Menys A, 2014, PHYS MED BIOL, V59, P4603, DOI 10.1088/0031-9155/59/16/4603
   Menys A, 2013, NEUROGASTROENT MOTIL, V25, P967, DOI 10.1111/nmo.12229
   Menys A, 2013, RADIOLOGY, V269, P442, DOI 10.1148/radiol.13130151
   Menys A, 2012, EUR RADIOL, V22, P2494, DOI 10.1007/s00330-012-2514-2
   Miyazaki Y, 2014, SURG TODAY, V44, P668, DOI 10.1007/s00595-013-0617-2
   Mudie DM, 2014, MOL PHARMACEUT, V11, P3039, DOI 10.1021/mp500210c
   Murray K, 2017, MOL PHARMACEUT, V14, P2629, DOI 10.1021/acs.molpharmaceut.7b00095
   Murray K, 2014, AM J GASTROENTEROL, V109, P110, DOI 10.1038/ajg.2013.386
   Murray KA, 2016, AM J CLIN NUTR, V103, P1318, DOI 10.3945/ajcn.115.125047
   Niendorf T, 2006, NMR BIOMED, V19, P325, DOI 10.1002/nbm.1051
   Nilsson M, 2015, NEUROGASTROENT MOTIL, V27, P1755, DOI 10.1111/nmo.12673
   Nilsson M, 2016, EUR J GASTROEN HEPAT, V28, P514, DOI 10.1097/MEG.0000000000000574
   Noelting J, 2012, NEUROGASTROENT MOTIL, V24, pe467, DOI 10.1111/j.1365-2982.2012.01962.x
   Odille F, 2012, MAGN RESON MED, V68, P783, DOI 10.1002/mrm.23298
   Ohkubo H, 2013, AM J GASTROENTEROL, V108, P1130, DOI 10.1038/ajg.2013.57
   OPPELT A, 1986, Electromedica (English Edition), V54, P15
   Osman NF, 1999, MAGN RESON MED, V42, P1048, DOI 10.1002/(SICI)1522-2594(199912)42:6<1048::AID-MRM9>3.0.CO;2-M
   Plumb AA, 2015, ALIMENT PHARM THER, V42, P343, DOI 10.1111/apt.13275
   Pritchard SE, 2017, NEUROGASTROENT MOTIL, V29, DOI 10.1111/nmo.13091
   Pritchard SE, 2015, NEUROGASTROENT MOTIL, V27, P542, DOI 10.1111/nmo.12529
   Pritchard SE, 2014, NEUROGASTROENT MOTIL, V26, P124, DOI 10.1111/nmo.12243
   Ramage L, 2017, TECH COLOPROCTOL, V21, P915, DOI 10.1007/s10151-017-1704-y
   Sackett DL, 2002, BRIT MED J, V324, P539, DOI 10.1136/bmj.324.7336.539
   Sandberg TH, 2015, ABDOM IMAGING, V40, P2232, DOI 10.1007/s00261-015-0475-z
   Savarino E, 2015, EUR RADIOL, V25, P1579, DOI 10.1007/s00330-014-3575-1
   Savarino E, 2013, RHEUMATOLOGY, V52, P1095, DOI 10.1093/rheumatology/kes429
   Schoenenberger AW, 1998, RADIOLOGY, V206, P641, DOI 10.1148/radiology.206.3.9494480
   Stanghellini V, 2016, GASTROENTEROLOGY, V150, P1380, DOI 10.1053/j.gastro.2016.02.011
   STEHLING MK, 1989, RADIOLOGY, V171, P41, DOI 10.1148/radiology.171.1.2928545
   Tirumanisetty P, 2018, NEUROGASTROENT MOTIL, V30, DOI 10.1111/nmo.13314
   Usman M, 2017, MAGN RESON IMAGING, V38, P129, DOI 10.1016/j.mri.2016.12.021
   van der Paardt MP, 2014, J MAGN RESON IMAGING, V39, P9, DOI 10.1002/jmri.24094
   von Knobelsdorff-Brenkenhoff F, 2016, J CARDIOVASC MAGN R, V18, DOI 10.1186/s12968-016-0225-6
   Wald A, 2014, AM J GASTROENTEROL, V109, P1141, DOI 10.1038/ajg.2014.190
   Wetzl J, 2018, MAGN RESON MATER PHY, V31, P19, DOI 10.1007/s10334-017-0624-1
   Xu J, 2013, J MAGN RESON IMAGING, V38, P180, DOI 10.1002/jmri.23955
   Xue H, 2013, J CARDIOVASC MAGN R, V15, DOI 10.1186/1532-429X-15-102
   ZERHOUNI EA, 1988, RADIOLOGY, V169, P59, DOI 10.1148/radiology.169.1.3420283
NR 91
TC 13
Z9 13
U1 1
U2 4
PU BRITISH INST RADIOLOGY
PI LONDON
PA 36 PORTLAND PLACE, LONDON W1N 4AT, ENGLAND
SN 0007-1285
EI 1748-880X
J9 BRIT J RADIOL
JI Br. J. Radiol.
PY 2018
VL 92
IS 1093
AR 20180433
DI 10.1259/bjr.20180433
PG 12
WC Radiology, Nuclear Medicine & Medical Imaging
WE Science Citation Index Expanded (SCI-EXPANDED)
SC Radiology, Nuclear Medicine & Medical Imaging
GA HE5EA
UT WOS:000453394800036
PM 30299989
OA Green Published, Green Submitted
DA 2024-01-22
ER

PT J
AU Oh, PL
   Martínez, I
   Sun, Y
   Walter, J
   Peterson, D
   Mercer, DF
AF Oh, P. L.
   Martinez, I.
   Sun, Y.
   Walter, J.
   Peterson, D. A.
   Mercer, D. F.
TI Characterization of the Ileal Microbiota in Rejecting and Nonrejecting
   Recipients of Small Bowel Transplants
SO AMERICAN JOURNAL OF TRANSPLANTATION
LA English
DT Article
DE Allograft; intestinal microbiota; monitoring
ID REAL-TIME PCR; SMALL-INTESTINE; ESCHERICHIA-COLI; GUT MICROBIOTA;
   CALPROTECTIN LEVEL; CROHNS-DISEASE; GRANZYME-B; LACTOBACILLUS;
   EXPRESSION; CELLS
AB Small bowel transplantation can be a life-preserving procedure for patients with irreversible intestinal failure. Allograft rejection remains a major source of morbidity and mortality and its accurate diagnosis and treatment are critical. In this study, we used pyrosequencing of 16S ribosomal RNA gene tags to compare the composition of the ileal microbiota present during nonrejection, prerejection and active rejection states in small bowel transplant patients. During episodes of rejection, the proportions of phylum Firmicutes (p < 0.001) and the order Lactobacillales (p < 0.01) were significantly decreased, while those of the phylum Proteobacteria, especially the family Enterobacteriaceae, were significantly increased (p < 0.005). Receiver-operating characteristic analysis revealed that relative proportions of several bacterial taxa in ileal effluents and especially Firmicutes, could be used to discriminate between nonrejection and active rejection. In conclusion, the findings obtained during this study suggest that small bowel transplant rejection is associated with changes in the microbial populations in ileal effluents and support microbiota profiling as a potential diagnostic biomarker of rejection. Future studies should investigate if the dysbiosis that we observed is a cause or a consequence of the rejection process.
C1 [Oh, P. L.; Martinez, I.; Walter, J.; Peterson, D. A.] Univ Nebraska, Dept Food Sci & Technol, Lincoln, NE 68588 USA.
   [Sun, Y.; Mercer, D. F.] Univ Nebraska, Med Ctr, Dept Surg, Lincoln, NE USA.
   [Peterson, D. A.] Johns Hopkins Univ, Sch Med, Dept Pathol, Baltimore, MD 21205 USA.
C3 University of Nebraska System; University of Nebraska Lincoln;
   University of Nebraska System; University of Nebraska Medical Center;
   University of Nebraska Lincoln; Johns Hopkins University
RP Peterson, D (通讯作者)，Univ Nebraska, Dept Food Sci & Technol, Lincoln, NE 68588 USA.
EM daniel.peterson@jhmi.edu
RI Walter, Jens/AAA-7636-2020
OI Walter, Jens/0000-0003-1754-172X
FU Nebraska Tobacco Settlement Biomedical Research Enhancement Funds; 
   [NIH-K08AI076609]
FX We would like to thank Jaehyoung Kim, Min Zhang and the Core for Applied
   Genomics and Ecology (CAGE, University of Nebraska-Lincoln) for
   conducting the pyrosequencing. This work was supported by Grant
   NIH-K08AI076609 (DAP) and Funds from the Nebraska Tobacco Settlement
   Biomedical Research Enhancement Funds (DAP).
CR Abu-Elmagd KM, 2009, ANN SURG, V250, P567, DOI 10.1097/SLA.0b013e3181b67725
   Ahmed W, 2007, WATER RES, V41, P3785, DOI 10.1016/j.watres.2006.12.026
   Akpinar E, 2008, TRANSPLANTATION, V85, P1281, DOI 10.1097/TP.0b013e31816dcea2
   Altimari A, 2008, TRANSPLANTATION, V85, P1778, DOI 10.1097/TP.0b013e318177dfe4
   Baumgart M, 2007, ISME J, V1, P403, DOI 10.1038/ismej.2007.52
   Booijink CCGM, 2010, ENVIRON MICROBIOL, V12, P3213, DOI 10.1111/j.1462-2920.2010.02294.x
   Cagnola H, 2010, TRANSPL P, V42, P57, DOI 10.1016/j.transproceed.2009.12.013
   Castillo RO, 2010, TRANSPL P, V42, P2676, DOI 10.1016/j.transproceed.2010.05.157
   Corti B, 2005, TRANSPL P, V37, P4467, DOI 10.1016/j.transproceed.2005.11.035
   Cotter PD, 2011, CURR OPIN GASTROEN, V27, P99, DOI 10.1097/MOG.0b013e328341dc67
   de Chambrun GP, 2008, CURR OPIN GASTROEN, V24, P440, DOI 10.1097/MOG.0b013e3283023be5
   Eaton KA, 2011, INFECT IMMUN, V79, P185, DOI 10.1128/IAI.00880-10
   Fishbein T, 2008, GUT, V57, DOI 10.1136/gut.2007.133322
   Fishbein T, 2009, AM J TRANSPLANT, V9, P1620, DOI 10.1111/j.1600-6143.2009.02681.x
   Fishbein TM, 2009, NEW ENGL J MED, V361, P998, DOI 10.1056/NEJMra0804605
   Frank DN, 2007, P NATL ACAD SCI USA, V104, P13780, DOI 10.1073/pnas.0706625104
   Garrett WS, 2010, CELL HOST MICROBE, V8, P292, DOI 10.1016/j.chom.2010.08.004
   Gondolesi GE, 2004, AM J TRANSPLANT, V4, P414, DOI 10.1111/j.1600-6143.2004.00338.x
   Greiner M, 2000, PREV VET MED, V45, P23, DOI 10.1016/S0167-5877(00)00115-X
   Hartman AL, 2009, P NATL ACAD SCI USA, V106, P17187, DOI 10.1073/pnas.0904847106
   Hayashi H, 2005, J MED MICROBIOL, V54, P1093, DOI 10.1099/jmm.0.45935-0
   Hoffmann C, 2009, INFECT IMMUN, V77, P4668, DOI 10.1128/IAI.00493-09
   Huijsdens XW, 2002, J CLIN MICROBIOL, V40, P4423, DOI 10.1128/JCM.40.12.4423-4427.2002
   Krams SM, 2010, TRANSPLANTATION, V90, P1272, DOI 10.1097/TP.0b013e3181fdda0d
   Ley RE, 2006, CELL, V124, P837, DOI 10.1016/j.cell.2006.02.017
   Lupp C, 2007, CELL HOST MICROBE, V2, P119, DOI 10.1016/j.chom.2007.06.010
   Martínez I, 2010, PLOS ONE, V5, DOI 10.1371/journal.pone.0015046
   Martínez I, 2009, APPL ENVIRON MICROB, V75, P4175, DOI 10.1128/AEM.00380-09
   Meylan E, 2006, NATURE, V442, P39, DOI 10.1038/nature04946
   Neish AS, 2009, GASTROENTEROLOGY, V136, P65, DOI 10.1053/j.gastro.2008.10.080
   Ogura Y, 2003, GUT, V52, P1591, DOI 10.1136/gut.52.11.1591
   Pappas PA, 2004, AM J TRANSPLANT, V4, P1124, DOI 10.1111/j.1600-6143.2004.00469.x
   Pignone M, 2002, ANN INTERN MED, V137, P132, DOI 10.7326/0003-4819-137-2-200207160-00015
   Reid G, 2011, NAT REV MICROBIOL, V9, P27, DOI 10.1038/nrmicro2473
   Rinttilä T, 2004, J APPL MICROBIOL, V97, P1166, DOI 10.1111/j.1365-2672.2004.02409.x
   Sartor RB, 2011, MUCOSAL IMMUNOL, V4, P127, DOI 10.1038/mi.2010.87
   Sartor RB, 2008, GASTROENTEROLOGY, V134, P577, DOI 10.1053/j.gastro.2007.11.059
   Sekirov I, 2010, PHYSIOL REV, V90, P859, DOI 10.1152/physrev.00045.2009
   Shanahan F, 2002, LANCET, V359, P62, DOI 10.1016/S0140-6736(02)07284-7
   Sigurdsson L, 1998, AM J GASTROENTEROL, V93, P207, DOI 10.1016/S0002-9270(97)00045-2
   Steiner TS, 1998, J INFECT DIS, V177, P88, DOI 10.1086/513809
   Strober W, 2006, NAT REV IMMUNOL, V6, P9, DOI 10.1038/nri1747
   Sudan D, 2007, ANN SURG, V246, P311, DOI 10.1097/SLA.0b013e3180f61af4
   Sudan DL, 2000, AM J GASTROENTEROL, V95, P1506
   Thiem VD, 2004, J CLIN MICROBIOL, V42, P2031, DOI 10.1128/JCM.42.5.2031-2035.2004
   Walter J, 2001, APPL ENVIRON MICROB, V67, P2578, DOI 10.1128/AEM.67.6.2578-2585.2001
   Walter J, 2011, P NATL ACAD SCI USA, V108, P4645, DOI 10.1073/pnas.1000099107
   Wang Q, 2007, APPL ENVIRON MICROB, V73, P5261, DOI 10.1128/AEM.00062-07
   Willing BP, 2010, GASTROENTEROLOGY, V139, P1844, DOI 10.1053/j.gastro.2010.08.049
   Wu T, 2003, TRANSPLANTATION, V75, P1241, DOI 10.1097/01.TP.0000062840.49159.2F
NR 50
TC 110
Z9 115
U1 0
U2 7
PU WILEY
PI HOBOKEN
PA 111 RIVER ST, HOBOKEN 07030-5774, NJ USA
SN 1600-6135
EI 1600-6143
J9 AM J TRANSPLANT
JI Am. J. Transplant.
PD MAR
PY 2012
VL 12
IS 3
BP 753
EP 762
DI 10.1111/j.1600-6143.2011.03860.x
PG 10
WC Surgery; Transplantation
WE Science Citation Index Expanded (SCI-EXPANDED)
SC Surgery; Transplantation
GA 899QZ
UT WOS:000300832500032
PM 22152019
DA 2024-01-22
ER

PT J
AU Gareb, B
   Eissens, AC
   Kosterink, JGW
   Frijlink, HW
AF Gareb, Bahez
   Eissens, Anko C.
   Kosterink, Jos G. W.
   Frijlink, Hendrik W.
TI Development of a zero-order sustained-release tablet containing
   mesalazine and budesonide intended to treat the distal gastrointestinal
   tract in inflammatory bowel disease
SO EUROPEAN JOURNAL OF PHARMACEUTICS AND BIOPHARMACEUTICS
LA English
DT Article
DE Drug targeting; 5-Aminosalicylic acid; Budesonide; ColoPulse
ID MODERATE ULCERATIVE-COLITIS; EVIDENCE-BASED CONSENSUS; BECLOMETHASONE
   DIPROPIONATE; 5-AMINOSALICYLIC ACID; DRUG-DELIVERY; DOUBLE-BLIND;
   HEALTHY-VOLUNTEERS; TRANSIT TIMES; MESALAMINE; PRODUCTS
AB Ulcerative colitis (UC) and Crohn's disease (CD) are diseases affecting the gastrointestinal tract. Treatment depends on the severity of the disease, site of inflammation, and patient's response. The aim of this study was to develop a zero-order sustained-release tablet containing both the anti-inflammatory drugs mesalazine and budesonide as a new treatment option for ileo-colonic CD and UC. Tablets were attained by wet granulation with hydroxypropyl methylcellulose and direct compression. Our newly developed tablet core was coated with different ColoPulse (R) coating thicknesses and the mesalazine and budesonide release profiles were investigated in a 600-min gastrointestinal simulation system (GISS) experiment, together with commercially available MMX (R)-mesalazine and MMX (R)-budesonide. Lag-time, release rate (k(0)), completeness of release, and zero-order correlation coefficient (R-0(2)) could be manipulated by varying ColoPulse (R) coating thickness. Our newly developed combination preparation (C[4.92]) complied with all conducted European Pharmacopoeia tests as well as an accelerated 6-month stability test and had a lag-time of 250 min (simulated ileum targeted), a linear release profile (mesalazine R-0(2) = 0.9002; budesonide R-0(2) = 0.9481), and drug release of 100% mesalazine and 77% budesonide. Like C[4.92], MMX (R)-mesalazine had a linear (R-0(2) = 0.9883) and complete release profile (96%). However, C[4.92] lag-time was longer (250 vs. 210 min), assuring simulated ileum specificity. Remarkably, MMX (R)-budesonide lag-time was 480 min and release was only 7% with a linear character (R-0(2) = 0.9906). The in vitro results suggest that MMX (R)-budesonide effectiveness may be improved if budesonide release in the aqueous phase would be increased and that C[4.92] is a potential, new treatment option for ileo-colonic CD and UC. (C) 2016 Elsevier B.V. All rights reserved.
C1 [Gareb, Bahez; Eissens, Anko C.; Frijlink, Hendrik W.] Univ Groningen, Dept Pharmaceut Technol & Biopharm, Antonius Deusinglaan 1, NL-9713 AV Groningen, Netherlands.
   [Gareb, Bahez; Kosterink, Jos G. W.] Univ Groningen, Univ Med Ctr Groningen, Dept Clin Pharm & Pharmacol, Hanzepl 1, NL-9713 GZ Groningen, Netherlands.
   [Kosterink, Jos G. W.] Univ Groningen, Dept Pharm, Sect Pharmacotherapy & Pharmaceut Care, Antonius Deusinglaan 1, NL-9713 AV Groningen, Netherlands.
C3 University of Groningen; University of Groningen; University of
   Groningen
RP Gareb, B (通讯作者)，Univ Med Ctr Groningen, Dept Clin Pharm & Pharmacol, EB70,POB 30001, NL-9700 RB Groningen, Netherlands.
EM b.gareb01@umcg.nl; a.c.eissens@rug.nl; j.g.w.kosterink@umcg.nl;
   h.w.frijlink@rug.nl
RI Frijlink, Henderik Willem/AAD-7382-2020; Gareb, Bahez/AAI-9257-2021
OI Frijlink, Henderik Willem/0000-0001-7901-8198; Gareb,
   Bahez/0000-0001-8672-391X; Kosterink, Jos/0000-0001-8358-765X
CR Abraham C, 2009, NEW ENGL J MED, V361, P2066, DOI 10.1056/NEJMra0804647
   Andreas CJ, 2015, EUR J PHARM BIOPHARM, V97, P39, DOI 10.1016/j.ejpb.2015.09.002
   Barnes PJ, 2006, EUR RESPIR J, V27, P413, DOI 10.1183/09031936.06.00125404
   Baumgart DC, 2007, LANCET, V369, P1641, DOI 10.1016/S0140-6736(07)60751-X
   Bettini R, 2001, J CONTROL RELEASE, V70, P383, DOI 10.1016/S0168-3659(00)00366-7
   Blanquet S, 2004, PHARM RES-DORDR, V21, P585, DOI 10.1023/B:PHAM.0000022404.70478.4b
   Caraballo I, 2010, EXPERT OPIN DRUG DEL, V7, P1291, DOI 10.1517/17425247.2010.528199
   Clark AR, 2007, MOL CELL ENDOCRINOL, V275, P79, DOI 10.1016/j.mce.2007.04.013
   Costa P, 2001, EUR J PHARM SCI, V13, P123, DOI 10.1016/S0928-0987(01)00095-1
   D'Arienzo A, 1998, ITAL J GASTROENTEROL, V30, P254
   Daley-Yates PT, 2001, BRIT J CLIN PHARMACO, V51, P400, DOI 10.1046/j.0306-5251.2001.01374.x
   Desreumaux P, 2006, ALIMENT PHARM THER, V24, P2, DOI 10.1111/j.1365-2036.2006.03069.x
   Di Maio S, 2011, J CONTROL RELEASE, V151, P110, DOI 10.1016/j.jconrel.2010.11.034
   Dignass A, 2010, J CROHNS COLITIS, V4, P28, DOI 10.1016/j.crohns.2009.12.002
   Edsbäcker S, 2004, CLIN PHARMACOKINET, V43, P803, DOI 10.2165/00003088-200443120-00003
   Edsbäcker S, 2003, ALIMENT PHARM THER, V17, P525, DOI 10.1046/j.1365-2036.2003.01426.x
   Egan LJ, 1999, J BIOL CHEM, V274, P26448, DOI 10.1074/jbc.274.37.26448
   European Pharmacopoeia Online 8. 2 2. 9. 40, EUROPEAN PHARMACOPOE
   European Pharmacopoeia Online 8. 2. 2. 9. 5, UN WEIGHT MASS
   European Pharmacopoeia Online 8. 2. 2. 9. 6, UN CONT
   European Pharmacopoeia Online 8. 2. 2. 9. 7, FRIAB UNC TABL
   FRENCH DL, 1993, PHARMACEUT RES, V10, P1285, DOI 10.1023/A:1018909527659
   Gionchetti P, 2014, EXPERT REV GASTROENT, V8, P215, DOI 10.1586/17474124.2014.887437
   Goyanes A, 2015, INT J PHARMACEUT, V484, P103, DOI 10.1016/j.ijpharm.2015.02.051
   Graff J, 2001, CLIN PHYSIOL, V21, P253, DOI 10.1046/j.1365-2281.2001.00308.x
   Greenfield S. M., GUT, V34
   GREENSPAN L, 1977, J RES NBS A PHYS CH, V81, P89, DOI 10.6028/jres.081A.011
   Gross V, 2006, ALIMENT PHARM THERAP, V23, P303, DOI 10.1111/j.1365-2036.2006.02743.x
   Haase AM, 2016, NEUROGASTROENT MOTIL, V28, P217, DOI 10.1111/nmo.12713
   Hanauer SB, 1998, GASTROENTEROLOGY, V115, P525, DOI 10.1016/S0016-5085(98)70131-3
   Hanauer SB, 1998, INFLAMM BOWEL DIS, V4, P79, DOI 10.1002/ibd.3780040202
   HARRIS DM, 1975, POSTGRAD MED J, V51, P20
   Horst SN, 2012, EXPERT OPIN PHARMACO, V13, P2225, DOI 10.1517/14656566.2012.723691
   Horváth K, 2008, EUR J PHARMACOL, V581, P315, DOI 10.1016/j.ejphar.2007.12.004
   ICH   International Conference on Harmonisation of Technical Requirements for Registration of Pharmaceuticals for Human Use, STAB TEST NEW DRUG S
   Kaiser GC, 1999, GASTROENTEROLOGY, V116, P602, DOI 10.1016/S0016-5085(99)70182-4
   Klein S, 2015, PHARMAZIE, V70, P535, DOI 10.1691/ph.2015.5556
   Klein S., J PHARM PHARM, V57
   Klotz U, 2005, ADV DRUG DELIVER REV, V57, P267, DOI 10.1016/j.addr.2004.08.007
   Li CL, 2005, J PHARM PHARMACOL, V57, P533, DOI 10.1211/0022357055957
   Lim WC, 2010, COCHRANE DB SYST REV, DOI 10.1002/14651858.CD008870
   Maderuelo C, 2011, J CONTROL RELEASE, V154, P2, DOI 10.1016/j.jconrel.2011.04.002
   MAHIDA YR, 1991, GUT, V32, P50, DOI 10.1136/gut.32.1.50
   Maurer JM, 2013, J CONTROL RELEASE, V172, P618, DOI 10.1016/j.jconrel.2013.09.021
   Maurer JM, 2015, PLOS ONE, V10, DOI 10.1371/journal.pone.0129076
   Minekus M, 1999, APPL MICROBIOL BIOT, V53, P108, DOI 10.1007/s002530051622
   Mota FL, 2009, EUR J PHARM SCI, V37, P499, DOI 10.1016/j.ejps.2009.04.009
   Mulder CJJ, 1996, EUR J GASTROEN HEPAT, V8, P549, DOI 10.1097/00042737-199606000-00010
   MYERS B, 1987, GUT, V28, P196, DOI 10.1136/gut.28.2.196
   Nugent SG, 2001, GUT, V48, P571, DOI 10.1136/gut.48.4.571
   Paine ER, 2014, GASTROENTEROL REP, V2, P161, DOI 10.1093/gastro/gou028
   Pokrotnieks J, 2000, ALIMENT PHARM THERAP, V14, P1191
   Rhen T, 2005, NEW ENGL J MED, V353, P1711, DOI 10.1056/NEJMra050541
   Rizzello F, 2002, ALIMENT PHARM THERAP, V16, P1109, DOI 10.1046/j.1365-2036.2002.01298.x
   Sandborn WJ, 2007, ALIMENT PHARM THER, V26, P205, DOI 10.1111/j.1365-2036.2007.03361.x
   Sandborn WJ, 2015, GASTROENTEROLOGY, V148, P740, DOI 10.1053/j.gastro.2015.01.037
   Sandborn WJ, 2012, GASTROENTEROLOGY, V143, P1218, DOI 10.1053/j.gastro.2012.08.003
   Schellekens RCA, 2007, EUR J PHARM SCI, V30, P15, DOI 10.1016/j.ejps.2006.09.004
   Schellekens RCA, 2010, J CONTROL RELEASE, V146, P334, DOI 10.1016/j.jconrel.2010.05.028
   Schellekens RCA, 2008, J CONTROL RELEASE, V132, P91, DOI 10.1016/j.jconrel.2008.08.008
   Schellekens RCA, 2012, PHARM DEV TECHNOL, V17, P40, DOI 10.3109/10837450.2010.513986
   Seow CH, 2008, COCHRANE DB SYST REV, DOI 10.1002/14651858.CD000296.pub3
   Shah VP, 1998, PHARMACEUT RES, V15, P889, DOI 10.1023/A:1011976615750
   Stange EF, 2008, J CROHNS COLITIS, V2, P1, DOI 10.1016/j.crohns.2007.11.001
   TAHARA K, 1995, J CONTROL RELEASE, V35, P59, DOI 10.1016/0168-3659(95)00021-Y
   Tenjarla S, 2007, ADV THER, V24, P826, DOI 10.1007/BF02849976
   Travis SPL, 2008, J CROHNS COLITIS, V2, P24, DOI 10.1016/j.crohns.2007.11.002
   Travis SPL, 2014, GUT, V63, P433, DOI 10.1136/gutjnl-2012-304258
   Van Assche G, 2010, J CROHNS COLITIS, V4, P7, DOI 10.1016/j.crohns.2009.12.003
NR 69
TC 12
Z9 13
U1 0
U2 16
PU ELSEVIER SCIENCE BV
PI AMSTERDAM
PA PO BOX 211, 1000 AE AMSTERDAM, NETHERLANDS
SN 0939-6411
EI 1873-3441
J9 EUR J PHARM BIOPHARM
JI Eur. J. Pharm. Biopharm.
PD JUN
PY 2016
VL 103
BP 32
EP 42
DI 10.1016/j.ejpb.2016.03.018
PG 11
WC Pharmacology & Pharmacy
WE Science Citation Index Expanded (SCI-EXPANDED)
SC Pharmacology & Pharmacy
GA DN0VV
UT WOS:000376785800004
PM 27000751
DA 2024-01-22
ER

PT J
AU Vent-Schmidt, J
   Goldsmith, LJ
   Steiner, TS
AF Vent-Schmidt, Jens
   Goldsmith, Laurie J.
   Steiner, Theodore S.
TI Patients' Willingness and Perspectives Toward Chimeric Antigen Receptor
   T-Regulatory Cell Therapy for Inflammatory Bowel Diseases
SO CROHNS & COLITIS 360
LA English
DT Article
DE IBD; patient preference; regulatory T cell; chimeric antigen receptor;
   willingness to try
ID QUALITY-OF-LIFE; CROHNS-DISEASE; ULCERATIVE-COLITIS; CLINICAL-TRIALS;
   HEALTH; EPIDEMIOLOGY; PARTICIPATE; SPECIFICITY; BARRIERS; CANADA
AB Background: Inflammatory bowel disease is a life-changing disease resulting from recurrent intestinal inflammation. Current therapies (eg, steroids and biologics) are associated with mild to severe side effects, and none provide a cure. Recent research has focused on genetically engineering gut-specific anti-inflammatory T-regulatory cells (CAR-Tregs) to control intestinal inflammation, a logistically and conceptually complex approach. The purpose of our study was to understand patients' willingness to try CAR-Treg given 2 hypothetical scenarios-in a clinical trial or as a new treatment.
   Methods: We surveyed people living with inflammatory bowel disease about their willingness to try CAR-Treg. The online survey was developed using patient focus groups and associated literature. We recruited participants through email and social media. We used descriptive and inferential statistics to analyze closed-ended questions and inductive thematic analysis to analyze open-ended follow-up questions.
   Results: Survey participants indicated high willingness to try CAR-Treg therapy in both a clinical trial and as a new treatment. Willingness to try was not correlated with disease state or medication history. Women were less likely than men to indicate willingness to participate in a clinical trial. Participants' reasons for being willing to try CAR-Treg therapy included the wish to change their current treatment and the calling to participate in research. Participants that were not willing to try CAR-Treg mentioned the lack of long-term data and the success of their current therapy.
   Conclusions: This is the first study to our knowledge to investigate patient willingness to try CAR-Treg therapy. Our results demonstrate the promise of moving this therapy into clinical practice as most patients indicated willingness to try.
   Lay Summary
   We surveyed people living with inflammatory bowel disease about their willingness to try a new therapeutic approach currently developed in several research laboratories-chimeric antigen receptor-expressing T-regulatory cells-and found high willingness to try, independent of disease state or medication history.
C1 [Vent-Schmidt, Jens; Steiner, Theodore S.] Univ British Columbia, Dept Med, Vancouver, BC, Canada.
   [Goldsmith, Laurie J.] GoldQual Consulting, Richmond Hill, ON, Canada.
   [Goldsmith, Laurie J.] Simon Fraser Univ, Fac Hlth Sci, Burnaby, BC, Canada.
   [Steiner, Theodore S.] BC Childrens Hosp Res Inst, Vancouver, BC, Canada.
C3 University of British Columbia; Simon Fraser University
RP Steiner, TS (通讯作者)，950 West 28th Ave, Vancouver, BC V5Z 4H4, Canada.
EM tsteiner@mail.ubc.ca
OI Steiner, Ted/0000-0002-3136-6668; Vent-Schmidt, Jens/0000-0001-7633-9279
FU University of British Columbia Public Scholarship Initiative; Michael
   Smith Foundation for Health Research Innovation to Commercialization
   Grant
FX This work was supported by a grant from the University of British
   Columbia Public Scholarship Initiative (held by J.V.S.) and a Michael
   Smith Foundation for Health Research Innovation to Commercialization
   Grant (held by T.S.S.).
CR Austin PC, 2015, J CLIN EPIDEMIOL, V68, P627, DOI 10.1016/j.jclinepi.2014.12.014
   Becker HM, 2015, CAN J GASTROENTEROL, V29, P77, DOI 10.1155/2015/815820
   Bernstein CN, 2006, AM J GASTROENTEROL, V101, P1559, DOI 10.1111/j.1572-0241.2006.00603.x
   Bewtra M, 2015, AM J GASTROENTEROL, V110, P1675, DOI 10.1038/ajg.2015.321
   Blat D, 2014, MOL THER, V22, P1018, DOI 10.1038/mt.2014.41
   Boardman D, 2016, BIOCHEM SOC T, V44, P342, DOI 10.1042/BST20150247
   Cosnes J, 2011, GASTROENTEROLOGY, V140, P1785, DOI 10.1053/j.gastro.2011.01.055
   Dawson NAJ, 2017, FRONT IMMUNOL, V8, DOI 10.3389/fimmu.2017.01460
   Desreumaux P, 2012, GASTROENTEROLOGY, V143, P1207, DOI 10.1053/j.gastro.2012.07.116
   Ding EL, 2007, ARCH INTERN MED, V167, P905, DOI 10.1001/archinte.167.9.905
   Elinav E, 2008, GASTROENTEROLOGY, V134, P2014, DOI 10.1053/j.gastro.2008.02.060
   Elinav E, 2009, GASTROENTEROLOGY, V136, P1721, DOI 10.1053/j.gastro.2009.01.049
   Gajendran M, 2019, DM-DIS MON, V65, DOI 10.1016/j.disamonth.2019.02.004
   Gajendran M, 2018, DM-DIS MON, V64, P20, DOI 10.1016/j.disamonth.2017.07.001
   Galdas PM, 2005, J ADV NURS, V49, P616, DOI 10.1111/j.1365-2648.2004.03331.x
   Gehrmann U, 2016, Z GASTROENTEROL, V54, P1123, DOI 10.1055/s-0042-105749
   Himmel ME, 2012, IMMUNOLOGY, V136, P115, DOI 10.1111/j.1365-2567.2012.03572.x
   Hoivik ML, 2012, INFLAMM BOWEL DIS, V18, P1540, DOI 10.1002/ibd.21863
   Hoivik ML, 2012, J CROHNS COLITIS, V6, P441, DOI 10.1016/j.crohns.2011.10.001
   Huppertz-Hauss G, 2016, INFLAMM BOWEL DIS, V22, P1679, DOI 10.1097/MIB.0000000000000806
   Johnson FR, 2007, GASTROENTEROLOGY, V133, P769, DOI 10.1053/j.gastro.2007.04.075
   Kontos Emily, 2014, J Med Internet Res, V16, pe172, DOI 10.2196/jmir.3117
   Larussa T, 2020, REV RECENT CLIN TRIA, V15, P137, DOI 10.2174/1574887115666200224113520
   Magro F, 2009, DIGEST DIS SCI, V54, P2671, DOI 10.1007/s10620-008-0658-3
   Myles S, 2018, J WOMENS HEALTH, V27, P258, DOI 10.1089/jwh.2017.6458
   Ng SC, 2017, LANCET, V390, P2769, DOI 10.1016/S0140-6736(17)32448-0
   Peyrin-Biroulet L, 2017, J CROHNS COLITIS, V11, P128, DOI 10.1093/ecco-jcc/jjw138
   Ravikoff JE, 2012, INFLAMM BOWEL DIS, V18, P2092, DOI 10.1002/ibd.22872
   Riley JL, 2009, IMMUNITY, V30, P656, DOI 10.1016/j.immuni.2009.04.006
   Song HJ, 2009, PSYCHOL SCI, V20, P135, DOI 10.1111/j.1467-9280.2009.02267.x
   Torres J, 2017, LANCET, V389, P1741, DOI 10.1016/S0140-6736(16)31711-1
   van der Have M, 2014, J CROHNS COLITIS, V8, P93, DOI 10.1016/j.crohns.2013.04.007
   Veilleux S, 2016, JABE, V16, P35
   Veilleux S, 2018, PATIENT EDUC COUNS, V101, P331, DOI 10.1016/j.pec.2017.07.028
   Vijay-Kumar M, 2009, INFLAMM BOWEL DIS, V15, P789, DOI 10.1002/ibd.20734
   Voskens CJ, 2017, INFLAMM BOWEL DIS, V23, P348, DOI 10.1097/MIB.0000000000001192
   Yamada A, 2016, WORLD J GASTROENTERO, V22, P2195, DOI 10.3748/wjg.v22.i7.2195
   Yarlas A, 2018, J CROHNS COLITIS, V12, P600, DOI 10.1093/ecco-jcc/jjy024
NR 38
TC 0
Z9 0
U1 0
U2 2
PU OXFORD UNIV PRESS
PI OXFORD
PA GREAT CLARENDON ST, OXFORD OX2 6DP, ENGLAND
EI 2631-827X
J9 CROHNS COLITIS 360
JI Crohns Colitis 360
PD OCT
PY 2020
VL 2
IS 4
AR otaa085
DI 10.1093/crocol/otaa085
PG 11
WC Gastroenterology & Hepatology
WE Emerging Sources Citation Index (ESCI)
SC Gastroenterology & Hepatology
GA VK8BD
UT WOS:000755710700022
PM 36777762
OA gold, Green Published
DA 2024-01-22
ER

PT J
AU Lutter, L
   Spierings, J
   van Rhijn-Brouwer, FCC
   van Laar, JM
   van Wijk, F
AF Lutter, Lisanne
   Spierings, Julia
   van Rhijn-Brouwer, Femke C. C.
   van Laar, Jacob M.
   van Wijk, Femke
TI Resetting the T Cell Compartment in Autoimmune Diseases with Autologous
   Hematopoietic Stem Cell Transplantation: An Update
SO FRONTIERS IN IMMUNOLOGY
LA English
DT Review
DE autologous hematopoietic stem cell transplantation; autoimmune disease;
   T cell reconstitution; T cell receptor repertoire; regulatory T cell
ID MULTIPLE-SCLEROSIS PATIENTS; REFRACTORY CROHNS-DISEASE;
   SYSTEMIC-SCLEROSIS; IMMUNE RECONSTITUTION; MARROW-TRANSPLANTATION;
   REPERTOIRE; TRIAL; MULTICENTER
AB Autologous hematopoietic stem cell transplantation (aHSCT) for autoimmune diseases has been applied for two decades as a treatment for refractory patients with progressive disease. The rationale behind aHSCT is that high-dose immunosuppression eliminates autoreactive T and B cells, thereby resetting the immune system. Post-aHSCT the cytotoxic CD8(+) T cells normalize via clonal expansion due to homeostatic proliferation within a few months. CD4(+) T cells recover primarily via thymopoiesis resulting in complete renewal of the T cell receptor (TCR) repertoire which requires years or never normalize completely. The increase in naive T cells inducing immune tolerance, renewal of especially the regulatory TCR repertoire, and a less pro-inflammatory functional profile of the CD4(+) T cells seem essential for successful immune reconstitution inducing long-term remission. There is currently a knowledge gap regarding the immune response in tissue sites post-aHSCT, as well as disease-specific factors that may determine remission or relapse. Future studies on lymphocyte dynamics and function may pave the way for optimized conditioning regimens with a more individualized approach.
C1 [Lutter, Lisanne; van Wijk, Femke] Univ Med Ctr Utrecht, Dept Pediat, Lab Translat Immunol, Utrecht, Netherlands.
   [Spierings, Julia; van Rhijn-Brouwer, Femke C. C.; van Laar, Jacob M.] Univ Med Ctr Utrecht, Dept Rheumatol & Clin Immunol, Utrecht, Netherlands.
   [van Rhijn-Brouwer, Femke C. C.] Univ Med Ctr Utrecht, Dept Nephrol & Hypertens, Utrecht, Netherlands.
C3 Utrecht University; Utrecht University Medical Center; Utrecht
   University; Utrecht University Medical Center; Utrecht University;
   Utrecht University Medical Center
RP van Wijk, F (通讯作者)，Univ Med Ctr Utrecht, Dept Pediat, Lab Translat Immunol, Utrecht, Netherlands.
EM f.vanwijk@umcutrecht.nl
RI Spierings, Julia/ABI-1737-2020
OI Spierings, Julia/0000-0002-2546-312X
FU VIDI from The Netherlands Organization for Health Research and
   Development (ZonMw) [91714332]
FX FW is supported by a VIDI grant (91714332) from The Netherlands
   Organization for Health Research and Development (ZonMw).
CR Admiraal R, 2015, LANCET HAEMATOL, V2, pE194, DOI 10.1016/S2352-3026(15)00045-9
   Alchi B, 2013, LUPUS, V22, P245, DOI 10.1177/0961203312470729
   Arruda LCM, 2016, CURR RES TRANSL MED, V64, P107, DOI 10.1016/j.retram.2016.03.004
   Arruda LCM, 2018, BLOOD ADV, V2, P126, DOI 10.1182/bloodadvances.2017011072
   Arruda LCM, 2016, CLIN IMMUNOL, V169, P47, DOI 10.1016/j.clim.2016.06.005
   Atkins HL, 2016, LANCET, V388, P576, DOI 10.1016/S0140-6736(16)30169-6
   Collins F, 2017, EXPERT REV CLIN IMMU, V13, P611, DOI 10.1080/1744666X.2017.1297232
   Cooles FAH, 2016, ARTHRITIS RES THER, V18, DOI 10.1186/s13075-016-1188-6
   Cull G, 2017, Mult Scler J Exp Transl Clin, V3, p2055217317700167, DOI 10.1177/2055217317700167
   Danikowski KM, 2017, J NEUROINFLAMM, V14, DOI 10.1186/s12974-017-0892-8
   Delemarre EM, 2016, BLOOD, V127, P91, DOI 10.1182/blood-2015-06-649145
   EBMT, 2016, EMBT ANN REP 2015
   Farge D, 2005, ARTHRITIS RHEUM, V52, P1555, DOI 10.1002/art.21036
   Farge D, 2017, J HEMATOL ONCOL, V10, DOI 10.1186/s13045-016-0388-5
   Jin HT, 2011, CURR TOP MICROBIOL, V350, P17, DOI 10.1007/82_2010_116
   Karnell FG, 2017, CLIN EXP IMMUNOL, V189, P268, DOI 10.1111/cei.12985
   Kowal-Bielecka O, 2017, ANN RHEUM DIS, V76, P1327, DOI 10.1136/annrheumdis-2016-209909
   Le Bourhis L, 2017, J CROHNS COLITIS, V11, pS2
   Lindsay JO, 2017, LANCET GASTROENTEROL, V2, P399, DOI 10.1016/S2468-1253(17)30056-0
   Malmegrim KCR, 2017, FRONT IMMUNOL, V8, DOI 10.3389/fimmu.2017.00167
   Moore J, 2002, ARTHRITIS RHEUM, V46, P2301, DOI 10.1002/art.10495
   Muraro PA, 2005, J EXP MED, V201, P805, DOI 10.1084/jem.20041679
   Muraro PA, 2017, NAT REV NEUROL, V13, P391, DOI 10.1038/nrneurol.2017.81
   Muraro PA, 2014, J CLIN INVEST, V124, P1168, DOI 10.1172/JCI71691
   Oliveira MC, 2016, BONE MARROW TRANSPL, V51, P501, DOI 10.1038/bmt.2015.299
   Park CO, 2015, NAT MED, V21, P688, DOI 10.1038/nm.3883
   Sakkas LI, 2002, J IMMUNOL, V168, P3649, DOI 10.4049/jimmunol.168.7.3649
   Snowden JA, 2018, J CROHNS COLITIS, V12, P476, DOI 10.1093/ecco-jcc/jjx184
   Snowden JA, 2017, BLOOD ADV, V1, P2742, DOI 10.1182/bloodadvances.2017010041
   Sousa ADA, 2015, CLIN SCI, V128, P111, DOI 10.1042/CS20140095
   Swart JF, 2017, NAT REV RHEUMATOL, V13, P244, DOI 10.1038/nrrheum.2017.7
   Sykes M, 2005, NATURE, V435, P620, DOI 10.1038/nature03728
   Tamm M, 1996, ANN RHEUM DIS, V55, P779, DOI 10.1136/ard.55.10.779
   Tsukamoto H, 2011, RHEUMATOLOGY, V50, P944, DOI 10.1093/rheumatology/keq414
   van Laar JM, 2014, JAMA-J AM MED ASSOC, V311, P2490, DOI 10.1001/jama.2014.6368
   van Rhijn-Brouwer FCC, 2018, IMMUNOL LETT, V195, P88, DOI 10.1016/j.imlet.2017.11.005
   Xia CQ, 2012, BMC IMMUNOL, V13, DOI 10.1186/1471-2172-13-70
   Ye L, 2017, STEM CELL RES THER, V8, DOI 10.1186/s13287-017-0542-1
NR 38
TC 10
Z9 10
U1 0
U2 4
PU FRONTIERS MEDIA SA
PI LAUSANNE
PA AVENUE DU TRIBUNAL FEDERAL 34, LAUSANNE, CH-1015, SWITZERLAND
SN 1664-3224
J9 FRONT IMMUNOL
JI Front. Immunol.
PD APR 20
PY 2018
VL 9
AR 767
DI 10.3389/fimmu.2018.00767
PG 5
WC Immunology
WE Science Citation Index Expanded (SCI-EXPANDED)
SC Immunology
GA GD4WI
UT WOS:000430503000001
PM 29731752
OA Green Published, gold
DA 2024-01-22
ER

PT J
AU Rizvi, S
   Schoen, RE
AF Rizvi, Sumera
   Schoen, Robert E.
TI Supplementation with oral vs intravenous iron for anemia with IBD or
   gastrointestinal bleeding: Is oral iron getting a bad rap?
SO AMERICAN JOURNAL OF GASTROENTEROLOGY
LA English
DT Article
ID INFLAMMATORY-BOWEL-DISEASE; RANDOMIZED CONTROLLED-TRIAL;
   QUALITY-OF-LIFE; DEFICIENCY ANEMIA; OXIDATIVE STRESS; FERROUS FUMARATE;
   INDUCED COLITIS; CROHNS-DISEASE; SUCROSE; ERYTHROPOIETIN
AB Although iron supplementation is commonly prescribed, the amount of elemental iron needed to achieve clinical efficacy, and the optimal method of supplementation, are under debate. Use of intravenous (IV) iron recent is increasingly being advocated. We explore the physiology of iron supplementation, review clinical data suggesting that the typical oral dosing of iron may be excessive, and compare IV and oral methods of iron supplementation with a focus on inflammatory bowel disease (IBD). Both IV and oral iron can effectively raise hemoglobin levels in iron-deficiency anemia. There is no evidence that IC iron can raise hemoglobin at a faster pace. Side effects of oral iron are probably related to the relatively high doses of elemental iron that are typically prescribed. Emerging data suggest that low-dose iron has comparable efficacy, with fewer side effects. In IBD, both oral and IV iron are effective, and there is no convincing evidence that oral iron activates or exacerbates clinical symptoms. The use of a low starting dose of oral iron, such as one ferrous sulfate tablet per day, for treatment of iron deficiency is worth considering.
C1 Univ Pittsburgh Med Ctr, Div Gastroenterol Hepatol Nutr, Pittsburgh, PA 15213 USA.
   Univ Pittsburgh Med Ctr, Dept Med, Pittsburgh, PA 15213 USA.
C3 Pennsylvania Commonwealth System of Higher Education (PCSHE); University
   of Pittsburgh; Pennsylvania Commonwealth System of Higher Education
   (PCSHE); University of Pittsburgh
RP Schoen, RE (通讯作者)，Univ Pittsburgh Med Ctr, Div Gastroenterol Hepatol Nutr, Mezz Lvl,C Wing,PUH,200 Lothrop St, Pittsburgh, PA 15213 USA.
EM rschoen@pitt.edu
CR Aghdassi E, 2001, DIGEST DIS SCI, V46, P1088, DOI 10.1023/A:1010726515401
   ANON, 2010, RED BOOK PHARM FUND
   [Anonymous], 2010, Williams Hematology
   BARTELS U, 1978, SCAND J GASTROENTERO, V13, P649, DOI 10.3109/00365527809181777
   Bodemar G, 2004, SCAND J GASTROENTERO, V39, P454, DOI 10.1080/00365520310008818-1
   Carrier J, 2001, ALIMENT PHARM THER, V15, P1989, DOI 10.1046/j.1365-2036.2001.01113.x
   Chertow GM, 2006, NEPHROL DIAL TRANSPL, V21, P378, DOI 10.1093/ndt/gfi253
   Cook JD, 2005, BEST PRACT RES CL HA, V18, P319, DOI 10.1016/j.beha.2004.08.022
   De Silva AD, 2005, ALIMENT PHARM THER, V22, P1097, DOI 10.1111/j.1365-2036.2005.02700.x
   de Silva AD, 2003, INFLAMM BOWEL DIS, V9, P316, DOI 10.1097/00054725-200309000-00005
   DEVIZIA B, 1992, J PEDIATR GASTR NUTR, V14, P21, DOI 10.1097/00005176-199201000-00005
   Erichsen K, 2005, ALIMENT PHARM THERAP, V22, P831, DOI 10.1111/j.1365-2036.2005.02652.x
   Erichsen K, 2005, SCAND J GASTROENTERO, V40, P1058, DOI 10.1080/00365520510023198
   Erichsen K, 2003, SCAND J GASTROENTERO, V38, P543, DOI 10.1080/00365520310000771
   Fishbane S, 1996, AM J KIDNEY DIS, V28, P529, DOI 10.1016/S0272-6386(96)90463-1
   Gasche C, 1997, ANN INTERN MED, V126, P782, DOI 10.7326/0003-4819-126-10-199705150-00006
   GASCHE C, 1994, DIGEST DIS SCI, V39, P1930, DOI 10.1007/BF02088127
   Gasche C, 2001, AM J GASTROENTEROL, V96, P2382
   Gasche C, 1999, DIGESTION, V60, P262, DOI 10.1159/000007667
   Gisbert JP, 2008, AM J GASTROENTEROL, V103, P1299, DOI 10.1111/j.1572-0241.2008.01846.x
   Gisbert JP, 2009, INFLAMM BOWEL DIS, V15, P1485, DOI 10.1002/ibd.20925
   HALLBERG L, 1966, ACTA MED SCAND, VS, P3
   Harvey RSJ, 1998, ALIMENT PHARM THERAP, V12, P845, DOI 10.1046/j.1365-2036.1998.00380.x
   Heeney MM, 2004, HEMATOL ONCOL CLIN N, V18, P1379, DOI 10.1016/j.hoc.2004.06.018
   *INST MED FOOD NUT, 2001, DIET REF INTAK VIT A
   Kulnigg S, 2006, ALIMENT PHARM THER, V24, P1507, DOI 10.1111/j.1365-2036.2006.03146.x
   Kulnigg S, 2008, AM J GASTROENTEROL, V103, P1182, DOI 10.1111/j.1572-0241.2007.01744.x
   Lindgren S, 2009, SCAND J GASTROENTERO, V44, P838, DOI 10.1080/00365520902839667
   Makrides M, 2003, AM J CLIN NUTR, V78, P145, DOI 10.1093/ajcn/78.1.145
   Mamula P, 2002, J PEDIATR GASTR NUTR, V34, P286, DOI 10.1097/00005176-200203000-00011
   Muñoz M, 2009, WORLD J GASTROENTERO, V15, P4617, DOI 10.3748/wjg.15.4617
   Reifen R, 2000, DIGEST DIS SCI, V45, P394, DOI 10.1023/A:1005437331967
   Rimon E, 2005, AM J MED, V118, P1142, DOI 10.1016/j.amjmed.2005.01.065
   Schröder O, 2005, AM J GASTROENTEROL, V100, P2503, DOI 10.1111/j.1572-0241.2005.00250.x
   Schröder O, 2004, Z GASTROENTEROL, V42, P663, DOI 10.1055/s-2004-813106
   Seril DN, 2002, DIGEST DIS SCI, V47, P1266, DOI 10.1023/A:1015362228659
   Stein J, 2010, NAT REV GASTRO HEPAT, V7, P599, DOI 10.1038/nrgastro.2010.151
   Uritski R, 2004, J NUTR, V134, P2251, DOI 10.1093/jn/134.9.2251
   Wells CW, 2006, INFLAMM BOWEL DIS, V12, P123, DOI 10.1097/01.MIB.0000196646.64615.db
   WERNER E, 1977, DEUT MED WOCHENSCHR, V102, P1061, DOI 10.1055/s-0028-1105464
   Zlotkin S, 2001, PEDIATRICS, V108, P613, DOI 10.1542/peds.108.3.613
NR 41
TC 37
Z9 42
U1 0
U2 9
PU LIPPINCOTT WILLIAMS & WILKINS
PI PHILADELPHIA
PA TWO COMMERCE SQ, 2001 MARKET ST, PHILADELPHIA, PA 19103 USA
SN 0002-9270
EI 1572-0241
J9 AM J GASTROENTEROL
JI Am. J. Gastroenterol.
PD NOV
PY 2011
VL 106
IS 11
BP 1872
EP 1879
DI 10.1038/ajg.2011.232
PG 8
WC Gastroenterology & Hepatology
WE Science Citation Index Expanded (SCI-EXPANDED)
SC Gastroenterology & Hepatology
GA 844ZD
UT WOS:000296791700037
PM 22056566
DA 2024-01-22
ER

PT J
AU Adegbola, SO
   Sahnan, K
   Tozer, PJ
   Strouhal, R
   Hart, AL
   Lung, PFC
   Phillips, RKS
   Faiz, O
   Warusavitarne, J
AF Adegbola, Samuel O.
   Sahnan, Kapil
   Tozer, Philip J.
   Strouhal, Raimund
   Hart, Ailsa L.
   Lung, Phillip F. C.
   Phillips, Robin K. S.
   Faiz, Omar
   Warusavitarne, Janindra
TI Symptom Amelioration in Crohn's Perianal Fistulas Using Video-Assisted
   Anal Fistula Treatment (VAAFT)
SO JOURNAL OF CROHNS & COLITIS
LA English
DT Article
DE VAAFT; fistula; patient-reported outcomes
ID DOUBLE-BLIND; ANTI-TNF; CONTROLLED-TRIAL; DECISION REGRET; LONG-TERM;
   DISEASE; INJECTION; EFFICACY
AB Background and Aims: A third of patients with Crohn's disease develop perianal fistulas. These are associated with a significant burden of symptoms and negative impact on quality of life. This study reports the use of video-assisted anal fistula treatment [VAAFT] as a means of symptom improvement; this is a minimally invasive technique to access fistula track, and diagnose/facilitate drainage of deep/complex secondary extensions with cauterization of excess inflammatory tissue.
   Methods: Consecutive patients with complex Crohn's fistula undergoing VAAFT for symptomatic Crohn's anal fistula were included. They were identified from a prospectively maintained database, which was interrogated from June 2015 to November 2017. Patients underwent diagnostic fistuloscopy and fulguration of tracts/secondary extensions. Setons were sited/replaced after the procedure to maintain postoperative drainage. The primary endpoint was completion of the ` Measure your medical outcome profile' [MYMOP2] quality of life [QoL] questionnaire at 6 weeks postoperatively. Secondary outcome measures were a decisional regret scale [DRS], postoperative complications and the 30-day re-operation rate.
   Results: Twenty-five patients underwent the procedure during the study period. In total, 21/25 patients [84%] provided MYMOP2 QoL data demonstrating a statistically significant improvement in both pain and discharge scores. Eighty-one per cent of patients who completed the questionnaire agreed/strongly agreed that the procedure was the right decision and no patient regretted undergoing the procedure. There was one re-operation but otherwise no complications.
   Conclusions: This study demonstrates the feasibility, safety and importantly an improvement in patient-reported outcomes in a series of patients undergoing VAAFT for complex Crohn's anal fistula. VAAFT reduces the main symptoms [pain and discharge] in patients with complex refractory anal fistulas.
C1 [Adegbola, Samuel O.; Sahnan, Kapil; Tozer, Philip J.; Strouhal, Raimund; Hart, Ailsa L.; Lung, Phillip F. C.; Phillips, Robin K. S.; Faiz, Omar; Warusavitarne, Janindra] St Marks Hosp & Acad Inst, Robin Phillips Fistula Res Unit, Harrow, Middx, England.
   [Adegbola, Samuel O.; Sahnan, Kapil; Tozer, Philip J.; Hart, Ailsa L.; Lung, Phillip F. C.; Phillips, Robin K. S.; Faiz, Omar; Warusavitarne, Janindra] Imperial Coll, Dept Surg & Canc, London, England.
C3 Imperial College London
RP Adegbola, SO (通讯作者)，St Marks Hosp, Watford Rd, Harrow HA1 3UJ, Middx, England.
EM samadeg@doctors.net.uk
RI hart, ailsa/AFO-1919-2022; Adegbola, Samuel O./M-7620-2019; Sahnan,
   Kapil/W-6310-2019
OI Adegbola, Samuel O./0000-0003-2522-3895; Sahnan,
   Kapil/0000-0003-3885-5752; Tozer, Phil/0000-0002-2532-7267
FU Royal College of Surgeons of England Research Scholarship
FX No specific funding was received for this study. Kapil Sahnan is
   supported by a Royal College of Surgeons of England Research
   Scholarship.
CR Adegbola SO, 2017, TECH COLOPROCTOL, V21, P775, DOI 10.1007/s10151-017-1699-4
   Adegbola SO, 2017, INT J COLORECTAL DIS, V32, P1539, DOI 10.1007/s00384-017-2899-0
   Adegbola SO, 2018, EUR CROHNS COL ORG F
   Altomare DF, 2015, TECH COLOPROCTOL, V19, P441, DOI 10.1007/s10151-015-1347-9
   Ardizzone S, 2007, DIGEST LIVER DIS, V39, P957, DOI 10.1016/j.dld.2007.07.152
   Brehaut JC, 2003, MED DECIS MAKING, V23, P281, DOI 10.1177/0272989X03256005
   Davison BJ, 2007, BJU INT, V100, P780, DOI 10.1111/j.1464-410X.2007.07043.x
   de Groof EJ, 2015, TRIALS, V16, DOI 10.1186/s13063-015-0831-x
   Economou M, 2009, ANN GASTROENTEROL, V22, P158
   Gecse KB, 2014, GUT, V63, P1381, DOI 10.1136/gutjnl-2013-306709
   Grolich T, 2014, ACTA CHIR IUGOSL, V61, P83, DOI [10.2298/ACI1402083G, DOI 10.2298/ACI1402083G]
   Jiang HH, 2017, MED SCI MONITOR, V23, P2065, DOI 10.12659/MSM.904055
   Meinero P, 2011, TECH COLOPROCTOL, V15, P417, DOI 10.1007/s10151-011-0769-2
   Moreno-Serrano Almudena, 2016, Rev. esp. enferm. dig., V108, P123, DOI 10.17235/reed.2016.3946/2015
   Norderval S, 2018, TECH COLOPROCTOL, V22, P45, DOI 10.1007/s10151-017-1739-0
   Panés J, 2016, LANCET, V388, P1281, DOI 10.1016/S0140-6736(16)31203-X
   Pérez MMB, 2016, MED DECIS MAKING, V36, P777, DOI 10.1177/0272989X16636113
   Prato AP, 2016, TECH COLOPROCTOL, V20, P279, DOI 10.1007/s10151-016-1447-1
   PRESENT DH, 1980, NEW ENGL J MED, V302, P981, DOI 10.1056/NEJM198005013021801
   Present DH, 1999, NEW ENGL J MED, V340, P1398, DOI 10.1056/NEJM199905063401804
   Sahnan K, 2017, J CROHNS COLITIS, V11, pS202
   Sahnan K, 2018, GUT, V1136
   Sandborn WJ, 2003, GASTROENTEROLOGY, V125, P1508, DOI 10.1016/j.gastro.2003.08.025
   Schwandner O, 2013, TECH COLOPROCTOL, V17, P221, DOI 10.1007/s10151-012-0921-7
   Singh B, 2004, BRIT J SURG, V91, P801, DOI 10.1002/bjs.4613
   Thia KT, 2009, INFLAMM BOWEL DIS, V15, P17, DOI 10.1002/ibd.20608
   Tozer P, 2012, INFLAMM BOWEL DIS, V18, P1825, DOI 10.1002/ibd.21940
   Yassin NA, 2014, ALIMENT PHARM THER, V40, P741, DOI 10.1111/apt.12906
NR 28
TC 24
Z9 27
U1 0
U2 3
PU OXFORD UNIV PRESS
PI OXFORD
PA GREAT CLARENDON ST, OXFORD OX2 6DP, ENGLAND
SN 1873-9946
EI 1876-4479
J9 J CROHNS COLITIS
JI J. Crohns Colitis
PD SEP
PY 2018
VL 12
IS 9
BP 1067
EP 1072
DI 10.1093/ecco-jcc/jjy071
PG 6
WC Gastroenterology & Hepatology
WE Science Citation Index Expanded (SCI-EXPANDED)
SC Gastroenterology & Hepatology
GA GS3XO
UT WOS:000443561000008
PM 29800373
OA Bronze
DA 2024-01-22
ER

PT J
AU Hernandez-Trujillo, VP
   Scalchunes, C
   Cunningham-Rundles, C
   Ochs, HD
   Bonilla, FA
   Paris, K
   Yel, L
   Sullivan, KE
AF Hernandez-Trujillo, Vivian P.
   Scalchunes, Chris
   Cunningham-Rundles, Charlotte
   Ochs, Hans D.
   Bonilla, Francisco A.
   Paris, Ken
   Yel, Leman
   Sullivan, Kathleen E.
TI Autoimmunity and Inflammation in X-linked Agammaglobulinemia
SO JOURNAL OF CLINICAL IMMUNOLOGY
LA English
DT Article
DE X-linked agammaglobulinemia; primary immunodeficiency; antibody
   deficiency; autoimmune; inflammation
ID COMMON VARIABLE IMMUNODEFICIENCY; IMMUNE-DEFICIENCY; TYROSINE KINASE;
   MUTATIONS; BTK
AB In the past, XLA was described as associated with several inflammatory conditions, but with adequate immune globulin treatment, these are presumed to have diminished. The actual prevalence is not known.
   A web-based patient survey was conducted December 2011- February 2012. Respondents were recruited from the Immune Deficiency Foundation (IDF) patient database, online patient discussion forums and physician recruitment of patients. The questionnaire was developed jointly by IDF and by members of the USIDNET-XLA Disease Specific Working Group. Information regarding inflammatory conditions in patients with XLA was also obtained from the United States Immune Deficiency Network (USIDNET) Registry.
   Based on 128 unique patient survey responses, the majority of respondents (69 %) reported having at least one inflammatory symptom, with 53 % reporting multiple symptoms. However, only 28 % had actually been formally diagnosed with an inflammatory condition. Although 20 % reported painful joints and 11 % reported swelling of the joints, only 7 % were given a diagnosis of arthritis. Similarly, 21 % reported symptoms of chronic diarrhea and 17 % reported abdominal pain, however only 4 % had been diagnosed with Crohn's disease. Data from the USIDNET Registry on 149 patients with XLA, revealed that 12 % had pain, swelling or arthralgias, while 18 % had been diagnosed with arthritis. Similarly, 7 % of these patients had abdominal pain and 9 % chronic diarrhea.
   Although patients with XLA are generally considered to have a low risk of autoimmune or inflammatory disease compared to other PIDD cohorts, data from this patient survey and a national registry indicate that a significant proportion of patients with XLA have symptoms that are consistent with a diagnosis of arthritis, inflammatory bowel disease or other inflammatory condition. Documented diagnoses of inflammatory diseases were less common but still increased over the general population. Additional data is required to begin implementation of careful monitoring of patients with XLA for these conditions. Early diagnosis and proper treatment may optimize clinical outcomes for these patients.
C1 [Hernandez-Trujillo, Vivian P.] Miami Childrens Hosp, Div Allergy & Immunol, Dept Pediat, Miami, FL 33155 USA.
   [Scalchunes, Chris] Immune Deficiency Fdn, Towson, MD USA.
   [Cunningham-Rundles, Charlotte] Mt Sinai Sch Med, Inst Immunol, Dept Med, New York, NY USA.
   [Ochs, Hans D.] Univ Washington, Seattle Childrens Res Inst, Dept Pediat, Seattle, WA 98195 USA.
   [Bonilla, Francisco A.] Boston Childrens Hosp, Boston, MA USA.
   [Bonilla, Francisco A.] Harvard Univ, Sch Med, Boston, MA USA.
   [Paris, Ken] Louisiana State Univ, Hlth Sci Ctr New Orleans, Childrens Hosp New Orleans, New Orleans, LA USA.
   [Yel, Leman] Univ Calif Irvine, Dept Med, Div Basic & Clin Immunol, Irvine, CA 92717 USA.
   [Yel, Leman] Baxter Healthcare Corp, Immunol, Westlake Village, CA USA.
   [Sullivan, Kathleen E.] Childrens Hosp Philadelphia, Div Allergy Immunol, Philadelphia, PA 19104 USA.
C3 Icahn School of Medicine at Mount Sinai; University of Washington;
   University of Washington Seattle; Seattle Children's Hospital; Harvard
   University; Boston Children's Hospital; Harvard University; Harvard
   Medical School; Children's Hospital of New Orleans; Louisiana State
   University System; Louisiana State University Health Sciences Center New
   Orleans; University of California System; University of California
   Irvine; Baxter International Inc; University of Pennsylvania;
   Pennsylvania Medicine; Childrens Hospital of Philadelphia
RP Hernandez-Trujillo, VP (通讯作者)，Miami Childrens Hosp, Div Allergy & Immunol, Dept Pediat, 3100 SW 62 Ave, Miami, FL 33155 USA.
EM Vivian.Hernandez-Trujillo@mch.com
FU NIAID NIH HHS [U24 AI086037, P01 AI061093, R18 AI048693] Funding Source:
   Medline
CR Aghamohammadi A, 2010, RESPIROLOGY, V15, P289, DOI 10.1111/j.1440-1843.2009.01679.x
   Arkwright PD, 2002, BLOOD, V99, P2694, DOI 10.1182/blood.V99.8.2694
   Chapel H, 2008, BLOOD, V112, P277, DOI 10.1182/blood-2007-11-124545
   CONLEY ME, 1995, CLIN IMMUNOL IMMUNOP, V76, pS192, DOI 10.1016/S0090-1229(95)90198-1
   Cunningham-Rundles C, 2006, J IMMUNOL, V176, P1978, DOI 10.4049/jimmunol.176.3.1978
   Cunningham-Rundles C, 2005, CLIN IMMUNOL, V115, P147, DOI 10.1016/j.clim.2004.12.007
   Cunningham-Rundles C, 2011, CLIN EXP IMMUNOL, V164, P6, DOI 10.1111/j.1365-2249.2011.04388.x
   González-Serrano ME, 2012, J CLIN IMMUNOL, V32, P967, DOI 10.1007/s10875-012-9706-z
   Howard V, 2006, CLIN IMMUNOL, V118, P201, DOI 10.1016/j.clim.2005.11.002
   Jacobs ZD, 2008, J PEDIAT HEMATOL ONC, V30, P631, DOI 10.1097/MPH.0b013e3181758947
   Lakatos PL, 2006, WORLD J GASTROENTERO, V12, P6102, DOI 10.3748/wjg.v12.i38.6102
   LEDERMAN HM, 1985, MEDICINE, V64, P145, DOI 10.1097/00005792-198505000-00001
   Liu XG, 2011, NAT IMMUNOL, V12, P416, DOI 10.1038/ni.2015
   Ng YS, 2004, J EXP MED, V200, P927, DOI 10.1084/jem.20040920
   Park J, 2013, PLOS ONE, V8, DOI 10.1371/journal.pone.0074893
   Plebani A, 2002, CLIN IMMUNOL, V104, P221, DOI 10.1006/clim.2002.5241
   Resnick ES, 2012, BLOOD, V119, P1650, DOI 10.1182/blood-2011-09-377945
   ROIFMAN CM, 1986, AM J MED, V80, P590, DOI 10.1016/0002-9343(86)90812-0
   St Sauver JL, 2005, MAYO CLIN PROC, V80, P203
   TAYLORROBINSON D, 1994, J MED MICROBIOL, V40, P197, DOI 10.1099/00222615-40-3-197
   Vihinen M, 1999, HUM MUTAT, V13, P280, DOI 10.1002/(SICI)1098-1004(1999)13:4<280::AID-HUMU3>3.0.CO;2-L
   Wehr C, 2008, BLOOD, V111, P77, DOI 10.1182/blood-2007-06-091744
   Winkelstein JA, 2006, MEDICINE, V85, P193, DOI 10.1097/01.md.0000229482.27398.ad
   Wolfe F, 1996, J RHEUMATOL, V23, P1407
   Yu JE, 2009, J ALLERGY CLIN IMMUN, V124, P349, DOI 10.1016/j.jaci.2009.05.019
NR 25
TC 72
Z9 78
U1 1
U2 12
PU SPRINGER/PLENUM PUBLISHERS
PI NEW YORK
PA 233 SPRING ST, NEW YORK, NY 10013 USA
SN 0271-9142
EI 1573-2592
J9 J CLIN IMMUNOL
JI J. Clin. Immunol.
PD AUG
PY 2014
VL 34
IS 6
BP 627
EP 632
DI 10.1007/s10875-014-0056-x
PG 6
WC Immunology
WE Science Citation Index Expanded (SCI-EXPANDED)
SC Immunology
GA AP1OI
UT WOS:000341839800005
PM 24909997
OA Green Submitted, Green Accepted
DA 2024-01-22
ER

PT J
AU Holleran, GE
   Barry, SA
   Thornton, OJ
   Dobson, MJ
   McNamara, DA
AF Holleran, Grainne E.
   Barry, Sarah A.
   Thornton, Orla J.
   Dobson, Mark J.
   McNamara, Deirdre A.
TI The use of small bowel capsule endoscopy in iron deficiency anaemia: low
   impact on outcome in the medium term despite high diagnostic yield
SO EUROPEAN JOURNAL OF GASTROENTEROLOGY & HEPATOLOGY
LA English
DT Article
DE diagnostic yield; follow-up; iron deficiency anaemia; small bowel
   capsule endoscopy
AB Introduction Small bowel capsule endoscopy (SBCE) is a useful diagnostic modality in small bowel disorders. Iron deficiency anaemia (IDA) is one of the most common indications for SBCE. However, there are limited data on the diagnostic yield for IDA alone, and little is known about the clinical impact and long-term outcome of patients following SBCE.
   Aim To determine the diagnostic yield of SBCE in IDA and to examine outcome.
   Materials and methods A retrospective review of a tertiary referral centre's database over a 21-month time period was carried out. Information on follow-up and management was obtained through chart review.
   Results In all, 309 SBCEs were identified, 30% (n=93) for anaemia and in 70% (n=65), follow-up data were available. The small bowel diagnostic yield for IDA was 53% (n=35), including angiodysplasia 49% (n=17), nonspecific inflammation 34% (n=12), active bleeding 11% (n=4) and Crohn's disease 6% (n=2). In addition, 16% (n=10) had abnormalities (gastritis, gastric antral vascular ectasia, duodenitis) outside the small bowel. In all, 42% (n=27) were persistently anaemic after a mean follow-up of 9.3 months. Of these, 52% (n=14) and 48% (n=13) had positive and negative SBCEs, respectively. In total, SBCE led to a change in treatment in 28 patients (44%), of whom 17 (61%) remained anaemic.
   Conclusion This study shows a high overall diagnostic yield for SBCE in IDA 71% (n=45). Despite the majority, 53% (n=24), of patients with positive tests receiving specific treatment, 61% (n=17) remained anaemic in the long term. SBCE results were not predictive of long-term outcome even when stratified for a change in management. Eur J Gastroenterol Hepatol 25:327-332 (C) 2013 Wolters Kluwer Health vertical bar Lippincott Williams & Wilkins.
C1 [Holleran, Grainne E.; Barry, Sarah A.; McNamara, Deirdre A.] Trinity Coll Dublin, Dept Clin Med, Dublin, Ireland.
   [Thornton, Orla J.; Dobson, Mark J.] Adelaide & Meath Hosp, Dept Gastroenterol, Dublin 24, Ireland.
C3 Trinity College Dublin; Trinity College Dublin
RP Holleran, GE (通讯作者)，Adelaide & Meath Hosp, Trinity Coll, Dept Clin Med, Dublin 24, Ireland.
EM grainneholleran@gmail.com
OI McNamara, Deirdre/0000-0003-2324-3382
CR Apostolopoulos P, 2006, ENDOSCOPY, V38, P1127, DOI 10.1055/s-2006-944736
   Calabrese C, 2011, INTERN EMERG MED
   Dray X, 2011, DIGEST LIVER DIS, V43, P515, DOI 10.1016/j.dld.2010.12.007
   Goddard AF, 2011, GUT, V60, P1309, DOI 10.1136/gut.2010.228874
   Goenka MK, 2011, WORLD J GASTROENTERO, V17, P774, DOI 10.3748/wjg.v17.i6.774
   Guralnik JM, 2004, BLOOD, V104, P2263, DOI 10.1182/blood-2004-05-1812
   Höög CM, 2012, GASTROENT RES PRACT, V2012, DOI 10.1155/2012/518718
   James MW, 2005, EUR J GASTROEN HEPAT, V17, P1197, DOI 10.1097/00042737-200511000-00008
   Junquera F, 2001, GASTROENTEROLOGY, V121, P1073, DOI 10.1053/gast.2001.28650
   Koulaouzidis A, 2012, SCAND J GASTROENTERO, V47, P1094, DOI 10.3109/00365521.2012.704938
   Laine L, 2010, GASTROENTEROLOGY, V138, P1673, DOI 10.1053/j.gastro.2010.01.047
   Legnani P, 2005, CURR OPIN GASTROEN, V21, P438
   Liao ZA, 2010, GASTROINTEST ENDOSC, V71, P280, DOI 10.1016/j.gie.2009.09.031
   MCINTYRE AS, 1993, GUT, V34, P1102, DOI 10.1136/gut.34.8.1102
   Milano A, 2011, GASTROINTEST ENDOSC, V73, P1002, DOI 10.1016/j.gie.2011.01.006
   Nissenson AR, 2003, ARCH INTERN MED, V163, P1400, DOI 10.1001/archinte.163.12.1400
   Pennazio M, 2004, GASTROENTEROLOGY, V126, P643, DOI 10.1053/j.gastro.2003.11.057
   Riccioni ME, 2010, DIGEST LIVER DIS, V42, P560, DOI 10.1016/j.dld.2010.01.023
   ROCKEY DC, 1993, NEW ENGL J MED, V329, P1691, DOI 10.1056/NEJM199312023292303
   Rosa B, 2012, J CROHNS COLITIS, V6, P692, DOI 10.1016/j.crohns.2011.12.002
   Sheibani S, 2010, DIGEST DIS SCI, V55, P703, DOI 10.1007/s10620-009-1046-3
   Sidhu R, 2012, EUR J GASTROEN HEPAT, V24, P513, DOI 10.1097/MEG.0b013e328350fb05
   Smieja MJ, 1996, CAN MED ASSOC J, V155, P691
   Teshima CW, 2012, BEST PRACT RES CL GA, V26, P247, DOI 10.1016/j.bpg.2012.01.020
   Triester SL, 2005, AM J GASTROENTEROL, V100, P2407, DOI 10.1111/j.1572-0241.2005.00274.x
   Yamada A, 2012, HEPATO-GASTROENTEROL, V59, P676, DOI 10.5754/hge12180
   Yates JM, 2004, POSTGRAD MED J, V80, P405, DOI 10.1136/pgmj.2003.015677
   Zuckerman GR, 2000, GASTROENTEROLOGY, V118, P201, DOI 10.1016/S0016-5085(00)70430-6
NR 28
TC 23
Z9 24
U1 0
U2 6
PU LIPPINCOTT WILLIAMS & WILKINS
PI PHILADELPHIA
PA TWO COMMERCE SQ, 2001 MARKET ST, PHILADELPHIA, PA 19103 USA
SN 0954-691X
EI 1473-5687
J9 EUR J GASTROEN HEPAT
JI Eur. J. Gastroenterol. Hepatol.
PD MAR
PY 2013
VL 25
IS 3
BP 327
EP 332
DI 10.1097/MEG.0b013e32835b7d3a
PG 6
WC Gastroenterology & Hepatology
WE Science Citation Index Expanded (SCI-EXPANDED)
SC Gastroenterology & Hepatology
GA 085SD
UT WOS:000314633700009
PM 23183118
DA 2024-01-22
ER

PT J
AU Tse, CS
   Van Citters, AD
   Ricci, B
   Freundlich, NZ
   Lee, M
   Shah, SA
   Melmed, GY
   Siegel, CA
   van Deen, WK
AF Tse, Chung Sang
   Van Citters, Aricca D.
   Ricci, Brittany
   Freundlich, Noah Z.
   Lee, Moses
   Shah, Samir A.
   Melmed, Gil Y.
   Siegel, Corey A.
   van Deen, Welmoed K.
CA IBD Qorus
TI Identifying and Predicting the Goals and Concerns Prioritised by
   Individuals with Inflammatory Bowel Disease
SO JOURNAL OF CROHNS & COLITIS
LA English
DT Article
DE Inflammatory bowel disease; clinical management; treatment goals;
   patient-provider relationship
ID SHARED DECISION-MAKING; CARE; IBD; MANAGEMENT
AB Background and Aims In order to provide high-quality care, providers need to understand their patients' goals and concerns. This study aims to identify and predict the goals and concerns prioritised by patients with inflammatory bowel disease [IBD] in the outpatient setting. Methods Mixed-methods analysis was performed to identify the types, frequencies, and predictors of IBD patients' goals and concerns using 4873 surveys collected over 2016-2019 at 25 gastroenterology clinics across the USA participating in the Crohn's & Colitis Foundation's IBD Qorus Learning Health System. Results Patients with IBD most often prioritised goals and concerns related to symptoms/disease activity [50%] and clinical course/management [20%], whereas psychosocial/quality of life [12%] and medication [6%] concerns were less frequent. Females (odds ratio [OR] 22.1, 95% confidence interval [CI] 5.3-91.5) and patients in clinical remission [OR 2.2, 95% CI 1.2-4.1] were more likely to prioritise family planning. Patients >60 years old [OR 3.1, 95% CI 1.5-6.5] and patients with active disease [OR 3.2, 95% CI 1.4-7.6] were more often concerned about travelling. Smokers were more often concerned about nutrition [OR 4.2, 95% CI 1.9-9.2]. Surgery was more often a concern of patients with perianal Crohn's disease [OR 2.1, 95% CI 1.2-3.5], active disease [OR 1.9, 95% CI 1.1-3.4], and those with recent hospitalisations [OR 2.5, 95% CI 1.2-5.4]. Conclusions IBD patients prioritised the remission of physical symptoms as treatment goals and they were less frequently concerned about medications and their side effects. Patients' demographics, IBD characteristics, and health care utilisation patterns can predict specific types of concerns/goals.
C1 [Tse, Chung Sang] Univ Calif San Diego, Inflammatory Bowel Dis Fellow, San Diego, CA 92103 USA.
   [Van Citters, Aricca D.] Dartmouth Coll, Dartmouth Inst Hlth Policy & Clin Practice, Geisel Sch Med, 1 Med Ctr Dr, Lebanon, NH 03756 USA.
   [Ricci, Brittany] Brigham & Womens Hosp, Dept Med, 75 Francis St, Boston, MA 02115 USA.
   [Freundlich, Noah Z.] Dartmouth Coll, Dept Govt, 1 Med Ctr Dr, Lebanon, NH 03756 USA.
   [Lee, Moses] Western Univ Hlth Sci, Coll Osteopath Med Pacific, Pomona, CA 91766 USA.
   [Shah, Samir A.] Brown Univ, Alpert Med Sch, Providence, RI 02912 USA.
   [Melmed, Gil Y.] Cedars Sinai, Karsh Div Gastroenterol, Cedars Sinai Inflammatory Bowel Dis Ctr, Los Angeles, CA USA.
   [Siegel, Corey A.] Dartmouth Hitchcock Med Ctr, Div Gastroenterol & Hepatol, Lebanon, NH 03766 USA.
   [van Deen, Welmoed K.] Cedars Sinai, Dept Med, Div Hlth Serv Res, Cedars Sinai Med Ctr Outcomes Res & Educ CS CORE, Los Angeles, CA USA.
C3 University of California System; University of California San Diego;
   Dartmouth College; Harvard University; Brigham & Women's Hospital;
   Dartmouth College; Western University of Health Sciences; Brown
   University; Cedars Sinai Medical Center; Dartmouth College; Cedars Sinai
   Medical Center
RP van Deen, WK (通讯作者)，Erasmus Univ, Erasmus Sch Hlth Policy & Management Hlth Technol, Burgemeester Oudlaan 50,Bayle J Bldg Room J8-55, NL-3062 PA Rotterdam, Netherlands.
EM vandeen@eshpm.eur.nl
RI van Deen, Welmoed/GWM-9512-2022
OI Almario, Christopher/0000-0003-0664-9479; Tse, Chung
   Sang/0000-0002-8847-4539; Melmed, Gil/0000-0002-2591-5165; Van Citters,
   Aricca/0000-0002-2961-5661
FU AbbVie; AMAG Pharmaceuticals; Eli Lilly; Helmsley Charitable Trust;
   Janssen Biotech; Luitpold Pharmaceuticals; Nephroceuticals; Nestle
   Health Sciences; Pfizer; Takeda Pharmaceuticals USA; UCB/Ferring
FX IBD Qorus is an initiative of the Crohn's and Colitis Foundation. IBD
   Qorus is made possible in part by the support of AbbVie, AMAG
   Pharmaceuticals, Eli Lilly, Helmsley Charitable Trust, Janssen Biotech,
   Luitpold Pharmaceuticals, Nephroceuticals, Nestle Health Sciences,
   Pfizer, Takeda Pharmaceuticals USA, and UCB/Ferring. Supporters had no
   involvement in the design or conduct of the study, collection,
   management, analysis or interpretation of the data, preparation, review,
   approval of the manuscript, or the decision to submit the manuscript for
   publication. Supporters did not provide direct funding to investigators
   for any aspect of this study.
CR Alatab S, 2020, LANCET GASTROENTEROL, V5, P17, DOI 10.1016/S2468-1253(19)30333-4
   Berry SK, 2018, INTEST RES, V16, P43, DOI 10.5217/ir.2018.16.1.43
   Berry Sameer K, 2017, Curr Gastroenterol Rep, V19, P41, DOI 10.1007/s11894-017-0581-x
   Bewtra M, 2013, PATIENT, V6, P241, DOI 10.1007/s40271-013-0031-2
   Bodger K, 2014, GUT, V63, P1092, DOI 10.1136/gutjnl-2013-305600
   Casati J, 2000, DIGEST DIS SCI, V45, P26, DOI 10.1023/A:1005492806777
   Chen XL, 2017, HEALTH QUAL LIFE OUT, V15, DOI 10.1186/s12955-017-0753-2
   Devlen J, 2014, INFLAMM BOWEL DIS, V20, P545, DOI 10.1097/01.MIB.0000440983.86659.81
   DROSSMAN DA, 1991, PSYCHOSOM MED, V53, P701, DOI 10.1097/00006842-199111000-00010
   Fox Jean C, 2020, Mayo Clin Proc Innov Qual Outcomes, V4, P183, DOI 10.1016/j.mayocpiqo.2019.11.003
   GUYATT G, 1989, GASTROENTEROLOGY, V96, P804, DOI 10.1016/0016-5085(89)90905-0
   Hait EJ, 2009, J PEDIATR GASTR NUTR, V48, P61, DOI 10.1097/MPG.0b013e31816d71d8
   Hallgren Kevin A, 2012, Tutor Quant Methods Psychol, V8, P23
   Khan Sameer, 2016, Br J Med Med Res, V12, DOI 10.9734/BJMMR/2016/21884
   Lamb CA, 2019, GUT, V68, pS1, DOI 10.1136/gutjnl-2019-318484
   Lenzen SA, 2015, EUR J GEN PRACT, V21, P138, DOI 10.3109/13814788.2014.973844
   Lichtenstein GR, 2020, CLIN GASTROENTEROL H, V18, P889, DOI 10.1016/j.cgh.2019.07.022
   Lichtenstein GR, 2018, AM J GASTROENTEROL, V113, P481, DOI 10.1038/ajg.2018.27
   Lofland JH, 2017, PATIENT PREFER ADHER, V11, P947, DOI 10.2147/PPA.S133222
   Miles M. B., 1994, QUALITATIVE DATA ANA, DOI DOI 10.1016/0149-7189(96)88232-2
   Pallis AG, 2004, INFLAMM BOWEL DIS, V10, P261, DOI 10.1097/00054725-200405000-00014
   Reja U., 2003, Dev Appl Stat, V191, P159, DOI DOI 10.1016/0040-6031(92)85160-W
   Rubin DT., 2021, INFLAMM BOWEL DIS, DOI [10.1093/ibd/izab006, DOI 10.1093/IBD/IZAB006]
   Selinger CP, 2016, J CROHNS COLITIS, V10, P1151, DOI 10.1093/ecco-jcc/jjw078
   Siegel CA, 2012, GUT, V61, P459, DOI 10.1136/gutjnl-2011-300988
   Vaismoradi M, 2013, NURS HEALTH SCI, V15, P398, DOI 10.1111/nhs.12048
NR 26
TC 5
Z9 5
U1 0
U2 2
PU OXFORD UNIV PRESS
PI OXFORD
PA GREAT CLARENDON ST, OXFORD OX2 6DP, ENGLAND
SN 1873-9946
EI 1876-4479
J9 J CROHNS COLITIS
JI J. Crohns Colitis
PD MAR 14
PY 2022
VL 16
IS 3
BP 379
EP 388
DI 10.1093/ecco-jcc/jjab142
EA SEP 2021
PG 10
WC Gastroenterology & Hepatology
WE Science Citation Index Expanded (SCI-EXPANDED)
SC Gastroenterology & Hepatology
GA ZS4OZ
UT WOS:000756654800001
PM 34350943
OA Green Published
DA 2024-01-22
ER

PT J
AU Pu, ZC
   Che, Y
   Zhang, WW
   Sun, H
   Meng, T
   Xie, HT
   Cao, LJ
   Hao, HP
AF Pu, Zhichen
   Che, Yuan
   Zhang, Weiwei
   Sun, Hui
   Meng, Tuo
   Xie, Haitang
   Cao, Lijuan
   Hao, Haiping
TI Dual roles of IL-18 in colitis through regulation of the function and
   quantity of goblet cells
SO INTERNATIONAL JOURNAL OF MOLECULAR MEDICINE
LA English
DT Article
DE interleukin-18; colitis; goblet cell; interleukin-22; signal transducer
   and activator of transcription 3
ID INFLAMMATORY-BOWEL-DISEASE; INTESTINAL INFLAMMATION; SERUM-LEVEL;
   INTERLEUKIN-18; POLYMORPHISMS; ASSOCIATION; EXPRESSION; CYTOKINES;
   SEVERITY; IL-22
AB The main aim of the present study was to investigate the dual roles and mechanism of interleukin (IL)-18 in dextran sulfate sodium (DSS)-induced colitis. Firstly, meta-analysis was used to explore whether the levels of IL-18 were different in patients with colon cancer or inflammatory bowel disease. The results demonstrated that IL-18 (rs187238, -137G/C) increased the incidence rate of colon cancer in patients, while IL-18 (rs187238, -137G/C) decreased the incidence rate of ulcerative colitis or Crohn's disease in patients. Therefore, IL-18 (rs187238, -137G/C) may have a dual function in colitis. Next, the functional role of IL-18 in colitis was further investigated, by use of a DSS-induced colitis mouse model. Pre-treatment of the mice with IL-18 increased body weight, augmented colon length, reduced inflammatory infiltration, promoted mucin (Muc)-2 expression, increased the function and quantity of goblet cells and increased the mRNA levels of resistin-like molecule (RELM) and trefoil factor family (TFF) 3 in mice with DSS-induced colitis, through the IL-22/STAT3 pathway. By contrast, treatment with IL-18 at later stages of the disease reduced body weight, decreased colon length, enhanced inflammatory infiltration and reduced Muc-2 expression, decreased the function and quantity of goblet cells and inhibited the mRNA levels of RELM and TFF3 in mice with DSS-induced colitis. In conclusion, IL-18 served a dual function in colitis by regulating the function of goblet cells. The anti-inflammatory effects of IL-18 were observed in the early stage of colitis-induced inflammation, while the pro-inflammatory effects were observed in the later stages of the disease.
C1 [Pu, Zhichen; Che, Yuan; Sun, Hui; Meng, Tuo; Cao, Lijuan; Hao, Haiping] China Pharmaceut Univ, Key Lab Drug Metab & Pharmacokinet, State Key Lab Nat Med, 24 Tongjiaxiang St, Nanjing 210009, Jiangsu, Peoples R China.
   [Pu, Zhichen; Xie, Haitang] Wannan Med Coll, Anhui Prov Ctr Drug Clin Evaluat, Yijishan Hosp, Dept Clin Pharm, Wuhu 241001, Anhui, Peoples R China.
   [Zhang, Weiwei] Fourth Peoples Hosp Maanshan, Dept Pharm, Maanshan 243031, Anhui, Peoples R China.
C3 China Pharmaceutical University; Wannan Medical College
RP Cao, LJ; Hao, HP (通讯作者)，China Pharmaceut Univ, Key Lab Drug Metab & Pharmacokinet, State Key Lab Nat Med, 24 Tongjiaxiang St, Nanjing 210009, Jiangsu, Peoples R China.
EM caolijuan0702@cpu.edu.cn; hhp_770505@hotmail.com
RI Zhang, Lanyue/JNS-8209-2023; Hao, Haiping/JNE-7319-2023; yu,
   zhang/JWO-7724-2024; Hao, Haiping/L-8265-2019; Meng, Tuo/AGD-5727-2022
OI Hao, Haiping/0000-0003-2522-7546; Hao, Haiping/0000-0003-2522-7546;
   Meng, Tuo/0000-0003-4190-2521; Hui, Sun/0000-0002-2998-7772
FU National Natural Science Foundation of China [81430091, 81720108032,
   91429308, 81603193, 81421005]; project for Major New Drugs Innovation
   and Development [2015ZX09501010]; 111 Project [G20582017001]; State Key
   Laboratory of Natural Medicines at China Pharmaceutical University
   [SKLNMZZCX201610]; Fundamental Research Funds for the Central
   Universities [2016ZPY011]
FX The present study was financially supported by the National Natural
   Science Foundation of China (grants nos. 81430091, 81720108032,
   91429308, 81603193 and 81421005), the project for Major New Drugs
   Innovation and Development (grant no. 2015ZX09501010), the 111 Project
   (grant no. G20582017001), State Key Laboratory of Natural Medicines at
   China Pharmaceutical University (grant no. SKLNMZZCX201610), and the
   Fundamental Research Funds for the Central Universities (grant no.
   2016ZPY011).
CR Aizawa Y, 2005, TISSUE ANTIGENS, V65, P88, DOI 10.1111/j.1399-0039.2005.00336.x
   Arj A, 2018, IRAN J ALLERGY ASTHM, V17, P78
   Bank S, 2015, PLOS ONE, V10, DOI 10.1371/journal.pone.0145302
   Ben Aleya W, 2011, DIGESTION, V83, P269, DOI 10.1159/000319755
   Buckley JP, 2013, INFLAMM BOWEL DIS, V19, P2725, DOI 10.1097/01.MIB.0000435442.07237.a4
   D'Haens G, 2018, GASTROENTEROLOGY, V154, P1343, DOI 10.1053/j.gastro.2018.01.004
   Dong Y.B., 2009, J CLIN GASTROENTEROL, V21, P21
   Dong Y.B., 2008, WORLD CHIN J DIGESTO, V16, P2785
   Fang LL, 2018, INFLAMM BOWEL DIS, V24, P1733, DOI 10.1093/ibd/izy126
   GUO JY, 2012, CHINESE, V15, P400
   Haas SL, 2005, SCAND J GASTROENTERO, V40, P1438, DOI 10.1080/00365520510023738
   Haghshenas MR, 2009, J GASTROEN HEPATOL, V24, P1119, DOI 10.1111/j.1440-1746.2009.05791.x
   Li LJ, 2014, WORLD J GASTROENTERO, V20, P18177, DOI 10.3748/wjg.v20.i48.18177
   Ling XH, 2010, CHIN J INTEGR MED, V16, P222, DOI 10.1007/s11655-010-0222-0
   Livak KJ, 2001, METHODS, V25, P402, DOI 10.1006/meth.2001.1262
   Maerten P, 2004, CLIN EXP IMMUNOL, V135, P310, DOI 10.1111/j.1365-2249.2004.02362.x
   Mizoguchi A, 2012, INFLAMM BOWEL DIS, V18, P1777, DOI 10.1002/ibd.22929
   Motamed F, 2010, Z GASTROENTEROL, V48, P748, DOI 10.1055/s-0028-1109969
   Nikiteas N, 2007, ANTICANCER RES, V27, P3849
   Ratsimandresy RA, 2017, CELL MOL IMMUNOL, V14, P127, DOI 10.1038/cmi.2016.35
   Reuter BK, 2004, EUR J IMMUNOL, V34, P2347, DOI 10.1002/eji.200425351
   Striz I, 2017, CLIN SCI, V131, P2241, DOI 10.1042/CS20170098
   Sugimoto K, 2008, J CLIN INVEST, V118, P534, DOI [10.1172/JC133194, 10.1172/JCI33194]
   Sun CM, 2017, WORLD J GASTROENTERO, V23, P7888, DOI 10.3748/wjg.v23.i44.7888
   Takagawa T, 2005, INFLAMM BOWEL DIS, V11, P1038, DOI 10.1097/01.MIB.0000182868.67025.b9
   Tan B, 2018, J DIGEST DIS, V19, P215, DOI 10.1111/1751-2980.12590
   Tillack C, 2014, GUT, V63, P567, DOI 10.1136/gutjnl-2012-302853
   Turner JE, 2013, PLOS PATHOG, V9, DOI 10.1371/journal.ppat.1003698
   Wiercinska-Drapalo A, 2005, WORLD J GASTROENTERO, V11, P605, DOI 10.3748/wjg.v11.i4.605
   Yang GX, 2016, CLIN EXP IMMUNOL, V185, P154, DOI 10.1111/cei.12806
   Yu LZ, 2013, WORLD J GASTROENTERO, V19, P2638, DOI 10.3748/wjg.v19.i17.2638
NR 31
TC 26
Z9 27
U1 3
U2 23
PU SPANDIDOS PUBL LTD
PI ATHENS
PA POB 18179, ATHENS, 116 10, GREECE
SN 1107-3756
EI 1791-244X
J9 INT J MOL MED
JI Int. J. Mol. Med.
PD JUN
PY 2019
VL 43
IS 6
BP 2291
EP 2302
DI 10.3892/ijmm.2019.4156
PG 12
WC Medicine, Research & Experimental
WE Science Citation Index Expanded (SCI-EXPANDED)
SC Research & Experimental Medicine
GA HX8IP
UT WOS:000467649900003
PM 31017261
OA Green Published, Green Submitted, hybrid
DA 2024-01-22
ER

PT J
AU Song, WB
   Lv, YH
   Zhang, ZS
   Li, YN
   Xiao, LP
   Yu, XP
   Wang, YY
   Ji, HL
   Ma, L
AF Song, Wei-Bing
   Lv, Yong-Hui
   Zhang, Zhen-Shu
   Li, Ya-Nan
   Xiao, Li-Ping
   Yu, Xin-Pei
   Wang, Yuan-Yuan
   Ji, Hong-Li
   Ma, Li
TI Soluble intercellular adhesion molecule-1, D-lactate and diamine oxidase
   in patients with inflammatory bowel disease
SO WORLD JOURNAL OF GASTROENTEROLOGY
LA English
DT Article
DE Inflammatory bowel diseases; Intercellular adhesion molecule-1;
   D-lactate; Diamine oxidase
ID INTESTINAL ISCHEMIA; COLITIS; RAT; PREDICTOR; INJURY
AB AIM: To study the levels of serum soluble intercellular adhesion molecule-1 (sICAM-1), plasma D-lactate and diamine oxidase (DAO) in patients with inflammatory bowel disease (IBD), and the potential clinical significance.
   METHODS: Sixty-nine patients with IBD and 30 healthy controls were included in this study. The concentration of sICAM-1 was detected with enzyme-linked immunosorbent assay, the level of D-lactate and DAO was measured by spectroscopic analysis, and the number of white blood cells (WBC) was determined by routine procedure.
   RESULTS: The levels of sICAM-I, DAO, and WBC in IBD patients were significantly higher than those in the control group (P < 0.01). sICAM-1 in IBD patients was found to be closely related to the levels of DAO and D-lactate (212.94 +/- 69.89 vs 6.35 +/- 2.35, P = 0.000), DAO (212.94 +/- 69.89 vs 8.65 +/- 3.54, P = 0.000) and WBC (212.94 +/- 69.89 vs 7.40 +/- 2.61, P = 0.000), but no significant difference was observed between patients with ulcerative colitis and patients with Crohn's disease. The post-treatment levels of sICAM-1, D-lactate and WBC were significantly lower than before treatment (sICAM-I 206.57 +/- 79.21 vs 146.21 +/- 64.43, P = 0.000), (D-lactate 1.46 +/- 0.94 vs 0.52 +/- 0.32, P = 0.000) and (WBC 7.24 +/- 0.2.33 vs 5.21 +/- 3.21, P = 0.000).
   CONCLUSION: sICAM-1, D-lactate and DAO are closely related to the specific conditions of IBD, and thus could be used as a major diagnostic index. (c) 2009 The WJG Press and Baishideng. All rights reserved.
C1 [Song, Wei-Bing; Li, Ya-Nan; Xiao, Li-Ping; Yu, Xin-Pei] PLA, Guangzhou Gen Hosp, Dept Gerontol, Guangzhou 510010, Guangdong, Peoples R China.
   [Lv, Yong-Hui] Tradit Chinese Med Hosp Guangzhou City, Guangzhou 510010, Guangdong, Peoples R China.
   [Zhang, Zhen-Shu; Wang, Yuan-Yuan; Ji, Hong-Li] So Med Univ, Nanfang Hosp, Inst Digest Dis, Guangzhou 510515, Guangdong, Peoples R China.
   [Ma, Li] Second Artillery Rest Cadres PLA, Suzhou River Cadres Sanat, Beijing 100086, Peoples R China.
C3 Southern Medical University - China
RP Song, WB (通讯作者)，PLA, Guangzhou Gen Hosp, Dept Gerontol, Guangzhou 510010, Guangdong, Peoples R China.
EM swb535@126.com
RI Ma, Li/AAD-6532-2020; JI, HONGLONG/N-7822-2014
OI Ma, Li/0000-0003-0894-7867; JI, HONGLONG/0000-0002-3228-7144
CR Cheon JH, 2006, INFLAMM BOWEL DIS, V12, P1152, DOI 10.1097/01.mib.0000235830.94057.c6
   Engelhardt B, 2001, MICROSC RES TECHNIQ, V52, P112, DOI 10.1002/1097-0029(20010101)52:1<112::AID-JEMT13>3.0.CO;2-5
   Günel E, 1998, PEDIATR SURG INT, V14, P59, DOI 10.1007/s003830050436
   LUK GD, 1983, J CLIN INVEST, V71, P1308, DOI 10.1172/JCI110881
   Mack WJ, 2002, J NEUROSURG, V96, P71, DOI 10.3171/jns.2002.96.1.0071
   Madri J A, 2000, Dev Immunol, V7, P103, DOI 10.1155/2000/79045
   MURRAY MJ, 1993, J SURG RES, V54, P507, DOI 10.1006/jsre.1993.1078
   Sans M, 1999, GASTROENTEROLOGY, V116, P874, DOI 10.1016/S0016-5085(99)70070-3
   Stanimirovic D, 2000, BRAIN PATHOL, V10, P113
   Suenaert P, 2003, SCAND J GASTROENTERO, V38, P399, DOI 10.1080/00365520310000834
   Taniguchi T, 1998, J GASTROEN HEPATOL, V13, P945, DOI 10.1111/j.1440-1746.1998.tb00766.x
   Theien BE, 2001, J CLIN INVEST, V107, P995, DOI 10.1172/JCI11717
   Tibble JA, 2000, GASTROENTEROLOGY, V119, P15, DOI 10.1053/gast.2000.8523
NR 13
TC 67
Z9 76
U1 3
U2 18
PU BAISHIDENG PUBLISHING GROUP INC
PI PLEASANTON
PA 8226 REGENCY DR, PLEASANTON, CA 94588 USA
SN 1007-9327
EI 2219-2840
J9 WORLD J GASTROENTERO
JI World J. Gastroenterol.
PD AUG 21
PY 2009
VL 15
IS 31
BP 3916
EP 3919
DI 10.3748/wjg.15.3916
PG 4
WC Gastroenterology & Hepatology
WE Science Citation Index Expanded (SCI-EXPANDED)
SC Gastroenterology & Hepatology
GA 486NE
UT WOS:000269202900011
PM 19701972
OA Green Published, hybrid
DA 2024-01-22
ER

PT J
AU Zaher, H
   Khan, AA
   Palandra, J
   Brayman, TG
   Yu, LN
   Ware, JA
AF Zaher, Hani
   Khan, Anis A.
   Palandra, Joe
   Brayman, Timothy G.
   Yu, Linning
   Ware, Joseph A.
TI Breast cancer resistance protein (Bcrp/abcg2) is a major determinant of
   sulfasalazine absorption and elimination in the mouse
SO MOLECULAR PHARMACEUTICS
LA English
DT Article
DE BCRP; ABCG2; sulfasalazine; drug absorption; bioavailability; knockout
   mouse; sulfapyridine
AB Suffasalazine is used in the treatment of ulcerative colitis, Crohn's disease, and rheumatoid arthritis. When administered orally, sulfasalazine is poorly absorbed with an estimated bioavailability of 3-12%. Recent studies using the T-cell line (CEM) have shown that sulfasalazine is a substrate for the ATP-binding cassette (ABC) efflux pump ABCG2. ABCG2 is known to efflux a number of xenobiotics and appears to be a key determinant of efficacy and toxicity of ABCG2 substrates. To date, there has not been any systematic study on the mechanisms involved in the transport of sulfasalazine in vivo. Accordingly, we investigated whether Bcrp (abcg2) is involved in the disposition of sulfasalazine. After oral administration of 20 mg/kg sulfasalazine, the area under the plasma concentration (AUC) time profile in Bcrp1 (abcg2)(-/-) knockout (KO) mice was approximately 111-fold higher than that in FVB wild-type (WT) mice. After intravenous administration of 5 mg/kg sulfasalazine, the AUC in Bcrp1 (abcg2)(-/-) KO mice was approximately 13-fold higher than that in WT mice. Moreover, treatment of WT mice with a single oral dose of gefitinib (Iressa; 50 mg/kg), a known inhibitor of Bcrp, given 2 h prior to administering a single oral dose of sulfasalazine (20 mg/kg), resulted in a 13-fold increase in the AUC of sulfasalazine compared to the AUC in vehicle-treated mice. Since gefitinib is also an inhibitor of P-glycoprotein (P-gp), the impact of P-gp on sulfasalazine absorption in vivo was also examined. The sulfasalazine AUC in mdr1a(-/-) KO versus WT mice did not differ significantly after either an oral (20 mg/kg) or an intravenous dose (5 mg/kg). We conclude that Bcrp (abcg2) is an important determinant for the oral bioavailability and the elimination of sulfasalazine in the mouse, and that sulfasalazine has the potential to be utilized as a specific in vivo probe of Bcrp (abcg2).
C1 [Zaher, Hani; Khan, Anis A.; Palandra, Joe; Brayman, Timothy G.; Yu, Linning; Ware, Joseph A.] Michigan Labs, Pfizer Global Res & Dev, Dept Pharmacokinet Dynam & Metab, Ann Arbor, MI 48105 USA.
C3 Pfizer
RP Zaher, H (通讯作者)，Michigan Labs, Pfizer Global Res & Dev, Dept Pharmacokinet Dynam & Metab, 2800 Plymouth Rd, Ann Arbor, MI 48105 USA.
EM hani.zaher@pfizer.com
RI Ware, Joseph/AAC-2843-2022
CR Allen JD, 2002, MOL CANCER THER, V1, P417
   ASTBURY C, 1990, ANN RHEUM DIS, V49, P587, DOI 10.1136/ard.49.8.587
   Azadkhan A K, 1982, Br J Clin Pharmacol, V13, P523
   Cisternino S, 2004, CANCER RES, V64, P3296, DOI 10.1158/0008-5472.CAN-03-2033
   Doyle LA, 1998, P NATL ACAD SCI USA, V95, P15665, DOI 10.1073/pnas.95.26.15665
   Elkind NB, 2005, CANCER RES, V65, P1770, DOI 10.1158/0008-5472.CAN-04-3303
   FRIEDMAN G, 1986, AM J GASTROENTEROL, V81, P141
   Jonker JW, 2002, P NATL ACAD SCI USA, V99, P15649, DOI 10.1073/pnas.202607599
   Jonker JW, 2000, JNCI-J NATL CANCER I, V92, P1651, DOI 10.1093/jnci/92.20.1651
   KLOTZ U, 1985, CLIN PHARMACOKINET, V10, P285, DOI 10.2165/00003088-198510040-00001
   KLOTZ U, 1985, AM J GASTROENTEROL, V80, P660
   Klotz U, 2005, ADV DRUG DELIVER REV, V57, P267, DOI 10.1016/j.addr.2004.08.007
   Liang E, 2000, PHARM RES-DORDR, V17, P1168, DOI 10.1023/A:1026450326712
   Merino G, 2005, MOL PHARMACOL, V67, P1758, DOI 10.1124/mol.104.010439
   Mols R, 2005, J PHARM PHARMACOL, V57, P1565, DOI 10.1211/jpp.57.12.0006
   PEPPERCORN MA, 1984, ANN INTERN MED, V101, P377, DOI 10.7326/0003-4819-101-3-377
   Plosker GL, 2005, DRUGS, V65, P1825, DOI 10.2165/00003495-200565130-00008
   Polli JW, 2004, DRUG METAB DISPOS, V32, P722, DOI 10.1124/dmd.32.7.722
   Schellens JHM, 2000, ANN NY ACAD SCI, V922, P188
   Stewart CF, 2004, CANCER RES, V64, P7491, DOI 10.1158/0008-5472.CAN-04-0096
   Tanigawara Y, 2002, BIOL PHARM BULL, V25, P1058, DOI 10.1248/bpb.25.1058
   Umbenhauer DR, 1997, TOXICOL APPL PHARM, V146, P88, DOI 10.1006/taap.1997.8225
   van der Heijden J, 2004, ANN RHEUM DIS, V63, P138, DOI 10.1136/ard.2002.005249
   van Herwaarden AE, 2003, CANCER RES, V63, P6447
   VANHEES PAM, 1980, GUT, V21, P632, DOI 10.1136/gut.21.7.632
   Yazdanian M, 1998, PHARMACEUT RES, V15, P1490, DOI 10.1023/A:1011930411574
   Yokogawa K, 2001, INT J PHARM, V229, P183, DOI 10.1016/S0378-5173(01)00864-X
   ZHENG W, 1993, DRUG METAB DISPOS, V21, P1091
   Zhou S, 2005, BLOOD, V105, P2571, DOI 10.1182/blood-2004-04-1566
NR 29
TC 127
Z9 144
U1 0
U2 26
PU AMER CHEMICAL SOC
PI WASHINGTON
PA 1155 16TH ST, NW, WASHINGTON, DC 20036 USA
SN 1543-8384
J9 MOL PHARMACEUT
JI Mol. Pharm.
PD JAN-FEB
PY 2006
VL 3
IS 1
BP 55
EP 61
DI 10.1021/mp050113v
PG 7
WC Medicine, Research & Experimental; Pharmacology & Pharmacy
WE Science Citation Index Expanded (SCI-EXPANDED)
SC Research & Experimental Medicine; Pharmacology & Pharmacy
GA V52JG
UT WOS:000203539200006
PM 16686369
DA 2024-01-22
ER

PT J
AU El-Salhy, M
   Umezawa, K
AF El-Salhy, Magdy
   Umezawa, Kazuo
TI Anti-inflammatory effects of novel AP-1 and NF-B inhibitors in
   dextran-sulfate-sodium-induced colitis in rats
SO INTERNATIONAL JOURNAL OF MOLECULAR MEDICINE
LA English
DT Article
DE activator protein-1 inhibitor; nuclear factor-B inhibitor; rat; dextran
   sulfate sodium-induced colitis; immune cells; immunohistochemistry
ID INFLAMMATORY-BOWEL-DISEASE; KAPPA-B; ULCERATIVE-COLITIS; CROHNS-DISEASE;
   ANTI-TNF; DEHYDROXYMETHYLEPOXYQUINOMICIN; EPIDEMIOLOGY; CANCER; DHMEQ;
   ACTIVATION
AB The aim of the present study was to elucidate the anti-inflammatory effects of the two novel anti-inflammatory substances, 3-[(dodecylthiocarbonyl)-methyl]-glutarimide (DTCM-G) and dehydroxymethylepoxyquinomicin (DHMEQ), on DSS-induced colitis in rats. For this purpose, rats with dextran sulfate sodium (DSS)-induced colitis were randomly divided into 3 groups with 10 animals in each group as follows: i) the control group, which received 0.5 ml of 0.5% carboxymethyl cellulose (CMC; vehicle), ii) rats that received DTCM-G (20 mg/kg body weight in 0.5% CMC; the DTCM-G group), and iii) rats that received DHMEQ (15 mg/kg body weight in 0.5% CMC; the DHMEQ group). The animals were sacrificed after the 5-day treatment period, and tissue samples were taken from their colons and sectioned for histological evaluation. The tissue sections were stained with hematoxylin and eosin, and immunostained for leukocytes, lymphocytes, macrophages/monocytes and mast cells. The disease activity index (DAI), histological grading of colitis, and densities of several types of submucosal immune cells were compared between the controls, and the DTCM-G and DHMEQ groups. The DAI values were significantly lower in both the DTCM-G and DHMEQ groups than in the control group. The total scores for the histological grading of colitis were also significantly lower in the DTCM-G and DHMEQ groups than in the control group. The submucosal densities of leucocytes, lymphocytes, macrophages/monocytes and mast cells were significantly lower in the DTCM-G and DHMEQ groups than in the control group. Our findings indicate that the anti-inflammatory and anticancer effects of DTCM-G and DHMEQ, and the absence of any associated toxicity render them excellent therapeutic candidates for clinical use in the treatment of colitis.
C1 [El-Salhy, Magdy] Stord Helse Fonna Hosp, Dept Med, Div Gastroenterol, Tysevegen 64, N-5416 Stord, Norway.
   [El-Salhy, Magdy] Univ Bergen, Inst Clin Med, Div Gastroenterol, N-5020 Bergen, Norway.
   [El-Salhy, Magdy] Haukeland Hosp, Dept Med, Natl Ctr Funct Gastrointestinal Disorders, N-5021 Bergen, Norway.
   [Umezawa, Kazuo] Aichi Med Univ, Sch Med, Dept Mol Target Med, Nagakute, Aichi 4801195, Japan.
C3 University of Bergen; University of Bergen; Haukeland University
   Hospital; Aichi Medical University
RP El-Salhy, M (通讯作者)，Stord Helse Fonna Hosp, Dept Med, Div Gastroenterol, Tysevegen 64, N-5416 Stord, Norway.
EM magdy.el-salhy@helse-fonna.no
FU Helse-Vest [911978]; Helse-Fonna [40415]; Grants-in-Aid for Scientific
   Research [26350975] Funding Source: KAKEN
FX The study was supported by grants from Helse-Vest (grant no. 911978) and
   Helse-Fonna (grant no. 40415).
CR Ariga A, 2002, J BIOL CHEM, V277, P24625, DOI 10.1074/jbc.M112063200
   Betteridge JD, 2013, INFLAMM BOWEL DIS, V19, P1421, DOI 10.1097/MIB.0b013e318281334d
   Brassesco MS, 2013, CHEMOTHER RES PRACT, V2013, DOI DOI 10.1155/2013/593020
   Carter MJ, 2004, GUT, V53, DOI 10.1136/gut.2004.043372
   Celegato M, 2014, CANCER LETT, V349, P26, DOI 10.1016/j.canlet.2014.03.030
   COOPER HS, 1993, LAB INVEST, V69, P238
   Cosnes J, 2011, GASTROENTEROLOGY, V140, P1785, DOI 10.1053/j.gastro.2011.01.055
   Danese S, 2013, ALIMENT PHARM THER, V37, P855, DOI 10.1111/apt.12284
   Danese S, 2011, ALIMENT PHARM THER, V33, P857, DOI 10.1111/j.1365-2036.2011.04598.x
   Danese S, 2009, GASTROEN CLIN BIOL, V33, pS217, DOI 10.1016/S0399-8320(09)73157-4
   Danese S, 2008, MED RES REV, V28, P201, DOI 10.1002/med.20103
   Danese S, 2006, MINI-REV MED CHEM, V6, P771, DOI 10.2174/138955706777698624
   Danese S, 2010, CURR DRUG TARGETS, V11, P136, DOI 10.2174/138945010790309911
   Dieleman LA, 1998, CLIN EXP IMMUNOL, V114, P385
   El-Salhy M, 2014, SCI WORLD J, DOI 10.1155/2014/813804
   ELSON CO, 1995, GASTROENTEROLOGY, V109, P1344, DOI 10.1016/0016-5085(95)90599-5
   Fukushima T, 2012, NEURO-ONCOLOGY, V14, P19, DOI 10.1093/neuonc/nor168
   Funakoshi T, 2012, J CROHNS COLITIS, V6, P215, DOI 10.1016/j.crohns.2011.08.011
   Goh KL, 2009, J DIGEST DIS, V10, P1, DOI 10.1111/j.1751-2980.2008.00355.x
   Grimstad T, 2013, J NUTR SCI, V2, DOI 10.1017/jns.2012.23
   Kozakai N, 2012, BRIT J CANCER, V107, P652, DOI 10.1038/bjc.2012.321
   Lampiasi N, 2014, BBA-MOL CELL RES, V1843, P2662, DOI 10.1016/j.bbamcr.2014.07.010
   Lampiasi N, 2012, CANCER LETT, V322, P35, DOI 10.1016/j.canlet.2012.02.008
   Loftus EV, 2002, GASTROENTEROL CLIN N, V31, P1, DOI 10.1016/S0889-8553(01)00002-4
   Loftus EV, 2004, GASTROENTEROLOGY, V126, P1504, DOI 10.1053/j.gastro.2004.01.063
   Lopez A, 2013, INFLAMM BOWEL DIS, V19, P1528, DOI 10.1097/MIB.0b013e31828132cb
   Low D, 2013, DRUG DES DEV THER, V7, P1341, DOI 10.2147/DDDT.S40107
   Mao JW, 2014, GASTROENT RES PRACT, V2014, DOI [10.1155/2014/48357825371672, DOI 10.1155/2014/48357825371672]
   Matsumoto N, 2000, BIOORG MED CHEM LETT, V10, P865, DOI 10.1016/S0960-894X(00)00114-1
   Matsushima A, 2001, J EXP MED, V193, P631, DOI 10.1084/jem.193.5.631
   Mino K, 2011, CANCER SCI, V102, P1052, DOI 10.1111/j.1349-7006.2011.01901.x
   Miyanishi N, 2010, BIOCHEM BIOPH RES CO, V403, P154, DOI 10.1016/j.bbrc.2010.11.007
   Ota E, 2012, BIOORG MED CHEM LETT, V22, P164, DOI 10.1016/j.bmcl.2011.11.045
   Podolsky DK, 2002, NEW ENGL J MED, V347, P417, DOI 10.1056/NEJMra0804647
   Podolsky DK, 2002, BEST PRACT RES CL GA, V16, P933, DOI 10.1053/bega.2002.0354
   PRANTERA C, 1992, GASTROENTEROLOGY, V103, P363, DOI 10.1016/0016-5085(92)90822-G
   Prantera C, 2013, THER ADV GASTROENTER, V6, P137, DOI 10.1177/1756283X12473675
   Sands BE, 2006, SURG CLIN N AM, V86, P1045, DOI 10.1016/j.suc.2006.05.009
   Sands BE, 2012, DIGEST DIS, V30, P100, DOI 10.1159/000342731
   Schonthaler HB, 2011, ANN RHEUM DIS, V70, pI109, DOI 10.1136/ard.2010.140533
   Shibasaki S, 2013, TRANSPLANTATION, V95, P542, DOI 10.1097/TP.0b013e31827b3d90
   Stucchi AF, 2000, AM J PHYSIOL-GASTR L, V279, pG1298, DOI 10.1152/ajpgi.2000.279.6.G1298
   Suzuki K, 2013, CLIN EXP METASTAS, V30, P381, DOI 10.1007/s10585-012-9544-7
   Takeiri M, 2011, INFLAMM RES, V60, P879, DOI 10.1007/s00011-011-0348-z
   Umezawa K, 2011, BIOMED PHARMACOTHER, V65, P252, DOI 10.1016/j.biopha.2011.02.003
   Umezawa K, 2000, ANTI-CANCER DRUG DES, V15, P239
   Yamamoto M, 2008, J MED CHEM, V51, P5780, DOI 10.1021/jm8006245
   Yang SK, 2001, INFLAMM BOWEL DIS, V7, P260, DOI 10.1097/00054725-200108000-00013
   Yasuda A, 2011, ORAL ONCOL, V47, P334, DOI 10.1016/j.oraloncology.2011.03.001
NR 49
TC 9
Z9 9
U1 1
U2 7
PU SPANDIDOS PUBL LTD
PI ATHENS
PA POB 18179, ATHENS, 116 10, GREECE
SN 1107-3756
EI 1791-244X
J9 INT J MOL MED
JI Int. J. Mol. Med.
PD JUN
PY 2016
VL 37
IS 6
BP 1457
EP 1464
DI 10.3892/ijmm.2016.2560
PG 8
WC Medicine, Research & Experimental
WE Science Citation Index Expanded (SCI-EXPANDED)
SC Research & Experimental Medicine
GA DO7VC
UT WOS:000377990100003
PM 27082818
OA hybrid, Green Submitted, Green Published
DA 2024-01-22
ER

PT J
AU Kobayashi, T
   Suzuki, Y
   Motoya, S
   Hirai, F
   Ogata, H
   Ito, H
   Sato, N
   Ozaki, K
   Watanabe, M
   Hibi, T
AF Kobayashi, Taku
   Suzuki, Yasuo
   Motoya, Satoshi
   Hirai, Fumihito
   Ogata, Haruhiko
   Ito, Hiroaki
   Sato, Noriko
   Ozaki, Kunihiko
   Watanabe, Mamoru
   Hibi, Toshifumi
TI First trough level of infliximab at week 2 predicts future outcomes of
   induction therapy in ulcerative colitis-results from a multicenter
   prospective randomized controlled trial and its post hoc analysis
SO JOURNAL OF GASTROENTEROLOGY
LA English
DT Article
DE Ulcerative colitis; Infliximab; Therapeutic drug monitoring; Primary
   response; Mucosal healing
ID INFLAMMATORY-BOWEL-DISEASE; NECROSIS-FACTOR-ALPHA; CROHNS-DISEASE;
   RHEUMATOID-ARTHRITIS; ANTIBODIES; EFFICACY; PHARMACOKINETICS;
   CYCLOSPORINE; MANAGEMENT; MICROBIOTA
AB Background Infliximab (IFX) is one of the treatments of choice for corticosteroid-refractory and corticosteroid-dependent ulcerative colitis (UC). A high serum trough level of IFX (TL) is reported to be associated with sustained efficacy during maintenance treatment. As part of a phase 3 randomized controlled trial of IFX in UC, we assessed the predictive value of the first TL at week 2 for short-and long-term response.
   Methods Patients received intravenous IFX 5 mg/kg or placebo at weeks 0, 2, and 6. Patients with evidence of a response by week 8 continued treatment at weeks 14 and 22. TL was measured by enzyme-linked immunosorbent assay. Post hoc analysis was then performed for TL and clinical outcomes.
   Results Clinical response rate at week 8, the primary end point, was significantly higher in the IFX group than placebo (p = 0.005). The incidence of adverse events between groups was similar. Week 2 TL was significantly associated with a 14-week clinical activity index (CAI) remission. In multiple logistic regression analysis, the week 2 TL-to-CAI ratio (TL/CAI, odds ratio 8.07; 95 % confidence interval 2.84-27.07, p < 0.001) was an independent factor correlating with 14-week CAI remission. The week 2 TL and TL/CAI were also significantly associated with 30-week mucosal healing.
   Conclusions IFX was confirmed to be effective and safe in this population. Our results suggest that the first TL at week 2, in combination with clinical evaluation, is useful for predicting both short-and long-term outcomes, allowing an earlier decision between continuing IFX or switching to other options.
C1 [Kobayashi, Taku; Hibi, Toshifumi] Kitasato Univ, Kitasato Inst Hosp, Ctr Adv IBD Res & Treatment, Minato Ku, 5-9-1 Shirokane, Tokyo 1088642, Japan.
   [Suzuki, Yasuo] Toho Univ, Dept Internal Med, Sakura Med Ctr, Sakura, Japan.
   [Motoya, Satoshi] Sapporo Kosei Gen Hosp, Ctr Inflammatory Bowel Dis, Sapporo, Hokkaido, Japan.
   [Hirai, Fumihito] Fukuoka Univ, Chikushi Hosp, Dept Gastroenterol, Chikushino, Japan.
   [Ogata, Haruhiko] Keio Univ, Sch Med, Ctr Diagnost & Therapeut Endoscopy, Tokyo, Japan.
   [Ito, Hiroaki] Kitano Hosp, Tazuke Kofukai Med Res Inst, Ctr Digest Dis, Osaka, Japan.
   [Sato, Noriko; Ozaki, Kunihiko] Mitsubishi Tanabe Pharma Corp, Osaka, Japan.
   [Watanabe, Mamoru] Tokyo Med & Dent Univ, Dept Gastroenterol & Hepatol, Tokyo, Japan.
C3 Kitasato University; Toho University; Sapporo Kosei General Hospital;
   Fukuoka University; Keio University; Kitano Hospital; Mitsubishi Tanabe
   Pharma Corporation; Tokyo Medical & Dental University (TMDU)
RP Hibi, T (通讯作者)，Kitasato Univ, Kitasato Inst Hosp, Ctr Adv IBD Res & Treatment, Minato Ku, 5-9-1 Shirokane, Tokyo 1088642, Japan.
EM thibi@insti.kitasato-u.ac.jp
RI Kobayashi, Taku/AAO-6437-2020; Watanabe, Mamoru/AHE-0489-2022
OI Kobayashi, Taku/0000-0002-2073-4234; 
FU Mitsubishi Tanabe Pharma Corp.; Grants-in-Aid for Scientific Research
   [25460960] Funding Source: KAKEN
FX This phase 3 randomized controlled study was designed, conducted, and
   funded by Mitsubishi Tanabe Pharma Corp. The authors thank the patients,
   investigators, and study personnel who made the trial possible. We also
   thank the following investigators for their involvement: Akira Nakahara,
   University of Tsukuba Hospital; Atsushi Yoshida, Ofuna Chuo Hospital;
   Ayao Torii, Hoshigaoka Medical Center; Hideyuki Hiraishi, Dokkyo Medical
   University; Hiroaki Takeda, Yamagata University School of Medicine;
   Hirokazu Oshimoto, Isesaki Municipal Hospital; Hiroshi Yamamoto,
   Kurashiki Central Hospital; Ichiro Hirata, Tanimukai Hospital; Jun Kato,
   Okayama University Hospital; Jun Mimura, Nishikobe Medical Center; Junji
   Shiode, Okayama Saiseikai General Hospital; Katsuhiko Nakai, Matsuda
   Hospital; Kazuyoshi Yamashita, Japanese Red Cross Sendai Hospital;
   Keiichi Mitsuyama, Kurume University Hospital; Keiko Shiratori, Tokyo
   Women's Medical University Hospital; Keisho Kataoka, Kyoto Prefectural
   University of Medicine; Kenichi Tarumi, Chikuba Hospital for
   Proctological and Gastrointestinal Diseases; Kenta Motegi, Gunma
   Prefectural Cancer Center; Kiyotaka Fujise, The Jikei University Kashiwa
   Hospital; Koji Yakabi, Saitama Medical Center, Saitama Medical
   University; Kotaro Tashiro, Nanpuh Hospital; Kunihiko Aoyagi, Fukuoka
   University Hospital; Masaaki Matsukawa, Showa University Koto Toyosu
   Hospital; Masafumi Nomura, Teine Keijinkai Clinic; Masahiro Iizuka,
   Akita Red Cross Hospital; Masanori Murakami, Hokkaido P.W.F.A.C.
   Asahikawa-Kosei Hospital; Masao Saito, Kaisei Hospital; Mineo Kudo,
   Sapporo Hokuyu Hospital; Mutsuhiro Ikuma, Hamamatsu University Hospital;
   Nobuhide Oshitani, Osaka City University Hospital; Nobuyuki Chida,
   National Hospital Organization Sendai Medical Center; Ryota Hokari,
   National Defense Medical College; Shinichi Okamura, Gunma University
   Hospital; Shinji Kumagai, Tohoku KoseiNenkin Hospital; Shinji Tanaka,
   Hiroshima University Hospital; Shozo Okamura, Toyohashi Municipal
   Hospital; Shunichi Fukao, Nakano GI hospital; Shunji Ishihara, Shimane
   University Hospital; Susumu Ito, Tokushima University Hospital; Syuji
   Inoue, National Hospital Organization Kochi National Hospital; Tadashi
   Yokoyama, Yokoyama Hospital for Gastroenterological Diseases; Takanori
   Maruo, Japanese Red Cross Osaka Hospital; Takashi Joh, Department of
   Gastroenterology and Metabolism Nagoya City University Graduate School
   of Medical Sciences; Takashi Yamaguchi, National Hospital Organization
   Mito Medical Center; Takayuki Matsumoto, Hyogo College of Medicine;
   Takayuki Matsumoto, Kyushu University Hospital; Takeshi Nihei, Mito
   Saiseikai General Hospital; Tatsuo Ogihara, Juntendo University
   Hospital; Teppei Kabemura, Fukuoka City Medical Association Hospital;
   Tetsuya Ishida, Japanese Red Cross Oita Hospital; Tomoe Katsumata,
   Kitasato University East Hospital; Toshifumi Ashida, Asahikawa Medical
   University Hospital; Toshihide Maruyama, Juntendo University Urayasu
   Hospital; Toshiro Sugiyama, Toyama University Hospital; Tsutomu Chiba,
   Kyoto University Graduate School; Yoshihide Fujiyama, Shiga University
   of Medical Science; Yusuke Okuyama, Japanese Red Cross Kyoto Daiichi
   Hospital; Yutaka Endou, Showa University Fujigaoka Hospital.
CR Adedokun OJ, 2014, GASTROENTEROLOGY, V147, P1296, DOI 10.1053/j.gastro.2014.08.035
   Afif W, 2010, AM J GASTROENTEROL, V105, P1133, DOI 10.1038/ajg.2010.9
   Armuzzi A, 2013, INFLAMM BOWEL DIS, V19, P1065, DOI 10.1097/MIB.0b013e3182802909
   BREESE EJ, 1994, GASTROENTEROLOGY, V106, P1455, DOI 10.1016/0016-5085(94)90398-0
   Colombel JF, 2011, GASTROENTEROLOGY, V141, P1194, DOI 10.1053/j.gastro.2011.06.054
   Fasanmade AA, 2010, INT J CLIN PHARM TH, V48, P297
   Faubion WA, 2001, GASTROENTEROLOGY, V121, P255, DOI 10.1053/gast.2001.26279
   Gibson DJ, 2015, CLIN GASTROENTEROL H, V13, P330, DOI 10.1016/j.cgh.2014.07.041
   Goldsmith JR, 2014, J GASTROENTEROL, V49, P785, DOI 10.1007/s00535-014-0953-z
   Hanauer SB, 2002, LANCET, V359, P1541, DOI 10.1016/S0140-6736(02)08512-4
   Inoue N, 2002, GASTROENTEROLOGY, V123, P86, DOI 10.1053/gast.2002.34155
   Krintel SB, 2013, RHEUMATOLOGY, V52, P1245, DOI 10.1093/rheumatology/ket017
   Laharie D, 2012, LANCET, V380, P1909, DOI 10.1016/S0140-6736(12)61084-8
   Lee KM, 2013, J GASTROEN HEPATOL, V28, P1829, DOI 10.1111/jgh.12324
   Lee LYW, 2012, EUR J GASTROEN HEPAT, V24, P1078, DOI 10.1097/MEG.0b013e32835558cf
   LICHTIGER S, 1994, NEW ENGL J MED, V330, P1841, DOI 10.1056/NEJM199406303302601
   Maini RN, 1998, ARTHRITIS RHEUM, V41, P1552, DOI 10.1002/1529-0131(199809)41:9<1552::AID-ART5>3.0.CO;2-W
   Mehta SJ, 2013, ALIMENT PHARM THER, V38, P77, DOI 10.1111/apt.12345
   Mowat C, 2011, GUT, V60, P571, DOI 10.1136/gut.2010.224154
   Ordás I, 2012, CLIN PHARMACOL THER, V91, P635, DOI 10.1038/clpt.2011.328
   Plevy SE, 1997, J IMMUNOL, V159, P6276
   Podolsky DK, 2002, NEW ENGL J MED, V347, P417, DOI 10.1056/NEJMra0804647
   Rutgeerts P, 2005, NEW ENGL J MED, V353, P2462, DOI 10.1056/NEJMoa050516
   SCHROEDER KW, 1987, NEW ENGL J MED, V317, P1625, DOI 10.1056/NEJM198712243172603
   Seow CH, 2010, GUT, V59, P49, DOI 10.1136/gut.2009.183095
   Sheehan D, 2015, J GASTROENTEROL, V50, P495, DOI 10.1007/s00535-015-1064-1
   Targan SR, 1997, NEW ENGL J MED, V337, P1029, DOI 10.1056/NEJM199710093371502
   Yanai H, 2015, CLIN GASTROENTEROL H, V13, P522, DOI 10.1016/j.cgh.2014.07.029
   Zampeli Evanthia, 2014, World J Gastrointest Pathophysiol, V5, P293, DOI 10.4291/wjgp.v5.i3.293
NR 29
TC 82
Z9 84
U1 0
U2 11
PU SPRINGER JAPAN KK
PI TOKYO
PA CHIYODA FIRST BLDG EAST, 3-8-1 NISHI-KANDA, CHIYODA-KU, TOKYO, 101-0065,
   JAPAN
SN 0944-1174
EI 1435-5922
J9 J GASTROENTEROL
JI J. Gastroenterol.
PD MAR
PY 2016
VL 51
IS 3
BP 241
EP 251
DI 10.1007/s00535-015-1102-z
PG 11
WC Gastroenterology & Hepatology
WE Science Citation Index Expanded (SCI-EXPANDED)
SC Gastroenterology & Hepatology
GA DK1JO
UT WOS:000374668500007
PM 26162647
OA Green Published, hybrid
DA 2024-01-22
ER

PT J
AU Ward, MG
   Irving, PM
   Sparrow, MP
AF Ward, Mark G.
   Irving, Peter M.
   Sparrow, Miles P.
TI How should immunomodulators be optimized when used as combination
   therapy with anti-tumor necrosis factor agents in the management of
   inflammatory bowel disease?
SO WORLD JOURNAL OF GASTROENTEROLOGY
LA English
DT Article
DE Inflammatory bowel disease; Thiopurines; Drug monitoring; Tumor necrosis
   factor-alpha; Combination therapy
ID MEAN CORPUSCULAR VOLUME; ANTI-TNF THERAPY; SCHEDULED INFLIXIMAB
   MAINTENANCE; NATIONWIDE RETROSPECTIVE COHORT; NONMELANOMA SKIN CANCERS;
   CROHNS-DISEASE; ULCERATIVE-COLITIS; RHEUMATOID-ARTHRITIS; TROUGH LEVELS;
   6-THIOGUANINE NUCLEOTIDE
AB In the last 15 years the management of inflammatory bowel disease has evolved greatly, largely through the increased use of immunomodulators and, especially, anti-tumor necrosis factor (anti-TNF) biologic agents. Within this time period, confidence in the use of anti-TNFs has increased, whilst, especially in recent years, the efficacy and safety of thiopurines has been questioned. Yet despite recent concerns regarding the risk: benefit profile of thiopurines, combination therapy with an immunomodulator and an anti-TNF has emerged as the recommended treatment strategy for the majority of patients with moderate-severe disease, especially those who are recently diagnosed. Concurrently, therapeutic drug monitoring has emerged as a means of optimizing the dosage of both immunomodulators and anti-TNFs. However the recommended therapeutic target levels for both drug classes were largely derived from studies of monotherapy with either agent, or studies underpowered to analyze outcomes in combination therapy patients. It has been assumed that these target levels are applicable to patients on combination therapy also, however there are few data to support this. Similarly, the timing and duration of treatment with immunomodulators when used in combination therapy remains unknown. Recent attention, including post hoc analyses of the pivotal registration trials, has focused on the optimization of anti-TNF agents, when used as either monotherapy or combination therapy. This review will instead focus on how best to optimize immunomodulators when used in combination therapy, including an evaluation of recent data addressing unanswered questions regarding the optimal timing, dosage and duration of immunomodulator therapy in combination therapy patients.
C1 [Ward, Mark G.; Sparrow, Miles P.] Alfred Hosp, Dept Gastroenterol, Melbourne, Vic 3004, Australia.
   [Irving, Peter M.] Guys & St Thomas NHS Fdn Trust, Dept Gastroenterol, London SE1 7EH, England.
C3 Florey Institute of Neuroscience & Mental Health; Guy's & St Thomas' NHS
   Foundation Trust
RP Sparrow, MP (通讯作者)，Alfred Hosp, Dept Gastroenterol, Melbourne, Vic 3004, Australia.
EM m.sparrow@alfred.org.au
RI Irving, Peter/AAP-4543-2020
OI Irving, Peter/0000-0003-0972-8148; Ward, Mark/0000-0002-2840-0108
CR Abbas AM, 2014, AM J GASTROENTEROL, V109, P1781, DOI 10.1038/ajg.2014.298
   Adedokun OJ, 2014, GASTROENTEROLOGY, V147, P1296, DOI 10.1053/j.gastro.2014.08.035
   Andersen NN, 2014, JAMA-J AM MED ASSOC, V311, P2406, DOI 10.1001/jama.2014.5613
   Arias MT, 2015, CLIN GASTROENTEROL H, V13, P531, DOI 10.1016/j.cgh.2014.07.055
   Askling J, 2011, PHARMACOEPIDEM DR S, V20, P119, DOI 10.1002/pds.2046
   Beaugerie L, 2009, LANCET, V374, P1617, DOI 10.1016/S0140-6736(09)61302-7
   Ben-Horin S, 2013, CLIN GASTROENTEROL H, V11, P444, DOI 10.1016/j.cgh.2012.10.020
   Bortlik M, 2013, J CROHNS COLITIS, V7, P736, DOI 10.1016/j.crohns.2012.10.019
   Bouguen G, 2015, INFLAMM BOWEL DIS, V21, P606, DOI 10.1097/MIB.0000000000000302
   Buchbinder R, 2008, ARTHRIT RHEUM-ARTHR, V59, P794, DOI 10.1002/art.23716
   Burmester GR, 2015, ANN RHEUM DIS, V74, P1037, DOI 10.1136/annrheumdis-2013-204769
   Cahill J, 2015, GASTROENTEROLOGY, V148, DOI [10.1016/S0016-5085(15)32870-5, DOI 10.1016/S0016-5085(15)32870-5]
   Carbonnel F, 2015, J CROHNS COLITIS, V9, pS14
   Colman RJ, 2015, J CROHNS COLITIS, V9, P312, DOI 10.1093/ecco-jcc/jjv027
   Colombel JF, 2010, NEW ENGL J MED, V362, P1383, DOI 10.1056/NEJMoa0904492
   Colombel JF, 2007, GASTROENTEROLOGY, V132, P52, DOI 10.1053/j.gastro.2006.11.041
   Cornillie F, 2014, GUT, V63, P1721, DOI 10.1136/gutjnl-2012-304094
   Decaux G, 2000, J LAB CLIN MED, V135, P256, DOI 10.1067/mlc.2000.105215
   Deepak P, 2013, J GASTROINTEST LIVER, V22, P269
   Drobne D, 2015, CLIN GASTROENTEROL H, V13, P514, DOI 10.1016/j.cgh.2014.07.027
   Dulai PS, 2014, CLIN GASTROENTEROL H, V12, P1443, DOI 10.1016/j.cgh.2014.01.021
   Eshuis EJ, 2013, INFLAMM BOWEL DIS, V19, P1622, DOI 10.1097/MIB.0b013e318281f4c4
   Feagan BG, 2000, NEW ENGL J MED, V342, P1627, DOI 10.1056/NEJM200006013422202
   FEAGAN BG, 1995, NEW ENGL J MED, V332, P292, DOI 10.1056/NEJM199502023320503
   Feagan BG, 2014, GASTROENTEROLOGY, V146, P681, DOI 10.1053/j.gastro.2013.11.024
   Gutierrez-Dalmau A, 2007, DRUGS, V67, P1167, DOI 10.2165/00003495-200767080-00006
   Halilova KI, 2012, INT J RHEUMATOL, V2012, DOI 10.1155/2012/978396
   Hanauer SB, 2006, GASTROENTEROLOGY, V130, P323, DOI 10.1053/j.gastro.2005.11.030
   Hanauer SB, 2002, LANCET, V359, P1541, DOI 10.1016/S0140-6736(02)08512-4
   Hanauer SB, 2015, CLIN GASTROENTEROL H, V13, P548, DOI 10.1016/j.cgh.2014.10.007
   Herrinton LJ, 2011, AM J GASTROENTEROL, V106, P2146, DOI 10.1038/ajg.2011.283
   Jones J, 2013, GASTROENTEROLOGY, V144, pS179
   Khan N, 2013, GASTROENTEROLOGY, V145, P1007, DOI 10.1053/j.gastro.2013.07.035
   Kiss LS, 2011, ALIMENT PHARM THER, V34, P911, DOI 10.1111/j.1365-2036.2011.04827.x
   Kotlyar DS, 2015, CLIN GASTROENTEROL H, V13, P847, DOI 10.1016/j.cgh.2014.05.015
   Kotlyar DS, 2011, CLIN GASTROENTEROL H, V9, P36, DOI 10.1016/j.cgh.2010.09.016
   LENNARD L, 1985, BRIT J DERMATOL, V113, P723, DOI 10.1111/j.1365-2133.1985.tb02408.x
   Lichtenstein GR, 2009, ALIMENT PHARM THER, V30, P210, DOI 10.1111/j.1365-2036.2009.04027.x
   Lichtenstein GR, 2014, AM J GASTROENTEROL, V109, P212, DOI 10.1038/ajg.2013.441
   Long MD, 2012, GASTROENTEROLOGY, V143, P390, DOI 10.1053/j.gastro.2012.05.004
   Mariette X, 2011, ANN RHEUM DIS, V70, P1895, DOI 10.1136/ard.2010.149419
   Maser EA, 2006, CLIN GASTROENTEROL H, V4, P1248, DOI 10.1016/j.cgh.2006.06.025
   Mazor Y, 2014, ALIMENT PHARM THER, V40, P620, DOI 10.1111/apt.12869
   Moss AC, 2010, DIGEST DIS SCI, V55, P1413, DOI 10.1007/s10620-009-0856-7
   Ong DEH, 2013, J GASTROEN HEPATOL, V28, P1595, DOI 10.1111/jgh.12263
   Osterman MT, 2015, CLIN GASTROENTEROL H, V13, P1293, DOI 10.1016/j.cgh.2015.02.017
   Osterman MT, 2014, GASTROENTEROLOGY, V146, P941, DOI 10.1053/j.gastro.2013.12.025
   Oussalah A, 2010, AM J GASTROENTEROL, V105, P2617, DOI 10.1038/ajg.2010.345
   Oussalah A, 2010, AM J GASTROENTEROL, V105, P1142, DOI 10.1038/ajg.2010.158
   Panaccione R, 2014, GASTROENTEROLOGY, V146, P392, DOI 10.1053/j.gastro.2013.10.052
   Pariente B, 2014, ALIMENT PHARM THER, V40, P338, DOI 10.1111/apt.12838
   Paul S, 2013, INFLAMM BOWEL DIS, V19, P2568, DOI 10.1097/MIB.0b013e3182a77b41
   Peters CP, 2014, J CROHNS COLITIS, V8, P866, DOI 10.1016/j.crohns.2014.01.012
   Peyrin-Biroulet L, 2011, GASTROENTEROLOGY, V141, P1621, DOI 10.1053/j.gastro.2011.06.050
   Present DH, 1999, NEW ENGL J MED, V340, P1398, DOI 10.1056/NEJM199905063401804
   Reenaers C, 2012, ALIMENT PHARM THER, V36, P1040, DOI 10.1111/apt.12076
   Regueiro M, 2007, INFLAMM BOWEL DIS, V13, P1093, DOI 10.1002/ibd.20177
   Reinisch W, 2011, GUT, V60, P780, DOI 10.1136/gut.2010.221127
   Roblin X, 2014, CLIN GASTROENTEROL H, V12, P80, DOI 10.1016/j.cgh.2013.07.010
   Rutgeerts P, 2005, NEW ENGL J MED, V353, P2462, DOI 10.1056/NEJMoa050516
   Salliot C, 2009, ANN RHEUM DIS, V68, P1100, DOI 10.1136/ard.2008.093690
   Sandborn WJ, 2007, GUT, V56, P1232, DOI 10.1136/gut.2006.106781
   Sandborn WJ, 2012, GASTROENTEROLOGY, V142, P257, DOI 10.1053/j.gastro.2011.10.032
   Sands BE, 2004, NEW ENGL J MED, V350, P876, DOI 10.1056/NEJMoa030815
   Schneeweiss S, 2009, ALIMENT PHARM THER, V30, P253, DOI 10.1111/j.1365-2036.2009.04037.x
   Schnitzler F, 2009, GUT, V58, P492, DOI 10.1136/gut.2008.155812
   Seitz K, 2007, J CLIN PHARMACOL, V47, P1104, DOI 10.1177/0091270007306958
   Siegel CA, 2011, ALIMENT PHARM THER, V33, P23, DOI 10.1111/j.1365-2036.2010.04489.x
   Siegel CA, 2009, CLIN GASTROENTEROL H, V7, P874, DOI 10.1016/j.cgh.2009.01.004
   SILMAN AJ, 1988, ANN RHEUM DIS, V47, P988, DOI 10.1136/ard.47.12.988
   Singh H, 2011, GASTROENTEROLOGY, V141, P1612, DOI 10.1053/j.gastro.2011.07.039
   Singh S, 2014, CLIN GASTROENTEROL H, V12, P210, DOI 10.1016/j.cgh.2013.04.033
   Sokol H, 2010, GUT, V59, P1363, DOI 10.1136/gut.2010.212712
   Targan SR, 1997, NEW ENGL J MED, V337, P1029, DOI 10.1056/NEJM199710093371502
   Thomas CW, 2003, INFLAMM BOWEL DIS, V9, P237, DOI 10.1097/00054725-200307000-00004
   Thomsen JB, 1999, CANCER-AM CANCER SOC, V86, P1080, DOI 10.1002/(SICI)1097-0142(19990915)86:6<1080::AID-CNCR26>3.0.CO;2-5
   Toruner M, 2008, GASTROENTEROLOGY, V134, P929, DOI 10.1053/j.gastro.2008.01.012
   Ungar B, 2014, GUT, V63, P1258, DOI 10.1136/gutjnl-2013-305259
   Van Assche G, 2008, GASTROENTEROLOGY, V134, P1861, DOI 10.1053/j.gastro.2008.03.004
   van Schaik T, 2014, INFLAMM BOWEL DIS, V20, P2292, DOI 10.1097/MIB.0000000000000208
   Vermeire S, 2007, GUT, V56, P1226, DOI 10.1136/gut.2006.099978
   Vermeire S, 2012, J CROHNS COLITIS, V6, P811, DOI 10.1016/j.crohns.2012.04.009
   Williams CJM, 2014, ALIMENT PHARM THER, V39, P447, DOI 10.1111/apt.12624
   Wolfe F, 2007, ARTHRITIS RHEUM, V56, P2886, DOI 10.1002/art.22864
   Wolfe F, 2007, ARTHRITIS RHEUM, V56, P1433, DOI 10.1002/art.22579
   Yarur AJ, 2015, CLIN GASTROENTEROL H, V13, P1118, DOI 10.1016/j.cgh.2014.12.026
NR 86
TC 2
Z9 3
U1 0
U2 4
PU BAISHIDENG PUBLISHING GROUP INC
PI PLEASANTON
PA 8226 REGENCY DR, PLEASANTON, CA 94588 USA
SN 1007-9327
EI 2219-2840
J9 WORLD J GASTROENTERO
JI World J. Gastroenterol.
PD OCT 28
PY 2015
VL 21
IS 40
BP 11331
EP 11342
DI 10.3748/wjg.v21.i40.11331
PG 12
WC Gastroenterology & Hepatology
WE Science Citation Index Expanded (SCI-EXPANDED)
SC Gastroenterology & Hepatology
GA CW5GX
UT WOS:000365024800012
PM 26525434
OA Green Published, hybrid
DA 2024-01-22
ER

PT J
AU Chen, PL
   Li, YC
   Toback, FG
AF Chen, Peili
   Li, Yan Chun
   Toback, F. Gary
TI AMP-18 Targets p21 to Maintain Epithelial Homeostasis
SO PLOS ONE
LA English
DT Article
ID SODIUM-INDUCED COLITIS; INFLAMMATORY-BOWEL-DISEASE; CELL-CYCLE
   INHIBITORS; VITAMIN-D-RECEPTOR; BARRIER FUNCTION; TNF-ALPHA; INTESTINAL
   BARRIER; CROHNS-DISEASE; APOPTOSIS; PROLIFERATION
AB Dysregulated homeostasis of epithelial cells resulting in disruption of mucosal barrier function is an important pathogenic mechanism in inflammatory bowel diseases (IBD). We have characterized a novel gastric protein, Antrum Mucosal Protein (AMP)-18, that has pleiotropic properties; it is mitogenic, anti-apoptotic and can stimulate formation of tight junctions. A 21-mer synthetic peptide derived from AMP-18 exhibits the same biological functions as the full-length protein and is an effective therapeutic agent in mouse models of IBD. In this study we set out to characterize therapeutic mechanisms and identify molecular targets by which AMP-18 maintains and restores disrupted epithelial homeostasis in cultured intestinal epithelial cells and a mouse model of IBD. Tumor necrosis factor (TNF)-alpha, a pro-inflammatory cytokine known to mediate gastrointestinal (GI) mucosal injury in IBD, was used to induce intestinal epithelial cell injury, and study the effects of AMP-18 on apoptosis and the cell cycle. An apoptosis array used to search for targets of AMP-18 in cells exposed to TNF-alpha identified the cyclin-dependent kinase inhibitor p21(WAF1/CIP1). Treatment with AMP-18 blunted increases in p21 expression and apoptosis, while reversing disturbed cell cycle kinetics induced by TNF-alpha. AMP-18 appears to act through PI3K/AKT pathways to increase p21 phosphorylation, thereby reducing its nuclear accumulation to overcome the antiproliferative effects of TNF-alpha. In vitamin D receptor-deficient mice with TNBS-induced IBD, the observed increase in p21 expression in colonic epithelial cells was suppressed by treatment with AMP peptide. The results indicate that AMP-18 can maintain and/or restore the homeostatic balance between proliferation and apoptosis in intestinal epithelial cells to protect and repair mucosal barrier homeostasis and function, suggesting a therapeutic role in IBD.
C1 [Chen, Peili; Li, Yan Chun; Toback, F. Gary] Univ Chicago, Dept Med, Chicago, IL 60637 USA.
C3 University of Chicago
RP Chen, PL (通讯作者)，Univ Chicago, Dept Med, 5841 S Maryland Ave, Chicago, IL 60637 USA.
EM pchen@medicine.bsd.uchicago.edu; gtoback@medicine.bsd.uchicago.edu
FU National Cancer Institute [CA 176032]; CA 180087
FX This work was supported by grants from the National Cancer Institute: CA
   176032 to F. G. Toback; CA 180087 to YC Li (www.cancer.gov). The funders
   had no role in study design, data collection and analysis, decision to
   publish, or preparation of the manuscript.
CR Abreu MT, 2000, GASTROENTEROLOGY, V119, P1524, DOI 10.1053/gast.2000.20232
   Arai N, 1999, MODERN PATHOL, V12, P604
   Araki Y, 2010, ONCOL REP, V24, P869, DOI 10.3892/or_00000932
   Asada M, 1999, EMBO J, V18, P1223, DOI 10.1093/emboj/18.5.1223
   Bradley JR, 2008, J PATHOL, V214, P149, DOI 10.1002/path.2287
   Bruewer M, 2003, J IMMUNOL, V171, P6164, DOI 10.4049/jimmunol.171.11.6164
   Butzner JD, 1996, GUT, V38, P568, DOI 10.1136/gut.38.4.568
   Capaldo CT, 2009, BBA-BIOMEMBRANES, V1788, P864, DOI 10.1016/j.bbamem.2008.08.027
   Cario E, 2000, INFECT IMMUN, V68, P7010, DOI 10.1128/IAI.68.12.7010-7017.2000
   Chen PL, 2012, INFLAMM BOWEL DIS, V18, P1749, DOI 10.1002/ibd.22886
   Chen PL, 2011, ORAL ONCOL, V47, P831, DOI 10.1016/j.oraloncology.2011.06.012
   Chen Y, 2012, BIOINFORMATICS, V28, P1, DOI 10.1093/bioinformatics/btr619
   COOPER HS, 1993, LAB INVEST, V69, P238
   Coqueret O, 2003, TRENDS CELL BIOL, V13, P65, DOI 10.1016/S0962-8924(02)00043-0
   Cuthbert AP, 2002, GASTROENTEROLOGY, V122, P867, DOI 10.1053/gast.2002.32415
   Edelblum KL, 2009, CURR OPIN PHARMACOL, V9, P715, DOI 10.1016/j.coph.2009.06.022
   Edelblum KL, 2006, INFLAMM BOWEL DIS, V12, P413, DOI 10.1097/01.MIB.0000217334.30689.3e
   Evan GI, 2001, NATURE, V411, P342, DOI 10.1038/35077213
   Franchimont D, 2004, GUT, V53, P987, DOI 10.1136/gut.2003.030205
   Gartel AL, 2005, LEUKEMIA RES, V29, P1237, DOI 10.1016/j.leukres.2005.04.023
   Gartel AL, 2002, MOL CANCER THER, V1, P639
   Gartel AL, 2005, CANCER RES, V65, P3980, DOI 10.1158/0008-5472.CAN-04-3995
   Ghanem L, 2005, LEUKEMIA RES, V29, P1315, DOI 10.1016/j.leukres.2005.03.018
   Gitter AH, 2000, FASEB J, V14, P1749, DOI 10.1096/fj.99-0898com
   Goretsky T, 2012, AM J PATHOL, V181, P1306, DOI 10.1016/j.ajpath.2012.06.016
   HALL PA, 1994, J CELL SCI, V107, P3569
   Ioachim EE, 2004, INT J COLORECTAL DIS, V19, P325, DOI 10.1007/s00384-003-0571-3
   Iwamoto M, 1996, J PATHOL, V180, P152
   Joo YE, 2009, PLOS ONE, V4, DOI 10.1371/journal.pone.0004562
   Kong J, 2008, AM J PHYSIOL-GASTR L, V294, pG208, DOI 10.1152/ajpgi.00398.2007
   Li Y, 2002, J BIOL CHEM, V277, P11352, DOI 10.1074/jbc.M109062200
   Liu SX, 2003, DRUG RESIST UPDATE, V6, P183, DOI 10.1016/S1368-7646(03)00044-X
   Liu WC, 2013, J CLIN INVEST, V123, P3983, DOI 10.1172/JCI65842
   Manapov F, 2005, GUT, V54, P814, DOI 10.1136/gut.2003.036491
   Marchiando AM, 2010, J CELL BIOL, V189, P111, DOI 10.1083/jcb.200902153
   Marini M, 2003, P NATL ACAD SCI USA, V100, P8366, DOI 10.1073/pnas.1432897100
   Martin TE, 2003, AM J PHYSIOL-GASTR L, V285, pG332, DOI 10.1152/ajpgi.00453.2002
   McGuckin MA, 2009, INFLAMM BOWEL DIS, V15, P100, DOI 10.1002/ibd.20539
   Miller JP, 2007, CELL CYCLE, V6, P2932, DOI 10.4161/cc.6.23.5042
   Pavelic SK, 2008, CANCER GENE THER, V15, P576, DOI 10.1038/cgt.2008.28
   Rutgeerts P, 2004, GASTROENTEROLOGY, V126, P1593, DOI 10.1053/j.gastro.2004.02.070
   Salim SY, 2011, INFLAMM BOWEL DIS, V17, P362, DOI 10.1002/ibd.21403
   Schmitz H, 1999, GASTROENTEROLOGY, V116, P301, DOI 10.1016/S0016-5085(99)70126-5
   Sears RC, 2002, J BIOL CHEM, V277, P11617, DOI 10.1074/jbc.R100063200
   Sipos F, 2005, DIS COLON RECTUM, V48, P775, DOI 10.1007/s10350-004-0831-5
   Strater J, 1997, GASTROENTEROLOGY, V113, P160, DOI 10.1016/S0016-5085(97)70091-X
   Toback FG, 2003, AM J PHYSIOL-GASTR L, V285, pG344, DOI 10.1152/ajpgi.00455.2002
   TRACEY KJ, 1994, ANNU REV MED, V45, P491, DOI 10.1146/annurev.med.45.1.491
   Vetuschi A, 2002, DIGEST DIS SCI, V47, P1447, DOI 10.1023/A:1015931128583
   Vidal A, 2000, GENE, V247, P1, DOI 10.1016/S0378-1119(00)00092-5
   Wajant H, 2003, CELL DEATH DIFFER, V10, P45, DOI 10.1038/sj.cdd.4401189
   Walsh-Reitz MM, 2005, AM J PHYSIOL-GASTR L, V289, pG163, DOI 10.1152/ajpgi.00013.2005
   Wang Y, 2006, J CLIN INVEST, V116, P1535, DOI 10.1172/JCI25442
   Wu SP, 2010, AM J PATHOL, V177, P686, DOI 10.2353/ajpath.2010.090998
   Wu XY, 2012, INT J RADIAT ONCOL, V83, pE409, DOI 10.1016/j.ijrobp.2012.01.006
   Xing R, 2012, GUT, V61, P43, DOI 10.1136/gut.2010.230623
   XIONG Y, 1993, NATURE, V366, P701, DOI 10.1038/366701a0
   Yoon JH, 2013, J CELL BIOCHEM, V114, P1800, DOI 10.1002/jcb.24524
   Yoon JH, 2011, J CANCER RES CLIN, V137, P1697, DOI 10.1007/s00432-011-1051-8
   Zeissig S, 2004, GUT, V53, P1295, DOI 10.1136/gut.2003.036632
   Zhang YD, 2007, MOL CANCER RES, V5, P909, DOI 10.1158/1541-7786.MCR-06-0388
   Zhou BHP, 2001, NAT CELL BIOL, V3, P245, DOI 10.1038/35060032
NR 62
TC 8
Z9 8
U1 0
U2 4
PU PUBLIC LIBRARY SCIENCE
PI SAN FRANCISCO
PA 1160 BATTERY STREET, STE 100, SAN FRANCISCO, CA 94111 USA
SN 1932-6203
J9 PLOS ONE
JI PLoS One
PD APR 28
PY 2015
VL 10
IS 4
AR e0125490
DI 10.1371/journal.pone.0125490
PG 15
WC Multidisciplinary Sciences
WE Science Citation Index Expanded (SCI-EXPANDED)
SC Science & Technology - Other Topics
GA CG9SE
UT WOS:000353659400085
PM 25919700
OA Green Submitted, Green Published, gold
DA 2024-01-22
ER

PT J
AU Lu, CL
   Tang, Y
   Yang, QP
   Wang, M
   Zhao, S
   Bi, CF
   Jiang, NG
   Zhang, WY
   Liu, JP
   Xu, X
   Liu, WP
AF Lu, Chang-li
   Tang, Yuan
   Yang, Qun-pei
   Wang, Mi
   Zhao, Sha
   Bi, Cheng-feng
   Jiang, Neng-gang
   Zhang, Wen-yan
   Liu, Jian-ping
   Xu, Xia
   Liu, Wei-ping
TI Hepatosplenic T-cell lymphoma: clinicopathologic, immunophenotypic, and
   molecular characterization of 17 Chinese cases
SO HUMAN PATHOLOGY
LA English
DT Article
DE Epstein-Barr virus; Hepatosplenic T-cell lymphoma
ID EPSTEIN-BARR-VIRUS; OF-THE-LITERATURE; GAMMA-DELTA; BONE-MARROW;
   HEMOPHAGOCYTIC SYNDROME; CYTOTOXIC MOLECULES; CROHNS-DISEASE; ALPHA;
   ENTITY; TRANSPLANTATION
AB Hepatosplenic T-cell lymphoma is a highly aggressive tumor with a poor outcome. About 210 cases were identified through PubMed, of which fewer than 20 originated in Asia. We reviewed 17 Chinese cases of hepatosplenic T-cell lymphoma, including an unusual one with cutaneous pink papules, for clinicopathologic, immunophenotypic, and genotypic features; Epstein-Barr virus status; treatment; and outcome. The median age of the patients was 23 years. All patients had splenomegaly, and 88.2% of them had hepatomegaly as well. Bone marrow involvement was present in 53.3%. Eleven patients underwent splenectomy for diagnosis and treatment. Twelve specimens were collected by image-guided liver core biopsy or wedge resection. Histologically, the homogeneous small- to medium-size neoplastic lymphoid cells infiltrated the sinuses or sinusoids of the spleen, bone marrow, and liver. Diagnosis was based on image-guided core-needle biopsy of the liver alone in 41.2% of the cases. Immunohistochemically, 15 of the lesions were hepatosplenic gamma delta T-cell lymphoma, and the remaining 2 were hepatosplenic alpha beta T-cell lymphoma. Epstein-Barr virus was detected in both cases of hepatosplenic alpha beta T-cell lymphoma and one case of hepatosplenic gamma delta T-cell lymphoma. Most of the patients received cyclophosphamide, doxorubicin, vincristine, and prednisone therapy or regimens similar to it. Followup data were available in 70.6% of the patients; half of them died of the tumor, and the median survival time was 6 months. The frequency of bone marrow involvement was lower than that reported in the literature. Image-guided core-needle biopsy of the liver is recommended for diagnosis. (C) 2011 Elsevier Inc. All rights reserved.
C1 [Lu, Chang-li; Tang, Yuan; Yang, Qun-pei; Zhao, Sha; Bi, Cheng-feng; Zhang, Wen-yan; Liu, Jian-ping; Xu, Xia; Liu, Wei-ping] Sichuan Univ, Dept Pathol, W China Hosp, Chengdu 610041, Sichuan, Peoples R China.
   [Wang, Mi] Sichuan Univ, W China Coll Clin Med, Chengdu 610041, Sichuan, Peoples R China.
   [Jiang, Neng-gang] Sichuan Univ, Dept Lab Med, W China Hosp, Chengdu 610041, Sichuan, Peoples R China.
C3 Sichuan University; Sichuan University; Sichuan University
RP Liu, WP (通讯作者)，Sichuan Univ, Dept Pathol, W China Hosp, Chengdu 610041, Sichuan, Peoples R China.
EM liuweiping2001@vip.sina.com
RI liu, weiping/J-3954-2014
FU National Natural Science Foundation of China [30971113, 30901690]; PhD
   Programs Foundation of Ministry of Education of China [20070610141];
   Research Fund for the Doctoral Program of Higher Education of China
   [200806101053]; Scientific Research Foundation for Youth Scholars of
   Sichuan University [2040204134010]
FX This work was sponsored in part by grants from the National Natural
   Science Foundation of China (Nos. 30971113 and 30901690) and the PhD
   Programs Foundation of Ministry of Education of China (No. 20070610141),
   the Research Fund for the Doctoral Program of Higher Education of China
   (No. 200806101053), and the Scientific Research Foundation for Youth
   Scholars of Sichuan University (No. 2040204134010).
CR Abouyabis AN, 2008, LEUKEMIA LYMPHOMA, V49, P2099, DOI 10.1080/10428190802455867
   Ahmad E, 2005, CYTOM PART B-CLIN CY, V67B, P6, DOI 10.1002/cyto.b.20063
   [Anonymous], 2006, PATHOLOGY GENETICS S
   Appelbaum L, 2005, ISR MED ASSOC J, V7, P19
   Arnulf B, 1998, BLOOD, V91, P1723
   Belhadj K, 2003, BLOOD, V102, P4261, DOI 10.1182/blood-2003-05-1675
   Brüggemann M, 2007, LEUKEMIA, V21, P215, DOI 10.1038/sj.leu.2404481
   Burger DC, 2009, MED J AUSTRALIA, V190, P341, DOI 10.5694/j.1326-5377.2009.tb02435.x
   Cai GP, 2005, DIAGN CYTOPATHOL, V33, P106, DOI 10.1002/dc.20307
   Cohen JI, 2009, ANN ONCOL, V20, P1472, DOI 10.1093/annonc/mdp064
   Cooke CB, 1996, BLOOD, V88, P4265
   Corazzelli G, 2005, HAEMATOLOGICA, V90, pe39
   Drini M, 2008, MED J AUSTRALIA, V189, P464, DOI 10.5694/j.1326-5377.2008.tb02124.x
   Falchook GS, 2009, ANN ONCOL, V20, P1080, DOI 10.1093/annonc/mdn751
   FARCET JP, 1990, BLOOD, V75, P2213
   Francois A, 1997, AM J SURG PATHOL, V21, P781, DOI 10.1097/00000478-199707000-00006
   Gao Xiao-Ning, 2006, Zhongguo Shi Yan Xue Ye Xue Za Zhi, V14, P1134
   Gumbs AA, 2009, ANN SURG ONCOL, V16, P2014, DOI 10.1245/s10434-009-0470-0
   Humphreys MR, 2008, LEUKEMIA LYMPHOMA, V49, P1420, DOI 10.1080/10428190802087488
   Jaffe ES, 2001, WHO CLASSIFICATION T, P210
   Jiang LY, 2010, INT J CLIN EXP PATHO, V3, P110
   KADIN ME, 1981, NEW ENGL J MED, V304, P648, DOI 10.1056/NEJM198103123041106
   Kumar S, 2001, AM J SURG PATHOL, V25, P970, DOI 10.1097/00000478-200107000-00020
   Lay JD, 1997, J CLIN INVEST, V100, P1969, DOI 10.1172/JCI119728
   Li Zheng, 2007, Zhonghua Xue Ye Xue Za Zhi, V28, P217
   Machino T, 2007, BONE MARROW TRANSPL, V39, P513, DOI 10.1038/sj.bmt.1705615
   Macon WR, 2001, AM J SURG PATHOL, V25, P285, DOI 10.1097/00000478-200103000-00002
   Miyazaki K, 2009, BLOOD, V113, P1071, DOI 10.1182/blood-2008-07-166363
   Morice WG, 2006, LEUKEMIA, V20, P883, DOI 10.1038/sj.leu.2404168
   Nagai Y, 2010, INT J CLIN ONCOL, V15, P215, DOI 10.1007/s10147-010-0028-y
   Ohshima K, 2000, HISTOPATHOLOGY, V36, P127
   Roelandt PR, 2009, LIVER TRANSPLANT, V15, P686, DOI 10.1002/lt.21748
   Sadahira Y, 2003, J CLIN PATHOL, V56, P631, DOI 10.1136/jcp.56.8.631
   Saito T, 2002, ANN ONCOL, V13, P1792, DOI 10.1093/annonc/mdf293
   Sallah S, 1997, ANN HEMATOL, V74, P139, DOI 10.1007/s002770050272
   Shetty S, 2006, CANCER GENET CYTOGEN, V167, P161, DOI 10.1016/j.cancergencyto.2005.12.003
   Steurer M, 2002, HUM PATHOL, V33, P253, DOI 10.1053/hupa.2002.31301
   Suarez F, 2000, AM J SURG PATHOL, V24, P1027, DOI 10.1097/00000478-200007000-00016
   Swerdlow SH, 2007, AM J CLIN PATHOL, V127, P887, DOI 10.1309/LYXN3RGF7D7KPYG0
   Teruya-Feldstein J, 1999, LAB INVEST, V79, P1583
   van Dongen JJM, 2003, LEUKEMIA, V17, P2257, DOI 10.1038/sj.leu.2403202
   Vega F, 2001, AM J CLIN PATHOL, V116, P410, DOI 10.1309/BM40-YM6J-9T3X-MH8H
   Vega F, 2007, AM J CLIN PATHOL, V127, P869, DOI 10.1309/LRKX8CE7GVPCR1FT
   Vose JM, 2008, J CLIN ONCOL, V26, P4124, DOI 10.1200/JCO.2008.16.4558
   Wang Fu-Xu, 2005, Zhongguo Shi Yan Xue Ye Xue Za Zhi, V13, P505
   Wei SZ, 2005, WORLD J GASTROENTERO, V11, P3729, DOI 10.3748/wjg.v11.i24.3729
   Weidmann E, 2000, HAEMATOLOGICA, V85, P1024
   Weidmann E, 2000, LEUKEMIA, V14, P991, DOI 10.1038/sj.leu.2401784
   Zhang Shuang, 2008, Beijing Da Xue Xue Bao Yi Xue Ban, V40, P387
NR 49
TC 28
Z9 28
U1 0
U2 9
PU W B SAUNDERS CO-ELSEVIER INC
PI PHILADELPHIA
PA 1600 JOHN F KENNEDY BOULEVARD, STE 1800, PHILADELPHIA, PA 19103-2899 USA
SN 0046-8177
EI 1532-8392
J9 HUM PATHOL
JI Hum. Pathol.
PD DEC
PY 2011
VL 42
IS 12
BP 1965
EP 1978
DI 10.1016/j.humpath.2011.01.034
PG 14
WC Pathology
WE Science Citation Index Expanded (SCI-EXPANDED)
SC Pathology
GA 853SI
UT WOS:000297445600018
PM 21683978
DA 2024-01-22
ER

PT J
AU Cordero-Coma, M
   Calleja-Antolín, S
   Garzo-García, I
   Nuñez-Garnés, AM
   Alvarez-Castro, C
   Franco-Benito, M
   de Morales, JGR
AF Cordero-Coma, Miguel
   Calleja-Antolin, Sara
   Garzo-Garcia, Irene
   Nunez-Garnes, Ana M.
   Alvarez-Castro, Carolina
   Franco-Benito, Manuel
   Ruiz de Morales, Jose G.
TI Adalimumab for Treatment of Noninfectious Uveitis <i>Immunogenicity and
   Clinical Relevance of Measuring Serum Drug Levels and Antidrug
   Antibodies</i>
SO OPHTHALMOLOGY
LA English
DT Article
ID RHEUMATOID-ARTHRITIS; FOLLOW-UP; REFRACTORY UVEITIS; DISEASE-ACTIVITY;
   CROHNS-DISEASE; THERAPIES; MANAGEMENT; PSORIASIS; STANDARDIZATION;
   ASSOCIATION
AB Purpose: To evaluate the rate of immunogenicity induced by adalimumab and its relationship with drug serum levels and clinical responses in patients with noninfectious uveitis.
   Design: Prospective observational study.
   Participants: Consecutive patients from 1 referral center who initiated treatment with adalimumab for active noninfectious uveitis resistant to conventional therapy.
   Methods: All patients received 40 mg adalimumab every other week. Patients were evaluated clinically and immunologically before and after 4, 8, and 24 weeks of treatment.
   Main Outcome Measures: Clinical evaluation included assessment of changes in visual acuity, degree of inflammation in the anterior chamber and vitreous cavity, central macular thickness, and retinal angiographic leakage. Immunologic evaluation included assessment of serum trough adalimumab and antibodies against adalimumab (AAA) levels and class II HLA typing.
   Results: Twenty-five patients were enrolled. Overall, 18 of 25 patients (72%) showed a favorable clinical response to adalimumab therapy. Eleven patients (44%) achieved a complete response and 7 (28%) achieved a partial response. However, 7 of 25 patients (28%) were considered nonresponders. Median trough adalimumab serum levels were higher in responders than in nonresponders (P < 0.001). We observed AAA positivity (AAA+) at least 1 time point in 8 of 25 patients (32%), including 4 with transitory AAA and 4 with permanent AAA. In all patients with permanent AAA+, trough adalimumab levels became undetectable (P < 0.001). However, in patients who demonstrated transitory AAA+, no correlation was observed between AAA titers and adalimumab trough levels (P = 0.2). Concomitant immunosuppression did not show any protective effect on adalimumab immunogenicity in our cohort. An association between the presence of AAA+ and a worse uveitis outcome was observed only in patients with permanent AAA+, which correlated with undetectable adalimumab trough levels (P = 0.014).
   Conclusions: Treatment of noninfectious uveitis with adalimumab is associated with high rates of favorable clinical response. Overall, adalimumab trough levels were higher in responder patients. Development of permanent AAA was associated with undetectable trough adalimumab levels and worse uveitis outcome. Immunogenicity was more common in patients in whom uveitis was associated with a systemic disease and was not influenced by concomitant immunosuppressors. (C) 2016 by the American Academy of Ophthalmology
C1 [Cordero-Coma, Miguel; Garzo-Garcia, Irene; Franco-Benito, Manuel] Univ Hosp Leon, Dept Ophthalmol, Uveitis Unit, Leon, Spain.
   [Cordero-Coma, Miguel; Ruiz de Morales, Jose G.] Univ Leon, Inst Biomed IBIOMED, Leon, Spain.
   [Calleja-Antolin, Sara; Nunez-Garnes, Ana M.; Ruiz de Morales, Jose G.] Univ Hosp Leon, Immunol Serv, Altos de Nava S-N, Leon 24080, Spain.
   [Calleja-Antolin, Sara; Nunez-Garnes, Ana M.; Ruiz de Morales, Jose G.] Univ Hosp Leon, Uveitis Unit, Leon, Spain.
   [Alvarez-Castro, Carolina] Univ Hosp Leon, Rheumatol Serv, Leon, Spain.
C3 Universidad de Leon; Hospital de Leon; Universidad de Leon; Universidad
   de Leon; Hospital de Leon; Universidad de Leon; Hospital de Leon;
   Universidad de Leon; Hospital de Leon
RP de Morales, JGR (通讯作者)，Univ Hosp Leon, Immunol Serv, Altos de Nava S-N, Leon 24080, Spain.
EM jgarcir@gmail.com
RI Calleja, Sara/X-9928-2019
FU Junta de Castilla y Leon (SACYL; Valladolid, Castilla y Leon, Spain)
   [GRS 964/A/14]
FX Supported in part by a grant from the Junta de Castilla y Leon (SACYL;
   Valladolid, Castilla y Leon, Spain; grant no.: GRS 964/A/14 [M.C.-C.,
   J.G.R.M.]).
CR Bartelds GM, 2011, JAMA-J AM MED ASSOC, V305, P1460, DOI 10.1001/jama.2011.406
   Billiet T, 2015, GUT, V64, P1344, DOI 10.1136/gutjnl-2015-309698
   Chiu YL, 2013, INFLAMM BOWEL DIS, V19, P1112, DOI 10.1097/MIB.0b013e3182813242
   Cordero-Coma M, 2015, SURV OPHTHALMOL, V60, P575, DOI 10.1016/j.survophthal.2015.06.004
   Díaz-Llopis M, 2012, OPHTHALMOLOGY, V119, P1575, DOI 10.1016/j.ophtha.2012.02.018
   Erckens RJ, 2012, GRAEF ARCH CLIN EXP, V250, P713, DOI 10.1007/s00417-011-1844-0
   Garcês S, 2014, ANN RHEUM DIS, V73, P1138, DOI 10.1136/annrheumdis-2013-203296
   Grover S, 2009, AM J OPHTHALMOL, V148, P266, DOI 10.1016/j.ajo.2009.03.006
   Jabs DA, 2005, AM J OPHTHALMOL, V140, P509, DOI 10.1016/j.ajo.2005.03.057
   Karmiris K, 2009, GASTROENTEROLOGY, V137, P1628, DOI 10.1053/j.gastro.2009.07.062
   Kneepkens EL, 2015, ANN RHEUM DIS, V74, P396, DOI 10.1136/annrheumdis-2013-204185
   Korswagen LA, 2011, ARTHRITIS RHEUM-US, V63, P877, DOI 10.1002/art.30209
   Krieckaert CLM, 2015, ANN RHEUM DIS, V74, P361, DOI 10.1136/annrheumdis-2013-204101
   Krieckaert CL, 2012, ANN RHEUM DIS, V71, P1914, DOI 10.1136/annrheumdis-2012-201544
   Levy-Clarke G, 2014, OPHTHALMOLOGY, V121, P785, DOI 10.1016/j.ophtha.2013.09.048
   Menting SP, 2015, JAMA DERMATOL, V151, P616, DOI 10.1001/jamadermatol.2014.5479
   Menting SP, 2014, JAMA DERMATOL, V150, P130, DOI 10.1001/jamadermatol.2013.8347
   Moustou AE, 2009, J AM ACAD DERMATOL, V61, P486, DOI 10.1016/j.jaad.2008.10.060
   NUSSENBLATT RB, 1985, OPHTHALMOLOGY, V92, P467
   NUSSENBLATT RB, 1990, INT OPHTHALMOL, V14, P303, DOI 10.1007/BF00163549
   Riancho-Zarrabeitia L, 2015, SEMIN ARTHRITIS RHEU, V45, P361, DOI 10.1016/j.semarthrit.2015.05.010
   Roblin X, 2014, AM J GASTROENTEROL, V109, P1250, DOI 10.1038/ajg.2014.146
   Sharma SM, 2009, OCUL IMMUNOL INFLAMM, V17, P403, DOI 10.3109/09273940903072443
   Steenholdt C, 2011, ALIMENT PHARM THER, V34, P51, DOI 10.1111/j.1365-2036.2011.04682.x
   Thomas SS, 2015, BIODRUGS, V29, P241, DOI 10.1007/s40259-015-0134-5
   van den Reek JMPA, 2016, J AM ACAD DERMATOL, V74, P177, DOI 10.1016/j.jaad.2015.08.010
   van Schouwenburg PA, 2013, NAT REV RHEUMATOL, V9, P164, DOI 10.1038/nrrheum.2013.4
   van Schouwenburg PA, 2013, ANN RHEUM DIS, V72, P104, DOI 10.1136/annrheumdis-2012-201445
   Vogelzang EH, 2014, ANN RHEUM DIS, V73, P2178, DOI 10.1136/annrheumdis-2014-205554
   Yanai H, 2011, AM J GASTROENTEROL, V106, P685, DOI 10.1038/ajg.2011.103
NR 30
TC 32
Z9 32
U1 0
U2 3
PU ELSEVIER SCIENCE INC
PI NEW YORK
PA 360 PARK AVE SOUTH, NEW YORK, NY 10010-1710 USA
SN 0161-6420
EI 1549-4713
J9 OPHTHALMOLOGY
JI Ophthalmology
PD DEC
PY 2016
VL 123
IS 12
BP 2618
EP 2625
DI 10.1016/j.ophtha.2016.08.025
PG 8
WC Ophthalmology
WE Science Citation Index Expanded (SCI-EXPANDED)
SC Ophthalmology
GA EE3YZ
UT WOS:000389539900030
PM 27692527
DA 2024-01-22
ER

PT J
AU Dent, E
   Davinson, N
   Wilkie, S
AF Dent, Elizabeth
   Davinson, Nicola
   Wilkie, Stephanie
TI The impact of gastrointestinal conditions on psychosocial factors
   associated with the biopsychosocial model of health: A scoping review
SO APPLIED PSYCHOLOGY-HEALTH AND WELL BEING
LA English
DT Review
DE gastrointestinal conditions; IBS; IBD; psychosocial; scoping review;
   wellbeing
ID QUALITY-OF-LIFE; IRRITABLE-BOWEL-SYNDROME; CROHNS-DISEASE; COPING
   STRATEGIES; ULCERATIVE-COLITIS; PERSONAL RELATIONSHIPS; DEPRESSIVE
   SYMPTOMS; CLOSE RELATIONSHIPS; WORK PRODUCTIVITY; PERCEIVED STRESS
AB The increase in the prevalence of gastrointestinal (GI) conditions is an emerging global health concern. Studies of the impact on the lives of individuals living with GI conditions such as irritable bowel syndrome (IBS) and inflammatory bowel disease (IBD) typically focus on biological elements, such as symptomology and treatment efficacy. Comparatively fewer studies have explored the psychological and social aspects of GI conditions, which could provide key information needed to better understand the impact of GI conditions on people and their lived experiences. In this review, existing literature concerning the psychosocial factors and well-being outcomes associated with GI conditions was reviewed using a scoping methodology. Sixty-eight studies were selected for inclusion. Of these studies, the well-being outcomes most frequently addressed, for both IBS and IBD, were quality of life and health-related quality of life, and the most frequently addressed psychosocial factors were social support and coping. These outcomes are largely consistent with those identified for other medical conditions explored using the biopsychosocial model of health, with some exploration of the lived experiences of those with a GI condition.
C1 [Dent, Elizabeth; Davinson, Nicola; Wilkie, Stephanie] Univ Sunderland, Fac Hlth Sci & Wellbeing, Sch Psychol, Sunderland, England.
C3 University of Sunderland
RP Dent, E (通讯作者)，Univ Sunderland, Fac Hlth Sci & Wellbeing, Sch Psychol, Sunderland, England.
EM elizabeth.dent@sunderland.ac.uk
OI Dent, Elizabeth/0000-0002-3325-255X
CR Akehurst RL, 2002, PHARMACOECONOMICS, V20, P455, DOI 10.2165/00019053-200220070-00003
   Alonso Y, 2004, PATIENT EDUC COUNS, V53, P239, DOI 10.1016/S0738-3991(03)00146-0
   Amouretti M, 2006, GASTROEN CLIN BIOL, V30, P241, DOI 10.1016/S0399-8320(06)73160-8
   Andrzejewska J, 2009, PRZ GASTROENTEROL, V4, P251
   Arksey H., 2005, INT J SOC RES METHOD, V8, P19, DOI [DOI 10.1080/1364557032000119616, 10.1080/1364557032000119616]
   Ballou S, 2019, CLIN GASTROENTEROL H, V17, P2471, DOI 10.1016/j.cgh.2019.08.016
   Bandler R, 2000, BRAIN RES BULL, V53, P95, DOI 10.1016/S0361-9230(00)00313-0
   Basandra S, 2014, J CLIN DIAGN RES, V8, pJC13, DOI 10.7860/JCDR/2014/10710.5318
   Bengtsson M, 2013, EUR J INTERN MED, V24, P266, DOI 10.1016/j.ejim.2012.11.011
   Bernklev T, 2006, INFLAMM BOWEL DIS, V12, P402, DOI 10.1097/01.MIB.0000218762.61217.4a
   Bernklev T, 2000, GASTROENTEROLOGY, V118, pA1333, DOI 10.1016/S0016-5085(00)81198-1
   Brown Benjamin T, 2005, Chiropr Osteopat, V13, P5, DOI 10.1186/1746-1340-13-5
   Buono JL, 2017, HEALTH QUAL LIFE OUT, V15, DOI 10.1186/s12955-017-0611-2
   Cambridge University Press, 2021, CAMBRIDGE DICT
   Cañón M, 2017, ANN GASTROENTEROL, V30, P67, DOI 10.20524/aog.2016.0093
   Carvalho A, 2020, GASTROENT RES PRACT, V2020, DOI 10.1155/2020/2868373
   Chao CY, 2019, SAUDI J GASTROENTERO, V25, P159, DOI 10.4103/sjg.SJG_566_18
   Chey WD, 2015, JAMA-J AM MED ASSOC, V313, P949, DOI 10.1001/jama.2015.0954
   Cho HS, 2011, GUT LIVER, V5, P29, DOI 10.5009/gnl.2011.5.1.29
   Christiansen LK, 2019, UNITED EUR GASTROENT, V7, P942, DOI 10.1177/2050640619852532
   Coffin B, 2004, GASTROEN CLIN BIOL, V28, P11, DOI 10.1016/S0399-8320(04)94834-8
   Collen A., 2015, 10 HUMAN YOUR BODYS
   Colom F, 2005, EUR PSYCHIAT, V20, P359, DOI 10.1016/j.eurpsy.2005.06.002
   Cosnes J, 2011, GASTROENTEROLOGY, V140, P1785, DOI 10.1053/j.gastro.2011.01.055
   Costa F, 2007, WORLD J GASTROENTERO, V13, P219, DOI 10.3748/wjg.v13.i2.219
   Coulson NS, 2005, CYBERPSYCHOL BEHAV, V8, P580, DOI 10.1089/cpb.2005.8.580
   Crane C, 2004, GEN HOSP PSYCHIAT, V26, P50, DOI 10.1016/j.genhosppsych.2003.07.005
   Dai WW, 2022, NURS OPEN, V9, P2190, DOI 10.1002/nop2.946
   Distrutti E, 2016, WORLD J GASTROENTERO, V22, P2219, DOI 10.3748/wjg.v22.i7.2219
   Drossman Douglas A, 2016, Gastroenterology, DOI 10.1053/j.gastro.2016.02.032
   Drossman DA, 2016, GASTROENTEROLOGY, V150, P1262, DOI 10.1053/j.gastro.2016.02.032
   Edman JS, 2017, EXPLORE-NY, V13, P124, DOI 10.1016/j.explore.2016.12.005
   Enck P, 2018, NEUROGASTROENT MOTIL, V30, DOI 10.1111/nmo.13394
   Enders G., 2017, GUT INSIDE STORY OUR
   ENGEL GL, 1977, SCIENCE, V196, P129, DOI 10.1126/science.847460
   Evangelista S, 2012, GASTROENT RES PRACT, V2012, DOI 10.1155/2012/936960
   Farbod F, 2015, INDIAN J PSYCHIAT, V57, P68, DOI 10.4103/0019-5545.148526
   Faresjö Å, 2019, HEALTH QUAL LIFE OUT, V17, DOI 10.1186/s12955-019-1174-1
   Farhadi A, 2018, J NEUROGASTROENTEROL, V24, P289, DOI 10.5056/jnm17117
   Fouché P, 2006, S AFR J PSYCHOL, V36, P780, DOI 10.1177/008124630603600408
   Frank E, 2000, BIOL PSYCHIAT, V48, P593, DOI 10.1016/S0006-3223(00)00969-0
   Frank L, 2002, CLIN THER, V24, P675, DOI 10.1016/S0149-2918(02)85143-8
   Frechette J, 2020, INT J QUAL METH, V19, DOI 10.1177/1609406920907254
   Fuller-Thomson E, 2006, INFLAMM BOWEL DIS, V12, P697, DOI 10.1097/00054725-200608000-00005
   Fuller-Thomson E, 2015, INFLAMM BOWEL DIS, V21, P2640, DOI 10.1097/MIB.0000000000000551
   García-Sanjuán S, 2018, SCAND J CARING SCI, V32, P354, DOI 10.1111/scs.12469
   Gatchel RJ, 2007, PSYCHOL BULL, V133, P581, DOI 10.1037/0033-2909.133.4.581
   Gavrilescu O, 2015, REV CERCET INTERV SO, V50, P80
   Gerson MJ, 2006, SOC SCI MED, V62, P2838, DOI 10.1016/j.socscimed.2005.10.019
   Gralnek IM, 2000, GASTROENTEROLOGY, V119, P654, DOI 10.1053/gast.2000.16484
   Halland M, 2014, NEUROGASTROENT MOTIL, V26, P990, DOI 10.1111/nmo.12353
   Havelka M, 2009, COLLEGIUM ANTROPOL, V33, P303
   Henrich JF, 2020, J CONSULT CLIN PSYCH, V88, P295, DOI 10.1037/ccp0000483
   Ho PYM, 2019, INTEST RES, V17, P107, DOI 10.5217/ir.2018.00099
   Hoivik ML, 2012, INFLAMM BOWEL DIS, V18, P1540, DOI 10.1002/ibd.21863
   Holtmann GJ, 2016, LANCET GASTROENTEROL, V1, P133, DOI 10.1016/S2468-1253(16)30023-1
   Huppert FA, 2003, BRIT J HEALTH PSYCH, V8, P107, DOI 10.1348/135910703762879246
   Huppertz-Hauss G, 2016, INFLAMM BOWEL DIS, V22, P1679, DOI 10.1097/MIB.0000000000000806
   Huppertz-Hauss G, 2015, INFLAMM BOWEL DIS, V21, P337, DOI 10.1097/MIB.0000000000000272
   Iglesias M, 2010, REV ESP ENFERM DIG, V102, P624
   Joc EB, 2015, PSYCHIATR POL, V49, P821, DOI 10.12740/PP/26078
   Jones MP, 2006, CLIN GASTROENTEROL H, V4, P474, DOI 10.1016/j.cgh.2005.12.012
   Jordan C, 2019, CLIN PSYCHOL PSYCHOT, V26, P14, DOI 10.1002/cpp.2326
   Karimi M, 2016, PHARMACOECONOMICS, V34, P645, DOI 10.1007/s40273-016-0389-9
   Kawalec P, 2017, GASTROENTEROL REV, V12, P60, DOI 10.5114/pg.2017.66324
   Khan KJ, 2011, AM J GASTROENTEROL, V106, P661, DOI 10.1038/ajg.2011.72
   Kim YS, 2017, INTEST RES, V15, P338, DOI 10.5217/ir.2017.15.3.338
   Knowles SR, 2017, PSYCHOL HEALTH MED, V22, P524, DOI 10.1080/13548506.2016.1168932
   Kopczynska M, 2018, GASTROENTEROL REV, V13, P102, DOI 10.5114/pg.2018.75819
   Lackner JM, 2010, NEUROGASTROENT MOTIL, V22, P893, DOI 10.1111/j.1365-2982.2010.01516.x
   Lackner JM, 2013, J PSYCHOSOM RES, V74, P493, DOI 10.1016/j.jpsychores.2013.03.009
   Larsson K, 2017, J CLIN NURS, V26, P648, DOI 10.1111/jocn.13581
   Le Berre C, 2019, DIGEST LIVER DIS, V51, P961, DOI 10.1016/j.dld.2019.01.024
   Li FX, 2003, CAN J GASTROENTEROL, V17, P259, DOI 10.1155/2003/706891
   Liu R, 2018, INFLAMM BOWEL DIS, V24, P2039, DOI 10.1093/ibd/izy099
   Lönnfors S, 2014, J CROHNS COLITIS, V8, P1281, DOI 10.1016/j.crohns.2014.03.005
   Luo HQ, 2018, J PSYCHOSOM RES, V113, P66, DOI 10.1016/j.jpsychores.2018.07.013
   McCombie AM, 2015, INFLAMM BOWEL DIS, V21, P2272, DOI 10.1097/MIB.0000000000000476
   Megari K, 2013, HEALTH PSYCHOL RES, V1, P141, DOI [10.4082/hpr.2013.e27, 10.4081/hpr.2013.e27]
   Molodecky NA, 2012, GASTROENTEROLOGY, V142, P46, DOI 10.1053/j.gastro.2011.10.001
   Mosli MH, 2021, SAUDI J MED MED SCI, V9, P159, DOI 10.4103/sjmms.sjmms_79_20
   Motzer SA, 2003, NURS RES, V52, P329, DOI 10.1097/00006199-200309000-00007
   Mukhtar K, 2019, WORLD J GASTROENTERO, V25, P552, DOI 10.3748/wjg.v25.i5.552
   Nguyen M, 2018, GASTROENTEROL NURS, V41, P516, DOI 10.1097/SGA.0000000000000357
   Ni J, 2017, NAT REV GASTRO HEPAT, V14, P573, DOI 10.1038/nrgastro.2017.88
   Nurmi E, 2013, SCAND J GASTROENTERO, V48, P51, DOI 10.3109/00365521.2012.685750
   Oliveira S, 2007, INFLAMM BOWEL DIS, V13, P470, DOI 10.1002/ibd.20071
   Ozer M, 2020, MEDICINE, V99, DOI 10.1097/MD.0000000000020067
   Palant A, 2019, BMJ OPEN, V9, DOI 10.1136/bmjopen-2018-022642
   Paré P, 2006, CLIN THER, V28, P1726, DOI 10.1016/j.clinthera.2006.10.010
   Parekh NK, 2015, SOUTH MED J, V108, P337, DOI 10.14423/SMJ.0000000000000292
   Park JM, 2009, QUAL LIFE RES, V18, P435, DOI 10.1007/s11136-009-9461-7
   Parra RS, 2019, WORLD J GASTROENTERO, V25, P5862, DOI 10.3748/wjg.v25.i38.5862
   Peterson J, 2017, J AM ASSOC NURSE PRA, V29, P12, DOI 10.1002/2327-6924.12380
   PRICE RH, 1992, J ORGAN BEHAV, V13, P641, DOI 10.1002/job.4030130702
   Purc-Stephenson R, 2015, QUAL LIFE RES, V24, P1197, DOI 10.1007/s11136-014-0843-0
   Russo MW, 1999, J CLIN GASTROENTEROL, V29, P339, DOI 10.1097/00004836-199912000-00009
   Sayuk GS, 2015, AM J MED, V128, P817, DOI 10.1016/j.amjmed.2015.01.036
   Shofany C, 2017, Nursing Care Open Access Journal, V4, P385, DOI DOI 10.15406/NCOAJ.2017.04.00103
   Si JM, 2004, WORLD J GASTROENTERO, V10, P1802
   Silk DB, 2001, EUR J GASTROEN HEPAT, V13, P1327, DOI 10.1097/00042737-200111000-00011
   Singh P, 2015, WORLD J GASTROENTERO, V21, P8103, DOI 10.3748/wjg.v21.i26.8103
   Soares RLS, 2014, WORLD J GASTROENTERO, V20, P12144, DOI 10.3748/wjg.v20.i34.12144
   Spiegel B, 2007, ALIMENT PHARM THER, V26, P183, DOI 10.1111/j.1365-2036.2007.03357.x
   Stansfeld SA, 2013, PLOS ONE, V8, DOI 10.1371/journal.pone.0081115
   Sugawara N, 2017, INTERNAL MED, V56, P493, DOI 10.2169/internalmedicine.56.7695
   Theede K, 2013, DAN MED J, V60
   Turk DC, 2016, PAIN MANAG, V6, P357, DOI 10.2217/pmt-2016-0003
   Ueno F, 2017, J GASTROENTEROL, V52, P555, DOI 10.1007/s00535-016-1241-x
   Ung EJ, 2013, EUR J GASTROEN HEPAT, V25, P1478, DOI 10.1097/MEG.0b013e328365abd3
   Velonias G, 2017, INFLAMM BOWEL DIS, V23, P283, DOI 10.1097/MIB.0000000000001008
   Viganò C, 2016, ACT NERV SUPER REDIV, V58, P118
   Wade DT, 2017, CLIN REHABIL, V31, P995, DOI 10.1177/0269215517709890
   Wang YT, 2012, BMC GASTROENTEROL, V12, DOI 10.1186/1471-230X-12-104
   World Health Organization. Regional Office for Europe, 2013, MEAS TARG SETT WELL
   Yamabe K, 2019, CLINICOECONOMIC OUTC, V11, P221, DOI 10.2147/CEOR.S179892
   Yildiz A, 2020, SAO PAULO MED J, V138, P282, DOI [10.1590/1516-3180.2019.0527.r1.16042020, 10.1590/1516-3180.2019.0527.R1.16042020]
   Zhang Chaoran, 2018, J Can Assoc Gastroenterol, V1, P107, DOI 10.1093/jcag/gwy025
NR 118
TC 1
Z9 1
U1 0
U2 4
PU WILEY
PI HOBOKEN
PA 111 RIVER ST, HOBOKEN 07030-5774, NJ USA
SN 1758-0846
EI 1758-0854
J9 APPL PSYCHOL-HLTH WE
JI Appl. Psychol.-Health Well Being
PD MAY
PY 2022
VL 14
IS 2
BP 626
EP 644
DI 10.1111/aphw.12323
EA DEC 2021
PG 19
WC Psychology, Applied
WE Social Science Citation Index (SSCI)
SC Psychology
GA 0Y7QH
UT WOS:000726345500001
PM 34866337
OA hybrid
DA 2024-01-22
ER

PT J
AU Söderqvist, EV
   Cashin, PH
   Graf, W
AF Soderqvist, Erik, V
   Cashin, Peter H.
   Graf, Wilhelm
TI Surgical treatment of rectovaginal fistula-predictors of outcome and
   effects on quality of life
SO INTERNATIONAL JOURNAL OF COLORECTAL DISEASE
LA English
DT Article
DE Rectovaginal fistula; Colorectal surgery; Colorectal diseases; Vaginal
   diseases; Quality of life
ID GRACILIS MUSCLE TRANSPOSITION; ADVANCEMENT FLAP; VAGINAL FISTULAS;
   REPAIR; GRACILOPLASTY; MANAGEMENT; CLOSURE; WOMEN
AB Purpose To determine the results after rectovaginal fistula (RVF) repair and find predictors of outcome. Primary objective was fistula healing. Secondary outcomes were morbidity and patient health-related quality of life (HRQoL). Method An observational study of 55 women who underwent RVF repair including both local procedures and tissue transposition 2003-2018 was performed. Baseline patient and fistula characteristics were registered, combined with a prospective HRQoL follow-up and a general questionnaire describing fistula symptoms. Results Healing rate after index surgery was 25.5% (n = 14) but the final healing rate was 67.3% (n = 37). Comparing the etiologies, traumatic fistulas (iatrogenic and obstetric) had the highest healing rates after index surgery (n = 11, 45.9%) and after repeated operations at final follow-up (n = 22, 91.7%) compared with fistulas of inflammatory fistulas (Crohn's disease, cryptoglandular infection, and anastomotic leakage) that had inferior healing rates after both index surgery (n = 7, 7.1%) and at final follow-up (n = 13, 46.4%). Fistulas of the category others (radiation damage and unknown etiology) included a small amount of patients with intermediate results at both index surgery (n = 1, 33.3%) and healing rate at last follow-up (n = 2, 66.7%). The differences were statistically significant for both index surgery (p = 0.004) and at final follow-up (p = 0.001). Unhealed patients scored lower than both healed patients and the normal population in 6/8 Rand-36 domains, but the differences were not statistically significant. Conclusions Most traumatic rectovaginal fistulas closed after repeated surgery whereas inflammatory fistulas had a poor prognosis. Low healing rates after local repairs suggest that tissue transfer might be indicated more early in the treatment process. Unhealed fistulas were associated with reduced quality of life. Trial registration Clinicaltrials.gov No. NCT05006586.
C1 [Soderqvist, Erik, V; Cashin, Peter H.; Graf, Wilhelm] Uppsala Univ, Dept Surg Sci, S-75185 Uppsala, Sweden.
C3 Uppsala University
RP Söderqvist, EV (通讯作者)，Uppsala Univ, Dept Surg Sci, S-75185 Uppsala, Sweden.
EM Erik.soederqvist@gmail.com
OI Cashin, Peter/0000-0003-3474-9450
FU Uppsala University
FX Open access funding provided by Uppsala University.
CR Andreani SM, 2007, DIS COLON RECTUM, V50, P2215, DOI 10.1007/s10350-007-9057-7
   Baig MK, 2000, INT J COLORECTAL DIS, V15, P323, DOI 10.1007/s003840000253
   Bhome R, 2018, TECH COLOPROCTOL, V22, P305, DOI 10.1007/s10151-018-1775-4
   Brown HW, 2012, INT UROGYNECOL J, V23, P403, DOI 10.1007/s00192-011-1653-3
   de Bernis L, 2007, INT J GYNECOL OBSTET, V99, pS117, DOI 10.1016/j.ijgo.2007.06.032
   Dindo D, 2004, ANN SURG, V240, P205, DOI 10.1097/01.sla.0000133083.54934.ae
   El-Gazzaz G, 2010, J GASTROINTEST SURG, V14, P1758, DOI 10.1007/s11605-010-1259-y
   El-Gazzaz G, 2010, J GASTROINTEST SURG, V14, P824, DOI 10.1007/s11605-010-1167-1
   Ellis CN, 2008, DIS COLON RECTUM, V51, P1084, DOI 10.1007/s10350-008-9339-8
   FLESHNER PR, 1992, DIS COLON RECTUM, V35, P938, DOI 10.1007/BF02253495
   Fu JH, 2019, INT UROGYNECOL J, V30, P1659, DOI 10.1007/s00192-019-04082-w
   Fürst A, 2008, INT J COLORECTAL DIS, V23, P349, DOI 10.1007/s00384-007-0413-9
   Giordano P, 1996, DIS COLON RECTUM, V39, P568, DOI 10.1007/BF02058713
   Göttgens KW, 2014, DIS COLON RECTUM, V57, P888, DOI 10.1097/DCR.0000000000000147
   HEYEN F, 1989, DIS COLON RECTUM, V32, P379, DOI 10.1007/BF02563688
   Homsi R, 1994, Obstet Gynecol Surv, V49, P803, DOI 10.1097/00006254-199412000-00002
   Lefèvre JH, 2009, DIS COLON RECTUM, V52, P1290, DOI 10.1007/DCR.0b013e3181a74700
   LOWRY AC, 1988, DIS COLON RECTUM, V31, P676, DOI 10.1007/BF02552581
   MACRAE HM, 1995, DIS COLON RECTUM, V38, P921, DOI 10.1007/BF02049726
   NOWACKI MP, 1986, DIS COLON RECTUM, V29, P817, DOI 10.1007/BF02555353
   Oakley SH, 2015, FEMALE PELVIC MED RE, V21, P123, DOI 10.1097/SPV.0000000000000162
   Ozuner G, 1996, DIS COLON RECTUM, V39, P10, DOI 10.1007/BF02048261
   Picciariello A, 2020, UPDATES SURG, V72, P205, DOI 10.1007/s13304-020-00704-x
   Pinto RA, 2010, DIS COLON RECTUM, V53, P1240, DOI 10.1007/DCR.0b013e3181e536cb
   Pitel S, 2011, COLORECTAL DIS, V13, pE112, DOI 10.1111/j.1463-1318.2011.02544.x
   ROTHENBERGER DA, 1982, DIS COLON RECTUM, V25, P297, DOI 10.1007/BF02553599
   Rottoli M, 2018, UPDATES SURG, V70, P485, DOI 10.1007/s13304-018-0558-9
   Ruiz D, 2008, TECH COLOPROCTOL, V12, P277, DOI 10.1007/s10151-008-0433-7
   Ryoo SB, 2019, ANN SURG TREAT RES, V97, P149, DOI 10.4174/astr.2019.97.3.149
   Schwandner O, 2009, TECH COLOPROCTOL, V13, P135, DOI 10.1007/s10151-009-0470-x
   Sonoda T, 2002, DIS COLON RECTUM, V45, P1622, DOI 10.1007/s10350-004-7249-y
   Soriano D, 2001, EUR J OBSTET GYN R B, V96, P75, DOI 10.1016/S0301-2115(00)00411-5
   SULLIVAN M, 1995, SOC SCI MED, V41, P1349, DOI 10.1016/0277-9536(95)00125-Q
   Troja A, 2013, J VISC SURG, V150, P379, DOI 10.1016/j.jviscsurg.2013.08.002
NR 34
TC 3
Z9 3
U1 0
U2 1
PU SPRINGER
PI NEW YORK
PA ONE NEW YORK PLAZA, SUITE 4600, NEW YORK, NY, UNITED STATES
SN 0179-1958
EI 1432-1262
J9 INT J COLORECTAL DIS
JI Int. J. Colorectal Dis.
PD JUL
PY 2022
VL 37
IS 7
BP 1699
EP 1707
DI 10.1007/s00384-022-04206-7
EA JUL 2022
PG 9
WC Gastroenterology & Hepatology; Surgery
WE Science Citation Index Expanded (SCI-EXPANDED)
SC Gastroenterology & Hepatology; Surgery
GA 2S6OW
UT WOS:000819883700003
PM 35779081
OA hybrid, Green Published
DA 2024-01-22
ER

PT J
AU Siddique, I
   Hasan, F
   Khan, I
AF Siddique, Iqbal
   Hasan, Fuad
   Khan, Islam
TI Suppression of Na<SUP>+</SUP>/H<SUP>+</SUP> exchanger isoform-3 in human
   inflammatory bowel disease: Lack of reversal by 5′-aminosalicylate
   treatment
SO SCANDINAVIAN JOURNAL OF GASTROENTEROLOGY
LA English
DT Article
DE Crohn's colitis; IBD; MPO; Na+/H+ exchanger; sodium pump; ulcerative
   colitis
ID EXPERIMENTAL COLITIS; FUNCTIONAL-ANALYSIS; IN-VIVO; NHE3; PH;
   EXPRESSION; PHYSIOLOGY; DIARRHEA; CLONING; MUSCLE
AB Objective. Na+/H+ exchanger isoform 3 (NHE-3) is responsible for net uptake of NaCl and water from the gastrointestinal (GI) tract. However, its status in human inflammatory bowel diseases (IBDs) such as ulcerative colitis (UC) and Crohn's disease ( CD) remains poorly understood. The aim of this study was to investigate the underlying mechanism of NHE-3 isoform expression and its modulation by 5'-aminosalicylate in human CD and UC. Material and methods. Subjects were divided into three groups: 1) controls; 2) untreated/new IBD cases (n = 13) and 3) 5'-aminosalicylate-treated IBD patients ( n = 13). Subjects presenting with abdominal pain but with endoscopically normal colons served as normal controls. Inflammation was confirmed by the level of myeloperoxidase (MPO) activity, malondialdehyde (MDA) concentrations and by histologic evaluation. Expressions of NHE-3 protein and mRNA, sodium pump activity and IL-1 beta and TNF-alpha mRNA were estimated in the colonic biopsies using ECL-Western blot analysis, reverse transcription-polymerase chain reaction (RT-PCR) and enzyme assays. Results. The level of NHE-3 protein and sodium pump activity was reduced ( p < 0.05) in both the untreated and treated CD and UC patients. NHE-3 mRNA was reduced only in CD patients but not in those with UC. The treatment reversed the symptoms, but levels of MPO activity, MDA concentration, IL-1 beta, TNF-alpha and infiltration of inflammatory cells remained high with the exception of IL-1 beta mRNA in the treated patients. Conclusions. NHE-3 suppression is regulated differentially in CD and UC, which together with suppression of sodium pump activity will reduce NaCl and water uptake from the colonic lumen. These findings suggest a role of TNF-alpha in the regulation of NHE-3 expression in IBD.
C1 [Khan, Islam] Kuwait Univ, Fac Med, Dept Biochem, Kuwait, Kuwait.
   [Siddique, Iqbal; Hasan, Fuad] Kuwait Univ, Fac Med, Dept Med, Kuwait, Kuwait.
C3 Kuwait University; Kuwait University
RP Khan, I (通讯作者)，Kuwait Univ, Fac Med, Dept Biochem, POB 24923, Kuwait, Kuwait.
EM Islam@hsc.edu.kw
OI Siddique, Iqbal/0000-0002-2150-2929
CR Al-Jarallah A, 2008, EUR J PHARMACOL, V579, P365, DOI 10.1016/j.ejphar.2007.10.069
   ALLGAYER H, 1988, DIGEST DIS SCI, V33, P417, DOI 10.1007/BF01536025
   Beltrán AR, 2008, PFLUG ARCH EUR J PHY, V455, P799, DOI 10.1007/s00424-007-0333-0
   BRANT SR, 1995, AM J PHYSIOL-CELL PH, V269, pC198, DOI 10.1152/ajpcell.1995.269.1.C198
   Brett CL, 2002, AM J PHYSIOL-CELL PH, V282, pC1031, DOI 10.1152/ajpcell.00420.2001
   Clayburgh DR, 2006, J CLIN INVEST, V116, P2682, DOI 10.1172/JCI29218
   FALLINGBORG J, 1993, DIGEST DIS SCI, V38, P1989, DOI 10.1007/BF01297074
   Gawenis LR, 2002, AM J PHYSIOL-GASTR L, V282, pG776, DOI 10.1152/ajpgi.00297.2001
   GROVER AK, 1985, BIOCHIM BIOPHYS ACTA, V818, P191, DOI 10.1016/0005-2736(85)90561-9
   KARMAZYN M, 1993, CARDIOVASC RES, V27, P915, DOI 10.1093/cvr/27.6.915
   Khan I, 2005, SCAND J GASTROENTERO, V40, P578, DOI 10.1080/00365520510012352
   Khan I, 2003, CAN J GASTROENTEROL, V17, P31, DOI 10.1155/2003/673819
   Khan I, 1998, J PHARMACOL EXP THER, V285, P869
   Khan I, 1997, GUT, V40, P307, DOI 10.1136/gut.40.3.307
   KHAN I, 1993, AM J PHYSIOL, V264, pG1160, DOI 10.1152/ajpgi.1993.264.6.G1160
   Khan I, 2006, TRENDS IN RNA RESEARCH, P191
   Lee SH, 2008, BIOCHEM BIOPH RES CO, V369, P320, DOI 10.1016/j.bbrc.2008.01.168
   Maher MM, 1997, GASTROENTEROLOGY, V112, P174, DOI 10.1016/S0016-5085(97)70232-4
   Musch MW, 2002, J CLIN INVEST, V110, P1739, DOI 10.1172/JCI200215695
   Németh ZH, 2002, AM J PHYSIOL-GASTR L, V283, pG122, DOI 10.1152/ajpgi.00015.2002
   Nugent SG, 2001, GUT, V48, P571, DOI 10.1136/gut.48.4.571
   Numata M, 1998, J BIOL CHEM, V273, P6951, DOI 10.1074/jbc.273.12.6951
   Numata M, 2001, J BIOL CHEM, V276, P17387, DOI 10.1074/jbc.M101319200
   PENNICA D, 1984, NATURE, V312, P724, DOI 10.1038/312724a0
   Schmidt C, 2007, J AM SOC NEPHROL, V18, P1072, DOI 10.1681/ASN.2006050454
   Slepkov ER, 2007, BIOCHEM J, V401, P623, DOI 10.1042/BJ20061062
   Sventoraityte J, 2008, MEDICINA-LITHUANIA, V44, P27, DOI 10.3390/medicina44010005
   Zachos NC, 2005, ANNU REV PHYSIOL, V67, P411, DOI 10.1146/annurev.physiol.67.031103.153004
NR 28
TC 29
Z9 32
U1 0
U2 2
PU INFORMA HEALTHCARE
PI LONDON
PA TELEPHONE HOUSE, 69-77 PAUL STREET, LONDON EC2A 4LQ, ENGLAND
SN 0036-5521
J9 SCAND J GASTROENTERO
JI Scand. J. Gastroenterol.
PY 2009
VL 44
IS 1
BP 56
EP 64
DI 10.1080/00365520802321253
PG 9
WC Gastroenterology & Hepatology
WE Science Citation Index Expanded (SCI-EXPANDED)
SC Gastroenterology & Hepatology
GA 397DY
UT WOS:000262643700008
PM 18785066
DA 2024-01-22
ER

PT J
AU Arranz, EM
   Arranz, MDM
   Robredo, T
   Mancheño-Corvo, P
   Menta, R
   Alves, FJ
   de Parga, JMS
   Sanz, PM
   de la Rosa, O
   Büscher, D
   Lombardo, E
   de Miguel, F
AF Martin Arranz, Eduardo
   Martin Arranz, Maria Dolores
   Robredo, Tomas
   Mancheno-Corvo, Pablo
   Menta, Ramon
   Javier Alves, Francisco
   Suarez de Parga, Jose Manuel
   Mora Sanz, Pedro
   de la Rosa, Olga
   Buscher, Dirk
   Lombardo, Eleuterio
   de Miguel, Fernando
TI Endoscopic submucosal injection of adipose-derived mesenchymal stem
   cells ameliorates TNBS-induced colitis in rats and prevents stenosis
SO STEM CELL RESEARCH & THERAPY
LA English
DT Article
DE Inflammatory bowel disease; Cell therapy; Mesenchymal stem cells;
   Endoscopic treatment
ID SODIUM-INDUCED COLITIS; STROMAL CELLS; CROHNS-DISEASE;
   INTERNATIONAL-SOCIETY; ULCERATIVE-COLITIS; LOCAL INJECTION; THERAPY;
   TISSUE; INFLAMMATION; INFLIXIMAB
AB Background: Mesenchymal stem cells have potential applications in inflammatory bowel disease due to their immunomodulatory properties. Our aim was to evaluate the feasibility, safety and efficacy of endoscopic administration of adipose-derived mesenchymal stem cells (ASCs) in a colitis model in rats.
   Methods: Colitis was induced in rats by rectal trinitrobenzenesulfonic acid (TNBS). After 24 h ASCs (107 cells) or saline vehicle were endoscopically injected into the distal colon. Rats were followed for 11 days. Daily weight, endoscopic score at days 1 and 11, macroscopic appearance at necropsy, colon length and mRNA expression of Foxp3 and IL-10 in mesenteric lymph nodes (MLN) were analyzed.
   Results: Endoscopic injection was successful in all the animals. No significant adverse events or mortality due to the procedure occurred. Weight evolution was significantly better in the ASC group, recovering initial weight by day 11 (-0.8% +/- 10.1%, mean +/- SD), whereas the vehicle group remained in weight loss (-6.7% +/- 9.2%, p = 0.024). The endoscopic score improved in the ASC group by 47.1% +/- 5.3% vs. 21.8% +/- 6.6% in the vehicle group (p < 0.01). Stenosis was less frequent in the ASC group (4.8% vs. 41.2%, p < 0.01). Colon length significantly recovered in the ASC group versus the vehicle group (222.6 +/- 17.3 mm vs. 193.6 +/- 17.9 mm, p < 0.001). The endoscopic score significantly correlated with weight change, macroscopic necropsy score and colon length. Foxp3 and IL-10 mRNA levels in MLN recovered with ASC treatment.
   Conclusions: ASC submucosal endoscopic injection is feasible, safe and ameliorates TNBS-induced colitis in rats, especially stenosis.
C1 [Martin Arranz, Eduardo; Martin Arranz, Maria Dolores; Suarez de Parga, Jose Manuel; Mora Sanz, Pedro] La Paz Univ Hosp, Gastroenterol Dept, Paseo Castellana 261,4th Floor, Madrid 28046, Spain.
   [Robredo, Tomas; de Miguel, Fernando] La Paz Hosp, Cell Therapy Lab, Inst Hlth Res, Madrid, Spain.
   [Mancheno-Corvo, Pablo; Menta, Ramon; de la Rosa, Olga; Lombardo, Eleuterio] Tigenix SAU, Madrid, Spain.
   [Javier Alves, Francisco] La Paz Univ Hosp, Pathol Dept, Madrid, Spain.
   [Buscher, Dirk] Grifols SA, Barcelona, Spain.
C3 Hospital Universitario La Paz; Hospital Universitario La Paz; Hospital
   Universitario La Paz; Grifols
RP Arranz, EM (通讯作者)，La Paz Univ Hosp, Gastroenterol Dept, Paseo Castellana 261,4th Floor, Madrid 28046, Spain.
EM emarranz@salud.madrid.org
RI Arranz, Maria Dolores Martin/I-7884-2015
OI MARTIN ARRANZ, MARIA DOLORES/0000-0002-1872-0917
FU Instituto de Salud Carlos III [PI10/0317]
FX This work was partially supported by a grant of the Instituto de Salud
   Carlos III to FdM (PI10/0317).
CR Aggarwal S, 2005, BLOOD, V105, P1815, DOI 10.1182/blood-2004-04-1559
   Ahn BO, 2001, INT J COLORECTAL DIS, V16, P174, DOI 10.1007/s003840000282
   Akiyama K, 2012, CELL STEM CELL, V10, P544, DOI 10.1016/j.stem.2012.03.007
   Anderson P, 2013, GUT, V62, P1131, DOI 10.1136/gutjnl-2012-302152
   Ando Y, 2008, INFLAMM BOWEL DIS, V14, P826, DOI 10.1002/ibd.20382
   Annese V, 2013, J CROHNS COLITIS, V7, P982, DOI 10.1016/j.crohns.2013.09.016
   [Anonymous], CLIN GOV
   Becker C, 2005, GUT, V54, P950, DOI 10.1136/gut.2004.061283
   Biancone L, 2006, GASTROINTEST ENDOSC, V63, P486, DOI 10.1016/j.gie.2005.08.047
   Bourin P, 2013, CYTOTHERAPY, V15, P641, DOI 10.1016/j.jcyt.2013.02.006
   Castelo-Branco MTL, 2012, PLOS ONE, V7, DOI 10.1371/journal.pone.0033360
   Chamberlain G, 2007, STEM CELLS, V25, P2739, DOI 10.1634/stemcells.2007-0197
   Chao K, 2016, STEM CELL RES THER, V7, DOI 10.1186/s13287-016-0376-2
   Chen QQ, 2013, WORLD J GASTROENTERO, V19, P4702, DOI 10.3748/wjg.v19.i29.4702
   Cheng WZ, 2017, AM J TRANSL RES, V9, P4149
   Ciccocioppo R, 2011, GUT, V60, P788, DOI 10.1136/gut.2010.214841
   D'Haens GR, 2014, J CROHNS COLITIS, V8, P726, DOI 10.1016/j.crohns.2014.02.025
   Daperno M, 2004, GASTROINTEST ENDOSC, V60, P505, DOI 10.1016/S0016-5107(04)01878-4
   de la Portilla F, 2013, INT J COLORECTAL DIS, V28, P313, DOI 10.1007/s00384-012-1581-9
   Dominici M, 2006, CYTOTHERAPY, V8, P315, DOI 10.1080/14653240600855905
   Doorn J, 2012, TISSUE ENG PART B-RE, V18, P101, DOI [10.1089/ten.teb.2011.0488, 10.1089/ten.TEB.2011.0488]
   Duijvestein M, 2011, STEM CELLS, V29, P1549, DOI 10.1002/stem.698
   Duijvestein M, 2011, CYTOTHERAPY, V13, P1066, DOI 10.3109/14653249.2011.597379
   Duijvestein M, 2010, GUT, V59, P1662, DOI 10.1136/gut.2010.215152
   Eggenhofer E, 2014, FRONT IMMUNOL, V5, DOI 10.3389/fimmu.2014.00148
   English K, 2013, IMMUNOL CELL BIOL, V91, P19, DOI 10.1038/icb.2012.56
   Fan HY, 2012, CELL MOL IMMUNOL, V9, P473, DOI 10.1038/cmi.2012.40
   Forbes GM, 2014, CLIN GASTROENTEROL H, V12, P64, DOI 10.1016/j.cgh.2013.06.021
   Fuenzalida P, 2016, CYTOTHERAPY, V18, P630, DOI 10.1016/j.jcyt.2016.02.002
   García-Olmo D, 2005, DIS COLON RECTUM, V48, P1416, DOI 10.1007/s10350-005-0052-6
   Garcia-Olmo D, 2009, DIS COLON RECTUM, V52, P79, DOI 10.1007/DCR.0b013e3181973487
   Gonçalves FD, 2014, WORLD J GASTROENTERO, V20, P18228, DOI 10.3748/wjg.v20.i48.18228
   González MA, 2009, GASTROENTEROLOGY, V136, P978, DOI 10.1053/j.gastro.2008.11.041
   Gonzalez-Rey E, 2009, GUT, V58, P929, DOI 10.1136/gut.2008.168534
   Griffin MD, 2010, HUM GENE THER, V21, P1641, DOI 10.1089/hum.2010.156
   HAMILTON SR, 1986, GASTROENTEROLOGY, V91, P1511, DOI 10.1016/0016-5085(86)90209-X
   Haughn C, 2006, SURG ENDOSC, V20, P270, DOI 10.1007/s00464-005-0088-7
   Hayashi Y, 2008, J PHARMACOL EXP THER, V326, P523, DOI 10.1124/jpet.108.137083
   HULL CC, 1990, CANCER, V66, P2528, DOI 10.1002/1097-0142(19901215)66:12<2528::AID-CNCR2820661214>3.0.CO;2-E
   Iwai A, 1998, DIGEST DIS SCI, V43, p143S
   Karas JR, 2011, SURG ENDOSC, V25, P2956, DOI 10.1007/s00464-011-1651-z
   Katz AJ, 2005, STEM CELLS, V23, P412, DOI 10.1634/stemcells.2004-0021
   Khalil PN, 2007, GASTROENTEROLOGY, V132, P944, DOI 10.1053/j.gastro.2006.12.029
   Kidd S, 2009, STEM CELLS, V27, P2614, DOI 10.1002/stem.187
   Le Blanc K, 2003, EXP HEMATOL, V31, P890, DOI 10.1016/S0301-472X(03)00110-3
   Legaki E, 2016, STEM CELL REV REP, V12, P604, DOI 10.1007/s12015-016-9677-1
   Liotta F, 2008, STEM CELLS, V26, P279, DOI 10.1634/stemcells.2007-0454
   Lombardo E, 2009, TISSUE ENG PT A, V15, P1579, DOI 10.1089/ten.tea.2008.0340
   Lopez-Santalla M, 2017, FRONT IMMUNOL, V8, DOI 10.3389/fimmu.2017.00638
   Mancheño-Corvo P, 2013, BIORESEARCH OPEN ACC, V2, P431, DOI 10.1089/biores.2013.0040
   Manieri NA, 2015, J CLIN INVEST, V125, P3606, DOI 10.1172/JCI81423
   MARY JY, 1989, GUT, V30, P983, DOI 10.1136/gut.30.7.983
   MORRIS GP, 1989, GASTROENTEROLOGY, V96, P795, DOI 10.1016/0016-5085(89)90904-9
   NARISAWA T, 1975, AM J DIG DIS, V20, P928, DOI 10.1007/BF01070878
   Neurath M, 2000, Int Rev Immunol, V19, P51, DOI 10.3109/08830180009048389
   Neurath MF, 2010, GASTROENTEROLOGY, V139, P1837, DOI 10.1053/j.gastro.2010.10.007
   Pacheco RG, 2012, WORLD J GASTROENTERO, V18, P4278, DOI 10.3748/wjg.v18.i32.4278
   Panés J, 2016, LANCET, V388, P1281, DOI 10.1016/S0140-6736(16)31203-X
   Parekkadan B, 2011, GASTROENTEROLOGY, V140, P966, DOI 10.1053/j.gastro.2010.10.013
   Poggioli G, 2005, DIS COLON RECTUM, V48, P768, DOI 10.1007/s10350-004-0832-4
   Schrepfer S, 2007, TRANSPL P, V39, P573, DOI 10.1016/j.transproceed.2006.12.019
   SCHROEDER KW, 1987, NEW ENGL J MED, V317, P1625, DOI 10.1056/NEJM198712243172603
   Singer NG, 2011, ANNU REV PATHOL-MECH, V6, P457, DOI 10.1146/annurev-pathol-011110-130230
   Soetikno Roy, 2010, Gastrointest Endosc Clin N Am, V20, P497, DOI 10.1016/j.giec.2010.03.008
   Song JN, 2017, SCI REP-UK, V7, DOI [10.1038/s41598-017-09827-5, 10.1038/s41598-017-07199-4]
   Swaminath A, 2008, INFLAMM BOWEL DIS, V14, P213, DOI 10.1002/ibd.20318
   Tanaka F, 2008, LIFE SCI, V83, P771, DOI 10.1016/j.lfs.2008.09.016
   Vermeulen W, 2011, ACTA GASTRO-ENT BELG, V74, P304
   Wirtz S, 2007, NAT PROTOC, V2, P541, DOI 10.1038/nprot.2007.41
   Yang J, 2015, PLOS ONE, V10, DOI 10.1371/journal.pone.0140551
NR 70
TC 11
Z9 11
U1 0
U2 9
PU BMC
PI LONDON
PA CAMPUS, 4 CRINAN ST, LONDON N1 9XW, ENGLAND
EI 1757-6512
J9 STEM CELL RES THER
JI Stem Cell Res. Ther.
PD APR 10
PY 2018
VL 9
AR 95
DI 10.1186/s13287-018-0837-x
PG 13
WC Cell & Tissue Engineering; Cell Biology; Medicine, Research &
   Experimental
WE Science Citation Index Expanded (SCI-EXPANDED)
SC Cell Biology; Research & Experimental Medicine
GA GC4DX
UT WOS:000429735100001
PM 29631607
OA Green Published, gold
DA 2024-01-22
ER

PT J
AU Nazmi, A
   Hoek, KL
   Greer, MJ
   Piazuelo, MB
   Minato, N
   Olivares-Villagómez, D
AF Nazmi, Ali
   Hoek, Kristen L.
   Greer, Michael J.
   Piazuelo, Maria B.
   Minato, Nagahiro
   Olivares-Villagomez, Danyvid
TI Innate CD8αα<SUP>+</SUP> cells promote ILC1-like intraepithelial
   lymphocyte homeostasis and intestinal inflammation
SO PLOS ONE
LA English
DT Article
ID OSTEOPONTIN EXPRESSION; T-CELLS; GENE-EXPRESSION; CROHNS-DISEASE;
   IFN-GAMMA; MUCOSAL; COLITIS; PROGRESSION; ETA-1; IL-12
AB Innate CD8 alpha alpha(+) cells, also referred to as iCD8 alpha cells, are TCR-negative intraepithelial lymphocytes (IEL) possessing cytokine and chemokine profiles and functions related to innate immune cells. iCD8 alpha cells constitute an important source of osteopontin in the intestinal epithelium. Osteopontin is a pleiotropic cytokine with diverse roles in bone and tissue remodeling, but also has relevant functions in the homeostasis of immune cells. In this report, we present evidence for the role of iCD8 alpha cells in the homeostasis of TCR-negative NKp46(+)NK1.1(+)IEL (ILC1-like). We also show that the effect of iCD8 alpha cells on ILC1-like IEL is enhanced in vitro by osteopontin. We show that in the absence of iCD8 alpha cells, the number of NKp46(+)NK1.1(+)IEL is significantly reduced. These ILC1-like cells are involved in intestinal pathogenesis in the anti-CD40 mouse model of intestinal inflammation. Reduced iCD8 alpha cell numbers results in a milder form of intestinal inflammation in this disease model, whereas treatment with osteopontin increases disease severity. Collectively, our results suggest that iCD8 alpha cells promote survival of NKp46(+)NK1.1(+)IEL, which significantly impacts the development of intestinal inflammation.
C1 [Nazmi, Ali; Hoek, Kristen L.; Olivares-Villagomez, Danyvid] Vanderbilt Univ, Med Ctr, Dept Pathol Microbiol & Immunol, Nashville, TN 37232 USA.
   [Greer, Michael J.] Vanderbilt Univ, Dept Biomed Informat, 221 Kirkland Hall, Nashville, TN 37235 USA.
   [Piazuelo, Maria B.] Vanderbilt Univ, Dept Med, Med Ctr, Nashville, TN USA.
   [Minato, Nagahiro] Kyoto Univ, Grad Sch Med, Med Innovat Ctr, Kyoto, Japan.
   [Olivares-Villagomez, Danyvid] Vanderbilt Univ, Med Ctr, Vanderbilt Inst Infect Immunol & Inflammat, Nashville, TN 37232 USA.
C3 Vanderbilt University; Vanderbilt University; Vanderbilt University;
   Kyoto University; Vanderbilt University
RP Olivares-Villagómez, D (通讯作者)，Vanderbilt Univ, Med Ctr, Dept Pathol Microbiol & Immunol, Nashville, TN 37232 USA.; Olivares-Villagómez, D (通讯作者)，Vanderbilt Univ, Med Ctr, Vanderbilt Inst Infect Immunol & Inflammat, Nashville, TN 37232 USA.
EM danyvid.olivares-villagomez@vumc.edu
FU NIH/NIDDK [R01DK111671]; American Association of Immunologists; National
   Library of Medicine [T15 LM00745]; Vanderbilt Ingram Cancer Center [P30
   CA68485]; Vanderbilt Digestive Disease Research Center [DK058404]
FX Funded by (D.O-V.) NIH/NIDDK grant R01DK111671. (D.O-V. and A.N.)
   Careers in Immunology Fellowship Program from the American Association
   of Immunologists. (M.J.G) National Library of Medicine T15 LM00745. The
   funders had no role in the study, design, data collection and analysis,
   decision to publish, or preparation of the manuscript.; We thank the
   Translational Pathology Shared Resource for tissue processing. We thank
   the Flow Cytometry Shared Resource, which is supported by the Vanderbilt
   Ingram Cancer Center (P30 CA68485) and the Vanderbilt Digestive Disease
   Research Center (DK058404).
CR Ashkar S, 2000, SCIENCE, V287, P860, DOI 10.1126/science.287.5454.860
   Bhagat G, 2008, J CLIN INVEST, V118, P281, DOI 10.1172/JCI30989
   Chen YP, 2002, P NATL ACAD SCI USA, V99, P14338, DOI 10.1073/pnas.212290499
   Cheroutre H, 2004, ANNU REV IMMUNOL, V22, P217, DOI 10.1146/annurev.immunol.22.012703.104522
   Das G, 2003, P NATL ACAD SCI USA, V100, P5324, DOI 10.1073/pnas.0831037100
   Ellmeier W, 1999, ANNU REV IMMUNOL, V17, P523, DOI 10.1146/annurev.immunol.17.1.523
   Ettersperger J, 2016, IMMUNITY, V45, P610, DOI 10.1016/j.immuni.2016.07.018
   FRANZEN A, 1985, BIOCHEM J, V232, P715, DOI 10.1042/bj2320715
   Fuchs A, 2013, IMMUNITY, V38, P769, DOI 10.1016/j.immuni.2013.02.010
   Gassler N, 2002, SCAND J GASTROENTERO, V37, P1286, DOI 10.1080/003655202761020560
   Giulietti A, 2001, METHODS, V25, P386, DOI 10.1006/meth.2001.1261
   Guy-Grand D, 1998, EUR J IMMUNOL, V28, P730, DOI 10.1002/(SICI)1521-4141(199802)28:02<730::AID-IMMU730>3.3.CO;2-L
   Heilmann K, 2009, J CELL MOL MED, V13, P1162, DOI 10.1111/j.1582-4934.2008.00428.x
   Hur EM, 2007, NAT IMMUNOL, V8, P74, DOI 10.1038/ni1415
   Inagaki-Ohara K, 2004, J IMMUNOL, V173, P1390, DOI 10.4049/jimmunol.173.2.1390
   Ito K, 2017, PLOS ONE, V12, DOI 10.1371/journal.pone.0173629
   Kanayama M, 2017, NAT IMMUNOL, V18, P973, DOI 10.1038/ni.3791
   Kourepini E, 2014, P NATL ACAD SCI USA, V111, pE856, DOI 10.1073/pnas.1316447111
   Kumar AA, 2017, IMMUN INFLAMM DIS, V5, P109, DOI 10.1002/iid3.146
   Leavenworth JW, 2015, P NATL ACAD SCI USA, V112, P494, DOI 10.1073/pnas.1423011112
   Leishman AJ, 2001, SCIENCE, V294, P1936, DOI 10.1126/science.1063564
   Lepage AC, 1998, J IMMUNOL, V161, P4902
   Masopust D, 2001, J IMMUNOL, V166, P2348, DOI 10.4049/jimmunol.166.4.2348
   Masuda H, 2005, J GASTROENTEROL, V40, P409, DOI 10.1007/s00535-005-1567-2
   Masuda H, 2003, J SURG RES, V111, P85, DOI 10.1016/S0022-4804(03)00046-5
   Mishima R, 2007, J CLIN GASTROENTEROL, V41, P167, DOI 10.1097/MCG.0b013e31802d6268
   Murugaiyan G, 2008, J IMMUNOL, V181, P7480, DOI 10.4049/jimmunol.181.11.7480
   Olivares-Villagómez D, 2018, TRENDS IMMUNOL, V39, P264, DOI 10.1016/j.it.2017.11.003
   Olivares-Villagómez D, 2008, P NATL ACAD SCI USA, V105, P17931, DOI 10.1073/pnas.0808242105
   Oz HS, 2012, DIGEST DIS SCI, V57, P1554, DOI 10.1007/s10620-011-2009-z
   PRINCE CW, 1987, J BIOL CHEM, V262, P2900
   Sato T, 2005, GUT, V54, P1254, DOI 10.1136/gut.2004.048298
   Staines KA, 2012, J ENDOCRINOL, V214, P241, DOI 10.1530/JOE-12-0143
   Talayero P, 2016, AM J TRANSPLANT, V16, P72, DOI 10.1111/ajt.13435
   Taniuchi I, 2004, ADV IMMUNOL, V83, P55
   TEITELL M, 1991, J EXP MED, V174, P1131, DOI 10.1084/jem.174.5.1131
   Toyonaga T, 2015, PLOS ONE, V10, DOI 10.1371/journal.pone.0135552
   Uhlig HH, 2006, IMMUNITY, V25, P309, DOI 10.1016/j.immuni.2006.05.017
   Van Acker A, 2017, CELL REP, V19, P1431, DOI 10.1016/j.celrep.2017.04.068
   Van Kaer L, 2018, J IMMUNOL, V200, P2235, DOI 10.4049/jimmunol.1701704
   Van Kaer L, 2014, IMMUNITY, V41, P451, DOI 10.1016/j.immuni.2014.08.010
   Weber GF, 1996, SCIENCE, V271, P509, DOI 10.1126/science.271.5248.509
   Zhong J, 2006, INFLAMM BOWEL DIS, V12, P790, DOI 10.1097/00054725-200608000-00015
NR 43
TC 3
Z9 3
U1 0
U2 3
PU PUBLIC LIBRARY SCIENCE
PI SAN FRANCISCO
PA 1160 BATTERY STREET, STE 100, SAN FRANCISCO, CA 94111 USA
SN 1932-6203
J9 PLOS ONE
JI PLoS One
PD JUL 10
PY 2019
VL 14
IS 7
AR e0215883
DI 10.1371/journal.pone.0215883
PG 15
WC Multidisciplinary Sciences
WE Science Citation Index Expanded (SCI-EXPANDED)
SC Science & Technology - Other Topics
GA IW4JZ
UT WOS:000484947800009
PM 31291255
OA Green Submitted, Green Published, gold
DA 2024-01-22
ER

PT J
AU Ogawa, A
   Andoh, A
   Araki, Y
   Bamba, T
   Fujiyama, Y
AF Ogawa, A
   Andoh, A
   Araki, Y
   Bamba, T
   Fujiyama, Y
TI Neutralization of interleukin-17 aggravates dextran sulfate
   sodium-induced colitis in mice
SO CLINICAL IMMUNOLOGY
LA English
DT Article
DE cytokine; T cell; monocytes/macrophages
ID INFLAMMATORY-BOWEL-DISEASE; INTESTINAL EPITHELIAL-CELLS; NF-KAPPA-B;
   TNF-ALPHA; CROHNS-DISEASE; T-CELLS; RHEUMATOID-ARTHRITIS; CHEMOKINE
   PRODUCTION; GENE-EXPRESSION; INFECTED MICE
AB We evaluated the effects of rat anti-mouse IL-17 neutralizing monoclonal antibody (mAb) on the development of dextran sulfate sodium (DSS)-induced colitis. Tissue samples were evaluated by standard immunohistochemical procedure. The mucosal mRNA expression of cytokines was analyzed by reverse transcriptase-polymerase chain reaction (RT-PCR). In the mice treated with the anti-IL-17 mAb, the body weight was significantly lower, and anal prolapse and colon shortening were apparent. A histological analysis indicated that the anti-IL-17 mAb markedly enhanced the severity of colitis. The mucosal infiltration of CD4-positive helper T cells and CD11b-positive granulocytes-monocytes was increased in the anti-IL-17 mAb-treated mice. Treatment with the anti-IL-17 mAb increased the mucosal expression of mRNAs of tumor necrosis factor (TNF)-alpha, interferon (IFN)-gamma, IL-6, RANTES, and IP-10. Blocking of IL-17 activity in vivo using the anti-IL-17 mAb enhanced the development of DSS-colitis in mice. This suggests an inhibitory role for IL-17 in the development of DSS-colitis. (C) 2003 Elsevier Inc. All rights reserved.
C1 Shiga Univ Med Sci, Dept Internal Med, Otsu, Shiga 5202192, Japan.
C3 Shiga University of Medical Science
RP Andoh, A (通讯作者)，Shiga Univ Med Sci, Dept Internal Med, Seta Tukinowa, Otsu, Shiga 5202192, Japan.
EM andob@belle.shiga-med.ac.jp
RI Andoh, Akira/AAB-9303-2022
CR Albanesi C, 1999, J IMMUNOL, V162, P494
   Andoh A, 2002, J IMMUNOL, V169, P1683, DOI 10.4049/jimmunol.169.4.1683
   Andres PG, 2000, J IMMUNOL, V164, P6303, DOI 10.4049/jimmunol.164.12.6303
   Atreya R, 2000, NAT MED, V6, P583, DOI 10.1038/75068
   Awane M, 1999, J IMMUNOL, V162, P5337
   Baert F, 2003, NEW ENGL J MED, V348, P601, DOI 10.1056/NEJMoa020888
   Bauer P, 1999, AM J PHYSIOL-GASTR L, V276, pG479, DOI 10.1152/ajpgi.1999.276.2.G479
   Bisping G, 2001, CLIN EXP IMMUNOL, V123, P15, DOI 10.1046/j.1365-2249.2001.01443.x
   Boirivant M, 1999, GASTROENTEROLOGY, V116, P557, DOI 10.1016/S0016-5085(99)70177-0
   Chabaud M, 1998, J IMMUNOL, V161, P409
   Chabaud M, 2001, ARTHRITIS RES, V3, P168, DOI 10.1186/ar294
   Chen Y, 2003, J BIOL CHEM, V278, P17036, DOI 10.1074/jbc.M210429200
   CHOMCZYNSKI P, 1987, ANAL BIOCHEM, V162, P156, DOI 10.1006/abio.1987.9999
   COOPER HS, 1993, LAB INVEST, V69, P238
   DIELEMAN LA, 1994, GASTROENTEROLOGY, V107, P1643, DOI 10.1016/0016-5085(94)90803-6
   Egger B, 2000, DIGESTION, V62, P240, DOI 10.1159/000007822
   Ehlers S, 1999, IMMUNOLOGY, V98, P313
   Fossiez F, 1998, Int Rev Immunol, V16, P541, DOI 10.3109/08830189809043008
   Fossiez F, 1996, J EXP MED, V183, P2593, DOI 10.1084/jem.183.6.2593
   Fujino S, 2003, GUT, V52, P65, DOI 10.1136/gut.52.1.65
   Hata K, 2002, AM J PHYSIOL-GASTR L, V282, pG1035, DOI 10.1152/ajpgi.00494.2001
   HEEGER P, 1992, KIDNEY INT, V41, P220, DOI 10.1038/ki.1992.31
   Hsieh HG, 2001, TRANSPL INT, V14, P287
   Jovanovic DV, 1998, J IMMUNOL, V160, P3513
   Kennedy J, 1996, J INTERF CYTOK RES, V16, P611, DOI 10.1089/jir.1996.16.611
   Kinugasa T, 2000, GASTROENTEROLOGY, V118, P1001, DOI 10.1016/S0016-5085(00)70351-9
   Krieglstein CF, 2002, J CLIN INVEST, V110, P1773, DOI 10.1172/JCI200215256
   Lampinen M, 2001, DIGEST DIS SCI, V46, P2004, DOI 10.1023/A:1010659803912
   Lindén A, 2001, INT ARCH ALLERGY IMM, V126, P179, DOI 10.1159/000049511
   Lloyd AR, 1996, J IMMUNOL, V156, P932
   Lubberts E, 2001, J IMMUNOL, V167, P1004, DOI 10.4049/jimmunol.167.2.1004
   Luzza F, 2000, J IMMUNOL, V165, P5332, DOI 10.4049/jimmunol.165.9.5332
   Maertzdorf J, 2002, J IMMUNOL, V169, P5897, DOI 10.4049/jimmunol.169.10.5897
   MAHIDA YR, 1989, GUT, V30, P835, DOI 10.1136/gut.30.6.835
   MURPHY E, 1993, J IMMUNOL METHODS, V162, P211, DOI 10.1016/0022-1759(93)90386-L
   Nielsen OH, 2003, SCAND J GASTROENTERO, V38, P180, DOI 10.1080/00365520310000672
   Omata F, 2001, INFLAMM BOWEL DIS, V7, P215, DOI 10.1097/00054725-200108000-00006
   POWRIE F, 1995, IMMUNITY, V3, P171, DOI 10.1016/1074-7613(95)90086-1
   Rath HC, 1996, J CLIN INVEST, V98, P945, DOI 10.1172/JCI118878
   SCHALL TJ, 1990, NATURE, V347, P669, DOI 10.1038/347669a0
   Schreiber S, 2001, GUT, V49, P747, DOI 10.1136/gut.49.6.747
   Shimada M, 2002, J IMMUNOL, V168, P861, DOI 10.4049/jimmunol.168.2.861
   Shin HCK, 1999, CYTOKINE, V11, P257, DOI 10.1006/cyto.1998.0433
   Sivakumar PV, 2002, GUT, V50, P812, DOI 10.1136/gut.50.6.812
   Starnes T, 2001, J IMMUNOL, V167, P4137, DOI 10.4049/jimmunol.167.8.4137
   TAUB DD, 1993, J EXP MED, V177, P1809, DOI 10.1084/jem.177.6.1809
   Wong CK, 2000, LUPUS, V9, P589, DOI 10.1191/096120300678828703
   YOO ZB, 1995, J IMMUNOL, V155, P5483
   Zareie M, 2001, AM J PATHOL, V158, P1101, DOI 10.1016/S0002-9440(10)64057-6
NR 49
TC 389
Z9 457
U1 0
U2 31
PU ACADEMIC PRESS INC ELSEVIER SCIENCE
PI SAN DIEGO
PA 525 B ST, STE 1900, SAN DIEGO, CA 92101-4495 USA
SN 1521-6616
EI 1521-7035
J9 CLIN IMMUNOL
JI Clin. Immunol.
PD JAN
PY 2004
VL 110
IS 1
BP 55
EP 62
DI 10.1016/j.clim.2003.09.013
PG 8
WC Immunology
WE Science Citation Index Expanded (SCI-EXPANDED)
SC Immunology
GA 775XF
UT WOS:000189085400007
PM 14962796
DA 2024-01-22
ER

PT J
AU Hunter, T
   Schroeder, K
   Sandoval, D
   Deodhar, A
AF Hunter, Theresa
   Schroeder, Krista
   Sandoval, David
   Deodhar, Atul
TI Persistence, Discontinuation, and Switching Patterns of Newly Initiated
   TNF Inhibitor Therapy in Ankylosing Spondylitis Patients in the United
   States
SO RHEUMATOLOGY AND THERAPY
LA English
DT Article
DE Ankylosing spondylitis; Persistence; Treatment patterns
ID DOUBLE-BLIND; MULTICENTER; EFFICACY; SAFETY
AB IntroductionThe primary goals of treating ankylosing spondylitis (AS) patients are to maximize long-term health-related quality of life through control of symptoms and inflammation, prevention of progressive structural damage, and preservation of function. The objective of this study was to describe treatment patterns (persistence, discontinuations, and switch) in the 2years following the initiation of tumor necrosis factor inhibitors (TNFi) therapy in AS patients.MethodsAdult patients with 2 AS diagnostic codes (ICD-9: 720.0 and/or ICD-10:M45.x) by a healthcare provider were included in this retrospective analysis of data from the IBM MarketScan Commercial Claims database. Patients who newly initiated a TNFi from 01/01/2009 to 12/31/2013 were indexed on their first TNFi. Patients were required to have a 1-year pre-index period free of TNFi and continuous enrollment 1-year pre-index and 2-year post-index. Patients were excluded if they had 2 diagnostic codes for any of the following conditions: rheumatoid arthritis, juvenile idiopathic arthritis, psoriatic arthritis, Crohn's disease, ulcerative colitis, plaque psoriasis, hidradenitis suppurativa, or uveitis. Demographic, clinical, and treatment patterns were analyzed. Treatment patterns included switching to a new TNFi, discontinuation (90-day gap in therapy without starting a new TNFi), or persistence (no gaps in therapy 90days) during the 2-year follow-up period. Logistic regression analyses predicting persistent vs. non-persistent and switching vs. discontinuation were conducted.ResultsA total of 1372 AS patients (846 males/526 females) met the inclusion criteria for this study. Males had a mean age of 44.3years, while females had a mean age of 42.3years. Adalimumab was the first biologic for the majority of patients (44.6% males/43.3% females), followed by etanercept (40.4% males/41.6% females), infliximab (10.4% males/10.8% females), golimumab (4.6% males/3.8% females), and certolizumab pegol (0.0% males/0.4% females). During the follow-up period, 33.1% of patients (n=454) were persistent on their index TNFi, 40.7% (n=559) discontinued their index TNFi and did not restart a TNFi, and 26.1% (n=359) switched to a second TNFi. Patients prescribed cDMARDs were more likely to be persistent, while females and opioid users were less likely to be persistent on their first TNFi. Among those that discontinued their first TNFi, 32.8% (n=187) of males and 43.6% (n=177) of females switched to a second TNFi.ConclusionsThis study suggests that approximately 67% of male AS patients and 77% of female AS patients newly initiating a TNFi do not remain on the index therapy 2year post initiation.FundingEli Lilly and Company.
C1 [Hunter, Theresa; Schroeder, Krista; Sandoval, David] Eli Lilly & Co, Indianapolis, IN 46285 USA.
   [Deodhar, Atul] Oregon Hlth & Sci Univ, Portland, OR 97201 USA.
C3 Eli Lilly; Oregon Health & Science University
RP Hunter, T (通讯作者)，Eli Lilly & Co, Indianapolis, IN 46285 USA.
EM hunter_theresa_marie@lilly.com
FU Eli Lilly and Company
FX Sponsorship for this study and article processing charges were funded by
   Eli Lilly and Company. All authors had full access to all of the data in
   this study and take complete responsibility for the integrity of the
   data and accuracy of the data analysis.
CR Arends S, 2011, ARTHRITIS RES THER, V13, DOI 10.1186/ar3369
   Baeten D, 2015, NEW ENGL J MED, V373, P2534, DOI 10.1056/NEJMoa1505066
   Barlow JH, 2001, ARTHRIT RHEUM-ARTHR, V45, P424, DOI 10.1002/1529-0131(200110)45:5<424::AID-ART361>3.0.CO;2-7
   Bekele D, 2018, ARTHRITIS RHEUMATOL, V70
   Bonafede M, 2012, ADV THER, V29, P664, DOI 10.1007/s12325-012-0037-5
   Boonen A, 2010, ANN RHEUM DIS, V69, P1123, DOI 10.1136/ard.2009.116764
   Braun J, 2002, LANCET, V359, P1187, DOI 10.1016/S0140-6736(02)08215-6
   Davis JC, 2003, ARTHRITIS RHEUM, V48, P3230, DOI 10.1002/art.11325
   Fagerli KM, 2011, ARTHRITIS RHEUM-US, V63, pS204
   Glintborg B, 2013, ANN RHEUM DIS, V72, P1149, DOI 10.1136/annrheumdis-2012-201933
   Hebeisen M, 2018, J RHEUMATOL, V45, P506, DOI 10.3899/jrheum.170166
   Inman RD, 2008, ARTHRITIS RHEUM-US, V58, P3402, DOI 10.1002/art.23969
   Kotsis K, 2014, EXPERT REV PHARM OUT, V14, P857, DOI 10.1586/14737167.2014.957679
   Kristensen LE, 2010, ARTHRIT CARE RES, V62, P1362, DOI 10.1002/acr.20258
   Landewé R, 2014, ANN RHEUM DIS, V73, P39, DOI 10.1136/annrheumdis-2013-204231
   Lie E, 2011, ANN RHEUM DIS, V70, P157, DOI 10.1136/ard.2010.131797
   Ramiro S, 2012, CLIN EXP RHEUMATOL, V30, P641
   Sieper J, 2015, NAT REV DIS PRIMERS, V1, DOI 10.1038/nrdp.2015.13
   van der Heijde D, 2006, ARTHRITIS RHEUM-US, V54, P2136, DOI 10.1002/art.21913
   von Elm E, 2008, J CLIN EPIDEMIOL, V61, P344, DOI 10.2471/BLT.07.045120
   Walsh JA, 2018, J COMP EFFECT RES, V7, P369, DOI 10.2217/cer-2017-0076
   Ward MM, 2016, ARTHRIT CARE RES, V68, P151, DOI 10.1002/acr.22708
NR 22
TC 18
Z9 18
U1 0
U2 7
PU SPRINGER
PI NEW YORK
PA ONE NEW YORK PLAZA, SUITE 4600, NEW YORK, NY, UNITED STATES
SN 2198-6576
EI 2198-6584
J9 RHEUMATOL THER
JI Rheumatol. Ther.
PD JUN
PY 2019
VL 6
IS 2
BP 207
EP 215
DI 10.1007/s40744-019-0148-4
PG 9
WC Rheumatology
WE Science Citation Index Expanded (SCI-EXPANDED)
SC Rheumatology
GA HY4KH
UT WOS:000468096300006
PM 30835086
OA Green Published, gold
DA 2024-01-22
ER

PT J
AU O'Sullivan, SE
   Jensen, SS
   Nikolajsen, GN
   Bruun, HZ
   Bhuller, R
   Hoeng, J
AF O'Sullivan, Saoirse Elizabeth
   Jensen, Sanne Skov
   Nikolajsen, Gitte Nykjaer
   Bruun, Heidi Ziegler
   Bhuller, Rhenu
   Hoeng, Julia
TI The therapeutic potential of purified cannabidiol
SO JOURNAL OF CANNABIS RESEARCH
LA English
DT Review
DE Cannabidiol; CBD; Cannabinoid; Clinical trial; Evidence; Neurology
ID DOUBLE-BLIND; TOPICAL CANNABIDIOL; PARKINSONS-DISEASE; CROHNS-DISEASE;
   USE DISORDER; ANXIETY; CBD; DELTA-9-TETRAHYDROCANNABINOL; CANNABINOIDS;
   STRESS
AB The use of cannabidiol (CBD) for therapeutic purposes is receiving considerable attention, with speculation that CBD can be useful in a wide range of conditions. Only one product, a purified form of plant-derived CBD in solution (Epidiolex), is approved for the treatment of seizures in patients with Lennox-Gastaut syndrome, Dravet syndrome, or tuberous sclerosis complex. Appraisal of the therapeutic evidence base for CBD is complicated by the fact that CBD products sometimes have additional phytochemicals (like tetrahydrocannabinol (THC)) present, which can make the identification of the active pharmaceutical ingredient (API) in positive studies difficult. The aim of the present review is to critically review clinical studies using purified CBD products only, in order to establish the upcoming indications for which purified CBD might be beneficial. The areas in which there is the most clinical evidence to support the use of CBD are in the treatment of anxiety (positive data in 7 uncontrolled studies and 17 randomised controlled trials (RCTs)), psychosis and schizophrenia (positive data in 1 uncontrolled study and 8 RCTs), PTSD (positive data in 2 uncontrolled studies and 4 RCTs) and substance abuse (positive data in 2 uncontrolled studies and 3 RCTs). Seven uncontrolled studies support the use of CBD to improve sleep quality, but this has only been verified in one small RCT. Limited evidence supports the use of CBD for the treatment of Parkinson's (3 positive uncontrolled studies and 2 positive RCTs), autism (3 positive RCTs), smoking cessation (2 positive RCTs), graft-versus-host disease and intestinal permeability (1 positive RCT each). Current RCT evidence does not support the use of purified oral CBD in pain (at least as an acute analgesic) or for the treatment of COVID symptoms, cancer, Huntington's or type 2 diabetes. In conclusion, published clinical evidence does support the use of purified CBD in multiple indications beyond epilepsy. However, the evidence base is limited by the number of trials only investigating the acute effects of CBD, testing CBD in healthy volunteers, or in very small patient numbers. Large confirmatory phase 3 trials are required in all indications.
C1 [O'Sullivan, Saoirse Elizabeth] CanPharmaConsulting, Nottingham NG9 3BB, England.
   [Jensen, Sanne Skov; Nikolajsen, Gitte Nykjaer; Bruun, Heidi Ziegler] Fertin Pharm, Dandyvej 19, DK-7100 Vejle, Denmark.
   [Bhuller, Rhenu; Hoeng, Julia] Vectura Fertin Pharm, Basel, Switzerland.
RP O'Sullivan, SE (通讯作者)，CanPharmaConsulting, Nottingham NG9 3BB, England.
EM canpharmaconsulting@gmail.com
OI O'Sullivan, Saoirse Elizabeth/0000-0002-1672-6610
CR Jesus CHA, 2019, BRAIN RES, V1715, P156, DOI 10.1016/j.brainres.2019.03.014
   Anderson CL, 2021, EPILEPSY BEHAV, V124, DOI 10.1016/j.yebeh.2021.108325
   Appiah-Kusi E, 2020, PSYCHOPHARMACOLOGY, V237, P1121, DOI 10.1007/s00213-019-05442-6
   Arout CA, 2022, BRIT J CLIN PHARMACO, V88, P347, DOI 10.1111/bcp.14973
   Atieh J, 2022, AM J GASTROENTEROL, V117, P1296, DOI 10.14309/ajg.0000000000001805
   Bebee B, 2021, MED J AUSTRALIA, V214, P370, DOI 10.5694/mja2.51014
   Bergamaschi MM, 2011, NEUROPSYCHOPHARMACOL, V36, P1219, DOI 10.1038/npp.2011.6
   Berger M, 2022, J CLIN PSYCHIAT, V83, DOI 10.4088/JCP.21m14130
   Berger M, 2020, BMJ CASE REP, V13, DOI 10.1136/bcr-2020-235307
   Bhattacharyya S, 2018, JAMA PSYCHIAT, V75, P1107, DOI 10.1001/jamapsychiatry.2018.2309
   Bloomfield MAP, 2022, PSYCHOPHARMACOLOGY, V239, P1539, DOI 10.1007/s00213-022-06070-3
   Bolsoni LM, 2022, BRAZ J PSYCHIAT, V44, P298, DOI 10.1590/1516-4446-2021-2317
   Bolsoni LM, 2022, PSYCHOPHARMACOLOGY, V239, P1499, DOI 10.1007/s00213-021-06043-y
   Bolsoni LM., 2019, PERM J, V23, P1, DOI [10.7812/TPP/18.300, DOI 10.7812/TPP/18.300]
   CARLINI EA, 1981, J CLIN PHARMACOL, V21, pS417, DOI 10.1002/j.1552-4604.1981.tb02622.x
   Chagas MHN, 2014, J CLIN PHARM THER, V39, P564, DOI 10.1111/jcpt.12179
   Chagas MHN, 2014, J PSYCHOPHARMACOL, V28, P1088, DOI 10.1177/0269881114550355
   Cleirec G, 2022, FRONT PSYCHIATRY, V13, DOI 10.3389/fpsyt.2022.899221
   Cochrane-Snyman KC, 2021, MED SCI SPORT EXER, V53, P1460, DOI 10.1249/MSS.0000000000002606
   Cohen Nathan T, 2022, J Pediatr Pharmacol Ther, V27, P558, DOI 10.5863/1551-6776-27.6.558
   CONSROE P, 1991, PHARMACOL BIOCHEM BE, V40, P701, DOI 10.1016/0091-3057(91)90386-G
   CONSROE P, 1986, INT J NEUROSCI, V30, P277, DOI 10.3109/00207458608985678
   Corroon J, 2018, CANNABIS CANNABINOID, V3, P152, DOI 10.1089/can.2018.0006
   Couch DG, 2019, INFLAMM BOWEL DIS, V25, P1006, DOI 10.1093/ibd/izz017
   Couch DG, 2018, INFLAMM BOWEL DIS, V24, P680, DOI 10.1093/ibd/izy014
   Crippa JAS, 2013, J CLIN PHARM THER, V38, P162, DOI 10.1111/jcpt.12018
   Crippa JAD, 2004, NEUROPSYCHOPHARMACOL, V29, P417, DOI 10.1038/sj.npp.1300340
   Crippa JAS, 2021, JAMA NETW OPEN, V4, DOI 10.1001/jamanetworkopen.2021.20603
   Crippa JAS, 2011, J PSYCHOPHARMACOL, V25, P121, DOI 10.1177/0269881110379283
   Dall'Stella PB, 2019, FRONT ONCOL, V8, DOI 10.3389/fonc.2018.00643
   Das RK, 2013, PSYCHOPHARMACOLOGY, V226, P781, DOI 10.1007/s00213-012-2955-y
   Davies C, 2020, TRANSL PSYCHIAT, V10, DOI 10.1038/s41398-020-0862-2
   Davies C, 2019, THER ADV PSYCHOPHARM, V9, DOI 10.1177/2045125319881916
   de Almeida CMO, 2021, MOVEMENT DISORD, V36, P1711, DOI 10.1002/mds.28577
   de Almeida CMO, 2023, CANNABIS CANNABINOID, V8, P374, DOI 10.1089/can.2021.0158
   de Faria SM, 2020, J PSYCHOPHARMACOL, V34, P189, DOI 10.1177/0269881119895536
   de Meneses-Gaya C, 2021, BRAZ J PSYCHIAT, V43, P467, DOI 10.1590/1516-4446-2020-1416
   Efron D, 2021, BRIT J CLIN PHARMACO, V87, P436, DOI 10.1111/bcp.14399
   Elms L, 2019, J ALTERN COMPLEM MED, V25, P392, DOI 10.1089/acm.2018.0437
   Elsaid S, 2019, PROG MOL BIOL TRANSL, V167, P25, DOI 10.1016/bs.pmbts.2019.06.005
   Fabris D, 2022, J PSYCHOPHARMACOL, V36, P1371, DOI 10.1177/02698811221125440
   Freeman TP, 2020, LANCET PSYCHIAT, V7, P865, DOI 10.1016/S2215-0366(20)30290-X
   FSA CBD, REC CANN CBD
   Fusar-Poli P, 2010, INT J NEUROPSYCHOPH, V13, P421, DOI 10.1017/S1461145709990617
   Fusar-Poli P, 2009, ARCH GEN PSYCHIAT, V66, P95, DOI 10.1001/archgenpsychiatry.2008.519
   García-Gutiérrez MS, 2020, BIOMOLECULES, V10, DOI 10.3390/biom10111575
   Gasparyan A, 2021, FRONT PHARMACOL, V12, DOI 10.3389/fphar.2021.694510
   Georgieva D, 2023, EPILEPSY BEHAV, V141, DOI 10.1016/j.yebeh.2023.109159
   Gulbransen Graham, 2020, BJGP Open, V4, DOI 10.3399/bjgpopen20X101010
   Hallak JEC, 2010, REV BRAS PSIQUIATR, V32, P56, DOI 10.1590/S1516-44462010000100011
   Han X, 2022, PSYCHOPHARMACOLOGY, V239, P1605, DOI 10.1007/s00213-022-06132-6
   Heineman JT, 2022, J HAND SURG-AM, V47, P611, DOI 10.1016/j.jhsa.2022.03.002
   Hindocha C, 2018, ADDICTION, V113, P1696, DOI 10.1111/add.14243
   Hundal H, 2018, J PSYCHOPHARMACOL, V32, P276, DOI 10.1177/0269881117737400
   Hurd YL, 2019, AM J PSYCHIAT, V176, P911, DOI 10.1176/appi.ajp.2019.18101191
   Jadoon KA, 2017, JCI INSIGHT, V2, DOI 10.1172/jci.insight.93760
   Jadoon KA, 2016, DIABETES CARE, V39, P1777, DOI 10.2337/dc16-0650
   Jesus CHA, 2022, BEHAV BRAIN RES, V435, DOI 10.1016/j.bbr.2022.114076
   KARNIOL IG, 1974, EUR J PHARMACOL, V28, P172, DOI 10.1016/0014-2999(74)90129-0
   Kenyon J, 2018, ANTICANCER RES, V38, P5831, DOI 10.21873/anticanres.12924
   Kicman A, 2020, INT J MOL SCI, V21, DOI 10.3390/ijms21186740
   Klier CM, 2020, J CLIN PSYCHOPHARM, V40, P90, DOI 10.1097/JCP.0000000000001152
   Klotz KA, 2021, CNS DRUGS, V35, P1207, DOI 10.1007/s40263-021-00867-0
   Kumric M, 2022, J PERS MED, V12, DOI 10.3390/jpm12071037
   Kwee CM, 2022, EUR NEUROPSYCHOPHARM, V59, P58, DOI 10.1016/j.euroneuro.2022.04.003
   Laczkovics C, 2021, NEUROPSYCHIATRIE, V35, P31, DOI 10.1007/s40211-020-00334-0
   Lattanzi S, 2018, DRUGS, V78, P1791, DOI 10.1007/s40265-018-0992-5
   Laux LC, 2019, EPILEPSY RES, V154, P13, DOI 10.1016/j.eplepsyres.2019.03.015
   Lavender I, 2022, CHEST, V162, P452, DOI 10.1016/j.chest.2022.04.151
   Leas EC, 2020, JAMA NETW OPEN, V3, DOI 10.1001/jamanetworkopen.2020.20977
   Leen-Feldner EW, 2022, PSYCHOPHARMACOLOGY, DOI 10.1007/s00213-022-06258-7
   Lehmann C, 2016, CLIN HEMORHEOL MICRO, V64, P655, DOI 10.3233/CH-168021
   Leweke FM, 2012, TRANSL PSYCHIAT, V2, DOI 10.1038/tp.2012.15
   Leweke FM, 2021, FRONT PHARMACOL, V12, DOI 10.3389/fphar.2021.614811
   Likar Rudolf, 2021, Cancer Diagn Progn, V1, P77, DOI 10.21873/cdp.10011
   Linares IM, 2019, BRAZ J PSYCHIAT, V41, P9, DOI 10.1590/1516-4446-2017-0015
   Linares IMP, 2018, FRONT PHARMACOL, V9, DOI 10.3389/fphar.2018.00315
   Martínez V, 2020, INT J MOL SCI, V21, DOI 10.3390/ijms21093067
   Masataka Nobuo, 2019, Front Psychol, V10, P2466, DOI 10.3389/fpsyg.2019.02466
   McGuire P, 2018, AM J PSYCHIAT, V175, P225, DOI 10.1176/appi.ajp.2017.17030325
   Mlost J, 2020, INT J MOL SCI, V21, DOI 10.3390/ijms21228870
   Moltke J, 2021, J CANNABIS RES, V3, DOI 10.1186/s42238-021-00061-5
   Mongeau-Pérusse V, 2021, ADDICTION, V116, P2431, DOI 10.1111/add.15417
   Morgan CJA, 2013, ADDICT BEHAV, V38, P2433, DOI 10.1016/j.addbeh.2013.03.011
   Morissette F, 2021, NEUROPSYCHOPHARMACOL, V46, P2101, DOI 10.1038/s41386-021-01098-z
   Naftali T, 2017, DIGEST DIS SCI, V62, P1615, DOI 10.1007/s10620-017-4540-z
   Neelakantan H, 2015, BEHAV PHARMACOL, V26, P304, DOI 10.1097/FBP.0000000000000119
   Nielsen SW, 2022, SUPPORT CARE CANCER, V30, P9441, DOI 10.1007/s00520-022-07312-y
   O'Neill A, 2021, PSYCHOL MED, V51, P596, DOI 10.1017/S0033291719003519
   O'Sullivan SE, 2021, CANNABIS CANNABINOID, V6, P7, DOI 10.1089/can.2020.0102
   Pagano S, 2020, BIOMED PHARMACOTHER, V132, DOI 10.1016/j.biopha.2020.110728
   Paulus V, 2022, ADDICT BEHAV, V132, DOI 10.1016/j.addbeh.2022.107360
   Pedrazzi JFC, 2022, PSYCHOPHARMACOLOGY, V239, P2713, DOI 10.1007/s00213-022-06196-4
   Peres FF, 2018, FRONT PHARMACOL, V9, DOI 10.3389/fphar.2018.00482
   Poleg S, 2019, PROG NEURO-PSYCHOPH, V89, P90, DOI 10.1016/j.pnpbp.2018.08.030
   Pretzsch CM, 2019, J PSYCHOPHARMACOL, V33, P1141, DOI 10.1177/0269881119858306
   Pretzsch CM, 2019, NEUROPSYCHOPHARMACOL, V44, P1398, DOI 10.1038/s41386-019-0333-8
   Santiago AN, 2019, NEUROTOX RES, V35, P463, DOI 10.1007/s12640-018-9972-5
   Schneider T, 2022, PAIN, V163, pE62, DOI 10.1097/j.pain.0000000000002310
   Shannon Scott, 2019, Perm J, V23, P18, DOI 10.7812/TPP/18-041
   Shannon Scott, 2016, Perm J, V20, P16, DOI 10.7812/TPP/16-005
   Shannon Scott, 2015, Integr Med (Encinitas), V14, P31
   Silvinato A, 2022, REV ASSOC MED BRAS, V68, P1345, DOI [10.1590/1806-9282.2022D689, 10.1590/1806-9282.2022d689]
   Souza JDR, 2022, PHARMACEUTICS, V14, DOI 10.3390/pharmaceutics14122598
   Souza JDS, 2022, FRONT PHARMACOL, V13, DOI 10.3389/fphar.2022.856846
   Stanley CP, 2013, BRIT J CLIN PHARMACO, V75, P313, DOI 10.1111/j.1365-2125.2012.04351.x
   Stanley TB, 2022, CANNABIS CANNABINOID, DOI 10.1089/can.2022.0062
   Sultan SR, 2020, BRIT J CLIN PHARMACO, V86, P1125, DOI 10.1111/bcp.14225
   Sultan SR, 2017, FRONT PHARMACOL, V8, P1, DOI 10.3389/fphar.2017.00081
   Tayo B, 2020, CLIN PHARMACOKINET, V59, P747, DOI 10.1007/s40262-019-00841-6
   Tomida I, 2006, J GLAUCOMA, V15, P349, DOI 10.1097/01.ijg.0000212260.04488.60
   Zorzenon MRT, 2019, CHEM-BIOL INTERACT, V312, DOI 10.1016/j.cbi.2019.108819
   van Orten-Luiten ACB, 2022, CANNABIS CANNABINOID, V7, P436, DOI 10.1089/can.2020.0087
   Vaseghi S, 2021, BEHAV BRAIN RES, V412, DOI 10.1016/j.bbr.2021.113440
   Vela J, 2022, PAIN, V163, P1206, DOI 10.1097/j.pain.0000000000002466
   Vitale RM, 2021, INT J MOL SCI, V22, DOI 10.3390/ijms22094876
   Wang MTM, 2021, SURV OPHTHALMOL, V66, P327, DOI 10.1016/j.survophthal.2020.07.002
   Weiss L, 2008, NEUROPHARMACOLOGY, V54, P244, DOI 10.1016/j.neuropharm.2007.06.029
   Wilson R, 2019, TRANSL PSYCHIAT, V9, DOI 10.1038/s41398-019-0534-2
   Xu DXH, 2020, CURR PHARM BIOTECHNO, V21, P390, DOI 10.2174/1389201020666191202111534
   Yeshurun M, 2015, BIOL BLOOD MARROW TR, V21, P1770, DOI 10.1016/j.bbmt.2015.05.018
   YouGov, REP CBD
   Zuardi AW, 2010, J PSYCHOPHARMACOL, V24, P135, DOI 10.1177/0269881108096521
   Zuardi AW, 2009, J PSYCHOPHARMACOL, V23, P979, DOI 10.1177/0269881108096519
   Zuardi Antonio W, 2017, Front Pharmacol, V8, P259, DOI 10.3389/fphar.2017.00259
   Zuardi AW, 2006, J PSYCHOPHARMACOL, V20, P683, DOI 10.1177/0269881106060967
   ZUARDI AW, 1993, J PSYCHOPHARMACOL, V7, P82, DOI 10.1177/026988119300700112
   ZUARDI AW, 1982, PSYCHOPHARMACOLOGY, V76, P245, DOI 10.1007/BF00432554
   ZUARDI AW, 1995, J CLIN PSYCHIAT, V56, P485
NR 129
TC 2
Z9 2
U1 6
U2 10
PU BMC
PI LONDON
PA CAMPUS, 4 CRINAN ST, LONDON N1 9XW, ENGLAND
EI 2522-5782
J9 J CANNABIS RES
JI J. Cannabis Res.
PD JUN 13
PY 2023
VL 5
IS 1
AR 21
DI 10.1186/s42238-023-00186-9
PG 17
WC Pharmacology & Pharmacy
WE Emerging Sources Citation Index (ESCI)
SC Pharmacology & Pharmacy
GA I7BA3
UT WOS:001004289400001
PM 37312194
OA Green Published, gold
DA 2024-01-22
ER

PT J
AU Caio, G
   Lungaro, L
   Segata, N
   Guarino, M
   Zoli, G
   Volta, U
   De Giorgio, R
AF Caio, Giacomo
   Lungaro, Lisa
   Segata, Nicola
   Guarino, Matteo
   Zoli, Giorgio
   Volta, Umberto
   De Giorgio, Roberto
TI Effect of Gluten-Free Diet on Gut Microbiota Composition in Patients
   with Celiac Disease and Non-Celiac Gluten/Wheat Sensitivity
SO NUTRIENTS
LA English
DT Review
DE celiac disease; gluten-free diet; gluten related disorders; gut
   dysbiosis; leaky gut; microbiome; microbiota; non-celiac gluten; wheat
   sensitivity
ID INFLAMMATORY-BOWEL-DISEASE; CROHNS-DISEASE;
   ARABINOXYLAN-OLIGOSACCHARIDES; BACTERIA POPULATIONS; DUODENAL
   MICROBIOTA; ULCERATIVE-COLITIS; WHEAT SENSITIVITY; FECAL MICROBIOTA;
   GLIADIN; MUCOSAL
AB Celiac disease (CD) and non-celiac gluten/wheat sensitivity (NCG/WS) are the two most frequent conditions belonging to gluten-related disorders (GRDs). Both these diseases are triggered and worsened by gluten proteins ingestion, although other components, such as amylase/trypsin inhibitors (ATI) and fermentable oligosaccharides, disaccharides, monosaccharides and polyols (FODMAPs), seem to be involved in the NCG/WS onset. Therefore, the only effective treatment to date is the long-life adherence to a strictly gluten-free diet. Recently, increasing attention has been paid to the intestinal barrier, a dynamic system comprising various components, which regulate the delicate crosstalk between metabolic, motor, neuroendocrine and immunological functions. Among the elements characterizing the intestinal barrier, the microbiota plays a key role, modulating the gut integrity maintenance, the immune response and the inflammation process, linked to the CD and NCG/WS outbreak. This narrative review addresses the most recent findings on the gut microbiota modulation induced by the gluten-free diet (GFD) in healthy, CD and NCG/WS patients.
C1 [Caio, Giacomo; Guarino, Matteo; De Giorgio, Roberto] Univ Ferrara, Dept Morphol Surg & Expt Med, St Anna Univ Hosp, I-44124 Cona, Italy.
   [Caio, Giacomo] Harvard Med Sch, Celiac Ctr, Massachusetts Gen Hosp, Boston, MA 02114 USA.
   [Caio, Giacomo] Harvard Med Sch, Mucosal Immunol & Biol Res, Massachusetts Gen Hosp, Boston, MA 02114 USA.
   [Lungaro, Lisa; Zoli, Giorgio] Univ Ferrara, Dept Morphol Surg & Expt Med, SS Annunziata Hosp, I-44042 Cento, Italy.
   [Segata, Nicola] Univ Trento, Dept Integrated & Computat Cell Biol CIBIO, I-38122 Trento, Italy.
   [Volta, Umberto] Univ Bologna, Dept Med & Surg Sci, I-40126 Bologna, Italy.
C3 University of Ferrara; Harvard University; Massachusetts General
   Hospital; Harvard Medical School; Harvard University; Harvard Medical
   School; Massachusetts General Hospital; University of Ferrara;
   University of Trento; University of Bologna
RP Caio, G (通讯作者)，Univ Ferrara, Dept Morphol Surg & Expt Med, St Anna Univ Hosp, I-44124 Cona, Italy.; Caio, G (通讯作者)，Harvard Med Sch, Celiac Ctr, Massachusetts Gen Hosp, Boston, MA 02114 USA.; Caio, G (通讯作者)，Harvard Med Sch, Mucosal Immunol & Biol Res, Massachusetts Gen Hosp, Boston, MA 02114 USA.
EM caigmp@unife.it; lisa.lungaro@gmail.com; nicola.segata@unitn.it;
   grnmtt@unife.it; g.zoli@ausl.fe.it; umberto.volta@unibo.it;
   dgrrrt@unife.it
RI Lungaro, Lisa/AAJ-9467-2020; Segata, Nicola/K-7240-2016; De Giorgio,
   Roberto/GSD-7139-2022; Caio, Giacomo/C-1510-2013; Guarino,
   Matteo/AAF-8316-2020
OI Lungaro, Lisa/0000-0001-9053-5671; Segata, Nicola/0000-0002-1583-5794;
   De Giorgio, Roberto/0000-0003-0867-5873; Caio,
   Giacomo/0000-0002-4244-4529; Guarino, Matteo/0000-0001-5841-8555
FU ItalianMinistry of Public Health [RF16MINT]
FX Ricerca Finalizzata 2016 (RF16MINT) (Project title: "Intestinal
   microbiome biomarkers for non-celiac gluten sensitivity: New diagnostic
   and therapeutic targets") from ItalianMinistry of Public Health (to
   R.D.G. and G.C.).
CR Aaltonen K, 2017, NUTRIENTS, V9, DOI 10.3390/nu9060611
   Allaband C, 2019, CLIN GASTROENTEROL H, V17, P218, DOI 10.1016/j.cgh.2018.09.017
   Amarri S, 2013, J CLIN IMMUNOL, V33, P1027, DOI 10.1007/s10875-013-9888-z
   [Anonymous], 2017, ENV CHEM HUMAN MICRO
   Arumugam M, 2011, NATURE, V473, P174, DOI 10.1038/nature09944
   Barbaro MR, 2020, GUT, V69, P1966, DOI 10.1136/gutjnl-2019-319281
   Barko PC, 2018, J VET INTERN MED, V32, P9, DOI 10.1111/jvim.14875
   Bascuñán KA, 2020, ADV NUTR, V11, P160, DOI 10.1093/advances/nmz080
   Belkaid Y, 2014, CELL, V157, P121, DOI 10.1016/j.cell.2014.03.011
   Bengmark S, 1998, GUT, V42, P2, DOI 10.1136/gut.42.1.2
   Beres N.J., 2014, INT J CELIAC DIS, V2, P150, DOI DOI 10.12691/ijcd-2-4-4
   Bernardo D, 2009, GUT, V58, P886, DOI 10.1136/gut.2008.167296
   Bodkhe R, 2019, FRONT MICROBIOL, V10, DOI 10.3389/fmicb.2019.00164
   Bonder MJ, 2016, GENOME MED, V8, DOI 10.1186/s13073-016-0295-y
   Bouziat R, 2017, SCIENCE, V356, P44, DOI 10.1126/science.aah5298
   Brottveit M, 2013, AM J GASTROENTEROL, V108, P842, DOI 10.1038/ajg.2013.91
   Bull Matthew J, 2014, Integr Med (Encinitas), V13, P17
   Caio G, 2020, DIGEST LIVER DIS, V52, P130, DOI 10.1016/j.dld.2019.11.010
   Caio G, 2019, BMC MED, V17, DOI 10.1186/s12916-019-1380-z
   Caio G, 2019, BMC GASTROENTEROL, V19, DOI 10.1186/s12876-019-0964-6
   Caio G, 2018, LANCET, V392, P916, DOI 10.1016/S0140-6736(18)31486-7
   Caio Giacomo, 2018, Gastroenterol Hepatol Bed Bench, V11, P244
   Caio G, 2017, MINERVA GASTROENTERO, V63, P16, DOI 10.23736/S1121-421X.16.02346-1
   Caio Giacomo, 2015, Gastroenterol Hepatol Bed Bench, V8, P146
   Caio Giacomo, 2012, Gastroenterol Hepatol Bed Bench, V5, P119
   Caio G, 2014, BMC GASTROENTEROL, V14, DOI 10.1186/1471-230X-14-26
   Caminero A, 2015, BRIT J NUTR, V114, P1157, DOI 10.1017/S0007114515002767
   Carroccio A, 2012, AM J GASTROENTEROL, V107, P1898, DOI 10.1038/ajg.2012.236
   Catassi C, 2017, NUTRIENTS, V9, DOI 10.3390/nu9111268
   Chander AM, 2018, FRONT MICROBIOL, V9, DOI 10.3389/fmicb.2018.02597
   Chang C, 2016, BEST PRACT RES CL GA, V30, P3, DOI 10.1016/j.bpg.2016.02.001
   Chen WG, 2012, PLOS ONE, V7, DOI 10.1371/journal.pone.0039743
   Cho I, 2012, NAT REV GENET, V13, P260, DOI 10.1038/nrg3182
   Clemente MG, 2003, GUT, V52, P218, DOI 10.1136/gut.52.2.218
   Collado MC, 2009, J CLIN PATHOL, V62, P264, DOI 10.1136/jcp.2008.061366
   Costea PI, 2018, NAT MICROBIOL, V3, DOI 10.1038/s41564-017-0072-8
   D'Argenio V, 2016, AM J GASTROENTEROL, V111, P879, DOI 10.1038/ajg.2016.95
   Damen B, 2011, MOL NUTR FOOD RES, V55, P1862, DOI 10.1002/mnfr.201100377
   De Palma G, 2012, PLOS ONE, V7, DOI 10.1371/journal.pone.0030791
   De Palma G, 2009, BRIT J NUTR, V102, P1154, DOI 10.1017/S0007114509371767
   Dervilly-Pinel G, 2001, J CEREAL SCI, V34, P207, DOI 10.1006/jcrs.2001.0392
   Di Gioia D, 2014, APPL MICROBIOL BIOT, V98, P563, DOI 10.1007/s00253-013-5405-9
   Di Liberto D, 2016, CLIN TRANSL GASTROEN, V7, DOI 10.1038/ctg.2016.35
   Dieli-Crimi R, 2015, J AUTOIMMUN, V64, P26, DOI 10.1016/j.jaut.2015.07.003
   Dieterich W, 2019, CLIN NUTR, V38, P697, DOI 10.1016/j.clnu.2018.03.017
   Drago S, 2006, SCAND J GASTROENTERO, V41, P408, DOI 10.1080/00365520500235334
   Elli L, 2015, WORLD J GASTROENTERO, V21, P7110, DOI 10.3748/wjg.v21.i23.7110
   Fasano A, 2015, GASTROENTEROLOGY, V148, P1195, DOI 10.1053/j.gastro.2014.12.049
   Fasano A, 2012, CLIN REV ALLERG IMMU, V42, P71, DOI 10.1007/s12016-011-8291-x
   Gao ZG, 2015, FRONT MICROBIOL, V6, DOI 10.3389/fmicb.2015.00020
   Garcia-Mazcorro JF, 2018, NUTRIENTS, V10, DOI 10.3390/nu10111641
   Gatti S, 2020, CLIN GASTROENTEROL H, V18, P596, DOI 10.1016/j.cgh.2019.06.013
   Gevers D, 2014, CELL HOST MICROBE, V15, P382, DOI 10.1016/j.chom.2014.02.005
   Giancola F, 2020, NEUROGASTROENT MOTIL, V32, DOI 10.1111/nmo.13814
   GOLFETTO Lisléia, 2014, Arq. Gastroenterol., V51, P139
   Guarino M, 2020, BMJ OPEN GASTROENTER, V7, DOI 10.1136/bmjgast-2020-000406
   Guerreiro CS, 2018, FRONT MED-LAUSANNE, V5, DOI 10.3389/fmed.2018.00349
   Haberman Y, 2014, J CLIN INVEST, V124, P3617, DOI 10.1172/JCI75436
   Hadjivassiliou M, 2016, AM J GASTROENTEROL, V111, P561, DOI 10.1038/ajg.2015.434
   Hansen LBS, 2018, NAT COMMUN, V9, DOI 10.1038/s41467-018-07019-x
   Haro C, 2018, NUTRIENTS, V10, DOI 10.3390/nu10121964
   Harpole W., 2010, NAT ED KNOWL, V1, P31
   Hüe S, 2004, IMMUNITY, V21, P367, DOI 10.1016/j.immuni.2004.06.018
   Hughes SA, 2007, J AGR FOOD CHEM, V55, P4589, DOI 10.1021/jf070293g
   Kahrs CR, 2019, BMJ-BRIT MED J, V364, DOI 10.1136/bmj.l231
   Kalliomäki M, 2001, J ALLERGY CLIN IMMUN, V107, P129, DOI 10.1067/mai.2001.111237
   Kang DW, 2013, PLOS ONE, V8, DOI 10.1371/journal.pone.0068322
   Khosravi A, 2013, CURR OPIN MICROBIOL, V16, P221, DOI 10.1016/j.mib.2013.03.009
   Kleessen B, 2002, SCAND J GASTROENTERO, V37, P1034, DOI 10.1080/003655202320378220
   Lammers KM, 2008, GASTROENTEROLOGY, V135, P194, DOI 10.1053/j.gastro.2008.03.023
   Lionetti E, 2014, NEW ENGL J MED, V371, P1295, DOI 10.1056/NEJMoa1400697
   Lopetuso LR, 2015, EUR REV MED PHARMACO, V19, P1068
   Losurdo G, 2016, J CLIN GASTROENTEROL, V50, pS145, DOI 10.1097/MCG.0000000000000682
   Lupan I, 2014, ANN MICROBIOL, V64, P899, DOI 10.1007/s13213-013-0780-0
   Martinez-Medina Margarita, 2014, World J Gastrointest Pathophysiol, V5, P213, DOI 10.4291/wjgp.v5.i3.213
   Martucci S, 2002, GASTROENTEROLOGY, V122, P2072, DOI 10.1053/gast.2002.34102
   Maukonen J, 2015, J CROHNS COLITIS, V9, P1088, DOI 10.1093/ecco-jcc/jjv147
   Molberg O, 2006, TRENDS IMMUNOL, V27, P188, DOI 10.1016/j.it.2006.02.006
   Murphy EF, 2010, GUT, V59, P1635, DOI 10.1136/gut.2010.215665
   Nadal I, 2007, J MED MICROBIOL, V56, P1669, DOI 10.1099/jmm.0.47410-0
   Neyrinck AM, 2011, PLOS ONE, V6, DOI 10.1371/journal.pone.0020944
   Nistal E, 2012, BIOCHIMIE, V94, P1724, DOI 10.1016/j.biochi.2012.03.025
   Nistal E, 2012, INFLAMM BOWEL DIS, V18, P649, DOI 10.1002/ibd.21830
   Olivares M, 2015, GUT, V64, P406, DOI 10.1136/gutjnl-2014-306931
   Olivares M, 2018, GUT MICROBES, V9, P551, DOI 10.1080/19490976.2018.1451276
   Parmar AS, 2012, TISSUE ANTIGENS, V80, P488, DOI 10.1111/tan.12016
   Pasolli E, 2019, CELL, V176, P649, DOI 10.1016/j.cell.2019.01.001
   Rajilic-Stojanovic M, 2013, BEST PRACT RES CL GA, V27, P5, DOI 10.1016/j.bpg.2013.03.006
   Rath CM, 2012, CURR OPIN MICROBIOL, V15, P147, DOI 10.1016/j.mib.2011.12.009
   Rinninella E, 2019, MICROORGANISMS, V7, DOI 10.3390/microorganisms7010014
   Rostami-Nejad M, 2013, REV ESP ENFERM DIG, V105, P326, DOI 10.4321/s1130-01082013000600003
   Rubio-Tapia A, 2009, GASTROENTEROLOGY, V137, P88, DOI 10.1053/j.gastro.2009.03.059
   Sanchez JI, 2009, MICROB BIOTECHNOL, V2, P101, DOI 10.1111/j.1751-7915.2008.00064.x
   Sander GR, 2005, FEBS LETT, V579, P4851, DOI 10.1016/j.febslet.2005.07.066
   Sapone A, 2012, BMC MED, V10, DOI 10.1186/1741-7015-10-13
   Sapone A, 2011, BMC MED, V9, DOI 10.1186/1741-7015-9-23
   Scaldaferri F, 2012, J CLIN GASTROENTEROL, V46, pS12, DOI 10.1097/MCG.0b013e31826ae849
   Sender R, 2016, PLOS BIOL, V14, DOI 10.1371/journal.pbio.1002533
   Senger S, 2015, PLOS ONE, V10, DOI 10.1371/journal.pone.0144634
   Shreiner AB, 2015, CURR OPIN GASTROEN, V31, P69, DOI 10.1097/MOG.0000000000000139
   Shukla R, 2015, DIGEST DIS SCI, V60, P2953, DOI 10.1007/s10620-015-3607-y
   Silano M, 2009, CURR MED CHEM, V16, P1489, DOI 10.2174/092986709787909613
   Silby MW, 2011, FEMS MICROBIOL REV, V35, P652, DOI 10.1111/j.1574-6976.2011.00269.x
   Stene LC, 2006, AM J GASTROENTEROL, V101, P2333, DOI 10.1111/j.1572-0241.2006.00741.x
   Sturgeon C, 2017, ANN NY ACAD SCI, V1397, P130, DOI 10.1111/nyas.13343
   Sullivan Å, 2003, ANAEROBE, V9, P11, DOI 10.1016/S1075-9964(03)00060-X
   Swidsinski A, 2009, J PHYSIOL PHARMACOL, V60, P61
   Swidsinski A, 2008, INFLAMM BOWEL DIS, V14, P147, DOI 10.1002/ibd.20330
   Tett A, 2019, CELL HOST MICROBE, V26, P666, DOI 10.1016/j.chom.2019.08.018
   Thomas AM, 2019, NAT MED, V25, P667, DOI 10.1038/s41591-019-0405-7
   Thursby E, 2017, BIOCHEM J, V474, P1823, DOI 10.1042/BCJ20160510
   Tjellstrom Bo, 2013, Microbial Ecology in Health and Disease, V24, P20905, DOI 10.3402/mehd.v24i0.20905
   Toft-Hansen H, 2013, NUTRIENTS, V5, P4540, DOI 10.3390/nu5114540
   Turnbaugh PJ, 2007, NATURE, V449, P804, DOI 10.1038/nature06244
   Tursi A, 2003, AM J GASTROENTEROL, V98, P839, DOI 10.1111/j.1572-0241.2003.07379.x
   Uhde M, 2016, GUT, V65, P1930, DOI 10.1136/gutjnl-2016-311964
   Valdes Ana M, 2018, BMJ, V361, pk2179, DOI 10.1136/bmj.k2179
   Valerii MC, 2015, FOOD CHEM, V176, P167, DOI 10.1016/j.foodchem.2014.12.061
   Van den Abbeele P, 2011, ENVIRON MICROBIOL, V13, P2667, DOI 10.1111/j.1462-2920.2011.02533.x
   Vanoli A, 2017, J CROHNS COLITIS, V11, P942, DOI 10.1093/ecco-jcc/jjx031
   Vazquez-Roque MI, 2013, GASTROENTEROLOGY, V144, P903, DOI 10.1053/j.gastro.2013.01.049
   Volta U, 2019, GASTROENTEROL CLIN N, V48, P165, DOI 10.1016/j.gtc.2018.09.012
   Volta U, 2018, GASTROENTEROLOGY, V155, P227, DOI 10.1053/j.gastro.2017.12.050
   Volta U, 2016, CLIN GASTROENTEROL H, V14, P686, DOI 10.1016/j.cgh.2015.10.024
   Volta U, 2014, BMC MED, V12, DOI 10.1186/1741-7015-12-85
   Volta U, 2013, EXPERT REV GASTROENT, V7, P253, DOI [10.1586/EGH.13.5, 10.1586/egh.13.5]
   Volta U, 2012, J CLIN GASTROENTEROL, V46, P680, DOI 10.1097/MCG.0b013e3182372541
   Volta U, 2012, NAT REV GASTRO HEPAT, V9, P295, DOI 10.1038/nrgastro.2012.15
   Vriezinga SL, 2014, NEW ENGL J MED, V371, P1304, DOI 10.1056/NEJMoa1404172
   Wacklin P, 2014, AM J GASTROENTEROL, V109, P1933, DOI 10.1038/ajg.2014.355
   Wacklin P, 2011, PLOS ONE, V6, DOI 10.1371/journal.pone.0020113
   Wang WL, 2000, J CELL SCI, V113, P4435
   Wei GX, 2015, AM J GASTROENTEROL, V110, P899, DOI 10.1038/ajg.2015.97
   Weiss GA, 2017, CELL MOL LIFE SCI, V74, P2959, DOI 10.1007/s00018-017-2509-x
   Wilson M., 2005, CLIN INFECT DIS, V41, P768, DOI [10.1086/432586, DOI 10.1086/432586]
   Wu RL, 2017, LAB INVEST, V97, P14, DOI 10.1038/labinvest.2016.118
   Yu LCH, 2018, J BIOMED SCI, V25, DOI 10.1186/s12929-018-0483-8
   Ze XL, 2012, ISME J, V6, P1535, DOI 10.1038/ismej.2012.4
NR 138
TC 51
Z9 54
U1 6
U2 38
PU MDPI
PI BASEL
PA ST ALBAN-ANLAGE 66, CH-4052 BASEL, SWITZERLAND
EI 2072-6643
J9 NUTRIENTS
JI Nutrients
PD JUN
PY 2020
VL 12
IS 6
AR 1832
DI 10.3390/nu12061832
PG 23
WC Nutrition & Dietetics
WE Science Citation Index Expanded (SCI-EXPANDED)
SC Nutrition & Dietetics
GA ML3LO
UT WOS:000549371900001
PM 32575561
OA Green Published, gold
DA 2024-01-22
ER

PT J
AU Zigra, PI
   Maipa, VE
   Alamanos, YP
AF Zigra, P. I.
   Maipa, V. E.
   Alamanos, Y. P.
TI Probiotics and remission of ulcerative colitis: A systematic review
SO NETHERLANDS JOURNAL OF MEDICINE
LA English
DT Review
DE clinical trials; probiotics; ulcerative colitis; randomised
ID ANTIBIOTIC-ASSOCIATED DIARRHEA; INFLAMMATORY-BOWEL-DISEASE;
   PLACEBO-CONTROLLED TRIAL; NONPATHOGENIC ESCHERICHIA-COLI;
   BIFIDOBACTERIA-FERMENTED MILK; RANDOMIZED CONTROLLED-TRIAL; MAINTAINING
   REMISSION; CROHNS-DISEASE; DOUBLE-BLIND; LACTOBACILLUS GG
AB Background: Ulcerative colitis (UC) is an acute and inflammatory disease of the large bowel of unknown aetiology. The use of probiotics for this disease remains controversial. The objective of this systematic review was to identify studies based on randomised controlled trials comparing the effect of probiotics to the effect of anti-inflammatory drugs or placebo in the remission of UC.
   Methods: We conducted a systematic review of clinical trials comparing the effect of probiotics to the effect of anti-inflammatory treatment or placebo in the remission of UC. PubMed, ScienceDirect, Cochrane, Google Scholar, metaRegister of Controlled Trials and National Institutes of Health were searched.
   Results: Nine studies met the inclusion criteria. These studies present a significant heterogeneity concerning their methodology and their results. The improvement in UC remission and the frequency of adverse effects do not differ significantly between probiotic and control groups.
   Conclusions: There are a limited number of randomised trials published in the field of probiotics used for the remission of UC, and they present many methodological differences. The existing studies suggest a similar safety and efficacy of probiotics in comparison with anti-inflammatory drugs.
C1 [Zigra, P. I.; Maipa, V. E.] Univ Ioannina, Sch Med, Dept Hyg & Epidemiol, GR-45110 Ioannina, Greece.
   [Alamanos, Y. P.] Univ Patras, Sch Med, Dept Publ Hlth, GR-26110 Patras, Greece.
C3 University of Ioannina; University of Patras
RP Zigra, PI (通讯作者)，Univ Ioannina, Sch Med, Dept Hyg & Epidemiol, GR-45110 Ioannina, Greece.
CR Annese V, 2004, ALIMENT PHARM THER, V20, P1143, DOI 10.1111/j.1365-2036.2004.02258.x
   Bai AP, 2006, INT J CLIN PRACT, V60, P284, DOI 10.1111/j.1368-5031.2006.00833.x
   Bibiloni R, 2005, AM J GASTROENTEROL, V100, P1539, DOI 10.1111/j.1572-0241.2005.41794.x
   BRAEGGER C, 2003, J PED GASTROENTEROL, V37, P636
   Cohen RD, 2006, ALIMENT PHARM THER, V24, P465, DOI 10.1111/j.1365-2036.2006.03010.x
   Cremonini F, 2002, ALIMENT PHARM THER, V16, P1461, DOI 10.1046/j.1365-2036.2002.01318.x
   Cui Hai-hong, 2003, Zhonghua Nei Ke Za Zhi, V42, P554
   Cui HH, 2004, WORLD J GASTROENTERO, V10, P1521
   D'Souza AL, 2002, BRIT MED J, V324, P1361, DOI 10.1136/bmj.324.7350.1361
   DAS KM, 1973, NEW ENGL J MED, V289, P491, DOI 10.1056/NEJM197309062891001
   DIGNASS A, 1995, INFLAMM BOWEL DIS, P183
   EVERETT MT, 1969, BRIT J SURG, V56, P679, DOI 10.1002/bjs.1800560911
   Ewaschuk Julia B, 2006, Curr Gastroenterol Rep, V8, P486, DOI 10.1007/s11894-006-0039-z
   Faubion WA, 2000, GASTROENTEROLOGY, V118, pA312, DOI 10.1016/S0016-5085(00)83338-7
   Floch MH, 2006, J CLIN GASTROENTEROL, V40, P275, DOI 10.1097/00004836-200603000-00022
   Folwaczny C, 2000, Z GASTROENTEROL, V38, P547
   Furrie E, 2005, GUT, V54, P242, DOI 10.1136/gut.2004.044834
   Gionchetti P, 2000, GASTROENTEROLOGY, V119, P305, DOI 10.1053/gast.2000.9370
   Gionchetti P, 2003, GASTROENTEROLOGY, V124, P1202, DOI 10.1016/S0016-5085(03)00171-9
   Guarner F, 2002, EUR J CLIN NUTR, V56, pS34, DOI 10.1038/sj.ejcn.1601662
   Huang JS, 2002, DIGEST DIS SCI, V47, P2625, DOI 10.1023/A:1020501202369
   Ishikawa H, 2003, J AM COLL NUTR, V22, P56, DOI 10.1080/07315724.2003.10719276
   ISSEBACHER K, 1975, PRINCIPLES INTERNAL, P1424
   Kato K, 2004, ALIMENT PHARM THER, V20, P1133, DOI 10.1111/j.1365-2036.2004.02268.x
   Kruis W, 1997, ALIMENT PHARM THER, V11, P853, DOI 10.1046/j.1365-2036.1997.00225.x
   Kruis W, 2004, GUT, V53, P1617, DOI 10.1136/gut.2003.037747
   Kühbacher T, 2006, GUT, V55, P833, DOI 10.1136/gut.2005.078303
   Madsen KL, 2001, CAN J GASTROENTEROL, V15, P817, DOI 10.1155/2001/690741
   McFarland LV, 2006, AM J GASTROENTEROL, V101, P812, DOI 10.1111/j.1572-0241.2006.00465.x
   McFarland Lynne V, 2007, Travel Med Infect Dis, V5, P97, DOI 10.1016/j.tmaid.2005.10.003
   Reid G, 2006, TRENDS MICROBIOL, V14, P348, DOI 10.1016/j.tim.2006.06.006
   Rembacken BJ, 1999, LANCET, V354, P635, DOI 10.1016/S0140-6736(98)06343-0
   Rioux KP, 2006, J CLIN GASTROENTEROL, V40, P260, DOI 10.1097/00004836-200603000-00019
   Saggioro A, 2005, J CLIN GASTROENTEROL, V39, P261
   Sartor RB, 2004, GASTROENTEROLOGY, V126, P1620, DOI 10.1053/j.gastro.2004.03.024
   Sazawal S, 2006, LANCET INFECT DIS, V6, P374, DOI 10.1016/S1473-3099(06)70495-9
   SCHRIFFRIN EJ, 2002, EUR J CLIN NUTR, V56, P560
   Schultz M, 2004, BMC GASTROENTEROL, V4, DOI 10.1186/1471-230X-4-5
   Shanahan F, 2000, INFLAMM BOWEL DIS, V6, P107, DOI 10.1097/00054725-200005000-00007
   Shibata C, 2007, DIGEST DIS SCI, V52, P1423, DOI 10.1007/s10620-006-9270-6
   Stange EF, 2001, Z GASTROENTEROL, V39, P19, DOI 10.1055/s-2001-10692
   Szajewska H, 2005, ALIMENT PHARM THER, V22, P365, DOI 10.1111/j.1365-2036.2005.02624.x
   Teml A, 2003, AM J GASTROENTEROL, V98, P2226, DOI 10.1016/S0002-9270(03)00658-0
   Tursi A, 2004, MED SCI MONITOR, V10, pPI126
   TURUNEN U, 1994, GASTROENTEROLOGY, V106, pA786
   Van Gossum A, 2007, INFLAMM BOWEL DIS, V13, P135, DOI 10.1002/ibd.20063
   Van Niel CW, 2002, PEDIATRICS, V109, P678, DOI 10.1542/peds.109.4.678
   von Wright A, 2005, CURR PHARM DESIGN, V11, P17
   Zocco MA, 2006, ALIMENT PHARM THER, V23, P1567, DOI 10.1111/j.1365-2036.2006.02927.x
NR 49
TC 36
Z9 39
U1 1
U2 10
PU VAN ZUIDEN COMMUNICATIONS
PI ALPHEN AAN DE RIJN
PA HENRY DUNANTWEG 40A, 2402 NR ALPHEN AAN DE RIJN, NETHERLANDS
SN 0300-2977
EI 1872-9061
J9 NETH J MED
JI Neth. J. Med.
PD DEC
PY 2007
VL 65
IS 11
BP 411
EP 418
PG 8
WC Medicine, General & Internal
WE Science Citation Index Expanded (SCI-EXPANDED)
SC General & Internal Medicine
GA 245BG
UT WOS:000251908800002
PM 18079563
DA 2024-01-22
ER

PT J
AU Kubesch, A
   Kruse, N
   Jungheim, F
   Balaban, Ü
   Stratmann, K
   Sprinzl, K
   Dienethal, A
   Krause, T
   Zeuzem, S
   Blumenstein, I
AF Kubesch, Alica
   Kruse, Nina
   Jungheim, Florian
   Balaban, Uemniye
   Stratmann, Katharina
   Sprinzl, Kathrin
   Dienethal, Antje
   Krause, Thomas
   Zeuzem, Stefan
   Blumenstein, Irina
TI Switching Vedolizumab from IV to SC Injection in Inflammatory Bowel
   Disease Patients with Active Disease: Real-World Experience from a
   German IBD Cohort
SO JOURNAL OF CLINICAL MEDICINE
LA English
DT Article
DE IBD; Crohn's disease; ulcerative colitis; biologics; real-world data;
   vedolizumab; sub-cutaneous application; trough levels
AB Background: Vedolizumab (VDZ) for subcutaneous (SC) injection was approved for use in Europe in 2020 and the US in 2023. Promising efficacy and tolerability have been proven in pivotal trials. However, real-world data on the SC use of VDZ, especially in patients with active disease, are still lacking. We aimed to determine treatment persistence and the drug's efficacy in inflammatory bowel disease (IBD) patients with active disease in comparison to patients in clinical remission. Methods: Patients treated for IBD in a tertiary care center from July 2020 to December 2021 were included in this study. Clinical and biochemical parameters and data on treatment adherence were collected. VDZ trough levels and disease activity before and after the switch from intravenous (IV) to SC injections were monitored during routine checkups and were retrospectively analyzed. The patients were followed up until week 20. Results: Eighty-two patients were included in the study. Of them, 35 patients had active disease (35/82 = 43%) at the time of the switch and 47 patients (47/82 = 57%) were in remission. In total, 10 patients experienced switch failure, 5 were switched back to IV VDZ, and 5 were swapped to a different biologic agent. We observed an increase in VDZ trough levels from the switch to week 8 and from the switch to week 20 in the remission group. Vedolizumab trough levels of 7.4, 51.4, and 33.45 ug/mL at the switch, week 8, and week 20 were identified to discriminate between remission and disease activity in our cohort. There was no new safety signal detected during the study period. Conclusions: The switch from IV to SC VDZ proved to be efficient, safe, and even capable of reducing residual disease activity.
C1 [Kubesch, Alica; Kruse, Nina; Jungheim, Florian; Stratmann, Katharina; Sprinzl, Kathrin; Dienethal, Antje; Zeuzem, Stefan; Blumenstein, Irina] Goethe Univ Frankfurt, Univ Hosp, Med Clin 1, D-60596 Frankfurt, Germany.
   [Balaban, Uemniye] Goethe Univ, Univ Hosp, Inst Biostat & Math Modeling, D-60596 Frankfurt, Germany.
   [Krause, Thomas] Gastroenterol Opernstr, D-34117 Kassel, Germany.
C3 Goethe University Frankfurt; Goethe University Frankfurt Hospital;
   Goethe University Frankfurt; Goethe University Frankfurt Hospital
RP Blumenstein, I (通讯作者)，Goethe Univ Frankfurt, Univ Hosp, Med Clin 1, D-60596 Frankfurt, Germany.
EM kubesch@med.uni-frankfurt.de; n.kruse@mail.web.de;
   f.jungheim@med.uni-frankfurt.der; balaban@med.uni-frankfurt.de;
   k.stratmann@med.uni-frankfurt.de; dienethal@med.uni-frankfurt.de;
   krause@go-ks.de; zeuzem@em.uni-frankfurt.de;
   blumenstein@em.uni-frankfurt.de
FU INITIALISE-ACS Program Frankfurt
FX No Statement Available
CR [Anonymous], IGIBD Scores calculator
   Bergqvist V, 2022, ALIMENT PHARM THER, V55, P1389, DOI 10.1111/apt.16927
   European Medicines Agency, Entyvio Entyvio (Vedolizumab) An overview of Entyvio and Why It Is Authorised in the EU
   Feagan BG, 2013, NEW ENGL J MED, V369, P699, DOI 10.1056/NEJMoa1215734
   HARVEY RF, 1980, LANCET, V1, P514
   Lim SH, 2023, INFLAMM BOWEL DIS, DOI 10.1093/ibd/izad166
   Raine T, 2022, J CROHNS COLITIS, V16, P2, DOI 10.1093/ecco-jcc/jjab178
   Rosario M, 2015, J CROHNS COLITIS, V9, pS46
   Sandborn WJ, 2020, GASTROENTEROLOGY, V158, P562, DOI 10.1053/j.gastro.2019.08.027
   Torres J, 2020, J CROHNS COLITIS, V14, P4, DOI 10.1093/ecco-jcc/jjz180
   Turner D, 2021, GASTROENTEROLOGY, V160, P1570, DOI 10.1053/j.gastro.2020.12.031
   Ventress E, 2022, J CROHNS COLITIS, V16, P911, DOI 10.1093/ecco-jcc/jjab224
   Vermeire S, 2022, J CROHNS COLITIS, V16, P27, DOI 10.1093/ecco-jcc/jjab133
   Volkers A, 2022, ALIMENT PHARM THER, V56, P1044, DOI 10.1111/apt.17153
   Wiken TH, 2023, SCAND J GASTROENTERO, DOI 10.1080/00365521.2023.2176252
   Wyant T, 2016, J CROHNS COLITIS, V10, P1437, DOI 10.1093/ecco-jcc/jjw092
NR 16
TC 0
Z9 0
U1 0
U2 0
PU MDPI
PI BASEL
PA ST ALBAN-ANLAGE 66, CH-4052 BASEL, SWITZERLAND
EI 2077-0383
J9 J CLIN MED
JI J. Clin. Med.
PD DEC
PY 2023
VL 12
IS 24
AR 7657
DI 10.3390/jcm12247657
PG 12
WC Medicine, General & Internal
WE Science Citation Index Expanded (SCI-EXPANDED)
SC General & Internal Medicine
GA DZ7M6
UT WOS:001135984700001
PM 38137726
OA gold
DA 2024-01-22
ER

PT J
AU Vitton, V
   Gasmi, M
   Barthet, M
   Desjeux, A
   Orsoni, P
   Grimaud, JC
AF Vitton, V
   Gasmi, M
   Barthet, M
   Desjeux, A
   Orsoni, P
   Grimaud, JC
TI Long-term healing of Crohn's anal fistulas with fibrin glue injection
SO ALIMENTARY PHARMACOLOGY & THERAPEUTICS
LA English
DT Article
ID INFLAMMATORY BOWEL DISEASES; ANORECTAL FISTULAS; CYCLOSPORINE-A; IN-ANO;
   6-MERCAPTOPURINE; REPAIR; EXPERIENCE; ADHESIVE
AB Background: Injecting fibrin glue has proved to be an effective means of treating anal fistulas (AF). There has been some debate, however, as to whether this technique should be used on the AF often involved in Crohn's disease (CD).
   Aim: To assess the effectiveness of injecting heterologous fibrin glue as a means of treating AF refractory to immunosuppressive treatment in patients with CD.
   Methods: Fourteen CD patients (five men and nine women, average age 42 years) presenting with refractory AFs were included in this study. Heterologous fibrin glue was injected into the fistula tract under general anaesthesia under continuous endosonographic monitoring using a 7.5-MHz blind linear probe. The patients were followed up clinically and ultrasonographically for 3 months after the procedure, and then at regular intervals.
   Results: Three months after the fibrin glue injection, the fistulas had completely dried up in 10 patients (71%), the leakage had decreased in one patient (7%), and no improvement was observed in the other three patients (21%). Endosonographic findings showed that the fistula tract had completely disappeared in two cases (14%). The fistula tract was found to be non-permeable in eight cases (57%), and no change in the fistula was observed in four patients (29%). At the end of the follow-up period [average 23.4 months (12-26 months)], the leakage had completely dried up in eight of the 14 patients (57%). No side effects were observed.
   Conclusion: Nearly 2 years after the use of a heterologous fibrin glue to treat an AF, over half of the patients with CD showed clinical signs of remission. Because it is easy to use and harmless as well as being effective, this method provides a good alternative to classical methods of surgical treatment.
C1 Hop Nord Marseille, Dept Gastroenterol, F-13915 Marseille, France.
   Hop Nord Marseille, Dept Digest Surg, F-13915 Marseille, France.
C3 Aix-Marseille Universite; Assistance Publique-Hopitaux de Marseille;
   Aix-Marseille Universite; Assistance Publique-Hopitaux de Marseille
RP Vitton, V (通讯作者)，Hop Nord Marseille, Dept Gastroenterol, Chemin Bourrely, F-13915 Marseille, France.
EM veronique.vitton@.ap-hm.fr
CR ABEL ME, 1993, DIS COLON RECTUM, V36, P447, DOI 10.1007/BF02050009
   BRAZIER F, 1995, GASTROEN CLIN BIOL, V19, P494
   Cintron JR, 2000, DIS COLON RECTUM, V43, P944, DOI 10.1007/BF02237355
   HANAUER SB, 1993, AM J GASTROENTEROL, V88, P646
   HARPER PH, 1982, BRIT J SURG, V69, P608, DOI 10.1002/bjs.1800691017
   HJORTRUP A, 1991, DIS COLON RECTUM, V34, P752, DOI 10.1007/BF02051064
   KORELITZ BI, 1985, DIGEST DIS SCI, V30, P58, DOI 10.1007/BF01318372
   KORELITZ BI, 1993, AM J GASTROENTEROL, V88, P1198
   Lémann M, 1999, GASTROEN CLIN BIOL, V23, pB178
   MARKOWITZ J, 1990, GASTROENTEROLOGY, V99, P1347, DOI 10.1016/0016-5085(90)91160-8
   OBRIEN JJ, 1991, GASTROENTEROLOGY, V101, P39, DOI 10.1016/0016-5085(91)90457-V
   Orsoni P, 1999, BRIT J SURG, V86, P360, DOI 10.1046/j.1365-2168.1999.01020.x
   Park JJ, 2000, ARCH SURG-CHICAGO, V135, P166, DOI 10.1001/archsurg.135.2.166
   Patrlj L, 2000, DIGEST SURG, V17, P77, DOI 10.1159/000018804
   PESCATORI M, 1995, DIS COLON RECTUM, V38, P121, DOI 10.1007/BF02052437
   PRESENT DH, 1980, NEW ENGL J MED, V302, P981, DOI 10.1056/NEJM198005013021801
   PRESENT DH, 1994, DIGEST DIS SCI, V39, P374, DOI 10.1007/BF02090211
   Present DH, 1999, NEW ENGL J MED, V340, P1398, DOI 10.1056/NEJM199905063401804
   Sentovich SM, 2001, J GASTROINTEST SURG, V5, P158, DOI 10.1016/S1091-255X(01)80028-7
   Venkatesh KS, 1999, DIS COLON RECTUM, V42, P1136, DOI 10.1007/BF02238564
   WILLIAMS A, 1976, DIS COLON RECTUM, V19, P518
   WILLIAMS JG, 1991, DIS COLON RECTUM, V34, P378
   Zimmerman DDE, 2001, DIS COLON RECTUM, V44, P1474, DOI 10.1007/BF02234601
NR 23
TC 55
Z9 57
U1 0
U2 1
PU BLACKWELL PUBLISHING
PI OXFORD
PA 9600 GARSINGTON RD, OXFORD OX4 2DG, OXON, ENGLAND
SN 0269-2813
J9 ALIMENT PHARM THERAP
JI Aliment. Pharmacol. Ther.
PD JUN 15
PY 2005
VL 21
IS 12
BP 1453
EP 1457
DI 10.1111/j.1365-2036.2005.02456.x
PG 5
WC Gastroenterology & Hepatology; Pharmacology & Pharmacy
WE Science Citation Index Expanded (SCI-EXPANDED)
SC Gastroenterology & Hepatology; Pharmacology & Pharmacy
GA 934AU
UT WOS:000229679700007
PM 15948812
OA Bronze
DA 2024-01-22
ER

PT J
AU He, C
   Shi, Y
   Wu, RJ
   Sun, MM
   Fang, LL
   Wu, W
   Liu, CQ
   Tang, MC
   Li, Z
   Wang, P
   Cong, YZ
   Liu, ZJ
AF He, Chong
   Shi, Yan
   Wu, Ruijin
   Sun, Mingming
   Fang, Leilei
   Wu, Wei
   Liu, Changqin
   Tang, Maochun
   Li, Zhong
   Wang, Ping
   Cong, Yingzi
   Liu, Zhanju
TI miR-301a promotes intestinal mucosal inflammation through induction of
   IL-17A and TNF-α in IBD
SO GUT
LA English
DT Article
ID ESTABLISHED EXPERIMENTAL COLITIS; REGULATORY T-CELLS; BOWEL-DISEASE;
   CROHNS-DISEASE; IMMUNE CELLS; DIFFERENTIATION; MICRORNAS;
   IDENTIFICATION; PATHOGENESIS; ACTIVATION
AB Objective MicroRNA (miR)-301a is known to be involved in the tumourigenesis and pathogenesis of several autoimmune diseases, but it remains unclear whether miR-301a is associated with the pathogenesis of IBD.
   Methods miR-301a expression was assessed in peripheral blood mononuclear cells (PBMC) and inflamed mucosa of patients with IBD by quantitative real-time-PCR. Peripheral blood CD4+ T cells were transduced with lentivirus-encoding pre-miR-301a (LV-miR-301a) or a reverse complementary sequence of miR-301a (LV-anti-miR-301a), and their differentiation and activation were investigated in vitro. Antisense miR-301a was administered into mice during trinitrobenzene sulphonic acid (TNBS)-induced colitis to determine its role in colitis.
   Results miR-301a expression was significantly upregulated in PBMC and inflamed mucosa of patients with IBD compared with healthy controls. Stimulation with tumour necrosis factor-alpha (TNF-alpha) significantly enhanced miR-301a expression in IBD CD4+ T cells, which was markedly reversed by anti-TNF-alpha mAb (Infliximab) treatment. Transduction of LV-miR-301a into CD4+ T cells from patients with IBD promoted the Th17 cell differentiation and TNF-alpha production compared with the cells with expression of LV-anti-miR-301a. SNIP1 as a functional target of miR-301a was reduced in miR-301a expression but increased in LV-anti-miR-301a expression. Knockdown of SNIP1 could enhance Th17 cell differentiation. Furthermore, intracolonical administration of antisense miR-301a in TNBS-induced mouse colitis model significantly decreased numbers of interleukin (IL)-17A(+) cells and amounts of pro-inflammatory cytokines (eg, IL-17A, TNF-alpha) in inflamed colon.
   Conclusions Our data reveal a novel mechanism in which the elevated miR-301a in PBMC and inflamed mucosa of IBD promotes Th17 cell differentiation through downregulation of SNIP1. Blockade of miR-301a in vivo may serve as a novel therapeutic approach in the treatment of IBD.
C1 [He, Chong; Shi, Yan; Wu, Ruijin; Sun, Mingming; Fang, Leilei; Wu, Wei; Liu, Changqin; Tang, Maochun; Li, Zhong; Liu, Zhanju] Tongji Univ, Shanghai Peoples Hosp 10, Dept Gastroenterol, Shanghai 200072, Peoples R China.
   [Wu, Wei; Cong, Yingzi] Univ Texas Med Branch, Dept Microbiol & Immunol, Galveston, TX 77555 USA.
   [Wang, Ping] Tongji Univ, Shanghai Peoples Hosp 10, Cent Lab Med Res, Shanghai, Peoples R China.
   [Cong, Yingzi] Univ Texas Med Branch, Dept Pathol, Galveston, TX 77555 USA.
C3 Tongji University; University of Texas System; University of Texas
   Medical Branch Galveston; Tongji University; University of Texas System;
   University of Texas Medical Branch Galveston
RP Liu, ZJ (通讯作者)，Tongji Univ, Shanghai Peoples Hosp 10, Dept Gastroenterol, Shanghai 200072, Peoples R China.
EM liuzhanju88@126.com
OI Cong, Yingzi/0000-0003-4167-7395
FU National Natural Science Foundation of China [81270470, 81470822]
FX This work is financially supported by grants from the National Natural
   Science Foundation of China (81270470, 81470822).
CR Acosta-Rodriguez EV, 2007, NAT IMMUNOL, V8, P942, DOI 10.1038/ni1496
   Ananthakrishnan AN, 2014, GUT, V63, P776, DOI 10.1136/gutjnl-2013-305304
   Cader MZ, 2013, GUT, V62, P1653, DOI 10.1136/gutjnl-2012-303955
   Daperno M, 2004, GASTROINTEST ENDOSC, V60, P505, DOI 10.1016/S0016-5107(04)01878-4
   Du CS, 2009, NAT IMMUNOL, V10, P1252, DOI 10.1038/ni.1798
   Ebert PJR, 2009, NAT IMMUNOL, V10, P1162, DOI 10.1038/ni.1797
   Elson CO, 2007, GASTROENTEROLOGY, V132, P2359, DOI 10.1053/j.gastro.2007.03.104
   Feng T, 2011, GASTROENTEROLOGY, V140, P2031, DOI 10.1053/j.gastro.2011.03.009
   Leal RF, 2015, GUT, V64, P233, DOI 10.1136/gutjnl-2013-306518
   Ge RT, 2015, SCI REP-UK, V5, DOI 10.1038/srep07735
   Guan QD, 2011, MOL MED, V17, P646, DOI 10.2119/molmed.2010.00252
   Huang Z, 2014, GUT, V63, P1247, DOI 10.1136/gutjnl-2012-304213
   Kalla R, 2015, GUT, V64, P504, DOI 10.1136/gutjnl-2014-307891
   Kanagavelu S, 2015, MUCOSAL IMMUNOL, V8, P296, DOI 10.1038/mi.2014.67
   Kim RH, 2001, J BIOL CHEM, V276, P46297, DOI 10.1074/jbc.M103819200
   Knights D, 2013, GUT, V62, P1505, DOI 10.1136/gutjnl-2012-303954
   Langrish CL, 2004, IMMUNOL REV, V202, P96, DOI 10.1111/j.0105-2896.2004.00214.x
   Langrish CL, 2005, J EXP MED, V201, P233, DOI 10.1084/jem.20041257
   Law IKM, 2015, GUT, V64, P1095, DOI 10.1136/gutjnl-2014-307329
   Liu ZJ, 1999, J IMMUNOL, V163, P4049
   Lu LF, 2010, CELL, V142, P914, DOI 10.1016/j.cell.2010.08.012
   Lu ZX, 2011, EMBO J, V30, P57, DOI 10.1038/emboj.2010.296
   McLean MH, 2015, GUT, V64, P332, DOI [10.1136/gutjnl-2014-308514, 10.1136/gutjnl-2013-306499]
   MORRIS GP, 1989, GASTROENTEROLOGY, V96, P795, DOI 10.1016/0016-5085(89)90904-9
   Murugaiyan G, 2015, J CLIN INVEST, V125, P1069, DOI 10.1172/JCI74347
   Mycko MP, 2012, P NATL ACAD SCI USA, V109, pE1248, DOI 10.1073/pnas.1114325109
   NEURATH MF, 1995, J EXP MED, V182, P1281, DOI 10.1084/jem.182.5.1281
   Neurath MF, 2002, J EXP MED, V195, P1129, DOI 10.1084/jem.20011956
   Neurath MF, 1996, NAT MED, V2, P998, DOI 10.1038/nm0996-998
   Ng SC, 2015, GUT, V64, P1063, DOI 10.1136/gutjnl-2014-307410
   O'Connell RM, 2012, ANNU REV IMMUNOL, V30, P295, DOI 10.1146/annurev-immunol-020711-075013
   O'Connell RM, 2010, IMMUNITY, V33, P607, DOI 10.1016/j.immuni.2010.09.009
   Pekow JR, 2012, INFLAMM BOWEL DIS, V18, P187, DOI 10.1002/ibd.21691
   Ponomarev ED, 2011, NAT MED, V17, P64, DOI 10.1038/nm.2266
   Singh UP, 2014, IMMUNOLOGY, V143, P478, DOI 10.1111/imm.12328
   Sun M, 2015, MUCOSAL IMMUNOL, V8, P969, DOI 10.1038/mi.2015.49
   Wahlquist C, 2014, NATURE, V508, P531, DOI 10.1038/nature13073
   Wang HP, 2014, NAT IMMUNOL, V15, P393, DOI 10.1038/ni.2846
   Wang M, 2013, J GASTROENTEROL, V48, P1023, DOI 10.1007/s00535-012-0733-6
   Wilson NJ, 2007, NAT IMMUNOL, V8, P950, DOI 10.1038/ni1497
   Wu F, 2010, INFLAMM BOWEL DIS, V16, P1729, DOI 10.1002/ibd.21267
   Wu W, 2015, GUT, V64, P1755, DOI 10.1136/gutjnl-2014-307980
   Wu W, 2014, GUT, V63, P1883, DOI 10.1136/gutjnl-2013-306083
   Yang XH, 2014, SCAND J GASTROENTERO, V49, P807, DOI 10.3109/00365521.2014.907336
   Yu L., 2015, MEDIAT INFLAMM, V2015
   Zhang Z, 2006, INFLAMM BOWEL DIS, V12, P382, DOI 10.1097/01.MIB.0000218764.06959.91
NR 46
TC 122
Z9 130
U1 0
U2 46
PU BMJ PUBLISHING GROUP
PI LONDON
PA BRITISH MED ASSOC HOUSE, TAVISTOCK SQUARE, LONDON WC1H 9JR, ENGLAND
SN 0017-5749
EI 1468-3288
J9 GUT
JI Gut
PD DEC
PY 2016
VL 65
IS 12
BP 1938
EP 1950
DI 10.1136/gutjnl-2015-309389
PG 13
WC Gastroenterology & Hepatology
WE Science Citation Index Expanded (SCI-EXPANDED)
SC Gastroenterology & Hepatology
GA EC4MV
UT WOS:000388106600004
PM 26338824
DA 2024-01-22
ER

PT J
AU Odorcic, S
   Keystone, EC
   Ma, JJK
AF Odorcic, Silvia
   Keystone, Edward C.
   Ma, Joseph J. K.
TI Infliximab for the Treatment of Refractory Progressive Sterile
   Peripheral Ulcerative Keratitis Associated With Late Corneal
   Perforation: 3-Year Follow-Up
SO CORNEA
LA English
DT Article; Proceedings Paper
CT 109th Annual Meeting of the American-Academy-of-Ophthalmology
CY OCT 15-18, 2005
CL Chicago, IL
SP Amer Acad Ophthalmol
DE infliximab; tumor necrosis factor-alpha inhibitor; peripheral ulcerative
   keratitis; corneal perforation; deep venous thrombosis
ID NECROSIS-FACTOR-ALPHA; RHEUMATOID-ARTHRITIS; WEGENERS-GRANULOMATOSIS;
   THREATENING PANUVEITIS; NECROTIZING SCLERITIS; BEHCETS-DISEASE;
   CROHNS-DISEASE; THERAPY; RITUXIMAB; EFFICACY
AB Purpose: To report a case of refractory progressive sterile peripheral ulcerative keratitis (PUK) that resulted in late conical perforation, despite good initial response to tumor necrosis factor-alpha inhibitor infliximab.
   Methods: Review of the clinical course of a patient with progressive PUK treated with infliximab infusions or 3 mg/kg intravenously.
   Results: A 72-year-old man presented with a visual acuity of 20/200 and a 5-month history of a progressive sterile PUK. More than 90% of the surface area previously unresponsive to 8 weeks of high-close systemic steroid therapy healed within 1 week of the first infusion. After his second infusion, best-corrected visual acuity improved to 20/30(+2), with 2 small epithelial defects remaining. However, the remaining unhealed cornea thinned to an area or microperforation 6 weeks after his third close, prompting an increase in dose frequency to every 4 weeks. One month after his fifth infusion, the area of ulceration healed completely. After his seventh infusion, the patient developed a deep venous thrombosis and infliximab was discontinued. After 10 months of remission, clear conical cataract Surgery was performed. Three years after initial presentation, lie remains in remission with a corrected visual acuity of 20/20.
   Conclusions: Infliximab was effective in rapidly arresting the progression of a sterile PUK in our patient. Optimal dosing for infliximab in PUK has not been established, and increasing close frequency to every 4 weeks may be necessary. Despite a progressive PUK resulting in conical perforation, treatment with infliximab and Subsequent visual rehabilitation call result in sustained remission and an excellent visual outcome.
C1 [Odorcic, Silvia; Keystone, Edward C.; Ma, Joseph J. K.] Univ Toronto, Fac Med, Toronto, ON, Canada.
   [Keystone, Edward C.] Mt Sinai Hosp, Dept Rheumatol, Toronto, ON M5G 1X5, Canada.
   [Ma, Joseph J. K.] N York Gen Hosp, Dept Ophthalmol, Toronto, ON, Canada.
   [Ma, Joseph J. K.] Herzig Eye Inst, Toronto, ON, Canada.
C3 University of Toronto; University of Toronto; Sinai Health System
   Toronto; Lunenfeld Tanenbaum Research Institute; University of Toronto;
   North York General Hospital
RP Ma, JJK (通讯作者)，500 Sheppard Ave E,Suite 305, N York, ON M2N 6H7, Canada.
EM joseph.ma@utoronto.ca
CR Agarwal Pankaj Kumar, 2007, Indian Journal of Ophthalmology, V55, P230
   Ahmadi-Simab K, 2005, ANN RHEUM DIS, V64, P1087, DOI 10.1136/ard.2004.027128
   Atchia II, 2006, JCR-J CLIN RHEUMATOL, V12, P291, DOI 10.1097/01.rhu.0000249766.24780.95
   Bongartz T, 2006, JAMA-J AM MED ASSOC, V295, P2275, DOI 10.1001/jama.295.19.2275
   Cheung CMG, 2005, BRIT J OPHTHALMOL, V89, P1542, DOI 10.1136/bjo.2005.075689
   Chung ES, 2003, CIRCULATION, V107, P3133, DOI 10.1161/01.CIR.0000077913.60364.D2
   FOSTER CS, 1984, OPHTHALMOLOGY, V91, P1253
   Freidlin J, 2007, BRIT J OPHTHALMOL, V91, P1414, DOI 10.1136/bjo.2006.113316
   Harigai M, 2007, NEW ENGL J MED, V357, P1874, DOI 10.1056/NEJMc070728
   Hernandez-Illas Martha, 2004, Eye Contact Lens, V30, P2, DOI 10.1097/01.ICL.0000092064.05514.04
   Mortimore M, 2001, INTERN MED J, V31, P146, DOI 10.1046/j.1445-5994.2001.00039.x
   Muñoz-Fernández S, 2001, LANCET, V358, P1644, DOI 10.1016/S0140-6736(01)06677-6
   Murphy CC, 2004, OPHTHALMOLOGY, V111, P352, DOI 10.1016/S0161-6420(03)00721-8
   Paranjothy B, 2007, EYE, V21, P1001, DOI 10.1038/sj.eye.6702797
   Puli SR, 2003, AM J GASTROENTEROL, V98, P939
   *SCHER CAN INC, 2007, OUR PROD
   Sfikakis PP, 2001, LANCET, V358, P295, DOI 10.1016/S0140-6736(01)05497-6
   Smith JR, 2001, ARTHRIT RHEUM-ARTHR, V45, P252, DOI 10.1002/1529-0131(200106)45:3<252::AID-ART257>3.3.CO;2-X
   Suhler EB, 2005, ARCH OPHTHALMOL-CHIC, V123, P903, DOI 10.1001/archopht.123.7.903
   Theodossiadis PG, 2007, RETINA-J RET VIT DIS, V27, P399, DOI 10.1097/MAJ.0b013e3180318fbc
   Thomas JW, 2005, CORNEA, V24, P742, DOI 10.1097/01.ico.0000154391.28254.1d
   YAZICI R, ANN EUR C RHEUM EUR
NR 22
TC 20
Z9 22
U1 0
U2 0
PU LIPPINCOTT WILLIAMS & WILKINS
PI PHILADELPHIA
PA TWO COMMERCE SQ, 2001 MARKET ST, PHILADELPHIA, PA 19103 USA
SN 0277-3740
EI 1536-4798
J9 CORNEA
JI Cornea
PD JAN
PY 2009
VL 28
IS 1
BP 89
EP 92
DI 10.1097/ICO.0b013e318181a84f
PG 4
WC Ophthalmology
WE Science Citation Index Expanded (SCI-EXPANDED); Conference Proceedings Citation Index - Science (CPCI-S)
SC Ophthalmology
GA 388GZ
UT WOS:000262009600021
PM 19092414
DA 2024-01-22
ER

PT J
AU Cavalcante, RMS
   Lima, MM
   Parente, JML
   de Moura, MSB
   Nogueira, NN
AF Soares Cavalcante, Regina Marcia
   Lima, Murilo Moura
   Luz Parente, Jose Miguel
   Beserra de Moura, Mayara Storel
   Nogueira, Nadir Nascimento
TI Inflammatory Bowel Diseases and diet: an integrative review
SO REVISTA DA ASSOCIACAO MEDICA BRASILEIRA
LA English
DT Review
DE Inflammatory bowel diseases; Diet; Environmental Factors
ID CROHNS-DISEASE; RISK-FACTORS; SYMPTOMS; LIFE; GUT; PATHOGENESIS;
   MICROBIOME; HEALTH
AB OBJECTIVE: To gather scientific evidence on the role of diet in inflammatory bowel diseases.
   METHODS: Integrative review with studies published in the last 10 years in national and international journals. Original studies developed with adult human beings aged >= 18 years were included and articles published before 2010, literature reviews, and those that did not focus on elements that answered the guiding question were excluded.
   RESULTS: 14 articles were selected that addressed important dietary elements in inflammatory bowel disease such as fermentable carbohydrates and polyols, foods of animal origin, foods rich in omega 3, consumption of fruits and vegetables, use of probiotic supplements, whey proteins and soy.
   CONCLUSION: The diet, as a potentially modifiable environmental factor, plays an important role in the prevention and treatment of inflammatory bowel diseases. The reduction in the consumption of fermentable carbohydrates and polyols combined with the increase in the consumption of fruits and vegetables as well as the exclusion of products of animal origin such as beef, pork, milk and eggs can help control inflammation and improve the quality of life of patients with inflammatory bowel diseases. The use of probiotics increases food tolerance and, whey and soy proteins, can alter body composition and reduce inflammation.
C1 [Soares Cavalcante, Regina Marcia; Beserra de Moura, Mayara Storel; Nogueira, Nadir Nascimento] PPGAN Univ Fed Piaui UFPI, Alimentos & Nutr Doutorado, Teresina, PI, Brazil.
   [Lima, Murilo Moura; Luz Parente, Jose Miguel] Hosp Univ Univ Fed Piaui HU FPI, Teresina, PI, Brazil.
RP Cavalcante, RMS (通讯作者)，Campus Minist Petronio Portella, BR-64049550 Teresina, PI, Brazil.
EM reginalunna@hotmail.com
RI Moura Lima, Murilo/JVO-9561-2024; Storel, Mayara/GYD-4358-2022
OI Lima, Murilo Moura/0000-0002-0101-3781; Storel Beserra de Moura,
   Mayara/0000-0003-2012-1291
CR Albenberg L, 2019, GASTROENTEROLOGY, V157, P128, DOI 10.1053/j.gastro.2019.03.015
   Albenberg LG, 2014, GASTROENTEROLOGY, V146, P1564, DOI 10.1053/j.gastro.2014.01.058
   Ananthakrishnan AN, 2015, NAT REV GASTRO HEPAT, V12, P205, DOI 10.1038/nrgastro.2015.34
   Astó E, 2019, NUTRIENTS, V11, DOI 10.3390/nu11020293
   Brotherton CS, 2014, GASTROENTEROL NURS, V37, P206, DOI 10.1097/SGA.0000000000000047
   Chiba M, 2010, WORLD J GASTROENTERO, V16, P2484, DOI 10.3748/wjg.v16.i20.2484
   Cox SR, 2017, J CROHNS COLITIS, V11, P1420, DOI 10.1093/ecco-jcc/jjx073
   Forbes Alastair, 2017, Clin Nutr, V36, P321, DOI 10.1016/j.clnu.2016.12.027
   Grimstad T, 2011, SCAND J CLIN LAB INV, V71, P68, DOI 10.3109/00365513.2010.542484
   Gunasekeera V, 2016, DIGEST DIS SCI, V61, P1148, DOI 10.1007/s10620-015-3987-z
   Hou JK, 2011, AM J GASTROENTEROL, V106, P563, DOI 10.1038/ajg.2011.44
   Imdad A, 2018, COCHRANE DB SYST REV, DOI 10.1002/14651858.CD012774.pub2
   James SL, 2015, GUT, V64, P562, DOI 10.1136/gutjnl-2014-307198
   Kau AL, 2011, NATURE, V474, P327, DOI 10.1038/nature10213
   Khalili H, 2018, NAT REV GASTRO HEPAT, V15, P525, DOI 10.1038/s41575-018-0022-9
   Khor B, 2011, NATURE, V474, P307, DOI 10.1038/nature10209
   Kim H, 2020, NUTR RES, V75, P85, DOI 10.1016/j.nutres.2020.01.002
   Knight-Sepulveda Karina, 2015, Gastroenterol Hepatol (N Y), V11, P511
   Kyaw MH, 2014, EUR J GASTROEN HEPAT, V26, P910, DOI 10.1097/MEG.0000000000000127
   Laurell A, 2017, SCAND J GASTROENTERO, V52, P477, DOI 10.1080/00365521.2016.1263680
   Lee D, 2015, GASTROENTEROLOGY, V148, P1087, DOI 10.1053/j.gastro.2015.01.007
   Leone VA, 2014, CURR OPIN IMMUNOL, V31, P16, DOI 10.1016/j.coi.2014.08.004
   Limketkai BN, 2020, INFLAMM BOWEL DIS, V26, P510, DOI 10.1093/ibd/izz297
   Machado JF, 2015, NUTR HOSP, V31, P1603, DOI 10.3305/nh.2015.31.4.8362
   Mallon P, 2007, COCHRANE DB SYST REV, DOI 10.1002/14651858.CD005573.pub2
   Martinez-Medina M, 2014, GUT, V63, P116, DOI 10.1136/gutjnl-2012-304119
   Nagpal R, 2017, ANN NUTR METAB, V71, P11, DOI 10.1159/000479918
   Ng SC, 2017, LANCET, V390, P2769, DOI 10.1016/S0140-6736(17)32448-0
   Ng SC, 2013, GUT, V62, P630, DOI 10.1136/gutjnl-2012-303661
   Nolan-Clark D, 2011, J AM DIET ASSOC, V111, P1165, DOI 10.1016/j.jada.2011.05.004
   Pedersen N, 2017, WORLD J GASTROENTERO, V23, P3356, DOI 10.3748/wjg.v23.i18.3356
   Poullis A, 2004, CANCER EPIDEM BIOMAR, V13, P279, DOI 10.1158/1055-9965.EPI-03-0160
   Racine A, 2016, INFLAMM BOWEL DIS, V22, P345, DOI 10.1097/MIB.0000000000000638
   Sánchez B, 2015, J IMMUNOL RES, V2015, DOI 10.1155/2015/159094
   Sanchez-Morales Adhara, 2019, Rev Med Inst Mex Seguro Soc, V57, P9
   Scott Karen P, 2015, Microb Ecol Health Dis, V26, P25877, DOI 10.3402/mehd.v26.25877
   Stenman LK, 2013, AM J PHYSIOL-GASTR L, V304, pG227, DOI 10.1152/ajpgi.00267.2012
   Vetter P, 2008, PLOS ONE, V3, DOI 10.1371/journal.pone.0003269
NR 38
TC 1
Z9 1
U1 2
U2 17
PU ASSOC MEDICA BRASILEIRA
PI SAO PAULO
PA RUA SAO CARLOS DO PINHAL 324, CAIXA POSTAL 8904, SAO PAULO, SP, BRAZIL
EI 1806-9282
J9 REV ASSOC MED BRAS
JI Rev. Assoc. Med. Bras.
PD OCT
PY 2020
VL 66
IS 10
BP 1449
EP 1454
DI 10.1590/1806-9282.66.10.1449
PG 6
WC Medicine, General & Internal
WE Science Citation Index Expanded (SCI-EXPANDED)
SC General & Internal Medicine
GA OR4JZ
UT WOS:000589440000028
PM 33174942
OA gold
DA 2024-01-22
ER

PT J
AU Li, Y
   de Haar, C
   Peppelenbosch, MP
   van der Woude, CJ
AF Li, Yi
   de Haar, Colin
   Peppelenbosch, Maikel P.
   van der Woude, C. Janneke
TI SOCS3 in immune regulation of inflammatory bowel disease and
   inflammatory bowel disease-related cancer
SO CYTOKINE & GROWTH FACTOR REVIEWS
LA English
DT Review
DE SOCS3; STAT3; IBD; CRC; Immune regulation
ID PHYSIOLOGICAL NEGATIVE REGULATOR; STIMULATING FACTOR-RECEPTOR; BLOOD
   MONONUCLEAR-CELLS; SIGNALING 3 EXPRESSION; CD4(+) T-CELLS; CYTOKINE
   SIGNALING-3; DENDRITIC CELLS; ULCERATIVE-COLITIS; CROHNS-DISEASE;
   COLORECTAL-CANCER
AB Inflammatory bowel disease (IBD) has unclear pathogenesis and it is related to the increasing risk of developing colorectal cancer (CRC). Recent studies have uncovered the molecular mechanism of intracellular signaling pathways of inflammatory cytokines such as tumor necrosis factor (TNF)-alpha, interferon (IFN)-gamma and interleukin (IL)-6. The major transcription factors including STAB have been shown to play a major role in transmitting inflammatory cytokine signals to the nucleus. The suppressors of cytokine signaling (SOCS) 3 protein is the key physiological regulators of cytokine-mediated STAT3 signaling. As such it influences the development of inflammatory and malignant disorders like this associated with IBD. Here we review the complex function of SOCS3 in innate and adaptive immunity, different cell types (macrophages, neutrophils, dendritic cells, B cells, T cells and intestinal epithelial cells) and the role of SOCS3 on the pathogenesis of inflammatory bowel disease (IBD) and IBD-related cancer. Finally, we explore how this knowledge may open novel avenues for the rational treatment of IBD and IBD-related cancer. (C) 2012 Elsevier Ltd. All rights reserved.
C1 [Li, Yi; de Haar, Colin; Peppelenbosch, Maikel P.; van der Woude, C. Janneke] Erasmus MC, Dept Gastroenterol & Hepatol, Rotterdam, Netherlands.
   [Li, Yi] Shanghai Jiao Tong Univ, Sch Med, Renji Hosp, Dept Gastroenterol & Hepatol, Shanghai 200030, Peoples R China.
   [de Haar, Colin] Erasmus MC, Dept Gastroenterol, Rotterdam, Netherlands.
C3 Erasmus University Rotterdam; Erasmus MC; Shanghai Jiao Tong University;
   Erasmus University Rotterdam; Erasmus MC
RP Li, Y (通讯作者)，Erasmus Univ, Med Ctr, Dept Gastroenterol & Hepatol, S Gravendijkwal 230, NL-3015 CE Rotterdam, Netherlands.
EM yili1101@hotmail.com; c.vanderwoude@erasmusmc.nl
RI Peppelenbosch, Maikel P./U-5304-2019; van der Woude, Christien
   Janneke/H-6384-2011
OI van der Woude, C.Janneke/0000-0003-3875-6957; Peppelenbosch,
   Maikel/0000-0001-9112-6028; de Haar, Colin/0000-0003-4358-2410
CR Aman MJ, 1999, J BIOL CHEM, V274, P30266, DOI 10.1074/jbc.274.42.30266
   Babon JJ, 2006, MOL CELL, V22, P205, DOI 10.1016/j.molcel.2006.03.024
   Bamias G, 2005, ANN INTERN MED, V143, P895, DOI 10.7326/0003-4819-143-12-200512200-00007
   Banerjee A, 2002, J IMMUNOL, V168, P4277, DOI 10.4049/jimmunol.168.9.4277
   Bayle J, 2004, J BIOL CHEM, V279, P12249, DOI 10.1074/jbc.M313381200
   Berlato C, 2002, J IMMUNOL, V168, P6404, DOI 10.4049/jimmunol.168.12.6404
   Betts G, 2011, GUT
   Bjorbæk C, 2001, J BIOL CHEM, V276, P4747, DOI 10.1074/jbc.M007439200
   Bode JG, 1999, FEBS LETT, V463, P365, DOI 10.1016/S0014-5793(99)01662-2
   Bollrath J, 2009, CANCER CELL, V15, P91, DOI 10.1016/j.ccr.2009.01.002
   Brand S, 2006, AM J PHYSIOL-GASTR L, V290, pG827, DOI 10.1152/ajpgi.00513.2005
   Cassatella MA, 2005, EUR J IMMUNOL, V35, P1877, DOI 10.1002/eji.200526088
   Chen Z, 2006, P NATL ACAD SCI USA, V103, P8137, DOI 10.1073/pnas.0600666103
   Croker BA, 2004, IMMUNITY, V20, P153, DOI 10.1016/S1074-7613(04)00022-6
   Crump BC, 2004, APPL ENVIRON MICROB, V70, P1494, DOI 10.1128/AEM.70.3.1494-1505.2004
   Dagvadorj J, 2010, IMMUNOLOGY, V129, P97, DOI 10.1111/j.1365-2567.2009.03154.x
   Dalpke A, 2001, IMMUNOBIOLOGY, V204, P667, DOI 10.1078/0171-2985-00106
   Dalpke AH, 2001, J IMMUNOL, V166, P7082, DOI 10.4049/jimmunol.166.12.7082
   De Sepulveda P, 1999, EMBO J, V18, P904
   Dimitriou ID, 2008, IMMUNOL REV, V224, P265, DOI 10.1111/j.1600-065X.2008.00659.x
   Duchmann R, 1995, CLIN EXP IMMUNOL, V102, P448
   Duluc D, 2007, BLOOD, V110, P4319, DOI 10.1182/blood-2007-02-072587
   Durant L, 2010, IMMUNITY, V32, P605, DOI 10.1016/j.immuni.2010.05.003
   Eaden J, 2004, ALIMENT PHARM THER, V20, P24, DOI 10.1111/j.1365-2036.2004.02046.x
   Eaden JA, 2001, GUT, V48, P526, DOI 10.1136/gut.48.4.526
   Egwuagu CE, 2002, J IMMUNOL, V168, P3181, DOI 10.4049/jimmunol.168.7.3181
   Ehlting C, 2007, J IMMUNOL, V178, P2813, DOI 10.4049/jimmunol.178.5.2813
   Endo TA, 1997, NATURE, V387, P921, DOI 10.1038/43213
   Erreni M, 2011, CANCER MICROENVIRON, V4, P141, DOI 10.1007/s12307-010-0052-5
   Fang M, 2005, CELL MOL IMMUNOL, V2, P373
   Fina D, 2008, GASTROENTEROLOGY, V134, P1038, DOI 10.1053/j.gastro.2008.01.041
   Garrett WS, 2010, CELL, V140, P859, DOI 10.1016/j.cell.2010.01.023
   Gordon JN, 2005, CURR OPIN GASTROEN, V21, P431
   Gordon JN, 2008, INFLAMM BOWEL DIS, V14, P195, DOI 10.1002/ibd.20302
   Greten FR, 2004, CANCER LETT, V206, P193, DOI 10.1016/j.canlet.2003.08.029
   Grivennikov S, 2009, CANCER CELL, V15, P103, DOI 10.1016/j.ccr.2009.01.001
   Grivennikov SI, 2010, CYTOKINE GROWTH F R, V21, P11, DOI 10.1016/j.cytogfr.2009.11.005
   Hausding M, 2011, INT IMMUNOL, V23, P1, DOI 10.1093/intimm/dxq451
   He B, 2003, P NATL ACAD SCI USA, V100, P14133, DOI 10.1073/pnas.2232790100
   Hebenstreit D, 2005, DRUG NEWS PERSPECT, V18, P243, DOI 10.1358/dnp.2005.18.4.908658
   Henderson P, 2011, INFLAMM BOWEL DIS, V17, P346, DOI 10.1002/ibd.21283
   Hiwatashi K, 2011, CANCER LETT, V308, P172, DOI 10.1016/j.canlet.2011.04.024
   Hörtner M, 2002, J IMMUNOL, V169, P1219, DOI 10.4049/jimmunol.169.3.1219
   Hwu P, 2000, J IMMUNOL, V164, P3596, DOI 10.4049/jimmunol.164.7.3596
   Iking-Konert C, 2005, ANN RHEUM DIS, V64, P1436, DOI 10.1136/ard.2004.034132
   Ishihara K, 2002, CYTOKINE GROWTH F R, V13, P357, DOI 10.1016/S1359-6101(02)00027-8
   Isomoto H, 2007, GASTROENTEROLOGY, V132, P384, DOI 10.1053/j.gastro.2006.10.037
   Isomoto H, 2009, DIGESTION, V79, P2, DOI 10.1159/000167859
   Ivory CPA, 2008, AM J PHYSIOL-GASTR L, V295, pG1202, DOI 10.1152/ajpgi.90494.2008
   Iwata-Kajihara T, 2011, J IMMUNOL, V187, P27, DOI 10.4049/jimmunol.1002067
   Jones SA, 2011, J IMMUNOL, V187, P6318, DOI 10.4049/jimmunol.1102057
   Kagami S, 2009, INT IMMUNOL, V21, P679, DOI 10.1093/intimm/dxp037
   Kanda N, 2011, J LEUKOCYTE BIOL, V89, P935, DOI 10.1189/jlb.0111004
   Kimura A, 2004, J BIOL CHEM, V279, P6905, DOI 10.1074/jbc.C300496200
   Kinjyo I, 2006, J EXP MED, V203, P1021, DOI 10.1084/jem.20052333
   Kobayashi K, 2009, GASTROENTEROLOGY, V137, P1746, DOI 10.1053/j.gastro.2009.07.059
   Kubo M, 2003, NAT IMMUNOL, V4, P1169, DOI 10.1038/ni1012
   Ladoire S, 2011, CANCER IMMUNOL IMMUN, V60, P909, DOI 10.1007/s00262-011-1046-y
   Lakatos PL, 2006, WORLD J GASTROENTERO, V12, P6102, DOI 10.3748/wjg.v12.i38.6102
   Latiano A, 2011, PLOS ONE, V6, DOI 10.1371/journal.pone.0022688
   Le Y, 2007, IMMUNITY, V27, P811, DOI 10.1016/j.immuni.2007.09.011
   Lechner MG, 2011, J TRANSL MED, V9, DOI 10.1186/1479-5876-9-90
   Lechner MG, 2010, J IMMUNOL, V185, P2273, DOI 10.4049/jimmunol.1000901
   Li Y, 2011, INFLAMMATORY BOWEL D
   Li Y, 2010, GUT, V59, P227, DOI 10.1136/gut.2009.184176
   Li YH, 2006, J IMMUNOL, V177, P1679, DOI 10.4049/jimmunol.177.3.1679
   Linke A, 2010, J INVEST DERMATOL, V130, P866, DOI 10.1038/jid.2009.345
   Linke A, 2010, J INVEST DERMATOL, V130, P876, DOI 10.1038/jid.2009.344
   Liu Y, 2008, J IMMUNOL, V180, P6270, DOI 10.4049/jimmunol.180.9.6270
   Lodes MJ, 2004, J CLIN INVEST, V113, P1296, DOI 10.1172/JCI200420295
   Loftus EV, 2004, GASTROENTEROLOGY, V126, P1504, DOI 10.1053/j.gastro.2004.01.063
   Lovato P, 2003, J BIOL CHEM, V278, P16777, DOI 10.1074/jbc.M207999200
   Matsumoto A, 2003, J EXP MED, V197, P425, DOI 10.1084/jem.20020939
   Matsumura Y, 2007, J IMMUNOL, V179, P2170, DOI 10.4049/jimmunol.179.4.2170
   Medina-Echeverz J, 2011, J IMMUNOL, V186, P807, DOI 10.4049/jimmunol.1001483
   Mitsuyama K, 2006, CYTOKINE GROWTH F R, V17, P451, DOI 10.1016/j.cytogfr.2006.09.003
   Miyanaka Y, 2007, WORLD J GASTROENTERO, V13, P2939, DOI 10.3748/wjg.v13.i21.2939
   Momozawa Y, 2011, NAT GENET, V43, P43, DOI 10.1038/ng.733
   Nagalakshmi ML, 2004, INT IMMUNOPHARMACOL, V4, P679, DOI 10.1016/j.intimp.2004.01.008
   Naka T, 1997, NATURE, V387, P924, DOI 10.1038/43219
   Neurath MF, 2011, CYTOKINE GROWTH F R, V22, P83, DOI 10.1016/j.cytogfr.2011.02.003
   Newman B, 2005, CURR OPIN GASTROEN, V21, P401
   Niemand C, 2003, J IMMUNOL, V170, P3263, DOI 10.4049/jimmunol.170.6.3263
   Nishiwaki T, 2005, J GASTROENTEROL, V40, P128, DOI 10.1007/s00535-004-1510-y
   Niwa Y, 2005, ONCOGENE, V24, P6406, DOI 10.1038/sj.onc.1208788
   Noronha AM, 2009, J LEUKOCYTE BIOL, V86, P1007, DOI 10.1189/jlb.0309203
   Ogata H, 2006, ONCOGENE, V25, P2520, DOI 10.1038/sj.onc.1209281
   Orabona C, 2005, J IMMUNOL, V174, P6582, DOI 10.4049/jimmunol.174.11.6582
   Orabona C, 2008, P NATL ACAD SCI USA, V105, P20828, DOI 10.1073/pnas.0810278105
   Ouyang WJ, 2010, CYTOKINE GROWTH F R, V21, P435, DOI 10.1016/j.cytogfr.2010.10.007
   Owaki T, 2006, J IMMUNOL, V177, P7579, DOI 10.4049/jimmunol.177.11.7579
   Owaki T, 2006, J IMMUNOL, V176, P2773, DOI 10.4049/jimmunol.176.5.2773
   Piessevaux J, 2008, CYTOKINE GROWTH F R, V19, P371, DOI 10.1016/j.cytogfr.2008.08.006
   Pillemer BBL, 2007, EUR J IMMUNOL, V37, P2082, DOI 10.1002/eji.200737193
   Qin HW, 2009, J IMMUNOL, V183, P97, DOI 10.4049/jimmunol.0801986
   Ram PA, 1999, J BIOL CHEM, V274, P35553, DOI 10.1074/jbc.274.50.35553
   Ramgolam VS, 2009, J IMMUNOL, V183, P5418, DOI 10.4049/jimmunol.0803227
   Rhodes JM, 2002, TRENDS MOL MED, V8, P10, DOI 10.1016/S1471-4914(01)02194-3
   Rigby RJ, 2007, ONCOGENE, V26, P4833, DOI 10.1038/sj.onc.1210286
   Saleh M, 2011, NAT REV IMMUNOL, V11, P9, DOI 10.1038/nri2891
   Sartor RB, 2006, NAT CLIN PRACT GASTR, V3, P390, DOI 10.1038/ncpgasthep0528
   Sasaki A, 2000, J BIOL CHEM, V275, P29338, DOI 10.1074/jbc.M003456200
   Schmidt EG, 2011, INFLAMM BOWEL DIS, V18, P284
   Schmidt EGW, 2011, INFLAMM BOWEL DIS, V17, P308, DOI 10.1002/ibd.21429
   Schmitz J, 2000, J BIOL CHEM, V275, P12848, DOI 10.1074/jbc.275.17.12848
   Schreiber S, 2005, NAT REV GENET, V6, P376, DOI 10.1038/nrg1607
   Seki Y, 2003, NAT MED, V9, P1047, DOI 10.1038/nm896
   Sewell GW, 2009, CURR OPIN IMMUNOL, V21, P506, DOI 10.1016/j.coi.2009.06.003
   Shi JS, 2007, INFLAMM BOWEL DIS, V13, P1284, DOI 10.1002/ibd.20197
   Sinicrope FA, 2009, GASTROENTEROLOGY, V137, P1270, DOI 10.1053/j.gastro.2009.06.053
   Smith MF, 2006, GLYCOBIOLOGY, V16, P221, DOI 10.1093/glycob/cwj061
   Soehnlein O, 2010, NAT REV IMMUNOL, V10, P427, DOI 10.1038/nri2779
   Starr R, 1997, NATURE, V387, P917, DOI 10.1038/43206
   Strengell M, 2006, J LEUKOCYTE BIOL, V79, P1279, DOI 10.1189/jlb.0905503
   Stumhofer JS, 2007, NAT IMMUNOL, V8, P1363, DOI 10.1038/ni1537
   Sugimoto K, 2008, J CLIN INVEST, V118, P534, DOI [10.1172/JC133194, 10.1172/JCI33194]
   Sun ZK, 2006, IMMUNOBIOLOGY, V211, P199, DOI 10.1016/j.imbio.2005.11.004
   Suzuki A, 2001, J EXP MED, V193, P471, DOI 10.1084/jem.193.4.471
   Suzuki H, 2010, CANCER IMMUNOL IMMUN, V59, P653, DOI 10.1007/s00262-009-0781-9
   Takatori H, 2005, J IMMUNOL, V174, P4105, DOI 10.4049/jimmunol.174.7.4105
   Targan SR, 2005, GASTROENTEROLOGY, V128, P2020, DOI 10.1053/j.gastro.2005.03.046
   Tokita T, 2007, INT J ONCOL, V30, P689
   Tuana G, 2011, BMC IMMUNOL, V12, DOI 10.1186/1471-2172-12-50
   Uchiya K, 2005, INFECT IMMUN, V73, P5587, DOI 10.1128/IAI.73.9.5587-5594.2005
   van Lierop PPE, 2006, LANCET, V368, P578, DOI 10.1016/S0140-6736(06)69193-9
   Wang YC, 2010, CANCER RES, V70, P4840, DOI 10.1158/0008-5472.CAN-10-0269
   Weaver CT, 2006, IMMUNITY, V24, P677, DOI 10.1016/j.immuni.2006.06.002
   Wehkamp J, 2009, GASTROEN CLIN BIOL, V33, pS137, DOI 10.1016/S0399-8320(09)73149-5
   White GE, 2011, J MOL HISTOL, V42, P137, DOI 10.1007/s10735-011-9317-7
   Witte E, 2010, CYTOKINE GROWTH F R, V21, P365, DOI 10.1016/j.cytogfr.2010.08.002
   Wolk K, 2006, EUR J IMMUNOL, V36, P1309, DOI 10.1002/eji.200535503
   Wong PKK, 2006, J CLIN INVEST, V116, P1571, DOI 10.1172/JCI25660
   Yamamoto K, 2003, BIOCHEM BIOPH RES CO, V310, P1188, DOI 10.1016/j.bbrc.2003.09.140
   Yasukawa H, 2003, NAT IMMUNOL, V4, P551, DOI 10.1038/ni938
   Yoshimura A, 2005, ARTHRITIS RES THER, V7, P100, DOI 10.1186/ar1741
   Yu CR, 2003, J BIOL CHEM, V278, P29752, DOI 10.1074/jbc.M300489200
   Zang ZJ, 2011, CANCER RES, V71, P29, DOI 10.1158/0008-5472.CAN-10-1749
   Zeng XH, 2008, CANCER RES, V68, P2384, DOI 10.1158/0008-5472.CAN-07-6163
   Zhang X, 2008, J IMMUNOL, V180, P6988, DOI 10.4049/jimmunol.180.10.6988
   Ziesché E, 2007, J BIOL CHEM, V282, P16006, DOI 10.1074/jbc.M611040200
NR 140
TC 41
Z9 47
U1 0
U2 23
PU ELSEVIER SCI LTD
PI OXFORD
PA THE BOULEVARD, LANGFORD LANE, KIDLINGTON, OXFORD OX5 1GB, OXON, ENGLAND
SN 1359-6101
EI 1879-0305
J9 CYTOKINE GROWTH F R
JI Cytokine Growth Factor Rev.
PD JUN
PY 2012
VL 23
IS 3
BP 127
EP 138
DI 10.1016/j.cytogfr.2012.04.005
PG 12
WC Biochemistry & Molecular Biology; Cell Biology
WE Science Citation Index Expanded (SCI-EXPANDED)
SC Biochemistry & Molecular Biology; Cell Biology
GA 964QB
UT WOS:000305710700006
PM 22591635
DA 2024-01-22
ER

PT J
AU Kumei, S
   Sakurai, T
   So, S
   Itaba, S
   Akiho, H
   Nakamura, S
   Kim, H
   Yamasaki, M
   Takatsu, N
   Maekawa, R
   Sakemi, R
   Watanabe, T
   Shibata, M
   Kume, K
   Yoshikawa, I
   Takaki, Y
   Harada, M
AF Kumei, Shinsuke
   Sakurai, Toshihiro
   So, Suketo
   Itaba, Soichi
   Akiho, Hirotada
   Nakamura, Shigeo
   Kim, Hyonji
   Yamasaki, Masahiro
   Takatsu, Noritaka
   Maekawa, Ryuichiro
   Sakemi, Ryosuke
   Watanabe, Tatsuyuki
   Shibata, Michihiko
   Kume, Keiichiro
   Yoshikawa, Ichiro
   Takaki, Yasuhiro
   Harada, Masaru
TI Impact of the Concomitant Use of Immunomodulator and a Lower Week 8
   Partial Mayo Score on the Persistence of Adalimumab in Refractory
   Ulcerative Colitis
SO INTERNAL MEDICINE
LA English
DT Article
DE ulcerative colitis; adalimumab; immunomodulator; partial Mayo score
ID CROHNS-DISEASE; COMBINATION; AZATHIOPRINE; MAINTENANCE; MONOTHERAPY;
   ANTIBODIES; INFLIXIMAB; INDUCTION; EFFICACY; THERAPY
AB Objective Real-world data of adalimumab (ADA) in the treatment of ulcerative colitis (UC) are scarce. We aimed to study the ADA response rates and predictors of response in UC treatment.
   Methods This observational, prospective and multi-center study assessed the clinical outcome of refractory UC patients treated with ADA who previously had an inadequate response to either conventional therapies or other anti-TNF antibodies or tacrolimus. The primary endpoint was the proportion of UC patients achieving a clinical response and remission at 8 and 52 weeks. We also evaluated the parameters which were associated with a clinical response at 8 and 52 weeks.
   Results A total of 35 patients were enrolled from 11 centers. The clinical responses at 8 and 52 weeks were 60.0% and 51.4%, respectively. The clinical remission rates at 8 and 52 weeks were 45.7% and 48.6%, respectively. Positive predictors for week 52 response were combination of ADA with immunomodulator (IM) (OR: 27.229; 95% CI; 1.897-390.76; p=0.015) and a week 8 lower partial Mayo score (OR: 0.406; 95% CI; 0.204-0.809; p=0.010). A receiver operation characteristic curve analysis revealed the optimal week 8 partial Mayo score to be 2.5, therefore a partial Mayo score of <= 2 was a positive predictor for the continuation of ADA. No malignancy or death occurred during this study.
   Conclusion ADA was effective for inducing and maintaining both a clinical response and remission in patients with refractory UC. It remains possible that the concomitant use of IM and a week 8 partial Mayo score of <= 2 may predict the long-term response of ADA.
C1 [Kumei, Shinsuke; Watanabe, Tatsuyuki; Shibata, Michihiko; Kume, Keiichiro; Harada, Masaru] Univ Occupat & Environm Hlth, Sch Med, Dept Internal Med 3, Kitakyushu, Fukuoka, Japan.
   [Sakurai, Toshihiro; Takaki, Yasuhiro] Ashiya Cent Hosp, Dept Gastroenterol, Ashiya, Japan.
   [So, Suketo; Sakemi, Ryosuke] Tobata Kyoritsu Hosp, Dept Gastroenterol, Kitakyushu, Fukuoka, Japan.
   [Itaba, Soichi] Kyushu Rosai Hosp, Dept Gastroenterol, Kitakyushu, Fukuoka, Japan.
   [Akiho, Hirotada] Kitakyushu Municipal Med Ctr, Dept Gastroenterol, Kitakyushu, Fukuoka, Japan.
   [Nakamura, Shigeo] Steel Mem Yawata Hosp, Dept Gastroenterol, Kitakyushu, Fukuoka, Japan.
   [Kim, Hyonji] JCHO Fukuoka Yutaka Cent Hosp, Dept Gastroenterol, Fukuoka, Japan.
   [Yamasaki, Masahiro] Kitakyushu Gen Hosp, Dept Gastroenterol, Kitakyushu, Fukuoka, Japan.
   [Takatsu, Noritaka] Tagawa Municipal Hosp, Dept Gastroenterol, Fukuoka, Japan.
   [Takatsu, Noritaka] Fukuoka Univ, Dept Gastroenterol, Chikushi Hosp, Fukuoka, Japan.
   [Maekawa, Ryuichiro] Tagawa Social Insurance Hosp, Dept Gastroenterol, Kasuga, Fukuoka, Japan.
   [Yoshikawa, Ichiro] Univ Occupat & Environm Hlth, Sch Med, Dept Endoscopy, Kitakyushu, Fukuoka, Japan.
C3 University of Occupational & Environmental Health - Japan; Fukuoka
   University; University of Occupational & Environmental Health - Japan
RP Kumei, S (通讯作者)，Univ Occupat & Environm Hlth, Sch Med, Dept Internal Med 3, Kitakyushu, Fukuoka, Japan.
EM shkumei@med.uoeh-u.ac.jp
CR Bots S, 2018, INFLAMM BOWEL DIS, V24, P539, DOI 10.1093/ibd/izx065
   Chen C, 2019, INFLAMM BOWEL DIS, V25, P1417, DOI 10.1093/ibd/izz001
   Cholapranee A, 2017, ALIMENT PHARM THER, V45, P1291, DOI 10.1111/apt.14030
   Feuerstein JD, 2020, GASTROENTEROLOGY, V158, P1450, DOI 10.1053/j.gastro.2020.01.006
   Higashiyama M, 2019, J GASTROENTEROL, V54, P571, DOI 10.1007/s00535-019-01580-y
   Imaeda H, 2014, J GASTROENTEROL, V49, P100, DOI 10.1007/s00535-013-0803-4
   Karmiris K, 2009, GASTROENTEROLOGY, V137, P1628, DOI 10.1053/j.gastro.2009.07.062
   Kobayashi T, 2020, J GASTROEN HEPATOL, V35, P225, DOI 10.1111/jgh.14825
   Lewis JD, 2008, INFLAMM BOWEL DIS, V14, P1660, DOI 10.1002/ibd.20520
   Matsumoto T, 2016, J CROHNS COLITIS, V10, P1259, DOI 10.1093/ecco-jcc/jjw152
   Nakase H, 2017, ALIMENT PHARM THER, V46, P873, DOI 10.1111/apt.14318
   Panaccione R, 2014, GASTROENTEROLOGY, V146, P392, DOI 10.1053/j.gastro.2013.10.052
   Reinisch W, 2011, GUT, V60, P780, DOI 10.1136/gut.2010.221127
   Sandborn WJ, 2013, ALIMENT PHARM THER, V37, P204, DOI 10.1111/apt.12145
   Sandborn WJ, 2012, GASTROENTEROLOGY, V142, P257, DOI 10.1053/j.gastro.2011.10.032
   Soliman MM, 2011, ANN RHEUM DIS, V70, P583, DOI 10.1136/ard.2010.139774
   Strik AS, 2017, ALIMENT PHARM THER, V45, P1128, DOI 10.1111/apt.13994
   Sultan Keith S, 2017, World J Gastrointest Pharmacol Ther, V8, P103, DOI 10.4292/wjgpt.v8.i2.103
   Suzuki Y, 2014, J GASTROENTEROL, V49, P283, DOI 10.1007/s00535-013-0922-y
   Targownik LE, 2019, CLIN GASTROENTEROL H, V17, P1788, DOI 10.1016/j.cgh.2018.11.003
   Viazis N, 2017, DIGEST LIVER DIS, V49, P29, DOI 10.1016/j.dld.2016.10.008
   Vickers AD, 2016, PLOS ONE, V11, DOI 10.1371/journal.pone.0165435
NR 22
TC 2
Z9 2
U1 0
U2 1
PU JAPAN SOC INTERNAL MEDICINE
PI TOKYO
PA 34-3 3-CHOME HONGO BUNKYO-KU, TOKYO, 113, JAPAN
SN 0918-2918
EI 1349-7235
J9 INTERNAL MED
JI Intern. Med.
PY 2021
VL 60
IS 24
BP 3849
EP 3856
DI 10.2169/internalmedicine.7279.21
PG 8
WC Medicine, General & Internal
WE Science Citation Index Expanded (SCI-EXPANDED)
SC General & Internal Medicine
GA XQ3PJ
UT WOS:000731459800001
PM 34121007
DA 2024-01-22
ER

PT J
AU Honma, T
   Sugimura, K
   Asakura, H
   Matsuzawa, J
   Suzuki, K
   Kobayashi, M
   Aoyagi, Y
AF Honma, T
   Sugimura, K
   Asakura, H
   Matsuzawa, J
   Suzuki, K
   Kobayashi, M
   Aoyagi, Y
TI Leukocytapheresis is effective in inducing but not in maintaining
   remission in ulcerative colitis
SO JOURNAL OF CLINICAL GASTROENTEROLOGY
LA English
DT Article
DE leukocytapheresis; maintenance; therapy; ulcerative colitis
ID INFLAMMATORY-BOWEL-DISEASE; RANDOMIZED CONTROLLED TRIAL; INFLAMED
   MUCOSA; CROHNS-DISEASE; APHERESIS; MULTICENTER; THERAPY; RESISTANT
AB Goals and Background: Ulcerative colitis (UC) is a chronic inflammatory bowel disease characterized by dense infiltration of lymphocytes, plasma cells, neutrophils, and monocyte-macrophages into the colonic mucosa. Leukocytapheresis is a procedure for selectively removing white blood cells from withdrawn blood. It is used for the treatment of several autoimmune diseases. This study was performed to evaluate the effectiveness of leukocytapheresis for inducing and maintaining remission in corticosteroid-resistant UC, as compared with corticosteroid-responsive UC.
   Study: Forty-five patients with active UC who were treated with a dose of 1 mg/kg per day or more of prednisolone given systemically for at least 2 weeks were evaluated. Twenty patients (6 males, 14 females) in whom improvement was induced only by high doses of prednisolone were allocated as the corticosteroid-responsive group. The other 25 patients (11 males, 14 females) who did not respond to the above-mentioned dose of prednisolone therapy were allocated as the corticosteroid-resistant group and received leukocytapheresis therapy once a week for 5 weeks. Of patients who had a remission, the corticosteroid-responsive group continued to have the conventional therapy and the corticosteroid-resistant group were given leukocytapheresis once every 4 weeks for at least 2 years as maintenance therapy.
   Results: Remission was induced by 5 weeks of leukocytapheresis in 23 of the 25 (92%) patients with corticosteroid-resistant active UC. The number of days required to achieve remission of UC was fewer in patients who received leukocytapheresis than in those who did not. Follow-up study of the patients who had remission showed similar relapse rates at 2 years in the patients who received leukocytapheresis and those given high doses of prednisolone alone.
   Conclusions: Leukocytapheresis is an effective treatment of acute corticosteroid-resistant UC but does not prevent the recurrence of UC.
C1 Niigata Univ, Grad Sch Med & Dent Sci, Div Gastroenterol & Hepatol, Niigata 757, Japan.
C3 Niigata University
RP Honma, T (通讯作者)，Niigata Univ, Grad Sch Med & Dent Sci, Div Gastroenterol & Hepatol, Niigata 757, Japan.
EM terra@sbt.lamen.or.jp
CR Anezaki K, 1998, INTERNAL MED, V37, P253, DOI 10.2169/internalmedicine.37.253
   Ardizzone S, 1997, J CLIN GASTROENTEROL, V25, P330, DOI 10.1097/00004836-199707000-00007
   Ayabe T, 1997, INTERNAL MED, V36, P322, DOI 10.2169/internalmedicine.36.322
   Chey WY, 2001, AM J GASTROENTEROL, V96, P2373, DOI 10.1111/j.1572-0241.2001.04039.x
   GASSULL MA, 2001, ADV THERAPY INFLAMMA, P133
   Hanai H, 2003, CLIN GASTROENTEROL H, V1, P28, DOI 10.1053/jcgh.2003.50005
   Kornbluth A, 1997, AM J GASTROENTEROL, V92, P204
   LEREBOURS E, 1994, GASTROENTEROLOGY, V107, P357, DOI 10.1016/0016-5085(94)90159-7
   LICHTIGER S, 1994, NEW ENGL J MED, V330, P1841, DOI 10.1056/NEJM199406303302601
   MAIDA E, 1986, EUR NEUROL, V25, P225, DOI 10.1159/000116012
   MILLER FW, 1992, NEW ENGL J MED, V326, P1380, DOI 10.1056/NEJM199205213262102
   Neurath MF, 2001, TRENDS IMMUNOL, V22, P21, DOI 10.1016/S1471-4906(00)01798-1
   Papadakis KA, 2000, ANNU REV MED, V51, P289, DOI 10.1146/annurev.med.51.1.289
   Roberts WG, 1997, GASTROENTEROLOGY, V112, P725, DOI 10.1053/gast.1997.v112.pm9041233
   SAWADA K, 1995, J GASTROENTEROL, V30, P322, DOI 10.1007/BF02347507
   Sawada K, 2003, CURR PHARM DESIGN, V9, P307, DOI 10.2174/1381612033391928
   SCHWARTZ DA, 2001, ADV THERAPY INFLAMMA, P219
   Shimoyama T, 2001, J CLIN APHERESIS, V16, P1
   Stallmach A, 1998, IMMUNOL TODAY, V19, P438, DOI 10.1016/S0167-5699(98)01306-1
   Strober W, 2002, ANNU REV IMMUNOL, V20, P495, DOI 10.1146/annurev.immunol.20.100301.064816
   Strober W, 1997, IMMUNOL TODAY, V18, P61, DOI 10.1016/S0167-5699(97)01000-1
   Suzuki A, 2000, SCAND J GASTROENTERO, V35, P1278
   Suzuki K, 2001, SCAND J GASTROENTERO, V36, P1301, DOI 10.1080/003655201317097164
   Toms C, 2001, MICROBES INFECT, V3, P929, DOI 10.1016/S1286-4579(01)01454-X
   TRUELOVE SC, 1955, BRIT MED J, V2, P1041, DOI 10.1136/bmj.2.4947.1041
   vanDeventer SJH, 1997, GASTROENTEROLOGY, V113, P383, DOI 10.1053/gast.1997.v113.pm9247454
   WALLACE D, 1982, NEW ENGL J MED, V306, P1406, DOI 10.1056/NEJM198206103062307
NR 27
TC 17
Z9 17
U1 0
U2 0
PU LIPPINCOTT WILLIAMS & WILKINS
PI PHILADELPHIA
PA TWO COMMERCE SQ, 2001 MARKET ST, PHILADELPHIA, PA 19103 USA
SN 0192-0790
EI 1539-2031
J9 J CLIN GASTROENTEROL
JI J. Clin. Gastroenterol.
PD NOV-DEC
PY 2005
VL 39
IS 10
BP 886
EP 890
DI 10.1097/01.mcg.0000180638.59140.c5
PG 5
WC Gastroenterology & Hepatology
WE Science Citation Index Expanded (SCI-EXPANDED)
SC Gastroenterology & Hepatology
GA 975YW
UT WOS:000232701000007
PM 16208112
DA 2024-01-22
ER

PT J
AU McGough, C
   Baldwin, C
   Frost, G
   Andreyev, HJN
AF McGough, C
   Baldwin, C
   Frost, G
   Andreyev, HJN
TI Role of nutritional intervention in patients treated with radiotherapy
   for pelvic malignancy
SO BRITISH JOURNAL OF CANCER
LA English
DT Article
DE pelvic radiotherapy; pelvic malignancy; diet; radiation-induced
   gastrointestinal toxicity; diarrhoea; nutritional status;
   enteral/parenteral nutrition
ID HOME PARENTERAL-NUTRITION; ELEMENTAL DIET; RADIATION ENTERITIS;
   CROHNS-DISEASE; CANCER-PATIENTS; DOUBLE-BLIND; VITAMIN-E; ABDOMINAL
   IRRADIATION; SYSTEMIC PROTECTION; ENTERAL NUTRITION
AB Up to 12 000 patients with gynaecological, urological and rectal cancer undergo radical pelvic radiotherapy annually in the UK. More than 70% develop acute inflammatory changes causing gastrointestinal symptoms during treatment because healthy bowel tissue is encompassed in the radiation field. In total, 50% go on to develop chronic bowel symptoms, which affect quality of life due to permanent changes in the small and large intestine. Nutritional intervention may influence acute and chronic bowel symptoms but the validity of the advice given to patients is not clear. To assess the incidence and significance of malnutrition and to examine the efficacy of therapeutic nutritional interventions used to manage gastrointestinal side effects in patients undergoing pelvic radiotherapy and those with chronic bowel side effects after treatment, a critical review of relevant original studies on human subjects was carried out using a specific set of mesh terms in MEDLINE and EMBASE databases and the Cochrane Library in September 2003. Full texts of all relevant articles were collected and reference lists were checked. Sources of grey literature including conference abstracts and web-based information were also reviewed. A total of 36 papers published in peer-reviewed journals between 1966 and 2003 were identified. In all, 14 randomised controlled trials, 12 prospective cohorts, four retrospective, two qualitative, one validation, one pilot study and two case reports were obtained. These included 2646 patients. Eight articles including three conference abstracts and web-based information were found. None of the studies was definitive because of weakness in methodology. No studies could be combined because the interventions and the end points were different. There is no evidence base for the use of nutritional interventions to prevent or manage bowel symptoms attributable to radiotherapy. Low-fat diets, probiotic supplementation and elemental diet merit further investigation.
C1 Chelsea & Westminster Hosp, Imperial Coll Fac Med, Dept Med & Therapeut, London SW10 9NH, England.
   Hammersmith Hosp NHS Trust, Dept Nutr & Dietet, London W12 0HS, England.
C3 Imperial College London; Imperial College London
RP Andreyev, HJN (通讯作者)，Chelsea & Westminster Hosp, Imperial Coll Fac Med, Dept Med & Therapeut, 4th Floor,369 Fulham Rd, London SW10 9NH, England.
EM j.andreyev@imperial.ac.uk
OI Andreyev, HJN/0000-0002-7165-6352; Frost, Gary/0000-0003-0529-6325;
   Baldwin, Christine/0000-0003-1519-2714
CR Ajlouni, 1999, Curr Treat Options Gastroenterol, V2, P20, DOI 10.1007/s11938-999-0014-5
   Andreyev HJN, 2003, GUT, V52, pA90
   Argiles JM, 1999, MED RES REV, V19, P223, DOI 10.1002/(SICI)1098-1128(199905)19:3<223::AID-MED3>3.0.CO;2-N
   Arnott SJ, 1996, LANCET, V348, P1049
   Bamba T, 2003, EUR J GASTROEN HEPAT, V15, P151, DOI 10.1097/00042737-200302000-00008
   BEER WH, 1985, AM J CLIN NUTR, V41, P85, DOI 10.1093/ajcn/41.1.85
   BOSAEUS I, 1979, ACTA RADIOL ONCOL, V18, P460, DOI 10.3109/02841867909128231
   BOUNOUS G, 1973, GASTROENTEROLOGY, V64, P577
   BOZZETTI F, 2001, NUTR SUPPORT PATIENT
   BROWN MS, 1980, CLIN RADIOL, V31, P19, DOI 10.1016/S0009-9260(80)80075-4
   BYE A, 1992, CLIN NUTR, V11, P147, DOI 10.1016/0261-5614(92)90075-2
   Capirci C., 2000, Radiotherapy and Oncology, V56, pS44
   Caradonna L, 2000, J ENDOTOXIN RES, V6, P205, DOI 10.1177/09680519000060030101
   Classen J, 1998, STRAHLENTHER ONKOL, V174, P82
   *COCHR LIB, 2003, REV HDB
   COHEN L, 1985, Magnesium, V4, P16
   Conklin Kenneth A, 2002, Altern Med Rev, V7, P4
   COX JD, 1995, INT J RADIAT ONCOL, V31, P1341, DOI 10.1016/0360-3016(95)00060-C
   Craighead PS, 1998, AM J CLIN ONCOL-CANC, V21, P573, DOI 10.1097/00000421-199812000-00009
   DANIELSSON A, 1991, GUT, V32, P1180, DOI 10.1136/gut.32.10.1180
   de la Maza MP, 2001, J AM COLL NUTR, V20, P637, DOI 10.1080/07315724.2001.10719161
   Delia P, 2002, DIGEST LIVER DIS, V34, pS84, DOI 10.1016/S1590-8658(02)80173-6
   Denton A, 2002, Cochrane Database Syst Rev, V1, DOI [DOI 10.1002/14651858.CD003455, 10.1002/14651858.CD003455]
   Denton AS, 2000, CLIN ONCOL-UK, V12, P347, DOI 10.1053/clon.2000.9192
   DONALDSON SS, 1975, CANCER, V35, P1167, DOI 10.1002/1097-0142(197504)35:4<1167::AID-CNCR2820350423>3.0.CO;2-Y
   ELYOUNIS C, 2003, GASTROENTEROLOGY S1, V124, pS1771
   EMPEY LR, 1992, DIGEST DIS SCI, V37, P205, DOI 10.1007/BF01308173
   Ferguson M L, 1999, Australas Radiol, V43, P325, DOI 10.1046/j.1440-1673.1999.433665.x
   FOSTER KJ, 1980, CLIN RADIOL, V31, P13, DOI 10.1016/S0009-9260(80)80073-0
   Gami B, 2003, ALIMENT PHARM THER, V18, P987, DOI 10.1046/j.1365-2036.2003.01760.x
   GORARD DA, 1993, GUT, V34, P1198, DOI 10.1136/gut.34.9.1198
   Gorard DA, 2003, EUR J GASTROEN HEPAT, V15, P115, DOI 10.1097/00042737-200302000-00002
   GRIFFITHS AM, 1995, GASTROENTEROLOGY, V108, P1056, DOI 10.1016/0016-5085(95)90203-1
   HADDAD H, 1974, DIS COLON RECTUM, V17, P373, DOI 10.1007/BF02586988
   HENRIKSSON R, 1995, SUPPORT CARE CANCER, V3, P81, DOI 10.1007/BF00343926
   HUGON JS, 1973, STRAHLENTHER ONKOL, V146, P701
   HUGON JS, 1972, CAN J SURG, V15, P18
   HULSHOF KFAM, 1987, HUM NUTR-APPL NUTR, V41A, P23
   Karlson SKJ, 1989, CLIN NUTR, V8, P39
   Kennedy M, 2001, AM J GASTROENTEROL, V96, P1080, DOI 10.1111/j.1572-0241.2001.03742.x
   KINSELLA TJ, 1981, INT J RADIAT ONCOL, V7, P543, DOI 10.1016/0360-3016(81)90141-3
   KOLLMORGEN CF, 1994, ANN SURG, V220, P676, DOI 10.1097/00000658-199411000-00012
   LAVERY IC, 1980, DIS COLON RECTUM, V23, P91, DOI 10.1007/BF02587600
   Levitsky J, 2003, DIS COLON RECTUM, V46, P679, DOI 10.1007/s10350-004-6631-0
   Liu L, 1997, INT J RADIAT ONCOL, V38, P65, DOI 10.1016/S0360-3016(96)00580-9
   MACIA E, 1991, NUTRITION, V7, P205
   Martin T, 2002, RADIOTHER ONCOL, V65, P17, DOI 10.1016/S0167-8140(02)00192-5
   MCARDLE AH, 1986, ARCH SURG-CHICAGO, V121, P879
   MCARDLE AH, 1994, GUT, V35, pS60, DOI 10.1136/gut.35.1_Suppl.S60
   MCARDLE AH, 1985, ARCH SURG-CHICAGO, V120, P1026
   MCARDLE AH, 1974, AM J SURG, V128, P690, DOI 10.1016/S0002-9610(74)80031-0
   McCarthy D, 1999, Oncol Nurs Forum, V26, P897
   Mester M., 1990, ABCD, Arquivos Brasileiros de Cirurgia Digestiva, V5, P17
   MILLER DG, 1979, ANN INTERN MED, V91, P858, DOI 10.7326/0003-4819-91-6-858
   MOLLER H, 2003, CANC S E ENGLAND 200, P12
   MORIARTY M, 1981, IRISH MED J, V74, P39
   MULHOLLAND MW, 1984, CANCER, V54, P2396, DOI 10.1002/1097-0142(19841201)54:11<2396::AID-CNCR2820541115>3.0.CO;2-3
[truncated: 3,675,436 more chars]
