# Supplementary material for: Worldwide research trends in Crohn’s disease treatment over the past 2 decades: a bibliometric analysis
Source: Front Pharmacol. 2024 Oct 8;15:1441785. doi: 10.3389/fphar.2024.1441785 (PMC11493645; doi:10.3389/fphar.2024.1441785)
Supplement: Supplementary file 2 [file DataSheet2.zip › raw data 2/download_42.txt]

FN Clarivate Analytics Web of Science
VR 1.0
PT J
AU Ben Ya ' acov, A
   Lichtenstein, Y
   Zolotarov, L
   Ilan, Y
AF Ben Ya ' acov, Ami
   Lichtenstein, Yoav
   Zolotarov, Lidya
   Ilan, Yaron
TI The gut microbiome as a target for regulatory T cell-based
   immunotherapy: induction of regulatory lymphocytes by oral
   administration of anti-LPS enriched colostrum alleviates immune mediated
   colitis
SO BMC GASTROENTEROLOGY
LA English
DT Article
DE Microbiome; Regulatory T cells; Colostrum; Inflammatory bowel disease;
   Crohn's disease
ID INFLAMMATORY-BOWEL-DISEASE; HUMAN BREAST-MILK; INSULIN-RESISTANCE;
   RESPONSES; MICE; LACTATION; INFECTION; ALARMINS
AB Background: Gut-derived bacterial endotoxin is an important cofactor in the pathogenesis of IBD. Regulatory T cells (Tregs) are essential for maintenance of peripheral tolerance and can prevent and alleviate IBD. To determine the immune modulatory effect of anti-LPS enriched hyperimmune colostrum, its ability to induce Tregs and alleviate immune mediated colitis.
   Methods: Immune-mediated colitis was induced in mice by intra-colonic instillation of Trinitrobenzene Sulfonate (TNBS). Four groups of mice were orally administered with two dosages of IgG-enriched colostrum fractions. The fractions were harvested from cows immunized against LPS derived from intestinal Escherichia coli bacteria (Imm124E). Control mice received non-immunized colostrum or vehicle (PBS). Treatment was administered one day following sensitization and four additional days following the administration of TNBS. The following parameters in the mice were tracked: body weight, bowel histology, serum cytokine levels and regulatory T cells.
   Results: Oral administration of Imm124E hyperimmune colostrum ameliorated immune-mediated colitis. Significant amelioration of weight reduction was noted in treated mice. Oral administration of Imm124E improved bowel histology. Both the extent of the disease, inflammation score, and colitis damage and regeneration scores decreased in Imm-124E treated animals. These effects were associated with an increase in serum IL10 anti inflammatory cytokine levels, and an increase in CD4+CD25+ and CD4+Foxp3+ Tregs.
   Conclusions: Oral administration of Imm124E promoted Tregs and alleviated bowel inflammation in immune mediated colitis. The present data suggests that the microbiome may serve as a target for Tregs-based immunotherapy.
C1 [Ben Ya ' acov, Ami; Lichtenstein, Yoav; Zolotarov, Lidya; Ilan, Yaron] Hadassah Hebrew Univ, Med Ctr, Dept Med, Gastroenterol & Liver Unit, Jerusalem, Israel.
C3 Hebrew University of Jerusalem; Hadassah University Medical Center
RP Ilan, Y (通讯作者)，Hadassah Hebrew Univ, Med Ctr, Dept Med, Gastroenterol & Liver Unit, Jerusalem, Israel.
EM ilan@hadassah.org.il
FU Roman-Epstein Liver Research Foundation
FX This work was supported in part by a grant from The Roman-Epstein Liver
   Research Foundation (Y.I.).
CR Adar T, 2012, CLIN EXP IMMUNOL, V167, P252, DOI 10.1111/j.1365-2249.2011.04511.x
   Admyre C, 2007, J IMMUNOL, V179, P1969, DOI 10.4049/jimmunol.179.3.1969
   Balzan S, 2007, J GASTROEN HEPATOL, V22, P464, DOI 10.1111/j.1440-1746.2007.04933.x
   Buescher ES, 1998, PEDIATR RES, V44, P37, DOI 10.1203/00006450-199807000-00006
   Diehl GE, 2013, NATURE, V494, P116, DOI 10.1038/nature11809
   DIELEMAN LA, 1994, GASTROENTEROLOGY, V107, P1643, DOI 10.1016/0016-5085(94)90803-6
   Faria AMC, 2006, CLIN DEV IMMUNOL, V13, P143, DOI 10.1080/17402520600876804
   Fazekas de St Groth B, 2012, IMMUNOL CELL BIOL, V90, P256, DOI 10.1038/icb.2011.113
   Forster K, 2012, GASTROENTEROLOGY, V143, P1298, DOI 10.1053/j.gastro.2012.07.019
   Garofalo RP, 1998, BIOL NEONATE, V74, P134, DOI 10.1159/000014019
   Hammer HF, 2011, DIGEST DIS, V29, P550, DOI 10.1159/000332981
   Hand TW, 2012, SCIENCE, V337, P1553, DOI 10.1126/science.1220961
   Himmel ME, 2012, IMMUNOLOGY, V136, P115, DOI 10.1111/j.1365-2567.2012.03572.x
   Homann D, 1999, IMMUNITY, V11, P463, DOI 10.1016/S1074-7613(00)80121-1
   Ilan Y, 2010, HEPATOL RES, V40, P1143, DOI 10.1111/j.1872-034X.2010.00737.x
   Ilan Y, 2010, P NATL ACAD SCI USA, V107, P9765, DOI 10.1073/pnas.0908771107
   Ilan Y, 2010, J CLIN IMMUNOL, V30, P167, DOI 10.1007/s10875-009-9323-7
   Kelly D, 2012, NUTR REV, V70, pS18, DOI 10.1111/j.1753-4887.2012.00498.x
   Kurzweil V, 2012, PLOS ONE, V7, DOI 10.1371/journal.pone.0034478
   Lakatos PL, 2011, INFLAMM BOWEL DIS, V17, P767, DOI 10.1002/ibd.21402
   Loh G, 2012, GUT MICROBES, V3, P544, DOI 10.4161/gmic.22156
   Macutkiewicz C, 2008, MICROBES INFECT, V10, P424, DOI 10.1016/j.micinf.2008.01.001
   Martín MJ, 2001, LIPIDS, V36, P291, DOI 10.1007/s11745-001-0720-x
   Mero A, 1997, J APPL PHYSIOL, V83, P1144, DOI 10.1152/jappl.1997.83.4.1144
   Miele L, 2009, HEPATOLOGY, V49, P1877, DOI 10.1002/hep.22848
   Mizrahi M, 2012, J INFLAMM RES, V5, P141, DOI 10.2147/JIR.S35227
   Mizrahi M, 2012, WORLD J GASTROENTERO, V18, P2309, DOI 10.3748/wjg.v18.i19.2309
   Ochi H, 2006, NAT MED, V12, P627, DOI 10.1038/nm1408
   Oppenheim JJ, 2005, CURR OPIN IMMUNOL, V17, P359, DOI 10.1016/j.coi.2005.06.002
   Oppenheim JJ, 2007, ADV EXP MED BIOL, V601, P185
   Pearson JS, 2013, NATURE, V501, P247, DOI 10.1038/nature12524
   Alonso VR, 2013, BRIT J NUTR, V109, pS21, DOI 10.1017/S0007114512005235
   Sala-Vila A, 2005, NUTRITION, V21, P467, DOI 10.1016/j.nut.2004.08.020
   Schmitt EG, 2012, J IMMUNOL, V189, P5638, DOI 10.4049/jimmunol.1200936
   Séverin S, 2005, CRIT REV FOOD SCI, V45, P645, DOI 10.1080/10408690490911756
   Shevach EM, 2006, IMMUNITY, V25, P195, DOI 10.1016/j.immuni.2006.08.003
   Vignali DAA, 2008, NAT REV IMMUNOL, V8, P523, DOI 10.1038/nri2343
   Walzer N, 2010, J CLIN GASTROENTEROL, V44, P361, DOI 10.1097/MCG.0b013e3181c8a4f8
   Zimmermann K, 2012, GUT MICROBES, V3, P42, DOI 10.4161/gmic.19344
NR 39
TC 28
Z9 29
U1 0
U2 14
PU BIOMED CENTRAL LTD
PI LONDON
PA 236 GRAYS INN RD, FLOOR 6, LONDON WC1X 8HL, ENGLAND
SN 1471-230X
J9 BMC GASTROENTEROL
JI BMC Gastroenterol.
PD OCT 30
PY 2015
VL 15
AR 154
DI 10.1186/s12876-015-0388-x
PG 8
WC Gastroenterology & Hepatology
WE Science Citation Index Expanded (SCI-EXPANDED)
SC Gastroenterology & Hepatology
GA CV6FF
UT WOS:000364365400001
PM 26518263
OA Green Published, gold
DA 2024-01-22
ER

PT J
AU Rácz, I
   Szalai, M
   Kovács, V
   Regoczi, H
   Kiss, G
   Horváth, Z
AF Istvan Racz
   Milan Szalai
   Valeria Kovacs
   Henriett Regoczi
   Gyoengyi Kiss
   Zoltan Horvath
TI Mucosal healing effect of mesalazine granules in naproxen-induced small
   bowel enteropathy
SO WORLD JOURNAL OF GASTROENTEROLOGY
LA English
DT Article
DE Nonsteroidal anti-inflammatory drug; Small bowel enteropathy; Mesalazine
   granules; Mucosal healing; Capsule endoscopy
ID NONSTEROIDAL ANTIINFLAMMATORY DRUGS; VIDEO CAPSULE ENDOSCOPY; LOW-DOSE
   ASPIRIN; 5-AMINOSALICYLIC ACID; DOUBLE-BLIND; INTESTINAL PERMEABILITY;
   HEALTHY-SUBJECTS; PLUS OMEPRAZOLE; CROHNS-DISEASE; LEWIS SCORE
AB AIM: To investigate the effect of mesalazine granules on small intestinal injury induced by naproxen using capsule endoscopy (CE).
   METHODS: This was a single center, non-randomized, open-label, uncontrolled pilot study, using the PillCam SB CE system with RAPID 5 software. The Lewis Index Score (LIS) for small bowel injury was investigated to evaluate the severity of mucosal injury. Arthropathy patients with at least one month history of daily naproxen use of 1000 mg and proton pump inhibitor co-therapy were screened. Patients with a minimum LIS of 135 were eligible to enter the 4-wk treatment phase of the study. During this treatment period, 3 x 1000 mg/d mesalazine granules were added to ongoing therapies of 1000 mg/d naproxen and 20 mg/d omeprazole. At the end of the 4-wk combined treatment period, a second small bowel CE was performed to re-evaluate the enteropathy according to the LIS results. The primary objective of this study was to assess the mucosal changes after 4 wk of mesalazine treatment.
   RESULTS: A total of 18 patients (16 females), ranging in age from 46 to 78 years (mean age 60.3 years) were screened, all had been taking 1000 mg/d naproxen for at least one month. Eight patients were excluded from the mesalazine therapeutic phase of the study for the following reasons: the screening CE showed normal small bowel mucosa or only insignificant damages (LIS < 135) in five patients, the screening esophagogastroduodenoscopy revealed gastric ulcer in one patient, capsule technical failure and incomplete CE due to poor small bowel cleanliness in two patients. Ten patients (9 female, mean age 56.2 years) whose initial LIS reached mild and moderate-to-severe enteropathy grades (between 135 and 790 and >= 790) entered the 4-wk therapeutic phase and a repeat CE was performed. When comparing the change in LIS from baseline to end of treatment in all patients, a marked decrease was seen (mean LIS: 1236.4 +/- 821.9 vs 925.2 +/- 543.4, P = 0.271). Moreover, a significant difference between pre- and post-treatment mean total LIS was detected in 7 patients who had moderate-to-severe enteropathy gradings at the inclusion CE (mean LIS: 1615 +/- 672 vs 1064 +/- 424, P = 0.033).
   CONCLUSION: According to the small bowel CE evaluation mesalazine granules significantly attenuated mucosal injuries in patients with moderate-to-severe enteropathies induced by naproxen. (C) 2013 Baishideng. All rights reserved.
C1 [Istvan Racz; Milan Szalai; Valeria Kovacs; Henriett Regoczi; Gyoengyi Kiss] Petz Aladar Cty & Teaching Hosp, Dept Gastroenterol, H-9024 Gyor, Hungary.
   [Zoltan Horvath] Szechenyi Istvan Univ, Dept Math & Computat Sci, H-9026 Gyor, Hungary.
C3 University of Istvan Szechenyi
RP Petz Aladar Cty & Teaching Hosp, Dept Gastroenterol, H-9024 Gyor, Hungary.
EM raczi@petz.gyor.hu
RI Horváth, Zoltán/JVA-0278-2023
OI Prof. Dr. Racz, Istvan/0000-0001-9740-6995; Regoczi,
   Henriett/0000-0001-9157-3004
FU Dr. Falk Pharma GmbH [SAG-43/SBE]
FX Supported by Dr. Falk Pharma GmbH, in part, study code: SAG-43/SBE
CR ALLISON MC, 1992, NEW ENGL J MED, V327, P749, DOI 10.1056/NEJM199209103271101
   BJARNASON I, 1990, GUT, V31, P777, DOI 10.1136/gut.31.7.777
   Brunner M, 2003, ALIMENT PHARM THER, V17, P1163, DOI 10.1046/j.1365-2036.2003.01564.x
   Chan FKL, 2004, ALIMENT PHARM THER, V19, P1051, DOI 10.1111/j.1365-2036.2004.01935.x
   Costamagna G, 2002, GASTROENTEROLOGY, V123, P999, DOI 10.1053/gast.2002.35988
   Eliakim R, 2003, EUR J GASTROEN HEPAT, V15, P363, DOI 10.1097/00042737-200304000-00005
   Endo H, 2011, DIGEST ENDOSC, V23, P56, DOI 10.1111/j.1443-1661.2010.01044.x
   Endo H, 2009, DIGESTION, V79, P44, DOI 10.1159/000204465
   Fortun PJ, 2005, CURR OPIN GASTROEN, V21, P169, DOI 10.1097/01.mog.0000153314.51198.58
   Friedman Shoshana, 2004, Gastrointest Endosc Clin N Am, V14, P51, DOI 10.1016/j.giec.2003.10.001
   FRIES JF, 1991, AM J MED, V91, P213, DOI 10.1016/0002-9343(91)90118-H
   Fujimori S, 2007, ENDOSCOPY, V39, P1053, DOI 10.1055/s-2007-967014
   Fujimori S, 2009, GASTROINTEST ENDOSC, V69, P1339, DOI 10.1016/j.gie.2008.08.017
   Goldstein JL, 2007, ALIMENT PHARM THER, V25, P1211, DOI 10.1111/j.1365-2036.2007.03312.x
   Goldstein JL, 2005, CLIN GASTROENTEROL H, V3, P133, DOI 10.1016/S1542-3565(04)00619-6
   Graham DY, 2005, CLIN GASTROENTEROL H, V3, P55, DOI 10.1016/S1542-3565(04)00603-2
   Gralnev IM, 2008, ALIMENT PHARM THERAP, V27, P146, DOI 10.1111/j.1365-2036.2007.03556.x
   GROSS V, 1995, Z GASTROENTEROL, V33, P581
   Hawkey CJ, 2008, CLIN GASTROENTEROL H, V6, P536, DOI 10.1016/j.cgh.2007.12.023
   Hawkey CJ, 2000, GASTROENTEROLOGY, V119, P521, DOI 10.1053/gast.2000.9561
   Iddan G, 2000, NATURE, V405, P417, DOI 10.1038/35013140
   Koulaouzidis A, 2012, DIGEST DIS SCI, V57, P987, DOI 10.1007/s10620-011-1956-8
   Koulaouzidis A, 2012, WORLD J GASTRO ENDOS, V4, P33, DOI 10.4253/wjge.v4.i2.33
   Laine L, 2003, GASTROENTEROLOGY, V124, P288, DOI 10.1053/gast.2003.50054
   LANGMAN MJS, 1985, BRIT MED J, V290, P347, DOI 10.1136/bmj.290.6465.347
   Lewis BS, 2008, WORLD J GASTROENTERO, V14, P4137, DOI 10.3748/wjg.14.4137
   Lucendo AJ, 2011, WORLD J GASTRO ENDOS, V3, P23, DOI 10.4253/wjge.v3.i2.23
   Maiden L, 2007, CLIN GASTROENTEROL H, V5, P1040, DOI 10.1016/j.cgh.2007.04.031
   Manetas M, 2004, GASTROINTEST ENDOSC, V60, P848, DOI 10.1016/S0016-5107(04)02174-1
   Rácz I, 2009, DIGESTION, V79, P42, DOI 10.1159/000204464
   SCHREIBER S, 1994, GUT, V35, P1081, DOI 10.1136/gut.35.8.1081
   Sigthorsson G, 2000, GUT, V47, P527, DOI 10.1136/gut.47.4.527
   Sigthorsson G, 1998, GUT, V43, P506, DOI 10.1136/gut.43.4.506
   SMALLEY WE, 1995, AM J EPIDEMIOL, V141, P539, DOI 10.1093/oxfordjournals.aje.a117469
   Tromm A, 2011, GASTROENTEROLOGY, V140, P425, DOI 10.1053/j.gastro.2010.11.004
   Yamamoto H, 2001, GASTROINTEST ENDOSC, V53, P216, DOI 10.1067/mge.2001.112181
NR 36
TC 8
Z9 10
U1 0
U2 3
PU BAISHIDENG PUBLISHING GROUP INC
PI PLEASANTON
PA 8226 REGENCY DR, PLEASANTON, CA 94588 USA
SN 1007-9327
EI 2219-2840
J9 WORLD J GASTROENTERO
JI World J. Gastroenterol.
PD FEB 14
PY 2013
VL 19
IS 6
BP 889
EP 896
DI 10.3748/wjg.v19.i6.889
PG 8
WC Gastroenterology & Hepatology
WE Science Citation Index Expanded (SCI-EXPANDED)
SC Gastroenterology & Hepatology
GA 084YU
UT WOS:000314578100013
PM 23431027
OA hybrid, Green Published
DA 2024-01-22
ER

PT J
AU Gareb, B
   Posthumus, S
   Beugeling, M
   Koopmans, P
   Touw, DJ
   Dijkstra, G
   Kosterink, JGW
   Frijlink, HW
AF Gareb, Bahez
   Posthumus, Silke
   Beugeling, Max
   Koopmans, Pauline
   Touw, Daan J.
   Dijkstra, Gerard
   Kosterink, Jos G. W.
   Frijlink, Henderik W.
TI Towards the Oral Treatment of Ileo-Colonic Inflammatory Bowel Disease
   with Infliximab Tablets: Development and Validation of the Production
   Process
SO PHARMACEUTICS
LA English
DT Article
DE ColoPulse; infliximab; drug targeting; topical; ileo-colonic;
   inflammatory bowel disease
ID ANTITUMOR NECROSIS FACTOR; EVIDENCE-BASED CONSENSUS; LOCAL INJECTION;
   CROHNS-DISEASE; ANTI-TNF; FACTOR-ALPHA; NETWORK METAANALYSIS; SERUM
   INFLIXIMAB; MECHANISMS; ANTIBODIES
AB Infliximab (IFX) is an intravenously administered monoclonal antibody antagonizing the effects of tumor necrosis factor-alpha (TNF) systemically and is efficacious in the treatment of inflammatory bowel disease (IBD). However, studies suggest that the anti-inflammatory effects result from local immunomodulation in the inflamed regions. Furthermore, topical inhibition of TNF in IBD ameliorates inflammation. We therefore hypothesized that orally administered IFX targeted to the ileo-colonic region in IBD may be an efficacious new treatment option. This study describes the development and validation of the production process of ileo-colonic-targeted 5 mg IFX tablets (ColoPulse-IFX) intended for the oral treatment of IBD by means of producing three consecutive validation batches (VAL1, VAL2, and VAL3, respectively). UV-VIS spectroscopy, HPLC-SEC analysis (content, fragments, aggregates), fluorescence spectroscopy (tertiary protein structure), and ELISA (potency) showed no noticeable deviations of IFX compounded to ColoPulse-IFX compared to fresh IFX stock. The average +/- SD (n = 10) IFX content of VAL1, VAL2, and VAL3 was 96 +/- 2%, 97 +/- 3%, and 96 +/- 2%, respectively, and complied with the European Pharmacopeia (Ph. Eur.) requirements for Content Uniformity. The average +/- SD (n = 3) ColoPulse-IFX potency was 105 +/- 4%, 96 +/- 4%, and 97 +/- 5%, respectively, compared to fresh IFX stock. The IFX release profile from the tablet core was complete (>= 85%) after 10 min in simulated ileum medium. The in vitro coating performance of ColoPulse-IFX showed that the formulation was targeted to the simulated ileo-colonic region. Stability data showed that ColoPulse-IFX was stable for up to 6 months stored at 25 degrees C/60% RH. Based on these results, the production process can be considered validated and its application is discussed in light of the rationale and available evidence for the topical treatment of IBD with IFX.
C1 [Gareb, Bahez; Koopmans, Pauline; Touw, Daan J.; Kosterink, Jos G. W.] Univ Groningen, Univ Med Ctr Groningen, Dept Clin Pharm & Pharmacol, Hanzepl 1, NL-9713 GZ Groningen, Netherlands.
   [Gareb, Bahez; Posthumus, Silke; Beugeling, Max; Frijlink, Henderik W.] Univ Groningen, Groningen Res Inst Pharm, Dept Pharmaceut Technol & Biopharm, Antonius Deusinglaan 1, NL-9713 AV Groningen, Netherlands.
   [Touw, Daan J.] Univ Groningen, Groningen Res Inst Pharm, Dept Pharmaceut Anal, Antonius Deusinglaan 1, NL-9713 AV Groningen, Netherlands.
   [Dijkstra, Gerard] Univ Groningen, Univ Med Ctr Groningen, Dept Gastroenterol & Hepatol, Hanzepl 1, NL-9713 GZ Groningen, Netherlands.
   [Kosterink, Jos G. W.] Univ Groningen, Groningen Res Inst Pharm, Dept PharmacoTherapy Epidemiol & Econ, Antonius Deusinglaan 1, NL-9713 AV Groningen, Netherlands.
C3 University of Groningen; University of Groningen; University of
   Groningen; University of Groningen; University of Groningen
RP Gareb, B (通讯作者)，Univ Groningen, Univ Med Ctr Groningen, Dept Clin Pharm & Pharmacol, Hanzepl 1, NL-9713 GZ Groningen, Netherlands.; Gareb, B (通讯作者)，Univ Groningen, Groningen Res Inst Pharm, Dept Pharmaceut Technol & Biopharm, Antonius Deusinglaan 1, NL-9713 AV Groningen, Netherlands.
EM b.gareb01@umcg.nl
RI Gareb, Bahez/AAI-9257-2021; Frijlink, Henderik Willem/AAD-7382-2020
OI Gareb, Bahez/0000-0001-8672-391X; Frijlink, Henderik
   Willem/0000-0001-7901-8198; Touw, Daniel/0000-0002-1429-4789; Beugeling,
   Max/0000-0002-5018-347X; Kosterink, Jos/0000-0001-8358-765X;
   /0000-0003-4563-7462
CR Abraham C, 2009, NEW ENGL J MED, V361, P2066, DOI 10.1056/NEJMra0804647
   Alessandroni L, 2011, TECH COLOPROCTOL, V15, P407, DOI 10.1007/s10151-011-0759-4
   Ananthakrishnan AN, 2015, NAT REV GASTRO HEPAT, V12, P205, DOI 10.1038/nrgastro.2015.34
   Asteria CR, 2006, SCAND J GASTROENTERO, V41, P1064, DOI 10.1080/00365520600609941
   Biancone L, 2006, GASTROINTEST ENDOSC, V63, P486, DOI 10.1016/j.gie.2005.08.047
   Bonovas S, 2016, CLIN GASTROENTEROL H, V14, P1385, DOI 10.1016/j.cgh.2016.04.039
   Brandse JF, 2015, GASTROENTEROLOGY, V149, P350, DOI 10.1053/j.gastro.2015.04.016
   Bubnik Z., 1995, Sucrose: properties and applications., P101
   Cholapranee A, 2017, ALIMENT PHARM THER, V45, P1291, DOI 10.1111/apt.14030
   Cornillie F, 2001, ALIMENT PHARM THERAP, V15, P463, DOI 10.1046/j.1365-2036.2001.00956.x
   D'Auria G, 2013, SCI REP-UK, V3, DOI 10.1038/srep03515
   D'Haens G, 1999, GASTROENTEROLOGY, V116, P1029, DOI 10.1016/S0016-5085(99)70005-3
   Danese S, 2008, DIGEST LIVER DIS, V40, pS225, DOI 10.1016/S1590-8658(08)60530-7
   de Souza HSP, 2016, NAT REV GASTRO HEPAT, V13, P13, DOI [10.1038/nrgastro.2016.186, 10.1038/nrgastro.2015.186]
   Eriksson HJC, 2002, INT J PHARMACEUT, V249, P59, DOI 10.1016/S0378-5173(02)00531-8
   EVANS DF, 1988, GUT, V29, P1035, DOI 10.1136/gut.29.8.1035
   Freire AC, 2011, INT J PHARMACEUT, V415, P15, DOI 10.1016/j.ijpharm.2011.04.069
   Geremia A, 2014, AUTOIMMUN REV, V13, P3, DOI 10.1016/j.autrev.2013.06.004
   Ghisaidoobe ABT, 2014, INT J MOL SCI, V15, P22518, DOI 10.3390/ijms151222518
   Gomollon F, 2017, J CROHNS COLITIS, V11, P3, DOI 10.1093/ecco-jcc/jjw168
   Harbord M, 2017, J CROHNS COLITIS, V11, P769, DOI 10.1093/ecco-jcc/jjx009
   Harris MS, 2016, J CROHNS COLITIS, V10, P631, DOI 10.1093/ecco-jcc/jjw036
   Hartman DS, 2016, J CROHNS COLITIS, V10, P641, DOI 10.1093/ecco-jcc/jjw026
   Hassan C, 2007, DIGEST LIVER DIS, V39, P811, DOI 10.1016/j.dld.2007.06.003
   Hendel J, 2014, UNITED EUR GASTROENT, V2, P406, DOI 10.1177/2050640614547805
   Hinrichs WLJ, 2005, J CONTROL RELEASE, V103, P465, DOI 10.1016/j.jconrel.2004.12.011
   Jasion VS, 2015, NUTR J, V14, DOI 10.1186/s12937-015-0010-7
   Kuenzig ME, 2014, COCHRANE DB SYST REV, DOI 10.1002/14651858.CD002913.pub3
   Lawson MM, 2006, COCHRANE DB SYST REV, DOI 10.1002/14651858.CD005112.pub2
   Levin AD, 2016, J CROHNS COLITIS, V10, P989, DOI 10.1093/ecco-jcc/jjw053
   Lichtiger SI, 2001, GASTROENTEROLOGY, V120, pA621
   Lorenzo-Zúñiga V, 2013, INFLAMM BOWEL DIS, V19, pE59, DOI 10.1002/ibd.23018
   Macpherson A, 1996, GUT, V38, P365, DOI 10.1136/gut.38.3.365
   Maser EA, 2006, CLIN GASTROENTEROL H, V4, P1248, DOI 10.1016/j.cgh.2006.06.025
   Maurer JM, 2013, J CONTROL RELEASE, V172, P618, DOI 10.1016/j.jconrel.2013.09.021
   Maurer JM, 2016, INT J PHARMACEUT, V505, P175, DOI 10.1016/j.ijpharm.2016.03.027
   Maurer JM, 2015, PLOS ONE, V10, DOI 10.1371/journal.pone.0129076
   Maurer MJM, 2012, PHARM RES-DORDR, V29, P2070, DOI 10.1007/s11095-012-0735-3
   McConnell EL, 2008, INT J PHARMACEUT, V364, P213, DOI 10.1016/j.ijpharm.2008.05.012
   Mensink MA, 2017, EUR J PHARM BIOPHARM, V114, P288, DOI 10.1016/j.ejpb.2017.01.024
   Nanda KS, 2013, AM J GASTROENTEROL, V108, P40, DOI 10.1038/ajg.2012.363
   Neurath MF, 2014, NAT REV IMMUNOL, V14, P329, DOI 10.1038/nri3661
   Nugent SG, 2001, GUT, V48, P571, DOI 10.1136/gut.48.4.571
   O'Meara S, 2014, INFLAMM BOWEL DIS, V20, P1, DOI 10.1097/01.MIB.0000436951.80898.6d
   Olsen T, 2016, CYTOKINE, V79, P90, DOI 10.1016/j.cyto.2015.12.021
   Peake STC, 2013, INFLAMM BOWEL DIS, V19, P1546, DOI 10.1097/MIB.0b013e318281333b
   Peppercorn MA, CLIN MANIFESTATIONS
   Petito V, 2016, DIGEST LIVER DIS, V48, P391, DOI 10.1016/j.dld.2015.12.008
   Poggioli G, 2005, DIS COLON RECTUM, V48, P768, DOI 10.1007/s10350-004-0832-4
   Reilly RM, 1997, CLIN PHARMACOKINET, V32, P313, DOI 10.2165/00003088-199732040-00004
   Schellekens RCA, 2007, EUR J PHARM SCI, V30, P15, DOI 10.1016/j.ejps.2006.09.004
   Schellekens RCA, 2010, J CONTROL RELEASE, V146, P334, DOI 10.1016/j.jconrel.2010.05.028
   Schellekens RCA, 2009, BRIT J PHARMACOL, V158, P532, DOI 10.1111/j.1476-5381.2009.00302.x
   Shah ED, 2017, INFLAMM BOWEL DIS, V23, P570, DOI 10.1097/MIB.0000000000001049
   Singh S, 2018, ALIMENT PHARM THER, V47, P162, DOI 10.1111/apt.14422
   Sjögren E, 2014, EUR J PHARM SCI, V57, P99, DOI 10.1016/j.ejps.2014.02.010
   Spekhorst LM, 2017, BMJ OPEN, V7, DOI 10.1136/bmjopen-2017-016695
   Stidham RW, 2014, ALIMENT PHARM THER, V39, P1349, DOI 10.1111/apt.12749
   Swaminath A, 2008, INFLAMM BOWEL DIS, V14, P213, DOI 10.1002/ibd.20318
   Tonnis WF, 2015, MOL PHARMACEUT, V12, P684, DOI 10.1021/mp500423z
   Ungaro R, 2017, LANCET, V389, P1756, DOI 10.1016/S0140-6736(16)32126-2
   van der Waaij LA, 2004, EUR J GASTROEN HEPAT, V16, P669, DOI 10.1097/01.meg.0000108346.41221.19
   Vegh Z, 2014, J CROHNS COLITIS, V8, P1506, DOI 10.1016/j.crohns.2014.06.004
   Volpatti Donatella, 2019, Human Antibodies, V27, P241, DOI 10.3233/HAB-190378
   Yadav V, 2016, TRANSL RES, V176, P38, DOI 10.1016/j.trsl.2016.04.009
   Yadav V, 2016, INT J PHARMACEUT, V502, P181, DOI 10.1016/j.ijpharm.2016.02.014
   Yarur AJ, 2016, GUT, V65, P249, DOI 10.1136/gutjnl-2014-308099
NR 67
TC 17
Z9 17
U1 0
U2 5
PU MDPI
PI BASEL
PA ST ALBAN-ANLAGE 66, CH-4052 BASEL, SWITZERLAND
EI 1999-4923
J9 PHARMACEUTICS
JI Pharmaceutics
PD SEP
PY 2019
VL 11
IS 9
AR 428
DI 10.3390/pharmaceutics11090428
PG 19
WC Pharmacology & Pharmacy
WE Science Citation Index Expanded (SCI-EXPANDED)
SC Pharmacology & Pharmacy
GA JC3BN
UT WOS:000489151700050
PM 31450748
OA gold, Green Published, Green Submitted
DA 2024-01-22
ER

PT J
AU Morar, PS
   Faiz, O
   Warusavitarne, J
   Brown, S
   Cohen, R
   Hind, D
   Abercrombie, J
   Ragunath, K
   Sanders, DS
   Arnott, I
   Wilson, G
   Bloom, S
   Arebi, N
AF Morar, P. S.
   Faiz, O.
   Warusavitarne, J.
   Brown, S.
   Cohen, R.
   Hind, D.
   Abercrombie, J.
   Ragunath, K.
   Sanders, D. S.
   Arnott, I.
   Wilson, G.
   Bloom, S.
   Arebi, N.
CA Crohn's Stricture Study CroSS Grp
TI Systematic review with meta-analysis: endoscopic balloon dilatation for
   Crohn's disease strictures
SO ALIMENTARY PHARMACOLOGY & THERAPEUTICS
LA English
DT Review
ID INTESTINAL STRICTURES; ANASTOMOTIC STRICTURES; FOLLOW-UP; DILATION;
   EFFICACY; SAFETY; RECURRENCE; COMPLICATIONS; MANAGEMENT; INJECTION
AB BackgroundEndoscopic balloon dilatation (EBD) is recognised treatment for symptomatic Crohn's strictures. Several case series report its efficacy. A systematic analysis for overall efficacy can inform the design of future studies.
   AimTo examine symptomatic (SR) and technical response (TR) and adverse events (AE) of EBD. Stricture characteristics were also explored.
   MethodsA systematic search strategy of COCHRANE, MEDLINE and EMBASE was performed. All original studies reporting outcomes of EBD for Crohn's strictures were included. SR was defined as obstructive symptom-free outcome at the end of follow-up, TR as post-dilatation passage of the endoscope through a stricture, and adverse event as the presence of complication (perforation and/or bleeding). Pooled event rates across studies were expressed with summative statistics.
   ResultsTwenty-five studies included 1089 patients and 2664 dilatations. Pooled event rates for SR, TR, complications and perforations were 70.2% (95% CI: 60-78.8%), 90.6% (95% CI: 87.8-92.8%), 6.4% (95% CI: 5.0-8.2) and 3% (95% CI: 2.2-4.0%) respectively. Cumulative surgery rate at 5year follow-up was 75%. Pooled unweighted TR, SR, complication, perforation and surgery rates were 84%, 45%, 15%, 9% and 21% for de novo and 84%, 58%, 22%, 5% and 32% for anastomotic strictures. Outcomes between two stricture types were no different on subgroup meta-analysis.
   ConclusionsEfficacy and complication rates for endoscopic balloon dilatation were higher than previously reported. From the few studies with 5year follow-up the majority required surgery. Future studies are needed to determine whether endoscopic balloon dilatation has significant long-term benefits.
C1 [Morar, P. S.; Faiz, O.; Warusavitarne, J.; Arebi, N.] Univ London Imperial Coll Sci Technol & Med, Dept Surg & Canc, London, England.
   [Morar, P. S.; Faiz, O.; Warusavitarne, J.; Arebi, N.] St Marks Hosp, London HA1 3UJ, England.
   [Brown, S.; Sanders, D. S.] Sheffield Teaching Hosp, Sheffield, S Yorkshire, England.
   [Cohen, R.; Bloom, S.] Univ Coll London Hosp, London, England.
   [Hind, D.] Univ Sheffield, Clin Trials Res Unit, Sheffield, S Yorkshire, England.
   [Abercrombie, J.; Ragunath, K.] Nottingham Univ Hosp NHS Trust, NIHR Nottingham Digest Dis Biomed Res Unit, Queens Med Ctr Campus, Nottingham, England.
   [Arnott, I.] Western Gen Hosp, Dept Gastroenterol, Edinburgh EH4 2XU, Midlothian, Scotland.
   [Arnott, I.] Western Gen Hosp, Dept Colorectal Surg, Edinburgh EH4 2XU, Midlothian, Scotland.
C3 Imperial College London; Imperial College London; University of
   Sheffield; University of London; University College London; University
   College London Hospitals NHS Foundation Trust; University of Sheffield;
   Nottingham University Hospital NHS Trust; University of Edinburgh;
   University of Edinburgh
RP Arebi, N (通讯作者)，St Marks Hosp, Watford Rd, London HA1 3UJ, England.
EM naila.arebi@imperial.ac.uk
RI arebi, naila/AAO-5252-2020; arebi, naila/AAO-5262-2020; Hind,
   Daniel/A-2180-2010; Hind, Daniel/AAE-1769-2020; Ragunath,
   Krish/ACQ-0721-2022
OI arebi, naila/0000-0001-6976-1690; arebi, naila/0000-0001-6976-1690;
   Hind, Daniel/0000-0002-6409-4793; Hind, Daniel/0000-0002-6409-4793;
   Ragunath, Krish/0000-0001-6571-5435; Brown, Steven/0000-0002-0980-2793
FU Crohn&apos;s and Colitis UK [IBDHS13-1] Funding Source: researchfish
CR Ajlouni Y, 2007, J GASTROEN HEPATOL, V22, P486, DOI 10.1111/j.1440-1746.2006.04764.x
   Alves A, 2005, DIS COLON RECTUM, V48, P2302, DOI 10.1007/s10350-005-0190-x
   [Anonymous], 2022, GUIDANCE HEALTHCARE
   Atreja A, 2014, J CROHNS COLITIS, V8, P392, DOI 10.1016/j.crohns.2013.10.001
   Bhalme M, 2014, INFLAMM BOWEL DIS, V20, P265, DOI 10.1097/01.MIB.0000439067.76964.53
   BLOMBERG B, 1991, ENDOSCOPY, V23, P195, DOI 10.1055/s-2007-1010654
   Bouhnik Y, 2014, UNITED EUROPEAN GAST, pA1
   BREYSEM Y, 1992, GASTROINTEST ENDOSC, V38, P142, DOI 10.1016/S0016-5107(92)70379-4
   Brooker JC, 2003, ENDOSCOPY, V35, P333, DOI 10.1055/s-2003-38145
   Cosnes J, 2002, INFLAMM BOWEL DIS, V8, P244, DOI 10.1097/00054725-200207000-00002
   COUCKUYT H, 1995, GUT, V36, P577, DOI 10.1136/gut.36.4.577
   de'Angelis N, 2013, WORLD J GASTROENTERO, V19, P2660, DOI 10.3748/wjg.v19.i17.2660
   Dear KLE, 2001, J CLIN GASTROENTEROL, V33, P315, DOI 10.1097/00004836-200110000-00012
   Dignass A, 2010, J CROHNS COLITIS, V4, P28, DOI 10.1016/j.crohns.2009.12.002
   East JE, 2007, CLIN GASTROENTEROL H, V5, P1065, DOI 10.1016/j.cgh.2007.04.013
   Endo K, 2013, WORLD J GASTROENTERO, V19, P86, DOI 10.3748/wjg.v19.i1.86
   Ferlitsch A, 2006, ENDOSCOPY, V38, P483, DOI 10.1055/s-2006-924999
   Foster EN, 2008, J CLIN GASTROENTEROL, V42, P880, DOI 10.1097/MCG.0b013e3181354440
   GRAHAM MF, 1988, GASTROENTEROLOGY, V94, P257, DOI 10.1016/0016-5085(88)90411-8
   Gustavsson A, 2012, ALIMENT PHARM THER, V36, P151, DOI 10.1111/j.1365-2036.2012.05146.x
   Hassan C, 2007, ALIMENT PHARM THER, V26, P1457, DOI 10.1111/j.1365-2036.2007.03532.x
   Honzawa Y, 2013, DIGEST ENDOSC, V25, P535, DOI 10.1111/den.12029
   Louis E, 2001, GUT, V49, P777, DOI 10.1136/gut.49.6.777
   Mueller T, 2010, ALIMENT PHARM THER, V31, P634, DOI 10.1111/j.1365-2036.2009.04225.x
   Nanda K, 2013, J CROHNS COLITIS, V7, P474, DOI 10.1016/j.crohns.2012.07.019
   Pelletier AL, 2009, ALIMENT PHARM THER, V29, P279, DOI 10.1111/j.1365-2036.2008.03887.x
   RAMBOER C, 1995, GASTROINTEST ENDOSC, V42, P252, DOI 10.1016/S0016-5107(95)70101-X
   Rieder F, 2013, GUT, V62, P1072, DOI 10.1136/gutjnl-2012-304353
   Rieder F, 2012, J CROHNS COLITIS, V6, P373, DOI 10.1016/j.crohns.2011.11.009
   Sabaté JM, 2003, ALIMENT PHARM THER, V18, P409, DOI 10.1046/j.1365-2036.2003.01715.x
   Scarpa M, 2004, HEPATO-GASTROENTEROL, V51, P1053
   Scimeca D, 2011, DIGEST LIVER DIS, V43, P121, DOI 10.1016/j.dld.2010.05.001
   Shental O, 2012, DIS COLON RECTUM, V55, P1125, DOI 10.1097/DCR.0b013e318267c74c
   Singh VV, 2005, J CLIN GASTROENTEROL, V39, P284, DOI 10.1097/01.mcg.0000155128.31208.44
   Solberg IC, 2007, CLIN GASTROENTEROL H, V5, P1430, DOI 10.1016/j.cgh.2007.09.002
   Stienecker K, 2009, WORLD J GASTROENTERO, V15, P2623, DOI 10.3748/wjg.15.2623
   Thia KT, 2010, GASTROENTEROLOGY, V139, P1147, DOI 10.1053/j.gastro.2010.06.070
   Thomas-Gibson S, 2003, EUR J GASTROEN HEPAT, V15, P485, DOI 10.1097/01.meg.0000059110.41030.bc
   Van Assche G, 2010, GUT, V59, P320, DOI 10.1136/gut.2009.180182
   Van Assche G, 2013, J CROHNS COLITIS, V7, P950, DOI 10.1016/j.crohns.2013.01.011
   Wibmer AG, 2010, INT J COLORECTAL DIS, V25, P1149, DOI 10.1007/s00384-010-1010-x
   WILLIAMS AJK, 1991, BRIT J SURG, V78, P453, DOI 10.1002/bjs.1800780421
   Wolters FL, 2006, GUT, V55, P1124, DOI 10.1136/gut.2005.084061
   Yamamoto T, 1999, WORLD J SURG, V23, P1055, DOI 10.1007/s002689900623
   Yamamoto T, 1999, WORLD J SURG, V23, P60
NR 45
TC 74
Z9 80
U1 0
U2 8
PU WILEY
PI HOBOKEN
PA 111 RIVER ST, HOBOKEN 07030-5774, NJ USA
SN 0269-2813
EI 1365-2036
J9 ALIMENT PHARM THER
JI Aliment. Pharmacol. Ther.
PD NOV
PY 2015
VL 42
IS 10
BP 1137
EP 1148
DI 10.1111/apt.13388
PG 12
WC Gastroenterology & Hepatology; Pharmacology & Pharmacy
WE Science Citation Index Expanded (SCI-EXPANDED)
SC Gastroenterology & Hepatology; Pharmacology & Pharmacy
GA CT3TE
UT WOS:000362729000001
PM 26358739
OA Green Accepted, Bronze
DA 2024-01-22
ER

PT J
AU Fiorino, G
   Lytras, T
   Younge, L
   Fidalgo, C
   Coenen, S
   Chaparro, M
   Allocca, M
   Arnott, I
   Bossuyt, P
   Burisch, J
   Campmans-Kuijpers, M
   de Ridder, L
   Dignass, A
   Drohan, C
   Feakins, R
   Gilardi, D
   Grosek, J
   Gross, E
   Hart, A
   Jäghult, S
   Katsanos, K
   Lönnfors, S
   Panis, Y
   Perovic, M
   Pierik, M
   Rimola, J
   Tulchinsky, H
   Gisbert, JP
AF Fiorino, Gionata
   Lytras, Theodore
   Younge, Lisa
   Fidalgo, Catarina
   Coenen, Sofie
   Chaparro, Maria
   Allocca, Mariangela
   Arnott, Ian
   Bossuyt, Peter
   Burisch, Johan
   Campmans-Kuijpers, Marjo
   de Ridder, Lissy
   Dignass, Axel
   Drohan, Ciara
   Feakins, Roger
   Gilardi, Daniela
   Grosek, Jan
   Gross, Evelyn
   Hart, Ailsa
   Jaghult, Susanna
   Katsanos, Konstantinos
   Lonnfors, Sanna
   Panis, Yves
   Perovic, Marko
   Pierik, Marieke
   Rimola, Jordi
   Tulchinsky, Hagit
   Gisbert, Javier P.
CA European Crohns Colitis Org
TI Quality of Care Standards in Inflammatory Bowel Diseases: a European
   Crohn's and Colitis Organisation [ECCO] Position Paper
SO JOURNAL OF CROHNS & COLITIS
LA English
DT Article
DE European Crohn's Colitis Organisation; standards of care; quality of
   care; quality standards; structure; process; outcomes; inflammatory
   bowel disease; Crohn's disease; ulcerative colitis
ID EVIDENCE-BASED CONSENSUS; FOLLOW-UP; HOME TELEMANAGEMENT; MANAGEMENT;
   TRIAL; DEFINITIONS; PREVALENCE; DIAGNOSIS; COHORT
AB The management of inflammatory bowel disease [IBD] is complex, and requires tight control of disease activity, close monitoring to avoid treatment side effects, health care professionals with expertise in IBD, and an interdisciplinary, holistic approach. Despite various efforts to standardise structures, processes, and outcomes,1-8 and due to the high variability at the local, national, and international levels, there are still no clear definitions or outcome measures available to establish quality of care standards for IBD patients which are applicable in all contexts and all countries. For this reason, the European Crohn's and Colitis Organisation [ECCO] supported the construction of a list of criteria summarising current standards of care in IBD.The list comprises 111 quality standard points grouped into three main domains [structure n = 31, process n = 42, outcomes n = 38] and is based on scientific evidence, interdisciplinary expert consensus, and patient-oriented perspectives. The list of proposed criteria is intended to represent the position of ECCO regarding the optimum quality of care that should be available to patients. Since health care systems and regulations vary considerably between countries, this list may require adaptation at local and national levels. It is recognised that not all these criteria that have been identified as optimal will be available in every unit. However, ECCO will continue its efforts to develop and coordinate projects and initiatives that will help to guarantee optimal quality of care for all IBD patients.
C1 [Fiorino, Gionata; Allocca, Mariangela] Humanitas Univ, Dept Biomed Sci, Via Rita Levi Montalcini, I-20090 Milan, Italy.
   [Fiorino, Gionata; Allocca, Mariangela; Gilardi, Daniela] Humanitas Clin & Res Ctr IRCCS, Dept Gastroenterol, IBD Ctr, Milan, Italy.
   [Lytras, Theodore] Hellen Ctr Dis Control & Prevent, Athens, Greece.
   [Younge, Lisa] Barts Hlth Royal London Hosp, London, England.
   [Fidalgo, Catarina] Hosp Beatriz Angelo, Gastroenterol Div, Loures, Portugal.
   [Coenen, Sofie] Univ Hosp Leuven, Dept Gastroenterol & Hepatol, Leuven, Belgium.
   [Chaparro, Maria; Gisbert, Javier P.] Univ Autonoma Madrid, Hosp Univ La Princesa, Gastroenterol Unit, IIS IP,CIBEREHD, Madrid, Spain.
   [Arnott, Ian] Western Gen Hosp, Gastrointestinal Unit, Edinburgh, Midlothian, Scotland.
   [Bossuyt, Peter] Imeldaziekenhuis Bonheiden, Imelda GI Clin Res Ctr, Bonheiden, Belgium.
   [Burisch, Johan] Hvidovre Univ Hosp, Div Med, Gastrounit, Hvidovre, Denmark.
   [Campmans-Kuijpers, Marjo] Univ Med Ctr Groningen, Dept Gastroenterol & Hepatol, Groningen, Netherlands.
   [de Ridder, Lissy] Childrens Hosp, Erasmus Med Ctr, Dept Paediat Gastroenterol, Rotterdam, Netherlands.
   [Dignass, Axel] Goethe Univ, Agaplesion Markus Hosp, Dept Med 1, Frankfurt, Germany.
   [Drohan, Ciara; Gross, Evelyn; Lonnfors, Sanna; Perovic, Marko] European Federat Crohns & Ulcerat Colitis Assoc E, Brussels, Belgium.
   [Feakins, Roger] Royal London Hosp, Dept Cellular Pathol, London, England.
   [Grosek, Jan] Univ Med Ctr Ljubljana, Dept Abdominal Surg, Ljubljana, Slovenia.
   [Hart, Ailsa] St Marks Hosp, IBD Unit, Harrow, Middx, England.
   [Jaghult, Susanna] Karolinska Inst, Danderyds Sjukhus, Stockholm Gastro Ctr, Stockholm, Sweden.
   [Katsanos, Konstantinos] Univ & Med Sch Ioannina, Dept Gastroenterol & Hepatol, Ioannina, Greece.
   [Panis, Yves] APHP Beaujon, Dept Colorectal Surg, Clichy, France.
   [Pierik, Marieke] Maastricht Univ Med Ctr, Dept NUTRIM, Maastricht, Netherlands.
   [Rimola, Jordi] Hosp Clin Barcelona, Dept Radiol, IBD Unit, Barcelona, Spain.
   [Tulchinsky, Hagit] Tel Aviv Sourasky Med Ctr, Dept Surg, Tel Aviv, Israel.
C3 Humanitas University; KU Leuven; University Hospital Leuven; Hospital de
   La Princesa; Autonomous University of Madrid; CIBER - Centro de
   Investigacion Biomedica en Red; CIBEREHD; University of Edinburgh;
   Imeldaziekenhuis; University of Copenhagen; University of Groningen;
   Erasmus University Rotterdam; Erasmus MC; Goethe University Frankfurt;
   Barts Health NHS Trust; Royal London Hospital; University Medical Centre
   Ljubljana; Imperial College London; Karolinska Institutet; Danderyds
   Hospital; Assistance Publique Hopitaux Paris (APHP); Universite Paris
   Cite; Hopital Universitaire Beaujon - APHP; Maastricht University;
   Maastricht University Medical Centre (MUMC); University of Barcelona;
   Hospital Clinic de Barcelona; Sackler Faculty of Medicine; Tel Aviv
   Sourasky Medical Center
RP Fiorino, G (通讯作者)，Humanitas Univ, Dept Biomed Sci, Via Rita Levi Montalcini, I-20090 Milan, Italy.
EM gionataf@gmail.com
RI Bossuyt, Peter/AAP-3119-2020; de Ridder, Lissy/A-1897-2013; Dignass,
   Axel/AAW-9653-2020; Campmans-Kuijpers, Marjo/S-2872-2019; hart,
   ailsa/AFO-1919-2022; Allocca, Mariangela/IAR-5485-2023; Gisbert, Javier
   P/ABB-7531-2021; Gisbert, Javier P/GRY-2719-2022; Fiorino,
   Gionata/G-3124-2013; Burisch, Johan/AGJ-3893-2022
OI Bossuyt, Peter/0000-0003-4027-7365; Campmans-Kuijpers,
   Marjo/0000-0002-8111-6026; Allocca, Mariangela/0000-0002-7204-1739;
   Gisbert, Javier P/0000-0003-2090-3445; Fiorino,
   Gionata/0000-0001-5623-2968; Burisch, Johan/0000-0002-3312-5139; de
   Ridder, Lissy/0000-0002-6035-1182; younge, lisa/0000-0002-3436-9696;
   Fidalgo, Catarina/0000-0003-1595-0191; Rivera Sequeiros,
   Adriana/0000-0001-5950-5183; Lytras, Theodore/0000-0002-4146-4122;
   Djuranovic, Srdjan/0000-0002-5775-9160; Gilardi,
   Daniela/0000-0001-6137-1014
FU European Crohn's Colitis Organisation [ECCO]
FX This project was initiated and supported by the European Crohn's Colitis
   Organisation [ECCO].
CR [Anonymous], 2018, UNITED EUROPEAN GAST
   Aziz Antony, 2019, Future Healthc J, V6, P30, DOI 10.7861/futurehosp.6-1-30
   Burisch J, 2019, J GASTROEN HEPATOL, V34, P996, DOI 10.1111/jgh.14563
   Burisch J, 2019, J CROHNS COLITIS, V13, P198, DOI 10.1093/ecco-jcc/jjy154
   Burisch J, 2019, GUT, V68, P423, DOI 10.1136/gutjnl-2017-315568
   Cosnes J, 2002, INFLAMM BOWEL DIS, V8, P244, DOI 10.1097/00054725-200207000-00002
   Cross RK, 2012, INFLAMM BOWEL DIS, V18, P1018, DOI 10.1002/ibd.21795
   Cross RK, 2009, CLIN TRIALS, V6, P649, DOI 10.1177/1740774509346978
   Danese S, 2015, J CROHNS COLITIS, V9, P601, DOI 10.1093/ecco-jcc/jjv067
   Daperno M, 2017, DIGEST LIVER DIS, V49, P997, DOI 10.1016/j.dld.2017.05.008
   de Jong MJ, 2017, LANCET, V390, P959, DOI 10.1016/S0140-6736(17)31327-2
   Fiorino G, 2019, J CROHNS COLITIS, V13, P127, DOI 10.1093/ecco-jcc/jjy140
   Fiorino G, 2017, J CROHNS COLITIS, V11, P274, DOI 10.1093/ecco-jcc/jjw185
   Gustavsson A, 2010, ALIMENT PHARM THER, V32, P984, DOI 10.1111/j.1365-2036.2010.04435.x
   Harbord M, 2016, J CROHNS COLITIS, V10, P239, DOI 10.1093/ecco-jcc/jjv213
   Heida A, 2018, J CROHNS COLITIS, V12, P432, DOI 10.1093/ecco-jcc/jjx169
   Heida A, 2015, TRIALS, V16, DOI 10.1186/s13063-015-0787-x
   Huang VW, 2014, WORLD J GASTROENTERO, V20, P829, DOI 10.3748/wjg.v20.i3.829
   Irving P, 2018, INTEST RES, V16, P537, DOI 10.5217/ir.2018.00041
   Kemp K, 2018, J CROHNS COLITIS, V12, P760, DOI 10.1093/ecco-jcc/jjy020
   Kim AH, 2018, J CROHNS COLITIS, V12, P408, DOI 10.1093/ecco-jcc/jjx161
   Langbrandtner J, 2017, CLIN EXP GASTROENTER, V10, P215, DOI 10.2147/CEG.S135346
   Leach P, 2014, J CROHNS COLITIS, V8, P370, DOI 10.1016/j.crohns.2013.09.018
   Maaser C, 2019, J CROHNS COLITIS, V13, P144, DOI 10.1093/ecco-jcc/jjy113
   Magro F, 2013, J CROHNS COLITIS, V7, P827, DOI 10.1016/j.crohns.2013.06.001
   Massuger W, 2019, INTERN MED J, V49, P859, DOI 10.1111/imj.14187
   Moffett P, 2011, WEST J EMERG MED, V12, P109
   Molodecky NA, 2012, GASTROENTEROLOGY, V142, P46, DOI 10.1053/j.gastro.2011.10.001
   O'Connor M, 2013, J CROHNS COLITIS, V7, P744, DOI 10.1016/j.crohns.2013.06.004
   Panés J, 2014, J CROHNS COLITIS, V8, P919, DOI 10.1016/j.crohns.2014.02.022
   Peyrin-Biroulet L, 2010, INFLAMM BOWEL DIS, V16, P15, DOI 10.1002/ibd.21010
   Rahier JF, 2014, J CROHNS COLITIS, V8, P443, DOI 10.1016/j.crohns.2013.12.013
   Solberg IC, 2009, SCAND J GASTROENTERO, V44, P431, DOI 10.1080/00365520802600961
   Stange EF, 2008, J CROHNS COLITIS, V2, P1, DOI 10.1016/j.crohns.2007.11.001
   Stange EF, 2006, GUT, V55, DOI 10.1136/gut.2005.081950a
   Strohl M, 2018, WORLD J GASTROENTERO, V24, P2363, DOI 10.3748/wjg.v24.i22.2363
   Thia KT, 2010, GASTROENTEROLOGY, V139, P1147, DOI 10.1053/j.gastro.2010.06.070
   van Rheenen PF, 2017, J CROHNS COLITIS, V11, P1032, DOI 10.1093/ecco-jcc/jjx010
   Williams JG, 2000, BRIT MED J, V320, P544, DOI 10.1136/bmj.320.7234.544
NR 39
TC 45
Z9 47
U1 0
U2 8
PU OXFORD UNIV PRESS
PI OXFORD
PA GREAT CLARENDON ST, OXFORD OX2 6DP, ENGLAND
SN 1873-9946
EI 1876-4479
J9 J CROHNS COLITIS
JI J. Crohns Colitis
PD AUG
PY 2020
VL 14
IS 8
BP 1037
EP 1048
DI 10.1093/ecco-jcc/jjaa023
PG 12
WC Gastroenterology & Hepatology
WE Science Citation Index Expanded (SCI-EXPANDED)
SC Gastroenterology & Hepatology
GA OH1EG
UT WOS:000582314300004
PM 32032423
OA Green Published, Bronze
DA 2024-01-22
ER

PT J
AU Haghnejad, V
   Le Berre, C
   Dominique, Y
   Zallot, C
   Guillemin, F
   Peyrin-Biroulet, L
AF Haghnejad, Vincent
   Le Berre, Catherine
   Dominique, Yoann
   Zallot, Camille
   Guillemin, Francis
   Peyrin-Biroulet, Laurent
TI Impact of a medical interview on the decision to switch from originator
   infliximab to its biosimilar in patients with inflammatory bowel disease
SO DIGESTIVE AND LIVER DISEASE
LA English
DT Article
DE Crohn's disease; CT-P13; Patient education; Ulcerative colitis
ID ECCO POSITION STATEMENT; EUROPEAN CROHNS; KNOWLEDGE; MEMBERS
AB Background: To lighten the burden on health-care spending, switching from the infliximab originator to a biosimilar in patients with inflammatory bowel disease (IBD) is advocated. However, the uptake of biosimilars lacks initiatives aimed at educating patients.
   Aims: To explore the impact of a gastroenterologist's interview on IBD patients' acceptance for switching from infliximab bio-originator Remicade (R) to its biosimilar CT-P13 Inflectra (R).
   Methods: After the interview of 138 included patients, 120 properly responded to a self-administered questionnaire to collect consent about the switch and relevant data. French national IBD patients' association (Association Francois Aupetit) provided an information sheet on biosimilars.
   Results: 93 (67.0%) out of 138 and 82 (68.3%) out of 120 patients switched treatment. 114 (79.8%) had never heard about biosimilars. Paradoxically, having heard about biosimilars was associated with a poorer chance to switch (Odds Ratio OR [95% CI] = 0.13 [0.02-0.72]). On the contrary, the more satisfied about generics, the more patients accepted the switch (OR [95% CI] = 1.31 [1.01-1.69]). There were 1.47 (Relative Risk RR [95% CI] = 1.47 [1.07-2.01]) times more chance to agree to the switch if the interview modified the patient's opinion on biosimilars.
   Conclusion: This study confirms that an organized information provided to the patient is a contributive way to enhance patient's acceptance of biosimilars in IBD. (C) 2019 Editrice Gastroenterologica Italiana S.r.l. Published by Elsevier Ltd. All rights reserved.
C1 [Haghnejad, Vincent; Le Berre, Catherine; Zallot, Camille; Peyrin-Biroulet, Laurent] Univ Lorraine, Nancy Univ Hosp, Dept Gastroenterol, Nancy 1,Allee Morvan, F-54511 Vandoeuvre Les Nancy, France.
   [Dominique, Yoann; Guillemin, Francis] Univ Lorraine, Nancy Univ Hosp, INSERM, CIC 1433 Clin Epidemiol, Vandoeuvre Les Nancy, France.
C3 Universite de Lorraine; CHU de Nancy; Institut National de la Sante et
   de la Recherche Medicale (Inserm); Universite de Lorraine; CHU de Nancy
RP Peyrin-Biroulet, L (通讯作者)，Univ Lorraine, Nancy Univ Hosp, Dept Gastroenterol, Nancy 1,Allee Morvan, F-54511 Vandoeuvre Les Nancy, France.; Peyrin-Biroulet, L (通讯作者)，Univ Lorraine, Nancy Univ Hosp, Inserm NGERE, Nancy 1,Allee Morvan, F-54511 Vandoeuvre Les Nancy, France.
EM peyrinbiroulet@gmail.com
RI Le Berre, Catherine/IAR-4749-2023
OI Le Berre, Catherine/0000-0002-1124-2019; peyrin-biroulet,
   laurent/0000-0003-2536-6618
CR [Anonymous], BIOSIMILAR RHEUMATOL
   Armuzzi A, 2019, J CROHNS COLITIS, V13, P259, DOI 10.1093/ecco-jcc/jjy150
   Danese S, 2017, J CROHNS COLITIS, V11, P26, DOI 10.1093/ecco-jcc/jjw198
   Danese S, 2016, J CROHNS COLITIS, V10, P1362, DOI 10.1093/ecco-jcc/jjw090
   Danese S, 2015, NAT REV GASTRO HEPAT, V12, P537, DOI 10.1038/nrgastro.2015.135
   Danese S, 2014, J CROHNS COLITIS, V8, P1548, DOI 10.1016/j.crohns.2014.06.007
   Danese S, 2013, J CROHNS COLITIS, V7, P586, DOI 10.1016/j.crohns.2013.03.011
   Glintborg Bente, 2018, RMD OPEN, P4
   Gower-Rousseau C, 2017, GUT, V66, P588, DOI 10.1136/gutjnl-2015-310151
   Husain A, 2004, INFLAMM BOWEL DIS, V10, P444, DOI 10.1097/00054725-200407000-00020
   Jacobs I, 2016, PATIENT PREFER ADHER, V10, P937, DOI 10.2147/PPA.S104891
   Kaimakliotis P, 2015, GUT, V64, pA87, DOI 10.1136/gutjnl-2015-309861.178
   Kemp K, 2018, J CROHNS COLITIS, V12, P760, DOI 10.1093/ecco-jcc/jjy020
   Komaki Y, 2017, ALIMENT PHARM THER, V45, P1043, DOI 10.1111/apt.13990
   Lunddahl B, 2016, GABI J, V5, P123, DOI 10.5639/gabij.2016.0503.030
   Moorkens E, 2017, PLOS ONE, V12, DOI 10.1371/journal.pone.0190147
   Paterick Timothy E, 2017, Proc (Bayl Univ Med Cent), V30, P112
   Peyrin-Biroulet L, 2015, AM J GASTROENTEROL, V110, P1324, DOI 10.1038/ajg.2015.233
   Peyrin-Biroulet L, 2017, J CROHNS COLITIS, V11, P128, DOI 10.1093/ecco-jcc/jjw138
   Peyrin-Biroulet L, 2010, AM J GASTROENTEROL, V105, P289, DOI 10.1038/ajg.2009.579
   ROTER DL, 1995, ARCH INTERN MED, V155, P1877, DOI 10.1001/archinte.155.17.1877
   San Román AL, 2005, REV ESP ENFERM DIG, V97, P249
   Schreiber Stefan, 2015, Expert Rev Gastroenterol Hepatol, V9 Suppl 1, P5, DOI 10.1586/17474124.2015.1091304
   Dewulf Nathalie de Lourdes Souza, 2007, Arq. Gastroenterol., V44, P289, DOI 10.1590/S0004-28032007000400003
   Sullivan E, 2017, PLOS ONE, V12, DOI 10.1371/journal.pone.0175826
   SUSSER M, 1985, B NEW YORK ACAD MED, V61, P189
   van der Valk ME, 2014, GUT, V63, P72, DOI 10.1136/gutjnl-2012-303376
   Yu H, 2018, ALIMENT PHARM THER, V47, P364, DOI 10.1111/apt.14430
   Zelante A, 2014, Minerva Gastroenterol Dietol, V60, P269
NR 29
TC 17
Z9 17
U1 0
U2 2
PU ELSEVIER SCIENCE INC
PI NEW YORK
PA STE 800, 230 PARK AVE, NEW YORK, NY 10169 USA
SN 1590-8658
EI 1878-3562
J9 DIGEST LIVER DIS
JI Dig. Liver Dis.
PD MAR
PY 2020
VL 52
IS 3
BP 281
EP 288
DI 10.1016/j.dld.2019.09.012
PG 8
WC Gastroenterology & Hepatology
WE Science Citation Index Expanded (SCI-EXPANDED)
SC Gastroenterology & Hepatology
GA KR6WE
UT WOS:000517756700006
PM 31648920
OA Green Published, hybrid
DA 2024-01-22
ER

PT J
AU Wang, H
   Kanthan, R
AF Wang, Hui
   Kanthan, Rani
TI Multiple colonic and ileal perforations due to unsuspected intestinal
   amoebiasis-Case report and review
SO PATHOLOGY RESEARCH AND PRACTICE
LA English
DT Review
DE Intestinal amoebiasis; Entamoeba histolytica; Fulminant amoebic colitis;
   Bowel perforation; Mimicker of Crohn's colitides
ID INFECTION; COLITIS; DISEASE; RARE
AB Amoebiasis, caused by the intestinal protozoan Entamoeba histolytica, though a relatively common parasitic disease in the tropical and subtropical regions, is uncommon in the developed countries. In these countries, as amoebic colitis shares similar clinical symptoms and endoscopic features with inflammatory bowel disease (IBD), these cases can be easily unrecognized and misdiagnosed.
   In this case report, we discuss the case of an adult patient with invasive intestinal amoebiasis, who was initially managed as Crohn's disease on corticosteroid treatment and subsequently rapidly deteriorated and developed multiple perforations in the colon and ileum. Despite total colectomy followed by resection of the small bowel, he died of multiple organ failure and sepsis within two months of his initial clinical presentation of diarrhea with abdominal pain.
   The learning point of this case is that invasive intestinal amoebiasis should be considered as a differential diagnosis at the first clinical adult presentation of IBD-like symptoms despite suggestive endoscopic findings of Crohn's like ulcers. Regardless of negative endoscopic biopsies, due to the low sensitivity of microscopic examination, serology test for antibody and molecular test for Entamoeba DNA are recommended for accurate detection and identification of Entamoeba species, especially in the high risk populations with recent travel to endemic zones and for patients with immunosuppression and comorbidities such as diabetes mellitus, tuberculosis, alcoholism, HIV/AIDS and in pregnant women. Amoebiasis should be completely ruled out prior to corticosteroid administration, to avoid severe complications such as fulminant intestinal amoebiasis which is associated with an inherently high mortality.
C1 [Wang, Hui; Kanthan, Rani] Univ Saskatchewan, Dept Pathol & Lab Med, Saskatoon, SK S7N 0W8, Canada.
C3 University of Saskatchewan
RP Wang, H (通讯作者)，Univ Saskatchewan, Dept Pathol & Lab Med, Saskatoon, SK S7N 0W8, Canada.
EM huw546@usask.ca
CR Acuna-Soto R, 2000, AM J GASTROENTEROL, V95, P1277, DOI 10.1111/j.1572-0241.2000.01525.x
   Addib O, 2007, Libyan J Med, V2, P214, DOI 10.4176/070905
   Alvi AR, 2013, TROP DOCT, V43, P80, DOI 10.1177/0049475513491725
   [Anonymous], [No title captured]
   [Anonymous], [No title captured]
   [Anonymous], [No title captured]
   Athié-Gutiérrez C, 2010, J GASTROINTEST SURG, V14, P82, DOI 10.1007/s11605-009-1036-y
   Baxt LA, 2008, CURR OPIN INFECT DIS, V21, P489, DOI 10.1097/QCO.0b013e32830ce75f
   Chaturvedi R, 2015, POSTGRAD MED J, V91, P200, DOI 10.1136/postgradmedj-2014-132597
   CHEN WJ, 1971, ARCH SURG-CHICAGO, V103, P676
   Espinosa-Cantellano M, 2000, CLIN MICROBIOL REV, V13, P318, DOI 10.1128/CMR.13.2.318-331.2000
   Gilchrist Carol A, 2014, Trop Parasitol, V4, P96, DOI 10.4103/2229-5070.138536
   Guzman LJ., 2018, J Surg Case Rep, V2018, P1
   Hung CC, 2005, ARCH INTERN MED, V165, P409, DOI 10.1001/archinte.165.4.409
   Hung CC, 2012, LANCET INFECT DIS, V12, P729, DOI 10.1016/S1473-3099(12)70147-0
   Jain Bhupendra Kumar, 2013, Trop Gastroenterol, V34, P83
   Morán P, 2005, AM J TROP MED HYG, V73, P296, DOI 10.4269/ajtmh.2005.73.296
   Ortiz-Castillo F, 2012, PATHOG GLOB HEALTH, V106, P245, DOI 10.1179/2047773212Y.0000000019
   Ozdogan M, 2004, WORLD J SURG, V28, P926, DOI 10.1007/s00268-004-7503-4
   Parija Subhash Chandra, 2014, Trop Parasitol, V4, P90, DOI 10.4103/2229-5070.138535
   Raj Prince, 2015, APSP J Case Rep, V6, P10
   Ralston KS, 2011, TRENDS PARASITOL, V27, P253, DOI 10.1016/j.pt.2011.02.006
   Shirley DA, 2016, PLOS NEGLECT TROP D, V10, DOI 10.1371/journal.pntd.0004879
   Shirley DAT, 2018, OPEN FORUM INFECT DI, V5, DOI 10.1093/ofid/ofy161
   Stanley SL, 2003, LANCET, V361, P1025, DOI 10.1016/S0140-6736(03)12830-9
   THUSE MG, 1979, POSTGRAD MED J, V55, P548, DOI 10.1136/pgmj.55.646.548
   Ustun S, 2003, WORLD J GASTROENTERO, V9, P1834, DOI 10.3748/wjg.v9.i8.1834
   Young CA., 2017, Diagnostic Histopathol, V23, P563
NR 28
TC 7
Z9 9
U1 0
U2 4
PU ELSEVIER GMBH
PI MUNICH
PA HACKERBRUCKE 6, 80335 MUNICH, GERMANY
SN 0344-0338
EI 1618-0631
J9 PATHOL RES PRACT
JI Pathol. Res. Pract.
PD JAN
PY 2020
VL 216
IS 1
AR 152608
DI 10.1016/j.prp.2019.152608
PG 6
WC Pathology
WE Science Citation Index Expanded (SCI-EXPANDED)
SC Pathology
GA KZ9RT
UT WOS:000523597200007
PM 31564573
DA 2024-01-22
ER

PT J
AU Papadopoulos, M
   Patel, D
   Korologou-Linden, R
   Goto, E
   Soondrum, K
   Fell, JME
   Epstein, J
AF Papadopoulos, Michael
   Patel, Deepa
   Korologou-Linden, Roxanna
   Goto, Eunice
   Soondrum, Krishna
   Fell, John M. E.
   Epstein, Jenny
TI Safety and efficacy of parenteral iron in children with inflammatory
   bowel disease
SO BRITISH JOURNAL OF CLINICAL PHARMACOLOGY
LA English
DT Article
DE ferric carboxymaltose; intravenous iron; iron deficiency anaemia; iron
   sucrose; paediatric
ID INTRAVENOUS FERRIC CARBOXYMALTOSE; DEFICIENCY ANEMIA; COGNITIVE
   FUNCTION; SUCROSE; ADOLESCENTS; HEMODIALYSIS; PREVALENCE; MANAGEMENT;
   ABSORPTION; DIAGNOSIS
AB AimsIron deficiency anaemia frequently complicates inflammatory bowel disease (IBD) in children and adults. Oral iron may exacerbate gastrointestinal symptoms and absorption may be insufficient in intestinal inflammation. Even where oral iron is successful, repletion of iron stores can be unacceptably slow. Intravenous iron compounds were in the past associated with serious adverse reactions and historically were considered a last resort in children. New generation preparations have a safer profile in adults, although reluctance to use them in children may persist, where safety data are lacking. We investigate the safety and efficacy of ferric carboxymaltose and iron sucrose in children.
   MethodsWe retrospectively identified all children with IBD who received parenteral iron over a 38-month period in a single regional referral centre. Safety, tolerability and adverse events were established by case note review. Efficacy was assessed by change in haematinic indices pre- and post-treatment.
   ResultsForty-one children (18 male; median age 14years, range 3-17) received a total of 104 iron infusions. Of these, 44% (18) had Crohn's disease; 56% (23) ulcerative colitis. Thirty-five received ferric carboxymaltose, seven iron sucrose and one both. Three children developed mild rash post infusion which resolved quickly with chlorphenamine. Mean increase in haemoglobin was 2.5gdl(-1) (0.3-5.8). Iron levels increased by a mean of 8.4gdl(-1) (1-25), transferrin saturation by 16.2% (2-47). Transferrin decreased by 0.84gdl(-1) (0.3-3.4).
   ConclusionsNew generation parenteral iron preparations are safe, well tolerated and efficacious in children with iron deficiency anaemia and IBD.
C1 [Papadopoulos, Michael; Goto, Eunice; Soondrum, Krishna; Fell, John M. E.; Epstein, Jenny] Chelsea & Westminster Hosp, Dept Paediat Gastroenterol, 369 Fulham Rd, London SW10 9NH, England.
   [Patel, Deepa] Chelsea & Westminster Hosp, Dept Paediat Pharm, 369 Fulham Rd, London SW10 9NH, England.
C3 Imperial College London; Imperial College London
RP Epstein, J (通讯作者)，Chelsea & Westminster Hosp, Dept Paediat Gastroenterol, 369 Fulham Rd, London SW10 9NH, England.
EM j.epstein@imperial.ac.uk
RI Korologou-Linden, Roxanna/AAE-7779-2020
FU Falk
FX J.F. is on the advisory board with Janssen and has received travel
   sponsorship with Falk. J.M.E.F. has received travel sponsorship with
   Falk.
CR Agaoglu L, 2007, ARZNEIMITTEL-FORSCH, V57, P426
   Anker SD, 2009, NEW ENGL J MED, V361, P2436, DOI 10.1056/NEJMoa0908355
   Auerbach M, 2010, HEMATOL-AM SOC HEMAT, P338, DOI 10.1182/asheducation-2010.1.338
   Bager P, 2011, SCAND J GASTROENTERO, V46, P304, DOI 10.3109/00365521.2010.533382
   BARTELS U, 1978, SCAND J GASTROENTERO, V13, P649, DOI 10.3109/00365527809181777
   Bergamaschi G, 2017, CLIN NUTR, V36, P1427, DOI 10.1016/j.clnu.2016.09.021
   Cançado Rodolfo Delfini, 2011, Rev. Bras. Hematol. Hemoter., V33, P461
   Chertow GM, 2006, NEPHROL DIAL TRANSPL, V21, P378, DOI 10.1093/ndt/gfi253
   Covic A, 2010, NEPHROL DIAL TRANSPL, V25, P2722, DOI 10.1093/ndt/gfq069
   Danko I, 2016, J PEDIATR GASTR NUTR, V63, pE107, DOI 10.1097/MPG.0000000000001383
   Erichsen K, 2003, SCAND J GASTROENTERO, V38, P543, DOI 10.1080/00365520310000771
   Faich G, 1999, AM J KIDNEY DIS, V33, P464, DOI 10.1016/S0272-6386(99)70183-6
   Fishbane S, 1996, AM J KIDNEY DIS, V28, P529, DOI 10.1016/S0272-6386(96)90463-1
   Ganz T, 2009, SEMIN HEMATOL, V46, P387, DOI 10.1053/j.seminhematol.2009.06.001
   Gasche C, 2007, INFLAMM BOWEL DIS, V13, P1545, DOI 10.1002/ibd.20285
   Gerasimidis K, 2013, INFLAMM BOWEL DIS, V19, P2411, DOI 10.1097/MIB.0b013e31829ed855
   Goldstein SL, 2013, AM J KIDNEY DIS, V61, P588, DOI 10.1053/j.ajkd.2012.10.019
   Goodhand JR, 2012, INFLAMM BOWEL DIS, V18, P513, DOI 10.1002/ibd.21740
   Greenley RN, 2013, J PEDIATR PSYCHOL, V38, P883, DOI 10.1093/jpepsy/jst037
   Laass MW, 2014, BMC GASTROENTEROL, V14, DOI 10.1186/1471-230X-14-184
   Lyseng-Williamson KA, 2009, DRUGS, V69, P739, DOI 10.2165/00003495-200969060-00007
   Macdougall IC, 2009, J REN CARE, V35, P8, DOI 10.1111/j.1755-6686.2009.00127.x
   Millar AD, 2000, ALIMENT PHARM THERAP, V14, P1163
   Moorani Khemchand N, 2011, J Ayub Med Coll Abbottabad, V23, P47
   Pinsk V, 2008, ISR MED ASSOC J, V10, P335
   Powers JM, 2017, J PEDIATR-US, V180, P212, DOI 10.1016/j.jpeds.2016.09.053
   Reinisch W, 2013, J CROHNS COLITIS, V7, P429, DOI 10.1016/j.crohns.2012.07.031
   Van Wyck DB, 2009, TRANSFUSION, V49, P2719, DOI 10.1111/j.1537-2995.2009.02327.x
   Wells CW, 2006, INFLAMM BOWEL DIS, V12, P123, DOI 10.1097/01.MIB.0000196646.64615.db
   World Health Organization, Iron Deficiency Anaemia Assessment, Prevention and Control
NR 30
TC 16
Z9 18
U1 0
U2 4
PU WILEY
PI HOBOKEN
PA 111 RIVER ST, HOBOKEN 07030-5774, NJ USA
SN 0306-5251
EI 1365-2125
J9 BRIT J CLIN PHARMACO
JI Br. J. Clin. Pharmacol.
PD APR
PY 2018
VL 84
IS 4
BP 694
EP 699
DI 10.1111/bcp.13493
PG 6
WC Pharmacology & Pharmacy
WE Science Citation Index Expanded (SCI-EXPANDED)
SC Pharmacology & Pharmacy
GA GA5JR
UT WOS:000428370300008
PM 29266387
OA Green Published, Bronze
DA 2024-01-22
ER

PT J
AU Mohty, M
   Bacigalupo, A
   Saliba, F
   Zuckermann, A
   Morelon, E
   Lebranchu, Y
AF Mohty, Mohamad
   Bacigalupo, Andrea
   Saliba, Faouzi
   Zuckermann, Andreas
   Morelon, Emmanuel
   Lebranchu, Yvon
TI New Directions for Rabbit Antithymocyte Globulin (Thymoglobulin®) in
   Solid Organ Transplants, Stem Cell Transplants and Autoimmunity
SO DRUGS
LA English
DT Review
ID ANTI-THYMOCYTE GLOBULIN; VERSUS-HOST-DISEASE; SEVERE APLASTIC-ANEMIA;
   EARLY STEROID WITHDRAWAL; FREE MAINTENANCE IMMUNOSUPPRESSION;
   DONOR-SPECIFIC ANTIBODIES; POSTTRANSPLANT LYMPHOPROLIFERATIVE DISORDERS;
   COMPOSITE TISSUE ALLOTRANSPLANTATION; CALCINEURIN
   INHIBITOR-MINIMIZATION; BRONCHIOLITIS OBLITERANS SYNDROME
AB In the 30 years since the rabbit antithymocyte globulin (rATG) Thymoglobulin (R) was first licensed, its use in solid organ transplantation and hematology has expanded progressively. Although the evidence base is incomplete, specific roles for rATG in organ transplant recipients using contemporary dosing strategies are now relatively well-identified. The addition of rATG induction to a standard triple or dual regimen reduces acute cellular rejection, and possibly humoral rejection. It is an appropriate first choice in patients with moderate or high immunological risk, and may be used in low-risk patients receiving a calcineurin inhibitor (CNI)-sparing regimen from time of transplant, or if early steroid withdrawal is planned. Kidney transplant patients at risk of delayed graft function may also benefit from the use of rATG to facilitate delayed CNI introduction. In hematopoietic stem cell transplantation, rATG has become an important component of conventional myeloablative conditioning regimens, following demonstration of reduced acute and chronic graft-versus-host disease. More recently, a role for rATG has also been established in reduced-intensity conditioning regimens. In autoimmunity, rATG contributes to the treatment of severe aplastic anemia, and has been incorporated in autograft projects for the management of conditions such as multiple sclerosis, Crohn's disease, and systemic sclerosis. Finally, research is underway for the induction of tolerance exploiting the ability of rATG to induce immunosuppresive cells such as regulatory T-cells. Despite its long history, rATG remains a key component of the immunosuppressive armamentarium, and its complex immunological properties indicate that its use will expand to a wider range of disease conditions in the future.
C1 [Mohty, Mohamad] CHU Hop St Antoine, Dept Hematol & Cellular Therapy, F-75571 Paris 12, France.
   [Bacigalupo, Andrea] IRCCS San Martino, Div Hematol & Bone Marrow Transplantat, Genoa, Italy.
   [Saliba, Faouzi] Hop Paul Brousse, AP HP, Hepatobiliary Ctr, Villejuif, France.
   [Zuckermann, Andreas] Med Univ Vienna, Dept Cardiac Surg, Vienna, Austria.
   [Morelon, Emmanuel] Univ Lyon, Hop Edouard Herriot, Div Transplantat Nephrol & Clin Immunol, Lyon, France.
   [Lebranchu, Yvon] CHU Tours, Dept Nephrol & Clin Immunol, Tours, France.
C3 Assistance Publique Hopitaux Paris (APHP); Sorbonne Universite; Hopital
   Universitaire Saint-Antoine - APHP; University of Genoa; IRCCS AOU San
   Martino IST; Assistance Publique Hopitaux Paris (APHP); Hopital
   Universitaire Paul-Brousse - APHP; Universite Paris Cite; Hopital
   Universitaire Hotel-Dieu - APHP; Medical University of Vienna; CHU Lyon;
   CHU Tours
RP Mohty, M (通讯作者)，CHU Hop St Antoine, Dept Hematol & Cellular Therapy, 184 Rue Faubourg St Antoine, F-75571 Paris 12, France.
EM mohamad.mohty@inserm.fr
RI SALIBA, Faouzi/T-7456-2018
OI Zuckermann, Andreas/0000-0002-8054-8150; Mohty,
   Mohamad/0000-0002-7264-808X
FU Sanofi
FX The authors would like to thank Caroline Dunstall for editorial
   assistance supported by a grant from Sanofi. No honoraria were provided
   to the authors for their participation. The authors would like to
   apologize for those colleagues whose work could not be cited for reasons
   of space.
CR Abou-Ayache R, 2008, NEPHROL DIAL TRANSPL, V23, P2024, DOI 10.1093/ndt/gfm873
   ABOUNA GM, 1993, TRANSPLANT P, V25, P2241
   Abu-Elmagd Kareem M, 2012, Clin Transpl, P155
   Abu-Elmagd KM, 2009, TRANSPL INT, V22, P96, DOI 10.1111/j.1432-2277.2008.00785.x
   Acott P, 2012, ANN TRANSPL, V17, P86
   Afable MG, 2011, HAEMATOL-HEMATOL J, V96, P1269, DOI 10.3324/haematol.2011.042622
   Agha IA, 2002, TRANSPLANTATION, V73, P473, DOI 10.1097/00007890-200202150-00025
   Al-Kadhimi Z, 2012, BIOL BLOOD MARROW TR, V18, P1734, DOI 10.1016/j.bbmt.2012.06.004
   Alexander JW, 2006, TRANSPL INT, V19, P295, DOI 10.1111/j.1432.2277.2006.00280.x
   Aliabadi A, 2013, TRANSPL INT, V26, P684, DOI 10.1111/tri.12107
   Antin JH, 2004, BIOL BLOOD MARROW TR, V10, P655, DOI 10.1016/j.bbmt.2004.07.007
   Aoun M, 2007, NEPHROL DIAL TRANSPL, V22, P899, DOI 10.1093/ndt/gfl660
   Atta EH, 2010, ANN HEMATOL, V89, P851, DOI 10.1007/s00277-010-0944-y
   Bacigalupo A, 2006, BIOL BLOOD MARROW TR, V12, P560, DOI 10.1016/j.bbmt.2005.12.034
   Bacigalupo A, 2010, BONE MARROW TRANSPL, V45, P385, DOI 10.1038/bmt.2009.151
   Bacigalupo A, 2001, BLOOD, V98, P2942, DOI 10.1182/blood.V98.10.2942
   Bacigalupo A, 2012, HAEMATOL-HEMATOL J, V97, P1142, DOI 10.3324/haematol.2011.054841
   Bacigalupo A, 2010, HAEMATOL-HEMATOL J, V95, P976, DOI 10.3324/haematol.2009.018267
   Baran DA, 2010, TASK FORCE 2 IMMUNOS, P1
   Barret JP, 2011, ANN SURG, V254, P252, DOI 10.1097/SLA.0b013e318226a607
   Bashir Q, 2012, LEUKEMIA LYMPHOMA, V53, P915, DOI 10.3109/10428194.2011.634039
   Bazerbachi F, 2011, TRANSPLANTATION, V92, P1039, DOI 10.1097/TP.0b013e3182313e4f
   Beiras-Fernandez A, 2004, TRANSPL INT, V17, P453, DOI 10.1007/s00147-004-0736-1
   Beiras-Fernandez A, 2009, TRANSPL IMMUNOL, V20, P224, DOI 10.1016/j.trim.2008.11.004
   Birkeland SA, 2001, TRANSPLANTATION, V71, P1089, DOI 10.1097/00007890-200104270-00013
   Blaise D, 2013, CANCER-AM CANCER SOC, V119, P602, DOI 10.1002/cncr.27786
   Bogetti D, 2005, CLIN TRANSPLANT, V19, P507, DOI 10.1111/j.1399-0012.2005.00375.x
   Boillot O, 2009, LIVER TRANSPLANT, V15, P1426, DOI 10.1002/lt.21905
   Bonaros N, 2006, J HEART LUNG TRANSPL, V25, P1154, DOI 10.1016/j.healun.2006.03.024
   Borni-Duval C, 2013, TRANSPLANTATION, V95, P1498, DOI 10.1097/TP.0b013e3182921995
   Bouvy A, 2013, AM J TRANSPLANT S
   Brennan DC, 2006, NEW ENGL J MED, V355, P1967, DOI 10.1056/NEJMoa060068
   Brennan DC, 1999, TRANSPLANTATION, V67, P1011, DOI 10.1097/00007890-199904150-00013
   Brokhof MM, 2014, TRANSPLANTATION, V97, P612, DOI 10.1097/TP.0000000000000031
   Brophy PD, 2001, PEDIATR TRANSPLANT, V5, P174, DOI 10.1034/j.1399-3046.2001.00054.x
   Büchler M, 2003, CLIN TRANSPLANT, V17, P539, DOI 10.1046/j.1399-0012.2003.00102.x
   Büchler M, 2007, AM J TRANSPLANT, V7, P2522, DOI 10.1111/j.1600-6143.2007.01976.x
   Büchler M, 2013, TRANSPL IMMUNOL, V28, P120, DOI 10.1016/j.trim.2013.03.001
   Bums JM, 2008, AM J TRANSPLANT, V8, P2684, DOI 10.1111/j.1600-6143.2008.02441.x
   Bunnapradist S, 2005, TRANSPLANT P, V37, P889, DOI 10.1016/j.transproceed.2004.12.080
   Burt RK, 2006, ARTHRITIS RHEUM-US, V54, P3750, DOI 10.1002/art.22256
   Bustami RT, 2004, AM J TRANSPLANT, V4, P87, DOI 10.1046/j.1600-6135.2003.00274.x
   Cai Junchao, 2010, Clin Transpl, P45
   Cai JC, 2010, TRANSPLANTATION, V90, P1511, DOI 10.1097/TP.0b013e3181fecfcb
   Cai Junchao, 2009, Clin Transpl, P83
   Caillard S, 2012, AM J TRANSPLANT, V12, P682, DOI 10.1111/j.1600-6143.2011.03896.x
   Caillard S, 2005, TRANSPLANTATION, V80, P1233, DOI 10.1097/01.tp.0000179639.98338.39
   Call SK, 2009, BIOL BLOOD MARROW TR, V15, P274, DOI 10.1016/j.bbmt.2008.11.027
   Cantarovich D, 2000, NEPHROL DIAL TRANSPL, V15, P1673, DOI 10.1093/ndt/15.10.1673
   Cantarovich D, 1998, KIDNEY INT, V54, P1351, DOI 10.1046/j.1523-1755.1998.00094.x
   Cantarovich D, 2013, TRANSPL INT, V26, P172
   Cantarovich M, 2004, TRANSPLANTATION, V78, P779, DOI 10.1097/01.TP.0000130179.18176.3D
   Carlsen J, 2005, J HEART LUNG TRANSPL, V24, P296, DOI 10.1016/j.healun.2003.12.014
   Carrier M, 1999, J HEART LUNG TRANSPL, V18, P1218, DOI 10.1016/S1053-2498(99)00100-X
   Carrier M, 2007, J HEART LUNG TRANSPL, V26, P258, DOI 10.1016/j.healun.2007.01.006
   Champlin RE, 2007, BLOOD, V109, P4582, DOI 10.1182/blood-2006-10-052308
   Chapal M, 2014, KIDNEY INT, V86, P1130, DOI 10.1038/ki.2014.188
   Charpentier B, 2003, TRANSPLANTATION, V75, P844, DOI 10.1097/01.TP.0000056635.59888.EF
   Chavers BM, 2009, TRANSPLANTATION, V88, P237, DOI 10.1097/TP.0b013e3181ac6833
   Cherikh WS, 2003, TRANSPLANTATION, V76, P1289, DOI 10.1097/01.TP.0000100826.58738.2B
   Chou NK, 2008, TRANSPL P, V40, P2623, DOI 10.1016/j.transproceed.2008.07.113
   Christie JD, 2012, J HEART LUNG TRANSPL, V31, P1073, DOI 10.1016/j.healun.2012.08.004
   Ciancio G, 2005, TRANSPLANTATION, V80, P457, DOI 10.1097/01.tp.0000165847.05787.08
   Cooper JE, 2011, TRANSPLANTATION, V91, P1103, DOI 10.1097/TP.0b013e3182139da1
   Couri CEB, 2009, JAMA-J AM MED ASSOC, V301, P1573, DOI 10.1001/jama.2009.470
   Dadhania D, 2008, TRANSPLANTATION, V86, P521, DOI 10.1097/TP.0b013e31817c6447
   De Ruvo N, 2005, TRANSPLANTATION, V80, P8, DOI 10.1097/01.TP.0000164349.54297.95
   Deeg HJ, 2006, BIOL BLOOD MARROW TR, V12, P573, DOI 10.1016/j.bbmt.2005.12.036
   Deeks ED, 2009, DRUGS, V69, P1483, DOI 10.2165/00003495-200969110-00007
   Delgado DH, 2005, J HEART LUNG TRANSPL, V24, P166, DOI 10.1016/j.healun.2003.09.043
   Devauchelle B, 2006, LANCET, V368, P203, DOI 10.1016/S0140-6736(06)68935-6
   Dharnidharka VR, 2009, TRANSPLANTATION, V87, P1019, DOI 10.1097/TP.0b013e31819cc383
   Dharnidharka VR, 2005, PEDIATR TRANSPLANT, V9, P622, DOI 10.1111/j.1399-3046.2005.00361.x
   Diaz-Siso JR, 2013, CLIN TRANSPLANT, V27, P330, DOI 10.1111/ctr.12117
   Djamali A, 2000, TRANSPLANTATION, V69, P799
   Dominietto A, 2012, BONE MARROW TRANSPL, V47, P101, DOI 10.1038/bmt.2011.28
   Dubernard JM, 1999, LANCET, V353, P1315, DOI 10.1016/S0140-6736(99)02062-0
   Dufour C, 2011, LANCET, V378, P1831, DOI 10.1016/S0140-6736(11)60817-9
   Duggan P, 2002, BONE MARROW TRANSPL, V30, P681, DOI 10.1038/sj.bmt.1703674
   Eason JD, 2003, TRANSPLANTATION, V75, P1396, DOI 10.1097/01.TP.0000062834.30922.FE
   Eisen HJ, 2013, AM J TRANSPLANT, V13, P1203, DOI 10.1111/ajt.12181
   Ekberg H, 2007, NEW ENGL J MED, V357, P2562, DOI 10.1056/NEJMoa067411
   Emin A, 2011, J HEART LUNG TRANSPL, V30, P770, DOI 10.1016/j.healun.2011.01.716
   Engels EA, 2011, JAMA-J AM MED ASSOC, V306, P1891, DOI 10.1001/jama.2011.1592
   Faggian G, 2010, TRANSPL P, V42, P3679, DOI 10.1016/j.transproceed.2010.06.036
   Faull RJ, 2005, TRANSPLANTATION, V80, P193, DOI 10.1097/01.TP.0000165098.49658.F3
   Favi E, 2013, TRANSPL INT, V26, P83
   Ferguson R, 2011, AM J TRANSPLANT, V11, P66, DOI 10.1111/j.1600-6143.2010.03338.x
   Flaman F, 2006, J HEART LUNG TRANSPL, V25, P1358, DOI 10.1016/j.healun.2006.09.002
   Flechner SM, 2011, AM J TRANSPLANT, V11, P1633, DOI 10.1111/j.1600-6143.2011.03573.x
   Freise CE, 2004, TRANSPL P, V36, P1067, DOI 10.1016/j.transproceed.2004.04.017
   Fridell JA, 2006, TRANSPLANTATION, V82, P389, DOI 10.1097/01.tp.0000228904.01482.88
   Fuchs U, GERM TRANSP SOC DTG
   Gaber AO, 2012, TRANSPLANTATION, V94, P331, DOI 10.1097/TP.0b013e31825a7d1f
   Gaber AO, 2010, DRUGS, V70, P691, DOI 10.2165/11315940-000000000-00000
   Gaber AO, 1998, TRANSPLANTATION, V66, P29, DOI 10.1097/00007890-199807150-00005
   Gajarski RJ, 2011, J HEART LUNG TRANSPL, V30, P299, DOI 10.1016/j.healun.2010.09.005
   Galambrun C, 2013, BIOL BLOOD MARROW TR, V19, P62, DOI 10.1016/j.bbmt.2012.08.005
   Garg R, 2009, LEUKEMIA, V23, P1297, DOI 10.1038/leu.2009.28
   Glotz D, 2010, TRANSPLANTATION, V89, P1511, DOI 10.1097/TP.0b013e3181db09e4
   Goggins WC, 2003, TRANSPLANTATION, V76, P798, DOI 10.1097/01.TP.0000081042.67285.91
   Goland S, 2008, J HEART LUNG TRANSPL, V27, P1115, DOI 10.1016/j.healun.2008.07.002
   Grafals M, 2013, AM J TRANSPLANT S5, V13
   Grinyo JM, 1998, NEPHROL DIAL TRANSPL, V13, P2601, DOI 10.1093/ndt/13.10.2601
   Grinyó JM, 2003, TRANSPL INT, V16, P820, DOI 10.1007/s00147-003-0638-7
   Gruber SA, 2005, SURGERY, V138, P772, DOI 10.1016/j.surg.2005.06.055
   Guttmann RD, 1997, CLIN TRANSPLANT, V11, P185
   Hachem RR, 2008, CLIN TRANSPLANT, V22, P603, DOI 10.1111/j.1399-0012.2008.00831.x
   Halkes CJM, 2011, BONE MARROW TRANSPL, V46, pS373
   Halldorson J, 2013, AM J TRANSPLANT S5, V13
   Hanaway MJ, 2011, NEW ENGL J MED, V364, P1909, DOI 10.1056/NEJMoa1009546
   Hardinger KL, 2006, TRANSPLANTATION, V81, P1285, DOI 10.1097/01.tp.0000209825.91632.ea
   Hardinger KL, 2010, J TRANSPLANT, V2010, DOI 10.1155/2010/957549
   Hardinger KL, 2005, TRANSPLANTATION, V80, P41, DOI 10.1097/01.TP.0000162980.68628.5A
   Haririan A, 2006, AM J TRANSPLANT, V6, P2396, DOI 10.1111/j.1600-6143.2006.01477.x
   Haririan A, 2005, TRANSPLANTATION, V79, P716, DOI 10.1097/01.TP.0000153506.07816.F0
   Harrison JJ, 2014, TRANSPLANT RES, V3, DOI 10.1186/2047-1440-3-1
   Hartwig MG, 2008, J HEART LUNG TRANSPL, V27, P547, DOI 10.1016/j.healun.2008.01.022
   Hastings MC, 2006, PEDIATR TRANSPLANT, V10, P805, DOI 10.1111/j.1399-3046.2006.00509.x
   Hayes D, 2011, J CARDIOTHORAC SURG, V6, DOI 10.1186/1749-8090-6-92
   Heilman RL, 2006, TRANSPL P, V38, P1307, DOI 10.1016/j.transproceed.2006.02.116
   Horn B, 2006, BONE MARROW TRANSPL, V37, P263, DOI 10.1038/sj.bmt.1705240
   Horton PJ, 2005, J GASTROINTEST SURG, V9, P896, DOI 10.1016/j.gassur.2005.06.020
   Huang Yihung, 2012, Clin Transpl, P247
   Kuo HT, 2012, TRANSPLANTATION, V93, P493, DOI 10.1097/TP.0b013e3182427fc3
   Issa NC, 2009, CLIN INFECT DIS, V48, P772, DOI 10.1086/597089
   Jaber JJ, 2007, CLIN TRANSPLANT, V21, P101, DOI 10.1111/j.1399-0012.2006.00613.x
   Jamiolkowski Ryan M., 2012, Yale Journal of Biology and Medicine, V85, P37
   Kadia TM, 2012, BRIT J HAEMATOL, V157, P312, DOI 10.1111/j.1365-2141.2012.09064.x
   Kamar N, 2004, TRANSPL P, V36, P2757, DOI 10.1016/j.transproceed.2004.10.003
   Kamel MH, 2005, J UROLOGY, V174, P703, DOI 10.1097/01.ju.0000164752.37118.9c
   Kandaswamy R, 2005, AM J TRANSPLANT, V5, P1529, DOI 10.1111/j.1600-6143.2005.00885.x
   Kang HJ, 2010, BIOL BLOOD MARROW TR, V16, P1582, DOI 10.1016/j.bbmt.2010.05.010
   Kaufman DB, 2002, TRANSPLANTATION, V73, P169, DOI 10.1097/00007890-200201270-00004
   Kawai T, 2008, NEW ENGL J MED, V358, P353, DOI 10.1056/NEJMoa071074
   Khanmoradi K, 2013, EXP CLIN TRANSPLANT, V11, P222, DOI 10.6002/ect.2012.0211
   Kho MML, 2012, TRANSPL IMMUNOL, V26, P186, DOI 10.1016/j.trim.2012.02.003
   Khositseth S, 2005, TRANSPLANTATION, V79, P958, DOI 10.1097/01.TP.0000158325.12837.A2
   Khwaja K, 2004, TRANSPLANTATION, V78, P1397, DOI 10.1097/01.TP.0000136964.59494.FF
   Kim JM, 2012, TRANSPL P, V44, P171, DOI 10.1016/j.transproceed.2011.11.061
   Kirk AD, 2007, AM J TRANSPLANT, V7, P2619, DOI 10.1111/j.1600-6143.2007.01972.x
   Koch A, 2005, J HEART LUNG TRANSPL, V24, P708, DOI 10.1016/j.healun.2004.04.014
   Korthof ET, 2013, BONE MARROW TRANSPL, V48, P191, DOI 10.1038/bmt.2012.235
   Krasinskas AM, 2002, TRANSPLANTATION, V73, P1339, DOI 10.1097/00007890-200204270-00026
   Kubal CA, 2014, TRANSPLANTATION, V97, P56, DOI 10.1097/TP.0b013e3182a688c0
   Laftavi MR, 2011, TRANSPL P, V43, P466, DOI 10.1016/j.transproceed.2011.01.039
   LaMattina JC, 2012, TRANSPL INT, V25, P518, DOI 10.1111/j.1432-2277.2012.01448.x
   Larson TS, 2006, AM J TRANSPLANT, V6, P514, DOI 10.1111/j.1600-6143.2005.01177.x
   Lease ED, 2011, CURR OPIN PULM MED, V17, P206, DOI 10.1097/MCP.0b013e328344dba5
   Lebranchu Y, 2012, AM J TRANSPLANT, V12, P1801, DOI 10.1111/j.1600-6143.2012.04036.x
   Lebranchu Y, 2002, AM J TRANSPLANT, V2, P48, DOI 10.1034/j.1600-6143.2002.020109.x
   Lebranchu Y, 2000, TRANSPL P, V32, P396, DOI 10.1016/S0041-1345(99)00992-6
   Lebranchu Y, 2014, TRANSPL INT, V27, P129, DOI 10.1111/tri.12205
   Li L, 2010, TRANSPLANTATION, V90, P1516, DOI 10.1097/TP.0b013e3181fc8937
   Libetta A, 2011, TRANSPL INT S2, V26, P20
   Libório AB, 2011, INT IMMUNOPHARMACOL, V11, P1832, DOI 10.1016/j.intimp.2011.07.012
   Lim WH, 2014, TRANSPLANTATION, V97, P817, DOI 10.1097/01.TP.0000442773.38510.32
   Lindemans CA, 2014, BLOOD, V123, P126, DOI 10.1182/blood-2013-05-502385
   Lo A, 2004, TRANSPLANTATION, V77, P1228, DOI 10.1097/01.TP.0000121504.69676.5E
   Longuet H, 2014, TRANSPL INT, V27, P271, DOI 10.1111/tri.12249
   Loupy A, 2013, NEW ENGL J MED, V369, P1215, DOI 10.1056/NEJMoa1302506
   Lowsky R, 2005, NEW ENGL J MED, V353, P1321, DOI 10.1056/NEJMoa050642
   Lytton SD, 2007, ANN NY ACAD SCI, V1110, P285, DOI 10.1196/annals.1423.030
   Mai ML, 2009, TRANSPLANTATION, V87, P227, DOI 10.1097/TP.0b013e31818c962b
   Mangus RS, 2012, LIVER TRANSPLANT, V18, P786, DOI 10.1002/lt.23381
   Marfo K, 2011, AM J HEALTH-SYST PH, V68, P2276, DOI 10.2146/ajhp110120
   Mariat C, 1998, TRANSPL INT, V11, P231, DOI 10.1111/j.1432-2277.1998.tb00807.x
   Marks WH, 2011, TRANSPL P, V43, P1395, DOI 10.1016/j.transproceed.2011.03.036
   Marsh JC, 2012, BLOOD, V119, P5391, DOI 10.1182/blood-2012-02-407684
   Martin ST, 2011, PHARMACOTHERAPY, V31, P566, DOI 10.1592/phco.31.6.566
   Martins L, 2005, TRANSPL P, V37, P2755, DOI 10.1016/j.transproceed.2005.05.003
   Matas AJ, 2005, AM J TRANSPLANT, V5, P2473, DOI 10.1111/j.1600-6143.2005.01051.x
   Matas AJ, 2001, AM J TRANSPLANT, V1, P278, DOI 10.1034/j.1600-6143.2001.001003278.x
   Mattei MF, 2007, J HEART LUNG TRANSPL, V26, P693, DOI 10.1016/j.healun.2007.05.002
   Mehrabi A, 2007, NEPHROL DIAL TRANSPL, V22, P54, DOI 10.1093/ndt/gfm651
   Mohan S, 2012, J AM SOC NEPHROL, V23, P2061, DOI 10.1681/ASN.2012070664
   Mohty M, 2003, BLOOD, V102, P470, DOI 10.1182/blood-2002-12-3629
   Mohty M, 2010, BEST PRACT RES CL HA, V23, P275, DOI 10.1016/j.beha.2010.05.004
   Moonka DK, 2010, AM J TRANSPLANT, V10, P590, DOI 10.1111/j.1600-6143.2009.02880.x
   Morelon E, 2012, TRANSPLANTATION, V93, P855, DOI 10.1097/TP.0b013e31824728b8
   Morelon E, 2010, TRANSPL IMMUNOL, V23, P53, DOI 10.1016/j.trim.2010.04.004
   Morgan RD, 2012, TRANSPLANTATION, V93, P1179, DOI 10.1097/TP.0b013e318257ad41
   Mourad G, 2004, TRANSPLANTATION, V78, P584, DOI 10.1097/01.TP.0000129812.68794.CC
   Mourad G, 2001, TRANSPLANTATION, V72, P1050, DOI 10.1097/00007890-200109270-00012
   Mourad G, 2012, CLIN TRANSPLANT, V26, pE450, DOI 10.1111/ctr.12021
   Mullen JC, 2007, J HEART LUNG TRANSPL, V26, P504, DOI 10.1016/j.healun.2007.01.032
   Murphy BD, 2013, J PLAST RECONSTR AES, V66, P1449, DOI 10.1016/j.bjps.2013.06.037
   Nair S, 2008, TRANSPLANTATION, V86, P418, DOI 10.1097/TP.0b013e31817c1543
   Nath CE, 2007, CURR CLIN PHARMACOL, V2, P75, DOI 10.2174/157488407779422249
   Noël C, 2009, J AM SOC NEPHROL, V20, P1385, DOI 10.1681/ASN.2008101037
   O'Connell PJ, 2013, AM J TRANSPLANT, V13, P1850, DOI 10.1111/ajt.12250
   Opelz G, 2004, AM J TRANSPLANT, V4, P222, DOI 10.1046/j.1600-6143.2003.00325.x
   Opelz G, 2006, TRANSPLANTATION, V81, P1227, DOI 10.1097/01.tp.0000219817.18049.36
   Opelz G, 2010, TRANSPLANTATION, V89, P567, DOI 10.1097/TP.0b013e3181c69855
   Organ Procurement and Transplant Network (OPTN), OPTN ANN REP 2011
   Oweis A, 2013, AM J TRANSPLANT S5, V13
   Palmer SM, 1999, CHEST, V116, P127, DOI 10.1378/chest.116.1.127
   Patel S, 2011, TRANSPL P, V43, P469, DOI 10.1016/j.transproceed.2011.01.040
   Peddi VR, 2002, TRANSPLANTATION, V73, P1514, DOI 10.1097/00007890-200205150-00025
   Petruzzo P, 2012, TRANSPLANTATION, V93, P236, DOI 10.1097/TP.0b013e31823d4af6
   Popat R, 2014, TRANSPLANTATION, V97, P1161, DOI 10.1097/01.tp.0000442505.10490.20
   Popow I, 2013, AM J TRANSPLANT, V13, P3103, DOI 10.1111/ajt.12514
   Préville X, 2001, TRANSPLANTATION, V71, P460, DOI 10.1097/00007890-200102150-00021
   Rajab A, 2006, CLIN TRANSPLANT, V20, P537, DOI 10.1111/j.1399-0012.2006.00521.x
   Ramos E, 2009, TRANSPLANTATION, V87, P621, DOI 10.1097/TP.0b013e318197c17d
   Reddy KS, 2010, TRANSPL P, V42, P2006, DOI 10.1016/j.transproceed.2010.05.090
   Remberger M, 1999, BONE MARROW TRANSPL, V24, P823, DOI 10.1038/sj.bmt.1701991
   Remberger M, 2002, BONE MARROW TRANSPL, V29, P391, DOI 10.1038/sj.bmt.1703374
   Remberger M, 2013, CLIN TRANSPLANT, V27, pE368, DOI 10.1111/ctr.12131
   Requiao-Moura LR, 2012, TRANSPL P, V44, P2428, DOI 10.1016/j.transproceed.2012.07.013
   Rodríguez-Reimundes E, 2013, TRANSPL IMMUNOL, V28, P6, DOI 10.1016/j.trim.2012.11.008
   Rosen HR, 1997, AM J GASTROENTEROL, V92, P1453
   Rostaing L, 2012, TRANSPLANT REV-ORLAN, V26, P246, DOI 10.1016/j.trre.2012.06.002
   Rostaing L, 2010, EXP CLIN TRANSPLANT, V8, P178
   Russell JA, 2008, BIOL BLOOD MARROW TR, V14, P888, DOI 10.1016/j.bbmt.2008.05.010
   Russell JA, 2007, BIOL BLOOD MARROW TR, V13, P299, DOI 10.1016/j.bbmt.2006.10.017
   Saccardi R, 2012, MULT SCLER J, V18, P825, DOI 10.1177/1352458512438454
   Sakamoto T, 2013, INT J HEMATOL, V98, P319, DOI 10.1007/s12185-013-1418-5
   Scandling JD, 2012, AM J TRANSPLANT, V12, P1133, DOI 10.1111/j.1600-6143.2012.03992.x
   Scandling JD, 2008, NEW ENGL J MED, V358, P362, DOI 10.1056/NEJMoa074191
   Scheinberg P, 2011, NEW ENGL J MED, V365, P430, DOI 10.1056/NEJMoa1103975
   Schenker P, 2011, ANN TRANSPL, V16, P50
   Schmauss D, 2008, CIRCULATION, V117, P2131, DOI 10.1161/CIRCULATIONAHA.107.711911
   Schneeberger S, 2008, AM J TRANSPLANT, V8, P688, DOI 10.1111/j.1600-6143.2007.02105.x
   Schnetzler B, 2002, TRANSPL INT, V15, P317, DOI 10.1111/j.1432-2277.2002.tb00171.x
   Schold JD, 2009, TRANSPL INT, V22, P626, DOI 10.1111/j.1432-2277.2009.00842.x
   Schwartz JJ, 2007, TRANSPLANTATION, V84, P715, DOI 10.1097/01.tp.0000281907.54832.cb
   Shaffer D, 2003, CLIN TRANSPLANT, V17, P31, DOI 10.1034/j.1399-0012.17.s9.5.x
   Siemionow MZ, 2010, PLAST RECONSTR SURG, V125, P111, DOI 10.1097/PRS.0b013e3181c15c4c
   Singh TP, 2010, J HEART LUNG TRANSPL, V29, P517, DOI 10.1016/j.healun.2009.11.601
   Snanoudj R, 2014, TRANSPLANTATION, V97, P808, DOI 10.1097/01.TP.0000442780.88287.e7
   Snowden JA, 2012, BONE MARROW TRANSPL, V47, P770, DOI 10.1038/bmt.2011.185
   Soliman T, 2007, LIVER TRANSPLANT, V13, P1039, DOI 10.1002/lt.21185
   Sormani MP, 2003, BONE MARROW TRANSPL, V32, P205, DOI 10.1038/sj.bmt.1704085
   Starzl TE, 2003, LANCET, V361, P1502, DOI 10.1016/S0140-6736(03)13175-3
   Stevens RB, 2008, TRANSPLANTATION, V85, P1391, DOI 10.1097/TP.0b013e3181722fad
   Strober S, 2008, BLOOD CELL MOL DIS, V40, P48, DOI 10.1016/j.bcmd.2007.06.019
   Swanson SJ, 2002, LANCET, V360, P1662, DOI 10.1016/S0140-6736(02)11606-0
   Sweet SC, 2013, TRANSPL INT, V26, P696, DOI 10.1111/tri.12115
   Tchervenkov J, 1997, TRANSPLANT P, V29, pS13, DOI 10.1016/S0041-1345(97)80455-1
   Tector AJ, 2004, LIVER TRANSPLANT, V10, P404, DOI 10.1002/lt.20085
   Ternant D, 2014, PHARMACOGENET GENOM, V24, P26, DOI 10.1097/FPC.0000000000000017
   Thibaudin D, 1998, NEPHROL DIAL TRANSPL, V13, P711, DOI 10.1093/ndt/13.3.711
   Thiyagarajan UM, 2013, AM J NEPHROL, V37, P586, DOI 10.1159/000351643
   Thomas HR, 2013, PEDIATR DIABETES, V14, P311, DOI 10.1111/pedi.12040
   Tian JH, 2009, TRANSPL P, V41, P3671, DOI 10.1016/j.transproceed.2009.06.184
   Todd JL, 2011, CHEST, V140, P502, DOI 10.1378/chest.10-2838
   Todeschini M, 2013, J IMMUNOL, V191, P2818, DOI 10.4049/jimmunol.1203261
   Trevizol AP, 2012, TRANSPL P, V44, P2445, DOI 10.1016/j.transproceed.2012.07.016
   Tsapepas D, 2011, AM J TRANSPLANT S2, V11
   Uber WE, 2004, TRANSPL P, V36, P3245, DOI 10.1016/j.transproceed.2004.11.099
   Uemura T, 2011, TRANSPL INT, V24, P640, DOI 10.1111/j.1432-2277.2011.01250.x
   van Esser JWJ, 2001, BLOOD, V98, P972, DOI 10.1182/blood.V98.4.972
   Van Lint MT, 2006, BLOOD, V107, P4177, DOI 10.1182/blood-2005-12-4851
   Varo E, 2005, TRANSPL P, V37, P3909, DOI 10.1016/j.transproceed.2005.09.115
   Venot M, 2011, TRANSPLANTATION, V91, P330, DOI 10.1097/TP.0b013e3182033ef0
   Vianna RM, 2008, TRANSPLANTATION, V85, P1290, DOI 10.1097/TP.0b013e31816dd450
   Voltarelli JC, 2007, JAMA-J AM MED ASSOC, V297, P1568, DOI 10.1001/jama.297.14.1568
   Walther Sebastian, 2010, MMW Fortschr Med, V152, P42, DOI 10.1007/BF03366461
   Wang CJ, 2012, CLIN TRANSPLANT, V26, P900, DOI 10.1111/j.1399-0012.2012.01656.x
   Willoughby LM, 2009, TRANSPLANTATION, V87, P1520, DOI 10.1097/TP.0b013e3181a484d7
   Wong WC, 2006, TRANSPL INT, V19, P629, DOI 10.1111/j.1432-2277.2006.00270.x
   Woodle ES, 2008, ANN SURG, V248, P564, DOI 10.1097/SLA.0b013e318187d1da
   Woodle ES, 2010, CLIN TRANSPLANT, V24, P73, DOI 10.1111/j.1399-0012.2009.01127.x
   Wu GS, 2011, TRANSPLANTATION, V91, P219, DOI 10.1097/TP.0b013e3181ff86ec
   Yamani MH, 2008, CLIN TRANSPLANT, V22, P76, DOI 10.1111/j.1399-0012.2007.00748.x
   Zaltzman JS, 1997, TRANSPLANT P, V29, pS27, DOI 10.1016/S0041-1345(97)80007-3
   Zhang RY, 2008, J HEART LUNG TRANSPL, V27, P603, DOI 10.1016/j.healun.2008.02.016
   Zuckermann A, 2003, J THORAC CARDIOV SUR, V125, P891, DOI 10.1067/mtc.2003.71
   Zuckermann A, 2002, TRANSPL P, V34, P1869, DOI 10.1016/S0041-1345(02)03103-2
NR 270
TC 56
Z9 59
U1 0
U2 1
PU ADIS INT LTD
PI NORTHCOTE
PA 5 THE WAREHOUSE WAY, NORTHCOTE 0627, AUCKLAND, NEW ZEALAND
SN 0012-6667
EI 1179-1950
J9 DRUGS
JI Drugs
PD SEP
PY 2014
VL 74
IS 14
BP 1605
EP 1634
DI 10.1007/s40265-014-0277-6
PG 30
WC Pharmacology & Pharmacy; Toxicology
WE Science Citation Index Expanded (SCI-EXPANDED)
SC Pharmacology & Pharmacy; Toxicology
GA AT0HY
UT WOS:000344618700003
PM 25164240
OA hybrid, Green Published
DA 2024-01-22
ER

PT J
AU Altaf, F
   Qureshi, ZA
   Moore, S
   Golek, TM
   Chawala, A
AF Altaf, Faryal
   Qureshi, Zaheer A.
   Moore, Sarah
   Golek, Tiffany-Marie
   Chawala, Arpan
TI A Textbook Case of Human T-lymphotropic Virus-1 (HTLV-1)-Induced Adult
   T-cell Leukemia Treated With Cyclophosphamide, Hydroxydaunorubicin,
   Oncovin, and Prednisone/Prednisolone (CHOP)
SO CUREUS JOURNAL OF MEDICAL SCIENCE
LA English
DT Article
DE hypercalcemia in atll; htlv-1-associated atll; adult t-cell
   leukemia-lymphoma (atll); general internal medicine; oncology;
   hematology; infective dermatitis; strongyloides stercoralis; human
   t-lymphotropic virus (htlv); adult t-cell lymphoma/leukemia (atl)
ID INFECTIVE DERMATITIS; HTLV-1; LYMPHOMA; MANIFESTATIONS; HYPERCALCEMIA;
   MYELOPATHY; EXPRESSION; RISK; GENE
AB Human T-lymphotropic virus-1 (HTLV-I) is an enveloped, single-stranded RNA virus of the Retroviridae family. The virus causes two well-recognized disease associations: adult T-cell leukemia/lymphoma (ATL) and HTLV-I-associated myelopathy (HAM), also known as tropical spastic paraparesis (TSP). We report a case of HTLV-1-induced adult T-cell lymphoma/leukemia in a 45-year-old female who presented with complaints of swelling on the right side of her neck and rash on her upper and lower extremities and abdomen. The patient also had a history of strongyloidiasis infection and Crohn's disease. She was found to have hypercalcemia and multiple lytic lesions of the bone found on the imaging. She also tested positive for HTLV-1 and T cell-positive for cluster of differentiation (CD) 2, CD3, partial CD5, and minimal CD56, later confirmed by the bone marrow (BM) and skin punch biopsies. ATL is characterized by the clonal proliferation of CD4+ T cells containing randomly integrated HTLV-I provirus, often associated with T-cell receptor gene rearrangements. ATL, in its aggressive forms, has one of the poorest prognoses of non-Hodgkin lymphoma. It is essential to raise awareness of ATL, although further research and trials are needed to solidify the treatment options to prevent mortality.
C1 [Altaf, Faryal; Qureshi, Zaheer A.; Chawala, Arpan] BronxCare Hlth Syst, Dept Internal Med, Bronx, NY 10457 USA.
   [Qureshi, Zaheer A.] Quinnipiac Univ, Dept Internal Med, Frank H Netter MD Sch Med, Bridgeport, CT USA.
   [Qureshi, Zaheer A.] St Vincents Med Ctr, Dept Internal Med, Bridgeport, CT USA.
   [Moore, Sarah; Golek, Tiffany-Marie] Amer Univ Caribbean Sch Med, Dept Med, Cupecoy, Sint Maarten.
C3 BronxCare Health System; Quinnipiac University; St. Vincent's Medical
   Center
RP Altaf, F (通讯作者)，BronxCare Hlth Syst, Dept Internal Med, Bronx, NY 10457 USA.
EM faryalaltafmd@gmail.com
CR Asquith B, 2008, TRENDS IMMUNOL, V29, P4, DOI 10.1016/j.it.2007.09.006
   Bittencourt AL, 2010, INT J DERMATOL, V49, P1099, DOI 10.1111/j.1365-4632.2010.04568.x
   Bryan ES, 2023, Human T-cell lymphotropic virus
   Carvalho EM, 2004, PARASITE IMMUNOL, V26, P487, DOI 10.1111/j.0141-9838.2004.00726.x
   CLEGHORN FR, 1995, JNCI-J NATL CANCER I, V87, P1009, DOI 10.1093/jnci/87.13.1009
   FUKUMOTO S, 1988, ARCH INTERN MED, V148, P921, DOI 10.1001/archinte.148.4.921
   Gallo RC, 2005, RETROVIROLOGY, V2, DOI 10.1186/1742-4690-2-17
   GIBBS WN, 1987, ANN INTERN MED, V106, P361, DOI 10.7326/0003-4819-106-3-361
   Hagler KT, 2004, CLIN LYMPHOMA, V5, P29, DOI 10.3816/CLM.2004.n.007
   KAPLAN JE, 1990, J ACQ IMMUN DEF SYND, V3, P1096
   KIYOKAWA T, 1987, CANCER, V59, P1187, DOI 10.1002/1097-0142(19870315)59:6<1187::AID-CNCR2820590626>3.0.CO;2-8
   KONDO T, 1989, INT J CANCER, V43, P1061, DOI 10.1002/ijc.2910430618
   Lee R, 2011, J AM ACAD DERMATOL, V64, P152, DOI 10.1016/j.jaad.2009.10.021
   Mahieux R, 1997, J VIROL, V71, P1317, DOI 10.1128/JVI.71.2.1317-1333.1997
   Manns A, 1999, LANCET, V353, P1951, DOI 10.1016/S0140-6736(98)09460-4
   Marneros AG, 2009, BLOOD, V113, P6338, DOI 10.1182/blood-2009-03-210989
   Mehta-Shah N, 2017, J ONCOL PRACT, V13, P487, DOI 10.1200/JOP.2017.021907
   NIITSU Y, 1988, BLOOD, V71, P263
   de Oliveira MDP, 2010, J CLIN VIROL, V48, P288, DOI 10.1016/j.jcv.2010.05.005
   Paiva AM, 2018, SCI REP-UK, V8, DOI 10.1038/s41598-018-25939-y
   Pays J-F, 2011, Bull Soc Pathol Exot, V104, P188, DOI 10.1007/s13149-011-0175-z
   Phillips AA, 2018, CURR HEMATOL MALIG R, V13, P300, DOI 10.1007/s11899-018-0458-6
   Salemi M, 1998, VIROLOGY, V246, P277, DOI 10.1006/viro.1998.9215
   Slattery JP, 1999, GENOME RES, V9, P525
   Steglich RB, 2015, AN BRAS DERMATOL, V90, P55, DOI 10.1590/abd1806-4841.20153462
   Subramaniam JM, 2012, DRUGS, V72, P1293, DOI 10.2165/11631090-000000000-00000
   Takaori-Kondo A, 1998, BLOOD, V91, P4747, DOI 10.1182/blood.V91.12.4747.412k41_4747_4751
   Taylor GP, 2005, ONCOGENE, V24, P6047, DOI 10.1038/sj.onc.1208979
   Tsukasaki K, 2012, HEMATOLOGY, V17, pS32, DOI 10.1179/102453312X13336169155330
   WANO Y, 1987, J CLIN INVEST, V80, P911, DOI 10.1172/JCI113152
   Yamada Y, 2001, BRIT J HAEMATOL, V113, P375, DOI 10.1046/j.1365-2141.2001.02737.x
NR 31
TC 0
Z9 0
U1 0
U2 0
PU SPRINGERNATURE
PI LONDON
PA CAMPUS, 4 CRINAN ST, LONDON, N1 9XW, ENGLAND
EI 2168-8184
J9 CUREUS J MED SCIENCE
JI Cureus J Med Sci
PD NOV 21
PY 2023
VL 15
IS 11
AR e49169
DI 10.7759/cureus.49169
PG 8
WC Medicine, General & Internal
WE Emerging Sources Citation Index (ESCI)
SC General & Internal Medicine
GA Z2ZZ7
UT WOS:001110821600016
PM 38024023
OA gold, Green Published
DA 2024-01-22
ER

PT J
AU Uribe, N
   Millán, M
   Minguez, M
   Ballester, C
   Asencio, F
   Sanchiz, V
   Esclapez, P
   del Castillo, JR
AF Uribe, Natalia
   Millan, Monica
   Minguez, Miguel
   Ballester, Cristina
   Asencio, Francisco
   Sanchiz, Vicente
   Esclapez, Pedro
   Ruiz del Castillo, Juan
TI Clinical and manometric results of endorectal advancement flaps for
   complex anal fistula
SO INTERNATIONAL JOURNAL OF COLORECTAL DISEASE
LA English
DT Article
DE endorectal advancement flap; anal fistula; manometry; anal continence
ID TRANSSPHINCTERIC FISTULA; IN-ANO; REPAIR; CLOSURE
AB Backgrounds and aim Endorectal advancement flap repair is a well-recognized method for the treatment of complex anorectal fistula. The purpose of this study was to prospectively assess the clinical and functional results of endorectal advancement flaps for complex anorectal fistula and to identify factors that affect outcome.
   Materials and methods A prospective study of 56 patients was performed. Clinical and functional results were studied using the Wexner continence scale and anal manometry before and after surgery. Factors associated with recurrence and incontinence were analyzed by univariate and multivariate regression analysis.
   Results Sixty endorectal flaps were constructed in 56 patients. Mean age was 49 years (range 24-74). The fistula was of cryptoglandular origin in 91.1% cases. Mean followup was 43.8 months. The technique was repeated in four patients because of recurrence (7.1%), with subsequent healing in all cases. There were significant reductions in maximum resting pressure 3 months after surgery (83.6 +/- 33.2 vs 45.6 +/- 18.3, p < 0.001) and maximum squeeze pressure (208.8 +/- 91.5 vs 169.5 +/- 75, p < 0.001). Before surgery, five patients ( 8.9%) reported incontinence symptoms. After surgery, 78.6% patients had normal continence, seven patients (12.5%) complained of minor incontinence, and five (9%) had major continence disturbances. None of the variables studied (age, sex, previous fistula surgery, rectovaginal fistula, and Crohn's disease) affected the outcome of the procedure in multivariate analysis.
   Conclusions Endorectal advancement flap repair is an effective technique for complex anal fistula, with a low recurrence rate (7.1%). Patients (21.4%) reported disturbed anal continence. It is still not possible to identify factors that are predictive of failure or incontinence.
C1 Arnau Vilanova Hosp, Dept Surg, Valencia, Spain.
   Clin Hosp Valencia, Digest Motil Unit, Valencia, Spain.
   Clin Hosp Valencia, Dept Surg, Valencia, Spain.
RP Uribe, N (通讯作者)，Arnau Vilanova Hosp, Dept Surg, Valencia, Spain.
EM naturi@ono.com
RI perez, miguel/GXF-5077-2022
OI Minguez, Miguel/0000-0003-0148-5938
CR AGUILAR PS, 1985, DIS COLON RECTUM, V28, P496, DOI 10.1007/BF02554093
   [Anonymous], DIS COLON RECTUM
   GarciaAguilar J, 1996, DIS COLON RECTUM, V39, P723, DOI 10.1007/BF02054434
   Gustafsson UM, 2002, DIS COLON RECTUM, V45, P1672, DOI 10.1007/s10350-004-7257-y
   Joy H. A, 2002, Colorectal Dis, V4, P254, DOI 10.1046/j.1463-1318.2002.00357.x
   Koehler A, 2004, DIS COLON RECTUM, V47, P1874, DOI 10.1007/s10350-004-0650-8
   Kreis ME, 1998, BRIT J SURG, V85, P240
   LEWIS WG, 1995, INT J COLORECTAL DIS, V10, P189, DOI 10.1007/BF00346216
   MILLER GV, 1988, BRIT J SURG, V85, P240
   Mizrahi N, 2002, DIS COLON RECTUM, V45, P1616, DOI 10.1007/s10350-004-7248-z
   Ortíz H, 2000, BRIT J SURG, V87, P1680, DOI 10.1046/j.1365-2168.2000.01582.x
   Ozuner G, 1996, DIS COLON RECTUM, V39, P10, DOI 10.1007/BF02048261
   Schouten WR, 1999, DIS COLON RECTUM, V42, P1419, DOI 10.1007/BF02235039
   Sonoda T, 2002, DIS COLON RECTUM, V45, P1622, DOI 10.1007/s10350-004-7249-y
   WEDELL J, 1987, BRIT J SURG, V74, P390, DOI 10.1002/bjs.1800740522
   Zimmerman DDE, 2001, DIS COLON RECTUM, V44, P1474, DOI 10.1007/BF02234601
NR 16
TC 65
Z9 71
U1 0
U2 1
PU SPRINGER
PI NEW YORK
PA 233 SPRING ST, NEW YORK, NY 10013 USA
SN 0179-1958
EI 1432-1262
J9 INT J COLORECTAL DIS
JI Int. J. Colorectal Dis.
PD MAR
PY 2007
VL 22
IS 3
BP 259
EP 264
DI 10.1007/s00384-006-0172-z
PG 6
WC Gastroenterology & Hepatology; Surgery
WE Science Citation Index Expanded (SCI-EXPANDED)
SC Gastroenterology & Hepatology; Surgery
GA 140CV
UT WOS:000244481500004
PM 16896993
DA 2024-01-22
ER

PT J
AU Solt, J
   Hertelendy, G
   Szilágyi, K
AF Solt, J
   Hertelendy, G
   Szilágyi, K
TI Long-term results of balloon catheter dilation of lower gastrointestinal
   tract stenoses
SO DISEASES OF THE COLON & RECTUM
LA English
DT Article
ID ILEOCOLONIC CROHNS STRICTURES; ENDOSCOPIC TREATMENT; COLONIC
   OBSTRUCTION; ILEAL STRICTURE; METAL STENTS; DILATATION; PALLIATION;
   CANCER
AB PURPOSE: This study involved a prospective evaluation of the results of the balloon catheter dilation of lower gastrointestinal stenoses. METHODS: First a guide-wire was introduced into the stenosis followed under x-ray control by a double-lumen balloon catheter, or directly through the endoscope a balloon catheter, with progressive dilation under pressures of 1.5 to 3 atm. The result was assessed via the decreased indentation of the balloon and the increase diameter of the stenosis. RESULTS: Between January 1985 and November 2002, 133 dilations were performed on 57 patients. The cause of the stenosis was postoperative stenosis in 44 patients, Crohn's disease in 6, ulcerative colitis in 2, postirradiative stenosis in 1, ischemic stenosis in 1, an scarring of the anus in 3 patients. Four of the stenoses were localized to the anus, 45 to the rectum, 7 to the colon, and I to the terminal ileum. The average diameter of the stenosis was increased from 7.2 (range, 1-14) mm to 19.7 (range, 14-25) mm. Colostomies were closed in 11 of 17 cases. In five patients, the ileus state ceased, and the three colocutaneous fistulas healed rapidly. In 17 of 57 patients, reoperation was proposed. In one patient, fever as a complication was treated with antibiotics. CONCLUSIONS: The dilation of benign stenoses of the lower gastrointestinal tract with a balloon catheter is an effective and safe method, which in most cases (70 percent) results in long-term elimination of the obstructive symptoms, so that surgery can be avoided.
C1 Baranya Cty Hosp, Dept Med 1, H-7623 Pecs, Hungary.
   Baranya Cty Hosp, Dept Radiol, H-7623 Pecs, Hungary.
   Univ Pecs, Fac Med, Dept Gen & Vasc Surg, Pecs, Hungary.
C3 University of Pecs; University of Pecs; University of Pecs
RP Solt, J (通讯作者)，Baranya Cty Hosp, Dept Med 1, Rakoczi 2, H-7623 Pecs, Hungary.
EM bmikorhaz@axelero.hu
CR BALL WS, 1983, RADIOLOGY, V149, P469, DOI 10.1148/radiology.149.2.6622690
   Baron TH, 1998, GASTROINTEST ENDOSC, V47, P277, DOI 10.1016/S0016-5107(98)70327-X
   BARROSO AO, 1987, GASTROINTEST ENDOSC, V33, P320, DOI 10.1016/S0016-5107(87)71610-1
   BEDOGNI G, 1987, GASTROINTEST ENDOSC, V33, P21, DOI 10.1016/S0016-5107(87)71479-5
   Bhasin DK, 1998, ENDOSCOPY, V30, pS44, DOI 10.1055/s-2007-1001274
   Brandimarte G, 2000, ENDOSCOPY, V32, P461, DOI 10.1055/s-2000-651
   BREYSEM Y, 1992, GASTROINTEST ENDOSC, V38, P142, DOI 10.1016/S0016-5107(92)70379-4
   BROWER RA, 1984, GASTROINTEST ENDOSC, V30, P95, DOI 10.1016/S0016-5107(84)72330-3
   BROWER RA, 1986, GASTROINTEST ENDOSC, V32, P38, DOI 10.1016/S0016-5107(86)71728-8
   BUESS G, 1983, ENDOSCOPY, V15, P53, DOI 10.1055/s-2007-1018610
   COUCKUYT H, 1995, GUT, V36, P577, DOI 10.1136/gut.36.4.577
   Davidson R, 1998, SURG ENDOSC-ULTRAS, V12, P353, DOI 10.1007/s004649900670
   FEGIZ G, 1983, INT SURG, V68, P13
   FREGONESE D, 1990, ENDOSCOPY, V22, P249, DOI 10.1055/s-2007-1012863
   KOZAREK RA, 1986, GASTROINTEST ENDOSC, V32, P15, DOI 10.1016/S0016-5107(86)71721-5
   LUCHTEFELD MA, 1989, DIS COLON RECTUM, V32, P733, DOI 10.1007/BF02562119
   NEUFELD DM, 1987, GASTROINTEST ENDOSC, V33, P24, DOI 10.1016/S0016-5107(87)71480-1
   OZ MC, 1990, SURGERY, V108, P513
   PIETROPAOLO V, 1990, SURG ENDOSC-ULTRAS, V4, P26, DOI 10.1007/BF00591410
   Repici A, 2000, GASTROINTEST ENDOSC, V51, P346, DOI 10.1016/S0016-5107(00)70367-1
   REY JF, 1995, ENDOSCOPY, V27, P501, DOI 10.1055/s-2007-1005755
   SIEGEL JH, 1984, ENDOSCOPY, V16, P231, DOI 10.1055/s-2007-1018588
   SKREDEN K, 1987, ACTA CHIR SCAND, V153, P615
   Solt J, 1997, ENDOSCOPY, V29, P409, DOI 10.1055/s-2007-1004225
   SOLT J, 1984, GASTROINTEST ENDOSC, V30, P359, DOI 10.1016/S0016-5107(84)72456-4
   SOLT J, 1981, EXTRACTA GASTROENTER, V10, P313
   SOLT J, 1988, J INTERVENTIONAL RAD, V3, P85
   STONE JM, 1989, DIS COLON RECTUM, V32, P429, DOI 10.1007/BF02563698
   THIES E, 1983, ENDOSCOPY, V15, P327, DOI 10.1055/s-2007-1021546
   Truong S, 1997, ENDOSCOPY, V29, P845, DOI 10.1055/s-2007-1004319
   VIRGILIO C, 1995, ENDOSCOPY, V27, P219, DOI 10.1055/s-2007-1005674
   Werre A, 2000, ENDOSCOPY, V32, P385
NR 32
TC 14
Z9 16
U1 0
U2 5
PU LIPPINCOTT WILLIAMS & WILKINS
PI PHILADELPHIA
PA TWO COMMERCE SQ, 2001 MARKET ST, PHILADELPHIA, PA 19103 USA
SN 0012-3706
EI 1530-0358
J9 DIS COLON RECTUM
JI Dis. Colon Rectum
PD SEP
PY 2004
VL 47
IS 9
BP 1499
EP 1505
DI 10.1007/s10350-004-0619-7
PG 7
WC Gastroenterology & Hepatology; Surgery
WE Science Citation Index Expanded (SCI-EXPANDED)
SC Gastroenterology & Hepatology; Surgery
GA 854LH
UT WOS:000223903900010
PM 15486747
DA 2024-01-22
ER

PT J
AU Nicholson, MR
   Alexander, E
   Ballal, S
   Davidovics, Z
   Docktor, M
   Dole, M
   Gisser, JM
   Goyal, A
   Hourigan, SK
   Jensen, MK
   Kaplan, JL
   Kellermayer, R
   Kelsen, JR
   Kennedy, MA
   Khanna, S
   Knackstedt, ED
   Lentine, J
   Lewis, JD
   Michail, S
   Mitchell, PD
   Oliva-Hemker, M
   Patton, T
   Queliza, K
   Sidhu, S
   Solomon, AB
   Suskind, DL
   Weatherly, M
   Werlin, S
   de Zoeten, EF
   Kahn, SA
AF Nicholson, Maribeth R.
   Alexander, Erin
   Ballal, Sonia
   Davidovics, Zev
   Docktor, Michael
   Dole, Michael
   Gisser, Jonathan M.
   Goyal, Alka
   Hourigan, Suchitra K.
   Jensen, M. Kyle
   Kaplan, Jess L.
   Kellermayer, Richard
   Kelsen, Judith R.
   Kennedy, Melissa A.
   Khanna, Sahil
   Knackstedt, Elizabeth D.
   Lentine, Jennifer
   Lewis, Jeffery D.
   Michail, Sonia
   Mitchell, Paul D.
   Oliva-Hemker, Maria
   Patton, Tiffany
   Queliza, Karen
   Sidhu, Sarah
   Solomon, Aliza B.
   Suskind, David L.
   Weatherly, Madison
   Werlin, Steven
   de Zoeten, Edwin F.
   Kahn, Stacy A.
CA North Amer Soc Pediat Gastroentero
TI Efficacy and Outcomes of Faecal Microbiota Transplantation for Recurrent
   <i>Clostridioides difficile</i> Infection in Children with Inflammatory
   Bowel Disease
SO JOURNAL OF CROHNS & COLITIS
LA English
DT Article
DE Ulcerative colitis; Crohn's disease; child; microbiome
ID GUIDELINES; SAFETY; ADULTS
AB Background Children with inflammatory bowel disease [IBD] are disproportionally affected by recurrent Clostridioides difficile infection [rCDI]. Although faecal microbiota transplantation [FMT] has been used with good efficacy in adults with IBD, little is known about outcomes associated with FMT in paediatric IBD. Methods We performed a retrospective review of FMT at 20 paediatric centres in the USA from March 2012 to March 2020. Children with and without IBD were compared with determined differences in the efficacy of FMT for rCDI. In addition, children with IBD with and without a successful outcome were compared with determined predictors of success. Safety data and IBD-specific outcomes were obtained. Results A total of 396 paediatric patients, including 148 with IBD, were included. Children with IBD were no less likely to have a successful first FMT then the non-IBD affected cohort [76% vs 81%, p = 0.17]. Among children with IBD, patients were more likely to have a successful FMT if they received FMT with fresh stool [p = 0.03], were without diarrhoea prior to FMT [p = 0.03], or had a shorter time from rCDI diagnosis until FMT [p = 0.04]. Children with a failed FMT were more likely to have clinically active IBD post-FMT [p = 0.002] and 19 [13%] patients had an IBD-related hospitalisation in the 3-month follow-up. Conclusions Based on the findings from this large US multicentre cohort, the efficacy of FMT for the treatment of rCDI did not differ in children with IBD. Failed FMT among children with IBD was possibly related to the presence of clinically active IBD.
C1 [Nicholson, Maribeth R.; Dole, Michael] Vanderbilt Univ, Med Ctr, Dept Pediat, Nashville, TN 37232 USA.
   [Alexander, Erin; Khanna, Sahil] Mayo Clin, Dept Pediat, Rochester, MN USA.
   [Ballal, Sonia; Docktor, Michael; Mitchell, Paul D.; Weatherly, Madison; Kahn, Stacy A.] Boston Childrens Hosp, Dept Pediat, Boston, MA USA.
   [Davidovics, Zev] Connecticut Childrens Med Ctr, Dept Pediat, Hartford, CT USA.
   [Gisser, Jonathan M.] Nationwide Childrens Hosp, Dept Pediat, Columbus, OH USA.
   [Goyal, Alka] Childrens Mercy Hosp, Dept Pediat, Kansas City, MO 64108 USA.
   [Hourigan, Suchitra K.] Pediat Specialists Virginia, Dept Pediat, Fairfax, VA USA.
   [Jensen, M. Kyle; Knackstedt, Elizabeth D.] Univ Utah, Dept Pediat, Salt Lake City, UT USA.
   [Kaplan, Jess L.] MassGen Hosp Children, Dept Pediat, Boston, MA USA.
   [Kellermayer, Richard; Queliza, Karen] Texas Childrens Hosp, Baylor Coll Med, USDA Childrens Nutr & Res Ctr, Houston, TX 77030 USA.
   [Kelsen, Judith R.; Kennedy, Melissa A.] Childrens Hosp Philadelphia, Dept Pediat, Philadelphia, PA 19104 USA.
   [Lentine, Jennifer; Solomon, Aliza B.] Weill Cornell Med, Dept Pediat, New York, NY USA.
   [Lewis, Jeffery D.] Childrens Ctr Digest Healthcare Childrens Healthc, Atlanta, GA USA.
   [Michail, Sonia] Univ Southern Calif, Childrens Hosp Los Angeles, Dept Pediat, Los Angeles, CA 90007 USA.
   [Oliva-Hemker, Maria; Sidhu, Sarah] Johns Hopkins Univ, Johns Hopkins Childrens Ctr, Sch Med, Baltimore, MD USA.
   [Patton, Tiffany] Univ Chicago, Dept Pediat, Comer Childrens Hosp, Chicago, IL 60637 USA.
   [Suskind, David L.] Seattle Childrens Hosp, Dept Pediat, Seattle, WA USA.
   [Suskind, David L.] Univ Washington, Seattle, WA USA.
   [Werlin, Steven] Med Coll Wisconsin, Dept Pediat, 8701 Watertown Plank Rd, Milwaukee, WI 53226 USA.
   [Werlin, Steven] Childrens Wisconsin, Milwaukee, WI USA.
   [de Zoeten, Edwin F.] Childrens Hosp Colorado, Dept Pediat, Aurora, CO USA.
C3 Vanderbilt University; Mayo Clinic; Harvard University; Boston
   Children's Hospital; Connecticut Children's Medical Center; University
   System of Ohio; Ohio State University; Nationwide Childrens Hospital;
   Children's Mercy Hospital; Utah System of Higher Education; University
   of Utah; Harvard University; Massachusetts General Hospital; United
   States Department of Agriculture (USDA); Baylor College of Medicine;
   University of Pennsylvania; Pennsylvania Medicine; Childrens Hospital of
   Philadelphia; Cornell University; Weill Cornell Medicine; University of
   Southern California; Children's Hospital Los Angeles; Johns Hopkins
   University; Johns Hopkins Medicine; University of Chicago; Seattle
   Children's Hospital; University of Washington; University of Washington
   Seattle; Medical College of Wisconsin; Children's Hospital of Wisconsin;
   Children's Hospital Colorado
RP Nicholson, MR (通讯作者)，Monroe Carell Jr Childrens Hosp Vanderbilt, 2200 Childrens Way, Nashville, TN 37232 USA.
EM maribeth.r.nicholson@vumc.org
RI Goyal, Alka/GPW-5325-2022; Davidovics, Zev/JPQ-5898-2023; Kahn,
   Stacy/V-5807-2017
OI Pai, Nikhil/0000-0002-7537-6059; Kahn, Stacy/0000-0002-8001-6955
FU Cures Within Reach; National Institute of Allergy and Infectious
   Diseases K23 award [1K23AI156132-01]; National Institute of Child Health
   and Human Development K23 awar [K23HD099240]; National Institutes of
   Health/National Center for Advancing Translational Sciences [UL1
   TR000445]
FX This work was supported by Cures Within Reach [PI: Kahn], a National
   Institute of Allergy and Infectious Diseases K23 award [No.
   1K23AI156132-01 to MRN], a National Institute of Child Health and Human
   Development K23 award [No. K23HD099240 to SKH], and a National
   Institutes of Health/National Center for Advancing Translational
   Sciences Grant Support [No. UL1 TR000445] for REDCap [Vanderbilt
   University].
CR Agarwal A, 2021, DIGEST DIS SCI, V66, P2000, DOI 10.1007/s10620-020-06459-0
   Allegretti JR, 2020, GASTROENTEROLOGY, V159, P1982, DOI 10.1053/j.gastro.2020.07.045
   Chen T, 2018, J CROHNS COLITIS, V12, P710, DOI 10.1093/ecco-jcc/jjy031
   FIRTH D, 1993, BIOMETRIKA, V80, P27, DOI 10.1093/biomet/80.1.27
   Fischer M, 2016, INFLAMM BOWEL DIS, V22, P2402, DOI 10.1097/MIB.0000000000000908
   Harris PA, 2009, J BIOMED INFORM, V42, P377, DOI 10.1016/j.jbi.2008.08.010
   Hirten RP, 2019, INFLAMM BOWEL DIS, V25, P969, DOI 10.1093/ibd/izy398
   Hocquart M, 2018, CLIN INFECT DIS, V66, P645, DOI 10.1093/cid/cix762
   Hourigan SK, 2015, ALIMENT PHARM THER, V42, P741, DOI 10.1111/apt.13326
   Hourigan SK, 2014, DIGEST DIS SCI, V59, P2222, DOI 10.1007/s10620-014-3169-4
   Hourigan SK, 2013, INFLAMM BOWEL DIS, V19, P2744, DOI 10.1097/01.MIB.0000435434.53871.36
   Kelly CR, 2021, AM J GASTROENTEROL, V116, P1124, DOI 10.14309/ajg.0000000000001278
   Kelsen JR, 2011, INFLAMM BOWEL DIS, V17, P50, DOI 10.1002/ibd.21421
   Khanna S, 2017, MICROBIOME, V5, DOI 10.1186/s40168-017-0269-3
   Khoruts A, 2016, CLIN GASTROENTEROL H, V14, P1433, DOI 10.1016/j.cgh.2016.02.018
   Kunde S, 2013, J PEDIATR GASTR NUTR, V56, P597, DOI 10.1097/MPG.0b013e318292fa0d
   Lee CH, 2016, JAMA-J AM MED ASSOC, V315, P142, DOI 10.1001/jama.2015.18098
   Lee HS, 2021, INFECT DIS THER, V10, P687, DOI 10.1007/s40121-021-00417-7
   Martinelli M, 2014, INFLAMM BOWEL DIS, V20, P2219, DOI 10.1097/MIB.0000000000000219
   McDonald LC, 2018, CLIN INFECT DIS, V66, pE1, DOI [10.1093/cid/cix1085, 10.1093/cid/ciy149]
   Nicholson MR, 2020, CLIN GASTROENTEROL H, V18, P612, DOI 10.1016/j.cgh.2019.04.037
   Okahara K, 2020, J CLIN MED, V9, DOI 10.3390/jcm9061650
   OpenBiome, 2021, FMT PREP INF
   Parnell JM, 2021, J PEDIATR GASTR NUTR, V72, P378, DOI 10.1097/MPG.0000000000002944
   Pascarella F, 2009, J PEDIATR-US, V154, P854, DOI 10.1016/j.jpeds.2008.12.039
   Qazi T, 2017, GUT MICROBES, V8, P574, DOI 10.1080/19490976.2017.1353848
   Russell GH, 2014, J PEDIATR GASTR NUTR, V58, P588, DOI 10.1097/MPG.0000000000000283
   Tabbaa OM, 2018, GASTROENTEROL RES, V11, P397, DOI 10.14740/gr1091
   Tariq R, 2021, EUR J CLIN MICROBIOL, V40, P1383, DOI 10.1007/s10096-021-04163-z
   Varier RU, 2015, INFECT CONT HOSP EP, V36, P438, DOI 10.1017/ice.2014.80
NR 30
TC 9
Z9 9
U1 1
U2 11
PU OXFORD UNIV PRESS
PI OXFORD
PA GREAT CLARENDON ST, OXFORD OX2 6DP, ENGLAND
SN 1873-9946
EI 1876-4479
J9 J CROHNS COLITIS
JI J. Crohns Colitis
PD JUN 24
PY 2022
VL 16
IS 5
BP 768
EP 777
DI 10.1093/ecco-jcc/jjab202
EA DEC 2021
PG 10
WC Gastroenterology & Hepatology
WE Science Citation Index Expanded (SCI-EXPANDED)
SC Gastroenterology & Hepatology
GA 2I9BP
UT WOS:000789342600001
PM 34788420
OA Green Published
DA 2024-01-22
ER

PT J
AU Ho, SSC
   Keenan, JI
   Day, AS
AF Ho, Shaun Siong Chung
   Keenan, Jacqueline Ilene
   Day, Andrew Stewart
TI Parent Perspectives of Diagnostic and Monitoring Tests Undertaken by
   Their Child with Inflammatory Bowel Disease
SO PEDIATRIC GASTROENTEROLOGY HEPATOLOGY & NUTRITION
LA English
DT Article
DE Inflammatory bowel disease; Investigative techniques; Perception;
   Parent; Child; Disease progression; Blood test; Feces; Diagnostic
   imaging; Colonoscopy
ID QUALITY-OF-LIFE; PATIENT; ADOLESCENTS
AB Purpose: To assess parent perspectives of the current and potential future tests for their child with inflammatory bowel disease (IBD).
   Methods: New Zealand parents of a child with IBD were invited to complete an anonymous online survey. Experiences relating to their child's blood or faecal tests, medical imaging (abdominal ultrasound [US], abdominal computerised tomography [CT] and magnetic resonance enterography) and colonoscopy were collected. Perceived attitudes to potential future testing of urine, saliva, and breath, were sought.
   Results: Twenty-eight parents, 93% female completed the survey, and 86% were aged between 35 and 54 years. Baseline information was provided by parents for 27 of 28 children, 70.3% had Crohn's disease with a mean disease duration of 2.67 years. Blood tests were the most requested and completed tests, while CT was the least ordered and most refused test. Colonoscopy was rated as the least comfortable and generated the most worry. Explanation of test significantly improved parent's levels of understanding when their child had blood, faecal, imaging (US) or colonoscopy tests. Providing an explanation, test invasiveness and the impact of the blood results may have on their child's treatment significantly improved parents' comfort levels. However, explanation of colonoscopy generated a significant parental concerns. Saliva, urine and blood tests were chosen as the most preferred disease monitoring tests.
   Conclusion: Parents preferred any tests less invasive than colonoscopy for monitoring their child's IBD. Although providing explanation of their child's tests enhanced parents' understanding, it can also affect parents' levels of concern and comfort.
C1 [Ho, Shaun Siong Chung; Day, Andrew Stewart] Univ Otago Christchurch, Dept Paediat, Riccarton Ave, Christchurch 8140, New Zealand.
   [Keenan, Jacqueline Ilene] Univ Otago Christchurch, Dept Surg, Christchurch, New Zealand.
C3 University of Otago; University of Otago
RP Day, AS (通讯作者)，Univ Otago Christchurch, Dept Paediat, Riccarton Ave, Christchurch 8140, New Zealand.
EM andrew.day@tago.ac.nz
RI Ho, Shaun/I-9672-2019
OI Ho, Shaun/0000-0002-5690-6560
FU Freemasons Paediatric Postgraduate Scholarship in Paediatric and Child
   Health
FX SSCH is a recipient of a Freemasons Paediatric Postgraduate Scholarship
   in Paediatric and Child Health.
CR Abraham C, 2009, NEW ENGL J MED, V361, P2066, DOI 10.1056/NEJMra0804647
   Alonso A, 2016, BMC MED, V14, DOI 10.1186/s12916-016-0681-8
   Baliyan V, 2019, CLIN IMAG, V54, P91, DOI 10.1016/j.clinimag.2018.12.003
   Benchimol EI, 2011, INFLAMM BOWEL DIS, V17, P423, DOI 10.1002/ibd.21349
   Buisson A, 2017, INFLAMM BOWEL DIS, V23, P425, DOI 10.1097/MIB.0000000000001140
   Dawiskiba T, 2014, WORLD J GASTROENTERO, V20, P163, DOI 10.3748/wjg.v20.i1.163
   de Chambrun GP, 2010, NAT REV GASTRO HEPAT, V7, P15, DOI 10.1038/nrgastro.2009.203
   Easterlin MC, 2020, J PEDIATR GASTR NUTR, V71, pE16, DOI 10.1097/MPG.0000000000002693
   Eichner JM, 2012, PEDIATRICS, V129, P394, DOI 10.1542/peds.2011-3084
   Goodsall TM, 2020, J CAN ASS GASTROENTE, DOI [10.1093/jcag/gwaa006, DOI 10.1093/JCAG/GWAA006]
   Gray WN, 2015, J PEDIATR GASTR NUTR, V60, P749, DOI 10.1097/MPG.0000000000000696
   Heida A, 2016, J ADOLESCENT HEALTH, V59, P479, DOI 10.1016/j.jadohealth.2016.06.009
   Hicks LC, 2015, J CROHNS COLITIS, V9, P731, DOI 10.1093/ecco-jcc/jjv102
   Ho SSC, NZ SOC GASTR ANN SCI
   Jelenova D, 2015, NEUROENDOCRINOL LETT, V36, P787
   Jelenova D, 2016, NEUROPSYCH DIS TREAT, V12, P665, DOI 10.2147/NDT.S104260
   Kittanakom S, 2017, CAN J GASTROENTEROL, V2017, DOI 10.1155/2017/1450970
   Kluthe C, 2018, J PEDIATR NURS, V38, P106, DOI 10.1016/j.pedn.2017.11.011
   Kurada S, 2015, ALIMENT PHARM THER, V41, P329, DOI 10.1111/apt.13050
   Levine A, 2014, J PEDIATR GASTR NUTR, V58, P795, DOI 10.1097/MPG.0000000000000239
   Lopez RN, 2017, INFLAMM BOWEL DIS, V23, P418, DOI 10.1097/MIB.0000000000001138
   Majster M, 2019, ARCH ORAL BIOL, V107, DOI 10.1016/j.archoralbio.2019.104528
   Noiseux I, 2019, BMC GASTROENTEROL, V19, DOI 10.1186/s12876-019-0946-8
   Papay P, 2013, J CROHNS COLITIS, V7, P653, DOI 10.1016/j.crohns.2013.02.005
   Peyrin-Biroulet L, 2015, AM J GASTROENTEROL, V110, P1324, DOI 10.1038/ajg.2015.233
   Rajagopalan A, 2020, JGH OPEN, V4, P267, DOI 10.1002/jgh3.12268
   Shah SC, 2016, ALIMENT PHARM THER, V43, P317, DOI 10.1111/apt.13475
   Shah SC, 2016, CLIN GASTROENTEROL H, V14, P1245, DOI 10.1016/j.cgh.2016.01.015
   Shay LA, 2015, MED DECIS MAKING, V35, P114, DOI 10.1177/0272989X14551638
   Vejzovic V, 2015, J CLIN NURS, V24, P1038, DOI 10.1111/jocn.12661
NR 30
TC 4
Z9 4
U1 0
U2 1
PU KOREAN SOC PEDIATRIC GASTROENTEROLOGY & NUTRITION
PI SEOUL
PA 301 DONGSUNG-DONG 25-I, JONGNO-GU, SEOUL, 301 DONGSUNG, SOUTH KOREA
SN 2234-8646
EI 2234-8840
J9 PEDIATR GASTROENTERO
JI Pediatr. Gastroenterol. Hepatol. Nutr.
PD JAN
PY 2021
VL 24
IS 1
BP 19
EP 29
DI 10.5223/pghn.2021.24.1.19
PG 11
WC Pediatrics
WE Emerging Sources Citation Index (ESCI)
SC Pediatrics
GA PU1JC
UT WOS:000609063500003
PM 33505890
OA Green Published, gold
DA 2024-01-22
ER

PT J
AU Raffaeli, E
   Cardinali, L
   Fianchini, M
   Brancorsini, D
   Mosca, P
   Marmorale, C
AF Raffaeli, Eugenia
   Cardinali, Luca
   Fianchini, Maurizio
   Brancorsini, Donatella
   Mosca, Piergiorgio
   Marmorale, Cristina
TI Inflammatory myofibroblastic tumor of the transverse colon with
   synchronous gastrointestinal stromal tumor in a patient with ulcerative
   colitis: a case report
SO INTERNATIONAL JOURNAL OF SURGERY CASE REPORTS
LA English
DT Article
DE Inflammatory myofibroblastic tumor; IMT; Ulcerative colitis;
   Gastrointestinal stromal tumor; GIST; Inflammatory pseudotumor
ID PSEUDOTUMOR; LIVER
AB INTRODUCTION: Inflammatory myofibroblastic tumor (IMT) is a rare proliferative disease of uncertain etiology, characterized by the proliferation of fusate or epithelioid myofibroblasts admixed with pre-dominantly mononuclear inflammatory cells. IMT is generally considered a benign lesion, although in some cases this neoplasm has shown an aggressive behavior in terms of local recurrence and metastasis. We report the case of a patient with a ten-year history of ulcerative colitis affected by IMT of the transverse colon and by synchronous gastrointestinal stromal tumor (GIST) of stomach.
   PRESENTATION OF CASE: A 59-year-old woman with a ten-year history of ulcerative colitis has been admitted to our hospital with signs and symptoms of acute recurrence of ulcerative colitis: abdominal pain, diarrhea, hematochezia and rectal tenesmus. Colonoscopy showed a left colon with diffuse hyperemia, mucosal erosions and a 2-cm, irregularly shaped, polypoid lesion at the level of the transverse colon. Histopathological examination of the specimen obtained via biopsy of the polypoid lesion has revealed a mesenchymal neoplasm with uncertain characters of malignancy. Due to the severity of the inflammatory bowel disease resistant to immunosuppressive and steroid drug treatment, surgical indication was given.
   DISCUSSION: Although the relationship between IMT and Crohn's disease has been widely reported in literature, the relationship between IMT and ulcerative colitis has never been previously described.
   CONCLUSION: To the best of our knowledge, this is the first case of IMT associated with ulcerative colitis reported in literature and the synchronous association with a gastric GIST represents another primacy. (C) 2019 The Authors. Published by Elsevier Ltd on behalf of IJS Publishing Group Ltd.
C1 [Raffaeli, Eugenia; Fianchini, Maurizio] Polytech Univ Marche, Azienda Osped Univ Ospedali Riuniti Umberto I GM, Dept Gen Surg, Ancona, Italy.
   [Cardinali, Luca; Marmorale, Cristina] Polytech Univ Marche, Sect Surg Sci, Dept Expt & Clin Med, Via Tronto 10, I-60126 Ancona, Italy.
   [Brancorsini, Donatella] Univ Politecn Marche, Azienda Osped Univ Ospedali Riuniti Umberto GM La, Sect Pathol Anat & Histopathol, Ancona, Italy.
   [Mosca, Piergiorgio] Ospedali Riuniti, Endoscopy & Inflammatory Bowel Dis Unit, Digest Syst Dis, Ancona, Italy.
C3 Marche Polytechnic University; Marche Polytechnic University; Marche
   Polytechnic University
RP Cardinali, L (通讯作者)，Polytech Univ Marche, Sect Surg Sci, Dept Expt & Clin Med, Via Tronto 10, I-60126 Ancona, Italy.
EM l.cardinali@univpm.it
CR Agha RA, 2018, INT J SURG, V60, P132, DOI 10.1016/j.ijsu.2018.10.028
   Amankonah TD, 2001, AM J GASTROENTEROL, V96, P2520
   Belfiori G, 2015, ANN ITAL CHIR, V86, P219
   Butrynski JE, 2010, NEW ENGL J MED, V363, P1727, DOI 10.1056/NEJMoa1007056
   Coffin CM, 2001, MODERN PATHOL, V14, P569, DOI 10.1038/modpathol.3880352
   Derrey S, 2012, WORLD NEUROSURG, V77, DOI 10.1016/j.wneu.2011.05.034
   Giuriato S, 2007, CANCER BIOL THER, V6, P1318
   Gleason BC, 2008, J CLIN PATHOL, V61, P428, DOI 10.1136/jcp.2007.049387
   Höhne S, 2015, TUMORI, V101, P249, DOI 10.5301/tj.5000353
   IMPERATO JP, 1986, CANCER, V57, P2127, DOI 10.1002/1097-0142(19860601)57:11<2127::AID-CNCR2820571107>3.0.CO;2-O
   Kim EY, 2012, J KOREAN SURG SOC, V82, P45, DOI 10.4174/jkss.2012.82.1.45
   Kovach SJ, 2006, J SURG ONCOL, V94, P385, DOI 10.1002/jso.20516
   Lo OS, 2004, WORLD J GASTROENTERO, V10, P1841
   Matsuo Y, 2014, WORLD J SURG ONCOL, V12, DOI 10.1186/1477-7819-12-140
   Miettinen M, 2000, MODERN PATHOL, V13, P1134, DOI 10.1038/modpathol.3880210
   Miettinen Markku, 2003, Polish Journal of Pathology, V54, P3
   Papachristou GI, 2004, J CLIN GASTROENTEROL, V38, P818, DOI 10.1097/00004836-200410000-00020
   Patnana M, 2012, AM J ROENTGENOL, V198, pW217, DOI 10.2214/AJR.11.7288
   Pungpapong Surakit, 2004, JOP, V5, P360
   Reynaert H, 2001, J CLIN GASTROENTEROL, V32, P255, DOI 10.1097/00004836-200103000-00018
NR 20
TC 6
Z9 7
U1 0
U2 1
PU ELSEVIER SCI LTD
PI OXFORD
PA THE BOULEVARD, LANGFORD LANE, KIDLINGTON, OXFORD OX5 1GB, OXON, ENGLAND
SN 2210-2612
J9 INT J SURG CASE REP
JI Int. J. Surg. Case Rep.
PY 2019
VL 60
BP 141
EP 144
DI 10.1016/j.ijscr.2019.06.012
PG 4
WC Surgery
WE Emerging Sources Citation Index (ESCI)
SC Surgery
GA IJ4FW
UT WOS:000475860900037
PM 31220684
OA gold, Green Published
DA 2024-01-22
ER

PT J
AU Chan, J
   Sari, I
   Salonen, D
   Silverberg, MS
   Haroon, N
   Inman, RD
AF Chan, Jonathan
   Sari, Ismail
   Salonen, David
   Silverberg, Mark S.
   Haroon, Nigil
   Inman, Robert D.
TI Prevalence of Sacroiliitis in Inflammatory Bowel Disease Using a
   Standardized Computed Tomography Scoring System
SO ARTHRITIS CARE & RESEARCH
LA English
DT Article
ID HLA-B27
AB Objective. There is an increasing emphasis on the early identification and treatment of ankylosing spondylitis (AS) of which the hallmark is sacroiliitis. Patients with inflammatory bowel disease (IBD) are at increased risk of AS and often receive computed tomography (CT) scans of their abdomen, affording clinicians the opportunity to determine the presence of sacroiliitis. Previous studies using CT have relied only on the radiologist's gestalt or a nonvalidated adaptation of the modified New York criteria. Our aim is to assess the prevalence of sacroiliitis in IBD using a validated screening tool and to determine how frequently these patients are referred for rheumatologic evaluation.
   Methods. Patients with IBD were recruited from an IBD clinic. Control patients were recruited from a urology clinic and were confirmed to be without back pain, spondylitis, psoriasis, colitis, or uveitis by chart review. CT scans were read by 2 blinded readers and sacroiliitis was defined by the presence of ankylosis or a total erosion score of >= 3.
   Results. CT scans were available in 233 Crohn's disease (CD) patients, 83 ulcerative colitis (UC) patients, and 108 control patients, and sacroiliitis was seen in 15%, 16.9%, and 5.6% of patients, respectively. The prevalence was higher in patients with IBD than in controls (P = 0.007), with no significant difference between CD and UC patients. Of the 49 IBD patients found to have sacroiliitis by CT scan, only 5 had been referred to a rheumatologist.
   Conclusion. There is a 3-fold higher prevalence of sacroiliitis in IBD compared with controls. Despite a growing awareness of this increased prevalence, many patients are not referred to a rheumatologist.
C1 [Chan, Jonathan] Univ Toronto, Toronto Western Hosp, Toronto, ON, Canada.
   [Chan, Jonathan] Univ British Columbia, Vancouver, BC, Canada.
   [Sari, Ismail; Salonen, David; Haroon, Nigil; Inman, Robert D.] Toronto Western Hosp, Toronto, ON, Canada.
   [Sari, Ismail; Silverberg, Mark S.; Haroon, Nigil; Inman, Robert D.] Univ Toronto, Toronto, ON, Canada.
   [Sari, Ismail] Dokuz Eylul Univ, Sch Med, Izmir, Turkey.
   [Silverberg, Mark S.] Mt Sinai Hosp, Zane Cohen Ctr Digest Dis, Toronto, ON, Canada.
C3 University of Toronto; University Health Network Toronto; University of
   British Columbia; University of Toronto; University Health Network
   Toronto; University of Toronto; Dokuz Eylul University; University of
   Toronto; Sinai Health System Toronto
RP Inman, RD (通讯作者)，1E-423 Toronto Western Hosp,399 Bathurst St, Toronto, ON M5T 2S8, Canada.
EM robert.inman@uhn.ca
RI Silverberg, Mark/B-4183-2008; Sari, Ismail/E-1778-2011
OI Sari, Ismail/0000-0001-7737-4180; Haroon, Nigil/0000-0003-3210-4771;
   Inman, Robert/0000-0002-4750-1422
FU Assessment of SpondyloArthritis international Society fellowship grant;
   Janssen
FX Supported in part by the Assessment of SpondyloArthritis international
   Society fellowship grant to Dr. Chan and in part by Janssen.
CR Chan J, 2016, J RHEUMATOL, V43, P1687, DOI 10.3899/jrheum.150939
   Devauchelle-Pensec V, 2012, ARTHRITIS RHEUM-US, V64, P1412, DOI 10.1002/art.33466
   Geijer M, 2009, ACTA RADIOL, V50, P664, DOI 10.1080/02841850902914099
   Gotler J, 2015, J MAGN RESON IMAGING, V42, P121, DOI 10.1002/jmri.24762
   Hwangbo Y, 2010, GUT LIVER, V4, P338, DOI 10.5009/gnl.2010.4.3.338
   Leclerc-Jacob S, 2014, ALIMENT PHARM THER, V39, P957, DOI 10.1111/apt.12680
   Orchard TR, 2009, ALIMENT PHARM THER, V29, P193, DOI 10.1111/j.1365-2036.2008.03868.x
   Orchard TR, 1998, GUT, V42, P387, DOI 10.1136/gut.42.3.387
   Paparo F, 2012, ABDOM IMAGING, V37, P326, DOI 10.1007/s00261-011-9832-8
   SCARPA R, 1992, J RHEUMATOL, V19, P373
   SCOTT WW, 1990, SKELETAL RADIOL, V19, P207, DOI 10.1007/BF00204098
   Shibata Yasuaki, 2002, J Orthop Sci, V7, P12, DOI 10.1007/s776-002-8407-1
   Steer S, 2003, J RHEUMATOL, V30, P518
   VOGLER JB, 1984, RADIOLOGY, V151, P433, DOI 10.1148/radiology.151.2.6709915
NR 14
TC 24
Z9 25
U1 0
U2 4
PU WILEY
PI HOBOKEN
PA 111 RIVER ST, HOBOKEN 07030-5774, NJ USA
SN 2151-464X
EI 2151-4658
J9 ARTHRIT CARE RES
JI Arthritis Care Res.
PD MAY
PY 2018
VL 70
IS 5
BP 807
EP 810
DI 10.1002/acr.23323
PG 4
WC Rheumatology
WE Science Citation Index Expanded (SCI-EXPANDED)
SC Rheumatology
GA GE0OG
UT WOS:000430913600019
PM 28732137
OA Bronze
DA 2024-01-22
ER

PT J
AU Gray, WN
   Reed-Knight, B
   Morgan, PJ
   Holbrook, E
   Kugathasan, S
   Saeed, SA
   Denson, LA
   Hommel, KA
AF Gray, Wendy N.
   Reed-Knight, Bonney
   Morgan, Pamela J.
   Holbrook, Erin
   Kugathasan, Subra
   Saeed, Shehzad A.
   Denson, Lee A.
   Hommel, Kevin A.
TI Multi-Site Comparison of Patient, Parent, and Pediatric Provider
   Perspectives on Transition to Adult Care in IBD
SO JOURNAL OF PEDIATRIC NURSING-NURSING CARE OF CHILDREN & FAMILIES
LA English
DT Article
DE Adolescent; Crohn's disease; Colitis ulcerative; Transition to adult
   care; Pediatrics
ID INFLAMMATORY-BOWEL-DISEASE; READINESS ASSESSMENT QUESTIONNAIRE;
   NORTH-AMERICAN SOCIETY; SICKLE-CELL-DISEASE; HEALTH-CARE;
   SELF-MANAGEMENT; YOUNG-ADULTS; MEDICATION ADHERENCE; EMERGING ADULTS;
   ADOLESCENTS
AB Purpose: This multi-site study examines patient, parent, and pediatric provider perspectives on what is most important for successful transition.
   Design and Methods: Using the Transition Readiness Assessment Questionnaire, 190 participants recruited from two pediatric IBD centers selected the top five skills they considered "most important for successful transition." Rankings were summarized and compared by group.
   Results: While patients, parents, and clinicians all identified "calling the doctor about unusual changes in health" and "taking medications correctly and independently" as being important, each stakeholder group qualitatively and statistically differed in terms of transition readiness skills emphasized. Patients endorsed "calling the doctor about unusual changes in health" and "being knowledgeable about insurance coverage," as being most important to successful transition while parents emphasized health monitoring and problem solving. Pediatric providers emphasized adherence to treatment and reporting unusual changes in health. There were statistically significant differences in endorsement rates across participants for seven transition readiness skills. Patients agreed with providers 80% of the time and with their parents 40% of the time. Parent-provider agreement was 60%.
   Conclusions: Although there was some overlap across groups, areas of emphasis differed by informant. Patients emphasized skills they need to learn, parents emphasized skills they most likely manage for their children, and providers emphasized skills that directly impact their provision of care. Practice Implications: Patient, parent, and provider beliefs all need to be considered when developing a comprehensive transition program. Failure to do so may result in programs that do not meet the needs of youth with IBD. (C) 2018 Elsevier Inc. All rights reserved.
C1 [Gray, Wendy N.] Auburn Univ, Dept Psychol, Auburn, AL 36849 USA.
   [Gray, Wendy N.; Hommel, Kevin A.] Cincinnati Childrens Hosp Med Ctr, Div Behav Med & Clin Psychol, Cincinnati, OH 45229 USA.
   [Reed-Knight, Bonney] Childrens Healthcare Atlanta, Atlanta, GA USA.
   [Reed-Knight, Bonney; Kugathasan, Subra] Emory Univ, Sch Med, Dept Pediat, Atlanta, GA 30322 USA.
   [Reed-Knight, Bonney] GI Care Kids, Atlanta, GA USA.
   [Morgan, Pamela J.; Saeed, Shehzad A.] Dayton Childrens Hosp, Dept Pediat Gastroenterol, Dayton, OH USA.
   [Holbrook, Erin; Denson, Lee A.] Cincinnati Childrens Hosp Med Ctr, Schubert Martin Pediat IBD Ctr, Div Gastroenterol Hepatol & Nutr, Cincinnati, OH 45229 USA.
   [Denson, Lee A.; Hommel, Kevin A.] Univ Cincinnati, Coll Med, Dept Pediat, Cincinnati, OH USA.
C3 Auburn University System; Auburn University; Cincinnati Children's
   Hospital Medical Center; Children's Healthcare of Atlanta (CHOA); Emory
   University; Cincinnati Children's Hospital Medical Center; University
   System of Ohio; University of Cincinnati
RP Gray, WN (通讯作者)，Auburn Univ, Dept Psychol, Auburn, AL 36849 USA.; Gray, WN (通讯作者)，Cincinnati Childrens Hosp Med Ctr, Div Behav Med & Clin Psychol, Cincinnati, OH 45229 USA.
EM wng0001@auburn.edu
RI Saeed, Shehzad/R-8534-2019; Saeed, Shehzad/AGD-6642-2022
OI Reed, Bonney/0000-0003-1808-6132
FU Crohn's and Colitis Foundation [285083]
FX Dr. Gray is currently receiving a grant (#285083) from the Crohn's and
   Colitis Foundation. For the remaining authors, none were declared.
CR Annunziato RA, 2008, PEDIATR TRANSPLANT, V12, P309, DOI 10.1111/j.1399-3046.2007.00789.x
   [Anonymous], GASTROINTEST NURS
   Auvin S, 2005, J PEDIATR GASTR NUTR, V41, P49, DOI 10.1097/01.MPG.0000162479.74277.86
   Baldassano R, 2002, J PEDIATR GASTR NUTR, V34, P245, DOI 10.1097/00005176-200203000-00001
   Bartholomew L, 2011, PLANNING HLTH PROMOT
   Betz CL, 2015, J FAM NURS, V21, P362, DOI 10.1177/1074840715595024
   Betz CL, 2013, NURS OUTLOOK, V61, P311, DOI 10.1016/j.outlook.2013.01.008
   Blum RW, 2002, PEDIATRICS, V110, P1304
   Breakey VR, 2014, HAEMOPHILIA, V20, P784, DOI 10.1111/hae.12488
   Campbell F, 2016, COCHRANE DB SYST REV, V4
   Cervesi C, 2013, J PEDIATR GASTR NUTR, V57, P39, DOI 10.1097/MPG.0b013e31828b5fd4
   Clarizia NA, 2009, CAN J CARDIOL, V25, pE317
   Cole R, 2015, J ADOLESCENT HEALTH, V57, P212, DOI 10.1016/j.jadohealth.2015.04.012
   Falaiye T, 2016, INFLAMM BOWEL DIS, V22, pS77, DOI 10.1097/01.MIB.0000480339.61594.52
   Fegran L, 2014, INT J NURS STUD, V51, P123, DOI 10.1016/j.ijnurstu.2013.02.001
   Fishman LN, 2010, CLIN PEDIATR, V49, P1129, DOI 10.1177/0009922810379042
   Gray WN, 2016, INFLAMM BOWEL DIS, V22, P372, DOI 10.1097/MIB.0000000000000642
   Gray WN, 2015, INFLAMM BOWEL DIS, V21, P1641, DOI 10.1097/MIB.0000000000000419
   Gray WN, 2015, INFLAMM BOWEL DIS, V21, P1125, DOI 10.1097/MIB.0000000000000352
   Gray WN, 2017, J PEDIAT PSYCHOL
   Green LW, 2001, AM J PUBLIC HEALTH, V91, P1926, DOI 10.2105/AJPH.91.12.1926
   Greenley RN, 2013, INFLAMM BOWEL DIS, V19, P1534, DOI 10.1097/MIB.0b013e3182813482
   Hait EJ, 2009, J PEDIATR GASTR NUTR, V48, P61, DOI 10.1097/MPG.0b013e31816d71d8
   Hommel KA, 2013, J PEDIATR GASTR NUTR, V57, P250, DOI 10.1097/MPG.0b013e3182999b21
   Hommel KA, 2010, J PEDIATR PSYCHOL, V35, P1005, DOI 10.1093/jpepsy/jsp126
   Hommel KA, 2009, INFLAMM BOWEL DIS, V15, P589, DOI 10.1002/ibd.20798
   Huang JS, 2014, PEDIATRICS, V133, pE1639, DOI 10.1542/peds.2013-2830
   Kappelman MD, 2007, CLIN GASTROENTEROL H, V5, P1424, DOI 10.1016/j.cgh.2007.07.012
   Kreuter MW, 2004, HEALTH EDUC BEHAV, V31, P441, DOI 10.1177/1090198104265597
   Kunz JH, 2011, QUAL LIFE RES, V20, P1197, DOI 10.1007/s11136-011-9853-3
   Leung Y, 2011, INFLAMM BOWEL DIS, V17, P2169, DOI 10.1002/ibd.21576
   Mackner LM, 2007, CURR OPIN PEDIATR, V19, P548, DOI 10.1097/MOP.0b013e3282ef4426
   McPheeters M., 2014, TRANSITION
   McPherson M, 2009, PEDIATR BLOOD CANCER, V52, P838, DOI 10.1002/pbc.21974
   Nehring WM, 2015, J PEDIATR NURS, V30, P732, DOI 10.1016/j.pedn.2015.05.030
   Nicholas DB, 2007, HEALTH QUAL LIFE OUT, V5, DOI 10.1186/1477-7525-5-28
   Odell S, 2011, J CLIN PSYCHOL MED S, V18, P39, DOI 10.1007/s10880-011-9228-5
   Reiss JG, 2005, PEDIATRICS, V115, P112, DOI 10.1542/peds.2004-1321
   Romanova A., 2013, INFLAMM BOWEL DIS, V19, pS71
   Rosen D, 2016, INFLAMM BOWEL DIS, V22, P702, DOI 10.1097/MIB.0000000000000633
   Sawicki GS, 2011, J PEDIATR PSYCHOL, V36, P160, DOI 10.1093/jpepsy/jsp128
   Shalowitz MU, 2009, J DEV BEHAV PEDIATR, V30, P350, DOI 10.1097/DBP.0b013e3181b0ef14
   Telfair J, 2004, J HEALTH CARE POOR U, V15, P443, DOI 10.1353/hpu.2004.0049
   Westwood ATR, 1999, J PAEDIATR CHILD H, V35, P442, DOI 10.1046/j.1440-1754.1999.355394.x
   Wood DL, 2014, ACAD PEDIATR, V14, P415, DOI 10.1016/j.acap.2014.03.008
NR 45
TC 12
Z9 19
U1 1
U2 11
PU ELSEVIER SCIENCE INC
PI NEW YORK
PA 360 PARK AVE SOUTH, NEW YORK, NY 10010-1710 USA
SN 0882-5963
J9 J PEDIATR NURS
JI J. Pediatr. Nurs.
PD MAR-APR
PY 2018
VL 39
BP 49
EP 54
DI 10.1016/j.pedn.2018.01.008
PG 6
WC Nursing; Pediatrics
WE Science Citation Index Expanded (SCI-EXPANDED); Social Science Citation Index (SSCI)
SC Nursing; Pediatrics
GA FZ4AM
UT WOS:000427533200014
PM 29525216
DA 2024-01-22
ER

PT J
AU Subramanyam, M
   Plavina, T
   Khatri, BO
   Fox, RJ
   Goelz, SE
AF Subramanyam, Meena
   Plavina, Tatiana
   Khatri, Bhupendra O.
   Fox, Robert J.
   Goelz, Susan E.
TI The effect of plasma exchange on serum anti-JC virus antibodies
SO MULTIPLE SCLEROSIS JOURNAL
LA English
DT Article
DE Plasma exchange; anti-JCV antibodies; multiple sclerosis; natalizumab;
   progressive multifocal leukoencephalopathy; immune reconstitution
ID PROGRESSIVE MULTIFOCAL LEUKOENCEPHALOPATHY; NATALIZUMAB; TRIAL
AB Objective: Natalizumab, a highly effective treatment for multiple sclerosis (MS) and Crohn's disease, is associated with progressive multifocal leukoencephalopathy (PML). Upon suspicion or diagnosis of PML, plasma exchange (PLEX) is performed to remove natalizumab from the circulation, allowing immune reconstitution of the central nervous system. Since PLEX may also remove other circulating antibodies, we examined the effects of PLEX on serum immunoglobulin (IgG) and anti-JC virus (JCV) antibody levels in MS patients with and without PML.
   Methods: Serum samples from 12 natalizumab-treated patients without PML collected before, during and after PLEX were tested for IgG isotypes using a commercial assay, and for anti-JCV antibodies using a two-step enzyme-linked immunosorbent assay. Five natalizumab-treated PML patients who underwent PLEX were also tested for anti-JCV antibodies.
   Results: PLEX produced a two-to three-fold reduction in all IgG isotypes. Among patients without PML, 42% (five of 12 patients) had detectable anti-JCV antibodies before PLEX; in these patients, anti-JCV antibodies were reduced approximately two-to five-fold, with levels returning to 50-100 percent of baseline two weeks after the final PLEX. The five PML patients, all of whom had detectable anti-JCV antibodies before PLEX, experienced similar reductions in anti-JCV antibody levels following PLEX.
   Conclusions: Our results indicate that PLEX effectively removes circulating antibodies; however, levels of endogenous anti-JCV antibody, unlike exogenously administered natalizumab, were replenished relatively quickly following PLEX. While interpretation of anti-JCV antibody levels during or within two weeks after PLEX may be problematic, humoral JCV immunity is not abolished by PLEX and antibody levels are rapidly restored.
C1 [Subramanyam, Meena; Plavina, Tatiana] Biogen Idec Inc, Cambridge, MA 02142 USA.
   [Khatri, Bhupendra O.] Aurora St Lukes Ctr Neurol Disorders, Reg Multiple Sclerosis Ctr, Milwaukee, WI USA.
   [Fox, Robert J.] Cleveland Clin, Mellen Ctr Multiple Sclerosis, Cleveland, OH USA.
   [Goelz, Susan E.] Elan Pharmaceut Inc, San Francisco, CA USA.
C3 Biogen; Cleveland Clinic Foundation; Perrigo Company PLC; Perrigo
   Company PLC North America
RP Subramanyam, M (通讯作者)，Biogen Idec Inc, Cambridge Ctr 14, Cambridge, MA 02142 USA.
EM meena.subramanyam@biogenidec.com
FU Biogen Idec Inc.; Elan Pharmaceuticals Inc.
FX This work was supported by Biogen Idec Inc. and Elan Pharmaceuticals
   Inc.
CR Biogen Idec Inc, TYS NAT INJ FULL PRE
   Biogen Idec Inc, MED INFORM
   Bloomgren G, 2012, NEW ENGL J MED, V366, P1870, DOI 10.1056/NEJMoa1107829
   Brew BJ, 2010, NAT REV NEUROL, V6, P667, DOI 10.1038/nrneurol.2010.164
   Cortese I, 2011, NEUROLOGY, V76, P294, DOI 10.1212/WNL.0b013e318207b1f6
   Goelz SE, 2011, ANN NEUROL, V69, P429, DOI 10.1002/ana.22304
   Gorelik L, 2010, ANN NEUROL, V68, P295, DOI 10.1002/ana.22128
   Khatri BO, 2009, NEUROLOGY, V72, P402, DOI 10.1212/01.wnl.0000341766.59028.9d
   Major EO, 2010, ANNU REV MED, V61, P35, DOI 10.1146/annurev.med.080708.082655
   Polman CH, 2006, NEW ENGL J MED, V354, P899, DOI 10.1056/NEJMoa044397
   Rudick RA, 2006, NEW ENGL J MED, V354, P911, DOI 10.1056/NEJMoa044396
   Ryschkewitsch CF, 2010, ANN NEUROL, V68, P384, DOI 10.1002/ana.22137
   Sandborn WJ, 2005, NEW ENGL J MED, V353, P1912, DOI 10.1056/NEJMoa043335
   Sunyaev SR, 2009, PLOS GENET, V5, DOI 10.1371/journal.pgen.1000368
   Tan CS, 2010, LANCET NEUROL, V9, P425, DOI 10.1016/S1474-4422(10)70040-5
   Weinshenker BG, 1999, ANN NEUROL, V46, P878, DOI 10.1002/1531-8249(199912)46:6<878::AID-ANA10>3.0.CO;2-Q
   YEDNOCK TA, 1992, NATURE, V356, P63, DOI 10.1038/356063a0
NR 17
TC 9
Z9 9
U1 0
U2 4
PU SAGE PUBLICATIONS LTD
PI LONDON
PA 1 OLIVERS YARD, 55 CITY ROAD, LONDON EC1Y 1SP, ENGLAND
SN 1352-4585
EI 1477-0970
J9 MULT SCLER J
JI Mult. Scler. J.
PD JUN
PY 2013
VL 19
IS 7
BP 912
EP 919
DI 10.1177/1352458512467502
PG 8
WC Clinical Neurology; Neurosciences
WE Science Citation Index Expanded (SCI-EXPANDED)
SC Neurosciences & Neurology
GA 152YK
UT WOS:000319567900014
PM 23232602
DA 2024-01-22
ER

PT J
AU Rejler, M
   Tholstrup, J
   Andersson-Gäre, B
   Spångéus, A
AF Rejler, Martin
   Tholstrup, Jorgen
   Andersson-Gare, Boel
   Spangeus, Anna
TI Low prevalence of anemia in inflammatory bowel disease: A
   population-based study in Sweden
SO SCANDINAVIAN JOURNAL OF GASTROENTEROLOGY
LA English
DT Article
DE anemia; annual follow-up; hospitalization; inflammatory bowel disease;
   population-based study quality; prevalence
ID QUALITY-OF-LIFE; EPIDEMIOLOGY; MANAGEMENT; DIAGNOSIS; IBD
AB Objective. Anemia is a well-known complication of inflammatory bowel disease (IBD) with a reported prevalence of 8.8-73.7%. However, knowledge is sparse about the anemia prevalence in a population-based cohort of patients affected by IBD. Materials and methods. The aim of this retrospective, descriptive, population-based study was to determine and analyze the prevalence of anemia for ambulatory (n = 485) as well as for hospitalized patients diagnosed with IBD in 2008 in the Highland Health Care District, Jonkopings County, Sweden. Results. The prevalence of anemia at the annual follow-up in the studied IBD population was 6%, 5% for patients with ulcerative colitis (UC), and 9% for those with Crohn's disease (CD). There was a higher rate of anemia at the yearly check up in patients requiring inpatient care during the year. IBD patients, prescribed anti-TNF-alpha treatment, had a higher rate of anemia. Of the hospitalized UC and CD patients (n = 31), 35% and 50%, respectively, had anemia at admission and 6% and 4% had severe anemia (Hb <100 g/L), respectively. Conclusions. The prevalence of anemia in this population was lower than reported previously, probably due to inclusion of all IBD patients in the area in combination with a proactive follow-up model. The prevalence of anemia in this IBD population was similar to the prevalence in the general population. This may indicate that efforts by health care professionals to prevent, identify, and treat anemia in the IBD population have been successful.
C1 [Rejler, Martin; Tholstrup, Jorgen] Highland Hosp Eksjo, Dept Med, Gastroenterol Unit, S-57581 Eksjo, Sweden.
   [Andersson-Gare, Boel] Jonkopings Cty Council, Jonkoping, Sweden.
   [Andersson-Gare, Boel] Jonkoping Univ, Jonkopings Acad Improvement Hlth & Welf, Jonkoping, Sweden.
   [Spangeus, Anna] Linkoping Univ, Linkoping Univ Hosp, Div Internal Med, Dept Endocrinol & Gastroenterol,Dept Med & Hlth S, Linkoping, Sweden.
C3 Jonkoping University; Linkoping University
RP Rejler, M (通讯作者)，Highland Hosp Eksjo, Dept Med, Gastroenterol Unit, S-57581 Eksjo, Sweden.
EM martin.rejler@lj.se
FU Futurum Research Council; Jonkoping County Council; Foundation for
   Clinical Cancer Research in Jonkoping County; VINNVARD
FX This work was supported by Futurum Research Council, Jonkoping County
   Council, the Foundation for Clinical Cancer Research in Jonkoping County
   and VINNVARD research for more effective and better health care.
CR Bager P, 2011, SCAND J GASTROENTERO, V46, P304, DOI 10.3109/00365521.2010.533382
   DALLMAN PR, 1984, AM J CLIN NUTR, V39, P437, DOI 10.1093/ajcn/39.3.437
   de Benoist Bruno, WHO LIB CATALOGUING
   DYER NH, 1972, Q J MED, V41, P419
   Ekbom A, 2004, INFLAMM BOWEL DIS, V10, pS32, DOI 10.1097/00054725-200402001-00007
   Ershler WB, 2005, VALUE HEALTH, V8, P629, DOI 10.1111/j.1524-4733.2005.00058.x
   Gasche C, 2000, INFLAMM BOWEL DIS, V6, P142, DOI 10.1097/00054725-200005000-00013
   Gasche C, 2007, INFLAMM BOWEL DIS, V13, P1545, DOI 10.1002/ibd.20285
   Gomollón F, 2009, WORLD J GASTROENTERO, V15, P4659, DOI 10.3748/wjg.15.4659
   Goodnough LT, 2004, AM J MED, V116, P1, DOI 10.1016/j.amjmed.2003.12.007
   GREENSTEIN AJ, 1975, AM J GASTROENTEROL, V63, P40
   Hjortswang H, 2006, SCAND J GASTROENTERO, V41, P1196, DOI 10.1080/00365520600610618
   Loftus EV, 2002, GASTROENTEROL CLIN N, V31, P1, DOI 10.1016/S0889-8553(01)00002-4
   Nikolaus S, 2007, GASTROENTEROLOGY, V133, P1670, DOI 10.1053/j.gastro.2007.09.001
   Pizzi LT, 2006, INFLAMM BOWEL DIS, V12, P47, DOI 10.1097/01.MIB.0000191670.04605.e7
   Porter M.E., 2010, HIGHLAND DISTRICT CO
   REILLY J, 1976, AM J SURG, V131, P192, DOI 10.1016/0002-9610(76)90096-9
   Rejler Martin, 2007, Qual Manag Health Care, V16, P38
   Schreiber S, 1996, NEW ENGL J MED, V334, P619, DOI 10.1056/NEJM199603073341002
   Stange EF, 2008, J CROHNS COLITIS, V2, P1, DOI 10.1016/j.crohns.2007.11.001
   Stjernman H, 2008, INFLAMM BOWEL DIS, V14, P47, DOI 10.1002/ibd.20255
   Travis SPL, 2006, GUT, V55, DOI 10.1136/gut.2005.081950b
   Walker AM, 1997, AM J GASTROENTEROL, V92, P816
   Wells CW, 2006, INFLAMM BOWEL DIS, V12, P123, DOI 10.1097/01.MIB.0000196646.64615.db
   Wilson A, 2004, AM J MED, V116, P44, DOI 10.1016/j.amjmed.2003.12.011
NR 25
TC 23
Z9 25
U1 0
U2 3
PU TAYLOR & FRANCIS LTD
PI ABINGDON
PA 2-4 PARK SQUARE, MILTON PARK, ABINGDON OR14 4RN, OXON, ENGLAND
SN 0036-5521
EI 1502-7708
J9 SCAND J GASTROENTERO
JI Scand. J. Gastroenterol.
PD SEP
PY 2012
VL 47
IS 8-9
BP 937
EP 942
DI 10.3109/00365521.2012.672590
PG 6
WC Gastroenterology & Hepatology
WE Science Citation Index Expanded (SCI-EXPANDED)
SC Gastroenterology & Hepatology
GA 998BW
UT WOS:000308213200009
PM 22571405
DA 2024-01-22
ER

PT J
AU Toedter, G
   Hayden, K
   Wagner, C
   Brodmerkel, C
AF Toedter, Gary
   Hayden, Karen
   Wagner, Carrie
   Brodmerkel, Carrie
TI Simultaneous detection of eight analytes in human serum by two
   commercially available platforms for multiplex cytokine analysis
SO CLINICAL AND VACCINE IMMUNOLOGY
LA English
DT Article
ID BEAD ARRAY ASSAYS; PROINFLAMMATORY CYTOKINES; HUMAN PLASMA; IMMUNOASSAY;
   SENSITIVITY; PERFORMANCE; ACTIVATION; ANTIBODIES; MARKERS; PROTEIN
AB The accurate detection and quantitation of cytokines in serum are important in the study of disease mechanisms, pathogenesis, and treatment. Serum cytokines can reflect processes that are occurring at the cellular or tissue level and thus provide a means of indirectly monitoring these processes. Multiplex detection of cytokines allows the simultaneous measurement of multiple cytokines in a sample, increasing the efficiency of measuring the cytokines while reducing the serum sample volumes required for the testing. Two commercially available multiplex platforms were evaluated (Pierce SearchLight and Meso Scale Discovery), using multiplexes capable of simultaneously detecting eight cytokines. The cytokines analyzed in this study were gamma interferon, vascular endothelial growth factor, tumor necrosis factor alpha, interleukin-6 (IL-6), macrophage inflammatory protein 1 beta, monocyte chemoattractant protein 1, IL-12p40, and IL-4. The range of quantitation of the platforms, the recovery of spiked cytokines, and the detection of the cytokines in serum samples from subjects with ulcerative colitis, Crohn's disease, rheumatoid arthritis, and psoriasis were examined. The findings showed that the detection of the cytokines was highly dependent upon the platform, with the consistency of the detection of cytokines across platforms being dependent upon the cytokine being analyzed. A careful examination of platform assay performance must be made prior to utilizing multiplex platforms in a study. While some cytokines will give similar patterns of results across platforms, others will be highly variable. The use of the same platform within a study or across studies where data will be compared is advised.
C1 [Toedter, Gary; Hayden, Karen; Wagner, Carrie; Brodmerkel, Carrie] Centocor R&D, Dept Clin Pathol & Expt Med, Radnor, PA 19087 USA.
C3 Johnson & Johnson; Johnson & Johnson USA
RP Toedter, G (通讯作者)，Centocor R&D, Dept Clin Pathol & Expt Med, 145 King Prussia Rd, Radnor, PA 19087 USA.
EM gtoedter@cntus.jnj.com
FU Centocor RD
FX This work was supported by Centocor R&D. All of the authors are
   employees of Centocor.
CR Aziz N, 1999, CLIN DIAGN LAB IMMUN, V6, P89, DOI 10.1128/CDLI.6.1.89-95.1999
   de Jager W, 2006, METHODS, V38, P294, DOI 10.1016/j.ymeth.2005.11.008
   de Jager W, 2005, J IMMUNOL METHODS, V300, P124, DOI 10.1016/j.jim.2005.03.009
   de Jager W, 2003, CLIN DIAGN LAB IMMUN, V10, P133, DOI 10.1128/CDLI.10.1.133-139.2003
   Dinarello CA, 2000, CHEST, V118, P503, DOI 10.1378/chest.118.2.503
   Elshal MF, 2006, METHODS, V38, P317, DOI 10.1016/j.ymeth.2005.11.010
   Fahey JL, 1998, AIDS, V12, P1581, DOI 10.1097/00002030-199813000-00004
   Hennig C, 2000, J IMMUNOL METHODS, V235, P71, DOI 10.1016/S0022-1759(99)00206-9
   Khan SS, 2004, CYTOM PART B-CLIN CY, V61B, P35, DOI 10.1002/cyto.b.20021
   Kingsmore SF, 2006, NAT REV DRUG DISCOV, V5, P310, DOI 10.1038/nrd2006
   Lash GE, 2006, J IMMUNOL METHODS, V309, P205, DOI 10.1016/j.jim.2005.12.007
   Martins TB, 2004, CLIN DIAGN LAB IMMUN, V11, P325, DOI 10.1128/CDLI.11.2.325-329.2004
   Mendoza LG, 1999, BIOTECHNIQUES, V27, P778, DOI 10.2144/99274rr01
   Moser B, 2004, ANN RHEUM DIS, V63, P84, DOI 10.1136/ard.2004.028316
   Nielsen UB, 2004, J IMMUNOL METHODS, V290, P107, DOI 10.1016/j.jim.2004.04.012
   Prabhakar U, 2004, J IMMUNOL METHODS, V291, P27, DOI 10.1016/j.jim.2004.04.018
   Prabhakar U, 2002, J IMMUNOL METHODS, V260, P207, DOI 10.1016/S0022-1759(01)00543-9
   Urbanowska T, 2006, J IMMUNOL METHODS, V316, P1, DOI 10.1016/j.jim.2006.03.019
   Werther K, 2002, BRIT J CANCER, V86, P417, DOI 10.1038/sj.bjc.6600075
NR 19
TC 65
Z9 68
U1 0
U2 8
PU AMER SOC MICROBIOLOGY
PI WASHINGTON
PA 1752 N ST NW, WASHINGTON, DC 20036-2904 USA
SN 1556-6811
J9 CLIN VACCINE IMMUNOL
JI Clin. Vaccine Immunol.
PD JAN
PY 2008
VL 15
IS 1
BP 42
EP 48
DI 10.1128/CVI.00211-07
PG 7
WC Immunology; Infectious Diseases; Microbiology
WE Science Citation Index Expanded (SCI-EXPANDED)
SC Immunology; Infectious Diseases; Microbiology
GA 340BE
UT WOS:000258620300003
PM 18003817
OA Green Published
DA 2024-01-22
ER

PT J
AU Avinir, A
   Dar, S
   Taler, M
   Haj, O
   Gothelf, D
   Kopylov, U
   Ben-Horin, S
   Mekori-Domachevsky, E
AF Avinir, Asia
   Dar, Shira
   Taler, Michal
   Haj, Ola
   Gothelf, Doron
   Kopylov, Uri
   Ben-Horin, Shomron
   Mekori-Domachevsky, Ehud
TI Keeping it simple: mental health assessment in the Gastroenterology
   Department - using the Hospital Anxiety and Depression Scale (HADS) for
   IBD patients in Israel
SO THERAPEUTIC ADVANCES IN GASTROENTEROLOGY
LA English
DT Article
DE anxiety; depression; HADS; IBD
ID INFLAMMATORY-BOWEL-DISEASE; QUALITY-OF-LIFE; SYMPTOMS; INVENTORY;
   MORTALITY; IMPACT
AB Background: Depression and anxiety are common among inflammatory bowel disease (IBD) patients. Not only do they worsen quality of life, but also worsen the prognosis of the IBD. Yet, there are no widely accepted guidelines for screening for depression or anxiety in this population. The Hospital Anxiety and Depression Scale (HADS) is a self-administered questionnaire designed to measure anxiety and depression in the physically ill. The purpose of this study was to establish the utility of the HADS as a screening tool in IBD patients. Methods: Seventy-nine IBD patients (age 29.86 +/- 8.36, 51.9% female, 77.2% Crohn's disease) were recruited consecutively at the day treatment unit, Gastroenterology Department, Sheba Medical Center. They were asked to complete the HADS, the Beck Depression Inventory (BDI), and the State-Trait Anxiety Inventory (STAI). The scores of the HADS depression and anxiety subscales were correlated with the BDI and STAI scores, and the rates of above-threshold scores were calculated and compared between the three questionnaires and findings from previous studies. Results: The two HADS subscales significantly correlated with and the BDI (rs =.69, p < 0.001) and STAI state and trait anxiety (rs =.853, p < 0.001; rs =.744, p < 0.001, respectively). The usual HADS cut-off scores yielded adequate rate of anxiety but lower than expected depression rates. Conclusions: Our findings suggest the HADS as a valid screening tool for anxiety and depression in IBD patients. We recommend administering it routinely in gastrointestinal (GI) follow-ups using a lower cut-off score for depression than anxiety (greater than 7 vs greater than 11, respectively).
C1 [Avinir, Asia; Gothelf, Doron; Mekori-Domachevsky, Ehud] Sheba Med Ctr, Safra Childrens Hosp, Child & Adolescent Psychiat Div, IL-52621 Ramat Gan, Israel.
   [Dar, Shira; Taler, Michal] Sheba Med Ctr, Pediat Mol Psychiat Lab, Ramat Gan, Israel.
   [Taler, Michal; Gothelf, Doron; Kopylov, Uri; Ben-Horin, Shomron] Tel Aviv Univ, Sackler Fac Med, Tel Aviv, Israel.
   [Haj, Ola; Kopylov, Uri; Ben-Horin, Shomron] Sheba Med Ctr, Gastroenterol Dept, Ramat Gan, Israel.
   [Gothelf, Doron] Tel Aviv Univ, Sagol Sch Neurosci, Tel Aviv, Israel.
C3 Chaim Sheba Medical Center; Chaim Sheba Medical Center; Sackler Faculty
   of Medicine; Chaim Sheba Medical Center; Tel Aviv University
RP Mekori-Domachevsky, E (通讯作者)，Sheba Med Ctr, Safra Childrens Hosp, Child & Adolescent Psychiat Div, IL-52621 Ramat Gan, Israel.
EM ehud.mekori@sheba.gov.it
OI avinir, asia/0000-0001-9140-637X
CR Barberio B, 2021, LANCET GASTROENTEROL, V6, P359, DOI 10.1016/S2468-1253(21)00014-5
   Beck A, 2011, ANN FAM MED, V9, P305, DOI 10.1370/afm.1260
   BECK AT, 1988, CLIN PSYCHOL REV, V8, P77, DOI 10.1016/0272-7358(88)90050-5
   Bernstein CN, 2018, INFLAMM BOWEL DIS, V24, P1867, DOI 10.1093/ibd/izy068
   Bernstein CN, 2005, GASTROENTEROLOGY, V129, P827, DOI 10.1053/j.gastro.2005.06.021
   Bonaz BL, 2013, GASTROENTEROLOGY, V144, P36, DOI 10.1053/j.gastro.2012.10.003
   Buria L, 2015, Gerontol Geriatr, V42, P41
   Byrne G, 2017, CAN J GASTROENTEROL, V2017, DOI 10.1155/2017/6496727
   Chesney E, 2014, WORLD PSYCHIATRY, V13, P153, DOI 10.1002/wps.20128
   Engel T, 2015, INFLAMM BOWEL DIS, V21, P2320, DOI 10.1097/MIB.0000000000000508
   Gracie DJ, 2018, GASTROENTEROLOGY, V154, P1635, DOI 10.1053/j.gastro.2018.01.027
   Hidaka BH, 2012, J AFFECT DISORDERS, V140, P205, DOI 10.1016/j.jad.2011.12.036
   Jedel S, 2013, MINDFULNESS, V4, P296, DOI 10.1007/s12671-012-0128-z
   KNIGHT RG, 1983, BRIT J CLIN PSYCHOL, V22, P245, DOI 10.1111/j.2044-8260.1983.tb00610.x
   Kuznicki P, 2020, ADV CLIN EXP MED, V29, P1505, DOI 10.17219/acem/127676
   Michopoulos Ioannis, 2008, Ann Gen Psychiatry, V7, P4, DOI 10.1186/1744-859X-7-4
   Mikocka-Walus A, 2016, CLIN GASTROENTEROL H, V14, P829, DOI 10.1016/j.cgh.2015.12.045
   Mikocka-Walus A, 2016, INFLAMM BOWEL DIS, V22, P752, DOI 10.1097/MIB.0000000000000620
   Mittermaier C, 2004, PSYCHOSOM MED, V66, P79, DOI 10.1097/01.PSY.0000106907.24881.F2
   Navabi S, 2018, INFLAMM BOWEL DIS, V24, P2303, DOI 10.1093/ibd/izy143
   Neuendorf R, 2016, J PSYCHOSOM RES, V87, P70, DOI 10.1016/j.jpsychores.2016.06.001
   Peirce JM, 2019, J NEUROSCI RES, V97, P1223, DOI 10.1002/jnr.24476
   Pratt LA, 2016, GEN HOSP PSYCHIAT, V39, P39, DOI 10.1016/j.genhosppsych.2015.12.003
   Qiu Y, 2010, SCAND J IMMUNOL, V72, P425, DOI 10.1111/j.1365-3083.2010.02456.x
   Sarmiento C., 2020, The Wiley encyclopedia of personality and individual differences, P125, DOI [10.1002/9781119547174.ch198, DOI 10.1002/9781119547174.CH198]
   Simrén M, 2002, AM J GASTROENTEROL, V97, P389
   Sochal M, 2020, J CLIN MED, V9, DOI 10.3390/jcm9092921
   Spielberger CD, 1983, MANUAL STATE TRAIT A
   Villoria A, 2017, PLOS ONE, V12, DOI 10.1371/journal.pone.0181435
   Wang YP, 2013, CLINICS, V68, P1274, DOI 10.6061/clinics/2013(09)15
   World Health Organization (WHO), 2021, REP DEPR
   World Health Organization (WHO), 2021, Mental Health
   Yamamoto-Furusho JK, 2018, GASTROENT HEPAT-BARC, V41, P477, DOI 10.1016/j.gastrohep.2018.05.009
   ZIGMOND AS, 1983, ACTA PSYCHIAT SCAND, V67, P361, DOI 10.1111/j.1600-0447.1983.tb09716.x
NR 34
TC 1
Z9 1
U1 0
U2 0
PU SAGE PUBLICATIONS LTD
PI LONDON
PA 1 OLIVERS YARD, 55 CITY ROAD, LONDON EC1Y 1SP, ENGLAND
SN 1756-283X
EI 1756-2848
J9 THER ADV GASTROENTER
JI Ther. Adv. Gastroenterol.
PD DEC
PY 2022
VL 15
DI 10.1177/17562848211066439
PG 8
WC Gastroenterology & Hepatology
WE Science Citation Index Expanded (SCI-EXPANDED)
SC Gastroenterology & Hepatology
GA 8Q4JN
UT WOS:000927175300004
PM 35251306
OA gold, Green Published
DA 2024-01-22
ER

PT J
AU de Graaf, DM
   Wang, RX
   Amo-Aparicio, J
   Lee, JS
   Dowdell, AS
   Tengesdal, IW
   Marchetti, C
   Colgan, SP
   Joosten, LAB
   Dinarello, CA
AF de Graaf, Dennis M.
   Wang, Ruth X.
   Amo-Aparicio, Jesus
   Lee, J. Scott
   Dowdell, Alexander S.
   Tengesdal, Isak W.
   Marchetti, Carlo
   Colgan, Sean P.
   Joosten, Leo A. B.
   Dinarello, Charles A.
TI IL-38 Gene Deletion Worsens Murine Colitis
SO FRONTIERS IN IMMUNOLOGY
LA English
DT Article
DE IL-38; NLRP3; IL-1 alpha; IL-1 beta; colitis; IBD; inflammatory bowel
   diseases
ID INFLAMMATORY-BOWEL-DISEASE; SULFATE SODIUM DSS; ULCERATIVE-COLITIS;
   INCREASED EXPRESSION; FAMILY; CELLS; IL-1-BETA; CANCER; GAMMA
AB IL-38 is a recently discovered cytokine and member of the IL-1 Family. In the IL-1 Family, IL-38 is unique because the cytokine is primarily a B lymphocyte product and functions to suppress inflammation. Studies in humans with inflammatory bowel disease (IBD) suggest that IL-38 may be protective for ulcerative colitis or Crohn's disease, and that IL-38 acts to maintain homeostasis in the intestinal tract. Here we investigated the role of endogenous IL-38 in experimental colitis in mice deficient in IL-38 by deletion of exons 1-4 in C57 BL/6 mice. Compared to WT mice, IL-38 deficient mice subjected to dextran sulfate sodium (DSS) showed greater severity of disease, more weight loss, increased intestinal permeability, and a worse histological phenotype including increased neutrophil influx in the colon. Mice lacking IL-38 exhibited elevated colonic Nlrp3 mRNA and protein levels, increased caspase-1 activation, and the concomitant increased processing of IL-1 beta precursor into active IL-1 beta. Expression of IL-1 alpha, an exacerbator of IBD, was also upregulated. Colonic myleloperoxidase protein and Il17a, and Il17f mRNA levels were higher in the IL-38 deficient mice. Daily treatment of IL-38 deficient mice with an NLRP3 inhibitor attenuated diarrhea and weight loss during the recovery phase. These data implicate endogenous IL-38 as an anti-inflammatory cytokine that reduces DSS colitis severity. We propose that a relative deficiency of IL-38 contributes to IBD by disinhibition of the NLRP3 inflammasome.
C1 [de Graaf, Dennis M.; Amo-Aparicio, Jesus; Tengesdal, Isak W.; Marchetti, Carlo; Dinarello, Charles A.] Univ Colorado Denver, Dept Med, Aurora, CO 80204 USA.
   [de Graaf, Dennis M.; Joosten, Leo A. B.; Dinarello, Charles A.] Radboud Univ Nijmegen Med Ctr, Dept Internal Med, Nijmegen, Netherlands.
   [Wang, Ruth X.; Lee, J. Scott; Dowdell, Alexander S.; Colgan, Sean P.] Univ Colorado, Sch Med, Dept Med, Mucosal Inflammat Program, Aurora, CO USA.
   [Wang, Ruth X.] Univ Colorado Sch Med, Med Scientist Training Program, Aurora, CO USA.
   [Joosten, Leo A. B.] Iuliu Hatieganu Univ Med & Pharm, Dept Med Genet, Cluj Napoca, Romania.
C3 University of Colorado System; University of Colorado Anschutz Medical
   Campus; Children's Hospital Colorado; Radboud University Nijmegen;
   University of Colorado System; University of Colorado Anschutz Medical
   Campus; University of Colorado System; University of Colorado Anschutz
   Medical Campus; Iuliu Hatieganu University of Medicine & Pharmacy
RP de Graaf, DM (通讯作者)，Univ Colorado Denver, Dept Med, Aurora, CO 80204 USA.; de Graaf, DM (通讯作者)，Radboud Univ Nijmegen Med Ctr, Dept Internal Med, Nijmegen, Netherlands.
EM degraaf@uni-bonn.de
RI Dowdell, Alexander/JDC-1198-2023; Amo Aparicio, Jesus/GVT-2321-2022;
   Dinarello, Charles/C-8524-2013
OI Amo Aparicio, Jesus/0000-0002-1294-6819; 
FU Interleukin Foundation; NIH National Research Service Award (NRSA)
   fellowship [F30DK120072]; NIH Medical Scientist Training Program (MSTP)
   training grant [T32GM008497]; NIH [DK129410, AI-15614, DK1047893,
   DK50189, DK095491]
FX DG and CM are supported by the Interleukin Foundation. RW is supported
   by an NIH National Research Service Award (NRSA) fellowship F30DK120072
   and NIH Medical Scientist Training Program (MSTP) training grant
   T32GM008497. JL is supported by NIH grant DK129410. CD is supported by
   NIH Grant AI-15614. SC is supported by NIH grants DK1047893, DK50189,
   and DK095491.
CR Adolph TE, 2013, NATURE, V503, P272, DOI 10.1038/nature12599
   Akira S, 2006, CELL, V124, P783, DOI 10.1016/j.cell.2006.02.015
   Bauer C, 2010, GUT, V59, P1192, DOI 10.1136/gut.2009.197822
   Bersudsky M, 2014, GUT, V63, P598, DOI 10.1136/gutjnl-2012-303329
   Bian F, 2019, FRONT PHARMACOL, V10, DOI 10.3389/fphar.2019.00040
   Boutet MA, 2016, CLIN EXP IMMUNOL, V184, P159, DOI 10.1111/cei.12761
   Chen F, 2020, CANCER IMMUNOL IMMUN, V69, P69, DOI 10.1007/s00262-019-02440-7
   Chen XL, 2019, CELL DEATH DIS, V10, DOI 10.1038/s41419-019-2157-1
   Coccia M, 2012, J EXP MED, V209, P1595, DOI 10.1084/jem.20111453
   de Graaf DM, 2021, J LEUKOCYTE BIOL, V110, P907, DOI 10.1002/JLB.3A0220-143RRR
   de Graaf DM, 2021, CYTOKINE, V137, DOI 10.1016/j.cyto.2020.155334
   de Graaf DM, 2021, EUR J IMMUNOL, V51, P662, DOI 10.1002/eji.201948390
   Dieleman LA, 1998, CLIN EXP IMMUNOL, V114, P385
   Fonseca-Camarillo G, 2018, BIOMED RES INT, V2018, DOI 10.1155/2018/5140691
   Fujino S, 2003, GUT, V52, P65, DOI 10.1136/gut.52.1.65
   Fusco R, 2020, INT J MOL SCI, V21, DOI 10.3390/ijms21124223
   Glassner KL, 2020, J ALLERGY CLIN IMMUN, V145, P16, DOI 10.1016/j.jaci.2019.11.003
   Goyette P, 2007, ANN MED, V39, P177, DOI 10.1080/07853890701197615
   Han YY, 2019, CELL REP, V27, P835, DOI 10.1016/j.celrep.2019.03.082
   Harusato A, 2016, INFLAMM BOWEL DIS, V22, pS54, DOI 10.1097/01.MIB.0000480273.37247.26
   Hazel K, 2020, THER ADV CHRONIC DIS, V11, DOI 10.1177/2040622319899297
   Kanneganti TD, 2007, IMMUNITY, V27, P549, DOI 10.1016/j.immuni.2007.10.002
   Kim JJ, 2012, JOVE-J VIS EXP, DOI 10.3791/3678
   Lin HS, 2001, J BIOL CHEM, V276, P20597, DOI 10.1074/jbc.M010095200
   Luo P, 2022, ANN NY ACAD SCI, V1508, P92, DOI 10.1111/nyas.14704
   Medina-Contreras O, 2016, J IMMUNOL, V196, P34, DOI 10.4049/jimmunol.1501312
   Menghini P, 2019, P NATL ACAD SCI USA, V116, P26717, DOI 10.1073/pnas.1915043116
   Mercurio L, 2018, CELL DEATH DIS, V9, DOI 10.1038/s41419-018-1143-3
   Nishida A, 2016, INFLAMM BOWEL DIS, V22, P303, DOI 10.1097/MIB.0000000000000654
   Oizumi T, 2022, DIGEST DIS SCI, V67, P2912, DOI 10.1007/s10620-021-07184-y
   Podolsky DK, 2002, NEW ENGL J MED, V347, P417, DOI 10.1056/NEJMra0804647
   Prochnicki Tomasz, 2016, F1000Res, V5, DOI 10.12688/f1000research.8614.1
   Rathinam VAK, 2019, NAT IMMUNOL, V20, P527, DOI 10.1038/s41590-019-0368-3
   Russell SE, 2016, MUCOSAL IMMUNOL, V9, P1193, DOI 10.1038/mi.2015.134
   Rutter MD, 2004, GUT, V53, P1813, DOI 10.1136/gut.2003.038505
   Saber S, 2021, LIFE SCI, V270, DOI 10.1016/j.lfs.2021.119123
   Sharma D, 2017, IMMUNOL REV, V280, P57, DOI 10.1111/imr.12602
   Stidham RW, 2018, CLIN COLON RECT SURG, V31, P168, DOI 10.1055/s-0037-1602237
   Ting JPY, 2008, IMMUNITY, V28, P285, DOI 10.1016/j.immuni.2008.02.005
   van de Veerdonk FL, 2012, P NATL ACAD SCI USA, V109, P3001, DOI 10.1073/pnas.1121534109
   Villani AC, 2009, NAT GENET, V41, P71, DOI 10.1038/ng.285
   Wang XL, 2019, INT J EPIDEMIOL, V48, P767, DOI 10.1093/ije/dyy244
   Xie C, 2020, CYTOKINE, V127, DOI 10.1016/j.cyto.2019.154963
   Xie LH, 2019, BIOMOLECULES, V9, DOI 10.3390/biom9080345
   Yang W, 2022, ADV SCI, V9, DOI 10.1002/advs.202103035
   Zaki MH, 2010, IMMUNITY, V32, P379, DOI 10.1016/j.immuni.2010.03.003
   Zhang HX, 2014, INFLAMM RES, V63, P979, DOI 10.1007/s00011-014-0774-9
   Zhou LL, 2021, J ALLERGY CLIN IMMUN, V147, P267, DOI 10.1016/j.jaci.2020.09.003
NR 48
TC 9
Z9 9
U1 4
U2 9
PU FRONTIERS MEDIA SA
PI LAUSANNE
PA AVENUE DU TRIBUNAL FEDERAL 34, LAUSANNE, CH-1015, SWITZERLAND
SN 1664-3224
J9 FRONT IMMUNOL
JI Front. Immunol.
PD MAY 26
PY 2022
VL 13
AR 840719
DI 10.3389/fimmu.2022.840719
PG 11
WC Immunology
WE Science Citation Index Expanded (SCI-EXPANDED)
SC Immunology
GA 1Y8HW
UT WOS:000808380400001
PM 35693797
OA gold, Green Published
DA 2024-01-22
ER

PT J
AU Tyrell, S
   Coates, E
   Brown, SR
   Lee, MJ
AF Tyrell, S.
   Coates, E.
   Brown, Steven R.
   Lee, M. J.
TI A systematic review of the quality of reporting of interventions in the
   surgical treatment of Crohn's anal fistula: an assessment using the
   TIDiER and Blencowe frameworks
SO TECHNIQUES IN COLOPROCTOLOGY
LA English
DT Review
DE Crohn&#8217; s disease; Anal fistula; Reporting methodology
ID ADVANCEMENT FLAP REPAIR; FIBRIN GLUE; IN-ANO; INITIAL-EXPERIENCE;
   PERIANAL FISTULAS; DISEASE; CLOSURE; PLUG; MANAGEMENT; EFFICACY
AB Background Crohn's anal fistula is a challenging condition, and may require multiple surgical procedures. To replicate successful procedures, these must be adequately reported in the literature. The aim of this study was to review the quality of reporting of components of surgical interventions for Crohn's anal fistula. Methods A systematic review was conducted. It was registered with PROSPERO (CRD:42019135157). The Medline and EMBASE databases were searched for studies reporting interventions intended to close fistula in patients with Crohn's disease, published between 1999 and August 2019. s and full texts were screened for inclusion by two reviewers. Dual extraction of data was performed to compare reporting to the TIDiER and Blencowe frameworks for reporting of interventions. Results Initial searches identified 207 unique studies; 38 full texts were screened for inclusion and 33 were included. The most common study design was retrospective cohort (17/33), and the most frequently reported interventions were anal fistula plug (n = 8) and fibrin glue (n = 6). No studies showed coverage of all domains of TIDieR. Reporting was poor among domains related to who provided an intervention, where it was provided, and how it was tailored. Reporting of domains in the Blencowe framework was poor; the majority of studies did not report the component steps of procedures or efforts to standardise them. Conclusions This study demonstrates that reporting on technical aspects of interventions for Crohn's anal fistula is poor. Surgeons should aim to improve reporting to allow accurate reproduction of techniques both in clinical practice and in clinical trials.
C1 [Tyrell, S.; Coates, E.] Univ Sheffield, Sch Hlth & Related Res, Sheffield, S Yorkshire, England.
   [Brown, Steven R.; Lee, M. J.] Sheffield Teaching Hosp NHS Fdn Trust, Acad Directorate Gen Surg, Sheffield, S Yorkshire, England.
   [Lee, M. J.] Univ Sheffield, Med Sch, Dept Oncol & Metab, Sheffield S10 2RX, S Yorkshire, England.
C3 University of Sheffield; University of Sheffield; University of
   Sheffield
RP Lee, MJ (通讯作者)，Sheffield Teaching Hosp NHS Fdn Trust, Acad Directorate Gen Surg, Sheffield, S Yorkshire, England.; Lee, MJ (通讯作者)，Univ Sheffield, Med Sch, Dept Oncol & Metab, Sheffield S10 2RX, S Yorkshire, England.
EM m.j.lee@sheffield.ac.uk
RI Lee, Matthew/I-3538-2019
OI Lee, Matthew/0000-0001-9971-1635; Brown, Steven/0000-0002-0980-2793
CR Beavers C, 2020, CARDIOTHORAC SURG, V28, DOI 10.1186/s43057-020-0018-4
   Blencowe NS, 2016, BRIT J SURG, V103, P1377, DOI 10.1002/bjs.10254
   Boutron I, 2017, ANN INTERN MED, V167, P40, DOI 10.7326/M17-0046
   Cheung FY, 2018, ANN ROY COLL SURG, V100, P37, DOI 10.1308/rcsann.2017.0187
   Chung W, 2010, AM J SURG, V199, P609, DOI 10.1016/j.amjsurg.2010.01.007
   Davies M, 2008, INT J COLORECTAL DIS, V23, P833, DOI 10.1007/s00384-008-0444-x
   de la Portilla F, 2013, INT J COLORECTAL DIS, V28, P313, DOI 10.1007/s00384-012-1581-9
   de Parades V, 2010, COLORECTAL DIS, V12, P459, DOI 10.1111/j.1463-1318.2009.01811.x
   Denson LA, 2019, INFLAMM BOWEL DIS, V25, pS31, DOI 10.1093/ibd/izz078
   Dietz AB, 2017, GASTROENTEROLOGY, V153, P59, DOI 10.1053/j.gastro.2017.04.001
   Dwyer T, 2001, J CLIN EPIDEMIOL, V54, P440, DOI 10.1016/S0895-4356(00)00313-9
   Gautier M, 2015, INT J COLORECTAL DIS, V30, P621, DOI 10.1007/s00384-015-2146-5
   Gingold DS, 2014, ANN SURG, V260, P1057, DOI 10.1097/SLA.0000000000000479
   Grimaud JC, 2010, GASTROENTEROLOGY, V138, P2275, DOI 10.1053/j.gastro.2010.02.013
   Hanauer SB, 2002, LANCET, V359, P1541, DOI 10.1016/S0140-6736(02)08512-4
   Higgins J, 2012, COCHRANE DB SYST REV, DOI 10.1002/14651858.ED000049
   Higgins Julian P T, 2011, BMJ, V343, pd5928, DOI 10.1136/bmj.d5928
   Hoffmann TC, 2014, BMJ-BRIT MED J, V348, DOI [10.1136/bmj.g1687, 10.1055/s-0041-111066]
   Hopper AN, 2007, POSTGRAD MED J, V83, P777, DOI 10.1136/pgmj.2007.057190
   Hyman N, 1999, AM J SURG, V178, P337, DOI 10.1016/S0002-9610(99)00180-4
   Jarrar A, 2011, DIS COLON RECTUM, V54, P1537, DOI 10.1097/DCR.0b013e31822d7ddd
   Jellison S, 2020, J CLIN EPIDEMIOL, V118, P115, DOI 10.1016/j.jclinepi.2019.11.004
   Jones EL, 2016, JT COMM J QUAL PATIE, V42, P196, DOI 10.1016/S1553-7250(16)42025-8
   Kaminski JP, 2017, COLORECTAL DIS, V19, P750, DOI 10.1111/codi.13668
   Lee MJ, 2020, BRIT J SURG, V107, P1570, DOI 10.1002/bjs.11771
   Lee MJ, 2017, BJS OPEN, V1, P55, DOI 10.1002/bjs5.13
   Lee MJ, 2017, COLORECTAL DIS, V19, P266, DOI 10.1111/codi.13462
   Lee MJ, 2018, CLIN GASTROENTEROL H, V16, P1879, DOI 10.1016/j.cgh.2018.01.030
   Lee WY, 2013, STEM CELLS, V31, P2575, DOI 10.1002/stem.1357
   Mattioli G, 2015, DIGEST LIVER DIS, V47, P658, DOI 10.1016/j.dld.2015.05.003
   Mennigen R, 2015, TECH COLOPROCTOL, V19, P241, DOI 10.1007/s10151-015-1284-7
   Moher D, 2009, PLOS MED, V6, DOI [10.1371/journal.pmed.1000097, 10.1016/j.ijsu.2010.07.299, 10.1136/bmj.i4086, 10.1016/j.ijsu.2010.02.007, 10.1136/bmj.b2535, 10.1186/2046-4053-4-1, 10.1136/bmj.b2700]
   Molendijk I, 2014, INFLAMM BOWEL DIS, V20, P2022, DOI 10.1097/MIB.0000000000000148
   Nelson RL, 2000, DIS COLON RECTUM, V43, P681, DOI 10.1007/BF02235588
   O'Connor L, 2006, DIS COLON RECTUM, V49, P1569, DOI 10.1007/s10350-006-0695-y
   Owen G, 2010, ANZ J SURG, V80, P341, DOI 10.1111/j.1445-2197.2010.05278.x
   Panés J, 2016, LANCET, V388, P1281, DOI 10.1016/S0140-6736(16)31203-X
   Papaconstantinou I, 2017, SCAND J SURG, V106, P211, DOI 10.1177/1457496916665763
   Park JJ, 2000, ARCH SURG-CHICAGO, V135, P166, DOI 10.1001/archsurg.135.2.166
   Prosst R, 2016, TECH COLOPROCTOL, V20, P753, DOI 10.1007/s10151-016-1537-0
   Safar B, 2009, DIS COLON RECTUM, V52, P248, DOI 10.1007/DCR.0b013e31819c96ac
   Sahnan K, 2019, GUT, V68, P226, DOI 10.1136/gutjnl-2017-315503
   Schwandner O, 2008, INT J COLORECTAL DIS, V23, P319, DOI 10.1007/s00384-007-0398-4
   Schwandner O, 2013, TECH COLOPROCTOL, V17, P221, DOI 10.1007/s10151-012-0921-7
   Schwandner O, 2009, SURG INNOV, V16, P162, DOI 10.1177/1553350609338041
   Senéjoux A, 2016, J CROHNS COLITIS, V10, P141, DOI 10.1093/ecco-jcc/jjv162
   Sentovich SA, 2003, DIS COLON RECTUM, V46, P498, DOI 10.1007/s10350-004-6589-y
   Sentovich SM, 2001, J GASTROINTEST SURG, V5, P158, DOI 10.1016/S1091-255X(01)80028-7
   Skjold-Odegaard B, 2020, BRIT J SURG, V107, P1094, DOI 10.1002/bjs.11573
   Steinmo S, 2015, IMPLEMENT SCI, V10, DOI 10.1186/s13012-015-0300-7
   Sterne JAC, 2016, BMJ-BRIT MED J, V355, DOI 10.1136/bmj.i4919
   van der Hagen SJ, 2006, INT J COLORECTAL DIS, V21, P784, DOI 10.1007/s00384-005-0072-7
   van Koperen PJ, 2009, BRIT J SURG, V96, P675, DOI 10.1002/bjs.6608
   Vitton V, 2005, ALIMENT PHARM THERAP, V21, P1453, DOI 10.1111/j.1365-2036.2005.02456.x
   Wickham H., 2019, J OPEN SOURCE SOFTW, V4, DOI [10.21105/joss.01686, DOI 10.21105/JOSS.01686]
   Wilhelm A, 2017, TECH COLOPROCTOL, V21, P269, DOI 10.1007/s10151-017-1599-7
NR 56
TC 3
Z9 3
U1 1
U2 3
PU SPRINGER-VERLAG ITALIA SRL
PI MILAN
PA VIA DECEMBRIO, 28, MILAN, 20137, ITALY
SN 1123-6337
EI 1128-045X
J9 TECH COLOPROCTOL
JI Tech. Coloproctology
PD APR
PY 2021
VL 25
IS 4
BP 359
EP 369
DI 10.1007/s10151-020-02359-7
EA FEB 2021
PG 11
WC Gastroenterology & Hepatology; Surgery
WE Science Citation Index Expanded (SCI-EXPANDED)
SC Gastroenterology & Hepatology; Surgery
GA RH1HQ
UT WOS:000619421000001
PM 33599902
OA Green Published, hybrid, Green Accepted
DA 2024-01-22
ER

PT J
AU Coscia, M
   Gentilini, L
   Laureti, S
   Gionchetti, P
   Rizzello, F
   Campieri, M
   Calabrese, C
   Poggioli, G
AF Coscia, M.
   Gentilini, L.
   Laureti, S.
   Gionchetti, P.
   Rizzello, F.
   Campieri, M.
   Calabrese, C.
   Poggioli, G.
TI Risk of permanent stoma in extensive Crohn's colitis: the impact of
   biological drugs
SO COLORECTAL DISEASE
LA English
DT Article
DE Crohn's colitis; anorectal involvement; biological drugs; ileorectal
   anastomosis; permanent ileostomy
ID ILEORECTAL ANASTOMOSIS; FECAL DIVERSION; TOTAL COLECTOMY;
   NATURAL-HISTORY; DISEASE; MANAGEMENT; RECURRENCE; INFLIXIMAB; ILEOSTOMY;
   RECTUM
AB AimThe overall risk of permanent stoma was determined in patients with extensive Crohn's colitis. An attempt was made to analyse whether biological drugs have modified the surgical approach in patients with anorectal involvement.
   MethodIn all, 233 patients with Crohn's disease colitis operated on between 1995 and 2010 were reviewed retrospectively. Fifty-one were treated before 2002 (prebiological era) and 182 after 2002 (biological era). The relationship was determined between the use of immunosuppressors, biological drugs, the presence of perianal disease and anorectal stenosis and the rate of permanent stoma formation.
   ResultsIn the prebiological era 23 (45.1%) patients without anorectal involvement underwent colectomy and ileorectal anastomosis, 17 (33.3%) with severe anorectal disease had proctocolectomy and 11 (21.6%) with anorectal involvement had abdominal colectomy with permanent ileostomy. In the biological era 73 (40.1%) patients without anorectal involvement underwent colectomy and ileorectal anastomosis, nine (5%) with severe anorectal involvement had proctocolectomy and 100 (54.9%) with anorectal involvement had colectomy with terminal ileostomy. Of these 100, 75 have subsequently been treated with biological drugs with full regression of anorectal lesions in 81.3%. Rates of permanent stoma in the prebiological and biological era were 60.8% and 19.2% (P<0.001). Univariate and multivariate analysis showed that only the use of biological drugs was significantly associated with an increased rate of rectal preservation (P<0.05).
   ConclusionThe risk of a permanent stoma in patients with Crohn's colitis and anorectal involvement is significantly reduced with combined surgical and biological treatment.
C1 [Coscia, M.; Gentilini, L.; Laureti, S.; Poggioli, G.] Univ Bologna, Dept Surg, S Orsola Malpighi Hosp, I-40138 Bologna, Italy.
   [Gionchetti, P.; Rizzello, F.; Campieri, M.; Calabrese, C.] Univ Bologna, Dept Clin Med, S Orsola Malpighi Hosp, IBD Unit, I-40138 Bologna, Italy.
C3 University of Bologna; IRCCS Azienda Ospedaliero-Universitaria di
   Bologna; IRCCS Azienda Ospedaliero-Universitaria di Bologna; University
   of Bologna
RP Coscia, M (通讯作者)，Univ Bologna, Dept Surg, S Orsola Malpighi Hosp, Via Massarenti 9, I-40138 Bologna, Italy.
EM maurizio.coscia2@unibo.it
RI laureti, silvio/G-9449-2011; poggioli, gilberto/AAC-7599-2022
OI laureti, silvio/0000-0002-4262-7624; Campieri,
   Massimo/0000-0001-8782-4245; Rizzello, Fernando/0000-0002-7949-5362;
   Calabrese, Carlo/0000-0003-3657-4463; GIONCHETTI,
   PAOLO/0000-0001-9479-5307
CR [Anonymous], WORLD J SURG
   Bell SJ, 2003, ALIMENT PHARM THER, V17, P1145, DOI 10.1046/j.1365-2036.2003.01561.x
   Bernell O, 2001, DIS COLON RECTUM, V44, P647, DOI 10.1007/BF02234559
   BUCHMANN P, 1980, AM J SURG, V140, P642, DOI 10.1016/0002-9610(80)90048-3
   Cattan P, 2002, BRIT J SURG, V89, P454, DOI 10.1046/j.0007-1323.2001.02053.x
   Crohn BB, 1932, J AMER MED ASSOC, V99, P1323, DOI 10.1001/jama.1932.02740680019005
   Dignass A, 2010, J CROHNS COLITIS, V4, P28, DOI 10.1016/j.crohns.2009.12.002
   FRY RD, 1989, SURG GYNECOL OBSTET, V168, P42
   Galandiuk S, 2005, ANN SURG, V241, P796, DOI 10.1097/01.sla.0000161030.25860.c1
   Galandiuk S, 2005, ANN SURG, V241, P14, DOI 10.1097/01.sla.0000150068.18193.b7
   GRANT DR, 1986, CAN J SURG, V29, P32
   GUILLEM JG, 1992, DIS COLON RECTUM, V35, P768, DOI 10.1007/BF02050327
   Hong MKH, 2011, COLORECTAL DIS, V13, P171, DOI 10.1111/j.1463-1318.2009.02092.x
   Hyder SA, 2006, DIS COLON RECTUM, V49, P1837, DOI 10.1007/s10350-006-0656-5
   LEE E, 1975, ANN ROY COLL SURG, V56, P94
   LONGO WE, 1992, DIS COLON RECTUM, V35, P1066, DOI 10.1007/BF02252997
   Martel P, 2002, J AM COLL SURGEONS, V194, P448, DOI 10.1016/S1072-7515(02)01122-5
   Mueller MH, 2007, J GASTROINTEST SURG, V11, P529, DOI 10.1007/s11605-006-0029-3
   O'Riordan JM, 2011, DIS COLON RECTUM, V54, P1347, DOI 10.1097/DCR.0b013e31822c9b2d
   Pastore RLO, 1997, DIS COLON RECTUM, V40, P1455, DOI 10.1007/BF02070712
   Poggioli G, 2005, DIS COLON RECTUM, V48, P768, DOI 10.1007/s10350-004-0832-4
   Sandborn WJ, 2003, GASTROENTEROLOGY, V125, P1508, DOI 10.1016/j.gastro.2003.08.025
   Schwartz DA, 2002, GASTROENTEROLOGY, V122, P875, DOI 10.1053/gast.2002.32362
   Strong SA, 2007, DIS COLON RECTUM, V50, P1735, DOI 10.1007/s10350-007-9012-7
   Taxonera C, 2009, WORLD J GASTROENTERO, V15, P4263, DOI 10.3748/wjg.15.4263
   Tekkis PP, 2006, COLORECTAL DIS, V8, P82, DOI 10.1111/j.1463-1318.2005.00903.x
   Van Assche G, 2010, J CROHNS COLITIS, V4, P63, DOI 10.1016/j.crohns.2009.09.009
   VANDONGEN LM, 1986, ARCH SURG-CHICAGO, V121, P1187
   Yamamoto T, 2000, WORLD J SURG, V24, P1258, DOI 10.1007/s002680010250
   Yamamoto T, 2000, WORLD J SURG, V24, P125, DOI 10.1007/s002689910023
   Yamamoto T, 1999, SCAND J GASTROENTERO, V34, P1212, DOI 10.1080/003655299750024724
NR 31
TC 31
Z9 32
U1 0
U2 0
PU WILEY
PI HOBOKEN
PA 111 RIVER ST, HOBOKEN 07030-5774, NJ USA
SN 1462-8910
EI 1463-1318
J9 COLORECTAL DIS
JI Colorectal Dis.
PD SEP
PY 2013
VL 15
IS 9
BP 1115
EP 1122
DI 10.1111/codi.12249
PG 8
WC Gastroenterology & Hepatology; Surgery
WE Science Citation Index Expanded (SCI-EXPANDED)
SC Gastroenterology & Hepatology; Surgery
GA 282AI
UT WOS:000329142100020
PM 23594132
DA 2024-01-22
ER

PT J
AU González, EM
   Durantez-Fernández, C
   Pérez-Pérez, L
   de Dios-Duarte, MJ
AF Gonzalez, Estela Munoz
   Durantez-Fernandez, Carlos
   Perez-Perez, Lucia
   de Dios-Duarte, Maria Jose
TI Influence of Coping and Self-Efficacy in Inflammatory Bowel Disease
SO HEALTHCARE
LA English
DT Article
DE coping; self-efficacy; inflammatory bowel disease
AB (1) Background: Coping includes the specific cognitive processes and behaviours that the patient uses when faced with the stress of living with a chronic disease. Self-efficacy is the knowledge that individuals have about their abilities and their confidence to face a problem or cope with a situation (disease). The aim of this study was to explore the role of coping and self-efficacy in inflammatory bowel disease. (2) Materials and Methods: A total of 92 participants were included (33 had been diagnosed with Crohn's disease, 23 with ulcerative colitis and 36 were healthy participants). The Coping Strategies Inventory was used to measure which coping strategies were employed, differentiating them as active or passive. The General Self-Efficacy Scale was used to measure self-efficacy. (3) Results: The results indicate that people with inflammatory bowel disease used strategies related to passive coping more than healthy people (mean of 36.39 +/- 13.92 vs. 29.77 +/- 10.70, p = 0.017). Additionally, people with inflammatory bowel disease used social withdrawal more than healthy participants (mean of 8.30 +/- 5.07 vs. 4.47 +/- 4.17, p < 0.001). In addition, there are significant differences in emotion-focused engagement coping strategies. People with inflammatory bowel disease used this strategy less than healthy people (mean of 21.77 +/- 7.75 vs. 25.03 +/- 7.00, p = 0.044). Finally, healthy participants used the emotion-focused disengagement strategy less than those diagnosed with inflammatory bowel disease (mean of 9.81 +/- 7.74 vs. 15.61 +/- 10.14, p = 0.004). (4) Conclusions: Actions aimed at the development of active coping strategies and patient socialisation must be included in the treatment of inflammatory bowel disease.
C1 [Gonzalez, Estela Munoz] Madrilenian Hlth Serv SERMAS, Madrid 28046, Spain.
   [Durantez-Fernandez, Carlos; Perez-Perez, Lucia; de Dios-Duarte, Maria Jose] Univ Valladolid, Fac Nursing, Nursing Dept, Valladolid 47005, Spain.
   [Perez-Perez, Lucia] Castilla & Leon Hlth Serv SACYL, Valladolid 47007, Spain.
   [Perez-Perez, Lucia; de Dios-Duarte, Maria Jose] Univ Valladolid, Nursing Care Res GICE, Valladolid 47005, Spain.
C3 Universidad de Valladolid; Universidad de Valladolid
RP Durantez-Fernández, C (通讯作者)，Univ Valladolid, Fac Nursing, Nursing Dept, Valladolid 47005, Spain.
EM carlos.durantez@uva.es
RI Durantez-Fernández, Carlos/AAZ-4354-2021; Durántez, Carlos/AAW-9193-2020
OI Durántez, Carlos/0000-0002-9388-8074; DE DIOS-DUARTE, MARIA
   JOSE/0000-0002-0148-1331
CR Ahadi H, 2014, PROCD SOC BEHV, V116, P3467, DOI 10.1016/j.sbspro.2014.01.785
   [Anonymous], 2008, REV COLOMB PSICOL
   Avendano Monje S, 2008, TER PSICOL, V26, P165
   Bandura A., 2010, Encyclopedia of Human Behavior, DOI [DOI 10.1002/9780470479216.CORPSY0836, 10.1002/9780470479216.corpsy0836]
   Baumgart DC, 2012, LANCET, V380, P1590, DOI 10.1016/S0140-6736(12)60026-9
   Bernstein CN, 2010, INFLAMM BOWEL DIS, V16, P112, DOI 10.1002/ibd.21048
   Garcia FJC, 2007, ACTAS ESP PSIQUIATRI, V35, P29
   Carrasco M.A., 2002, PSICOTHEMA, V36, P713
   Carreiro J.F.F., 2019, CALIDAD VIDA COPING, DOI [10.14201/gredos.122971, DOI 10.14201/GREDOS.122971]
   Castano E., 2010, INT J PSYCHOL PSYCHO, V10, P245
   Darnopiha O., 2014, HIGHER DIPLOMA ARTS
   David L, 2021, J GASTROINTEST LIVER, V30, P485, DOI 10.15403/jgld-3937
   de Dios Duarte M.J, 2012, ANSIEDAD ESTR S, V18, P2
   de Dios Duarte M.J., 2012, ANSIEDAD ESTR S, V18, P167
   Duarte MJD, 2019, CULT CUID, V23, P232, DOI 10.14198/cuid.2019.55.20
   Dewe P.J., 2012, HDB HLTH WORK DISABI
   Diaz Acosta A.G., 2015, THESIS U SAN MARTIN
   Espinosa Juan C., 2009, Divers.: Perspect. Psicol., V5, P87
   Florez Alarcon L., 2005, PSICOLOGIA SALUD TEM, P343
   Godoy-Izquierdo D., 2008, Ansiedad y Estres, V14, P13
   GOLEMAN D., 1998, PRACTICA INTELIGENCI
   Grodzinsky E, 2015, BMC FAM PRACT, V16, DOI 10.1186/s12875-015-0225-x
   Iglesias-Rey Marta, 2013, J Crohns Colitis, V7, pe219, DOI 10.1016/j.crohns.2012.09.017
   de Dios-Duarte MJ, 2022, INT J ENV RES PUB HE, V19, DOI 10.3390/ijerph192013131
   Juliao Ba┬u┬os F., 2014, REV COLOMB GASTROENT, V29, P11
   Karimzade A, 2011, PROCD SOC BEHV, V30, DOI 10.1016/j.sbspro.2011.10.155
   Lazarus R. S., 1984, STRESS APPRAISAL COP, DOI DOI 10.1002/PER.2410010304
   Lee YJ, 2020, INT J ENV RES PUB HE, V17, DOI 10.3390/ijerph17249365
   Lopez-Torrecillas F., 2002, PSICOPATOL 150 N LEG, V2, P33
   Lugli Rivero Zoraide, 2011, Pensam. psicol., V9, P43
   Macías María Amarís, 2013, Psicol. caribe, V30, P123
   Maldonado RM, 2008, REV LAT-AM ENFERM, V16, P614, DOI 10.1590/S0104-11692008000700018
   OLIVARI MEDINA CECILIA, 2007, Cienc. enferm., V13, P9
   Oliveros Ariza E, 2010, REV PSICOL GEPU, V1, P19
   Park C. L., 2013, European Health Psychologist, V15, P40
   Plevinsky JM, 2016, CLIN EXP GASTROENTER, V9, DOI 10.2147/CEG.S106302
   Polo Sanchez M. T., 2011, EDUPSYKHE REV PSICOL, V10, P177
   Pourang P, 2011, PROCEDIA SOC BEHAV S, V30, P171, DOI [10.1016/j.sbspro.2011.10.034, DOI 10.1016/J.SBSPRO.2011.10.034]
   Quiles Marcos Yolanda, 2009, Clínica y Salud, V20, P159
   Rodkjaer L, 2014, INT J INFECT DIS, V22, P67, DOI 10.1016/j.ijid.2013.12.008
   ROTTER JB, 1966, PSYCHOL MONOGR, V80, P1, DOI 10.1037/h0092976
   Schwarzer R., 1995, MEASURES HLTH PSYCHO, P35, DOI [10.1037/t00393-000, DOI 10.1037/T00393-000]
   Severo JS, 2021, CLIN NUTR ESPEN, V42, P53, DOI 10.1016/j.clnesp.2020.12.023
   Solis Manrique C., 2006, REV PSIQUIATR SALUD, V7, P33
   Suárez PS, 2000, PSICOTHEMA, V12, P509
   TOBIN DL, 1989, COGNITIVE THER RES, V13, P343, DOI 10.1007/BF01173478
   Vallejo Pareja Miguel Ángel, 2009, Escritos de Psicología, V2, P28
   Vazquez Perez M.L., 2009, THESIS U GRANADA GRA
   Velasquez Fernandez A., 2009, COGNITIVE THER RES, V12, P231
   Vidal A, 2009, MED CLIN-BARCELONA, V132, P298, DOI 10.1016/j.medcli.2008.07.002
   Vinaccia S., 2005, TER PSICOL, V23, P15
NR 52
TC 0
Z9 0
U1 3
U2 4
PU MDPI
PI BASEL
PA ST ALBAN-ANLAGE 66, CH-4052 BASEL, SWITZERLAND
EI 2227-9032
J9 HEALTHCARE-BASEL
JI Healthcare
PD APR
PY 2023
VL 11
IS 8
AR 1113
DI 10.3390/healthcare11081113
PG 13
WC Health Care Sciences & Services; Health Policy & Services
WE Science Citation Index Expanded (SCI-EXPANDED); Social Science Citation Index (SSCI)
SC Health Care Sciences & Services
GA E8FH3
UT WOS:000977831200001
PM 37107947
OA gold, Green Published
DA 2024-01-22
ER

PT J
AU Bioletto, F
   D'Eusebio, C
   Merlo, FD
   Aimasso, U
   Ossola, M
   Pellegrini, M
   Ponzo, V
   Chiarotto, A
   De Francesco, A
   Ghigo, E
   Bo, SMA
AF Bioletto, Fabio
   D'Eusebio, Chiara
   Merlo, Fabio Dario
   Aimasso, Umberto
   Ossola, Marta
   Pellegrini, Marianna
   Ponzo, Valentina
   Chiarotto, Alessia
   De Francesco, Antonella
   Ghigo, Ezio
   Bo, Simona
TI Efficacy of Teduglutide for Parenteral Support Reduction in Patients
   with Short Bowel Syndrome: A Systematic Review and Meta-Analysis
SO NUTRIENTS
LA English
DT Review
DE teduglutide; short bowel syndrome; chronic intestinal failure;
   parenteral nutrition; parenteral support
ID GLUCAGON-LIKE PEPTIDE-2; CHRONIC INTESTINAL FAILURE; ADULT PATIENTS;
   NUTRITION DEPENDENCE; ECONOMIC COSTS; CLASSIFICATION; SURVIVAL; DISEASE
AB Teduglutide has been described as an effective treatment for parenteral support (PS) reduction in patients with short bowel syndrome (SBS). However, a quantitative summary of the available evidence is still lacking. PubMed/Medline, EMBASE, Cochrane library, OVID, and CINAHL databases were systematically searched up to July 2021 for studies reporting the rate of response (defined as a >= 20% reduction in PS) to teduglutide among PS-dependent adult patients. The rate of weaning (defined as the achievement of PS independence) was also evaluated as a secondary end-point. Ten studies were finally considered in the meta-analysis. Pooled data show a response rate of 64% at 6 months, 77% at 1 year and, 82% at >= 2 years; on the other hand, the weaning rate could be estimated as 11% at 6 months, 17% at 1 year, and 21% at >= 2 years. The presence of colon in continuity reduced the response rate (-17%, 95%CI: (-31%, -3%)), but was associated with a higher weaning rate (+16%, 95%CI: (+6%, +25%)). SBS etiology, on the contrary, was not found to be a significant predictor of these outcomes, although a nonsignificant trend towards both higher response rates (+9%, 95%CI: (-8%, +27%)) and higher weaning rates (+7%, 95%CI: (-14%, +28%)) could be observed in patients with Crohn's disease. This was the first meta-analysis that specifically assessed the efficacy of teduglutide in adult patients with SBS. Our results provide pooled estimates of response and weaning rates over time and identify intestinal anatomy as a significant predictor of these outcomes.
C1 [Bioletto, Fabio; D'Eusebio, Chiara; Pellegrini, Marianna; Ponzo, Valentina; Ghigo, Ezio; Bo, Simona] Univ Turin, Dept Med Sci, I-10126 Turin, Italy.
   [Merlo, Fabio Dario; Aimasso, Umberto; Ossola, Marta; Chiarotto, Alessia; De Francesco, Antonella] Citta Salute & Sci Hosp, Dietet Unit, I-10126 Turin, Italy.
C3 University of Turin; A.O.U. Citta della Salute e della Scienza di Torino
RP Bo, SMA (通讯作者)，Univ Turin, Dept Med Sci, I-10126 Turin, Italy.
EM fabio.bioletto@unito.it; chiara.deusi@gmail.com; fdmerlo@gmail.com;
   uaimasso@cittadellasalute.to.it; mossola@cittadellasalute.to.it;
   alessia.chiarotto@unito.it; valentina.ponzo@unito.it;
   alessia.chiarotto@unito.it; defrancesco54anto@gmail.com;
   ezio.ghigo@unito.it; simona.bo@unito.it
OI Bo, Simona/0000-0001-6862-8628; Bioletto, Fabio/0000-0001-7550-7023;
   Pellegrini, Marianna/0000-0003-3150-8483; Merlo, Fabio
   Dario/0000-0002-8513-335X; d'eusebio, chiara/0000-0002-0896-3640
CR Amiot A, 2013, CLIN NUTR, V32, P368, DOI 10.1016/j.clnu.2012.08.007
   Arhip L, 2021, CLIN NUTR, V40, P339, DOI 10.1016/j.clnu.2020.06.010
   Arhip L, 2020, CLIN NUTR ESPEN, V40, P103, DOI 10.1016/j.clnesp.2020.10.010
   Baxter JP, 2019, CLIN NUTR, V38, P1788, DOI 10.1016/j.clnu.2018.07.024
   Brandt CF, 2018, JPEN-PARENTER ENTER, V42, P95, DOI 10.1177/0148607116678766
   Bremholm L, 2009, SCAND J GASTROENTERO, V44, P314, DOI 10.1080/00365520802538195
   Cani PD, 2009, GUT, V58, P1091, DOI 10.1136/gut.2008.165886
   Carbonnel F, 1996, JPEN-PARENTER ENTER, V20, P275, DOI 10.1177/0148607196020004275
   Carter BA, 2017, J PEDIATR-US, V181, P102, DOI 10.1016/j.jpeds.2016.10.027
   Chen K, 2021, CLIN NUTR ESPEN, V43, P420, DOI 10.1016/j.clnesp.2021.03.011
   Chen K, 2020, JPEN-PARENTER ENTER, V44, P119, DOI 10.1002/jpen.1588
   Chen KS, 2018, THER CLIN RISK MANAG, V14, P1267, DOI 10.2147/TCRM.S166081
   Cuerda C, 2021, CLIN NUTR, V40, P5196, DOI 10.1016/j.clnu.2021.07.002
   DERSIMONIAN R, 1986, CONTROL CLIN TRIALS, V7, P177, DOI 10.1016/0197-2456(86)90046-2
   Dubé PE, 2007, AM J PHYSIOL-ENDOC M, V293, pE460, DOI 10.1152/ajpendo.00149.2007
   Higgins JPT, 2003, BMJ-BRIT MED J, V327, P557, DOI 10.1136/bmj.327.7414.557
   HILL GL, 1974, GUT, V15, P982, DOI 10.1136/gut.15.12.982
   Iyer KR, 2017, JPEN-PARENTER ENTER, V41, P946, DOI 10.1177/0148607116680791
   Jeppesen PB, 2011, GUT, V60, P902, DOI 10.1136/gut.2010.218271
   Jeppesen PB, 2018, GASTROENTEROLOGY, V154, P874, DOI 10.1053/j.gastro.2017.11.023
   Jeppesen PB, 2015, CURR OPIN ENDOCRINOL, V22, P14, DOI 10.1097/MED.0000000000000120
   Jeppesen PB, 2012, GASTROENTEROLOGY, V143, P1473, DOI 10.1053/j.gastro.2012.09.007
   Jeppesen PB, 2013, EXPERT OPIN ORPHAN D, V1, P515, DOI 10.1517/21678707.2013.814535
   Jeppesen PB, 2012, THER ADV GASTROENTER, V5, P159, DOI 10.1177/1756283X11436318
   Jeppesen PB, 2000, GUT, V47, P370, DOI 10.1136/gut.47.3.370
   Jeppesen PB, 1999, GUT, V45, P559, DOI 10.1136/gut.45.4.559
   Joly F, 2020, CLIN NUTR, V39, P2856, DOI 10.1016/j.clnu.2019.12.019
   Kocoshis SA, 2020, JPEN-PARENTER ENTER, V44, P621, DOI 10.1002/jpen.1690
   Lee WS, 2020, HEPATOL INT, V14, P305, DOI 10.1007/s12072-020-10048-8
   Martin A, 2021, AM J CLIN NUTR, V113, P1343, DOI 10.1093/ajcn/nqaa412
   Messing B, 1999, GASTROENTEROLOGY, V117, P1043, DOI 10.1016/S0016-5085(99)70388-4
   Moher D, 2009, PLOS MED, V6, DOI [10.1371/journal.pmed.1000097, 10.1016/j.ijsu.2010.07.299, 10.1136/bmj.i4086, 10.1016/j.ijsu.2010.02.007, 10.1136/bmj.b2535, 10.1186/2046-4053-4-1, 10.1136/bmj.b2700]
   Napartivaumnuay N, 2017, NUTRIENTS, V9, DOI 10.3390/nu9050481
   O'Keefe SJD, 2013, CLIN GASTROENTEROL H, V11, P815, DOI 10.1016/j.cgh.2012.12.029
   Pevny S, 2019, CLIN NUTR, V38, P1745, DOI 10.1016/j.clnu.2018.07.030
   Pironi L, 2020, CLIN NUTR, V39, P1645, DOI 10.1016/j.clnu.2020.03.005
   Pironi L, 2020, CLIN NUTR, V39, P585, DOI 10.1016/j.clnu.2019.03.010
   Pironi L, 2018, CLIN NUTR, V37, P1798, DOI 10.1016/j.clnu.2018.07.036
   Pironi L, 2018, CLIN NUTR, V37, P728, DOI 10.1016/j.clnu.2017.04.013
   Pironi L, 2016, CLIN NUTR, V35, P247, DOI 10.1016/j.clnu.2016.01.020
   Pironi L, 2015, CLIN NUTR, V34, P171, DOI 10.1016/j.clnu.2014.08.017
   Puello F, 2021, JPEN-PARENTER ENTER, V45, P318, DOI 10.1002/jpen.1838
   Raghu VK, 2020, AM J CLIN NUTR, V111, P141, DOI 10.1093/ajcn/nqz269
   Reber E, 2021, ANN NUTR METAB, V77, P46, DOI 10.1159/000515057
   Saqui Olivia, 2020, Br J Nurs, V29, pS34, DOI 10.12968/bjon.2020.29.8.S34
   Schoeler M, 2018, THER ADV GASTROENTER, V11, P1, DOI 10.1177/1756284818793343
   Schwartz LK, 2016, CLIN TRANSL GASTROEN, V7, DOI 10.1038/ctg.2015.69
   Seidner DL, 2020, JPEN-PARENTER ENTER, V44, P697, DOI 10.1002/jpen.1687
   Seidner DL, 2018, NUTR CLIN PRACT, V33, P520, DOI 10.1002/ncp.10092
   Solar H, 2021, JPEN-PARENTER ENTER, V45, P1072, DOI 10.1002/jpen.1983
   Sowerbutts AM, 2021, CLIN NUTR, V40, P3210, DOI 10.1016/j.clnu.2021.02.009
   Staun M, 2009, CLIN NUTR, V28, P467, DOI 10.1016/j.clnu.2009.04.001
   Sterne JAC, 2019, BMJ-BRIT MED J, V366, DOI 10.1136/bmj.l4898
   Sterne JAC, 2016, BMJ-BRIT MED J, V355, DOI 10.1136/bmj.i4919
   Wilhelm SM, 2014, ANN PHARMACOTHER, V48, P1209, DOI 10.1177/1060028014537468
   Wojdemann M, 1999, J CLIN ENDOCR METAB, V84, P2513, DOI 10.1210/jc.84.7.2513
   Wojdemann M, 1998, SCAND J GASTROENTERO, V33, P828
NR 57
TC 13
Z9 14
U1 0
U2 5
PU MDPI
PI BASEL
PA ST ALBAN-ANLAGE 66, CH-4052 BASEL, SWITZERLAND
EI 2072-6643
J9 NUTRIENTS
JI Nutrients
PD FEB
PY 2022
VL 14
IS 4
AR 796
DI 10.3390/nu14040796
PG 18
WC Nutrition & Dietetics
WE Science Citation Index Expanded (SCI-EXPANDED)
SC Nutrition & Dietetics
GA ZK0XM
UT WOS:000762720600001
PM 35215445
OA Green Published, gold
DA 2024-01-22
ER

PT J
AU Parekh, R
   Zhang, X
   Ungaro, RC
   Brenner, EJ
   Agrawal, M
   Colombel, JF
   Kappelman, MD
AF Parekh, Rajen
   Zhang, Xian
   Ungaro, Ryan C.
   Brenner, Erica J.
   Agrawal, Manasi
   Colombel, Jean-Frederic
   Kappelman, Michael D.
TI Presence of Comorbidities Associated with Severe Coronavirus Infection
   in Patients with Inflammatory Bowel Disease
SO DIGESTIVE DISEASES AND SCIENCES
LA English
DT Article
DE Inflammatory bowel disease; Crohn's disease; Ulcerative colitis;
   Coronavirus disease; Chronic kidney disease; Chronic obstructive
   pulmonary disease
ID COVID-19
AB Background Comorbidities increase the risk of coronavirus disease 2019 (COVID-19) hospitalization and mortality. As many comorbidities are common in patients with inflammatory bowel diseases (IBD), we sought to investigate the effects of comorbidities in these patients on infection severity. Aim To evaluate association between individual comorbidities and COVID-19 infection severity among patients with IBD. Methods Data were obtained from SECURE-IBD, an international registry created to evaluate COVID-19 outcomes in patients with IBD. We used multivariable regression to analyze associations between eleven non-IBD comorbidities and a composite primary outcome of COVID-19-related hospitalization or death. Comorbidities were first modeled individually, adjusting for potential confounders. Next, to determine the independent effect of comorbidities, we fit a model including all comorbidities as covariates. Results We analyzed 2,035 patients from 58 countries (mean age 42.7 years, 50.6% male). A total of 538 patients (26.4%) experienced severe COVID-19. All comorbidities but a history of stroke and obesity were associated with severe infection in our initial analysis, with adjusted odds ratios ranging from 1.9 to 3.7. In a model including all comorbidities significantly associated with the composite outcome in the initial analysis, as well as other confounders, most comorbidities remained significant, with the highest risk in chronic kidney disease and chronic obstructive pulmonary disease. Conclusion Many non-IBD comorbidities are associated with a two to threefold increased risk of COVID-19 hospitalization or death among patients with IBD. These data can be used to risk-stratify and guide treatment and lifestyle decisions during the ongoing pandemic.
C1 [Parekh, Rajen; Zhang, Xian; Brenner, Erica J.; Kappelman, Michael D.] Univ N Carolina, Dept Pediat, Div Pediat Gastroenterol, Chapel Hill, NC 27515 USA.
   [Ungaro, Ryan C.; Agrawal, Manasi; Colombel, Jean-Frederic] Icahn Sch Med Mt Sinai, Henry D Janowitz Div Gastroenterol, New York, NY 10029 USA.
   [Parekh, Rajen] Paul D Schreiber High Sch, 101 Campus Dr, Port Washington, NY 11050 USA.
C3 University of North Carolina; University of North Carolina Chapel Hill;
   Icahn School of Medicine at Mount Sinai
RP Parekh, R (通讯作者)，Univ N Carolina, Dept Pediat, Div Pediat Gastroenterol, Chapel Hill, NC 27515 USA.; Parekh, R (通讯作者)，Paul D Schreiber High Sch, 101 Campus Dr, Port Washington, NY 11050 USA.
EM rajennparekh@gmail.com
OI Parekh, Rajen/0000-0002-6955-1447
FU Helmsley Charitable Trust [2003-04445]; National Center for Advancing
   Translational Sciences [UL1TR002489, T32DK007634, K23KD111995-01A1];
   Pfizer; Takeda; Janssen; Abbvie; Eli Lilly; Genentech; Boehringer
   Ingelheim; Bristol Myers Squibb; Celtrion; Arenapharm
FX This work was funded by the Helmsley Charitable Trust (2003-04445),
   National Center for Advancing Translational Sciences (UL1TR002489), a
   T32DK007634 (EJB), and a K23KD111995-01A1 (RCU). Additional funding
   provided by Pfizer, Takeda, Janssen, Abbvie, Eli Lilly, Genentech,
   Boehringer Ingelheim, Bristol Myers Squibb, Celtrion, and Arenapharm.
CR Allen J. G., 2021, NEW YORK TIMES
   Ananthakrishnan AN, 2013, J CROHNS COLITIS, V7, P107, DOI 10.1016/j.crohns.2012.02.015
   Baud D, 2020, LANCET INFECT DIS, V20, P773, DOI 10.1016/S1473-3099(20)30195-X
   Bezzio C, 2020, GUT, V69, P1213, DOI 10.1136/gutjnl-2020-321411
   BIANCONE L, 1994, ITAL J GASTROENTEROL, V26, P116
   Brenner EJ, 2020, GASTROENTEROLOGY, V159, P481, DOI 10.1053/j.gastro.2020.05.032
   Cai QX, 2020, DIABETES CARE, V43, P1392, DOI 10.2337/dc20-0576
   Cao XT, 2020, NAT REV IMMUNOL, V20, P269, DOI 10.1038/s41577-020-0308-3
   D'Amico F, 2020, CLIN GASTROENTEROL H, V18, P2689, DOI 10.1016/j.cgh.2020.08.003
   Farkas, 2020, D DIMER CUTOFFS PRED
   Guan WJ, 2020, EUR RESPIR J, V55, DOI 10.1183/13993003.00597-2020
   Gupta, 2020, INFECT DIS ADVISOR
   Haapamäki J, 2011, J CROHNS COLITIS, V5, P41, DOI 10.1016/j.crohns.2010.09.008
   Henry BM, 2020, INT UROL NEPHROL, V52, P1193, DOI 10.1007/s11255-020-02451-9
   Horby P, 2020, NEW ENGL J MED, DOI [10.1056/NEJMoa2021436, DOI 10.1056/NEJMOA2021436]
   Li H, 2020, FRONT MED-LAUSANNE, V7, DOI 10.3389/fmed.2020.00366
   Mehta Puja, 2020, Lancet, V395, P1033, DOI 10.1016/S0140-6736(20)30628-0
   Pepys M, 2008, CIB FDN S 46 IMM GUT, P283, DOI [10.1002/9780470720288.ch14, DOI 10.1002/9780470720288.CH14]
   Qin C, 2020, STROKE, V51, P2219, DOI 10.1161/STROKEAHA.120.030365
   R Core Team, 2022, R LANG ENV STAT COMP
   RICOMESA J, 2020, CURR CARDIOL REP
   Singh S, 2020, GASTROENTEROLOGY, V159, DOI 10.1053/j.gastro.2020.08.028
   Velavan TP, 2020, TROP MED INT HEALTH, V25, P278, DOI 10.1111/tmi.13383
   Wickham H., 2019, J OPEN SOURCE SOFTW, V4, DOI [10.21105/joss.01686, DOI 10.21105/JOSS.01686]
   Wiley Z, 2022, J RACIAL ETHN HEALTH, V9, P117, DOI 10.1007/s40615-020-00934-0
   Zhao QW, 2020, J MED VIROL, V92, P1915, DOI 10.1002/jmv.25889
NR 26
TC 10
Z9 10
U1 0
U2 1
PU SPRINGER
PI DORDRECHT
PA VAN GODEWIJCKSTRAAT 30, 3311 GZ DORDRECHT, NETHERLANDS
SN 0163-2116
EI 1573-2568
J9 DIGEST DIS SCI
JI Dig. Dis. Sci.
PD APR
PY 2022
VL 67
IS 4
BP 1271
EP 1277
DI 10.1007/s10620-021-07104-0
EA JUN 2021
PG 7
WC Gastroenterology & Hepatology
WE Science Citation Index Expanded (SCI-EXPANDED)
SC Gastroenterology & Hepatology
GA 0F5ZC
UT WOS:000667621900004
PM 34181165
OA Green Published, hybrid
DA 2024-01-22
ER

PT J
AU Chaum, M
   Shouhed, D
   Kim, S
   Walts, AE
   Marchevsky, AM
AF Chaum, Manita
   Shouhed, Daniel
   Kim, Stacey
   Walts, Ann E.
   Marchevsky, Alberto M.
TI Clinico-pathologic findings in patients with median arcuate ligament
   syndrome (celiac artery compression syndrome)
SO ANNALS OF DIAGNOSTIC PATHOLOGY
LA English
DT Review
DE Median arcuate ligament syndrome; Celiac artery compression syndrome;
   Traumatic neuroma; Celiac plexus; Chronic abdominal pain; Nerve block
ID LAPAROSCOPIC TREATMENT; PANCREATICODUODENAL ARCADE; COLLATERAL
   CIRCULATION; LIVER-TRANSPLANTATION; TRUNK COMPRESSION; ABDOMINAL-PAIN;
   CASE SERIES; AXIS; CHILDREN; ADOLESCENTS
AB Median Arcuate Ligament Syndrome (MALS) is a rare entity characterized by severe post-prandial epigastric pain, nausea, vomiting, and/or weight loss. Symptoms have been attributed to vascular compression (celiac artery compression syndrome, CACS), but it remains controversial whether they could be secondary to neural compression. Literature review identified rare description of pathologic findings in surgery journals. The clinicopathologic findings of four MALS patients who underwent robotic or laparoscopic surgery in our hospital are described. All our patients were female with a median age of 32.5 (range 25-55 years), and a median BMI of 23.5 kg/m(2). They presented with chronic often post-prandial abdominal pain (4/4), nausea (3/4), emesis (2/4), anorexia (1/4), and weight loss (1/4). Two patients had a history of Crohn's disease. At intraoperative exploration, the celiac artery and adjacent nerves and ganglia were encased and partially compressed by fibrotic tissue in each patient. In each case laparoscopic excision of fibrotic tissue, celiac plexus and ligament division and was performed; celiac plexus nerve block was also performed in one patient. After surgical intervention, symptoms improved in three of the patients whose specimens show periganglionic and perineural fibrosis with proliferation of small nerve fibers. Our findings support neurogenic compression as a contributing factor in the development of pain and other MALS symptoms, and favor the use of MALS rather than CACS as diagnostic terminology. To further study the pathogenesis of this unusual syndrome, surgeons should submit all tissues excised during MALS procedures for histopathologic examination.
C1 [Chaum, Manita; Kim, Stacey; Walts, Ann E.; Marchevsky, Alberto M.] Cedars Sinai Med Ctr, Dept Pathol & Lab Med, 8700 Beverly Blvd, Los Angeles, CA 90048 USA.
   [Shouhed, Daniel] Cedars Sinai Med Ctr, Dept Surg, Los Angeles, CA 90048 USA.
C3 Cedars Sinai Medical Center; Cedars Sinai Medical Center
RP Chaum, M (通讯作者)，Cedars Sinai Med Ctr, Dept Pathol & Lab Med, 8700 Beverly Blvd, Los Angeles, CA 90048 USA.
EM Manita.Chaum@cshs.org
CR Abe K, 2019, CLIN MED INSIGHT-CAS, V12, DOI 10.1177/1179547619828716
   Alehan D, 2004, J PEDIATR SURG, V39, P645, DOI 10.1016/j.jpedsurg.2003.12.037
   Alvarez-Fuente E, 2018, REV ESP ANEST REANIM, V65, P597, DOI 10.1016/j.redar.2018.06.004
   Arazinska A, 2016, CLIN ANAT, V29, P1025, DOI 10.1002/ca.22773
   Bech FR, 1997, SURG CLIN N AM, V77, P409, DOI 10.1016/S0039-6109(05)70558-2
   Ben Abdallah I, 2019, ANN VASC SURG, V59, DOI 10.1016/j.avsg.2019.01.009
   Berge ST, 2020, VASC HEALTH RISK MAN, V16, P331, DOI 10.2147/VHRM.S252192
   Cheng K, 2017, J MED IMAG RADIAT ON, V61, P239, DOI 10.1111/1754-9485.12512
   Czigany Z, 2019, J CLIN MED, V8
   Deser SB, 2018, ANN VASC SURG, V51, DOI 10.1016/j.avsg.2018.02.049
   Douard R, 2002, SURG RADIOL ANAT, V24, P327, DOI 10.1007/s00276-002-0073-y
   du Mont LS, 2017, ANN VASC SURG, V43, DOI 10.1016/j.avsg.2017.05.007
   Dubbins PA, 2006, J ULTRAS MED, V25, P1108
   DUNBAR JD, 1965, AMER J ROENTGENOL RA, V95, P731, DOI 10.2214/ajr.95.3.731
   Dyches RP., 2020, DIAGNOSTICS BASEL, P10
   Eyselbergs M, 2010, JBR-BTR, V93, P321, DOI 10.5334/jbr-btr.354
   Faries PL, 2000, ANN VASC SURG, V14, P20, DOI 10.1007/s100169910004
   Fernstrum C., 2020, JSLS, P24
   Foertsch T, 2007, J PEDIATR SURG, V42, P709, DOI 10.1016/j.jpedsurg.2006.12.049
   Fujisawa Y, 2005, ANN VASC SURG, V19, P553, DOI 10.1007/s10016-005-5022-2
   Fujiwara Y, 2018, INT J SURG CASE REP, V52, P79, DOI 10.1016/j.ijscr.2018.10.006
   Gaebel G, 2009, J VASC SURG, V50, P910, DOI 10.1016/j.jvs.2009.05.004
   Gander S, 2010, CAN J GASTROENTEROL, V24, P91, DOI 10.1155/2010/534654
   Gloviczki Peter, 2007, Perspect Vasc Surg Endovasc Ther, V19, P259
   Goodall R, 2020, J VASC SURG, V71, P2170, DOI 10.1016/j.jvs.2019.11.012
   Grotemeyer D, 2009, LANGENBECK ARCH SURG, V394, P1085, DOI 10.1007/s00423-009-0509-5
   Grus T, 2018, ACTA CHIR BELG, V118, P36, DOI 10.1080/00015458.2017.1371490
   Guilbaud T, 2017, WORLD J GASTROENTERO, V23, P919, DOI 10.3748/wjg.v23.i5.919
   Hanaki T, 2018, CLIN CASE REP, V6, P1496, DOI 10.1002/ccr3.1643
   HARJOLA P T, 1963, Ann Chir Gynaecol Fenn, V52, P547
   HARJOLA PT, 1968, AM J SURG, V115, P864, DOI 10.1016/0002-9610(68)90537-0
   Harr JN, 2017, SURG ENDOSC, V31, P476, DOI 10.1007/s00464-016-4948-0
   Hegedus V, 1971, Nord Med, V85, P478
   Heo S, 2018, DIAGN INTERV RADIOL, V24, P181, DOI 10.5152/dir.2018.17514
   Ho KKF, 2017, J VASC SURG, V65, P1745, DOI 10.1016/j.jvs.2016.11.040
   Holoyda KA, 2017, J PANCREATIC CANCER, V3, P46, DOI 10.1089/pancan.2017.0008
   Horton KM, 2005, RADIOGRAPHICS, V25, P1177, DOI 10.1148/rg.255055001
   Huynh DTK, 2019, AM SURGEON, V85, P1162
   Imai D, 2018, SURG CASE REP, V4, DOI 10.1186/s40792-018-0545-x
   KERNOHAN RM, 1985, ARCH SURG-CHICAGO, V120, P1072
   Khrucharoen U, 2020, ANN VASC SURG, V62, P248, DOI 10.1016/j.avsg.2019.06.025
   Klimas A, 2015, VASA, V44, P305, DOI 10.1024/0301-1526/a000446
   Koç M, 2018, TURK J MED SCI, V48, P1214, DOI 10.3906/sag-1701-17
   Köhler M, 2018, ROFO-FORTSCHR RONTG, V190, P907, DOI 10.1055/a-0591-5008
   Kohn GP, 2011, SURG INNOV, V18, P338, DOI 10.1177/1553350610397383
   Kokotsakis JN, 2000, CARDIOVASC SURG, V8, P219, DOI 10.1016/S0967-2109(00)00012-0
   Kotani T, 2020, J ORTHOP SCI
   LaBerge J M, 1999, J Vasc Interv Radiol, V10, P500
   Landen S, 2018, J VISC SURG, V155, P159, DOI 10.1016/j.jviscsurg.2017.12.014
   Le Pommellet HM, 2018, VET SURG, V47, P252, DOI 10.1111/vsu.12737
   Lipshutz B, 1917, ANN SURG, V65, P159, DOI 10.1097/00000658-191702000-00006
   Loukas M, 2007, CLIN ANAT, V20, P612, DOI 10.1002/ca.20473
   Mak GZ, 2016, PEDIATR ANN, V45, pE257, DOI 10.3928/00904481-20160613-01
   Marcoccia A, 2007, Minerva Gastroenterol Dietol, V53, P209
   Marino RV, 2016, CLIN PEDIATR, V55, P768, DOI 10.1177/0009922815603763
   Mensink PBF, 2006, J VASC SURG, V44, P277, DOI 10.1016/j.jvs.2006.03.038
   Meyer M, 2012, INT J MED ROBOT COMP, V8, P379, DOI 10.1002/rcs.1448
   Miyamotto Marcio, 2018, J. vasc. bras., V17, P252, DOI 10.1590/1677-5449.000118
   Miyazaki K, 2020, SURG CASE REP, V6, DOI 10.1186/s40792-020-00878-x
   Mucs Mihaly, 2007, Orvosi Hetilap, V148, P1763, DOI 10.1556/OH.2007.28126
   Nasr LA, 2017, CARDIOVASC INTER RAD, V40, P664, DOI 10.1007/s00270-016-1560-6
   Okten RS, 2012, EUR J RADIOL, V81, P1089, DOI 10.1016/j.ejrad.2011.02.064
   Patel MV, 2019, J VASC SURG, V69, P462, DOI 10.1016/j.jvs.2018.04.062
   Pather K., 2020, J VASC SURG
   Petnys A, 2018, J VASC SURG, V68, P1782, DOI 10.1016/j.jvs.2018.04.044
   Peyrottes A, 2018, SURG RADIOL ANAT, V40, P401, DOI 10.1007/s00276-017-1950-8
   Podda M, 2018, INT J MED ROBOT COMP, V14, DOI 10.1002/rcs.1919
   Romer C., 2020, CLIN HEMORHEOL MICRO
   Roseborough GS, 2009, J VASC SURG, V50, P124, DOI 10.1016/j.jvs.2008.12.078
   Saleem T, 2020, CELIAC ARTERY COMPRE
   San Norberto EM, 2019, INT ANGIOL, V38, P474, DOI 10.23736/S0392-9590.19.04161-0
   Scholbach T, 2006, J ULTRAS MED, V25, P299, DOI 10.7863/jum.2006.25.3.299
   Ortega CS, 2017, BJR CASE REP, V3, DOI 10.1259/bjrcr.20160005
   Sharma S, 2020, INT J SURG CASE REP, V76, P64, DOI 10.1016/j.ijscr.2020.09.157
   Stoney Ronald J, 2004, Vasc Endovascular Surg, V38, P99, DOI 10.1177/153857440403800114
   Sun XD, 2018, MEDICINE, V97, DOI 10.1097/MD.0000000000010947
   Suzuki K, 1998, J GASTROENTEROL, V33, P434, DOI 10.1007/s005350050109
   SZILAGYI DE, 1972, SURGERY, V72, P849
   Turner KM, 2014, J GASTROINTEST SURG, V18, P638, DOI 10.1007/s11605-013-2445-5
   Uchida H, 2014, PEDIATR TRANSPLANT, V18, pE232, DOI 10.1111/petr.12329
   Coelho JCU, 2020, ABCD-ARQ BRAS CIR DI, V33, DOI 10.1590/0102-672020190001e1495
   van Petersen AS, 2017, J VASC SURG, V65, P1366, DOI 10.1016/j.jvs.2016.11.052
   Vaziri K, 2009, J GASTROINTEST SURG, V13, P293, DOI 10.1007/s11605-008-0702-9
   Wang XM, 2018, ULTRASOUND MED BIOL, V44, P243, DOI 10.1016/j.ultrasmedbio.2017.09.008
   Watari T, 2018, QJM-INT J MED, V111, P407, DOI 10.1093/qjmed/hcy045
   Xiang H, 2018, J MED IMAG RADIAT ON, V62, P74, DOI 10.1111/1754-9485.22_12784
   Yamamoto Masateru, 2018, J Med Case Rep, V12, P92, DOI 10.1186/s13256-018-1614-2
NR 87
TC 6
Z9 7
U1 0
U2 5
PU ELSEVIER SCIENCE INC
PI NEW YORK
PA STE 800, 230 PARK AVE, NEW YORK, NY 10169 USA
SN 1092-9134
EI 1532-8198
J9 ANN DIAGN PATHOL
JI Ann. Diagn. Pathol.
PD JUN
PY 2021
VL 52
AR 151732
DI 10.1016/j.anndiagpath.2021.151732
EA MAR 2021
PG 7
WC Pathology
WE Science Citation Index Expanded (SCI-EXPANDED)
SC Pathology
GA SU4CP
UT WOS:000663088100003
PM 33798927
DA 2024-01-22
ER

PT J
AU Card, T
   Ungaro, R
   Bhayat, F
   Blake, A
   Hantsbarger, G
   Travis, S
AF Card, Timothy
   Ungaro, Ryan
   Bhayat, Fatima
   Blake, Aimee
   Hantsbarger, Gary
   Travis, Simon
TI Vedolizumab use is not associated with increased malignancy incidence:
   GEMINI LTS study results and post-marketing data
SO ALIMENTARY PHARMACOLOGY & THERAPEUTICS
LA English
DT Article
AB Background: Vedolizumab is a gut-selective antibody to alpha(4)beta(7) integrin approved to treat moderate-to-severe Crohn's disease and ulcerative colitis in adults. Inflammatory bowel disease (IBD) and immunosuppressant use are associated with increased risk of malignancy.
   Aim: To analyse the incidence of malignancy with vedolizumab treatment in the GEMINI long-term safety (LTS) study and post-marketing (PM) setting.
   Methods: Malignancy data from the LTS study (May 2009 to May 2018), and data from the vedolizumab Global Safety Database (20 May 2014 to 19 May 2018), were identified using Medical Dictionary for Regulatory Activities coding. The number of patients experiencing malignancies in the LTS study (excluding malignancies within 1 year following vedolizumab initiation) was indirectly standardised against the number expected, using age- and sex-specific rates in patients with IBD from Optum's Clinformatics (TM) Data Mart (CDM) database.
   Results: Among 1785 patients with >= 1 year of follow-up post-vedolizumab initiation in the LTS study (total 5670 patient-years), observed numbers of malignancies were similar to those expected compared with CDM data (31 vs 29; ratio of observed to expected events = 1.08; P = 0.71; 95% confidence intervals [CI] 0.73, 1.53). The most common malignancies were renal and bladder (6). PM, 293 patients reported 299 malignancies (including malignancies within 1 year following vedolizumab initiation), in approximately 208 050 patient-years of vedolizumab exposure. Lower gastrointestinal malignancies were most common (59).
   Conclusions: The number of malignancies in the LTS study was similar to that expected from an IBD population with no statistically significant differences, although few confounders could be corrected for. Limitations of PM safety reporting require consideration; however, the number of malignancies with vedolizumab appeared low.
C1 [Card, Timothy] Univ Nottingham, Fac Med & Hlth Sci, Nottingham, England.
   [Ungaro, Ryan] Icahn Sch Med Mt Sinai, Henry D Janowitz Div Gastioenteiol, New York, NY 10029 USA.
   [Bhayat, Fatima; Blake, Aimee; Hantsbarger, Gary] Takeda Pharmaceut Int Natl Co, Cambridge, MA USA.
   [Travis, Simon] Oxford Univ Hosp NHS Fdn Trust, NIHR Oxford Biomed Res Ctr, Translat Gastroenterol Unit, Oxford, England.
C3 University of Nottingham; Icahn School of Medicine at Mount Sinai;
   Oxford University Hospitals NHS Foundation Trust; University of Oxford
RP Card, T (通讯作者)，Univ Nottingham, Fac Med & Hlth Sci, Nottingham, England.
EM tim.card@nottingham.ac.uk
RI Card, Timothy/J-8651-2013
OI Card, Timothy/0000-0003-2555-2250; Travis, Simon/0000-0002-2690-4361
FU Takeda Pharmaceutical Company Ltd.; National Institute for Health
   Research (N I HR) Oxford Biomedical Research Centre (BRC)
FX This study was sponsored by Takeda Pharmaceutical Company Ltd. This work
   was supported in part by the National Institute for Health Research (N I
   HR) Oxford Biomedical Research Centre (BRC). The views expi essed ai e
   those of the authol (s) and not necessarily those of the NHS, the NI H R
   or the Department of Health. Medical writing assistance was provided by
   Fraser Harris and Alexandra Kisbey of Oxford Phai inaGenesis Ltd,
   Oxfoid, UK. and was funded by Takeda Pharmaceutical Company Ltd.
CR Andersen NN, 2014, JAMA-J AM MED ASSOC, V311, P2406, DOI 10.1001/jama.2014.5613
   Bernstein CN, 2001, CANCER-AM CANCER SOC, V91, P854, DOI 10.1002/1097-0142(20010215)91:4<854::AID-CNCR1073>3.0.CO;2-Z
   Colombel JF, 2017, GUT, V66, P839, DOI 10.1136/gutjnl-2015-311079
   Day RO, 2007, DRUG SAFETY, V30, P93, DOI 10.2165/00002018-200730020-00001
   Dyson JK, 2012, WORLD J GASTROENTERO, V18, P3839, DOI 10.3748/wjg.v18.i29.3839
   European Medicines Agency (EMA), VED SUMM PROD CHAR
   Feagan BG, 2013, NEW ENGL J MED, V369, P699, DOI 10.1056/NEJMoa1215734
   Food Drug Administration (FDA), VED PRESCR INF
   Howlader N., 2009, SEER CANC STAT REV 1, P2012
   Janssen Biotech Inc, REMICADE INFL PRESCR
   Jess T, 2005, AM J GASTROENTEROL, V100, P2724, DOI 10.1111/j.1572-0241.2005.00287.x
   Jess T, 2012, CLIN GASTROENTEROL H, V10, P639, DOI 10.1016/j.cgh.2012.01.010
   Kotlyar DS, 2015, CLIN GASTROENTEROL H, V13, P847, DOI 10.1016/j.cgh.2014.05.015
   Loftus EV, 2017, J CROHNS COLITIS, V11, P400, DOI 10.1093/ecco-jcc/jjw177
   Moss AC, 2015, GASTROENTEROL REP, V3, P63, DOI 10.1093/gastro/gou087
   Osterman MT, 2014, GASTROENTEROLOGY, V146, P941, DOI 10.1053/j.gastro.2013.12.025
   Pedersen N, 2010, AM J GASTROENTEROL, V105, P1480, DOI 10.1038/ajg.2009.760
   Sandborn WJ, 2013, NEW ENGL J MED, V369, P711, DOI 10.1056/NEJMoa1215739
   Sands BE, 2014, GASTROENTEROLOGY, V147, P618, DOI 10.1053/j.gastro.2014.05.008
   Söderlund S, 2009, GASTROENTEROLOGY, V136, P1561, DOI 10.1053/j.gastro.2009.01.064
   van den Heuvel TRA, 2016, INT J CANCER, V139, P1270, DOI 10.1002/ijc.30183
   Vermeire S, 2017, J CROHNS COLITIS, V11, P412, DOI 10.1093/ecco-jcc/jjw176
   [No title captured]
NR 23
TC 26
Z9 28
U1 0
U2 2
PU WILEY
PI HOBOKEN
PA 111 RIVER ST, HOBOKEN 07030-5774, NJ USA
SN 0269-2813
EI 1365-2036
J9 ALIMENT PHARM THER
JI Aliment. Pharmacol. Ther.
PD JAN
PY 2020
VL 51
IS 1
BP 149
EP 157
DI 10.1111/apt.15538
EA NOV 2019
PG 9
WC Gastroenterology & Hepatology; Pharmacology & Pharmacy
WE Science Citation Index Expanded (SCI-EXPANDED)
SC Gastroenterology & Hepatology; Pharmacology & Pharmacy
GA PR7MH
UT WOS:000497230500001
PM 31747086
OA Green Accepted, Green Submitted
DA 2024-01-22
ER

PT J
AU Guan, Q
   Weiss, CR
   Qing, G
   Ma, Y
   Peng, Z
AF Guan, Q.
   Weiss, C. R.
   Qing, G.
   Ma, Y.
   Peng, Z.
TI An IL-17 peptide-based and virus-like particle vaccine enhances the
   bioactivity of IL-17 <i>in vitro</i> and <i>in vivo</i>
SO IMMUNOTHERAPY
LA English
DT Article
DE Crohn's disease; IL-17; immunotherapy; vaccine
ID CYTOKINE; ANTIBODY; INFLAMMATION; CELLS; INDUCTION; INFECTION;
   ARTHRITIS; IMMUNITY; FIBROSIS; BINDING
AB Aims: To develop an IL-17 peptide-based virus-like particle vaccine that elicits autoantibodies to IL-17 and to evaluate the effects of the vaccine in mice with experimental colitis. Materials & methods: Recombinant IL-17 vaccines were constructed by inserting selected peptides derived from mouse IL-17 into the carrier protein, hepatitis B core antigen, using molecular engineering methods. To evaluate the in vivo effects of the vaccine, mice with 2,4,6-trinitrobenzene sulfonic acid-induced chronic colitis were injected three times with the vaccine, carrier or saline after the second delivery of 2,4,6-trinitrobenzene sulfonic acid. Colon inflammation and fibrosis were evaluated by histological examination. Serum IL-17-specific IgG and colon-tissue cytokine levels were measured by ELISA. In vitro inhibition tests of sera from vaccine-immunized mice were performed using IL-17-induced IL-6 production by NIH 313 cells and IL-17-induced TNF production by macrophages. Results: Immunization with the vaccine without the use of adjuvants induced high-titered and long-lasting antibodies to IL-17. Unexpectedly, vaccinated mice exhibited increases in colon inflammation, collagen deposition, levels of TNF and IL-17 cytokines compared with carrier and saline groups. Furthermore, in vitro study revealed that serum IL-17-specific IgG from vaccine-immunized mice significantly enhanced IL-17-induced IL-6 production and IL-17-induced TNF production dose-dependently. Conclusion: The IL-17 peptide-based vaccine enhances the bioactivity of IL-17 in vitro and in vivo, providing a potential immunotherapy for treatment of diseases associated with insufficient IL-17 production, such as hyper-IgE syndrome.
RI Guan, Qingdong/C-9631-2018; Guan, Qing/JQI-9242-2023
OI Guan, Qingdong/0000-0003-1972-487X; 
FU Canadian Institutes of Health Research [ROP 92387]; CIHR Frederick
   Banting and Charles Best Canada Graduate Scholarship
FX This work was supported by a grant from the Canadian Institutes of
   Health Research (ROP 92387 to ZP) and conducted using facilities of the
   Manitoba Institute of Child Health, Inc. Q Guan is the recipient of the
   CIHR Frederick Banting and Charles Best Canada Graduate Scholarship. The
   authors have no other relevant affiliations or financial involvement
   with any organization or entity with a financial interest in or
   financial conflict with the subject matter or materials discussed in the
   manuscript apart from those disclosed.
CR Alex P, 2009, INFLAMM BOWEL DIS, V15, P341, DOI 10.1002/ibd.20753
   Beattie J, 1999, MOL CELL BIOCHEM, V198, P61, DOI 10.1023/A:1006989232646
   Bettelli E, 2007, NAT IMMUNOL, V8, P345, DOI 10.1038/ni0407-345
   Boyman O, 2006, SCIENCE, V311, P1924, DOI 10.1126/science.1122927
   Byrne FR, 2006, CURR OPIN DRUG DISC, V9, P207
   Capini CJ, 2004, VACCINE, V22, P3144, DOI 10.1016/j.vaccine.2004.01.064
   Chackerian B, 2002, J IMMUNOL, V169, P6120, DOI 10.4049/jimmunol.169.11.6120
   Cua DJ, 2010, NAT REV IMMUNOL, V10, P479, DOI 10.1038/nri2800
   Delavallée L, 2008, ANN MED, V40, P343, DOI 10.1080/07853890801995298
   Fichtner-Feigl S, 2007, J IMMUNOL, V178, P5859, DOI 10.4049/jimmunol.178.9.5859
   FINKELMAN FD, 1993, J IMMUNOL, V151, P1235
   Fujino S, 2003, GUT, V52, P65, DOI 10.1136/gut.52.1.65
   Gerhardt S, 2009, J MOL BIOL, V394, P905, DOI 10.1016/j.jmb.2009.10.008
   Guan QD, 2011, MOL MED, V17, P646, DOI 10.2119/molmed.2010.00252
   Guan QD, 2009, VACCINE, V27, P7096, DOI 10.1016/j.vaccine.2009.09.058
   Hauer AD, 2005, CIRCULATION, V112, P1054, DOI 10.1161/CIRCULATIONAHA.104.533463
   He XY, 2009, INFECT IMMUN, V77, P2294, DOI 10.1128/IAI.01577-08
   Hemdan NY, 2010, AUTOIMMUN REV, V9, P785, DOI 10.1016/j.autrev.2010.07.003
   Hill RA, 1998, ENDOCRINOLOGY, V139, P1278, DOI 10.1210/en.139.3.1278
   Hu Y, 2011, ANN NY ACAD SCI, V1217, P60, DOI 10.1111/j.1749-6632.2010.05825.x
   Iwakura Y, 2006, J CLIN INVEST, V116, P1218, DOI 10.1172/JCI28508
   Jegerlehner A, 2002, VACCINE, V20, P3104, DOI 10.1016/S0264-410X(02)00266-9
   Jurjus Abdo R., 2004, Journal of Pharmacological and Toxicological Methods, V50, P81, DOI 10.1016/j.vascn.2003.12.002
   Kikly K, 2006, CURR OPIN IMMUNOL, V18, P670, DOI 10.1016/j.coi.2006.09.008
   KLIKS SC, 1993, P NATL ACAD SCI USA, V90, P11518, DOI 10.1073/pnas.90.24.11518
   Korn T, 2009, ANNU REV IMMUNOL, V27, P485, DOI 10.1146/annurev.immunol.021908.132710
   LEE CN, 1994, AIDS RES HUM RETROV, V10, P1065, DOI 10.1089/aid.1994.10.1065
   Ma YB, 2007, AM J RESP CRIT CARE, V176, P439, DOI 10.1164/rccm.200610-1405OC
   Ma YB, 2010, INFLAMM BOWEL DIS, V16, P1040, DOI 10.1002/ibd.21167
   Milich DR, 1997, P NATL ACAD SCI USA, V94, P14648, DOI 10.1073/pnas.94.26.14648
   Minegishi Y, 2011, ANN NY ACAD SCI, V1246, P34, DOI 10.1111/j.1749-6632.2011.06280.x
   Monteleone G, 2006, CURR OPIN GASTROEN, V22, P361, DOI 10.1097/01.mog.0000231808.10773.8e
   Moriyama I, 2008, LAB INVEST, V88, P652, DOI 10.1038/labinvest.2008.38
   Nardin EH, 2004, INFECT IMMUN, V72, P6519, DOI 10.1128/IAI.72.11.6519-6527.2004
   Pizarro TT, 2007, ANNU REV MED, V58, P433, DOI 10.1146/annurev.med.58.121205.100607
   Röhn TA, 2006, EUR J IMMUNOL, V36, P2857, DOI 10.1002/eji.200636658
   SHIEH HM, 1995, J ENDOCRINOL, V145, P169, DOI 10.1677/joe.0.1450169
   Shih DQ, 2008, WORLD J GASTROENTERO, V14, P390, DOI 10.3748/wjg.14.390
   Sonderegger I, 2006, EUR J IMMUNOL, V36, P2849, DOI 10.1002/eji.200636484
   Spohn G, 2007, J IMMUNOL, V178, P7450, DOI 10.4049/jimmunol.178.11.7450
   Uyttenhove C, 2004, EUR J IMMUNOL, V34, P3572, DOI 10.1002/eji.200425443
   Uyttenhove C, 2006, EUR J IMMUNOL, V36, P2868, DOI 10.1002/eji.200636662
   Velde AAT, 2006, INFLAMM BOWEL DIS, V12, P995, DOI 10.1097/01.mib.0000227817.54969.5e
   Wang CY, 2003, VACCINE, V21, P1580, DOI 10.1016/S0264-410X(02)00732-6
   Yen D, 2006, J CLIN INVEST, V116, P1310, DOI 10.1172/JCI21404
   Zhang Z, 2006, INFLAMM BOWEL DIS, V12, P382, DOI 10.1097/01.MIB.0000218764.06959.91
   Zhou G, 2010, VACCINE, V28, P1838, DOI 10.1016/j.vaccine.2009.11.081
   Zygmunt B, 2011, ADV IMMUNOL, V109, P159, DOI 10.1016/B978-0-12-387664-5.00005-4
NR 48
TC 12
Z9 15
U1 0
U2 15
PU FUTURE MEDICINE LTD
PI LONDON
PA UNITEC HOUSE, 3RD FLOOR, 2 ALBERT PLACE, FINCHLEY CENTRAL, LONDON, N3
   1QB, ENGLAND
SN 1750-743X
EI 1750-7448
J9 IMMUNOTHERAPY-UK
JI Immunotherapy
PD DEC
PY 2012
VL 4
IS 12
BP 1799
EP 1807
DI 10.2217/imt.12.129
PG 9
WC Immunology
WE Science Citation Index Expanded (SCI-EXPANDED)
SC Immunology
GA 066OB
UT WOS:000313229000008
PM 23240747
DA 2024-01-22
ER

PT J
AU Duan, LH
   Chen, J
   Zhang, HW
   Yang, H
   Zhu, P
   Xiong, A
   Xia, QS
   Zheng, F
   Tan, Z
   Gong, FL
   Fang, M
AF Duan, Lihua
   Chen, Jie
   Zhang, Hongwei
   Yang, Heng
   Zhu, Ping
   Xiong, Ali
   Xia, Quansong
   Zheng, Fang
   Tan, Zheng
   Gong, Feili
   Fang, Min
TI Interleukin-33 Ameliorates Experimental Colitis through Promoting
   Th2/Foxp3<SUP>+</SUP> Regulatory T-Cell Responses in Mice
SO MOLECULAR MEDICINE
LA English
DT Article
ID INFLAMMATORY-BOWEL-DISEASE; SULFONIC-ACID COLITIS; INDOLEAMINE
   2,3-DIOXYGENASE; DENDRITIC CELLS; IL-33; EFFECTOR; ST2; INHIBITION;
   CYTOKINE; IMMUNITY
AB Crohn's disease (CD) is characterized by the activation of Th1 and Th17 cells and deficiency of regulatory T cells (Tregs), leading to intestine tissue injury and destruction. As a novel cytokine of the interleukin (IL)-1 family, the role and underlying mechanisms of IL-33 in CD remain poorly understood. Here, we assess the effects and mechanisms of IL-33 on the trinitrobenzene sulfonic acid (TNBS)-induced experimental colitis that mimics human CD. We found that IL-33 levels were increased in the TNBS-treated mice, whereas recombinant IL-33 (rIL-33) administration substantially ameliorated TNBS-mediated colonic tissue injury and clinical symptoms of colitis. The protective effect of rIL-33 was partly associated with the markedly increased induction cf Th2-type cytokines. Importantly, rIL-33 treatment resulted in prominently upregulated Foxp3 expression in the TNBS-treated mice, and depletion of Tregs significantly abrogated the impact of IL-33 on reducing the development of colitis. Notably, the level of CD103(+) dendritic cells (DC:), which promotes development of Tregs, is also increased in mesenteric lymph node and lamina propria of rIL-33-treated mice. The impact of rIL-33 on CD103(+) DC induction was the result of indirectly upregulating intestine epithelial cells that produce thymic stromal lymphopoietin and retinoic acid but do not directly act on DCs. In conclusion, our data provide clear evidence that IL-33 plays a protective role in TNBS-induced colitis, which is closely related to a Th1-to-Th2/Treg switch. Thus, IL-33 is a promising candidate for the development of new treatments for CD. Online address: http://www.molmed.org doi: 10.2119/molmed.2011.00428
C1 [Duan, Lihua; Chen, Jie; Zhang, Hongwei; Yang, Heng; Zhu, Ping; Xiong, Ali; Xia, Quansong; Zheng, Fang; Tan, Zheng; Gong, Feili; Fang, Min] Huazhong Univ Sci & Technol, Dept Immunol, Tongji Med Coll, Wuhan 430030, Peoples R China.
C3 Huazhong University of Science & Technology
RP Fang, M (通讯作者)，Huazhong Univ Sci & Technol, Dept Immunol, Tongji Med Coll, Hangkong Rd 13, Wuhan 430030, Peoples R China.
EM flgong@163.com; minfang89@mail.hust.edu.cn
RI ZHENG, FANG/HJZ-0472-2023; Zhang, Hw/HPD-4999-2023
FU National Natural Science Foundation of China [81072440]; Ministry of
   Science and Technology of China [2007CB512402]
FX This work was supported by the National Natural Science Foundation of
   China (grant 81072440) and the Ministry of Science and Technology of
   China (grant 2007CB512402). The expert technical assistance of Ping
   Xiong and Yong Xu is gratefully acknowledged.
CR Alex P, 2009, INFLAMM BOWEL DIS, V15, P341, DOI 10.1002/ibd.20753
   Alves JC, 2010, NAT MED, V16, P708, DOI 10.1038/nm.2156
   Bai AP, 2009, J LEUKOCYTE BIOL, V86, P959, DOI 10.1189/jlb.0109006
   Baumgart DC, 2007, LANCET, V369, P1627, DOI 10.1016/S0140-6736(07)60750-8
   Beltrán CJ, 2010, INFLAMM BOWEL DIS, V16, P1097, DOI 10.1002/ibd.21175
   Caruso R, 2009, GASTROENTEROLOGY, V136, P2270, DOI 10.1053/j.gastro.2009.02.049
   Casanova JL, 2009, J EXP MED, V206, P1839, DOI 10.1084/jem.20091683
   Danese S, 2011, NAT REV GASTRO HEPAT, V8, P128, DOI 10.1038/nrgastro.2011.17
   Daniel C, 2008, J PHARMACOL EXP THER, V324, P23, DOI 10.1124/jpet.107.127209
   Duan LH, 2011, LAB INVEST, V91, P43, DOI 10.1038/labinvest.2010.141
   ELSON CO, 1995, GASTROENTEROLOGY, V109, P1344, DOI 10.1016/0016-5085(95)90599-5
   Fantini MC, 2009, GASTROENTEROLOGY, V136, P1308, DOI 10.1053/j.gastro.2008.12.053
   Foligne B, 2007, PLOS ONE, V2, DOI 10.1371/journal.pone.0000313
   Gurtner GJ, 2003, GASTROENTEROLOGY, V125, P1762, DOI 10.1053/j.gastro.2003.08.031
   Haraldsen G, 2009, TRENDS IMMUNOL, V30, P227, DOI 10.1016/j.it.2009.03.003
   Hollenbach E, 2005, J BIOL CHEM, V280, P14981, DOI 10.1074/jbc.M500966200
   Humphreys NE, 2008, J IMMUNOL, V180, P2443, DOI 10.4049/jimmunol.180.4.2443
   Hunter MM, 2004, ALIMENT PHARM THER, V19, P167, DOI 10.1111/j.0269-2813.2004.01803.x
   Iliev ID, 2009, GUT, V58, P1481, DOI 10.1136/gut.2008.175166
   Jäger A, 2010, SCAND J IMMUNOL, V72, P173, DOI 10.1111/j.1365-3083.2010.02432.x
   Kurowska-Stolarska M, 2008, J IMMUNOL, V181, P4780, DOI 10.4049/jimmunol.181.7.4780
   Kurowska-Stolarska M, 2009, J IMMUNOL, V183, P6469, DOI 10.4049/jimmunol.0901575
   Liu HY, 2003, J IMMUNOL, V171, P5012, DOI 10.4049/jimmunol.171.10.5012
   Löhning M, 1998, P NATL ACAD SCI USA, V95, P6930, DOI 10.1073/pnas.95.12.6930
   Matsuba-Kitamura S, 2010, INT IMMUNOL, V22, P479, DOI 10.1093/intimm/dxq035
   Matteoli G, 2010, GUT, V59, P595, DOI 10.1136/gut.2009.185108
   Miller AM, 2008, J EXP MED, V205, P339, DOI 10.1084/jem.20071868
   Mok MY, 2010, RHEUMATOLOGY, V49, P520, DOI 10.1093/rheumatology/kep402
   Oboki K, 2010, P NATL ACAD SCI USA, V107, P18581, DOI 10.1073/pnas.1003059107
   Pastorelli Luca, 2011, Therap Adv Gastroenterol, V4, P311, DOI 10.1177/1756283X11410770
   Pastorelli L, 2010, P NATL ACAD SCI USA, V107, P8017, DOI 10.1073/pnas.0912678107
   Rank MA, 2009, J ALLERGY CLIN IMMUN, V123, P1047, DOI 10.1016/j.jaci.2009.02.026
   Rimoldi M, 2005, NAT IMMUNOL, V6, P507, DOI 10.1038/ni1192
   Rovedatti L, 2009, GUT, V58, P1629, DOI 10.1136/gut.2009.182170
   Saenz SA, 2008, IMMUNOL REV, V226, P172, DOI 10.1111/j.1600-065X.2008.00713.x
   Schmitz J, 2005, IMMUNITY, V23, P479, DOI 10.1016/j.immuni.2005.09.015
   Sponheim J, 2010, AM J PATHOL, V177, P2804, DOI 10.2353/ajpath.2010.100378
   Taylor BC, 2009, J EXP MED, V206, P655, DOI 10.1084/jem.20081499
   Turnquist HR, 2009, EUR J IMMUNOL, V39, P3292, DOI 10.1002/eji.200940026
   Wakashin H, 2009, INT ARCH ALLERGY IMM, V149, P108, DOI 10.1159/000211382
   Wilson MS, 2011, GASTROENTEROLOGY, V140, P254, DOI 10.1053/j.gastro.2010.09.047
   Xavier RJ, 2007, NATURE, V448, P427, DOI 10.1038/nature06005
   Xu D, 1998, J EXP MED, V187, P787, DOI 10.1084/jem.187.5.787
   Xu D, 2008, P NATL ACAD SCI USA, V105, P10913, DOI 10.1073/pnas.0801898105
   Yin H, 2010, TRANSPLANTATION, V89, P1189, DOI 10.1097/TP.0b013e3181d720af
   Zdravkovic N, 2009, MOL IMMUNOL, V47, P28, DOI 10.1016/j.molimm.2008.12.023
NR 46
TC 154
Z9 168
U1 0
U2 17
PU SPRINGER
PI NEW YORK
PA 233 SPRING ST, NEW YORK, NY 10013 USA
SN 1076-1551
EI 1528-3658
J9 MOL MED
JI Mol. Med.
PD MAY
PY 2012
VL 18
IS 5
BP 753
EP 761
DI 10.2119/molmed.2011.00428
PG 9
WC Biochemistry & Molecular Biology; Cell Biology; Medicine, Research &
   Experimental
WE Science Citation Index Expanded (SCI-EXPANDED)
SC Biochemistry & Molecular Biology; Cell Biology; Research & Experimental
   Medicine
GA 983TY
UT WOS:000307142800003
PM 22426954
OA Green Published, gold
DA 2024-01-22
ER

PT J
AU Oustamanolakis, P
   Koutroubakis, IE
   Kouroumalis, EA
AF Oustamanolakis, Pantelis
   Koutroubakis, Ioannis E.
   Kouroumalis, Elias A.
TI Diagnosing anemia in inflammatory bowel disease: Beyond the established
   markers
SO JOURNAL OF CROHNS & COLITIS
LA English
DT Review
DE Crohn's disease; Ferritin; Iron; Iron deficiency; Ulcerative colitis
ID IRON-DEFICIENCY ANEMIA; RECOMBINANT-HUMAN-ERYTHROPOIETIN; SOLUBLE
   TRANSFERRIN RECEPTOR; SERUM FERRITIN; INTRAVENOUS IRON; STIMULATING
   ERYTHROPOIESIS; BINDING-CAPACITY; PEPTIDE HEPCIDIN; RED-CELL;
   SUPPLEMENTATION
AB The main types of anemia in inflammatory bowel disease (IBD) are iron deficiency anemia (IDA) and anemia of inflammatory etiology, or anemia of chronic disease (ACD). In the management of IBD patients with anemia it is essential for the physician to diagnose the type of anemia in order to decide in an evidence-based manner for the appropriate treatment. However, the assessment of iron status in IBD in many cases is rather difficult due to coexistent inflammation. For this assessment several indices and markers have been suggested. Ferritin, seems to play a central role in the definition and diagnosis of anemia in IBD and transferrin, transferrin saturation (Tsat), and soluble transferrin receptors are also valuable markers. All these biochemical markers have several limitations because they are not consistently reliable indices, since they are influenced by factors other than changes in iron balance. In this review, in addition to them, we discuss the newer alternative markers for iron status that may be useful when serum ferritin and Tsat are not sufficient. The iron metabolism regulators, hepcidin and prohepcidin, are still under investigation in IBD. Erythrocytes parameters like the red cell distribution width (RDW) and the percentage of hypochromic red cells as well as reticulocyte parameters such as hemoglobin concentration of reticulocytes, red blood cell size factor and reticulocyte distribution width could be useful markers for the evaluation of anemia in IBD. (C) 2011 European Crohn's and Colitis Organisation. Published by Elsevier B.V. All rights reserved.
C1 [Oustamanolakis, Pantelis; Koutroubakis, Ioannis E.; Kouroumalis, Elias A.] Univ Hosp Heraklion, Dept Gastroenterol, Iraklion 71110, Crete, Greece.
C3 University Hospital of Heraklion
RP Koutroubakis, IE (通讯作者)，Univ Hosp Heraklion, Dept Gastroenterol, POB 1352, Iraklion 71110, Crete, Greece.
EM ikoutroub@med.uoc.gr
RI Koutroubakis, Ioannis/H-4241-2011
OI Koutroubakis, Ioannis/0000-0002-2773-2709
CR [Anonymous], 1997, LAB HEMATOL
   [Anonymous], 2006, BECKMANCOULTER B
   Arnold J, 2009, EUR J GASTROEN HEPAT, V21, P335, DOI 10.1097/MEG.0b013e32830e2885
   BAINTON DF, 1964, AM J MED, V37, P62, DOI 10.1016/0002-9343(64)90212-8
   BANERJEE RN, 1967, BRIT J HAEMATOL, V13, P829, DOI 10.1111/j.1365-2141.1967.tb08854.x
   Beguin Y, 2003, CLIN CHIM ACTA, V329, P9, DOI 10.1016/S0009-8981(03)00005-6
   Beirao I, 2008, BLOOD CELL MOL DIS, V41, P175, DOI 10.1016/j.bcmd.2008.04.008
   Bergamaschi G, 2010, HAEMATOL-HEMATOL J, V95, P199, DOI 10.3324/haematol.2009.009985
   BESSMAN JD, 1983, AM J CLIN PATHOL, V80, P322, DOI 10.1093/ajcp/80.3.322
   Briggs C, 2009, INT J LAB HEMATOL, V31, P277, DOI 10.1111/j.1751-553X.2009.01160.x
   BRITTENHAM GM, 1987, ARCH PATHOL LAB MED, V111, P1146
   Buttarello M, 2008, AM J CLIN PATHOL, V130, P104, DOI 10.1309/EK3C7CTDKNVPXVTN
   Cakal B, 2009, DIGEST DIS SCI, V54, P842, DOI 10.1007/s10620-008-0436-2
   CARTWRIGHT G. E., 1966, SEMINARS HEMATOL, V3, P351
   Chuang CL, 2003, NEPHROL DIAL TRANSPL, V18, P370, DOI 10.1093/ndt/18.2.370
   Clark SF, 2009, CURR OPIN GASTROEN, V25, P122, DOI 10.1097/MOG.0b013e32831ef1cd
   Clarke K, 2008, DIGEST DIS SCI, V53, P2521, DOI 10.1007/s10620-007-0176-8
   COENEN JLLM, 1991, CLIN CHEM, V37, P560
   Delaby C, 2005, BLOOD, V106, P3979, DOI 10.1182/blood-2005-06-2398
   DEMIRTURK L, 1995, DIS COLON RECTUM, V38, P896, DOI 10.1007/BF02049850
   Fairbanks VF, 1995, WILLIAMS TXB HEMATOL, P498
   Fernández-Rodríguez AM, 1999, AM J KIDNEY DIS, V34, P508, DOI 10.1016/S0272-6386(99)70079-X
   Fishbane S, 1996, J AM SOC NEPHROL, V7, P2654
   Fleming Mark D, 2008, Hematology Am Soc Hematol Educ Program, P151, DOI 10.1182/asheducation-2008.1.151
   FUJINO M, 1966, AM J CLIN NUTR, V18, P256
   Ganz T, 2003, BLOOD, V102, P783, DOI 10.1182/blood-2003-03-0672
   Ganz T., 2006, Hematology Am Soc Hematol Educ Program, V2006, P29, DOI [10.1182/asheducation-2006.1.29, DOI 10.1182/ASHEDUCATION-2006.1.29]
   Gasche C, 2004, GUT, V53, P1190, DOI 10.1136/gut.2003.035758
   Gasche C, 2001, AM J GASTROENTEROL, V96, P2382
   Gasche C, 2007, INFLAMM BOWEL DIS, V13, P1545, DOI 10.1002/ibd.20285
   Gomollón F, 2009, WORLD J GASTROENTERO, V15, P4659, DOI 10.3748/wjg.15.4659
   Guagnozzi D, 2006, INFLAMM BOWEL DIS, V12, P150, DOI 10.1097/01.MIB.0000199223.27595.e3
   GUYATT GH, 1992, J GEN INTERN MED, V7, P145, DOI 10.1007/BF02598003
   Hamilton LD, 1964, P SOC EXP BIOL MED, V61, P44
   HANDJANI AM, 1971, BLUT, V23, P363, DOI 10.1007/BF01632799
   Hanif Ejaz, 2005, JPMA Journal of the Pakistan Medical Association, V55, P13
   Hawkins RC, 2007, CLIN CHIM ACTA, V380, P203, DOI 10.1016/j.cca.2007.02.032
   Higgins JM, 2010, P NATL ACAD SCI USA, V107, P20587, DOI 10.1073/pnas.1012747107
   HORINA JH, 1993, GASTROENTEROLOGY, V104, P1828, DOI 10.1016/0016-5085(93)90666-Z
   Horl WH, 1996, NEPHROL DIAL TRANSPL, V11, P246, DOI 10.1093/oxfordjournals.ndt.a027248
   Jain S, 2010, INDIAN J PEDIATR, V77, P179, DOI 10.1007/s12098-009-0302-z
   KALANTARZADEH K, 1995, AM J KIDNEY DIS, V26, P292, DOI 10.1016/0272-6386(95)90649-5
   Kasvosve I, 2002, CLIN CHEM LAB MED, V40, P1014, DOI 10.1515/CCLM.2002.176
   Kaya Z, 2011, J TROP PEDIATRICS, V57, P120, DOI 10.1093/tropej/fmq058
   Kemna E, 2005, BLOOD, V106, P3268, DOI 10.1182/blood-2005-05-1873
   Kis AM, 1998, J GEN INTERN MED, V13, P455, DOI 10.1046/j.1525-1497.1998.00134.x
   Koulaouzidis A, 2009, J GASTROINTEST LIVER, V18, P345
   Koutroubakis IE, 2006, EUR J GASTROEN HEPAT, V18, P421, DOI 10.1097/00042737-200604000-00017
   Kroot JJC, 2009, HAEMATOL-HEMATOL J, V94, P1748, DOI 10.3324/haematol.2009.010322
   Kulnigg S, 2006, ALIMENT PHARM THER, V24, P1507, DOI 10.1111/j.1365-2036.2006.03146.x
   Lee KM, 2007, GASTROENTEROLOGY, V132, pA701
   Liu XB, 2005, BLOOD CELL MOL DIS, V35, P47, DOI 10.1016/j.bcmd.2005.04.006
   Luukkonen S, 2006, CLIN CHEM LAB MED, V44, P1361, DOI 10.1515/CCLM.2006.241
   Mast AE, 1998, CLIN CHEM, V44, P45
   Metzgeroth G., 2004, LaboratoriumsMedizin - Journal of Laboratory Medicine, V28, P391
   López RM, 2009, WORLD J GASTROENTERO, V15, P4675, DOI 10.3748/wjg.15.4675
   Nagy J, 2010, J CROHNS COLITIS, V4, P649, DOI 10.1016/j.crohns.2010.07.010
   Nemeth E, 2004, SCIENCE, V306, P2090, DOI 10.1126/science.1104742
   Nicolas G, 2002, J CLIN INVEST, V110, P1037, DOI 10.1172/JCI200215686
   Oustamanolakis P, 2011, J CROHNS COLITIS, V5, P295, DOI 10.1016/j.crohns.2011.02.002
   Oustamanolakis P, 2011, EUR J GASTROEN HEPAT, V23, P262, DOI 10.1097/MEG.0b013e328343b885
   Peyssonnaux C, 2006, BLOOD, V107, P3727, DOI 10.1182/blood-2005-06-2259
   Pictrangelo A, 2004, NAT CLIN PRACT GASTR, V1, P39, DOI 10.1038/ncpgasthep0019
   Pigeon C, 2001, J BIOL CHEM, V276, P7811, DOI 10.1074/jbc.M008923200
   Punnonen K, 1997, BLOOD, V89, P1052, DOI 10.1182/blood.V89.3.1052
   Ravindran V, 2008, RHEUMATOL INT, V28, P507, DOI 10.1007/s00296-007-0476-5
   RR Crichton, 2005, IRON THERAPY SPECIAL, P14
   RR Crichton, 2005, IRON THERAPY SPECIAL, P15
   RR Crichton, 2005, IRON THERAPY SPECIAL, P29
   RR Crichton, 2005, IRON THERAPY SPECIAL, P16
   Sasu BJ, 2010, BLOOD CELL MOL DIS, V45, P238, DOI 10.1016/j.bcmd.2010.07.013
   Sawhney MS, 2007, AM J GASTROENTEROL, V102, P82, DOI 10.1111/j.1572-0241.2006.00908.x
   SCHAEFER RM, 1995, J PERINAT MED, V23, P83, DOI 10.1515/jpme.1995.23.1-2.83
   Schreiber S, 1996, NEW ENGL J MED, V334, P619, DOI 10.1056/NEJM199603073341002
   Scrimgeour AG, 2009, CURR OPIN CLIN NUTR, V12, P653, DOI 10.1097/MCO.0b013e3283308dd6
   Semrin G, 2006, INFLAMM BOWEL DIS, V12, P1101, DOI 10.1097/01.mib.0000235097.86360.04
   SHEK CC, 1990, J MED, V21, P313
   SPECK B, 1968, HELV MED ACTA, V34, P231
   Stein J, 2010, NAT REV GASTRO HEPAT, V7, P599, DOI 10.1038/nrgastro.2010.151
   SYRKIS I, 1973, J AM GERIATR SOC, V21, P28, DOI 10.1111/j.1532-5415.1973.tb00845.x
   Tessitore N, 2001, NEPHROL DIAL TRANSPL, V16, P1416, DOI 10.1093/ndt/16.7.1416
   Thomas L, 2002, DEUT MED WOCHENSCHR, V127, P1591, DOI 10.1055/s-2002-32936
   Tsiolakidou G, 2007, WORLD J GASTROENTERO, V13, P4798, DOI 10.3748/wjg.v13.i36.4798
   Urrechaga E, 2011, INT J LAB HEMATOL, V33, P37, DOI 10.1111/j.1751-553X.2010.01238.x
   Urrechaga E, 2009, INT J LAB HEMATOL, V31, P623, DOI 10.1111/j.1751-553X.2008.01088.x
   WALTERS GO, 1973, J CLIN PATHOL, V26, P770, DOI 10.1136/jcp.26.10.770
   Weiss G, 2005, NEW ENGL J MED, V352, P1011, DOI 10.1056/NEJMra041809
   Weiss G, 2010, HAEMATOL-HEMATOL J, V95, P175, DOI 10.3324/haematol.2009.017046
   Wells CW, 2006, INFLAMM BOWEL DIS, V12, P123, DOI 10.1097/01.MIB.0000196646.64615.db
   Wish JB, 2006, CLIN J AM SOC NEPHRO, V1, pS4, DOI 10.2215/CJN.01490506
   WITHOLD W, 1994, EUR J CLIN CHEM CLIN, V32, P19
   Zhu A, 2010, DIGEST DIS SCI, V55, P548, DOI 10.1007/s10620-009-1108-6
   ZILVA JF, 1966, LANCET, V1, P459
NR 93
TC 49
Z9 52
U1 0
U2 10
PU OXFORD UNIV PRESS
PI OXFORD
PA GREAT CLARENDON ST, OXFORD OX2 6DP, ENGLAND
SN 1873-9946
EI 1876-4479
J9 J CROHNS COLITIS
JI J. Crohns Colitis
PD OCT
PY 2011
VL 5
IS 5
BP 381
EP 391
DI 10.1016/j.crohns.2011.03.010
PG 11
WC Gastroenterology & Hepatology
WE Science Citation Index Expanded (SCI-EXPANDED)
SC Gastroenterology & Hepatology
GA 839ZW
UT WOS:000296409000001
PM 21939910
OA Bronze
DA 2024-01-22
ER

PT J
AU Porras, M
   Martín, MT
   Torres, R
   Vergara, P
AF Porras, M
   Martín, MT
   Torres, R
   Vergara, P
TI Cyclical upregulated iNOS and long-term downregulated nNOS are the bases
   for relapse and quiescent phases in a rat model of IBD
SO AMERICAN JOURNAL OF PHYSIOLOGY-GASTROINTESTINAL AND LIVER PHYSIOLOGY
LA English
DT Article
DE nitric oxide; prostaglandins; intestinal inflammation; dysmotility;
   inducible; nitric oxide synthase; neuronal nitric oxide synthase
ID NITRIC-OXIDE SYNTHASE; BACTERIAL OVERGROWTH; SMALL-INTESTINE; BOWEL
   MOTILITY; INHIBITION; EXPRESSION; DISORDERS; CYCLOOXYGENASE;
   INDOMETHACIN; DISTURBANCES
AB We previously reported that indomethacin induces a chronic intestinal inflammation in the rat where the cyclical characteristic phases of Crohn's disease are manifested with a few days' interval and lasting for several months: active phase ( high inflammation, hypomotility, bacterial traslocation) and reactive phase ( low inflammation, hypermotility, no bacterial traslocation). In this study, we investigated the possible role of both constitutive and inducible isoforms of nitric oxide (NO) synthase (NOS) and cyclooxygenase (COX) in the cyclicity of active and reactive phases in rats with chronic intestinal inflammation. Rats selected at either active or reactive phases and from 2 to 60 days after indomethacin treatment were used. mRNA expression of both constitutive and inducible NOS and COX isoforms in each phase was evaluated by RT-PCR and cellular enzyme localization by immunohistochemistry. The effects of different COX and NOS inhibitors on the intestinal motor activity were tested. mRNA expression of COX-1 was not modified by inflammation, whereas mRNA expression of neuronal NOS was reduced in all indomethacin-treated rats. In contrast, NOS and COX inducible forms showed a cyclical oscillation. mRNA expression and protein of both iNOS and COX-2 increased only during active phases. The intestinal hypomotility associated with active phases was turned into hypermotility after the administration of selective iNOS inhibitors. Sustained downregulation of constitutive NOS caused hypermotility, possibly as a defense mechanism. However, this reaction was masked during the active phases due to the inhibitory effects of NO resulting from the increased levels of the inducible NOS isoform.
C1 Univ Autonoma Barcelona, Unidad Fisiol, Cell Biol Physiol & Immunol Dept, Bellaterra 08193, Spain.
   Univ Autonoma Barcelona, Dept Pharmacol, Bellaterra 08193, Spain.
C3 Autonomous University of Barcelona; Autonomous University of Barcelona
RP Univ Autonoma Barcelona, Unidad Fisiol, Cell Biol Physiol & Immunol Dept, Edificio V, Bellaterra 08193, Spain.
EM maite.martin@uab.es
RI Vergara, Patrocinio/M-6468-2013; Martin, Maria Teresa/A-5211-2009;
   Vergara, Patrocinio/IZE-4887-2023; Torres, Rosa/D-1189-2014
OI Vergara, Patrocinio/0000-0002-9220-6406; Martin, Maria
   Teresa/0000-0001-6062-2969; Vergara, Patrocinio/0000-0002-9220-6406;
   Torres, Rosa/0000-0002-9109-4035
CR Alican I, 1996, AM J PHYSIOL-GASTR L, V270, pG225, DOI 10.1152/ajpgi.1996.270.2.G225
   Bandyopadhyay A, 1997, AM J PHYSIOL-CELL PH, V272, pC1790, DOI 10.1152/ajpcell.1997.272.6.C1790
   BULT H, 1990, NATURE, V345, P346, DOI 10.1038/345346a0
   Cho Seung Hyun, 2004, Korean J Gastroenterol, V44, P308
   Collins SM, 1996, GASTROENTEROLOGY, V111, P1683, DOI 10.1016/S0016-5085(96)70034-3
   DANIEL EE, 1994, AM J PHYSIOL, V266, pG31, DOI 10.1152/ajpgi.1994.266.1.G31
   EBERHART CE, 1995, GASTROENTEROLOGY, V109, P285, DOI 10.1016/0016-5085(95)90296-1
   Farrell AJ, 1996, ANN RHEUM DIS, V55, P7, DOI 10.1136/ard.55.1.7
   Fiocchi C, 1998, GASTROENTEROLOGY, V115, P182, DOI 10.1016/S0016-5085(98)70381-6
   FRENTZIDES CT, 1992, AM J PHYSIOL-GASTR L, V262, pG488
   Gunnarsdottir SA, 2003, AM J GASTROENTEROL, V98, P1362, DOI 10.1016/S0002-9270(03)00250-8
   HUSEBYE E, 1995, J INTERN MED, V237, P419, DOI 10.1111/j.1365-2796.1995.tb01196.x
   JONES DA, 1993, J BIOL CHEM, V268, P9049
   Josephs MD, 1999, J SURG RES, V86, P50, DOI 10.1006/jsre.1999.5692
   Kalff JC, 2000, GASTROENTEROLOGY, V118, P316, DOI 10.1016/S0016-5085(00)70214-9
   Liang YC, 2005, WORLD J GASTROENTERO, V11, P357, DOI 10.3748/wjg.v11.i3.357
   MARIOTTO S, 1995, BRIT J PHARMACOL, V114, P1105, DOI 10.1111/j.1476-5381.1995.tb13320.x
   Mizuta Y, 2000, GASTROENTEROLOGY, V118, P714, DOI 10.1016/S0016-5085(00)70141-7
   Nieuwenhuijs VB, 1998, ANN SURG, V228, P188, DOI 10.1097/00000658-199808000-00007
   Paya M, 1997, BRIT J PHARMACOL, V120, P1445, DOI 10.1038/sj.bjp.0701073
   Porras M, 2004, AM J PHYSIOL-GASTR L, V287, pG58, DOI 10.1152/ajpgi.00513.2003
   Qu XW, 2001, FASEB J, V15, P439, DOI 10.1096/fj.99-0343com
   RODRIGUEZMEMBRILLA A, 1995, AM J PHYSIOL-GASTR L, V268, pG207, DOI 10.1152/ajpgi.1995.268.2.G207
   Ruh J, 1999, MICROVASC RES, V58, P137, DOI 10.1006/mvre.1999.2162
   Slogoff MI, 2004, J GASTROINTEST SURG, V8, P511, DOI 10.1016/j.gassur.2003.11.023
   Tanaka A, 2005, J GASTROEN HEPATOL, V20, P38, DOI 10.1111/j.1440-1746.2004.03520.x
   Torrents D, 2000, AM J PHYSIOL-GASTR L, V279, pG543, DOI 10.1152/ajpgi.2000.279.3.G543
   VANE JR, 1994, P NATL ACAD SCI USA, V91, P2046, DOI 10.1073/pnas.91.6.2046
   Wallace JL, 1999, BRIT J PHARMACOL, V126, P1200, DOI 10.1038/sj.bjp.0702420
NR 29
TC 32
Z9 34
U1 0
U2 2
PU AMER PHYSIOLOGICAL SOC
PI BETHESDA
PA 9650 ROCKVILLE PIKE, BETHESDA, MD 20814 USA
SN 0193-1857
EI 1522-1547
J9 AM J PHYSIOL-GASTR L
JI Am. J. Physiol.-Gastroint. Liver Physiol.
PD MAR
PY 2006
VL 290
IS 3
BP G423
EP G430
DI 10.1152/ajpgi.00323.2005
PG 8
WC Gastroenterology & Hepatology; Physiology
WE Science Citation Index Expanded (SCI-EXPANDED)
SC Gastroenterology & Hepatology; Physiology
GA 011NP
UT WOS:000235275500002
PM 16239401
DA 2024-01-22
ER

PT J
AU Ruan, SL
   Xu, L
   Sheng, YJ
   Wang, J
   Zhou, XH
   Zhang, CQ
   Guo, L
   Li, WY
   Han, CY
AF Ruan, Shuiliang
   Xu, Liang
   Sheng, Yongjia
   Wang, Jin
   Zhou, Xiaohong
   Zhang, Caiqun
   Guo, Li
   Li, Wenyan
   Han, Chenyang
TI Th1 promotes M1 polarization of intestinal macrophages to regulate
   colitis-related mucosal barrier damage
SO AGING-US
LA English
DT Article
DE helper T cells; macrophages; M1 polarization; chronic colitis; mucosal
   barrier
ID HELPER T-CELLS; IFN-GAMMA; TNF-ALPHA; TGF-BETA; EXPRESSION; RESPONSES;
   IL-10; IBD
AB This work aimed to investigate the role of helper T cell 1 (Th1) in chronic colitis and its immunoregulatory mechanism. The proportions of Th1 and Th2, and the levels of related cytokines in tissues from patients with inflammatory bowel disease (IBD; ulcerative colitis+Crohn's disease, UC+CD) were detected. DSS was used to induce the mouse model of IBD; thereafter, Th1 cells were induced in vitro and amplified before they were injected intraperitoneally. Later, the changes in life state and body weight of mice were observed, the proportion of M1 macrophages in mucosal tissues and mucosal barrier damage were detected. After treatment with macrophage scavenging agent (Clodronate Liposomes, CLL), the influence of Th1 on IBD mice was observed. Then, the intestinal macrophages were co-cultured with Th1 in vitro to observe the influence of Th1 on the polarization of intestinal macrophages. Besides, cells were treated with the STAT3 inhibitor to further detect the macrophage polarization level. Intestinal macrophages were later co-cultured with intestinal epithelial cells to observe the degree of epithelial cell injury. The Th1 proportions in intestinal tissues of UC and CD patients were higher than those in healthy subjects, but the difference in Th2 proportion was not significant. In the IBD mouse model, Th1 induced the M1 polarization of macrophages, aggravated the intestinal inflammatory response, and resulted in the increased mucosal barrier permeability. Pretreatment with CLL antagonized the effect of Th1 cells, reduced the intestinal tissue inflammatory response and mucosal barrier permeability.
C1 [Ruan, Shuiliang; Sheng, Yongjia; Wang, Jin; Zhou, Xiaohong; Zhang, Caiqun; Guo, Li; Li, Wenyan; Han, Chenyang] Jiaxing Univ, Affiliated Hosp 2, Jiaxing 314001, Zhejiang, Peoples R China.
   [Xu, Liang] Zhejiang Chinese Med Univ, Jiaxing Univ Master Degree Cultivat Base, Hangzhou 310000, Zhejiang, Peoples R China.
C3 Jiaxing University; Zhejiang Chinese Medical University
RP Li, WY; Han, CY (通讯作者)，Jiaxing Univ, Affiliated Hosp 2, Jiaxing 314001, Zhejiang, Peoples R China.
EM liwy_82@163.com; 691513770@qq.com
RI Li, Wenyan/JGM-3824-2023
OI Li, Wenyan/0000-0003-1861-6383
FU National Natural Science Foundation of China (NSFC) [82000495]
FX National Natural Science Foundation of China (NSFC) [82000495] .
CR Abd-Elfattah ME, 2021, EGYPT LIVER J, V11, DOI 10.1186/s43066-021-00081-z
   Alexander KL, 2017, PLOS ONE, V12, DOI 10.1371/journal.pone.0181866
   BURSTEIN HJ, 1992, J IMMUNOL, V148, P3687
   Campos N, 2011, IMMUNOBIOLOGY, V216, P961, DOI 10.1016/j.imbio.2011.01.002
   CANTOR H, 1976, J EXP MED, V143, P1391, DOI 10.1084/jem.143.6.1391
   Castro-Dopico T, 2020, CELL REP, V32, DOI 10.1016/j.celrep.2020.107857
   Fallon PG, 2002, IMMUNITY, V17, P7, DOI 10.1016/S1074-7613(02)00332-1
   Horwitz DA, 2008, EUR J IMMUNOL, V38, P912, DOI 10.1002/eji.200738109
   Jacob M, 2009, POWDER TECHNOL, V189, P332, DOI 10.1016/j.powtec.2008.04.035
   Kanninen T, 2023, J MATERN-FETAL NEO M, V36, DOI 10.1080/14767058.2022.2153034
   Laouini D, 2003, J CLIN INVEST, V112, P1058, DOI 10.1172/JCI200318246
   Lee KH, 2014, IMMUNOBIOLOGY, V219, P802, DOI 10.1016/j.imbio.2014.07.003
   Lee SJ, 2014, BMB REP, V47, P512, DOI 10.5483/BMBRep.2014.47.9.001
   Li J, 2020, INT IMMUNOPHARMACOL, V85, DOI 10.1016/j.intimp.2020.106646
   Linterman MA, 2009, J EXP MED, V206, P561, DOI 10.1084/jem.20081886
   Lisak RP, 2011, J NEUROIMMUNOL, V238, P19, DOI 10.1016/j.jneuroim.2011.06.010
   Lu L, 2010, EUR J IMMUNOL, V40, P142, DOI 10.1002/eji.200939618
   Marwaha AK, 2017, GENES IMMUN, V18, P15, DOI 10.1038/gene.2016.44
   Ohta A, 2000, J IMMUNOL, V165, P956, DOI 10.4049/jimmunol.165.2.956
   Romagnani S, 1996, CLIN IMMUNOL IMMUNOP, V80, P225, DOI 10.1006/clin.1996.0118
   SchmidtWeber CB, 1996, J LEUKOCYTE BIOL, V60, P230, DOI 10.1002/jlb.60.2.230
   Shi MJ, 2020, TOXICOLOGY, V433, DOI 10.1016/j.tox.2020.152404
   Steiner DF, 2011, IMMUNITY, V35, P169, DOI 10.1016/j.immuni.2011.07.009
   Swanson MA, 2001, J IMMUNOL, V166, P232, DOI 10.4049/jimmunol.166.1.232
   Xiao B, 2013, BIOMATERIALS, V34, P7471, DOI 10.1016/j.biomaterials.2013.06.008
   Zeng ZW, 2022, CHIN J INTEGR MED, V28, P612, DOI 10.1007/s11655-022-3579-7
   Zhang Y, 2018, EXP THER MED, V15, P1855, DOI 10.3892/etm.2017.5638
   Zheng ZV, 2022, STROKE VASC NEUROL, V7, P62, DOI 10.1136/svn-2021-001028
NR 28
TC 1
Z9 1
U1 7
U2 7
PU IMPACT JOURNALS LLC
PI ORCHARD PARK
PA 6666 E QUAKER ST, STE 1, ORCHARD PARK, NY 14127 USA
SN 1945-4589
J9 AGING-US
JI Aging-US
PD JUL 31
PY 2023
VL 15
IS 14
BP 6721
EP 6735
DI 10.18632/aging.204629
PG 15
WC Cell Biology; Geriatrics & Gerontology
WE Science Citation Index Expanded (SCI-EXPANDED)
SC Cell Biology; Geriatrics & Gerontology
GA O5XD1
UT WOS:001044526700011
PM 37494667
OA Green Published, gold
DA 2024-01-22
ER

PT J
AU Eworuke, E
   Panucci, G
   Goulding, M
   Neuner, R
   Toh, S
AF Eworuke, Efe
   Panucci, Genna
   Goulding, Margie
   Neuner, Rosemarie
   Toh, Sengwee
TI Use of tumor necrosis factor-alpha inhibitors during pregnancy among
   women who delivered live born infants
SO PHARMACOEPIDEMIOLOGY AND DRUG SAFETY
LA English
DT Article; Proceedings Paper
CT 33rd Annual International Conference on Pharmacoepidemiology and
   Therapeutic Risk Management
CY AUG 26-30, 2017
CL Montreal, CANADA
DE anti-tumor necrosis factor; pharmacoepidemiology; pregnancy; treatment
   selection; tumor necrosis factor inhibitor
ID RHEUMATOID-ARTHRITIS; ANKYLOSING-SPONDYLITIS; PLACENTAL-TRANSFER
AB PurposeTo describe the use of tumor necrosis factor-alpha inhibitors (TNFis) among pregnancies ending in a live birth and with a diagnosis of ankylosing spondylitis (AS), Crohn's disease (CD), juvenile idiopathic arthritis (JIA), psoriasis (PsO), psoriatic arthritis (PsA), rheumatoid arthritis (RA), or ulcerative colitis (UC).
   MethodsWe identified pregnancies among women aged 15 to 54years between 01/01/2004 and 09/30/2015 from 16 health plans participating in Sentinel. We inferred indication using ICD-9-CM codes in the 183-day period before conception. We assessed proportion of infliximab, etanercept, adalimumab, certolizumab pegol, and golimumab by calendar year, indication, and maternal age, and compared them to proportions in an age-matched, indication-matched, and date-matched non-pregnant cohort.
   ResultsAmong 19681 pregnancies with at least one chronic inflammatory condition, 2990 (15.2%) received a TNFi. In both pregnancies and matched non-pregnant cohort, TNFi use was highest (34.4%; 55.8%) for PsA patients and lowest (6.2%; 13.4%) for PsO patients. Etanercept was most frequently used among AS/JIA/PsA/PsO/RA patients, while infliximab was the preferred TNFi for CD/UC patients. Except for infliximab and certolizumab, TNFi use during pregnancy decreased after the first trimester. Pregnancies among older pregnant women (45-54years) were more likely to be treated compared with the matched non-pregnant cohort.
   ConclusionThere was a preference for etanercept among pregnancies with AS/JIA/PsA/PsO/RA, despite the availability of other TNFis. Decline in TNFi use after the first trimester may be related to the desire to reduce TNFis transplacental transfer and to minimize infection risk to the fetus or baby associated with live vaccine immunizations after birth.
C1 [Eworuke, Efe; Goulding, Margie] US FDA, Div Epidemiol 2, Off Surveillance & Epidemiol, Off Pharmacovigilance & Epidemiol,Ctr Drug Evalua, Silver Spring, MD 20993 USA.
   [Panucci, Genna; Toh, Sengwee] Harvard Pilgrim Hlth Care Inst, Dept Populat Med, Boston, MA USA.
   [Neuner, Rosemarie] US FDA, Div Pulm Allergy & Rheumatol Prod, Off New Drugs, Ctr Drug Evaluat & Res, Silver Spring, MD USA.
C3 US Food & Drug Administration (FDA); Harvard Pilgrim Health Care; US
   Food & Drug Administration (FDA)
RP Eworuke, E (通讯作者)，US FDA, Div Epidemiol 2, Off Surveillance & Epidemiol, Off Pharmacovigilance & Epidemiol,Ctr Drug Evalua, Silver Spring, MD 20993 USA.
EM efe.eworuke@fda.hhs.gov
RI Toh, Sengwee/D-7567-2017
OI Toh, Sengwee/0000-0002-5160-0810; Eworuke, Efe/0000-0001-8971-9748
FU US Food and Drug Administration [HHSF223200910006I]
FX US Food and Drug Administration, Grant/Award Number: HHSF223200910006I
CR Abraham B, 2017, GASTROENTEROLOGY, V152, pS1315, DOI 10.1016/S0016-5085(17)34376-7
   Adrienne B., 2013, WHY ARE 50 PERCENT P
   Andrade SE, 2016, MATERN CHILD HLTH J, V20, P895, DOI 10.1007/s10995-015-1878-8
   Chambers CD, 2012, BIRTH DEFECTS RES A, V94, P607, DOI 10.1002/bdra.23033
   Curtis LH, 2012, PHARMACOEPIDEM DR S, V21, P23, DOI 10.1002/pds.2336
   Kammerlander H, 2017, INFLAMM BOWEL DIS
   Kvien TK, 2006, ANN NY ACAD SCI, V1069, P212, DOI 10.1196/annals.1351.019
   Li Q, 2013, PHARMACOEPIDEM DR S, V22, P524, DOI 10.1002/pds.3407
   Loftus Edward V Jr, 2016, Gastroenterol Hepatol (N Y), V12, P704
   Mahadevan U, 2013, CLIN GASTROENTEROL H, V11, P286, DOI 10.1016/j.cgh.2012.11.011
   McGraw D, 2012, PHARMACOEPIDEM DR S, V21, P18, DOI 10.1002/pds.2319
   Murashima A, 2009, ANN RHEUM DIS, V68, P1793, DOI 10.1136/ard.2008.105924
   Organization of Teratology Information Specialists, 2015, ET ENBR MOTH BAB MED
   Ostensen M, 2004, ANN RHEUM DIS, V63, P1212, DOI 10.1136/ard.2003.016881
   OSTENSEN M, 1992, AM J REPROD IMMUNOL, V28, P235, DOI 10.1111/j.1600-0897.1992.tb00801.x
   Parisi R, 2013, J INVEST DERMATOL, V133, P377, DOI 10.1038/jid.2012.339
   Perez-Alamino R, 2016, PSORIATIC ARTHRITIS, P27, DOI [10.1007/978-3-319-19530-8_4, DOI 10.1007/978-3-319-19530-8_4]
   Platt R, 2012, PHARMACOEPIDEM DR S, V21, P1, DOI 10.1002/pds.2343
   Terdiman JP, 2013, GASTROENTEROLOGY, V145, P1459, DOI 10.1053/j.gastro.2013.10.047
NR 19
TC 9
Z9 10
U1 0
U2 6
PU WILEY
PI HOBOKEN
PA 111 RIVER ST, HOBOKEN 07030-5774, NJ USA
SN 1053-8569
EI 1099-1557
J9 PHARMACOEPIDEM DR S
JI Pharmacoepidemiol. Drug Saf.
PD MAR
PY 2019
VL 28
IS 3
BP 296
EP 304
DI 10.1002/pds.4695
PG 9
WC Public, Environmental & Occupational Health; Pharmacology & Pharmacy
WE Science Citation Index Expanded (SCI-EXPANDED); Conference Proceedings Citation Index - Science (CPCI-S)
SC Public, Environmental & Occupational Health; Pharmacology & Pharmacy
GA HP5MA
UT WOS:000461720000003
PM 30430682
DA 2024-01-22
ER

PT J
AU Robertson, N
   Rappas, M
   Doré, AS
   Brown, J
   Bottegoni, G
   Koglin, M
   Cansfield, J
   Jazayeri, A
   Cooke, RM
   Marshall, FH
AF Robertson, Nathan
   Rappas, Mathieu
   Dore, Andrew S.
   Brown, Jason
   Bottegoni, Giovanni
   Koglin, Markus
   Cansfield, Julie
   Jazayeri, Ali
   Cooke, Robert M.
   Marshall, Fiona H.
TI Structure of the complement C5a receptor bound to the extra-helical
   antagonist NDT9513727
SO NATURE
LA English
DT Article
ID CRYSTAL-STRUCTURE; SMALL-MOLECULE; OPIOID RECEPTOR; OLIGOMERIZATION;
   IDENTIFICATION; ACID; GPCR
AB The complement system is a crucial component of the host response to infection and tissue damage. Activation of the complement cascade generates anaphylatoxins including C5a and C3a. C5a exerts a pro-inflammatory effect via the G-protein-coupled receptor C5a anaphylatoxin chemotactic receptor 1 (C5aR1, also known as CD88) that is expressed on cells of myeloid origin(1,2). Inhibitors of the complement system have long been of interest as potential drugs for the treatment of diseases such as sepsis, rheumatoid arthritis, Crohn's disease and ischaemia-reperfusion injuries(1). More recently, a role of C5a in neurodegenerative conditions such as Alzheimer's disease has been identified(3). Peptide antagonists based on the C5a ligand have progressed to phase 2 trials in psoriasis and rheumatoid arthritis; however, these compounds exhibited problems with off-target activity, production costs, potential immunogenicity and poor oral bioavailability. Several small-molecule competitive antagonists for C5aR1, such as W-54011(5) and NDT9513727(6), have been identified by C5a radioligand-binding assays(4). NDT9513727 is a non-peptide inverse agonist of C5aR1, and is highly selective for the primate and gerbil receptors over those of other species. Here, to study the mechanism of action of C5a antagonists, we determine the structure of a thermostabilized C5aR1 (known as C5aR1 StaR) in complex with NDT9513727. We found that the small molecule bound between transmembrane helices 3, 4 and 5, outside the helical bundle. One key interaction between the small molecule and residue Trp213(5.49) seems to determine the species selectivity of the compound. The structure demonstrates that NDT9513727 exerts its inverse-agonist activity through an extra-helical mode of action.
C1 [Robertson, Nathan; Rappas, Mathieu; Dore, Andrew S.; Brown, Jason; Bottegoni, Giovanni; Koglin, Markus; Cansfield, Julie; Jazayeri, Ali; Cooke, Robert M.; Marshall, Fiona H.] Heptares Therapeut Ltd, BioPk,Broadwater Rd, Welwyn Garden City AL7 3AX, Herts, England.
C3 Heptares Therapeutics Ltd.
RP Marshall, FH (通讯作者)，Heptares Therapeut Ltd, BioPk,Broadwater Rd, Welwyn Garden City AL7 3AX, Herts, England.
EM fiona.marshall@heptares.com
RI Marshall, Fiona/AAZ-9626-2020
OI Robertson, Nathan/0000-0002-5449-2501; Bottegoni,
   Giovanni/0000-0003-1251-583X
CR Adams PD, 2010, ACTA CRYSTALLOGR D, V66, P213, DOI 10.1107/S0907444909052925
   BAILEY S, 1994, ACTA CRYSTALLOGR D, V50, P760, DOI 10.1107/s0907444994003112
   Brodbeck RM, 2008, J PHARMACOL EXP THER, V327, P898, DOI 10.1124/jpet.108.141572
   Caffrey M, 2009, NAT PROTOC, V4, P706, DOI 10.1038/nprot.2009.31
   Chen VB, 2010, ACTA CRYSTALLOGR D, V66, P12, DOI 10.1107/S0907444909042073
   Cheng RKY, 2017, NATURE, V545, P112, DOI 10.1038/nature22309
   Cherezov V, 2007, SCIENCE, V318, P1258, DOI 10.1126/science.1150577
   Emsley P, 2010, ACTA CRYSTALLOGR D, V66, P486, DOI 10.1107/S0907444910007493
   Evans PR, 2013, ACTA CRYSTALLOGR D, V69, P1204, DOI 10.1107/S0907444913000061
   Floyd DH, 2003, J BIOL CHEM, V278, P35354, DOI 10.1074/jbc.M305607200
   Harder E, 2016, J CHEM THEORY COMPUT, V12, P281, DOI 10.1021/acs.jctc.5b00864
   Hebert TE, 1996, J BIOL CHEM, V271, P16384, DOI 10.1074/jbc.271.27.16384
   Higginbottom A, 2005, J BIOL CHEM, V280, P17831, DOI 10.1074/jbc.M410797200
   Humphrey W, 1996, J MOL GRAPH MODEL, V14, P33, DOI 10.1016/0263-7855(96)00018-5
   Hutchison AJ, 2004, ANNU REP MED CHEM, V39, P139, DOI 10.1016/S0065-7743(04)39011-1
   Jazayeri A, 2016, NATURE, V533, P274, DOI 10.1038/nature17414
   Kabsch W, 2010, ACTA CRYSTALLOGR D, V66, P125, DOI 10.1107/S0907444909047337
   Klco JM, 2003, J BIOL CHEM, V278, P35345, DOI 10.1074/jbc.M305606200
   Klos A, 2013, PHARMACOL REV, V65, P500, DOI 10.1124/pr.111.005223
   Kräutler V, 2001, J COMPUT CHEM, V22, P501, DOI 10.1002/1096-987X(20010415)22:5<501::AID-JCC1021>3.0.CO;2-V
   Landlinger C, 2015, J NEUROINFLAMM, V12, DOI 10.1186/s12974-015-0369-6
   Lu J, 2017, NAT STRUCT MOL BIOL, V24, P570, DOI 10.1038/nsmb.3417
   Manglik A, 2012, NATURE, V485, P321, DOI 10.1038/nature10954
   MARTYNA GJ, 1992, J CHEM PHYS, V97, P2635, DOI 10.1063/1.463940
   MARTYNA GJ, 1994, J CHEM PHYS, V101, P4177, DOI 10.1063/1.467468
   Mccoy AJ, 2007, J APPL CRYSTALLOGR, V40, P658, DOI 10.1107/S0021889807021206
   Murshudov GN, 2011, ACTA CRYSTALLOGR D, V67, P355, DOI 10.1107/S0907444911001314
   Oswald C, 2016, NATURE, V540, P462, DOI 10.1038/nature20606
   Rabiet MJ, 2008, J BIOL CHEM, V283, P31038, DOI 10.1074/jbc.M805260200
   Rasmussen SGF, 2011, NATURE, V477, P549, DOI 10.1038/nature10361
   Rasmussen SGF, 2011, NATURE, V469, P175, DOI 10.1038/nature09648
   Robertson N, 2011, NEUROPHARMACOLOGY, V60, P36, DOI 10.1016/j.neuropharm.2010.07.001
   Serrano-Vega MJ, 2008, P NATL ACAD SCI USA, V105, P877, DOI 10.1073/pnas.0711253105
   Sumichika H, 2002, J BIOL CHEM, V277, P49403, DOI 10.1074/jbc.M209672200
   Tehan BG, 2014, PHARMACOL THERAPEUT, V143, P51, DOI 10.1016/j.pharmthera.2014.02.004
   TUCKERMAN M, 1992, J CHEM PHYS, V97, P1990, DOI 10.1063/1.463137
   Wang C, 2013, NATURE, V497, P338, DOI 10.1038/nature12167
   Waters SM, 2005, J BIOL CHEM, V280, P40617, DOI 10.1074/jbc.M509245200
   White JF, 2012, NATURE, V490, P508, DOI 10.1038/nature11558
   Winn MD, 2011, ACTA CRYSTALLOGR D, V67, P235, DOI 10.1107/S0907444910045749
   Woodruff TM, 2011, MOL IMMUNOL, V48, P1631, DOI 10.1016/j.molimm.2011.04.014
   Wu BL, 2010, SCIENCE, V330, P1066, DOI 10.1126/science.1194396
   Wu HX, 2012, NATURE, V485, P327, DOI 10.1038/nature10939
   Zhang DD, 2015, NATURE, V520, P317, DOI 10.1038/nature14287
NR 44
TC 90
Z9 94
U1 0
U2 62
PU NATURE PUBLISHING GROUP
PI LONDON
PA MACMILLAN BUILDING, 4 CRINAN ST, LONDON N1 9XW, ENGLAND
SN 0028-0836
EI 1476-4687
J9 NATURE
JI Nature
PD JAN 4
PY 2018
VL 553
IS 7686
BP 111
EP +
DI 10.1038/nature25025
PG 14
WC Multidisciplinary Sciences
WE Science Citation Index Expanded (SCI-EXPANDED)
SC Science & Technology - Other Topics
GA FS4NI
UT WOS:000419769300040
PM 29300009
DA 2024-01-22
ER

PT J
AU Kishore, J
   Ghoshal, U
   Ghoshal, UC
   Krishnani, N
   Kumar, S
   Singh, M
   Ayyagari, A
AF Kishore, J
   Ghoshal, U
   Ghoshal, UC
   Krishnani, N
   Kumar, S
   Singh, M
   Ayyagari, A
TI Infection with cytomegalovirus in patients with inflammatory bowel
   disease: prevalence, clinical significance and outcome
SO JOURNAL OF MEDICAL MICROBIOLOGY
LA English
DT Article
ID ORGAN TRANSPLANT RECIPIENTS; ULCERATIVE-COLITIS; LIVER-TRANSPLANTATION;
   ANTIGENEMIA ASSAY; VIRUS INFECTION; EARLY-DIAGNOSIS; CROHNS COLITIS; CMV
   INFECTION; IMMUNODEFICIENCY; PROCTOCOLITIS
AB Despite frequent use of immunosuppressive drugs in patients with inflammatory bowel disease (IBD) and reports of cytomegalovirus (CMV) infection following post-transplant immunosuppression, data on the frequency and clinical significance of CMV in patients with IBD are scant. Sixty-three patients with IBD (61 ulcerative colitis and two Crohn's disease) were evaluated for CMV using serology (IgM antibody, mu-capture ELISA), PCR for CMV DNA in colonic biopsy and histological assessment of haematoxylin and eosin-stained colonic biopsy. Positive result in any test was considered as CMV infection. Various parameters associated with CMV infection were analysed using univariate and multivariate analysis. Ten of 63 (15.8%) patients (age 36.0 +/- 11.2 years, 31 female) were infected with CMV (DNA alone in four, IgM antibody alone in two and both in four, inclusion body in one). Patients with CMV infection were more often female (8/10 vs 23/53, P < 0.05), had pancolitis (10/10 vs; 33/53, P < 0.05), histological activity (9/10 vs 17/53, P < 0.005) and used azathioprine (5/10 vs 7/53, P = 0.04; Fisher exact test for all). On multivariate analysis, female gender, pancolitis and histological activity were the independent factors associated with infection. Patients with CMV infection more often required surgical treatment for IBD (4/10 vs 4/ 53, P = 0.01) and had fatal outcome (3/10 vs 0/53, P = 0.003). CMV infection in patients with IBD may be common and is associated with poor outcome. PCR of rectal biopsy was the most sensitive method of detection followed by IgM antibody for diagnosis.
C1 Sanjay Gandhi Postgrad Inst Med Sci, Dept Microbiol, Lucknow 226014, Uttar Pradesh, India.
   Sanjay Gandhi Postgrad Inst Med Sci, Dept Gastroenterol, Lucknow 226014, Uttar Pradesh, India.
   Sanjay Gandhi Postgrad Inst Med Sci, Dept Pathol, Lucknow 226014, Uttar Pradesh, India.
C3 Sanjay Gandhi Postgraduate Institute of Medical Sciences; Sanjay Gandhi
   Postgraduate Institute of Medical Sciences; Sanjay Gandhi Postgraduate
   Institute of Medical Sciences
RP Kishore, J (通讯作者)，Sanjay Gandhi Postgrad Inst Med Sci, Dept Microbiol, Lucknow 226014, Uttar Pradesh, India.
EM janak@sgpgi.ac.in
CR Adani GL, 2001, AM J GASTROENTEROL, V96, P3464, DOI 10.1111/j.1572-0241.2001.05360.x
   BARON JH, 1964, BRIT MED J, V1, P89, DOI 10.1136/bmj.1.5375.89
   Beaugerie L, 1997, J ACQ IMMUN DEF SYND, V14, P423, DOI 10.1097/00042560-199704150-00005
   BERK T, 1985, AM J GASTROENTEROL, V80, P355
   Bloomfeld RS, 2001, INFLAMM BOWEL DIS, V7, P348, DOI 10.1097/00054725-200111000-00015
   COOPER HS, 1977, GASTROENTEROLOGY, V72, P1253
   Cottone M, 2001, AM J GASTROENTEROL, V96, P773, DOI 10.1111/j.1572-0241.2001.03620.x
   D'Haens G, 1998, INFLAMM BOWEL DIS, V4, P27, DOI 10.1097/00054725-199802000-00005
   DIEPERSLOOT RJA, 1990, ARCH INTERN MED, V150, P1749, DOI 10.1001/archinte.150.8.1749
   EYREBROOK IA, 1986, GUT, V27, P1419, DOI 10.1136/gut.27.12.1419
   GOODGAME RW, 1993, ANN INTERN MED, V119, P924, DOI 10.7326/0003-4819-119-9-199311010-00010
   GOODMAN ZD, 1979, DIGEST DIS SCI, V24, P376, DOI 10.1007/BF01297124
   HARVEY RF, 1980, LANCET, V1, P1134
   HINNANT KL, 1986, AM J GASTROENTEROL, V81, P944
   Kaufman HS, 1999, DIS COLON RECTUM, V42, P24, DOI 10.1007/BF02235178
   KEREN DF, 1975, JOHNS HOPKINS MED J, V136, P178
   Kho YH, 2001, PHARM WORLD SCI, V23, P17, DOI 10.1023/A:1011268302386
   KUMAR S, 2004, IN PRESS J GASTROENT
   LORTHOLARY O, 1993, EUR J CLIN MICROBIOL, V12, P570, DOI 10.1007/BF01970971
   MALHI NS, 2003, TROP GASTROENTEROL, V23, P88
   Marion JF, 1997, EUR J GASTROEN HEPAT, V9, P831, DOI 10.1097/00042737-199709000-00002
   Mendez JC, 1998, J CLIN MICROBIOL, V36, P526, DOI 10.1128/JCM.36.2.526-530.1998
   Ng FH, 1999, DIGEST DIS SCI, V44, P945, DOI 10.1023/A:1026604529393
   Papadakis KA, 2001, AM J GASTROENTEROL, V96, P2137, DOI 10.1111/j.1572-0241.2001.03949.x
   Patel R, 1997, CLIN MICROBIOL REV, V10, P86, DOI 10.1128/CMR.10.1.86
   PAYA CV, 1990, HEPATOLOGY, V12, P119, DOI 10.1002/hep.1840120119
   Pera A, 1987, GASTROENTEROLOGY, V92, P181, DOI 10.1016/0016-5085(87)90856-0
   Pfau P, 2001, AM J GASTROENTEROL, V96, P895, DOI 10.1111/j.1572-0241.2001.03672.x
   POWELL RD, 1961, AM J MED, V30, P334, DOI 10.1016/0002-9343(61)90105-X
   Rahbar A, 2003, INFLAMM BOWEL DIS, V9, P154, DOI 10.1097/00054725-200305000-00002
   Sia IG, 2000, CLIN MICROBIOL REV, V13, P83, DOI 10.1128/CMR.13.1.83-121.2000
   Söderberg-Nauclér C, 1997, J CLIN INVEST, V100, P3154, DOI 10.1172/JCI119871
   Sood A, 2003, GUT, V52, P1587, DOI 10.1136/gut.52.11.1587
   STORCH GA, 1994, J CLIN MICROBIOL, V32, P997, DOI 10.1128/JCM.32.4.997-1003.1994
   Toogood GJ, 1996, TRANSPLANT INT, V9, P248, DOI 10.1007/BF00335394
   TRUELOVE SC, 1956, BRIT MED J, V1, P1315, DOI 10.1136/bmj.1.4979.1315
   TRUELOVE SC, 1955, BRIT MED J, V2, P1041, DOI 10.1136/bmj.2.4947.1041
   Vega R, 1999, AM J GASTROENTEROL, V94, P1053, DOI 10.1111/j.1572-0241.1999.01013.x
   WAYA Y, 2003, DIS COLON RECTUM, V46, pS59, DOI DOI 10.1007/S10350-004-6497-1
   Whitley RJ, 1998, ARCH INTERN MED, V158, P957, DOI 10.1001/archinte.158.9.957
   WIESNER RH, 1993, GASTROENTEROL CLIN N, V22, P351
   Yakushiji K, 2002, BONE MARROW TRANSPL, V29, P599, DOI 10.1038/sj.bmt.1703513
NR 42
TC 173
Z9 181
U1 0
U2 3
PU MICROBIOLOGY SOC
PI LONDON
PA CHARLES DARWIN HOUSE, 12 ROGER ST, LONDON WC1N 2JU, ERKS, ENGLAND
SN 0022-2615
EI 1473-5644
J9 J MED MICROBIOL
JI J. Med. Microbiol.
PD NOV
PY 2004
VL 53
IS 11
BP 1155
EP 1160
DI 10.1099/jmm.0.45629-0
PG 6
WC Microbiology
WE Science Citation Index Expanded (SCI-EXPANDED)
SC Microbiology
GA 871EP
UT WOS:000225112500017
PM 15496396
OA Bronze
DA 2024-01-22
ER

PT J
AU Murtagh, A
   Cooney, L
   Higginbotham, C
   Heavey, P
AF Murtagh, Aoife
   Cooney, Lorraine
   Higginbotham, Clement
   Heavey, Patricia
TI Dietary practices, beliefs and behaviours of adults with inflammatory
   bowel disease: a cross-sectional study
SO IRISH JOURNAL OF MEDICAL SCIENCE
LA English
DT Article
DE Diet; Dietary behaviours; Dietary beliefs; Dietary practices;
   Inflammatory bowel disease
ID PREVALENCE; KNOWLEDGE; SYMPTOMS; IBD
AB Background It is widely accepted that there is an association between diet and inflammatory bowel disease (IBD). Diet may play a role in disease pathogenesis but also in treatment and management of IBD. There is an increased interest in dietary aspects of people with IBD. Aims To investigate dietary practices, beliefs and behaviours of adults with IBD in Ireland. Methods An online questionnaire was adapted to explore dietary practices, beliefs and behaviours of people with IBD, and to identify any dietary modifications made due to their IBD. Results A total of 475 participants (female n = 354, male n = 121) took part in this study, 62% had Crohn's disease and 38% had ulcerative colitis. Dietary restrictions were imposed in the hope of preventing a relapse by 85% of participants. The most reported foods avoided included fatty foods (68%), spicy foods (64%) and raw vegetables or fruit (58%). Low fibre white plain foods (74%) appeared to improve symptoms during a relapse. Participant's appetites were higher during remission (8.36, SD = +/- 1.95), compared to during relapse (3.71, SD = +/- 2.32) (P <= 0.001). Almost three-quarters (73%) avoided the same menu as others living in their household and 56% avoided eating out to prevent or for fear of causing a relapse. Additionally, 70% avoided food or drink they liked to try prevent a relapse. Conclusion These findings provide important insights into the dietary practices, beliefs and behaviours of adults with IBD. Its evident diet plays an important role, and our findings reiterate the importance of patient education and support.
C1 [Murtagh, Aoife; Higginbotham, Clement; Heavey, Patricia] Technol Univ Shannon, Dept Sport & Hlth Sci, SHE Sport Hlth & Exercise Res Grp, Athlone N37 HD68, Westmeath, Ireland.
   [Cooney, Lorraine] Blackrock Clin, Rock Rd, Dublin A94 E4X7, Ireland.
RP Murtagh, A (通讯作者)，Technol Univ Shannon, Dept Sport & Hlth Sci, SHE Sport Hlth & Exercise Res Grp, Athlone N37 HD68, Westmeath, Ireland.
EM a.murtagh@research.ait.ie; lorraine.maker@blackrock-clinic.com;
   clem.higginbotham@tus.ie; patricia.heavey@tus.ie
OI Heavey, Patricia/0000-0001-8631-7911; Murtagh, Aoife/0000-0003-4831-1812
FU Presidents' doctoral scholarship -Technological University of the
   Shannon: Midlands
FX Presidents' doctoral scholarship -Technological University of the
   Shannon: Midlands.
CR Balestrieri P, 2020, NUTRIENTS, V12, DOI 10.3390/nu12020372
   Bennett D, 2018, GUT DECISIONS LEADIN
   Cohen AB, 2013, DIGEST DIS SCI, V58, P1322, DOI 10.1007/s10620-012-2373-3
   Crooks B, 2021, EUR J GASTROEN HEPAT, V33, P372, DOI 10.1097/MEG.0000000000001911
   CSO (Central Statistics Office), 2005, 2005 LAB FORC SURV
   Czuber-Dochan W, 2020, J HUM NUTR DIET, V33, P115, DOI 10.1111/jhn.12668
   de Castro Marina Moreira, 2021, World J Exp Med, V11, P1, DOI 10.5493/wjem.v11.i1.1
   De Filippis Francesca, 2016, Gut, V65, P1812, DOI 10.1136/gutjnl-2015-309957
   de Vries JHM, 2019, DIGEST DIS, V37, P131, DOI 10.1159/000494022
   Dinu M, 2018, EUR J CLIN NUTR, V72, P30, DOI 10.1038/ejcn.2017.58
   Fairbrass KM, 2020, LANCET GASTROENTEROL, V5, P1053, DOI 10.1016/S2468-1253(20)30300-9
   Fakhoury M, 2014, J INFLAMM RES, V7, P113, DOI 10.2147/JIR.S65979
   Forbes A, 2017, CLIN NUTR, V36, P321, DOI 10.1016/j.clnu.2016.12.027
   Gu P, 2020, INFLAMM BOWEL DIS, V26, P181, DOI 10.1093/ibd/izz268
   Hart AL, 2017, J CROHNS COLITIS, V11, P204, DOI 10.1093/ecco-jcc/jjw144
   Haskey N, 2017, NUTRIENTS, V9, DOI 10.3390/nu9030259
   Jowett SL, 2004, CLIN NUTR, V23, P161, DOI 10.1016/S0261-5614(03)00132-8
   Kakodkar S, 2017, GASTROENTEROL CLIN N, V46, P745, DOI 10.1016/j.gtc.2017.08.016
   Kamp KJ, 2021, J HUM NUTR DIET, V34, P257, DOI 10.1111/jhn.12786
   Lamb CA, 2019, GUT, V68, pS1, DOI 10.1136/gutjnl-2019-318484
   Levine A, 2020, CLIN GASTROENTEROL H, V18, P1381, DOI 10.1016/j.cgh.2020.01.046
   Lewis JD, 2021, GASTROENTEROLOGY, V161, P837, DOI 10.1053/j.gastro.2021.05.047
   Limdi JK, 2016, INFLAMM BOWEL DIS, V22, P164, DOI 10.1097/MIB.0000000000000585
   Moran GW, 2021, NUTRIENTS, V13, DOI 10.3390/nu13030981
   Ng SC, 2017, LANCET, V390, P2769, DOI 10.1016/S0140-6736(17)32448-0
   Ratajczak AE, 2021, NUTRITION, V82, DOI 10.1016/j.nut.2020.111043
   Selinger CP, 2017, ALIMENT PHARM THER, V45, P63, DOI 10.1111/apt.13831
   Smith W. G., 2008, ERIC Document Reproduction Service No. ED 501717
   Statovci D, 2017, FRONT IMMUNOL, V8, DOI 10.3389/fimmu.2017.00838
   Sureda A, 2018, NUTRIENTS, V10, DOI 10.3390/nu10010062
   Tallaght Hospital, INFLAMMATORY BOWEL D
   Tinsley A, 2016, INFLAMM BOWEL DIS, V22, P2474, DOI 10.1097/MIB.0000000000000901
   Vagianos K, 2016, JPEN-PARENTER ENTER, V40, P405, DOI 10.1177/0148607114549254
   Vernia P, 2014, J CROHNS COLITIS, V8, P312, DOI 10.1016/j.crohns.2013.09.008
   Ward P, 2014, J LEISURE RES, V46, P84, DOI 10.1080/00222216.2014.11950314
   Watanabe SM, 2011, J PAIN SYMPTOM MANAG, V41, P456, DOI 10.1016/j.jpainsymman.2010.04.020
   Whelan K, 2021, AM J CLIN NUTR, V113, P832, DOI 10.1093/ajcn/nqaa395
   Yelencich E, 2022, CLIN GASTROENTEROL H, V20, P1282, DOI 10.1016/j.cgh.2021.08.009
   Zallot C, 2013, INFLAMM BOWEL DIS, V19, P66, DOI 10.1002/ibd.22965
   Zhang YZ, 2014, WORLD J GASTROENTERO, V20, P91, DOI 10.3748/wjg.v20.i1.91
NR 40
TC 4
Z9 4
U1 1
U2 4
PU SPRINGER LONDON LTD
PI LONDON
PA 236 GRAYS INN RD, 6TH FLOOR, LONDON WC1X 8HL, ENGLAND
SN 0021-1265
EI 1863-4362
J9 IRISH J MED SCI
JI Irish J. Med. Sci.
PD JUN
PY 2023
VL 192
IS 3
BP 1115
EP 1124
DI 10.1007/s11845-022-03097-5
EA JUL 2022
PG 10
WC Medicine, General & Internal
WE Science Citation Index Expanded (SCI-EXPANDED)
SC General & Internal Medicine
GA J1QP6
UT WOS:000825920900001
PM 35840827
DA 2024-01-22
ER

PT J
AU Michel, HK
   Kim, SC
   Siripong, N
   Noll, RB
AF Michel, Hilary K.
   Kim, Sandra C.
   Siripong, Nalyn
   Noll, Robert B.
TI Gaps Exist in the Comprehensive Care of Children with Inflammatory Bowel
   Diseases
SO JOURNAL OF PEDIATRICS
LA English
DT Article
ID QUALITY-OF-LIFE; PREVENTIVE CARE; PSYCHOSOCIAL ADJUSTMENT; HEALTH
   MAINTENANCE; YOUNG-ADULTS; ADOLESCENTS; CROHNS; DISTRESS; VALIDATION;
   MANAGEMENT
AB Objectives To describe patterns of primary and specialty care delivery in pediatric patients with inflammatory bowel diseases (IBD), delineate which members of the healthcare team provided services, and identify gaps in care.
   Study design Cross-sectional survey of parents of children (2-17 years) with IBD and adolescents with IBD (1317 years) at a free-standing, quaternary children's hospital regarding healthcare receipt.
   Results There were 161 parents and 84 adolescents who responded to the survey (75% and 60% response, respectively). The mean patient age was 14 +/- 3 years, 51% were male, 80% had Crohn's disease, 16% ulcerative colitis, and 4% IBD-unspecified. Most parents were white (94%), living in a suburban setting (57%). Sixty-nine percent of households had >= 1 parent with a bachelor's degree or higher. Most had private insurance (43%) or private primary with public secondary insurance (34%). Most patients received annual check-ups (70%), vaccinations (78%), and care for minor illnesses (74%) from their primary care provider. Check-ups for gastrointestinal symptoms, IBD monitoring, and changes in type/dosing of IBD treatment were provided by their gastroenterology provider (77%, 93%, and 86% of patients, respectively). Discussions about family/peer relationships, school/extracurricular activities, and mood were not addressed in 30%-40% of participants. Adolescents frequently reported that no one had talked to them about substance use (40%), sexual health (50%), or body image (60%); 75% of adolescents and 76% of their parents reported that no one had discussed transitioning to an adult provider.
   Conclusions There were gaps in the psychosocial care of pediatric patients with IBD. Coordinated, comprehensive care delivery models are needed.
C1 [Michel, Hilary K.; Kim, Sandra C.] Univ Pittsburgh, Childrens Hosp Pittsburgh, Div Pediat Gastroenterol Hepatol & Nutr, Med Ctr UPMC, Pittsburgh, PA 15213 USA.
   [Michel, Hilary K.] Nationwide Childrens Hosp, Div Pediat Gastroenterol Hepatol & Nutr, Columbus, OH USA.
   [Michel, Hilary K.] Ohio State Univ, Coll Med, Columbus, OH 43210 USA.
   [Siripong, Nalyn] Univ Pittsburgh, Clin Translat Sci Inst, Pittsburgh, PA USA.
   [Noll, Robert B.] Univ Pittsburgh, Dept Pediat, Pittsburgh, PA 15260 USA.
   [Michel, Hilary K.] Nationwide Childrens Hosp, 700 Childrens Dr, Columbus, OH 43205 USA.
C3 Pennsylvania Commonwealth System of Higher Education (PCSHE); University
   of Pittsburgh; University System of Ohio; Ohio State University;
   Nationwide Childrens Hospital; University System of Ohio; Ohio State
   University; Pennsylvania Commonwealth System of Higher Education
   (PCSHE); University of Pittsburgh; Pennsylvania Commonwealth System of
   Higher Education (PCSHE); University of Pittsburgh; University System of
   Ohio; Ohio State University; Nationwide Childrens Hospital
RP Michel, HK (通讯作者)，Nationwide Childrens Hosp, 700 Childrens Dr, Columbus, OH 43205 USA.
EM hilary.michel@nationwidechildrens.org
RI Kim, Sandra/HMP-1332-2023; Michel, Hilary/AAK-9822-2021; Kim,
   Sandra/HTR-1185-2023
OI Michel, Hilary/0000-0002-1742-936X
FU National Institutes of Health [UL1-TR001857]
FX Funded by the National Institutes of Health (UL1-TR001857) supported
   Research Electronic Data Capture (REDCap) and data analysis through the
   University of Pittsburgh Clinical and Translational Science Institute.
   The authors declare no conflicts of interest.
CR Abegunde AT, 2016, WORLD J GASTROENTERO, V22, P7625, DOI 10.3748/wjg.v22.i34.7625
   Adler J, 2008, INFLAMM BOWEL DIS, V14, P1281, DOI 10.1002/ibd.20484
   Allocca M, 2018, EUR J GASTROEN HEPAT, V30, P316, DOI 10.1097/MEG.0000000000001074
   Almadani SB, 2014, CLIN GASTROENTEROL H, V12, P2055, DOI 10.1016/j.cgh.2014.03.032
   [Anonymous], 2016, FINAL EVIDENCE REV D
   Arndt BG, 2017, ANN FAM MED, V15, P419, DOI 10.1370/afm.2121
   Ayanian JZ, 2002, NEW ENGL J MED, V347, P1678, DOI 10.1056/NEJMsa020080
   Benchimol EI, 2011, INFLAMM BOWEL DIS, V17, P423, DOI 10.1002/ibd.21349
   Butwicka A, 2019, JAMA PEDIATR, V173, P969, DOI 10.1001/jamapediatrics.2019.2662
   Carman N, 2019, CURR OPIN PEDIATR, V31, P654, DOI 10.1097/MOP.0000000000000795
   Carreon SA, 2018, INFLAMM BOWEL DIS, V24, P1624, DOI 10.1093/ibd/izy026
   CARROLL G, 1983, J ADOLESCENT HEALTH, V4, P261, DOI 10.1016/S0197-0070(83)80008-4
   DeFilippis EM, 2016, PEDIATRICS, V138, DOI 10.1542/peds.2015-1971
   Diederen K, 2018, J PEDIATR GASTR NUTR, V66, P630, DOI 10.1097/MPG.0000000000001756
   El-Matary W, 2017, CLIN GASTROENTEROL H, V15, P518, DOI 10.1016/j.cgh.2016.09.146
   Engstrom I, 1999, J PEDIATR GASTR NUTR, V28, pS28, DOI 10.1097/00005176-199904001-00004
   Farraye FA, 2017, AM J GASTROENTEROL, V112, P241, DOI 10.1038/ajg.2016.537
   Fenton JJ, 2006, ANN FAM MED, V4, P32, DOI 10.1370/afm.421
   Flesch R, 1948, J APPL PSYCHOL, V32, P221, DOI 10.1037/h0057532
   Forrest CB, 2009, ARCH INTERN MED, V169, P1062, DOI 10.1001/archinternmed.2009.114
   Graff LA, 2006, CLIN GASTROENTEROL H, V4, P1491, DOI 10.1016/j.cgh.2006.09.027
   Greenley RN, 2010, J PEDIATR PSYCHOL, V35, P857, DOI 10.1093/jpepsy/jsp120
   Gumidyala AP, 2017, INFLAMM BOWEL DIS, V23, P89, DOI 10.1097/MIB.0000000000000974
   Harris PA, 2019, J BIOMED INFORM, V95, DOI 10.1016/j.jbi.2019.103208
   Harris PA, 2009, J BIOMED INFORM, V42, P377, DOI 10.1016/j.jbi.2008.08.010
   Haverman L, 2013, J PEDIATR-US, V163, P1140, DOI 10.1016/j.jpeds.2013.06.011
   Herzer M, 2011, EUR J GASTROEN HEPAT, V23, P95, DOI 10.1097/MEG.0b013e3283417abb
   Hoffenberg EJ, 2018, J PEDIATR-US, V199, P99, DOI 10.1016/j.jpeds.2018.03.041
   Ilzarbe L, 2017, J PSYCHOSOM RES, V102, P47, DOI 10.1016/j.jpsychores.2017.09.006
   Keerthy D, 2016, J PEDIATR GASTR NUTR, V63, P658, DOI 10.1097/MPG.0000000000001207
   Lebrun-Harris LA, 2018, PEDIATRICS, V142, DOI 10.1542/peds.2018-0194
   Mackner LM, 2013, J PEDIATR GASTR NUTR, V56, P449, DOI 10.1097/MPG.0b013e3182841263
   Mackner LM, 2012, J DEV BEHAV PEDIATR, V33, P106, DOI 10.1097/DBP.0b013e318240cf68
   Mackner LM, 2006, J PEDIATR PSYCHOL, V31, P281, DOI 10.1093/jpepsy/jsj023
   Malmborg P, 2019, INFLAMM BOWEL DIS, V25, P1663, DOI 10.1093/ibd/izz040
   Manolakis Catherine S, 2014, Curr Gastroenterol Rep, V16, P402, DOI 10.1007/s11894-014-0402-4
   Mardini HE, 2004, DIGEST DIS SCI, V49, P492, DOI 10.1023/B:DDAS.0000020509.23162.cc
   Mikocka-Walus A, 2016, INFLAMM BOWEL DIS, V22, P752, DOI 10.1097/MIB.0000000000000620
   Mir Fazia A, 2018, Curr Gastroenterol Rep, V20, P23, DOI 10.1007/s11894-018-0621-1
   Mittermaier C, 2004, PSYCHOSOM MED, V66, P79, DOI 10.1097/01.PSY.0000106907.24881.F2
   Moscandrew M, 2009, INFLAMM BOWEL DIS, V15, P1399, DOI 10.1002/ibd.20944
   Nee J, 2015, GASTROENT RES PRACT, V2015, DOI 10.1155/2015/435820
   Ng SC, 2017, LANCET, V390, P2769, DOI 10.1016/S0140-6736(17)32448-0
   Okumura MJ, 2008, J GEN INTERN MED, V23, P1621, DOI 10.1007/s11606-008-0716-8
   Pai ALH, 2014, J PEDIATR GASTR NUTR, V58, P51, DOI 10.1097/MPG.0b013e3182a938b7
   Pandey N, 2016, MEDICINE, V95, DOI 10.1097/MD.0000000000004012
   Price S, 2010, CLIN EXP RHEUMATOL, V28, pS114
   Regueiro M, 2017, GASTROENTEROLOGY, V152, P430, DOI 10.1053/j.gastro.2016.10.036
   Reich JS, 2016, DIGEST DIS SCI, V61, P2205, DOI 10.1007/s10620-016-4146-x
   Ryan JL, 2013, INFLAMM BOWEL DIS, V19, P2666, DOI 10.1097/MIB.0b013e3182a82b15
   Selby L, 2008, INFLAMM BOWEL DIS, V14, P253, DOI 10.1002/ibd.20266
   Selby L, 2011, DIGEST DIS SCI, V56, P819, DOI 10.1007/s10620-010-1329-8
   Sinclair JA, 2012, GASTROENTEROL CLIN N, V41, P325, DOI 10.1016/j.gtc.2012.01.006
   Singh H, 2015, J PEDIATR-US, V166, P1128, DOI 10.1016/j.jpeds.2014.12.010
   Spekhorst LM, 2016, J PEDIATR GASTR NUTR, V62, P264, DOI 10.1097/MPG.0000000000000924
   Swaminath A, 2019, INFLAMM BOWEL DIS, V25, P427, DOI 10.1093/ibd/izy319
   Szigethy EM, 2017, CLIN GASTROENTEROL H, V15, P986, DOI 10.1016/j.cgh.2017.02.037
   Weitzman ER, 2015, PEDIATRICS, V136, P450, DOI 10.1542/peds.2015-0722
   YOUNG PC, 1994, PEDIATRICS, V94, P284
   Zeisler B, 2014, NAT REV GASTRO HEPAT, V11, P109, DOI 10.1038/nrgastro.2013.254
   Zimmerman LA, 2013, INFLAMM BOWEL DIS, V19, P826, DOI 10.1097/MIB.0b013e3182802a0a
NR 61
TC 8
Z9 9
U1 1
U2 4
PU MOSBY-ELSEVIER
PI NEW YORK
PA 360 PARK AVENUE SOUTH, NEW YORK, NY 10010-1710 USA
SN 0022-3476
EI 1097-6833
J9 J PEDIATR-US
JI J. Pediatr.
PD SEP
PY 2020
VL 224
BP 94
EP 101
DI 10.1016/j.jpeds.2020.04.002
PG 8
WC Pediatrics
WE Science Citation Index Expanded (SCI-EXPANDED); Social Science Citation Index (SSCI)
SC Pediatrics
GA NE2FD
UT WOS:000562411900021
PM 32482390
OA Green Accepted
DA 2024-01-22
ER

PT J
AU Münch, A
   Sanders, DS
   Molloy-Bland, M
   Hungin, APS
AF Munch, Andreas
   Sanders, David S.
   Molloy-Bland, Michael
   Hungin, A. Pali S.
TI Undiagnosed microscopic colitis: a hidden cause of chronic diarrhoea and
   a frequently missed treatment opportunity
SO FRONTLINE GASTROENTEROLOGY
LA English
DT Review
DE inflammatory bowel disease; collagenous colitis; lymphocytic colitis;
   colonoscopy; histopathology
ID IRRITABLE-BOWEL-SYNDROME; LYMPHOCYTIC-COLITIS; SCORING SYSTEM;
   COLLAGENOUS COLITIS; PRIMARY-CARE; RISK; VALIDATION; DIAGNOSIS; DISEASE;
   CALPROTECTIN
AB Microscopic colitis (MC) is a treatable cause of chronic, non-bloody, watery diarrhoea, but physicians (particularly in primary care) are less familiar with MC than with other causes of chronic diarrhoea. The colon in patients with MC is usually macroscopically normal. MC can only be diagnosed by histological examination of colonic biopsies (subepithelial collagen band >10 mu m (collagenous colitis) or >20 intraepithelial lymphocytes per 100 epithelial cells (lymphocytic colitis), both with lamina propria inflammation). The UK National Health Service exerts downward pressure to minimise colonoscopy referrals. Furthermore, biopsies are often not taken according to guidelines. These factors work against MC diagnosis. In this review, we note the high incidence of MC (comparable to ulcerative colitis and Crohn's disease) and its symptomatic overlap with irritable bowel syndrome. We also highlight problems with the recommendation by National Health Service/National Institute for Health and Care Excellence guidelines for inflammatory bowel diseases that colonoscopy referrals should be based on a faecal calprotectin level of >= 100 mu g/g. Faecal calprotectin is <100 mu g/g in over half of individuals with active MC, building into the system a propensity to misdiagnose MC as irritable bowel syndrome. This raises important questions-how many patients with MC have already been misdiagnosed, and how do we address this silent burden? Clarity is needed around pathways for MC management; MC is poorly acknowledged by the UK healthcare system and it is unlikely that best practices are being followed adequately. There is an opportunity to identify and treat patients with MC more effectively.
C1 [Munch, Andreas] Linkoping Univ, Fac Hlth Sci, Dept Clin & Expt Med, Div Gastroenterol & Hepatol, S-58183 Linkoping, Sweden.
   [Sanders, David S.] Royal Hallamshire Hosp, Dept Gastroenterol, Sheffield, S Yorkshire, England.
   [Molloy-Bland, Michael] Oxford PharmaGenesis, Melbourne, Vic, Australia.
   [Hungin, A. Pali S.] Newcastle Univ, Inst Hlth & Soc, Fac Med Sci, Newcastle Upon Tyne, Tyne & Wear, England.
C3 Linkoping University; University of Sheffield; Newcastle University - UK
RP Münch, A (通讯作者)，Linkoping Univ, Fac Hlth Sci, Dept Clin & Expt Med, Div Gastroenterol & Hepatol, S-58183 Linkoping, Sweden.
EM Andreas.Munch@regionostergotland.se
OI Munch, Andreas/0000-0003-4703-581X
FU Tillotts Pharma
FX Funding for the study was provided by Tillotts Pharma, the manufacturer
   of budesonide, which is used to treat patients with microscopic colitis.
CR Abboud R, 2013, INFLAMM BOWEL DIS, V19, P550, DOI 10.1097/MIB.0b013e31827febfd
   Abdo A, 2002, AM J GASTROENTEROL, V97, P1164
   Bjornbak C, 2011, ALIMENT PHARM THER, V34, P1225, DOI 10.1111/j.1365-2036.2011.04865.x
   Bohr J, 1996, GUT, V39, P846, DOI 10.1136/gut.39.6.846
   Bonderup OK, 1999, EUR J GASTROEN HEPAT, V11, P493, DOI 10.1097/00042737-199905000-00005
   Chan JL, 1999, INFLAMM BOWEL DIS, V5, P40, DOI 10.1097/00054725-199902000-00006
   Chey WD, 2015, JAMA-J AM MED ASSOC, V313, P949, DOI 10.1001/jama.2015.0954
   Cotter TG, 2017, J CLIN GASTROENTEROL, V51, P228, DOI 10.1097/MCG.0000000000000565
   Cotter TG, 2016, CLIN GASTROENTEROL H, V14, P777, DOI [10.1016/j.cgh.2015.12.015, 10.1016/j.cgh.2016.05.029]
   Fernández-Bañarcs F, 2009, AM J GASTROENTEROL, V104, P1189, DOI 10.1038/ajg.2009.65
   Fiehn AMK, 2013, HUM PATHOL, V44, P2461, DOI 10.1016/j.humpath.2013.06.004
   Fraser AG, 2002, SCAND J GASTROENTERO, V37, P1241, DOI 10.1080/003655202761020489
   Gentile NM, 2014, CLIN GASTROENTEROL H, V12, P838, DOI 10.1016/j.cgh.2013.09.066
   Green PHR, 2009, CLIN GASTROENTEROL H, V7, P1210, DOI 10.1016/j.cgh.2009.07.011
   Guagnozzi D, 2016, ALIMENT PHARM THER, V43, P851, DOI 10.1111/apt.13573
   Hungin APS, 2014, ALIMENT PHARM THER, V40, P1133, DOI 10.1111/apt.12957
   Kane JS, 2017, SCAND J GASTROENTERO, V52, P988, DOI 10.1080/00365521.2017.1334813
   Kane JS, 2016, SCAND J GASTROENTERO, V51, P1206, DOI 10.1080/00365521.2016.1186221
   Kane JS, 2015, CLIN GASTROENTEROL H, V13, P1125, DOI 10.1016/j.cgh.2014.12.035
   Kao KT, 2009, WORLD J GASTROENTERO, V15, P3122, DOI 10.3748/wjg.15.3122
   Kidney Elaine, 2017, BJGP Open, V1, pbjgpopen17X101109, DOI 10.3399/bjgpopen17X101109
   Labaere D, 2014, UNITED EUR GASTROENT, V2, P30, DOI 10.1177/2050640613518201
   Lacy BE, 2017, J CLIN MED, V6, DOI 10.3390/jcm6110099
   Langner C, 2015, HISTOPATHOLOGY, V66, P613, DOI 10.1111/his.12592
   Lewis NR, 2017, GUT S2, V66
   Lovell RM, 2012, CLIN GASTROENTEROL H, V10, P712, DOI 10.1016/j.cgh.2012.02.029
   Marlicz W, 2017, DIGEST LIVER DIS, V49, P1073, DOI 10.1016/j.dld.2017.07.015
   Miehlke S, 2018, GASTROENTEROLOGY, V155, P1795, DOI 10.1053/j.gastro.2018.08.042
   Miehlke S, 2014, GASTROENTEROLOGY, V146, P1222, DOI 10.1053/j.gastro.2014.01.019
   Münch A, 2012, J CROHNS COLITIS, V6, P932, DOI 10.1016/j.crohns.2012.05.014
   National Institute for Health and Care Excellence, 2017, US FAEC CALPR PRIM C
   National Institute for Health and Care Excellence, 2019, ULC COL MAN NG130
   National Institute for Health and Care Excellence, 2017, FAEC CALPR DIAGN TES
   Nguyen GC, 2016, GASTROENTEROLOGY, V150, P242, DOI 10.1053/j.gastro.2015.11.008
   Nyhlin N, 2006, ALIMENT PHARM THER, V23, P1525, DOI 10.1111/j.1365-2036.2006.02913.x
   Nyhlin N, 2014, ALIMENT PHARM THER, V39, P963, DOI 10.1111/apt.12685
   Olesen M, 2004, GUT, V53, P536, DOI 10.1136/gut.2003.023440
   Olesen M, 2004, GUT, V53, P346, DOI 10.1136/gut.2003.014431
   Pardi DS, 2007, GUT, V56, P504, DOI 10.1136/gut.2006.105890
   Pardi DS, 2016, GASTROENTEROLOGY, V150, P247, DOI 10.1053/j.gastro.2015.11.006
   Pardi DS, 2002, AM J GASTROENTEROL, V97, P2829
   Pisani LF, 2017, FRONT MED-LAUSANNE, V4, DOI 10.3389/fmed.2017.00054
   Raju SA, 2019, J CROHNS COLITIS, V13, pS246, DOI 10.1093/ecco-jcc/jjy222.418
   Rasmussen MA, 2012, ALIMENT PHARM THER, V36, P79, DOI 10.1111/j.1365-2036.2012.05166.x
   READ NW, 1980, GASTROENTEROLOGY, V78, P264
   Schiller LR, 2018, AM J GASTROENTEROL, V113, P660, DOI 10.1038/s41395-018-0032-9
   Schiller LR, 2004, GASTROENTEROLOGY, V127, P287, DOI 10.1053/j.gastro.2004.05.028
   Seifert B, 2008, DIGEST LIVER DIS, V40, P659, DOI 10.1016/j.dld.2008.02.020
   Sperber AD, 2017, GUT, V66, P1075, DOI 10.1136/gutjnl-2015-311240
   Thompson NP, 1998, EUR J GASTROEN HEPAT, V10, P1007, DOI 10.1097/00042737-199812000-00005
   Townsend T, 2019, FRONTLINE GASTROENTE, V10, P388, DOI 10.1136/flgastro-2018-101040
   Verhaegh BPM, 2016, ALIMENT PHARM THER, V43, P1004, DOI 10.1111/apt.13583
   Vigren L, 2011, SCAND J GASTROENTERO, V46, P1334, DOI 10.3109/00365521.2011.610005
   von Arnim U, 2016, CLIN EXP GASTROENTER, V9, P97, DOI 10.2147/CEG.S97701
   Wildt S, 2007, EUR J GASTROEN HEPAT, V19, P567, DOI 10.1097/MEG.0b013e328058ed76
NR 55
TC 10
Z9 12
U1 2
U2 5
PU BMJ PUBLISHING GROUP
PI LONDON
PA BRITISH MED ASSOC HOUSE, TAVISTOCK SQUARE, LONDON WC1H 9JR, ENGLAND
SN 2041-4137
EI 2041-4145
J9 FRONTLINE GASTROENTE
JI Frontline Gastroenterol.
PD MAY
PY 2020
VL 11
IS 3
BP 228
EP 234
DI 10.1136/flgastro-2019-101227
PG 7
WC Gastroenterology & Hepatology
WE Emerging Sources Citation Index (ESCI)
SC Gastroenterology & Hepatology
GA LL9SJ
UT WOS:000531895200008
PM 32419914
OA Green Published, hybrid
DA 2024-01-22
ER

PT J
AU Mehrotra, N
   Bhattaram, A
   Earp, JC
   Florian, J
   Krudys, K
   Lee, JE
   Lee, JY
   Liu, J
   Mulugeta, Y
   Yu, JY
   Zhao, P
   Sinha, V
AF Mehrotra, Nitin
   Bhattaram, Atul
   Earp, Justin C.
   Florian, Jeffry
   Krudys, Kevin
   Lee, Jee Eun
   Lee, Joo Yeon
   Liu, Jiang
   Mulugeta, Yeruk
   Yu, Jingyu
   Zhao, Ping
   Sinha, Vikram
TI Role of Quantitative Clinical Pharmacology in Pediatric Approval and
   Labeling
SO DRUG METABOLISM AND DISPOSITION
LA English
DT Article
ID ADVERSE DRUG-REACTIONS; PHARMACOKINETIC PBPK; REGULATORY SCIENCE;
   SIMULATION; IMPACT; PHARMACOMETRICS; DECISIONS; MODEL; PREDICTION;
   WORKSHOP
AB Dose selection is one of the key decisions made during drug development in pediatrics. There are regulatory initiatives that promote the use of model-based drug development in pediatrics. Pharmacometrics or quantitative clinical pharmacology enables development of models that can describe factors affecting pharmacokinetics and/or pharmacodynamics in pediatric patients. This manuscript describes some examples in which pharmacometric analysis was used to support approval and labeling in pediatrics. In particular, the role of pharmacokinetic (PK) comparison of pediatric PK to adults and utilization of dose/exposure-response analysis for dose selection are highlighted. Dose selection for esomeprazole in pediatrics was based on PK matching to adults, whereas for adalimumab, exposure-response, PK, efficacy, and safety data together were useful to recommend doses for pediatric Crohn's disease. For vigabatrin, demonstration of similar dose-response between pediatrics and adults allowed for selection of a pediatric dose. Based on model-based pharmacokinetic simulations and safety data from darunavir pediatric clinical studies with a twice-daily regimen, different once-daily dosing regimens for treatment-naive human immunodeficiency virus 1-infected pediatric subjects 3 to <12 years of age were evaluated. The role of physiologically based pharmacokinetic modeling (PBPK) in predicting pediatric PK is rapidly evolving. However, regulatory review experiences and an understanding of the state of science indicate that there is a lack of established predictive performance of PBPK in pediatric PK prediction. Moving forward, pharmacometrics will continue to play a key role in pediatric drug development contributing toward decisions pertaining to dose selection, trial designs, and assessing disease similarity to adults to support extrapolation of efficacy.
C1 [Mehrotra, Nitin; Bhattaram, Atul; Earp, Justin C.; Florian, Jeffry; Krudys, Kevin; Lee, Jee Eun; Liu, Jiang; Mulugeta, Yeruk; Yu, Jingyu; Zhao, Ping; Sinha, Vikram] US FDA, Div Pharmacometr, Off Clin Pharmacol, Off Translat Sci,Ctr Drug Evaluat & Res, 10903 New Hampshire Ave,White Oak Bldg 51,Rm 3199, Silver Spring, MD 20993 USA.
   [Lee, Joo Yeon] US FDA, Div Biometr 7, Off Biostat, Off Translat Sci,Ctr Drug Evaluat & Res, Silver Spring, MD USA.
C3 US Food & Drug Administration (FDA); US Food & Drug Administration (FDA)
RP Mehrotra, N (通讯作者)，US FDA, Div Pharmacometr, Off Clin Pharmacol, Off Translat Sci,Ctr Drug Evaluat & Res, 10903 New Hampshire Ave,White Oak Bldg 51,Rm 3199, Silver Spring, MD 20993 USA.
EM nitin.mehrotra@fda.hhs.gov
CR Barrett JS, 2012, CLIN PHARMACOL THER, V92, P40, DOI 10.1038/clpt.2012.64
   Benjamin DK, 2008, HYPERTENSION, V51, P834, DOI 10.1161/HYPERTENSIONAHA.107.108886
   Bhattaram VA, 2007, CLIN PHARMACOL THER, V81, P213, DOI 10.1038/sj.clpt.6100051
   Bhattaram VA, 2005, AAPS J, V7, pE503, DOI 10.1208/aapsj070351
   Edginton AN, 2008, CLIN PHARMACOKINET, V47, P743, DOI 10.2165/00003088-200847110-00005
   Edginton AN, 2006, CLIN PHARMACOKINET, V45, P1013, DOI 10.2165/00003088-200645100-00005
   Holford N, 2010, CLIN PHARMACOL THER, V87, P367, DOI 10.1038/clpt.2009.262
   Huang SM, 2013, J PHARM SCI-US, V102, P2912, DOI 10.1002/jps.23570
   Jadhav PR, 2010, J CLIN PHARMACOL, V50, p121S, DOI 10.1177/0091270010376968
   Jadhav PR, 2009, PHARM STAT, V8, P216, DOI 10.1002/pst.394
   Jiang XL, 2013, CPT-PHARMACOMET SYST, V2, DOI 10.1038/psp.2013.55
   Johnson TN, 2006, CLIN PHARMACOKINET, V45, P931, DOI 10.2165/00003088-200645090-00005
   Johnson TN, 2010, CLIN PHARMACOKINET, V49, P189, DOI 10.2165/11318160-000000000-00000
   Knebel W, 2015, J PHARMACOKINET PHAR, V42, P45, DOI 10.1007/s10928-014-9397-6
   Lee JE, 2015, GASTROENTEROLOGY, V148, pS639
   Leong R, 2012, CLIN PHARMACOL THER, V91, P926, DOI 10.1038/clpt.2012.19
   Madabushi R, 2011, J CLIN PHARMACOL, V51, P19, DOI 10.1177/0091270010365550
   Maharaj AR, 2014, CPT PHARMACOMETRICS, V3, pe150, DOI DOI 10.1038/PSP.2014.45
   Momper JD, 2015, CLIN PHARMACOL THER, V98, P245, DOI 10.1002/cpt.142
   Neubert A, 2004, DRUG SAFETY, V27, P1059, DOI 10.2165/00002018-200427130-00006
   Offringa M, 2015, THER INNOV REGUL SCI, V49, P623, DOI 10.1177/2168479015597730
   Rowland M, 2011, ANNU REV PHARMACOL, V51, P45, DOI 10.1146/annurev-pharmtox-010510-100540
   Sager JE, 2015, DRUG METAB DISPOS, V43, P1823, DOI 10.1124/dmd.115.065920
   Salem F, 2014, CLIN PHARMACOKINET, V53, P625, DOI 10.1007/s40262-014-0140-7
   Stockmann C, 2015, CPT-PHARMACOMET SYST, V4, P630, DOI 10.1002/psp4.12038
   Turner S, 1999, ACTA PAEDIATR, V88, P965, DOI 10.1080/08035259950168469
   Vinks AA, 2015, CLIN PHARMACOL THER, V98, P298, DOI 10.1002/cpt.169
   Wagner C, 2015, CPT-PHARMACOMET SYST, V4, P226, DOI 10.1002/psp4.33
   Wang Y, 2008, J CLIN PHARMACOL, V48, P146, DOI 10.1177/0091270007311111
   Wharton GT, 2014, PEDIATRICS, V134, pE512, DOI 10.1542/peds.2013-2987
   Willmann S, 2014, CLIN PHARMACOKINET, V53, P89, DOI 10.1007/s40262-013-0090-5
   Zhao P, 2011, CLIN PHARMACOL THER, V89, P259, DOI 10.1038/clpt.2010.298
NR 32
TC 54
Z9 58
U1 0
U2 6
PU AMER SOC PHARMACOLOGY EXPERIMENTAL THERAPEUTICS
PI BETHESDA
PA 9650 ROCKVILLE PIKE, BETHESDA, MD 20814-3995 USA
SN 0090-9556
EI 1521-009X
J9 DRUG METAB DISPOS
JI Drug Metab. Dispos.
PD JUL
PY 2016
VL 44
IS 7
BP 924
EP 933
DI 10.1124/dmd.116.069559
PG 10
WC Pharmacology & Pharmacy
WE Science Citation Index Expanded (SCI-EXPANDED)
SC Pharmacology & Pharmacy
GA DP7TJ
UT WOS:000378701800006
PM 27079249
OA Bronze
DA 2024-01-22
ER

PT J
AU Chu, KM
   Cho, CH
   Shin, VY
AF Chu, Kent-Man
   Cho, Chi H.
   Shin, Vivian Y.
TI Nicotine and Gastrointestinal Disorders: Its Role in Ulceration and
   Cancer Development
SO CURRENT PHARMACEUTICAL DESIGN
LA English
DT Review
DE Cigarette smoke; nicotine; NNK; gastric cancer; gastric ulceration;
   ulcerative colitis; crohn's disease; colon cancer; nAChRs; adrenergic
   receptors; miRNA; angiogenesis; EMT
ID NF-KAPPA-B; EPITHELIAL-MESENCHYMAL TRANSITION;
   INFLAMMATORY-BOWEL-DISEASE; GASTRIC-MUCOSAL PROTECTION;
   BETA-ADRENERGIC-RECEPTORS; CIGARETTE-SMOKE; ACETYLCHOLINE-RECEPTOR;
   CELL-PROLIFERATION; TUMOR-GROWTH; COLON-CANCER
AB Cigarette smoke has always been the single most preventive cause of death in the world. In 2011, over 460,000 died from cigarette smoke-related diseases in US. The detrimental effects of cigarette smoke on human beings are due to the presence of many carcinogens and other components (e. g. nicotine and tar). Nicotine is now accepted as one of the major components responsible for gastrointestinal disorders. Cigarette smoking, nicotine and a nicotine-derived nitrosamine, 4-(Methylnitrosamino)-1-(3-pyridyl)-1-butanone (NNK) are considered as risk factors for gastrointestinal cancer, however, the underlying mechanism remains largely unknown. Previous studies reported that cigarette smoke and nicotine aggravated inflammation not only in the stomach, but also in the colon. The carcinogenic actions of cigarette smoke, nicotine and NNK on gastrointestinal cancers development have been widely studied. The strong association of cyclooxygenase-2 (COX-2) with gastrointestinal diseases has been extensively studied, however, due to the unresolved cardiovascular risk, it is of great importance to develop other new anti-cancer drugs for the treatment of cancers. This current review aims to provide an overview of the effects of cigarette smoke, nicotine and NNK on gastrointestinal inflammation, and also the carcinogenic properties in cancer development (tumor growth, angiogenesis and epithelial-mesenchymal transition). In addition, current studies on nicotinic acetylcholine receptors, adrenergic receptors and miRNAs in nicotine-related cancer pathogenesis are also highlighted.
C1 [Chu, Kent-Man; Shin, Vivian Y.] Univ Hong Kong, Fac Med, Dept Surg, Hong Kong, Hong Kong, Peoples R China.
   [Cho, Chi H.] Chinese Univ Hong Kong, Fac Med, Sch Biomed Sci, Hong Kong, Hong Kong, Peoples R China.
C3 University of Hong Kong; Chinese University of Hong Kong
RP Shin, VY (通讯作者)，L9-57 Lab Block,Fac Med Bldg,21 Sassoon Rd, Pokfulam, Hong Kong, Peoples R China.
EM vyshin@hku.hk
RI Cho, Chi Hin/C-6543-2014
OI Cho, Chi Hin/0000-0002-7658-3260; Shin, Vivian
   Yvonne/0000-0003-1282-7593
CR Al-Wadei HAN, 2012, PLOS ONE, V7, DOI 10.1371/journal.pone.0029915
   Al-Wadei MH, 2012, MOL CANC RES
   Al-Wadei MH, 2012, MOL CANCER RES, V10, P239, DOI 10.1158/1541-7786.MCR-11-0332
   Alexandre M, 2011, PANCREATOLOGY, V11, P469, DOI 10.1159/000332196
   Bentwich I, 2005, NAT GENET, V37, P766, DOI 10.1038/ng1590
   Berezikov E, 2005, CELL, V120, P21, DOI 10.1016/j.cell.2004.12.031
   BLUM H, 1967, N-S ARCH PHARMAKOL, V256, P99, DOI 10.1007/BF00585362
   Brown KC, 2011, ANGIOGENESIS
   Bustamante M, 1998, REV ESP ENFERM DIG, V90, P837
   Caldas C, 2005, NAT MED, V11, P712, DOI 10.1038/nm0705-712
   Chipitsyna G, 2009, INT J CANCER, V125, P276, DOI 10.1002/ijc.24388
   Chow JYC, 1997, GASTROENTEROLOGY, V113, P1188, DOI 10.1053/gast.1997.v113.pm9322514
   CORREA P, 1992, CANCER RES, V52, P6735
   COVER TL, 1992, J INFECT DIS, V166, P1073, DOI 10.1093/infdis/166.5.1073
   Crowley-Weber CL, 2003, CHEM-BIOL INTERACT, V145, P53, DOI 10.1016/S0009-2797(02)00162-X
   Dasgupta P, 2006, J CLIN INVEST, V116, P3083, DOI 10.1172/JCI28164C1
   Dasgupta P, 2009, INT J CANCER, V124, P36, DOI 10.1002/ijc.23894
   Davis R, 2009, PLOS ONE, V4, DOI 10.1371/journal.pone.0007524
   Fuccio L, 2009, ANN INTERN MED, V151, P121, DOI 10.7326/0003-4819-151-2-200907210-00009
   Fujimoto J, 2010, PLOS ONE, V5, DOI 10.1371/journal.pone.0011847
   Gao CP, 2010, CANCER-AM CANCER SOC, V116, P41, DOI 10.1002/cncr.24743
   GURKALO VK, 1982, ARCH GESCHWULSTFORSC, V52, P259
   Gyires K, 2005, CURR MED CHEM, V12, P203, DOI 10.2174/0929867053363478
   Hehliö T, 2003, GUT, V52, P558, DOI 10.1136/gut.52.4.558
   Huang RY, 2011, ONCOGENE, V30, P106, DOI 10.1038/onc.2010.390
   Hugot JP, 2001, NATURE, V411, P599, DOI 10.1038/35079107
   Izzotti A, 2011, MUTAT RES-FUND MOL M, V717, P9, DOI 10.1016/j.mrfmmm.2010.12.008
   Izzotti A, 2009, FASEB J, V23, P806, DOI 10.1096/fj.08-121384
   Kalscheuer S, 2008, CARCINOGENESIS, V29, P2394, DOI 10.1093/carcin/bgn209
   Karban A, 2007, WORLD J GASTROENTERO, V13, P2150, DOI 10.3748/wjg.v13.i15.2150
   Kosaka T, 2010, CLIN CANCER RES, V16, P5814, DOI 10.1158/1078-0432.CCR-10-0230
   Lam DCL, 2007, CANCER RES, V67, P4638, DOI 10.1158/0008-5472.CAN-06-4628
   Liao XH, 2010, ONCOL REP, V24, P1669, DOI 10.3892/or_00001032
   Lien YC, 2011, ANN SURG ONCOL, V18, P2671, DOI 10.1245/s10434-011-1598-2
   LIJINSKY W, 1977, CANCER, V40, P2446, DOI 10.1002/1097-0142(197711)40:5+<2446::AID-CNCR2820400909>3.0.CO;2-Q
   Liu ESL, 2003, CARCINOGENESIS, V24, P1407, DOI 10.1093/carcin/bgg094
   Liu Y, 2011, WORLD J GASTROENTERO, V17, P2674, DOI 10.3748/wjg.v17.i21.2674
   Löffler D, 2007, BLOOD, V110, P1330, DOI 10.1182/blood-2007-03-081133
   Ma XD, 2011, P NATL ACAD SCI USA, V108, P10144, DOI 10.1073/pnas.1103735108
   Mahid SS, 2006, MAYO CLIN PROC, V81, P1462, DOI 10.4065/81.11.1462
   Maity P, 2003, MOL CELL BIOCHEM, V253, P329, DOI 10.1023/A:1026040723669
   Majidi M, 2007, CANCER RES, V67, P6863, DOI 10.1158/0008-5472.CAN-07-0483
   Nishioka T, 2011, BREAST CANCER RES, V13, DOI 10.1186/bcr3055
   OGLE CW, 1985, EXPERIENTIA, V41, P1140, DOI 10.1007/BF01951697
   Park SY, 2011, INT J CANCER, V128, P2306, DOI 10.1002/ijc.25589
   Pérez-Sayáns M, 2010, ONCOL RES, V19, P45, DOI 10.3727/096504010X12828372551867
   Perrone MG, 2008, ONCOLOGY-BASEL, V75, P224, DOI 10.1159/000163851
   Powe DG, 2011, NAT REV CLIN ONCOL, V8, P511, DOI 10.1038/nrclinonc.2011.123
   PULLAN RD, 1994, NEW ENGL J MED, V330, P811, DOI 10.1056/NEJM199403243301202
   Sachs George, 2011, Curr Gastroenterol Rep, V13, P540, DOI 10.1007/s11894-011-0226-4
   Sakurai R, 2011, EXP LUNG RES, V37, P144, DOI 10.3109/01902148.2010.490288
   Schembri F, 2009, P NATL ACAD SCI USA, V106, P2319, DOI 10.1073/pnas.0806383106
   Schuller HM, 2005, LUNG CANCER, V49, P35, DOI 10.1016/j.lungcan.2004.12.012
   Sempere LF, 2010, CLIN CANCER RES, V16, P4246, DOI 10.1158/1078-0432.CCR-10-1152
   Shin VY, 2011, CANCER SCI, V102, P926, DOI 10.1111/j.1349-7006.2011.01885.x
   Shin VY, 2011, CARCINOGENESIS, V32, P240, DOI 10.1093/carcin/bgq240
   Shin VY, 2007, TOXICOL SCI, V96, P21, DOI 10.1093/toxsci/kfl118
   Shin VY, 2010, CANCER LETT, V292, P237, DOI 10.1016/j.canlet.2009.12.011
   Shin VY, 2008, TOXICOL APPL PHARM, V233, P254, DOI 10.1016/j.taap.2008.08.012
   Shin VY, 2005, MOL CANCER RES, V3, P607, DOI 10.1158/1541-7786.MCR-05-0106
   Shin VY, 2004, CARCINOGENESIS, V25, P2487, DOI 10.1093/carcin/bgh266
   Shin VY, 2004, TOXICOL APPL PHARM, V195, P103, DOI 10.1016/j.taap.2003.10.009
   Shin VY, 2002, EUR J PHARMACOL, V444, P115, DOI 10.1016/S0014-2999(02)01610-2
   Shin VY, 2002, EXP BIOL MED, V227, P114, DOI 10.1177/153537020222700206
   Thomas GAO, 2005, NAT CLIN PRACT GASTR, V2, P536, DOI 10.1038/ncpgasthep0316
   Tsujiura M, 2010, BRIT J CANCER, V102, P1174, DOI 10.1038/sj.bjc.6605608
   Van Westerloo DJ, 2006, GASTROENTEROLOGY, V130, P1822, DOI 10.1053/j.gastro.2006.02.022
   Wallace JL, 2008, PHYSIOL REV, V88, P1547, DOI 10.1152/physrev.00004.2008
   Wang H, 2003, NATURE, V421, P384, DOI 10.1038/nature01339
   Wang W, 2011, ANN SURG ONCOL
   Wei PL, 2011, ANN SURG ONCOL, V18, P1782, DOI 10.1245/s10434-010-1504-3
   Wittel UA, 2006, AM J GASTROENTEROL, V101, P148, DOI 10.1111/j.1572-0241.2006.00405.x
   Wong D, 2002, EUR J PHARMACOL, V434, P81, DOI 10.1016/S0014-2999(01)01529-1
   Wong HPS, 2007, TOXICOL SCI, V97, P279, DOI 10.1093/toxsci/kfm060
   Wong HPS, 2007, TOXICOL APPL PHARM, V221, P261, DOI 10.1016/j.taap.2007.04.002
   Wu WKK, 2005, CANCER RES, V65, P5272, DOI 10.1158/0008-5472.CAN-05-0205
   Xi SC, 2010, PLOS ONE, V5, DOI 10.1371/journal.pone.0013764
   Ye YN, 2005, EUR J PHARMACOL, V519, P52, DOI 10.1016/j.ejphar.2005.07.009
   Zhang D, 2010, CANCER BIOL THER, V10, P19, DOI 10.4161/cbt.10.1.11944
   Zhang Z, 2009, J CLIN GASTROENTEROL, V43, P261, DOI 10.1097/MCG.0b013e3181624485
   Zhang ZY, 2008, LAB INVEST, V88, P1358, DOI 10.1038/labinvest.2008.94
NR 81
TC 38
Z9 42
U1 1
U2 40
PU BENTHAM SCIENCE PUBL LTD
PI SHARJAH
PA EXECUTIVE STE Y-2, PO BOX 7917, SAIF ZONE, 1200 BR SHARJAH, U ARAB
   EMIRATES
SN 1381-6128
EI 1873-4286
J9 CURR PHARM DESIGN
JI Curr. Pharm. Design
PD JAN
PY 2013
VL 19
IS 1
BP 5
EP 10
PG 6
WC Pharmacology & Pharmacy
WE Science Citation Index Expanded (SCI-EXPANDED)
SC Pharmacology & Pharmacy
GA 037HB
UT WOS:000311091700003
PM 22950507
DA 2024-01-22
ER

PT J
AU Soonawala, D
   van Eggermond, AM
   Fidder, H
   Visser, LG
AF Soonawala, Darius
   van Eggermond, Anna M.
   Fidder, Herma
   Visser, Leo G.
TI Pretravel preparation and travel-related morbidity in patients with
   inflammatory bowel disease
SO INFLAMMATORY BOWEL DISEASES
LA English
DT Article
DE inflammatory bowel disease; travel; vaccination
ID YELLOW-FEVER; TRANSPLANT RECIPIENTS; INFECTIONS; VACCINE; RISK;
   INFLIXIMAB; TUBERCULOSIS; PREVENTION; SAFETY; SINGLE
AB Background: There are no published data on health preparation and travel-related morbidity in patients with inflammatory bowel disease (IBD). Methods: A retrospective web-based questionnaire study on past travel experiences with more detailed questions concerning the most recent journey. Participants were recruited from the IBD outpatient clinic and via the website of the Dutch patient organization. Results: In all, 277 patients who had traveled abroad during the past 5 years (172 Crohn's disease, 105 ulcerative colitis) filled out the questionnaire. The majority (62%) answered that IBD limited their choice of travel destinations. Forty-three percent traveled to resource-limited destinations and 76% thereof obtained pretravel advice. Only 48% were prescribed an antibiotic for self-treatment in case of infectious diarrhea, and 23% were not protected against hepatitis A. Fecal urgency and incontinence were the main IBD-related inconveniences. Thirty-two percent reported a new episode of diarrhea and 28% thereof attributed it to an enteric infection. In total, 15/277 (5%) consulted a foreign physician, of whom five were admitted to hospital. Fifty-four (19%) had a self-reported exacerbation of IBD within 2 months following travel and 24% thereof attributed it to the recent travel. The MantelHaenszel odds ratio for an exacerbation within a 2-month period after travel was 1.1 (95% confidence interval [CI] 0.71.8) when the number of self-reported exacerbations in a 5-year period was used as reference and 1.5 (95% CI 0.92.6) when the year 2008 was used as reference. Conclusions: Pretravel advice for IBD patients was often deficient. There was a considerable amount of travel-related morbidity and inconvenience. (Inflamm Bowel Dis 2012;)
C1 [Soonawala, Darius; van Eggermond, Anna M.; Visser, Leo G.] Leiden Univ, Dept Infect & Trop Dis, Med Ctr, NL-2300 RC Leiden, Netherlands.
   [Fidder, Herma] Univ Med Ctr Utrecht, Utrecht, Netherlands.
C3 Leiden University - Excl LUMC; Leiden University; Leiden University
   Medical Center (LUMC); Utrecht University; Utrecht University Medical
   Center
RP Soonawala, D (通讯作者)，Leiden Univ, Dept Infect & Trop Dis, Med Ctr, C5-P,POB 9600, NL-2300 RC Leiden, Netherlands.
EM d.soonawala@lumc.nl
RI Visser, Leo/AAH-5755-2021
OI Visser, Leo/0000-0002-3600-9782
CR [Anonymous], MANDELL DOUGLAS BENN
   [Anonymous], 2010, DUTCH NAT GUID TRAV, P1
   [Anonymous], 1996, BMJ, V312, P430
   [Anonymous], TRAVELLING INFLAMMAT
   Baaten GG, 2011, J TRAVEL MED, V18, P318, DOI 10.1111/j.1708-8305.2011.00543.x
   Centre for Evidence-Based Medicine de Oxford, LEV EV GRAD REC
   Cobelens FGJ, 2000, LANCET, V356, P461, DOI 10.1016/S0140-6736(00)02554-X
   Crohn's & Colitis Foundation of America, 2009, TRAV IBD
   Ericsson CD, 2003, INT J ANTIMICROB AG, V21, P181, DOI 10.1016/S0924-8579(02)00288-1
   Fidder H, 2009, GUT, V58, P501, DOI 10.1136/gut.2008.163642
   Gordon MA, 2008, J INFECTION, V56, P413, DOI 10.1016/j.jinf.2008.03.012
   Lu Y, 2009, INFLAMM BOWEL DIS, V15, P1417, DOI 10.1002/ibd.20941
   McCarthy AE, 2006, CURR OPIN INFECT DIS, V19, P450, DOI 10.1097/01.qco.0000244050.15888.6f
   Monath TP, 2011, NEW ENGL J MED, V364, P1326, DOI 10.1056/NEJMoa1009303
   Mow WS, 2004, CLIN GASTROENTEROL H, V2, P309, DOI 10.1016/S1542-3565(04)00060-6
   National Advisory Committee on Immunization (NACI), 2007, Can Commun Dis Rep, V33, P1
   NEUVONEN PJ, 1988, MED TOXICOL ADV DRUG, V3, P33, DOI 10.1007/BF03259930
   Rahier JF, 2009, J CROHNS COLITIS, V3, P47, DOI 10.1016/j.crohns.2009.02.010
   Roukens AHE, 2007, CLIN TRANSPLANT, V21, P567, DOI 10.1111/j.1399-0012.2007.00691.x
   Roukens AH, 2008, EXPERT OPIN BIOL TH, V8, P1787, DOI 10.1517/14712598.8.11.1787 
   Satsangi J, 2006, GUT, V55, P749, DOI 10.1136/gut.2005.082909
   Schneeweiss S, 2009, ALIMENT PHARM THER, V30, P253, DOI 10.1111/j.1365-2036.2009.04037.x
   Schoepfer AM, 2008, AM J GASTROENTEROL, V103, P2799, DOI 10.1111/j.1572-0241.2008.02050.x
   Staples J. Erin, 2010, Morbidity and Mortality Weekly Report, V59, P1
   Stark K, 1999, J INFECT DIS, V180, P2014, DOI 10.1086/315125
   STUCK AE, 1989, REV INFECT DIS, V11, P954
   Toruner M, 2008, GASTROENTEROLOGY, V134, P929, DOI 10.1053/j.gastro.2008.01.012
   Tresca Amber J., 2010, TRAVELLING IBD TAKE
   Wasan SK, 2010, AM J GASTROENTEROL, V105, P1231, DOI 10.1038/ajg.2009.733
NR 29
TC 18
Z9 18
U1 0
U2 4
PU WILEY-BLACKWELL
PI HOBOKEN
PA 111 RIVER ST, HOBOKEN 07030-5774, NJ USA
SN 1078-0998
J9 INFLAMM BOWEL DIS
JI Inflamm. Bowel Dis.
PD NOV
PY 2012
VL 18
IS 11
BP 2079
EP 2085
DI 10.1002/ibd.22903
PG 7
WC Gastroenterology & Hepatology
WE Science Citation Index Expanded (SCI-EXPANDED)
SC Gastroenterology & Hepatology
GA 026DD
UT WOS:000310252500011
PM 22294313
OA Bronze
DA 2024-01-22
ER

PT J
AU Shin, SJ
   Kim, BC
   Kim, TI
   Lee, SK
   Lee, KH
   Kim, WH
AF Shin, Sung Jae
   Kim, Byung Chang
   Kim, Tae Il
   Lee, Sang Kil
   Lee, Kwang Hoon
   Kim, Won Ho
TI Anti-Alpha-Enolase Antibody as a Serologic Marker and Its Correlation
   with Disease Severity in Intestinal Beh‡et's Disease
SO DIGESTIVE DISEASES AND SCIENCES
LA English
DT Article
DE Anti-alpha-enolase antibody; Disease severity; Intestinal Behcet's
   disease; Serologic marker
ID ANTINEUTROPHIL CYTOPLASMIC AUTOANTIBODIES; INFLAMMATORY-BOWEL-DISEASE;
   ENDOTHELIAL-CELLS; SACCHAROMYCES-CEREVISIAE; PROTEIN; SURFACE
AB Intestinal Beh double dagger et's disease (BD) is a chronic inflammatory bowel disease, as are Crohn's disease (CD) and ulcerative colitis (UC). But unlike CD and UC, serologic markers for intestinal BD are not well known. Recently, anti-alpha-enolase antibody (AAEA) has been detected in sera from BD patients.
   The aim of this study was to evaluate the prevalence of AAEA in intestinal BD and its clinical correlations.
   The study sample included 80 patients with intestinal BD and 23 healthy controls. IgM AAEA was detected by ELISA. The positivity of IgM AAEA was defined as an optical density greater than three standard deviations above the mean of the control sera. Other parameters, such as demographic information, subtype of BD, colonoscopic findings, disease severity and treatment modality, were analyzed retrospectively.
   The prevalence of IgM AAEA was 67.5% in intestinal BD and 0% in the control group. The positivity rate of IgM AAEA was higher in complete or incomplete BD than in suspected BD (77.5% vs. 51.6%, P = 0.016). The mean HBI score was higher in antibody positive patients than in antibody negative patients (5.60 vs. 4.61, P = 0.003). The cumulative probability of steroid use for aggravation of intestinal and extra-intestinal symptoms was higher in antibody positive patients than in antibody negative patients (P = 0.012). The number of patients with systemic involvement was higher in the AAEA positive group than in the negative group.
   Monitoring IgM AAEA may be helpful for diagnosis of intestinal BD and could be used to predict clinical course and disease severity.
C1 [Shin, Sung Jae; Kim, Byung Chang; Kim, Tae Il; Lee, Sang Kil; Kim, Won Ho] Yonsei Univ, Coll Med, Dept Internal Med, Inst Gastroenterol, Seoul 120752, South Korea.
   [Lee, Kwang Hoon] Yonsei Univ, Dept Dermatol, Coll Med, Seoul 120752, South Korea.
C3 Yonsei University; Yonsei University Health System; Yonsei University;
   Yonsei University Health System
RP Kim, WH (通讯作者)，Yonsei Univ, Coll Med, Dept Internal Med, Inst Gastroenterol, 134 Shinchon Dong, Seoul 120752, South Korea.
EM shsj9128@ajou.ac.kr; mdzara@ncc.re.kr; taeilkim@yuhs.ac; sklee@yuhs.ac;
   kwanglee@yuhs.ac; kimwonho@yuhs.ac
OI Lee, Sang Kil/0000-0002-0721-0364; Kim, Won Ho/0000-0002-5682-9972; Kim,
   Tae Il/0000-0003-4807-890X
FU Ferring Korea
FX This study was supported by a research grant from Ferring Korea.
CR ADLER Y, 1994, LUPUS, V3, P77, DOI 10.1177/096120339400300204
   AYDINTUG AO, 1993, CLIN IMMUNOL IMMUNOP, V67, P157, DOI 10.1006/clin.1993.1059
   Chung SY, 2001, RADIOGRAPHICS, V21, P911, DOI 10.1148/radiographics.21.4.g01jl19911
   Fontán PA, 2000, J INFECT DIS, V182, P1712, DOI 10.1086/317604
   Gitlits VM, 2001, J INVEST MED, V49, P138, DOI 10.2310/6650.2001.34040
   IIDA H, 1985, NATURE, V315, P688, DOI 10.1038/315688a0
   Kaklamani VG, 1998, SEMIN ARTHRITIS RHEU, V27, P197, DOI 10.1016/S0049-0172(98)80001-2
   Lee CR, 2001, INFLAMM BOWEL DIS, V7, P243, DOI 10.1097/00054725-200108000-00010
   Lee KH, 1999, ARCH DERMATOL RES, V291, P374, DOI 10.1007/s004030050425
   Lee KH, 2003, ARTHRITIS RHEUM, V48, P2025, DOI 10.1002/art.11074
   Lee Sungnack, 1997, Yonsei Medical Journal, V38, P365
   MERONI PL, 1995, LUPUS, V4, P95, DOI 10.1177/096120339500400203
   Mizushima Y, 1988, SAISHIN IGAKU, V43, P382
   Pancholi V, 1998, J BIOL CHEM, V273, P14503, DOI 10.1074/jbc.273.23.14503
   Pancholi V, 2001, CELL MOL LIFE SCI, V58, P902, DOI 10.1007/PL00000910
   Peeters M, 2001, AM J GASTROENTEROL, V96, P730, DOI 10.1111/j.1572-0241.2001.03613.x
   Pratesi F, 2000, J RHEUMATOL, V27, P109
   Quinton JF, 1998, GUT, V42, P788, DOI 10.1136/gut.42.6.788
   Roozendaal C, 1998, CLIN EXP IMMUNOL, V112, P10
   Ruemmele FM, 1998, GASTROENTEROLOGY, V115, P822, DOI 10.1016/S0016-5085(98)70252-5
   Sakane T, 1999, NEW ENGL J MED, V341, P1284, DOI 10.1056/NEJM199910213411707
   Saulot V, 2002, ARTHRITIS RHEUM, V46, P1196, DOI 10.1002/art.10252
   SAXON A, 1990, J ALLERGY CLIN IMMUN, V86, P202, DOI 10.1016/S0091-6749(05)80067-3
   Sendid B, 1996, CLIN DIAGN LAB IMMUN, V3, P219, DOI 10.1128/CDLI.3.2.219-226.1996
   SILMAN AJ, 1990, LANCET, V335, P1078
   Yurdakul Sebahattin, 2004, Current Opinion in Rheumatology, V16, P38
NR 26
TC 23
Z9 26
U1 0
U2 4
PU SPRINGER
PI DORDRECHT
PA VAN GODEWIJCKSTRAAT 30, 3311 GZ DORDRECHT, NETHERLANDS
SN 0163-2116
EI 1573-2568
J9 DIGEST DIS SCI
JI Dig. Dis. Sci.
PD MAR
PY 2011
VL 56
IS 3
BP 812
EP 818
DI 10.1007/s10620-010-1326-y
PG 7
WC Gastroenterology & Hepatology
WE Science Citation Index Expanded (SCI-EXPANDED)
SC Gastroenterology & Hepatology
GA 723JA
UT WOS:000287501500027
PM 20632102
DA 2024-01-22
ER

PT J
AU Yolchuyev, O
   Aydogmus, Z
AF Yolchuyev, Orkhan
   Aydogmus, Zeynep
TI Electrochemical behavior and differential pulse voltammetric
   determination of budesonide in suspension ampoules
SO ISTANBUL JOURNAL OF PHARMACY
LA English
DT Article
DE Budesonide; determination; pharmaceutical preparation; validation;
   voltammetry
ID SPECTROPHOTOMETRIC DETERMINATION; TRIAMCINOLONE ACETONIDE; FORMOTEROL
   FUMARATE; IDENTIFICATION; CHROMATOGRAPHY; VALIDATION; ELECTRODE;
   EPIMERS; ASSAY
AB Background and Aims: Budesonide (BUD) is a broad-spectrum anti-inflammatory and anti-allergic glucocorticosteroid agent. It is used in the treatment of chronic obstructive pulmonary disease (COPD), Crohn's disease, and ulcerative colitis. The aim of the study was to investigate the electrochemical properties of BUD for the first time and to develop a sensitive, easy, and selective new differential pulse voltammetry (DPV) method for its determination in drug formulation. Methods: The electrochemical behavior of BUD was investigated using cyclic voltammetry (CV) and differential pulse voltammetry (DPV) with a carbon paste electrode (CPE) in various electrolyte and buffer solutions with pH ranging from 2 to 9. An irreversible, well-defined reduction current peak of about -859 mV was obtained. A DPV method was developed and validated for the determination of BUD in suspension ampoules using a CPE electrode in a 0.1 M HCl electrolyte solution containing 13% KCl and 8% methanol. Results: The cathodic peak was found to be adsorption-controlled. The calibration curve was linear between 1.65- 35.35 mu g/ml. The limit of detection (LOD) and limit of quantification (LOQ) values were found to be 0.52 mu g/mL and 1.57 mu g/mL, respectively. The developed method offered an effective capability for the determination of BUD in suspension ampoules, with a recovery rate of 98.47%. Conclusion: The DPV method developed in this study could be used for routine quantitative analysis of BUD in pharmaceutical preparations due to its fast, accurate, inexpensive, and environmentally friendly nature.
C1 [Yolchuyev, Orkhan; Aydogmus, Zeynep] Istanbul Univ, Fac Pharm, Dept Analyt Chem, Istanbul, Turkiye.
   [Yolchuyev, Orkhan] Istanbul Univ, Inst Grad Studies Hlth Sci, Istanbul, Turkiye.
C3 Istanbul University; Istanbul University
RP Aydogmus, Z (通讯作者)，Istanbul Univ, Fac Pharm, Dept Analyt Chem, Istanbul, Turkiye.
EM aydogmus@istanbul.edu.tr
RI Aydogmus, Zeynep/JCE-0864-2023
FU Scientific Research Project Coordination Unit of Istanbul University
   [TYL- 2020-35210]
FX This work was supported by Scientific Research Project Coordination Unit
   of Istanbul University, Project numbers: TYL- 2020-35210.
CR Ahmed S, 2019, ANAL CHIM ACTA, V1048, P132, DOI 10.1016/j.aca.2018.09.059
   Ahmohammadi S, 2019, SCI REP-UK, V9, DOI 10.1038/s41598-019-47420-0
   Aydogmus Z, 2020, J ANAL CHEM+, V75, P691, DOI 10.1134/S1061934820050032
   Bharti P., 2011, Journal of Applied Pharmaceutical Science, P158
   Bond A.M., 1980, Modern polarographic methods in analytical chemistry (c. 4), P185, DOI DOI 10.1201/9781003065036
   Gazzotti T, 2016, METHODSX, V3, P139, DOI 10.1016/j.mex.2016.02.004
   Ghoneim EM, 2009, J AOAC INT, V92, P597
   Goyal RN, 2010, ELECTROANAL, V22, P2330, DOI 10.1002/elan.201000227
   Goyal RN, 2009, BIOSENS BIOELECTRON, V24, P3562, DOI 10.1016/j.bios.2009.05.016
   Guidelli R, 2014, PURE APPL CHEM, V86, P245, DOI 10.1515/pac-2014-5026
   Gupta M, 2006, J PHARMACEUT BIOMED, V40, P423, DOI 10.1016/j.jpba.2005.06.038
   Hammam E, 2007, CHEM ANAL-WARSAW, V52, P43
   Hofer KN, 2003, ANN PHARMACOTHER, V37, P1457, DOI 10.1345/aph.1D059
   Hou SG, 2001, J PHARMACEUT BIOMED, V24, P371, DOI 10.1016/S0731-7085(00)00424-6
   Hryniewicka M, 2019, WATER-SUI, V11, DOI 10.3390/w11081581
   ICH, 2006, VAL AN PROC TEXT MET
   Kolsure A., 2021, Research Journal of Pharmacy and Technology, V14, P2873, DOI [10.52711/0974-360X.2021.00505, DOI 10.52711/0974-360X.2021.00505]
   Krzek J, 2004, J CHROMATOGR B, V803, P191, DOI 10.1016/j.jchromb.2003.12.038
   LAVIRON E, 1979, J ELECTROANAL CHEM, V101, P19, DOI 10.1016/S0022-0728(79)80075-3
   Matabosch X, 2012, ANAL BIOANAL CHEM, V404, P325, DOI 10.1007/s00216-012-6037-0
   Peng M, 2022, J PHARMACEUT BIOMED, V208, DOI 10.1016/j.jpba.2021.114445
   Prasad AVSS, 2006, INDIAN J CHEM TECHN, V13, P81
   Rezaei B, 2011, ELECTROANAL, V23, P2724, DOI 10.1002/elan.201100261
   Rower JE, 2019, J PHARMACEUT BIOMED, V167, P7, DOI 10.1016/j.jpba.2019.01.048
   Salem YA, 2017, J CHROMATOGR SCI, V55, P1013, DOI 10.1093/chromsci/bmx067
   Sanap DD, 2011, INT J PHARM SCI RES, V2, P2419, DOI 10.13040/IJPSR.0975-8232.2(9).2419-23
   Sartori ER, 2017, DIAM RELAT MATER, V77, P153, DOI 10.1016/j.diamond.2017.07.001
   Scott K., 2015, Microbial electrochemical and fuel cells: fundamentals and applications
   Speranza G, 2019, C-J CARBON RES, V5, DOI 10.3390/c5040084
   Szefler SJ, 2001, PHARMACOTHERAPY, V21, P195, DOI 10.1592/phco.21.2.195.34115
   Szeitz A, 2014, J PHARMACEUT BIOMED, V90, P198, DOI 10.1016/j.jpba.2013.12.006
   Varshosaz J, 2011, RES PHARM SCI, V6, P107
   Vedhi C, 2008, INT J ELECTROCHEM SC, V3, P509
NR 33
TC 0
Z9 0
U1 0
U2 0
PU ISTANBUL UNIV, FAC PHARMACY
PI ISTANBUL
PA DEPT PHARMACEUTICAL TECHNOLOGY, ISTANBUL, 34116, Turkiye
EI 2587-2087
J9 ISTANB J PHARM
JI Istanb. J. Pharm.
PD AUG
PY 2023
VL 53
IS 2
BP 150
EP 158
DI 10.26650/IstanbulJPharm.2023.1093821
PG 9
WC Pharmacology & Pharmacy
WE Emerging Sources Citation Index (ESCI)
SC Pharmacology & Pharmacy
GA Z2EM2
UT WOS:001110261800007
DA 2024-01-22
ER

PT J
AU Erlich, M
   Lindblad, S
   Haskey, N
   Clarkin, DH
   Dong, TJ
   Harvie, R
   Lunken, G
   Pirnack, J
   Jacobson, K
AF Erlich, Madeline
   Lindblad, Sarah
   Haskey, Natasha
   Clarkin, Darlene Higbee
   Dong, Taojie
   Harvie, Ruth
   Lunken, Genelle
   Pirnack, Jess
   Jacobson, Kevan
TI User testing to modify the MyHealthyGut digital health application for
   inflammatory bowel disease
SO DIGITAL HEALTH
LA English
DT Article
DE digital health; eHealth; gastroenterology; apps; self monitoring
AB IntroductionInflammatory bowel disease, characterized by chronic intestinal inflammation, can be subcategorized into Crohn's disease and ulcerative colitis. The treatment for these conditions is unique to each patient and may include lifestyle changes, pharmaceutical intervention, and surgery. Lifestyle changes, such as dietary intervention, are a cornerstone of inflammatory bowel disease symptom management. Given the daily burden of this disease, self-management is paramount in coping with and/or minimizing symptoms. The MyHealthyGut application, successfully proven to be a self-management tool for celiac disease, shows promise for use in an inflammatory bowel disease patient population.ObjectiveTo conduct user testing to gather valuable insights for the development of an IBD-focused version of the existing MyHealthyGut app.MethodsParticipants included inflammatory bowel disease patients and healthcare practitioners. Participants used the application for a 2-week period, followed by participation in a focus group or individual interview to provide feedback. Qualitative questionnaires were administered verbally and feedback was recorded. Thematic analysis techniques were used for data quantification and analysis.Results15 participants were recruited and enrolled. Of these, 14 participants took part in the focus group and/or individual interviews. The feedback suggested changes related to clinical uses, food and symptom tracking, ease of use, and educational content. All (100%) participants reported that they would either use the application themselves or recommend it to patients, once their suggestions were implemented.ConclusionThrough user testing and feedback collection, priorities for app modification were identified. Areas for modification in the app functions and features, ease of use, and content were identified. Once updated to meet the needs of inflammatory bowel disease patients, the MyHealthyGut app may be a useful tool for IBD self-management.
C1 [Erlich, Madeline] Univ Toronto, Temerty Fac Med, Dept Nutr Sci, Toronto, ON, Canada.
   [Erlich, Madeline] St Michaels Hosp, Clin Nutritionand Risk Factor Modificat Ctr, Toronto 3D Knowledge Synth & Clin Trials Unit, Toronto, ON, Canada.
   [Lindblad, Sarah] Royal Victoria Reg Hlth Ctr, Child & Youth Outpatient Dept, Barrie, ON, Canada.
   [Haskey, Natasha] Univ British Columbia, Kelowna, BC, Canada.
   [Clarkin, Darlene Higbee] KORE Digitial Hlth Therapeut Inc, Vancouver, BC, Canada.
   [Dong, Taojie] Univ British Columbia, Fac Land & Food Syst, Vancouver, BC, Canada.
   [Harvie, Ruth] St Francis Xavier Univ, Human Nutr Dept, Antigonish, NS, Canada.
   [Lunken, Genelle; Jacobson, Kevan] Univ British Columbia, BC Childrens Hosp Res Inst, Vancouver, BC, Canada.
   [Lunken, Genelle; Jacobson, Kevan] IBD Ctr BC, Vancouver, BC, Canada.
   [Pirnack, Jess] Food Yourself, Vancouver, BC, Canada.
   [Jacobson, Kevan] Univ British Columbia, BC Childrens Hosp Res Inst, 950 West 28th Ave, Vancouver, BC V5Z 4H4, Canada.
C3 University of Toronto; University of Toronto; Saint Michaels Hospital
   Toronto; University of British Columbia; University of British Columbia;
   Saint Francis Xavier University - Canada; University of British
   Columbia; University of British Columbia
RP Jacobson, K (通讯作者)，Univ British Columbia, BC Childrens Hosp Res Inst, 950 West 28th Ave, Vancouver, BC V5Z 4H4, Canada.
EM kjacobson@cw.bc.ca
OI Harvie, Ruth/0000-0002-0731-9212; Jacobson, Kevan/0000-0001-7269-8557;
   Erlich, Madeline/0009-0005-3136-1807; Lunken,
   Genelle/0000-0003-1418-2856
FU We would like to take the opportunity to thank the patients and health
   care professionals that provided feedback on the MyHealthyGut app.
FX We would like to take the opportunity to thank the patients and health
   care professionals that provided feedback on the MyHealthyGut app.
CR Braun V, 2006, QUAL RES PSYCHOL, V3, P77, DOI [DOI 10.1191/1478088706QP063OA, 10.1191/1478088706qp063oa]
   Caio G, 2021, NUTRIENTS, V13, DOI 10.3390/nu13051628
   Dowd AJ, 2020, DIGIT HEALTH, V6, DOI 10.1177/2055207620903627
   Dowd A Justine, 2018, Mhealth, V4, P19, DOI 10.21037/mhealth.2018.05.05
   Gerner M, 2022, JMIR MHEALTH UHEALTH, V10, DOI 10.2196/31102
   Hajesmaeel-Gohari S, 2022, BMC MED INFORM DECIS, V22, DOI 10.1186/s12911-022-01764-2
   Jostins L, 2012, NATURE, V491, P119, DOI 10.1038/nature11582
   Kaplan GG., 2018, J CANADIAN ASS GASTR, V2, pS16
   Khan, 2016, BRIT J MED MED RES, V12
   Kiger ME, 2020, MED TEACH, V42, P846, DOI 10.1080/0142159X.2020.1755030
   Kleinjans M, 2022, SCI REP-UK, V12, DOI 10.1038/s41598-022-18593-y
   König LM, 2021, JMIR MHEALTH UHEALTH, V9, DOI 10.2196/20037
   Kuenzig ME., 2018, J CAN ASS GASTROENTE, V2, pS33
   Lim MH, 2022, INTERN MED J, V52, P411, DOI 10.1111/imj.15068
   Mårild K, 2022, AM J GASTROENTEROL, V117, P1471, DOI 10.14309/ajg.0000000000001834
   Ng SC, 2017, LANCET, V390, P2769, DOI 10.1016/S0140-6736(17)32448-0
   O'Connor C, 2020, INT J QUAL METH, V19, DOI 10.1177/1609406919899220
   Pinto-Sanchez MI, 2020, GASTROENTEROLOGY, V159, P884, DOI 10.1053/j.gastro.2020.05.016
   Serrano-Moreno C, 2022, EUR J CLIN NUTR, V76, P1222, DOI 10.1038/s41430-021-01051-9
   Spartz EJ., DIAGNOSTICS, V13, P37
   Turpin W, 2018, INFLAMM BOWEL DIS, V24, P1133, DOI 10.1093/ibd/izy085
   Villinger K, 2019, OBES REV, V20, P1465, DOI 10.1111/obr.12903
   Wang JT, 2014, TELEMED E-HEALTH, V20, P570, DOI 10.1089/tmj.2013.0243
   Zhen J, 2021, J MED SYST, V45, DOI 10.1007/s10916-021-01706-x
NR 24
TC 0
Z9 0
U1 2
U2 2
PU SAGE PUBLICATIONS LTD
PI LONDON
PA 1 OLIVERS YARD, 55 CITY ROAD, LONDON EC1Y 1SP, ENGLAND
SN 2055-2076
J9 DIGIT HEALTH
JI Digit. Health
PY 2023
VL 9
AR 20552076231203664
DI 10.1177/20552076231203664
PG 9
WC Health Care Sciences & Services; Health Policy & Services; Public,
   Environmental & Occupational Health; Medical Informatics
WE Science Citation Index Expanded (SCI-EXPANDED); Social Science Citation Index (SSCI)
SC Health Care Sciences & Services; Public, Environmental & Occupational
   Health; Medical Informatics
GA S3ST5
UT WOS:001070408400001
PM 37766902
OA gold, Green Published
DA 2024-01-22
ER

PT J
AU Ni, WY
   Wu, MF
   Liao, NC
   Yeh, MY
   Lu, HF
   Hsueh, SC
   Liu, JY
   Huang, YP
   Chang, CH
   Chung, JG
AF Ni, Wei-Ya
   Wu, Ming-Fanf
   Liao, Nien-Chieh
   Yeh, Ming-Yang
   Lu, Hsu-Feng
   Hsueh, Shu-Ching
   Liu, Jia-You
   Huang, Yi-Ping
   Chang, Chuan-Hsun
   Chung, Jing-Gung
TI Extract of Medicinal Mushroom <i>Agaricus blazei</i> Murill Enhances the
   Non-specific and Adaptive Immune Activities in BALB/c Mice
SO IN VIVO
LA English
DT Article
DE Agaricus blazei Murill extract; immune activity; BALB/c mice
ID POPULATION-BASED SURVEY; ALTERNATIVE MEDICINE; COMPLEMENTARY MEDICINE;
   GENERAL-POPULATION; NATIONAL-SURVEY; CELLS; JAPAN; KOREA
AB Agaricus blazei Murill (AbM) is traditionally used against a wide range of conditions such as ulcerative colitis, Crohn's disease, foot-and-mouth disease and chronic hepatitis C infection. In this study, we evaluated the immunomodulatory effects of AbM. For the non-specific immune response experiments, a total of 40 female BALB/c mice were divided into control (group 1) and experimental (groups 2-4) groups of 10 animals each. Groups 2, 3 and 4 were orally-administered high (819 mg/kg), medium (273 mg/kg) and low (136.5 mg/kg) doses of AbM daily for six weeks and then six parameters related to non-specific immune response were detected. For the adaptive immune response experiments, 40 female mice were similarly divided into four groups. After six weeks of treatment, animals were immunized with the OVA immunogen. Two weeks later, splenocytes and sera were collected. Four parameters related to adaptive immune response were evaluated. We found that feeding mice with AbM extract increased the IgG level in serum, promoted phagocytosis of peritoneal macrophages and elevated the activity of Natural killer cells. We also found that the highest dose of AbM increased interleukin-2 (IL-2) levels in splenocytes and that a medium dose increased interferon-gamma. The levels of interleukin-4 (IL-4) were reduced or unchanged. T-helper type 1 cytokine levels were increased. AbM increased the humoral immune response and also affected the cellular immune response. These results provide evidence that AbM can modulate innate and adaptive immunity.
C1 [Ni, Wei-Ya] NanKai Univ Technol, Dept Food & Beverage Management, Tianjin, Nan Tou County, Peoples R China.
   [Wu, Ming-Fanf] Natl Taiwan Univ, Coll Med, Anim Med Ctr, Taipei 10764, Taiwan.
   [Liao, Nien-Chieh; Lu, Hsu-Feng; Hsueh, Shu-Ching; Liu, Jia-You] Cheng Hsin Gen Hosp, Dept Clin Pathol, Taipei 112, Taiwan.
   [Yeh, Ming-Yang] Cheng Hsin Gen Hosp, Dept Off Director, Taipei 112, Taiwan.
   [Chang, Chuan-Hsun] Cheng Hsin Gen Hosp, Dept Surg Oncol, Taipei 112, Taiwan.
   [Chang, Chuan-Hsun] Cheng Hsin Gen Hosp, Dept Nutr Therapy, Taipei 112, Taiwan.
   [Chang, Chuan-Hsun] Taipei Med Univ, Sch Nutr & Hlth Sci, Taipei, Taiwan.
   [Lu, Hsu-Feng] Fu Jen Catholic Univ, Dept Restaurant Hotel & Inst Management, New Taipei, Taiwan.
   [Huang, Yi-Ping] China Med Univ, Dept Physiol, Taichung 404, Taiwan.
   [Chung, Jing-Gung] China Med Univ, Dept Biol Sci & Technol, Taichung 404, Taiwan.
   [Chung, Jing-Gung] Asia Univ, Dept Biotechnol, Taichung, Taiwan.
C3 National Taiwan University; Cheng Hsin General Hospital; Cheng Hsin
   General Hospital; Cheng Hsin General Hospital; Cheng Hsin General
   Hospital; Taipei Medical University; Fu Jen Catholic University; China
   Medical University Taiwan; China Medical University Taiwan; Asia
   University Taiwan
RP Chung, JG (通讯作者)，China Med Univ, Dept Biol Sci & Technol, 91 Hsueh Shih Rd, Taichung 404, Taiwan.
EM jgchung@mail.cmu.edu.tw
RI LI, JIAN/JAX-3092-2023; Yang, Jie/JDM-6213-2023
OI Yang, Jie/0000-0002-3941-0053
FU China Medical University, Taichung, Taiwan [CMU101-ASIA-09]
FX This work was supported by grant CMU101-ASIA-09 from China Medical
   University, Taichung, Taiwan.
CR Back Chang-Gi, 2012, Mycobiology, V40, P189, DOI 10.5941/MYCO.2012.40.3.189
   Chan You, 2007, Journal of Microbiology Immunology and Infection, V40, P201
   COLIGAN JE, 1998, CURRENT PROTOCOLS IM
   Eisenberg DM, 1998, JAMA-J AM MED ASSOC, V280, P1569, DOI 10.1001/jama.280.18.1569
   Ernst E, 2000, COMPLEMENT THER MED, V8, P32, DOI 10.1016/S0965-2299(00)90833-1
   Firenzuoli F, 2008, EVID-BASED COMPL ALT, V5, P3, DOI 10.1093/ecam/nem007
   Fujimiya Y, 1998, CANCER IMMUNOL IMMUN, V46, P147, DOI 10.1007/s002620050473
   Hori S, 2008, BMC COMPLEM ALTERN M, V8, DOI 10.1186/1472-6882-8-14
   Ishizaki N, 2010, EVID-BASED COMPL ALT, V7, P493, DOI 10.1093/ecam/nen037
   KROESEN BJ, 1992, J IMMUNOL METHODS, V156, P47, DOI 10.1016/0022-1759(92)90009-I
   Lin JP, 2009, LEUKEMIA RES, V33, P823, DOI 10.1016/j.leukres.2008.09.032
   Mattila P, 2002, J AGR FOOD CHEM, V50, P6419, DOI 10.1021/jf020608m
   Murakawa Kentaro, 2007, J Oleo Sci, V56, P179
   Ock SM, 2009, J KOREAN MED SCI, V24, P1, DOI 10.3346/jkms.2009.24.1.1
   Sawazaki Kenta, 2005, Sangyo Eiseigaku Zasshi, V47, P254
   Sorimachi K, 2001, CELL STRUCT FUNCT, V26, P103, DOI 10.1247/csf.26.103
   Sumiya T, 2008, FOOD CHEM TOXICOL, V46, P1949, DOI 10.1016/j.fct.2008.01.035
   Sun HX, 2004, VACCINE, V22, P3882, DOI 10.1016/j.vaccine.2004.04.012
   Takaku T, 2001, J NUTR, V131, P1409, DOI 10.1093/jn/131.5.1409
   Thomas K, 2004, J PUBLIC HEALTH, V26, P152, DOI 10.1093/pubmed/fdh139
   Thomas KJ, 2001, COMPLEMENT THER MED, V9, P2, DOI 10.1054/ctim.2000.0407
   Tsou MF, 2009, LEUKEMIA RES, V33, P1505, DOI 10.1016/j.leukres.2009.01.030
   Valadares DG, 2012, PARASITOL RES, V111, P1807, DOI 10.1007/s00436-012-3028-1
   Wu MF, 2011, IN VIVO, V25, P399
   Xue CCL, 2007, J ALTERN COMPLEM MED, V13, P643, DOI 10.1089/acm.2006.6355
   Yamashita H, 2002, COMPLEMENT THER MED, V10, P84, DOI 10.1054/ctim.2002.0519
NR 26
TC 10
Z9 13
U1 0
U2 9
PU INT INST ANTICANCER RESEARCH
PI ATHENS
PA EDITORIAL OFFICE 1ST KM KAPANDRITIOU-KALAMOU RD KAPANDRITI, PO BOX 22,
   ATHENS 19014, GREECE
SN 0258-851X
EI 1791-7549
J9 IN VIVO
JI In Vivo
PD NOV-DEC
PY 2013
VL 27
IS 6
BP 779
EP 786
PG 8
WC Medicine, Research & Experimental
WE Science Citation Index Expanded (SCI-EXPANDED)
SC Research & Experimental Medicine
GA 264WZ
UT WOS:000327913000015
PM 24292582
DA 2024-01-22
ER

PT J
AU Sirota, M
   Schaub, MA
   Batzoglou, S
   Robinson, WH
   Butte, AJ
AF Sirota, Marina
   Schaub, Marc A.
   Batzoglou, Serafim
   Robinson, William H.
   Butte, Atul J.
TI Autoimmune Disease Classification by Inverse Association with SNP
   Alleles
SO PLOS GENETICS
LA English
DT Article
ID GENOME-WIDE ASSOCIATION; SPLICE-SITE MUTATION; 7 COMMON DISEASES;
   RHEUMATOID-ARTHRITIS; MULTIPLE-SCLEROSIS; ANKYLOSING-SPONDYLITIS;
   DIABETES-MELLITUS; THYROID-DISEASE; CELIAC-DISEASE; BTNL2 GENE
AB With multiple genome-wide association studies (GWAS) performed across autoimmune diseases, there is a great opportunity to study the homogeneity of genetic architectures across autoimmune disease. Previous approaches have been limited in the scope of their analysis and have failed to properly incorporate the direction of allele-specific disease associations for SNPs. In this work, we refine the notion of a genetic variation profile for a given disease to capture strength of association with multiple SNPs in an allele-specific fashion. We apply this method to compare genetic variation profiles of six autoimmune diseases: multiple sclerosis (MS), ankylosing spondylitis (AS), autoimmune thyroid disease (ATD), rheumatoid arthritis (RA), Crohn's disease (CD), and type 1 diabetes (T1D), as well as five non-autoimmune diseases. We quantify pair-wise relationships between these diseases and find two broad clusters of autoimmune disease where SNPs that make an individual susceptible to one class of autoimmune disease also protect from diseases in the other autoimmune class. We find that RA and AS form one such class, and MS and ATD another. We identify specific SNPs and genes with opposite risk profiles for these two classes. We furthermore explore individual SNPs that play an important role in defining similarities and differences between disease pairs. We present a novel, systematic, cross-platform approach to identify allele-specific relationships between disease pairs based on genetic variation as well as the individual SNPs which drive the relationships. While recognizing similarities between diseases might lead to identifying novel treatment options, detecting differences between diseases previously thought to be similar may point to key novel disease-specific genes and pathways.
C1 [Sirota, Marina; Butte, Atul J.] Stanford Univ, Stanford Ctr Biomed Informat Res, Sch Med, Stanford, CA 94305 USA.
   [Sirota, Marina; Butte, Atul J.] Stanford Univ, Dept Pediat, Sch Med, Stanford, CA 94305 USA.
   [Sirota, Marina; Butte, Atul J.] Lucile Packard Childrens Hosp, Palo Alto, CA USA.
   [Schaub, Marc A.; Batzoglou, Serafim] Stanford Univ, Dept Comp Sci, Stanford, CA 94305 USA.
   [Robinson, William H.] Stanford Univ, Div Rheumatol & Immunol, Sch Med, Stanford, CA 94305 USA.
   [Robinson, William H.] Vet Affairs Palo Alto Hlth Care Syst, Geriatr Res Educ & Clin Ctr, Palo Alto, CA USA.
C3 Stanford University; Stanford University; Lucile Packard Children's
   Hospital (LPCH); Stanford University; Stanford University; US Department
   of Veterans Affairs; Veterans Health Administration (VHA); VA Palo Alto
   Health Care System; Geriatric Research Education & Clinical Center
RP Sirota, M (通讯作者)，Stanford Univ, Stanford Ctr Biomed Informat Res, Sch Med, Stanford, CA 94305 USA.
EM abutte@stanford.edu
RI Califano, Andrea/F-7239-2012
OI Robinson, William/0000-0003-4385-704X; Sirota,
   Marina/0000-0002-7246-6083
FU Lucile Packard Foundation for Children's Health, National Institute of
   General Medical Sciences [R01 GM079719]; US National Library of Medicine
   [K22 LM008261, T15 LM007033]; Howard Hughes Medical Institute;
   Pharmaceutical Research and Manufacturers of America Foundation
FX Funding: This work was supported by Lucile Packard Foundation for
   Children's Health, National Institute of General Medical Sciences (R01
   GM079719), US National Library of Medicine (K22 LM008261 and T15
   LM007033), Howard Hughes Medical Institute, and Pharmaceutical Research
   and Manufacturers of America Foundation. The funders had no role in
   study design, data collection and analysis, decision to publish, or
   preparation of the manuscript.
CR AWATA T, 2008, J CLIN ENDOCRINOL ME
   Badano JL, 2002, NAT REV GENET, V3, P779, DOI 10.1038/nrg910
   Baranzini SE, 2009, HUM MOL GENET, V18, P2078, DOI 10.1093/hmg/ddp120
   Becker CD, 2009, CARDIOLOGY, V112, P76, DOI 10.1159/000139955
   BIANCHI G, 1993, CLIN RHEUMATOL, V12, P479, DOI 10.1007/BF02231775
   Braun J, 2009, CURR OPIN RHEUMATOL, V21, P324, DOI 10.1097/BOR.0b013e32832c6674
   Burton PR, 2007, NATURE, V447, P661, DOI 10.1038/nature05911
   Capon F, 2004, HUM MOL GENET, V13, P2361, DOI 10.1093/hmg/ddh273
   Caron P, 1992, Thyroidology, V4, P99
   Chen R, 2008, GENOME BIOL, V9, DOI 10.1186/gb-2008-9-12-r170
   Chen RH, 2006, J CLIN LAB ANAL, V20, P93, DOI 10.1002/jcla.20107
   Clayton D, 2007, HUM HERED, V64, P45, DOI 10.1159/000101422
   Cornec D, 2009, ARTHRITIS RHEUM-US, V60, P1657, DOI 10.1002/art.24597
   Dimas AS, 2009, SCIENCE, V325, P1246, DOI 10.1126/science.1174148
   Hafler DA, 2007, NEW ENGL J MED, V357, P851, DOI 10.1056/NEJMoa073493
   Hafler J.P., 2008, GENES IMMUN
   Hartman JL, 2001, SCIENCE, V291, P1001, DOI 10.1126/science.291.5506.1001
   Hindorff LA, 2009, P NATL ACAD SCI USA, V106, P9362, DOI 10.1073/pnas.0903103106
   Holm SJ, 2003, EXP DERMATOL, V12, P435, DOI 10.1034/j.1600-0625.2003.00048.x
   Huang CM, 2009, CURR DRUG METAB, V10, P1
   Huber A, 2008, ENDOCR REV, V29, P697, DOI 10.1210/er.2008-0015
   Johnson CM, 2007, TISSUE ANTIGENS, V69, P236, DOI 10.1111/j.1399-0039.2006.00795.x
   Koerner Anna, 2008, Orvosi Hetilap, V149, P401, DOI 10.1556/OH.2008.28153
   Lettre G, 2008, HUM MOL GENET, V17, pR116, DOI 10.1093/hmg/ddn246
   Li Y, 2006, THORAX, V61, P273, DOI 10.1136/thx.2005.056564
   Lin J, 2008, CLIN IMMUNOL, V126, P13, DOI 10.1016/j.clim.2007.08.012
   Neuhausen SL, 2008, J AUTOIMMUN, V31, P160, DOI 10.1016/j.jaut.2008.06.001
   Newport M, 2007, NAT GENET, V39, P1329, DOI 10.1038/ng.2007.17
   Nunez C, 2008, GENES IMMUN, V9, P289, DOI 10.1038/gene.2008.16
   Orozco G, 2005, HUM IMMUNOL, V66, P1235, DOI 10.1016/j.humimm.2006.02.003
   Penfornis A, 2002, HUM IMMUNOL, V63, P61, DOI 10.1016/S0198-8859(01)00365-2
   Plenge RM, 2007, NEW ENGL J MED, V357, P1199, DOI 10.1056/NEJMoa073491
   Price ND, 2004, NAT REV MICROBIOL, V2, P886, DOI 10.1038/nrmicro1023
   Purcell S, 2007, AM J HUM GENET, V81, P559, DOI 10.1086/519795
   RAMOSCASALS M, 2009, AUTOIMMUN REV
   Robinson D, 2006, CURR MED RES OPIN, V22, P989, DOI 10.1185/030079906X104641
   Rybicki BA, 2005, AM J HUM GENET, V77, P491, DOI 10.1086/444435
   SANDERS PA, 1985, J MED GENET, V22, P451, DOI 10.1136/jmg.22.6.451
   Sang Yan-mei, 2003, Zhonghua Er Ke Za Zhi, V41, P260
   Schaub MA, 2009, BIOINFORMATICS, V25, pI21, DOI 10.1093/bioinformatics/btp226
   Schroner Z, 2008, BRATISL MED J, V109, P125
   SILMAN AJ, 1989, BRIT J RHEUMATOL, V28, P18
   Sloka J S, 2005, J Autoimmune Dis, V2, P9, DOI 10.1186/1740-2557-2-9
   Sloka S, 2002, J AUTOIMMUN, V18, P251, DOI 10.1006/jaut.2002.0588
   Staykova Nedyalka D, 2007, Folia Med (Plovdiv), V49, P5
   Suzuki R, 2006, BIOINFORMATICS, V22, P1540, DOI 10.1093/bioinformatics/btl117
   Tak PP, 2004, FRONT BIOSCI-LANDMRK, V9, P3242, DOI 10.2741/1475
   Thorsby E, 2005, TRANSPL IMMUNOL, V14, P175, DOI 10.1016/j.trim.2005.03.021
   Torkamani A, 2008, GENOMICS, V92, P265, DOI 10.1016/j.ygeno.2008.07.011
   Valentonyte R, 2005, NAT GENET, V37, P357, DOI 10.1038/ng1519
   Weiss Maria, 2008, MMW Fortschr Med, V150, P10
   Yu MC, 2004, CLIN RHEUMATOL, V23, P35, DOI 10.1007/s10067-003-0769-3
   Zanelli E, 2000, RHEUMATOLOGY, V39, P1060, DOI 10.1093/rheumatology/39.10.1060
   Zeggini E, 2008, NAT GENET, V40, P638, DOI 10.1038/ng.120
NR 54
TC 136
Z9 151
U1 1
U2 13
PU PUBLIC LIBRARY SCIENCE
PI SAN FRANCISCO
PA 1160 BATTERY STREET, STE 100, SAN FRANCISCO, CA 94111 USA
SN 1553-7404
J9 PLOS GENET
JI PLoS Genet.
PD DEC
PY 2009
VL 5
IS 12
AR e1000792
DI 10.1371/journal.pgen.1000792
PG 11
WC Genetics & Heredity
WE Science Citation Index Expanded (SCI-EXPANDED)
SC Genetics & Heredity
GA 542CT
UT WOS:000273469700042
PM 20041220
OA gold, Green Published, Green Submitted
DA 2024-01-22
ER

PT J
AU Loveikyte, R
   Boer, M
   van der Meulen, CN
   ter Steege, RWF
   Tack, G
   Kuyvenhoven, J
   Jharap, B
   Vu, MK
   Vogelaar, L
   West, RL
   van der Marel, S
   Römkens, TEH
   Mujagic, Z
   Hoentjen, F
   van Bodegraven, AA
   van Schaik, FDM
   de Vries, AC
   Dijkstra, G
   Van der Meulen-de Jong, AE
AF Loveikyte, Roberta
   Boer, Menno
   van der Meulen, Catharina N.
   ter Steege, Rinze W. F.
   Tack, Greetje
   Kuyvenhoven, Johan
   Jharap, Bindia
   Vu, My K.
   Vogelaar, Lauran
   West, Rachel L.
   van der Marel, Sander
   Romkens, Tessa E. H.
   Mujagic, Zlatan
   Hoentjen, Frank
   van Bodegraven, Adriaan A.
   van Schaik, Fiona D. M.
   de Vries, Annemarie C.
   Dijkstra, Gerard
   Van der Meulen-de Jong, Andrea E.
CA Dutch Initiative Crohn Colitis ICC
TI Anemia and Iron Deficiency in Outpatients with Inflammatory Bowel
   Disease: Ubiquitous Yet Suboptimally Managed
SO JOURNAL OF CLINICAL MEDICINE
LA English
DT Article
DE anemia; iron deficiency; Inflammatory Bowel Disease
ID QUALITY-OF-LIFE; PREVALENCE; DIAGNOSIS; CONSENSUS; HEALTH
AB Background: Iron deficiency (ID) and anemia in patients with Inflammatory Bowel Disease (IBD) are associated with a reduced quality of life. We assessed the prevalence of ID and anemia in Dutch outpatients with IBD and compared routine ID(A) management among medical professionals to the European Crohn's and Colitis Organisation (ECCO) treatment guidelines. Methods: Between January and November 2021, consecutive adult outpatients with IBD were included in this study across 16 Dutch hospitals. Clinical and biochemical data were extracted from medical records. Additionally, medical professionals filled out questionnaires regarding routine ID(A) management. Results: In total, 2197 patients (1271 Crohn's Disease, 849 Ulcerative Colitis, and 77 IBD-unclassified) were included. Iron parameters were available in 59.3% of cases. The overall prevalence of anemia, ID, and IDA was: 18.0%, 43.4%, and 12.2%, respectively. The prevalence of all three conditions did not differ between IBD subtypes. ID(A) was observed more frequently in patients with biochemically active IBD than in quiescent IBD (ID: 70.8% versus 23.9%; p < 0.001). Contrary to the guidelines, most respondents prescribed standard doses of intravenous or oral iron regardless of biochemical parameters or inflammation. Lastly, 25% of respondents reported not treating non-anemic ID. Conclusions: One in five patients with IBD suffers from anemia that-despite inconsistently measured iron parameters-is primarily caused by ID. Most medical professionals treat IDA with oral iron or standard doses of intravenous iron regardless of biochemical inflammation; however, non-anemic ID is often overlooked. Raising awareness about the management of ID(A) is needed to optimize and personalize routine care.
C1 [Loveikyte, Roberta; Boer, Menno; van der Meulen, Catharina N.; Van der Meulen-de Jong, Andrea E.] Leiden Univ, Med Ctr, Dept Gastroenterol & Hepatol, NL-2333 ZA Leiden, Netherlands.
   [Loveikyte, Roberta; Dijkstra, Gerard] Univ Groningen, Univ Med Ctr Groningen, Dept Gastroenterol & Hepatol, NL-9713 GZ Groningen, Netherlands.
   [ter Steege, Rinze W. F.] Martini Hosp, Dept Gastroenterol & Hepatol, NL-9728 NT Groningen, Netherlands.
   [Tack, Greetje] Med Ctr Leeuwarden, Dept Gastroenterol & Hepatol, NL-8934 AD Leeuwarden, Netherlands.
   [Kuyvenhoven, Johan] Spaarne Gasthuis Hosp, Dept Gastroenterol & Hepatol, NL-2000 AK Haarlem, Netherlands.
   [Jharap, Bindia] Meander Med Ctr, Dept Gastroenterol & Hepatol, NL-3813 TZ Amersfoort, Netherlands.
   [Vu, My K.] Alrijne Hosp, Dept Gastroenterol & Hepatol, NL-2350 CC Leiderdorp, Netherlands.
   [Vogelaar, Lauran] Diakonessenhuis Hosp, Dept Gastroenterol & Hepatol, NL-3582 KE Utrecht, Netherlands.
   [West, Rachel L.] Franciscus Gasthuis & Vlietland Hosp, Dept Gastroenterol & Hepatol, NL-3004 BA Rotterdam, Netherlands.
   [van der Marel, Sander] Haaglanden Med Ctr, Dept Gastroenterol & Hepatol, NL-2512 VA The Hague, Netherlands.
   [Romkens, Tessa E. H.] Jeroen Bosch Hosp, Dept Gastroenterol & Hepatol, NL-5223 GZ Den Bosch, Netherlands.
   [Mujagic, Zlatan] Maastricht Univ, Med Ctr, Dept Gastroenterol & Hepatol, NL-6229 HX Maastricht, Netherlands.
   [Hoentjen, Frank] Radboud Univ Nijmegen, Med Ctr, Dept Gastroenterol & Hepatol, NL-6525 GA Nijmegen, Netherlands.
   [Hoentjen, Frank] Univ Alberta, Div Gastroenterol, Edmonton, AB T6G 2X8, Canada.
   [van Bodegraven, Adriaan A.] Zuyderland Med Ctr, Dept Gastroenterol Geriatr Internal & Intens Care, NL-6130 MB Sittard Geleen, Netherlands.
   [van Schaik, Fiona D. M.] Univ Utrecht, Univ Med Ctr Utrecht, Dept Gastroenterol & Hepatol, NL-3584 CX Utrecht, Netherlands.
   [de Vries, Annemarie C.] Erasmus Univ, Erasmus Univ Med Ctr, Dept Gastroenterol & Hepatol, NL-3015 GD Rotterdam, Netherlands.
C3 Leiden University - Excl LUMC; Leiden University; Leiden University
   Medical Center (LUMC); University of Groningen; Martini Hospital;
   Medical Center Leeuwarden; Spaarne Hospital; Meander Medisch Centrum;
   Diakonessenhuis; Franciscus Gasthuis; Haaglanden Medical Center; Jeroen
   Bosch Ziekenhuis; Maastricht University; Radboud University Nijmegen;
   University of Alberta; Utrecht University; Utrecht University Medical
   Center; Erasmus University Rotterdam; Erasmus MC
RP Van der Meulen-de Jong, AE (通讯作者)，Leiden Univ, Med Ctr, Dept Gastroenterol & Hepatol, NL-2333 ZA Leiden, Netherlands.
EM ae.meulen@lumc.nl
RI Romkens, T.E.H./L-4610-2015; van Bodegraven, Ad/ABG-4367-2020; van der
   Meulen, Andrea/AAU-9430-2020; Hoentjen, F./L-4378-2015
OI van Bodegraven, Ad/0000-0003-2636-303X; van der Meulen,
   Andrea/0000-0001-9353-5431; Mujagic, Zlatan/0000-0001-5211-0381;
   Hoentjen, Frank/0000-0001-5314-4452; /0000-0003-4563-7462
FU Cablon Medical
FX The research position of R.L. was supported with an unrestricted grant
   from Cablon Medical. The sponsoring bodies, except for collaborating
   authors, had no role in the conceptualization or design of the study,
   including data collection, analysis, data interpretation, or writing the
   manuscript.
CR [Anonymous], 2017, NEDERLANDSE VERENIGI
   [Anonymous], 2018, NEDERLANDS HUISARTSE
   Bager P, 2011, SCAND J GASTROENTERO, V46, P304, DOI 10.3109/00365521.2010.533382
   Bengi G, 2018, WORLD J GASTROENTERO, V24, P4186, DOI 10.3748/wjg.v24.i36.4186
   Bergamaschi G, 2023, INFLAMM BOWEL DIS, V29, P76, DOI 10.1093/ibd/izac054
   Bergamaschi G, 2010, HAEMATOL-HEMATOL J, V95, P199, DOI 10.3324/haematol.2009.009985
   Cacoub P, 2022, J INTERN MED, V292, P542, DOI 10.1111/joim.13503
   Daude S, 2020, ALIMENT PHARM THER, V51, P1087, DOI 10.1111/apt.15739
   Dev S, 2017, HEMODIAL INT, V21, pS6, DOI 10.1111/hdi.12542
   Dignass AU, 2015, J CROHNS COLITIS, V9, P211, DOI 10.1093/ecco-jcc/jju009
   Dugan C, 2021, ANAESTHESIA, V76, P56, DOI 10.1111/anae.15432
   Eriksson C, 2018, ALIMENT PHARM THER, V48, P638, DOI 10.1111/apt.14920
   Filmann N, 2014, INFLAMM BOWEL DIS, V20, P936, DOI 10.1097/01.MIB.0000442728.74340.fd
   Foteinogiannopoulou K, 2021, BMC GASTROENTEROL, V21, DOI 10.1186/s12876-021-01826-1
   García-López S, 2016, BLOOD TRANSFUS-ITALY, V14, P199, DOI 10.2450/2016.0246-15
   Garg M, 2020, ALIMENT PHARM THER, V52, P413, DOI 10.1111/apt.15833
   Gasche C, 2004, GUT, V53, P1190, DOI 10.1136/gut.2003.035758
   Gisbert JP, 2008, AM J GASTROENTEROL, V103, P1299, DOI 10.1111/j.1572-0241.2008.01846.x
   Gisbert JP, 2009, INFLAMM BOWEL DIS, V15, P1485, DOI 10.1002/ibd.20925
   Glaspy JA, 2021, ADV THER, V38, P3531, DOI 10.1007/s12325-021-01770-2
   Alayón CG, 2018, GASTROENT HEPAT-BARC, V41, P22, DOI 10.1016/j.gastrohep.2017.07.011
   Herrera-deGuise C, 2016, INFLAMM BOWEL DIS, V22, P1450, DOI 10.1097/MIB.0000000000000768
   Hoivik ML, 2014, ALIMENT PHARM THER, V39, P69, DOI 10.1111/apt.12541
   Hooijkaas H.M.K., 2013, TAX GHM HDB MED LAB
   Jialal I., 2021, STATPEARLS
   Kulnigg S, 2006, ALIMENT PHARM THER, V24, P1507, DOI 10.1111/j.1365-2036.2006.03146.x
   Lucendo AJ, 2017, DIGEST LIVER DIS, V49, P405, DOI 10.1016/j.dld.2016.12.005
   Lupu A, 2015, J GASTROINTEST LIVER, V24, P15, DOI 10.15403/jgld.2014.1121.lpu
   Madanchi M, 2018, INFLAMM BOWEL DIS, V24, P1768, DOI 10.1093/ibd/izy054
   Mahalhal A, 2021, INT J MOL SCI, V22, DOI 10.3390/ijms22073646
   PARRA Rogério Serafim, 2020, Arq. Gastroenterol., V57, P272, DOI [10.1590/S0004-2803.202000000-51, 10.1590/s0004-2803.202000000-51]
   Peyrin-Biroulet L, 2022, DIGEST DIS SCI, V67, P5637, DOI 10.1007/s10620-022-07474-z
   Rokkam V.R., 2022, STATPEARLS TREASURE
   Satsangi J, 2006, GUT, V55, P749, DOI 10.1136/gut.2005.082909
   Schaefer B, 2022, BONE, V154, DOI 10.1016/j.bone.2021.116202
   Silverberg MS, 2005, CAN J GASTROENTEROL, V19, p5A, DOI 10.1155/2005/269076
   Stein J, 2013, EUR J GASTROEN HEPAT, V25, P1456, DOI 10.1097/MEG.0b013e328365ca7f
   Stoffel NU, 2020, HAEMATOLOGICA, V105, P1232, DOI 10.3324/haematol.2019.220830
   Stoffel NU, 2017, LANCET HAEMATOL, V4, pE524, DOI 10.1016/S2352-3026(17)30182-5
   Testa A, 2016, DIGEST LIVER DIS, V48, P267, DOI 10.1016/j.dld.2015.10.012
   Thuluvath A, 2018, AM J GASTROENTEROL, V113, pS342
   Voegtlin M, 2010, J CROHNS COLITIS, V4, P642, DOI 10.1016/j.crohns.2010.07.008
   WHO, 2011, WHO TECH REP SER, V959, P1
   Wilson A, 2004, AM J MED, V116, P44, DOI 10.1016/j.amjmed.2003.12.011
NR 44
TC 4
Z9 4
U1 0
U2 0
PU MDPI
PI BASEL
PA ST ALBAN-ANLAGE 66, CH-4052 BASEL, SWITZERLAND
EI 2077-0383
J9 J CLIN MED
JI J. Clin. Med.
PD NOV
PY 2022
VL 11
IS 22
AR 6843
DI 10.3390/jcm11226843
PG 16
WC Medicine, General & Internal
WE Science Citation Index Expanded (SCI-EXPANDED)
SC General & Internal Medicine
GA 6K5MY
UT WOS:000887547200001
PM 36431320
OA Green Published, gold
DA 2024-01-22
ER

PT J
AU Lasa, JS
   Olivera, PA
   Bonovas, S
   Danese, S
   Peyrin-Biroulet, L
AF Lasa, Juan S.
   Olivera, Pablo A.
   Bonovas, Stefanos
   Danese, Silvio
   Peyrin-Biroulet, Laurent
TI Safety of S1P Modulators in Patients with Immune-Mediated Diseases: A
   Systematic Review and Meta-Analysis
SO DRUG SAFETY
LA English
DT Review
ID REMITTING MULTIPLE-SCLEROSIS; PROTEIN-COUPLED RECEPTOR; ORAL FINGOLIMOD;
   CONTROLLED-TRIAL; DOUBLE-BLIND; INFLAMMATORY DISEASES; OPEN-LABEL;
   SPHINGOSINE-1-PHOSPHATE; EFFICACY; FTY720
AB Introduction Sphingosine-1-phosphate modulators are approved for the treatment of multiple sclerosis and are under development for other immune-mediated conditions; however, safety concerns have arisen. Objective The objective of this systematic review was to investigate the safety profile of S1P modulators in patients with multiple sclerosis, ulcerative colitis, Crohn's disease, psoriasis, and systemic lupus erythematosus. Methods We searched MEDLINE, EMBASE, and the Cochrane Central Register of Controlled Trials from 1 January, 1990 through 1 April, 2020. We also performed a manual review of conference databases from 2017 through 2020. The primary outcome was the occurrence of adverse events and serious adverse events. We also estimated the occurrence of serious infections, herpes zoster infection, malignancy, bradycardia, atrio-ventricular block, and macular edema. We performed a meta-analysis of controlled studies to assess the risks of such events. Results We identified 3843 citations; of these, 26 studies were finally included, comprising 9604 patients who were exposed to a sphingosine-1-phosphate modulator. A meta-analysis of randomized controlled trials showed an increased risk in herpes zoster infection [risk ratio, 1.75 (95% confidence interval 1.09-2.80)], bradycardia [2.64 (1.77-3.96)], and atrio-ventricular block [1.73 (1.03-2.91)] among subjects exposed to sphingosine-1-phosphate modulators as compared with a placebo or an active comparator. Conclusions We found an increased risk of herpes zoster infection, and transient cardiovascular events among patients treated with sphingosine-1-phosphate modulators.
C1 [Lasa, Juan S.; Olivera, Pablo A.] Ctr Educ Med & Invest Clin CEMIC, Dept Internal Med, IBD Unit, Gastroenterol Sect, Buenos Aires, DF, Argentina.
   [Lasa, Juan S.] Hosp Britan Buenos Aires, Dept Gastroenterol, Buenos Aires, DF, Argentina.
   [Bonovas, Stefanos; Danese, Silvio] Humanitas Univ, Dept Biomed Sci, Milan, Italy.
   [Bonovas, Stefanos; Danese, Silvio] IRCCS, Humanitas Clin & Res Ctr, IBD Unit, Milan, Italy.
   [Peyrin-Biroulet, Laurent] Lorraine Univ, Nancy Univ Hosp, INSERM, NGERE,Dept Hepatogastroenterol, Allee Morvan, F-54511 Vandoeuvre Les Nancy, France.
C3 Centro de Educacion Medica e Investigaciones Clinicas (CEMIC); Hospital
   Britanico de Buenos Aires; Humanitas University; Institut National de la
   Sante et de la Recherche Medicale (Inserm); Universite de Lorraine; CHU
   de Nancy
RP Peyrin-Biroulet, L (通讯作者)，Lorraine Univ, Nancy Univ Hosp, INSERM, NGERE,Dept Hepatogastroenterol, Allee Morvan, F-54511 Vandoeuvre Les Nancy, France.
EM peyrinbiroulet@gmail.com
RI Bonovas, Stefanos/GZG-4609-2022
OI Bonovas, Stefanos/0000-0001-6102-6579; Olivera,
   Pablo/0000-0002-2740-6102
CR Achiron A, 2017, BMC NEUROL, V17, DOI 10.1186/s12883-017-0913-3
   Alping P, 2016, ANN NEUROL, V79, P950, DOI 10.1002/ana.24651
   Argollo M, 2020, EXPERT OPIN BIOL TH, V20, P413, DOI 10.1080/14712598.2020.1732919
   Arvin AM, 2015, JAMA NEUROL, V72, P31, DOI 10.1001/jamaneurol.2014.3065
   Blaho VA, 2014, J LIPID RES, V55, P1596, DOI 10.1194/jlr.R046300
   Bristol Myers Squibb, 2020, BRIST MYERS SQUIBB A
   Calabresi PA, 2014, LANCET NEUROL, V13, P545, DOI 10.1016/S1474-4422(14)70049-3
   Cannavo A, 2017, FRONT PHARMACOL, V8, DOI 10.3389/fphar.2017.00556
   Cohen JA, 2019, LANCET NEUROL, V18, P1021, DOI 10.1016/S1474-4422(19)30238-8
   Cohen JA, 2019, MULT SCLER J, V25, P1255, DOI 10.1177/1352458518789884
   Cohen JA, 2010, NEW ENGL J MED, V362, P402, DOI 10.1056/NEJMoa0907839
   Comi G, 2019, LANCET NEUROL, V18, P1009, DOI 10.1016/S1474-4422(19)30239-X
   Comi G, 2017, J NEUROL, V264, P2436, DOI 10.1007/s00415-017-8642-5
   Cree BAC, 2018, THER ADV NEUROL DISO, V11, DOI 10.1177/1756286418774338
   Curti E, 2019, MULT SCLER RELAT DIS, V33, P146, DOI 10.1016/j.msard.2019.05.026
   D'Haens GR, 2019, GASTROENTEROLOGY, V156, pS217
   Du W, 2010, CANCER RES, V70, P772, DOI 10.1158/0008-5472.CAN-09-2722
   European Medicines Agency, GIL FING SUMM PROD C
   European Medicines Agency, 2020, MAYZ SIP SUMM PROD C
   Fox E, 2014, MULT SCLER RELAT DIS, V3, P607, DOI 10.1016/j.msard.2014.06.005
   Fragoso YD, 2017, ACTA NEUROL BELG, V117, P821, DOI 10.1007/s13760-017-0794-7
   Fyrst H, 2010, NAT CHEM BIOL, V6, P489, DOI [10.1038/NCHEMBIO.392, 10.1038/nchembio.392]
   Garcia JGN, 2001, J CLIN INVEST, V108, P689, DOI 10.1172/JCI12450
   Gergely P, 2012, BRIT J PHARMACOL, V167, P1035, DOI 10.1111/j.1476-5381.2012.02061.x
   Granqvist M, 2018, JAMA NEUROL, V75, P320, DOI 10.1001/jamaneurol.2017.4011
   Hermann V, 2019, LUPUS SCI MED, V6, DOI 10.1136/lupus-2019-000354
   Higgins JP., 2011, BMJ CLIN RES ED, V343, pd5928, DOI [DOI 10.1136/BMJ.D5928, 10.1136/bmj.d5928]
   HIGGINS JPT, 2011, COCHRANE HDB SYSTEMA, V0001
   Hsu A, 2012, INT J ONCOL, V40, P1619, DOI 10.3892/ijo.2012.1379
   Izquierdo G, 2017, PLOS ONE, V12, DOI 10.1371/journal.pone.0176174
   Jain N, 2012, NEUROLOGY, V78, P672, DOI 10.1212/WNL.0b013e318248deea
   Juif PE, 2016, EXPERT OPIN DRUG MET, V12, P879, DOI 10.1080/17425255.2016.1196188
   Kappos L, 2006, NEW ENGL J MED, V355, P1124, DOI 10.1056/NEJMoa052643
   Kappos L, 2018, LANCET, V391, P1263, DOI 10.1016/S0140-6736(18)30475-6
   Kappos L, 2016, LANCET NEUROL, V15, P1148, DOI 10.1016/S1474-4422(16)30192-2
   Kappos L, 2010, NEW ENGL J MED, V362, P387, DOI 10.1056/NEJMoa0909494
   Legangneux E, 2013, BRIT J CLIN PHARMACO, V75, P831, DOI 10.1111/j.1365-2125.2012.04400.x
   Lei FJ, 2018, CANCER MED-US, V7, P3743, DOI 10.1002/cam4.1609
   Lublin F, 2016, LANCET, V387, P1075, DOI 10.1016/S0140-6736(15)01314-8
   Marsolais D, 2009, NAT REV DRUG DISCOV, V8, P297, DOI 10.1038/nrd2356
   Mathias A, 2016, NEUROL-NEUROIMMUNOL, V3, DOI 10.1212/NXI.0000000000000209
   Means CK, 2009, CARDIOVASC RES, V82, P193, DOI 10.1093/cvr/cvp086
   Moher David, 2009, BMJ, V339, pb2535, DOI [10.1371/journal.pmed.1000097, 10.1136/bmj.b2535]
   Olivera PA, 2020, GASTROENTEROLOGY, V158, P1554, DOI 10.1053/j.gastro.2020.01.001
   Olsson T, 2014, J NEUROL NEUROSUR PS, V85, P1198, DOI 10.1136/jnnp-2013-307282
   Park SJ, 2017, BIOMOL THER, V25, P80, DOI 10.4062/biomolther.2016.160
   Pelayo C, 2020, MULT SCLER RELAT DIS, V45, DOI 10.1016/j.msard.2020.102411
   Pérez-Jeldres T, 2019, INFLAMM BOWEL DIS, V25, P270, DOI 10.1093/ibd/izy269
   Peyrin-Biroulet L, 2017, AUTOIMMUN REV, V16, P495, DOI 10.1016/j.autrev.2017.03.007
   Pfeuffer S, 2019, J NEUROL, V266, P165, DOI 10.1007/s00415-018-9117-z
   Pouillon L, 2020, NAT REV GASTRO HEPAT, V17, P365, DOI 10.1038/s41575-020-0293-9
   Proia RL, 2015, J CLIN INVEST, V125, P1379, DOI 10.1172/JCI76369
   Rivera J, 2008, NAT REV IMMUNOL, V8, P753, DOI 10.1038/nri2400
   Saida T, 2012, MULT SCLER J, V18, P1269, DOI 10.1177/1352458511435984
   Salvadori M, 2006, AM J TRANSPLANT, V6, P2912, DOI 10.1111/j.1600-6143.2006.01552.x
   Sanchez T, 2004, J CELL BIOCHEM, V92, P913, DOI 10.1002/jcb.20127
   Sandborn WJ, 2020, GASTROENTEROLOGY, V158, P550, DOI 10.1053/j.gastro.2019.10.035
   Sandborn WJ, 2016, NEW ENGL J MED, V374, P1754, DOI 10.1056/NEJMoa1513248
   Sanna MG, 2006, NAT CHEM BIOL, V2, P434, DOI 10.1038/nchembio804
   Sansone AC, 2015, DRUG SAFETY, V38, P869, DOI 10.1007/s40264-015-0336-2
   Selmaj K, 2013, LANCET NEUROL, V12, P756, DOI 10.1016/S1474-4422(13)70102-9
   Souto A, 2014, RHEUMATOLOGY, V53, P1872, DOI 10.1093/rheumatology/keu172
   Sterne JAC, 2016, BMJ-BRIT MED J, V355, DOI 10.1136/bmj.i4919
   Stroup DF, 2000, JAMA-J AM MED ASSOC, V283, P2008, DOI 10.1001/jama.283.15.2008
   Tyler KL, 2015, JAMA NEUROL, V72, P10, DOI 10.1001/jamaneurol.2014.3390
   US Food and Drug Administration, 2019, MAYZ SIP HIGHL PRESC
   US Food and Drug Administration, 2016, GIL FING HIGHL PRESC
   US Food and Drug Administration, 2020, ZEP OZ HIGHL PRESCR
   Vaclavkova A, 2014, LANCET, V384, P2036, DOI 10.1016/S0140-6736(14)60803-5
   Wang WG, 2005, FASEB J, V19, P1731, DOI 10.1096/fj.05-3730fje
   Zhao JW, 2016, J BIOL CHEM, V291, P27343, DOI 10.1074/jbc.M116.740084
   Ziemssen T, 2019, NEUROL-NEUROIMMUNOL, V6, DOI 10.1212/NXI.0000000000000548
NR 72
TC 13
Z9 13
U1 0
U2 3
PU ADIS INT LTD
PI NORTHCOTE
PA 5 THE WAREHOUSE WAY, NORTHCOTE 0627, AUCKLAND, NEW ZEALAND
SN 0114-5916
EI 1179-1942
J9 DRUG SAFETY
JI Drug Saf.
PD JUN
PY 2021
VL 44
IS 6
BP 645
EP 660
DI 10.1007/s40264-021-01057-z
EA MAR 2021
PG 16
WC Public, Environmental & Occupational Health; Pharmacology & Pharmacy;
   Toxicology
WE Science Citation Index Expanded (SCI-EXPANDED)
SC Public, Environmental & Occupational Health; Pharmacology & Pharmacy;
   Toxicology
GA SO1XY
UT WOS:000625585700003
PM 33666900
DA 2024-01-22
ER

PT J
AU Silveira, DSC
   Veronez, LC
   Lopes, LC Jr
   Anatriello, E
   Brunaldi, MO
   Pereira-da-Silva, G
AF Calheiros Silveira, Denise Sayuri
   Veronez, Luciana Chain
   Lopes-Junior, Luis Carlos
   Anatriello, Elen
   Brunaldi, Mariangela Ottoboni
   Pereira-da-Silva, Gabriela
TI <i>Lactobacillus bulgaricus </i>inhibits colitis-associated cancer via a
   negative regulation of intestinal inflammation in azoxymethane/dextran
   sodium sulfate model
SO WORLD JOURNAL OF GASTROENTEROLOGY
LA English
DT Article
DE Lactobacillus bulgaricus; Colitis-associated cancer; Colorectal cancer;
   Carcinogenesis; Probiotics; Inflammation
ID LACTIC-ACID BACTERIA; COLORECTAL-CANCER; PROBIOTICS; MILK;
   CARCINOGENESIS; PREVENTION; PREBIOTICS; MICROBIOTA; DIARRHEA; CELLS
AB BACKGROUND
   Colitis-associated cancer (CAC) accounts for 2%-3% of colorectal cancer (CRC) cases preceded by inflammatory bowel diseases (IBD) such as Crohn's disease and ulcerative colitis. Intestinal microbiota has been reported to play a central role in the pathogenesis of IBD and CAC. Recently, numerous prebiotics and probiotics have being investigated as antitumor agents due to their capacity to modulate inflammatory responses. Previous studies have indicated that lactic acid bacteria could be successfully used in managing sporadic CRC, however little is known about their role in CAC.
   AIM
   To investigate the effect of the probiotic Lactobacillus bulgaricus (L. bulgaricus) during the development of an experimental model of colitis associated colon cancer (CAC).
   METHODS
   C57BL/6 mice received an intraperitoneal injection of azoxymethane (10 mg/kg), followed by three cycles of sodium dextran sulphate diluted in water (5% w/v). Probiotic group received daily L. bulgaricus. Intestinal inflammation was determined by scoring clinical signs. Cytokines levels were determined from colon and/or tumor samples by ELISA BD OptEIATM kits. The level of significance was set at P < 0.05. Graphs were generated and statistical analysis performed using the software GraphPad Prism 6.0.
   RESULTS
   L. bulgaricus treatment inhibited of total tumor volume and mean size of tumors. In addition, the probiotic also attenuated the clinical signs of intestinal inflammation inducing a decrease in intestinal and tumor levels of IL-6, TNF-alpha, IL-17, IL-23 and IL-1 beta.
   CONCLUSION
   Our results suggest a potential chemopreventive effect of probiotic on CAC. L. bulgaricus regulates the inflammatory response and preventing CAC.
C1 [Calheiros Silveira, Denise Sayuri; Veronez, Luciana Chain] Univ Sao Paulo Ribeirao Preto, Med Sch, Dept Biochem & Immunol, BR-14049900 Ribeirao Preto, SP, Brazil.
   [Lopes-Junior, Luis Carlos] Fed Univ Espirito Santo UFES, Hlth Sci Ctr, BR-29043900 Vitoria, ES, Brazil.
   [Anatriello, Elen] Univ Fed Sao Paulo, UNIFESP, Inst Sci & Technol, BR-12231280 Sao Jose Dos Campos, SP, Brazil.
   [Brunaldi, Mariangela Ottoboni] Univ Sao Paulo, Dept Pathol & Forens Med, BR-14040902 Ribeirao Preto, SP, Brazil.
   [Pereira-da-Silva, Gabriela] Univ Sao Paulo Ribeirao Preto, Coll Nursing, Dept Maternal Infant Nursing & Publ Hlth, Av Bandeirantes 3900, BR-14040902 Ribeirao Preto, SP, Brazil.
C3 Universidade Federal do Espirito Santo; Universidade Federal de Sao
   Paulo (UNIFESP); Universidade de Sao Paulo
RP Pereira-da-Silva, G (通讯作者)，Univ Sao Paulo Ribeirao Preto, Coll Nursing, Dept Maternal Infant Nursing & Publ Hlth, Av Bandeirantes 3900, BR-14040902 Ribeirao Preto, SP, Brazil.
EM gbisson@eerp.usp.br
RI Veronez, Luciana C/D-7246-2013; Lopes-Júnior, Luís Carlos/B-8540-2015
OI Veronez, Luciana C/0000-0001-8926-2186; Lopes-Júnior, Luís
   Carlos/0000-0002-2424-6510
FU Brazilian National Council for Scientific and Technological Development
   (CNPq) [140152/2013-0]
FX Supported by Brazilian National Council for Scientific and Technological
   Development (CNPq), No. 140152/2013-0.
CR Ambalam P, 2016, BEST PRACT RES CL GA, V30, P119, DOI 10.1016/j.bpg.2016.02.009
   Azcárate-Peril MA, 2011, AM J PHYSIOL-GASTR L, V301, pG401, DOI 10.1152/ajpgi.00110.2011
   Bradley JR, 2008, J PATHOL, V214, P149, DOI 10.1002/path.2287
   Chong ESL, 2014, WORLD J MICROB BIOT, V30, P351, DOI 10.1007/s11274-013-1499-6
   Chouraqui JP, 2004, J PEDIATR GASTR NUTR, V38, P288, DOI 10.1097/00005176-200403000-00011
   Chung Y, 2009, IMMUNITY, V30, P576, DOI 10.1016/j.immuni.2009.02.007
   Collins MD, 1999, AM J CLIN NUTR, V69, p1052S, DOI 10.1093/ajcn/69.5.1052s
   Cunningham-Rundles S, 2000, AM J GASTROENTEROL, V95, pS22, DOI 10.1016/S0002-9270(99)00813-8
   Dougherty U, 2011, BMC COMPLEM ALTERN M, V11, DOI 10.1186/1472-6882-11-111
   Fearon ER, 2011, ANNU REV PATHOL-MECH, V6, P479, DOI 10.1146/annurev-pathol-011110-130235
   Fiorucci S, 2002, DIGESTION, V66, P246, DOI 10.1159/000068362
   Gianotti L, 2010, WORLD J GASTROENTERO, V16, P167, DOI 10.3748/wjg.v16.i2.167
   Górska A, 2019, CURR MICROBIOL, V76, P939, DOI 10.1007/s00284-019-01679-8
   Grivennikov SI, 2012, NATURE, V491, P254, DOI 10.1038/nature11465
   Hooper WC, 2001, RESP RES, V3, DOI 10.1186/rr180
   Jemal A, 2011, CA-CANCER J CLIN, V61, P134, DOI [10.3322/caac.21492, 10.3322/caac.20115, 10.3322/caac.20107]
   Kahouli I, 2017, APPL MICROBIOL BIOT, V101, P1999, DOI 10.1007/s00253-016-7885-x
   Kaler P, 2009, ONCOGENE, V28, P3892, DOI 10.1038/onc.2009.247
   Lasry A, 2016, NAT IMMUNOL, V17, P230, DOI 10.1038/ni.3384
   Lebeer S, 2008, MICROBIOL MOL BIOL R, V72, P728, DOI 10.1128/MMBR.00017-08
   Leung JM, 2014, MUCOSAL IMMUNOL, V7, P124, DOI 10.1038/mi.2013.31
   Liévin V, 2000, GUT, V47, P646, DOI 10.1136/gut.47.5.646
   Liu ZG, 2005, CELL RES, V15, P24, DOI 10.1038/sj.cr.7290259
   Louis P, 2014, NAT REV MICROBIOL, V12, P661, DOI 10.1038/nrmicro3344
   Marinelli L, 2017, SEMIN CANCER BIOL, V46, P182, DOI 10.1016/j.semcancer.2017.08.007
   Masood MI, 2011, CRIT REV MICROBIOL, V37, P91, DOI 10.3109/1040841X.2010.536522
   Miyauchi E, 2013, PLOS ONE, V8, DOI 10.1371/journal.pone.0079735
   Molska M, 2019, NUTRIENTS, V11, DOI 10.3390/nu11102453
   Nouri Zahra, 2016, Cell J, V18, P127
   Pohjavuori E, 2004, J ALLERGY CLIN IMMUN, V114, P131, DOI 10.1016/j.jaci.2004.03.036
   Popivanova BK, 2008, J CLIN INVEST, V118, P560, DOI [10.1172/JC132453, 10.1172/JCI32453]
   Raman M, 2013, GUT MICROBES, V4, P181, DOI 10.4161/gmic.23919
   Rosenberg DW, 2009, CARCINOGENESIS, V30, P183, DOI 10.1093/carcin/bgn267
   Sales-Campos H, 2015, BRAZ J MED BIOL RES, V48, P96, DOI [10.1590/1414-431X20143774, 10.1590/1414-431x20143774]
   Sivamaruthi BS, 2020, EVID-BASED COMPL ALT, V2020, DOI 10.1155/2020/3535982
   Sobhani I, 2011, PLOS ONE, V6, DOI 10.1371/journal.pone.0016393
   Sreekumar O, 1998, CAN J MICROBIOL, V44, P1029, DOI 10.1139/cjm-44-11-1029
   Stillie R. M., 2012, J CANC THERAPY, V03, P926, DOI [10.4236/jct.2012.326119, DOI 10.4236/JCT.2012.326119]
   Voronov E, 2003, P NATL ACAD SCI USA, V100, P2645, DOI 10.1073/pnas.0437939100
   Zaharuddin L, 2019, BMC GASTROENTEROL, V19, DOI 10.1186/s12876-019-1047-4
   Zeng J, 2008, ALIMENT PHARM THER, V28, P994, DOI 10.1111/j.1365-2036.2008.03818.x
   Zenlea T, 2014, WORLD J GASTROENTERO, V20, P3146, DOI 10.3748/wjg.v20.i12.3146
   Zhong L, 2014, WORLD J GASTROENTERO, V20, P7878, DOI 10.3748/wjg.v20.i24.7878
   Zhu J, 2014, J APPL MICROBIOL, V117, P208, DOI 10.1111/jam.12499
NR 44
TC 36
Z9 38
U1 2
U2 32
PU BAISHIDENG PUBLISHING GROUP INC
PI PLEASANTON
PA 7041 Koll Center Parkway, Suite 160, PLEASANTON, CA, UNITED STATES
SN 1007-9327
EI 2219-2840
J9 WORLD J GASTROENTERO
JI World J. Gastroenterol.
PD NOV 21
PY 2020
VL 26
IS 43
DI 10.3748/wjg.v26.i43.6782
PG 14
WC Gastroenterology & Hepatology
WE Science Citation Index Expanded (SCI-EXPANDED)
SC Gastroenterology & Hepatology
GA PA6ZZ
UT WOS:000595782300004
PM 33268961
OA Green Published, hybrid
DA 2024-01-22
ER

PT J
AU Bai, JN
   Yu, JC
   Wang, JT
   Xue, BY
   He, N
   Tian, Y
   Yang, LX
   Wang, YP
   Wang, YY
   Tang, QY
AF Bai, Jianan
   Yu, Junchi
   Wang, Jintian
   Xue, Bingyan
   He, Na
   Tian, Ye
   Yang, Lixia
   Wang, Yipin
   Wang, Yanyan
   Tang, Qiyun
TI DNA Methylation of miR-122 Aggravates Oxidative Stress in Colitis
   Targeting SELENBP1 Partially by p65NF-κB Signaling
SO OXIDATIVE MEDICINE AND CELLULAR LONGEVITY
LA English
DT Article
AB Aberrant microRNA (miRNA) expressions contribute to the development and progression of various diseases, including Crohn's disease (CD). However, the accurate mechanisms of miRNAs in CD are definitely unclear. We employed colonic tissue samples from normal volunteers and CD patients, an acute mice colitis model induced by 2,4,6-trinitro-benzene-sulfonic acid (TNBS), and a cellular oxidative stress model induced by H2O2 in HT-29 cells to determine the effects of oxidative stress on expressions of miR-122, selenium-binding protein 1 (SELENBP1, SBP1), p65 nuclear factor kappa B (p65NF-kappa B) signaling, and DNA methylation. We found that SBP1 was mainly located on epithelial cells and was significantly increased in patients with active CD. SBP1 was the target gene of miR-122. miR-122 expression was downregulated while SBP1 expression was upregulated under TNBS-induced colitis or oxidative stress. Pre-miR-122 or siRNA SBP1 (si-SBP1) treatment ameliorated acute TNBS-induced colitis and H2O2-induced oxidative stress. Cotreatment of pre-miR-122 and si-SBP1 enhanced these effects. Besides, pre-miR-122 and si-SBP1 obviously activated the p65NF-kappa B signaling by phosphorylation of I kappa B alpha. Bisulfite sequencing of the CpG islands in the promoter region of miR-122 showed that CpG methylation was significantly increased under oxidative stress. Treating cells with 5'-AZA which was well known as a DNA-demethylating agent significantly increased miR-122 expression. Our results suggest that oxidative stress-induced DNA methylation of miR-122 aggravates colitis targeting SELENBP1 partially by p65NF-kappa B signaling and may promote the progression of CD.
C1 [Bai, Jianan; Wang, Jintian; Xue, Bingyan; He, Na; Tian, Ye; Tang, Qiyun] Nanjing Med Univ, Affiliated Hosp 1, Nanjing, Jiangsu, Peoples R China.
   [Yu, Junchi] Nanjing Univ Chinese Med, Affiliated Hosp 3, Nanjing, Jiangsu, Peoples R China.
   [Yang, Lixia] Peoples Hosp Linyi Cty, Dezhou, Peoples R China.
   [Wang, Yipin; Wang, Yanyan] Nanjing Med Univ, Affiliated Sir Run Run Hosp, Nanjing, Jiangsu, Peoples R China.
C3 Nanjing Medical University; Nanjing University of Chinese Medicine;
   Nanjing Medical University
RP Bai, JN; Tang, QY (通讯作者)，Nanjing Med Univ, Affiliated Hosp 1, Nanjing, Jiangsu, Peoples R China.
EM baijianan031@163.com; tqy831@163.com
OI tang, qiyun/0000-0002-8354-5406
FU National Natural Science Foundation of China [81470806]; Natural Science
   Foundation of Jiangsu Province [SBK2014022223]; "333" Project of Jiangsu
   Province [BRA2014338]
FX This work was supported by grants from the National Natural Science
   Foundation of China (No. 81470806), Natural Science Foundation of
   Jiangsu Province (No. SBK2014022223), and the "333" Project of Jiangsu
   Province (No. BRA2014338).
CR Akuta N, 2016, HEPATOL INT, V10, P647, DOI 10.1007/s12072-016-9729-2
   Alzoghaibi MA, 2013, WORLD J GASTROENTERO, V19, P6540, DOI 10.3748/wjg.v19.i39.6540
   BAUMGART D, 2002, LANCET, V380, P1590, DOI DOI 10.1016/S0140-6736(12)60026-9
   Chang PWG, 1997, J CELL BIOCHEM, V64, P217, DOI 10.1002/(SICI)1097-4644(199702)64:2<217::AID-JCB5>3.0.CO;2-#
   Chen FS, 2016, MEDICINE, V95, DOI 10.1097/MD.0000000000004592
   Chi KR, 2016, NATURE, V540, pS100, DOI 10.1038/540S100a
   Ciccacci C, 2017, MOL DIAGN THER, V21, P107, DOI 10.1007/s40291-016-0240-1
   Cleynen I, 2014, GUT, V63, P1265, DOI 10.1136/gutjnl-2012-303205
   Davoodian N, 2014, J CELL BIOCHEM, V115, P1582, DOI 10.1002/jcb.24822
   de Barboza GD, 2017, WORLD J GASTROENTERO, V23, P2841, DOI 10.3748/wjg.v23.i16.2841
   Garo LP, 2016, CELL MOL LIFE SCI, V73, P2041, DOI 10.1007/s00018-016-2167-4
   Gerstenberger JP, 2015, PROSTATE, V75, P60, DOI 10.1002/pros.22892
   Ha YS, 2014, WORLD J SURG ONCOL, V12, DOI 10.1186/1477-7819-12-288
   Huang C, 2012, CLIN CANCER RES, V18, P3042, DOI 10.1158/1078-0432.CCR-12-0183
   Huang Z, 2014, GUT, V63, P1247, DOI 10.1136/gutjnl-2012-304213
   Janssen HLA, 2013, NEW ENGL J MED, V368, P1685, DOI 10.1056/NEJMoa1209026
   Kaplan GG, 2015, NAT REV GASTRO HEPAT, V12, P720, DOI 10.1038/nrgastro.2015.150
   Krissansen GW, 2015, INFLAMM BOWEL DIS, V21, P520, DOI 10.1097/MIB.0000000000000285
   Lewis A, 2015, INFLAMM BOWEL DIS, V21, P1141, DOI 10.1097/MIB.0000000000000298
   Luna JM, 2015, CELL, V160, P1099, DOI 10.1016/j.cell.2015.02.025
   Moret I, 2014, GASTROENT HEPAT-BARC, V37, P28, DOI 10.1016/j.gastrohep.2013.01.008
   Morgan MJ, 2011, CELL RES, V21, P103, DOI 10.1038/cr.2010.178
   Muriach M, 2014, OXID MED CELL LONGEV, V2014, DOI 10.1155/2014/102158
   NEURATH M, 2002, JOURNAL OF EXPERIMEN, V182, P1281, DOI DOI 10.1084/JEM.182.5.1281
   Ng SC, 2016, INFLAMM BOWEL DIS, V22, P1954, DOI 10.1097/MIB.0000000000000846
   Pereira C, 2015, INFLAMM BOWEL DIS, V21, P2403, DOI 10.1097/MIB.0000000000000506
   Pinto MAS, 2013, J CROHNS COLITIS, V7, pE358, DOI 10.1016/j.crohns.2013.02.010
   Quan S, 2011, GASTROENTEROLOGY, V140, pS730
   Schwerk J, 2015, J IMMUNOL, V195, P2963, DOI 10.4049/jimmunol.1500756
   Sies H, 2017, ANNU REV BIOCHEM, V86, P715, DOI 10.1146/annurev-biochem-061516-045037
   Silvers AL, 2010, CLIN CANCER RES, V16, P2009, DOI 10.1158/1078-0432.CCR-09-2801
   Singh RP, 2013, AUTOIMMUN REV, V12, P1160, DOI 10.1016/j.autrev.2013.07.003
   Singh S, 2015, GASTROENTEROLOGY, V148, P64, DOI 10.1053/j.gastro.2014.09.031
   Song L, 2015, GENET MOL RES, V14, P13258, DOI 10.4238/2015.October.26.22
   Sun W, 2017, CELL PHYSIOL BIOCHEM, V43, P383, DOI 10.1159/000480417
   Szabo G, 2013, NAT REV GASTRO HEPAT, V10, P542, DOI 10.1038/nrgastro.2013.87
   Verma G, 2013, ACTA BIOCHIM POL, V60, P143
   Wu LY, 2017, J GASTROEN HEPATOL, V32, P1706, DOI 10.1111/jgh.13778
   Xie WL, 2016, PROSTATE, V76, P691, DOI 10.1002/pros.23160
   Xu MC, 2017, BIOL TRACE ELEM RES, V176, P154, DOI 10.1007/s12011-016-0810-4
NR 40
TC 11
Z9 12
U1 1
U2 8
PU HINDAWI LTD
PI LONDON
PA ADAM HOUSE, 3RD FLR, 1 FITZROY SQ, LONDON, W1T 5HF, ENGLAND
SN 1942-0900
EI 1942-0994
J9 OXID MED CELL LONGEV
JI Oxidative Med. Cell. Longev.
PY 2019
VL 2019
AR 5294105
DI 10.1155/2019/5294105
PG 14
WC Cell Biology
WE Science Citation Index Expanded (SCI-EXPANDED)
SC Cell Biology
GA HT8PT
UT WOS:000464827700001
PM 31019652
OA gold, Green Published, Green Submitted
DA 2024-01-22
ER

PT J
AU Terenzi, R
   Monti, S
   Tesei, G
   Carli, L
AF Terenzi, R.
   Monti, S.
   Tesei, G.
   Carli, L.
TI One year in review 2017: spondyloarthritis
SO CLINICAL AND EXPERIMENTAL RHEUMATOLOGY
LA English
DT Review
DE psoriatic arthritis; ankylosing spondylitis; imaging; comorbidities;
   quality of life
ID ANKYLOSING-SPONDYLITIS PATIENTS; EARLY AXIAL SPONDYLOARTHRITIS;
   RESONANCE-IMAGING FINDINGS; PSORIATIC-ARTHRITIS; DISEASE-ACTIVITY;
   RHEUMATOID-ARTHRITIS; SACROILIAC JOINTS; DOUBLE-BLIND; RADIOGRAPHIC
   PROGRESSION; CARDIOVASCULAR EVENTS
AB The term spondyloarthritis (SpA) represents a condition characterised by a broad spectrum of clinical manifestations, laboratory abnormalities and imaging features; in particular, SpA is an inflammatory condition in which both peripheral and axial joints might be affected. The majority of people with this disease have either psoriatic arthritis or axial spondyloarthritis, which includes ankylosing spondylitis. Less common subgroups are enteropathic SpA, which is associated with inflammatory bowel diseases (Crohn's disease and ulcerative colitis), reactive arthritis, which can occur in people following gastrointestinal or genitourinary infections and undifferentiated SpA, that does not meet the diagnostic criteria of the other subgroups at onset, but that may evolve to do so later. Very interestingly, much of the emerging data show how SpA, during its course, tends to associate with the development of some comorbidities; in particular, with cardiovascular diseases, diabetes mellitus, osteoporosis and depressive disorders. Healthcare professionals in non-specialist settings do not always recognise the signs and symptoms of SpA, particularly spinal symptoms, which may be mistakenly attributed to other causes of low back pain, thus leading to significant delays in diagnosis and treatment of the disease itself and of its related comorbidities, with consequent disease progression and disability, compromising the health-related quality of life of patients. In this paper we reviewed the literature of the past year (Medline search of articles published from 1st March 2016 to 28th February 2017) with the aim of approaching the spectrum of SpA from some different points of view, to try to give the reader an insight into this clinically challenging group of rheumatic pathologies.
C1 [Terenzi, R.; Tesei, G.] Univ Florence, Dept Clin & Expt Med, Rheumatol Unit, Florence, Italy.
   [Terenzi, R.] Univ Hosp Florence, Dept Surg & Translat Med, Florence, Italy.
   [Monti, S.] Univ Pavia, Dept Rheumatol, IRCCS Policlin S Matteo Fdn, Pavia, Italy.
   [Carli, L.] Univ Siena, GenOMeC PhD, Siena, Italy.
   [Carli, L.] Dept Clin & Expt Med, Rheumatol Unit, Via Roma 67, I-56126 Pisa, Italy.
C3 University of Florence; University of Florence; Azienda Ospedaliero
   Universitaria Careggi; University of Pavia; IRCCS Fondazione San Matteo;
   University of Siena
RP Carli, L (通讯作者)，Dept Clin & Expt Med, Rheumatol Unit, Via Roma 67, I-56126 Pisa, Italy.
EM 81clinda@gmail.com
RI Carli, Linda/AAB-9562-2019; Monti, Sara/D-4505-2019
OI Monti, Sara/0000-0002-1800-6772
CR Aletaha D, 2017, ANN RHEUM DIS, V76, P418, DOI 10.1136/annrheumdis-2016-209511
   Almirall M, 2016, RHEUMATOL INT, V36, P575, DOI 10.1007/s00296-016-3428-0
   Almodóvar R, 2016, CLIN EXP RHEUMATOL, V34, P575
   Althoff CE, 2016, J RHEUMATOL, V43, P618, DOI 10.3899/jrheum.150659
   Angelotti F, 2017, CLIN EXP RHEUMATOL, V35, P368
   Arnbak B, 2016, ARTHRITIS RHEUMATOL, V68, P892, DOI 10.1002/art.39551
   Arnbak B, 2016, EUR RADIOL, V26, P1191, DOI 10.1007/s00330-015-3903-0
   Asahina A, 2016, J DERMATOL, V43, P869, DOI 10.1111/1346-8138.13258
   Avram C, 2016, CLIN RHEUMATOL, V35, P2017, DOI 10.1007/s10067-016-3297-7
   Baeten D, 2013, LANCET, V382, P1705, DOI 10.1016/S0140-6736(13)61134-4
   Bakker PAC, 2017, ANN RHEUM DIS, V76, P392, DOI 10.1136/annrheumdis-2016-209405
   Barsotti S, 2017, CLIN EXP RHEUMATOL, V35, P875
   Barsotti Simone, 2017, Clin Exp Rheumatol, V35 Suppl 106, P3
   Bartoli F, 2016, CLIN RHEUMATOL, V35, P2841, DOI 10.1007/s10067-016-3351-5
   Behrens F, 2016, RHEUMATOLOGY, V55, P1791, DOI 10.1093/rheumatology/kew229
   Behrens F, 2016, J RHEUMATOL, V43, P632, DOI 10.3899/jrheum.141596
   Bellucci E, 2016, CLIN EXP RHEUMATOL, V34, P793
   Beyazal MS, 2016, CLIN RHEUMATOL, V35, P2235, DOI 10.1007/s10067-016-3198-9
   Bozan N, 2016, EUR ARCH OTO-RHINO-L, V273, P3663, DOI 10.1007/s00405-016-3980-y
   Calabrò A, 2016, CLIN EXP RHEUMATOL, V34, P357
   Carubbi F, 2016, INT J IMMUNOPATH PH, V29, P252, DOI 10.1177/0394632015593220
   Castillo-Ortiz JD, 2016, ARTHRIT CARE RES, V68, P544, DOI 10.1002/acr.22730
   Chang WP, 2016, MEDICINE, V95, DOI 10.1097/MD.0000000000005172
   CHAUDHARI AJ, BR J RADIOL
   Chen DY, 2016, MOD RHEUMATOL, V26, P933, DOI 10.3109/14397595.2016.1153232
   Ciurea A, 2016, ARTHRITIS RES THER, V18, DOI 10.1186/s13075-016-0969-2
   Costantino F, 2016, ANN RHEUM DIS, V75, P1380, DOI 10.1136/annrheumdis-2015-207720
   Costantino F, 2017, ANN RHEUM DIS, V76, P310, DOI 10.1136/annrheumdis-2016-209449
   Cubino N, 2016, CLIN RHEUMATOL, V35, P1789, DOI 10.1007/s10067-016-3301-2
   Dattola A, 2017, EXPERT OPIN DRUG SAF, V16, P381, DOI 10.1080/14740338.2017.1288714
   de Hooge M, 2016, ANN RHEUM DIS, V75, P1308, DOI 10.1136/annrheumdis-2015-207823
   De Kock I, 2017, ACTA RADIOL, V58, P593, DOI 10.1177/0284185116663043
   Demontis A, 2016, RHEUMATOL INT, V36, P333, DOI 10.1007/s00296-015-3399-6
   Di Carlo M, 2016, HEALTH QUAL LIFE OUT, V14, DOI 10.1186/s12955-016-0463-1
   Dini V, 2017, GIORN ITAL DERMAT V, V152, P24, DOI 10.23736/S0392-0488.16.05232-9
   Dubreuil M, 2016, PHARMACOEPIDEM DR S, V25, P399, DOI 10.1002/pds.3952
   Eder L, 2016, ANN RHEUM DIS, V75, P1680, DOI 10.1136/annrheumdis-2015-207980
   Eder L, 2016, ARTHRITIS RHEUMATOL, V68, P915, DOI 10.1002/art.39494
   Elefante E, 2017, CLIN EXP RHEUMATOL, V35, pS5
   Ellinghaus D, 2016, NAT GENET, V48, P510, DOI 10.1038/ng.3528
   Escalas C, 2010, RHEUMATOLOGY, V49, P1317, DOI 10.1093/rheumatology/keq078
   Essers I, 2016, CLIN EXP RHEUMATOL, V34, P214
   Fabris M, 2016, PHARMACOGENOMICS J, V16, P238, DOI 10.1038/tpj.2015.49
   Faustini F, 2016, ANN RHEUM DIS, V75, P2068, DOI 10.1136/annrheumdis-2015-208821
   Ferro F, 2017, CLIN EXP RHEUMATOL, V35, P721
   Ferro F, 2017, CLIN EXP RHEUMATOL, V35, P179
   Fiocco U, 2017, CLIN RHEUMATOL, V36, P391, DOI 10.1007/s10067-016-3500-x
   Fu J, 2016, CLIN RHEUMATOL, V35, P2003, DOI 10.1007/s10067-016-3324-8
   Gentile M, 2016, CLIN RHEUMATOL, V35, P2023, DOI 10.1007/s10067-016-3344-4
   Gossec L, 2016, ANN RHEUM DIS, V75, P499, DOI 10.1136/annrheumdis-2015-208337
   Guggino G, 2016, CLIN EXP IMMUNOL, V186, P277, DOI 10.1111/cei.12853
   Hagiwara K, 2016, MOD RHEUMATOL, V26, P625, DOI 10.3109/14397595.2015.1097000
   Haroon M, 2017, CLIN EXP RHEUMATOL, V35, P270
   Hatemi Gulen, 2017, Clin Exp Rheumatol, V35 Suppl 108, P3
   Hmamouchi I, 2016, CLIN EXP RHEUMATOL, V34, P396
   Hoxha A, 2016, JOINT BONE SPINE, V83, P167, DOI 10.1016/j.jbspin.2015.04.020
   Hu ZY, 2016, JOINT BONE SPINE, V83, P179, DOI 10.1016/j.jbspin.2015.05.011
   Idolazzi L, 2016, ANN NUCL MED, V30, P430, DOI 10.1007/s12149-016-1080-0
   In E, 2016, JCR-J CLIN RHEUMATOL, V22, P248, DOI 10.1097/RHU.0000000000000355
   Jafri K, 2017, ARTHRIT CARE RES, V69, P51, DOI 10.1002/acr.23094
   Karamanlioglu DS, 2016, RHEUMATOL INT, V36, P653, DOI 10.1007/s00296-016-3441-3
   Karreman MC, 2016, ARTHRITIS RHEUMATOL, V68, P924, DOI 10.1002/art.39530
   Kim HN, 2016, SCI REP-UK, V6, DOI 10.1038/srep22158
   La Paglia GMC, 2017, CLIN EXP RHEUMATOL, V35, P551
   Lai TL, 2016, CLIN RHEUMATOL, V35, P2031, DOI 10.1007/s10067-016-3319-5
   Laloo F, 2017, EUR RADIOL, V27, P2024, DOI 10.1007/s00330-016-4587-9
   Lambert RGW, 2016, ANN RHEUM DIS, V75, P1958, DOI 10.1136/annrheumdis-2015-208642
   Landi M, 2016, MEDICINE, V95, DOI 10.1097/MD.0000000000005652
   Lee S, 2016, SCAND J RHEUMATOL, V45, P491, DOI 10.3109/03009742.2016.1150506
   Lewinson RT, 2017, J INVEST DERMATOL, V137, P828, DOI 10.1016/j.jid.2016.11.032
   Liu XG, 2016, GENET MOL RES, V15, DOI 10.4238/gmr.15028426
   Liu XL, 2016, INT IMMUNOPHARMACOL, V39, P10, DOI 10.1016/j.intimp.2016.06.033
   Maas F, 2016, CLIN EXP RHEUMATOL, V34, P191
   Maijer KI, 2016, ARTHRITIS RHEUMATOL, V68, P587, DOI 10.1002/art.39469
   Maksymowych WP, 2016, ANN RHEUM DIS, V75, P1328, DOI 10.1136/annrheumdis-2015-207596
   Marchesoni A, 2016, CLIN EXP RHEUMATOL, V34, P1051
   Mease PJ, 2015, NEW ENGL J MED, V373, P1329, DOI 10.1056/NEJMoa1412679
   Mercan R, 2016, J CLIN LAB ANAL, V30, P597, DOI 10.1002/jcla.21908
   Michelsen B, 2016, ANN RHEUM DIS, V75, P2108, DOI 10.1136/annrheumdis-2015-208806
   Momenzadeh P, 2016, RHEUMATOL INT, V36, P429, DOI 10.1007/s00296-015-3391-1
   Munk HL, 2016, RHEUMATOL INT, V36, P541, DOI 10.1007/s00296-015-3397-8
   Naredo E, 2017, CLIN EXP RHEUMATOL, V35, P362
   Naredo E, 2016, CLIN EXP RHEUMATOL, V34, P1
   Navarro-Compán V, 2016, ANN RHEUM DIS, V75, P874, DOI 10.1136/annrheumdis-2015-207786
   Ofer-Shiber S, 2016, ISR MED ASSOC J, V18, P279
   Ozmen M, 2016, INT J RHEUM DIS, V19, P500, DOI 10.1111/1756-185X.12386
   Papadavid E, 2016, J EUR ACAD DERMATOL, V30, P1749, DOI 10.1111/jdv.13700
   Park W, 2017, ANN RHEUM DIS, V76, P346, DOI 10.1136/annrheumdis-2015-208783
   Parma A, 2017, CLIN EXP RHEUMATOL, V35, P3
   Piaserico S, 2016, ACTA DERM-VENEREOL, V96, P96, DOI 10.2340/00015555-2429
   Poddubnyy D, 2016, ANN RHEUM DIS, V75, P2114, DOI 10.1136/annrheumdis-2016-209209
   Polachek A, 2017, ARTHRIT CARE RES, V69, P67, DOI 10.1002/acr.22926
   Przepiera-Bedzak H, 2016, POL ARCH MED WEWN, V126, P290, DOI 10.20452/pamw.3341
   Ramonda R, 2016, ARTHRITIS RES THER, V18, DOI 10.1186/s13075-016-0977-2
   Roberts AR, 2016, ANN RHEUM DIS, V75, P2150, DOI 10.1136/annrheumdis-2015-208640
   Rueda-Gotor J, 2016, CLIN EXP RHEUMATOL, V34, P885
   Schoels MM, 2016, ANN RHEUM DIS, V75, P811, DOI 10.1136/annrheumdis-2015-207507
   Shen CC, 2016, J RHEUMATOL, V43, P625, DOI 10.3899/jrheum.150388
   Sieper J, 2016, ANN RHEUM DIS, V75, P1438, DOI 10.1136/annrheumdis-2015-207897
   Soker G, 2016, DIAGN INTERV IMAG, V97, P419, DOI 10.1016/j.diii.2015.10.003
   Srivastava P, 2016, RHEUMATOL INT, V36, P875, DOI 10.1007/s00296-016-3440-4
   Stasinopoulos D, 2016, LASER MED SCI, V31, P459, DOI 10.1007/s10103-016-1874-2
   Strand V, 2017, JCR-J CLIN RHEUMATOL, V23, P383, DOI 10.1097/RHU.0000000000000589
   Strand V, 2017, ANN RHEUM DIS, V76, P203, DOI 10.1136/annrheumdis-2015-209055
   Sun L, 2016, MEDICINE, V95, DOI 10.1097/MD.0000000000004233
   Talotta R, 2017, CLIN EXP RHEUMATOL, V35, pS6
   Tejón P, 2016, CLIN EXP RHEUMATOL, V34, P276
   Thomas GP, 2017, CLIN EXP RHEUMATOL, V35, P229
   van der Heijde D, 2017, ANN RHEUM DIS, V76, P978, DOI 10.1136/annrheumdis-2016-210770
   van der Valk FM, 2016, ANN RHEUM DIS, V75, P1848, DOI 10.1136/annrheumdis-2016-209176
   Wanders A, 2005, ARTHRITIS RHEUM-US, V52, P1756, DOI 10.1002/art.21054
   Wang MM, 2016, HEALTH QUAL LIFE OUT, V14, DOI 10.1186/s12955-016-0522-7
   Ward MM, 2016, ARTHRITIS RHEUMATOL, V68, P282, DOI 10.1002/art.39298
   Webers C, 2016, RHEUMATOLOGY, V55, P419, DOI 10.1093/rheumatology/kev340
   Yuan TL, 2016, BIOMED RES INT, V2016, DOI 10.1155/2016/7870925
   Zabotti A, 2016, CLIN EXP RHEUMATOL, V34, P459
   Zhang X, 2016, MED SCI MONITOR, V22, DOI 10.12659/MSM.896562
   Zhang Z, 2017, ARCH DERMATOL RES, V309, P71, DOI 10.1007/s00403-016-1706-z
NR 118
TC 46
Z9 47
U1 0
U2 16
PU CLINICAL & EXPER RHEUMATOLOGY
PI PISA
PA VIA SANTA MARIA 31, 56126 PISA, ITALY
SN 0392-856X
EI 1593-098X
J9 CLIN EXP RHEUMATOL
JI Clin. Exp. Rheumatol.
PD JAN-FEB
PY 2018
VL 36
IS 1
BP 1
EP 14
PG 14
WC Rheumatology
WE Science Citation Index Expanded (SCI-EXPANDED)
SC Rheumatology
GA GG1UT
UT WOS:000432473600001
PM 29461959
DA 2024-01-22
ER

PT J
AU Shapiro, H
   Goldenberg, K
   Ratiner, K
   Elinav, E
AF Shapiro, Hagit
   Goldenberg, Kim
   Ratiner, Karina
   Elinav, Eran
TI Smoking-induced microbial dysbiosis in health and disease
SO CLINICAL SCIENCE
LA English
DT Review
ID INFLAMMATORY-BOWEL-DISEASE; CIGARETTE-SMOKE; COLORECTAL-CANCER; TOBACCO
   SMOKING; GUT MICROBIOTA; LUNG-CANCER; SUBGINGIVAL MICROBIOME; ORAL
   MICROBIOME; CROHNS-DISEASE; FECAL SAMPLES
AB Smoking is associated with an increased risk of cancer, pulmonary and cardiovascular dis-eases, but the precise mechanisms by which such risk is mediated remain poorly under-stood. Additionally, smoking can impact the oral, nasal, oropharyngeal, lung and gut micro-biome composition, function, and secreted molecule repertoire. Microbiome changes in-duced by smoking can bear direct consequences on smoking-related illnesses. Moreover, smoking-associated dysbiosis may modulate weight gain development following smoking cessation. Here, we review the implications of cigarette smoking on microbiome community structure and function. In addition, we highlight the potential impacts of microbial dysbiosis on smoking-related diseases. We discuss challenges in studying host-microbiome inter-actions in the context of smoking, such as the correlations with smoking-related disease severity versus causation and mechanism. In all, understanding the microbiome's role in the pathophysiology of smoking-related diseases may promote the development of ratio-nal therapies for smoking-and smoking cessation-related disorders, as well as assist in smoking abstinence.
C1 [Shapiro, Hagit; Goldenberg, Kim; Ratiner, Karina; Elinav, Eran] Weizmann Inst Sci, Dept Syst Immunol, Rehovot, Israel.
   [Elinav, Eran] DKFZ, Microbiome & Canc Div, Heidelberg, Germany.
C3 Weizmann Institute of Science; Helmholtz Association; German Cancer
   Research Center (DKFZ)
RP Elinav, E (通讯作者)，Weizmann Inst Sci, Dept Syst Immunol, Rehovot, Israel.; Elinav, E (通讯作者)，DKFZ, Microbiome & Canc Div, Heidelberg, Germany.
EM eran.elinav@weizmann.ac.il
RI Shapiro, Hagit/F-8648-2015
OI Elinav, Eran/0000-0002-5775-2110; Shapiro Levi,
   Hagit/0000-0002-0444-1781
FU Ariane de Rothschild Women Doctoral Program; Nehemia Levtzion
   Scholarship for Outstanding Doctoral Students; Leona M. and Harry B.
   Helmsley Charitable Trust; Adelis Foundation; Ben B. and Joyce E.
   Eisenberg Foundation; Estate of Bernard Bishin for the WIS-Clalit
   Program; Jeanne and Joseph Nissim Center for Life Sciences Research;
   Miel de Botton; Swiss Society Institute for Cancer Prevention Research;
   Belle S. and Irving E. Meller Center for the Biology of Aging; Sagol
   Institute for Longevity Research; Sagol Weizmann-MIT Bridge Program;
   Norman E Alexander Family M Foundation Coronavirus Research Fund; Mike
   and Valeria Rosenbloom Foundation; Daniel Morris Trust; Isidore and
   Penny MyersFoundation; Vainboim Family; European Research Council;
   Israel Science Foundation; Israel Ministry of Science and Technology;
   Israel Ministry of Health; German-Israeli Helmholtz International
   Research School: Cancer-TRAX; Helmholtz Association's Initiative and
   Networking Fund; Minerva Foundation; Garvan Institute; European Crohn's
   and Colitis Organization; Deutsch-Israelische Projektkooperation; IDSA
   Foundation; WIS-MIT grant; Charlie Teo Foundation; Mark Foundation for
   Cancer Research; Welcome Trust;  [HIRS-0003]
FX We thank the members of the Elinav lab, Weizmann Institute of Science,
   and members of the DKFZ microbiome and cancer di-vision for insightful
   discussions. H.S. holds the Vera Rosenberg Schwartz Research Fellow
   Chair; K.G. is supported by The Ariane de Rothschild Women Doctoral
   Program; K.R. is supported by The Nehemia Levtzion Scholarship for
   Outstanding Doctoral Students; E.E. is supported by the Leona M. and
   Harry B. Helmsley Charitable Trust; Adelis Foundation; Ben B. and Joyce
   E. Eisenberg Foundation; Estate of Bernard Bishin for the WIS-Clalit
   Program; Jeanne and Joseph Nissim Center for Life Sciences Research;
   Miel de Botton; Swiss Society Institute for Cancer Prevention Research;
   Belle S. and Irving E. Meller Center for the Biology of Aging; Sagol
   Institute for Longevity Research; Sagol Weizmann-MIT Bridge Program;
   Norman E Alexander Family M Foundation Coronavirus Research Fund; Mike
   and Valeria Rosenbloom Foundation; Daniel Morris Trust; Isidore and
   Penny MyersFoundation; Vainboim Family; and by grants funded by the
   European Research Council; Israel Science Foundation; Israel Ministry of
   Science and Technology; Israel Ministry of Health; the German-Israeli
   Helmholtz International Research School: Cancer-TRAX (HIRS-0003);
   Helmholtz Association's Initiative and Networking Fund; Minerva
   Foundation; Garvan Institute; European Crohn's and Colitis Organization;
   Deutsch-Israelische Projektkooperation; IDSA Foundation; WIS-MIT grant;
   Emulate; Charlie Teo Foundation; Mark Foundation for Cancer Research,
   and Welcome Trust. E.E. is the incumbent of the Sir Marc and Lady Tania
   Feldmann Professorial Chair of immunology; a senior fellow, Canadian
   Institute of Advanced Research (CIFAR) ; and an international scholar,
   The Bill & Melinda Gates Foundation and Howard Hughes Medical Institute
   (HHMI) .
CR Al Bataineh MT, 2020, J TRANSL MED, V18, DOI 10.1186/s12967-020-02579-3
   Alexandrov LB, 2016, SCIENCE, V354, P618, DOI 10.1126/science.aag0299
   Allais L, 2016, ENVIRON MICROBIOL, V18, P1352, DOI 10.1111/1462-2920.12934
   Amitay EL, 2020, BRIT J CANCER, V122, P1604, DOI 10.1038/s41416-020-0803-0
   [Anonymous], 2014, The health consequences of smoking: 50 years of progress: a report of the Surgeon General
   Aubin HJ, 2012, BMJ-BRIT MED J, V345, DOI 10.1136/bmj.e4439
   Bai XW, 2022, GUT, V71, P2439, DOI 10.1136/gutjnl-2021-325021
   Benjamin JL, 2012, INFLAMM BOWEL DIS, V18, P1092, DOI 10.1002/ibd.21864
   Berkowitz L, 2019, FRONT IMMUNOL, V10, DOI 10.3389/fimmu.2019.02289
   Berkowitz L, 2018, FRONT IMMUNOL, V9, DOI 10.3389/fimmu.2018.00074
   Biedermann L, 2014, INFLAMM BOWEL DIS, V20, P1496, DOI 10.1097/MIB.0000000000000129
   Biedermann L, 2013, PLOS ONE, V8, DOI 10.1371/journal.pone.0059260
   Blacher E, 2019, NATURE, V572, P474, DOI 10.1038/s41586-019-1443-5
   Botteri E, 2008, JAMA-J AM MED ASSOC, V300, P2765, DOI 10.1001/jama.2008.839
   Brook I, 2011, J DENT RES, V90, P704, DOI 10.1177/0022034510391794
   Burney PGJ, 2015, EUR RESPIR J, V45, P1239, DOI 10.1183/09031936.00142414
   Chawla K, 2014, J CLIN DIAGN RES, V8, pDC20, DOI 10.7860/JCDR/2014/10780.5320
   Chien J, 2020, INFECT IMMUN, V88, DOI 10.1128/IAI.00527-20
   Cosnes J, 2001, GASTROENTEROLOGY, V120, P1093, DOI 10.1053/gast.2001.23231
   Daijo H, 2016, SCI REP-UK, V6, DOI 10.1038/srep34424
   Daniluk J, 2017, INT J COLORECTAL DIS, V32, P1551, DOI 10.1007/s00384-017-2882-9
   de Vos WM, 2022, GUT, V71, P1020, DOI 10.1136/gutjnl-2021-326789
   Decramer M, 2012, LANCET, V379, P1341, DOI 10.1016/S0140-6736(11)60968-9
   Deo Priya Nimish, 2019, J Oral Maxillofac Pathol, V23, P122, DOI 10.4103/jomfp.JOMFP_304_18
   Depommier C, 2019, NAT MED, V25, P1096, DOI 10.1038/s41591-019-0495-2
   Dewhirst FE, 2010, J BACTERIOL, V192, P5002, DOI 10.1128/JB.00542-10
   Duncan MS, 2019, JAMA-J AM MED ASSOC, V322, P642, DOI 10.1001/jama.2019.10298
   Durazzi F, 2021, SCI REP-UK, V11, DOI 10.1038/s41598-021-82726-y
   Einarsson GG, 2016, THORAX, V71, P795, DOI 10.1136/thoraxjnl-2015-207235
   Emoto T, 2016, J ATHEROSCLER THROMB, V23, P908, DOI 10.5551/jat.32672
   Erb-Downward JR, 2011, PLOS ONE, V6, DOI 10.1371/journal.pone.0016384
   Ezzati M, 2005, CIRCULATION, V112, P489, DOI 10.1161/CIRCULATIONAHA.104.521708
   Federici S, 2022, CELL, V185, P2879, DOI 10.1016/j.cell.2022.07.003
   Fehily SR, 2021, J GASTROEN HEPATOL, V36, P2672, DOI 10.1111/jgh.15598
   Fluhr L, 2021, NATURE, V600, P713, DOI 10.1038/s41586-021-04194-8
   Fricker M, 2018, JCI INSIGHT, V3, DOI 10.1172/jci.insight.94040
   Gandini S, 2008, INT J CANCER, V122, P155, DOI 10.1002/ijc.23033
   Ganesan SM, 2017, ISME J, V11, P2075, DOI 10.1038/ismej.2017.73
   Gao RY, 2020, J GASTROEN HEPATOL, V35, P2109, DOI 10.1111/jgh.15077
   GBD 2019 Tobacco Collaborators, 2021, LANCET, V397, P2337, DOI [DOI 10.1016/S0140-6736(21)01169-7, 10.1016/S0140-6736(21)01169-7]
   Greathouse KL, 2018, GENOME BIOL, V19, DOI 10.1186/s13059-018-1501-6
   Guinney J, 2015, NAT MED, V21, P1350, DOI 10.1038/nm.3967
   Hannan LM, 2009, CANCER EPIDEM BIOMAR, V18, P3362, DOI 10.1158/1055-9965.EPI-09-0661
   Harris KK, 2016, NAT REV ENDOCRINOL, V12, P299, DOI 10.1038/nrendo.2016.32
   Hayashi C, 2011, ATHEROSCLEROSIS, V215, P52, DOI 10.1016/j.atherosclerosis.2010.12.009
   Heijink IH, 2012, EUR RESPIR J, V39, P419, DOI 10.1183/09031936.00193810
   Hilty M, 2020, MICROB GENOMICS, V6, DOI 10.1099/mgen.0.000485
   Hu SJ, 2021, GUT PATHOG, V13, DOI 10.1186/s13099-021-00409-5
   Hu XM, 2021, FRONT CARDIOVASC MED, V8, DOI 10.3389/fcvm.2021.766739
   Huang CR, 2019, J TRANSL MED, V17, DOI 10.1186/s12967-019-1971-7
   Human Microbiome Project Consortium, 2012, Nature, V486, P207, DOI 10.1038/nature11234
   IARC Working Group on the Evaluation of Carcinogenic Risks to Humans, 2004, IARC Monogr Eval Carcinog Risks Hum, V83, P1
   Jaccard G, 2019, TOXICOL REP, V6, P222, DOI 10.1016/j.toxrep.2019.02.009
   Jaspers Ilona, 2014, Ann Am Thorac Soc, V11 Suppl 1, pS38, DOI 10.1513/AnnalsATS.201306-154MG
   Jha P, 2020, ELIFE, V9, DOI 10.7554/eLife.49979
   Jin CC, 2019, CELL, V176, P998, DOI 10.1016/j.cell.2018.12.040
   Jungnickel C, 2015, AM J PHYSIOL-LUNG C, V309, pL605, DOI 10.1152/ajplung.00116.2015
   Karlsson FH, 2013, NATURE, V498, P99, DOI 10.1038/nature12198
   Kato Ikuko, 2016, J Epidemiol Res, V2, P92, DOI 10.5430/jer.v2n2p92
   Kelly TN, 2016, CIRC RES, V119, P956, DOI 10.1161/CIRCRESAHA.116.309219
   Kim HJ, 2017, EXP MOL MED, V49, DOI 10.1038/emm.2017.7
   Koeth RA, 2013, NAT MED, V19, P576, DOI 10.1038/nm.3145
   Kumar PS, 2011, INFECT IMMUN, V79, P4730, DOI 10.1128/IAI.05371-11
   Kumpitsch C, 2019, BMC BIOL, V17, DOI 10.1186/s12915-019-0703-z
   Lamont RJ, 2018, NAT REV MICROBIOL, V16, P745, DOI 10.1038/s41579-018-0089-x
   Le Chatelier E, 2013, NATURE, V500, P541, DOI 10.1038/nature12506
   Lee SH, 2016, LUNG CANCER, V102, P89, DOI 10.1016/j.lungcan.2016.10.016
   Lee SH, 2018, J CLIN MED, V7, DOI 10.3390/jcm7090282
   Leite G, 2022, SCI REP-UK, V12, DOI 10.1038/s41598-022-10132-z
   Ley RE, 2006, NATURE, V444, P1022, DOI 10.1038/4441022a
   Li KJ, 2019, RESP RES, V20, DOI 10.1186/s12931-019-1246-0
   Li NJ, 2021, RESP RES, V22, DOI 10.1186/s12931-021-01872-z
   Liang HY, 2009, INT J CANCER, V125, P2936, DOI 10.1002/ijc.24636
   Lim MY, 2016, SCI REP-UK, V6, DOI 10.1038/srep23745
   Lin DD, 2019, NEUROIMAGE, V200, P121, DOI 10.1016/j.neuroimage.2019.06.023
   Liu G, 2020, LANCET DIABETES ENDO, V8, P125, DOI 10.1016/S2213-8587(19)30413-9
   Liu TC, 2018, J CLIN INVEST, V128, P5110, DOI 10.1172/JCI120453
   Lloyd-Price J, 2019, NATURE, V569, P655, DOI 10.1038/s41586-019-1237-9
   Lo Sasso G, 2020, SCI REP-UK, V10, DOI 10.1038/s41598-020-60175-3
   Lynch SV, 2016, NEW ENGL J MED, V375, P2369, DOI 10.1056/NEJMra1600266
   MACGREGOR I D M, 1989, Clinical Preventive Dentistry, V11, P3
   Maddatu J, 2017, TRANSL RES, V184, P101, DOI 10.1016/j.trsl.2017.02.004
   Mahid SS, 2006, MAYO CLIN PROC, V81, P1462, DOI 10.4065/81.11.1462
   Marques FZ, 2017, CIRCULATION, V135, P964, DOI [10.1161/CIRCULATIONAHA.116.024545, 10.1161/circulationaha.116.024545]
   Marsh RL, 2018, PNEUMONIA, V10, DOI 10.1186/s41479-018-0051-8
   Marshall EA, 2022, MOL CANCER, V21, DOI 10.1186/s12943-022-01544-6
   Marsland BJ, 2014, NAT REV IMMUNOL, V14, P827, DOI 10.1038/nri3769
   Mason MR, 2015, ISME J, V9, P268, DOI 10.1038/ismej.2014.114
   Mayhew D, 2018, THORAX, V73, P422, DOI 10.1136/thoraxjnl-2017-210408
   McEachern EK, 2015, INFECT IMMUN, V83, P2443, DOI 10.1128/IAI.00303-15
   Messner B, 2014, ARTERIOSCL THROM VAS, V34, P509, DOI 10.1161/ATVBAHA.113.300156
   Moon JH, 2015, MOL ORAL MICROBIOL, V30, P227, DOI 10.1111/omi.12086
   Morais LH, 2021, NAT REV MICROBIOL, V19, P241, DOI 10.1038/s41579-020-00460-0
   Morrow JD, 2021, SCI REP-UK, V11, DOI 10.1038/s41598-021-99238-4
   Nejman D, 2020, SCIENCE, V368, P973, DOI 10.1126/science.aay9189
   Opstelten JL, 2016, INFLAMM BOWEL DIS, V22, P2070, DOI 10.1097/MIB.0000000000000875
   Ordóñez-Mena JM, 2018, ANN ONCOL, V29, P472, DOI 10.1093/annonc/mdx761
   Organ CL, 2020, J AM HEART ASSOC, V9, DOI 10.1161/JAHA.119.016223
   Pan A, 2015, LANCET DIABETES ENDO, V3, P958, DOI 10.1016/S2213-8587(15)00316-2
   Pascal V, 2017, GUT, V66, P813, DOI 10.1136/gutjnl-2016-313235
   Paskett ED, 2007, JNCI-J NATL CANCER I, V99, P1729, DOI 10.1093/jnci/djm176
   Peng JT, 2018, LIFE SCI, V214, P153, DOI 10.1016/j.lfs.2018.10.063
   Peres MA, 2019, LANCET, V394, P249, DOI 10.1016/S0140-6736(19)31146-8
   Pfeiffer S, 2022, THORAX, V77, P191, DOI 10.1136/thoraxjnl-2020-216153
   Pirie K, 2013, LANCET, V381, P133, DOI 10.1016/S0140-6736(12)61720-6
   PORTER JR, 1976, BACTERIOL REV, V40, P260, DOI 10.1128/MMBR.40.2.260-269.1976
   Prakash A, 2021, CANCER EPIDEM BIOMAR, V30, P1328, DOI 10.1158/1055-9965.EPI-20-1417
   Qin JJ, 2012, NATURE, V490, P55, DOI 10.1038/nature11450
   Quévrain E, 2016, GUT, V65, P415, DOI 10.1136/gutjnl-2014-307649
   Ramírez-Labrada AG, 2020, TRENDS CANCER, V6, P86, DOI 10.1016/j.trecan.2019.12.007
   Richmond BW, 2018, AM J RESP CELL MOL, V58, P736, DOI 10.1165/rcmb.2017-0329OC
   Roberts AB, 2018, NAT MED, V24, P1407, DOI 10.1038/s41591-018-0128-1
   RODIN J, 1987, ADDICT BEHAV, V12, P303, DOI 10.1016/0306-4603(87)90045-1
   Sakata R, 2012, BRIT MED J, V345, DOI 10.1136/bmj.e7093
   Sato N, 2020, NPJ BIOFILMS MICROBI, V6, DOI 10.1038/s41522-020-0121-6
   Sender R, 2016, PLOS BIOL, V14, DOI 10.1371/journal.pbio.1002533
   Senthong V, 2016, J AM HEART ASSOC, V5, DOI 10.1161/JAHA.115.002816
   Seyedian Seyed Saeid, 2019, J Med Life, V12, P113, DOI 10.25122/jml-2018-0075
   Shanahan ER, 2018, MICROBIOME, V6, DOI 10.1186/s40168-018-0531-3
   Shchipkova AY, 2010, J DENT RES, V89, P1247, DOI 10.1177/0022034510377203
   Siegel RL, 2022, CA-CANCER J CLIN, V72, P7, DOI 10.3322/caac.21708
   Sobhani I, 2019, P NATL ACAD SCI USA, V116, P24285, DOI 10.1073/pnas.1912129116
   Sokol H, 2008, P NATL ACAD SCI USA, V105, P16731, DOI 10.1073/pnas.0804812105
   Stamler Jeremiah, 1997, American Journal of Clinical Nutrition, V65, p374S, DOI 10.1093/ajcn/65.1.374S
   Sze MA, 2012, AM J RESP CRIT CARE, V185, P1073, DOI 10.1164/rccm.201111-2075OC
   Tam A, 2020, PLOS ONE, V15, DOI 10.1371/journal.pone.0230932
   Tang WHW, 2013, NEW ENGL J MED, V368, P1575, DOI 10.1056/NEJMoa1109400
   Tomoda K, 2011, J TOXICOL SCI, V36, P261, DOI 10.2131/jts.36.261
   Torres J, 2017, LANCET, V389, P1741, DOI 10.1016/S0140-6736(16)31711-1
   Tuganbaev T, 2022, SCIENCE, V376, P934, DOI 10.1126/science.abn1890
[truncated: 3,868,747 more chars]
