# Supplementary material for: Worldwide research trends in Crohn’s disease treatment over the past 2 decades: a bibliometric analysis
Source: Front Pharmacol. 2024 Oct 8;15:1441785. doi: 10.3389/fphar.2024.1441785 (PMC11493645; doi:10.3389/fphar.2024.1441785)
Supplement: Supplementary file 2 [file DataSheet2.zip › raw data 2/download_43.txt]

FN Clarivate Analytics Web of Science
VR 1.0
PT J
AU Ruseler-van Embden, JGH
   van Lieshout, LMC
   Smits, SA
   van Kessel, I
   Laman, JD
AF Ruseler-van Embden, JGH
   van Lieshout, LMC
   Smits, SA
   van Kessel, I
   Laman, JD
TI Potato tuber proteins efficiently inhibit human faecal proteolytic
   activity: implications for treatment of peri-anal dermatitis
SO EUROPEAN JOURNAL OF CLINICAL INVESTIGATION
LA English
DT Article
DE ileoanal anastomosis; ileum reservoir; infant; intestinal resection;
   protease inhibitor
ID RAW POTATO; HIRSCHSPRUNG-DISEASE; DIAPER DERMATITIS; CROHNS-DISEASE;
   CHYMOTRYPSIN; EXCORIATION; ENZYMES; TRYPSIN; SURGERY; FECES
AB Background Frequent diarrhoea after intestinal resections and faecal incontinence in healthy infants may lead to perianal injury. A causative agent may be a high concentration of pancreatic proteases in faeces. The aim of the present study was to assess whether protease inhibitors are applicable for treating and preventing peri-anal dermatitis by inhibiting the initial cause of the inflammation, the faecal proteases.
   Design Proteolytic activity was estimated in faeces of subjects frequently suffering from peri-anal dermatitis: patients with intestinal resections and healthy infants. The development of perianal dermatitis was studied after the construction of a reservoir with ileoanal anastomosis. The inhibitory effect of crude and partly purified potato juice on proteolytic activity of faecal output from patients with intestinal resections and healthy infants was investigated in vitro and in vivo (skin tests).
   Results Faecal protease activity in faeces from patients with intestinal resections and healthy infants was found to be significantly higher than in healthy adults. After the construction of an ileum reservoir, 46 of 48 patients developed a protease-related peri-anal dermatitis. The partly purified protein fraction from potatoes inhibited the larger part of faecal proteases in vitro and completely prevented skin irritation by pancreatic proteases dissolved in sterilized faecal fluid, in a 24-h skin test, on the back of healthy human volunteers.
   Conclusions Potato proteins contain protease inhibitors, which suppress almost the complete proteolytic activity in faeces. Topical application of potato protease inhibitors might be a novel approach in preventing protease-induced peri-anal dermatitis, and therapeutic studies are needed to confirm our results.
C1 Erasmus MC, Univ Med Ctr, Dept Immunol, NL-3000 DR Rotterdam, Netherlands.
   Erasmus MC, Univ Med Ctr, Dept Surg, NL-3000 DR Rotterdam, Netherlands.
C3 Erasmus University Rotterdam; Erasmus MC; Erasmus University Rotterdam;
   Erasmus MC
RP Ruseler-van Embden, JGH (通讯作者)，Erasmus MC, Univ Med Ctr, Dept Immunol, POB 1738, NL-3000 DR Rotterdam, Netherlands.
EM j.vanembden@erasmusmc.nl
CR ANDERSEN PH, 1994, CONTACT DERMATITIS, V30, P152, DOI 10.1111/j.1600-0536.1994.tb00696.x
   BELITZ HD, 1982, Z LEBENSM UNTERS FOR, V174, P442, DOI 10.1007/BF01042722
   Berg R W, 1986, Pediatr Dermatol, V3, P102, DOI 10.1111/j.1525-1470.1986.tb00498.x
   BERG RW, 1994, PEDIATR DERMATOL, V11, P18, DOI 10.1111/j.1525-1470.1994.tb00066.x
   BRZIN J, 1988, BIOL CHEM H-S, V369, P233
   Buckingham K W, 1986, Pediatr Dermatol, V3, P107, DOI 10.1111/j.1525-1470.1986.tb00499.x
   CANO LR, 1994, J PEDIATR-US, V125, P914, DOI 10.1016/S0022-3476(05)82008-6
   Delgado J, 1996, CONTACT DERMATITIS, V35, P179, DOI 10.1111/j.1600-0536.1996.tb02342.x
   GOTZE H, 1975, NATURE, V257, P607, DOI 10.1038/257607a0
   Hanlon M, 1996, J Wound Ostomy Continence Nurs, V23, P174, DOI 10.1016/S1071-5754(96)90017-0
   Haugen V, 1997, Gastroenterol Nurs, V20, P87, DOI 10.1097/00001610-199705000-00005
   HAYASHI AH, 1991, J PEDIATR SURG, V26, P1279, DOI 10.1016/0022-3468(91)90598-N
   LAYER P, 1986, AM J PHYSIOL, V251, pG475, DOI 10.1152/ajpgi.1986.251.4.G475
   LIEBOW C, 1975, SCIENCE, V189, P472, DOI 10.1126/science.1154022
   MACFARLANE GT, 1986, J GEN MICROBIOL, V132, P1647
   MACFARLANE GT, 1988, J APPL BACTERIOL, V64, P37, DOI 10.1111/j.1365-2672.1988.tb02427.x
   METCALF A, 1995, POSTGRAD MED, V98, P81, DOI 10.1080/00325481.1995.11946071
   NATER JP, 1967, J ALLERGY, V40, P202, DOI 10.1016/0021-8707(67)90082-2
   PATIL SM, 1996, DERMATOTOXICOLOGY, P411
   Pouvreau L, 2001, J AGR FOOD CHEM, V49, P2864, DOI 10.1021/jf010126v
   Revina TA, 1995, BIOCHEMISTRY-MOSCOW+, V60, P1411
   ROA NM, 1985, INDIAN J BIOCH BIOPH, V22, P373
   Rodriguez-Poblador J, 1998, PEDIATR DERMATOL, V15, P46, DOI 10.1046/j.1525-1470.1998.1998015046.x
   RUSELERVANEMBDE.JG, 1991, MICROB ECOL HEALTH D, V4, P202
   RUSELERVANEMBDEN JGH, 1988, DIGESTION, V40, P33, DOI 10.1159/000199640
   RYAN CA, 1974, J BIOL CHEM, V249, P5495
   Seppälä U, 1999, J ALLERGY CLIN IMMUN, V103, P165, DOI 10.1016/S0091-6749(99)70541-5
   VANDEMERWE JP, 1982, DIGESTION, V24, P1, DOI 10.1159/000198767
   VANEMBDEN JGHR, 1994, GUT, V35, P658, DOI 10.1136/gut.35.5.658
   White CM, 1996, ANN PHARMACOTHER, V30, P954, DOI 10.1177/106002809603000907
NR 30
TC 37
Z9 39
U1 0
U2 12
PU WILEY
PI HOBOKEN
PA 111 RIVER ST, HOBOKEN 07030-5774, NJ USA
SN 0014-2972
EI 1365-2362
J9 EUR J CLIN INVEST
JI Eur. J. Clin. Invest.
PD APR
PY 2004
VL 34
IS 4
BP 303
EP 311
DI 10.1111/j.1365-2362.2004.01330.x
PG 9
WC Medicine, General & Internal; Medicine, Research & Experimental
WE Science Citation Index Expanded (SCI-EXPANDED)
SC General & Internal Medicine; Research & Experimental Medicine
GA 812KW
UT WOS:000220839400010
PM 15086363
DA 2024-01-22
ER

PT J
AU Kudelka, MR
   Stowell, SR
   Cummings, RD
   Neish, AS
AF Kudelka, Matthew R.
   Stowell, Sean R.
   Cummings, Richard D.
   Neish, Andrew S.
TI Intestinal epithelial glycosylation in homeostasis and gut microbiota
   interactions in IBD
SO NATURE REVIEWS GASTROENTEROLOGY & HEPATOLOGY
LA English
DT Review
ID INFLAMMATORY-BOWEL-DISEASE; O-GLYCOME REPORTER/AMPLIFICATION; FUNCTIONAL
   CFTR CHANNEL; NEONATAL FC-RECEPTOR; SIALOSYL-TN ANTIGEN; HUMAN MUC2
   MUCIN; ABO BLOOD-GROUP; SIALYL-LEWIS-X; C-TYPE LECTIN;
   ULCERATIVE-COLITIS
AB Intestinal epithelial glycosylation is influenced by host genetics, the environment and the gut microbiota. In this Review, Kudelka et al. describe the functions of epithelial glycans and discuss the role of epithelial glycosylation in Crohn's disease and ulcerative colitis.
   Inflammatory bowel disease (IBD) affects 6.8 million people globally. A variety of factors have been implicated in IBD pathogenesis, including host genetics, immune dysregulation and gut microbiota alterations. Emerging evidence implicates intestinal epithelial glycosylation as an underappreciated process that interfaces with these three factors. IBD is associated with increased expression of truncated O-glycans as well as altered expression of terminal glycan structures. IBD genes, glycosyltransferase mislocalization, altered glycosyltransferase and glycosidase expression and dysbiosis drive changes in the glycome. These glycan changes disrupt the mucus layer, glycan-lectin interactions, host-microorganism interactions and mucosal immunity, and ultimately contribute to IBD pathogenesis. Epithelial glycans are especially critical in regulating the gut microbiota through providing bacterial ligands and nutrients and ultimately determining the spatial organization of the gut microbiota. In this Review, we discuss the regulation of intestinal epithelial glycosylation, altered epithelial glycosylation in IBD and mechanisms for how these alterations contribute to disease pathobiology. We hope that this Review provides a foundation for future studies on IBD glycosylation and the emergence of glycan-inspired therapies for IBD.
C1 [Kudelka, Matthew R.] Emory Univ, Sch Med, Med Scientist Training Program, Atlanta, GA USA.
   [Stowell, Sean R.; Neish, Andrew S.] Emory Univ, Sch Med, Dept Pathol & Lab Med, Atlanta, GA 30322 USA.
   [Cummings, Richard D.] Harvard Med Sch, Dept Surg, Beth Israel Deaconess Med Ctr, Boston, MA 02115 USA.
   [Kudelka, Matthew R.] Weill Cornell Med, Dept Internal Med, New York, NY USA.
C3 Emory University; Emory University; Harvard University; Beth Israel
   Deaconess Medical Center; Harvard Medical School; Cornell University;
   Weill Cornell Medicine
RP Neish, AS (通讯作者)，Emory Univ, Sch Med, Dept Pathol & Lab Med, Atlanta, GA 30322 USA.
EM aneish@emory.edu
FU NIH [U01CA168930, P41GM103694]; Burroughs Wellcome Trust Career Award
   for Medical Scientists; NIH Early Independence Grants [DP5OD019892,
   DK89763, AI64462]
FX The authors were supported by NIH grants U01CA168930 and P41GM103694
   (R.D.C.), the Burroughs Wellcome Trust Career Award for Medical
   Scientists and the NIH Early Independence Grants DP5OD019892 (S.R.S.)
   and DK89763 and AI64462 (A.S.N.).
CR Abed J, 2016, CELL HOST MICROBE, V20, P215, DOI 10.1016/j.chom.2016.07.006
   Adams OJ, 2018, GLYCOBIOLOGY, V28, P640, DOI 10.1093/glycob/cwx108
   Afzali B, 2017, NAT IMMUNOL, V18, P813, DOI 10.1038/ni.3753
   Ahn SH, 2008, INFLAMM BOWEL DIS, V14, P908, DOI 10.1002/ibd.20413
   Akmacic IT, 2015, INFLAMM BOWEL DIS, V21, P1237, DOI 10.1097/MIB.0000000000000372
   Allavena P, 2010, CLIN DEV IMMUNOL, DOI 10.1155/2010/547179
   Ambort D, 2012, P NATL ACAD SCI USA, V109, P5645, DOI 10.1073/pnas.1120269109
   An GY, 2007, J EXP MED, V204, P1417, DOI 10.1084/jem.20061929
   Ananthakrishnan AN, 2015, NAT REV GASTRO HEPAT, V12, P205, DOI 10.1038/nrgastro.2015.34
   Angata T, 2007, GLYCOBIOLOGY, V17, P838, DOI 10.1093/glycob/cwm049
   Angata T, 2006, FASEB J, V20, P1964, DOI 10.1096/fj.06-5800com
   [Anonymous], 2015, Essentials of Glycobiology, DOI DOI 10.1101/GLYCOBIOLOGY.3E.014
   Apweiler R, 1999, BBA-GEN SUBJECTS, V1473, P4, DOI 10.1016/S0304-4165(99)00165-8
   Arabyan N, 2016, SCI REP-UK, V6, DOI 10.1038/srep29525
   Arike L, 2017, GLYCOBIOLOGY, V27, P318, DOI 10.1093/glycob/cww134
   Asker N, 1998, J BIOL CHEM, V273, P18857, DOI 10.1074/jbc.273.30.18857
   Aspholm-Hurtig M, 2004, SCIENCE, V305, P519, DOI 10.1126/science.1098801
   Ataga KI, 2017, NEW ENGL J MED, V376, P429, DOI 10.1056/NEJMoa1611770
   Axelsson MAB, 1998, J BIOL CHEM, V273, P18864, DOI 10.1074/jbc.273.30.18864
   Barbé L, 2018, SCI REP-UK, V8, DOI 10.1038/s41598-018-31005-4
   Barrett JC, 2009, NAT GENET, V41, P1330, DOI 10.1038/ng.483
   Bene KP, 2017, FRONT MICROBIOL, V8, DOI 10.3389/fmicb.2017.00321
   Bennett EP, 2012, GLYCOBIOLOGY, V22, P736, DOI 10.1093/glycob/cwr182
   Bergstrom K, 2017, MUCOSAL IMMUNOL, V10, P91, DOI 10.1038/mi.2016.45
   Bergstrom K, 2016, GASTROENTEROLOGY, V151, P152, DOI 10.1053/j.gastro.2016.03.039
   Bergstrom KSB, 2013, GLYCOBIOLOGY, V23, P1026, DOI 10.1093/glycob/cwt045
   Birchenough GMH, 2016, SCIENCE, V352, P1535, DOI 10.1126/science.aaf7419
   Bodger K, 2006, GUT, V55, P973, DOI 10.1136/gut.2005.086413
   Bogaert S, 2010, BMC IMMUNOL, V11, DOI 10.1186/1471-2172-11-61
   Bogdanos DP, 2012, BMC GASTROENTEROL, V12, DOI 10.1186/1471-230X-12-102
   Bojanova DP, 2016, PLOS BIOL, V14, DOI 10.1371/journal.pbio.1002503
   Boltin D, 2013, J CLIN GASTROENTEROL, V47, P106, DOI 10.1097/MCG.0b013e3182688e73
   Brazil JC, 2016, IMMUNOL REV, V273, P94, DOI 10.1111/imr.12446
   Brazil JC, 2013, J IMMUNOL, V191, P4804, DOI 10.4049/jimmunol.1301307
   Brazil JC, 2010, J IMMUNOL, V185, P7026, DOI 10.4049/jimmunol.1001293
   Brennan CA, 2016, ANNU REV MICROBIOL, V70, P395, DOI 10.1146/annurev-micro-102215-095513
   Bry L, 1996, SCIENCE, V273, P1380, DOI 10.1126/science.273.5280.1380
   CAMPBELL BJ, 1995, J CLIN INVEST, V95, P571, DOI 10.1172/JCI117700
   Campbell BJ, 2001, GLYCOCONJUGATE J, V18, P851, DOI 10.1023/A:1022240107040
   Canavan C, 2006, ALIMENT PHARM THER, V23, P1097, DOI 10.1111/j.1365-2036.2006.02854.x
   Cao S, 2007, J VIROL, V81, P5949, DOI 10.1128/JVI.00219-07
   Capaldo CT, 2014, MOL BIOL CELL, V25, P2710, DOI 10.1091/mbc.E14-02-0773
   CARLSTEDT I, 1993, J BIOL CHEM, V268, P18771
   Cavalcanti MG, 2011, PLOS ONE, V6, DOI 10.1371/journal.pone.0025259
   Chang D, 2014, PLOS ONE, V9, DOI 10.1371/journal.pone.0113684
   Chichlowski M, 2008, AM J PHYSIOL-GASTR L, V295, pG1139, DOI 10.1152/ajpgi.90516.2008
   Chionh YT, 2009, INFECT IMMUN, V77, P2962, DOI 10.1128/IAI.01522-08
   Christodoulou K, 2013, GUT, V62, P977, DOI 10.1136/gutjnl-2011-301833
   CLAMP JR, 1981, CLIN SCI, V61, P229, DOI 10.1042/cs0610229
   Clerc F, 2018, GASTROENTEROLOGY, V155, P829, DOI 10.1053/j.gastro.2018.05.030
   COOPER HS, 1988, GASTROENTEROLOGY, V95, P686, DOI 10.1016/S0016-5085(88)80015-5
   Corfield AP, 1996, GLYCOCONJUGATE J, V13, P809, DOI 10.1007/BF00702345
   Coyne MJ, 2005, SCIENCE, V307, P1778, DOI 10.1126/science.1106469
   Cummings R., 2015, Essentials of Glycobiology, DOI DOI 10.1101/GLYCOBIOLOGY.3E.036
   Cummings R. D., 2015, ESSENTIALS GLYCOBIOL, P413
   Cummings RD, 2015, Essentials of Glycobiology, V3rd
   Cummings RD, 2019, GLYCOCONJUGATE J, V36, P241, DOI 10.1007/s10719-019-09876-0
   Cummings RD, 2014, CHEM BIOL, V21, P1, DOI 10.1016/j.chembiol.2013.12.010
   Cummings RD, 2009, MOL BIOSYST, V5, P1087, DOI 10.1039/b907931a
   Dahlhamer JM, 2016, MMWR-MORBID MORTAL W, V65, P1166, DOI 10.15585/mmwr.mm6542a3
   Dall'Olio F, 2017, INT J MOL SCI, V18, DOI 10.3390/ijms18050998
   Das I, 2013, J EXP MED, V210, P1201, DOI 10.1084/jem.20121268
   Dawson PA, 2009, GUT, V58, P910, DOI 10.1136/gut.2007.147595
   de Kivit S, 2017, J INNATE IMMUN, V9, P609, DOI 10.1159/000479817
   DEGRAAF TW, 1993, J EXP MED, V177, P657, DOI 10.1084/jem.177.3.657
   Dejea CM, 2018, SCIENCE, V359, P592, DOI 10.1126/science.aah3648
   DESILVA HJ, 1991, GUT, V32, P61, DOI 10.1136/gut.32.1.61
   Dewald JH, 2016, CELLS-BASEL, V5, DOI 10.3390/cells5040043
   Dias AM, 2018, P NATL ACAD SCI USA, V115, pE4651, DOI 10.1073/pnas.1720409115
   Donaldson GP, 2016, NAT REV MICROBIOL, V14, P20, DOI 10.1038/nrmicro3552
   Duan JY, 2008, P NATL ACAD SCI USA, V105, P5183, DOI 10.1073/pnas.0800974105
   Duerr RH, 2006, SCIENCE, V314, P1461, DOI 10.1126/science.1135245
   Engevik MA, 2013, AM J PHYSIOL-GASTR L, V305, pG697, DOI 10.1152/ajpgi.00184.2013
   Etzold S, 2014, ENVIRON MICROBIOL, V16, P888, DOI 10.1111/1462-2920.12377
   Evans RC, 2002, GASTROENTEROLOGY, V122, P1784, DOI 10.1053/gast.2002.33659
   Faith JJ, 2013, SCIENCE, V341, P44, DOI 10.1126/science.1237439
   Feagins LA, 2009, NAT REV GASTRO HEPAT, V6, P297, DOI 10.1038/nrgastro.2009.44
   FERNANDES B, 1991, CANCER RES, V51, P718
   Fonseca-Camarillo G, 2012, INFLAMM BOWEL DIS, V18, P1197, DOI 10.1002/ibd.22968
   Freeze H H, 2015, ESSENTIALS GLYCOBIOL, P521
   Frey A, 1996, J EXP MED, V184, P1045, DOI 10.1084/jem.184.3.1045
   FRYKHOLM G, 1987, DIS COLON RECTUM, V30, P545, DOI 10.1007/BF02554787
   Fu JX, 2011, J CLIN INVEST, V121, P1657, DOI 10.1172/JCI45538
   Gagnière J, 2016, WORLD J GASTROENTERO, V22, P501, DOI 10.3748/wjg.v22.i2.501
   Garrido D, 2011, PLOS ONE, V6, DOI 10.1371/journal.pone.0017315
   GBD, 2020, LANCET GASTROENTEROL, V5, P17, DOI DOI 10.1016/S2468-1253(19)30333-4
   Gevers D, 2014, CELL HOST MICROBE, V15, P382, DOI 10.1016/j.chom.2014.02.005
   Gill DJ, 2013, P NATL ACAD SCI USA, V110, pE3152, DOI 10.1073/pnas.1305269110
   Gill DJ, 2010, J CELL BIOL, V189, P843, DOI 10.1083/jcb.201003055
   Glocker EO, 2009, NEW ENGL J MED, V361, P2033, DOI 10.1056/NEJMoa0907206
   Godl K, 2002, J BIOL CHEM, V277, P47248, DOI 10.1074/jbc.M208483200
   Goonetilleke KS, 2007, EJSO-EUR J SURG ONC, V33, P266, DOI 10.1016/j.ejso.2006.10.004
   Goto Y, 2015, SCI REP, V5
   Goto Y, 2016, NAT IMMUNOL, V17, P1244, DOI 10.1038/ni.3587
   Goto Y, 2014, SCIENCE, V345, P1310, DOI 10.1126/science.1254009
   Graham DB, 2016, CELL REP, V17, P2955, DOI 10.1016/j.celrep.2016.11.042
   Graziani F, 2016, J APPL MICROBIOL, V120, P1403, DOI 10.1111/jam.13095
   Grover Z, 2014, J GASTROENTEROL, V49, P638, DOI 10.1007/s00535-013-0815-0
   Gunning AP, 2016, INT J MOL SCI, V17, DOI 10.3390/ijms17111854
   Gur C, 2015, IMMUNITY, V42, P344, DOI 10.1016/j.immuni.2015.01.010
   Gustafsson JK, 2012, J EXP MED, V209, P1263, DOI 10.1084/jem.20120562
   Hanson SR, 2006, BIOORGAN MED CHEM, V14, P8386, DOI 10.1016/j.bmc.2006.09.002
   Hase K, 2009, NATURE, V462, P226, DOI 10.1038/nature08529
   Helander A, 2003, J VIROL, V77, P7964, DOI 10.1128/JVI.77.14.7964-7977.2003
   Hollingsworth MA, 2004, NAT REV CANCER, V4, P45, DOI 10.1038/nrc1251
   Larsson JMH, 2013, AM J PHYSIOL-GASTR L, V305, pG357, DOI 10.1152/ajpgi.00048.2013
   Hooper LV, 2012, SCIENCE, V336, P1268, DOI 10.1126/science.1223490
   Hooper LV, 1999, P NATL ACAD SCI USA, V96, P9833, DOI 10.1073/pnas.96.17.9833
   Hu LY, 2012, NATURE, V485, P256, DOI 10.1038/nature10996
   Hudak JE, 2014, CHEM BIOL, V21, P16, DOI 10.1016/j.chembiol.2013.09.010
   Hudak JE, 2014, NAT CHEM BIOL, V10, P69, DOI [10.1038/NCHEMBIO.1388, 10.1038/nchembio.1388]
   Ikehara Y, 1999, GLYCOBIOLOGY, V9, P1213, DOI 10.1093/glycob/9.11.1213
   Imberty A, 2004, MICROBES INFECT, V6, P221, DOI 10.1016/j.micinf.2003.10.016
   Itzkowitz SH, 1996, GASTROENTEROLOGY, V110, P694, DOI 10.1053/gast.1996.v110.pm8608878
   ITZKOWITZ SH, 1995, GASTROENTEROLOGY, V109, P490, DOI 10.1016/0016-5085(95)90337-2
   Iwai T, 2002, J BIOL CHEM, V277, P12802, DOI 10.1074/jbc.M112457200
   Jaff MS, 2010, INT J NANOMED, V5, P901, DOI 10.2147/IJN.S13980
   Jakobsson HE, 2015, EMBO REP, V16, P164, DOI 10.15252/embr.201439263
   Jiang K, 2014, J BIOL CHEM, V289, P10510, DOI 10.1074/jbc.M113.538538
   Johansson MEV, 2011, P NATL ACAD SCI USA, V108, P4659, DOI 10.1073/pnas.1006451107
   Johansson MEV, 2008, P NATL ACAD SCI USA, V105, P15064, DOI 10.1073/pnas.0803124105
   Jostins L, 2012, NATURE, V491, P119, DOI 10.1038/nature11582
   Ju TZ, 2008, CANCER RES, V68, P1636, DOI 10.1158/0008-5472.CAN-07-2345
   Ju TZ, 2014, CANCER BIOMARK, V14, P63, DOI 10.3233/CBM-130375
   Ju TZ, 2013, PROTEOM CLIN APPL, V7, P618, DOI 10.1002/prca.201300024
   Ju TZ, 2011, ANGEW CHEM INT EDIT, V50, P1770, DOI 10.1002/anie.201002313
   Ju TZ, 2005, NATURE, V437, P1252, DOI 10.1038/4371252a
   Ju TZ, 2002, P NATL ACAD SCI USA, V99, P16613, DOI 10.1073/pnas.262438199
   Kamada N, 2012, SCIENCE, V336, P1325, DOI 10.1126/science.1222195
   Kamioka M, 2015, 7 INT C MUC IMM
   Kang MS, 2017, SEMIN IMMUNOL, V32, P3, DOI 10.1016/j.smim.2017.04.003
   Karasawa F, 2012, J CLIN INVEST, V122, P923, DOI 10.1172/JCI59087
   Karlén P, 1998, GASTROENTEROLOGY, V115, P1395, DOI 10.1016/S0016-5085(98)70018-6
   Kavanaugh D, 2013, APPL ENVIRON MICROB, V79, P3507, DOI 10.1128/AEM.03694-12
   Kawakubo M, 2004, SCIENCE, V305, P1003, DOI 10.1126/science.1099250
   Keller DS, 2019, TECH COLOPROCTOL, V23, P3, DOI 10.1007/s10151-019-1926-2
   Khalili H, 2011, CANCER EPIDEM BIOMAR, V20, P1017, DOI 10.1158/1055-9965.EPI-10-1250
   Kinoshita H, 2008, RES MICROBIOL, V159, P685, DOI 10.1016/j.resmic.2008.07.005
   Klaassen CD, 1997, FASEB J, V11, P404, DOI 10.1096/fasebj.11.6.9194521
   Knoop KA, 2013, CURR OPIN GASTROEN, V29, P112, DOI 10.1097/MOG.0b013e32835cf1cd
   KORNFELD S, 1986, J CLIN INVEST, V77, P1, DOI 10.1172/JCI112262
   Koropatkin NM, 2012, NAT REV MICROBIOL, V10, P323, DOI 10.1038/nrmicro2746
   Kostic AD, 2014, GASTROENTEROLOGY, V146, P1489, DOI 10.1053/j.gastro.2014.02.009
   Kostic AD, 2013, CELL HOST MICROBE, V14, P207, DOI 10.1016/j.chom.2013.07.007
   Kudelka MR, 2018, GLYCOBIOLOGY, V28, P214, DOI 10.1093/glycob/cwy005
   Kudelka MR, 2016, P NATL ACAD SCI USA, V113, P14787, DOI 10.1073/pnas.1612158114
   Kudelka MR, 2016, NAT METHODS, V13, P81, DOI [10.1038/NMETH.3675, 10.1038/nmeth.3675]
   Kudelka MR, 2015, ADV CANCER RES, V126, P53, DOI 10.1016/bs.acr.2014.11.002
   Kumar S, 2012, BIOINFORMATICS, V28, P2553, DOI 10.1093/bioinformatics/bts481
   Kumar V, 2015, Robbins and Cotran Pathologic Basis of Disease, V9th
   Larsson JMH, 2011, INFLAMM BOWEL DIS, V17, P2299, DOI 10.1002/ibd.21625
   Larsson JMH, 2009, GLYCOBIOLOGY, V19, P756, DOI 10.1093/glycob/cwp048
   Lauc G, 2013, PLOS GENET, V9, DOI 10.1371/journal.pgen.1003225
   Lauc G, 2010, PLOS GENET, V6, DOI 10.1371/journal.pgen.1001256
   Leclaire C, 2018, FASEB J, V32, P3301, DOI 10.1096/fj.201700619R
   Lee H, 2008, GLYCOBIOLOGY, V18, P549, DOI 10.1093/glycob/cwn037
   Lee SM, 2013, NATURE, V501, P426, DOI 10.1038/nature12447
   Liu JZ, 2015, NAT GENET, V47, P979, DOI 10.1038/ng.3359
   Liu JN, 2015, J BIOTECHNOL, V199, P77, DOI 10.1016/j.jbiotec.2015.02.017
   Lo Presti A, 2019, FRONT MICROBIOL, V10, DOI 10.3389/fmicb.2019.01655
   Loftus EV, 2004, GASTROENTEROLOGY, V126, P1504, DOI 10.1053/j.gastro.2004.01.063
   Lynch JB, 2012, MOL MICROBIOL, V85, P478, DOI 10.1111/j.1365-2958.2012.08123.x
   Macauley MS, 2014, NAT REV IMMUNOL, V14, P653, DOI 10.1038/nri3737
   Maeda Y, 2008, NAT CELL BIOL, V10, P1135, DOI 10.1038/ncb1773
   Maeda Y, 2010, METHOD ENZYMOL, V480, P495, DOI 10.1016/S0076-6879(10)80022-9
   Malickova K, 2010, EUR J GASTROEN HEPAT, V22, P144, DOI 10.1097/MEG.0b013e32832f5c7e
   Manicassamy S, 2010, SCIENCE, V329, P849, DOI 10.1126/science.1188510
   Mantis NJ, 2002, J IMMUNOL, V169, P1844, DOI 10.4049/jimmunol.169.4.1844
   Marcobal A, 2013, GLYCOBIOLOGY, V23, P1038, DOI 10.1093/glycob/cwt040
   Marcos Nuno T, 2011, Front Biosci (Elite Ed), V3, P1443
   Martens EC, 2008, CELL HOST MICROBE, V4, P447, DOI 10.1016/j.chom.2008.09.007
   Martens EC, 2009, J BIOL CHEM, V284, P24673, DOI 10.1074/jbc.R109.022848
   Matricon J, 2010, M S-MED SCI, V26, P405, DOI 10.1051/medsci/2010264405
   McDole JR, 2012, NATURE, V483, P345, DOI 10.1038/nature10863
   McEver RP, 2015, CARDIOVASC RES, V107, P331, DOI 10.1093/cvr/cvv154
   McGovern DPB, 2015, GASTROENTEROLOGY, V149, P1163, DOI 10.1053/j.gastro.2015.08.001
   McGovern DPB, 2010, HUM MOL GENET, V19, P3468, DOI 10.1093/hmg/ddq248
   McLoughlin K, 2016, CELL HOST MICROBE, V19, P550, DOI 10.1016/j.chom.2016.02.021
   McMahon R. F. T., 1994, GLYCOSYLATION DIS, V1, P235, DOI [10.1007/bf00919331, DOI 10.1007/BF00919331]
   Mi RJ, 2012, J BIOL CHEM, V287, P41523, DOI 10.1074/jbc.M112.371989
   Mi WY, 2011, BBA-MOL BASIS DIS, V1812, P514, DOI 10.1016/j.bbadis.2011.01.009
   Miller MJ, 2014, MUCOSAL IMMUNOL, V7, P452, DOI 10.1038/mi.2014.4
   Mkhikian H, 2011, NAT COMMUN, V2, DOI 10.1038/ncomms1333
   Möckl L, 2019, DEV CELL, V50, P57, DOI 10.1016/j.devcel.2019.04.035
   Mohammadi Rasoul, 2015, Gastroenterol Hepatol Bed Bench, V8, P123
   Momozawa Y, 2018, NAT COMMUN, V9, DOI 10.1038/s41467-018-04365-8
   Morgan XC, 2012, GENOME BIOL, V13, DOI 10.1186/gb-2012-13-9-r79
   Muglia C, 2011, CELL DEATH DIS, V2, DOI 10.1038/cddis.2011.44
   Muz B, 2019, BLOOD CANCER J, V9, DOI 10.1038/s41408-019-0227-3
   Nairn AV, 2008, J BIOL CHEM, V283, P17298, DOI 10.1074/jbc.M801964200
   Nakayama J, 1999, P NATL ACAD SCI USA, V96, P8991, DOI 10.1073/pnas.96.16.8991
   Neelamegham S, 2016, CURR OPIN STRUC BIOL, V40, P145, DOI 10.1016/j.sbi.2016.09.013
   Ng KM, 2013, NATURE, V502, P96, DOI 10.1038/nature12503
   Nio J, 2005, J HISTOCHEM CYTOCHEM, V53, P1323, DOI 10.1369/jhc.5A6685.2005
   Nishihira J, 2009, CURR PHARM DESIGN, V15, P2104, DOI 10.2174/138161209788489113
   Nishiyama K, 2016, ANIM SCI J, V87, P809, DOI 10.1111/asj.12491
   Nizet V., 2015, ESSENTIALS GLYCOBIOL, P481
   Nochi T, 2007, J EXP MED, V204, P2789, DOI 10.1084/jem.20070607
   Noda M, 2018, CLIN CANCER RES, V24, P4468, DOI 10.1158/1078-0432.CCR-17-3533
   Nussbaumer P, 2004, MED RES REV, V24, P529, DOI 10.1002/med.20008
   Nyström EEL, 2018, EBIOMEDICINE, V33, P134, DOI 10.1016/j.ebiom.2018.05.031
   Ohno H, 2010, GUT MICROBES, V1, P407, DOI 10.4161/gmic.1.6.14078
   Okuda J, 2010, INFECT IMMUN, V78, P4511, DOI 10.1128/IAI.00428-10
   OWEN RL, 1977, GASTROENTEROLOGY, V72, P440
   Gobbi RP, 2016, BIOFACTORS, V42, P93, DOI 10.1002/biof.1252
   Park D, 2016, MOL CELL PROTEOMICS, V15, P3653, DOI 10.1074/mcp.M116.063206
   PARKER N, 1995, DIGESTION, V56, P52, DOI 10.1159/000201222
   Parker RB, 2010, ACS CHEM BIOL, V5, P35, DOI 10.1021/cb9002514
   Pham TAN, 2014, CELL HOST MICROBE, V16, P504, DOI 10.1016/j.chom.2014.08.017
   Pickard JM, 2015, J IMMUNOL, V194, P5588, DOI 10.4049/jimmunol.1500395
   Pinho SS, 2015, NAT REV CANCER, V15, P540, DOI 10.1038/nrc3982
   Pudlo NA, 2015, MBIO, V6, DOI 10.1128/mBio.01282-15
   Radhakrishnan P, 2014, P NATL ACAD SCI USA, V111, pE4066, DOI 10.1073/pnas.1406619111
   Rakoff-Nahoum S, 2016, NATURE, V533, P255, DOI 10.1038/nature17626
   RAOUF AH, 1992, CLIN SCI, V83, P623, DOI 10.1042/cs0830623
   Rausch P, 2011, P NATL ACAD SCI USA, V108, P19030, DOI 10.1073/pnas.1106408108
   Rescigno M, 2001, NAT IMMUNOL, V2, P361, DOI 10.1038/86373
   Rho JH, 2005, J BACTERIOL, V187, P1543, DOI 10.1128/JB.187.5.1543-1551.2005
   RHODES JM, 1988, DIGEST DIS SCI, V33, P1359, DOI 10.1007/BF01536988
   Rios D, 2016, MUCOSAL IMMUNOL, V9, P907, DOI 10.1038/mi.2015.121
   Rivinoja A, 2012, ANN MED, V44, P542, DOI 10.3109/07853890.2011.579150
   Robbe C, 2003, J BIOL CHEM, V278, P46337, DOI 10.1074/jbc.M302529200
   Robbe-Masselot C, 2009, GLYCOCONJUGATE J, V26, P397, DOI 10.1007/s10719-008-9186-9
   Rubinstein MR, 2013, CELL HOST MICROBE, V14, P195, DOI 10.1016/j.chom.2013.07.012
   RYDER SD, 1992, JNCI-J NATL CANCER I, V84, P1410, DOI 10.1093/jnci/84.18.1410
   Sackstein R, 2016, GLYCOBIOLOGY, V26, P544, DOI 10.1093/glycob/cww035
   Santucci L, 2003, GASTROENTEROLOGY, V124, P1381, DOI 10.1016/S0016-5085(03)00267-1
   Schelwies M, 2010, CHEMBIOCHEM, V11, P2393, DOI 10.1002/cbic.201000401
   Schroeder BO, 2018, CELL HOST MICROBE, V23, P27, DOI 10.1016/j.chom.2017.11.004
   Schulz O, 2013, TRENDS IMMUNOL, V34, P155, DOI 10.1016/j.it.2012.09.006
   Schütte A, 2014, P NATL ACAD SCI USA, V111, P12396, DOI 10.1073/pnas.1407597111
   Scott DW, 2015, MOL BIOL CELL, V26, P3205, DOI 10.1091/mbc.E14-12-1604
   Sekirov I, 2010, PHYSIOL REV, V90, P859, DOI 10.1152/physrev.00045.2009
   Sewell R, 2006, J BIOL CHEM, V281, P3586, DOI 10.1074/jbc.M511826200
   Shan MM, 2013, SCIENCE, V342, P447, DOI 10.1126/science.1237910
   SHEPHERD NA, 1987, J CLIN PATHOL, V40, P601, DOI 10.1136/jcp.40.6.601
   Singh R, 2006, GLYCOBIOLOGY, V16, P594, DOI 10.1093/glycob/cwj108
   Singh SK, 2009, MOL IMMUNOL, V46, P1240, DOI 10.1016/j.molimm.2008.11.021
   Slawson C, 2011, NAT REV CANCER, V11, P678, DOI 10.1038/nrc3114
   Song XZ, 2016, NAT METHODS, V13, P528, DOI [10.1038/NMETH.3861, 10.1038/nmeth.3861]
   Sonnenburg JL, 2004, NAT IMMUNOL, V5, P569, DOI 10.1038/ni1079
   Sonnenburg JL, 2005, SCIENCE, V307, P1955, DOI 10.1126/science.1109051
   SPECIAN RD, 1980, J CELL BIOL, V85, P626, DOI 10.1083/jcb.85.3.626
   Stanway SJ, 2006, CLIN CANCER RES, V12, P1585, DOI 10.1158/1078-0432.CCR-05-1996
   Steentoft C, 2018, GLYCOBIOLOGY, V28, P656, DOI 10.1093/glycob/cwy008
   Steentoft C, 2013, EMBO J, V32, P1478, DOI 10.1038/emboj.2013.79
   STEINBERG W, 1990, AM J GASTROENTEROL, V85, P350
   Stone EL, 2009, MOL CELL BIOL, V29, P3770, DOI 10.1128/MCB.00204-09
   Stowell SR, 2008, J BIOL CHEM, V283, P10109, DOI 10.1074/jbc.M709545200
   Stowell SR, 2015, ANNU REV PATHOL-MECH, V10, P473, DOI 10.1146/annurev-pathol-012414-040438
   Stowell SR, 2010, NAT MED, V16, P295, DOI 10.1038/nm.2103
   Strober W, 2011, GASTROENTEROLOGY, V140, P1756, DOI 10.1053/j.gastro.2011.02.016
   Sugimoto K, 2008, WORLD J GASTROENTERO, V14, P5110, DOI 10.3748/wjg.14.5110
   Sun XD, 2018, BMC CANCER, V18, DOI 10.1186/s12885-018-4708-8
   Sundblad V, 2018, FRONT IMMUNOL, V9, DOI 10.3389/fimmu.2018.00379
   Suzuki K, 2018, CELL STRUCT FUNCT, V43, P25, DOI 10.1247/csf.17022
   Suzuki N, 1996, J IMMUNOL, V156, P128
   Ta A, 1997, INFLAMM BOWEL DIS, V3, P254
   Tailford LE, 2015, FRONT GENET, V6, DOI 10.3389/fgene.2015.00081
   Taylor ME., 2015, Essentials of Glycobiology, P361
   Taylor PR, 2002, J IMMUNOL, V169, P3876, DOI 10.4049/jimmunol.169.7.3876
   Telen MJ, 2015, BLOOD, V125, P2656, DOI 10.1182/blood-2014-06-583351
   Terahara K, 2011, BIOCHEM BIOPH RES CO, V404, P822, DOI 10.1016/j.bbrc.2010.12.067
   Theodoratou E, 2014, NAT REV GASTRO HEPAT, V11, P588, DOI 10.1038/nrgastro.2014.78
   Tobisawa Y, 2010, J BIOL CHEM, V285, P6750, DOI 10.1074/jbc.M109.067082
   Trinchera M, 2017, BIOLOGY-BASEL, V6, DOI 10.3390/biology6010016
   Tropini C, 2017, CELL HOST MICROBE, V21, P433, DOI 10.1016/j.chom.2017.03.010
   TSAI HH, 1995, GUT, V36, P570, DOI 10.1136/gut.36.4.570
   Tsuiji M, 2002, J BIOL CHEM, V277, P28892, DOI 10.1074/jbc.M203774200
   Turnbaugh PJ, 2009, NATURE, V457, P480, DOI 10.1038/nature07540
   Uhlen M, 2015, SCIENCE, V347, DOI 10.1126/science.1260419
   Ulmer JE, 2014, J BIOL CHEM, V289, P24289, DOI 10.1074/jbc.M114.573303
   van der Post S, 2014, J PROTEOME RES, V13, P6013, DOI 10.1021/pr500874f
   van der Post S, 2013, J BIOL CHEM, V288, P14636, DOI 10.1074/jbc.M113.459479
   Van der Sluis M, 2006, GASTROENTEROLOGY, V131, P117, DOI 10.1053/j.gastro.2006.04.020
   van Vliet SJ, 2005, INT IMMUNOL, V17, P661, DOI 10.1093/intimm/dxh246
   Varki A, 2015, ESSENTIALS GLYCOBIOL, P423
   Varki A., 2015, ESSENTIALS GLYCOBIOL, V3, P453, DOI 10.1101/glycobiology.3e.035
   Vatanen T, 2016, CELL, V165, P1551, DOI 10.1016/j.cell.2016.05.056
   Vázquez-Martín C, 2004, ONCOLOGY-BASEL, V67, P159, DOI 10.1159/000081003
   Velcich A, 2002, SCIENCE, V295, P1726, DOI 10.1126/science.1069094
   Wang YC, 2010, P NATL ACAD SCI USA, V107, P9228, DOI 10.1073/pnas.0914004107
   Watanabe M, 2010, J APPL MICROBIOL, V109, P927, DOI 10.1111/j.1365-2672.2010.04719.x
   Woods EC, 2015, ANGEW CHEM INT EDIT, V54, P15782, DOI 10.1002/anie.201508783
   Wu LC, 2005, SCIENCE, V309, P774, DOI 10.1126/science.1112422
   Xia BY, 2005, GLYCOBIOLOGY, V15, P747, DOI 10.1093/glycob/cwi061
   Xiao H, 2016, P NATL ACAD SCI USA, V113, P10304, DOI 10.1073/pnas.1608069113
   Yang WH, 2017, SCIENCE, V358, DOI 10.1126/science.aao5610
   Yang Y, 2017, CURR OPIN GASTROEN, V33, P422, DOI 10.1097/MOG.0000000000000399
   YOLKEN RH, 1992, J CLIN INVEST, V90, P1984, DOI 10.1172/JCI116078
   Yoshida M, 2004, IMMUNITY, V20, P769, DOI 10.1016/j.immuni.2004.05.007
   Yoshida M, 2006, J CLIN INVEST, V116, P2142, DOI 10.1172/JCI27821
   Young VB, 2013, MICROBIOME, V1, DOI 10.1186/2049-2618-1-9
   Yu LG, 2007, GLYCOCONJUGATE J, V24, P411, DOI 10.1007/s10719-007-9034-3
   Yuan HY, 2006, NUCLEIC ACIDS RES, V34, pW635, DOI 10.1093/nar/gkl236
   Zhao M, 2018, EMBO MOL MED, V10, DOI 10.15252/emmm.201708736
   Zholudev A, 2004, AM J GASTROENTEROL, V99, P2235, DOI 10.1111/j.1572-0241.2004.40369.x
   Zhu L, 2017, GASTROENTEROL RES, V10, P65, DOI 10.14740/gr740w
NR 298
TC 108
Z9 117
U1 14
U2 119
PU NATURE PORTFOLIO
PI BERLIN
PA HEIDELBERGER PLATZ 3, BERLIN, 14197, GERMANY
SN 1759-5045
EI 1759-5053
J9 NAT REV GASTRO HEPAT
JI Nat. Rev. Gastroenterol. Hepatol.
PD OCT
PY 2020
VL 17
IS 10
BP 597
EP 617
DI 10.1038/s41575-020-0331-7
EA JUL 2020
PG 21
WC Gastroenterology & Hepatology
WE Science Citation Index Expanded (SCI-EXPANDED)
SC Gastroenterology & Hepatology
GA NS7PO
UT WOS:000552162900001
PM 32710014
OA Green Accepted
DA 2024-01-22
ER

PT J
AU Lallemand, C
   Liang, FF
   Staub, F
   Simansour, M
   Vallette, B
   Huang, L
   Ferrando-Miguel, R
   Tovey, MG
AF Lallemand, Christophe
   Liang, Feifei
   Staub, Flore
   Simansour, Maud
   Vallette, Benoit
   Huang, Lue
   Ferrando-Miguel, Rosa
   Tovey, Michael G.
TI A Novel System for the Quantification of the ADCC Activity of
   Therapeutic Antibodies
SO JOURNAL OF IMMUNOLOGY RESEARCH
LA English
DT Article
ID CELL-MEDIATED CYTOTOXICITY; GROWTH-FACTOR RECEPTOR; REPORTER GENE ASSAY;
   CROSS-REGULATION; TNF-ALPHA; ACTIVATION; POLYMORPHISM; EXPRESSION;
   CETUXIMAB; PATHWAY
AB Novel ADCC effector cells expressing the V-variant or F-variant of Fc gamma RIIIa (CD16a) and firefly luciferase under the control of a chimeric promoter incorporating recognition sequences for the principal transcription factors involved in Fc gamma RIIIa signal transduction, together with novel target cells overexpressing a constant high level of the specific antigen recognized by rituximab, trastuzumab, cetuximab, infliximab, adalimumab, or etanercept, confer improved sensitivity, specificity, and dynamic range in an ADCC assay relative to effector cells expressing a NFAT-regulated reporter gene and wild-type target cells. The effector cells also contain a normalization gene rendering ADCC assays independent of cell number or serum matrix effects. The novel effector and target cells in a frozen thaw-and-use format exhibit low vial-to-vial and lot-to-lot variation in their performance characteristics reflected by CVs of 10% or less. Homologous control target cells in which the specific target gene has been invalidated by genome editing providing an ideal control and a means of correcting for nonspecific effects were observed with certain samples of human serum. The novel effector cells and target cells expressing noncleavable membrane-bound TNF alpha have been used to quantify ADCC activity in serum from patients with Crohn's disease treated with infliximab and to relate ADCC activity to drug levels.
C1 [Lallemand, Christophe; Liang, Feifei; Staub, Flore; Simansour, Maud; Vallette, Benoit; Huang, Lue; Ferrando-Miguel, Rosa; Tovey, Michael G.] Biomonitor SAS, Villejuif Bio Pk,1 Mail Prof Georges Mathe, F-94800 Villejuif, France.
RP Tovey, MG (通讯作者)，Biomonitor SAS, Villejuif Bio Pk,1 Mail Prof Georges Mathe, F-94800 Villejuif, France.
EM mt@biomon.fr
CR ARAMBURU J, 1995, J EXP MED, V182, P801, DOI 10.1084/jem.182.3.801
   Cartron G, 2002, BLOOD, V99, P754, DOI 10.1182/blood.V99.3.754
   Chan AC, 2010, NAT REV IMMUNOL, V10, P301, DOI 10.1038/nri2761
   Cheng ZJ, 2014, J IMMUNOL METHODS, V414, P69, DOI 10.1016/j.jim.2014.07.010
   Chung S, 2014, J IMMUNOL METHODS, V407, P63, DOI 10.1016/j.jim.2014.03.021
   da Silva FP, 2008, TRENDS IMMUNOL, V29, P366, DOI 10.1016/j.it.2008.05.001
   Furuke K, 1999, J IMMUNOL, V163, P1473
   Ivashkiv LB, 2008, NAT REV IMMUNOL, V8, P816, DOI 10.1038/nri2396
   Ivashkiv LB, 2009, NAT IMMUNOL, V10, P340, DOI 10.1038/ni.1706
   Kimura H, 2007, CANCER SCI, V98, P1275, DOI 10.1111/j.1349-7006.2007.00510.x
   Lallemand C, 2011, J IMMUNOL METHODS, V373, P229, DOI 10.1016/j.jim.2011.08.022
   Liu D, 2016, ANN HEMATOL, V95, P1483, DOI 10.1007/s00277-016-2723-x
   Luo Y, 2010, J BIOL CHEM, V285, P4232, DOI 10.1074/jbc.M109.037168
   Macian F, 2005, NAT REV IMMUNOL, V5, P472, DOI 10.1038/nri1632
   Mali P, 2013, SCIENCE, V339, P823, DOI 10.1126/science.1232033
   Marcucci F, 2013, MABS-AUSTIN, V5, P34, DOI 10.4161/mabs.22775
   Nimmerjahn Falk, 2008, V415, P151, DOI 10.1007/978-1-59745-570-1_9
   Parekh BS, 2012, MABS-AUSTIN, V4, P310, DOI 10.4161/mabs.19873
   Rajasekaran N, 2015, IMMUNOTARGETS THER, V4, P91, DOI 10.2147/ITT.S61292
   Rodríguez J, 2012, EUR J CANCER, V48, P1774, DOI 10.1016/j.ejca.2012.01.007
   Sakai K, 2006, FASEB J, V20, P311, DOI 10.1096/fj.05-4034fje
   SUN PQ, 1994, GENE DEV, V8, P2527, DOI 10.1101/gad.8.21.2527
   Yamashita M, 2016, SCI REP-UK, V6, DOI 10.1038/srep19772
NR 23
TC 9
Z9 12
U1 0
U2 3
PU HINDAWI LTD
PI LONDON
PA ADAM HOUSE, 3RD FLR, 1 FITZROY SQ, LONDON, W1T 5HF, ENGLAND
SN 2314-8861
EI 2314-7156
J9 J IMMUNOL RES
JI J Immunol. Res.
PY 2017
VL 2017
AR 3908289
DI 10.1155/2017/3908289
PG 19
WC Immunology
WE Science Citation Index Expanded (SCI-EXPANDED)
SC Immunology
GA FJ2QR
UT WOS:000412574800001
PM 29104875
OA Green Submitted, Green Published, gold
DA 2024-01-22
ER

PT J
AU Ramani, T
   Auletta, CS
   Weinstock, D
   Mounho-Zamora, B
   Ryan, PC
   Salcedo, TW
   Bannish, G
AF Ramani, Thulasi
   Auletta, Carol S.
   Weinstock, Daniel
   Mounho-Zamora, Barbara
   Ryan, Patricia C.
   Salcedo, Theodora W.
   Bannish, Gregory
TI Cytokines: The Good, the Bad, and the Deadly
SO INTERNATIONAL JOURNAL OF TOXICOLOGY
LA English
DT Article
DE cytokines; biotherapeutics; immunomodulators; cytokine release syndrome;
   biomarkers
ID THERAPEUTIC MONOCLONAL-ANTIBODIES; REGULATORY T-CELLS; IN-VIVO TOXICITY;
   PRECLINICAL EFFICACY; EXPRESSION; RELEASE; TRIAL; VALIDATION; TGN1412;
   CD4(+)
AB Over the past 30 years, the world of pharmaceutical toxicology has seen an explosion in the area of cytokines. An overview of the many aspects of cytokine safety evaluation currently in progress and evolving strategies for evaluating these important entities was presented at this symposium. Cytokines play a broad role to help the immune system respond to diseases, and drugs which modulate their effect have led to some amazing therapies. Cytokines may be good when stimulating the immune system to fight a foreign pathogen or attack tumors. Other good cytokine effects include reduction of an immune response, for example interferon reduction of neuron inflammation in patients with multiple sclerosis. They may be bad when their expression causes inflammatory diseases, such as the role of tumor necrosis factor alpha in rheumatoid arthritis or asthma and Crohn's disease. Therapeutic modulation of cytokine expression can help the good cytokines to generate or quench the immune system and block the bad cytokines to prevent damaging inflammatory events. However, care must be exercised, as some antibody therapeutics can cause ugly cytokine release which can be deadly. Well-designed toxicology studies should incorporate careful assessment of cytokine modulation that will allow effective therapies to treat unmet needs. This symposium discussed lessons learned in cytokine toxicology using case studies and suggested future directions.
C1 [Ramani, Thulasi; Auletta, Carol S.; Bannish, Gregory] Huntingdon Life Sci, Somerset, NJ 08873 USA.
   [Weinstock, Daniel] Janssen R&D LLC, Spring House, PA USA.
   [Mounho-Zamora, Barbara] ToxStrategies Inc, Bend, OR USA.
   [Ryan, Patricia C.] MedImmune, Gaithersburg, MD USA.
   [Salcedo, Theodora W.] Bristol Myers Squibb Co, New Brunswick, NJ USA.
C3 Johnson & Johnson; Janssen Pharmaceuticals; AstraZeneca; Medimmune;
   Bristol-Myers Squibb
RP Ramani, T (通讯作者)，Huntingdon Life Sci, 100 Mettlers Rd, Somerset, NJ 08873 USA.
EM ramanit@princeton.huntingdon.com
CR Bartholomaeus P, 2014, J IMMUNOL, V192, P2091, DOI 10.4049/jimmunol.1302461
   Brady JL, 2014, CLIN TRANSL IMMUNOL, V3, DOI 10.1038/cti.2014.28
   Christensen E, 2009, CLIN CANCER RES, V15, P5576, DOI 10.1158/1078-0432.CCR-09-0245
   Cutler A, 2005, ANN NY ACAD SCI, V1056, P16, DOI 10.1196/annals.1352.002
   Dimisianos N, 2014, MULT SCLER INT, V2014, DOI 10.1155/2014/436764
   Eastwood D, 2010, BRIT J PHARMACOL, V161, P512, DOI 10.1111/j.1476-5381.2010.00922.x
   Finco D, 2014, CYTOKINE, V66, P143, DOI 10.1016/j.cyto.2013.12.009
   Findlay L, 2011, J IMMUNOL METHODS, V371, P134, DOI 10.1016/j.jim.2011.06.022
   Findlay L, 2010, J IMMUNOL METHODS, V352, P1, DOI 10.1016/j.jim.2009.10.013
   Frigault MJ, 2011, BLOOD, V118, P6724, DOI 10.1182/blood-2011-10-382598
   Hammarström S, 1999, SEMIN CANCER BIOL, V9, P67, DOI 10.1006/scbi.1998.0119
   Humira&REG, 2002, FDA SUMM BAS APPR
   Lee DW, 2014, BLOOD, V124, P188, DOI 10.1182/blood-2014-05-552729
   Lee JW, 2006, PHARM RES, V23, P312, DOI 10.1007/s11095-005-9045-3
   Ligthart S, 2014, ARTERIOSCL THROM VAS, V34, P2695, DOI 10.1161/ATVBAHA.114.304306
   Lin PL, 2010, ARTHRITIS RHEUM-US, V62, P340, DOI 10.1002/art.27271
   Mary C, 2013, MABS-AUSTIN, V5, P47, DOI 10.4161/mabs.22697
   Maude SL, 2014, CANCER J, V20, P119, DOI 10.1097/PPO.0000000000000035
   Medzhitov R, 2008, NATURE, V454, P428, DOI 10.1038/nature07201
   Mikami N, 2014, EUR J IMMUNOL, V44, P955, DOI 10.1002/eji.201444513
   Moniuszko M, 2004, J VIROL, V78, P9740, DOI 10.1128/JVI.78.18.9740-9749.2004
   Nadazdin O, 2010, AM J TRANSPLANT, V10, P1375, DOI 10.1111/j.1600-6143.2010.03119.x
   Pitcher CJ, 2002, J IMMUNOL, V168, P29, DOI 10.4049/jimmunol.168.1.29
   Poirier N, 2012, AM J TRANSPLANT, V12, P2630, DOI 10.1111/j.1600-6143.2012.04164.x
   Poirier N, 2012, AM J TRANSPLANT, V12, P1682, DOI 10.1111/j.1600-6143.2012.04032.x
   Poirier N, 2012, J T MED S3, V10, P61
   Poirier N, 2014, MABS-AUSTIN, V6, P697, DOI 10.4161/mabs.28375
   Rajnik M, 2002, SHOCK, V17, P322, DOI 10.1097/00024382-200204000-00015
   Römer PS, 2011, BLOOD, V118, P6772, DOI 10.1182/blood-2010-12-319780
   SANDERS DSA, 1994, J PATHOL, V172, P343, DOI 10.1002/path.1711720409
   Shonka N, 2013, TARGET ONCOL, V8, P117, DOI 10.1007/s11523-013-0254-0
   St Ledger K, 2009, J IMMUNOL METHODS, V350, P161, DOI 10.1016/j.jim.2009.08.012
   Stebbings R, 2007, J IMMUNOL, V179, P3325, DOI 10.4049/jimmunol.179.5.3325
   Stelara&REG, 2009, FDA SUMM BAS APPR
   Suchard SJ, 2013, J IMMUNOL, V191, P4599, DOI 10.4049/jimmunol.1300470
   Suntharalingam G, 2006, NEW ENGL J MED, V355, P1018, DOI 10.1056/NEJMoa063842
   Tabares P, 2014, EUR J IMMUNOL, V44, P1225, DOI 10.1002/eji.201343967
   Tarrant JM, 2010, TOXICOL SCI, V117, P4, DOI 10.1093/toxsci/kfq134
   Tayal V, 2008, EUR J PHARMACOL, V579, P1, DOI 10.1016/j.ejphar.2007.10.049
   Thaventhiran T, 2014, MABS, V6, P1
   Trapnell BC, 2002, ANNU REV PHYSIOL, V64, P775, DOI 10.1146/annurev.physiol.64.090601.113847
   Uchida K, 2009, BLOOD, V113, P2547, DOI [10.1182/blood-2009-05-155689, 10.1182/blood-2008-05-155689]
   Vidal Jean-Marc, 2010, Cytokine, V51, P213, DOI 10.1016/j.cyto.2010.04.008
   Weissmüller S, 2012, BLOOD, V119, P6268, DOI 10.1182/blood-2011-12-401083
   Yoshida M, 2001, AM J PHYSIOL-LUNG C, V280, pL379, DOI 10.1152/ajplung.2001.280.3.L379
NR 45
TC 45
Z9 53
U1 2
U2 14
PU SAGE PUBLICATIONS INC
PI THOUSAND OAKS
PA 2455 TELLER RD, THOUSAND OAKS, CA 91320 USA
SN 1091-5818
EI 1092-874X
J9 INT J TOXICOL
JI Int. J. Toxicol.
PD JUL-AUG
PY 2015
VL 34
IS 4
BP 355
EP 365
DI 10.1177/1091581815584918
PG 11
WC Pharmacology & Pharmacy; Toxicology
WE Science Citation Index Expanded (SCI-EXPANDED)
SC Pharmacology & Pharmacy; Toxicology
GA CO8FJ
UT WOS:000359401300010
PM 26015504
DA 2024-01-22
ER

PT J
AU Ye, DM
   Guo, SH
   Al-Sadi, R
   Ma, TY
AF Ye, Dongmei
   Guo, Shuhong
   Al-Sadi, Rana
   Ma, Thomas Y.
TI MicroRNA Regulation of Intestinal Epithelial Tight Junction Permeability
SO GASTROENTEROLOGY
LA English
DT Article
DE Intestine; Inflammatory Bowel Disease; Crohn's Disease; Colitis
ID LIGHT-CHAIN KINASE; TUMOR-NECROSIS-FACTOR; BARRIER DYSFUNCTION;
   FACTOR-ALPHA; MOLECULAR-MECHANISMS; EXPRESSION; OCCLUDIN; INFLIXIMAB;
   PROTEINS; DISEASE
AB BACKGROUND & AIMS: Defects in the intestinal epithelial tight junction (TJ) barrier contribute to intestinal inflammation. A tumor necrosis factor (TNF)-alpha-induced increase in intestinal TJ permeability contributes to the intestinal TJ barrier defect in inflammatory disorders. We investigated the mechanisms by which TNF-alpha induces occludin depletion and an increase in intestinal TJ permeability. METHODS: We assessed intestinal TJ barrier function using intestinal epithelial model systems: filter-grown Caco-2 monolayers and recycling perfusion studies of mouse small intestine. RESULTS: TNF-alpha caused a rapid increase in expression of microRNA (miR)-122a in enterocytes, cultured cells, and intestinal tissue. The overexpressed miR-122a bound to a binding motif at the 3'-untranslated region of occludin messenger RNA (mRNA) to induce its degradation; mRNA degradation depleted occludin from enterocytes, resulting in increased intestinal TJ permeability. Transfection of enterocytes with an antisense oligoribonucleotide against miR-122a blocked the TNF-alpha-induced increase in enterocyte expression of miR-122a, degradation of occludin mRNA, and increase in intestinal permeability. Overexpression of miR-122a in enterocytes using pre-miR-122a was sufficient to induce degradation of occludin mRNA and an increase in intestinal permeability. CONCLUSIONS: TNF-alpha regulates intestinal permeability by inducing miR-122a-mediated degradation of occludin mRNA. These studies show the feasibility of therapeutically targeting miR-122a in vivo to preserve the intestinal barrier.
C1 [Ye, Dongmei; Guo, Shuhong; Al-Sadi, Rana; Ma, Thomas Y.] Univ New Mexico, Sch Med, Dept Internal Med, Albuquerque, NM 87131 USA.
   [Al-Sadi, Rana; Ma, Thomas Y.] Albuquerque Vet Affairs Med Ctr, Albuquerque, NM USA.
C3 University of New Mexico
RP Ma, TY (通讯作者)，Univ New Mexico, Sch Med, Dept Internal Med, MSC15550, Albuquerque, NM 87131 USA.
EM tma@salud.unm.edu
OI Al-Sadi, Rana/0000-0002-9826-5132
FU VA Research Service; National Institute of Diabetes and Digestive and
   Kidney Diseases [R01-DK-64165-01, R01-DK-081429]
FX Supported by a Veterans Affairs (VA) Merit Review grant from the VA
   Research Service and National Institute of Diabetes and Digestive and
   Kidney Diseases grant R01-DK-64165-01 and R01-DK-081429 (to T.Y.M.).
CR Al-Sadi R, 2011, AM J PHYSIOL-GASTR L, V300, pG1054, DOI 10.1152/ajpgi.00055.2011
   Arnott IDR, 2000, SCAND J GASTROENTERO, V35, P1163
   Arrieta MC, 2009, GUT, V58, P41, DOI 10.1136/gut.2008.150888
   Blair SA, 2006, LAB INVEST, V86, P191, DOI 10.1038/labinvest.3700373
   BRAEGGER CP, 1992, LANCET, V339, P89, DOI 10.1016/0140-6736(92)90999-J
   Ciccocioppo R, 2006, AM J CLIN PATHOL, V125, P502, DOI 10.1309/DTYRA91G8R0KTM8M
   Clayburgh DR, 2006, J CLIN INVEST, V116, P2682, DOI 10.1172/JCI29218
   Clayburgh DR, 2005, J CLIN INVEST, V115, P2702, DOI 10.1172/JCI24970
   Dokladny K, 2008, AM J PATHOL, V172, P659, DOI 10.2353/ajpath.2008.070522
   Ferrier L, 2003, GASTROENTEROLOGY, V125, P795, DOI 10.1016/S0016-5085(03)01057-6
   FUJIMOTO K, 1995, J CELL SCI, V108, P3443
   FURUSE M, 1993, J CELL BIOL, V123, P1777, DOI 10.1083/jcb.123.6.1777
   Gassler N, 2001, AM J PHYSIOL-GASTR L, V281, pG216, DOI 10.1152/ajpgi.2001.281.1.G216
   George MD, 2008, BMC GENOMICS, V9, DOI 10.1186/1471-2164-9-209
   Gillett HR, 2002, GASTROENTEROLOGY, V122, P800, DOI 10.1053/gast.2002.31874
   Krützfeldt J, 2006, NAT GENET, V38, pS14, DOI 10.1038/ng1799
   Li DX, 2000, J CELL BIOL, V148, P791, DOI 10.1083/jcb.148.4.791
   Ma TY, 2006, PHYSIOLOGY OF THE GASTROINTESTINAL TRACT, VOLS 1 AND 2, 4TH EDITION, P1559
   Ma TY, 2005, AM J PHYSIOL-GASTR L, V288, pG422, DOI 10.1152/ajpgi.00412.2004
   Ma TY, 2004, AM J PHYSIOL-GASTR L, V286, pG367, DOI 10.1152/ajpgi.00173.2003
   MA TY, 1991, AM J PHYSIOL, V260, pG669, DOI 10.1152/ajpgi.1991.260.5.G669
   McCarthy KM, 1996, J CELL SCI, V109, P2287
   Rajewsky N, 2006, NAT GENET, V38, pS8, DOI 10.1038/ng1798
   Rutgeerts P, 2005, NEW ENGL J MED, V353, P2462, DOI 10.1056/NEJMoa050516
   Schulzke JD, 2005, BBA-BIOMEMBRANES, V1669, P34, DOI 10.1016/j.bbamem.2005.01.008
   Schwarz BT, 2007, GASTROENTEROLOGY, V132, P2383, DOI 10.1053/j.gastro.2007.02.052
   Targan SR, 1997, NEW ENGL J MED, V337, P1029, DOI 10.1056/NEJM199710093371502
   Tsukita S, 2001, NAT REV MOL CELL BIO, V2, P285, DOI 10.1038/35067088
   Turner JR, 2009, NAT REV IMMUNOL, V9, P799, DOI 10.1038/nri2653
   Van Itallie CM, 2009, ANN NY ACAD SCI, V1165, P82, DOI 10.1111/j.1749-6632.2009.04052.x
   VanDeventer SJH, 1997, GUT, V40, P443, DOI 10.1136/gut.40.4.443
   VanItallie CM, 1997, J CELL SCI, V110, P1113
   WYATT J, 1993, LANCET, V341, P1437, DOI 10.1016/0140-6736(93)90882-H
   Ye D, 2008, J CELL MOL MED, V12, P1331, DOI 10.1111/j.1582-4934.2008.00302.x
   Yu ASL, 2003, J BIOL CHEM, V278, P17350, DOI 10.1074/jbc.M213286200
   Zeissig S, 2007, GUT, V56, P61, DOI 10.1136/gut.2006.094375
NR 36
TC 223
Z9 242
U1 0
U2 37
PU W B SAUNDERS CO-ELSEVIER INC
PI PHILADELPHIA
PA 1600 JOHN F KENNEDY BOULEVARD, STE 1800, PHILADELPHIA, PA 19103-2899 USA
SN 0016-5085
EI 1528-0012
J9 GASTROENTEROLOGY
JI Gastroenterology
PD OCT
PY 2011
VL 141
IS 4
BP 1323
EP 1333
DI 10.1053/j.gastro.2011.07.005
PG 11
WC Gastroenterology & Hepatology
WE Science Citation Index Expanded (SCI-EXPANDED)
SC Gastroenterology & Hepatology
GA 829OQ
UT WOS:000295593700040
PM 21763238
OA Green Accepted, Bronze
DA 2024-01-22
ER

PT J
AU Schreyer, AG
   Landfried, K
   Zorger, N
   Hoffstetter, P
   Ammer, J
   Fellner, C
   Friedrich, C
   Andreesen, R
   Holler, E
   Jung, EM
AF Schreyer, A. G.
   Landfried, K.
   Zorger, N.
   Hoffstetter, P.
   Ammer, J.
   Fellner, C.
   Friedrich, C.
   Andreesen, R.
   Holler, E.
   Jung, E. M.
TI Transmural penetration of intravenously applied microbubbles during
   contrast-enhanced ultrasound as a new diagnostic feature in patients
   with GVHD of the bowel
SO BONE MARROW TRANSPLANTATION
LA English
DT Article
DE ultrasound; GVHD; contrast media
ID VERSUS-HOST-DISEASE; BONE-MARROW TRANSPLANTATION; MICROANGIOPATHY;
   CYCLOSPORINE; PROPHYLAXIS; US
AB GVHD is a common complication in patients after allo-SCT. Early detection is important because early therapy may improve the outcome. We evaluated contrast-enhanced ultrasound (CEUS) in patients with GVHD to assess typical imaging features. CEUS was performed in nine patients with histologically proven GVHD. As a control four healthy volunteers and six patients with Crohn's disease (CD) were examined. We employed a high-resolution multi-frequency transducer (6-9 MHz) with contrast harmonic imaging. After the injection of 2.4 mL SonoVue (Bracco, Milan, Italy) intravenously data were acquired and stored digitally. Regions of interest were manually placed over the surrounding mesenteric fat, bowel wall and bowel lumen. Maximum signal increase of each compartment was calculated. Patients with CD and GVHD showed significant contrast uptake in the bowel wall. In contrast to CD patients and healthy volunteers, patients with GVHD showed transmural penetration of microbubbles into the bowel lumen. We assume that the damaged gut mucosal barrier in GVHD enables the microbubbles to penetrate through the bowel wall into the bowel lumen. The penetration of microbubbles into the bowel lumen may serve as a novel diagnostic feature for GVHD if confirmed in controlled clinical trials. Bone Marrow Transplantation (2011) 46, 1006-1011; doi: 10.1038/bmt.2010.232; published online 11 October 2010
C1 [Schreyer, A. G.; Zorger, N.; Hoffstetter, P.; Fellner, C.; Friedrich, C.; Jung, E. M.] Univ Med Ctr Regensburg, Inst Radiol, D-93053 Regensburg, Germany.
   [Landfried, K.; Ammer, J.; Andreesen, R.; Holler, E.] Univ Med Ctr, Dept Haematol Oncol, Regensburg, Germany.
   [Jung, E. M.] Univ Med Ctr, Interdisciplinary Ultrasound Dept, Regensburg, Germany.
C3 University of Regensburg; University of Regensburg; University of
   Regensburg
RP Schreyer, AG (通讯作者)，Univ Med Ctr Regensburg, Inst Radiol, Franz Josef Strauss Allee 11, D-93053 Regensburg, Germany.
EM andreas.schreyer@klinik.uni-regensburg.de
RI Schreyer, Andreas G/A-1797-2012; Schreye, Andreas/ABC-3197-2020; Holler,
   Ernst/JPX-7446-2023
OI Schreyer, Andreas G/0000-0002-2449-4397; Schreyer,
   Andreas/0000-0002-2539-059X
CR Albrecht T, 2003, RADIOLOGY, V227, P361, DOI 10.1148/radiol.2272011833
   Brodoefel H, 2010, EUR J RADIOL, V73, P594, DOI 10.1016/j.ejrad.2009.01.011
   Ertault-Daneshpouy M, 2004, BLOOD, V103, P4681, DOI 10.1182/blood-2003-05-1548
   FEGAN C, 1990, BONE MARROW TRANSPL, V5, P373
   Ferrara JLM, 2009, LANCET, V373, P1550, DOI 10.1016/S0140-6736(09)60237-3
   Filipovich AH, 2005, BIOL BLOOD MARROW TR, V11, P945, DOI 10.1016/j.bbmt.2005.09.004
   Görg C, 2005, ANN HEMATOL, V84, P33, DOI 10.1007/s00277-004-0893-4
   HOLLER E, 1989, BLOOD, V73, P2018
   KALHS P, 1995, TRANSPLANTATION, V60, P949, DOI 10.1097/00007890-199511150-00012
   Klein SA, 2001, BRIT J HAEMATOL, V115, P929, DOI 10.1046/j.1365-2141.2001.03221.x
   Landfried K, 2010, CLIN EXP IMMUNOL, V159, P87, DOI 10.1111/j.1365-2249.2009.04049.x
   Ma QY, 2005, ULTRASOUND MED BIOL, V31, P889, DOI 10.1016/j.ultrasmedbio.2005.03.006
   MARTIN PJ, 1991, BLOOD, V77, P1821
   Melson J, 2007, AM J HEMATOL, V82, P881, DOI 10.1002/ajh.20976
   Mentzel HJ, 2002, PEDIATR RADIOL, V32, P195, DOI 10.1007/s00247-001-0613-3
   PRZEPIORKA D, 1995, BONE MARROW TRANSPL, V15, P825
   Schneider M, 1999, EUR RADIOL, V9, pS347, DOI 10.1007/PL00014071
   Schreyer AG, 2008, CLIN HEMORHEOL MICRO, V40, P143, DOI 10.3233/CH-2008-1125
   Schulenburg A, 2004, ANN HEMATOL, V83, P101, DOI 10.1007/s00277-003-0756-4
   Washington K, 2009, HUM PATHOL, V40, P909, DOI 10.1016/j.humpath.2009.04.001
   Worawattanakul S, 1996, MAGN RESON IMAGING, V14, P1221, DOI 10.1016/S0730-725X(96)00245-7
NR 21
TC 19
Z9 19
U1 0
U2 3
PU NATURE PUBLISHING GROUP
PI LONDON
PA MACMILLAN BUILDING, 4 CRINAN ST, LONDON N1 9XW, ENGLAND
SN 0268-3369
J9 BONE MARROW TRANSPL
JI Bone Marrow Transplant.
PD JUL
PY 2011
VL 46
IS 7
BP 1006
EP 1011
DI 10.1038/bmt.2010.232
PG 6
WC Biophysics; Oncology; Hematology; Immunology; Transplantation
WE Science Citation Index Expanded (SCI-EXPANDED)
SC Biophysics; Oncology; Hematology; Immunology; Transplantation
GA 788PN
UT WOS:000292457000016
PM 20935683
DA 2024-01-22
ER

PT J
AU Le, NPK
   Altenburger, MJ
   Lamy, E
AF Le, Nguyen Phan Khoi
   Altenburger, Markus Joerg
   Lamy, Evelyn
TI Development of an Inflammation-Triggered In Vitro "Leaky Gut" Model
   Using Caco-2/HT29-MTX-E12 Combined with Macrophage-like THP-1 Cells or
   Primary Human-Derived Macrophages
SO INTERNATIONAL JOURNAL OF MOLECULAR SCIENCES
LA English
DT Article
DE leaky gut; inflammatory bowel disease (IBD); triple-culture; Caco-2;
   HT29-MTX-E12; THP-1; monocyte-derived macrophage; inflammation; TEER;
   FITC-dextran 4 kDa (FD4); pro-inflammatory cytokines
ID BOWEL-DISEASE; EPITHELIAL BARRIER; TIGHT JUNCTIONS; CROHNS-DISEASE;
   ZONULIN; CACO-2; PERMEABILITY; COCULTURE; PREDICTION; CYTOKINES
AB The "leaky gut" syndrome describes a damaged (leaky) intestinal mucosa and is considered a serious contributor to numerous chronic diseases. Chronic inflammatory bowel diseases (IBD) are particularly associated with the "leaky gut" syndrome, but also allergies, autoimmune diseases or neurological disorders. We developed a complex in vitro inflammation-triggered triple-culture model using 21-day-differentiated human intestinal Caco-2 epithelial cells and HT29-MTX-E12 mucus-producing goblet cells (90:10 ratio) in close contact with differentiated human macrophage-like THP-1 cells or primary monocyte-derived macrophages from human peripheral blood. Upon an inflammatory stimulus, the characteristics of a "leaky gut" became evident: a significant loss of intestinal cell integrity in terms of decreased transepithelial/transendothelial electrical resistance (TEER), as well as a loss of tight junction proteins. The cell permeability for FITC-dextran 4 kDa was then increased, and key pro-inflammatory cytokines, including TNF-alpha and IL-6, were substantially released. Whereas in the M1 macrophage-like THP-1 co-culture model, we could not detect the release of IL-23, which plays a crucial regulatory role in IBD, this cytokine was clearly detected when using primary human M1 macrophages instead. In conclusion, we provide an advanced human in vitro model that could be useful for screening and evaluating therapeutic drugs for IBD treatment, including potential IL-23 inhibitors.
C1 [Le, Nguyen Phan Khoi; Lamy, Evelyn] Univ Med Ctr, Mol Prevent Med, D-79108 Freiburg, Germany.
   [Le, Nguyen Phan Khoi; Altenburger, Markus Joerg; Lamy, Evelyn] Univ Freiburg, Fac Med, D-79108 Freiburg, Germany.
   [Altenburger, Markus Joerg] Univ Med Ctr, Dept Operat Dent & Periodontol, D-79108 Freiburg, Germany.
C3 University of Freiburg; University of Freiburg; University of Freiburg
RP Lamy, E (通讯作者)，Univ Med Ctr, Mol Prevent Med, D-79108 Freiburg, Germany.; Lamy, E (通讯作者)，Univ Freiburg, Fac Med, D-79108 Freiburg, Germany.
EM phan.khoi.nguyen.le@uniklinik-freiburg.de;
   markus.altenburger@uniklinik-freiburg.de;
   evelyn.lamy@uniklinik-freiburg.de
OI Lamy, Evelyn/0000-0002-5620-1595
CR Akdis CA, 2021, NAT REV IMMUNOL, V21, P739, DOI 10.1038/s41577-021-00538-7
   Alatab S, 2020, LANCET GASTROENTEROL, V5, P17, DOI 10.1016/S2468-1253(19)30333-4
   Ananthakrishnan AN, 2018, NAT REV GASTRO HEPAT, V15, P39, DOI 10.1038/nrgastro.2017.136
   Andreasen AS, 2008, CURR MED CHEM, V15, P1697, DOI 10.2174/092986708784872393
   Andrews C, 2018, FRONT IMMUNOL, V9, DOI 10.3389/fimmu.2018.01270
   Angelis Isabella De, 2011, Curr Protoc Toxicol, VChapter 20, DOI 10.1002/0471140856.tx2006s47
   Bain CC, 2014, IMMUNOL REV, V260, P102, DOI 10.1111/imr.12192
   Barnett AM, 2018, NUTRIENTS, V10, DOI 10.3390/nu10070949
   Berns M, 2016, EXPERT OPIN INV DRUG, V25, P129, DOI 10.1517/13543784.2016.1126247
   Bevivino G, 2018, EXPERT REV GASTROENT, V12, P907, DOI 10.1080/17474124.2018.1503053
   Boegh M, 2015, BASIC CLIN PHARMACOL, V116, P179, DOI 10.1111/bcpt.12342
   Bosshart H, 2016, ANN TRANSL MED, V4, DOI 10.21037/atm.2016.08.53
   Bunte K, 2019, INT J MOL SCI, V20, DOI 10.3390/ijms20143394
   Busch M, 2022, FRONT IMMUNOL, V13, DOI 10.3389/fimmu.2022.898039
   Busch M, 2021, CHEMOSPHERE, V284, DOI 10.1016/j.chemosphere.2021.131345
   Busch M, 2021, ENVIRON RES, V193, DOI 10.1016/j.envres.2020.110536
   Calatayud M, 2019, FASEB J, V33, P3985, DOI 10.1096/fj.201801414R
   LACOMBE Luiz Augusto Cardoso, 2022, Arq. Gastroenterol., V59, P238, DOI [10.1590/S0004-2803.202202000-43, 10.1590/s0004-2803.202202000-43]
   Caviglia GP, 2021, GASTROENTEROL INSIGH, V12, P443, DOI 10.3390/gastroent12040042
   Caviglia GP, 2019, MINERVA MED, V110, P95, DOI 10.23736/S0026-4806.18.05787-7
   Chen XM, 2010, J PHARMACOL TOX MET, V61, P334, DOI 10.1016/j.vascn.2010.02.004
   Cheng KC, 2008, EXPERT OPIN DRUG MET, V4, P581, DOI [10.1517/17425255.4.5.581, 10.1517/17425255.4.5.581 ]
   Corfield AP, 2001, FRONT BIOSCI-LANDMRK, V6, pD1321, DOI 10.2741/Corfield
   de León-Rodríguez MDP, 2019, CRIT REV FOOD SCI, V59, P3648, DOI 10.1080/10408398.2018.1506734
   Fang J, 2021, EXP MOL MED, V53, P772, DOI 10.1038/s12276-021-00617-8
   Farshchi MK, 2017, J EVID-BASED INTEGR, V22, P378, DOI 10.1177/2156587216682169
   Fasano A, 2012, CLIN GASTROENTEROL H, V10, P1096, DOI 10.1016/j.cgh.2012.08.012
   Fasano A, 2012, ANN NY ACAD SCI, V1258, P25, DOI 10.1111/j.1749-6632.2012.06538.x
   Fasano A, 2012, CLIN REV ALLERG IMMU, V42, P71, DOI 10.1007/s12016-011-8291-x
   Fernández-Tomé S, 2021, INT J MOL SCI, V22, DOI 10.3390/ijms221910224
   Fiorentino M, 2016, MOL AUTISM, V7, DOI 10.1186/s13229-016-0110-z
   Foey A, 2022, MICROORGANISMS, V10, DOI 10.3390/microorganisms10102087
   Ford AC, 2011, AM J GASTROENTEROL, V106, P644, DOI 10.1038/ajg.2011.73
   Friedrich M, 2019, IMMUNITY, V50, P992, DOI 10.1016/j.immuni.2019.03.017
   Fukui Hiroshi, 2016, Inflamm Intest Dis, V1, P135, DOI 10.1159/000447252
   García-Rodríguez A, 2018, PART FIBRE TOXICOL, V15, DOI 10.1186/s12989-018-0269-x
   Geremia A, 2017, FRONT IMMUNOL, V8, DOI 10.3389/fimmu.2017.01296
   Guan QD, 2017, MEDIAT INFLAMM, V2017, DOI 10.1155/2017/4810258
   Han XB, 2021, FRONT CELL DEV BIOL, V9, DOI 10.3389/fcell.2021.625423
   Hartwig O, 2022, J CONTROL RELEASE, V345, P646, DOI 10.1016/j.jconrel.2022.03.037
   Hine AM, 2019, J IMMUNOL, V203, P593, DOI 10.4049/jimmunol.1900345
   Hu WX, 2022, FRONT IMMUNOL, V13, DOI 10.3389/fimmu.2022.916933
   Jaworska K, 2019, EXP PHYSIOL, V104, P1226, DOI 10.1113/EP087773
   Ji YK, 2021, MAR DRUGS, V19, DOI 10.3390/md19030170
   Johansson MEV, 2011, P NATL ACAD SCI USA, V108, P4659, DOI 10.1073/pnas.1006451107
   Kämpfer AAM, 2021, SMALL, V17, DOI 10.1002/smll.202004223
   Kampfer AAM., 2022, In Vitro Models, DOI [10.1007/s44164-022-00025-w, DOI 10.1007/S44164-022-00025-W]
   Kämpfer AAM, 2017, TOXICOL IN VITRO, V45, P31, DOI 10.1016/j.tiv.2017.08.011
   Kaplan GG, 2017, GASTROENTEROLOGY, V152, P313, DOI 10.1053/j.gastro.2016.10.020
   Kaplan GG, 2015, NAT REV GASTRO HEPAT, V12, P720, DOI 10.1038/nrgastro.2015.150
   Kaulmann A, 2016, MOL NUTR FOOD RES, V60, P992, DOI 10.1002/mnfr.201500947
   Khor B, 2011, NATURE, V474, P307, DOI 10.1038/nature10209
   Kim YN, 2021, MAR DRUGS, V19, DOI 10.3390/md19020090
   Köhler O, 2016, CURR NEUROPHARMACOL, V14, P732, DOI 10.2174/1570159X14666151208113700
   Kordulewska NK, 2021, NUTRIENTS, V13, DOI 10.3390/nu13010123
   Kushak RI, 2016, J PEDIATR GASTR NUTR, V62, P687, DOI 10.1097/MPG.0000000000001174
   Le NPK, 2021, INT J MOL SCI, V22, DOI 10.3390/ijms22136766
   Lechuga S, 2017, BBA-MOL CELL RES, V1864, P1183, DOI 10.1016/j.bbamcr.2017.03.007
   Lee B, 2018, J IMMUNOL RES, V2018, DOI 10.1155/2018/2645465
   Lee SM, 2019, MOLECULES, V24, DOI 10.3390/molecules24183394
   Leech B, 2019, INT J CLIN PRACT, V73, DOI 10.1111/ijcp.13385
   Liang QF, 2020, J FOOD SCI TECH MYS, V57, P2079, DOI 10.1007/s13197-020-04242-7
   Liu L, 2022, FRONT PHARMACOL, V13, DOI 10.3389/fphar.2022.820543
   Liu TC, 2016, ANNU REV PATHOL-MECH, V11, P127, DOI 10.1146/annurev-pathol-012615-044152
   Liu X, 2017, FRONT PHARMACOL, V8, DOI 10.3389/fphar.2017.00781
   Lozoya-Agullo I, 2017, MOL PHARMACEUT, V14, P1264, DOI 10.1021/acs.molpharmaceut.6b01165
   Malícková K, 2017, PRACT LAB MED, V9, P39, DOI 10.1016/j.plabm.2017.09.001
   Marescotti D, 2021, FRONT PHARMACOL, V12, DOI 10.3389/fphar.2021.639716
   Maria-Ferreira D, 2018, SCI REP-UK, V8, DOI 10.1038/s41598-018-30526-2
   Martinez-Maqueda D., 2015, The Impact of Food Bioactives on Health: In Vitro and Ex Vivo Models, P113, DOI [DOI 10.1007/978-3-319-16104-4_11, 10.1007/978-3-319-16104-4_11]
   Mecocci S, 2022, BIOMEDICINES, V10, DOI 10.3390/biomedicines10030570
   Michielan A, 2015, MEDIAT INFLAMM, V2015, DOI 10.1155/2015/628157
   Mu QH, 2017, FRONT IMMUNOL, V8, DOI 10.3389/fimmu.2017.00598
   Na YR, 2019, NAT REV GASTRO HEPAT, V16, P531, DOI 10.1038/s41575-019-0172-4
   Nakase H, 2022, AUTOIMMUN REV, V21, DOI 10.1016/j.autrev.2021.103017
   Narayani SS, 2019, INT J BIOL MACROMOL, V138, P618, DOI 10.1016/j.ijbiomac.2019.07.127
   Neurath MF, 2014, NAT REV IMMUNOL, V14, P329, DOI 10.1038/nri3661
   Notararigo S, 2022, INT J MOL SCI, V23, DOI 10.3390/ijms23031527
   Noviello D, 2021, FRONT IMMUNOL, V12, DOI 10.3389/fimmu.2021.611256
   Obrenovich MEM, 2018, MICROORGANISMS, V6, DOI 10.3390/microorganisms6040107
   Pan FG, 2015, INT J FOOD SCI NUTR, V66, P680, DOI 10.3109/09637486.2015.1077792
   Panse N, 2022, INT J PHARMACEUT, V624, DOI 10.1016/j.ijpharm.2022.122004
   Park BU, 2019, J TISSUE ENG, V10, DOI 10.1177/2041731419887833
   Perrier C, 2011, CLIN EXP ALLERGY, V41, P20, DOI 10.1111/j.1365-2222.2010.03639.x
   Schmitt H, 2021, FRONT IMMUNOL, V12, DOI 10.3389/fimmu.2021.622934
   Schnur Sabrina, 2022, In Vitro Model, V1, P365, DOI 10.1007/s44164-022-00035-8
   Sevin E, 2013, J PHARMACOL TOX MET, V68, P334, DOI 10.1016/j.vascn.2013.07.004
   Sewell GW, 2022, J CROHNS COLITIS, V16, DOI 10.1093/ecco-jcc/jjac034
   Shah P, 2006, BIOTECHNOL PROGR, V22, P186, DOI 10.1021/bp050208u
   Simon-Assman P, 2007, CELL BIOL TOXICOL, V23, P241, DOI 10.1007/s10565-006-0175-0
   Smetanova Libuse, 2011, Acta Medica (Hradec Kralove), V54, P3
   Srinivasan B, 2015, JALA-J LAB AUTOM, V20, P107, DOI 10.1177/2211068214561025
   Stevens Y, 2022, BRIT J NUTR, V128, P1917, DOI 10.1017/S0007114521004797
   Sturgeon C, 2016, TISSUE BARRIERS, V4, DOI 10.1080/21688370.2016.1251384
   Szymanska E, 2021, J CLIN MED, V10, DOI 10.3390/jcm10173905
   Teplicky T, 2021, EXP CELL RES, V405, DOI 10.1016/j.yexcr.2021.112710
   Turner JR, 2009, NAT REV IMMUNOL, V9, P799, DOI 10.1038/nri2653
   Ungar B, 2016, ANN GASTROENTEROL, V29, P243, DOI 10.20524/aog.2016.0027
   Vaday GG, 2000, J LEUKOCYTE BIOL, V67, P149, DOI 10.1002/jlb.67.2.149
   Vanuytsel T, 2021, FRONT NUTR, V8, DOI 10.3389/fnut.2021.717925
   Vindigni SM, 2016, THER ADV GASTROENTER, V9, P606, DOI 10.1177/1756283X16644242
   Wallace KL, 2014, WORLD J GASTROENTERO, V20, P6, DOI 10.3748/wjg.v20.i1.6
   Wang FJ, 2005, AM J PATHOL, V166, P409, DOI 10.1016/S0002-9440(10)62264-X
   Wang X, 2022, BMC GASTROENTEROL, V22, DOI 10.1186/s12876-021-02075-y
   Wang YK, 2020, RSC ADV, V10, P42938, DOI 10.1039/d0ra08209k
   Witkin SS, 2011, FEMS IMMUNOL MED MIC, V61, P153, DOI 10.1111/j.1574-695X.2010.00757.x
   Tonkaz GY, 2023, J AUTISM DEV DISORD, V53, P2703, DOI 10.1007/s10803-022-05540-z
   Zihni C, 2016, NAT REV MOL CELL BIO, V17, P564, DOI 10.1038/nrm.2016.80
NR 108
TC 2
Z9 2
U1 7
U2 11
PU MDPI
PI BASEL
PA ST ALBAN-ANLAGE 66, CH-4052 BASEL, SWITZERLAND
EI 1422-0067
J9 INT J MOL SCI
JI Int. J. Mol. Sci.
PD APR
PY 2023
VL 24
IS 8
AR 7427
DI 10.3390/ijms24087427
PG 19
WC Biochemistry & Molecular Biology; Chemistry, Multidisciplinary
WE Science Citation Index Expanded (SCI-EXPANDED)
SC Biochemistry & Molecular Biology; Chemistry
GA E7TO7
UT WOS:000977526400001
PM 37108590
OA Green Published, gold
DA 2024-01-22
ER

PT J
AU Zhang, WQ
   Quan, KY
   Feng, CJ
   Zhang, T
   He, QW
   Kwok, LY
   Chen, YF
AF Zhang, Wei-Qin
   Quan, Ke-Yu
   Feng, Cui-Jiao
   Zhang, Tao
   He, Qiu-Wen
   Kwok, Lai-Yu
   Chen, Yong-Fu
TI The <i>Lactobacillus gasseri</i> G098 Strain Mitigates Symptoms of
   DSS-Induced Inflammatory Bowel Disease in Mice
SO NUTRIENTS
LA English
DT Article
DE inflammatory bowel disease; Lactobacillus gasseri; gut microbiome;
   colonic tissues
ID GUT MICROBIOTA; ULCERATIVE-COLITIS; CROHNS-DISEASE; THERAPY;
   METAANALYSIS; INFLIXIMAB; PROBIOTICS; CYTOKINES; CELL; IBD
AB Inflammatory bowel disease (IBD) is a recurring inflammatory disease of the gastrointestinal tract with unclear etiology, but it is thought to be related to factors like immune abnormalities and gut microbial dysbiosis. Probiotics can regulate host immunity and gut microbiota; thus, we investigated the alleviation effect and mechanism of the strain Lactobacillus gasseri G098 (G098) on dextran sodium sulfate (DSS)-induced colitis in mice. Three groups of mice (n = 8 per group) were included: normal control (NC), DSS-induced colitis mice (DSS), and colitis mice given strain (G098). Our results showed that administering G098 effectively reversed DSS-induced colitis-associated symptoms (mitigating weight loss, reducing disease activity index and pathology scores; p < 0.05 in all cases) and prevented DSS-induced mortality (62.5% in DSS group; 100% in G098 group). The mortality rate and symptom improvement by G098 administration was accompanied by a healthier serum cytokine balance (significant decreases in serum pro-inflammatory factors, interleukin (IL)-6 [p < 0.05], IL-1 beta [p < 0.01], and tumor necrosis factor (TNF)-alpha [p < 0.001], and significant increase in the serum anti-inflammatory factor IL-13 [p < 0.01], compared with DSS group) and gut microbiome modulation (characterized by a higher gut microbiota diversity [p < 0.05], significantly more Firmicutes and Lachnoclostridium [p < 0.05], significantly fewer Bacteroidetes [p < 0.05], and significant higher gene abundances of sugar degradation-related pathways [p < 0.05], compared with DSS-treated group). Taken altogether, our results suggested that G098 intake could mitigate DSS-induced colitis through modulating host immunity and gut microbiome, and strain treatment is a promising strategy for managing IBD.
C1 [Zhang, Wei-Qin; Quan, Ke-Yu; Feng, Cui-Jiao; Zhang, Tao; He, Qiu-Wen; Kwok, Lai-Yu; Chen, Yong-Fu] Inner Mongolia Agr Univ, Key Lab Dairy Biotechnol & Engn, Minist Educ, Hohhot 010018, Peoples R China.
   [Zhang, Wei-Qin; Quan, Ke-Yu; Feng, Cui-Jiao; Zhang, Tao; He, Qiu-Wen; Kwok, Lai-Yu; Chen, Yong-Fu] Inner Mongolia Agr Univ, Key Lab Dairy Prod Proc, Minist Agr & Rural Affairs, Hohhot 010018, Peoples R China.
   [Zhang, Wei-Qin; Quan, Ke-Yu; Feng, Cui-Jiao; Zhang, Tao; He, Qiu-Wen; Kwok, Lai-Yu; Chen, Yong-Fu] Inner Mongolia Agr Univ, Inner Mongolia Key Lab Dairy Biotechnol & Engn, Hohhot 010018, Peoples R China.
C3 Inner Mongolia Agricultural University; Ministry of Agriculture & Rural
   Affairs; Inner Mongolia Agricultural University; Inner Mongolia
   Agricultural University
RP Chen, YF (通讯作者)，Inner Mongolia Agr Univ, Key Lab Dairy Biotechnol & Engn, Minist Educ, Hohhot 010018, Peoples R China.; Chen, YF (通讯作者)，Inner Mongolia Agr Univ, Key Lab Dairy Prod Proc, Minist Agr & Rural Affairs, Hohhot 010018, Peoples R China.; Chen, YF (通讯作者)，Inner Mongolia Agr Univ, Inner Mongolia Key Lab Dairy Biotechnol & Engn, Hohhot 010018, Peoples R China.
EM nmgyfchen@126.com
OI zhang, tao/0000-0001-8713-0796
FU earmarked fund for the National Natural Science Foundation of China
   [31972053, 31972083, 32001711]
FX This work was supported by the earmarked fund for the National Natural
   Science Foundation of China (31972053, 31972083 and 32001711).
CR Ananthakrishnan AN, 2020, CLIN GASTROENTEROL H, V18, P1252, DOI 10.1016/j.cgh.2020.01.028
   Cabréra G, 2006, J HAZARD MATER, V135, P40, DOI 10.1016/j.jhazmat.2005.11.058
   Casteele NV, 2015, GUT, V64, P1539, DOI 10.1136/gutjnl-2014-307883
   Chang JT, 2020, NEW ENGL J MED, V383, P2652, DOI 10.1056/NEJMra2002697
   Chen LL, 2021, MOL NUTR FOOD RES, V65, DOI 10.1002/mnfr.202100096
   Clark JD, 2014, J MED CHEM, V57, P5023, DOI 10.1021/jm401490p
   Clos-Garcia M, 2019, EBIOMEDICINE, V46, P499, DOI 10.1016/j.ebiom.2019.07.031
   D'Haens GR, 2011, AM J GASTROENTEROL, V106, P199, DOI 10.1038/ajg.2010.392
   Dash S, 2015, CURR OPIN PSYCHIATR, V28, P1, DOI 10.1097/YCO.0000000000000117
   Derwa Y, 2017, ALIMENT PHARM THER, V46, P389, DOI 10.1111/apt.14203
   Esteghamati A, 2008, DIABETES CARE, V31, P96, DOI 10.2337/dc07-0959
   Gérard P, 2016, CELL MOL LIFE SCI, V73, P147, DOI 10.1007/s00018-015-2061-5
   Gomes AC, 2014, NUTR J, V13, DOI 10.1186/1475-2891-13-60
   Hawkey CJ, 2017, DIGEST DIS, V35, P107, DOI 10.1159/000449090
   Hsieh MH, 2018, J MOL MED, V96, P39, DOI 10.1007/s00109-017-1598-1
   Jang SE, 2018, SCI REP-UK, V8, DOI 10.1038/s41598-018-25775-0
   Jang YJ, 2019, GUT MICROBES, V10, P696, DOI 10.1080/19490976.2019.1589281
   Kang L, 2021, SCI REP-UK, V11, DOI 10.1038/s41598-021-84031-0
   Kaplan GG, 2021, NAT REV GASTRO HEPAT, V18, P56, DOI 10.1038/s41575-020-00360-x
   Kechagia Maria, 2013, ISRN Nutr, V2013, P481651, DOI 10.5402/2013/481651
   Kim WK, 2021, FOOD FUNCT, V12, P340, DOI [10.1039/d0fo01724h, 10.1039/D0FO01724H]
   Kumar J, 2016, GENOM PROTEOM BIOINF, V14, P371, DOI 10.1016/j.gpb.2016.06.002
   Kunz C, 2009, ADV EXP MED BIOL, V639, P67, DOI 10.1007/978-1-4020-8749-3_6
   Kuo WT, 2021, GASTROENTEROLOGY, V161, P1924, DOI 10.1053/j.gastro.2021.08.047
   LAUER E, 1980, ZBL BAKT MIK HYG I C, V1, P75
   Lee M, 2021, GASTROENTEROLOGY, V160, P524, DOI 10.1053/j.gastro.2020.09.056
   Liu S, 2021, PROTEIN CELL, V12, P331, DOI 10.1007/s13238-020-00745-3
   Mallick H, 2019, NAT COMMUN, V10, DOI 10.1038/s41467-019-10927-1
   Mao LM, 2018, FRONT IMMUNOL, V9, DOI 10.3389/fimmu.2018.02566
   MITSUYAMA K, 1995, GUT, V36, P45, DOI 10.1136/gut.36.1.45
   Münch A, 2015, CLIN GASTROENTEROL H, V13, P228, DOI 10.1016/j.cgh.2013.12.026
   Neurath MF, 2014, NAT REV IMMUNOL, V14, P329, DOI 10.1038/nri3661
   Neurath MF, 2011, CYTOKINE GROWTH F R, V22, P83, DOI 10.1016/j.cytogfr.2011.02.003
   Noble A, 2020, J CROHNS COLITIS, V14, P525, DOI 10.1093/ecco-jcc/jjz175
   Olivares M, 2006, INT J FOOD MICROBIOL, V107, P104, DOI 10.1016/j.ijfoodmicro.2005.08.019
   Pang B, 2021, FOOD FUNCT, V12, P5171, DOI [10.1039/d0fo03479g, 10.1039/D0FO03479G]
   Pickard JM, 2017, IMMUNOL REV, V279, P70, DOI 10.1111/imr.12567
   Pittayanon R, 2020, GASTROENTEROLOGY, V158, P930, DOI 10.1053/j.gastro.2019.11.294
   Pugliese D, 2017, EXPERT REV CLIN IMMU, V13, P223, DOI 10.1080/1744666X.2017.1243468
   Raine T, 2022, GASTROENTEROLOGY, V162, P1507, DOI 10.1053/j.gastro.2021.09.078
   Ribaldone DG, 2019, J CLIN MED, V8, DOI 10.3390/jcm8101646
   Rutgeerts P, 2006, ALIMENT PHARM THER, V23, P451, DOI 10.1111/j.1365-2036.2006.02786.x
   Sawin EA, 2015, AM J PHYSIOL-GASTR L, V309, pG590, DOI 10.1152/ajpgi.00211.2015
   Sekirov I, 2010, PHYSIOL REV, V90, P859, DOI 10.1152/physrev.00045.2009
   Serino M, 2019, NAT REV ENDOCRINOL, V15, P318, DOI 10.1038/s41574-019-0205-7
   Seyedian Seyed Saeid, 2019, J Med Life, V12, P113, DOI 10.25122/jml-2018-0075
   Shen J, 2014, INFLAMM BOWEL DIS, V20, P21, DOI 10.1097/01.MIB.0000437495.30052.be
   Sheng KL, 2020, FOOD FUNCT, V11, P7817, DOI 10.1039/d0fo01418d
   Solomon L., 2010, Comp Clin Pathol, V19, P235, DOI [10.1007/s00580-010-0979-4, DOI 10.1007/S00580-010-0979-4]
   Sun MY, 2020, FOOD FUNCT, V11, P5205, DOI [10.1039/d0fo00007h, 10.1039/D0FO00007H]
   Vila AV, 2018, SCI TRANSL MED, V10, DOI 10.1126/scitranslmed.aap8914
   Vinolo MAR, 2011, NUTRIENTS, V3, P858, DOI 10.3390/nu3100858
   Wei SD, 2021, APPL ENVIRON MICROB, V87, DOI 10.1128/AEM.00395-21
   Zhang T, 2021, APPL MICROBIOL BIOT, V105, P5785, DOI 10.1007/s00253-021-11453-1
   Zicola E, 2021, OXID MED CELL LONGEV, V2021, DOI 10.1155/2021/8886666
NR 55
TC 10
Z9 10
U1 6
U2 27
PU MDPI
PI BASEL
PA ST ALBAN-ANLAGE 66, CH-4052 BASEL, SWITZERLAND
EI 2072-6643
J9 NUTRIENTS
JI Nutrients
PD SEP
PY 2022
VL 14
IS 18
AR 3745
DI 10.3390/nu14183745
PG 13
WC Nutrition & Dietetics
WE Science Citation Index Expanded (SCI-EXPANDED)
SC Nutrition & Dietetics
GA 4R3RH
UT WOS:000856684900001
PM 36145120
OA Green Published, gold
DA 2024-01-22
ER

PT J
AU Crane, H
   Wu, N
   Chan, P
   Nguyen, P
   Williams, AJ
   Ng, W
   Connor, SJ
AF Crane, Harry
   Wu, Nan
   Chan, Patrick
   Nguyen, Paul
   Williams, Astrid-Jane
   Ng, Watson
   Connor, Susan J.
TI Safety, satisfaction and cost savings of accelerated infusions of
   standard and intensified-dose infliximab for inflammatory bowel disease
SO INTERNAL MEDICINE JOURNAL
LA English
DT Article
DE infliximab; inflammatory bowel disease; drug reaction; satisfaction;
   pharmacokinetics; drug monitoring
ID CROHNS-DISEASE; ASSOCIATION; EFFICACY; THERAPY; TOLERABILITY;
   METAANALYSIS; CONSENSUS
AB Background Infliximab remains a mainstay for the treatment of inflammatory bowel disease (IBD), but a long infusion duration and subsequent monitoring can be burdensome to patients and healthcare providers. Aims To assess the safety of accelerated infusions for standard and dose-intensified infliximab regimens, and the effect on patient satisfaction and potential cost savings. Methods Patients with IBD on a stable maintenance dose of infliximab and in clinical remission received one or more accelerated infusions: over 30 min if receiving a standard dose (5 mg/kg), or over 60 min if receiving dose-intensified infliximab (up to 10 mg/kg). Outcomes included incidence of reactions (acute or delayed), patient satisfaction and potential cost savings. We also explored infliximab trough levels after one and three accelerated infusions. Results Fifty-two patients who received 150 infusions were studied. Incidence of reactions to accelerated infusions was 3.3% (3 out of 89) with a standard dose and 0% (out of 61) with dose-intensified infliximab. Reactions were delayed, mild and self-limiting. None required drug cessation. Patient satisfaction was improved with shortened infusion time as compared with the patients' previous experiences (P = 0.00002). Mean plasma trough level of infliximab reduced from 9.3 mg/L (+/- 4.9) to 7.9 mg/L (+/- 4.1) (P = 0.02) with accelerated infusions, but none developed anti-infliximab antibodies. Nursing cost savings were estimated as $123.52 and $247.04 per patient per year for standard and dose-intensified infliximab respectively. Conclusion Accelerated infliximab infusions for standard and dose-intensified regimens seem to be safe and improved patient satisfaction. Potential impact on drug trough levels requires further investigations.
C1 [Crane, Harry; Wu, Nan; Chan, Patrick; Nguyen, Paul; Williams, Astrid-Jane; Ng, Watson; Connor, Susan J.] Liverpool Hosp, Dept Gastroenterol & Liver, Clinic 123 Level 1,Corner Elizabeth & Goulburn St, Liverpool, NSW 2170, Australia.
   [Crane, Harry; Chan, Patrick; Nguyen, Paul; Williams, Astrid-Jane; Ng, Watson; Connor, Susan J.] Univ New South Wales, South Western Sydney Clin Sch, Gastroenterol & Liver Lab, Sydney, NSW, Australia.
   [Crane, Harry; Connor, Susan J.] St George Hosp, Ingham Inst Appl Med Res, Sydney, NSW, Australia.
   [Wu, Nan] St George Hosp, Microbiome Res Ctr, Sydney, NSW, Australia.
C3 Liverpool Hospital; University of New South Wales Sydney; St George
   Hospital; Ingham Institute for Applied Medical Research; St George
   Hospital
RP Crane, H (通讯作者)，Liverpool Hosp, Dept Gastroenterol & Liver, Clinic 123 Level 1,Corner Elizabeth & Goulburn St, Liverpool, NSW 2170, Australia.
EM henry.crane@health.nsw.gov.au
OI Crane, Harry/0000-0001-5001-3123
CR Adedokun OJ, 2014, GASTROENTEROLOGY, V147, P1296, DOI 10.1053/j.gastro.2014.08.035
   [Anonymous], 2020, REM INFL
   [Anonymous], 2019, INCREASED RATES PAY
   Babouri A, 2014, J CROHNS COLITIS, V8, P161, DOI 10.1016/j.crohns.2013.08.004
   Befrits R., 2013, J GASTROEN HEPATOL, V2, P638
   BEST WR, 1976, GASTROENTEROLOGY, V70, P439
   Buisson A, 2013, INFLAMM BOWEL DIS, V19, P2464, DOI 10.1097/MIB.0b013e3182a19268
   Clare DF, 2009, EUR J GASTROEN HEPAT, V21, P71, DOI 10.1097/MEG.0b013e3283081afe
   Feuerstein JD, 2017, GASTROENTEROLOGY, V153, P827, DOI 10.1053/j.gastro.2017.07.032
   Gunnarsson C, 2013, J OCCUP ENVIRON MED, V55, P393, DOI 10.1097/JOM.0b013e31827cba48
   Harbord M, 2017, J CROHNS COLITIS, V11, P769, DOI 10.1093/ecco-jcc/jjx009
   Hemperly A, 2018, CLIN PHARMACOKINET, V57, P929, DOI 10.1007/s40262-017-0627-0
   Lewis JD, 2008, INFLAMM BOWEL DIS, V14, P1660, DOI 10.1002/ibd.20520
   Lichtenstein L, 2015, J CROHNS COLITIS, V9, P806, DOI 10.1093/ecco-jcc/jjv096
   Magro F, 2009, DIGEST DIS SCI, V54, P2671, DOI 10.1007/s10620-008-0658-3
   Maser EA, 2006, CLIN GASTROENTEROL H, V4, P1248, DOI 10.1016/j.cgh.2006.06.025
   Mazzuoli S, 2016, PLOS ONE, V11, DOI 10.1371/journal.pone.0166443
   Mitrev N, 2017, ALIMENT PHARM THER, V46, P1037, DOI 10.1111/apt.14368
   National Cancer Institute Common Terminology Criteria for Adverse Events (CTCAE), 2017, COMMON TERMINOLOGY C
   Neef HC, 2013, ALIMENT PHARM THER, V38, P365, DOI 10.1111/apt.12389
   Peyrin-Biroulet L, 2008, CLIN GASTROENTEROL H, V6, P644, DOI 10.1016/j.cgh.2008.03.014
   Qazi T, 2016, DIGEST DIS SCI, V61, P589, DOI 10.1007/s10620-015-3893-4
   Rutgeerts P, 2005, NEW ENGL J MED, V353, P2462, DOI 10.1056/NEJMoa050516
   Torres J, 2020, J CROHNS COLITIS, V14, P4, DOI 10.1093/ecco-jcc/jjz180
   Tribbick D, 2015, CLIN EXP GASTROENTER, V8, P197, DOI 10.2147/CEG.S77567
   Van Assche G, 2011, AM J GASTROENTEROL, V106, P1594, DOI 10.1038/ajg.2011.211
   Van Assche G, 2010, J CROHNS COLITIS, V4, P329, DOI 10.1016/j.crohns.2009.12.012
NR 27
TC 3
Z9 3
U1 0
U2 1
PU WILEY
PI HOBOKEN
PA 111 RIVER ST, HOBOKEN 07030-5774, NJ USA
SN 1444-0903
EI 1445-5994
J9 INTERN MED J
JI Intern. Med. J.
PD DEC
PY 2022
VL 52
IS 12
BP 2143
EP 2149
DI 10.1111/imj.15493
EA JUN 2022
PG 7
WC Medicine, General & Internal
WE Science Citation Index Expanded (SCI-EXPANDED)
SC General & Internal Medicine
GA F3VO2
UT WOS:000818877100001
PM 34405958
DA 2024-01-22
ER

PT J
AU Zhang, LL
   Wei, XB
   Zhang, RJ
   Si, DY
   Petitte, JN
   Ahmad, B
   Zhang, MY
AF Zhang, Lulu
   Wei, Xubiao
   Zhang, Rijun
   Si, Dayong
   Petitte, James N.
   Ahmad, Baseer
   Zhang, Manyi
TI A Novel Peptide Ameliorates LPS-Induced Intestinal Inflammation and
   Mucosal Barrier Damage via Its Antioxidant and Antiendotoxin Effects
SO INTERNATIONAL JOURNAL OF MOLECULAR SCIENCES
LA English
DT Article
DE anti-inflammatory activity; anti-oxidation; lipopolysaccharide
   neutralization; Intestinal barrier; NF-kappa B
ID ANTIMICROBIAL PEPTIDES; CORTICOSTEROID-THERAPY; ULCERATIVE-COLITIS;
   COLORECTAL-CANCER; IMMUNE-RESPONSES; CROHNS-DISEASE; BOWEL-DISEASE;
   LIPOPOLYSACCHARIDE; LL-37; THYMOPENTIN
AB Intestinal inflammation is an inflammatory disease resulting from immune dysregulation in the gut. It can increase the risk of enteric cancer, which is a common malignancy globally. As a new class of anti-inflammatory agents, native peptides have potential for use in the treatment of several intestinal inflammation conditions; however, their potential cytotoxicity and poor anti-inflammatory activity and stability have prevented their development. Hybridization has been proposed to overcome this problem. Thus, in this study, we designed a hybrid peptide (LL-37-TP5, LTP) by combing the active centre of LL-37 (13-36) with TP5. The half-life and cytotoxicity were tested in vitro, and the hybrid peptide showed a longer half-life and lower cytotoxicity than its parental peptides. We also detected the anti-inflammatory effects and mechanisms of LTP on Lipopolysaccharide (LPS)-induced intestinal inflammation in murine model. The results showed that LTP effectively prevented LPS-induced weight loss, impairment of intestinal tissues, leukocyte infiltration, and histological evidence of inflammation. Additionally, LTP decreased the levels of tumour necrosis factor-alpha, interferon-gamma, and interleukin-6; increased the expression of zonula occludens-1 and occludin; and reduced permeability in the jejunum of LPS-treated mice. Notably, LTP appeared to be more potent than the parental peptides LL-37 and TP5. The anti-inflammatory effects of LTP may be associated with the neutralization of LPS, inhibition of oxidative stress, and inhibition of the NF-kappa B signalling pathway. The findings of this study suggest that LTP might be an effective therapeutic agent for treating intestinal inflammation.
C1 [Zhang, Lulu; Wei, Xubiao; Zhang, Rijun; Si, Dayong; Ahmad, Baseer; Zhang, Manyi] China Agr Univ, Coll Anim Sci & Technol, Lab Feed Biotechnol, State Key Lab Anim Nutr, Beijing 100193, Peoples R China.
   [Petitte, James N.] North Carolina State Univ, Prestage Dept Poultry Sci, Raleigh, NC 27695 USA.
C3 China Agricultural University; North Carolina State University
RP Zhang, RJ (通讯作者)，China Agr Univ, Coll Anim Sci & Technol, Lab Feed Biotechnol, State Key Lab Anim Nutr, Beijing 100193, Peoples R China.
EM rjzhang@cau.edu.cn
RI Ahmad, Baseer/ABG-5769-2021; Si, Dayong/B-9299-2008; Lei,
   Ming/JAD-1050-2023
OI Petitte, James/0000-0003-2764-6007; , Baseer/0000-0002-8177-0271
FU National Key Research and Development Program of China [2018YFD0500600];
   National Natural Science Foundation of China (NSFC) [31572442, 31272476]
FX This research was funded by the National Key Research and Development
   Program of China (Project No. 2018YFD0500600), National Natural Science
   Foundation of China (NSFC, 31572442), and National Natural Science
   Foundation of China (NSFC, 31272476).
CR Akiyama T, 2014, J INNATE IMMUN, V6, P739, DOI 10.1159/000362789
   Anders E, 2018, BIOCHEM BIOPH RES CO, V501, P280, DOI 10.1016/j.bbrc.2018.04.235
   Anstead G M, 1998, Adv Wound Care, V11, P277
   Barlow PG, 2006, J LEUKOCYTE BIOL, V80, P509, DOI 10.1189/jlb.1005560
   Bernstein CN, 2001, CANCER-AM CANCER SOC, V91, P854, DOI 10.1002/1097-0142(20010215)91:4<854::AID-CNCR1073>3.0.CO;2-Z
   BOUMPAS DT, 1993, ANN INTERN MED, V119, P1198, DOI 10.7326/0003-4819-119-12-199312150-00007
   BUELL MG, 1994, DIGEST DIS SCI, V39, P2575, DOI 10.1007/BF02087693
   Burrin DG, 2005, ENDOCRINOLOGY, V146, P22, DOI 10.1210/en.2004-1119
   Castagliuolo I, 2001, AM J PHYSIOL-GASTR L, V280, pG539, DOI 10.1152/ajpgi.2001.280.4.G539
   Chen H, 2014, GUT, V63, P711, DOI 10.1136/gutjnl-2012-303731
   CHIU CJ, 1970, ARCH SURG-CHICAGO, V101, P484
   COOPER HS, 1993, LAB INVEST, V69, P238
   da Silva VC, 2018, INT J MOL SCI, V19, DOI 10.3390/ijms19124016
   DeGraw JI, 1997, J MED CHEM, V40, P2386, DOI 10.1021/jm950803a
   Derakhshan MH, 2019, J CLIN MED, V8, DOI 10.3390/jcm8030281
   Durand N, 2019, J CLIN MED, V8, DOI 10.3390/jcm8040497
   Eaden JA, 2001, GUT, V48, P526, DOI 10.1136/gut.48.4.526
   Faubion WA, 2001, GASTROENTEROLOGY, V121, P255, DOI 10.1053/gast.2001.26279
   Fessler MB, 2002, J BIOL CHEM, V277, P31291, DOI 10.1074/jbc.M200755200
   Gao DM, 2008, ARCH PHARM RES, V31, P1471, DOI 10.1007/s12272-001-2132-z
   Gao Y, 2013, J ANIM SCI, V91, P5614, DOI 10.2527/jas.2013-6528
   GILLEN CD, 1994, GUT, V35, P1590, DOI 10.1136/gut.35.11.1590
   GOLDSTEIN G, 1979, SCIENCE, V204, P1309, DOI 10.1126/science.451537
   Gonser S, 2004, MUTAT RES-GEN TOX EN, V558, P19, DOI 10.1016/j.mrgentox.2003.10.010
   Haddad JJ, 2009, MOL IMMUNOL, V47, P205, DOI 10.1016/j.molimm.2009.09.034
   Han FF, 2015, J IMMUNOL, V194, P1882, DOI 10.4049/jimmunol.1402300
   Hayden MS, 2004, GENE DEV, V18, P2195, DOI 10.1101/gad.1228704
   Henriques-Coelho T, 2008, ENDOCRINOLOGY, V149, P4367, DOI 10.1210/en.2008-0018
   Hu X, 2016, J MATER CHEM B, V4, P1384, DOI 10.1039/c5tb01930c
   Ishida W, 2016, INVEST OPHTH VIS SCI, V57, P30, DOI [10.1167/iovs.15-17652, 10.1167/ iovs.15-17652]
   Jönsson D, 2012, J PERIODONTAL RES, V47, P330, DOI 10.1111/j.1600-0765.2011.01436.x
   Kornicka K, 2019, J CLIN MED, V8, DOI 10.3390/jcm8030328
   Li YQ, 2014, CHEMBIOCHEM, V15, P2275, DOI 10.1002/cbic.201402264
   Liu M, 2018, INT J BIOL MACROMOL, V111, P121, DOI 10.1016/j.ijbiomac.2018.01.010
   Liu YF, 2013, BIOMATERIALS, V34, P237, DOI 10.1016/j.biomaterials.2012.09.032
   Liu ZH, 2013, J SURG RES, V179, pE189, DOI 10.1016/j.jss.2012.02.012
   London WB, 2011, J CLIN ONCOL, V29, P3286, DOI 10.1200/JCO.2010.34.3392
   Torres-Rodríguez L, 2016, J ETHNOPHARMACOL, V188, P266, DOI 10.1016/j.jep.2016.04.057
   Ma Z, 2015, BIOMATERIALS, V52, P517, DOI 10.1016/j.biomaterials.2015.02.063
   McCall IC, 2009, TOXICOL APPL PHARM, V241, P61, DOI 10.1016/j.taap.2009.08.002
   Mendling W, 1996, Infect Dis Obstet Gynecol, V4, P225, DOI 10.1155/S1064744996000439
   Mu XW, 2014, PLOS ONE, V9, DOI 10.1371/journal.pone.0104032
   Nan YH, 2012, PEPTIDES, V35, P239, DOI 10.1016/j.peptides.2012.04.004
   Nell MJ, 2006, PEPTIDES, V27, P649, DOI 10.1016/j.peptides.2005.09.016
   Novoselova E G, 2009, Dokl Biol Sci, V428, P484
   Papada E, 2018, NUTRIENTS, V10, DOI 10.3390/nu10111779
   Podolsky DK, 2002, NEW ENGL J MED, V347, P417, DOI 10.1056/NEJMra0804647
   Qin HL, 2009, BMC MICROBIOL, V9, DOI 10.1186/1471-2180-9-63
   Raetz CRH, 2002, ANNU REV BIOCHEM, V71, P635, DOI 10.1146/annurev.biochem.71.110601.135414
   Sartor RB, 2006, NAT CLIN PRACT GASTR, V3, P390, DOI 10.1038/ncpgasthep0528
   Semple F, 2011, EUR J IMMUNOL, V41, P3291, DOI 10.1002/eji.201141648
   Shi MY, 2015, J SEP SCI, V38, P1351, DOI 10.1002/jssc.201401198
   Singh VK, 1998, IMMUNOL RES, V17, P345, DOI 10.1007/BF02786456
   Smoak KA, 2004, MECH AGEING DEV, V125, P697, DOI 10.1016/j.mad.2004.06.010
   Stanbury RM, 1998, BRIT J OPHTHALMOL, V82, P704, DOI 10.1136/bjo.82.6.704
   Stromberg ZR, 2018, DIS MODEL MECH, V11, DOI 10.1242/dmm.035063
   Sun Y, 2015, MEDIAT INFLAMM, V2015, DOI 10.1155/2015/167572
   Taniguchi M, 2019, J BIOSCI BIOENG, V127, P176, DOI 10.1016/j.jbiosc.2018.07.013
   TISCHIO JP, 1979, INT J PEPT PROT RES, V14, P479
   Turner JR, 2009, NAT REV IMMUNOL, V9, P799, DOI 10.1038/nri2653
   Wang B, 2016, J NUTR, V146, P501, DOI 10.3945/jn.115.224857
   Wei XB, 2018, MOLECULES, V23, DOI 10.3390/molecules23061491
   Wéra O, 2016, J CLIN MED, V5, DOI 10.3390/jcm5120118
   Yu J, 2007, J IMMUNOL, V179, P7684, DOI 10.4049/jimmunol.179.11.7684
   Zhang D, 2009, INT J COLORECTAL DIS, V24, P5, DOI 10.1007/s00384-008-0544-7
   Zhang XZ, 2018, J CHEM INF MODEL, V58, P816, DOI 10.1021/acs.jcim.7b00717
   Zhang Y, 2017, INT IMMUNOPHARMACOL, V48, P180, DOI 10.1016/j.intimp.2017.03.028
   Zong X, 2016, BIOCHEM PHARMACOL, V104, P74, DOI 10.1016/j.bcp.2016.01.009
NR 68
TC 27
Z9 29
U1 6
U2 49
PU MDPI
PI BASEL
PA ST ALBAN-ANLAGE 66, CH-4052 BASEL, SWITZERLAND
SN 1661-6596
EI 1422-0067
J9 INT J MOL SCI
JI Int. J. Mol. Sci.
PD AUG 2
PY 2019
VL 20
IS 16
AR 3974
DI 10.3390/ijms20163974
PG 20
WC Biochemistry & Molecular Biology; Chemistry, Multidisciplinary
WE Science Citation Index Expanded (SCI-EXPANDED)
SC Biochemistry & Molecular Biology; Chemistry
GA IV6XM
UT WOS:000484411100131
PM 31443263
OA Green Published, Green Submitted, gold
DA 2024-01-22
ER

PT J
AU Feagins, LA
   Waljee, A
   Hou, JK
   Gu, P
   Kanjo, S
   Rudrapatna, V
   Cipher, DJ
   Govani, S
   Gaidos, J
AF Feagins, Linda A.
   Waljee, Akbar
   Hou, Jason K.
   Gu, Phillip
   Kanjo, Steven
   Rudrapatna, Vivek
   Cipher, Daisha J.
   Govani, Shail
   Gaidos, Jill
TI Incidence of and Predictors for Early Discontinuation of Biological
   Therapies in Veteran Patients with Inflammatory Bowel Disease
SO INFLAMMATORY BOWEL DISEASES
LA English
DT Article
DE anti-TNF; inflammatory bowel disease; Crohn's; ulcerative colitis;
   discontinuation
ID CROHNS-DISEASE; COMBINATION THERAPY; AZATHIOPRINE; INFLIXIMAB; AGENT
AB Background: Biological therapies are effective for inducing and maintaining remission in inflammatory bowel disease (IBD), but patients often require changes in biological agents over the course of their illness. We sought to evaluate the rate of and reasons for discontinuing biological agents and to identify risk factors for their discontinuation.
   Methods: We performed a retrospective cohort study across 4 VA hospital systems (Dallas, TX; Houston, TX; Ann Arbor, MI; Richmond, VA). Patients with IBD who were started on biological therapy between 1998 and 2015 were identified, and their medical records were reviewed to confirm the diagnosis of IBD and to collect study data.
   Results: Of 1969 patients with IBD; 256 were treated with 346 courses of therapy. By 6 months after initiation of therapy, 82 (24%) had stopped the biological agent. Among patients starting their first biological agent, 21.5% had stopped by 6 months. Patients taking a concomitant thiopurine and those with ileocolonic disease or a nonpenetrating, nonstricturing phenotype were less likely to discontinue biological therapy, whereas those taking 5-ASA concomitantly were more likely to discontinue biological therapy. The most common reasons for discontinuation were primary nonresponse (40%) and adverse drug reactions (29%).
   Conclusions: In conclusion, in a large multicenter VA cohort, we found that 24% of patients who are prescribed a biological stop their treatment early, most commonly for primary nonresponse or for an adverse drug reaction. Consideration should be given to treating patients with a concomitant thiopurine if at all possible, as this reduces the likelihood of early discontinuation.
C1 [Feagins, Linda A.] VA North Texas Hlth Care Syst, Dept Internal Med, Div Gastroenterol & Hepatol, Dallas, TX USA.
   [Feagins, Linda A.] Univ Texas Southwestern Med Ctr Dallas, Dallas, TX 75390 USA.
   [Waljee, Akbar; Govani, Shail] VA Ann Arbor Healthcare Syst, Dept Internal Med, Div Gastroenterol & Hepatol, Ann Arbor, MI USA.
   [Waljee, Akbar; Govani, Shail] Univ Michigan Hlth Syst, Ann Arbor, MI USA.
   [Waljee, Akbar; Govani, Shail] VA Ctr Clin Management Res, Ann Arbor, MI USA.
   [Hou, Jason K.; Rudrapatna, Vivek] Michael E DeBakey VA Med Ctr, Houston VA HSR&D Ctr Excellence, Dept Internal Med, Div Gastroenterol & Hepatol, Houston, TX USA.
   [Hou, Jason K.; Rudrapatna, Vivek] Baylor Coll Med, Med Ctr, Houston, TX 77030 USA.
   [Gu, Phillip] Cedars Sinai Med Ctr, Dept Internal Med, Los Angeles, CA 90048 USA.
   [Kanjo, Steven; Gaidos, Jill] Hunter Holmes McGuire VA Med Ctr, Dept Internal Med, Div Gastroenterol & Hepatol, Richmond, VA USA.
   [Cipher, Daisha J.] Univ Texas Arlington, Coll Nursing & Hlth Innovat, Arlington, TX 76019 USA.
C3 US Department of Veterans Affairs; Veterans Health Administration (VHA);
   VA North Texas Health Care System; University of Texas System;
   University of Texas Southwestern Medical Center Dallas; US Department of
   Veterans Affairs; Veterans Health Administration (VHA); VA Ann Arbor
   Healthcare System; University of Michigan System; University of
   Michigan; Baylor College of Medicine; Baylor College of Medicine; Cedars
   Sinai Medical Center; Hunter Holmes McGuire Veterinary Affairs Medical
   Center; University of Texas System; University of Texas Arlington
RP Feagins, LA (通讯作者)，VA North Texas Healthcare Syst, Inflammatory Bowel Dis Program, 4500 S Lancaster Rd 111B1, Dallas, TX 75216 USA.
EM Linda.Feagins@UTSouthwestern.edu
RI Waljee, Akbar/G-2067-2010; Gu, Phillip/AAU-4130-2021; Gu,
   Phillip/HCI-5945-2022; Gu, Phillip/AAU-6403-2020
OI Waljee, Akbar/0000-0003-1964-8790; Gu, Phillip/0000-0003-4819-8979; Gu,
   Phillip/0000-0001-8158-6557; Rudrapatna, Vivek/0000-0003-1789-3004;
   Feagins, Linda/0000-0001-7758-3257
FU United States (U.S.) Department of Veterans Affairs Health Services
   Research and Development Service [CDA 11-217]; Merit Review Award from
   the United States (U.S.) Department of Veterans Affairs Clinical
   Sciences Research and Development Service [ICX000815A]; VA HSR&D Center
   for Innovations in Quality, Effectiveness and Safety [CIN 13-413];
   Redhill Biosciences; Coronado Biosciences; Celgene; Pfizer Inc
FX Supported by the resources and use of facilities at the Department of
   Veteran's Affairs, Dallas, TX; Ann Arbor, MI; Houston, TX; and Richmond,
   VA. A. Waljee's research is funded by a Career Development Award (CDA
   11-217) from the United States (U.S.) Department of Veterans Affairs
   Health Services Research and Development Service. L.A. Feagins' research
   is funded by a Merit Review Award (ICX000815A) from the United States
   (U.S.) Department of Veterans Affairs Clinical Sciences Research and
   Development Service. L. A. Feagins has served on an advisory board for
   Pfizer, Inc. J.K. Hou's reesearch is funded in part with resources at
   the VA HSR&D Center for Innovations in Quality, Effectiveness and Safety
   (# CIN 13-413), at the Michael E. DeBakey VA Medical Center, Houston, TX
   (Hou). Dr Hou has received research funding from Redhill Biosciences,
   Coronado Biosciences, Celgene, Pfizer Inc and serves on the speaker
   bureau for Abbvie, Janssen, and UCB pharmaceuticals. The remaining
   authors have no conflict of interest to disclose.
CR Ben-Horin S, 2014, AUTOIMMUN REV, V13, P24, DOI 10.1016/j.autrev.2013.06.002
   Colombel JF, 2010, NEW ENGL J MED, V362, P1383, DOI 10.1056/NEJMoa0904492
   Desai A, 2013, INFLAMM BOWEL DIS, V19, P309, DOI 10.1002/ibd.23026
   Doshi JA, 2016, J AM ACAD DERMATOL, V74, P1057, DOI 10.1016/j.jaad.2016.01.048
   Panaccione R, 2014, GASTROENTEROLOGY, V146, P392, DOI 10.1053/j.gastro.2013.10.052
   Patil SA, 2013, DIGEST DIS SCI, V58, P209, DOI 10.1007/s10620-012-2323-0
   Souto A, 2016, RHEUMATOLOGY, V55, P523, DOI 10.1093/rheumatology/kev374
   Vavricka SR, 2012, INFLAMM BOWEL DIS, V18, P1523, DOI 10.1002/ibd.21888
NR 8
TC 8
Z9 8
U1 0
U2 3
PU LIPPINCOTT WILLIAMS & WILKINS
PI PHILADELPHIA
PA TWO COMMERCE SQ, 2001 MARKET ST, PHILADELPHIA, PA 19103 USA
SN 1078-0998
EI 1536-4844
J9 INFLAMM BOWEL DIS
JI Inflamm. Bowel Dis.
PD AUG
PY 2017
VL 23
IS 8
BP 434
EP 439
DI 10.1097/MIB.0000000000001145
PG 6
WC Gastroenterology & Hepatology
WE Science Citation Index Expanded (SCI-EXPANDED)
SC Gastroenterology & Hepatology
GA FC7ZB
UT WOS:000407060100022
PM 28570429
OA Bronze
DA 2024-01-22
ER

PT J
AU Vogelaar, L
   van't Spijker, A
   Timman, R
   van Tilburg, AJP
   Bac, D
   Vogelaar, T
   Kuipers, EJ
   van Busschbach, JJV
   van der Woude, CJ
AF Vogelaar, Lauran
   van't Spijker, Adriaan
   Timman, Reinier
   van Tilburg, Antonie J. P.
   Bac, DirkJan
   Vogelaar, Ton
   Kuipers, Ernst J.
   van Busschbach, Jan J. V.
   van der Woude, Christien J.
TI Fatigue management in patients with IBD: a randomised controlled trial
SO GUT
LA English
DT Article
ID INFLAMMATORY-BOWEL-DISEASE; QUALITY-OF-LIFE; COGNITIVE-BEHAVIORAL
   TREATMENT; HEALTH-CARE UTILIZATION; CROHNS-DISEASE; MULTIPLE-SCLEROSIS;
   ULCERATIVE-COLITIS; SELF-MANAGEMENT; CANCER-PATIENTS; SURVEY SF-36
AB Objective To assess the effectiveness of solution-focused therapy (SFT) on fatigue and quality of life (QoL) in patients with fatigued inflammatory bowel disease (IBD).
   Design Randomised controlled trial in two Dutch hospitals. Patients with IBD with quiescent IBD and with a Checklist Individual Strength-Fatigue (CIS-fatigue) score of >= 35 were enrolled. Patients were 1: 1 randomised to receive SFT or care as usual (CAU) for 3 months. Patients were followed for a further 6 months after the SFT. Primary endpoint was defined as changes in fatigue and QoL during follow-up. Secondary endpoints included change in anxiety and depression, medication use, side effects to medication, disease activity, laboratory parameters (C-reactive protein, leucocytes and haemoglobin) and sleep quality.
   Results Ninety-eight patients were included, of whom 63% were women, mean age was 40.1 years. After the SFT course, 17 (39%) patients in the SFT group had a CIS-fatigue score below 35 compared with eight (18%) of patients in the CAU group (p=0.03). The SFT group also showed a greater reduction in fatigue across the first 6 months compared with the CAU group (CIS-fatigue: p=<0.001 and CIS-total: p=0.001). SFT was associated with a significant higher mean IBD questionnaire change at 3 months (p=0.020). At 9 months, no significant differences between the two groups were observed.
   Conclusions SFT has a significant beneficial effect on the severity of fatigue and QoL in patients with quiescent IBD. However, this effect diminished during follow-up.
C1 [Vogelaar, Lauran; Kuipers, Ernst J.; van der Woude, Christien J.] Erasmus MC, Dept Gastroenterol & Hepatol, NL-3000 CA Rotterdam, Netherlands.
   [van't Spijker, Adriaan; Timman, Reinier; Vogelaar, Ton; van Busschbach, Jan J. V.] Erasmus MC, Dept Psychol & Psychotherapy, NL-3000 CA Rotterdam, Netherlands.
   [van Tilburg, Antonie J. P.] St Franciscus Gasthuis, Dept Gastroenterol & Hepatol, Rotterdam, Netherlands.
   [Bac, DirkJan] Gelderse Vallei, Dept Gastroenterol & Hepatol, Ede, Netherlands.
   [Kuipers, Ernst J.] Erasmus MC, Dept Internal Med, NL-3000 CA Rotterdam, Netherlands.
C3 Erasmus University Rotterdam; Erasmus MC; Erasmus University Rotterdam;
   Erasmus MC; Franciscus Gasthuis; Gelderse Vallei Hospital; Erasmus
   University Rotterdam; Erasmus MC
RP Vogelaar, L (通讯作者)，Erasmus MC, Dept Gastroenterol & Hepatol, S Gravendijkwal 230,Room HS 306, NL-3000 CA Rotterdam, Netherlands.
EM l.vogelaar@erasmusmc.nl
RI Kuipers, Ernst J/H-3293-2019; Busschbach, Jan/P-1584-2019; van der
   Woude, Christien Janneke/H-6384-2011
OI Kuipers, Ernst J/0000-0002-0633-3098; Busschbach,
   Jan/0000-0002-8602-0381; van der Woude, C.Janneke/0000-0003-3875-6957
CR BAGGS K, 1990, J CONSULT CLIN PSYCH, V58, P845, DOI 10.1037/0022-006X.58.6.845
   Bernstein CN, 2010, AM J GASTROENTEROL, V105, P1994, DOI 10.1038/ajg.2010.140
   BEST WR, 1976, GASTROENTEROLOGY, V70, P439
   Boonen A, 2002, INFLAMM BOWEL DIS, V8, P382, DOI 10.1097/00054725-200211000-00002
   Boye B, 2011, INFLAMM BOWEL DIS, V17, P1863, DOI 10.1002/ibd.21575
   BUYSSE DJ, 1989, PSYCHIAT RES, V28, P193, DOI 10.1016/0165-1781(89)90047-4
   Clarke GN, 1999, J AM ACAD CHILD PSY, V38, P272, DOI 10.1097/00004583-199903000-00014
   Cohen J., 1969, STAT POWER ANAL BEHA
   D'Haens G, 2012, INFLAMM BOWEL DIS, V18, P2218, DOI 10.1002/ibd.22917
   David Niklas, 2011, Psychosoc Med, V8, pDoc05, DOI 10.3205/psm000074
   de Boer AGEM, 1998, EUR J GASTROEN HEPAT, V10, P783, DOI 10.1097/00042737-199809000-00010
   de Rooy EC, 2001, AM J GASTROENTEROL, V96, P1816, DOI 10.1016/S0002-9270(01)02440-6
   Deter HC, 2007, INFLAMM BOWEL DIS, V13, P745, DOI 10.1002/ibd.20068
   Deter HC, 2008, BIOPSYCHOSOC MED, V2, DOI 10.1186/1751-0759-2-18
   Duggleby WD, 2011, BMC GERIATR, V11, DOI 10.1186/1471-2318-11-88
   García-Vega E, 2004, BEHAV RES THER, V42, P367, DOI 10.1016/S0005-7967(03)00146-3
   Gasche C, 2004, GUT, V53, P1190, DOI 10.1136/gut.2003.035758
   Gielissen MFM, 2006, J CLIN ONCOL, V24, P4882, DOI 10.1200/JCO.2006.06.8270
   Graff LA, 2011, INFLAMM BOWEL DIS, V17, P1882, DOI 10.1002/ibd.21580
   Groarke A, 2013, BRIT J HEALTH PSYCH, V18, P623, DOI 10.1111/bjhp.12009
   Gumus AB, 2011, ASIAN PAC J CANCER P, V12, P433
   Gunnarsson C, 2013, J OCCUP ENVIRON MED, V55, P393, DOI 10.1097/JOM.0b013e31827cba48
   GUYATT G, 1989, GASTROENTEROLOGY, V96, P804, DOI 10.1016/0016-5085(89)90905-0
   Hammond A, 2008, RHEUMATOLOGY, V47, P1712, DOI 10.1093/rheumatology/ken380
   Herth K, 1993, Issues Ment Health Nurs, V14, P139, DOI 10.3109/01612849309031613
   Hewlett S, 2011, ANN RHEUM DIS, V70, P1060, DOI 10.1136/ard.2010.144691
   Hoivik ML, 2013, GUT, V62, P368, DOI 10.1136/gutjnl-2012-302311
   Irvine EJ, 1996, J CLIN EPIDEMIOL, V49, P1177, DOI 10.1016/0895-4356(96)00136-9
   Jantschek G, 1998, SCAND J GASTROENTERO, V33, P1289
   Jelsness-Jorgensen LP, 2011, ALIMENT PHARM THER, V33, P106, DOI 10.1111/j.1365-2036.2010.04498.x
   Johnson JA, 1998, PHARMACOECONOMICS, V13, P421, DOI 10.2165/00019053-199813040-00005
   Keefer L, 2011, INFLAMM BOWEL DIS
   Keefer L, 2011, BEHAV RES THER, V49, P145, DOI 10.1016/j.brat.2010.12.005
   Kennedy AP, 2004, GUT, V53, P1639, DOI 10.1136/gut.2003.034256
   KRUPP LB, 1989, ARCH NEUROL-CHICAGO, V46, P1121, DOI 10.1001/archneur.1989.00520460115022
   Langhorsta J, 2007, COMPLEMENT THER MED, V15, P30, DOI 10.1016/j.ctim.2006.03.008
   LICHTIGER S, 1994, NEW ENGL J MED, V330, P1841, DOI 10.1056/NEJM199406303302601
   Lix LM, 2008, INFLAMM BOWEL DIS, V14, P1575, DOI 10.1002/ibd.20511
   Longobardi T, 2003, AM J GASTROENTEROL, V98, P1064, DOI 10.1016/S0002-9270(02)06007-0
   Louis E, 2012, GASTROENTEROLOGY, V142, P63, DOI 10.1053/j.gastro.2011.09.034
   MCHORNEY CA, 1994, MED CARE, V32, P40, DOI 10.1097/00005650-199401000-00004
   MILNE B, 1986, J ADV NURS, V11, P561, DOI 10.1111/j.1365-2648.1986.tb01288.x
   Minderhoud IM, 2003, AM J GASTROENTEROL, V98, P1088, DOI 10.1016/S0002-9270(03)00132-1
   Mittermaier C, 2004, PSYCHOSOM MED, V66, P79, DOI 10.1097/01.PSY.0000106907.24881.F2
   Mussell M, 2003, SCAND J GASTROENTERO, V38, P755, DOI 10.1080/00365520310003110
   Nijrolder I, 2008, ANN FAM MED, V6, P519, DOI 10.1370/afm.908
   Nurmi E, 2013, SCAND J GASTROENTERO, V48, P51, DOI 10.3109/00365521.2012.685750
   Oxelmark L, 2007, INFLAMM BOWEL DIS, V13, P182, DOI 10.1002/ibd.20061
   Reinisch W, 2007, INFLAMM BOWEL DIS, V13, P1135, DOI 10.1002/ibd.20165
   Rocchi A, 2012, CAN J GASTROENTEROL, V26, P811, DOI 10.1155/2012/984575
   Romberg-Camps MJL, 2010, INFLAMM BOWEL DIS, V16, P2137, DOI 10.1002/ibd.21285
   SCHWARTZ JE, 1993, J PSYCHOSOM RES, V37, P753, DOI 10.1016/0022-3999(93)90104-N
   Servaes P, 2002, EUR J CANCER, V38, P27, DOI 10.1016/S0959-8049(01)00332-X
   Sibaja MAD, 2007, REV ESP ENFERM DIG, V99, P593
   Singer JD, 2003, APPL LONGITUDINAL DA
   SNAITH RP, 1986, BRIT MED J, V292, P344, DOI 10.1136/bmj.292.6516.344
   SORENSEN VZ, 1987, GUT, V28, P382, DOI 10.1136/gut.28.4.382
   Stark R, 2006, PHARMACOECONOMICS, V24, P797, DOI 10.2165/00019053-200624080-00006
   Swain MG, 2000, CLIN SCI, V99, P1, DOI 10.1042/CS19990372
   Taylor RR, 2000, PSYCHOL MED, V30, P849, DOI 10.1017/S0033291799002500
   Timmer A, 2011, COCHRANE DB SYST REV, DOI 10.1002/14651858.CD006913.pub2
   van Kessel K, 2008, PSYCHOSOM MED, V70, P205, DOI 10.1097/PSY.0b013e3181643065
   Verbeke G., 2000, LINEAR MIXED MODELS
   Vercoulen JHMM, 1999, GEDRAGSTHERAPIE, V32, P131
   Vogelaar L, 2013, EUR J GASTROEN HEPAT, V25, P246, DOI 10.1097/MEG.0b013e32835aba83
   Vogelaar L, 2011, J CROHNS COLITIS, V5, P585, DOI 10.1016/j.crohns.2011.06.001
   von Wietersheim J, 2006, INFLAMM BOWEL DIS, V12, P1175, DOI 10.1097/01.mib.0000236925.87502.e0
   WARE JE, 1992, MED CARE, V30, P473, DOI 10.1097/00005650-199206000-00002
   WINSHIP DH, 1979, GASTROENTEROLOGY, V77, P829
NR 69
TC 58
Z9 63
U1 0
U2 20
PU BMJ PUBLISHING GROUP
PI LONDON
PA BRITISH MED ASSOC HOUSE, TAVISTOCK SQUARE, LONDON WC1H 9JR, ENGLAND
SN 0017-5749
EI 1468-3288
J9 GUT
JI Gut
PD JUN
PY 2014
VL 63
IS 6
BP 911
EP 918
DI 10.1136/gutjnl-2013-305191
PG 8
WC Gastroenterology & Hepatology
WE Science Citation Index Expanded (SCI-EXPANDED)
SC Gastroenterology & Hepatology
GA AG4AB
UT WOS:000335360000010
PM 23884638
DA 2024-01-22
ER

PT J
AU Flieger, D
   Keller, R
   May, A
   Ell, C
   Fischbach, W
AF Flieger, D
   Keller, R
   May, A
   Ell, C
   Fischbach, W
TI Capsule endoscopy in gastrointestinal lymphomas
SO ENDOSCOPY
LA English
DT Article
ID B-CELL LYMPHOMA; GASTRIC LYMPHOMA; SMALL-INTESTINE; CROHNS-DISEASE;
   EXPERIENCE; MULTICENTER; ENTEROSCOPY; TISSUE
AB Background and Study Aims: Capsule endoscopy (CE) is a new procedure for small-bowel imaging. The potential contribution of this method to the diagnosis and staging of gastrointestinal lymphomas has not yet been evaluated. The aim of this prospective study was to assess the frequency and morphology of different forms of intestinal pathology in patients with gastrointestinal lymphomas.
   Patients and Methods: Commercially available capsule video endoscopes were administered to 27 patients (16 men and 11 women, aged 27 - 77) with known gastrointestinal lymphomas. CE was also carried out in 30 control individuals.
   Results: All seven patients with primary intestinal lymphomas who were examined were found to have pathological findings on CE - four with ulcerations, four with nodes, three with villous atrophy, and one with plaques/white villi. One patient with severe diarrhea was examined three times before and after chemo-therapy, and improvement of the lesions was evident, as well as resolution of diarrhea. Twenty patients with gastric lymphoma were examined (16 with low-grade and four with high-grade B cell lymphomas). The capsule did not leave the stomach in three patients, suggesting impaired motility. The small-bowel transit times were 261 +/- 41 min for intestinal lymphoma, 245 +/- 62 min for gastric lymphoma, and 224 +/- 82 min for controls (P > 0.05). Five of the 20 patients with gastric lymphoma had pathological findings in the intestine - three with plaques/white villi, two with nodes, and two with villous atrophy. In two patients, subsequent biopsies revealed secondary follicular lymphoma and high-grade lymphoma, respectively.
   Conclusions: CE is a valuable diagnostic tool for defining the extent of bowel involvement and assessing the efficacy of treatment in patients with gastrointestinal lymphoma.
C1 Klinikum Aschaffenburg, Med Klin 2, D-63739 Aschaffenburg, Germany.
   HSK Wiesbaden, Dept Internal Med 2, Wiesbaden, Germany.
C3 University of Hamburg; University Medical Center Hamburg-Eppendorf
RP Flieger, D (通讯作者)，Klinikum Aschaffenburg, Med Klin 2, Hasenkopf 1, D-63739 Aschaffenburg, Germany.
EM dimitri.flieger@klinikum-aschaffenburg.de
CR Carey EJ, 2004, GASTROINTEST ENDOSC, V59, P423, DOI 10.1016/S0016-5107(03)02683-X
   COGLIATTI SB, 1991, GASTROENTEROLOGY, V101, P1159, DOI 10.1016/0016-5085(91)90063-Q
   Costamagna G, 2002, GASTROENTEROLOGY, V123, P999, DOI 10.1053/gast.2002.35988
   Ell C, 2002, ENDOSCOPY, V34, P685, DOI 10.1055/s-2002-33446
   Fireman Z, 2003, GUT, V52, P390, DOI 10.1136/gut.52.3.390
   Fischbach W, 2002, GASTROINTEST ENDOSC, V56, P696, DOI 10.1067/mge.2002.128915
   Fischbach W, 2004, GUT, V53, P34, DOI 10.1136/gut.53.1.34
   Fischbach W, 2000, GASTROENTEROLOGY, V119, P1191, DOI 10.1053/gast.2000.19579
   Herrerias JM, 2003, ENDOSCOPY, V35, P564
   Iddan G, 2000, NATURE, V405, P417, DOI 10.1038/35013140
   Jaffe ES, 2002, HUM PATHOL, V33, P1064, DOI 10.1053/hupa.2002.129205
   Koch P, 2001, J CLIN ONCOL, V19, P3861, DOI 10.1200/JCO.2001.19.18.3861
   May A, 2003, ENDOSCOPY, V35, P985, DOI 10.1055/s-2003-44582
   North JH, 2000, AM SURGEON, V66, P46
   RADASZKIEWICZ T, 1992, GASTROENTEROLOGY, V102, P1628, DOI 10.1016/0016-5085(92)91723-H
   Rösch T, 2004, Z GASTROENTEROL, V42, P247, DOI 10.1055/s-2004-812938
   Scapa E, 2002, AM J GASTROENTEROL, V97, P2776, DOI 10.1111/j.1572-0241.2002.07021.x
   Tang SJ, 2003, GASTROINTEST ENDOSC, V58, P598, DOI 10.1016/S0016-5107(03)01963-1
   WILLIAMSON RCN, 1983, ANN SURG, V197, P172, DOI 10.1097/00000658-198302000-00008
NR 19
TC 55
Z9 57
U1 0
U2 4
PU GEORG THIEME VERLAG KG
PI STUTTGART
PA RUDIGERSTR 14, D-70469 STUTTGART, GERMANY
SN 0013-726X
EI 1438-8812
J9 ENDOSCOPY
JI Endoscopy
PD DEC
PY 2005
VL 37
IS 12
BP 1174
EP 1180
DI 10.1055/s-2005-921045
PG 7
WC Gastroenterology & Hepatology; Surgery
WE Science Citation Index Expanded (SCI-EXPANDED)
SC Gastroenterology & Hepatology; Surgery
GA 993MP
UT WOS:000233958500003
PM 16329013
DA 2024-01-22
ER

PT J
AU Jagt, JZ
   Verburgt, CM
   de Vries, R
   de Boer, NKH
   Benninga, MA
   de Jonge, WJ
   van Limbergen, JE
   de Meij, TGJ
AF Jagt, Jasmijn Z.
   Verburgt, Charlotte M.
   de Vries, Ralph
   de Boer, Nanne K. H.
   Benninga, Marc A.
   de Jonge, Wouter J.
   van Limbergen, Johan E.
   de Meij, Tim G. J.
TI Faecal Metabolomics in Paediatric Inflammatory Bowel Disease: A
   Systematic Review
SO JOURNAL OF CROHNS & COLITIS
LA English
DT Review
DE Inflammatory bowel disease; paediatrics; metabolomics
ID EXCLUSIVE ENTERAL NUTRITION; CHAIN FATTY-ACIDS; CROHNS-DISEASE;
   BILE-ACIDS; AMINO-ACIDS; BUTYRATE; MICROBIOME; CHILDREN; BACTERIA;
   COLITIS
AB Background and Aims Paediatric inflammatory bowel disease [IBD] is characterized by altered immunological and metabolic pathways. Metabolomics may therefore increase pathophysiological understanding and could develop into characterization of biomarkers for diagnosis and IBD treatment response. However, no uniform metabolomic profiles have been identified to date. This systematic review aimed to identify faecal metabolomic signatures in paediatric IBD vs controls, and to describe metabolites associated with disease activity and treatment response. Methods A literature search was performed in Embase, Medline, Web of Science and Cochrane Library. Studies assessing faecal metabolomics in paediatric patients < 18 years with IBD [de novo, active, inactive] with comparative groups [IBD vs non-IBD; responders vs non-responders] were included. The quality of included studies was assessed according to the Newcastle-Ottawa Scale. Results Nineteen studies were included [540 patients with IBD, 386 controls], assessing faecal short-chain fatty acids [SCFA] [five studies], amino acids [AA] [ten studies], bile acids [BA] [eight studies] and other metabolites [nine studies] using various methodologies. Significantly increased levels of AA [particularly phenylalanine], primary BA and lower levels of secondary BA were described in paediatric IBD compared to controls. Faecal SCFA results varied across studies. Additionally, responders and non-responders to exclusive enteral nutrition and infliximab showed differences in baseline faecal metabolites [based on BA, AA]. Conclusions This systematic review provides evidence for distinct faecal metabolomic profiles in paediatric IBD. However, results varied across studies, possibly due to differences in study design and applied analytical techniques. Faecal metabolomics could provide more insight into host-microbial interactions in IBD, but further studies with standardized methodologies and reporting are needed.
C1 [Jagt, Jasmijn Z.; de Meij, Tim G. J.] Vrije Univ Amsterdam, Emma Childrens Hosp, Dept Paediat Gastroenterol, Amsterdam UMC, NL-1081 HV Amsterdam, Netherlands.
   [Jagt, Jasmijn Z.] Vrije Univ Amsterdam, Amsterdam UMC, Amsterdam Gastroenterol Endocrinol Metab, Paediat Gastroenterol, De Boelelaan 1117, Amsterdam, Netherlands.
   [Verburgt, Charlotte M.; Benninga, Marc A.; van Limbergen, Johan E.; de Meij, Tim G. J.] Locat Univ Amsterdam, Emma Childrens Hosp, Dept Paediat Gastroenterol & Nutr, Amsterdam Univ Med Ctr, NL-1105 AZ Amsterdam, Netherlands.
   [Verburgt, Charlotte M.; de Jonge, Wouter J.; van Limbergen, Johan E.] Univ Amsterdam, Tytgat Inst Liver & Intestinal Res, Amsterdam Gastroenterol Endocrinol Metab, NL-1105 BK Amsterdam, Netherlands.
   [Verburgt, Charlotte M.] Amsterdam Reprod & Dev, NL-1105 AZ Amsterdam, Netherlands.
   [de Vries, Ralph] Vrije Univ Amsterdam, Med Lib, NL-1081 HV Amsterdam, Netherlands.
   [de Boer, Nanne K. H.] Vrije Univ Amsterdam, Amsterdam Univ Med Ctr, Amsterdam Gastroenterol & Metab Res Inst AGEM, Dept Gastroenterol & Hepatol, Amsterdam, Netherlands.
   [de Jonge, Wouter J.] Univ Bonn, Dept Surg, D-53127 Bonn, Germany.
   [van Limbergen, Johan E.] Dalhousie Univ, Dept Pediat, Halifax, NS B3K 6R8, Canada.
C3 Emma Children's Hospital; Vrije Universiteit Amsterdam; University of
   Amsterdam; Vrije Universiteit Amsterdam; University of Amsterdam; Emma
   Children's Hospital; University of Amsterdam; Vrije Universiteit
   Amsterdam; Vrije Universiteit Amsterdam; University of Bonn; Dalhousie
   University
RP Jagt, JZ (通讯作者)，Vrije Univ Amsterdam, Emma Childrens Hosp, Dept Paediat Gastroenterol, Amsterdam UMC, NL-1081 HV Amsterdam, Netherlands.
EM j.jagt1@amsterdamumc.nl
RI Verburgt, Charlotte M/IZP-8104-2023; Van Limbergen, Johan/L-1855-2019;
   Verburgt, Charlotte M/HGC-2281-2022; de Boer, Nanne/AAE-8731-2022
OI Van Limbergen, Johan/0000-0001-5822-4371; de Vries,
   Ralph/0000-0002-2075-7495; Jagt, Jasmijn/0000-0003-0417-7121; Verburgt,
   Charlotte M./0000-0002-7198-0603
FU Dutch Digestive Foundation [Maag Lever Darm Stichting; MLDS] [WO 19 -25]
FX This work was supported by the `Right on Time' grant with number WO 19
   -25, from The Dutch Digestive Foundation [Maag Lever Darm Stichting;
   MLDS].
CR Aden K, 2019, GASTROENTEROLOGY, V157, P1279, DOI 10.1053/j.gastro.2019.07.025
   Alghamdi A, 2018, METABOLITES, V8, DOI 10.3390/metabo8040082
   Ashton JJ, 2017, MEDICINE, V96, DOI 10.1097/MD.0000000000007347
   Bjerrum JT, 2021, EBIOMEDICINE, V71, DOI 10.1016/j.ebiom.2021.103551
   Bjerrum JT, 2015, METABOLOMICS, V11, P122, DOI 10.1007/s11306-014-0677-3
   Bosch S, 2020, J PEDIATR GASTR NUTR, V71, P371, DOI 10.1097/MPG.0000000000002770
   Bosch S, 2018, J PEDIATR GASTR NUTR, V66, P773, DOI 10.1097/MPG.0000000000001812
   Bosch S, 2018, GASTROENTEROLOGY, V154, P1855, DOI 10.1053/j.gastro.2018.01.071
   Brown EM, 2019, CELL HOST MICROBE, V25, P668, DOI 10.1016/j.chom.2019.04.002
   Bushman FD, 2020, CELL HOST MICROBE, V28, P422, DOI 10.1016/j.chom.2020.07.020
   Catesson A., 2020, J CROHNS COLITIS
   Chen F, 2002, GASTROENTEROLOGY, V123, P2005, DOI 10.1053/gast.2002.37055
   Chen ML, 2019, MUCOSAL IMMUNOL, V12, P851, DOI 10.1038/s41385-019-0162-4
   Connors J, 2020, ISME J, V14, P702, DOI 10.1038/s41396-019-0560-3
   Coward S, 2019, GASTROENTEROLOGY, V156, P1345, DOI 10.1053/j.gastro.2019.01.002
   Crouwel F, 2021, J CROHNS COLITIS, V15, P307, DOI 10.1093/ecco-jcc/jjaa143
   De Spiegeleer M, 2020, ANAL CHIM ACTA, V1108, P79, DOI 10.1016/j.aca.2020.02.046
   Degen LP, 1996, GUT, V39, P109, DOI 10.1136/gut.39.1.109
   Di Girolamo F, 2013, CURR ORG CHEM, V17, P2891
   Diederen K, 2020, SCI REP-UK, V10, DOI 10.1038/s41598-020-75306-z
   Ding NS., 2020, J CROHNS COLITIS
   Dodd D, 2017, NATURE, V551, P648, DOI 10.1038/nature24661
   Duboc H, 2013, GUT, V62, P531, DOI 10.1136/gutjnl-2012-302578
   Effenberger M, 2021, J CROHNS COLITIS, V15, P88, DOI 10.1093/ecco-jcc/jjaa152
   EJDERHAMN J, 1991, GUT, V32, P1346, DOI 10.1136/gut.32.11.1346
   Emwas AH, 2019, METABOLITES, V9, DOI 10.3390/metabo9070123
   Fiorucci S, 2018, FRONT IMMUNOL, V9, DOI 10.3389/fimmu.2018.01853
   Franzosa EA, 2019, NAT MICROBIOL, V4, P293, DOI 10.1038/s41564-018-0306-4
   Gerasimidis K, 2014, INFLAMM BOWEL DIS, V20, P861, DOI 10.1097/MIB.0000000000000023
   Gowda GAN, 2008, EXPERT REV MOL DIAGN, V8, P617, DOI 10.1586/14737159.8.5.617
   Hadi LA, 2016, MEDIAT INFLAMM, V2016, DOI 10.1155/2016/3827684
   HARIG JM, 1989, NEW ENGL J MED, V320, P23, DOI 10.1056/NEJM198901053200105
   Imhann F, 2018, GUT, V67, P108, DOI 10.1136/gutjnl-2016-312135
   Jacobs JP, 2016, CELL MOL GASTROENTER, V2, P750, DOI 10.1016/j.jcmgh.2016.06.004
   Jagt JZ, 2022, INFLAMM BOWEL DIS, V28, P755, DOI 10.1093/ibd/izab256
   Jansson J, 2009, PLOS ONE, V4, DOI 10.1371/journal.pone.0006386
   Kaddurah-Daouk R, 2008, ANNU REV PHARMACOL, V48, P653, DOI 10.1146/annurev.pharmtox.48.113006.094715
   Kolho KL, 2017, J CROHNS COLITIS, V11, P321, DOI 10.1093/ecco-jcc/jjw158
   Lamas B, 2016, NAT MED, V22, P598, DOI 10.1038/nm.4102
   Lavelle A, 2020, NAT REV GASTRO HEPAT, V17, P223, DOI 10.1038/s41575-019-0258-z
   Li XL, 2021, MOL NUTR FOOD RES, V65, DOI 10.1002/mnfr.202000461
   Lloyd-Price J, 2019, NATURE, V569, P655, DOI 10.1038/s41586-019-1237-9
   Louis P, 2017, ENVIRON MICROBIOL, V19, P29, DOI 10.1111/1462-2920.13589
   Louis P, 2009, FEMS MICROBIOL LETT, V294, P1, DOI 10.1111/j.1574-6968.2009.01514.x
   Machiels K, 2014, GUT, V63, P1275, DOI 10.1136/gutjnl-2013-304833
   Martin-Gallausiaux C, 2018, SCI REP-UK, V8, DOI 10.1038/s41598-018-28048-y
   Moher D., 2009, PLOS MED, V6, pe1000097, DOI [10.1371/journal.pmed.1000097, 10.1016/j.jclinepi.2009.06.005, DOI 10.1016/J.JCLINEPI.2009.06.005]
   Neurath MF, 2012, GUT, V61, P1619, DOI 10.1136/gutjnl-2012-302830
   Ni J, 2017, SCI TRANSL MED, V9, DOI 10.1126/scitranslmed.aah6888
   Nicholson JK, 2008, NATURE, V455, P1054, DOI 10.1038/4551054a
   Pascale A, 2018, ENDOCRINE, V61, P357, DOI 10.1007/s12020-018-1605-5
   Pittayanon R., Gastroenterology
   Roberts SE, 2020, J CROHNS COLITIS, V14, P1119, DOI 10.1093/ecco-jcc/jjaa037
   ROEDIGER WEW, 1980, GUT, V21, P793, DOI 10.1136/gut.21.9.793
   Rotondo-Trivette S, 2021, ALIMENT PHARM THER, V54, P792, DOI 10.1111/apt.16496
   Schirmer M, 2019, NAT REV MICROBIOL, V17, P497, DOI 10.1038/s41579-019-0213-6
   Sinha SR, 2020, CELL HOST MICROBE, V27, P659, DOI 10.1016/j.chom.2020.01.021
   Smith PM, 2013, SCIENCE, V341, P569, DOI 10.1126/science.1241165
   Sundqvist T., 2019, CROHNS COLITIS, V1
   Sykora J, 2018, WORLD J GASTROENTERO, V24, P2741, DOI 10.3748/wjg.v24.i25.2741
   Taylor H, 2020, ALIMENT PHARM THER, V52, P1491, DOI 10.1111/apt.16086
   Tjellström B, 2012, SCAND J GASTROENTERO, V47, P1454, DOI 10.3109/00365521.2012.703234
   TREEM WR, 1994, J PEDIATR GASTR NUTR, V18, P159, DOI 10.1097/00005176-199402000-00007
   Vandeputte D, 2016, GUT, V65, P57, DOI 10.1136/gutjnl-2015-309618
   Vinolo MAR, 2011, NUTRIENTS, V3, P858, DOI 10.3390/nu3100858
   Visconti A, 2019, NAT COMMUN, V10, DOI 10.1038/s41467-019-12476-z
   Wahlström A, 2016, CELL METAB, V24, P41, DOI 10.1016/j.cmet.2016.05.005
   Wang JH, 2010, SEMIN NEPHROL, V30, P500, DOI 10.1016/j.semnephrol.2010.07.007
   Wang YZ, 2021, GUT MICROBES, V13, P1, DOI 10.1080/19490976.2020.1865708
   Worley B, 2013, CURR METABOL, V1, P92, DOI 10.2174/2213235X11301010092
   Zhang AH, 2012, ANALYST, V137, P293, DOI 10.1039/c1an15605e
   Zheng L, 2017, J IMMUNOL, V199, P2976, DOI 10.4049/jimmunol.1700105
   Zhuang XJ, 2019, INFLAMM BOWEL DIS, V25, P1751, DOI 10.1093/ibd/izz188
   Zierer J, 2018, NAT GENET, V50, P790, DOI 10.1038/s41588-018-0135-7
NR 74
TC 4
Z9 4
U1 1
U2 11
PU OXFORD UNIV PRESS
PI OXFORD
PA GREAT CLARENDON ST, OXFORD OX2 6DP, ENGLAND
SN 1873-9946
EI 1876-4479
J9 J CROHNS COLITIS
JI J. Crohns Colitis
PD NOV 23
PY 2022
VL 16
IS 11
BP 1777
EP 1790
DI 10.1093/ecco-jcc/jjac079
EA JUN 2022
PG 14
WC Gastroenterology & Hepatology
WE Science Citation Index Expanded (SCI-EXPANDED)
SC Gastroenterology & Hepatology
GA 7H4MM
UT WOS:000826986900001
PM 35679608
OA Green Published, hybrid
DA 2024-01-22
ER

PT J
AU Melson, J
   Trikudanathan, G
   Abu Dayyeh, BK
   Bhutani, MS
   Chandrasekhara, V
   Jirapinyo, P
   Krishnan, K
   Kumta, NA
   Pannala, R
   Parsi, MA
   Sethi, A
   Trindade, AJ
   Watson, RR
   Maple, JT
   Lichtenstein, DR
AF Melson, Joshua
   Trikudanathan, Guru
   Abu Dayyeh, Barham K.
   Bhutani, Manoop S.
   Chandrasekhara, Vinay
   Jirapinyo, Pichamol
   Krishnan, Kumar
   Kumta, Nikhil A.
   Pannala, Rahul
   Parsi, Mansour A.
   Sethi, Amrita
   Trindade, Arvind J.
   Watson, Rabindra R.
   Maple, John T.
   Lichtenstein, David R.
CA ASGE Technology Comm Chair
TI Video capsule endoscopy
SO GASTROINTESTINAL ENDOSCOPY
LA English
DT Article
ID BOWEL CROHNS-DISEASE; FAMILIAL ADENOMATOUS POLYPOSIS; DEVICE-ASSISTED
   ENTEROSCOPY; DISORDERS EUROPEAN-SOCIETY; DIAGNOSTIC-YIELD;
   CELIAC-DISEASE; BARRETTS-ESOPHAGUS; COLORECTAL POLYPS; DECISION-MAKING;
   SMALL-INTESTINE
AB The American Society for Gastrointestinal Endoscopy (ASGE) Technology Committee provides reviews of existing, new, or emerging endoscopic technologies that have an impact on the practice of GI endoscopy. Evidence-based methodology is used, with a MEDLINE literature search to identify pertinent clinical studies on the topic and a MAUDE (U.S. Food and Drug Administration Center for Devices and Radiological Health) database search to identify the reported adverse events of a given technology. Both are supplemented by accessing the "related articles" feature of PubMed and by scrutinizing pertinent references cited by the identified studies. Controlled clinical trials are emphasized, but in many cases data from randomized controlled trials are lacking. In such cases, large case series, preliminary clinical studies, and expert opinions are used. Technical data are gathered from traditional and Web-based publications, proprietary publications, and informal communications with pertinent vendors. Technology Status Evaluation Reports are drafted by 1 or 2 members of the ASGE Technology Committee, reviewed and edited by the committee as a whole, and approved by the Governing Board of the ASGE. When financial guidance is indicated, the most recent coding data and list prices at the time of publication are provided. For this review, the MEDLINE database was searched through September 2019 using terms such as "wireless capsule endoscopy," "capsule endoscopy," "video capsule endoscopy," "colon capsule," and "colon capsule endoscopy," among others. Technology Status Evaluation Reports are scientific reviews provided solely for educational and informational purposes. Technology Status Evaluation Reports are not rules and should not be construed as establishing a legal standard of care or as encouraging, advocating, requiring, or discouraging any particular treatment or payment for such treatment.
C1 [Melson, Joshua] Rush Univ, Med Ctr, Dept Internal Med, Div Digest Dis, Chicago, IL 60612 USA.
   [Trikudanathan, Guru] Univ Minnesota, Div Gastroenterol Hepatol & Nutr, Minneapolis, MN USA.
   [Abu Dayyeh, Barham K.; Chandrasekhara, Vinay] Mayo Clin, Dept Gastroenterol & Hepatol, Rochester, MN USA.
   [Bhutani, Manoop S.] Univ Texas MD Anderson Canc Ctr, Dept Gastroenterol Hepatol & Nutr, Div Internal Med, Houston, TX 77030 USA.
   [Jirapinyo, Pichamol] Brigham & Womens Hosp, Dept Gastroenterol Hepatol & Endoscopy, 75 Francis St, Boston, MA 02115 USA.
   [Krishnan, Kumar] Harvard Med Sch, Dept Internal Med, Div Gastroenterol, Boston, MA 02115 USA.
   [Krishnan, Kumar] Massachusetts Gen Hosp, Boston, MA 02114 USA.
   [Kumta, Nikhil A.] Mt Sinai Hosp, Div Gastroenterol, New York, NY 10029 USA.
   [Pannala, Rahul] Mayo Clin, Dept Gastroenterol & Hepatol, Scottsdale, AZ USA.
   [Parsi, Mansour A.] Tulane Univ, Hlth Sci Ctr, Sect Gastroenterol & Hepatol, New Orleans, LA 70118 USA.
   [Sethi, Amrita] Columbia Univ, Med Ctr, New York Presbyterian, Dept Digest & Liver Dis, New York, NY USA.
   [Trindade, Arvind J.] Long Isl Jewish Med Ctr, Zucker Sch Med Hofstra Northwell, Dept Gastroenterol, New Hyde Pk, NY 11042 USA.
   [Watson, Rabindra R.] Calif Pacific Med Ctr, Dept Gastroenterol, Intervent Endoscopy Serv, San Francisco, CA USA.
   [Maple, John T.] Univ Oklahoma, Hlth Sci Ctr, Div Digest Dis & Nutr, Oklahoma City, OK USA.
   [Lichtenstein, David R.] Boston Univ, Sch Med, Boston Med Ctr, Div Gastroenterol, Boston, MA 02118 USA.
C3 Rush University; University of Minnesota System; University of Minnesota
   Twin Cities; Mayo Clinic; University of Texas System; UTMD Anderson
   Cancer Center; Harvard University; Brigham & Women's Hospital; Harvard
   University; Harvard Medical School; Harvard University; Massachusetts
   General Hospital; Icahn School of Medicine at Mount Sinai; Mayo Clinic;
   Mayo Clinic Phoenix; Tulane University; Columbia University;
   NewYork-Presbyterian Hospital; Northwell Health; California Pacific
   Medical Center; University of Oklahoma System; University of Oklahoma
   Health Sciences Center; Boston Medical Center; Boston University
RP Melson, J (通讯作者)，Rush Univ, Med Ctr, Dept Internal Med, Div Digest Dis, Chicago, IL 60612 USA.
RI M, Gaidhane/B-9414-2009; m, g/JVM-8246-2024
OI M, Gaidhane/0000-0001-6773-7080; 
CR Adrian-De-Ganzo Z, 2015, CLIN GASTROENTEROL H, V13, P2293, DOI 10.1016/j.cgh.2015.06.032
   Alarcón-Fernández O, 2013, CLIN GASTROENTEROL H, V11, P534, DOI 10.1016/j.cgh.2012.10.016
   Albert JG, 2005, GUT, V54, P1721, DOI 10.1136/gut.2005.069427
   Aoki T, 2019, J GASTROEN HEPATOL, V2018
   Aoki T, 2019, GASTROINTEST ENDOSC, V89, P357, DOI 10.1016/j.gie.2018.10.027
   Aslinia F, 2006, AM J GASTROENTEROL, V101, P721, DOI 10.1111/j.1572-0241.2006.00494.x
   Atlas DS, 2011, GASTROINTEST ENDOSC, V74, P1315, DOI 10.1016/j.gie.2011.05.049
   Bandorski D, 2016, WORLD J GASTROENTERO, V22, P9898, DOI 10.3748/wjg.v22.i45.9898
   Barret M, 2012, AM J GASTROENTEROL, V107, P1546, DOI 10.1038/ajg.2012.199
   Beg S, 2020, GASTROINTEST ENDOSC, V91, P773, DOI 10.1016/j.gie.2019.10.031
   Beggs AD, 2010, GUT, V59, P975, DOI 10.1136/gut.2009.198499
   Beltrán VP, 2007, GASTROINTEST ENDOSC, V66, P533, DOI 10.1016/j.gie.2006.12.059
   Bhardwaj A, 2009, AM J GASTROENTEROL, V104, P1533, DOI 10.1038/ajg.2009.86
   Biancone L, 2007, INFLAMM BOWEL DIS, V13, P1256, DOI 10.1002/ibd.20199
   Bourreille A, 2006, GUT, V55, P978, DOI 10.1136/gut.2005.081851
   Burke CA, 2005, AM J GASTROENTEROL, V100, P1498, DOI 10.1111/j.1572-0241.2005.41506.x
   Carro PG, 2005, ENDOSCOPY, V37, P684
   Caspari R, 2004, ENDOSCOPY, V36, P1054, DOI 10.1055/s-2004-826041
   Cave D, 2005, ENDOSCOPY, V37, P1065, DOI 10.1055/s-2005-870264
   Chak A, 2014, GASTROINTEST ENDOSC, V80, P774, DOI 10.1016/j.gie.2014.04.034
   Colombel JF, 2014, CLIN GASTROENTEROL H, V12, P414, DOI 10.1016/j.cgh.2013.06.019
   Cotter J, 2015, ENDOSCOPY, V47, P330, DOI 10.1055/s-0034-1390894
   Ding Z, 2019, GASTROENTEROLOGY, V157, P1044, DOI 10.1053/j.gastro.2019.06.025
   Dionisio PM, 2010, AM J GASTROENTEROL, V105, P1240, DOI 10.1038/ajg.2009.713
   Doherty GA, 2011, GASTROINTEST ENDOSC, V74, P167, DOI 10.1016/j.gie.2011.01.067
   Elli L, 2017, GASTROINTEST ENDOSC, V86, P264, DOI 10.1016/j.gie.2017.04.006
   Enns RA, 2017, GASTROENTEROLOGY, V152, P497, DOI 10.1053/j.gastro.2016.12.032
   Friedel D, 2016, GASTROENT RES PRACT, V2016, DOI 10.1155/2016/9643162
   Gal E, 2008, DIGEST DIS SCI, V53, P1933, DOI 10.1007/s10620-007-0084-y
   Gerson Lauren B, 2017, Gastrointest Endosc Clin N Am, V27, P171, DOI 10.1016/j.giec.2016.08.010
   Gerson LB, 2015, AM J GASTROENTEROL, V110, P1265, DOI 10.1038/ajg.2015.246
   Gkolfakis P, 2018, ENDOSCOPY, V50, P671, DOI 10.1055/s-0043-125207
   Gomollon F, 2017, J CROHNS COLITIS, V11, P3, DOI 10.1093/ecco-jcc/jjw168
   Gralnek IM, 2013, ENDOSCOPY, V45, P12, DOI 10.1055/s-0032-1325933
   Gralnev IM, 2008, ALIMENT PHARM THERAP, V27, P146, DOI 10.1111/j.1365-2036.2007.03556.x
   Gupta A, 2010, AM J ROENTGENOL, V195, P108, DOI 10.2214/AJR.09.3174
   Gurudu SR, 2017, GASTROINTEST ENDOSC, V85, P22, DOI 10.1016/j.gie.2016.06.013
   Hall BJ, 2014, EUR J GASTROEN HEPAT, V26, P1253, DOI 10.1097/MEG.0000000000000194
   Hausmann J, 2017, SCAND J GASTROENTERO, V52, P840, DOI 10.1080/00365521.2017.1310289
   Herrerias JM, 2008, GASTROINTEST ENDOSC, V67, P902, DOI 10.1016/j.gie.2007.10.063
   Holleran G, 2014, ENDOSCOPY, V46, P473, DOI 10.1055/s-0034-1365402
   Hopper AD, 2008, ENDOSCOPY, V40, P219, DOI 10.1055/s-2007-995361
   Huprich JE, 2011, RADIOLOGY, V260, P744, DOI 10.1148/radiol.11110143
   Iaquinto G, 2008, GASTROINTEST ENDOSC, V67, P61, DOI 10.1016/j.gie.2007.07.048
   Jensen MD, 2011, CLIN GASTROENTEROL H, V9, P124, DOI 10.1016/j.cgh.2010.10.019
   Jiang X, 2018, GASTROINTEST ENDOSC, V88, P746, DOI 10.1016/j.gie.2018.06.031
   Kim HM, 2010, GASTROINTEST ENDOSC, V72, P381, DOI 10.1016/j.gie.2009.12.058
   Kopylov U, 2017, DIGEST LIVER DIS, V49, P854, DOI 10.1016/j.dld.2017.04.013
   Lepileur L, 2012, CLIN GASTROENTEROL H, V10, P1376, DOI 10.1016/j.cgh.2012.05.024
   Liao ZA, 2016, CLIN GASTROENTEROL H, V14, P1266, DOI 10.1016/j.cgh.2016.05.013
   Liao ZA, 2010, GASTROINTEST ENDOSC, V71, P280, DOI 10.1016/j.gie.2009.09.031
   Lidums I, 2011, DIGEST DIS SCI, V56, P499, DOI 10.1007/s10620-010-1290-6
   Limsrivilai J, 2017, J CLIN GASTROENTEROL, V51, P611, DOI 10.1097/MCG.0000000000000639
   Maiden L, 2009, DIGEST DIS SCI, V54, P1280, DOI 10.1007/s10620-008-0486-5
   Mamonov AV, 2014, IEEE T MED IMAGING, V33, P1488, DOI 10.1109/TMI.2014.2314959
   McCarty TR, 2017, J CLIN GASTROENTEROL, V51, P174, DOI 10.1097/MCG.0000000000000589
   Melmed GY, 2018, GASTROINTEST ENDOSC, V88, P947, DOI 10.1016/j.gie.2018.07.035
   Min SB, 2013, INFLAMM BOWEL DIS, V19, P2139, DOI 10.1097/MIB.0b013e31829a749c
   Murray JA, 2008, CLIN GASTROENTEROL H, V6, P186, DOI 10.1016/j.cgh.2007.10.012
   Neurath MF, 2012, GUT, V61, P1619, DOI 10.1136/gutjnl-2012-302830
   Niv Y, 2012, ENDOSCOPY, V44, P21, DOI 10.1055/s-0031-1291385
   Ohmiya N, 2010, GASTROINTEST ENDOSC, V72, P1209, DOI 10.1016/j.gie.2010.08.018
   Oliva S, 2014, ENDOSCOPY, V46, P485, DOI 10.1055/s-0034-1365413
   Pasha SF, 2008, CLIN GASTROENTEROL H, V6, P671, DOI 10.1016/j.cgh.2008.01.005
   Pennazio M, 2015, ENDOSCOPY, V47, P352, DOI 10.1055/s-0034-1391855
   Perez-Cuadrado-Robles E, 2018, DIGEST ENDOSC, V30, P461, DOI 10.1111/den.13002
   Rajan E, 2013, GASTROINTEST ENDOSC, V78, P617, DOI 10.1016/j.gie.2013.05.010
   Repici A, 2008, GASTROINTEST ENDOSC, V67, P180, DOI 10.1016/j.gie.2007.05.044
   Rex DK, 2017, GASTROINTEST ENDOSC, V86, P18, DOI 10.1016/j.gie.2017.04.003
   Rex DK, 2015, GASTROENTEROLOGY, V148, P948, DOI 10.1053/j.gastro.2015.01.025
   Rezapour M, 2017, GASTROINTEST ENDOSC, V85, P1157, DOI 10.1016/j.gie.2016.12.024
   Rokkas T, 2012, EUR J GASTROEN HEPAT, V24, P303, DOI 10.1097/MEG.0b013e32834fa914
   Rondonotti E, 2005, GASTROINTEST ENDOSC, V62, P712, DOI 10.1016/j.gie.2005.05.002
   Rondonotti E, 2018, ENDOSCOPY, V50, P423, DOI 10.1055/a-0576-0566
   Rondonotti E, 2014, CLIN GASTROENTEROL H, V12, P1303, DOI 10.1016/j.cgh.2013.12.027
   Rubenstein JH, 2007, CLIN GASTROENTEROL H, V5, P312, DOI 10.1016/j.cgh.2006.12.008
   Rutgeerts P, 2012, GASTROENTEROLOGY, V142, P1102, DOI 10.1053/j.gastro.2012.01.035
   Sacher-Huvelin S, 2015, ENDOSCOPY, V47, P486, DOI 10.1055/s-0034-1391393
   Samuel S, 2012, CLIN GASTROENTEROL H, V10, P1253, DOI 10.1016/j.cgh.2012.03.026
   Juan-Acosta MS, 2014, EUR J GASTROEN HEPAT, V26, P894, DOI 10.1097/MEG.0000000000000125
   Schulmann K, 2005, AM J GASTROENTEROL, V100, P27, DOI 10.1111/j.1572-0241.2005.40102.x
   Sharma P, 2008, AM J GASTROENTEROL, V103, P525, DOI 10.1111/j.1572-0241.2007.01233.x
   Shiotani A, 2012, J CLIN GASTROENTEROL, V46, pE92, DOI 10.1097/MCG.0b013e31824fff94
   Spada C, 2007, J CLIN GASTROENTEROL, V41, P576, DOI 10.1097/01.mcg.0000225633.14663.64
   Spada C, 2016, CLIN GASTROENTEROL H, V14, P1533, DOI 10.1016/j.cgh.2016.04.038
   Spada C, 2015, GUT, V64, P272, DOI 10.1136/gutjnl-2013-306550
   Spada C, 2011, J CLIN GASTROENTEROL, V45, P119, DOI 10.1097/MCG.0b013e3181dac04b
   Stanich PP, 2014, DIGEST ENDOSC, V26, P726, DOI 10.1111/den.12288
   Sung JJY, 2016, GASTROINTEST ENDOSC, V84, P907, DOI 10.1016/j.gie.2016.04.043
   Syngal S, 2015, AM J GASTROENTEROL, V110, P223, DOI 10.1038/ajg.2014.435
   Pham T, 2018, CASE REP GASTROINTES, V2018, DOI 10.1155/2018/9081742
   Um S, 2008, ENDOSCOPY, V40, pE122, DOI 10.1055/s-2007-995694
   Van Gossum A, 2009, NEW ENGL J MED, V361, P264, DOI 10.1056/NEJMoa0806347
   Voderholzer WA, 2005, GUT, V54, P369, DOI 10.1136/gut.2004.040055
   Wang A, 2013, GASTROINTEST ENDOSC, V78, P805, DOI 10.1016/j.gie.2013.06.026
   Wei W, 2008, AM J GASTROENTEROL, V103, P77, DOI 10.1111/j.1572-0241.2007.01633.x
   Yablecovitch D, 2018, THER ADV GASTROENTER, V11, DOI 10.1177/1756283X17747780
   Yang J, 2020, GASTROINTEST ENDOSC, V91, P963, DOI 10.1016/j.gie.2020.01.028
   Yung DE, 2017, GASTROINTEST ENDOSC, V85, P305, DOI 10.1016/j.gie.2016.08.027
NR 99
TC 10
Z9 13
U1 1
U2 4
PU MOSBY-ELSEVIER
PI NEW YORK
PA 360 PARK AVENUE SOUTH, NEW YORK, NY 10010-1710 USA
SN 0016-5107
EI 1097-6779
J9 GASTROINTEST ENDOSC
JI Gastrointest. Endosc.
PD APR
PY 2021
VL 93
IS 4
BP 784
EP 796
DI 10.1016/j.gie.2020.12.001
EA MAR 2021
PG 13
WC Gastroenterology & Hepatology
WE Science Citation Index Expanded (SCI-EXPANDED)
SC Gastroenterology & Hepatology
GA QY4GQ
UT WOS:000630000300002
PM 33642034
OA Bronze
DA 2024-01-22
ER

PT J
AU Pratesi, S
   Nencini, F
   Grosso, F
   Dies, L
   Bormioli, S
   Cammelli, D
   Maggi, E
   Matucci, A
   Vultaggio, A
AF Pratesi, Sara
   Nencini, Francesca
   Grosso, Francesca
   Dies, Laura
   Bormioli, Susanna
   Cammelli, Daniele
   Maggi, Enrico
   Matucci, Andrea
   Vultaggio, Alessandra
CA ABIRISK Consortium
TI T Cell Response to Infliximab in Exposed Patients: A Longitudinal
   Analysis
SO FRONTIERS IN IMMUNOLOGY
LA English
DT Article
DE anti-drug antibodies; IL-10; immunogenicity; infliximab; IFX-specific T
   cells
ID NECROSIS FACTOR AGENTS; CROHNS-DISEASE; ANTIBODIES; SCORE
AB This study aimed to evaluate the proportion of infliximab (IFX)-exposed patients exhibiting cellular response to the drug in a longitudinal way and to establish whether it is predictive for anti-drug antibodies (ADA) development. Seventeen patients suffering from immuno-mediated disorders were enrolled. Blood was sampled at baseline and before each of the first eight infusions of IFX. The proliferation of PBMCs to 15-mer peptides covering VH/VL frames of IFX was assessed as well as transcription factors and cytokines mRNA expression of memory T cells in IFX-stimulated PBMCs. The number of peptides recognized by T cells after four infusions was higher than those recognized by the same patients before treatment. IFX-stimulated PBMCs from more than 90% of patients were able to express the main regulators and adaptive cytokines of memory T cells. While IFN-gamma mRNAs increased after the first infusion and declined during the subsequent ones, IL-10 mRNA was upregulated throughout the treatment. IL-10 was functionally active because its neutralization improved IFN-gamma and IL-13 mRNA expression in vitro. The IL-10/IFN-gamma ratio was shown to be lower in patients who developed ADAs solely at the early infusions. IL-10 production consistently preceded or paralleled the IFN-gamma onset in ADA-patients, while it was not produced or followed IFN-gamma onset in ADA+ patients. In conclusion, this study provides evidence that the majority of exposed patients undergo a cellular response to IFX with the upregulation of IL-10. The development of ADA is associated with the early impairment of IL-10 and low levels of the IL-10/IFN-gamma ratio.
C1 [Pratesi, Sara; Nencini, Francesca; Grosso, Francesca; Dies, Laura; Bormioli, Susanna; Maggi, Enrico] Univ Florence, Dept Expt & Clin Med, Ctr Res DENOTHE, Florence, Italy.
   [Cammelli, Daniele; Matucci, Andrea; Vultaggio, Alessandra] Careggi Univ Hosp, Immunoallergol Unit, Florence, Italy.
   [Maggi, Enrico] IRCSS Bambino Gesu Pediat Hosp, Immunol Res Area, Rome, Italy.
C3 University of Florence; University of Florence; Azienda Ospedaliero
   Universitaria Careggi
RP Maggi, E (通讯作者)，Univ Florence, Dept Expt & Clin Med, Ctr Res DENOTHE, Florence, Italy.; Maggi, E (通讯作者)，IRCSS Bambino Gesu Pediat Hosp, Immunol Res Area, Rome, Italy.
EM enrico.maggi@unifi.it
RI Alessandra, Vultaggio/K-3201-2014; Maggi, Enrico/AAA-8045-2019; Pratesi,
   Sara/K-8135-2016
OI Maggi, Enrico/0000-0002-1824-3583; Pratesi, Sara/0000-0003-3550-1959
FU ABIRISK project from the Innovative Medicines Initiative [115303]
FX This work was supported by an ABIRISK project from the Innovative
   Medicines Initiative (Grant 115303).
CR [Anonymous], ASS REP INFL INFL
   Arora T, 2009, CYTOKINE, V45, P124, DOI 10.1016/j.cyto.2008.11.008
   Bartelds GM, 2009, ARTHRITIS RHEUM, V60, P2541, DOI 10.1002/art.24709
   Boks MA, 2014, CLIN IMMUNOL, V151, P136, DOI 10.1016/j.clim.2014.02.008
   Braun J, 2003, ANN RHEUM DIS, V62, P817, DOI 10.1136/ard.62.9.817
   Bressler B, 2010, J RHEUMATOL, V37, P40, DOI 10.3899/jrheum.091464
   Fransen J, 2005, CLIN EXP RHEUMATOL, V23, pS93
   HARVEY RF, 1980, LANCET, V1, P514
   Horiuchi T, 2010, RHEUMATOLOGY, V49, P1215, DOI 10.1093/rheumatology/keq031
   Lewis JD, 2008, INFLAMM BOWEL DIS, V14, P1660, DOI 10.1002/ibd.20520
   Matucci A, 2013, CLIN EXP ALLERGY, V43, P659, DOI 10.1111/cea.12098
   Mitoma H, 2008, ARTHRITIS RHEUM-US, V58, P1248, DOI 10.1002/art.23447
   Mukhtyar C, 2009, ANN RHEUM DIS, V68, P1827, DOI 10.1136/ard.2008.101279
   Salinas GF, 2013, ANN RHEUM DIS, V72, P1037, DOI 10.1136/annrheumdis-2011-201270
   Siddiqui MAA, 2005, DRUGS, V65, P2179, DOI 10.2165/00003495-200565150-00014
   van Schouwenburg PA, 2013, NAT REV RHEUMATOL, V9, P164, DOI 10.1038/nrrheum.2013.4
   Vultaggio A, 2016, CLIN EXP IMMUNOL, V186, P364, DOI 10.1111/cei.12858
   Vultaggio A, 2017, J IMMUNOL, V199, P1283, DOI 10.4049/jimmunol.1700008
   Willrich MAV, 2015, TRANSL RES, V165, P270, DOI 10.1016/j.trsl.2014.09.006
NR 19
TC 10
Z9 10
U1 0
U2 0
PU FRONTIERS MEDIA SA
PI LAUSANNE
PA AVENUE DU TRIBUNAL FEDERAL 34, LAUSANNE, CH-1015, SWITZERLAND
SN 1664-3224
J9 FRONT IMMUNOL
JI Front. Immunol.
PD JAN 11
PY 2019
VL 9
AR 3113
DI 10.3389/fimmu.2018.03113
PG 9
WC Immunology
WE Science Citation Index Expanded (SCI-EXPANDED)
SC Immunology
GA HH2HU
UT WOS:000455540400001
PM 30687319
OA gold, Green Published
DA 2024-01-22
ER

PT J
AU Emile, SH
   Elfeki, H
   Thabet, W
   Sakr, A
   Magdy, A
   Abd El-Hamed, TM
   Omar, W
   Khafagy, W
AF Emile, Sameh Hany
   Elfeki, Hossam
   Thabet, Waleed
   Sakr, Ahmed
   Magdy, Alaa
   Abd El-Hamed, Tito M.
   Omar, Waleed
   Khafagy, Wael
TI Predictive factors for recurrence of high transsphincteric anal fistula
   after placement of seton
SO JOURNAL OF SURGICAL RESEARCH
LA English
DT Article
DE Anal fistula; Transsphincteric; Seton; Recurrence; Predictive
ID ENDORECTAL ADVANCEMENT FLAP; FIBRIN GLUE; IN-ANO; CRYPTOGLANDULAR
   FISTULAS; ANORECTAL FISTULAS; CROHNS-DISEASE; SURGERY; INCONTINENCE;
   METAANALYSIS; MANAGEMENT
AB Background: The optimal surgical treatment for high transsphincteric fistula-in-ano (FIA) should attain complete eradication of the fistulous track and, in the same time, not compromising the anal sphincters. The present study aimed to investigate the predictive factors for recurrence of high transsphincteric FIA after placement of draining seton and to evaluate the efficacy and complications of seton treatment for high cryptoglandular anal fistula.
   Materials and methods: This is a retrospective caseecontrol study of patients with high transsphincteric FIA who were treated with seton placement. Variables analyzed were the characteristics of FIA, incidence of recurrence, postoperative complications including fecal incontinence (FI), and the predictive factors for recurrence.
   Results: A total of 251 patients (232 males) with high transsphincteric FIA were treated with loose seton placement. Patients were followed for a median period of 16 mo. Recurrence of FIA was recorded in 26 of patients (10.3%) after a mean duration of 12.2 +/- 3.9 mo of seton removal. Previously recurrent fistula (odds ratio [OR] = 2.81, P = 0.02), supralevator extension (OR = 3.19, P = 0.01) and anterior fistula (OR = 3.36, P = 0.004), and horseshoe fistula (OR = 5.66, P = 0.009) were the most significant predictors of recurrence. FI was detected in eight patients (3.2%). Female gender (OR = 15.2, P = 0.0003) and horseshoe fistula (OR = 8.66, P = 0.01) were the significant risk factors for FI after the procedure.
   Conclusions: Significant risk factors for recurrence of FIA were previous fistula surgery, anterior anal fistula, and presence of secondary tracks or branches as supralevator extension, and horseshoe fistula. (C) 2017 Elsevier Inc. All rights reserved.
C1 [Emile, Sameh Hany; Elfeki, Hossam; Thabet, Waleed; Sakr, Ahmed; Magdy, Alaa; Abd El-Hamed, Tito M.; Omar, Waleed; Khafagy, Wael] Mansoura Fac Med, Dept Gen Surg, Mansoura, Egypt.
C3 Egyptian Knowledge Bank (EKB); Mansoura University
RP Emile, SH (通讯作者)，Mansoura Univ Hosp, Fac Med, Colorectal Surg Unit, Dept Gen Surg, Elgomhuoria St, Mansoura 35516, Egypt.
EM sameh200@hotmail.com
RI Emile, Sameh Hany/R-4473-2017; Elfeki, Hossam/N-1969-2018
OI Emile, Sameh Hany/0000-0001-7854-5244; Elfeki,
   Hossam/0000-0003-0704-4068
CR Abbas MA, 2008, AM SURGEON, V74, P921
   Abbas MA, 2011, ARCH SURG-CHICAGO, V146, P1011, DOI 10.1001/archsurg.2011.197
   AGUILAR PS, 1985, DIS COLON RECTUM, V28, P496, DOI 10.1007/BF02554093
   [Anonymous], DAN MED J
   Blumetti J, 2012, WORLD J SURG, V36, P1162, DOI 10.1007/s00268-012-1480-9
   Choi D, 2010, DIS COLON RECTUM, V53, P812, DOI 10.1007/DCR.0b013e3181d2a8f9
   Chung W, 2009, AM J SURG, V197, P604, DOI 10.1016/j.amjsurg.2008.12.013
   Cirocchi R, 2010, ANN ITAL CHIR, V81, P349
   Corman, 2013, CORMANS COLON RECTAL
   Drager LF, 1998, ACTA CIR BRAS, V13
   Dudukgian H, 2011, WORLD J GASTROENTERO, V17, P3292, DOI 10.3748/wjg.v17.i28.3292
   Eitan A, 2009, J GASTROINTEST SURG, V13, P1116, DOI 10.1007/s11605-009-0826-6
   Emile S, 2016, TECH COLOPROCTOL, V20, P735, DOI 10.1007/s10151-016-1536-1
   Faucheron JL, 1996, DIS COLON RECTUM, V39, P208, DOI 10.1007/BF02068077
   García-Aguilar J, 1998, BRIT J SURG, V85, P243
   GarciaAguilar J, 1996, DIS COLON RECTUM, V39, P723, DOI 10.1007/BF02054434
   Giamundo P, 2015, TECH COLOPROCTOL, V19, P449, DOI 10.1007/s10151-015-1282-9
   Giordano P, 2016, COLORECTAL DIS, V18, P286, DOI 10.1111/codi.13112
   Hong KD, 2014, TECH COLOPROCTOL, V18, P685, DOI 10.1007/s10151-014-1183-3
   Khafagy W, 2010, INT J SURG, V8, P321, DOI 10.1016/j.ijsu.2010.03.009
   KODNER IJ, 1993, SURGERY, V114, P682
   Kristo I, 2016, COLORECTAL DIS, V18, pO194, DOI 10.1111/codi.13335
   Lim Cheong Ho, 2012, J Korean Soc Coloproctol, V28, P309, DOI 10.3393/jksc.2012.28.6.309
   Loungnarath R, 2004, DIS COLON RECTUM, V47, P432, DOI 10.1007/s10350-003-0076-8
   MARCIO J, 1993, DIS COLON RECTUM, V36, P77
   McGee MF, 2010, DIS COLON RECTUM, V53, P1116, DOI 10.1007/DCR.0b013e3181d972a9
   Meinero P, 2011, TECH COLOPROCTOL, V15, P417, DOI 10.1007/s10151-011-0769-2
   Memon AA, ISRN SURG
   Mentes B B, 2004, Tech Coloproctol, V8, P159, DOI 10.1007/s10151-004-0080-6
   Nelson RL, 2000, DIS COLON RECTUM, V43, P681, DOI 10.1007/BF02235588
   Present DH, 1999, NEW ENGL J MED, V340, P1398, DOI 10.1056/NEJM199905063401804
   Rojanasakul A, 2009, TECH COLOPROCTOL, V13, P237, DOI 10.1007/s10151-009-0522-2
   SAINIO P, 1984, ANN CHIR GYNAECOL FE, V73, P219
   Subhas G, 2012, DIGEST SURG, V29, P292, DOI 10.1159/000342398
   van der Boon RM, 2012, AM J CARDIOL, V109, P450, DOI 10.1016/j.amjcard.2011.10.012
   Vial M, 2010, COLORECTAL DIS, V12, P172, DOI 10.1111/j.1463-1318.2009.01810.x
   Visscher AP, 2016, COLORECTAL DIS, V18, P503, DOI 10.1111/codi.13211
   Wexner SD, 1996, DIS COLON RECTUM, V39, P1363
   Williams JG, 2007, COLORECTAL DIS, V9, P18, DOI 10.1111/j.1463-1318.2007.01372.x
   Zbar A P, 2003, Tech Coloproctol, V7, P89, DOI 10.1007/s10151-003-0016-6
   Zubaidi A, DIS COLON RECTUM
NR 41
TC 37
Z9 38
U1 0
U2 3
PU ACADEMIC PRESS INC ELSEVIER SCIENCE
PI SAN DIEGO
PA 525 B ST, STE 1900, SAN DIEGO, CA 92101-4495 USA
SN 0022-4804
EI 1095-8673
J9 J SURG RES
JI J. Surg. Res.
PD JUN 1
PY 2017
VL 213
BP 261
EP 268
DI 10.1016/j.jss.2017.02.053
PG 8
WC Surgery
WE Science Citation Index Expanded (SCI-EXPANDED)
SC Surgery
GA FA3RV
UT WOS:000405363000034
PM 28601324
DA 2024-01-22
ER

PT J
AU Khemissa, F
   Mineur, L
   Amsellem, C
   Assenat, E
   Ramdani, M
   Bachmann, P
   Janiszewski, C
   Cristiani, I
   Collin, F
   Courraud, J
   de Forges, H
   Dechelotte, P
   Senesse, P
AF Khemissa, Faiza
   Mineur, Laurent
   Amsellem, Caroline
   Assenat, Eric
   Ramdani, Mohamed
   Bachmann, Patrick
   Janiszewski, Chloe
   Cristiani, Isabelle
   Collin, Fideline
   Courraud, Julie
   de Forges, Helene
   Dechelotte, Pierre
   Senesse, Pierre
TI A phase III study evaluating oral glutamine and transforming growth
   factor-beta 2 on chemotherapy-induced toxicity in patients with
   digestive neoplasm
SO DIGESTIVE AND LIVER DISEASE
LA English
DT Article
DE Chemotherapy; Gastrointestinal cancer; Immunonutrition; Side effects
ID RANDOMIZED CONTROLLED-TRIAL; COLORECTAL-CANCER PATIENTS; ANTICANCER
   TREATMENT; ENTERAL NUTRITION; ESPEN GUIDELINES; CROHNS-DISEASE;
   BREAST-CANCER; DOUBLE-BLIND; RADIOTHERAPY; PREVENTION
AB Background: Patients with gastrointestinal (GI) cancer are exposed to cachexia, which is highly correlated with chemotherapy-induced side effects. Research suggests that specific immunonutrients could prevent such toxicities.
   Aims: The primary objective of this phase III study was to evaluate the efficacy of glutamine and transforming growth factor-beta 2 (TGF-beta 2) in the prevention of grade 3-4 non-hematological toxicities induced by chemotherapy in patients with GI cancer.
   Patients and methods: We designed a double-blind, randomized, controlled and multicenter trial stratified according to center, type of chemotherapy, presence of cachexia, and age. Patients were randomized to receive either Clinutren Protect (R) (CP) or a control isocaloric diet (without TGF-beta 2 or glutamine).
   Results: Between November 2007 and October 2011, 210 patients were enrolled in the study, of which 201 were included in the intention-to-treat analysis. Grade 3-4 non-hematological toxicities were not significantly different between the CP and control groups when evaluated by univariate and multivariate analyses. Likewise, no difference was observed regarding grade 3-4 hematological toxicities or reasons for treatment interruption.
   Conclusion: This randomized study does not support the hypothesis that oral glutamine and TGF-beta 2 supplementation is effective to reduce grade 3 or 4 non-hematological toxicities induced by chemotherapy in patients with GI neoplasm. (C) 2015 Editrice Gastroenterologica Italiana S.r.l. Published by Elsevier Ltd. All rights reserved.
C1 [Khemissa, Faiza] Ctr Hosp Perpignan, Dept Gastroenterol, Perpignan, France.
   [Mineur, Laurent] Inst St Catherine, Digest Oncol & Radiotherapy Unit, Avignon 9, France.
   [Amsellem, Caroline; Dechelotte, Pierre] Univ Rouen, Dept Nutr, INSERM, U1073,Inst Rech & Innovat Biomed, Rouen, France.
   [Assenat, Eric; Senesse, Pierre] Inst Reg Canc Montpellier ICM, Dept Clin Nutr & Gastroenterol, 208 Ave Apothicaires, F-34298 Montpellier, France.
   [Ramdani, Mohamed] Ctr Hosp Beziers, Dept Gastroenterol, Beziers, France.
   [Bachmann, Patrick] Ctr Leon Berard, Dept Clin Nutr, F-69373 Lyon, France.
   [Janiszewski, Chloe; Courraud, Julie; de Forges, Helene] Inst Reg Canc Montpellier ICM, Dept Clin Res, F-34298 Montpellier, France.
   [Cristiani, Isabelle] Nestle Res Ctr, CH-1000 Lausanne 26, Switzerland.
   [Collin, Fideline] Ctr Hosp Perpignan, Dept Clin Res, Perpignan, France.
   [Senesse, Pierre] Inst Reg Canc Montpellier ICM, SIRIC Montpellier Canc, F-34298 Montpellier, France.
   [Senesse, Pierre] Univ Montpellier, Epsylon Lab, EA Dynam Human Abil & Hlth Behav 4556, F-34059 Montpellier, France.
C3 Universite de Rouen Normandie; Institut National de la Sante et de la
   Recherche Medicale (Inserm); Universite de Montpellier; UNICANCER;
   Centre Leon Berard; Universite de Montpellier; Nestle SA; Universite de
   Montpellier; Universite de Montpellier
RP Senesse, P (通讯作者)，Inst Reg Canc Montpellier ICM, Dept Clin Nutr & Gastroenterol, 208 Ave Apothicaires, F-34298 Montpellier, France.
EM Pierre.Senesse@icm.unicancer.fr
RI COURRAUD, Julie/A-7284-2010
OI COURRAUD, Julie/0000-0002-6797-7129; Senesse, Pierre/0000-0003-3542-2898
FU Nestle Health Science
FX This work was funded by Nestle Health Science.
CR Andreyev HJN, 1998, EUR J CANCER, V34, P503, DOI 10.1016/S0959-8049(97)10090-9
   Arends J, 2006, CLIN NUTR, V25, P245, DOI 10.1016/j.clnu.2006.01.020
   August DA, 2009, JPEN-PARENTER ENTER, V33, P472, DOI 10.1177/0148607109341804
   Bauer J, 2005, CLIN NUTR, V24, P998, DOI 10.1016/j.clnu.2005.07.002
   Boukhettala N, 2010, DIGEST DIS SCI, V55, P2172, DOI 10.1007/s10620-009-1039-2
   Boukhettala N, 2010, J NUTR, V140, P799, DOI 10.3945/jn.109.119222
   Bozzetti F, 1997, NUTRITION, V13, P748, DOI 10.1016/S0899-9007(97)83038-9
   Coëffier M, 2005, NUTR REV, V63, P65, DOI 10.1301/nr.2005.feb.65-69
   Daniele B, 2001, GUT, V48, P28, DOI 10.1136/gut.48.1.28
   Donnet-Hughes A, 2000, IMMUNOL CELL BIOL, V78, P74, DOI 10.1046/j.1440-1711.2000.00882.x
   Faber J, 2015, J CACHEXIA SARCOPENI, V6, P32, DOI 10.1002/jcsm.12009
   Fearon K, 2011, LANCET ONCOL, V12, P489, DOI 10.1016/S1470-2045(10)70218-7
   Fell JME, 2000, ALIMENT PHARM THERAP, V14, P281
   Gianotti L, 2002, GASTROENTEROLOGY, V122, P1763, DOI 10.1053/gast.2002.33587
   Isenring EA, 2004, BRIT J CANCER, V91, P447, DOI 10.1038/sj.bjc.6601962
   LACEY JM, 1990, NUTR REV, V48, P297, DOI 10.1111/j.1753-4887.1990.tb02967.x
   Lecleire S, 2008, J NUTR, V138, P2481, DOI 10.3945/jn.108.099127
   Li YS, 2006, TUMORI J, V92, P396, DOI 10.1177/030089160609200505
   Lochs H, 2006, CLIN NUTR, V25, P180, DOI 10.1016/j.clnu.2006.02.007
   Okuno SH, 1999, AM J CLIN ONCOL-CANC, V22, P258, DOI 10.1097/00000421-199906000-00009
   Peterson DE, 2007, CANCER, V109, P322, DOI 10.1002/cncr.22384
   Ravasco P, 2005, HEAD NECK-J SCI SPEC, V27, P659, DOI 10.1002/hed.20221
   Ravasco P, 2005, J CLIN ONCOL, V23, P1431, DOI 10.1200/JCO.2005.02.054
   Savarese DMF, 2003, CANCER TREAT REV, V29, P501, DOI 10.1016/S0305-7372(03)00133-6
   Senesse P, 2014, DIGEST LIVER DIS, V46, P667, DOI 10.1016/j.dld.2014.01.160
   Sido B, 2006, DIGEST DIS SCI, V51, P2170, DOI 10.1007/s10620-006-9473-x
   Stokman MA, 2006, J DENT RES, V85, P690, DOI 10.1177/154405910608500802
   Strasser F, 2008, ONCOLOGIST, V13, P337, DOI 10.1634/theoncologist.2007-0217
   Wang WS, 2007, ONCOLOGIST, V12, P312, DOI 10.1634/theoncologist.12-3-312
   Worthington HV, 2010, COCHRANE DB SYST REV, DOI 10.1002/14651858.CD000978.pub3
NR 30
TC 6
Z9 6
U1 0
U2 9
PU ELSEVIER SCIENCE INC
PI NEW YORK
PA STE 800, 230 PARK AVE, NEW YORK, NY 10169 USA
SN 1590-8658
EI 1878-3562
J9 DIGEST LIVER DIS
JI Dig. Liver Dis.
PD MAR
PY 2016
VL 48
IS 3
BP 327
EP 332
DI 10.1016/j.dld.2015.11.025
PG 6
WC Gastroenterology & Hepatology
WE Science Citation Index Expanded (SCI-EXPANDED)
SC Gastroenterology & Hepatology
GA DD3RN
UT WOS:000369840400018
PM 26776879
DA 2024-01-22
ER

PT J
AU Seo, JG
   Chung, MJ
   Lee, HG
AF Seo, Jae-Gu
   Chung, Myung-Jun
   Lee, Hyun-Gi
TI Effects of the Oral Administration of a Probiotic Combination on the
   Expression of Cytokine and the Histopathology of the Large Intestine in
   an Animal Model of Enteritis
SO KOREAN JOURNAL FOR FOOD SCIENCE OF ANIMAL RESOURCES
LA English
DT Article
DE Lactic-acid bacteria; inflammatory bowel disease; trinitrobenzene
   sulfonic acid; inflammatory cytokine
ID INFLAMMATORY-BOWEL-DISEASE; CROHNS-DISEASE; RAT; MECHANISMS; DIVERSITY;
   COLITIS; COLON; FLORA
AB It is known that lactic-acid bacteria (LAB) helps keeping the intestine healthy and to enhance its immunologic competence. In addition, it is known to control the composition of the enterobacteria and the intestinal inflammatory reaction by inducing immunological enhancement. This study was performed, in a mouse model, to test the treatment and preventive effects of LAB of inflammatory bowel disease (IBD), which was induced by a blend of LAB-administering trinitrobenzene sulfonic acid (TNBS). To obtain the animal model of IBD, 2% TNBS was rectally administered once to a five-week-old male Balbc/J mouse. A probiotic combination was administered to the prevention group five times a week for eight weeks before the inducement of enteritis, and the mixture was administered to the treatment group five times a week, after the administration of TNBS. The changes in the levels of the cytokines of the lymph nodes and the tissue of the large intestine were observed, both with the naked eye and with a microscope. The observation showed that the levels of inflammatory cells, infiltration, and necrosis were much lower in the LAB-administered groups than in that of the control group. In addition, the inflammatory cytokines (e.g., TNF-alpha, IL-17A) decreased in the lymph nodes and the tissues of the large intestine. The results indicated that the administration of the combination to the animal model suppressed the inflammatory cytokines in the large intestine and in the lymph nodes, which in turn suppressed the progression of colitis.
C1 [Seo, Jae-Gu; Chung, Myung-Jun; Lee, Hyun-Gi] Cellbiotech Co Ltd, R&D Ctr, Gimpo 415871, South Korea.
RP Lee, HG (通讯作者)，Cellbiotech Co Ltd, R&D Ctr, Gimpo 415871, South Korea.
EM hglee@cellbiotech.com
FU Ministry of Knowledge Economy of the Republic of Korea [10026108]
FX This study was partly supported by a grant (No. 10026108) from the
   Ministry of Knowledge Economy of the Republic of Korea.
CR Andreakos ET, 2002, CYTOKINE GROWTH F R, V13, P299, DOI 10.1016/S1359-6101(02)00018-7
   BUSSOLINO F, 1991, J CLIN INVEST, V87, P986, DOI 10.1172/JCI115107
   FABIA R, 1993, DIGESTION, V54, P248, DOI 10.1159/000201045
   Favier C, 1997, DIGEST DIS SCI, V42, P817, DOI 10.1023/A:1018876400528
   Gabay C, 1999, NEW ENGL J MED, V340, P448, DOI 10.1056/NEJM199902113400607
   Hoffmann JC, 2001, GUT, V48, P489, DOI 10.1136/gut.48.4.489
   Kim J. J., 1996, KOREAN J GASTROENTER, V28, P224
   MORRIS GP, 1989, GASTROENTEROLOGY, V96, P795, DOI 10.1016/0016-5085(89)90904-9
   Neurath M, 2000, Int Rev Immunol, V19, P51, DOI 10.3109/08830180009048389
   Ott SJ, 2004, GUT, V53, P685, DOI 10.1136/gut.2003.025403
   PLATZER E, 1989, EUR J HAEMATOL, V42, P1
   Rogler G, 1998, WORLD J SURG, V22, P382, DOI 10.1007/s002689900401
   Sartor RB, 1997, AM J GASTROENTEROL, V92, pS5
   Seksik P, 2003, GUT, V52, P237, DOI 10.1136/gut.52.2.237
   Swidsinski A, 2002, GASTROENTEROLOGY, V122, P44, DOI 10.1053/gast.2002.30294
   Weaver CT, 2007, ANNU REV IMMUNOL, V25, P821, DOI 10.1146/annurev.immunol.25.022106.141557
   YAMADA T, 1992, GASTROENTEROLOGY, V102, P1524, DOI 10.1016/0016-5085(92)91710-L
   Yeom Mijung, 2004, [Journal of Physiology & Pathology in Korean Medicine, 동의생리병리학회지], V18, P1622
NR 18
TC 0
Z9 0
U1 0
U2 5
PU KOREAN SOC FOOD SCIENCE ANIMAL RESOURCES
PI SEOUL
PA 615, COLL ANIMAL BIOSCIENCE & TECHNOLOGY, KONKUK UNIV, SEOUL, 143-701,
   SOUTH KOREA
SN 1225-8563
J9 KOREAN J FOOD SCI AN
JI Korean J. Food Sci. Anim. Resour.
PD APR
PY 2012
VL 32
IS 2
BP 149
EP 154
DI 10.5851/kosfa.2012.32.2.149
PG 6
WC Food Science & Technology
WE Science Citation Index Expanded (SCI-EXPANDED)
SC Food Science & Technology
GA 940NT
UT WOS:000303901000003
OA Bronze
DA 2024-01-22
ER

PT J
AU Gad, M
   Pedersen, AE
   Kristensen, NN
   Fernandez, CD
   Claesson, MH
AF Gad, Monika
   Pedersen, Anders Elm
   Kristensen, Nanna Ny
   de Felipe Fernandez, Carmen
   Claesson, Mogens H.
TI Blockage of the Neurokinin 1 Receptor and Capsaicin-Induced Ablation of
   the Enteric Afferent Nerves Protect SCID Mice Against T-Cell-Induced
   Chronic Colitis
SO INFLAMMATORY BOWEL DISEASES
LA English
DT Article
DE colitis; substance P; neurokinin 1 receptor; capsaicin; SCID
ID INFLAMMATORY-BOWEL-DISEASE; SUBSTANCE-P; ULCERATIVE-COLITIS;
   CROHNS-DISEASE; DENDRITIC CELLS; SENSORY NEURONS; BINDING SITES;
   IN-VIVO; RATS; EXPRESSION
AB Background: The neurotransmitter substance P (SP) released by, and the transient receptor potential vanilloid (TRPV1), expressed by afferent nerves. have been implicated in mucosal neuro-immune-regulation To test if enteric afferent nerves are of importance for the development of chronic colitis, we examined antagonists for the high-affinity neurokinin 1 (NK-1) SP receptor and the TRPV1 receptor agonist capsaicin in a T-cell transfer model for chronic colitis.
   Methods: Chronic colitis was induced in SCID mice by injection of CD4(+)CD25(-) T cells. The importance of NK-1 signaling and TRPV1 expressing afferent nerves for disease development was studied in recipient SCID mice systemically treated with either high-affinity NK-1 receptor antagonists or neurotoxic doses of capsaicin. fit addition, we Studied the colitis-inducing effect of NK-1 receptor deleted CD4(+)CD25(-) T cells.
   Results: Treatment with the NK-1 receptor antagonist CAM 40922 reduced the severity of colitis, but colitis was induced by NK-1 receptor-deleted T cells. suggesting that SP in colitis targets the recipient mouse cells and not the colitogenic donor T cells. Capsaicin-induced depletion of nociceptive afferent nerves prior to CD4(+)CD25(-) T-cell transfer completely inhibited the development of colitis.
   Conclusions: Our data demonstrate the importance of an intact enteric afferent nerve system and NK-1 signaling ill mucosal inflammation and May suggest new treatment modalities for patients Suffering from inflammatory bowel disease.
C1 [Gad, Monika; Pedersen, Anders Elm; Kristensen, Nanna Ny; Claesson, Mogens H.] Univ Copenhagen, Panum Inst, Dept Int Hlth Immunol & Microbiol, Fac Hlth Sci, DK-2200 Copenhagen, Denmark.
C3 University of Copenhagen
RP Claesson, MH (通讯作者)，Univ Copenhagen, Panum Inst, Dept Int Hlth Immunol & Microbiol, Fac Hlth Sci, Bldg 18-3-28,Blegdamsvej 3, DK-2200 Copenhagen, Denmark.
EM claesson@sund.ku.dk
RI de Felipe, Carmen/D-3813-2012
OI Pedersen, Anders Elm/0000-0003-4705-1801; Kristensen, Nanna
   Ny/0000-0002-3493-2565
FU Lundbeck Foundation, Copenhagen, Denmark
FX Funded by the Lundbeck Foundation, Copenhagen, Denmark.
CR Ahmad T, 2004, GASTROENTEROLOGY, V126, P1533, DOI 10.1053/j.gastro.2004.01.061
   Barada KA, 2001, LIFE SCI, V69, P3121, DOI 10.1016/S0024-3205(01)01418-7
   Bregenholt S, 1998, EUR J IMMUNOL, V28, P379, DOI 10.1002/(SICI)1521-4141(199801)28:01<379::AID-IMMU379>3.0.CO;2-X
   Brimnes J, 2001, EUR J IMMUNOL, V31, P23, DOI 10.1002/1521-4141(200101)31:1<23::AID-IMMU23>3.0.CO;2-2
   Castagliuolo I, 2002, BRIT J PHARMACOL, V136, P271, DOI 10.1038/sj.bjp.0704697
   Claesson MH, 1999, J IMMUNOL, V162, P3702
   Desreumaux P, 1997, GASTROENTEROLOGY, V113, P118, DOI 10.1016/S0016-5085(97)70116-1
   DI SP, 1999, DIGEST DIS SCI, V44, P439
   Domek MJ, 1997, J GASTROEN HEPATOL, V12, P698, DOI 10.1111/j.1440-1746.1997.tb00355.x
   ELIAKIM R, 1995, DIGEST DIS SCI, V40, P503, DOI 10.1007/BF02064357
   Fuss IJ, 1996, J IMMUNOL, V157, P1261
   Gad M, 2004, IMMUNOLOGY, V113, P499, DOI 10.1111/j.1365-2567.2004.01977.x
   Gad M, 2004, EUR J IMMUNOL, V34, P695, DOI 10.1002/eji.200324394
   GOLDIN E, 1989, DIGEST DIS SCI, V34, P754, DOI 10.1007/BF01540348
   Goode T, 2000, GUT, V47, P387, DOI 10.1136/gut.47.3.387
   Gross KJ, 2007, INFLAMM BOWEL DIS, V13, P918, DOI 10.1002/ibd.20129
   Holst B, 1998, MOL PHARMACOL, V53, P166, DOI 10.1124/mol.53.1.166
   Horwell DC, 1996, BIOORGAN MED CHEM, V4, P33, DOI 10.1016/0968-0896(95)00169-7
   Kihara N, 2003, GUT, V52, P713, DOI 10.1136/gut.52.5.713
   Kristensen NN, 2006, INFLAMM BOWEL DIS, V12, P374, DOI 10.1097/01.MIB.0000217337.15442.e1
   Kuo B.-S., 1995, Pharmaceutical Research (New York), V12, pS341
   LEUNG FW, 1992, AM J PHYSIOL, V263, pG301, DOI 10.1152/ajpgi.1992.263.3.G301
   Linden DR, 2005, NEUROGASTROENT MOTIL, V17, P565, DOI 10.1111/j.1365-2982.2005.00673.x
   Madsen KL, 2000, GASTROENTEROLOGY, V118, P1094, DOI 10.1016/S0016-5085(00)70362-3
   Maggi CA, 1997, REGUL PEPTIDES, V70, P75, DOI 10.1016/S0167-0115(97)00029-3
   MANTYH CR, 1988, P NATL ACAD SCI USA, V85, P3235, DOI 10.1073/pnas.85.9.3235
   Mazelin L, 1998, J AUTONOM NERV SYST, V73, P38, DOI 10.1016/S0165-1838(98)00113-1
   MAZUMDAR S, 1992, AM J GASTROENTEROL, V87, P176
   MCCAFFERTY DM, 1994, AM J PHYSIOL, V266, pG560, DOI 10.1152/ajpgi.1994.266.4.G560
   McCafferty DM, 1997, AM J PHYSIOL-GASTR L, V272, pG272, DOI 10.1152/ajpgi.1997.272.2.G272
   Miampamba M, 1998, NEUROGASTROENT MOTIL, V10, P315
   Moller PL, 2005, INFLAMM BOWEL DIS, V11, P814
   MORRISSEY PJ, 1993, J EXP MED, V178, P237, DOI 10.1084/jem.178.1.237
   Niess JH, 2002, DIGESTION, V65, P131, DOI 10.1159/000064933
   NIESSNER M, 1995, CLIN EXP IMMUNOL, V101, P428
   Pedersen AE, 2007, IMMUNOLOGY, V121, P526, DOI 10.1111/j.1365-2567.2007.02600.x
   POTHOULAKIS C, 1994, P NATL ACAD SCI USA, V91, P947, DOI 10.1073/pnas.91.3.947
   Prantera C, 1996, AM J GASTROENTEROL, V91, P328
   Reinshagen M, 1996, AM J PHYSIOL-GASTR L, V270, pG79, DOI 10.1152/ajpgi.1996.270.1.G79
   Sellon RK, 1998, INFECT IMMUN, V66, P5224, DOI 10.1128/IAI.66.11.5224-5231.1998
   Shepherd AJ, 2005, IMMUNOLOGY, V116, P145, DOI 10.1111/j.1365-2567.2005.02223.x
   Sobue M, 2003, J GASTROEN HEPATOL, V18, P1188, DOI 10.1046/j.1440-1746.2003.03143.x
   SONCA IM, 2002, CLIN DIAGN LAB IMMUN, V9, P333
   Stucchi AF, 2000, AM J PHYSIOL-GASTR L, V279, pG1298, DOI 10.1152/ajpgi.2000.279.6.G1298
   Sturiale S, 1999, P NATL ACAD SCI USA, V96, P11653, DOI 10.1073/pnas.96.20.11653
   Uhlig HH, 2006, IMMUNITY, V25, P309, DOI 10.1016/j.immuni.2006.05.017
   Weinstock JV, 2003, J IMMUNOL, V171, P3762, DOI 10.4049/jimmunol.171.7.3762
NR 47
TC 35
Z9 38
U1 0
U2 11
PU OXFORD UNIV PRESS INC
PI CARY
PA JOURNALS DEPT, 2001 EVANS RD, CARY, NC 27513 USA
SN 1078-0998
EI 1536-4844
J9 INFLAMM BOWEL DIS
JI Inflamm. Bowel Dis.
PD AUG
PY 2009
VL 15
IS 8
BP 1174
EP 1182
DI 10.1002/ibd.20902
PG 9
WC Gastroenterology & Hepatology
WE Science Citation Index Expanded (SCI-EXPANDED)
SC Gastroenterology & Hepatology
GA 482FD
UT WOS:000268869000011
PM 19326358
OA Bronze
DA 2024-01-22
ER

PT J
AU Ishida, Y
   Maegawa, T
   Kondo, T
   Kimura, A
   Iwakura, Y
   Nakamura, S
   Mukaida, N
AF Ishida, Y
   Maegawa, T
   Kondo, T
   Kimura, A
   Iwakura, Y
   Nakamura, S
   Mukaida, N
TI Essential involvement of IFN-γ in <i>Clostridium difficile</i> toxin
   A-induced enteritis
SO JOURNAL OF IMMUNOLOGY
LA English
DT Article
ID INTERCELLULAR-ADHESION MOLECULE-1; EPITHELIAL-CELL LINES; ACUTE
   LIVER-INJURY; INTERFERON-GAMMA; NITRIC-OXIDE; PROINFLAMMATORY CYTOKINES;
   INTERLEUKIN-8 PRODUCTION; HUMAN MONOCYTES; CROHNS-DISEASE; RABBIT ILEUM
AB Clostridium difficile has emerged as the important causative agent of antibiotics-associated pesudomembranous colitis; especially its toxin A is presumed to be responsible for the colitis. We examined the pathophysiological roles of IFN-gamma in toxin A-induced enteritis using IFN-gamma knockout (KO) mice. When toxin A of C difficile was injected into the ileal loops of BALB/c wild-type (WT) mice, massive fluid secretion, disruption of intestinal epithelial structure, and massive neutrophil infiltration developed within 4 h after the injection. IFN-gamma protein was faintly detected in some CD3-positive lymphocytes in the lamina propria and submucosa of the ileum of untreated WT mice. On the contrary, at 2 and 4 h after toxin A injection, IFN-gamma protein was detected in infiltrating neutrophils and to a lesser degree in CD3-positive lymphocytes. In the ileum of WT mice, toxin A treatment markedly enhanced the gene expression of TNF-alpha, macrophage inflammatory protein-1alpha and -2, KC, and ICAM-1 > 2 h after treatment. In contrast, the histopathological changes were marginal, without enhanced fluid secretion in the ileum of toxin A-treated IFN-gamma KO mice. Moreover, toxin A-induced gene expression of TNF-alpha, neutrophil chemotactic chemokines, and ICMA-1 was remarkably attenuated in IFN-gamma KO mice. Furthermore, pretreatment of WT mice with a neutralizing anti-IFN-gamma Ab prevented toxin A-induced enteritis. These observations indicate that IFN-gamma is the crucial mediator of toxin A-induced acute enteritis and suggest that IFN-gamma is an important molecular target for the control of C. difficile-associated pseudomembranous colitis.
C1 Kanazawa Univ, Canc Res Inst, Div Mol Bioregulat, Kanazawa, Ishikawa 9200934, Japan.
   Kanazawa Univ, Grad Sch Med Sci, Dept Bacteriol, Kanazawa, Ishikawa 920, Japan.
   Wakayama Med Univ, Dept Forens Med, Wakayama, Japan.
   Univ Tokyo, Inst Med Sci, Lab Anim Res Ctr, Tokyo 108, Japan.
C3 Kanazawa University; Kanazawa University; Wakayama Medical University;
   University of Tokyo
RP Mukaida, N (通讯作者)，Kanazawa Univ, Canc Res Inst, Div Mol Bioregulat, 13-1 Takaramachi, Kanazawa, Ishikawa 9200934, Japan.
EM naofumim@kenroku.kanazawa-u.ac.jp
RI Iwakura, Yoichiro/E-5457-2011; Mukaida, Naofumi/D-7623-2011
OI Iwakura, Yoichiro/0000-0002-9934-5775; Mukaida,
   Naofumi/0000-0002-4193-1851; Kondo, Toshikazu/0000-0002-5059-8309
CR ADAMS RB, 1993, J IMMUNOL, V150, P2356
   AKTORIES K, 1995, TRENDS CELL BIOL, V5, P441, DOI 10.1016/S0962-8924(00)89107-2
   BARTLETT JG, 1992, CLIN INFECT DIS, V15, P573, DOI 10.1093/clind/15.4.573
   BLOOM S, 1995, CLIN EXP IMMUNOL, V101, P157
   Carson WE, 2000, BLOOD, V96, P1465, DOI 10.1182/blood.V96.4.1465.h8001465_1465_1473
   CASSATELLA MA, 1993, IMMUNOLOGY, V78, P177
   Castagliuolo I, 1998, J IMMUNOL, V160, P6039
   Chavez AM, 1999, CRIT CARE MED, V27, P2246, DOI 10.1097/00003246-199910000-00030
   COLGAN SP, 1993, J CELL BIOL, V120, P785, DOI 10.1083/jcb.120.3.785
   DIPPOLD W, 1993, GUT, V34, P1593, DOI 10.1136/gut.34.11.1593
   FARRAR MA, 1993, ANNU REV IMMUNOL, V11, P571, DOI 10.1146/annurev.iy.11.040193.003035
   Ishida Y, 2004, J LEUKOCYTE BIOL, V75, P59, DOI 10.1189/jlb.0403152
   Ishida Y, 2002, FASEB J, V16, DOI 10.1096/fj.02-0046com
   Jefferson KK, 1999, J IMMUNOL, V163, P5183
   KAISERLIAN D, 1991, EUR J IMMUNOL, V21, P2415, DOI 10.1002/eji.1830211018
   KELLY CP, 1994, J CLIN INVEST, V93, P1257, DOI 10.1172/JCI117080
   Kelly CP, 1998, ANNU REV MED, V49, P375
   KELLY CP, 1994, NEW ENGL J MED, V330, P257, DOI 10.1056/NEJM199401273300406
   KUROSE I, 1994, J CLIN INVEST, V94, P1919, DOI 10.1172/JCI117542
   Linevsky JK, 1997, AM J PHYSIOL-GASTR L, V273, pG1333, DOI 10.1152/ajpgi.1997.273.6.G1333
   LYERLY D M, 1988, Clinical Microbiology Reviews, V1, P1
   MacMicking J, 1997, ANNU REV IMMUNOL, V15, P323, DOI 10.1146/annurev.immunol.15.1.323
   MENG XQ, 1993, J MED MICROBIOL, V38, P69, DOI 10.1099/00222615-38-1-69
   MITCHELL TJ, 1986, GUT, V27, P78, DOI 10.1136/gut.27.1.78
   Mohammed KA, 2000, J INFECT DIS, V181, P1693, DOI 10.1086/315422
   Mori R, 2002, FASEB J, V16, P963, DOI 10.1096/fj.01-0776com
   Morteau O, 2002, GASTROENTEROLOGY, V122, P725, DOI 10.1053/gast.2002.31873
   Munder M, 1998, J EXP MED, V187, P2103, DOI 10.1084/jem.187.12.2103
   Mylonakis E, 2001, ARCH INTERN MED, V161, P525, DOI 10.1001/archinte.161.4.525
   NISHIMOTO K, 2001, J BIOCH MOL BIOL BIO, V5, P455
   Paolieri F, 1997, ALLERGY, V52, P521, DOI 10.1111/j.1398-9995.1997.tb02595.x
   Parkos CA, 1996, MOL MED, V2, P489, DOI 10.1007/BF03401908
   Parronchi P, 1997, AM J PATHOL, V150, P823
   Plevy SE, 1997, J IMMUNOL, V159, P6276
   Pothoulakis C, 1998, NEWS PHYSIOL SCI, V13, P58
   Pothoulakis C, 2001, AM J PHYSIOL-GASTR L, V280, pG178, DOI 10.1152/ajpgi.2001.280.2.G178
   Puddu P, 1997, J IMMUNOL, V159, P3490
   Qiu BS, 1999, AM J PHYSIOL-GASTR L, V276, pG485, DOI 10.1152/ajpgi.1999.276.2.G485
   Ren XD, 2002, SHOCK, V17, P513, DOI 10.1097/00024382-200206000-00013
   Satake M, 2001, BIOSCI BIOTECH BIOCH, V65, P428, DOI 10.1271/bbb.65.428
   Schindler H, 2001, J IMMUNOL, V166, P3075, DOI 10.4049/jimmunol.166.5.3075
   SCHRODER K, IN PRESS J LEUKOCYTE
   SCHULZ R, 1994, PORTL PR P, V8, P81
   Song F, 1999, J IMMUNOL, V162, P2275
   Tran EH, 2000, J IMMUNOL, V164, P2759, DOI 10.4049/jimmunol.164.5.2759
   TRIADAFILOPOULOS G, 1989, GASTROENTEROLOGY, V97, P1186, DOI 10.1016/0016-5085(89)91689-2
   Tsuji H, 1999, J IMMUNOL, V162, P1049
   Warny M, 2000, J CLIN INVEST, V105, P1147, DOI 10.1172/JCI7545
   YASUMOTO K, 1992, J BIOL CHEM, V267, P22506
   Yeaman GR, 1998, J IMMUNOL, V160, P5145
NR 50
TC 75
Z9 79
U1 0
U2 0
PU AMER ASSOC IMMUNOLOGISTS
PI BETHESDA
PA 9650 ROCKVILLE PIKE, BETHESDA, MD 20814 USA
SN 0022-1767
EI 1550-6606
J9 J IMMUNOL
JI J. Immunol.
PD MAR 1
PY 2004
VL 172
IS 5
BP 3018
EP 3025
DI 10.4049/jimmunol.172.5.3018
PG 8
WC Immunology
WE Science Citation Index Expanded (SCI-EXPANDED)
SC Immunology
GA 777PD
UT WOS:000189186000041
PM 14978106
OA Bronze
DA 2024-01-22
ER

PT J
AU Wehner, NG
   Skov, M
   Shopp, G
   Rocca, MS
   Clarke, J
AF Wehner, Nancy G.
   Skov, Michael
   Shopp, George
   Rocca, Meredith S.
   Clarke, Janet
TI Effects of Natalizumab, an α4 Integrin Inhibitor, on Fertility in Male
   and Female Guinea Pigs
SO BIRTH DEFECTS RESEARCH PART B-DEVELOPMENTAL AND REPRODUCTIVE TOXICOLOGY
LA English
DT Article
DE guinea pig; alpha 4 integrin; natalizumab; monoclonal antibody; mating
   fertility; safety assessment
ID RELAPSING MULTIPLE-SCLEROSIS; ADHESION MOLECULES; MENSTRUAL-CYCLE;
   CROHNS-DISEASE; HUMAN EMBRYO; IMPLANTATION; EXPRESSION; FIBRONECTIN;
   ENDOMETRIUM; FERTILIZATION
AB BACKGROUND: Natalizumab is a humanized monoclonal immunoglobulin G4 antibody directed against the human alpha 4 integrin subunit disrupting interaction with its ligands. As alpha 4 integrins and/or their ligands appear to be involved in reproductive function, the effects of natalizumab on fertility in male and female guinea pigs were investigated. METHODS: Natalizumab was administered by bolus intravenous injection every other day at doses of 0, 3, 10, and 30 mg/kg. Males began treatment at least 28 days prior to mating until necropsy (approximately 3 to 5 days after mating). Dosing in females was done from gestational day (GD) of an existing pregnancy to GD 30 of a second pregnancy RESULTS: In male guinea pigs, natalizumab treatment had no effect on sperm parameters, reproductive organ weights, organ-weight ratios, or histology of the testis or epididymis. Natalizumab did not affect the ability of treated males to produce pregnancies in untreated females. In female guinea pigs, no treatment-related changes were seen in uterine weights or ovary weights. Pregnancy rates were reduced in females treated with 30 mg/kg natalizumab, but not those treated with 3 or 10 mg/kg. Pregnancy rates were 63.3, 66.7, 66.7, and 29.6% for groups treated with 0, 3, 10, and 30 mg/kg, respectively. Effects observed at 30 mg/kg were at exposures 36-fold those observed in humans. CONCLUSIONS: Natalizumab had no effects on male fertility, but did result in a reduction in pregnancy rates in females treated with the high dose of 30 mg/kg. Birth Defects Res (Part B) 86:108-116, 2009. (C) 2009 Wiley-Liss, Inc.
C1 [Wehner, Nancy G.; Skov, Michael] Elan Pharmaceut Inc, San Francisco, CA 94080 USA.
   [Shopp, George] Shopp Nonclin Consulting LLC, Boulder, CO USA.
   [Rocca, Meredith S.] TherImmune Res Corp, Gaithersburg, MD USA.
   [Clarke, Janet] Biogen Idec Inc, Cambridge, MA USA.
C3 Perrigo Company PLC; Perrigo Company PLC North America; Biogen
RP Wehner, NG (通讯作者)，Elan Pharmaceut Inc, 800 Gateway Blvd, San Francisco, CA 94080 USA.
EM nancy.wehner@elan.com
CR BATISTA MC, 1991, AM J OBSTET GYNECOL, V165, P82, DOI 10.1016/0002-9378(91)90229-K
   Bowen JA, 2000, P SOC EXP BIOL MED, V223, P331, DOI 10.1046/j.1525-1373.2000.22348.x
   CAMPBELL S, 1995, HUM REPROD, V10, P1571, DOI 10.1093/HUMREP/10.6.1571
   Coutifaris C, 1998, SEMIN REPROD ENDOCR, V16, P219, DOI 10.1055/s-2007-1016280
   Creus M, 1998, HUM REPROD, V13, P3460, DOI 10.1093/humrep/13.12.3460
   Danese S, 2005, DIGEST LIVER DIS, V37, P811, DOI 10.1016/j.dld.2005.03.013
   de Rijk EPCT, 2008, TOXICOL PATHOL, V36, p108S, DOI 10.1177/0192623308326095
   DENADAI C, 1996, MOL HUM REPROD, V10, P951
   DESESSO JM, 1997, HDB DEV TOXICOLOGY, P111
   DUNNETT CW, 1964, BIOMETRICS, V20, P482, DOI 10.2307/2528490
   *EL PHARM INC, 2008, TYSABRI NAT PRESCR I
   Fazleabas AT, 1997, BIOL REPROD, V56, P348, DOI 10.1095/biolreprod56.2.348
   FEINBERG RF, 1991, AM J PATHOL, V138, P537
   FUSI FM, 1992, MOL REPROD DEV, V31, P215, DOI 10.1002/mrd.1080310309
   Glander H J, 1994, Acta Chir Hung, V34, P257
   Glander HJ, 1996, ARCH ANDROLOGY, V36, P177, DOI 10.3109/01485019608987094
   Gonzalez RR, 1999, HUM REPROD, V14, P2485, DOI 10.1093/humrep/14.10.2485
   *ICH GUID IND, 1996, DET TOX REPR MED PRO
   JACQUET P, 1994, INT J RADIAT BIOL, V65, P357, DOI 10.1080/09553009414550421
   KRUSKAL WILLIAM H., 1952, JOUR AMER STATIST ASSOC, V47, P583, DOI 10.2307/2280779
   Lessey BA, 1997, ANN NY ACAD SCI, V828, P111, DOI 10.1111/j.1749-6632.1997.tb48529.x
   Lim Wee-Chian, 2004, Rev Gastroenterol Disord, V4, P66
   Lu DP, 2002, CELL RES, V12, P373, DOI 10.1038/sj.cr.7290139
   OCONNOR SW, 1984, CANCER RES, V44, P3719
   Polman CH, 2006, NEW ENGL J MED, V354, P899, DOI 10.1056/NEJMoa044397
   ROCCA MS, 2009, BIRTH DEFECTS RES B
   Rudick RA, 2006, NEW ENGL J MED, V354, P911, DOI 10.1056/NEJMoa044396
   Sandborn WJ, 2005, NEW ENGL J MED, V353, P1912, DOI 10.1056/NEJMoa043335
   SCHALLER J, 1993, HUM REPROD, V8, P1873, DOI 10.1093/oxfordjournals.humrep.a137952
   Sengoku K, 2004, HUM REPROD, V19, P639, DOI 10.1093/humrep/deh095
   SHEPPARD AM, 1994, CELL ADHES COMMUN, V2, P27, DOI 10.3109/15419069409014200
   Shinohara T, 1999, P NATL ACAD SCI USA, V96, P5504, DOI 10.1073/pnas.96.10.5504
   SMITH MSR, 1992, NEUROPATH APPL NEURO, V18, P71, DOI 10.1111/j.1365-2990.1992.tb00765.x
   Sueoka K, 1997, FERTIL STERIL, V67, P799, DOI 10.1016/S0015-0282(97)81388-X
   TABIBZADEH S, 1992, HUM REPROD, V7, P876, DOI 10.1093/oxfordjournals.humrep.a137753
   TARANTAL AF, 1988, ANAT REC, V222, P177, DOI 10.1002/ar.1092220210
   Targan SR, 2007, GASTROENTEROLOGY, V132, P1672, DOI 10.1053/j.gastro.2007.03.024
   Trubner M, 1997, ANDROLOGIA, V29, P253
   Wehner NG, 2009, BIRTH DEFECTS RES B, V86, P144, DOI 10.1002/bdrb.20193
   Wehner NG, 2009, BIRTH DEFECTS RES B, V86, P117, DOI 10.1002/bdrb.20190
   Wehner NG, 2009, BIRTH DEFECTS RES B, V86, P98, DOI 10.1002/bdrb.20189
   YANG JT, 1995, DEVELOPMENT, V121, P549
NR 42
TC 26
Z9 40
U1 0
U2 4
PU WILEY-BLACKWELL
PI HOBOKEN
PA 111 RIVER ST, HOBOKEN 07030-5774, NJ USA
SN 1542-9733
EI 1542-9741
J9 BIRTH DEFECTS RES B
JI Birth Defects Res. Part B-Dev. Reprod. Toxicol.
PD APR
PY 2009
VL 86
IS 2
BP 108
EP 116
DI 10.1002/bdrb.20191
PG 9
WC Oncology; Genetics & Heredity; Toxicology
WE Science Citation Index Expanded (SCI-EXPANDED)
SC Oncology; Genetics & Heredity; Toxicology
GA 436VZ
UT WOS:000265445500005
PM 19283862
DA 2024-01-22
ER

PT J
AU Yao, QQ
   Li, HY
   Fan, LL
   Zhang, YD
   Zhao, SG
   Zheng, N
   Wang, JQ
AF Yao, Qianqian
   Li, Huiying
   Fan, Linlin
   Zhang, Yangdong
   Zhao, Shengguo
   Zheng, Nan
   Wang, Jiaqi
TI Dietary Regulation of the Crosstalk between Gut Microbiome and Immune
   Response in Inflammatory Bowel Disease
SO FOODS
LA English
DT Review
DE inflammatory bowel disease; microbiome; dysbiosis; diet nutrients;
   immune response
ID AVIUM SUBSP PARATUBERCULOSIS; POLYUNSATURATED FATTY-ACIDS; INVASIVE
   ESCHERICHIA-COLI; COLONIC MUCUS BARRIER; GLUTEN-FREE DIET;
   CROHNS-DISEASE; VITAMIN-D; FECAL MICROBIOTA; ULCERATIVE-COLITIS;
   SWEETENED BEVERAGES
AB Inflammatory bowel disease (IBD), a chronic, recurring inflammatory response, is a growing global public health issue. It results from the aberrant crosstalk among environmental factors, gut microbiota, the immune system, and host genetics, with microbiota serving as the core of communication for differently-sourced signals. In the susceptible host, dysbiosis, characterized by the bloom of facultative anaerobic bacteria and the decline of community diversity and balance, can trigger an aberrant immune response that leads to reduced tolerance against commensal microbiota. In IBD, such dysbiosis has been profoundly proven in animal models, as well as clinic data analysis; however, it has not yet been conclusively ascertained whether dysbiosis actually promotes the disease or is simply a consequence of the inflammatory disorder. Better insight into the complex network of interactions between food, the intestinal microbiome, and host immune response will, therefore, contribute significantly to the diagnosis, treatment, and management of IBD. In this article, we review the ways in which the mutualistic circle of dietary nutrients, gut microbiota, and the immune system becomes anomalous during the IBD process, and discuss the roles of bacterial factors in shaping the intestinal inflammatory barrier and adjusting immune capacity.
C1 [Yao, Qianqian; Li, Huiying; Fan, Linlin; Zhang, Yangdong; Zhao, Shengguo; Zheng, Nan; Wang, Jiaqi] Chinese Acad Agr Sci, Inst Anim Sci, Key Lab Qual & Safety Control Milk & Dairy Prod, Minist Agr & Rural Affairs, Beijing 100193, Peoples R China.
   [Yao, Qianqian; Li, Huiying; Fan, Linlin; Zhang, Yangdong; Zhao, Shengguo; Zheng, Nan; Wang, Jiaqi] Chinese Acad Agr Sci, Inst Anim Sci, Lab Qual & Safety Risk Assessment Dairy Prod, Minist Agr & Rural Affairs, Beijing 100193, Peoples R China.
   [Yao, Qianqian; Li, Huiying; Fan, Linlin; Zhang, Yangdong; Zhao, Shengguo; Zheng, Nan; Wang, Jiaqi] Chinese Acad Agr Sci, Inst Anim Sci, State Key Lab Anim Nutr, Beijing 100193, Peoples R China.
C3 Chinese Academy of Agricultural Sciences; Institute of Animal Science,
   CAAS; Ministry of Agriculture & Rural Affairs; Chinese Academy of
   Agricultural Sciences; Institute of Animal Science, CAAS; Ministry of
   Agriculture & Rural Affairs; Chinese Academy of Agricultural Sciences;
   Institute of Animal Science, CAAS
RP Wang, JQ (通讯作者)，Chinese Acad Agr Sci, Inst Anim Sci, Key Lab Qual & Safety Control Milk & Dairy Prod, Minist Agr & Rural Affairs, Beijing 100193, Peoples R China.; Wang, JQ (通讯作者)，Chinese Acad Agr Sci, Inst Anim Sci, Lab Qual & Safety Risk Assessment Dairy Prod, Minist Agr & Rural Affairs, Beijing 100193, Peoples R China.; Wang, JQ (通讯作者)，Chinese Acad Agr Sci, Inst Anim Sci, State Key Lab Anim Nutr, Beijing 100193, Peoples R China.
EM qqyao130@gmail.com; lihuiying@caas.cn; fxxfll0825@gmail.com;
   zhangyangdong@caas.cn; zhaoshengguo@caas.cn; zhengnan@caas.cn;
   jiaqiwang@vip.163.com
RI zhao, sheng/JWO-6127-2024; Yao, Qianqian/JDM-3096-2023
OI Wang, jiaqi/0000-0001-8841-0124; Yangdong, ZHANG/0000-0002-5256-0531
FU Scientific Research Project for Major Achievements of Agricultural
   Science and Technology Innovation Program [CAAS-ZDXT2019004]; Ministry
   of Modern Agro-Industry Technology Research System of China [CARS-36];
   Agricultural Science and Technology Innovation Program [ASTIP-IAS12]
FX This research was funded by Scientific Research Project for Major
   Achievements of Agricultural Science and Technology Innovation Program
   (CAAS-ZDXT2019004), the Ministry of Modern Agro-Industry Technology
   Research System of China (CARS-36), the Agricultural Science and
   Technology Innovation Program (ASTIP-IAS12).
CR Alkhouri RH, 2013, J PEDIATR GASTR NUTR, V56, P89, DOI 10.1097/MPG.0b013e31826a105d
   Ananthakrishnan AN, 2013, INFLAMM BOWEL DIS, V19, P1921, DOI 10.1097/MIB.0b013e3182902ad9
   Andoh A, 2012, J GASTROENTEROL, V47, P1298, DOI 10.1007/s00535-012-0605-0
   Arumugam M, 2011, NATURE, V473, P174, DOI 10.1038/nature09944
   Atarashi K, 2015, CELL, V163, P367, DOI 10.1016/j.cell.2015.08.058
   Atarashi K, 2013, NATURE, V500, P232, DOI 10.1038/nature12331
   Bamba T, 2003, EUR J GASTROEN HEPAT, V15, P151, DOI 10.1097/00042737-200302000-00008
   Barnich N, 2007, CURR OPIN GASTROEN, V23, P16, DOI 10.1097/MOG.0b013e3280105a38
   Bartels LE, 2013, INFLAMMOPHARMACOLOGY, V21, P177, DOI 10.1007/s10787-012-0168-y
   Baumgart M, 2007, ISME J, V1, P403, DOI 10.1038/ismej.2007.52
   Bilski J, 2016, PHARMACOL REP, V68, P827, DOI 10.1016/j.pharep.2016.04.009
   Birchenough GMH, 2016, SCIENCE, V352, P1535, DOI 10.1126/science.aaf7419
   Blacher E, 2017, J IMMUNOL, V198, P572, DOI 10.4049/jimmunol.1601247
   Boonstra A, 2001, J IMMUNOL, V167, P4974, DOI 10.4049/jimmunol.167.9.4974
   Bruce D, 2011, INT IMMUNOL, V23, P519, DOI 10.1093/intimm/dxr045
   Burisch J, 2013, J CROHNS COLITIS, V7, P322, DOI 10.1016/j.crohns.2013.01.010
   Buttó LF, 2016, INT J MED MICROBIOL, V306, P302, DOI 10.1016/j.ijmm.2016.02.010
   Cani PD, 2008, DIABETES, V57, P1470, DOI 10.2337/db07-1403
   Chappert P, 2013, IMMUNITY, V38, P1198, DOI 10.1016/j.immuni.2013.06.005
   Chiodini RJ, 2018, J MED MICROBIOL, V67, P549, DOI 10.1099/jmm.0.000690
   Chiodini RJ, 2015, PLOS ONE, V10, DOI 10.1371/journal.pone.0134382
   Cho I, 2012, NATURE, V488, P621, DOI 10.1038/nature11400
   Choi HK, 2008, BMJ-BRIT MED J, V336, P309, DOI 10.1136/bmj.39449.819271.BE
   Coyne MJ, 2005, SCIENCE, V307, P1778, DOI 10.1126/science.1106469
   Curciarello R, 2019, FRONT IMMUNOL, V10, DOI 10.3389/fimmu.2019.00647
   Darfeuille-Michaud A, 2004, GASTROENTEROLOGY, V127, P412, DOI 10.1053/j.gastro.2004.04.061
   De Angelis M, 2016, INT J FOOD MICROBIOL, V239, P125, DOI 10.1016/j.ijfoodmicro.2016.07.025
   De Filippis Francesca, 2016, Gut, V65, P1812, DOI 10.1136/gutjnl-2015-309957
   de La Serre CB, 2010, AM J PHYSIOL-GASTR L, V299, pG440, DOI 10.1152/ajpgi.00098.2010
   De Palma G, 2009, BRIT J NUTR, V102, P1154, DOI 10.1017/S0007114509371767
   Deehan EC, 2020, CELL HOST MICROBE, V27, P389, DOI 10.1016/j.chom.2020.01.006
   Del Chierico F, 2014, INT J MOL SCI, V15, P11678, DOI 10.3390/ijms150711678
   Desai MS, 2016, CELL, V167, P1339, DOI 10.1016/j.cell.2016.10.043
   Eberl G, 2015, SCIENCE, V348, DOI 10.1126/science.aaa6566
   Farrell RJ, 2002, GASTROENTEROL CLIN N, V31, P41, DOI 10.1016/S0889-8553(01)00004-8
   Fenton TM, 2020, IMMUNITY, V52, P557, DOI 10.1016/j.immuni.2020.02.001
   Fiocchi C, 2012, CURR OPIN GASTROEN, V28, P297, DOI 10.1097/MOG.0b013e328354d81c
   Fischbach MA, 2016, CELL, V164, P1288, DOI 10.1016/j.cell.2016.02.037
   Frank DN, 2007, P NATL ACAD SCI USA, V104, P13780, DOI 10.1073/pnas.0706625104
   Fyderek K, 2009, WORLD J GASTROENTERO, V15, P5287, DOI 10.3748/wjg.15.5287
   Gaboriau-Routhiau V, 2009, IMMUNITY, V31, P677, DOI 10.1016/j.immuni.2009.08.020
   Gaffen SL, 2008, J DENT RES, V87, P817, DOI 10.1177/154405910808700908
   Garcia-Mantrana I, 2018, FRONT MICROBIOL, V9, DOI 10.3389/fmicb.2018.00890
   Gathungu G., 2014, INFLAMMA BOWEL DIS, V20, P113
   Gîlca-Blanariu GE, 2018, BIOMED RES INT, V2018, DOI 10.1155/2018/1813047
   GOLDMAN DW, 1983, BIOCHEM BIOPH RES CO, V117, P282, DOI 10.1016/0006-291X(83)91572-3
   Häsler R, 2017, GUT, V66, P2087, DOI 10.1136/gutjnl-2016-311651
   He W, 2019, BURNS TRAUMA, V7, DOI 10.1186/s41038-019-0162-3
   Heller A, 1998, DRUGS, V55, P487, DOI 10.2165/00003495-199855040-00001
   Hirota K, 2013, NAT IMMUNOL, V14, P372, DOI 10.1038/ni.2552
   Holick MF, 2007, NEW ENGL J MED, V357, P266, DOI 10.1056/NEJMra070553
   Hood L, 2012, SCIENCE, V336, P1209, DOI 10.1126/science.1225475
   Hou J. K., 2010, THERAPY, V7, P179, DOI [10.2217/thy.09.97, DOI 10.2217/thy.09.97]
   Hou JK, 2011, AM J GASTROENTEROL, V106, P563, DOI 10.1038/ajg.2011.44
   Ijssennagger N, 2015, P NATL ACAD SCI USA, V112, P10038, DOI 10.1073/pnas.1507645112
   Imamura F, 2016, BRIT J SPORT MED, V50, P496, DOI 10.1136/bjsports-2016-h3576rep
   Ise W, 2005, J IMMUNOL, V175, P829, DOI 10.4049/jimmunol.175.2.829
   Ivanov II, 2009, CELL, V139, P485, DOI 10.1016/j.cell.2009.09.033
   Jantchou P, 2010, AM J GASTROENTEROL, V105, P2195, DOI 10.1038/ajg.2010.192
   Joossens M, 2011, GUT, V60, P631, DOI 10.1136/gut.2010.223263
   Jorgensen SP., 2013, J CROHNS COLITIS, V7, pe407, DOI DOI 10.1016/J.CROHNS.2013.01.012
   Kabbani TCA, 2016, AM J GASTROENTEROL, V111, P712, DOI 10.1038/ajg.2016.53
   Kaplan Gilaad G, 2019, J Can Assoc Gastroenterol, V2, pS6, DOI 10.1093/jcag/gwy054
   Kaplan GG, 2015, NAT REV GASTRO HEPAT, V12, P720, DOI 10.1038/nrgastro.2015.150
   Kathy V., 2020, INFLAMM BOWEL DIS, V27, P190
   Khalif IL, 2005, DIGEST LIVER DIS, V37, P838, DOI 10.1016/j.dld.2005.06.008
   King DE, 2003, AM J CARDIOL, V92, P1335, DOI 10.1016/j.amjcard.2003.08.020
   König J, 2016, CLIN TRANSL GASTROEN, V7, DOI 10.1038/ctg.2016.54
   Kotlowski R, 2007, GUT, V56, P669, DOI 10.1136/gut.2006.099796
   Koutsos EA, 2006, J APPL POULTRY RES, V15, P161, DOI 10.1093/japr/15.1.161
   Lawley TD, 2013, IMMUNOLOGY, V138, P1, DOI 10.1111/j.1365-2567.2012.03616.x
   Levy M, 2017, CURR OPIN MICROBIOL, V35, P8, DOI 10.1016/j.mib.2016.10.003
   Lewkowicz N, 2013, IMMUNOBIOLOGY, V218, P455, DOI 10.1016/j.imbio.2012.05.029
   Li C., 2013, WORLD CHIN J DIG, V21, P1273
   Lightfoot YL, 2015, EMBO J, V34, P881, DOI 10.15252/embj.201490296
   Liu J, 2015, ANTIOXID REDOX SIGN, V23, P795, DOI 10.1089/ars.2015.6388
   Liu XQ, 2015, NUTR RES, V35, P753, DOI 10.1016/j.nutres.2015.05.021
   Liu YJ, 2020, THERANOSTICS, V10, P5225, DOI 10.7150/thno.43716
   Lloyd-Price J, 2019, NATURE, V569, P655, DOI 10.1038/s41586-019-1237-9
   Lochs H, 2005, NES NUTR WS, V10, P179, DOI 10.1159/000083305
   Loftus EV, 2004, GASTROENTEROLOGY, V126, P1504, DOI 10.1053/j.gastro.2004.01.063
   Pisarello MJL, 2015, CAN J MICROBIOL, V61, P32, DOI 10.1139/cjm-2014-0472
   Lund BM, 2002, INT J FOOD MICROBIOL, V77, P135, DOI 10.1016/S0168-1605(02)00057-0
   Maaz A., 2018, GASTROENTEROLOGY, V154, pS622
   Mahendran V, 2011, PLOS ONE, V6, DOI 10.1371/journal.pone.0025417
   Manning EJB, 2001, REV SCI TECH OIE, V20, P133, DOI 10.20506/rst.20.1.1275
   Martin HM, 2004, GASTROENTEROLOGY, V127, P80, DOI 10.1053/j.gastro.2004.03.054
   Martinez C, 2008, AM J GASTROENTEROL, V103, P643, DOI 10.1111/j.1572-0241.2007.01592.x
   Mazmanian SK, 2008, NATURE, V453, P620, DOI 10.1038/nature07008
   Mazmanian SK, 2005, CELL, V122, P107, DOI 10.1016/j.cell.2005.05.007
   McIlroy J, 2018, ALIMENT PHARM THER, V47, P26, DOI 10.1111/apt.14384
   Meehan CJ, 2014, GENOME BIOL EVOL, V6, P703, DOI 10.1093/gbe/evu050
   Mouli VP, 2014, ALIMENT PHARM THER, V39, P125, DOI 10.1111/apt.12553
   Myles IA, 2014, NUTR J, V13, DOI 10.1186/1475-2891-13-61
   Narain A, 2016, INT J CLIN PRACT, V70, P791, DOI 10.1111/ijcp.12841
   Nazareth N, 2015, MED MICROBIOL IMMUN, V204, P681, DOI 10.1007/s00430-015-0420-3
   Newman KM, 2017, GUT MICROBES, V8, P303, DOI 10.1080/19490976.2017.1279377
   O'Brien CL, 2017, GUT, V66, P1382, DOI 10.1136/gutjnl-2015-311059
   Palm NW, 2014, CELL, V158, P1000, DOI 10.1016/j.cell.2014.08.006
   Peterson DA, 2008, CELL HOST MICROBE, V3, P417, DOI 10.1016/j.chom.2008.05.001
   Petersson J, 2011, AM J PHYSIOL-GASTR L, V300, pG327, DOI 10.1152/ajpgi.00422.2010
   Piechota-Polanczyk A, 2014, N-S ARCH PHARMACOL, V387, P605, DOI 10.1007/s00210-014-0985-1
   Piovani D, 2020, ALIMENT PHARM THER, V51, P261, DOI 10.1111/apt.15542
   Pistoli S, 2003, CLIN NUTR, V22, P60, DOI DOI 10.1016/S0261-5614(03)80224-8
   PROBERT CSJ, 1993, GUT, V34, P1547, DOI 10.1136/gut.34.11.1547
   Qi H, 2016, NAT REV IMMUNOL, V16, P612, DOI 10.1038/nri.2016.94
   Quévrain E, 2016, GUT, V65, P415, DOI 10.1136/gutjnl-2014-307649
   Quince C, 2013, GUT, V62, P952, DOI 10.1136/gutjnl-2012-304214
   Reif S, 1997, GUT, V40, P754, DOI 10.1136/gut.40.6.754
   Reinhardt C, 2012, NATURE, V483, P627, DOI 10.1038/nature10893
   Rezende RM, 2017, SEMIN IMMUNOL, V30, P3, DOI 10.1016/j.smim.2017.07.004
   Rocchi A, 2012, CAN J GASTROENTEROL, V26, P811, DOI 10.1155/2012/984575
   Rodríguez-Cabezas ME, 2002, J NUTR, V132, P3263, DOI 10.1093/jn/132.11.3263
   Round JL, 2010, P NATL ACAD SCI USA, V107, P12204, DOI 10.1073/pnas.0909122107
   Rubio CA, 2018, ANTICANCER RES, V38, P3811, DOI 10.21873/anticanres.12664
   Savino W, 2007, BRIT J NUTR, V98, pS11, DOI 10.1017/S0007114507832880
   Scanu AM, 2007, J CLIN MICROBIOL, V45, P3883, DOI 10.1128/JCM.01371-07
   Schwermer M, 2020, COMPLEMENT THER MED, V52, DOI 10.1016/j.ctim.2020.102493
   Seksik P, 2003, GUT, V52, P237, DOI 10.1136/gut.52.2.237
   Sender R, 2016, CELL, V164, P337, DOI 10.1016/j.cell.2016.01.013
   Shang L.J., 2020, CURR PHARM DESIGN, V26, P1
   Sharma U, 2020, J CROHNS COLITIS, V14, P801, DOI 10.1093/ecco-jcc/jjz188
   Shoda R, 1996, AM J CLIN NUTR, V63, P741, DOI 10.1093/ajcn/63.5.741
   Siva S, 2017, INFLAMM BOWEL DIS, V23, P152, DOI 10.1097/MIB.0000000000000989
   Sivan A, 2015, SCIENCE, V350, P1084, DOI 10.1126/science.aac4255
   Sokol H, 2006, J CLIN MICROBIOL, V44, P3172, DOI 10.1128/JCM.02600-05
   Spooren CEGM, 2013, ALIMENT PHARM THER, V38, P1172, DOI 10.1111/apt.12501
   Suzuki K, 2010, ADV IMMUNOL, V107, P153, DOI [10.1016/S0065-277600)07003-3, 10.1016/B978-0-12-381300-8.00006-X]
   Swann J, 2009, MOL BIOSYST, V5, P351, DOI 10.1039/b811468d
   Swidsinski A, 2002, GASTROENTEROLOGY, V122, P44, DOI 10.1053/gast.2002.30294
   Swidsinski A, 2007, GUT, V56, P343, DOI 10.1136/gut.2006.098160
   Tangye SG, 2013, NAT REV IMMUNOL, V13, P412, DOI 10.1038/nri3447
   Tannock GW, 2020, J ROY SOC NEW ZEAL, V50, P434, DOI 10.1080/03036758.2019.1657471
   Te Morenga LA, 2014, AM J CLIN NUTR, V100, P65, DOI 10.3945/ajcn.113.081521
   Thies F, 2001, LIPIDS, V36, P1183, DOI 10.1007/s11745-001-0831-4
   Tjonneland A, 2009, GUT, V58, P1606, DOI 10.1136/gut.2008.169078
   Tuma PL, 2003, PHYSIOL REV, V83, P871, DOI 10.1152/physrev.00001.2003
   Vaghari-Tabari M, 2021, BIOL TRACE ELEM RES, V199, P3190, DOI 10.1007/s12011-020-02444-w
   Vaghari-Tabari M, 2018, AM J MED SCI, V355, P449, DOI 10.1016/j.amjms.2017.12.009
   Venkatraman A, 2003, AM J PHYSIOL-GASTR L, V285, pG177, DOI 10.1152/ajpgi.00307.2002
   Verma R, 2010, J CLIN MICROBIOL, V48, P4279, DOI 10.1128/JCM.01360-10
   Vila AV, 2018, SCI TRANSL MED, V10, DOI 10.1126/scitranslmed.aap8914
   Walker JA, 2013, NAT REV IMMUNOL, V13, P75, DOI 10.1038/nri3349
   Wang YJ, 2012, ARCH BIOCHEM BIOPHYS, V523, P123, DOI 10.1016/j.abb.2012.04.001
   West NR, 2015, CANCER CELL, V28, P687, DOI 10.1016/j.ccell.2015.11.010
   Willing B, 2009, INFLAMM BOWEL DIS, V15, P653, DOI 10.1002/ibd.20783
   Wine E., 2006, J PEDIATR GASTR NUTR, V43, P8, DOI [10.1097/01.mpg.0000256189.35849.c4, DOI 10.1097/01.MPG.0000256189.35849.C4]
   Wrzosek L, 2013, BMC BIOL, V11, DOI 10.1186/1741-7007-11-61
   Xavier RJ, 2007, NATURE, V448, P427, DOI 10.1038/nature06005
   Yano JM, 2015, CELL, V161, P264, DOI 10.1016/j.cell.2015.02.047
   Zinöcker MK, 2018, NUTRIENTS, V10, DOI 10.3390/nu10030365
NR 151
TC 3
Z9 3
U1 5
U2 14
PU MDPI
PI BASEL
PA ST ALBAN-ANLAGE 66, CH-4052 BASEL, SWITZERLAND
EI 2304-8158
J9 FOODS
JI Foods
PD FEB
PY 2021
VL 10
IS 2
AR 368
DI 10.3390/foods10020368
PG 19
WC Food Science & Technology
WE Science Citation Index Expanded (SCI-EXPANDED)
SC Food Science & Technology
GA QN6CA
UT WOS:000622543700001
PM 33567698
OA Green Published, gold
DA 2024-01-22
ER

PT J
AU Basler, T
   Brumshagen, C
   Beineke, A
   Goethe, R
   Bäumer, W
AF Basler, Tina
   Brumshagen, Christina
   Beineke, Andreas
   Goethe, Ralph
   Baeumer, Wolfgang
TI <i>Mycobacterium avium</i> subspecies impair dendritic cell maturation
SO INNATE IMMUNITY
LA English
DT Article
DE Mycobacterium avium subspecies; IL-10; IL-12; Johne's disease;
   pathogenic mycobacteria
ID IN-VIVO; T-CELLS; PARATUBERCULOSIS INFECTION; PATHOGENIC MYCOBACTERIA;
   JOHNES-DISEASE; CROHNS-DISEASE; TNF-ALPHA; TUBERCULOSIS; MACROPHAGES;
   INTERLEUKIN-10
AB Mycobacterium avium ssp. paratuberculosis (MAP) causes Johne's disease, a chronic, granulomatous enteritis of ruminants. Dendritic cells (DC) of the gut are ideally placed to combat invading mycobacteria; however, little is known about their interaction with MAP. Here, we investigated the interaction of MAP and the closely related M. avium ssp. avium (MAA) with murine DC and the effect of infected macrophages on DC maturation. The infection of DC with MAP or MAA induced DC maturation, which differed to that of LPS as maturation was accompanied by higher production of IL-10 and lower production of IL-12. Treatment of maturing DC with supernatants from mycobacteria-infected macrophages resulted in impaired DC maturation, leading to a semi-mature, tolerogenic DC phenotype expressing low levels of MHCII, CD86 and TNF- after LPS stimulation. Though the cells were not completely differentiated they responded with an increased IL-10 and a decreased IL-12 production. Using recombinant cytokines we provide evidence that the semi-mature DC phenotype results from a combination of secreted cytokines and released antigenic mycobacterial components of the infected macrophage. Our results indicate that MAP and MAA are able to subvert DC function directly by infecting and indirectly via the milieu created by infected macrophages.
C1 [Basler, Tina; Brumshagen, Christina; Goethe, Ralph] Univ Vet Med Hannover, Dept Infect Dis, Inst Microbiol, D-30173 Hannover, Germany.
   [Brumshagen, Christina; Baeumer, Wolfgang] Univ Vet Med Hannover, Dept Pharmacol Toxicol & Pharm, D-30173 Hannover, Germany.
   [Beineke, Andreas] Univ Vet Med Hannover, Dept Pathol, D-30173 Hannover, Germany.
C3 University of Veterinary Medicine Hannover; University of Veterinary
   Medicine Hannover; University of Veterinary Medicine Hannover
RP Goethe, R (通讯作者)，Univ Vet Med Hannover, Dept Infect Dis, Inst Microbiol, Bischofsholer Damm 15, D-30173 Hannover, Germany.
EM ralph.goethe@tiho-hannover.de
OI Baumer, Wolfgang/0000-0002-4346-5911
FU Germany Ministry for Science and Education (BMBF) [01KI0750, 01KI1003A];
   German Research Foundation (DFG) [Go983/1]
FX This work was supported by the Germany Ministry for Science and
   Education (BMBF, 01KI0750 & 01KI1003A). R.G. was additionally supported
   by a grant from the German Research Foundation (DFG, Go983/1).
CR Bäumer W, 2010, EUR J PHARMACOL, V628, P226, DOI 10.1016/j.ejphar.2009.11.018
   Balcewicz-Sablinska MK, 1999, J INFECT DIS, V180, P1230, DOI 10.1086/315011
   Basler T, 2008, IMMUNOBIOLOGY, V213, P879, DOI 10.1016/j.imbio.2008.07.009
   Bäumer W, 2005, BRIT J DERMATOL, V153, P136, DOI 10.1111/j.1365-2133.2005.06745.x
   Buddle BM, 2005, VET IMMUNOL IMMUNOP, V108, P45, DOI 10.1016/j.vetimm.2005.08.002
   Carvalho LP, 2008, J IMMUNOL, V181, P6473, DOI 10.4049/jimmunol.181.9.6473
   Chan KG, 2007, INFECT IMMUN, V75, P3033, DOI 10.1128/IAI.01549-06
   Corinti S, 2001, J IMMUNOL, V166, P4312, DOI 10.4049/jimmunol.166.7.4312
   de Almeida DE, 2008, VET IMMUNOL IMMUNOP, V125, P234, DOI 10.1016/j.vetimm.2008.05.019
   Demangel C, 2000, IMMUNOL CELL BIOL, V78, P318, DOI 10.1046/j.1440-1711.2000.00935.x
   DeSmedt T, 1997, EUR J IMMUNOL, V27, P1229, DOI 10.1002/eji.1830270526
   Dvorska L, 2004, VET MICROBIOL, V99, P239, DOI 10.1016/j.vetmic.2004.01.008
   Eriksson U, 2003, J EXP MED, V197, P323, DOI 10.1084/jem.20021788
   Frick JS, 2010, INT J MED MICROBIOL, V300, P19, DOI 10.1016/j.ijmm.2009.08.010
   Giri PK, 2008, PLOS ONE, V3, DOI 10.1371/journal.pone.0002461
   Greenstein RJ, 2003, LANCET INFECT DIS, V3, P507, DOI 10.1016/S1473-3099(03)00724-2
   Guérin I, 2000, INFECT IMMUN, V68, P2655, DOI 10.1128/IAI.68.5.2655-2662.2000
   Hermon-Taylor J, 2009, GUT PATHOG, V1, DOI 10.1186/1757-4749-1-15
   Khalifeh MS, 2004, VET IMMUNOL IMMUNOP, V99, P39, DOI 10.1016/j.vetimm.2004.01.009
   Kuehnel MP, 2001, CELL MICROBIOL, V3, P551, DOI 10.1046/j.1462-5822.2001.00139.x
   Lande R, 2003, J IMMUNOL, V170, P1174, DOI 10.4049/jimmunol.170.3.1174
   Lanzavecchia A, 2001, CELL, V106, P263, DOI 10.1016/S0092-8674(01)00455-X
   Lee JS, 2009, INFECT IMMUN, V77, P2979, DOI 10.1128/IAI.01411-08
   Lutz MB, 1999, J IMMUNOL METHODS, V223, P77, DOI 10.1016/S0022-1759(98)00204-X
   Park SJ, 2004, J IMMUNOL, V173, P3844, DOI 10.4049/jimmunol.173.6.3844
   Reis e Sousa, 2001, IMMUNITY, V14, P495
   Remoli ME, 2011, IMMUNOL CELL BIOL, V89, P437, DOI 10.1038/icb.2010.106
   Richter E, 2002, EMERG INFECT DIS, V8, P729, DOI 10.3201/eid0807.010388
   Rimoldi M, 2004, ANN NY ACAD SCI, V1029, P66, DOI 10.1196/annals.1309.009
   Salgame P, 2005, CURR OPIN IMMUNOL, V17, P374, DOI 10.1016/j.coi.2005.06.006
   Scherr N, 2009, INDIAN J EXP BIOL, V47, P401
   Schorey JS, 2008, TRAFFIC, V9, P871, DOI 10.1111/j.1600-0854.2008.00734.x
   Siguroardóttir OG, 2004, ADV DRUG DELIVER REV, V56, P819, DOI 10.1016/j.addr.2003.10.032
   Singh PP, 2012, J IMMUNOL, V189, P777, DOI 10.4049/jimmunol.1103638
   Sohal JS, 2008, IMMUNOBIOLOGY, V213, P585, DOI 10.1016/j.imbio.2007.11.002
   Stabel JR, 2000, VET MICROBIOL, V77, P465, DOI 10.1016/S0378-1135(00)00331-X
   Steinman RM, 2007, NAT MED, V13, P1155, DOI 10.1038/nm1643
   Sundaramurthy V, 2007, MICROBES INFECT, V9, P1671, DOI 10.1016/j.micinf.2007.09.007
   Tascon RE, 2000, IMMUNOLOGY, V99, P473, DOI 10.1046/j.1365-2567.2000.00963.x
   Thegerström J, 2005, SCAND J INFECT DIS, V37, P15, DOI 10.1080/00365540510026850
   Tian T, 2005, J IMMUNOL, V175, P3268, DOI 10.4049/jimmunol.175.5.3268
   Valentin-Weigand P, 1999, MICROBES INFECT, V1, P1121, DOI 10.1016/S1286-4579(99)00203-8
   Weiss DJ, 2005, AM J VET RES, V66, P721, DOI 10.2460/ajvr.2005.66.721
   Wesa AK, 2001, INT IMMUNOL, V13, P1053, DOI 10.1093/intimm/13.8.1053
   Zur LS, 2003, IMMUNOLOGY, V108, P62
NR 45
TC 7
Z9 7
U1 0
U2 5
PU SAGE PUBLICATIONS LTD
PI LONDON
PA 1 OLIVERS YARD, 55 CITY ROAD, LONDON EC1Y 1SP, ENGLAND
SN 1753-4259
EI 1753-4267
J9 INNATE IMMUN-LONDON
JI Innate Immun.
PD OCT
PY 2013
VL 19
IS 5
BP 451
EP 461
DI 10.1177/1753425912470291
PG 11
WC Biochemistry & Molecular Biology; Immunology; Medicine, Research &
   Experimental; Microbiology
WE Science Citation Index Expanded (SCI-EXPANDED)
SC Biochemistry & Molecular Biology; Immunology; Research & Experimental
   Medicine; Microbiology
GA 219TX
UT WOS:000324534500001
PM 23283733
DA 2024-01-22
ER

PT J
AU Ellis, CN
AF Ellis, C. Neal
TI Outcomes after repair of rectovaginal fistulas using bioprosthetics
SO DISEASES OF THE COLON & RECTUM
LA English
DT Article
DE bioprosthetics; rectovaginal fistula; advancement flap
ID COMPLEX ANORECTAL FISTULAS; ADVANCEMENT FLAP REPAIR; CROHNS-DISEASE;
   SURGICAL-TREATMENT; TRANSPERINEAL REPAIR; DERMAL GRAFT; IN-ANO;
   MANAGEMENT; SETON
AB PURPOSE: The purpose of this study was to report the outcomes with the use of advancement flaps and bioprosthetic grafts for the management of rectovaginal fistulas.
   METHODS: A retrospective analysis of prospectively collected data was performed for all patients treated with a rectovaginal fistula.
   RESULTS: There were 44 patients in the advancement flap group. A mucosal flap repair was performed for 29 patients, and 15 patients had an anodermal flap repair. The mean follow-up was 10 (range, 6-22) months. There were 34 patients in the bioprosthetic repair group. A bioprosthetic interposition graft was used to repair the fistula in 27 patients with a mean follow-up of 12 (range, 6-22) months, and 7 patients had a bioprosthetic plug repair of their fistula with a mean follow-up of 6 (range, 3-12) months. The fistula recurred in 15 patients (34 percent) who were managed by a flap repair, 5 patients (19 percent) who were managed by a bioprosthetic sheet, and 1 patient (14 percent) who was treated with a bioprosthetic plug.
   CONCLUSIONS: Use of bioprosthetics for the management of rectovaginal fistulas is a new technique, which, based on early experience, seems to yield results equal to advancement flap repair.
C1 Univ S Alabama, Dept Surg, Mobile, AL 36688 USA.
C3 University of South Alabama
RP Ellis, CN (通讯作者)，Univ S Alabama, Dept Surg, Mobile, AL 36688 USA.
EM nellis@usouthal.edu
CR AYAHN A, 1995, INT J GYNECOL OBSTET, V48, P43
   Chew SSB, 2004, AUST NZ J OBSTET GYN, V44, P68, DOI 10.1111/j.1479-828X.2004.00175.x
   Cintron JR, 2000, DIS COLON RECTUM, V43, P944, DOI 10.1007/BF02237355
   Hyman N, 1999, AM J SURG, V178, P337, DOI 10.1016/S0002-9610(99)00180-4
   KHANDUJA KS, 1994, DIS COLON RECTUM, V37, P344, DOI 10.1007/BF02053595
   LOWRY AC, 1988, DIS COLON RECTUM, V31, P676, DOI 10.1007/BF02552581
   MAKOWIEC F, 1995, BRIT J SURG, V82, P603, DOI 10.1002/bjs.1800820509
   MAZIER WP, 1995, DIS COLON RECTUM, V38, P4
   Michelassi F, 2000, SURGERY, V128, P597, DOI 10.1067/msy.2000.108779
   Moore RD, 2004, OBSTET GYNECOL, V104, P1165, DOI 10.1097/01.AOG.0000128116.52051.10
   ONODERA H, 2003, TECH COLOPROCTOL, V37, P198
   Oom D M J, 2006, Tech Coloproctol, V10, P125, DOI 10.1007/s10151-006-0265-2
   Ozuner G, 1996, DIS COLON RECTUM, V39, P10, DOI 10.1007/BF02048261
   PEARL RK, 1993, DIS COLON RECTUM, V36, P573, DOI 10.1007/BF02049864
   Pinedo G, 1998, ANN ROY COLL SURG, V80, P410
   Pye PK, 2004, DIS COLON RECTUM, V47, P1554, DOI 10.1007/s10350-004-0613-0
   RAHMAN MS, 2003, OBSTET GYNECOL, V23, P607
   Sangwan YP, 1996, DIS COLON RECTUM, V39, P529, DOI 10.1007/BF02058706
   Scott HJ, 1996, DIS COLON RECTUM, V39, P1039, DOI 10.1007/BF02054696
   Sentovich SA, 2003, DIS COLON RECTUM, V46, P498, DOI 10.1007/s10350-004-6589-y
   Shelton AA, 2006, DIS COLON RECTUM, V49, P1454, DOI 10.1007/s10350-006-0619-x
   SHER ME, 1991, DIS COLON RECTUM, V34, P641, DOI 10.1007/BF02050343
   Sonoda T, 2002, DIS COLON RECTUM, V45, P1622, DOI 10.1007/s10350-004-7249-y
   TANCER ML, 1990, SURG GYNECOL OBSTET, V171, P43
   Tsang CBS, 1998, DIS COLON RECTUM, V41, P1141, DOI 10.1007/BF02239436
   WATSON SJ, 1995, BRIT J SURG, V82, P1641, DOI 10.1002/bjs.1800821217
   WHITE RA, 1990, DIS COLON RECTUM, V33, P587, DOI 10.1007/BF02052212
   WILLIAMS JG, 1991, DIS COLON RECTUM, V34, P378
   Zimmerman D D E, 2002, Tech Coloproctol, V6, P37, DOI 10.1007/s101510200007
NR 29
TC 63
Z9 65
U1 0
U2 3
PU LIPPINCOTT WILLIAMS & WILKINS
PI PHILADELPHIA
PA TWO COMMERCE SQ, 2001 MARKET ST, PHILADELPHIA, PA 19103 USA
SN 0012-3706
EI 1530-0358
J9 DIS COLON RECTUM
JI Dis. Colon Rectum
PD JUL
PY 2008
VL 51
IS 7
BP 1084
EP 1088
DI 10.1007/s10350-008-9339-8
PG 5
WC Gastroenterology & Hepatology; Surgery
WE Science Citation Index Expanded (SCI-EXPANDED)
SC Gastroenterology & Hepatology; Surgery
GA 322JM
UT WOS:000257371100019
PM 18478298
DA 2024-01-22
ER

PT J
AU Ufer, M
   Dilger, K
   Leschhorn, L
   Daufresne, LM
   Mosyagin, I
   Rosenstiel, P
   Haesler, R
   Kuehbacher, T
   Nikolaus, S
   Schreiber, S
   Cascorbi, I
AF Ufer, M.
   Dilger, K.
   Leschhorn, L.
   Daufresne, L. M.
   Mosyagin, I.
   Rosenstiel, P.
   Haesler, R.
   Kuehbacher, T.
   Nikolaus, S.
   Schreiber, S.
   Cascorbi, I.
TI Influence of CYP3A4, CYP3A5, and ABCB1 genotype and expression on
   budesonide pharmacokinetics: A possible role of intestinal CYP3A4
   expression
SO CLINICAL PHARMACOLOGY & THERAPEUTICS
LA English
DT Article
ID PRIMARY BILIARY-CIRRHOSIS; P-GLYCOPROTEIN; CYTOCHROME-P450 3A; IN-VITRO;
   CROHNS-DISEASE; HUMAN LIVER; TACROLIMUS; MDR1; PHARMACOGENETICS;
   POLYMORPHISMS
AB Budesonide treatment of chronic inflammatory bowel disease commonly leads to non-response or adverse reactions, possibly because of alterations in efflux transport mediated by the ABCB1 gene product P-glycoprotein or metabolism by CYP3A isoenzymes. Two groups, each consisting of nine healthy volunteers, one with the CYP3A5*1/*3 genotype (expressors) and the other with the CYP3A5*3/*3 genotype (non-expressors), were given a single oral dose of 9 mg budesonide. Plasma and urine concentrations of budesonide and its major metabolites were determined using liquid chromatography-tandem mass spectrometry. Subsequently, rectosigmoidal biopsies were taken for analysis of messenger RNA (mRNA) expression. Budesonide pharmacokinetics did not differ between genotype groups. However, intestinal CYP3A4 expression was shown to correlate directly with partial metabolic clearances of 16-hydroxy-prednisolone (r(2) = 0.30; P = 0.010) and 6-hydroxy-budesonide (r(2) = 0.25; P = 0.016), but inversely with budesonide AUC(0-24 h) (r(2) = 0.18; P = 0.040). Interestingly, a strong correlation was found between CYP3A5 and ABCB1 expression in CYP3A5 expressors (r(2) = 0.79; P = 0.001). This study suggests that intestinal CYP3A4 expression has an impact on budesonide pharmacokinetics. Moreover, CYP3A5 and ABCB1 expression appears to be coregulated.
C1 [Ufer, M.; Leschhorn, L.; Daufresne, L. M.; Mosyagin, I.; Cascorbi, I.] Univ Hosp Schleswig Holstein, Inst Pharmacol, Kiel, Germany.
   [Dilger, K.] Dr Falk Pharma GmbH, Freiburg, Germany.
   [Rosenstiel, P.; Haesler, R.; Kuehbacher, T.; Nikolaus, S.; Schreiber, S.] Univ Kiel, Inst Clin Mol Biol, Kiel, Germany.
   [Nikolaus, S.; Schreiber, S.] Univ Hosp Schleswig Holstein, Dept Gen Internal Med, Kiel, Germany.
C3 University of Kiel; Schleswig Holstein University Hospital; Dr. Falk
   Pharma GmbH; University of Kiel; University of Kiel; Schleswig Holstein
   University Hospital
RP Ufer, M (通讯作者)，Univ Hosp Schleswig Holstein, Inst Pharmacol, Kiel, Germany.
EM mufer@pharmakologie.uni-kiel.de
RI Rosenstiel, Philip/A-5137-2009; Häsler, Robert/A-4908-2009; Kuehbacher,
   Tanja/H-4745-2012; Cascorbi, Ingolf/AAT-1927-2021; Cascorbi,
   Ingolf/A-4519-2009
OI Rosenstiel, Philip/0000-0002-9692-8828; Häsler,
   Robert/0000-0003-4174-8229; Cascorbi, Ingolf/0000-0002-2182-9534; 
CR Burk O, 2004, J BIOL CHEM, V279, P38379, DOI 10.1074/jbc.M404949200
   Cascorbi I, 2001, CLIN PHARMACOL THER, V69, P169, DOI 10.1067/mcp.2001.114164
   Cascorbi I, 2006, PHARMACOL THERAPEUT, V112, P457, DOI 10.1016/j.pharmthera.2006.04.009
   Chinn LW, 2007, CLIN PHARMACOL THER, V81, P265, DOI 10.1038/sj.clpt.6100052
   Dai Y, 2006, DRUG METAB DISPOS, V34, P836, DOI 10.1124/dmd.105.008680
   Dilger K, 2006, LIVER INT, V26, P285, DOI 10.1111/j.1478-3231.2005.01222.x
   Dilger K, 2005, HEPATOLOGY, V41, P595, DOI 10.1002/hep.20568
   Dilger K, 2004, INFLAMM BOWEL DIS, V10, P578, DOI 10.1097/00054725-200409000-00012
   Domanski TL, 2001, MOL PHARMACOL, V59, P386, DOI 10.1124/mol.59.2.386
   Edsbäcker S, 2004, CLIN PHARMACOKINET, V43, P803, DOI 10.2165/00003088-200443120-00003
   Farrell RJ, 2000, GASTROENTEROLOGY, V118, P279, DOI 10.1016/S0016-5085(00)70210-1
   Geick A, 2001, J BIOL CHEM, V276, P14581, DOI 10.1074/jbc.M010173200
   GREENBERG GR, 1994, NEW ENGL J MED, V331, P836, DOI 10.1056/NEJM199409293311303
   Hesselink DA, 2003, CLIN PHARMACOL THER, V74, P245, DOI 10.1016/S0009-9236(03)00168-1
   JONSSON G, 1995, DRUG METAB DISPOS, V23, P137
   Kamdem LK, 2005, CLIN CHEM, V51, P1374, DOI 10.1373/clinchem.2005.050047
   Kuehl P, 2001, NAT GENET, V27, P383, DOI 10.1038/86882
   Lamba JK, 2002, ADV DRUG DELIVER REV, V54, P1271, DOI 10.1016/S0169-409X(02)00066-2
   Livak KJ, 2001, METHODS, V25, P402, DOI 10.1006/meth.2001.1262
   Renders L, 2007, CLIN PHARMACOL THER, V81, P228, DOI 10.1038/sj.clpt.6100039
   Seidegård J, 2000, CLIN PHARMACOL THER, V68, P13, DOI 10.1067/mcp.2000.106895
   Thörn M, 2005, BRIT J CLIN PHARMACO, V60, P54, DOI 10.1111/j.1365-2125.2005.02389.x
   Thummel KE, 1998, ANNU REV PHARMACOL, V38, P389, DOI 10.1146/annurev.pharmtox.38.1.389
   Tucker Geoffrey T., 2001, Clinical Pharmacology and Therapeutics, V70, P103, DOI 10.1067/mcp.2001.116891
   Zhang YC, 2001, CLIN PHARMACOKINET, V40, P159, DOI 10.2165/00003088-200140030-00002
NR 25
TC 24
Z9 26
U1 0
U2 4
PU WILEY
PI HOBOKEN
PA 111 RIVER ST, HOBOKEN 07030-5774, NJ USA
SN 0009-9236
EI 1532-6535
J9 CLIN PHARMACOL THER
JI Clin. Pharmacol. Ther.
PD JUL
PY 2008
VL 84
IS 1
BP 43
EP 46
DI 10.1038/sj.clpt.6100505
PG 4
WC Pharmacology & Pharmacy
WE Science Citation Index Expanded (SCI-EXPANDED)
SC Pharmacology & Pharmacy
GA 314VN
UT WOS:000256837400009
PM 18322448
DA 2024-01-22
ER

PT J
AU Zou, F
   Wang, S
   Xu, MM
   Wu, ZR
   Deng, FH
AF Zou, Fei
   Wang, Su
   Xu, Mengmeng
   Wu, Zengrong
   Deng, Feihong
TI The role of sphingosine-1-phosphate in the gut mucosal microenvironment
   and inflammatory bowel diseases
SO FRONTIERS IN PHYSIOLOGY
LA English
DT Review
DE sphingosine-1-phosphate; S1P-S1PR signaling pathway; intestinal
   epithelial barrier; immune dysfunction; inflammatory bowel disease
ID SPHINGOSINE KINASE INHIBITOR; INTESTINAL EPITHELIAL-CELLS; DENDRITIC
   CELLS; ULCERATIVE-COLITIS; RECEPTOR 2; CROHNS-DISEASE; NEUTROPHIL
   APOPTOSIS; MAINTENANCE THERAPY; BARRIER FUNCTION; S1P GRADIENT
AB Sphingosine-1-phosphate (S1P), a type of bioactive sphingolipid, can regulate various cellular functions of distinct cell types in the human body. S1P is generated intracellularly by the catalysis of sphingosine kinase 1/2 (SphK1/2). S1P is transferred to the extracellular environment via the S1P transporter, binds to cellular S1P receptors (S1PRs) and subsequently activates S1P-S1PR downstream signaling. Dysbiosis of the intestinal microbiota, immune dysregulation and damage to epithelial barriers are associated with inflammatory bowel disease (IBD). Generally, S1P mainly exerts a proinflammatory effect by binding to S1PR1 on lymphocytes to facilitate lymphocyte migration to inflamed tissues, and increased S1P was found in the intestinal mucosa of IBD patients. Notably, there is an interaction between the distribution of gut bacteria and SphK-S1P signaling in the intestinal epithelium. S1P-S1PR signaling can also regulate the functions of intestinal epithelial cells (IECs) in mucosa, including cell proliferation and apoptosis. Additionally, increased S1P in immune cells of the lamina propria aggravates the inflammatory response by increasing the production of proinflammatory cytokines. Several novel drugs targeted at S1PRs have recently been used for IBD treatment. This review provides an overview of the S1P-S1PR signaling pathway and, in particular, summarizes the various roles of S1P in the gut mucosal microenvironment to deeply explore the function of S1P-S1PR signaling during intestinal inflammation and, more importantly, to identify potential therapeutic targets for IBD in the SphK-S1P-S1PR axis.
C1 [Zou, Fei; Wang, Su; Xu, Mengmeng; Wu, Zengrong; Deng, Feihong] Cent South Univ, Xiangya Hosp 2, Dept Gastroenterol, Changsha, Hunan, Peoples R China.
   [Zou, Fei; Wang, Su; Xu, Mengmeng; Wu, Zengrong; Deng, Feihong] Cent South Univ, Res Ctr Digest Dis, Changsha, Hunan, Peoples R China.
C3 Central South University; Central South University
RP Deng, FH (通讯作者)，Cent South Univ, Xiangya Hosp 2, Dept Gastroenterol, Changsha, Hunan, Peoples R China.; Deng, FH (通讯作者)，Cent South Univ, Res Ctr Digest Dis, Changsha, Hunan, Peoples R China.
EM dfh411@csu.edu.cn
FU National Natural Science Foundation of China [81900478]
FX Funding This work was supported by the National Natural Science
   Foundation of China (grant number 81900478).
CR Al-Bawardy B, 2021, FRONT PHARMACOL, V12, DOI 10.3389/fphar.2021.651415
   Alhouayek M, 2021, BBA-MOL CELL BIOL L, V1866, DOI 10.1016/j.bbalip.2020.158854
   Allende ML, 2011, J BIOL CHEM, V286, P7348, DOI 10.1074/jbc.M110.171819
   An DD, 2011, P NATL ACAD SCI USA, V108, P4666, DOI 10.1073/pnas.1001501107
   Arimura K, 2017, MUCOSAL IMMUNOL, V10, P957, DOI 10.1038/mi.2016.96
   Baeyens AAL, 2020, ANNU REV IMMUNOL, V38, P759, DOI 10.1146/annurev-immunol-081519-083952
   Baur P, 2011, J PROTEOME RES, V10, P5523, DOI 10.1021/pr2007973
   Begagné E, 2014, J CLIN INVEST, V124, P5368, DOI 10.1172/JCI74188
   Bernardo D, 2018, MOL NUTR FOOD RES, V62, DOI 10.1002/mnfr.201700931
   Camm J, 2014, AM HEART J, V168, P632, DOI 10.1016/j.ahj.2014.06.028
   Chen TZ, 2022, BIOENGINEERED, V13, P13703, DOI 10.1080/21655979.2022.2076500
   Chen TZ, 2018, CELL PHYSIOL BIOCHEM, V48, P1188, DOI 10.1159/000491985
   Chen TZ, 2017, FRONT BIOSCI-LANDMRK, V22, P596, DOI 10.2741/4505
   Chihab R, 2003, CELL MOL LIFE SCI, V60, P776, DOI 10.1007/s00018-003-2357-8
   Danese S, 2018, J CROHNS COLITIS, V12, pS678, DOI 10.1093/ecco-jcc/jjx107
   Deguchi Y, 2006, ONCOL REP, V16, P699
   Deng FH, 2021, J CROHNS COLITIS, V15, P665, DOI 10.1093/ecco-jcc/jjaa214
   Deng FH, 2018, CELL DEATH DIS, V9, DOI 10.1038/s41419-017-0244-8
   Deng ZB, 2015, NAT COMMUN, V6, DOI 10.1038/ncomms7956
   Dillmann C, 2015, BIOL CHEM, V396, P775, DOI 10.1515/hsz-2014-0271
   Dong JN, 2015, IMMUNOL RES, V61, P303, DOI 10.1007/s12026-015-8625-5
   Donoviel MS, 2015, FASEB J, V29, P5018, DOI 10.1096/fj.15-274936
   Drouillard A, 2018, J ALLERGY CLIN IMMUN, V141, P2265, DOI 10.1016/j.jaci.2017.11.022
   Drury B, 2021, CELL MOL GASTROENTER, V12, P321, DOI 10.1016/j.jcmgh.2021.03.002
   El-Mahdy NA, 2021, IMMUNOPHARM IMMUNOT, V43, P192, DOI 10.1080/08923973.2021.1878214
   Feagan BG, 2020, LANCET GASTROENTEROL, V5, P819, DOI 10.1016/S2468-1253(20)30188-6
   Funes SC, 2018, IMMUNOLOGY, V154, P186, DOI 10.1111/imm.12910
   Fyrst H, 2010, NAT CHEM BIOL, V6, P489, DOI [10.1038/NCHEMBIO.392, 10.1038/nchembio.392]
   Giakountis A, 2016, CELL REP, V15, P2588, DOI 10.1016/j.celrep.2016.05.038
   Gomez-Larrauri A, 2020, ESSAYS BIOCHEM, V64, P579, DOI 10.1042/EBC20190091
   González-Fernández B, 2017, BIOFACTORS, V43, P272, DOI 10.1002/biof.1342
   Greenspon J, 2011, DIGEST DIS SCI, V56, P1342, DOI 10.1007/s10620-010-1421-0
   Greenspon J, 2009, DIGEST DIS SCI, V54, P499, DOI 10.1007/s10620-008-0393-9
   He J, 2019, J CLIN INVEST, V129, P3877, DOI 10.1172/JCI123374
   Hirten RP, 2021, ANNU REV MED, V72, P199, DOI 10.1146/annurev-med-052919-120048
   Hla T, 2008, BBA-MOL CELL BIOL L, V1781, P477, DOI 10.1016/j.bbalip.2008.07.003
   Huang WC, 2016, FASEB J, V30, P2945, DOI 10.1096/fj.201600394R
   Jiang P, 2013, AM J PHYSIOL-CELL PH, V304, pC1187, DOI 10.1152/ajpcell.00271.2012
   Jo EJ, 2005, CHEM BIOL, V12, P703, DOI 10.1016/j.chembiol.2005.04.019
   Jung ID, 2007, INT IMMUNOL, V19, P411, DOI 10.1093/intimm/dxm006
   Kaminsky LW, 2021, FRONT IMMUNOL, V12, DOI 10.3389/fimmu.2021.767456
   Karuppuchamy T, 2017, MUCOSAL IMMUNOL, V10, P162, DOI 10.1038/mi.2016.35
   Karuppuchamy T, 2020, INFLAMM BOWEL DIS, V26, P216, DOI 10.1093/ibd/izz174
   Kucharzik T, 2020, DTSCH ARZTEBL INT, V117, P564, DOI 10.3238/arztebl.2020.0564
   Kühl AA, 2015, FRONT IMMUNOL, V6, DOI 10.3389/fimmu.2015.00613
   Kurokawa K, 2021, INT J MOL SCI, V22, DOI 10.3390/ijms22010357
   Kusters P, 2017, AM J PATHOL, V187, P2912, DOI 10.1016/j.ajpath.2017.08.016
   Li H, 2020, INT IMMUNOPHARMACOL, V88, DOI 10.1016/j.intimp.2020.106892
   Li Q, 2021, CLIN CHIM ACTA, V519, P32, DOI 10.1016/j.cca.2021.03.025
   Liang LP, 2022, CLIN SCI, V136, P291, DOI 10.1042/CS20210778
   Liao CY, 2018, FRONT IMMUNOL, V9, DOI 10.3389/fimmu.2018.02980
   Lin WC, 2011, J PHARMACOL EXP THER, V339, P45, DOI 10.1124/jpet.111.181560
   Liu BH, 2020, FRONT PHARMACOL, V11, DOI 10.3389/fphar.2020.01036
   Liu H, 2019, BMC IMMUNOL, V20, DOI 10.1186/s12865-019-0322-z
   Liu JW, 2020, HUM CELL, V33, P57, DOI 10.1007/s13577-019-00283-z
   Lloyd-Price J, 2019, NATURE, V569, P655, DOI 10.1038/s41586-019-1237-9
   Maceyka M, 2012, TRENDS CELL BIOL, V22, P50, DOI 10.1016/j.tcb.2011.09.003
   Maines Lynn W., 2010, Inflammopharmacology, V18, P73, DOI 10.1007/s10787-010-0032-x
   Matloubian M, 2004, NATURE, V427, P355, DOI 10.1038/nature02284
   Mbongue JC, 2017, FRONT IMMUNOL, V8, DOI 10.3389/fimmu.2017.00327
   Miao RR, 2022, FASEB J, V36, DOI 10.1096/fj.202200148RR
   Michaud J, 2010, J IMMUNOL, V184, P1475, DOI 10.4049/jimmunol.0901586
   Misselwitz B, 2020, DIGESTION, V101, P69, DOI 10.1159/000507782
   Mohammed S, 2020, FASEB J, V34, P4329, DOI 10.1096/fj.201902847R
   Montrose DC, 2018, AM J PATHOL, V188, P2811, DOI 10.1016/j.ajpath.2018.08.016
   Murphy CT, 2012, INFECT IMMUN, V80, P2712, DOI 10.1128/IAI.06319-11
   Nagahashi M, 2018, CANCER RES, V78, P1713, DOI 10.1158/0008-5472.CAN-17-1423
   Nagahashi M, 2014, BIOMED RES INT, V2014, DOI 10.1155/2014/651727
   Narula N, 2017, INFLAMM BOWEL DIS, V23, P1702, DOI 10.1097/MIB.0000000000001228
   Ng ML, 2018, WORLD J STEM CELLS, V10, P119, DOI 10.4252/wjsc.v10.i9.119
   Ng SC, 2017, LANCET, V390, P2769, DOI 10.1016/S0140-6736(17)32448-0
   Nielsen OH, 2017, TRENDS MOL MED, V23, P362, DOI 10.1016/j.molmed.2017.02.002
   Odenwald MA, 2017, NAT REV GASTRO HEPAT, V14, P9, DOI 10.1038/nrgastro.2016.169
   Öhman L, 2015, NAT REV GASTRO HEPAT, V12, P36, DOI 10.1038/nrgastro.2014.200
   Öz-Arslan D, 2006, J LEUKOCYTE BIOL, V80, P287, DOI 10.1189/jlb.1205751
   Park SJ, 2019, BRIT J PHARMACOL, V176, P938, DOI 10.1111/bph.14597
   Patankar JV, 2020, NAT REV GASTRO HEPAT, V17, P543, DOI 10.1038/s41575-020-0326-4
   Perez DA, 2019, EUR J IMMUNOL, V49, P1038, DOI 10.1002/eji.201848049
   Pérez-Jeldres T, 2019, INFLAMM BOWEL DIS, V25, P270, DOI 10.1093/ibd/izy269
   Pulkoski-Gross MJ, 2017, PROSTAG OTH LIPID M, V130, P47, DOI 10.1016/j.prostaglandins.2017.03.006
   Pyne S, 2009, CELL SIGNAL, V21, P14, DOI 10.1016/j.cellsig.2008.08.008
   Sandborn WJ, 2023, LANCET, V401, P1159, DOI 10.1016/S0140-6736(23)00061-2
   Sandborn WJ, 2021, NEW ENGL J MED, V385, P1280, DOI 10.1056/NEJMoa2033617
   Sandborn WJ, 2020, GASTROENTEROLOGY, V158, P550, DOI 10.1053/j.gastro.2019.10.035
   Sartor RB, 2004, GASTROENTEROLOGY, V126, P1620, DOI 10.1053/j.gastro.2004.03.024
   Sears CL, 2009, CLIN MICROBIOL REV, V22, P349, DOI 10.1128/CMR.00053-08
   Seo YJ, 2012, J IMMUNOL, V188, P4759, DOI 10.4049/jimmunol.1102754
   Shafik NM, 2019, J BIOCHEM MOL TOXIC, V33, DOI 10.1002/jbt.22312
   Skoura A, 2011, ARTERIOSCL THROM VAS, V31, P81, DOI 10.1161/ATVBAHA.110.213496
   Sleutjes JAM, 2020, LANCET GASTROENTEROL, V5, P791, DOI 10.1016/S2468-1253(20)30189-8
   Smirnov A, 2017, FRONT IMMUNOL, V8, DOI 10.3389/fimmu.2017.01622
   Snider AJ, 2009, FASEB J, V23, P143, DOI 10.1096/fj.08-118109
   Snippert HJ, 2010, CELL, V143, P134, DOI 10.1016/j.cell.2010.09.016
   Spiegel S, 2003, NAT REV MOL CELL BIO, V4, P397, DOI 10.1038/nrm1103
   Spiegel S, 2019, J LIPID RES, V60, P484, DOI 10.1194/jlr.S091959
   Suh JH, 2015, TRANSL CANCER RES, V4, P469, DOI 10.3978/j.issn.221-676X.2015.10.06
   Sun ML, 2019, DNA CELL BIOL, V38, P1338, DOI 10.1089/dna.2019.4737
   Sun ML, 2019, MED SCI MONITOR, V25, P3303, DOI 10.12659/MSM.916009
   Tang XY, 2020, BIOMOLECULES, V10, DOI 10.3390/biom10091263
   Thamilselvan V, 2002, IN VITRO CELL DEV-AN, V38, P246
   Tran HB, 2017, PLOS ONE, V12, DOI 10.1371/journal.pone.0179577
   Ueno H, 2010, IMMUNOL CELL BIOL, V88, P376, DOI 10.1038/icb.2010.28
   Vermeire S, 2021, J CROHNS COLITIS, V15, P950, DOI 10.1093/ecco-jcc/jjab016
   Verstockt B, 2022, NAT REV GASTRO HEPAT, V19, P351, DOI 10.1038/s41575-021-00574-7
   Wang J, 2022, ALIMENT PHARM THER, V55, P277, DOI 10.1111/apt.16741
   Wang XW, 2022, BIOCHEM PHARMACOL, V201, DOI 10.1016/j.bcp.2022.115077
   Weichand B, 2013, EUR J IMMUNOL, V43, P3306, DOI 10.1002/eji.201343441
   Xavier RJ, 2007, NATURE, V448, P427, DOI 10.1038/nature06005
   Xie JL, 2019, FOOD NUTR RES, V63, DOI 10.29219/fnr.v63.1559
   Xiong M, 2019, J CELL BIOCHEM, V120, P1869, DOI 10.1002/jcb.27501
   Xu YQ, 2013, AM J RESP CELL MOL, V48, P250, DOI 10.1165/rcmb.2012-0021OC
   Yang JJ, 2018, CELL PHYSIOL BIOCHEM, V49, P1677, DOI 10.1159/000493611
   Yao J, 2020, CHINESE MED J-PEKING, V133, P292, DOI 10.1097/CM9.0000000000000627
   You Y, 2016, SCI REP-UK, V6, DOI 10.1038/srep20630
   Yousefi-Ahmadipour A, 2019, J CELL PHYSIOL, V234, P11078, DOI 10.1002/jcp.27944
   Zaidi D, 2020, J PEDIATR GASTR NUTR, V71, P624, DOI 10.1097/MPG.0000000000002848
   Zhao XH, 2021, CELL IMMUNOL, V359, DOI 10.1016/j.cellimm.2020.104243
   Zhao XH, 2020, CELL DEATH DIS, V11, DOI 10.1038/s41419-020-2582-1
NR 118
TC 0
Z9 0
U1 15
U2 15
PU FRONTIERS MEDIA SA
PI LAUSANNE
PA AVENUE DU TRIBUNAL FEDERAL 34, LAUSANNE, CH-1015, SWITZERLAND
EI 1664-042X
J9 FRONT PHYSIOL
JI Front. Physiol.
PD JUL 25
PY 2023
VL 14
AR 1235656
DI 10.3389/fphys.2023.1235656
PG 12
WC Physiology
WE Science Citation Index Expanded (SCI-EXPANDED)
SC Physiology
GA O4FL7
UT WOS:001043389000001
PM 37560160
OA Green Published, gold
DA 2024-01-22
ER

PT J
AU Zhu, R
   Tang, JR
   Xing, CF
   Nan, Q
   Liang, GL
   Luo, J
   Zhou, J
   Miao, YL
   Cao, Y
   Dai, SX
   Lan, DF
AF Zhu, Ran
   Tang, Junrui
   Xing, Chengfeng
   Nan, Qiong
   Liang, Guili
   Luo, Juan
   Zhou, Jiao
   Miao, Yinglei
   Cao, Yu
   Dai, Shaoxing
   Lan, Danfeng
TI The Distinguishing Bacterial Features From Active and Remission Stages
   of Ulcerative Colitis Revealed by Paired Fecal Metagenomes
SO FRONTIERS IN MICROBIOLOGY
LA English
DT Article
DE ulcerative colitis; metagenomics analysis; paired samples; intestinal
   microbiota; biomarker panel
ID CROHNS-DISEASE; MICROBIOTA; GENETICS; MUCOSAL; GENOMES
AB Ulcerative colitis (UC) is a serious chronic intestinal inflammatory disease, with an increased incidence in recent years. The intestinal microbiota plays a key role in the pathogenesis of UC. However, there is no unified conclusion on how the intestinal microbiota changes. Most studies focus on the change between UC patients and healthy individuals, rather than the active and remission stage of the same patient. To minimize the influences of genetic differences, environmental and dietary factors, we studied the intestinal microbiota of paired fecal samples from 42 UC patients at the active and remission stages. We identified 175 species of microbes from 11 phyla and found no difference of the alpha and beta diversities between the active and remission stages. Paired t-test analysis revealed differential microbiota at levels of the phyla, class, order, family, genus, and species, including 13 species with differential abundance. For example, CAG-269 sp001916005, Eubacterium F sp003491505, Lachnospira sp000436475, et al. were downregulated in the remission, while the species of Parabacteroides distasonis, Prevotellamassilia sp900540885, CAG-495 sp001917125, et al. were upregulated in the remission. The 13 species can effectively distinguish the active and remission stages. Functional analysis showed that the sporulation and biosynthesis were downregulated, and the hydrogen peroxide catabolic process was upregulated in remission of UC. Our study suggests that the 13 species together may serve as a biomarker panel contributing to identify the active and remission stages of UC, which provides a valuable reference for the treatment of UC patients by FMT or other therapeutic methods.
C1 [Zhu, Ran; Dai, Shaoxing] Kunming Univ Sci & Technol, Inst Primate Translat Med, State Key Lab Primate Biomed Res, Kunming, Peoples R China.
   [Tang, Junrui; Xing, Chengfeng; Nan, Qiong; Liang, Guili; Luo, Juan; Zhou, Jiao; Miao, Yinglei; Lan, Danfeng] Kunming Med Univ, Yunnan Prov Clin Res Ctr Digest Dis, Dept Gastroenterol, Affiliated Hosp 1, Kunming, Peoples R China.
   [Cao, Yu] First Peoples Hosp Yunnan Prov, Dept Cardiac Surg, Kunming, Peoples R China.
C3 Kunming University of Science & Technology; Kunming Medical University
RP Dai, SX (通讯作者)，Kunming Univ Sci & Technol, Inst Primate Translat Med, State Key Lab Primate Biomed Res, Kunming, Peoples R China.; Lan, DF (通讯作者)，Kunming Med Univ, Yunnan Prov Clin Res Ctr Digest Dis, Dept Gastroenterol, Affiliated Hosp 1, Kunming, Peoples R China.; Cao, Y (通讯作者)，First Peoples Hosp Yunnan Prov, Dept Cardiac Surg, Kunming, Peoples R China.
EM 18687035472@163.com; daisx@lpbr.cn; ang778@live.cn
RI Zhu, Ran/HMO-8294-2023
OI Zhu, Ran/0000-0003-0874-9369
FU National Natural Science Foundation of China [81860105, 82170550,
   32160153]; Applied Basic Research Projects of Yunnan Province
   [2019FE001-140, 2019FB050, 202105AD160008]; Yunnan Health Training
   Project of High Level Talents [H-2018041, YNWR-QNBJ-2020-236]
FX Funding This work was supported by the National Natural Science
   Foundation of China (81860105, 82170550, and 32160153); the Applied
   Basic Research Projects of Yunnan Province (2019FE001-140, 2019FB050,
   and 202105AD160008); and the Yunnan Health Training Project of High
   Level Talents (H-2018041 and YNWR-QNBJ-2020-236).
CR Alam MT, 2020, GUT PATHOG, V12, DOI 10.1186/s13099-019-0341-6
   Andersson AF, 2008, PLOS ONE, V3, DOI 10.1371/journal.pone.0002836
   Baumgart M, 2007, ISME J, V1, P403, DOI 10.1038/ismej.2007.52
   Buchfink B, 2021, NAT METHODS, V18, P366, DOI 10.1038/s41592-021-01101-x
   Bushnell B, 2022, Computer software
   Cantalapiedra CP, 2021, MOL BIOL EVOL, V38, P5825, DOI 10.1093/molbev/msab293
   Choi YJ, 2021, FRONT PHYSIOL, V12, DOI 10.3389/fphys.2021.650789
   Cuffaro B, 2020, CELLS-BASEL, V9, DOI 10.3390/cells9092104
   D'Haens G, 2007, GASTROENTEROLOGY, V132, P763, DOI 10.1053/j.gastro.2006.12.038
   Dapa T, 2013, J BACTERIOL, V195, P545, DOI 10.1128/JB.01980-12
   Ezeji JC, 2021, GUT MICROBES, V13, DOI 10.1080/19490976.2021.1922241
   Gloor GB, 2017, FRONT MICROBIOL, V8, DOI 10.3389/fmicb.2017.02224
   Goethel A, 2018, J PHYSIOL-LONDON, V596, P3869, DOI 10.1113/JP275396
   Gonçalves P, 2018, INFLAMM BOWEL DIS, V24, P558, DOI 10.1093/ibd/izx029
   Goodrich JK, 2014, CELL, V159, P789, DOI 10.1016/j.cell.2014.09.053
   Harbord M, 2017, J CROHNS COLITIS, V11, P769, DOI 10.1093/ecco-jcc/jjx009
   Hashizume K, 2003, J NUTR, V133, P3187, DOI 10.1093/jn/133.10.3187
   Hyatt D, 2010, BMC BIOINFORMATICS, V11, DOI 10.1186/1471-2105-11-119
   Kang DWD, 2019, PEERJ, V7, DOI 10.7717/peerj.7359
   Kedia S, 2021, J GASTROEN HEPATOL, V36, P731, DOI 10.1111/jgh.15232
   Kieser S, 2020, BMC BIOINFORMATICS, V21, DOI 10.1186/s12859-020-03585-4
   Knaus UG, 2017, GUT MICROBES, V8, P67, DOI 10.1080/19490976.2017.1279378
   Kobayashi T, 2020, NAT REV DIS PRIMERS, V6, DOI 10.1038/s41572-020-0205-x
   Lin YF, 2021, GUT MICROBES, V13, P1, DOI 10.1080/19490976.2020.1832856
   Liu P, 2022, BIOMEDICINES, V10, DOI 10.3390/biomedicines10010085
   Lopetuso LR, 2017, DIGEST DIS, V36, P56, DOI 10.1159/000477205
   Luz Calle M., 2019, Genomics & Informatics, V17, pe6, DOI 10.5808/GI.2019.17.1.e6
   Moayyedi P, 2015, GASTROENTEROLOGY, V149, P102, DOI 10.1053/j.gastro.2015.04.001
   Nam YD, 2011, PLOS ONE, V6, DOI 10.1371/journal.pone.0022109
   Ng SC, 2017, LANCET, V390, P2769, DOI 10.1016/S0140-6736(17)32448-0
   Ni J, 2017, NAT REV GASTRO HEPAT, V14, P573, DOI 10.1038/nrgastro.2017.88
   Nurk S, 2017, GENOME RES, V27, P824, DOI 10.1101/gr.213959.116
   Olm MR, 2017, ISME J, V11, P2864, DOI 10.1038/ismej.2017.126
   Ordás I, 2012, LANCET, V380, P1606, DOI 10.1016/S0140-6736(12)60150-0
   Paredes-Sabja D, 2014, TRENDS MICROBIOL, V22, P406, DOI 10.1016/j.tim.2014.04.003
   Parks DH, 2015, GENOME RES, V25, P1043, DOI 10.1101/gr.186072.114
   Rivera-Pinto J, 2018, MSYSTEMS, V3, DOI 10.1128/mSystems.00053-18
   Rothschild D, 2018, NATURE, V555, P210, DOI 10.1038/nature25973
   Schaefer G, 2016, EMERG INFECT DIS, V22, P1621, DOI 10.3201/eid2209.150647
   Seksik P, 2003, GUT, V52, P237, DOI 10.1136/gut.52.2.237
   Sieber CMK, 2018, NAT MICROBIOL, V3, P836, DOI 10.1038/s41564-018-0171-1
   Singh RK, 2017, J TRANSL MED, V15, DOI 10.1186/s12967-017-1175-y
   Ungaro R, 2017, LANCET, V389, P1756, DOI 10.1016/S0140-6736(16)32126-2
   Wills ES, 2014, PLOS ONE, V9, DOI 10.1371/journal.pone.0090981
   Wu YW, 2016, BIOINFORMATICS, V32, P605, DOI 10.1093/bioinformatics/btv638
   Zengler K, 2012, NAT REV MICROBIOL, V10, P366, DOI 10.1038/nrmicro2763
   Zhou YL, 2018, MSYSTEMS, V3, DOI 10.1128/mSystems.00188-17
NR 47
TC 0
Z9 0
U1 1
U2 8
PU FRONTIERS MEDIA SA
PI LAUSANNE
PA AVENUE DU TRIBUNAL FEDERAL 34, LAUSANNE, CH-1015, SWITZERLAND
EI 1664-302X
J9 FRONT MICROBIOL
JI Front. Microbiol.
PD JUN 21
PY 2022
VL 13
AR 883495
DI 10.3389/fmicb.2022.883495
PG 13
WC Microbiology
WE Science Citation Index Expanded (SCI-EXPANDED)
SC Microbiology
GA 2R1GN
UT WOS:000820860200001
PM 35801108
OA gold, Green Published
DA 2024-01-22
ER

PT J
AU Arya, VS
   Kanthlal, SK
   Linda, G
AF Arya, V. S.
   Kanthlal, S. K.
   Linda, Geevarghese
TI The role of dietary polyphenols in inflammatory bowel disease: A
   possible clue on the molecular mechanisms involved in the prevention of
   immune and inflammatory reactions
SO JOURNAL OF FOOD BIOCHEMISTRY
LA English
DT Review
DE dietary polyphenols; IBD; immune reaction; inflammation
ID NF-KAPPA-B; INTESTINAL ANTIINFLAMMATORY ACTIVITY; EXPERIMENTAL COLITIS;
   CROHNS-DISEASE; HOST-DEFENSE; INHIBITS INFLAMMATION; ULCERATIVE-COLITIS;
   SIGNALING PATHWAYS; ELLAGIC ACID; MURINE MODEL
AB Inflammatory bowel disease (IBD) is one of the major complications of the gastrointestinal tract, characterized by chronic inflammation, which disturbs the quality of life of the affected individuals. Genetic predisposition, immune, inflammatory, and enzyme-mediated signaling cascades are the primary mechanisms involved in the pathogenesis of the disease. Currently, the treatment strategy involves the maintenance of remission and induction of inflammation by anti-inflammatory agents and immune suppressants. Polyphenol-containing diets, including fruits and vegetables of regular use, possess anti-inflammatory, and antioxidant potential through the inhibition of major contributing pathways to IBD. This review discusses the role of these dietary polyphenols in downregulating the major signaling cascades in IBD. Our review encourages the development of nutritional strategies to improve the efficiency of current therapies for IBD and reduce the risks of side effects associated with conventional therapy. Practical applications At present, almost every third person in society is under stress and having chronic disorders like diabetes, arthritis, allergy, cardiovascular disease, IBD, etc. This insists on the direct/indirect role of changes in the lifestyle for such deterioration in society. This review would emphasize the medicinal value of polyphenols present in fruits and vegetables for chronic inflammatory disorders. This concept portrays the food components which have the potential to promote health, improve general well-being, and reduce the risk of IBD. We propose to add fruits with bioactive polyphenols in the regular diet to help in preventing the immune-mediated intestinal chronic inflammatory syndrome and reduce the risks of colorectal cancer development.
C1 [Arya, V. S.; Kanthlal, S. K.; Linda, Geevarghese] Amrita Vishwa Vidyapeetham, Amrita Sch Pharm, Dept Pharmacol, AIMS Hlth Sci Campus, Kochi, Kerala, India.
C3 Amrita Vishwa Vidyapeetham; Amrita Vishwa Vidyapeetham Kochi
RP Kanthlal, SK (通讯作者)，AIMS, Amrita Vishwa Vidyapeetham, Amrita Sch Pharm, Dept Pharmacol, Kochi 682041, Kerala, India.
EM skkanthlal@aims.amrita.edu
CR Actis Giovanni C, 2014, World J Gastrointest Pharmacol Ther, V5, P169, DOI 10.4292/wjgpt.v5.i3.169
   Akira S, 2006, CELL, V124, P783, DOI 10.1016/j.cell.2006.02.015
   Andus T, 1997, GUT, V41, P651, DOI 10.1136/gut.41.5.651
   Atreya I, 2008, J INTERN MED, V263, P591, DOI 10.1111/j.1365-2796.2008.01953.x
   Berger M, 2012, J BIOL CHEM, V287, P19409, DOI 10.1074/jbc.M112.353557
   Bernuth H. V., 2009, HUM GENET, V321, P691, DOI [10.1126/science.1158298.Pyogenic, DOI 10.1126/SCIENCE.1158298.PYOGENIC]
   Bray J, 2016, CAN J GASTROENTEROL, V2016, DOI 10.1155/2016/9430942
   Brückner M, 2012, J CROHNS COLITIS, V6, P226, DOI 10.1016/j.crohns.2011.08.012
   Caruso R, 2014, IMMUNITY, V41, P898, DOI 10.1016/j.immuni.2014.12.010
   Casanova JL, 2011, ANNU REV IMMUNOL, V29, P447, DOI 10.1146/annurev-immunol-030409-101335
   Castro RI, 2019, BIOMED RES INT, V2019, DOI 10.1155/2019/9165648
   Cavalcanti E, 2014, PLOS ONE, V9, DOI 10.1371/journal.pone.0088898
   Chami B, 2018, ARCH BIOCHEM BIOPHYS, V645, P61, DOI 10.1016/j.abb.2018.03.012
   Chao L, 2017, IRAN J BASIC MED SCI, V20, P1056, DOI 10.22038/IJBMS.2017.9276
   Chassaing B, 2014, GASTROENTEROLOGY, V147, P1363, DOI 10.1053/j.gastro.2014.08.033
   Comalada M, 2005, EUR J IMMUNOL, V35, P584, DOI 10.1002/eji.200425778
   Cui XL, 2010, CANCER PREV RES, V3, P549, DOI 10.1158/1940-6207.CAPR-09-0117
   Danese S, 2012, GUT, V61, P918, DOI 10.1136/gutjnl-2011-300904
   Das K, 2009, DIGEST DIS SCI, V54, P1099, DOI 10.1007/s10620-008-0469-6
   De Santis S, 2016, ONCOTARGET, V7, P75800, DOI 10.18632/oncotarget.12415
   Dhillon SS, 2014, CLIN TRANSL GASTROEN, V5, DOI 10.1038/ctg.2013.17
   Dou W, 2013, BRIT J NUTR, V110, P599, DOI 10.1017/S0007114512005594
   Farrell RJ, 2002, LANCET, V359, P331, DOI 10.1016/S0140-6736(02)07499-8
   Farzaei MH, 2015, CURR PHARM BIOTECHNO, V16, P196, DOI 10.2174/1389201016666150118131704
   Fritz JH, 2005, EUR J IMMUNOL, V35, P2459, DOI 10.1002/eji.200526286
   Fukata M, 2013, MUCOSAL IMMUNOL, V6, P451, DOI 10.1038/mi.2013.13
   Gazzinelli RT, 2006, NAT REV IMMUNOL, V6, P895, DOI 10.1038/nri1978
   Ginwala R, 2019, ANTIOXIDANTS-BASEL, V8, DOI 10.3390/antiox8020035
   Gionchetti P, 2003, DIGEST DIS, V21, P157, DOI 10.1159/000073247
   Ha F, 2015, THER ADV GASTROENTER, V8, P352, DOI 10.1177/1756283X15592585
   Hämäläinen M, 2007, MEDIAT INFLAMM, V2007, DOI 10.1155/2007/45673
   Hansberry DR, 2017, CUREUS J MED SCIENCE, V9, DOI 10.7759/cureus.1004
   Hedl M, 2007, P NATL ACAD SCI USA, V104, P19440, DOI 10.1073/pnas.0706097104
   Hugot JP, 2001, NATURE, V411, P599, DOI 10.1038/35079107
   Janeway CA, 2002, ANNU REV IMMUNOL, V20, P197, DOI 10.1146/annurev.immunol.20.083001.084359
   Ji GY, 2012, PLOS ONE, V7, DOI 10.1371/journal.pone.0053101
   Kandhare A., 2016, PHARMACOLOGIA, V7, P114, DOI [10.5567/pharmacologia.2016.114.124, DOI 10.5567/PHARMACOLOGIA.2016.114.124]
   Karin M, 2005, NAT REV IMMUNOL, V5, P749, DOI 10.1038/nri1703
   Kedia Saurabh, 2017, Inflamm Intest Dis, V2, P102, DOI 10.1159/000465522
   Khan MN, 2018, INFLAMMOPHARMACOLOGY, V26, P561, DOI 10.1007/s10787-017-0364-x
   Khodayar B., 2018, J IRANIAN MED COUNCI, V1, P34
   Kim H, 2005, PHARM RES-DORDR, V22, P1499, DOI 10.1007/s11095-005-6250-z
   Kim J, 2018, NUTRIENTS, V10, DOI 10.3390/nu10070868
   KIRSNER JB, 1991, DM-DIS MON, V37, P605, DOI 10.1016/S0011-5029(05)80013-6
   KNOWLES RG, 1994, BIOCHEM J, V298, P249, DOI 10.1042/bj2980249
   Kolios G, 2004, IMMUNOLOGY, V113, P427, DOI 10.1111/j.1365-2567.2004.01984.x
   Kongpichitchoke T, 2015, J AGR FOOD CHEM, V63, P4580, DOI 10.1021/acs.jafc.5b00312
   Kumar S, 2013, SCI WORLD J, DOI 10.1155/2013/162750
   Kumar VS, 2014, J BIOMED RES, V28, P132, DOI 10.7555/JBR.27.20120082
   Lago JHG, 2014, MOLECULES, V19, P3570, DOI 10.3390/molecules19033570
   Lee JH, 2011, INFECT IMMUN, V79, P4819, DOI 10.1128/IAI.05580-11
   Limdi JK, 2018, INDIAN J GASTROENTER, V37, P284, DOI 10.1007/s12664-018-0890-5
   Lin Y, 2008, CURR CANCER DRUG TAR, V8, P634, DOI 10.2174/156800908786241050
   Liu T, 2017, SIGNAL TRANSDUCT TAR, V2, DOI 10.1038/sigtrans.2017.23
   Lu Y, 2018, FRONT IMMUNOL, V9, DOI 10.3389/fimmu.2018.00072
   Lubbad A, 2009, MOL CELL BIOCHEM, V322, P127, DOI 10.1007/s11010-008-9949-4
   Maglione PJ, 2014, BLOOD, V124, P3561, DOI 10.1182/blood-2014-07-587824
   Manna SK, 2007, CLIN CANCER RES, V13, P2290, DOI 10.1158/1078-0432.CCR-06-2394
   Marín M, 2013, J ETHNOPHARMACOL, V150, P925, DOI 10.1016/j.jep.2013.09.030
   Martín AR, 2006, BRIT J PHARMACOL, V147, P873, DOI 10.1038/sj.bjp.0706469
   Martin DA, 2015, FOOD FUNCT, V6, P1773, DOI [10.1039/c5fo00202h, 10.1039/C5FO00202H]
   Mathews RJ, 2008, ARTHRITIS RES THER, V10, DOI 10.1186/ar2525
   Mazieiro R, 2018, J MED FOOD, V21, P1077, DOI 10.1089/jmf.2017.0146
   Mazzon E, 2005, FREE RADICAL RES, V39, P1017, DOI 10.1080/10715760500197177
   McKernan DP, 2014, GUT, V63, P1207, DOI 10.1136/gutjnl-2013-305929
   Medzhitov R, 1997, CURR OPIN IMMUNOL, V9, P4, DOI 10.1016/S0952-7915(97)80152-5
   Megha K. J., 2016, INT J PHARM TECHNOLO, V8, P25158
   Mosli MH, 2014, DRUGS, V74, P297, DOI 10.1007/s40265-013-0176-2
   Nasef NA, 2014, NUTRIENTS, V6, P5265, DOI 10.3390/nu6115265
   Neuman Manuela G, 2004, Rom J Gastroenterol, V13, P309
   Neurath MF, 1998, GUT, V43, P856, DOI 10.1136/gut.43.6.856
   Nishitani Y, 2013, BIOFACTORS, V39, P522, DOI 10.1002/biof.1091
   Nunes C, 2017, FOOD FUNCT, V8, P387, DOI [10.1039/c6fo01529h, 10.1039/C6FO01529H]
   Nunes S, 2018, NUTR RES REV, V31, P85, DOI 10.1017/S095442241700021X
   Park Young Sook, 2007, Korean J Gastroenterol, V50, P350
   Pedersen J, 2014, WORLD J GASTROENTERO, V20, P64, DOI 10.3748/wjg.v20.i1.64
   Paiotti APR, 2013, BRIT J NUTR, V110, P973, DOI 10.1017/S000711451300007X
   Rock FL, 1998, P NATL ACAD SCI USA, V95, P588, DOI 10.1073/pnas.95.2.588
   Romier B, 2008, BRIT J NUTR, V100, P542, DOI 10.1017/S0007114508966666
   Rosillo MA, 2011, BIOCHEM PHARMACOL, V82, P737, DOI 10.1016/j.bcp.2011.06.043
   Ruiz PA, 2007, J NUTR, V137, P1208, DOI 10.1093/jn/137.5.1208
   Sadar SS, 2016, EXCLI J, V15, P482, DOI 10.17179/excli2016-393
   Saiki Tomohisa, 1998, Kurume Medical Journal, V45, P69
   Sainathan SK, 2012, INFLAMM BOWEL DIS, V18, P955, DOI 10.1002/ibd.21867
   Sakai T, 2011, BIOSCI BIOTECH BIOCH, V75, P593, DOI 10.1271/bbb.100710
   Sands BE, 2007, J CLIN PHARMACOL, V47, P930, DOI 10.1177/0091270007301623
   Sartor RB, 2006, NAT CLIN PRACT GASTR, V3, P390, DOI 10.1038/ncpgasthep0528
   Saruta M, 2009, INFLAMM BOWEL DIS, V15, P321, DOI 10.1002/ibd.20754
   Shi YN, 2017, ANN NY ACAD SCI, V1403, P38, DOI 10.1111/nyas.13426
   Shibata T, 2014, J BIOL CHEM, V289, DOI 10.1074/jbc.M114.585901
   Shih DQ, 2008, WORLD J GASTROENTERO, V14, P390, DOI 10.3748/wjg.14.390
   Soufli Imene, 2016, World J Gastrointest Pharmacol Ther, V7, P353, DOI 10.4292/wjgpt.v7.i3.353
   Spoettl T, 2007, INFLAMM BOWEL DIS, V13, P727, DOI 10.1002/ibd.20107
   Strober W, 2011, MUCOSAL IMMUNOL, V4, P484, DOI 10.1038/mi.2011.29
   Sugiura Y, 2013, MUCOSAL IMMUNOL, V6, P1101, DOI 10.1038/mi.2013.5
   Thia KT, 2010, GASTROENTEROLOGY, V139, P1147, DOI 10.1053/j.gastro.2010.06.070
   Tozsér J, 2016, MEDIAT INFLAMM, V2016, DOI 10.1155/2016/5460302
   Trinchieri G, 2007, NAT REV IMMUNOL, V7, P179, DOI 10.1038/nri2038
   Ukil A, 2006, BRIT J PHARMACOL, V149, P121, DOI 10.1038/sj.bjp.0706847
   Vignal C, 2007, MICROBES INFECT, V9, P658, DOI 10.1016/j.micinf.2007.01.016
   Vounotrypidis P, 2013, AUTOIMMUN HIGHLIGHTS, V4, P87, DOI 10.1007/s13317-013-0049-4
   Wang DX, 2019, FOOD FUNCT, V10, P3898, DOI [10.1039/C9FO00572B, 10.1039/c9fo00572b]
   Wang GX, 2017, SCI REP-UK, V7, DOI 10.1038/srep45006
   Wang WP, 2015, INFLAMM RES, V64, P423, DOI 10.1007/s00011-015-0822-0
   Wang YH, 2011, INT IMMUNOPHARMACOL, V11, P1620, DOI 10.1016/j.intimp.2011.05.024
   Watts C, 2010, CURR OPIN IMMUNOL, V22, P124, DOI 10.1016/j.coi.2009.12.005
   Williams A, 2010, CURR OPIN IMMUNOL, V22, P34, DOI 10.1016/j.coi.2010.01.004
   Xiao HT, 2013, J NAT PROD, V76, P2120, DOI 10.1021/np4006772
   Xu XL, 2014, INFLAMMATION, V37, P956, DOI 10.1007/s10753-014-9816-2
   Yao J, 2010, ARCH MED RES, V41, P288, DOI 10.1016/j.arcmed.2010.05.002
   Yildiz G, 2015, RECENT PATENTS ENDOC, V9, P134, DOI 10.2174/1872214809666150806105737
   Yoshida T, 2018, DIGEST DIS SCI, V63, P3305, DOI 10.1007/s10620-018-5269-z
   Youn HS, 2005, J IMMUNOL, V175, P3339, DOI 10.4049/jimmunol.175.5.3339
   Youn HS, 2006, BIOCHEM PHARMACOL, V72, P62, DOI 10.1016/j.bcp.2006.03.022
   Yum HW, 2013, ANTIOXID REDOX SIGN, V19, P102, DOI 10.1089/ars.2012.4626
   Zatorski H, 2015, N-S ARCH PHARMACOL, V388, P643, DOI 10.1007/s00210-015-1110-9
   Zevallos VF, 2017, GASTROENTEROLOGY, V152, P1100, DOI 10.1053/j.gastro.2016.12.006
   Zhang C, 2014, BRIT J NUTR, V111, P1549, DOI 10.1017/S0007114513004352
   Zhang Z, 2017, NUTRIENTS, V9, DOI 10.3390/nu9070677
   Zhao J, 2013, MOL MED REP, V7, P565, DOI 10.3892/mmr.2012.1225
   Zhao L, 2017, MOLECULES, V22, DOI 10.3390/molecules22071218
   Zhao L, 2011, NUTR REV, V69, P310, DOI 10.1111/j.1753-4887.2011.00394.x
   이수경, 2015, [Journal of Life Science, 생명과학회지], V25, P1377
NR 123
TC 23
Z9 24
U1 5
U2 46
PU WILEY
PI HOBOKEN
PA 111 RIVER ST, HOBOKEN 07030-5774, NJ USA
SN 0145-8884
EI 1745-4514
J9 J FOOD BIOCHEM
JI J. Food Biochem.
PD NOV
PY 2020
VL 44
IS 11
AR e13369
DI 10.1111/jfbc.13369
EA SEP 2020
PG 17
WC Biochemistry & Molecular Biology; Food Science & Technology
WE Science Citation Index Expanded (SCI-EXPANDED)
SC Biochemistry & Molecular Biology; Food Science & Technology
GA OY0PV
UT WOS:000565687200001
PM 32885438
OA gold
DA 2024-01-22
ER

PT J
AU Cao, XL
   Sun, L
   Lechuga, S
   Naydenov, NG
   Feygin, A
   Ivanov, AI
AF Cao, Xuelei
   Sun, Lei
   Lechuga, Susana
   Naydenov, Nayden G.
   Feygin, Alex
   Ivanov, Andrei I.
TI A Novel Pharmacological Approach to Enhance the Integrity and Accelerate
   Restitution of the Intestinal Epithelial Barrier
SO INFLAMMATORY BOWEL DISEASES
LA English
DT Article
DE adherens junctions; tight junctions; E-cadherin; cytokine; apoptosis;
   wound healing
ID INFLAMMATORY-BOWEL-DISEASE; E-CADHERIN EXPRESSION; TIGHT JUNCTIONS;
   CROHNS-DISEASE; IN-VITRO; PERMEABILITY; APOPTOSIS; IDENTIFICATION;
   DISRUPTION; MOLECULES
AB Background: Disruption of the gut barrier is an essential mechanism of inflammatory bowel diseases (IBDs) contributing to the development of mucosal inflammation. A hallmark of barrier disruption is the disassembly of epithelial adherens junctions (AJs) driven by decreased expression of a major AJ protein, E-cadherin. A group of isoxazole compounds, such as E-cadherin-upregulator (ECU) and ML327, were previously shown to stimulate E-cadherin expression in poorly differentiated human cancer cells. This study was designed to examine whether these isoxazole compounds can enhance and protect model intestinal epithelial barriers in vitro.
   Methods: The study was conducted using T84, SK-CO15, and HT-29 human colonic epithelial cell monolayers. Disruption of the epithelial barrier was induced by pro-inflammatory cytokines, tumor necrosis factor-alpha, and interferon-gamma. Barrier integrity and epithelial junction assembly was examined using different permeability assays, immunofluorescence labeling, and confocal microscopy. Epithelial restitution was analyzed using a scratch wound healing assay.
   Results: E-cadherin-upregulator and ML327 treatment of intestinal epithelial cell monolayers resulted in several barrier-protective effects, including reduced steady-state epithelial permeability, inhibition of cytokine-induced barrier disruption and junction disassembly, and acceleration of epithelial wound healing. Surprisingly, these effects were not due to upregulation of E-cadherin expression but were mediated by multiple mechanisms including inhibition of junction protein endocytosis, attenuation of cytokine-induced apoptosis, and activation of promigratory Src and AKT signaling.
   Conclusions: Our data highlight ECU and ML327 as promising compounds for developing new therapeutic strategies to protect the integrity and accelerate the restitution of the intestinal epithelial barrier in IBD and other inflammatory disorders.
C1 [Cao, Xuelei; Sun, Lei; Lechuga, Susana; Naydenov, Nayden G.; Ivanov, Andrei I.] Cleveland Clin Fdn, Lerner Res Inst, Dept Inflammat & Immun, 9500 Euclid Ave, Cleveland, OH 44195 USA.
   [Feygin, Alex] Virginia Commonwealth Univ, Sch Nursing, Richmond, VA USA.
C3 Cleveland Clinic Foundation; Virginia Commonwealth University
RP Ivanov, AI (通讯作者)，Cleveland Clin, Dept Inflammat & Immun, Lerner Res Inst, 9500 Euclid Ave,NC22, Cleveland, OH 44195 USA.
EM ivanova2@ccf.org
RI Lechuga, Susana/JOZ-4274-2023
OI Lechuga, Susana/0000-0003-0614-1990; Sun, Lei/0000-0001-6000-5864; sun,
   lei/0000-0001-7230-7640; Cao, Xuelei/0000-0002-9632-4741
FU National Institutes of Health [R01 DK108278]
FX Supported by: National Institutes of Health grant R01 DK108278 to AII.
CR Albert MC, 2014, MOL CELL ONCOL, V1, DOI 10.4161/mco.29906
   Amasheh M, 2009, SCAND J GASTROENTERO, V44, P1226, DOI 10.1080/00365520903131973
   An HB, 2015, ONCOTARGET, V6, P22934, DOI 10.18632/oncotarget.4473
   Anderson JM, 2009, CSH PERSPECT BIOL, V1, DOI 10.1101/cshperspect.a002584
   Babbin BA, 2009, AM J PATHOL, V174, P436, DOI 10.2353/ajpath.2009.080171
   Bardenbacher M, 2019, STEM CELL RES, V35, DOI 10.1016/j.scr.2019.101383
   Bischoff SC, 2014, BMC GASTROENTEROL, V14, DOI 10.1186/s12876-014-0189-7
   Blander JM, 2016, FEBS J, V283, P2720, DOI 10.1111/febs.13771
   Boateng LR, 2012, EUR J CELL BIOL, V91, P878, DOI 10.1016/j.ejcb.2012.06.003
   Brazil JC, 2019, J CLIN INVEST, V129, P2983, DOI 10.1172/JCI124618
   Brogan JT, 2015, BIOORG MED CHEM LETT, V25, P4260, DOI 10.1016/j.bmcl.2015.07.104
   Bruewer M, 2003, J IMMUNOL, V171, P6164, DOI 10.4049/jimmunol.171.11.6164
   Capaldo CT, 2009, BBA-BIOMEMBRANES, V1788, P864, DOI 10.1016/j.bbamem.2008.08.027
   Cardoso-Silva D, 2019, NUTRIENTS, V11, DOI 10.3390/nu11102325
   Carvalho J, 2012, J PATHOL, V228, P31, DOI 10.1002/path.4032
   Chen Y, 2013, CELL DEATH DIS, V4, DOI 10.1038/cddis.2013.22
   Elisha Y, 2018, SCI REP-UK, V8, DOI 10.1038/s41598-018-22940-3
   Fouquet S, 2004, J BIOL CHEM, V279, P43061, DOI 10.1074/jbc.M405095200
   Gao L, 2018, LAB INVEST, V98, P911, DOI 10.1038/s41374-018-0052-5
   Gassler N, 2001, AM J PHYSIOL-GASTR L, V281, pG216, DOI 10.1152/ajpgi.2001.281.1.G216
   Gitter AH, 2001, GASTROENTEROLOGY, V121, P1320, DOI 10.1053/gast.2001.29694
   Greenspon J, 2011, DIGEST DIS SCI, V56, P1342, DOI 10.1007/s10620-010-1421-0
   Gulei D, 2018, CELL DEATH DIS, V9, DOI 10.1038/s41419-017-0102-8
   Hartsock A, 2008, BBA-BIOMEMBRANES, V1778, P660, DOI 10.1016/j.bbamem.2007.07.012
   Hirano T, 2013, BIOCHEM PHARMACOL, V86, P1419, DOI 10.1016/j.bcp.2013.09.001
   HOLLANDER D, 1986, ANN INTERN MED, V105, P883, DOI 10.7326/0003-4819-105-6-883
   Hwang S, 2012, J BIOL CHEM, V287, P22227, DOI 10.1074/jbc.M112.367979
   Ivanov AI, 2013, INT REV CEL MOL BIO, V303, P27, DOI 10.1016/B978-0-12-407697-6.00002-7
   Jankowski JAZ, 1998, LAB INVEST, V78, P1155
   KATZ KD, 1989, GASTROENTEROLOGY, V97, P927, DOI 10.1016/0016-5085(89)91499-6
   Koch S, 2012, ANNU REV PATHOL-MECH, V7, P35, DOI 10.1146/annurev-pathol-011811-120905
   Kucharzik T, 2001, AM J PATHOL, V159, P2001, DOI 10.1016/S0002-9440(10)63051-9
   LEBIVIC A, 1989, P NATL ACAD SCI USA, V86, P9313
   Lechuga S, 2017, BBA-MOL CELL RES, V1864, P1183, DOI 10.1016/j.bbamcr.2017.03.007
   Lee SH, 2013, ACS CHEM BIOL, V8, P1730, DOI 10.1021/cb4000986
   Li LQ, 2018, CLIN IMMUNOL, V195, P67, DOI 10.1016/j.clim.2018.07.018
   Liang J, 2017, NATURE, V548, P588, DOI 10.1038/nature23678
   McGuckin MA, 2009, INFLAMM BOWEL DIS, V15, P100, DOI 10.1002/ibd.20539
   Mitchell DM, 2004, IN VITRO CELL DEV-AN, V40, P297
   MURPHY MS, 1989, ARCH DIS CHILD, V64, P321, DOI 10.1136/adc.64.3.321
   Nalle SC, 2015, MUCOSAL IMMUNOL, V8, P720, DOI 10.1038/mi.2015.40
   Naydenov NG, 2013, TISSUE BARRIERS, V1, DOI 10.4161/tisb.25231
   Naydenov NG, 2012, J BIOL CHEM, V287, P5928, DOI 10.1074/jbc.M111.278358
   Naydenov NG, 2010, MOL BIOL CELL, V21, P3506, DOI 10.1091/mbc.E10-03-0259
   Padmanabhan C, 2017, ONCOTARGET, V8, P101072, DOI 10.18632/oncotarget.19557
   Pai RK, 2018, VIRCHOWS ARCH, V472, P99, DOI 10.1007/s00428-017-2156-5
   Pal M, 2018, EXP CELL RES, V368, P137, DOI 10.1016/j.yexcr.2018.04.014
   Pastorelli L, 2013, FRONT IMMUNOL, V4, DOI 10.3389/fimmu.2013.00280
   Perry I, 1999, LAB INVEST, V79, P1489
   Petrova YI, 2012, MOL BIOL CELL, V23, P2092, DOI 10.1091/mbc.E11-12-1060
   Rellinger EJ, 2017, ONCOTARGET, V8, P91040, DOI 10.18632/oncotarget.19406
   Rellinger EJ, 2017, BIOCHEM BIOPH RES CO, V491, P463, DOI 10.1016/j.bbrc.2017.07.050
   Ruder B, 2019, INT J MOL SCI, V20, DOI 10.3390/ijms20081887
   Scharl M, 2009, J BIOL CHEM, V284, P27952, DOI 10.1074/jbc.M109.046292
   Schmitz H, 1999, GASTROENTEROLOGY, V116, P301, DOI 10.1016/S0016-5085(99)70126-5
   Schneider MR, 2010, PLOS ONE, V5, DOI 10.1371/journal.pone.0014325
   Senichkin VV, 2019, TRENDS CELL BIOL, V29, P549, DOI 10.1016/j.tcb.2019.03.004
   Shashikanth N, 2015, J BIOL CHEM, V290, P21749, DOI 10.1074/jbc.M115.657098
   Smyth D, 2012, PLOS ONE, V7, DOI 10.1371/journal.pone.0038441
   Song YZ, 2019, AM J TRANSL RES, V11, P3932
   Song YZ, 2019, MOL THER-ONCOLYTICS, V14, P130, DOI 10.1016/j.omto.2019.04.005
   Stoops SL, 2011, ACS CHEM BIOL, V6, P452, DOI 10.1021/cb100305h
   Turner JR, 2009, NAT REV IMMUNOL, V9, P799, DOI 10.1038/nri2653
   Van Itallie CM, 2014, SEMIN CELL DEV BIOL, V36, P157, DOI 10.1016/j.semcdb.2014.08.011
   Venhuizen JH, 2019, SEMIN CANCER BIOL
   Wang DD, 2016, AM J PATHOL, V186, P844, DOI 10.1016/j.ajpath.2015.11.023
   Wilcz-Villega E, 2014, NEUROGASTROENT MOTIL, V26, P316, DOI 10.1111/nmo.12262
   Yang J, 2017, J GASTROEN HEPATOL, V32, P1966, DOI 10.1111/jgh.13797
NR 68
TC 6
Z9 7
U1 0
U2 8
PU OXFORD UNIV PRESS INC
PI CARY
PA JOURNALS DEPT, 2001 EVANS RD, CARY, NC 27513 USA
SN 1078-0998
EI 1536-4844
J9 INFLAMM BOWEL DIS
JI Inflamm. Bowel Dis.
PD SEP
PY 2020
VL 26
IS 9
BP 1340
EP 1352
DI 10.1093/ibd/izaa063
PG 13
WC Gastroenterology & Hepatology
WE Science Citation Index Expanded (SCI-EXPANDED)
SC Gastroenterology & Hepatology
GA NO0ZN
UT WOS:000569215300016
PM 32266946
OA Green Published, Bronze
DA 2024-01-22
ER

PT J
AU Currò, D
   Pugliese, D
   Armuzzi, A
AF Curro, Diego
   Pugliese, Daniela
   Armuzzi, Alessandro
TI Frontiers in Drug Research and Development for Inflammatory Bowel
   Disease
SO FRONTIERS IN PHARMACOLOGY
LA English
DT Review
DE inflammatory bowel disease; S1P receptors; integrins; MAdCAM-1;
   interleukin-23; interleukin-6; Janus kinases; Smad7
ID S1P RECEPTOR MODULATOR; JANUS KINASE INHIBITOR; ULCERATIVE-COLITIS
   PATIENTS; SELECTIVE JAK1 INHIBITOR; ACTIVE CROHNS-DISEASE; ANTI-MADCAM
   ANTIBODY; DOUBLE-BLIND; MAINTENANCE THERAPY; INDUCTION THERAPY;
   ETRASIMOD APD334
AB Inflammatory bowel disease (IBD) is idiopathic, lifelong, immune-mediated diseases, for which curative therapies are not yet available. In the last 15 years, the introduction of monoclonal antibodies targeting tumor necrosis factor-alpha, a cytokine playing a key role in bowel inflammation, has revolutionized treatment paradigms for IBD. Despite their proven long-term efficacy, however, many patients do not respond or progressively lose response to these drugs. Major advances of knowledge in immunology and pathophysiology of intestinal inflammatory processes have made possible the identification of new molecular targets for drugs, thus opening several new potential therapeutic opportunities for IBD. The abnormal response of intestinal immunity to unknown antigens leads to the activation of T helper lymphocytes and triggers the inflammatory cascade. Sphingosine 1-phosphate receptor agonists negatively modulate the egress of lymphocytes, inducted by antigen-presenting cells, from secondary lymphoid tissues to intestinal wall. Leukocyte adhesion inhibitors (both anti-integrin and anti-Mucosal Vascular Addressin Cell Adhesion Molecule 1) interfere with the tissue homing processes. Activated T helper lymphocytes increase the levels of pro-inflammatory cytokines, such as interleukin 12, 23, and 6, offering several potential pharmacological interventions. The Janus kinases, intracellular enzymes mediating the transduction of several cytokine signals, are other explored targets for treating immune-mediated diseases. Finally, the impact of modulating Smad7 pathway, which is responsible for the down-regulation of the immunosuppressive cytokine transforming growth factor-beta signaling, is currently under investigation. The purpose of this review is to discuss the most promising molecules in late-stage clinical development, with a special emphasis on pharmacological properties.
C1 [Curro, Diego] Univ Cattolica Sacro Cuore, Inst Pharmacol, Sch Med, Rome, Italy.
   [Pugliese, Daniela; Armuzzi, Alessandro] Univ Cattolica Sacro Cuore, IBD Unit, Fdn Policlin Univ A Gemelli Presidio Columbus, Internal Med & Gastroenterol, Rome, Italy.
C3 Catholic University of the Sacred Heart; IRCCS Policlinico Gemelli;
   Catholic University of the Sacred Heart; IRCCS Policlinico Gemelli
RP Currò, D (通讯作者)，Univ Cattolica Sacro Cuore, Inst Pharmacol, Sch Med, Rome, Italy.
EM diego.curro@unicatt.it
RI Curro', Diego/F-1430-2016; Armuzzi, Alessandro/AIC-5188-2022; Armuzzi,
   Alessandro/JJC-6224-2023; Pugliese, Daniela/G-4903-2018
OI Curro', Diego/0000-0001-6726-6872; Armuzzi,
   Alessandro/0000-0003-1572-0118; Pugliese, Daniela/0000-0001-7930-5402
CR Alexander SPH, 2015, BRIT J PHARMACOL, V172, P5979, DOI 10.1111/bph.13353
   Allez M, 2010, J CROHNS COLITIS, V4, P355, DOI 10.1016/j.crohns.2010.04.004
   Antunes O, 2014, BEST PRACT RES CL GA, V28, P473, DOI 10.1016/j.bpg.2014.05.001
   Banerjee S, 2017, DRUGS, V77, P521, DOI 10.1007/s40265-017-0701-9
   Ben-Horin S, 2011, ALIMENT PHARM THER, V33, P987, DOI 10.1111/j.1365-2036.2011.04612.x
   Bessissow T, 2012, AM J GASTROENTEROL, V107, P1684, DOI 10.1038/ajg.2012.301
   Brocker Chad, 2010, Human Genomics, V5, P30
   Buzard DJ, 2014, ACS MED CHEM LETT, V5, P1313, DOI 10.1021/ml500389m
   Charles-Schoeman C, 2016, SEMIN ARTHRITIS RHEU, V46, P261, DOI 10.1016/j.semarthrit.2016.05.014
   Chun J, 2010, PHARMACOL REV, V62, P579, DOI 10.1124/pr.110.003111
   Cohen SB, 2017, ANN RHEUM DIS, V76, P1253, DOI 10.1136/annrheumdis-2016-210457
   D'Haens GR, 2016, GASTROENTEROLOGY, V150, pS183, DOI 10.1016/S0016-5085(16)30699-0
   Danese S, 2016, J CROHNS COLITIS, V10, pS12
   Daniel C, 2007, MOL IMMUNOL, V44, P3305, DOI 10.1016/j.molimm.2007.02.026
   Daniel C, 2007, J IMMUNOL, V178, P2458, DOI 10.4049/jimmunol.178.4.2458
   Deepak P, 2016, DRUG DES DEV THER, V10, P3685, DOI 10.2147/DDDT.S102141
   Deepak Parakkal, 2015, Curr Gastroenterol Rep, V17, P41, DOI 10.1007/s11894-015-0465-x
   Deguchi Y, 2006, ONCOL REP, V16, P699
   Dowty ME, 2014, DRUG METAB DISPOS, V42, P759, DOI 10.1124/dmd.113.054940
   Feagan BG, 2016, NEW ENGL J MED, V375, P1946, DOI 10.1056/NEJMoa1602773
   Feagan BG, 2016, GASTROENTEROLOGY, V150, pS1266, DOI 10.1016/S0016-5085(16)34278-0
   Feagan BG, 2013, NEW ENGL J MED, V369, P699, DOI 10.1056/NEJMoa1215734
   Fogel R., 2014, ANN RHEUM DIS, V71, P680
   Fujii R, 2006, AM J PHYSIOL-GASTR L, V291, pG267, DOI 10.1152/ajpgi.00496.2005
   Fujii T, 2008, EUR J IMMUNOL, V38, P3290, DOI 10.1002/eji.200838359
   Ghoreschi K, 2011, J IMMUNOL, V186, P4234, DOI 10.4049/jimmunol.1003668
   Gordon JN, 2009, J CROHNS COLITIS, V3, P175, DOI 10.1016/j.crohns.2009.03.001
   Gupta P, 2011, J CLIN PHARMACOL, V51, P1348
   Harada T, 2017, BRIT J CLIN PHARMACO, V83, P1011, DOI 10.1111/bcp.13203
   Heldin CH, 2016, CSH PERSPECT BIOL, V8, DOI 10.1101/cshperspect.a022053
   Hirahara K, 2016, CURR OPIN IMMUNOL, V43, P89, DOI 10.1016/j.coi.2016.10.001
   Juif PE, 2016, EXPERT OPIN DRUG MET, V12, P879, DOI 10.1080/17425255.2016.1196188
   Karaman MW, 2008, NAT BIOTECHNOL, V26, P127, DOI 10.1038/nbt1358
   Karuppuchamy T, 2017, MUCOSAL IMMUNOL, V10, P162, DOI 10.1038/mi.2016.35
   Kataoka N., 2012, Methods for producing phenylalanine derivatives having a quinazolinedione skeleton and intermediates for production thereof. U. S. Patent No, Patent No. [8,318,975 B2, 8318975]
   Keating GM, 2017, DRUGS, V77, P459, DOI 10.1007/s40265-017-0709-1
   Kmiec Z, 2017, ADV MED SCI-POLAND, V62, P1, DOI 10.1016/j.advms.2016.09.001
   Köck K, 2015, BRIT J PHARMACOL, V172, P159, DOI 10.1111/bph.12904
   Krishnaswami S, 2015, CLIN PHARM DRUG DEV, V4, P83, DOI 10.1002/cpdd.171
   Krishnaswami S, 2014, J CLIN PHARMACOL, V54, P46, DOI 10.1002/jcph.178
   Krueger JG, 2015, J ALLERGY CLIN IMMUN, V136, P116, DOI 10.1016/j.jaci.2015.01.018
   Kühbacher T, 2017, J CROHNS COLITIS, V11, pS72
   Lawendy N, 2014, CLIN PHARM DRUG DEV, V3, P421, DOI 10.1002/cpdd.143
   Lee SD, 2017, J CROHNS COLITIS, V11, pS72
   Ley K, 2016, NAT REV DRUG DISCOV, V15, P173, DOI 10.1038/nrd.2015.10
   Maceyka M, 2014, NATURE, V510, P58, DOI 10.1038/nature13475
   Martin SW, 2009, GASTROENTEROLOGY, V136, pA641
   Massagué J, 2012, NAT REV MOL CELL BIO, V13, P616, DOI 10.1038/nrm3434
   Meyer DM, 2010, J INFLAMM-LOND, V7, DOI 10.1186/1476-9255-7-41
   Migita K, 2011, BMC IMMUNOL, V12, DOI 10.1186/1471-2172-12-51
   Mitroulis I, 2015, PHARMACOL THERAPEUT, V147, P123, DOI 10.1016/j.pharmthera.2014.11.008
   Monteleone G., 2001, J CLIN INVEST, V08, P1
   Monteleone G, 2015, NEW ENGL J MED, V372, P1104, DOI 10.1056/NEJMoa1407250
   Monteleone G, 2012, MOL THER, V20, P870, DOI 10.1038/mt.2011.290
   Morse EM, 2014, BIOCHEMISTRY-US, V53, P810, DOI 10.1021/bi401596q
   Namour F, 2015, CLIN PHARMACOKINET, V54, P859, DOI 10.1007/s40262-015-0240-z
   O'Shea JJ, 2015, ANNU REV MED, V66, P311, DOI 10.1146/annurev-med-051113-024537
   O'Shea JJ, 2013, NEW ENGL J MED, V368, P161, DOI 10.1056/NEJMra1202117
   Oh SA, 2013, J IMMUNOL, V191, P3973, DOI 10.4049/jimmunol.1301843
   Pan WJ, 2013, BRIT J PHARMACOL, V169, P51, DOI 10.1111/bph.12134
   Pan W. J., 2013, UNIT EUR GASTROENTER, V1, pA378, DOI [10.1111/bph.12904, DOI 10.1111/BPH.12904]
   Pan WJ, 2014, BRIT J CLIN PHARMACO, V78, P1315, DOI 10.1111/bcp.12418
   Panés J, 2016, GASTROENTEROLOGY, V150, pS182, DOI 10.1016/S0016-5085(16)30698-9
   Peyrin-Biroulet L, 2017, J CROHNS COLITIS, V11, pS265
   Peyrin-Biroulet L, 2017, J CROHNS COLITIS, V11, pS6
   Proia RL, 2015, J CLIN INVEST, V125, P1379, DOI 10.1172/JCI76369
   Pullen N, 2009, BRIT J PHARMACOL, V157, P281, DOI 10.1111/j.1476-5381.2009.00137.x
   Pyne Nigel J., 2015, Advances in Biological Regulation, V60, P151, DOI 10.1016/j.jbior.2015.09.001
   Radeke HH, 2016, J CROHNS COLITIS, V10, pS285
   Radi ZA, 2011, DIGEST DIS SCI, V56, P2283, DOI 10.1007/s10620-011-1628-8
   Reinisch W, 2015, GASTROENTEROLOGY, V148, pS1193, DOI 10.1053/j.gastro.2015.08.023
   Roskoski R, 2016, PHARMACOL RES, V111, P784, DOI 10.1016/j.phrs.2016.07.038
   Rutgeerts PJ, 2013, GUT, V62, P1122, DOI 10.1136/gutjnl-2011-301769
   Sandborn W, 2017, J CROHNS COLITIS, V11, pS9
   Sandborn W, 2016, J CROHNS COLITIS, V10, pS59
   Sandborn WJ, 2017, J CROHNS COLITIS, V11, pS21
   Sandborn WJ, 2017, J CROHNS COLITIS, V11, pS19
   Sandborn WJ, 2017, J CROHNS COLITIS, V11, pS22
   Sandborn W. J., 2016, GASTROENTEROLOGY, V150, pS157, DOI [10.1016/s0016-5085(16)30622-9, DOI 10.1016/S0016-5085(16)30622-9]
   Sandborn W, 2015, GASTROENTEROLOGY, V148, pS162
   Sandborn William J, 2016, Gastroenterol Hepatol (N Y), V12, P438
   Sandborn WJ, 2016, NEW ENGL J MED, V374, P1754, DOI 10.1056/NEJMoa1513248
   Sandborn WJ, 2014, J CROHNS COLITIS, V8, P927, DOI 10.1016/j.crohns.2014.02.021
   Sandborn WJ, 2013, NEW ENGL J MED, V369, P711, DOI 10.1056/NEJMoa1215739
   Sands B, 2017, J CROHNS COLITIS, V11, pS71
   Sands BE, 2015, J CROHNS COLITIS, V9, pS15
   Santibañez JF, 2011, CLIN SCI, V121, P233, DOI 10.1042/CS20110086
   Schafer PH, 2014, CELL SIGNAL, V26, P2016, DOI 10.1016/j.cellsig.2014.05.014
   Scott FL, 2016, BRIT J PHARMACOL, V173, P1778, DOI 10.1111/bph.13476
   Silverberg MS, 2005, CAN J GASTROENTEROL, V19, p5A, DOI 10.1155/2005/269076
   Singh JA, 2016, ARTHRITIS RHEUMATOL, V68, P1, DOI 10.1002/art.39480
   Smids C, 2017, J CROHNS COLITIS, V11, P500, DOI 10.1093/ecco-jcc/jjw163
   Sobel K, 2015, MOL PHARMACOL, V87, P916, DOI 10.1124/mol.114.097261
   Stefanich EG, 2011, BRIT J PHARMACOL, V162, P1855, DOI 10.1111/j.1476-5381.2011.01205.x
   Sugahara K, 2017, BRIT J PHARMACOL, V174, P15, DOI 10.1111/bph.13641
   Sugiura Toshihiko, 2013, J Crohns Colitis, V7, pe533, DOI 10.1016/j.crohns.2013.03.014
   Takazoe M, 2009, GASTROENTEROLOGY, V136, pA181
   Ungaro R, 2017, LANCET, V389, P1756, DOI 10.1016/S0140-6736(16)32126-2
   Valenzuela F, 2015, BMC DERMATOL, V15, DOI 10.1186/s12895-015-0025-y
   Van Rompaey L, 2013, J IMMUNOL, V191, P3568, DOI 10.4049/jimmunol.1201348
   Verma NK, 2014, EUR J IMMUNOL, V44, P3484, DOI 10.1002/eji.201344428
   Vermeire S, 2017, J CROHNS COLITIS, V11, pS13
   Vermeire S, 2017, LANCET, V389, P266, DOI 10.1016/S0140-6736(16)32537-5
   Vermeire S, 2014, LANCET, V384, P309, DOI 10.1016/S0140-6736(14)60661-9
   Vignali DAA, 2012, NAT IMMUNOL, V13, P722, DOI 10.1038/ni.2366
   Visvanathan S., 2016, UNIT EUR GASTROENTER, V4, pA43
   Vogt D, 2017, MED RES REV, V37, P3, DOI 10.1002/med.21402
   Wang MM, 2017, BRIT J PHARMACOL, V174, P70, DOI 10.1111/bph.13654
   Wei XT, 2015, J CROHNS COLITIS, V9, pS46
   Westhovens R, 2017, ANN RHEUM DIS, V76, P998, DOI 10.1136/annrheumdis-2016-210104
   Wollenhaupt J, 2014, J RHEUMATOL, V41, P837, DOI 10.3899/jrheum.130683
   YOSHIMURA N, 2015, GASTROENTEROLOGY, V149, DOI DOI 10.1053/J.GASTR0.2015.08.044
   Zundler S, 2015, CLIN EXP RHEUMATOL, V33, pS19
   Zundler S, 2016, VACCINES-BASEL, V4, DOI 10.3390/vaccines4010005
NR 114
TC 32
Z9 34
U1 1
U2 13
PU FRONTIERS MEDIA SA
PI LAUSANNE
PA AVENUE DU TRIBUNAL FEDERAL 34, LAUSANNE, CH-1015, SWITZERLAND
SN 1663-9812
J9 FRONT PHARMACOL
JI Front. Pharmacol.
PD JUN 23
PY 2017
VL 8
AR 400
DI 10.3389/fphar.2017.00400
PG 19
WC Pharmacology & Pharmacy
WE Science Citation Index Expanded (SCI-EXPANDED)
SC Pharmacology & Pharmacy
GA EY5GY
UT WOS:000404006400001
PM 28690543
OA gold, Green Published
DA 2024-01-22
ER

PT J
AU Afonso, J
   Lopes, S
   Gonçalves, R
   Caldeira, P
   Lago, P
   de Sousa, HT
   Ramos, J
   Gonçalves, AR
   Ministro, P
   Rosa, I
   Vieira, AI
   Dias, CC
   Magro, F
AF Afonso, J.
   Lopes, S.
   Goncalves, R.
   Caldeira, P.
   Lago, P.
   Tavares de Sousa, H.
   Ramos, J.
   Goncalves, A. R.
   Ministro, P.
   Rosa, I.
   Vieira, A. I.
   Dias, C. C.
   Magro, F.
CA Portuguese IBD Study Grp GEDII
TI Proactive therapeutic drug monitoring of infliximab: a comparative study
   of a new point-of-care quantitative test with two established ELISA
   assays
SO ALIMENTARY PHARMACOLOGY & THERAPEUTICS
LA English
DT Article
ID INFLAMMATORY-BOWEL-DISEASE; ANTI-TNF THERAPY; CROHNS-DISEASE;
   ULCERATIVE-COLITIS; ANTIBODIES; PHARMACOKINETICS; ASSOCIATION;
   ADALIMUMAB; COHORT
AB BackgroundTherapeutic drug monitoring is a powerful strategy known to improve the clinical outcomes and to optimise the healthcare resources in the treatment of autoimmune diseases. Currently, most of the methods commercially available for the quantification of infliximab (IFX) are ELISA-based, with a turnaround time of approximately 8h, and delaying the target dosage adjustment to the following infusion.
   AimTo validate the first point-of-care IFX quantification device available in the market - the Quantum Blue Infliximab assay (Buhlmann, Schonenbuch, Switzerland) - by comparing it with two well-established methods.
   MethodsThe three methods were used to assay the IFX concentration of spiked samples and of the serum of 299 inflammatory bowel diseases (IBD) patients undergoing IFX therapy.
   ResultsThe point-of-care assay had an average IFX recovery of 92%, being the most precise among the tested methods. The Intraclass Correlation Coefficients of the point-of-care IFX assay vs. the two ELISA-based established methods were 0.889 and 0.939. Moreover, the accuracy of the point-of-care IFX compared with each of the two reference methods was 77% and 83%, and the kappa statistics revealed a substantial agreement (0.648 and 0.738).
   ConclusionsThe Quantum Blue IFX assay can successfully replace the commonly used ELISA-based IFX quantification kits. This point-of-care IFX assay is able to deliver the results within 15min makes it ideal for an immediate target concentration adjusted dosing. Moreover, it is a user-friendly desktop device that does not require specific laboratory facilities or highly specialised personnel.
C1 [Afonso, J.; Magro, F.] Univ Porto, Dept Pharmacol & Therapeut, Oporto, Portugal.
   [Afonso, J.; Magro, F.] MedInUP, Ctr Drug Discovery & Innovat Med, Oporto, Portugal.
   [Lopes, S.; Magro, F.] Ctr Hosp Sao Joao, Oporto, Portugal.
   [Goncalves, R.] Hosp Braga, Braga, Portugal.
   [Caldeira, P.] Ctr Hosp Algarve, Faro, Portugal.
   [Lago, P.] Ctr Hosp Porto, Oporto, Portugal.
   [Tavares de Sousa, H.] Ctr Hosp Algarve, Portimao, Portugal.
   [Tavares de Sousa, H.] Univ Algarve, Faro, Portugal.
   [Ramos, J.] Ctr Hosp Lisboa, Lisbon, Portugal.
   [Goncalves, A. R.] Ctr Hosp Lisboa Norte, Lisbon, Portugal.
   [Ministro, P.] Hosp S Teotonio, Viseu, Portugal.
   [Rosa, I.] Inst Portugues Oncol Lisboa, Lisbon, Portugal.
   [Vieira, A. I.] Hosp Garcia de Orta, Almada, Portugal.
   [Dias, C. C.] Univ Porto, Hlth Informat & Decis Sci Dept, Fac Med, Oporto, Portugal.
   [Dias, C. C.] Ctr Hlth Technol & Serv Res, Oporto, Portugal.
C3 Universidade do Porto; Universidade do Porto; Sao Joao Hospital;
   Hospital de Braga; Universidade do Algarve; Universidade de Lisboa;
   Universidade de Lisboa; Hospital Garcia de Orta; Universidade do Porto
RP Magro, F (通讯作者)，Univ Porto, Fac Med, Dept Pharmacol & Therapeut, Alameda Prof Hernani Monteiro, P-420319 Oporto, Portugal.
EM fm@med.up.pt
RI Dias, Claudia Camila/N-7130-2014; Afonso, Joana/A-4395-2016; Rosa,
   Isadora/AAU-1590-2020; Sousa, Helena Tavares/L-5628-2019; Gonçalves,
   ana/JJF-8262-2023; Gonçalves, Ana/JFN-2203-2023; Goncalves, Ana Kalina
   Ventura Tenório/HTO-1775-2023; Gonçalves, Ana/HZH-7449-2023; Vieira, Ana
   Isabel/AAW-4443-2021
OI Dias, Claudia Camila/0000-0001-9356-3272; Afonso,
   Joana/0000-0001-9941-0613; Rosa, Isadora/0000-0002-2953-5987; Sousa,
   Helena Tavares/0000-0002-6626-205X; Magro, Fernando/0000-0003-2634-9668
FU Portuguese IBD Study Group (GEDII)
FX This research was funded by the Portuguese IBD Study Group (GEDII).
CR Adedokun OJ, 2014, GASTROENTEROLOGY, V147, P1296, DOI 10.1053/j.gastro.2014.08.035
   Afonso J, THER ADV GA IN PRESS
   Ben-Horin S, 2011, GUT, V60, P41, DOI 10.1136/gut.2009.201533
   Billiet T, 2015, GUT, V64, P1344, DOI 10.1136/gutjnl-2015-309698
   Brandse JF, 2016, CLIN GASTROENTEROL H, V14, P251, DOI 10.1016/j.cgh.2015.10.029
   Coorevits L, 2013, CLIN CHEM LAB MED, V51, P825, DOI 10.1515/cclm-2012-0386
   Corstjens PLAM, 2013, ANAL BIOANAL CHEM, V405, P7367, DOI 10.1007/s00216-013-7154-0
   Danese S, 2015, NAT REV GASTRO HEPAT, V12, P537, DOI 10.1038/nrgastro.2015.135
   Fasanmade AA, 2009, EUR J CLIN PHARMACOL, V65, P1211, DOI 10.1007/s00228-009-0718-4
   Gecse KB, 2016, EXPERT REV GASTROENT, V10, P37, DOI 10.1586/17474124.2016.1096198
   Guiotto C, 2016, DIGEST LIVER DIS, V48, P138, DOI 10.1016/j.dld.2015.10.023
   Klotz U, 2007, CLIN PHARMACOKINET, V46, P645, DOI 10.2165/00003088-200746080-00002
   Kopylov U, 2012, INFLAMM BOWEL DIS, V18, P1628, DOI 10.1002/ibd.21919
   LANDIS JR, 1977, BIOMETRICS, V33, P159, DOI 10.2307/2529310
   Levin AD, 2016, J CROHNS COLITIS, V10, P989, DOI 10.1093/ecco-jcc/jjw053
   Lobaton Triana, 2013, J Crohns Colitis, V7, pe641, DOI 10.1016/j.crohns.2013.05.005
   Malicková K, 2016, BIOLOGICALS, V44, P33, DOI 10.1016/j.biologicals.2015.09.005
   Maser EA, 2006, CLIN GASTROENTEROL H, V4, P1248, DOI 10.1016/j.cgh.2006.06.025
   Novak K, 2015, J CROHNS COLITIS, V9, P795, DOI 10.1093/ecco-jcc/jjv105
   O'Toole Aoibhlinn, 2015, Curr Gastroenterol Rep, V17, P32, DOI 10.1007/s11894-015-0453-1
   Paul S, 2013, INFLAMM BOWEL DIS, V19, P2568, DOI 10.1097/MIB.0b013e3182a77b41
   Ruiz-Argüello B, 2013, CLIN CHEM LAB MED, V51, pE287, DOI 10.1515/cclm-2013-0461
   Schmitz EMH, 2016, CLIN CHEM LAB MED, V54, P1211, DOI 10.1515/cclm-2015-0987
   Schnitzler F, 2009, GUT, V58, P492, DOI 10.1136/gut.2008.155812
   Schuster T, 2016, 11 C ECCO EUR CROHNS
   Seow CH, 2010, GUT, V59, P49, DOI 10.1136/gut.2009.183095
   Steenholdt C, 2016, INFLAMM BOWEL DIS, V22, P1999, DOI 10.1097/MIB.0000000000000772
   Steenholdt C, 2013, THER DRUG MONIT, V35, P530, DOI 10.1097/FTD.0b013e31828d23c3
   Steenholdt C, 2011, SCAND J GASTROENTERO, V46, P310, DOI 10.3109/00365521.2010.536254
   Strik AS, 2016, EXPERT REV CLIN PHAR, V9, P429, DOI 10.1586/17512433.2016.1133288
   Sydora MJ, 2012, J CROHNS COLITIS, V6, P207, DOI 10.1016/j.crohns.2011.08.008
   Todoroki K, 2016, ANAL CHIM ACTA, V916, P112, DOI 10.1016/j.aca.2016.02.029
   Ungar B, 2015, WORLD J GASTROENTERO, V21, P1907, DOI 10.3748/wjg.v21.i6.1907
   van Schouwenburg PA, 2016, J PHARMACEUT BIOMED, V120, P198, DOI 10.1016/j.jpba.2015.12.040
   Van Stappen T, 2016, 11 C ECCO EUR CROHNS
   Vande Casteele N, 2015, GASTROENTEROLOGY, V148, P1320, DOI 10.1053/j.gastro.2015.02.031
   Vande Casteele Niels, 2014, Curr Gastroenterol Rep, V16, P378, DOI 10.1007/s11894-014-0378-0
   Warman A, 2015, EUR J GASTROEN HEPAT, V27, P242, DOI 10.1097/MEG.0000000000000279
   Williet N, 2016, DIGEST DIS SCI, V61, P990, DOI 10.1007/s10620-015-3984-2
   Willrich MAV, 2015, INT IMMUNOPHARMACOL, V28, P513, DOI 10.1016/j.intimp.2015.07.007
NR 40
TC 45
Z9 46
U1 0
U2 3
PU WILEY
PI HOBOKEN
PA 111 RIVER ST, HOBOKEN 07030-5774, NJ USA
SN 0269-2813
EI 1365-2036
J9 ALIMENT PHARM THER
JI Aliment. Pharmacol. Ther.
PD OCT
PY 2016
VL 44
IS 7
BP 684
EP 692
DI 10.1111/apt.13757
PG 9
WC Gastroenterology & Hepatology; Pharmacology & Pharmacy
WE Science Citation Index Expanded (SCI-EXPANDED)
SC Gastroenterology & Hepatology; Pharmacology & Pharmacy
GA DW4QR
UT WOS:000383628600004
PM 27507790
OA Green Submitted
DA 2024-01-22
ER

PT J
AU Rosen, MJ
   Minar, P
   Vinks, AA
AF Rosen, M. J.
   Minar, P.
   Vinks, A. A.
TI Review article: applying pharmacokinetics to optimise dosing of anti-TNF
   biologics in acute severe ulcerative colitis
SO ALIMENTARY PHARMACOLOGY & THERAPEUTICS
LA English
DT Review
ID INFLAMMATORY-BOWEL-DISEASE; HOSPITALIZED-PATIENTS; INFLIXIMAB THERAPY;
   CLINICAL-RESPONSE; RETROSPECTIVE ANALYSIS; MAINTENANCE THERAPY;
   PEDIATRIC-PATIENTS; INDUCTION THERAPY; CROHNS-DISEASE; RESCUE THERAPY
AB BackgroundAcute severe ulcerative colitis (ASUC), the most aggressive presentation of ulcerative colitis (UC), occurs in 15% of adults and children with UC. First line therapy with intravenous corticosteroids is ineffective in half of adults and one-third of children. Therapeutic monoclonal antibodies against TNF (anti-TNF therapy) are emerging as a common treatment for ASUC due to their similar efficacy to calcineurin inhibitors and more favourable adverse effect profile.
   AimTo comprehensively review the evidence for anti-TNF therapy for ASUC in children and adults with regard to outcomes and pharmacokinetics.
   MethodsPubMed and recent conference proceedings were searched using the terms ulcerative colitis', acute severe ulcerative colitis', anti-TNF', pharmacokinetics' and the generic names of specific anti-TNF agents.
   ResultsOutcomes after anti-TNF therapy for ASUC remain suboptimal with about one half of children and adults undergoing colectomy. While several randomised controlled trials have demonstrated the efficacy of anti-TNF therapy for ambulatory patients with moderate to severely active UC, patients in these studies were less ill than those with ASUC. Patients with ASUC may exhibit more rapid clearance of anti-TNF biologics due to pharmacokinetic mechanisms influenced by disease severity.
   ConclusionsConventional weight-based dosing effective in patients with moderately to severely active UC, may not be equally effective in those with acute severe ulcerative colitis. Personalised anti-TNF dosing strategies, which integrate patient factors and early measures of pharmacokinetics and response, hold promise for ensuring sustained drug exposure and maximising early mucosal healing in patients with acute severe ulcerative colitis.
C1 [Rosen, M. J.; Minar, P.] Cincinnati Childrens Hosp Med Ctr, Div Gastroenterol Hepatol & Nutr, Cincinnati, OH 45229 USA.
   [Vinks, A. A.] Cincinnati Childrens Hosp Med Ctr, Div Clin Pharmacol, Cincinnati, OH 45229 USA.
   [Rosen, M. J.; Minar, P.; Vinks, A. A.] Univ Cincinnati, Coll Med, Dept Pediat, Cincinnati, OH USA.
C3 Cincinnati Children's Hospital Medical Center; Cincinnati Children's
   Hospital Medical Center; University System of Ohio; University of
   Cincinnati
RP Rosen, MJ (通讯作者)，Cincinnati Childrens Hosp Med Ctr, Div Gastroenterol Hepatol & Nutr, 3333 Burnet Ave,MLC 2010, Cincinnati, OH 45229 USA.
EM michael.rosen@cchmc.org
RI Minar, Philip/AFT-1191-2022
OI Vinks, Alexander/0000-0003-4224-2967
FU National Institute of Diabetes and Digestive and Kidney Diseases of the
   National Institutes of Health [K23DK09483]; National Institutes of
   Health Child Health Research Career Development Award [K12HD028827]
FX Declaration of funding interests: Michael J. Rosen's effort was
   supported in part by the National Institute of Diabetes and Digestive
   and Kidney Diseases of the National Institutes of Health under award
   number K23DK09483. Phillip Minar's effort was supported in part by and
   the National Institutes of Health Child Health Research Career
   Development Award under award number K12HD028827.
CR Adedokun OJ, 2014, GASTROENTEROLOGY, V147, P1296, DOI 10.1053/j.gastro.2014.08.035
   Adedokun OJ, 2013, INFLAMM BOWEL DIS, V19, P2753, DOI 10.1097/01.MIB.0000435438.84365.f7
   Aratari A, 2008, DIGEST LIVER DIS, V40, P821, DOI 10.1016/j.dld.2008.03.014
   Arijs I, 2009, GUT, V58, P1612, DOI 10.1136/gut.2009.178665
   Bousvaros A, 2000, J PEDIATR-US, V137, P794, DOI 10.1067/mpd.2000.109193
   Brandse JF, 2014, GASTROENTEROLOGY, V146, pS134
   Brandse JF, 2013, GASTROENTEROLOGY, V144, pS36
   Bressler B, 2008, CAN J GASTROENTEROL, V22, P937, DOI 10.1155/2008/749547
   Cohen RD, 1999, AM J GASTROENTEROL, V94, P1587
   Cucchiara S, 2008, DIGEST LIVER DIS, V40, pS260, DOI 10.1016/S1590-8658(08)60535-6
   Daperno M, 2002, ALIMENT PHARM THER, V16, P7, DOI 10.1046/j.1365-2036.16.s4.2.x
   Daperno M, 2004, DIGEST LIVER DIS, V36, P21, DOI 10.1016/j.dld.2003.04.001
   Dotan I, 2014, INFLAMM BOWEL DIS, V20, P2247, DOI 10.1097/MIB.0000000000000212
   Edrees AF, 2005, CLIN EXP RHEUMATOL, V23, P469
   Falaiye TO, 2014, J PEDIATR GASTR NUTR, V58, P213, DOI 10.1097/MPG.0b013e3182a98df2
   Fanjiang G, 2007, J PEDIATR GASTR NUTR, V44, P312, DOI 10.1097/MPG.0b013e31802e98d4
   Fasanmade AA, 2010, INT J CLIN PHARM TH, V48, P297
   Fasanmade AA, 2011, CLIN THER, V33, P946, DOI 10.1016/j.clinthera.2011.06.002
   Fasanmade AA, 2009, EUR J CLIN PHARMACOL, V65, P1211, DOI 10.1007/s00228-009-0718-4
   Ferrante M, 2007, INFLAMM BOWEL DIS, V13, P123, DOI 10.1002/ibd.20054
   GARDINER KR, 1995, GUT, V36, P897, DOI 10.1136/gut.36.6.897
   Gibson DJ, 2015, CLIN GASTROENTEROL H, V13, P330, DOI 10.1016/j.cgh.2014.07.041
   GRILL BB, 1984, J PEDIATR GASTR NUTR, V3, P56, DOI 10.1097/00005176-198401000-00013
   Halloran B, 2014, INFLAMM BOWEL DIS, V20, P2353, DOI 10.1097/MIB.0000000000000239
   Ho GT, 2009, AM J GASTROENTEROL, V104, P673, DOI 10.1038/ajg.2008.119
   Ho GT, 2004, ALIMENT PHARM THER, V19, P1079, DOI 10.1111/j.1365-2036.2004.01945.x
   Hyams J, 2012, CLIN GASTROENTEROL H, V10, P391, DOI 10.1016/j.cgh.2011.11.026
   Hyams JS, 2010, AM J GASTROENTEROL, V105, P1430, DOI 10.1038/ajg.2009.759
   Järnerot G, 2005, GASTROENTEROLOGY, V128, P1805, DOI 10.1053/j.gastro.2005.03.003
   Kappelman MD, 2007, CLIN GASTROENTEROL H, V5, P1424, DOI 10.1016/j.cgh.2007.07.012
   Kappelman MD, 2013, DIGEST DIS SCI, V58, P519, DOI 10.1007/s10620-012-2371-5
   Kohn A, 2007, ALIMENT PHARM THERAP, V26, P747, DOI 10.1111/j.1365-2036.2007.03415.x
   Kohn A, 2002, DIGEST LIVER DIS, V34, P626, DOI 10.1016/S1590-8658(02)80204-3
   Laharie D, 2012, LANCET, V380, P1909, DOI 10.1016/S0140-6736(12)61084-8
   Lees CW, 2007, ALIMENT PHARM THER, V26, P411, DOI 10.1111/j.1365-2036.2007.03383.x
   LICHTIGER S, 1990, LANCET, V336, P16, DOI 10.1016/0140-6736(90)91521-B
   LICHTIGER S, 1994, NEW ENGL J MED, V330, P1841, DOI 10.1056/NEJM199406303302601
   Loftus EV, 2004, GASTROENTEROLOGY, V126, P1504, DOI 10.1053/j.gastro.2004.01.063
   Magro F, 2012, INFLAMM BOWEL DIS, V18, P573, DOI 10.1002/ibd.21815
   Mamula P, 2004, J PEDIATR GASTR NUTR, V38, P298, DOI 10.1097/00005176-200403000-00013
   Mamula P, 2002, J PEDIATR GASTR NUTR, V34, P307, DOI 10.1097/00005176-200203000-00017
   Martínez-Borra J, 2002, AM J GASTROENTEROL, V97, P2350
   McGinnis JK, 2008, J CLIN GASTROENTEROL, V42, P875, DOI 10.1097/MCG.0b013e3181354417
   Molodecky NA, 2012, GASTROENTEROLOGY, V142, P46, DOI 10.1053/j.gastro.2011.10.001
   Monterubbianesi R, 2014, J CROHNS COLITIS, V8, P852, DOI 10.1016/j.crohns.2014.01.006
   Mortensen C, 2011, J CROHNS COLITIS, V5, P28, DOI 10.1016/j.crohns.2010.09.004
   Mould DR, 2014, AAPS J, V16, P925, DOI 10.1208/s12248-014-9632-5
   Ogata H, 2012, INFLAMM BOWEL DIS, V18, P803, DOI 10.1002/ibd.21853
   Olsen T, 2007, SCAND J GASTROENTERO, V42, P1312, DOI 10.1080/00365520701409035
   Olsen T, 2009, CYTOKINE, V46, P222, DOI 10.1016/j.cyto.2009.02.001
   Ordás I, 2012, CLIN PHARMACOL THER, V91, P635, DOI 10.1038/clpt.2011.328
   Paul S, 2013, INFLAMM BOWEL DIS, V19, P2568, DOI 10.1097/MIB.0b013e3182a77b41
   Regueiro M, 2006, J CLIN GASTROENTEROL, V40, P476, DOI 10.1097/00004836-200607000-00004
   Reinisch W, 2011, GUT, V60, P780, DOI 10.1136/gut.2010.221127
   Roblin X, 2014, AM J GASTROENTEROL, V109, P1250, DOI 10.1038/ajg.2014.146
   Russell GH, 2004, J PEDIATR GASTR NUTR, V39, P166, DOI 10.1097/00005176-200408000-00008
   Rutgeerts P, 2005, NEW ENGL J MED, V353, P2462, DOI 10.1056/NEJMoa050516
   Sandborn WJ, 2014, GASTROENTEROLOGY, V146, P85, DOI 10.1053/j.gastro.2013.05.048
   Sands BE, 2001, INFLAMM BOWEL DIS, V7, P83, DOI 10.1097/00054725-200105000-00001
   Sarikaya I, 1999, CLIN NUCL MED, V24, P243, DOI 10.1097/00003072-199904000-00005
   Seow CH, 2010, GUT, V59, P49, DOI 10.1136/gut.2009.183095
   Singh N, 2014, INFLAMM BOWEL DIS, V20, P1708, DOI 10.1097/MIB.0000000000000137
   Turner D, 2007, CLIN GASTROENTEROL H, V5, P103, DOI 10.1016/j.cgh.2006.09.033
   Turner D, 2011, INFLAMM BOWEL DIS, V17, P440, DOI 10.1002/ibd.21383
   Turner D, 2010, GASTROENTEROLOGY, V138, P2282, DOI 10.1053/j.gastro.2010.02.047
   Wang W, 2008, CLIN PHARMACOL THER, V84, P548, DOI 10.1038/clpt.2008.170
   Watson S, 2011, INFLAMM BOWEL DIS, V17, P22, DOI 10.1002/ibd.21418
   Yarur AJ, 2016, GUT, V65, P249, DOI 10.1136/gutjnl-2014-308099
NR 68
TC 76
Z9 78
U1 0
U2 8
PU WILEY
PI HOBOKEN
PA 111 RIVER ST, HOBOKEN 07030-5774, NJ USA
SN 0269-2813
EI 1365-2036
J9 ALIMENT PHARM THER
JI Aliment. Pharmacol. Ther.
PD JUN
PY 2015
VL 41
IS 11
BP 1094
EP 1103
DI 10.1111/apt.13175
PG 10
WC Gastroenterology & Hepatology; Pharmacology & Pharmacy
WE Science Citation Index Expanded (SCI-EXPANDED)
SC Gastroenterology & Hepatology; Pharmacology & Pharmacy
GA CH6FV
UT WOS:000354132800006
PM 25809869
OA Green Accepted, Bronze
DA 2024-01-22
ER

PT J
AU Nishise, S
   Sato, T
   Sasaki, Y
   Nagino, K
   Iwano, D
   Yaoita, T
   Yoshizawa, K
   Nishise, Y
   Takeda, H
AF Nishise, Shoichi
   Sato, Takeshi
   Sasaki, Yu
   Nagino, Ko
   Iwano, Daisuke
   Yaoita, Takao
   Yoshizawa, Kazuya
   Nishise, Yuko
   Takeda, Hiroaki
TI Production of Interleukin-10 by Combining a Granulocyte and Monocyte
   Adsorption Carrier With Ulinastatin
SO THERAPEUTIC APHERESIS AND DIALYSIS
LA English
DT Article
DE Adsorption; Inflammatory bowel disease; Interleukin 10; Monocyte;
   Ulinastatin
ID COLONY-STIMULATING FACTOR; ACTIVE ULCERATIVE-COLITIS; REFRACTORY
   CROHNS-DISEASE; FACTOR-ALPHA PRODUCTION; LEUKOCYTE ADSORPTION; IN-VITRO;
   MACROPHAGES; APHERESIS; EXPRESSION; INHIBITOR
AB Interleukin (IL)-10 is an anti-inflammatory cytokine mainly produced by monocytes and is essential for the induction of anti-inflammatory intestinal macrophages with macrophage colony-stimulating factor (M-CSF). Thus, IL-10- and M-CSF-rich conditions in colonic tissues seem to contribute to the improvement of pathological conditions in patients with inflammatory bowel diseases (IBD). We have already reported that ulinastatin, a serine protease inhibitor, increases M-CSF production during granulocyte/monocyte (GM) adsorption to cellulose acetate (CA) beads (carriers for Adacolumn therapy). However, the effects of ulinastatin on IL-10 production have not been clarified. The aim of the present study was to clarify the effects of ulinastatin on IL-10 production during GM adsorption by in vitro experiments. Peripheral blood was divided into four groups: (Control) no ulinastatin added, no contact with CA beads; (1) no ulinastatin added, contact with CA beads; (2) ulinastatin added, no contact with CA beads; and (3) ulinastatin added, contact with CA beads. After incubation, IL-10 in the plasma was measured. Compared with the level in the Control group, plasma IL-10 was significantly higher only in group 3, in which ulinastatin was added in the presence of CA beads, but did not increase in the absence of CA beads. These results suggest that ulinastatin synergistically increases IL-10 production with monocyte adsorption stimuli. By increasing not only M-CSF but also IL-10, a combination of ulinastatin and Adacolumn therapy may improve clinical efficacy for the treatment of IBD in terms of the induction of anti-inflammatory intestinal macrophages.
C1 [Nishise, Shoichi; Sato, Takeshi; Sasaki, Yu; Nagino, Ko; Iwano, Daisuke; Yaoita, Takao; Yoshizawa, Kazuya; Nishise, Yuko] Yamagata Univ, Fac Med, Dept Gastroenterol, Yamagata 9909585, Japan.
   [Takeda, Hiroaki] Yamagata Prefectural Cent Hosp, Dept Gastroenterol, Yamagata, Japan.
C3 Yamagata University; Yamagata Prefectural Central Hospital
RP Nishise, S (通讯作者)，Yamagata Univ, Fac Med, Dept Gastroenterol, 2-2-2 Iida Nishi, Yamagata 9909585, Japan.
EM nishise-sic@umin.ac.jp
RI Sasaki, Yu/AAT-5102-2020
OI Sasaki, Yu/0000-0002-3939-9480
CR Akagawa KS, 2002, INT J HEMATOL, V76, P27, DOI 10.1007/BF02982715
   Aosasa S, 2001, SHOCK, V15, P101, DOI 10.1097/00024382-200115020-00004
   Cao YZ, 2012, EXP TOXICOL PATHOL, V64, P543, DOI 10.1016/j.etp.2010.11.011
   Chen CL, 2006, J ALLERGY CLIN IMMUN, V118, P105, DOI 10.1016/j.jaci.2006.02.047
   Fukuda Y, 2004, J GASTROENTEROL, V39, P1158, DOI 10.1007/s00535-004-1465-z
   Geissler Klaus, 2002, Hematol J, V3, P206, DOI 10.1038/sj.thj.6200174
   Hanai H, 2006, WORLD J GASTROENTERO, V12, P3393, DOI 10.3748/wjg.v12.i21.3393
   Hanai H, 2003, CLIN GASTROENTEROL H, V1, P28, DOI 10.1053/jcgh.2003.50005
   Herfarth H, 2002, GUT, V50, P146, DOI 10.1136/gut.50.2.146
   Hidaka M, 2011, THER APHER DIAL, V15, P572, DOI 10.1111/j.1744-9987.2011.00992.x
   Huang YS, 2008, BURNS, V34, P674, DOI 10.1016/j.burns.2007.08.024
   Jarry A, 2008, J CLIN INVEST, V118, P1132, DOI 10.1172/JCI32140
   Kamada N, 2005, J IMMUNOL, V175, P6900, DOI 10.4049/jimmunol.175.10.6900
   Kamada N, 2008, J CLIN INVEST, V118, P2269, DOI [10.1172/JC134610, 10.1172/JCI34610]
   Kim KH, 2011, CYTOKINE, V56, P224, DOI 10.1016/j.cyto.2011.06.019
   Klebl FH, 2001, J PATHOL, V195, P609, DOI 10.1002/path.991
   Matsuoka K, 2004, GUT, V53, P1303, DOI 10.1136/gut.2003.024190
   Nagase K, 2011, THER APHER DIAL, V15, P367, DOI 10.1111/j.1744-9987.2011.00970.x
   Nishida Yoshiyuki, 1999, Acta Medica Nagasakiensia, V44, P39
   Nishise S, 2011, THER APHER DIAL, V15, P379, DOI 10.1111/j.1744-9987.2011.00967.x
   Nishise S, 2010, THER APHER DIAL, V14, P386, DOI 10.1111/j.1744-9987.2010.00820.x
   Nishise S, 2009, THER APHER DIAL, V13, P509, DOI 10.1111/j.1744-9987.2009.00779.x
   Randhawa AK, 2011, PLOS PATHOG, V7, DOI 10.1371/journal.ppat.1002174
   Smythies LE, 2005, J CLIN INVEST, V115, P66, DOI 10.1172/JCI200519229
   Takano H, 2009, LAB INVEST, V89, P833, DOI 10.1038/labinvest.2009.35
NR 25
TC 7
Z9 8
U1 0
U2 3
PU WILEY-BLACKWELL
PI HOBOKEN
PA 111 RIVER ST, HOBOKEN 07030-5774, NJ USA
SN 1744-9979
J9 THER APHER DIAL
JI Ther. Apher. Dial.
PD OCT
PY 2012
VL 16
IS 5
BP 449
EP 455
DI 10.1111/j.1744-9987.2012.01110.x
PG 7
WC Hematology; Urology & Nephrology
WE Science Citation Index Expanded (SCI-EXPANDED)
SC Hematology; Urology & Nephrology
GA 019NN
UT WOS:000309746700006
PM 23046370
DA 2024-01-22
ER

PT J
AU Tonolini, M
   Campari, A
   Bianco, R
AF Tonolini, Massimo
   Campari, Alessandro
   Bianco, Roberto
TI Common and unusual diseases involving the iliopsoas muscle compartment:
   spectrum of cross-sectional imaging findings
SO ABDOMINAL IMAGING
LA English
DT Article
DE Iliopsoas muscle; Iliopsoas abscess; Musculoskeletal tuberculosis;
   Skeletal muscle metastasis; Haemorrhage; Urinoma; Iatrogenic;
   Postoperative complications; Computed tomography (CT); Magnetic
   resonance imaging (MRI)
ID PSOAS ABSCESS; CT FINDINGS; ORTHOPEDIC HARDWARE; URINARY-DIVERSION;
   AORTIC-ANEURYSMS; CROHNS-DISEASE; COMPLICATIONS; INJURIES; INTERVENTION;
   TUBERCULOSIS
AB Although relatively uncommon, many different infectious, hemorrhagic and neoplastic disease processes may involve the iliac and psoas muscles and are increasingly diagnosed especially in referral hospitals. Furthermore, the iliopsoas compartment may become injured during trauma, percutaneous instrumentation, laparoscopic or open surgical procedures. State-of-the-art cross-sectional imaging including volumetric multidetector CT and multiplanar MRI acquisitions allows prompt detection, comprehensive visualization and confident characterization of most iliopsoas lesions, and the possibility to guide percutaneous biopsy and drainage. The pertinent regional anatomy is reviewed in correlation with disease pathways and imaging modalities. Neoplastic lesions, purulent and mycobacterial iliopsoas infections are discussed with examples. Imaging plays the key role in the differentiation of primary versus secondary abscesses due to intestinal, urinary and musculoskeletal infections, that determines medical therapy and surgical need. The iliopsoas compartment may become involved through direct extension by retroperitoneal, skeletal and pelvic tumors, and should be carefully scrutinized when reviewing oncologic imaging studies since it represents one of the preferred sites of skeletal muscle metastatization. Iliopsoas hemorrhages due to trauma, aortic aneurysms and anticoagulation are reviewed, with a special focus on determining whether the bleeding comes from aneurysmal rupture or from coagulopathy, a critical differentiation to decide about medical or surgical treatment. Postoperative complications involving the iliopsoas compartment are discussed with examples, including retroperitoneal bleeding, infections, urinary leaks and collections following various surgical or instrumentation procedures. Emphasis is placed on choosing the correct imaging modality and technique, particularly to detect active bleeding or urine leakage, and to reduce artifacts related to presence of metallic implants.
C1 [Tonolini, Massimo; Campari, Alessandro; Bianco, Roberto] Luigi Sacco Univ Hosp, Dept Radiol, I-20157 Milan, Italy.
C3 University of Milan; Luigi Sacco Hospital
RP Tonolini, M (通讯作者)，Luigi Sacco Univ Hosp, Dept Radiol, Via GB Grassi 74, I-20157 Milan, Italy.
EM mtonolini@sirm.org
RI TONOLINI, Massimo/Q-1903-2016
OI TONOLINI, Massimo/0000-0001-9900-1801
CR Akhan O, 2002, EUR RADIOL, V12, P312, DOI 10.1007/s003300100994
   Beisland C, 2000, EUR UROL, V37, P58, DOI 10.1159/000020101
   Bernaerts A, 2003, EUR RADIOL, V13, P1876, DOI 10.1007/s00330-002-1608-7
   Carrafiello G, 2006, RADIOL MED, V111, P562, DOI 10.1007/s11547-006-0051-2
   Catalá V, 2009, RADIOGRAPHICS, V29, P461, DOI 10.1148/rg.292085146
   Charalampopoulos A, 2009, SCAND J GASTROENTERO, V44, P594, DOI 10.1080/00365520902745054
   Cronin CG, 2008, EMERG RADIOL, V15, P295, DOI 10.1007/s10140-008-0703-8
   Daly KP, 2008, RADIOGRAPHICS, V28, P1571, DOI 10.1148/rg.286075141
   Douglas-Akinwande AC, 2006, RADIOGRAPHICS, V26, pS97, DOI 10.1148/rg.26si065512
   Fayad LM, 2007, RADIOGRAPHICS, V27, P1723, DOI 10.1148/rg.276075033
   Federle MP, 2007, AM J ROENTGENOL, V188, P1324, DOI 10.2214/AJR.05.1911
   Fitoz S, 2001, ABDOM IMAGING, V26, P323, DOI 10.1007/s002610000162
   Gayer G, 2002, ABDOM IMAGING, V27, P600, DOI 10.1007/s00261-001-0082-z
   Gorgulu S, 2002, SURG TODAY, V32, P443, DOI 10.1007/s005950200072
   Gouliamos AD, 2001, EUR RADIOL, V11, P575, DOI 10.1007/s003300000631
   Harrigan Richard A., 1995, Journal of Emergency Medicine, V13, P493
   Jung NY, 2004, AM J ROENTGENOL, V182, P1405, DOI 10.2214/ajr.182.6.1821405
   Kawamoto S, 2010, AM J ROENTGENOL, V194, P690, DOI 10.2214/AJR.09.3197
   Lobo DN, 1998, ANN ROY COLL SURG, V80, P405
   Longo M, 2003, EUR RADIOL, V13, P626, DOI 10.1007/s00330-002-1411-5
   Macedo TA, 2004, RADIOLOGY, V231, P250, DOI 10.1148/radiol.2311021700
   Mallick IH, 2004, POSTGRAD MED J, V80, P459, DOI 10.1136/pgmj.2003.017665
   Muttarak M, 2000, RADIOGRAPHICS, V20, pS53, DOI 10.1148/radiographics.20.suppl_1.g00oc07s53
   Ohashi K, 2005, RADIOLOGY, V237, P570, DOI 10.1148/radiol.2372041681
   Parsons JK, 2004, UROLOGY, V63, P27, DOI 10.1016/j.urology.2003.10.003
   Rakita D, 2007, RADIOGRAPHICS, V27, P497, DOI 10.1148/rg.272065026
   Restrepo CS, 2004, RADIOGRAPHICS, V24, P1029, DOI 10.1148/rg.244035151
   Ross J S, 2000, Semin Musculoskelet Radiol, V4, P281, DOI 10.1055/s-2000-9339
   Sasson Z, 1996, CAN J CARDIOL, V12, P490
   Simon SD, 2004, J UROLOGY, V171, P1447, DOI 10.1097/01.ju.0000117942.61971.41
   Singh AK, 2008, ABDOM IMAGING, V33, P493, DOI 10.1007/s00261-007-9274-5
   Soulié M, 2001, UROLOGY, V58, P899, DOI 10.1016/S0090-4295(01)01425-X
   Surov A, 2010, EUR RADIOL, V20, P649, DOI 10.1007/s00330-009-1577-1
   Taneja M, 2008, SINGAP MED J, V49, P63
   Theodorou DJ, 2001, AM J ROENTGENOL, V176, P341, DOI 10.2214/ajr.176.2.1760341
   Theumann NH, 2002, EUR RADIOL, V12, P1312, DOI 10.1007/s00330-002-1446-7
   Thomas A, 1996, BRIT J UROL, V78, P358
   Titton RL, 2003, RADIOGRAPHICS, V23, P1133, DOI 10.1148/rg.235035029
   TORRES GM, 1995, RADIOGRAPHICS, V15, P1285, DOI 10.1148/radiographics.15.6.8577956
   van den Berge M, 2005, NETH J MED, V63, P413
   Van der Molen AJ, 2008, EUR RADIOL, V18, P4, DOI 10.1007/s00330-007-0792-x
   VANDONGEN LM, 1982, BRIT J SURG, V69, P589, DOI 10.1002/bjs.1800691010
   Veroux M, 2004, ACTA CHIR BELG, V104, P187, DOI 10.1080/00015458.2004.11679533
   Wada Y, 2005, INTERNAL MED, V44, P641, DOI 10.2169/internalmedicine.44.641
   Yacoub WN, 2008, AM J SURG, V196, P223, DOI 10.1016/j.amjsurg.2007.07.032
   Yang HT, 2009, J HUAZHONG U SCI-MED, V29, P522, DOI 10.1007/s11596-009-0426-4
   Zissin R, 2001, ABDOM IMAGING, V26, P533, DOI 10.1007/s002610000201
NR 47
TC 16
Z9 17
U1 0
U2 5
PU SPRINGER
PI NEW YORK
PA 233 SPRING ST, NEW YORK, NY 10013 USA
SN 0942-8925
J9 ABDOM IMAGING
JI Abdom. Imaging
PD FEB
PY 2012
VL 37
IS 1
BP 118
EP 139
DI 10.1007/s00261-011-9764-3
PG 22
WC Gastroenterology & Hepatology; Radiology, Nuclear Medicine & Medical
   Imaging
WE Science Citation Index Expanded (SCI-EXPANDED)
SC Gastroenterology & Hepatology; Radiology, Nuclear Medicine & Medical
   Imaging
GA 886YF
UT WOS:000299890300015
PM 21710174
DA 2024-01-22
ER

PT J
AU Sbano, P
   Rubegni, P
   Risulo, M
   De Nisi, MC
   Fimiani, M
AF Sbano, Paolo
   Rubegni, Pietro
   Risulo, Massimiliano
   De Nisi, Maria Caterina
   Fimiani, Michele
TI A case of idiopathic granulomatous cheilitis and vulvitis
SO INTERNATIONAL JOURNAL OF DERMATOLOGY
LA English
DT Article
ID MELKERSSON-ROSENTHAL-SYNDROME; CROHNS-DISEASE; OROFACIAL GRANULOMATOSIS;
   DIAGNOSIS
AB A 36-year-old woman presented with chronic recurring dermatitis of the vulva, perineum, and lips. The genital lesions had a 3-year history and were associated with slight pruritus and occasional pain. The lesions of the upper lip had a history of 6 months. The patient had been treated with cycles of antimycotics and topical steroids which only partially controlled the symptoms during treatment. Dermatologic examination showed erythematous, infiltrative dermatitis with edema of the labia majora and persistent edema of the upper lip (Fig. 1a,b). Routine blood chemistry, urine analysis, and chest X-ray were normal. Microscopic examination and cultures of vaginal swabs did not reveal any pathogenic bacteria or fungi. Histologic examination of a biopsy of vulval lesional skin showed lichenoid lymphocytic infiltration of the papillary dermis and small, nonnecrotic epithelioid granulomas in the deep dermis (Fig. 1c,d). No microorganisms, including acid-fast bacilli or fungi, were identified. Culture was negative for fungi. Polymerase chain reaction was negative for the mycobacterial genome. Histologic examination of a biopsy from the upper lip showed similar results. The pathology reports of both regions were compatible with a diagnosis of granulomatous cheilitis and vulvitis. To investigate concomitant asymptomatic inflammatory bowel disease, the patient underwent colonoscopy with retrograde ileoscopy and gastroscopy, which were both negative. The patient refused radiographic examination of the small intestine with a barium meal. The patient was treated with systemic metronidazole (500 mg/day). After 6 months of therapy, the upper lip showed significant improvement and erythema and desquamation in the genital area showed slight improvement, but genital edema was unaffected.
C1 Univ Siena, Dept Clin Med & Immunol Sci, Dermatol Sect, I-53100 Siena, Italy.
   Univ Siena, Dept Human Pathol & Oncol, Sect Pathol, I-53100 Siena, Italy.
C3 University of Siena; University of Siena
RP Fimiani, M (通讯作者)，Univ Siena, Polyclin Le Scotte, Ist Sci Dermatol, Via Laterina 8, I-53100 Siena, Italy.
EM fimiani@unisi.it
RI Rubegni, Pietro/J-8734-2016
OI Rubegni, Pietro/0000-0002-4128-3145
CR ALLEN CM, 1990, J AM ACAD DERMATOL, V23, P444, DOI 10.1016/0190-9622(90)70238-D
   Bogenrieder T, 2003, DERMATOLOGY, V206, P273, DOI 10.1159/000068900
   GUERRIERI C, 1995, INT J GYNECOL PATHOL, V14, P352, DOI 10.1097/00004347-199510000-00011
   KNOPF B, 1992, HAUTARZT, V43, P711
   Rogers RS, 2000, ARCH DERMATOL, V136, P1557, DOI 10.1001/archderm.136.12.1557
   Rowan Darion M, 2004, Australas J Dermatol, V45, P181, DOI 10.1111/j.1440-0960.2004.00085.x
   Thiriar S, 1998, DERMATOLOGY, V196, P455, DOI 10.1159/000017948
   Urbanek M, 1996, CLIN EXP DERMATOL, V21, P211, DOI 10.1111/j.1365-2230.1996.tb00065.x
   van der Waal RIF, 2002, INT J DERMATOL, V41, P225, DOI 10.1046/j.1365-4362.2002.01466.x
   WESTERMARK P, 1979, DERMATOLOGICA, V158, P269, DOI 10.1159/000250767
   WIESENFELD D, 1985, Q J MED, V54, P101
NR 11
TC 12
Z9 12
U1 0
U2 4
PU BLACKWELL PUBLISHING
PI OXFORD
PA 9600 GARSINGTON RD, OXFORD OX4 2DQ, OXON, ENGLAND
SN 0011-9059
J9 INT J DERMATOL
JI Int. J. Dermatol.
PD JUL
PY 2007
VL 46
IS 7
BP 720
EP 721
DI 10.1111/j.1365-4632.2007.03173.x
PG 2
WC Dermatology
WE Science Citation Index Expanded (SCI-EXPANDED)
SC Dermatology
GA 186BZ
UT WOS:000247755400010
PM 17614801
DA 2024-01-22
ER

PT J
AU Hanawa, T
   Suzuki, K
   Kawauchi, Y
   Takamura, M
   Yoneyama, H
   Han, GD
   Kawachi, H
   Shimizu, F
   Asakura, H
   Miyazaki, J
   Maruyama, H
   Aoyagi, Y
AF Hanawa, Takayasu
   Suzuki, Kenji
   Kawauchi, Yusuke
   Takamura, Masaaki
   Yoneyama, Hiroyuki
   Han, Gi Dong
   Kawachi, Hiroshi
   Shimizu, Fujio
   Asakura, Hitoshi
   Miyazaki, Jun-ichi
   Maruyama, Hiroki
   Aoyagi, Yutaka
TI Attenuation of mouse acute colitis by naked hepatocyte growth factor
   gene transfer into the liver
SO JOURNAL OF GENE MEDICINE
LA English
DT Article
DE HGF; c-Met; inflammatory bowel disease; DSS colitis; naked gene transfer
ID INFLAMMATORY-BOWEL-DISEASE; TUMOR-NECROSIS-FACTOR; ULCERATIVE-COLITIS;
   PLASMID DNA; C-MET; MONOCLONAL-ANTIBODY; CROHNS-DISEASE; LONG-TERM;
   EXPRESSION; MICE
AB Background Hepatocyte growth factor (HGF) has multiple biological effects on a wide variety of cells. It modulates intestinal epithelial proliferation and migration, and critically regulates intestinal wound healing. Aims To investigate the therapeutic effect of HGF gene transfer, we introduced the HGF gene into the liver of mice with acute colitis. Methods The rat HGF expression plasmid vector, pCAGGS-HGF, was injected via the tail vein into C57BL/6 mice, followed by dosing with dextran sulfate sodium in distilled water. Firstly, the HGF gene was injected once on day 0. Secondly, the HGF gene was injected on day 0 and again on day 2. Results Injection of the HGF gene ameliorated colitis with inhibition of both loss of body weight and shortening of colon length. It protected the colon from epithelial erosions and cellular infiltration. Expression of mRNAs for IFN-gamma, IL18, and TNF-alpha was reduced in the colon. In contrast, expression of mRNA for IL-10 was increased. The numbers of BrdU-positive intestinal epithelial cells were increased, and the numbers of TUNEL-positive apoptotic cells were decreased. Furthermore, a second injection prolonged the elevation of serum HGF levels, and ameliorated the symptoms better than a single injection. The empty pCAGGS plasmid did not ameliorate acute colitis. Conclusions HGF gene transfer attenuated acute colitis by facilitating intestinal wound repair as well as inhibiting inflammation, suggesting a new strategy for treatment of IBD. Copyright (c) 2006 John Wiley & Sons, Ltd.
C1 Niigata Univ, Dept Gastroenterol & Hepatol, Grad Sch Med & Dent Sci, Niigata 9518510, Japan.
   Niigata Univ, Dept Cell Biol, Inst Nephrol, Grad Sch Med & Dent Sci, Niigata 9518510, Japan.
   Niigata Univ, Grad Sch Med & Dent Sci, Dept Clin Nephrol & Rheumatol, Niigata 9518510, Japan.
   Univ Tokyo, Grad Sch Med, Dept Mol Prevent Med, Bunkyo Ku, Tokyo, Japan.
   Osaka Univ, Grad Sch Med, Div Stem Cell Regulat Res, Suita, Osaka, Japan.
C3 Niigata University; Niigata University; Niigata University; University
   of Tokyo; Osaka University
RP Suzuki, K (通讯作者)，Niigata Univ, Dept Gastroenterol & Hepatol, Grad Sch Med & Dent Sci, 1-757 Asahimachi Dori, Niigata 9518510, Japan.
EM kjsuzuki@med.niigata-u.ac.jp
RI Miyazaki, Jun-ichi/N-1976-2015
OI Miyazaki, Jun-ichi/0000-0003-2475-589X
CR Arthur LG, 2004, J PEDIATR SURG, V39, P139, DOI 10.1016/j.jpedsurg.2003.10.001
   BOROS P, 1995, LANCET, V345, P293, DOI 10.1016/S0140-6736(95)90279-1
   BOTTARO DP, 1991, SCIENCE, V251, P802, DOI 10.1126/science.1846706
   COOPER HS, 1993, LAB INVEST, V69, P238
   Hacein-Bey-Abina S, 2003, SCIENCE, V302, P415, DOI 10.1126/science.1088547
   Hacein-Bey-Abina S, 2003, NEW ENGL J MED, V348, P255, DOI 10.1056/NEJM200301163480314
   HICKMAN MA, 1994, HUM GENE THER, V5, P1477, DOI 10.1089/hum.1994.5.12-1477
   Ito H, 2004, GASTROENTEROLOGY, V126, P989, DOI 10.1053/j.gastro.2004.01.012
   Itoh H, 2004, GASTROENTEROLOGY, V127, P1423, DOI 10.1053/j.gastro.2004.08.027
   Kitamura S, 2000, INFLAMM RES, V49, P320, DOI 10.1007/PL00000212
   Kuroiwa T, 2001, J CLIN INVEST, V107, P1365, DOI 10.1172/JCI11808
   Liu F, 1999, GENE THER, V6, P1258, DOI 10.1038/sj.gt.3300947
   Maruyama H, 2002, J GENE MED, V4, P333, DOI 10.1002/jgm.281
   Miao CH, 2001, MOL THER, V3, P947, DOI 10.1006/mthe.2001.0333
   Mukoyama T, 2005, BIOCHEM BIOPH RES CO, V329, P1217, DOI 10.1016/j.bbrc.2005.01.166
   NAKAMURA T, 1989, NATURE, V342, P440, DOI 10.1038/342440a0
   Nishimura S, 1998, J GASTROENTEROL, V33, P172, DOI 10.1007/s005350050066
   Noguchi M, 1998, GUT, V43, P203, DOI 10.1136/gut.43.2.203
   NUSRAT A, 1994, J CLIN INVEST, V93, P2056, DOI 10.1172/JCI117200
   OH K, 2004, AM J PHYSIOL, V288, P729
   OKAYASU I, 1990, GASTROENTEROLOGY, V98, P694, DOI 10.1016/0016-5085(90)90290-H
   Ortega-Cava CF, 2002, DIGEST DIS SCI, V47, P2275, DOI 10.1023/A:1020195513193
   Paillard F, 1997, HUM GENE THER, V8, P1735
   PLAYFORD RJ, 1995, GUT, V37, P595, DOI 10.1136/gut.37.5.595
   Podolsky DK, 2002, NEW ENGL J MED, V347, P417, DOI 10.1056/NEJMra0804647
   PROCACCINO F, 1994, GASTROENTEROLOGY, V107, P12, DOI 10.1016/0016-5085(94)90055-8
   Sandborn WJ, 2002, GASTROENTEROLOGY, V122, P1592, DOI 10.1053/gast.2002.33426
   Sands BE, 2000, GASTROENTEROLOGY, V118, pS68, DOI 10.1016/S0016-5085(00)70007-2
   Sasaki S, 2002, EUR J IMMUNOL, V32, P3197, DOI 10.1002/1521-4141(200211)32:11<3197::AID-IMMU3197>3.0.CO;2-1
   Shanahan F, 2001, GASTROENTEROLOGY, V120, P622, DOI 10.1053/gast.2001.22122
   Sinha A, 2003, NEW ENGL J MED, V349, P350, DOI 10.1056/NEJMoa013136
   Tahara Y, 2003, J PHARMACOL EXP THER, V307, P146, DOI 10.1124/jpet.103.054106
   Takayama H, 1997, P NATL ACAD SCI USA, V94, P701, DOI 10.1073/pnas.94.2.701
   Targan SR, 1997, NEW ENGL J MED, V337, P1029, DOI 10.1056/NEJM199710093371502
   TSUJI S, 1995, DIGEST DIS SCI, V40, P1132, DOI 10.1007/BF02064211
   Ueki T, 1999, NAT MED, V5, P226, DOI 10.1038/5593
   ZARNEGAR R, 1995, J CELL BIOL, V129, P1177, DOI 10.1083/jcb.129.5.1177
   Zhang G, 2000, GENE THER, V7, P1344, DOI 10.1038/sj.gt.3301229
   Zhang GF, 1999, HUM GENE THER, V10, P1735, DOI 10.1089/10430349950017734
NR 39
TC 21
Z9 22
U1 0
U2 1
PU WILEY
PI HOBOKEN
PA 111 RIVER ST, HOBOKEN 07030-5774, NJ USA
SN 1099-498X
EI 1521-2254
J9 J GENE MED
JI J. Gene. Med.
PD MAY
PY 2006
VL 8
IS 5
BP 623
EP 635
DI 10.1002/jgm.880
PG 13
WC Biotechnology & Applied Microbiology; Genetics & Heredity; Medicine,
   Research & Experimental
WE Science Citation Index Expanded (SCI-EXPANDED)
SC Biotechnology & Applied Microbiology; Genetics & Heredity; Research &
   Experimental Medicine
GA 052JU
UT WOS:000238230800008
PM 16479533
DA 2024-01-22
ER

PT J
AU Naftali, T
   Richter, V
   Mari, A
   Khoury, T
   Shirin, H
   Broide, E
AF Naftali, Timna
   Richter, Vered
   Mari, Amir
   Khoury, Tawfik
   Shirin, Haim
   Broide, Efrat
TI Do inflammatory bowel disease patient preferences from treatment
   outcomes differ by ethnicity and gender? A cross-sectional observational
   study
SO WORLD JOURNAL OF CLINICAL CASES
LA English
DT Article
DE Inflammatory bowel disease; Crohn's disease; Ulcerative colitis;
   Patients' preferences; Ethnicity; IBD-disk; Patients reported outcomes
ID QUALITY-OF-LIFE; CANCER-PATIENTS; PREVALENCE; SEX
AB BACKGROUND Inflammatory bowel disease (IBD) patients' expectations of treatment outcomes may differ by ethnicity. AIM To investigate treatment preferences of Jewish and Arabs patients. METHODS This prospective survey ranked outcomes treatment preferences among Arab IBD patients, based on the 10 IBD-disk items compared to historical data of Jews. An anonymous questionnaire in either Arabic or Hebrew was distributed among IBD patients. Patients were required to rank 10 statements describing different aspects of IBD according to their importance to the patients as treatment goals. Answers were compared to the answers of a historical group of Jewish patients. RESULTS IBD-disk items of 121 Arabs were compared to 240 Jewish patients. The Jewish patients included more females, [151 (62.9%) vs 52 (43.3%); P < 0.001], higher education level (P = 0.02), more urban residence [188 (78.3%) vs 54 (45.4%); P < 0.001], less unemployment [52 (21.7%) vs 41 (33.9%); P = 0.012], higher income level (P < 0.001), and more in a partnership [162 (67.8%) vs 55 (45.4%); P < 0.001]. Expectations regarding disease symptoms: abdominal pain, energy, and regular defecation ranked highest for both groups. Arabs gave significantly lower rankings (range 4.29-6.69) than Jewish patients (range 6.25-9.03) regarding all items, except for body image. Compared to Arab women, Jewish women attached higher priority to abdominal pain, energy, education/work, sleep, and joint pain. Multivariable regression analysis revealed that higher patient preferences were associated with Jewish ethnicity (OR 4.77; 95%CI 2.36-9.61, P < 0.001) and disease activity. The more active the disease, the greater the odds ratio for higher ranking of the questionnaire items (1-2 attacks per year: OR 2.13; 95%CI 1.02-4.45, P = 0.043; and primarily active disease: OR 5.29; 95%CI 2.30-12.18, P < 0.001). Factors inversely associated with higher patient preference were male gender (OR 0.5; 95%CI 0.271-0.935, P = 0.030), UC (OR 0.444; 95%CI 0.241-0.819, P = 0.009), and above average income level (OR 0.267; 95%CI: 0.124-0.577, P = 0.001). CONCLUSION The highest priority for treatment outcomes was symptom relief., Patients preferences were impacted by ethnicity, gender, and socio-economic disparity. Understanding patients' priorities may improve communication and enable a personalized approach.
C1 [Naftali, Timna] Meir Med Ctr, Inst Gastroenterol, IL-4428164 Kefar Sava, Israel.
   [Richter, Vered] Shamir Med Ctr, Dept Gastroenterol, IL-70300 Zerifin, Israel.
   [Mari, Amir; Khoury, Tawfik] Nazareth Hosp, Dept Gastroenterol, IL-16100 Nazareth, Israel.
   [Shirin, Haim] Tel Aviv Univ, Gonczarowski Family Inst Gastroenterol & Liver Dis, Shamir Assaf Harofeh Med Ctr, Sackler Sch Med, IL-70300 Zerifin, Israel.
   [Broide, Efrat] Asaf Harofeh Med Ctr, Pediat Gastroenterol Unit, IL-70300 Zerifin, Israel.
C3 Tel Aviv University; Shamir Medical Center (Assaf Harofeh); Shamir
   Medical Center (Assaf Harofeh); Sackler Faculty of Medicine
RP Richter, V (通讯作者)，Shamir Med Ctr, Dept Gastroenterol, IL-70300 Zerifin, Israel.
EM veredr@shamir.gov.il
RI Naftali, Timna/AAQ-8257-2021
OI Naftali, Timna/0000-0002-8931-6524
CR Afzali A, 2016, INFLAMM BOWEL DIS, V22, P2023, DOI 10.1097/MIB.0000000000000835
   Albach CA, 2018, QUAL LIFE RES, V27, P857, DOI 10.1007/s11136-017-1703-5
   Bojic D, 2017, J CROHNS COLITIS, V11, pS576, DOI 10.1093/ecco-jcc/jjw187
   Casellas F, 2017, DIGEST LIVER DIS, V49, P152, DOI 10.1016/j.dld.2016.09.009
   de Rooy EC, 2001, AM J GASTROENTEROL, V96, P1816, DOI 10.1016/S0002-9270(01)02440-6
   DROSSMAN DA, 1989, DIGEST DIS SCI, V34, P1379, DOI 10.1007/BF01538073
   Ghosh S, 2017, INFLAMM BOWEL DIS, V23, P333, DOI 10.1097/MIB.0000000000001033
   Hou JK, 2009, AM J GASTROENTEROL, V104, P2100, DOI 10.1038/ajg.2009.190
   Juarez G, 1999, J Cancer Educ, V14, P168
   Lavernia CJ, 2012, CLIN ORTHOP RELAT R, V470, P2843, DOI 10.1007/s11999-012-2431-3
   Lerner A, 2017, J CLIN GASTROENTEROL, V3, P5
   Macqueen J, SOME METHODS FOR CLASSIFICATION AND ANALYSIS OF MULTIVARIATE OBSERVATIONS
   Maunder R, 1999, CAN J GASTROENTEROL, V13, P728, DOI 10.1155/1999/701645
   Meints SM, 2019, PAIN MANAG, V9, P317, DOI 10.2217/pmt-2018-0030
   Naftali T, 2021, J DIGEST DIS, V22, P582, DOI 10.1111/1751-2980.13045
   Peyrin-Biroulet L, 2012, GUT, V61, P241, DOI 10.1136/gutjnl-2011-300049
   Rubin DT, 2009, INFLAMM BOWEL DIS, V15, P581, DOI 10.1002/ibd.20793
   Stulman MY, Inflamm Bowel Dis, V27, P1784
   Tchen N, 2003, BRIT J CANCER, V89, P641, DOI 10.1038/sj.bjc.6601159
   van Andel EM, 2020, J CROHNS COLITIS, V14, P1299, DOI 10.1093/ecco-jcc/jjaa057
   Verissino R, 2008, J GASTROINTEST LIVER, V17, P439
   Zvidi I, 2019, ISR MED ASSOC J, V21, P194
   Zvidi I, 2013, J CROHNS COLITIS, V7, pE159, DOI 10.1016/j.crohns.2012.07.026
NR 23
TC 1
Z9 1
U1 0
U2 0
PU BAISHIDENG PUBLISHING GROUP INC
PI PLEASANTON
PA 7041 Koll Center Parkway, Suite 160, PLEASANTON, CA, UNITED STATES
SN 2307-8960
J9 WORLD J CLIN CASES
JI World J. Clin. Cases
PD DEC 16
PY 2022
VL 10
IS 35
BP 12899
EP 12908
DI 10.12998/wjcc.v10.i35.12899
PG 10
WC Medicine, General & Internal
WE Science Citation Index Expanded (SCI-EXPANDED)
SC General & Internal Medicine
GA 7K2SQ
UT WOS:000905136100010
PM 36569023
OA gold, Green Published
DA 2024-01-22
ER

PT J
AU Muller, M
   D'Amico, F
   Bonovas, S
   Danese, S
   Peyrin-Biroulet, L
AF Muller, Marie
   D'Amico, Ferdinando
   Bonovas, Stefanos
   Danese, Silvio
   Peyrin-Biroulet, Laurent
TI TNF Inhibitors and Risk of Malignancy in Patients with Inflammatory
   Bowel Diseases: A Systematic Review
SO JOURNAL OF CROHNS & COLITIS
LA English
DT Review
DE Malignancy; cancer; TNF inhibitors; inflammatory bowel disease
ID TUMOR-NECROSIS-FACTOR; CROHNS-DISEASE; ULCERATIVE-COLITIS; FACTOR-ALPHA;
   SAFETY PROFILE; INFLIXIMAB; CANCER; LYMPHOMA; THERAPY; EXPERIENCE
AB Background and Aims: The association between tumour necrosis factor inhibitors [TNFi] and malignancy in patients with inflammatory bowel disease [IBD] is not well understood. Our aim was to systematically evaluate the impact of TNFi use on risk of malignancy in IBD patients in daily clinical practice.
   Methods: We searched Pubmed, Embase and Scopus until March 1, 2020 for observational cohort studies on adult IBD patients reporting malignancy occurrence and TNFi use.
   Results: Twenty-eight studies [20 retrospective and eight prospective] were included, involving 298 717 IBD patients. Mean age at inclusion ranged from 28 to >65 years. Mean follow-up varied from 7 to 80 months. Infliximab was the most frequently usedTNFi [13/28 studies, 46.4%], followed by adalimumab [3/28, 10.7%], while both infliximab and adalimumab were evaluated in five studies [17.8%]. In total, 692 malignancies were diagnosed in IBD patients treated withTNFi, accounting for an overall occurrence of 1.0%. The most frequent malignancies were non-melanoma skin cancers [123/692, 17.8%], digestive malignancies [120/692, 17.3%] and haematological malignancies [106/692, 15.3%]. The association between TNFi and malignancy was evaluated in 11 studies [39.3%]: no significant association was found in ten studies, while an increased risk of lymphoma in patients exposed to TNFi was reported in one study.
   Conclusion: TNFi treatment is not associated with an increased risk of malignancy in IBD patients in real-life settings. Further large studies are needed to assess the prognosis of patients exposed to TNFi and risk of recurrence or new cancers in subjects with personal malignancy history.
C1 [Muller, Marie; D'Amico, Ferdinando; Peyrin-Biroulet, Laurent] Univ Lorraine, Nancy Univ Hosp, Dept Gastroenterol, Nancy, France.
   [D'Amico, Ferdinando; Bonovas, Stefanos; Danese, Silvio] Humanitas Univ, Dept Biomed Sci, Milan, Italy.
   [Bonovas, Stefanos; Danese, Silvio] Humanitas Clin & Res Ctr IRCCS, IBD Ctr, Dept Gastroenterol, Rozzano Milan, Italy.
   [Peyrin-Biroulet, Laurent] Inserm U1256 Nutr Genet & Exposure Environm Risks, Nancy, France.
C3 CHU de Nancy; Universite de Lorraine; Humanitas University
RP Peyrin-Biroulet, L (通讯作者)，Univ Lorraine, Nancy Univ Hosp, Inserm NGERE, 1 Allee Morvan, F-54511 Vandoeuvre Les Nancy, France.; Peyrin-Biroulet, L (通讯作者)，Univ Lorraine, Nancy Univ Hosp, Dept Gastroenterol, 1 Allee Morvan, F-54511 Vandoeuvre Les Nancy, France.
EM peyrinbiroulet@gmail.com
RI Bonovas, Stefanos/GZG-4609-2022
OI Bonovas, Stefanos/0000-0001-6102-6579; Muller, Marie/0000-0001-6412-932X
CR Algaba A, 2015, J CROHNS COLITIS, V9, P326, DOI 10.1093/ecco-jcc/jjv032
   Andersen NN, 2014, JAMA-J AM MED ASSOC, V311, P2406, DOI 10.1001/jama.2014.5613
   [Anonymous], 2014, Journal of Crohn's and Colitis, DOI DOI 10.1016/J.CROHNS.2013.09.009
   Axelrad J, 2016, CLIN GASTROENTEROL H, V14, P58, DOI 10.1016/j.cgh.2015.07.037
   Baki E, 2015, WORLD J GASTROENTERO, V21, P3282, DOI 10.3748/wjg.v21.i11.3282
   Balkwill F, 2009, NAT REV CANCER, V9, P361, DOI 10.1038/nrc2628
   Beaugerie L, 2009, LANCET, V374, P1617, DOI 10.1016/S0140-6736(09)61302-7
   Beigel F, 2014, PHARMACOEPIDEM DR S, V23, P735, DOI 10.1002/pds.3621
   Biancone L, 2011, INFLAMM BOWEL DIS, V17, P758, DOI 10.1002/ibd.21416
   Bonovas S, 2016, CLIN GASTROENTEROL H, V14, P1385, DOI 10.1016/j.cgh.2016.04.039
   Bouguen G, 2020, CLIN GASTROENTEROL H, V18, P628, DOI 10.1016/j.cgh.2019.05.027
   Caviglia R, 2007, WORLD J GASTROENTERO, V13, P5238, DOI 10.3748/wjg.v13.i39.5238
   Cottone M, 2011, CLIN GASTROENTEROL H, V9, P30, DOI 10.1016/j.cgh.2010.09.026
   D'Haens G, 2018, AM J GASTROENTEROL, V113, P872, DOI 10.1038/s41395-018-0098-4
   D'Haens G, 2017, J CROHNS COLITIS, V11, P680, DOI 10.1093/ecco-jcc/jjw221
   Danese S, 2015, NAT REV GASTRO HEPAT, V12, P537, DOI 10.1038/nrgastro.2015.135
   Danese S, 2014, ANN INTERN MED, V160, P704, DOI 10.7326/M13-2403
   de Vries HS, 2008, DRUG SAFETY, V31, P1135, DOI 10.2165/0002018-200831120-00009
   Fidder H, 2009, GUT, V58, P501, DOI 10.1136/gut.2008.163642
   Hamzaoglu H, 2010, INFLAMM BOWEL DIS, V16, P2109, DOI 10.1002/ibd.21290
   Hazlewood GS, 2015, GASTROENTEROLOGY, V148, P344, DOI 10.1053/j.gastro.2014.10.011
   Herrinton LJ, 2011, AM J GASTROENTEROL, V106, P2146, DOI 10.1038/ajg.2011.283
   Higgins JPT., 2020, Cochrane handbook for systematic reviews of interventions version 6.1 (updated September 2020)
   Ho GT, 2009, ALIMENT PHARM THER, V29, P527, DOI 10.1111/j.1365-2036.2008.03919.x
   Hutton B, 2015, ANN INTERN MED, V162, P777, DOI 10.7326/M14-2385
   Jess T, 2012, CLIN GASTROENTEROL H, V10, P639, DOI 10.1016/j.cgh.2012.01.010
   Jones JL, 2007, INFLAMM BOWEL DIS, V13, P1299, DOI 10.1002/ibd.20211
   Kandiel A, 2005, GUT, V54, P1121, DOI 10.1136/gut.2004.049460
   Karmiris K, 2009, GASTROENTEROLOGY, V137, P1628, DOI 10.1053/j.gastro.2009.07.062
   Knowles SR, 2018, INFLAMM BOWEL DIS, V24, P742, DOI 10.1093/ibd/izx100
   Kopylov U, 2015, INFLAMM BOWEL DIS, V21, P1847, DOI 10.1097/MIB.0000000000000457
   Lees CW, 2009, ALIMENT PHARM THER, V29, P286, DOI 10.1111/j.1365-2036.2008.03882.x
   Lemaitre M, 2017, JAMA-J AM MED ASSOC, V318, P1679, DOI 10.1001/jama.2017.16071
   Lichtenstein GR, 2018, INFLAMM BOWEL DIS, V24, P490, DOI 10.1093/ibd/izx072
   Ljung T, 2004, GUT, V53, P849, DOI 10.1136/gut.2003.018515
   Muller M, 2020, UNITED EUR GASTROENT, V8, P675, DOI 10.1177/2050640620919254
   O'Donnell S, 2011, EUR J GASTROEN HEPAT, V23, P603, DOI 10.1097/MEG.0b013e3283479125
   Ogawa H, 2013, ANTICANCER RES, V33, P685
   Panés J, 2019, J CROHNS COLITIS, V13, P1148, DOI 10.1093/ecco-jcc/jjz048
   Roda G, 2020, NAT REV DIS PRIMERS, V6, DOI 10.1038/s41572-020-0156-2
   Russo EA, 2009, ALIMENT PHARM THER, V29, P308, DOI 10.1111/j.1365-2036.2008.03890.x
   Sandborn WJ, 2012, GASTROENTEROLOGY, V142, P257, DOI 10.1053/j.gastro.2011.10.032
   Scharl S, 2019, AM J GASTROENTEROL, V114, P116, DOI 10.1038/s41395-018-0360-9
   Seminerio JL, 2013, DIGEST DIS SCI, V58, P797, DOI 10.1007/s10620-012-2405-z
   Ungaro R, 2017, LANCET, V389, P1756, DOI 10.1016/S0140-6736(16)32126-2
   Waljee AK, 2020, LANCET GASTROENTEROL, V5, P276, DOI 10.1016/S2468-1253(19)30362-0
   Williams CJM, 2014, ALIMENT PHARM THER, V39, P447, DOI 10.1111/apt.12624
   Zabana Y, 2010, ALIMENT PHARM THER, V31, P553, DOI 10.1111/j.1365-2036.2009.04206.x
NR 48
TC 29
Z9 30
U1 0
U2 4
PU OXFORD UNIV PRESS
PI OXFORD
PA GREAT CLARENDON ST, OXFORD OX2 6DP, ENGLAND
SN 1873-9946
EI 1876-4479
J9 J CROHNS COLITIS
JI J. Crohns Colitis
PD MAY
PY 2021
VL 15
IS 5
BP 840
EP 859
DI 10.1093/ecco-jcc/jjaa186
PG 20
WC Gastroenterology & Hepatology
WE Science Citation Index Expanded (SCI-EXPANDED)
SC Gastroenterology & Hepatology
GA SI2KS
UT WOS:000654655500015
PM 32915970
DA 2024-01-22
ER

PT J
AU Pai, N
   Popov, J
AF Pai, Nikhil
   Popov, Jelena
TI Protocol for a randomised, placebo-controlled pilot study for assessing
   feasibility and efficacy of faecal microbiota transplantation in a
   paediatric ulcerative colitis population: PediFETCh trial
SO BMJ OPEN
LA English
DT Article
ID INFLAMMATORY-BOWEL-DISEASE; CLOSTRIDIUM-DIFFICILE INFECTION;
   CROHNS-DISEASE; IMPACT; CHILD
AB Introduction Ulcerative colitis (UC) is a chronic, relapsing condition characterised by colonic inflammation. Increasing prevalence in early-age diagnosis provides opportunities for additional complications in later life as a result of prolonged exposure to inflammatory and therapeutic insults, necessitating novel avenues for therapeutics which may result in fewer side effects. Faecal microbiota transplantation (FMT) has previously demonstrated potential therapeutic benefit in an adult randomised-controlled trial and several recurrent Clostridium difficile infection studies. This phase Ib pilot will be the first randomised, single-blinded, placebo-controlled trial to assess feasibility and patient outcomes in a paediatric inflammatory bowel disease (IBD) population.
   Methods and analysis Fifty patients will be randomised 1:1 to receive normal saline control or active sample. Enema administrations will be performed two times per week for 6 weeks, followed at a 6-month follow-up period. Feasibility outcomes will include measures of patient eligibility, recruitment, willingness to participate, samples collections, hospitalizations and drop-out rate. Improvements in disease symptoms will determine the efficacy of treatment. Clinical disease scores will be taken throughout the study period using the Paediatric Ulcerative Colitis Activity Index (PUCAI). Monitoring of inflammatory markers in blood and stool will be performed at regular intervals. Microbiome analysis will be conducted on stool samples collected throughout the trials period. Imaging and endoscopic surveillance will be conducted if clinically necessary.
   Ethics and dissemination Ethics was obtained from local hospital research ethics boards across all three sites. Health Canada and FDA approval was obtained for the use of an Investigatory New Drug product. Results from this trial will be presented in international conferences and published in peerreview journals.
C1 [Pai, Nikhil; Popov, Jelena] McMaster Univ, Dept Pediat, Div Pediat Gastroenterol & Nutr, Hamilton, ON, Canada.
   [Popov, Jelena] McMaster Univ, McMaster Integrat Neurosci Discovery & Study Grad, Hamilton, ON, Canada.
C3 McMaster University; McMaster University
RP Pai, N (通讯作者)，McMaster Univ, Dept Pediat, Div Pediat Gastroenterol & Nutr, Hamilton, ON, Canada.
EM pain@mcmaster.ca
RI Pai, Nikhil/AEN-3487-2022; Pai, Nikhil/ABA-7352-2021
OI Pai, Nikhil/0000-0002-7537-6059; Pai, Nikhil/0000-0002-7537-6059; Popov,
   Jelena/0000-0002-7193-0657
FU Hamilton Health Sciences New Investigator Fund (Spring); Innovation Fund
   of the Alternative Funding Plan for the Academic Health Sciences Centres
   of Ontario [HAH-17-002]
FX This work was supported by (1) Hamilton Health Sciences New Investigator
   Fund (2015, Spring) (http://www.hhsresearchadmin.ca) and (2) Innovation
   Fund of the Alternative Funding Plan for the Academic Health Sciences
   Centres of Ontario (HAH-17-002) (http://www.hahso.ca/).
CR Benchimol EI, 2009, GUT, V58, P1490, DOI 10.1136/gut.2009.188383
   Benchimol EI, 2017, AM J GASTROENTEROL
   de Ridder L, 2014, INFLAMM BOWEL DIS, V20, P291, DOI 10.1097/01.MIB.0000439066.69340.3c
   El Mouzan MI, 2016, SAUDI J GASTROENTERO, V22, P396, DOI 10.4103/1319-3767.191147
   Fuller-Thomson E, 2006, INFLAMM BOWEL DIS, V12, P697, DOI 10.1097/00054725-200608000-00005
   Kappelman MD, 2007, CLIN GASTROENTEROL H, V5, P1424, DOI 10.1016/j.cgh.2007.07.012
   Kassam Z, 2013, AM J GASTROENTEROL, V108, P500, DOI 10.1038/ajg.2013.59
   Kellermayer R, 2015, AM J GASTROENTEROL, V110, P604, DOI 10.1038/ajg.2015.19
   Kelly CR, 2014, AM J GASTROENTEROL, V109, P1065, DOI 10.1038/ajg.2014.133
   Kumagai H, 2016, PEDIATR GASTROENTERO, V19, P214, DOI 10.5223/pghn.2016.19.3.214
   Kunde S, 2013, J PEDIATR GASTR NUTR, V56, P597, DOI 10.1097/MPG.0b013e318292fa0d
   Michail S, 2012, INFLAMM BOWEL DIS, V18, P1799, DOI 10.1002/ibd.22860
   Moayyedi P, 2015, GASTROENTEROLOGY, V149, P102, DOI 10.1053/j.gastro.2015.04.001
   Nell S, 2010, NAT REV MICROBIOL, V8, P564, DOI 10.1038/nrmicro2403
   Paramsothy S, 2017, LANCET, V389, P1218, DOI 10.1016/S0140-6736(17)30182-4
   Rocchi A, 2012, CAN J GASTROENTEROL, V26, P811, DOI 10.1155/2012/984575
   Sanderson IR, 2014, NAT REV GASTRO HEPAT, P11
   Shimizu H, 2016, PEDIATR INT, V58, P781, DOI 10.1111/ped.12967
   Snapper Scott B, 2015, Gastroenterol Hepatol (N Y), V11, P554
   Suskind DL, 2015, INFLAMM BOWEL DIS, V21, P556, DOI 10.1097/MIB.0000000000000307
   Suskind DL, 2015, J PEDIATR GASTR NUTR, V60, P27, DOI 10.1097/MPG.0000000000000544
   Talley NJ, 2011, AM J GASTROENTEROL, V106, pS2, DOI 10.1038/ajg.2011.58
   Torres J, 2013, GUT, V62, P1642, DOI 10.1136/gutjnl-2012-303959
   Turner D, 2017, J CROHNS COLITIS, V11
   Turner D, 2007, GASTROENTEROLOGY, V133, P423, DOI 10.1053/j.gastro.2007.05.029
   Turner D, 2012, J PEDIATR GASTR NUTR, V55, P340, DOI 10.1097/MPG.0b013e3182662233
   Turner D, 2011, J CROHNS COLITIS, V5, P423, DOI 10.1016/j.crohns.2011.05.003
   Vandenplas Y, 2015, J PEDIATR GASTR NUTR, V61, pE12, DOI 10.1097/MPG.0000000000000281
NR 28
TC 18
Z9 18
U1 0
U2 11
PU BMJ PUBLISHING GROUP
PI LONDON
PA BRITISH MED ASSOC HOUSE, TAVISTOCK SQUARE, LONDON WC1H 9JR, ENGLAND
SN 2044-6055
J9 BMJ OPEN
JI BMJ Open
PD AUG
PY 2017
VL 7
IS 8
AR e016698
DI 10.1136/bmjopen-2017-016698
PG 8
WC Medicine, General & Internal
WE Science Citation Index Expanded (SCI-EXPANDED)
SC General & Internal Medicine
GA FI2UT
UT WOS:000411802700194
PM 28827258
OA Green Published, gold
DA 2024-01-22
ER

PT J
AU Yuan, SM
AF Yuan, Shi-Min
TI Aortic regurgitation and aortic valve operation in Takayasu arteritis: A
   meta-analysis
SO TURK GOGUS KALP DAMAR CERRAHISI DERGISI-TURKISH JOURNAL OF THORACIC AND
   CARDIOVASCULAR SURGERY
LA English
DT Review
DE Aortic regurgitation; aortic valve replacement; Takayasu arteritis
ID ANGIOGRAPHIC FEATURES; SURGICAL-TREATMENT; CROHNS-DISEASE; REPLACEMENT;
   INSUFFICIENCY; ANEURYSM; AORTOARTERITIS; VALSALVA; THERAPY; PATIENT
AB Background: This study aims to describe the clinical features of aortic regurgitation, which can be a major complication of patients with Takayasu arteritis, as well as necessitated aortic valve operations in such patients.
   Methods: This meta-analysis was based on the literature retrieval of 41 pertinent articles including 159 Takayasu arteritis patients, published between January 2001 and December 2016. There were 12 male and 55 female patients, while gender of 92 patients was not available.
   Results: The aortic regurgitation patient profile of Takayasu arteritis population showed a predominance of female gender, type 2a of Takayasu arteritis, and severe degree of aortic regurgitation. Most of them warranted aortic valve operations, the most common of which were aortic valve replacements or composite graft replacements. Of the concurrent cardiac operations, coronary artery bypass grafting was the most frequent, for which the saphenous vein was a preferred graft choice due to the concern of the Takayasu arteritis-impaired arterial graft patency. Postoperative cardiac complications occurred in 31 patients (20.7%) and reintervention was warranted in 13 (41.9%). Logistic regression analysis revealed that the primary aortic valve operation and concurrent cardiac operation were the predictive risk factors of postoperative complications. The mortality rate of the entire patient population was 21.5%.
   Conclusion: Takayasu arteritis may cause aortic regurgitation and the majority of the patients warrant an aortic valve operation. The postoperative comorbidity rate remains high. To avoid postoperative complications and subsequent reinterventions, utilization of reinforcing techniques during aortic valve operations, avoidance of cardiac operations during an active stage of Takayasu arteritis and postoperative steroid therapy are recommended.
C1 [Yuan, Shi-Min] Fujian Med Univ, Hosp Putian 1, Teaching Hosp, Dept Cardiothorac Surg, Putian 351100, Peoples R China.
C3 Fujian Medical University
RP Yuan, SM (通讯作者)，Fujian Med Univ, Hosp Putian 1, Teaching Hosp, Dept Cardiothorac Surg, Putian 351100, Peoples R China.
EM shiminyuan@126.com
CR Athanasiou Thanos, 2004, Asian Cardiovasc Thorac Ann, V12, P376
   Bansal N, 2011, ECHOCARDIOGR-J CARD, V28, pE5, DOI 10.1111/j.1540-8175.2010.01243.x
   Berman DP, 2010, PEDIATR CARDIOL, V31, P1089, DOI 10.1007/s00246-010-9742-5
   Bicakcigil M, 2009, CLIN EXP RHEUMATOL, V27, pS59
   Bottio T, 2002, CARDIOVASC PATHOL, V11, P291, DOI 10.1016/S1054-8807(02)00106-0
   Bougioukas I, 2012, J CARDIOTHORAC SURG, V7, DOI 10.1186/1749-8090-7-91
   Bracaglia C, 2009, CLIN EXP RHEUMATOL, V27, pS140
   Brady J, 2006, ECHOCARDIOGR-J CARD, V23, P495, DOI 10.1111/j.1540-8175.2006.00247.x
   Brunner J, 2010, RHEUMATOLOGY, V49, P1806, DOI 10.1093/rheumatology/keq167
   Cabrera A, 2014, REV ESP MED NUCL IMA, V33, P302, DOI 10.1016/j.remn.2013.11.006
   Castlemain TM, 2010, J AM ACAD NURSE PRAC, V22, P305, DOI 10.1111/j.1745-7599.2010.00512.x
   Chung JW, 2007, J VASC SURG, V45, P906, DOI 10.1016/j.jvs.2007.01.016
   Davarpasand T, 2014, INT CARDIOVASC RES J, V8, P181
   Fujiwara K, 2013, ANN THORAC SURG, V96, P1072, DOI 10.1016/j.athoracsur.2013.01.023
   Funada A, 2015, HEART VESSELS, V30, P558, DOI 10.1007/s00380-014-0501-z
   Gangahanumaiah S, 2008, J THORAC CARDIOV SUR, V135, P440, DOI 10.1016/j.jtcvs.2007.10.031
   Hashimoto Y, 1992, Heart Vessels Suppl, V7, P111, DOI 10.1007/BF01744555
   Hoshino A, 2009, J CARDIOL, V54, P148, DOI 10.1016/j.jjcc.2008.10.007
   ISHIKAWA K, 1991, AM J CARDIOL, V68, P410, DOI 10.1016/0002-9149(91)90845-C
   Itoh A, 2005, EUR J CARDIO-THORAC, V27, P1114, DOI 10.1016/j.ejcts.2005.02.013
   Kaku Yuji, 2015, Asian Cardiovasc Thorac Ann, V23, P901, DOI 10.1177/0218492315591291
   Kalantarmotamedi M, 2013, IRAN J CARDIAC SURG, V5, P28
   Kalawski R, 2010, KARDIOL POL, V68, P1189
   Kang EJ, 2014, RADIOLOGY, V270, P74, DOI 10.1148/radiol.13122195
   Karageorgaki ZT, 2009, CLIN EXP RHEUMATOL, V27, pS33
   Kazui T, 2010, ANN THORAC CARDIOVAS, V16, P373
   Keser G, 2014, RHEUMATOLOGY, V53, P793, DOI 10.1093/rheumatology/ket320
   Kim GB, 2008, CARDIOL YOUNG, V18, P437, DOI 10.1017/S1047951108002394
   Kusunoki R, 2011, INTERNAL MED, V50, P1581, DOI 10.2169/internalmedicine.50.5406
   Kwon Hye Won, 2012, Korean J Pediatr, V55, P254, DOI 10.3345/kjp.2012.55.7.254
   Lee GY, 2012, INT J CARDIOL, V159, P14, DOI 10.1016/j.ijcard.2011.01.094
   Maeda K, 2013, J CARDIAC SURG, V28, P380, DOI 10.1111/jocs.12102
   Matsumiya Goro, 2002, Jpn J Thorac Cardiovasc Surg, V50, P88, DOI 10.1007/BF02919672
   Matsushita S, 2014, AUSTIN J CLIN CARDIO, V1, P1020
   Matsuura K, 2005, CIRCULATION, V112, P3707, DOI 10.1161/CIRCULATIONAHA.105.535724
   Matteucci MLS, 2004, ANN THORAC SURG, V77, P314, DOI 10.1016/S0003-4975(03)00886-5
   McGraw S, 2015, QJM-INT J MED, V108, P421, DOI 10.1093/qjmed/hcu204
   Minami Hiroya, 2002, Jpn J Thorac Cardiovasc Surg, V50, P43
   Murashita T, 2004, EUR J CARDIO-THORAC, V26, P866, DOI 10.1016/j.ejcts.2004.07.022
   Nakajima M, 2004, HEART, V90, DOI 10.1136/hrt.2004.036830
   Narasimha PK, 2013, INDIAN J ANAESTH, V57, P66, DOI 10.4103/0019-5049.108571
   Nishimura S, 2002, CIRC J, V66, P564, DOI 10.1253/circj.66.564
   Nishiyama A, 2001, HEART VESSELS, V16, P23, DOI 10.1007/s003800170005
   Park Jin-Sup, 2009, Korean Circ J, V39, P551, DOI 10.4070/kcj.2009.39.12.551
   Pfizenmaier DH, 2004, CLIN EXP RHEUMATOL, V22, pS41
   Rizzi R, 1999, INT J CLIN LAB RES, V29, P8, DOI 10.1007/s005990050055
   Roberts JR, TAKAYASU ARTERITIS
   Sadurska E, 2012, EUR J PEDIATR, V171, P863, DOI 10.1007/s00431-012-1674-z
   Sakuma K, 2001, Jpn J Thorac Cardiovasc Surg, V49, P652
   Shafii AE, 2012, ANN THORAC SURG, V93, P300, DOI 10.1016/j.athoracsur.2011.06.064
   Singh N, 2013, RHEUMATOLOGY, V52, P2093, DOI 10.1093/rheumatology/ket109
   Song MH, 2008, J THORAC CARDIOV SUR, V136, P1084, DOI 10.1016/j.jtcvs.2007.11.069
   Soto ME, 2008, CLIN EXP RHEUMATOL, V26, pS9
   Taddio A, 2013, WORLD J GASTROENTERO, V19, P5933, DOI 10.3748/wjg.v19.i35.5933
   Theodore S, 2007, ANN THORAC SURG, V83, P1876, DOI 10.1016/j.athoracsur.2006.11.040
   Watanabe Yutaka, 2003, Jpn J Thorac Cardiovasc Surg, V51, P201, DOI 10.1007/s11748-003-0032-5
   Yoshikai M, 2007, J CARDIAC SURG, V22, P162, DOI 10.1111/j.1540-8191.2007.00362.x
NR 57
TC 2
Z9 2
U1 1
U2 4
PU BAYCINAR MEDICAL PUBL-BAYCINAR TIBBI YAYINCILIK
PI ATASEHIR
PA ORNEK MH DR SUPHI EZGI SK SARAY APT NO 11 D 6, ATASEHIR, ISTANBUL 34704,
   TURKEY
SN 1301-5680
J9 TURK GOGUS KALP DAMA
JI Turk Gogus Kalp Damar Cerrahisi Derg.
PY 2017
VL 25
IS 4
BP 673
EP 680
DI 10.5606/tgkdc.dergisi.2017.14654
PG 8
WC Surgery
WE Science Citation Index Expanded (SCI-EXPANDED)
SC Surgery
GA FQ5RC
UT WOS:000418417300029
DA 2024-01-22
ER

PT J
AU Keerthy, D
   Youk, A
   Srinath, AI
   Malas, N
   Bujoreanu, S
   Bousvaros, A
   Keljo, D
   DeMaso, DR
   Szigethy, EM
AF Keerthy, Divya
   Youk, Ada
   Srinath, Arvind I.
   Malas, Nasuh
   Bujoreanu, Simona
   Bousvaros, Athos
   Keljo, David
   DeMaso, David R.
   Szigethy, Eva M.
TI Effect of Psychotherapy on Health Care Utilization in Children With
   Inflammatory Bowel Disease and Depression
SO JOURNAL OF PEDIATRIC GASTROENTEROLOGY AND NUTRITION
LA English
DT Article
DE depression; inflammatory bowel disease; psychotherapy; utilization
ID COGNITIVE-BEHAVIORAL THERAPY; PEDIATRIC CROHNS-DISEASE; MEDICATION
   ADHERENCE; ULCERATIVE-COLITIS; COST-EFFECTIVENESS; ACTIVITY INDEX;
   ADOLESCENTS; SYMPTOMS; TRIAL; PREDICTORS
AB Objectives:Pediatric patients with inflammatory bowel disease (IBD) are at an increased risk of developing depression compared with community controls. Depression often negatively influences illness behaviors such as resource utilization. We sought to investigate the effects of treating depression on utilization of medical resources in depressed pediatric patients with IBD by comparing rates of health care utilization 1 year before and after psychotherapy.Method:Two hundred seventeen subjects ages 9 to 17 years with IBD and depression received 3 months of psychotherapy for depression as part of a multicenter randomized controlled trial. Of these 217 subjects, 70 had utilization data available 1 year prior and 1 year after receiving 3 months of psychotherapy. Primary outcomes included frequency of hospitalizations, inpatient hospital days, outpatient gastrointestinal visits, and number of emergency room visits, radiological examinations, and endoscopies. Within subject analyses were completed comparing health care utilization 12 months before psychotherapy compared with the 12 months after the conclusion of psychotherapy.Results:Fifty-one and 19 patients had CD and UC, respectively. A total of 55.7% of patients had major depression and 44.3% had minor depression. Overall, all study measures of health care utilization were significantly reduced after psychotherapy (P<0.01)including gastrointestinal-related (mean values) hospitalization frequency, inpatient days, outpatient visit, emergency room visits, radiological examinations, and endoscopies.Conclusions:Psychotherapy for comorbid depression in pediatric patients with IBD is associated with decreased GI-related health care utilization. The present study highlights the importance of screening for depression in a pediatric population with IBD, and that psychotherapy may be a reasonable adjunctive treatment for pediatric patients with IBD and comorbid depression.
C1 [Keerthy, Divya] Univ Pittsburgh, Sch Med, Pittsburgh, PA USA.
   [Youk, Ada] Univ Pittsburgh, Dept Biostat, Pittsburgh, PA USA.
   [Srinath, Arvind I.] UPMC, Dept Pediat, Childrens Hosp, Pittsburgh, PA USA.
   [Malas, Nasuh] Univ Michigan Hlth Syst, Dept Psychiat & Pediat, Pittsburgh, PA USA.
   [Bujoreanu, Simona; DeMaso, David R.; Szigethy, Eva M.] Boston Childrens Hosp, Dept Psychiat, Boston, MA USA.
   [Bousvaros, Athos] Boston Childrens Hosp, Div Gastroenterol Hepatol & Nutr, Boston, MA USA.
   [Srinath, Arvind I.; Keljo, David; Szigethy, Eva M.] UPMC, Div Pediat Gastroenterol, Childrens Hosp Pittsburgh, Pittsburgh, PA USA.
   [Szigethy, Eva M.] Univ Pittsburgh, Dept Psychiat, Pittsburgh, PA USA.
C3 Pennsylvania Commonwealth System of Higher Education (PCSHE); University
   of Pittsburgh; Pennsylvania Commonwealth System of Higher Education
   (PCSHE); University of Pittsburgh; Pennsylvania Commonwealth System of
   Higher Education (PCSHE); University of Pittsburgh; Harvard University;
   Boston Children's Hospital; Harvard University; Boston Children's
   Hospital; Pennsylvania Commonwealth System of Higher Education (PCSHE);
   University of Pittsburgh; Pennsylvania Commonwealth System of Higher
   Education (PCSHE); University of Pittsburgh
RP Szigethy, EM (通讯作者)，Visceral Inflammat & Pain Ctr, 3708 Fifth Ave,Suite 401, Pittsburgh, PA 15213 USA.
EM szigethye@upmc.edu
OI Youk, Ada/0000-0001-6912-9759; , Divya Keerthy/0009-0002-6308-470X;
   Malas, Nasuh/0000-0002-7573-387X
FU National Institute of Mental Health [R01 MH07777]; NIH [1DP2OD001210];
   NIMH [R25MH054318]; Crohn's & Colitis Foundation of America Research
   Fellowship Award [3590]; Millenium; Dyax; Cubist; Nutricia; Merck;
   Imedex
FX The present study was supported by the National Institute of Mental
   Health (R01 MH07777), the NIH Director's Innovator Award (1DP2OD001210),
   NIMH training grant (R25MH054318), and the Crohn's & Colitis Foundation
   of America Research Fellowship Award #3590.; A.B. received consulting
   fees from Millenium, Dyax, Cubist, and Nutricia, lecture fees from
   Merck, and royalties from UpToDate. D.R.D. received royalties from
   American Psychiatric Publishing Inc. E.M.S. is a paid advisor for Merck,
   Abbvie, and iHope Networks Inc, and she has received payment for expert
   testimony in a malpractice case, has received payment from Imedex for
   speaking at a CCFA meeting, and received royalties as book editor from
   American Psychiatric Publishing Inc. The remaining authors report no
   conflicts of interest.
CR Allegretti JR, 2015, INFLAMM BOWEL DIS, V21, P2583, DOI 10.1097/MIB.0000000000000537
   American Psychiatric A American Psychiatric Association D-I, 2000, TASK FORC DIAGN STAT
   Andersson E, 2011, BMC PUBLIC HEALTH, V11, DOI 10.1186/1471-2458-11-215
   Baldassano RN, 1999, GASTROENTEROL CLIN N, V28, P445, DOI 10.1016/S0889-8553(05)70064-9
   Benchimol EI, 2009, GUT, V58, P1490, DOI 10.1136/gut.2009.188383
   Brent DA, 1997, ARCH GEN PSYCHIAT, V54, P877
   Bruce Travis O, 2008, Curr Psychiatry Rep, V10, P258, DOI 10.1007/s11920-008-0042-1
   BURKE P, 1990, J AM ACAD CHILD PSY, V29, P608, DOI 10.1097/00004583-199007000-00015
   Covic T, 2006, J PSYCHOSOM RES, V60, P469, DOI 10.1016/j.jpsychores.2005.09.011
   de Boer AGEM, 1998, EUR J GASTROEN HEPAT, V10, P783, DOI 10.1097/00042737-199809000-00010
   Deter HC, 2007, INFLAMM BOWEL DIS, V13, P745, DOI 10.1002/ibd.20068
   Eccleston C, 2012, COCHRANE DB SYST REV, DOI 10.1002/14651858.CD009660.pub2
   ENGSTROM I, 1992, J CHILD PSYCHOL PSYC, V33, P563, DOI 10.1111/j.1469-7610.1992.tb00891.x
   Garcia-Lizana F, 2010, PRIM CARE COMPANION, V12
   García-Vega E, 2004, BEHAV RES THER, V42, P367, DOI 10.1016/S0005-7967(03)00146-3
   González-Tejera G, 2005, J CHILD PSYCHOL PSYC, V46, P888, DOI 10.1111/j.1469-7610.2005.00370.x
   Gray WN, 2012, J PEDIATR PSYCHOL, V37, P282, DOI 10.1093/jpepsy/jsr092
   Greenley RN, 2010, J PEDIATR PSYCHOL, V35, P857, DOI 10.1093/jpepsy/jsp120
   Henderson P, 2012, INFLAMM BOWEL DIS, V18, P999, DOI 10.1002/ibd.21797
   Hommel KA, 2008, J PEDIATR PSYCHOL, V33, P867, DOI 10.1093/jpepsy/jsn022
   Hommel KA, 2009, INFLAMM BOWEL DIS, V15, P589, DOI 10.1002/ibd.20798
   HYAMS JS, 1991, J PEDIATR GASTR NUTR, V12, P439, DOI 10.1097/00005176-199105000-00005
   Iglesias-Rey M, 2013, INFLAMM BOWEL DIS
   Judd LL, 1997, J AFFECT DISORDERS, V45, P5, DOI 10.1016/S0165-0327(97)00055-4
   Kappelman MD, 2008, GASTROENTEROLOGY, V135, P1907, DOI 10.1053/j.gastro.2008.09.012
   Kaufman J, 2000, J AM ACAD CHILD PSY, V39, P1208, DOI 10.1097/00004583-200010000-00002
   Kelsen J, 2008, INFLAMM BOWEL DIS, V14, pS9, DOI 10.1002/ibd.20560
   Kovacs M., 1992, CHILDRENS DEPRESSION
   Kugathasan S, 2003, J PEDIATR-US, V143, P525, DOI 10.1067/S0022-3476(03)00444-X
   Mackner LM, 2006, INFLAMM BOWEL DIS, V12, P239, DOI 10.1097/01.MIB.0000217769.83142.c6
   Mackner LM, 2005, AM J GASTROENTEROL, V100, P1386, DOI 10.1111/j.1572-0241.2005.41428.x
   Mufson L, 1999, ARCH GEN PSYCHIAT, V56, P573, DOI 10.1001/archpsyc.56.6.573
   Muller I, 2011, J TELEMED TELECARE, V17, P177, DOI 10.1258/jtt.2010.100709
   Myhr G, 2006, CAN J PSYCHIAT, V51, P662, DOI 10.1177/070674370605101006
   Poznanski EO, 1996, CHILDREN DEPRESSION
   Quan S, 2011, GASTROENTEROLOGY, V140, pS730
   Ramos-Rivers C, 2014, CLIN GASTROENTEROL H, V12, P986, DOI 10.1016/j.cgh.2013.11.015
   Reed-Knight B, 2014, INFLAMM BOWEL DIS, V20, P614, DOI 10.1097/01.MIB.0000442678.62674.b7
   Reigada LC, 2011, J SPEC PEDIATR NURS, V16, P207, DOI 10.1111/j.1744-6155.2011.00292.x
   Reilly RO, 2007, PSYCHIAT SERV, V58, P836
   Rohde P, 2009, J CLIN PSYCHOL, V65, P1339, DOI 10.1002/jclp.20629
   Ruskin PE, 2004, AM J PSYCHIAT, V161, P1471, DOI 10.1176/appi.ajp.161.8.1471
   Sahler OJZ, 2005, J CONSULT CLIN PSYCH, V73, P272, DOI 10.1037/0022-006X.73.2.272
   Sansom-Daly UM, 2012, HEALTH PSYCHOL, V31, P380, DOI 10.1037/a0025977
   Shankman SA, 2009, J CHILD PSYCHOL PSYC, V50, P1485, DOI 10.1111/j.1469-7610.2009.02117.x
   Sihvola E, 2007, J AFFECT DISORDERS, V97, P211, DOI 10.1016/j.jad.2006.06.019
   Sinclair JA, 2012, GASTROENTEROL CLIN N, V41, P325, DOI 10.1016/j.gtc.2012.01.006
   Srinath AI, 2011, GASTROENTEROLOGY, V140, pS91
   Szigethy E, 2006, J AM ACAD CHILD PSY, V45, P396, DOI 10.1097/01.chi.0000198591.45949.a4
   Szigethy E, 2004, J AM ACAD CHILD PSY, V43, P1469, DOI 10.1097/01.chi.0000142284.10574.1f
   Szigethy E, 2004, J PEDIATR GASTR NUTR, V39, P395, DOI 10.1097/00005176-200410000-00017
   Szigethy E, 2007, J AM ACAD CHILD PSY, V46, P1290, DOI 10.1097/chi.0b013e3180f6341f
   Szigethy E, 2015, INFLAMM BOWEL DIS, V21, P1321, DOI 10.1097/MIB.0000000000000358
   Szigethy E, 2014, J AM ACAD CHILD PSY, V53, P726, DOI 10.1016/j.jaac.2014.04.014
   Szigethy E, 2009, INFLAMM BOWEL DIS, V15, P69, DOI 10.1002/ibd.20693
   Szigethy EM, 2014, J PEDIATR GASTR NUTR, V58, P574, DOI 10.1097/MPG.0000000000000262
   Turner D, 2007, GASTROENTEROLOGY, V133, P423, DOI 10.1053/j.gastro.2007.05.029
   Vostanis Panos, 2006, Clin Child Psychol Psychiatry, V11, P513, DOI 10.1177/1359104506067874
   Wahed M, 2010, INFLAMM BOWEL DIS, V16, P664, DOI 10.1002/ibd.21098
   Weisz JR, 1997, J CONSULT CLIN PSYCH, V65, P703, DOI 10.1037/0022-006X.65.4.703
NR 60
TC 18
Z9 19
U1 0
U2 16
PU LIPPINCOTT WILLIAMS & WILKINS
PI PHILADELPHIA
PA TWO COMMERCE SQ, 2001 MARKET ST, PHILADELPHIA, PA 19103 USA
SN 0277-2116
EI 1536-4801
J9 J PEDIATR GASTR NUTR
JI J. Pediatr. Gastroenterol. Nutr.
PD DEC
PY 2016
VL 63
IS 6
BP 658
EP 664
DI 10.1097/MPG.0000000000001207
PG 7
WC Gastroenterology & Hepatology; Nutrition & Dietetics; Pediatrics
WE Science Citation Index Expanded (SCI-EXPANDED); Social Science Citation Index (SSCI)
SC Gastroenterology & Hepatology; Nutrition & Dietetics; Pediatrics
GA ED3EW
UT WOS:000388733200037
PM 27035372
OA Green Accepted
DA 2024-01-22
ER

PT J
AU Schwab, N
   Schneider-Hohendorf, T
   Wiendl, H
AF Schwab, Nicholas
   Schneider-Hohendorf, Tilman
   Wiendl, Heinz
TI Therapeutic uses of anti-a4-integrin (anti-VLA-4) antibodies in multiple
   sclerosis
SO INTERNATIONAL IMMUNOLOGY
LA English
DT Article
DE natalizumab; progressive multifocal leukoencephalopathy; risk
   stratification
ID PROGRESSIVE MULTIFOCAL LEUKOENCEPHALOPATHY; EXPERIMENTAL AUTOIMMUNE
   ENCEPHALOMYELITIS; CENTRAL-NERVOUS-SYSTEM; PLACEBO-CONTROLLED TRIAL; JC
   VIRUS-ANTIBODIES; CROHNS-DISEASE; T-CELLS; RISK STRATIFICATION; PML
   RISK; NATALIZUMAB
AB Multiple sclerosis (MS) is a disorder of putative autoimmune origin, where immune cells invade the central nervous system and cause damage by attacking the myelin sheath of nerve cells. The blockade of the integrin very late antigen-4 (VLA-4) with the monoclonal antibody natalizumab has become the most effective therapy against MS since its approval in 2004. It is assumed that the inhibition of VLA-4-mediated immune cell adhesion to the endothelium of the blood-brain barrier (BBB) alleviates pathogenic processes of MS and, therefore, reduces disease severity and burden. Not all approaches to treat additional immune-mediated disorders (e.g. Rasmussen encephalitis and neuromyelitis optica) with natalizumab have been successful, but allowed researchers to gain additional insight into mechanisms of specific immune cell subsets' migration through the BBB in the human system. While the long-term efficacy and general tolerability of natalizumab in MS are clear, the over 400 cases of natalizumab-associated progressive multifocal leukoencephalopathy (PML) have been of great concern and methods of risk stratification in patients have become a major area of research. Modern risk stratification includes established factors such as treatment duration, previous immune-suppressive therapy, and anti-John Cunningham virus (JCV) antibody seropositivity, but also experimental factors such as anti-JCV antibody titers and levels of L-selectin. Today, anti-VLA-4 therapy is reserved for patients with highly active relapsing-remitting MS and patients are monitored closely for early signs of potential PML.
C1 [Schwab, Nicholas; Schneider-Hohendorf, Tilman; Wiendl, Heinz] Univ Munster, Dept Neurol, D-48149 Munster, Germany.
C3 University of Munster
RP Wiendl, H (通讯作者)，Univ Munster, Dept Neurol, Albert Schweitzer Campus 1, D-48149 Munster, Germany.
EM heinz.wiendl@ukmuenster.de
RI Wiendl, Heinz/AAX-6041-2021; Schwab, Nicholas/H-4516-2019
OI Schwab, Nicholas/0000-0001-5494-9885; Schneider-Hohendorf,
   Tilman/0000-0002-3717-5176; Wiendl, Heinz/0000-0003-4310-3432
FU Deutsche Forschungsgesellschaft (DFG) [CRC128/B1]; DFG EXC Cells in
   Motion-Cluster of Excellence (Project B, Cells in barriers), Munster,
   Germany [1003]; EU (BEST-MS, FP7) [F5-2012-305477]; German ministry for
   health and education 'German competence network of MS' (KKNMS); project
   B1 'Pharmacovigilance Study Natalizumab' [01GI0907]
FX Deutsche Forschungsgesellschaft (DFG) (CRC128/B1 to H.W. and N.S.) DFG
   EXC 1003 Cells in Motion-Cluster of Excellence (Project B, Cells in
   barriers), Munster, Germany (to H.W.); EU (BEST-MS, FP7, F5-2012-305477
   to H.W.); German ministry for health and education 'German competence
   network of MS' (KKNMS), project B1 'Pharmacovigilance Study Natalizumab'
   (01GI0907 to H.W.).
CR Alstadhaug KB, 2014, JAMA NEUROL, V71, P1030, DOI 10.1001/jamaneurol.2014.825
   ASTROM KE, 1958, BRAIN, V81, P93, DOI 10.1093/brain/81.1.93
   Baumgart DC, 2012, LANCET, V380, P1590, DOI 10.1016/S0140-6736(12)60026-9
   Bellizzi A, 2013, VIROL J, V10, DOI 10.1186/1743-422X-10-298
   Berger JR, 2009, ANN NEUROL, V65, P367, DOI 10.1002/ana.21630
   Bittner S, 2013, NEUROLOGY, V81, P395, DOI 10.1212/WNL.0b013e31829c5ceb
   Bloomgren G, 2012, NEW ENGL J MED, V366, P1870, DOI 10.1056/NEJMoa1107829
   Butzkueven H, 2014, J NEUROL NEUROSUR PS, V85, P1190, DOI 10.1136/jnnp-2013-306936
   Campbell JJ, 1998, SCIENCE, V279, P381, DOI 10.1126/science.279.5349.381
   Carruthers RL, 2014, MULT SCLER J, V20, P757, DOI 10.1177/1352458513509509
   Carson KR, 2009, LANCET ONCOL, V10, P816, DOI 10.1016/S1470-2045(09)70161-5
   Chabwine JN, 2012, NEUROLOGY, V78, P2000, DOI 10.1212/WNL.0b013e318259e210
   Chowdhary S, 2007, J NEUROIMAGING, V17, P69, DOI 10.1111/j.1552-6569.2006.00076.x
   Christensen JR, 2014, NEUROLOGY, V82, P1499, DOI 10.1212/WNL.0000000000000361
   Clifford DB, 2013, J NEUROVIROL, V19, P351, DOI 10.1007/s13365-013-0173-y
   Dahlhaus S., 2013, J NEUROL NEUROSUR PS, V72, P402
   de Souza MV, 2012, CLIN PHARMACOL THER, V91, P747, DOI 10.1038/clpt.2012.4
   Dubertret L, 2006, BRIT J DERMATOL, V155, P170, DOI 10.1111/j.1365-2133.2006.07344.x
   Engelhardt B, 2012, TRENDS IMMUNOL, V33, P579, DOI 10.1016/j.it.2012.07.004
   Flanagan K, 2012, PLOS ONE, V7, DOI 10.1371/journal.pone.0040443
   Flügel A, 2001, IMMUNITY, V14, P547, DOI 10.1016/s1074-7613(01)00143-1
   Fox Robert, 2011, Cleve Clin J Med, V78 Suppl 2, pS33, DOI 10.3949/ccjm.78.s2.08
   Giacomini PS, 2014, NEW ENGL J MED, V370, P486, DOI 10.1056/NEJMc1304828
   Giancotti FG, 1999, SCIENCE, V285, P1028, DOI 10.1126/science.285.5430.1028
   Goebels N, 2000, BRAIN, V123, P508, DOI 10.1093/brain/123.3.508
   Gorelik L, 2010, ANN NEUROL, V68, P295, DOI 10.1002/ana.22128
   Gorelik L, 2009, NEW ENGL J MED, V361, P2487, DOI 10.1056/NEJMc0909622
   Gray F, 2005, J NEUROVIROL, V11, P16, DOI 10.1080/13550280500511741
   Herrero-Herranz E, 2008, NEUROBIOL DIS, V30, P162, DOI 10.1016/j.nbd.2008.01.001
   Hession RM, 2014, JAMA NEUROL, V71, P228, DOI 10.1001/jamaneurol.2013.4395
   HOOKS MA, 1991, PHARMACOTHERAPY, V11, P26
   Khatri BO, 2009, NEUROLOGY, V72, P402, DOI 10.1212/01.wnl.0000341766.59028.9d
   Kitley J, 2014, J NEUROL SCI, V339, P223, DOI 10.1016/j.jns.2014.01.035
   Kleinschmidt-DeMasters BK, 2005, NEW ENGL J MED, V353, P369, DOI 10.1056/NEJMoa051782
   Koralnik IJ, 2001, J VIROL, V75, P3483, DOI 10.1128/JVI.75.7.3483-3487.2001
   Langer-Gould A, 2006, CURR NEUROL NEUROSCI, V6, P253, DOI 10.1007/s11910-006-0013-z
   Larochelle C, 2012, BRAIN, V135, P2906, DOI 10.1093/brain/aws212
   Lee De-Hyung, 2014, J Med Case Rep, V8, P155, DOI 10.1186/1752-1947-8-155
   Lee P, 2013, J CLIN VIROL, V57, P141, DOI 10.1016/j.jcv.2013.02.002
   Lonergan R., 2013, J NEUROL NEUROSUR PS, V84, pe2
   Melzer N, 2009, FASEB J, V23, P3659, DOI 10.1096/fj.09-136200
   Meuth SG, 2012, CURR PHARM DESIGN, V18, P4489
   Miller DH, 2003, NEW ENGL J MED, V348, P15, DOI 10.1056/NEJMoa020696
   Plavina T., 2013, CMSC M
   Polman CH, 2006, NEW ENGL J MED, V354, P899, DOI 10.1056/NEJMoa044397
   Polman CH, 2011, ANN NEUROL, V69, P292, DOI 10.1002/ana.22366
   Reboldi A, 2009, NAT IMMUNOL, V10, P514, DOI 10.1038/ni.1716
   Rothhammer V, 2014, ACTA NEUROPATHOL COM, V2, DOI 10.1186/2051-5960-2-27
   Rothhammer V, 2011, J EXP MED, V208, P2465, DOI 10.1084/jem.20110434
   Rudick RA, 2006, NEW ENGL J MED, V354, P911, DOI 10.1056/NEJMoa044396
   Saghafi Hossein, 2012, Nephrourol Mon, V4, P475, DOI 10.5812/numonthly.1806
   Sawcer S, 2011, NATURE, V476, P214, DOI 10.1038/nature10251
   Schneider-Hohendorf T., 2014, AIDS LONDON ELGLAND
   Schneider-Hohendorf T, 2014, J EXP MED, V211, P1833, DOI 10.1084/jem.20140540
   Schwab N, 2012, NEUROLOGY, V78, P458, DOI 10.1212/WNL.0b013e3182478d4b
   Schwab N, 2013, NEUROLOGY, V81, P865, DOI 10.1212/WNL.0b013e3182a351fb
   Schwab N, 2012, MULT SCLER J, V18, P335, DOI 10.1177/1352458511421919
   Serafini B, 2006, J NEUROPATH EXP NEUR, V65, P124, DOI 10.1093/jnen/65.2.124
   Sheremata WA, 1999, NEUROLOGY, V52, P1072, DOI 10.1212/WNL.52.5.1072
   Simpson David M, 2011, Cleve Clin J Med, V78 Suppl 2, pS24, DOI 10.3949/ccjm.78.s2.06
   Sospedra M, 2005, ANNU REV IMMUNOL, V23, P683, DOI 10.1146/annurev.immunol.23.021704.115707
   Steiner I, 2012, CURR NEUROL NEUROSCI, V12, P680, DOI 10.1007/s11910-012-0313-4
   Steinman L, 2014, ANNU REV IMMUNOL, V32, P257, DOI 10.1146/annurev-immunol-032713-120227
   Stüve O, 2009, NEUROLOGY, V73, P1346, DOI 10.1212/WNL.0b013e3181beed38
   Stüve O, 2006, ARCH NEUROL-CHICAGO, V63, P1383, DOI 10.1001/archneur.63.10.1383
   Thomas Saskia, 2012, Inflammopharmacology, V20, P1, DOI 10.1007/s10787-011-0104-6
   Van Assche G, 2005, NEW ENGL J MED, V353, P362, DOI 10.1056/NEJMoa051586
   WAKEFIELD AJ, 1989, LANCET, V2, P1057
   Wiendl H, 2012, CURR OPIN NEUROL, V25, P302, DOI 10.1097/WCO.0b013e3283534abf
   YEDNOCK TA, 1992, NATURE, V356, P63, DOI 10.1038/356063a0
NR 70
TC 48
Z9 53
U1 0
U2 7
PU OXFORD UNIV PRESS
PI OXFORD
PA GREAT CLARENDON ST, OXFORD OX2 6DP, ENGLAND
SN 0953-8178
EI 1460-2377
J9 INT IMMUNOL
JI Int. Immunol.
PD JAN
PY 2015
VL 27
IS 1
SI SI
BP 47
EP 53
DI 10.1093/intimm/dxu096
PG 7
WC Immunology
WE Science Citation Index Expanded (SCI-EXPANDED)
SC Immunology
GA CC2WR
UT WOS:000350206200007
PM 25326459
OA Bronze
DA 2024-01-22
ER

PT J
AU Kuhara, T
   Yamauchi, K
   Iwatsuki, K
AF Kuhara, Tetsuya
   Yamauchi, Koji
   Iwatsuki, Keiji
TI Bovine lactoferrin induces interleukin-11 production in a hepatitis
   mouse model and human intestinal myofibroblasts
SO EUROPEAN JOURNAL OF NUTRITION
LA English
DT Article
DE Lactoferrin; Interleukin-11; Bone morphogenetic protein 2;
   Anti-inflammatory factor
ID RECOMBINANT HUMAN INTERLEUKIN-11; BONE MORPHOGENETIC PROTEIN-2; ACTIVE
   CROHNS-DISEASE; C VIRUS VIREMIA; RANDOMIZED-TRIAL; LIVER-INJURY; RATS;
   MICE; CELLS; THERAPY
AB Orally administered bovine lactoferrin (bLF) exerts an anti-inflammatory effect on hepatitis and colitis animal models. To investigate the mechanism underlying the action of bLF, we explored the expression of inflammation-related factors in the intestine of a hepatitis mouse model after the oral administration of bLF and in several human intestinal cell lines treated with bLF.
   The effects of bLF on the expression of interleukin-11 (IL-11) and bone morphogenetic protein 2 (BMP2) in the intestinal mucosa of a hepatitis mouse model as well as in cell cultures of human intestinal epithelial cells, myofibroblasts, and monocytes were examined using the real-time reverse transcription polymerase chain reaction. Epithelial cells and myofibroblasts were also cocultured using transwells. bLF transport, and IL-11 and BMP2 induction, as well as the interactions between the two cell types, were then analyzed after bLF treatment.
   In vivo, oral bLF administration increased the production of IL-11 and BMP2 in intestinal specimens. In vitro, bLF only stimulated the production of IL-11 in human intestinal myofibroblasts; i.e., it had no effect on BMP2 production in any cell type. In the transwell cocultures, bLF passed through the epithelium and directly stimulated IL-11 production in the myofibroblasts on the basolateral side. The IL-11 produced in the myofibroblasts subsequently acted protectively on the epithelial cells of the coculture.
   bLF upregulated the activity of anti-inflammatory factors, such as IL-11, in the intestine of a hepatitis mouse model and human intestinal myofibroblasts.
C1 [Kuhara, Tetsuya; Yamauchi, Koji; Iwatsuki, Keiji] Morinaga Milk Ind Co Ltd, Food Sci & Technol Inst, Zama, Kanagawa 2288583, Japan.
C3 Morinaga Milk Industry Company, Ltd
RP Kuhara, T (通讯作者)，Morinaga Milk Ind Co Ltd, Food Sci & Technol Inst, 5-1-83 Higashihara, Zama, Kanagawa 2288583, Japan.
EM t_kuhara@morinagamilk.co.jp
CR Blais A, 2009, AM J PHYSIOL-ENDOC M, V296, pE1281, DOI 10.1152/ajpendo.90938.2008
   Bozza M, 1999, HEPATOLOGY, V30, P1441, DOI 10.1002/hep.510300616
   Brock JH, 2002, BIOCHEM CELL BIOL, V80, P1, DOI 10.1139/o01-212
   Chen D, 2004, GROWTH FACTORS, V22, P233, DOI 10.1080/08977190412331279890
   Du XX, 1997, BLOOD, V89, P3897, DOI 10.1182/blood.V89.11.3897
   Ellis M, 2003, LANCET, V361, P275, DOI 10.1016/S0140-6736(03)12322-7
   Hardwick JCH, 2004, GASTROENTEROLOGY, V126, P111, DOI 10.1053/j.gastro.2003.10.067
   Hori M, 2006, CONNECT TISSUE RES, V47, P124, DOI 10.1080/03008200600685350
   Horiuchi Y, 2009, FERTIL STERIL, V91, P2069, DOI 10.1016/j.fertnstert.2008.07.024
   Iwasa M, 2002, AM J GASTROENTEROL, V97, P766, DOI 10.1111/j.1572-0241.2002.05573.x
   Konishi M, 2006, HEPATOL RES, V36, P27, DOI 10.1016/j.hepres.2006.06.005
   Kozu T, 2009, CANCER PREV RES, V2, P975, DOI 10.1158/1940-6207.CAPR-08-0208
   Kuhara T, 2000, NUTR CANCER, V38, P192, DOI 10.1207/S15327914NC382_8
   Kuhara T, 2006, J INTERF CYTOK RES, V26, P489, DOI 10.1089/jir.2006.26.489
   Kuwata H, 2001, J NUTR, V131, P2121, DOI 10.1093/jn/131.8.2121
   Lawitz EJ, 2004, AM J GASTROENTEROL, V99, P2359, DOI 10.1111/j.1572-0241.2004.40047.x
   Lönnerdal B, 2009, CURR OPIN CLIN NUTR, V12, P293, DOI 10.1097/MCO.0b013e328328d13e
   Manzoni P, 2009, JAMA-J AM MED ASSOC, V302, P1421, DOI 10.1001/jama.2009.1403
   MIKOGAMI T, 1994, AM J PHYSIOL, V267, pG308, DOI 10.1152/ajpgi.1994.267.2.G308
   Nakatsuka R, 2007, J BIOCHEM, V141, P113, DOI 10.1093/jb/mvm012
   Okada S, 2002, JPN J CANCER RES, V93, P1063, DOI 10.1111/j.1349-7006.2002.tb02484.x
   Powell DW, 1999, AM J PHYSIOL-CELL PH, V277, pC183, DOI 10.1152/ajpcell.1999.277.2.C183
   Qiu BS, 1996, DIGEST DIS SCI, V41, P1625, DOI 10.1007/BF02087911
   Ropeleski MJ, 2003, GASTROENTEROLOGY, V124, P1358, DOI 10.1016/S0016-5085(03)00282-8
   Sands BE, 2002, ALIMENT PHARM THERAP, V16, P399, DOI 10.1046/j.1365-2036.2002.01179.x
   Sands BE, 1999, GASTROENTEROLOGY, V117, P58, DOI 10.1016/S0016-5085(99)70550-0
   Tanaka K, 1999, JPN J CANCER RES, V90, P367, DOI 10.1111/j.1349-7006.1999.tb00756.x
   Togawa J, 2002, AM J PHYSIOL-GASTR L, V283, pG187, DOI 10.1152/ajpgi.00331.2001
   Trepicchio WL, 1999, J CLIN INVEST, V104, P1527, DOI 10.1172/JCI6910
   Trepicchio WL, 1997, J IMMUNOL, V159, P5661
   Tsubota A, 2008, J HEPATOL, V48, P486, DOI 10.1016/j.jhep.2007.11.013
   Yamaguchi M, 2001, CLIN DIAGN LAB IMMUN, V8, P1234, DOI 10.1128/CDLI.8.6.1234-1239.2001
   Yamauchi K, 2000, MYCOSES, V43, P197, DOI 10.1046/j.1439-0507.2000.00571.x
NR 33
TC 9
Z9 11
U1 1
U2 8
PU SPRINGER HEIDELBERG
PI HEIDELBERG
PA TIERGARTENSTRASSE 17, D-69121 HEIDELBERG, GERMANY
SN 1436-6207
J9 EUR J NUTR
JI Eur. J. Nutr.
PD APR
PY 2012
VL 51
IS 3
BP 343
EP 351
DI 10.1007/s00394-011-0219-y
PG 9
WC Nutrition & Dietetics
WE Science Citation Index Expanded (SCI-EXPANDED)
SC Nutrition & Dietetics
GA 918EJ
UT WOS:000302231800008
PM 21688123
DA 2024-01-22
ER

PT J
AU Ooi, CJ
   Fock, KM
   Makharia, GK
   Goh, KL
   Ling, KL
   Hilmi, I
   Lim, WC
   Kelvin, T
   Gibson, PR
   Gearry, RB
   Ouyang, Q
   Sollano, J
   Manatsathit, S
   Rerknimitr, R
   Wei, SC
   Leung, WK
   de Silva, HJ
   Leong, RWL
AF Ooi, Choon Jin
   Fock, Kwong Ming
   Makharia, Govind K.
   Goh, Khean Lee
   Ling, Khoon Lin
   Hilmi, Ida
   Lim, Wee Chian
   Kelvin, Thia
   Gibson, Peter R.
   Gearry, Richard B.
   Ouyang, Qin
   Sollano, Jose
   Manatsathit, Sathaporn
   Rerknimitr, Rungsun
   Wei, Shu-chen
   Leung, Wai Keung
   de Silva, H. Janaka
   Leong, Rupert W. L.
CA Asia Pacific Assoc Gastroenterolog
TI The Asia-Pacific consensus on ulcerative colitis
SO JOURNAL OF GASTROENTEROLOGY AND HEPATOLOGY
LA English
DT Review
DE Asia Pacific; biologic agents; consensus statements; Delphi; diagnosis;
   epidemiology; inflammatory bowel disease; leukocytapheresis; management;
   ulcerative colitis
ID INFLAMMATORY-BOWEL-DISEASE; ANTINEUTROPHIL CYTOPLASMIC ANTIBODIES;
   RANDOMIZED CONTROLLED-TRIAL; APPENDICEAL ORIFICE INFLAMMATION;
   SONGPA-KANGDONG DISTRICT; TERM-FOLLOW-UP; CROHNS-DISEASE;
   COLORECTAL-CANCER; DOUBLE-BLIND; RISK-FACTORS
AB Inflammatory bowel disease (IBD) is increasing in many parts of the Asia-Pacific region. There is a need to improve the awareness of IBD and develop diagnostic and management recommendations relevant to the region. This evidence-based consensus focuses on the definition, epidemiology and management of ulcerative colitis (UC) in Asia.
   A multi-disciplinary group developed the consensus statements, reviewed the relevant literature, and voted on them anonymously using the Delphi method. The finalized statements were reviewed to determine the level of consensus, evidence quality and strength of recommendation.
   Infectious colitis must be excluded prior to diagnosing UC. Typical histology and macroscopic extent of the disease seen in the West is found in the Asia-Pacific region. Ulcerative colitis is increasing in many parts of Asia with gender distribution and age of diagnosis similar to the West. Extra-intestinal manifestations including primary sclerosing cholangitis are rarer than in the West. Clinical stratification of disease severity guides management. In Japan, leukocytapheresis is a treatment option. Access to biologic agents remains limited due to high cost and concern over opportunistic infections. The high endemic rates of hepatitis B virus infection require stringent screening before initiating immune-suppressive agents. Vaccination and prophylactic therapies should be initiated on a case-by-case basis and in accordance with local practice. Colorectal cancer complicates chronic colitis.
   A recent increase in UC is reported in the Asia-Pacific region. These consensus statements aim to improve the recognition of UC and assist clinicians in its management with particular relevance to the region.
C1 [Ooi, Choon Jin] Singapore Gen Hosp, Duke NUS Grad Med Sch, Ctr Inflammatory Bowel Dis, Dept Gastroenterol & Hepatol, Singapore 169608, Singapore.
   [Fock, Kwong Ming] Changi Gen Hosp, Dept Gastroenterol, Singapore, Singapore.
   [Makharia, Govind K.] All India Inst Med Sci, Dept Gastroenterol & Human Nutr, New Delhi, India.
   [Goh, Khean Lee; Hilmi, Ida] Univ Malaya, Fac Med, Div Gastroenterol & Hepatol, Kuala Lumpur, Malaysia.
   [Lim, Wee Chian] Tan Tock Seng Hosp, Dept Gastroenterol, Singapore, Singapore.
   [Gibson, Peter R.] Monash Univ, Dept Med, Box Hill Hosp, Box Hill, Vic, Australia.
   [Gearry, Richard B.] Univ Otago, Dept Med, Christchurch, New Zealand.
   [Ouyang, Qin] Sichuan Univ, Div Gastroenterol, Dept Internal Med, W China Hosp, Chengdu 610064, Peoples R China.
   [Sollano, Jose] Univ Santo Tomas, Dept Med, Manila, Philippines.
   [Manatsathit, Sathaporn] Mahidol Univ, Dept Med, Div Gastroenterol, Siriraj Hosp, Bangkok 10700, Thailand.
   [Rerknimitr, Rungsun] Chulalongkorn Univ, Div Gastroenterol, Dept Med, King Chulalongkorn Mem Hosp, Bangkok, Thailand.
   [Wei, Shu-chen] Natl Taiwan Univ, Dept Internal Med, Taipei 10764, Taiwan.
   [Leung, Wai Keung] Chinese Univ Hong Kong, Dept Med & Therapeut, Hong Kong, Hong Kong, Peoples R China.
   [de Silva, H. Janaka] Univ Kelaniya, Dept Med, Fac Med, Ragama, Sri Lanka.
   [Leong, Rupert W. L.] Univ New S Wales, Sydney SW Area Hlth Serv, Gastroenterol Serv, Sydney, NSW, Australia.
   [Leong, Rupert W. L.] Univ New S Wales, Sydney SW Area Hlth Serv, Liver Serv, Sydney, NSW, Australia.
C3 National University of Singapore; Singapore General Hospital; Changi
   General Hospital; All India Institute of Medical Sciences (AIIMS) New
   Delhi; Universiti Malaya; Tan Tock Seng Hospital; Monash University; Box
   Hill Hospital; University of Otago; Sichuan University; University of
   Santo Tomas; Mahidol University; Chulalongkorn University; National
   Taiwan University; Chinese University of Hong Kong; University Kelaniya;
   University of New South Wales Sydney; University of New South Wales
   Sydney
RP Ooi, CJ (通讯作者)，Singapore Gen Hosp, Duke NUS Grad Med Sch, Ctr Inflammatory Bowel Dis, Dept Gastroenterol & Hepatol, Outram Rd, Singapore 169608, Singapore.
EM ooi.choon.jin@sgh.com.sg
RI Leong, Rupert WL/J-7839-2012; HILMI, IDA NORMIHA/HZK-4098-2023; Goh,
   Khean-Lee/B-6404-2009; Leung, Wai Keung/B-8140-2011; Ooi, Choon
   Jin/AAC-1401-2022; Gearry, Richard B/H-3959-2019; Hilmi,
   Ida/AAN-7129-2020
OI Leong, Rupert WL/0000-0001-5944-3488; HILMI, IDA
   NORMIHA/0000-0001-7091-0032; Goh, Khean-Lee/0000-0002-9965-1561; Leung,
   Wai Keung/0000-0002-5993-1059; Ooi, Choon Jin/0000-0001-8961-5455;
   Gearry, Richard B/0000-0002-2298-5141; Lim, wee
   chian/0000-0001-8801-1342; WEI, SHU-CHEN/0000-0002-5017-5840
CR Abdelrazeq AS, 2005, DIS COLON RECTUM, V48, P2038, DOI 10.1007/s10350-005-0160-3
   ADLER DJ, 1990, AM J GASTROENTEROL, V85, P717
   Ardizzone S, 2006, GUT, V55, P47, DOI 10.1136/gut.2005.068809
   Baumgart DC, 2006, AM J GASTROENTEROL, V101, P1048, DOI 10.1111/j.1572-0241.2006.00524.x
   Bentley E, 2002, J CLIN PATHOL, V55, P955, DOI 10.1136/jcp.55.12.955
   Berndtsson I, 2003, Colorectal Dis, V5, P173, DOI 10.1046/j.1463-1318.2003.00455.x
   BERNSTEIN CN, 1995, GASTROINTEST ENDOSC, V42, P232, DOI 10.1016/S0016-5107(95)70097-8
   Bossa F, 2007, AM J GASTROENTEROL, V102, P601, DOI 10.1111/j.1572-0241.2006.01007.x
   Byeon JS, 2005, INFLAMM BOWEL DIS, V11, P366, DOI 10.1097/01.MIB.0000164018.06538.6e
   CALDWELL GR, 1986, AUST NZ J MED, V16, P405, DOI 10.1111/j.1445-5994.1986.tb01200.x
   Campbell S, 2005, EUR J GASTROEN HEPAT, V17, P79, DOI 10.1097/00042737-200501000-00016
   CAMPIERI M, 1992, DIGEST DIS SCI, V37, P1890, DOI 10.1007/BF01308084
   Cao Q, 2006, CHINESE MED J-PEKING, V119, P1198, DOI 10.1097/00029330-200607020-00011
   Caprilli R, 2006, GUT, V55, DOI 10.1136/gut.2005.081950c
   CARBONNEL F, 1994, DIGEST DIS SCI, V39, P1550, DOI 10.1007/BF02088063
   Carter MJ, 2004, GUT, V53, DOI 10.1136/gut.2004.043372
   CHODOS JE, 1986, NEW YORK STATE J MED, V86, P22
   Chow DKL, 2007, EXPERT OPIN DRUG SAF, V6, P479, DOI 10.1517/14740338.6.5.479
   Chow DKL, 2009, AM J GASTROENTEROL, V104, P647, DOI 10.1038/ajg.2008.74
   Cohen RD, 2000, AM J GASTROENTEROL, V95, P1263
   Colbert C, 2007, INFLAMM BOWEL DIS, V13, P1453, DOI 10.1002/ibd.20216
   dAlbasio G, 1997, AM J GASTROENTEROL, V92, P1143
   Daperno M, 2002, ALIMENT PHARM THER, V16, P7, DOI 10.1046/j.1365-2036.16.s4.2.x
   DHaens G, 1997, AM J GASTROENTEROL, V92, P1275
   Dunzendorfer T, 1998, GASTROINTEST ENDOSC, V48, P450, DOI 10.1016/S0016-5107(98)70028-8
   Eaden JA, 2002, GUT, V51, pV10, DOI 10.1136/gut.51.suppl_5.v10
   Eaden JA, 2001, GUT, V48, P526, DOI 10.1136/gut.48.4.526
   Etchevers MJ, 2008, WORLD J GASTROENTERO, V14, P5512, DOI 10.3748/wjg.14.5512
   Fellermann K, 2002, INFLAMM BOWEL DIS, V8, P317, DOI 10.1097/00054725-200209000-00002
   Fraser AG, 2002, ALIMENT PHARM THER, V16, P693, DOI 10.1046/j.1365-2036.2002.01227.x
   Frieri G, 2005, DIGEST LIVER DIS, V37, P92, DOI 10.1016/j.dld.2004.09.017
   Fujimoto T, 2007, EUR J GASTROEN HEPAT, V19, P229, DOI 10.1097/MEG.0b013e3280110fb9
   Gao Xiang, 2005, Zhonghua Nei Ke Za Zhi, V44, P428
   Gardiner SJ, 2006, BRIT J CLIN PHARMACO, V62, P453, DOI 10.1111/j.1365-2125.2006.02639.x
   GASSULL MA, 1986, GUT, V27, P76, DOI 10.1136/gut.27.Suppl_1.76
   Gearry RB, 2006, INFLAMM BOWEL DIS, V12, P936, DOI 10.1097/01.mib.0000231572.88806.b9
   Geboes K, 1998, AM J GASTROENTEROL, V93, P201, DOI 10.1111/j.1572-0241.1998.00201.x
   Ghosh S, 2009, NAT CLIN PRACT GASTR, V6, P6, DOI 10.1038/ncpgasthep1299
   Gionchetti P, 2006, ALIMENT PHARM THER, V24, P41, DOI 10.1111/j.1365-2036.2006.03059.x
   Glickman JN, 2004, AM J SURG PATHOL, V28, P190, DOI 10.1097/00000478-200402000-00006
   Goh KL, 2009, J DIGEST DIS, V10, P1, DOI 10.1111/j.1751-2980.2008.00355.x
   Goldstein N, 2006, AM J CLIN PATHOL, V126, P365, DOI 10.1309/UAXMW3428PGNHJ3
   Habeeb MA, 1997, AM J GASTROENTEROL, V92, P772
   Haskell H, 2005, AM J SURG PATHOL, V29, P1472, DOI 10.1097/01.pas.0000176435.19197.88
   HAWTHORNE AB, 1992, BRIT MED J, V305, P20, DOI 10.1136/bmj.305.6844.20
   Henriksen M, 2006, INFLAMM BOWEL DIS, V12, P543, DOI 10.1097/01.MIB.0000225339.91484.fc
   Hibi T, 2003, J GASTROENTEROL, V38, P740, DOI 10.1007/s00535-003-1139-2
   Holtmann MH, 2006, DIGEST DIS SCI, V51, P1516, DOI 10.1007/s10620-005-9037-5
   Hudson M, 1997, INT J GYNECOL OBSTET, V58, P229, DOI 10.1016/S0020-7292(97)00088-X
   Hyman NH, 2005, DIS COLON RECTUM, V48, P70, DOI 10.1007/s10350-004-0750-5
   Ibrahim TM, 2005, W INDIAN MED J, V54, P210
   Irving PM, 2008, NAT CLIN PRACT GASTR, V5, P18, DOI 10.1038/ncpgasthep1004
   JARNEROT G, 1985, GASTROENTEROLOGY, V89, P1005
   Järnerot G, 2005, GASTROENTEROLOGY, V128, P1805, DOI 10.1053/j.gastro.2005.03.003
   Jenkins D, 1997, J CLIN PATHOL, V50, P93, DOI 10.1136/jcp.50.2.93
   Jess T, 2007, AM J GASTROENTEROL, V102, P829, DOI 10.1111/j.1572-0241.2007.01070.x
   Jiang L, 2006, INFLAMM BOWEL DIS, V12, P212, DOI 10.1097/01.MIB.0000201098.26450.ae
   Jiang L, 2007, J CLIN GASTROENTEROL, V41, P280, DOI 10.1097/01.mcg.0000225644.75651.f1
   Johnson E, 2001, EUR J SURG, V167, P40
   JONES JH, 1969, GUT, V10, P562, DOI 10.1136/gut.10.7.562
   Juyal G, 2007, ALIMENT PHARM THER, V26, P1325, DOI 10.1111/j.1365-2036.2007.03524.x
   Khadgawat Rajesh, 2008, Indian J Gastroenterol, V27, P103
   Khan ZH, 2000, DIGESTION, V62, P249, DOI 10.1159/000007823
   Khosla S N, 1986, J Assoc Physicians India, V34, P405
   Kim B, 1999, AM J GASTROENTEROL, V94, P3258, DOI 10.1111/j.1572-0241.1999.01533.x
   Kim BJ, 2009, J GASTROEN HEPATOL, V24, P667, DOI 10.1111/j.1440-1746.2008.05730.x
   Kim BG, 2002, DIS COLON RECTUM, V45, P1062, DOI 10.1007/s10350-004-6361-3
   KIM WH, 1995, AM J GASTROENTEROL, V90, P1953
   KITAHORA T, 1995, J GASTROENTEROL, V30, P5
   Kleer CG, 1998, AM J SURG PATHOL, V22, P983, DOI 10.1097/00000478-199808000-00008
   Kochhar R, 1992, Eur J Cancer Prev, V1, P293, DOI 10.1097/00008469-199206000-00003
   KONO S, 1994, J CLIN GASTROENTEROL, V19, P166
   Kornbluth A, 2004, AM J GASTROENTEROL, V99, P1371, DOI 10.1111/j.1572-0241.2004.40036.x
   Ladefoged K, 2005, SCAND J GASTROENTERO, V40, P1192, DOI 10.1080/00365520510023305
   Lakatos L, 2006, INFLAMM BOWEL DIS, V12, P205, DOI 10.1097/01.MIB.0000217770.21261.ce
   Lawrance IC, 2004, AM J GASTROENTEROL, V99, P2186, DOI 10.1111/j.1572-0241.2004.40486.x
   Lee YM, 2000, J GASTROEN HEPATOL, V15, P622, DOI 10.1046/j.1440-1746.2000.02212.x
   Lee YT, 1998, SCAND J GASTROENTERO, V33, P623
   Lengeling RW, 2003, CLIN GASTROENTEROL H, V1, P160, DOI 10.1053/jcgh.2003.50024
   LENNARDJONES JE, 1983, SCAND J GASTROENTERO, V18, P48
   Leong RWL, 2008, EXPERT OPIN DRUG SAF, V7, P607, DOI 10.1517/14740338.7.5.607 
   Leong RWL, 2009, J GASTROEN HEPATOL, V24, P503, DOI 10.1111/j.1440-1746.2009.05790.x
   Leong RWL, 2004, INFLAMM BOWEL DIS, V10, P646, DOI 10.1097/00054725-200409000-00022
   Leung Y, 2008, DIGEST DIS SCI, V53, P1455, DOI 10.1007/s10620-007-0036-6
   LEVI AJ, 1979, LANCET, V2, P276
   Lichtenstein GR, 2006, GASTROENTEROLOGY, V130, P940, DOI 10.1053/j.gastro.2006.01.048
   LICHTIGER S, 1994, NEW ENGL J MED, V330, P1841, DOI 10.1056/NEJM199406303302601
   Ling KL, 2002, J CLIN GASTROENTEROL, V35, P144, DOI 10.1097/00004836-200208000-00005
   Linstone HA, 2002, DELPHI METHOD TECHNI
   Loftus CG, 2007, INFLAMM BOWEL DIS, V13, P254, DOI 10.1002/ibd.20029
   Loftus Edward V Jr, 2004, Curr Gastroenterol Rep, V6, P506, DOI 10.1007/s11894-004-0073-7
   Loftus EV, 2004, GASTROENTEROLOGY, V126, P1504, DOI 10.1053/j.gastro.2004.01.063
   LOK ASF, 1991, GASTROENTEROLOGY, V100, P182, DOI 10.1016/0016-5085(91)90599-G
   Lok KH, 2008, J GASTROEN HEPATOL, V23, P406, DOI 10.1111/j.1440-1746.2007.05079.x
   MARKOWITZ J, 1993, AM J GASTROENTEROL, V88, P2034
   MARSHALL JK, 1995, ALIMENT PHARM THERAP, V9, P293
   Marshall JK, 1997, GUT, V40, P775, DOI 10.1136/gut.40.6.775
   Maser EA, 2008, CLIN GASTROENTEROL H, V6, P1112, DOI 10.1016/j.cgh.2008.04.035
   Matsumoto T, 2002, GASTROINTEST ENDOSC, V55, P180, DOI 10.1067/mge.2002.121335
   Matsuzawa J, 2003, GUT, V52, P75, DOI 10.1136/gut.52.1.75
   MCDERMOTT FT, 1987, MED J AUSTRALIA, V146, P525, DOI 10.5694/j.1326-5377.1987.tb120393.x
   Minami M, 2007, WORLD J GASTROENTERO, V13, P754, DOI 10.3748/wjg.v13.i5.754
   Misra S P, 1998, J Assoc Physicians India, V46, P309
   MORITA N, 1995, J GASTROENTEROL, V30, P1
   Moskovitz DN, 2006, CLIN GASTROENTEROL H, V4, P760, DOI 10.1016/j.cgh.2006.04.001
   Moum B, 1999, AM J GASTROENTEROL, V94, P1564
   Mutinga ML, 2004, INFLAMM BOWEL DIS, V10, P215, DOI 10.1097/00054725-200405000-00006
   Naganuma M, 2004, INFLAMM BOWEL DIS, V10, P251, DOI 10.1097/00054725-200405000-00012
   Nam SY, 2007, J GASTROEN HEPATOL, V22, P1032, DOI 10.1111/j.1440-1746.2007.04927.x
   Nathan DM, 2008, J GASTROEN HEPATOL, V23, P954, DOI 10.1111/j.1440-1746.2007.05006.x
   NOSTRANT TT, 1987, GASTROENTEROLOGY, V92, P318, DOI 10.1016/0016-5085(87)90124-7
   ODZE R, 1993, AM J SURG PATHOL, V17, P869, DOI 10.1097/00000478-199309000-00002
   Ogata H, 2006, GUT, V55, P1255, DOI 10.1136/gut.2005.081794
   Ojiro K, 2008, J GASTROENTEROL, V43, P397, DOI 10.1007/s00535-008-2165-x
   Okamura S, 2003, HEPATO-GASTROENTEROL, V50, P91
   Okawa K, 1998, AM J GASTROENTEROL, V93, P2405, DOI 10.1016/S0002-9270(98)00576-0
   Ooi C. J., 2000, Annals Academy of Medicine Singapore, V29, P704
   Oren R, 1996, GASTROENTEROLOGY, V110, P1416, DOI 10.1053/gast.1996.v110.pm8613046
   Osangthamnont C, 2001, J GASTROEN HEPATOL, V16, P866, DOI 10.1046/j.1440-1746.2001.02546.x
   Oussalah A, 2008, ALIMENT PHARM THER, V28, P966, DOI 10.1111/j.1365-2036.2008.03811.x
   Ouyang Q, 2005, CURR OPIN GASTROEN, V21, P408
   Pal S, 2005, BMC GASTROENTEROL, V5, DOI 10.1186/1471-230X-5-39
   Paoluzi OA, 2002, ALIMENT PHARM THER, V16, P1751, DOI 10.1046/j.1365-2036.2002.01340.x
   Pardi DS, 2003, GASTROENTEROLOGY, V124, P889, DOI 10.1053/gast.2003.50156
   Park JB, 2006, INFLAMM BOWEL DIS, V12, P1146, DOI 10.1097/01.mib.0000235094.01608.59
   Park SH, 2007, INFLAMM BOWEL DIS, V13, P278, DOI 10.1002/ibd.20015
   Pera A, 1987, GASTROENTEROLOGY, V92, P181, DOI 10.1016/0016-5085(87)90856-0
   Perencevich M, 2006, INFLAMM BOWEL DIS, V12, P651, DOI 10.1097/01.MIB.0000225330.38119.c7
   Pongprasobchai Supot, 2001, Journal of the Medical Association of Thailand, V84, P1281
   POWELL SJ, 1966, GUT, V7, P438, DOI 10.1136/gut.7.5.438
   Qin OY, 2006, J GASTROEN HEPATOL, V21, P1772, DOI 10.1111/j.1440-1746.2006.04674.x
   RACHMILEWITZ D, 1989, BMJ-BRIT MED J, V298, P82, DOI 10.1136/bmj.298.6666.82
   Rajwal SR, 2004, J PEDIATR GASTR NUTR, V38, P66, DOI 10.1097/00005176-200401000-00015
   Reese GE, 2006, AM J GASTROENTEROL, V101, P2410, DOI 10.1111/j.1572-0241.2006.00840.x
   Rerknimitr Rungsun, 2005, J Med Assoc Thai, V88 Suppl 4, pS129
   Riis L, 2007, INFLAMM BOWEL DIS, V13, P24, DOI 10.1002/ibd.20047
   Robert ME, 2004, AM J CLIN PATHOL, V122, P94, DOI 10.1309/XLXKJ84C3JCW3RCH
   ROSENBERG W, 1990, J CLIN GASTROENTEROL, V12, P40, DOI 10.1097/00004836-199002000-00011
   Russo EA, 2009, ALIMENT PHARM THER, V29, P308, DOI 10.1111/j.1365-2036.2008.03890.x
   Rutgeerts P, 2005, NEW ENGL J MED, V353, P2462, DOI 10.1056/NEJMoa050516
   Safdi M, 1997, AM J GASTROENTEROL, V92, P1867
   Sakamoto N, 2005, INFLAMM BOWEL DIS, V11, P154, DOI 10.1097/00054725-200502000-00009
   Sandborn WJ, 1996, AM J GASTROENTEROL, V91, P423
   Sands BE, 2008, GASTROENTEROLOGY, V135, P400, DOI 10.1053/j.gastro.2008.04.023
   Saniabadi AR, 2005, J CLIN APHERESIS, V20, P171, DOI 10.1002/jca.20046
   Sawada K, 2003, CURR PHARM DESIGN, V9, P307, DOI 10.2174/1381612033391928
   SCHUMACHER G, 1993, SCAND J GASTROENTERO, V28, P1077, DOI 10.3109/00365529309098313
   SELDENRIJK CA, 1991, GUT, V32, P1514, DOI 10.1136/gut.32.12.1514
   Shibolet O, 2005, COCHRANE DB SYST REV, DOI 10.1002/14641858.CD004277.pub2
   Siegal D, 2005, HEART LUNG, V34, P288, DOI 10.1016/j.hrtlng.2004.10.003
   Sigurbjörnsson FT, 2008, NAT CLIN PRACT GASTR, V5, P509, DOI 10.1038/ncpgasthep1209
   Silverberg MS, 2005, CAN J GASTROENTEROL, V19, p5A, DOI 10.1155/2005/269076
   Soetikno RM, 2002, GASTROINTEST ENDOSC, V56, P48, DOI 10.1067/mge.2002.125367
   Sood A, 2003, GUT, V52, P1587, DOI 10.1136/gut.52.11.1587
   Sood A, 2002, J GASTROENTEROL, V37, P270, DOI 10.1007/s005350200034
   Sood A, 2000, Indian J Gastroenterol, V19, P14
   Sood Ajit, 2008, Indian J Gastroenterol, V27, P232
   SPILIADIS CA, 1987, DIS COLON RECTUM, V30, P334, DOI 10.1007/BF02555449
   Stange EF, 2008, J CROHNS COLITIS, V2, P1, DOI 10.1016/j.crohns.2007.11.001
   STURGESS I, 1992, GUT, V33, P408, DOI 10.1136/gut.33.3.408
   Sugi K, 1999, AM J GASTROENTEROL, V94, P1304
   SUNG JY, 1994, DIGEST DIS SCI, V39, P886, DOI 10.1007/BF02087438
   SUNG JY, 1993, AM J GASTROENTEROL, V88, P864
   Sutherland L, 2006, COCHRANE DB SYST REV, DOI 10.1002/14651858.CD000544.pub2
   Tajiri H, 2008, DIGESTION, V77, P150, DOI 10.1159/000140974
   Tan YM, 2005, WORLD J GASTROENTERO, V11, P5859, DOI 10.3748/wjg.v11.i37.5859
   Tanaka M, 1999, SCAND J GASTROENTERO, V34, P55
   Tarrant KM, 2008, AM J GASTROENTEROL, V103, P3082, DOI 10.1111/j.1572-0241.2008.02212.x
   TEDESCO FJ, 1983, GASTROINTEST ENDOSC, V29, P195, DOI 10.1016/S0016-5107(83)72583-6
   Theis VS, 2008, ALIMENT PHARM THER, V27, P19, DOI 10.1111/j.1365-2036.2007.03553.x
   THEODOSSI A, 1994, GUT, V35, P961, DOI 10.1136/gut.35.7.961
   Thia KT, 2008, AM J GASTROENTEROL, V103, P3167, DOI 10.1111/j.1572-0241.2008.02158.x
   Timmer A, 2007, COCHRANE DB SYST REV, DOI 10.1002/14651858.CD000478.pub2
   Toruner M, 2008, GASTROENTEROLOGY, V134, P929, DOI 10.1053/j.gastro.2008.01.012
   TRUELOVE SC, 1974, LANCET, V1, P1067
   TRUELOVE SC, 1978, LANCET, V2, P1086
   Turner D, 2007, CLIN GASTROENTEROL H, V5, P103, DOI 10.1016/j.cgh.2006.09.033
   Van Assche G, 2003, GASTROENTEROLOGY, V125, P1025, DOI 10.1016/S0016-5085(03)01214-9
   Velayos FS, 2005, AM J GASTROENTEROL, V100, P1345, DOI 10.1111/j.1572-0241.2005.41442.x
   Venkataraman S, 2005, J GASTROEN HEPATOL, V20, P705, DOI 10.1111/j.1440-1746.2005.03810.x
   Vleggaar FP, 2007, ALIMENT PHARM THER, V26, P47, DOI 10.1111/j.1365-2036.2007.03487.x
   Wang Y, 2007, J GASTROEN HEPATOL, V22, P1450, DOI 10.1111/j.1440-1746.2007.04873.x
   WOLF BS, 1959, AMER J ROENTGENOL RA, V82, P985
   Yang SK, 1999, GASTROINTEST ENDOSC, V49, P743, DOI 10.1016/S0016-5107(99)70293-2
   Yang SK, 2000, J GASTROEN HEPATOL, V15, P1037, DOI 10.1046/j.1440-1746.2000.02252.x
   Yang SK, 2001, INFLAMM BOWEL DIS, V7, P260, DOI 10.1097/00054725-200108000-00013
   Yang SK, 2008, INFLAMM BOWEL DIS, V14, P542, DOI 10.1002/ibd.20310
   YOSHIDA Y, 1990, MED CLIN N AM, V74, P67, DOI 10.1016/S0025-7125(16)30587-9
   1995, J GASTROENTEROL S8, V30, pR1
NR 189
TC 118
Z9 134
U1 0
U2 12
PU WILEY
PI HOBOKEN
PA 111 RIVER ST, HOBOKEN 07030-5774, NJ USA
SN 0815-9319
EI 1440-1746
J9 J GASTROEN HEPATOL
JI J. Gastroenterol. Hepatol.
PD MAR
PY 2010
VL 25
IS 3
BP 453
EP 468
DI 10.1111/j.1440-1746.2010.06241.x
PG 16
WC Gastroenterology & Hepatology
WE Science Citation Index Expanded (SCI-EXPANDED)
SC Gastroenterology & Hepatology
GA 560XY
UT WOS:000274939900005
PM 20370724
DA 2024-01-22
ER

PT J
AU Swastha, D
   Varsha, N
   Aravind, S
   Samyuktha, KB
   Yokesh, MM
   Balde, A
   Ayilya, BL
   Benjakul, S
   Kim, SK
   Nazeer, RA
AF Swastha, Dinakar
   Varsha, Nambolan
   Aravind, Suresh
   Samyuktha, Kavassery Balasubramanian
   Yokesh, Muruganandam Mohaneswari
   Balde, Akshad
   Ayilya, Bakthavatchalam Loganathan
   Benjakul, Soottawat
   Kim, Se -Kwon
   Nazeer, Rasool Abdul
TI Alginate-based drug carrier systems to target inflammatory bowel
   disease: A review
SO INTERNATIONAL JOURNAL OF BIOLOGICAL MACROMOLECULES
LA English
DT Review
DE Alginate; Inflammatory bowel disease; Nanocarrier; Hydrogel; Drug
   delivery
ID 5-AMINOSALICYLIC ACID; SODIUM ALGINATE; ORAL DELIVERY; IN-VITRO;
   CONTROLLED-RELEASE; ULCERATIVE-COLITIS; CROHNS-DISEASE; GEL BEADS;
   CHITOSAN; NANOPARTICLES
AB Inflammatory bowel disease (IBD) is an inflammatory disorder that affects the gastrointestinal tract. IBD has become an increasingly common condition in both developed and developing nations over the last few decades, owing to a variety of factors like a rising population and diets packed with processed and junk foods. While the root pathophysiology of IBD is unknown, treatments are focused on medications aimed to mitigate symptoms. Alginate (AG), a marine-derived polysaccharide, is extensively studied for its biocompatibility, pH sensitivity, and crosslinking nature. This polymer is thoroughly researched in drug delivery systems for IBD treatment, as it is naturally available, non-toxic, cost effective, and can be easily and safely cross-linked with other polymers to form an interconnected network, which helps in controlling the release of drugs over an extended period. There are various types of drug delivery systems developed from AG to deliver therapeutic agents; among them, nanotechnology-based systems and hydrogels are popular due to their ability to facilitate targeted drug delivery, reduce dosage, and increase the therapeutic efficiency. AG-based carrier systems are not only used for the sustained release of drug, but also used in the delivery of siRNA, interleukins, and stem cells for site directed drug delivery and tissue regenerating ability respectively. This review is focussed on pathogenesis and currently studied medications for IBD, AG-based drug delivery systems and their properties for the alleviation of IBD. Moreover, future challenges are also be discoursed to improve the research of AG in the field of biopharmaceuticals and drug delivery.
C1 [Swastha, Dinakar; Varsha, Nambolan; Aravind, Suresh; Samyuktha, Kavassery Balasubramanian; Yokesh, Muruganandam Mohaneswari; Balde, Akshad; Ayilya, Bakthavatchalam Loganathan; Nazeer, Rasool Abdul] SRM Inst Sci & Technol, Sch Bioengn, Dept Biotechnol, Biopharmaceut Lab, Chennai 603203, Tamilnadu, India.
   [Benjakul, Soottawat] Prince Songkla Univ, Fac Agroind, Dept Food Technol, Hat Yai 90112, Songkhla, Thailand.
   [Kim, Se -Kwon] Hanyang Univ, Dept Marine Sci & Convergence Engn, Ansan 11558, Gyeonggi Do, South Korea.
C3 SRM Institute of Science & Technology Chennai; Prince of Songkla
   University; Hanyang University
RP Nazeer, RA (通讯作者)，SRM Inst Sci & Technol, Sch Bioengn, Dept Biotechnol, Biopharmaceut Lab, Chennai 603203, Tamilnadu, India.
EM ra_nazeer@yahoo.com
RI Balde, Akshad/AAT-9398-2020; Benjakul, Soottawat/C-8927-2009
OI Balde, Akshad/0000-0003-3988-5099; Benjakul,
   Soottawat/0000-0001-9433-3671
CR Abhishek S.B., 2018, WORLD J PHARM, V7, P1767
   Abraham BP, 2017, GASTROENTEROL CLIN N, V46, P769, DOI 10.1016/j.gtc.2017.08.003
   Adams MR, 2020, MOL PHARMACEUT, V17, P392, DOI 10.1021/acs.molpharmaceut.9b00589
   Adepu S, 2021, MOLECULES, V26, DOI 10.3390/molecules26195905
   Ahamad N, 2021, BIOMATERIALS, V274, DOI 10.1016/j.biomaterials.2021.120875
   Ahluwalia B, 2018, SCAND J GASTROENTERO, V53, P379, DOI 10.1080/00365521.2018.1447597
   Akshad Balde, 2022, Journal of Advanced Biotechnology and Experimental Therapeutics, V5, P473, DOI 10.5455/jabet.2022.d129
   Alkushi AG, 2022, SCI REP-UK, V12, DOI 10.1038/s41598-022-08915-5
   Anbazhagan AN, 2018, TISSUE BARRIERS, V6, DOI 10.1080/21688370.2018.1463897
   [Anonymous], 2007, J PEDIATR GASTR NUTR, V44, P653
   Arif M, 2020, J BIOMAT SCI-POLYM E, V31, P2299, DOI 10.1080/09205063.2020.1803034
   Azad A, 2021, INT J BIOL MACROMOL, V185, P861, DOI 10.1016/j.ijbiomac.2021.07.019
   Bahadori F, 2019, ORG COMMUN, V12, P132, DOI 10.25135/acg.oc.63.19.07.1336
   Balde A, 2022, INT J BIOL MACROMOL, V220, P1464, DOI 10.1016/j.ijbiomac.2022.09.116
   Balde A, 2022, INT J BIOL MACROMOL, V212, P283, DOI 10.1016/j.ijbiomac.2022.05.131
   Balde A, 2021, INT J PEPT RES THER, V27, P2595, DOI 10.1007/s10989-021-10276-y
   Barani M, 2021, SENS BIO-SENS RES, V32, DOI 10.1016/j.sbsr.2021.100417
   Bauditz J, 2002, GUT, V50, P196, DOI 10.1136/gut.50.2.196
   Baumgart DC, 2012, LANCET, V380, P1590, DOI 10.1016/S0140-6736(12)60026-9
   Bayoumy AB, 2021, EUR J DRUG METAB PH, V46, P743, DOI 10.1007/s13318-021-00716-x
   Bidarra SJ, 2014, ACTA BIOMATER, V10, P1646, DOI 10.1016/j.actbio.2013.12.006
   Blemur L, 2016, BIOTECHNOL APPL BIOC, V63, P344, DOI 10.1002/bab.1369
   Brown EM, 2014, NUTR REV, V72, P205, DOI 10.1111/nure.12091
   Cai ZB, 2021, FRONT MED-LAUSANNE, V8, DOI 10.3389/fmed.2021.765474
   Cao J, 2019, EUR J PHARM BIOPHARM, V137, P112, DOI 10.1016/j.ejpb.2019.02.011
   Chachu KA, 2016, INFLAMM BOWEL DIS, V22, P1262, DOI 10.1097/MIB.0000000000000726
   Chen C, 2012, J BIOMAT SCI-POLYM E, V23, P2007, DOI 10.1163/092050611X601720
   Chen FQ, 2021, INT J NANOMED, V16, P4225, DOI 10.2147/IJN.S310952
   Chiu HI, 2020, PHARMACEUTICS, V12, DOI 10.3390/pharmaceutics12010038
   Conrad Maire A, 2020, Curr Gastroenterol Rep, V22, P36, DOI 10.1007/s11894-020-00773-3
   Crcarevska MS, 2009, J DRUG TARGET, V17, P788, DOI 10.3109/10611860903161310
   Crcarevska MS, 2008, EUR J PHARM BIOPHARM, V68, P565, DOI 10.1016/j.ejpb.2007.06.007
   Danese S, 2021, J CROHNS COLITIS, V15, pS027, DOI 10.1093/ecco-jcc/jjab075.027
   Danese Silvio, 2012, Gastroenterol Hepatol (N Y), V8, P844
   Dayharsh GA, 2002, GASTROENTEROLOGY, V122, P72, DOI 10.1053/gast.2002.30328
   Deng XQ, 2019, INT J PHARMACEUT, V570, DOI 10.1016/j.ijpharm.2019.118644
   Deol PK, 2017, INT J BIOL MACROMOL, V105, P81, DOI 10.1016/j.ijbiomac.2017.06.117
   Deshmukh R, 2021, INDIAN J PHARM EDUC, V55, P95, DOI 10.5530/ijper.55.1.13
   Dhamecha D, 2019, INT J PHARMACEUT, V569, DOI 10.1016/j.ijpharm.2019.118627
   Dodero A, 2021, ADV MATER INTERFACES, V8, DOI 10.1002/admi.202100809
   Dong WF, 2021, ECOTOX ENVIRON SAFE, V215, DOI 10.1016/j.ecoenv.2021.112161
   Dong YM, 2014, PHARM DEV TECHNOL, V19, P960, DOI 10.3109/10837450.2013.846372
   Duan HG, 2017, INT J PHARMACEUT, V516, P214, DOI 10.1016/j.ijpharm.2016.11.036
   Duan LS, 2021, FRONT PHARMACOL, V12, DOI 10.3389/fphar.2021.684486
   El Naggar EE, 2020, DRUG DES DEV THER, V14, P677, DOI 10.2147/DDDT.S218357
   Eliaz I, 2007, FORSCH KOMPLEMENTMED, V14, P358, DOI 10.1159/0000109829
   Esiringü F, 2016, DRUG DELIV, V23, P2318, DOI 10.3109/10717544.2014.982773
   Fakhoury M, 2014, CURR DRUG DELIV, V11, P146, DOI 10.2174/156720181101140212170025
   Farrell RJ, 2000, GASTROENTEROLOGY, V118, P279, DOI 10.1016/S0016-5085(00)70210-1
   Farzaei MH, 2015, CURR PHARM BIOTECHNO, V16, P196, DOI 10.2174/1389201016666150118131704
   Feagan BG, 2000, NEW ENGL J MED, V342, P1627, DOI 10.1056/NEJM200006013422202
   Feagan BG, 2018, LANCET GASTROENTEROL, V3, P671, DOI 10.1016/S2468-1253(18)30233-4
   Feagan BG, 2012, COCHRANE DB SYST REV, DOI 10.1002/14651858.CD000544.pub3
   Fernández-Tomé S, 2019, TRENDS FOOD SCI TECH, V88, P194, DOI 10.1016/j.tifs.2019.03.017
   Gamboa A, 2015, J PHARM SCI-US, V104, P4373, DOI 10.1002/jps.24617
   Gan JJ, 2022, ADV HEALTHC MATER, V11, DOI 10.1002/adhm.202201105
   Gao M, 2022, J NANOBIOTECHNOL, V20, DOI 10.1186/s12951-022-01603-6
   George M, 2006, J CONTROL RELEASE, V114, P1, DOI 10.1016/j.jconrel.2006.04.017
   Puscaselu RG, 2020, POLYMERS-BASEL, V12, DOI 10.3390/polym12102417
   Giron F, 2019, INFLAMM BOWEL DIS, V25, P1871, DOI 10.1093/ibd/izz205
   Glassner KL, 2020, J ALLERGY CLIN IMMUN, V145, P16, DOI 10.1016/j.jaci.2019.11.003
   Gonzalez-Pujana A, 2022, EUR J PHARM BIOPHARM, V172, P31, DOI 10.1016/j.ejpb.2022.01.007
   Gordon KB, 2018, LANCET, V392, P650, DOI 10.1016/S0140-6736(18)31713-6
   Gottlieb ZS, 2022, J CROHNS COLITIS, V16, DOI 10.1093/ecco-jcc/jjab190
   Goulding NJ, 2004, CURR OPIN PHARMACOL, V4, P629, DOI 10.1016/j.coph.2004.06.009
   GREENFIELD SM, 1993, ALIMENT PHARM THER, V7, P369
   Hao YP, 2020, MATER DESIGN, V193, DOI 10.1016/j.matdes.2020.108863
   Hazel K, 2020, THER ADV CHRONIC DIS, V11, DOI 10.1177/2040622319899297
   Hernández-González AC, 2020, CARBOHYD POLYM, V229, DOI 10.1016/j.carbpol.2019.115514
   Hodgens A., 2022, Corticosteroids
   Hua SS, 2014, FRONT PHARMACOL, V5, DOI 10.3389/fphar.2014.00138
   Huang H, 2019, ACS BIOMATER SCI ENG, V5, P5498, DOI 10.1021/acsbiomaterials.9b01120
   Hueber W, 2012, GUT, V61, P1693, DOI 10.1136/gutjnl-2011-301668
   Ibrahim SFB, 2019, IOP CONF SER-MAT SCI, V509, DOI 10.1088/1757-899X/509/1/012063
   Iravani S, 2022, MAR DRUGS, V20, DOI 10.3390/md20100598
   Ivanovska TP, 2017, INT J PHARMACEUT, V527, P126, DOI 10.1016/j.ijpharm.2017.05.049
   Jain S, 2015, BIOMATERIALS, V61, P162, DOI 10.1016/j.biomaterials.2015.05.028
   Ji L, 2021, INT J BIOL MACROMOL, V170, P459, DOI 10.1016/j.ijbiomac.2020.12.139
   Jin MF, 2021, NANOMATERIALS-BASEL, V11, DOI 10.3390/nano11081884
   Joshi I, 2021, INT IMMUNOPHARMACOL, V90, DOI 10.1016/j.intimp.2020.107140
   Kabir A, 2018, RSC ADV, V8, P38100, DOI 10.1039/c8ra07915c
   Kaffash E, 2019, J DRUG DELIV SCI TEC, V52, P177, DOI 10.1016/j.jddst.2019.04.006
   Kalman RS, 2015, INFLAMM BOWEL DIS, V21, P428, DOI 10.1097/MIB.0000000000000211
   Kaplan Gilaad G, 2019, J Can Assoc Gastroenterol, V2, pS6, DOI 10.1093/jcag/gwy054
   Karimi S, 2023, INT J BIOL MACROMOL, V234, DOI 10.1016/j.ijbiomac.2023.123538
   Kassam Z, 2014, INFLAMM BOWEL DIS, V20, P2483, DOI 10.1097/MIB.0000000000000173
   Kaygusuz H, 2017, INT J BIOL MACROMOL, V105, P1161, DOI 10.1016/j.ijbiomac.2017.07.144
   Kedia Saurabh, 2017, Inflamm Intest Dis, V2, P102, DOI 10.1159/000465522
   Kelsen JR, 2017, CURR ALLERGY ASTHM R, V17, DOI 10.1007/s11882-017-0724-z
   Khare T, 2020, INT J MOL SCI, V21, DOI 10.3390/ijms21113956
   Khare V, 2019, SCI REP-UK, V9, DOI 10.1038/s41598-019-39401-0
   Khiavi MA, 2019, BIOIMPACTS, V9, P123, DOI 10.15171/bi.2019.16
   Khushbu, 2021, MOL PHARMACEUT, V18, P3795, DOI 10.1021/acs.molpharmaceut.1c00340
   Kobayashi T, 2020, NAT REV DIS PRIMERS, V6, DOI 10.1038/s41572-020-0205-x
   Kotla NG, 2022, BIOMATERIALS, V281, DOI 10.1016/j.biomaterials.2022.121364
   Lakatos PL, 2007, WORLD J GASTROENTERO, V13, P6134, DOI 10.3748/wjg.13.6134
   Lamb CA, 2019, GUT, V68, pS1, DOI 10.1136/gutjnl-2019-318484
   Laroui H, 2014, J CONTROL RELEASE, V186, P41, DOI 10.1016/j.jconrel.2014.04.046
   Lautenschläger C, 2014, ADV DRUG DELIVER REV, V71, P58, DOI 10.1016/j.addr.2013.10.001
   Le Berre C, 2020, EXPERT OPIN BIOL TH, V20, P363, DOI 10.1080/14712598.2019.1666101
   Lee S, 2016, INT J PHARMACEUT, V515, P300, DOI 10.1016/j.ijpharm.2016.10.023
   Leinwand KL, 2017, INFLAMM BOWEL DIS, V23, P192, DOI 10.1097/MIB.0000000000001004
   Li HN, 2021, WIRES NANOMED NANOBI, V13, DOI 10.1002/wnan.1670
   Li SY, 2021, DRUG DELIV, V28, P1120, DOI 10.1080/10717544.2021.1934189
   Li XX, 2022, ACS APPL MATER INTER, V14, P2058, DOI 10.1021/acsami.1c21595
   Li X, 2021, CARBOHYD POLYM, V273, DOI 10.1016/j.carbpol.2021.118556
   Li YG, 2023, ADV MATER, V35, DOI 10.1002/adma.202210161
   Ling K, 2019, J CONTROL RELEASE, V295, P174, DOI 10.1016/j.jconrel.2018.12.017
   Liu H, 2021, ADV SCI, V8, DOI 10.1002/advs.202101619
   Liu X, 2003, J CONTROL RELEASE, V93, P293, DOI 10.1016/j.jconrel.2003.08.019
   Lucinda-Silva RM, 2010, CARBOHYD POLYM, V81, P260, DOI 10.1016/j.carbpol.2010.02.016
   Luo WH, 2022, ANIMALS-BASEL, V12, DOI 10.3390/ani12192701
   Luo XM, 2020, COLLOID SURFACE B, V189, DOI 10.1016/j.colsurfb.2020.110818
   Ma SH, 2019, ANNU REV BIOCHEM, V88, P577, DOI 10.1146/annurev-biochem-013118-111829
   Ma Y, 2019, ACS BIOMATER SCI ENG, V5, P6231, DOI 10.1021/acsbiomaterials.9b00862
   Macaluso FS, 2019, EXPERT OPIN BIOL TH, V19, P89, DOI 10.1080/14712598.2019.1561850
   Mantzaris Gerassimos J, 2017, Curr Treat Options Gastroenterol, V15, P84, DOI 10.1007/s11938-017-0128-0
   Martinelli V, 2006, NEUROL SCI, V27, pS350, DOI 10.1007/s10072-006-0692-x
   McDaniel DK, 2016, INFLAMM BOWEL DIS, V22, P2265, DOI 10.1097/MIB.0000000000000858
   Meissner Y, 2008, J PHARM SCI-US, V97, P2878, DOI 10.1002/jps.21216
   Minakshi P, 2020, CURR TOP MED CHEM, V20, P982, DOI 10.2174/1568026620666200320113322
   Mirdamadian SZ, 2022, INT J BIOL MACROMOL, V205, P90, DOI 10.1016/j.ijbiomac.2022.02.080
   Mirkov MU, 2017, LANCET GASTROENTEROL, V2, P224, DOI 10.1016/S2468-1253(16)30111-X
   Mirshafiey A, 2005, SCAND J IMMUNOL, V61, P316, DOI 10.1111/j.1365-3083.2005.01571.x
   Mladenovska K, 2007, INT J PHARMACEUT, V342, P124, DOI 10.1016/j.ijpharm.2007.05.028
   Moeinzadeh S, 2021, MATERIALIA, V15, DOI 10.1016/j.mtla.2020.100954
   Molodecky NA, 2012, GASTROENTEROLOGY, V142, P46, DOI 10.1053/j.gastro.2011.10.001
   Mulia K, 2020, INT J MOL SCI, V21, DOI 10.3390/ijms21030873
   Munding J, 2012, CARCINOGENESIS, V33, P637, DOI 10.1093/carcin/bgr306
   Murata Y, 2000, EUR J PHARM BIOPHARM, V50, P221, DOI 10.1016/S0939-6411(00)00110-7
   Najahi-Missaoui W, 2021, INT J MOL SCI, V22, DOI 10.3390/ijms22010385
   Nandini V Vidyashree, 2008, J Conserv Dent, V11, P37, DOI 10.4103/0972-0707.43416
   Naqash SY, 2011, APPL BIOCHEM BIOTECH, V165, P902, DOI 10.1007/s12010-011-9307-y
   Nazeer R.A., 2023, APPL BIOTECHNOLOGY E, P333, DOI [10.1007/978-981-99-1179-0_15, DOI 10.1007/978-981-99-1179-0_15]
   Nitzan O, 2016, WORLD J GASTROENTERO, V22, P1078, DOI 10.3748/wjg.v22.i3.1078
   Norton C, 2021, TRIALS, V22, DOI 10.1186/s13063-021-05466-4
   Omer AM, 2016, INT J BIOL MACROMOL, V92, P362, DOI 10.1016/j.ijbiomac.2016.07.019
   Oshi MA, 2021, PHARMACEUTICS, V13, DOI 10.3390/pharmaceutics13091412
   Oshi MA, 2020, BIOMACROMOLECULES, V21, P3571, DOI 10.1021/acs.biomac.0c00589
   Ouyang YL, 2023, INT J BIOL MACROMOL, V227, P505, DOI 10.1016/j.ijbiomac.2022.12.032
   Palaniyandi T, 2023, ACTA HISTOCHEM, V125, DOI 10.1016/j.acthis.2023.151997
   Parigi TL, 2022, J CROHNS COLITIS, V16, DOI 10.1093/ecco-jcc/jjab185
   Parihar AKS, 2017, ARTIF CELL NANOMED B, V45, P981, DOI 10.1080/21691401.2016.1198363
   Park J, 2021, YONSEI MED J, V62, P99, DOI 10.3349/ymj.2021.62.2.99
   Pedersen N, 2017, WORLD J GASTROENTERO, V23, P3356, DOI 10.3748/wjg.v23.i18.3356
   Peppa M, 2011, INTEGR BLOOD PRESS C, V4, P7, DOI 10.2147/IBPC.S9486
   Pereira L., 2020, Alginates-recent uses of this natural polymer, DOI DOI 10.5772/INTECHOPEN.88381
   Perler B, 2019, BMC GASTROENTEROL, V19, DOI 10.1186/s12876-019-0963-7
   Petagna L, 2020, BIOL DIRECT, V15, DOI 10.1186/s13062-020-00280-5
   Pithadia AB, 2011, PHARMACOL REP, V63, P629, DOI 10.1016/S1734-1140(11)70575-8
   Qin XF, 2012, WORLD J GASTROENTERO, V18, P1708, DOI 10.3748/wjg.v18.i15.1708
   Rabisková M, 2012, INT J PHARMACEUT, V422, P151, DOI 10.1016/j.ijpharm.2011.10.045
   Raman M, 2019, NUTRIENTS, V11, DOI 10.3390/nu11081740
   Rehman N, 2021, J DRUG DELIV SCI TEC, V66, DOI 10.1016/j.jddst.2021.102784
   Rosiak P, 2021, MOLECULES, V26, DOI 10.3390/molecules26237264
   Samak YO, 2019, J MICROENCAPSUL, V36, P204, DOI 10.1080/02652048.2019.1620356
   Samak YO, 2017, J PHARM SCI-US, V106, P208, DOI 10.1016/j.xphs.2016.08.015
   Sands BE, 2022, GASTROENTEROLOGY, V162, P495, DOI 10.1053/j.gastro.2021.10.050
   Sands BE, 2017, GASTROENTEROLOGY, V153, P77, DOI 10.1053/j.gastro.2017.03.049
   Santhanes D, 2018, J DRUG DELIV SCI TEC, V46, P384, DOI 10.1016/j.jddst.2018.05.024
   Sardo HS, 2019, INT J PHARMACEUT, V558, P367, DOI 10.1016/j.ijpharm.2019.01.022
   Schirmer M, 2019, NAT REV MICROBIOL, V17, P497, DOI 10.1038/s41579-019-0213-6
   Severino P, 2019, CURR PHARM DESIGN, V25, P1312, DOI 10.2174/1381612825666190425163424
   Shah BM, 2020, INT J BIOL MACROMOL, V165, P722, DOI 10.1016/j.ijbiomac.2020.09.214
   Si XY, 2016, WORLD J GASTROENTERO, V22, P7718, DOI 10.3748/wjg.v22.i34.7718
   Singh D, 2015, CRIT REV THER DRUG, V32, P181
   Singh UP, 2012, INT REV IMMUNOL, V31, P66, DOI 10.3109/08830185.2011.642909
   Spadari CD, 2019, INT J NANOMED, V14, P5187, DOI 10.2147/IJN.S205350
   Stallmach A, 2010, BEST PRACT RES CL GA, V24, P167, DOI 10.1016/j.bpg.2010.01.002
   Strober W, 2008, MUCOSAL IMMUNOL, V1, pS5, DOI 10.1038/mi.2008.42
   Stucker Fabien, 2011, Ther Umsch, V68, P679, DOI 10.1024/0040-5930/a000230
   Sun LF, 2022, AAPS PHARMSCITECH, V23, DOI 10.1208/s12249-022-02327-4
   Sun Y, 2020, ADV HEALTHC MATER, V9, DOI 10.1002/adhm.201901805
   Swain Suryakanta, 2012, Recent Pat Drug Deliv Formul, V6, P259
   Taghipour YD, 2018, DARU, V26, P229, DOI 10.1007/s40199-018-0222-4
   Tan JY, 2023, INT J BIOL MACROMOL, V239, DOI 10.1016/j.ijbiomac.2023.124275
   Tan P, 2023, SEMIN CANCER BIOL, V89, P61, DOI 10.1016/j.semcancer.2023.01.005
   Tatiya-aphiradee Nitima, 2019, Journal of Basic and Clinical Physiology and Pharmacology, V30, P1, DOI 10.1515/jbcpp-2018-0036
   Tavakoli J, 2019, MAT SCI ENG C-MATER, V104, DOI 10.1016/j.msec.2019.109951
   Thomas D, 2018, J DRUG DELIV SCI TEC, V46, P392, DOI 10.1016/j.jddst.2018.06.004
   Tian ZH, 2023, INT J BIOL MACROMOL, V242, DOI 10.1016/j.ijbiomac.2023.124819
   Tomé AM, 2011, DRUG SAFETY, V34, P465, DOI 10.2165/11587280-000000000-00000
   Tugcu-Demiröz F, 2007, EUR J PHARM BIOPHARM, V67, P491, DOI 10.1016/j.ejpb.2007.03.003
   Urbanska AM, 2010, INT J INFLAMM, V2010, DOI 10.4061/2010/894972
   Uyen NTT, 2020, J DRUG DELIV SCI TEC, V58, DOI 10.1016/j.jddst.2020.101796
   Vambhurkar G, 2022, COLLOID SURFACE B, V219, DOI 10.1016/j.colsurfb.2022.112816
   Wallace KL, 2014, WORLD J GASTROENTERO, V20, P6, DOI 10.3748/wjg.v20.i1.6
   Wang M, 2021, J DRUG DELIV SCI TEC, V63, DOI 10.1016/j.jddst.2021.102540
   Wang N, 2022, J DRUG DELIV SCI TEC, V74, DOI 10.1016/j.jddst.2022.103578
   Wang QS, 2016, INT J PHARMACEUT, V515, P176, DOI 10.1016/j.ijpharm.2016.10.002
   Wei W, 2022, INT J NANOMED, V17, P603, DOI 10.2147/IJN.S347506
   Wu TS, 2018, J APPL TOXICOL, V38, P25, DOI 10.1002/jat.3499
   Wu T, 2020, ACS APPL BIO MATER, V3, P3057, DOI 10.1021/acsabm.9b01119
   Wu YJ, 2020, INT J BIOL MACROMOL, V156, P1191, DOI 10.1016/j.ijbiomac.2019.11.156
   Xiao B, 2017, MOL THER, V25, P1628, DOI 10.1016/j.ymthe.2016.11.020
   Xiao B, 2016, THERANOSTICS, V6, P2250, DOI 10.7150/thno.15710
   Xiao B, 2012, EXPERT OPIN DRUG DEL, V9, P1393, DOI 10.1517/17425247.2012.730517
   Xie Z, 2021, CELL DEATH DIS, V12, DOI 10.1038/s41419-021-03395-3
   Xu PX, 2023, FOOD SCI HUM WELL, V12, P2428, DOI 10.1016/j.fshw.2023.03.010
   Yamamoto A, 2013, PHARMACOLOGY, V92, P108, DOI 10.1159/000353192
   Yan Y, 2020, CARBOHYD POLYM, V246, DOI 10.1016/j.carbpol.2020.116660
   Yang CH, 2019, INT J NANOMED, V14, P8875, DOI 10.2147/IJN.S210315
   Yasmin F, 2022, WORLD J GASTROENTERO, V28, P1922, DOI 10.3748/wjg.v28.i18.1922
   Yetisgin AA, 2020, MOLECULES, V25, DOI 10.3390/molecules25092193
   Zakaria Z, 2020, MATER LETT, V279, DOI 10.1016/j.matlet.2020.128517
   Zhang CX, 2022, INT J BIOL MACROMOL, V205, P396, DOI 10.1016/j.ijbiomac.2022.02.057
   Zhang LL, 2020, PLANT MOL BIOL, V102, P1, DOI 10.1007/s11103-019-00926-7
   Zhang SF, 2017, NANO TODAY, V16, P82, DOI 10.1016/j.nantod.2017.08.006
   Zhang SF, 2015, SCI TRANSL MED, V7, DOI 10.1126/scitranslmed.aaa5657
   Zhang XQ, 2019, CARBOHYD POLYM, V223, DOI 10.1016/j.carbpol.2019.115126
   Zhen S, 2020, MACROMOL RES, V28, P644, DOI 10.1007/s13233-020-8078-0
   Zhou J, 2022, NAT COMMUN, V13, DOI 10.1038/s41467-022-31171-0
   Zhou X, 2020, COLLOID SURFACE B, V187, DOI 10.1016/j.colsurfb.2020.110880
   Zinatizadeh MR, 2021, GENES DIS, V8, P287, DOI 10.1016/j.gendis.2020.06.005
   Zu MH, 2021, ADV DRUG DELIVER REV, V176, DOI 10.1016/j.addr.2021.113887
NR 215
TC 2
Z9 2
U1 31
U2 32
PU ELSEVIER
PI AMSTERDAM
PA RADARWEG 29, 1043 NX AMSTERDAM, NETHERLANDS
SN 0141-8130
EI 1879-0003
J9 INT J BIOL MACROMOL
JI Int. J. Biol. Macromol.
PD JUL 31
PY 2023
VL 244
AR 125472
DI 10.1016/j.ijbiomac.2023.125472
EA JUN 2023
PG 17
WC Biochemistry & Molecular Biology; Chemistry, Applied; Polymer Science
WE Science Citation Index Expanded (SCI-EXPANDED)
SC Biochemistry & Molecular Biology; Chemistry; Polymer Science
GA M8NS7
UT WOS:001032734200001
PM 37336375
DA 2024-01-22
ER

PT J
AU AlAskar, D
   AlSardi, M
   Al Sulais, E
   Mosli, M
   AlAmeel, T
AF AlAskar, Dimah
   AlSardi, Mais
   Al Sulais, Eman
   Mosli, Mahmoud
   AlAmeel, Turki
TI Risk of neutropenia in inflammatory bowel disease patients treated with
   TNF inhibitors: A single-center, retrospective cohort study
SO SAUDI JOURNAL OF GASTROENTEROLOGY
LA English
DT Article
DE Inflammatory bowel disease; neutropenia; TNF inhibitors
ID FACTOR-ALPHA ANTAGONISTS; CROHNS-DISEASE; ASSOCIATION; INFECTION;
   THERAPIES
AB Background/Aim: Tumor necrosis factor inhibitors (TNFi) have become the mainstay of treatment in moderate-to-severe cases of inflammatory bowel disease (IBD). Neutropenia has been reported in patients receiving TNFi for IBD and other diseases. In this study, we aimed to ascertain the relationship between the use of TNFi and the development of neutropenia in patients with IBD. Patients and Methods: This is a retrospective cohort study including all adult patients with IBD receiving TNFi at a tertiary care center over an 11-year period. The primary outcome was the development of any neutropenic episode after starting a TNFi. For our secondary outcomes, we evaluated the impact of concomitant use of 5-aminosalicylic acid (5-ASA) or an immunomodulator on the risk of developing neutropenia. Results: The final analysis included 281 patients. Of those included, 34.2% developed at least one episode of neutropenia while on a TNFi. The majority of these episodes (67.7%) were mild with ANC between 1000 and 1500/mm3. No significant difference was observed in the age, gender, agent used or type of IBD between those who developed neutropenia and those who did not. Concomitant use of azathioprine (OR = 2.32, 95% CI: 1.26-4.28; P = 0.007) or 5-ASA (OR = 3.15, 95% CI: 1.55-6.39; P = 0.001) were significant independent predictors of developing neutropenia. Conclusions: In this study, mild neutropenia was common among patients with IBD on TNFi. Future prospective studies are required to further clarify the significance of neutropenia in patients with IBD receiving TNFi.
C1 [AlAskar, Dimah; AlSardi, Mais; AlAmeel, Turki] King Fahad Specialist Hosp, Dept Med, Dammam, Saudi Arabia.
   [Al Sulais, Eman] Royal Commiss Hosp, Dept Med, Jubail Ind City, Saudi Arabia.
   [Mosli, Mahmoud] King Abdulaziz Univ, Dept Med, Jeddah, Saudi Arabia.
C3 King Abdulaziz University
RP Al Sulais, E (通讯作者)，Royal Commiss Hosp Jubail, Dept Med, POB 496, Qatif 31911, Saudi Arabia.
EM e.aislais@gmail.com
RI Mosli, Mahmoud/ABH-8266-2022
CR Aljebreen AM, 2014, SAUDI J GASTROENTERO, V20, P162, DOI 10.4103/1319-3767.132993
   Bessissow T, 2012, ALIMENT PHARM THER, V36, P312, DOI 10.1111/j.1365-2036.2012.05189.x
   Bonovas S, 2016, CLIN GASTROENTEROL H, V14, P1385, DOI 10.1016/j.cgh.2016.04.039
   Chao CY, 2019, SAUDI J GASTROENTERO, V25, P159, DOI 10.4103/sjg.SJG_566_18
   Cohen BL, 2017, BMJ-BRIT MED J, V357, DOI 10.1136/bmj.j2505
   Day R, 2002, LANCET, V359, P540, DOI 10.1016/S0140-6736(02)07718-8
   Feuerstein JD, 2017, GASTROENTEROLOGY, V153, P827, DOI 10.1053/j.gastro.2017.07.032
   Feuerstein JD, 2014, GASTROENTEROL CLIN N, V43, P543, DOI 10.1016/j.gtc.2014.05.002
   Grijalva CG, 2011, JAMA-J AM MED ASSOC, V306, P2331, DOI 10.1001/jama.2011.1692
   Hastings R, 2010, ARTHRIT CARE RES, V62, P764, DOI 10.1002/acr.20037
   Holroyd CR, 2019, RHEUMATOLOGY, V58, P372, DOI 10.1093/rheumatology/key298
   Lichtenstein GR, 2006, CLIN GASTROENTEROL H, V4, P621, DOI 10.1016/j.cgh.2006.03.002
   Lim AYN, 2005, RHEUMATOLOGY, V44, P1051, DOI 10.1093/rheumatology/keh685
   Mosli MH, 2015, SAUDI J GASTROENTERO, V21, P185, DOI 10.4103/1319-3767.161635
   Nanau RM, 2014, J PHARM PHARM SCI, V17, P485, DOI 10.18433/J3GG6D
   Rajakulendran S, 2006, ANN RHEUM DIS, V65, P1678, DOI 10.1136/ard.2006.056176
   Rofaiel R, 2018, SAUDI J GASTROENTERO, V24, P336, DOI 10.4103/sjg.SJG_55_18
   Rubin DT, 2019, AM J GASTROENTEROL, V114, P384, DOI 10.14309/ajg.0000000000000152
   Singh S, 2018, AM J GASTROENTEROL, V113, P1197, DOI 10.1038/s41395-018-0144-2
   Ungaro RC, 2020, CLIN GASTROENTEROL H, V18, P1152, DOI 10.1016/j.cgh.2019.08.012
   US Food and Drug Administration, 2011, WARN SER INF MAL
NR 21
TC 3
Z9 3
U1 0
U2 2
PU WOLTERS KLUWER MEDKNOW PUBLICATIONS
PI MUMBAI
PA WOLTERS KLUWER INDIA PVT LTD , A-202, 2ND FLR, QUBE, C T S  NO 1498A-2
   VILLAGE MAROL, ANDHERI EAST, MUMBAI, 400059, INDIA
SN 1319-3767
EI 1998-4049
J9 SAUDI J GASTROENTERO
JI Saudi J. Gastroenterol.
PD JUL-AUG
PY 2020
VL 26
IS 4
BP 210
EP 215
DI 10.4103/sjg.SJG_41_20
PG 6
WC Gastroenterology & Hepatology
WE Science Citation Index Expanded (SCI-EXPANDED)
SC Gastroenterology & Hepatology
GA NG6SY
UT WOS:000564112600007
PM 32496224
OA Green Published, gold
DA 2024-01-22
ER

PT J
AU Papamichael, K
   Vande Casteele, N
   Ferrante, M
   Gils, A
   Cheifetz, AS
AF Papamichael, Konstantinos
   Vande Casteele, Niels
   Ferrante, Marc
   Gils, Ann
   Cheifetz, Adam S.
TI Therapeutic Drug Monitoring During Induction of Anti-Tumor Necrosis
   Factor Therapy in Inflammatory Bowel Disease: Defining a Therapeutic
   Drug Window
SO INFLAMMATORY BOWEL DISEASES
LA English
DT Review
DE inflammatory bowel disease; therapeutic drug monitoring; immunogenicity;
   anti-TNF therapy; induction
ID PREDICT SUSTAINED RESPONSE; INFLIXIMAB TROUGH LEVELS; CROHNS-DISEASE;
   ANTIDRUG ANTIBODIES; ULCERATIVE-COLITIS; SERUM INFLIXIMAB; MULTICENTER;
   EFFICACY; MODERATE; OUTCOMES
AB Anti-tumor necrosis factor (TNF) therapy has revolutionized the treatment of inflammatory bowel disease (IBD). However, up to 30% of patients with IBD show no clinical benefit and are defined as having a primary nonresponse. Primary nonresponse to a biologic can be attributed to either pharmacokinetic or pharmacodynamic issues, such as those involved in secondary loss of response. Pharmacokinetic issues are linked to undetectable or subtherapeutic drug concentrations because of either an accelerated non-immune-mediated clearance or immunogenicity and the development of antidrug antibodies, whereas pharmacodynamic issues are likely related to "non-TNF driven" disease. Therapeutic drug monitoring (TDM), defined as the evaluation of drug concentrations and antidrug antibodies, has been proven effective for optimizing anti-TNF therapy in IBD. Nevertheless, most of the data for TDM relate to patients losing response during maintenance therapy, whereas much less is known about the therapeutic drug window and use of TDM during anti-TNF induction therapy. Recent exposure-response relationship studies, though, demonstrate that high serum anti-TNF drug concentrations during and early after induction therapy are associated with favorable therapeutic outcomes in IBD. This suggests that early optimization of anti-TNF therapy may prevent some of the primary nonresponse related to pharmacokinetic issues (low drug concentrations) and lead to better short- and long-term outcomes. This review will focus on the role of TDM during the induction phase of anti-TNF therapy.
C1 [Papamichael, Konstantinos; Cheifetz, Adam S.] Harvard Med Sch, Div Gastroenterol, Ctr Inflammatory Bowel Dis, Beth Israel Deaconess Med Ctr, Boston, MA 02215 USA.
   [Vande Casteele, Niels] Univ Calif San Diego, Div Gastroenterol, La Jolla, CA 92093 USA.
   [Ferrante, Marc] Katholieke Univ Leuven, Univ Hosp Leuven, Dept Gastroenterol & Hepatol, Leuven, Belgium.
   [Gils, Ann] Katholieke Univ Leuven, Dept Pharmaceut & Pharmacol Sci, Lab Therapeut & Diagnost Antibodies, Leuven, Belgium.
C3 Harvard University; Beth Israel Deaconess Medical Center; Harvard
   Medical School; University of California System; University of
   California San Diego; KU Leuven; University Hospital Leuven; KU Leuven
RP Cheifetz, AS (通讯作者)，Harvard Med Sch, Ctr Inflammatory Bowel Dis, Beth Israel Deaconess Med Ctr, 330 Brookline Ave,Rabb 425, Boston, MA 02215 USA.
EM acheifet@bidmc.harvard.edu
OI Vande Casteele, Niels/0000-0003-0854-0274
FU Hellenic Group; AbbVie; Janssen; Takeda; Ferring; Samsung; Miraca;
   Pfizer; Boehringer Ingelheim; UCB Pharma; Tillotts; Chiesi; Falk; Zeria;
   Mitsubishi; MSD
FX K. Papamichael: received a Fellowship Grant from the Hellenic Group for
   the study of IBD; A. S. Cheifetz: received consultancy fees from AbbVie,
   Janssen, Takeda, Ferring, Samsung, Miraca, and Pfizer; A. Gils has
   served as a speaker for MSD, Janssen Biologicals, Pfizer, Takeda, and
   Abbvie, as consultant for UCB and has received Investigator Initiated
[truncated: 3,943,382 more chars]
