# Supplementary material for: Worldwide research trends in Crohn’s disease treatment over the past 2 decades: a bibliometric analysis
Source: Front Pharmacol. 2024 Oct 8;15:1441785. doi: 10.3389/fphar.2024.1441785 (PMC11493645; doi:10.3389/fphar.2024.1441785)
Supplement: Supplementary file 2 [file DataSheet2.zip › raw data 2/download_44.txt]

FN Clarivate Analytics Web of Science
VR 1.0
PT J
AU Qiu, YP
   Wang, JC
   Li, H
   Yang, B
   Wang, JJ
   He, QJ
   Weng, QJ
AF Qiu, Yueping
   Wang, Jincheng
   Li, Hui
   Yang, Bo
   Wang, Jiajia
   He, Qiaojun
   Weng, Qinjie
TI Emerging views of OPTN (optineurin) function in the autophagic process
   associated with disease
SO AUTOPHAGY
LA English
DT Review
DE Autophagy; autophagosome formation; cargo recognition; diseases;
   lysosomal quality control; mitophagy; optineurin (OPTN)
ID SELECTIVE AUTOPHAGY; PAGETS-DISEASE; STRUCTURAL INSIGHTS; RECEPTOR
   OPTINEURIN; CROHNS-DISEASE; CELL-DEATH; GLAUCOMA; MUTATIONS; EXPRESSION;
   GENE
AB Macroautophagy/autophagy is a highly conserved process in eukaryotic cells. It plays a critical role in cellular homeostasis by delivering cytoplasmic cargos to lysosomes for selective degradation. OPTN (optineurin), a well-recognized autophagy receptor, has received considerable attention due to its multiple roles in the autophagic process. OPTN is associated with many human disorders that are closely related to autophagy, such as rheumatoid arthritis, osteoporosis, and nephropathy. Here, we review the function of OPTN as an autophagy receptor at different stages of autophagy, focusing on cargo recognition, autophagosome formation, autophagosome maturation, and lysosomal quality control. OPTN tends to be protective in most autophagy associated diseases, though the molecular mechanism of OPTN regulation in these diseases is not well understood. A comprehensive review of the function of OPTN in autophagy provides valuable insight into the pathogenesis of human diseases related to OPTN and facilitates the discovery of potential key regulators and novel therapeutic targets for disease intervention in patients with autophagic diseases.
C1 [Qiu, Yueping; Wang, Jincheng; Li, Hui; Wang, Jiajia; He, Qiaojun; Weng, Qinjie] Zhejiang Univ, Coll Pharmaceut Sci, Ctr Drug Safety Evaluat & Res, Hangzhou 310058, Peoples R China.
   [Yang, Bo] Zhejiang Univ, Coll Pharmaceut Sci, Inst Pharmacol & Toxicol, Zhejiang Prov Key Lab Anticanc Drug Res, Hangzhou, Peoples R China.
   [He, Qiaojun; Weng, Qinjie] Zhejiang Univ, Innovat Inst Artificial Intelligence Med, Hangzhou, Peoples R China.
C3 Zhejiang University; Zhejiang University; Zhejiang University
RP Wang, JJ; He, QJ; Weng, QJ (通讯作者)，Zhejiang Univ, Coll Pharmaceut Sci, Ctr Drug Safety Evaluat & Res, Hangzhou 310058, Peoples R China.
EM wjiajia@zju.edu.cn; qiaojunhe@zju.edu.cn; wengqinjie@zju.edu.cn
RI Zhang, Yun/JCN-7026-2023; li, zhang/JHV-1750-2023; wang,
   yi/HOF-6668-2023
OI Weng, Qinjie/0000-0001-8026-0109
FU National Natural Science Foundation of China [82073857]; Natural Science
   Foundation of Zhejiang Province [LR21H310001]
FX This work was supported by the National Natural Science Foundation of
   China [82073857]; Natural Science Foundation of Zhejiang Province
   [LR21H310001].
CR Al-Chalabi A, 2013, NAT REV NEUROL, V9, P617, DOI 10.1038/nrneurol.2013.203
   Albagha OME, 2010, NAT GENET, V42, P520, DOI 10.1038/ng.562
   Ali DM, 2019, CELL DEATH DISCOV, V5, DOI 10.1038/s41420-019-0206-2
   Anborgh PH, 2005, J BIOL CHEM, V280, P34840, DOI 10.1074/jbc.M504508200
   Appelman-Dijkstra NM, 2018, BEST PRACT RES CL EN, V32, P657, DOI 10.1016/j.beem.2018.05.005
   Aung T, 2005, INVEST OPHTH VIS SCI, V46, P2816, DOI 10.1167/iovs.04-1133
   Badadani M, 2010, PLOS ONE, V5, DOI 10.1371/journal.pone.0013183
   Bansal M, 2018, J BIOL CHEM, V293, P132, DOI 10.1074/jbc.M117.801944
   Buss F, 2004, ANNU REV CELL DEV BI, V20, P649, DOI 10.1146/annurev.cellbio.20.012103.094243
   Bussi C, 2018, J CELL SCI, V131, DOI 10.1242/jcs.226241
   Chalasani ML, 2007, INVEST OPHTH VIS SCI, V48, P1607, DOI 10.1167/iovs.06-0834
   Chalasani MLS, 2014, PLOS ONE, V9, DOI 10.1371/journal.pone.0095758
   Chen K, 2014, HISTOCHEM CELL BIOL, V142, P285, DOI 10.1007/s00418-014-1194-1
   Chen KH, 2019, FASEB J, V33, P4571, DOI 10.1096/fj.201801749RRR
   Chen KH, 2018, CELL DEATH DIS, V9, DOI 10.1038/s41419-017-0127-z
   Chernyshova K, 2019, INVEST OPHTH VIS SCI, V60, P3625, DOI 10.1167/iovs.19-27184
   Chew TS, 2015, DIS MODEL MECH, V8, P817, DOI 10.1242/dmm.020362
   Chi ZL, 2010, HUM MOL GENET, V19, P2606, DOI 10.1093/hmg/ddq146
   Chu YY, 2021, AUTOPHAGY, V17, P1684, DOI 10.1080/15548627.2020.1781393
   Clark K, 2013, NAT REV MOL CELL BIO, V14, P673, DOI 10.1038/nrm3644
   Cundy T, 2018, METABOLISM, V80, P5, DOI 10.1016/j.metabol.2017.06.010
   Cupidi C, 2019, J NEUROPATH EXP NEUR, V78, P665, DOI 10.1093/jnen/nlz043
   De Marco N, 2006, J BIOL CHEM, V281, P16147, DOI 10.1074/jbc.M601467200
   Deretic V, 2012, CURR OPIN IMMUNOL, V24, P21, DOI 10.1016/j.coi.2011.10.006
   Dikic I, 2018, NAT REV MOL CELL BIO, V19, P349, DOI 10.1038/s41580-018-0003-4
   Dooley HC, 2014, MOL CELL, V55, P238, DOI 10.1016/j.molcel.2014.05.021
   Erdmann J, 2018, CARDIOVASC RES, V114, P1241, DOI 10.1093/cvr/cvy084
   Evans CS, 2020, ELIFE, V9, DOI 10.7554/eLife.50260
   Fecto F, 2011, ARCH NEUROL-CHICAGO, V68, P1440, DOI 10.1001/archneurol.2011.250
   Franco LH, 2017, CELL HOST MICROBE, V21, P59, DOI [10.1016/j.chom.2016.11.002, 10.1016/j.chom.2017.08.005]
   Freischmidt A, 2015, NAT NEUROSCI, V18, P631, DOI 10.1038/nn.4000
   Ganley IG, 2009, J BIOL CHEM, V284, P12297, DOI 10.1074/jbc.M900573200
   Gao J, 2014, PLOS ONE, V9, DOI 10.1371/journal.pone.0101206
   Ghavami S, 2014, PROG NEUROBIOL, V112, P24, DOI 10.1016/j.pneurobio.2013.10.004
   Gleason CE, 2011, J BIOL CHEM, V286, P35663, DOI 10.1074/jbc.M111.267567
   Hattula K, 2000, CURR BIOL, V10, P1603, DOI 10.1016/S0960-9822(00)00864-2
   Heath RJ, 2016, CELL REP, V17, P2183, DOI 10.1016/j.celrep.2016.11.005
   Heemels MT, 2016, NATURE, V539, P179, DOI 10.1038/539179a
   Heo JM, 2015, MOL CELL, V60, P7, DOI 10.1016/j.molcel.2015.08.016
   Hocking LJ, 2002, HUM MOL GENET, V11, P2735, DOI 10.1093/hmg/11.22.2735
   Hu SC, 2019, NAT COMMUN, V10, DOI 10.1038/s41467-019-11481-6
   Hu SC, 2018, J MOL BIOL, V430, P3283, DOI 10.1016/j.jmb.2018.06.030
   Huett A, 2012, CELL HOST MICROBE, V12, P778, DOI 10.1016/j.chom.2012.10.019
   Ito Y, 2016, SCIENCE, V353, P603, DOI 10.1126/science.aaf6803
   Johansen T, 2011, AUTOPHAGY, V7, P279, DOI 10.4161/auto.7.3.14487
   Kato M, 2014, ARTHRITIS RHEUMATOL, V66, P40, DOI 10.1002/art.38190
   Korac J, 2013, J CELL SCI, V126, P580, DOI 10.1242/jcs.114926
   Kruppa AJ, 2018, DEV CELL, V44, P484, DOI 10.1016/j.devcel.2018.01.007
   Lang T, 2000, J BACTERIOL, V182, P2125, DOI 10.1128/JB.182.8.2125-2133.2000
   Lassen KG, 2018, AUTOPHAGY, V14, P216, DOI 10.1080/15548627.2017.1389358
   Lazarou M, 2015, NATURE, V524, P309, DOI 10.1038/nature14893
   Lee WS, 2020, ARTHRITIS RHEUMATOL, V72, P1493, DOI 10.1002/art.41290
   Levine B, 2019, CELL, V176, P11, DOI 10.1016/j.cell.2018.09.048
   Li FY, 2020, NANO TODAY, V35, DOI 10.1016/j.nantod.2020.100925
   Li FX, 2018, AUTOPHAGY, V14, P66, DOI 10.1080/15548627.2017.1391970
   Li FX, 2016, NAT COMMUN, V7, DOI 10.1038/ncomms12708
   Li LJ, 2013, CANCER CELL, V24, P738, DOI 10.1016/j.ccr.2013.10.025
   Liu ZZ, 2021, AUTOPHAGY, V17, P2766, DOI 10.1080/15548627.2020.1839286
   Liu ZZ, 2014, CANCER CELL, V26, P106, DOI 10.1016/j.ccr.2014.05.015
   Lopes F, 2018, J BIOL CHEM, V293, P3073, DOI 10.1074/jbc.RA117.000809
   Ma SF, 2019, ACS CHEM NEUROSCI, V10, P2094, DOI 10.1021/acschemneuro.8b00516
   Ma Y, 2018, AGING CELL, V17, DOI 10.1111/acel.12709
   Mao JH, 2017, HUM MOL GENET, V26, P1877, DOI 10.1093/hmg/ddx096
   Maruyama H, 2010, NATURE, V465, P223, DOI 10.1038/nature08971
   Mathew R, 2009, CELL, V137, P1062, DOI 10.1016/j.cell.2009.03.048
   McCall AL, 2020, RESP PHYSIOL NEUROBI, V282, DOI 10.1016/j.resp.2020.103525
   Mejlvang J, 2018, J CELL BIOL, V217, P3640, DOI 10.1083/jcb.201711002
   Meng QF, 2012, MOL BIOL REP, V39, P1119, DOI 10.1007/s11033-011-0840-0
   Mercer CA, 2009, AUTOPHAGY, V5, P649, DOI 10.4161/auto.5.5.8249
   Minegishi Y, 2013, HUM MOL GENET, V22, P3559, DOI 10.1093/hmg/ddt210
   Mizuno N, 2020, BIOCHEM BIOPH RES CO, V525, P889, DOI 10.1016/j.bbrc.2020.03.028
   Montalcini T, 2013, ENDOCRINE, V43, P59, DOI 10.1007/s12020-012-9813-x
   Montecalvo A, 2017, MOL IMMUNOL, V85, P9, DOI 10.1016/j.molimm.2017.01.027
   Mori F, 2012, ACTA NEUROPATHOL, V123, P747, DOI 10.1007/s00401-012-0956-x
   Murthy A, 2014, NATURE, V506, P456, DOI 10.1038/nature13044
   Nagabhushana A, 2010, BMC CELL BIOL, V11, DOI 10.1186/1471-2121-11-4
   Nakamura Masataka, 2014, Am J Neurodegener Dis, V3, P93
   Nakazawa S, 2016, NAT COMMUN, V7, DOI 10.1038/ncomms12547
   Noda T, 2000, J CELL BIOL, V148, P465, DOI 10.1083/jcb.148.3.465
   O'Loughlin T, 2018, EMBO REP, V19, DOI 10.15252/embr.201744884
   Obaid R, 2015, CELL REP, V13, P1096, DOI 10.1016/j.celrep.2015.09.071
   Okada Y, 2014, NATURE, V506, P376, DOI 10.1038/nature12873
   Onal M, 2013, J BIOL CHEM, V288, P17432, DOI 10.1074/jbc.M112.444190
   Padman BS, 2019, NAT COMMUN, V10, DOI 10.1038/s41467-019-08335-6
   Papadopoulou-Marketou N, 2017, DIABETES-METAB RES, V33, DOI 10.1002/dmrr.2841
   Park BC, 2006, AM J PATHOL, V169, P1976, DOI 10.2353/ajpath.2006.060400
   Rautou PE, 2010, J HEPATOL, V53, P1123, DOI 10.1016/j.jhep.2010.07.006
   Reggiori F, 2004, DEV CELL, V6, P79, DOI 10.1016/S1534-5807(03)00402-7
   Rezaie T, 2005, INVEST OPHTH VIS SCI, V46, P2404, DOI 10.1167/iovs.04-1243
   Rezaie T, 2005, GENOMICS, V85, P131, DOI 10.1016/j.ygeno.2004.10.011
   Rezaie T, 2002, SCIENCE, V295, P1077, DOI 10.1126/science.1066901
   Richter B, 2016, P NATL ACAD SCI USA, V113, P4039, DOI 10.1073/pnas.1523926113
   Rogov V, 2014, MOL CELL, V53, P167, DOI 10.1016/j.molcel.2013.12.014
   ROSEN DR, 1993, NATURE, V362, P59, DOI 10.1038/362059a0
   Sawa-Makarska J, 2020, SCIENCE, V369, P1206, DOI 10.1126/science.aaz7714
   Schubert T, 2015, CELL MOL LIFE SCI, V72, P3953, DOI 10.1007/s00018-015-1913-3
   Schwab C, 2012, NEUROSCI LETT, V506, P149, DOI 10.1016/j.neulet.2011.10.070
   Senoo K, 2018, ODONTOLOGY, V106, P223, DOI 10.1007/s10266-017-0334-1
   Shen XA, 2011, J BIOL CHEM, V286, P3618, DOI 10.1074/jbc.M110.175810
   Shim MS, 2018, BIOCHEM BIOPH RES CO, V503, P2690, DOI 10.1016/j.bbrc.2018.08.025
   Shim MS, 2016, SCI REP-UK, V6, DOI 10.1038/srep33830
   Slowicka K, 2016, EUR J IMMUNOL, V46, P971, DOI 10.1002/eji.201545863
   Smith AM, 2015, IMMUNOLOGY, V144, P45, DOI 10.1111/imm.12338
   Smith MD, 2018, MOL CELL ONCOL, V5, DOI 10.1080/23723556.2018.1441631
   Song GJ, 2018, J NEUROSCI RES, V96, P407, DOI 10.1002/jnr.24143
   Stolz A, 2014, NAT CELL BIOL, V16, P495, DOI 10.1038/ncb2979
   Sudhakar C, 2013, BIOCHEM BIOPH RES CO, V437, P179, DOI 10.1016/j.bbrc.2013.06.065
   Sundaramoorthy V, 2015, HUM MOL GENET, V24, P3830, DOI 10.1093/hmg/ddv126
   Tesseraud S, 2021, AUTOPHAGY, V17, P1809, DOI 10.1080/15548627.2020.1798064
   Tian XY, 2021, AUTOPHAGY, V17, P2680, DOI 10.1080/15548627.2020.1823124
   Tschurtschenthaler M, 2018, FRONT IMMUNOL, V9, DOI 10.3389/fimmu.2018.00766
   Tumbarello DA, 2012, NAT CELL BIOL, V14, P1024, DOI 10.1038/ncb2589
   Turco E, 2019, MOL CELL, V74, P330, DOI 10.1016/j.molcel.2019.01.035
   Usategui-Martín R, 2020, BONE, V133, DOI 10.1016/j.bone.2020.115265
   Usategui-Martín R, 2015, PLOS ONE, V10, DOI 10.1371/journal.pone.0128984
   Valente EM, 2004, SCIENCE, V304, P1158, DOI 10.1126/science.1096284
   van Blitterswijk M, 2012, NEUROBIOL AGING, V33, DOI 10.1016/j.neurobiolaging.2011.05.019
   van Wijk SJL, 2017, NAT MICROBIOL, V2, DOI 10.1038/nmicrobiol.2017.66
   Vargas JNS, 2019, MOL CELL, V74, P347, DOI 10.1016/j.molcel.2019.02.010
   Veauthier B, 2018, AM FAM PHYSICIAN, V98, P661
   Verlhac P, 2015, CELL HOST MICROBE, V17, P515, DOI 10.1016/j.chom.2015.02.008
   Vittitow JL, 2002, BIOCHEM BIOPH RES CO, V298, P67, DOI 10.1016/S0006-291X(02)02395-1
   Wang Y., 2020, REDOX BIOL, V38
   Weinreb RN, 2014, JAMA-J AM MED ASSOC, V311, P1901, DOI 10.1001/jama.2014.3192
   Wild P, 2011, SCIENCE, V333, P228, DOI 10.1126/science.1205405
   Wise JP, 2018, FRONT NEUROSCI-SWITZ, V12, DOI 10.3389/fnins.2018.00289
   Wise JP, 2016, TOXICOL SCI, V153, P372, DOI 10.1093/toxsci/kfw133
   Wong SW, 2020, CELL DEATH DIFFER, V27, P71, DOI 10.1038/s41418-019-0341-6
   Wong YC, 2014, P NATL ACAD SCI USA, V111, pE4439, DOI 10.1073/pnas.1405752111
   Xia B, 2020, FASEB J, V34, P2821, DOI 10.1096/fj.201901445RRR
   Yamano K, 2020, J CELL BIOL, V219, DOI 10.1083/jcb.201912144
   Yamaoka S, 1998, CELL, V93, P1231, DOI 10.1016/S0092-8674(00)81466-X
   Ying HY, 2016, EXP EYE RES, V144, P73, DOI 10.1016/j.exer.2015.06.029
   Young ARJ, 2006, J CELL SCI, V119, P3888, DOI 10.1242/jcs.03172
   Yu L, 2018, AUTOPHAGY, V14, P207, DOI 10.1080/15548627.2017.1378838
   Zaffagnini G, 2016, J MOL BIOL, V428, P1714, DOI 10.1016/j.jmb.2016.02.004
   Zhou X, 2007, P NATL ACAD SCI USA, V104, P5842, DOI 10.1073/pnas.0701402104
   Zhu G, 2007, CURR BIOL, V17, P1438, DOI 10.1016/j.cub.2007.07.041
NR 138
TC 28
Z9 29
U1 0
U2 38
PU TAYLOR & FRANCIS INC
PI PHILADELPHIA
PA 530 WALNUT STREET, STE 850, PHILADELPHIA, PA 19106 USA
SN 1554-8627
EI 1554-8635
J9 AUTOPHAGY
JI Autophagy
PD JAN 2
PY 2022
VL 18
IS 1
BP 73
EP 85
DI 10.1080/15548627.2021.1908722
EA APR 2021
PG 13
WC Cell Biology
WE Science Citation Index Expanded (SCI-EXPANDED)
SC Cell Biology
GA ZC9DA
UT WOS:000639893900001
PM 33783320
OA Green Published, Bronze
DA 2024-01-22
ER

PT J
AU Lai, YF
   Wang, RB
   Chen, X
   Tang, DS
   Hu, YJ
   Cai, J
   Zhang, QW
   Hu, H
AF Lai, Yunfeng
   Wang, Ruibing
   Chen, Xin
   Tang, Daisheng
   Hu, Yuanjia
   Cai, Jing
   Zhang, Qingwen
   Hu, Hao
TI Emerging trends and new developments in monoclonal antibodies: A
   scientometric analysis (1980-2016)
SO HUMAN VACCINES & IMMUNOTHERAPEUTICS
LA English
DT Article
DE CiteSpace; intellectual landscape; monoclonal antibody; mAb;
   scientometric
ID TUMOR-NECROSIS-FACTOR; CROHNS-DISEASE; THERAPEUTIC ANTIBODIES;
   REGENERATIVE MEDICINE; COLORECTAL-CARCINOMA; HYBRID HYBRIDOMAS;
   RANDOMIZED-TRIAL; CYTOTOXIC DRUG; CANCER-THERAPY; BREAST-CANCER
AB This article aims to explore the intellectual landscape of the study of monoclonal antibody (mAb), mainly to identify thematic trends, landmark articles and emerging trends involving mAb. This work is based on 4 sets of bibliographic records retrieved from the Web of Science. The final data set, consisting of 7,385 bibliographic records, was combined from the 4 individual data sets. This study explores the document co-citation clusters of 7,385 bibliographic records to identify the origin of mAb and the hot research specialty of this domain by applying CiteSpace software. We examined the mAb evolution from 4 perspectives: (1) Clusters of cited references regarding mAb; (2) Cited authors as contributors to mAb research; (3) Institutions participating in mAb research; and (4) Cited journals regarding mAb. The technical development, drug development and clinical applications of mAbs were analyzed. Through data analysis, we have identified the new directions for the exploration of mAbs, interactions between mAb technologies and diseases, and evolving global collaboration among institutions.
C1 [Lai, Yunfeng; Wang, Ruibing; Chen, Xin; Hu, Yuanjia; Cai, Jing; Zhang, Qingwen; Hu, Hao] Univ Macau, Inst Chinese Med Sci, State Key Lab Qual Res Chinese Med, Macau, Peoples R China.
   [Tang, Daisheng] Beijing Jiaotong Univ, Sch Econ & Management, Beijing, Peoples R China.
C3 University of Macau; Beijing Jiaotong University
RP Hu, H (通讯作者)，Univ Macau, Inst Chinese Med Sci, State Key Lab Qual Res Chinese Med, Macau, Peoples R China.
EM haohu@umac.mo
RI HU, Hao/H-7813-2018; hu, yuan/HTL-4197-2023; Chen, Xin n/a/I-6601-2015;
   Wang, Ruibing/J-9460-2015; Hu, Yuanjia/AAW-7721-2021; Zhang,
   Qingwen/F-9419-2011
OI HU, Hao/0000-0001-9441-106X; Chen, Xin n/a/0000-0002-2628-4027; Wang,
   Ruibing/0000-0001-9489-4241; Cai, Jing/0000-0002-2496-4731; Lai,
   Yunfeng/0000-0002-2417-0253; Zhang, Qingwen/0000-0001-9628-296X;
   yuanjia, Hu/0000-0001-5244-8577
FU University of Macau [MYRG2016-00055-ICMS-QRCM]
FX This work was supported by the University of Macau
   (MYRG2016-00055-ICMS-QRCM).
CR Almagro JC, 2008, FRONT BIOSCI-LANDMRK, V13, P1619, DOI 10.2741/2786
   Baert F, 2003, NEW ENGL J MED, V348, P601, DOI 10.1056/NEJMoa020888
   Baker Matthew P, 2010, Self Nonself, V1, P314, DOI 10.4161/self.1.4.13904
   BIRD RE, 1988, SCIENCE, V242, P423, DOI 10.1126/science.3140379
   BOLHUIS RLH, 1992, INT J CANCER, P78
   BREESE EJ, 1994, GASTROENTEROLOGY, V106, P1455, DOI 10.1016/0016-5085(94)90398-0
   BRENNAN M, 1985, SCIENCE, V229, P81, DOI 10.1126/science.3925553
   Buss NAPS, 2012, CURR OPIN PHARMACOL, V12, P615, DOI 10.1016/j.coph.2012.08.001
   Chen CM, 2008, DATA KNOWL ENG, V67, P234, DOI 10.1016/j.datak.2008.05.004
   Chen CM, 2014, EXPERT OPIN BIOL TH, V14, P1295, DOI 10.1517/14712598.2014.920813
   Chen CM, 2014, EXPERT OPIN ORPHAN D, V2, P709, DOI 10.1517/21678707.2014.920251
   Chen CM, 2012, EXPERT OPIN BIOL TH, V12, P593, DOI 10.1517/14712598.2012.674507
   Chen CM, 2009, J INFORMETR, V3, P191, DOI 10.1016/j.joi.2009.03.004
   Chen CM, 2006, J AM SOC INF SCI TEC, V57, P359, DOI 10.1002/asi.20317
   Clynes RA, 2000, NAT MED, V6, P443, DOI 10.1038/74704
   Doronina SO, 2003, NAT BIOTECHNOL, V21, P778, DOI 10.1038/nbt832
   Ecker DM, 2015, MABS-AUSTIN, V7, P9, DOI 10.4161/19420862.2015.989042
   Ferrara N, 2003, NAT MED, V9, P669, DOI 10.1038/nm0603-669
   Firestone Inventing, 2016, GLOB MAP MON ANT DRU
   [高云华 Gao Yunhua], 2014, [中国新药杂志, Chinese Journal New Drugs], V23, P2414
   GREENMAN L, 1994, NEW STATESMAN SOC, V7, P13, DOI 10.1038/ng0594-13
   Hanauer SB, 2006, GASTROENTEROLOGY, V130, P323, DOI 10.1053/j.gastro.2005.11.030
   Hanauer SB, 2002, LANCET, V359, P1541, DOI 10.1016/S0140-6736(02)08512-4
   HERLYN DM, 1980, CANCER RES, V40, P717
   Holliger P, 2005, NAT BIOTECHNOL, V23, P1126, DOI 10.1038/nbt1142
   Hood WW, 2001, SCIENTOMETRICS, V52, P291, DOI 10.1023/A:1017919924342
   Hurwitz H, 2004, NEW ENGL J MED, V350, P2335, DOI 10.1056/NEJMoa032691
   JONES PT, 1986, NATURE, V321, P522, DOI 10.1038/321522a0
   Jostock T, 2004, J IMMUNOL METHODS, V289, P65, DOI 10.1016/j.jim.2004.03.014
   Junutula JR, 2008, NAT BIOTECHNOL, V26, P925, DOI 10.1038/nbt.1480
   KINDLER V, 1989, CELL, V56, P731, DOI 10.1016/0092-8674(89)90676-4
   KNIGHT DM, 1993, MOL IMMUNOL, V30, P1443, DOI 10.1016/0161-5890(93)90106-L
   KOHLER G, 1975, NATURE, V256, P495, DOI 10.1038/256495a0
   LAEMMLI UK, 1970, NATURE, V227, P680, DOI 10.1038/227680a0
   LANZAVECCHIA A, 1987, EUR J IMMUNOL, V17, P105, DOI 10.1002/eji.1830170118
   Lavaud P, 2014, BMC MED, V12, DOI 10.1186/s12916-014-0132-3
   Li HC, 2010, J PREV MED INF, V26, P298
   Linke R, 2010, MABS-AUSTIN, V2, P129, DOI 10.4161/mabs.2.2.11221
   Liu JKH, 2014, ANN MED SURG, V3, P113, DOI 10.1016/j.amsu.2014.09.001
   LOBUGLIO AF, 1989, P NATL ACAD SCI USA, V86, P4220, DOI 10.1073/pnas.86.11.4220
   LONBERG N, 1994, NATURE, V368, P856, DOI 10.1038/368856a0
   Ma LF, 2010, J MED INFORM, V31, P41
   MCCAFFERTY J, 1990, NATURE, V348, P552, DOI 10.1038/348552a0
   McLaughlin P, 1998, J CLIN ONCOL, V16, P2825, DOI 10.1200/JCO.1998.16.8.2825
   MILSTEIN C, 1983, NATURE, V305, P537, DOI 10.1038/305537a0
   MORRISON SL, 1984, P NATL ACAD SCI-BIOL, V81, P6851, DOI 10.1073/pnas.81.21.6851
   NITTA T, 1990, LANCET, V335, P368, DOI 10.1016/0140-6736(90)90205-J
   Ober RJ, 2001, INT IMMUNOL, V13, P1551, DOI 10.1093/intimm/13.12.1551
   Pedersen MW, 2010, CANCER RES, V70, P588, DOI 10.1158/0008-5472.CAN-09-1417
   PERSSON O, 1994, J AM SOC INFORM SCI, V45, P31, DOI 10.1002/(SICI)1097-4571(199401)45:1<31::AID-ASI4>3.0.CO;2-G
   Phillips GDL, 2008, CANCER RES, V68, P9280, DOI 10.1158/0008-5472.CAN-08-1776
   Present DH, 1999, NEW ENGL J MED, V340, P1398, DOI 10.1056/NEJM199905063401804
   Presta LG, 2006, ADV DRUG DELIVER REV, V58, P640, DOI 10.1016/j.addr.2006.01.026
   RIETHMULLER G, 1994, LANCET, V343, P1177, DOI 10.1016/S0140-6736(94)92398-1
   Rimawi MF, 2015, ANNU REV MED, V66, P111, DOI 10.1146/annurev-med-042513-015127
   Rutgeerts P, 1999, GASTROENTEROLOGY, V117, P761, DOI 10.1016/S0016-5085(99)70332-X
   Schreiber S, 1999, LANCET, V353, P459, DOI 10.1016/S0140-6736(98)03339-X
   Scott AM, 2012, NAT REV CANCER, V12, P278, DOI 10.1038/nrc3236
   Sgro C, 1995, TOXICOLOGY, V105, P23, DOI 10.1016/0300-483X(95)03123-W
   SMALL H, 1981, INFORM PROCESS MANAG, V17, P39, DOI 10.1016/0306-4573(81)90040-6
   STAERZ UD, 1985, NATURE, V314, P628, DOI 10.1038/314628a0
   Stern M, 2005, CRIT REV ONCOL HEMAT, V54, P11, DOI 10.1016/j.critrevonc.2004.10.011
   Strop P, 2013, CHEM BIOL, V20, P161, DOI 10.1016/j.chembiol.2013.01.010
   Targan SR, 1997, NEW ENGL J MED, V337, P1029, DOI 10.1056/NEJM199710093371502
   Teachey DT, 2013, BLOOD, V121, P5154, DOI 10.1182/blood-2013-02-485623
   Webb S, 2011, NAT BIOTECHNOL, V29, P297, DOI 10.1038/nbt0411-297
   Weiner GJ, 2015, NAT REV CANCER, V15, P361, DOI 10.1038/nrc3930
   WIKSTRAND CJ, 1986, CANCER RES, V46, P5933
   WINTER G, 1994, ANNU REV IMMUNOL, V12, P433, DOI 10.1146/annurev.iy.12.040194.002245
   Yarden Y, 2001, NAT REV MOL CELL BIO, V2, P127, DOI 10.1038/35052073
   Younes A, 2010, NEW ENGL J MED, V363, P1812, DOI 10.1056/NEJMoa1002965
   Zeidler R, 1999, J IMMUNOL, V163, P1246
   ZIEGLER EJ, 1991, NEW ENGL J MED, V324, P429, DOI 10.1056/NEJM199102143240701
NR 73
TC 14
Z9 17
U1 3
U2 72
PU TAYLOR & FRANCIS INC
PI PHILADELPHIA
PA 530 WALNUT STREET, STE 850, PHILADELPHIA, PA 19106 USA
SN 2164-5515
EI 2164-554X
J9 HUM VACC IMMUNOTHER
JI Human Vaccines Immunother.
PY 2017
VL 13
IS 6
BP 1388
EP 1397
DI 10.1080/21645515.2017.1286433
PG 10
WC Biotechnology & Applied Microbiology; Immunology
WE Science Citation Index Expanded (SCI-EXPANDED)
SC Biotechnology & Applied Microbiology; Immunology
GA EY4OX
UT WOS:000403958500023
PM 28301271
OA Green Published, Bronze
DA 2024-01-22
ER

PT J
AU Mozaffari, S
   Abdollahi, M
AF Mozaffari, Shilan
   Abdollahi, Mohammad
TI Melatonin, a Promising Supplement in Inflammatory Bowel Disease: A
   Comprehensive Review of Evidences
SO CURRENT PHARMACEUTICAL DESIGN
LA English
DT Review
DE Melatonin; inflammatory bowel disease; colitis; inflammation
ID ACID-INDUCED COLITIS; ACTIVE ULCERATIVE-COLITIS; CONTROLLED
   CLINICAL-TRIALS; POUCH-ANAL ANASTOMOSIS; TNBS-INDUCED COLITIS;
   CROHNS-DISEASE; ANTIBIOTIC-THERAPY; OXIDATIVE STRESS; NITRIC-OXIDE;
   ZIZIPHORA-CLINOPOIDES
AB Inflammation and oxidative process are associated with inflammatory bowel disease (IBD). Regarding anti-inflammatory and antioxidant potentials, melatonin has been found beneficial in several experimental and clinical studies including inflammatory bowel disease (IBD). Our objective in this study is to review and evaluate all non-clinical and clinical studies on the efficacy of melatonin in IBD. All indexing databases were searched for 'inflammatory bowel disease' and 'melatonin' keywords, without time limit up to May 2011. Three clinical trials and fifteen non-clinical studies are reviewed and analyzed. The majority of these studies indicate that melatonin has a positive impact on IBD with no or negligible side effects. Such results have been mostly explained through free radical scavenging and diminishing inflammation.
   It is yet crucial to determine the efficacy of melatonin in combination with other established drugs in more clinical trials, not only for further confirmation of its efficacy, but also to investigate its possible side effects in longer durations of therapy.
C1 [Mozaffari, Shilan; Abdollahi, Mohammad] Univ Tehran Med Sci, Res Ctr, Fac Pharm & Pharmaceut Sci, Tehran, Iran.
C3 Tehran University of Medical Sciences
RP Abdollahi, M (通讯作者)，Univ Tehran Med Sci, Res Ctr, Fac Pharm & Pharmaceut Sci, Tehran, Iran.
EM mohammad@tums.ac.ir
RI Abdollahi, Mohammad/B-9232-2008; Mozaffari, Shilan/HGA-1257-2022
OI Abdollahi, Mohammad/0000-0003-0123-1209; Mozaffari,
   Shilan/0000-0002-2139-1448
CR Abdolghaffari AH, 2010, HUM EXP TOXICOL, V29, P287, DOI 10.1177/0960327110361754
   Akcan A, 2008, WORLD J GASTROENTERO, V14, P918, DOI 10.3748/wjg.14.918
   Al-Ghoul WM, 2010, INT J BIOL SCI, V6, P282
   Amini-Shirazi N, 2009, TOXICOL MECH METHOD, V19, P183, DOI 10.1080/15376510701533996
   Baghaei A, 2010, INDIAN J BIOCHEM BIO, V47, P219
   Bekyarova G, 2009, METHOD FIND EXP CLIN, V31, P11, DOI [10.1358/mf.2009.31.1.1346609, 10.1358/mf.2009.31.1.1338411]
   Bernstein CN, 2010, INFLAMM BOWEL DIS, V16, P112, DOI 10.1002/ibd.21048
   Boznanska Patrycja, 2007, Pol Merkur Lekarski, V22, P369
   Bubenik GA, 2008, J PHYSIOL PHARMACOL, V59, P33
   Çevík H, 2005, J GASTROEN HEPATOL, V20, P294, DOI 10.1111/j.1440-1746.2004.03579.x
   Cuzzocrea S, 2001, J PINEAL RES, V30, P1, DOI 10.1034/j.1600-079X.2001.300101.x
   Dong WG, 2003, WORLD J GASTROENTERO, V9, P1307, DOI 10.3748/wjg.v9.i6.1307
   Ebrahimi F, 2008, CENT EUR J BIOL, V3, P135, DOI 10.2478/s11535-008-0005-x
   Elahi B, 2008, DIGEST DIS SCI, V53, P1278, DOI 10.1007/s10620-007-0006-z
   Elahi B, 2009, CENT EUR J MED, V4, P164, DOI 10.2478/s11536-009-0019-4
   Esposito E, 2008, J PINEAL RES, V45, P166, DOI 10.1111/j.1600-079X.2008.00572.x
   Ganguly K, 2009, J PINEAL RES, V47, P43, DOI 10.1111/j.1600-079X.2009.00687.x
   Ghafari H, 2006, HUM EXP TOXICOL, V25, P325, DOI 10.1191/0960327105ht626oa
   Gitto E, 2009, J PINEAL RES, V46, P128, DOI 10.1111/j.1600-079X.2008.00649.x
   Gülben K, 2010, DIGEST DIS SCI, V55, P941, DOI 10.1007/s10620-009-0808-2
   Hasani-Ranjbar Shirin, 2009, Inflammation & Allergy Drug Targets, V8, P2
   HUETHER G, 1993, EXPERIENTIA, V49, P665, DOI 10.1007/BF01923948
   Jayanthi M, 2009, INDIAN J MED RES, V130, P467
   Jung KH, 2009, J PINEAL RES, V47, P173, DOI 10.1111/j.1600-079X.2009.00698.x
   Karabulut AB, 2009, TRANSPL P, V41, P1875, DOI 10.1016/j.transproceed.2008.12.035
   Khoshakhlagh P, 2007, TOXICOL MECH METHOD, V17, P281, DOI 10.1080/15376510601003769
   Konturek SJ, 2007, J PHYSIOL PHARMACOL, V58, P381
   Konturek SJ, 2006, J PHYSIOL PHARMACOL, V57, P51
   Lahiri S, 2009, J PINEAL RES, V46, P207, DOI 10.1111/j.1600-079X.2008.00650.x
   Li JH, 2005, MEDIAT INFLAMM, P185, DOI 10.1155/MI.2005.185
   Li JH, 2008, SAUDI MED J, V29, P1088
   Malhotra Samir, 2004, MedGenMed, V6, P46
   Marquez E, 2006, J PINEAL RES, V40, P48, DOI 10.1111/j.1600-079X.2005.00275.x
   Mazzon E, 2006, J PINEAL RES, V41, P363, DOI 10.1111/j.1600-079X.2006.00378.x
   Mei Q, 2005, POSTGRAD MED J, V81, P667, DOI 10.1136/pgmj.2004.030817
   Mei Q, 2002, ACTA PHARMACOL SIN, V23, P882
   Miroliaee AE, 2011, TOXICOL MECH METHOD, V21, P200, DOI 10.3109/15376516.2010.547887
   Mozaffari S, 2010, CURR PHARM DESIGN, V16, P3646, DOI 10.2174/138161210794079254
   Necefli A, 2006, DIGEST DIS SCI, V51, P1538, DOI 10.1007/s10620-005-9047-3
   Nikfar S, 2010, INT J PHARMACOL, V6, P826, DOI 10.3923/ijp.2010.826.835
   Nikfar S, 2010, CLIN THER, V32, P2304, DOI 10.1016/j.clinthera.2011.01.004
   Nikfar S, 2010, CURR PHARM DESIGN, V16, P3684, DOI 10.2174/138161210794079236
   Nikfar S, 2009, DIGEST DIS SCI, V54, P1157, DOI 10.1007/s10620-008-0481-x
   Nosál'ová V, 2007, J PINEAL RES, V42, P364, DOI 10.1111/j.1600-079X.2007.00428.x
   PENTNEY PT, 1995, J PINEAL RES, V19, P31, DOI 10.1111/j.1600-079X.1995.tb00168.x
   Rahimi R, 2008, ARCH MED SCI, V4, P185
   Rahimi R, 2008, REPROD TOXICOL, V25, P271, DOI 10.1016/j.reprotox.2007.11.010
   Rahimi R, 2007, BIOMED PHARMACOTHER, V61, P75, DOI 10.1016/j.biopha.2006.06.022
   Rahimi R, 2007, DIGEST DIS SCI, V52, P2920, DOI 10.1007/s10620-007-9760-1
   Rahimi R, 2006, CLIN THER, V28, P1983, DOI 10.1016/j.clinthera.2006.12.012
   Rahimi R, 2007, MED SCI MONITOR, V13, pPI13
   Rahimi R, 2010, WORLD J GASTROENTERO, V16, P4504, DOI 10.3748/wjg.v16.i36.4504
   Rahimi R, 2009, DIGEST DIS SCI, V54, P712, DOI 10.1007/s10620-008-0428-2
   Rahimi R, 2009, DIGEST DIS SCI, V54, P471, DOI 10.1007/s10620-008-0368-x
   Rakhimova O Iu, 2010, Klin Med (Mosk), V88, P56
   Rezaie A, 2006, ANN NY ACAD SCI, V1091, P110, DOI 10.1196/annals.1378.060
   Rezaie A, 2007, ANN NY ACAD SCI, V1095, P305, DOI 10.1196/annals.1397.034
   Rezaie A, 2007, DIGEST DIS SCI, V52, P2015, DOI 10.1007/s10620-006-9622-2
   Salari P, 2009, RECENT PATENTS ENDOC, V3, P69, DOI 10.2174/187221409787002949
   Salari-Sharif P, 2010, CURR PHARM DESIGN, V16, P3661, DOI 10.2174/138161210794079209
   Sánchez-Barceló EJ, 2010, CURR MED CHEM, V17, P2070, DOI 10.2174/092986710791233689
   Sandborn WJ, 1999, INFLAMM BOWEL DIS, V5, P119, DOI 10.1097/00054725-199905000-00008
   Sasaki M, 2003, BMC GASTROENTEROL, V3, DOI 10.1186/1471-230X-3-3
   Shang Y, 2009, CHINESE MED J-PEKING, V122, P1388, DOI 10.3760/cma.j.issn.0366-6999.2009.12.006
   Swanson GR, 2011, EXPERT REV CLIN IMMU, V7, P29, DOI [10.1586/eci.10.83, 10.1586/ECI.10.83]
   Tahan G, 2011, DIGEST DIS SCI, V56, P715, DOI 10.1007/s10620-010-1364-5
   Thor PJ, 2007, J PHYSIOL PHARMACOL, V58, P97
   Torrres MI, 1999, DIGEST DIS SCI, V44, P2523, DOI 10.1023/A:1026651408998
   Veneroso C, 2009, J PINEAL RES, V47, P184, DOI 10.1111/j.1600-079X.2009.00699.x
   Yang L, 2005, BLOOD, V106, P584, DOI 10.1182/blood-2004-12-4942
   Yeleswaram K, 1997, J PINEAL RES, V22, P45, DOI 10.1111/j.1600-079X.1997.tb00302.x
   Zhong LY, 2009, EXP CLIN ENDOCR DIAB, V117, P463, DOI 10.1055/s-0029-1202790
NR 72
TC 51
Z9 54
U1 0
U2 7
PU BENTHAM SCIENCE PUBL LTD
PI SHARJAH
PA EXECUTIVE STE Y-2, PO BOX 7917, SAIF ZONE, 1200 BR SHARJAH, U ARAB
   EMIRATES
SN 1381-6128
EI 1873-4286
J9 CURR PHARM DESIGN
JI Curr. Pharm. Design
PD DEC
PY 2011
VL 17
IS 38
BP 4372
EP 4378
DI 10.2174/138161211798999357
PG 7
WC Pharmacology & Pharmacy
WE Science Citation Index Expanded (SCI-EXPANDED)
SC Pharmacology & Pharmacy
GA 883OH
UT WOS:000299643100013
PM 22204435
DA 2024-01-22
ER

PT J
AU Taxonera, C
   Estellés, J
   Fernández-Blanco, I
   Merino, O
   Marín-Jiménez, I
   Barreiro-de Acosta, M
   Saro, C
   García-Sánchez, V
   Gento, E
   Bastida, G
   Gisbert, JP
   Vera, I
   Martinez-Montiel, P
   Garcia-Morán, S
   Sánchez, MC
   Mendoza, JL
AF Taxonera, C.
   Estelles, J.
   Fernandez-Blanco, I.
   Merino, O.
   Marin-Jimenez, I.
   Barreiro-de Acosta, M.
   Saro, C.
   Garcia-Sanchez, V.
   Gento, E.
   Bastida, G.
   Gisbert, J. P.
   Vera, I.
   Martinez-Montiel, P.
   Garcia-Moran, S.
   Sanchez, M. C.
   Mendoza, J. L.
TI Adalimumab induction and maintenance therapy for patients with
   ulcerative colitis previously treated with infliximab
SO ALIMENTARY PHARMACOLOGY & THERAPEUTICS
LA English
DT Article
ID POUCH-ANAL ANASTOMOSIS; CROHNS-DISEASE; LOST RESPONSE; OPEN-LABEL;
   INTOLERANCE; EFFICACY; COMPLICATIONS; FAILURE
AB P>Background
   The long-term efficacy of adalimumab in patients with ulcerative colitis is not well known.
   Aim
   To evaluate the short- and long-term outcomes of adalimumab in ulcerative colitis patients previously treated with infliximab.
   Methods
   Patients with active ulcerative colitis were treated with adalimumab after failure of other therapies including infliximab. Short-term clinical response and remission were assessed at weeks 4 and 12. The proportion of patients who continued on adalimumab and the proportion of patients who remained colectomy free were assessed over the long term.
   Results
   Clinical response at weeks 4 and 12 was achieved in 16 (53%) and 18 (60%) patients, respectively, and clinical remission was obtained in 3 (10%) and 8 (27%) patients, respectively. After a mean 48 weeks' follow-up, 15 patients (50%) continued on adalimumab. Six patients (20%) required colectomy. All patients who achieved clinical response at week 12 were colectomy free at long term.
   Conclusions
   Adalimumab was well tolerated and induced durable clinical response in many patients with otherwise medically refractory ulcerative colitis. Patients achieving clinical response at week 12 avoided colectomy over the long term.
C1 [Taxonera, C.; Estelles, J.; Mendoza, J. L.] Hosp Clin Madrid, Dept Gastroenterol, Madrid 28040, Spain.
   [Fernandez-Blanco, I.] Hosp La Paz, Madrid, Spain.
   [Merino, O.] Hosp Cruces, Bilbao, Spain.
   [Marin-Jimenez, I.] Hosp Gen Gregorio Maranon, Madrid, Spain.
   [Barreiro-de Acosta, M.] Hosp Clin, Santiago, Spain.
   [Saro, C.] Hosp Cabuenes, Gijon, Spain.
   [Garcia-Sanchez, V.] Hosp Reina Sofia, Cordoba, Spain.
   [Gento, E.; Garcia-Moran, S.] Hosp Gen Yague, Burgos, Spain.
   [Bastida, G.] Hosp La Fe, E-46009 Valencia, Spain.
   [Gisbert, J. P.; Sanchez, M. C.] Hosp La Princesa, Madrid, Spain.
   [Vera, I.] Hosp Puerta de Hierro, Madrid, Spain.
   [Martinez-Montiel, P.] Hosp 12 Octubre, E-28041 Madrid, Spain.
   [Gisbert, J. P.] Ctr Invest Biomed Red Enfermedades Hepat & Digest, Madrid, Spain.
C3 Hospital Universitario La Paz; Hospital Universitario Cruces; General
   University Gregorio Maranon Hospital; Hospital de Cabuenes; Hospital
   Universitario Reina Sofia - Cordoba; Hospital General Yague; Hospital
   Universitari i Politecnic La Fe; Hospital de La Princesa; Hospital
   Puerta de Hierro-Majadahonda; Hospital Universitario 12 de Octubre;
   CIBER - Centro de Investigacion Biomedica en Red; CIBEREHD
RP Taxonera, C (通讯作者)，Hosp Clin Madrid, Dept Gastroenterol, C Prof Martin Lagos S-N, Madrid 28040, Spain.
EM ctaxonera.hcsc@salud.madrid.org
RI Gisbert, Javier P/ABB-7531-2021; Gisbert, Javier P/GRY-2719-2022;
   Mendoza, Juan L/AAZ-6720-2020; isabel, vera/G-5995-2012; Taxonera,
   Carlos/AFK-0569-2022; Chaparro, María/I-2500-2016
OI Gisbert, Javier P/0000-0003-2090-3445; Taxonera,
   Carlos/0000-0001-9166-7350; Chaparro, María/0000-0002-9275-4242;
   Barreiro de Acosta, Manuel/0000-0001-5915-1477; Bastida,
   Guillermo/0000-0001-7544-451X
FU Schering Plough Spain
FX C. Taxonera, I. Fernandez-Blanco, O. Merino, I. Marin-Jimenez, M.
   Barreiro-de Acosta, C. Saro, V. Garcia-Sanchez, G. Bastida, J.P.
   Gisbert, I. Vera, P. Martinez-Montiel and J.L. Mendoza have served as
   speakers, consultants and advisory board members for Abbott. C.
   Taxonera, I. Marin-Jimenez, M. Barreiro-de Acosta, C. Saro, V.
   Garcia-Sanchez, E. Gento, G. Bastida, J.P. Gisbert, I. Vera, S.
   Garcia-Moran and J.L. Mendoza have served as speakers, consultants and
   advisory board members for Schering & Plough-MSD. J. Estelles benefited
   from a grant by Schering & Plough Spain.
CR Afif W, 2010, AM J GASTROENTEROL, V105, P1133, DOI 10.1038/ajg.2010.9
   Afif W, 2009, INFLAMM BOWEL DIS, V15, P1302, DOI 10.1002/ibd.20924
   Baert F, 2003, NEW ENGL J MED, V348, P601, DOI 10.1056/NEJMoa020888
   Barreiro-de Acosta M, 2009, WORLD J GASTROENTERO, V15, P3814, DOI 10.3748/wjg.15.3814
   Colombel JF, 2010, NEW ENGL J MED, V362, P1383, DOI 10.1056/NEJMoa0904492
   Colombel JF, 2007, GASTROENTEROLOGY, V132, P52, DOI 10.1053/j.gastro.2006.11.041
   Ferrante M, 2008, J CROHNS COLITIS, V2, P219, DOI 10.1016/j.crohns.2008.03.004
   Gies N, 2010, ALIMENT PHARM THER, V32, P522, DOI 10.1111/j.1365-2036.2010.04380.x
   Gisbert JP, 2007, ALIMENT PHARM THER, V25, P19, DOI 10.1111/j.1365-2036.2006.03131.x
   Ho GT, 2009, ALIMENT PHARM THER, V29, P527, DOI 10.1111/j.1365-2036.2008.03919.x
   Johnson P, 2004, DIS COLON RECTUM, V47, P1119, DOI 10.1007/s10350-004-0570-7
   Lepistö A, 2002, DIS COLON RECTUM, V45, P1289, DOI 10.1097/01.DCR.0000027032.95753.11
   Loftus EV, 2008, AM J GASTROENTEROL, V103, P1737, DOI 10.1111/j.1572-0241.2008.01867.x
   Oussalah A, 2008, ALIMENT PHARM THER, V28, P966, DOI 10.1111/j.1365-2036.2008.03811.x
   Peyrin-Biroulet L, 2007, WORLD J GASTROENTERO, V13, P2328, DOI 10.3748/wjg.v13.i16.2328
   Reinisch W, 2008, AM J GASTROENTEROL, V103, pS417, DOI 10.14309/00000434-200809001-01068
   Reinisch W, 2010, GASTROENTEROLOGY, V138, pS114
   Rutgeerts P, 2004, GASTROENTEROLOGY, V126, P402, DOI 10.1053/j.gastro.2003.11.014
   Rutgeerts P, 2005, NEW ENGL J MED, V353, P2462, DOI 10.1056/NEJMoa050516
   Sandborn WJ, 2007, ANN INTERN MED, V146, P829, DOI 10.7326/0003-4819-146-12-200706190-00159
   Sandborn WJ, 2009, GASTROENTEROLOGY, V137, P1250, DOI 10.1053/j.gastro.2009.06.061
   Sands BE, 2004, NEW ENGL J MED, V350, P876, DOI 10.1056/NEJMoa030815
   Seiderer J, 2007, ALIMENT PHARM THER, V25, P787, DOI 10.1111/j.1365-2036.2007.03253.x
   Silverberg MS, 2005, CAN J GASTROENTEROL, V19, p5A, DOI 10.1155/2005/269076
   Tulchinsky H, 2003, ANN SURG, V238, P229, DOI 10.1097/01.sla.0000082121.84763.4c
   Van Assche G, 2008, GASTROENTEROLOGY, V134, P1861, DOI 10.1053/j.gastro.2008.03.004
NR 26
TC 81
Z9 83
U1 0
U2 7
PU WILEY
PI HOBOKEN
PA 111 RIVER ST, HOBOKEN 07030-5774, NJ USA
SN 0269-2813
EI 1365-2036
J9 ALIMENT PHARM THER
JI Aliment. Pharmacol. Ther.
PD FEB 1
PY 2011
VL 33
IS 3
BP 340
EP 348
DI 10.1111/j.1365-2036.2010.04531.x
PG 9
WC Gastroenterology & Hepatology; Pharmacology & Pharmacy
WE Science Citation Index Expanded (SCI-EXPANDED)
SC Gastroenterology & Hepatology; Pharmacology & Pharmacy
GA 702DM
UT WOS:000285874800006
PM 21133961
OA Green Submitted
DA 2024-01-22
ER

PT J
AU Rahimi, R
   Mozaffari, S
   Abdollahi, M
AF Rahimi, Roja
   Mozaffari, Shilan
   Abdollahi, Mohammad
TI On the Use of Herbal Medicines in Management of Inflammatory Bowel
   Diseases: A Systematic Review of Animal and Human Studies
SO DIGESTIVE DISEASES AND SCIENCES
LA English
DT Review
DE Inflammatory bowel disease; Herbal therapies; Mechanisms
ID ACID-INDUCED COLITIS; ACTIVE CROHNS-DISEASE; FACTOR-KAPPA-B;
   PLACEBO-CONTROLLED TRIAL; SULFATE-INDUCED COLITIS; SODIUM-INDUCED
   COLITIS; TNBS-INDUCED COLITIS; ULCERATIVE-COLITIS; NITRIC-OXIDE;
   BOSWELLIA-SERRATA
AB Because of potential adverse events and lack of effectiveness of standard therapies, the use of complementary and alternative medicines (CAM), particularly of herbal therapies, for inflammatory bowel disease (IBD) is increasing. Results from the use of herbal therapies for managing IBD are promising, and no serious adverse events have been reported from them. Herbal therapies show their benefit in managing IBD by different mechanisms such as immune system regulation, antioxidant activity, inhibition of leukotriene B4, inhibition of nuclear factor-kappa B (NF-kappa B), and antiplatelet activity. In this paper, all reported herbal therapies established in animal IBD models or used for managing human IBD are systematically reviewed and their possible mechanisms of action discussed. Conducting clinical trials with high quality and validity (randomized, double blinded, controlled, on a large number of patients) to obtain more conclusive results about the use of herbal therapies in IBD is recommended.
C1 [Abdollahi, Mohammad] Tehran Univ Med Sci, Fac Pharm, Tehran, Iran.
   Tehran Univ Med Sci, Pharmaceut Sci Res Ctr, Tehran, Iran.
C3 Tehran University of Medical Sciences; Tehran University of Medical
   Sciences
RP Abdollahi, M (通讯作者)，Tehran Univ Med Sci, Fac Pharm, POB 14155-6451, Tehran, Iran.
EM rojarahimi@gmail.com; shilan.mozafari@gmail.com;
   mohammad.abdollahi@utoronto.ca
RI Rahimi, Roja/O-3230-2016; Abdollahi, Mohammad/B-9232-2008; Mozaffari,
   Shilan/HGA-1257-2022
OI Rahimi, Roja/0000-0001-8637-4350; Abdollahi,
   Mohammad/0000-0003-0123-1209; Mozaffari, Shilan/0000-0002-2139-1448
CR Andresen L, 2005, GUT, V54, P503, DOI 10.1136/gut.2003.034165
   Anthoni C, 2006, AM J PHYSIOL-GASTR L, V290, pG1131, DOI 10.1152/ajpgi.00562.2005
   Ben-Arye E, 2002, SCAND J GASTROENTERO, V37, P444, DOI 10.1080/003655202317316088
   Bensoussan M, 2006, GASTROEN CLIN BIOL, V30, P14, DOI 10.1016/S0399-8320(06)73072-X
   Brown SJ, 2007, AM J GASTROENTEROL, V102, P2058, DOI 10.1111/j.1572-0241.2007.01343.x
   Camacho-Barquero L, 2007, INT IMMUNOPHARMACOL, V7, P333, DOI 10.1016/j.intimp.2006.11.006
   Cheon JH, 2006, INFLAMM BOWEL DIS, V12, P1152, DOI 10.1097/01.mib.0000235830.94057.c6
   Collins CE, 1997, ALIMENT PHARM THER, V11, P237, DOI 10.1046/j.1365-2036.1997.153328000.x
   Day AS, 2004, J PAEDIATR CHILD H, V40, P681, DOI 10.1111/j.1440-1754.2004.00510.x
   Deguchi Y, 2007, DIGEST DIS SCI, V52, P2993, DOI 10.1007/s10620-006-9138-9
   Dong WG, 2004, WORLD J GASTROENTERO, V10, P606, DOI 10.3748/wjg.v10.i4.606
   Egan LJ, 2006, ANN NY ACAD SCI, V1072, P114, DOI 10.1196/annals.1326.009
   El Miedany Yasser, AM J GASTROENTEROL, V101, P311, DOI [10.1111/j.1572-0241.2006.00384.x, DOI 10.1111/J.1572-0241.2006.00384.X]
   ELSASSERBEILE U, 1994, J CLIN LAB ANAL, V8, P447, DOI 10.1002/jcla.1860080618
   Fernández-Bañares F, 1999, AM J GASTROENTEROL, V94, P427, DOI 10.1111/j.1572-0241.1999.872_a.x
   FORD H, 1986, LEUKOTRIENES THEIR B, P141
   Gerhardt H, 2001, Z GASTROENTEROL, V39, P11, DOI 10.1055/s-2001-10708
   Ghafari H, 2006, HUM EXP TOXICOL, V25, P325, DOI 10.1191/0960327105ht626oa
   Ghazanfari G, 2006, TOXICOL MECH METHOD, V16, P365, DOI 10.1080/15376520600620125
   GREENFIELD SM, 1993, ALIMENT PHARM THERAP, V7, P159
   Gupta I, 2001, PLANTA MED, V67, P391, DOI 10.1055/s-2001-15802
   Gupta I, 1997, Eur J Med Res, V2, P37
   Hausmann M, 2007, CLIN EXP IMMUNOL, V148, P373, DOI 10.1111/j.1365-2249.2007.03350.x
   Hilsden RJ, 2003, AM J GASTROENTEROL, V98, P1563, DOI 10.1016/S0002-9270(03)00301-0
   Jiang H, 2006, WORLD J GASTROENTERO, V12, P3848, DOI 10.3748/wjg.v12.i24.3848
   Jahanshahi G, 2004, DIGEST DIS SCI, V49, P1752, DOI 10.1007/s10620-004-9564-5
   Jian Yan-ting, 2004, Di Yi Jun Yi Da Xue Xue Bao, V24, P1353
   Jian YT, 2005, WORLD J GASTROENTERO, V11, P1747, DOI 10.3748/wjg.v11.i12.1747
   Kaliora AC, 2007, WORLD J GASTROENTERO, V13, P748, DOI 10.3748/wjg.13.6031
   Kaplan M, 2007, COMPLEMENT THER MED, V15, P207, DOI 10.1016/j.ctim.2006.06.005
   Kiela PR, 2005, AM J PHYSIOL-GASTR L, V288, pG798, DOI 10.1152/ajpgi.00433.2004
   Kim SW, 2004, INFLAMM BOWEL DIS, V10, P564, DOI 10.1097/00054725-200409000-00010
   Ko JKS, 2005, TOXICOL SCI, V87, P285, DOI 10.1093/toxsci/kfi238
   Krieglstein CF, 2001, INT J COLORECTAL DIS, V16, P88, DOI 10.1007/s003840100292
   Kruis W, 2004, ALIMENT PHARM THER, V20, P75, DOI 10.1111/j.1365-2036.2004.02051.x
   Kucharzik T, 2006, INFLAMM BOWEL DIS, V12, P1068, DOI 10.1097/01.mib.0000235827.21778.d5
   Kumar A, 2004, J MOL MED, V82, P434, DOI 10.1007/s00109-004-0555-y
   LAKE AM, 1978, AM J DIG DIS, V23, P897, DOI 10.1007/BF01072463
   Langhorst J, 2005, INFLAMM BOWEL DIS, V11, P287, DOI 10.1097/01.MIB.0000160771.71328.6c
   Langmead L, 2006, ALIMENT PHARM THER, V23, P341, DOI 10.1111/j.1365-2036.2006.02761.x
   Langmead L, 2004, ALIMENT PHARM THER, V19, P739, DOI 10.1111/j.1365-2036.2004.01902.x
   Liu L, 2003, WORLD J GASTROENTERO, V9, P2284
   Liu Li, 2003, Zhongguo Zhongyao Zazhi, V28, P246
   LUNDBERG JON, 1994, LANCET, V344, P1673, DOI 10.1016/S0140-6736(94)90460-X
   Mahadevan U, 2002, AM J GASTROENTEROL, V97, P910
   Maity S, 2003, EUR J PHARMACOL, V470, P103, DOI 10.1016/S0014-2999(03)01760-6
   Marano CW, 1998, J MEMBRANE BIOL, V161, P263, DOI 10.1007/s002329900333
   Martín MC, 2007, IMMUNOGENETICS, V59, P833, DOI 10.1007/s00251-007-0255-1
   Micallef MJ, 2002, INT IMMUNOPHARMACOL, V2, P565, DOI 10.1016/S1567-5769(01)00206-5
   Murakami A, 2003, BIOCHEM PHARMACOL, V66, P1253, DOI 10.1016/S0006-2952(03)00446-5
   Mustafa A, 2006, PHARMACOL RES, V53, P324, DOI 10.1016/j.phrs.2005.12.010
   Nakhai LA, 2007, EVID-BASED COMPL ALT, V4, P43, DOI 10.1093/ecam/nel051
   Oh PS, 2006, J BIOMED SCI, V13, P549, DOI 10.1007/s11373-006-9083-9
   Omer B, 2007, PHYTOMEDICINE, V14, P87, DOI 10.1016/j.phymed.2007.01.001
   Pitchford SC, 2007, BRIT J PHARMACOL, V152, P987, DOI 10.1038/sj.bjp.0707364
   Rahimi R, 2005, BIOMED PHARMACOTHER, V59, P365, DOI 10.1016/j.biopha.2005.07.002
   Rahimi R, 2007, BIOMED PHARMACOTHER, V61, P75, DOI 10.1016/j.biopha.2006.06.022
   Rahimi R, 2007, DIGEST DIS SCI, V52, P2920, DOI 10.1007/s10620-007-9760-1
   Rahimi R, 2006, CLIN THER, V28, P1983, DOI 10.1016/j.clinthera.2006.12.012
   Rahimi R, 2007, MED SCI MONITOR, V13, pPI13
   Ren J, 2007, DIGEST DIS SCI, V52, P1790, DOI 10.1007/s10620-007-9747-y
   REZAIE A, 2005, INT J PHARMACEUT, V1, P17
   Rezaie A, 2006, ANN NY ACAD SCI, V1091, P110, DOI 10.1196/annals.1378.060
   Rezaie A, 2007, ANN NY ACAD SCI, V1095, P305, DOI 10.1196/annals.1397.034
   Rezaie A, 2007, DIGEST DIS SCI, V52, P2015, DOI 10.1007/s10620-006-9622-2
   Salari P, 2008, MED SCI MONITOR, V14, pRA37
   Sartor RB, 2003, CURR OPIN GASTROEN, V19, P358, DOI 10.1097/00001574-200307000-00006
   Scaldaferri F, 2007, J DIGEST DIS, V8, P171, DOI 10.1111/j.1751-2980.2007.00310.x
   Schreiber S, 1998, GUT, V42, P477, DOI 10.1136/gut.42.4.477
   SHARON P, 1984, GASTROENTEROLOGY, V86, P453
   Stickel F, 2007, DIGEST LIVER DIS, V39, P293, DOI 10.1016/j.dld.2006.11.004
   Sugimoto K, 2002, GASTROENTEROLOGY, V123, P1912, DOI 10.1053/gast.2002.37050
   Swidsinski A, 2002, GASTROENTEROLOGY, V122, P44, DOI 10.1053/gast.2002.30294
   TALSTAD I, 1973, SCAND J GASTROENTERO, V8, P135
   Trallori G, 1996, SCAND J GASTROENTERO, V31, P892, DOI 10.3109/00365529609051998
   Treasure Jonathan, 2005, Semin Oncol Nurs, V21, P177, DOI 10.1016/j.soncn.2005.04.006
   Ukil A, 2006, BRIT J PHARMACOL, V149, P121, DOI 10.1038/sj.bjp.0706847
   Ukil A, 2003, BRIT J PHARMACOL, V139, P209, DOI 10.1038/sj.bjp.0705241
   Wang XM, 2008, EUR J PHARMACOL, V578, P339, DOI 10.1016/j.ejphar.2007.09.013
   Yamamoto Y, 2004, TRENDS BIOCHEM SCI, V29, P72, DOI 10.1016/j.tibs.2003.12.003
   Zhang M, 2006, ACTA PHARMACOL SIN, V27, P1071, DOI 10.1111/j.1745-7254.2006.00322.x
   Zhang M, 2006, INT IMMUNOPHARMACOL, V6, P1233, DOI 10.1016/j.intimp.2006.02.013
   Zhou YH, 2006, MEDIAT INFLAMM, V2006, DOI 10.1155/MI/2006/92642
NR 83
TC 103
Z9 109
U1 0
U2 16
PU SPRINGER
PI DORDRECHT
PA VAN GODEWIJCKSTRAAT 30, 3311 GZ DORDRECHT, NETHERLANDS
SN 0163-2116
EI 1573-2568
J9 DIGEST DIS SCI
JI Dig. Dis. Sci.
PD MAR
PY 2009
VL 54
IS 3
BP 471
EP 480
DI 10.1007/s10620-008-0368-x
PG 10
WC Gastroenterology & Hepatology
WE Science Citation Index Expanded (SCI-EXPANDED)
SC Gastroenterology & Hepatology
GA 401VL
UT WOS:000262970400003
PM 18618255
DA 2024-01-22
ER

PT J
AU Saliu, OY
   Sofer, C
   Stein, DS
   Schwander, SK
   Wallis, RS
AF Saliu, Oluwabunmi Y.
   Sofer, Carolina
   Stein, Dana S.
   Schwander, Stephan K.
   Wallis, Robert S.
TI Tumor-necrosis-factor blockers: Differential effects on mycobacterial
   immunity
SO JOURNAL OF INFECTIOUS DISEASES
LA English
DT Article; Proceedings Paper
CT 69th Annual Scientific Meeting of the
   American-College-of-Rheumatology/40th Annual Scientific Meeting of the
   Association-of-Rheumatology-Health-Professionals
CY NOV 12-17, 2005
CL San Diego, CA
SP Amer Coll Rheumatol, Assoc Rheumatol Hlth Profess
ID PROPRIA T-LYMPHOCYTES; ACTIVE CROHNS-DISEASE; INTERFERON-GAMMA;
   FACTOR-ALPHA; CLINICAL-TRIALS; FUSION PROTEIN; WHOLE-BLOOD; INFLIXIMAB;
   TNF; TUBERCULOSIS
AB Background. Tumor necrosis factor (TNF) plays a pathogenic role in rheumatoid arthritis but is essential for antimycobacterial host defenses. The risk of reactivation of latent Mycobacterium tuberculosis infection is greater with the TNF monoclonal antibody infliximab than with the soluble TNF receptor etanercept. The basis of this difference is not known.
   Methods. The effects that the monoclonal antibodies infliximab and adalimumab and the receptor etanercept have on antimycobacterial immune functions were studied by use of therapeutic drug concentrations in whole-blood culture.
   Results. Infliximab and adalimumab reduced the proportion of tuberculosis-responsive (CD69(+)) CD4 cells by 70% and 49%, respectively (P <.05), and suppressed antigen-induced interferon (IFN)-gamma production by 70% and 64% (P <.05), respectively; in contrast, etanercept produced no significant effect. Interleukin-10 production was equally suppressed by all 3 drugs. Adalimumab and etanercept had divergent, concentration- dependent effects on control of intracellular growth of M. tuberculosis. None of the drugs induced significant levels of apoptosis or necrosis, in either monocytes or T cells.
   Conclusions. The tuberculosis risk posed by infliximab may reflect its combined effects on TNF and IFN- g.
C1 Univ Med & Dent New Jersey, Dept Med, Newark, NJ 07103 USA.
   Univ Med & Dent New Jersey, Dept Pathol, Newark, NJ 07103 USA.
   PPD, Washington, DC USA.
C3 Rutgers System; Rutgers New Brunswick; Rutgers Biomedical & Health
   Sciences; Rutgers System; Rutgers New Brunswick; Rutgers Biomedical &
   Health Sciences
RP Wallis, RS (通讯作者)，1213 N St NW,Ste A, Washington, DC 20005 USA.
EM r.wallis@umdnj.edu
RI Wallis, Robert/A-8018-2009
OI Wallis, Robert/0000-0001-6152-5183
CR Allendoerfer R, 1998, J IMMUNOL, V160, P6072
   Bergstrom L, 2004, ARTHRITIS RHEUM-US, V50, P1959, DOI 10.1002/art.20454
   Bopst M, 2001, EUR J IMMUNOL, V31, P1935, DOI 10.1002/1521-4141(200106)31:6&lt;1935::AID-IMMU1935&gt;3.0.CO;2-N
   BRENNAN FM, 1989, LANCET, V2, P244
   Cheon SH, 2002, CLIN DIAGN LAB IMMUN, V9, P901, DOI 10.1128/CDLI.9.4.901-907.2002
   Clair EWS, 2002, ARTHRITIS RHEUM, V46, P1451, DOI 10.1002/art.10302
   Di Sabatino A, 2004, GUT, V53, P70, DOI 10.1136/gut.53.1.70
   ECK MJ, 1989, J BIOL CHEM, V264, P17595
   FLYNN JL, 1993, J EXP MED, V178, P2249, DOI 10.1084/jem.178.6.2249
   GARCIA I, 1995, EUR J IMMUNOL, V25, P2401, DOI 10.1002/eji.1830250841
   Garcia I, 1997, EUR J IMMUNOL, V27, P3182, DOI 10.1002/eji.1830271215
   Hirsch CS, 1999, J INFECT DIS, V180, P2069, DOI 10.1086/315114
   Hirsch CS, 1996, P NATL ACAD SCI USA, V93, P3193, DOI 10.1073/pnas.93.8.3193
   Hoft DF, 2002, J INFECT DIS, V186, P1448, DOI 10.1086/344359
   Janulionis E, 2005, INFECT IMMUN, V73, P2595, DOI 10.1128/IAI.73.5.2595-2601.2005
   Jouanguy E, 1996, NEW ENGL J MED, V335, P1956, DOI 10.1056/NEJM199612263352604
   Kampmann B, 2004, INFECT IMMUN, V72, P6401, DOI 10.1128/IAI.72.11.6401-6407.2004
   Kampmann B, 2000, J INFECT DIS, V182, P895, DOI 10.1086/315766
   Kampmann B, 2006, AIDS, V20, P1011, DOI 10.1097/01.aids.0000222073.45372.ce
   Kaneko H, 1999, LAB INVEST, V79, P379
   KINDLER V, 1989, CELL, V56, P731, DOI 10.1016/0092-8674(89)90676-4
   Lee JH, 2002, ARTHRITIS RHEUM-US, V46, P2565, DOI 10.1002/art.10583
   Lügering A, 2001, GASTROENTEROLOGY, V121, P1145, DOI 10.1053/gast.2001.28702
   Manca C, 2001, P NATL ACAD SCI USA, V98, P5752, DOI 10.1073/pnas.091096998
   Mitoma H, 2005, GASTROENTEROLOGY, V128, P376, DOI 10.1053/j.gastro.2004.11.060
   Nestorov I, 2005, SEMIN ARTHRITIS RHEU, V34, P12, DOI 10.1016/j.semarthrit.2005.01.004
   Peschon JJ, 1998, J IMMUNOL, V160, P943
   Ringheanu M, 2004, INFLAMM BOWEL DIS, V10, P801, DOI 10.1097/00054725-200411000-00015
   Salgame P, 1997, NUCLEIC ACIDS RES, V25, P680, DOI 10.1093/nar/25.3.680
   Sandborn WJ, 2001, GASTROENTEROLOGY, V121, P1088, DOI 10.1053/gast.2001.28674
   Scallon B, 2002, J PHARMACOL EXP THER, V301, P418, DOI 10.1124/jpet.301.2.418
   Schiff MH, 2006, ANN RHEUM DIS, V65, P889, DOI 10.1136/ard.2005.043166
   Shen C, 2005, ALIMENT PHARM THER, V21, P251, DOI 10.1111/j.1365-2036.2005.02309.x
   SHRIKANT P, 1995, J IMMUNOL, V155, P1489
   ten Hove T, 2002, GUT, V50, P206, DOI 10.1136/gut.50.2.206
   Tena GN, 2003, J INFECT DIS, V187, P1544, DOI 10.1086/374799
   Van Den Brande JMH, 2003, GASTROENTEROLOGY, V124, P1774, DOI 10.1016/S0016-5085(03)00382-2
   WALLIS RS, 1993, INFECT IMMUN, V61, P627, DOI 10.1128/IAI.61.2.627-632.1993
   Wallis RS, 2005, CLIN INFECT DIS, V41, pS194, DOI 10.1086/429996
   WALLIS RS, 1990, P NATL ACAD SCI USA, V87, P3348, DOI 10.1073/pnas.87.9.3348
   Wallis RS, 1998, CLIN DIAGN LAB IMMUN, V5, P556, DOI 10.1128/CDLI.5.4.556-560.1998
NR 41
TC 148
Z9 158
U1 0
U2 4
PU OXFORD UNIV PRESS INC
PI CARY
PA JOURNALS DEPT, 2001 EVANS RD, CARY, NC 27513 USA
SN 0022-1899
EI 1537-6613
J9 J INFECT DIS
JI J. Infect. Dis.
PD AUG 15
PY 2006
VL 194
IS 4
BP 486
EP 492
DI 10.1086/505430
PG 7
WC Immunology; Infectious Diseases; Microbiology
WE Science Citation Index Expanded (SCI-EXPANDED); Conference Proceedings Citation Index - Science (CPCI-S)
SC Immunology; Infectious Diseases; Microbiology
GA 064WO
UT WOS:000239121000011
PM 16845632
DA 2024-01-22
ER

PT J
AU Guarner, F
   Bourdet-Sicard, R
   Brandtzaeg, P
   Gill, HS
   McGuirk, P
   van Eden, W
   Versalovic, J
   Weinstock, JV
   Rook, GAW
AF Guarner, Francisco
   Bourdet-Sicard, Raphaelle
   Brandtzaeg, Per
   Gill, Harsharnjit S.
   McGuirk, Peter
   van Eden, Willem
   Versalovic, James
   Weinstock, Joel V.
   Rook, Graham A. W.
TI Mechanisms of disease: the hygiene hypothesis revisited
SO NATURE CLINICAL PRACTICE GASTROENTEROLOGY & HEPATOLOGY
LA English
DT Review
DE microbiota; probiotics; prebiotics; regulatory T cells; tolerance
ID REGULATORY T-CELLS; INFLAMMATORY-BOWEL-DISEASE; TRICHURIS-SUIS THERAPY;
   BORDETELLA-PERTUSSIS; TRANSCRIPTIONAL REGULATION; INTESTINAL MICROFLORA;
   RHEUMATOID-ARTHRITIS; CROHNS-DISEASE; EARLY-LIFE; MUCOSAL
AB In industrialized countries the incidence of diseases caused by immune dysregulation has risen. Epidemiologic studies initially suggested this was connected to a reduction in the incidence of infectious diseases; however, an association with defects in immunoregulation is now being recognized. Effector T(H)1 and T(H)2 cells are controlled by specialized subsets of regulatory T cells. Some pathogens can induce regulatory cells to evade immune elimination, but regulatory pathways are homeostatic and mainly triggered by harmless microorganisms. Helminths, saprophytic mycobacteria, bifidobacteria and lactobacilli, which induce immunoregulatory mechanisms in the host, ameliorate aberrant immune responses in the setting of allergy and inflammatory bowel disease. These organisms cause little, if any, harm, and have been part of human microecology for millennia; however, they are now less frequent or even absent in the human environment of westernized societies. Deficient exposure to these 'old friends' might explain the increase in immunodysregulatory disorders. The use of probiotics, prebiotics, helminths or microbe-derived immunoregulatory vaccines might, therefore, become a valuable approach to disease prevention.
C1 Univ Hosp Valle Hebron, Digest Syst Res Unit, E-08035 Barcelona, Spain.
   Danone Vitapole, Palaiseau, France.
   Univ Oslo, LIIPAT Inst Pathol, Oslo, Norway.
   Univ Dublin Trinity Coll, Immune Regulat Res Grp, Dublin 2, Ireland.
   Dept Infect Dis & Immunol, Utrecht, Netherlands.
   Baylor Coll Med, Houston, TX 77030 USA.
   Texas Childrens Hosp, Houston, TX 77030 USA.
   Tufts Univ New England Med Ctr, Boston, MA USA.
   UCL Royal Free Univ Coll, Sch Med, Ctr Infect Dis & Int Hlth, Windeyer Inst Med Sci, London, England.
C3 Hospital Universitari Vall d'Hebron; Danone Nutricia; University of
   Oslo; Trinity College Dublin; Baylor College of Medicine; Baylor College
   of Medicine; Tufts Medical Center; University of London; University
   College London; UCL Medical School
RP Guarner, F (通讯作者)，Univ Hosp Valle Hebron, Digest Syst Res Unit, Passeig Vall Hebron 119-129, E-08035 Barcelona, Spain.
EM fguarnera@medynet.com
RI Guarner, Francisco/ABF-1192-2020
OI Guarner, Francisco/0000-0002-4051-0836; van Eden,
   Willem/0000-0003-1272-704X; Rook, Graham/0000-0002-8041-8110;
   BOURDET-SICARD, Raphaelle/0000-0003-0765-8350
CR Adams VC, 2004, EUR J IMMUNOL, V34, P631, DOI 10.1002/eji.200324659
   Arif S, 2004, J CLIN INVEST, V113, P451, DOI 10.1172/JCI200419585
   Arshad SH, 2005, CHEST, V127, P502, DOI 10.1378/chest.127.2.502
   Bach JF, 2002, NEW ENGL J MED, V347, P911, DOI 10.1056/NEJMra020100
   Bäckhed F, 2005, SCIENCE, V307, P1915, DOI 10.1126/science.1104816
   Bartosch S, 2004, APPL ENVIRON MICROB, V70, P3575, DOI 10.1128/AEM.70.6.3575-3581.2004
   Beasley R, 2002, J ALLERGY CLIN IMMUN, V109, pS482, DOI 10.1067/mai.2002.122716
   Benn CS, 2004, BRIT MED J, V328, P1223, DOI 10.1136/bmj.38069.512245.FE
   Björkstén B, 2001, J ALLERGY CLIN IMMUN, V108, P516, DOI 10.1067/mai.2001.118130
   Björkstén B, 1999, CLIN EXP ALLERGY, V29, P342, DOI 10.1046/j.1365-2222.1999.00560.x
   Borruel N, 2002, GUT, V51, P659, DOI 10.1136/gut.51.5.659
   Braat H, 2004, GASTROENTEROLOGY, V126, pA284
   Brandtzaeg P, 2005, IMMUNOL REV, V206, P32, DOI 10.1111/j.0105-2896.2005.00283.x
   BRANDTZAEG P, 1984, NATURE, V311, P71, DOI 10.1038/311071a0
   Bron PA, 2004, J BACTERIOL, V186, P5721, DOI 10.1128/JB.186.17.5721-5729.2004
   Chapat L, 2004, EUR J IMMUNOL, V34, P2520, DOI 10.1002/eji.200425139
   Christensen HR, 2002, J IMMUNOL, V168, P171, DOI 10.4049/jimmunol.168.1.171
   Cooper PJ, 2003, J ALLERGY CLIN IMMUN, V111, P995, DOI 10.1067/mai.2003.1348
   CRABBE PA, 1970, LAB INVEST, V22, P448
   de Kleer IM, 2004, J IMMUNOL, V172, P6435, DOI 10.4049/jimmunol.172.10.6435
   Derrien M, 2004, INT J SYST EVOL MICR, V54, P1469, DOI 10.1099/ijs.0.02873-0
   Di Giacinto C, 2005, J IMMUNOL, V174, P3237, DOI 10.4049/jimmunol.174.6.3237
   Elliott DE, 2004, EUR J IMMUNOL, V34, P2690, DOI 10.1002/eji.200324833
   Elliott DE, 2003, AM J PHYSIOL-GASTR L, V284, pG385, DOI 10.1152/ajpgi.00049.2002
   Gale EAM, 2002, DIABETES, V51, P3353, DOI 10.2337/diabetes.51.12.3353
   GENT AE, 1994, LANCET, V343, P766, DOI 10.1016/S0140-6736(94)91841-4
   Guarner F, 2003, LANCET, V361, P512, DOI 10.1016/S0140-6736(03)12489-0
   Haddeland U, 2005, PEDIAT ALLERG IMM-UK, V16, P104, DOI 10.1111/j.1399-3038.2005.00250.x
   Helgeland L, 2000, MICROBIOL ECOL HL S2, V12, pS110
   Higgins SC, 2003, J IMMUNOL, V171, P3119, DOI 10.4049/jimmunol.171.6.3119
   Johansen FE, 2004, TRENDS IMMUNOL, V25, P150, DOI 10.1016/j.it.2004.01.001
   Kalliomäki M, 2001, J ALLERGY CLIN IMMUN, V107, P129, DOI 10.1067/mai.2001.111237
   Kalliomäki M, 2001, LANCET, V357, P1076, DOI 10.1016/S0140-6736(00)04259-8
   Karlsson MR, 2004, J EXP MED, V199, P1679, DOI 10.1084/jem.20032121
   Kato K, 2004, ALIMENT PHARM THER, V20, P1133, DOI 10.1111/j.1365-2036.2004.02268.x
   Kelly D, 2004, NAT IMMUNOL, V5, P104, DOI 10.1038/ni1018
   Kleessen B, 2002, SCAND J GASTROENTERO, V37, P1034, DOI 10.1080/003655202320378220
   KORENBLAT PE, 1968, J ALLERGY, V41, P226, DOI 10.1016/0021-8707(68)90046-4
   Kraus TA, 2004, GASTROENTEROLOGY, V126, P1771, DOI 10.1053/j.gastro.2004.03.076
   La Flamme AC, 2003, INFECT IMMUN, V71, P4996, DOI 10.1128/IAI.71.9.4996-5004.2003
   Loftus EV, 2004, GASTROENTEROLOGY, V126, P1504, DOI 10.1053/j.gastro.2004.01.063
   Maizels RM, 2003, NAT REV IMMUNOL, V3, P733, DOI 10.1038/nri1183
   Marshall AL, 2004, DIABETIC MED, V21, P1035, DOI 10.1111/j.1464-5491.2004.01282.x
   Marteau P, 2004, ALIMENT PHARM THER, V20, P18, DOI 10.1111/j.1365-2036.2004.02062.x
   McGuirk P, 1998, EUR J IMMUNOL, V28, P153, DOI 10.1002/(SICI)1521-4141(199801)28:01<153::AID-IMMU153>3.0.CO;2-#
   McGuirk P, 2002, J EXP MED, V195, P221, DOI 10.1084/jem.20011288
   McKee AS, 2004, J IMMUNOL, V173, P1224, DOI 10.4049/jimmunol.173.2.1224
   Ménard S, 2004, GUT, V53, P821, DOI 10.1136/gut.2003.026252
   Moreels TG, 2004, GUT, V53, P99, DOI 10.1136/gut.53.1.99
   Mowat AM, 2003, NAT REV IMMUNOL, V3, P331, DOI 10.1038/nri1057
   Neish AS, 2000, SCIENCE, V289, P1560, DOI 10.1126/science.289.5484.1560
   Nielsen HE, 1999, J RHEUMATOL, V26, P1600
   Ponsonby AL, 2005, JAMA-J AM MED ASSOC, V293, P463, DOI 10.1001/jama.293.4.463
   POSER S, 1989, NEUROEPIDEMIOLOGY, V8, P207, DOI 10.1159/000110184
   Qiao L, 1996, EUR J IMMUNOL, V26, P922, DOI 10.1002/eji.1830260430
   Rook GAW, 2004, SPRINGER SEMIN IMMUN, V25, P237, DOI 10.1007/s00281-003-0148-9
   SALAS SD, 1990, ARCH INTERN MED, V150, P1514, DOI 10.1001/archinte.150.7.1514
   Sawczenko A, 2001, LANCET, V357, P1093, DOI 10.1016/S0140-6736(00)04309-9
   Schwiertz A, 2003, PEDIATR RES, V54, P393, DOI 10.1203/01.PDR.0000078274.74607.7A
   Scrivener S, 2001, LANCET, V358, P1493, DOI 10.1016/S0140-6736(01)06579-5
   Seksik P, 2003, GUT, V52, P237, DOI 10.1136/gut.52.2.237
   Sonnenburg JL, 2004, NAT IMMUNOL, V5, P569, DOI 10.1038/ni1079
   STANWELLSMITH R, 2004, INT SCI FOR HOM HYG
   Stene LC, 2001, LANCET, V357, P607, DOI 10.1016/S0140-6736(00)04067-8
   Strachan DP, 1996, ARCH DIS CHILD, V74, P422, DOI 10.1136/adc.74.5.422
   Suau A, 1999, APPL ENVIRON MICROB, V65, P4799
   Summers RW, 2005, GASTROENTEROLOGY, V128, P825, DOI 10.1053/j.gastro.2005.01.005
   Summers RW, 2005, GUT, V54, P87, DOI 10.1136/gut.2004.041749
   Swidsinski A, 2002, GASTROENTEROLOGY, V122, P44, DOI 10.1053/gast.2002.30294
   Telford G, 1998, INFECT IMMUN, V66, P36, DOI 10.1128/IAI.66.1.36-42.1998
   Uhlig T, 2005, ANN RHEUM DIS, V64, P7, DOI 10.1136/ard.2004.023044
   van Amelsfort JMR, 2004, ARTHRITIS RHEUM, V50, P2775, DOI 10.1002/art.20499
   van den Biggelaar AHJ, 2004, J INFECT DIS, V189, P892, DOI 10.1086/381767
   van der Kleij D, 2002, J BIOL CHEM, V277, P48122, DOI 10.1074/jbc.M206941200
   van Eden W, 2005, NAT REV IMMUNOL, V5, P318, DOI 10.1038/nri1593
   Viglietta V, 2004, J EXP MED, V199, P971, DOI 10.1084/jem.20031579
   von der Weid T, 2001, CLIN DIAGN LAB IMMUN, V8, P695, DOI 10.1128/CDLI.8.4.695-701.2001
   Wilson MS, 2005, J EXP MED, V202, P1199, DOI 10.1084/jem.20042572
   Yamanaka T, 2003, J IMMUNOL, V170, P816, DOI 10.4049/jimmunol.170.2.816
   Zaccone P, 2003, EUR J IMMUNOL, V33, P1439, DOI 10.1002/eji.200323910
   Zoetendal Erwin G., 2001, Microbial Ecology in Health and Disease, V13, P129, DOI 10.1080/089106001750462669
   Zuany-Amorim C, 2002, NAT MED, V8, P625, DOI 10.1038/nm0602-625
NR 82
TC 219
Z9 250
U1 1
U2 84
PU NATURE PUBLISHING GROUP
PI NEW YORK
PA 75 VARICK ST, 9TH FLR, NEW YORK, NY 10013-1917 USA
SN 1743-4378
J9 NAT CLIN PRACT GASTR
JI Nat. Clin. Pract. Gastroenterol. Hepatol.
PD MAY
PY 2006
VL 3
IS 5
BP 275
EP 284
DI 10.1038/ncpgasthep0471
PG 10
WC Gastroenterology & Hepatology
WE Science Citation Index Expanded (SCI-EXPANDED)
SC Gastroenterology & Hepatology
GA 046KI
UT WOS:000237810100010
PM 16673007
DA 2024-01-22
ER

PT J
AU Wahbeh, GT
   Lawless, ME
   Suskind, DL
   Shaffer, ML
   Cole, B
AF Wahbeh, Ghassan T.
   Lawless, Margaret E.
   Suskind, David L.
   Shaffer, Michele L.
   Cole, Bonnie
TI Precolectomy Therapy Does Not Alter Histologic Findings Distribution in
   Resected Colon in Pediatric Ulcerative Colitis
SO JOURNAL OF PEDIATRIC GASTROENTEROLOGY AND NUTRITION
LA English
DT Article
DE pediatric ulcerative colitis; colectomy; histology; Riley score;
   anti-tumor necrosis factor antibody; immunomodulator
ID INFLAMMATORY-BOWEL-DISEASE; POUCH
AB Objectives:Medically intractable pediatric ulcerative colitis can lead to colectomy after which patients commonly receive an ileoanal pouch. Postoperative complications are more common in patients with Crohn disease, a diagnosis that may be rendered after the colectomy specimen is examined. Because most children are likely to be exposed to medications before colectomy, we sought to examine whether such exposure influences the distribution of the inflammation within the resected colon and therefore potentially raise questions about the diagnosis accuracy.Methods:We conducted a retrospective cohort study of 32 pediatric ulcerative colitis cases undergoing colectomy from 2007 to 2014 for clinical data and precolectomy treatment history. The resected colon histology was reviewed independently by 2 blinded pathologists. The acute/active inflammation was scored using the modified Riley score for 3 colonic segments (proximal, transverse, and distal colon) for each patient. Linear mixed-effects models were used to evaluate possible association between acute/active inflammation scores at various sites and medication use.Results:Twelve cases (38%) showed decreasing acute inflammation score distally to proximally, 8 (25%) had increasing scores, and 12 cases showed no change. Patients were most commonly exposed to corticosteroids, followed by anti-tumor necrosis factor antibodies. There was no statistically or clinically significant change in the histologic scores across the colonic segments of the resected colon in association with exposure to any specific medication or combination of medications, sex, age at diagnosis and surgery, or duration of disease.Conclusions:Precolectomy therapy does not seem to influence the distribution of inflammation within the resected colon.
C1 [Wahbeh, Ghassan T.; Suskind, David L.] Univ Washington, Ctr Inflammatory Bowel Dis, Div Gastroenterol, Seattle Childrens Hosp, Seattle, WA 98195 USA.
   [Lawless, Margaret E.] Univ Washington, Lab Med Anat & Clin Pathol, Seattle Chil drens Hosp, Seattle, WA 98115 USA.
   [Shaffer, Michele L.] Univ Washington, Seattle Childrens Core Biomed Stat, Seattle Childrens Res Inst, Seattle Childrens Hosp, Seattle, WA 98115 USA.
   [Cole, Bonnie] Univ Washington, Dept Labs, Seattle Childrens Hosp, Seattle, WA 98115 USA.
C3 University of Washington; University of Washington Seattle; Seattle
   Children's Hospital; University of Washington; University of Washington
   Seattle; University of Washington; University of Washington Seattle;
   Seattle Children's Hospital; Seattle Children's Hospital; University of
   Washington; University of Washington Seattle
RP Wahbeh, GT (通讯作者)，Univ Washington, Ctr Inflammatory Bowel Dis, Seattle Childrens Hosp, 4800 Sand Point Way NE Seattle,M-SOB 9-620, Seattle, WA 98115 USA.
EM Ghassan.wahbeh@seattlechildrens.org
CR [Anonymous], 2007, J PEDIAT GASTROENTER
   Benchimol EI, 2009, GUT, V58, P1490, DOI 10.1136/gut.2009.188383
   Carrasco JL, 2013, COMPUT METH PROG BIO, V109, P293, DOI 10.1016/j.cmpb.2012.09.002
   Gower-Rousseau C, 2009, AM J GASTROENTEROL, V104, P2080, DOI 10.1038/ajg.2009.177
   Griffiths AM, 2004, BEST PRACT RES CL GA, V18, P509, DOI 10.1016/j.bpg.2004.01.002
   Joo M, 2010, AM J SURG PATHOL, V34, P689, DOI 10.1097/PAS.0b013e3181db84cd
   Joyce Myles R, 2009, Adv Surg, V43, P111
   Kugathasan S, 2003, J PEDIATR-US, V143, P525, DOI 10.1067/S0022-3476(03)00444-X
   LAIRD NM, 1982, BIOMETRICS, V38, P963, DOI 10.2307/2529876
   Lemmens B, 2013, INFLAMM BOWEL DIS, V19, P1194, DOI 10.1097/MIB.0b013e318280e75f
   Seow CH, 2011, GASTROENTEROLOGY, V140, pS62
   Shen B, 2009, INFLAMM BOWEL DIS, V15, P284, DOI 10.1002/ibd.20661
   Talley NJ, 2011, AM J GASTROENTEROL, V106, pS2, DOI 10.1038/ajg.2011.58
   Uchida K, 2014, INFLAMM BOWEL DIS, V20, P1227, DOI 10.1097/MIB.0000000000000082
   Urne Frederikke Uldall, 2002, Ugeskr Laeger, V164, P5810
   Wahbeh GT, 2013, EXPERT REV GASTROENT, V7, P215, DOI [10.1586/egh.12.70, 10.1586/EGH.12.70]
NR 16
TC 1
Z9 1
U1 0
U2 1
PU LIPPINCOTT WILLIAMS & WILKINS
PI PHILADELPHIA
PA TWO COMMERCE SQ, 2001 MARKET ST, PHILADELPHIA, PA 19103 USA
SN 0277-2116
EI 1536-4801
J9 J PEDIATR GASTR NUTR
JI J. Pediatr. Gastroenterol. Nutr.
PD MAY
PY 2016
VL 62
IS 5
BP 728
EP 733
DI 10.1097/MPG.0000000000000997
PG 6
WC Gastroenterology & Hepatology; Nutrition & Dietetics; Pediatrics
WE Science Citation Index Expanded (SCI-EXPANDED)
SC Gastroenterology & Hepatology; Nutrition & Dietetics; Pediatrics
GA DK2SY
UT WOS:000374765900018
PM 26465789
DA 2024-01-22
ER

PT J
AU Sorge, A
   Elli, L
   Rondonotti, E
   Pennazio, M
   Spada, C
   Cadoni, S
   Cannizzaro, R
   Calabrese, C
   de Franchis, R
   Girelli, CM
   Marmo, R
   Riccioni, ME
   Marmo, C
   Oliva, S
   Scarpulla, G
   Soncini, M
   Vecchi, M
   Tontini, GE
AF Sorge, Andrea
   Elli, Luca
   Rondonotti, Emanuele
   Pennazio, Marco
   Spada, Cristiano
   Cadoni, Sergio
   Cannizzaro, Renato
   Calabrese, Carlo
   de Franchis, Roberto
   Girelli, Carlo Maria
   Marmo, Riccardo
   Riccioni, Maria Elena
   Marmo, Clelia
   Oliva, Salvatore
   Scarpulla, Giuseppe
   Soncini, Marco
   Vecchi, Maurizio
   Tontini, Gian Eugenio
CA RAVE Study Grp
TI Enteroscopy in diagnosis and treatment of small bowel bleeding: A Delphi
   expert consensus
SO DIGESTIVE AND LIVER DISEASE
LA English
DT Article
DE Small bowel bleeding; Enteroscopy; Capsule endoscopy; Delphi consensus
ID DOUBLE-BALLOON ENTEROSCOPY; VIDEO CAPSULE ENDOSCOPY; MINIMAL STANDARD
   TERMINOLOGY; RANDOMIZED CONTROLLED-TRIALS; DEVICE-ASSISTED ENTEROSCOPY;
   DISORDERS EUROPEAN-SOCIETY; GASTROINTESTINAL ENDOSCOPY; CROHNS-DISEASE;
   INTRAOPERATIVE ENTEROSCOPY; STRUCTURED TERMINOLOGY
AB Background: Enteroscopy plays an important role in the management of small bowel bleeding. However, current guidelines are not specifically designed for small bowel bleeding and recommendations from dif-ferent international societies do not always align. Consequently, there is heterogeneity in the definitions of clinical entities, clinical practice policies, and adherence to guidelines among clinicians. This represents an obstacle to providing the best patient care and to obtain homogeneous data for clinical research.Aims: The aims of the study were to establish a consensus on the definitions of bleeding entities and on the role of enteroscopy in the management of small bowel bleeding using a Delphi process. Methods: A core group of eight experts in enteroscopy identified five main topics of small bowel bleeding management and drafted statements on each topic. An expert panel of nine gastroenterologists partici-pated in three rounds of the Delphi process, together with the core group.Results: A total of 33 statements were approved after three rounds of Delphi voting.Conclusion: This Delphi consensus proposes clear definitions and a unifying strategy to standardize the management of small bowel bleeding. Furthermore, it provides a useful guide in daily practice for both clinical and technical issues of enteroscopy.(c) 2022 Editrice Gastroenterologica Italiana S.r.l. Published by Elsevier Ltd. All rights reserved.
C1 [Sorge, Andrea; Elli, Luca; Vecchi, Maurizio; Tontini, Gian Eugenio] Fdn IRCCS Cagranda Osped Maggiore Policlin, Gastroenterol & Endoscopy Unit, Milan, Italy.
   [Sorge, Andrea; Vecchi, Maurizio; Tontini, Gian Eugenio] Univ Milan, Dept Pathophysiol & Transplantat, Milan, Italy.
   [Rondonotti, Emanuele] Valduce Hosp, Gastroenterol Unit, Como, Italy.
   [Pennazio, Marco] City Hlth & Sci Univ Hosp, Univ Div Gastroenterol, Turin, Italy.
   [Spada, Cristiano] Univ Cattolica Sacro Cuore, Digest Endoscopy Unit, Rome, Italy.
   [Spada, Cristiano] Fdn Poliambulanza, Digest Endoscopy Unit, Brescia, Italy.
   [Cadoni, Sergio] Ctr Traumatol Ortoped, Digest Endoscopy Unit, Iglesias, Italy.
   [Cannizzaro, Renato] Ist Nazl Tumori IRCCS, Ctr Riferimento Oncol Aviano CRO, Expt Oncol Gastroenterol Unit, Aviano, Italy.
   [Calabrese, Carlo] Univ Bologna, Reg Referral Ctr IBD, Sch Med, Dept Med & Surg Sci, Bologna, Italy.
   [de Franchis, Roberto] Univ Milan, Milan, Italy.
   [Calabrese, Carlo; Girelli, Carlo Maria] Busto Arsizio Hosp, Digest Endoscopy Unit, Busto Arsizio, Italy.
   [Marmo, Riccardo] Curto Hosp, Gastroenterol Unit, Polla, Italy.
   [Riccioni, Maria Elena; Marmo, Clelia] IRCCS Fdn Policlin Univ AGemelli, Digest Endoscopy Unit, Rome, Italy.
   [Marmo, Riccardo; Oliva, Salvatore] Univ Sapienza, Gastroenterol & Paeditr Hepatol Unit, Rome, Italy.
   [Scarpulla, Giuseppe] MRaimondi Hosp, Gastroenterol Unit, San Cataldo, Italy.
   [Soncini, Marco] A Manzoni Hosp, Dept Internal Med, ASST Lecco, Lecce, Italy.
   [Sorge, Andrea] FondazioneI IRCCS Cagranda Osped Maggiore Policlin, Gastroenterol & Endoscopy Unit, Via Francesco Sforza 35, I-20122 Milan, Italy.
C3 IRCCS Ca Granda Ospedale Maggiore Policlinico; University of Milan;
   A.O.U. Citta della Salute e della Scienza di Torino; Catholic University
   of the Sacred Heart; IRCCS Policlinico Gemelli; IRCCS Aviano (CRO);
   University of Bologna; University of Milan; Ospedale di Busto Arsizio;
   Sapienza University Rome
RP Sorge, A (通讯作者)，FondazioneI IRCCS Cagranda Osped Maggiore Policlin, Gastroenterol & Endoscopy Unit, Via Francesco Sforza 35, I-20122 Milan, Italy.
EM andreasorge6@gmail.com
RI Cannizzaro, Renato/V-3804-2018; Elli, Luca/K-6084-2016
OI Cannizzaro, Renato/0000-0002-2020-222X; Elli, Luca/0000-0002-0873-0759;
   Sorge, Andrea/0000-0002-0285-9949
CR Aabakken L, 2014, ENDOSCOPY, V46, P188, DOI 10.1055/s-0034-1365021
   Aabakken L, 2009, ENDOSCOPY, V41, P727, DOI 10.1055/s-0029-1214949
   Adler SN, 2017, UNITED EUR GASTROENT, V5, P485, DOI 10.1177/2050640616665291
   Afecto E, 2022, REV ESP ENFERM DIG, V114, P151, DOI 10.17235/reed.2021.8080/2021
   Al-Toma A, 2022, ENDOSCOPY, V54, P1034, DOI 10.1055/a-1783-4802
   Amer Soc Anesthesiologists Task F, 2018, ANESTHESIOLOGY, V128, P437, DOI 10.1097/ALN.0000000000002043
   Aniwan S, 2014, ENDOSC INT OPEN, V2, pE90, DOI 10.1055/s-0034-1365543
   Arakawa D, 2009, GASTROINTEST ENDOSC, V69, P866, DOI 10.1016/j.gie.2008.06.008
   Arieira C, 2017, REV ESP ENFERM DIG, V109, P828, DOI 10.17235/reed.2017.5126/2017
   Bandorski D, 2014, ANN GASTROENTEROL, V27, P3
   BARKIN JS, 1985, GASTROINTEST ENDOSC, V31, P215, DOI 10.1016/S0016-5107(85)72050-0
   Belsey J, 2012, CURR MED RES OPIN, V28, P1883, DOI 10.1185/03007995.2012.747953
   Beyna T, 2021, GASTROINTEST ENDOSC, V93, P1362, DOI 10.1016/j.gie.2020.10.028
   Bonnet S, 2013, DIGEST LIVER DIS, V45, P277, DOI 10.1016/j.dld.2012.07.003
   Bresci G, 2005, J GASTROENTEROL, V40, P256, DOI 10.1007/s00535-004-1532-5
   Bretthauer M, 2016, UNITED EUR GASTROENT, V4, P172, DOI 10.1177/2050640616629079
   Carey EJ, 2007, AM J GASTROENTEROL, V102, P89, DOI 10.1111/j.1572-0241.2006.00941.x
   Carretero C, 2021, REV ESP ENFERM DIG, V113, P580, DOI 10.17235/reed.2020.7196/2020
   Valdivia PC, 2021, ENDOSC INT OPEN, V09, pE163, DOI 10.1055/a-1319-1452
   Cotter J, 2015, ENDOSCOPY, V47, P330, DOI 10.1055/s-0034-1390894
   Delvaux M, 2004, ENDOSCOPY, V36, P1067, DOI 10.1055/s-2004-826034
   Delvaux M, 1998, INT J MED INFORM, V48, P217, DOI 10.1016/S1386-5056(97)00128-7
   Dray X, 2021, GASTROINTEST ENDOSC, V94, P589, DOI 10.1016/j.gie.2021.03.934
   Early DS, 2018, GASTROINTEST ENDOSC, V87, P327, DOI 10.1016/j.gie.2017.07.018
   Elli L, 2022, DIGEST LIVER DIS, V54, P251, DOI 10.1016/j.dld.2021.07.014
   Enns RA, 2017, GASTROENTEROLOGY, V152, P497, DOI 10.1053/j.gastro.2016.12.032
   Estevinho MM, 2022, GASTROINTEST ENDOSC, V95, P610, DOI 10.1016/j.gie.2021.12.009
   Fukumoto A, 2007, GASTROINTEST ENDOSC, V65, P412, DOI 10.1016/j.gie.2006.08.045
   Gerson LB, 2015, AM J GASTROENTEROL, V110, P1265, DOI 10.1038/ajg.2015.246
   Girelli CM, 2011, GASTROINTEST ENDOSC, V74, P1067, DOI 10.1016/j.gie.2011.07.022
   Gkolfakis P, 2018, ENDOSCOPY, V50, P671, DOI 10.1055/s-0043-125207
   Gonçalves TC, 2018, SCAND J GASTROENTERO, V53, P179, DOI 10.1080/00365521.2017.1410568
   Gralnev IM, 2008, ALIMENT PHARM THERAP, V27, P146, DOI 10.1111/j.1365-2036.2007.03556.x
   Gurudu SR, 2017, GASTROINTEST ENDOSC, V85, P22, DOI 10.1016/j.gie.2016.06.013
   Hall BJ, 2014, EUR J GASTROEN HEPAT, V26, P1253, DOI 10.1097/MEG.0000000000000194
   Harris LA, 2013, GASTROENT RES PRACT, V2013, DOI 10.1155/2013/959234
   Hartmann D, 2005, GASTROINTEST ENDOSC, V61, P826, DOI 10.1016/S0016-5107(05)00372-X
   Hassan C, 2019, ENDOSCOPY, V51, P775, DOI 10.1055/a-0959-0505
   Hoff G, 2009, SCAND J GASTROENTERO, V44, P1259, DOI 10.1080/00365520903132021
   Hosono K, 2011, DIGESTION, V84, P119, DOI 10.1159/000323225
   Jain TP, 2007, CLIN RADIOL, V62, P660, DOI 10.1016/j.crad.2007.01.026
   Jakobs R, 2006, WORLD J GASTROENTERO, V12, P313, DOI 10.3748/wjg.v12.i2.313
   Jang BI, 2010, SCAND J GASTROENTERO, V45, P370, DOI 10.3109/00365520903521574
   JONES J, 1995, BRIT MED J, V311, P376, DOI 10.1136/bmj.311.7001.376
   Kim DH, 2009, J CLIN GASTROENTEROL, V43, P737, DOI 10.1097/MCG.0b013e31818dd925
   Korman LY, 2005, ENDOSCOPY, V37, P951, DOI 10.1055/s-2005-870329
   Korman LY, 1998, INT J MED INFORM, V48, P201, DOI 10.1016/S1386-5056(97)00126-3
   Korman LY, 2001, GASTROINTEST ENDOSC, V53, P392, DOI 10.1067/mge.2001.113092
   Kotwal VS, 2014, EUR J GASTROEN HEPAT, V26, P137, DOI 10.1097/MEG.0b013e328365b9d4
   Koulaouzidis A, 2013, CURR MED RES OPIN, V29, P1171, DOI 10.1185/03007995.2013.818532
   Koulaouzidis A, 2012, DIGEST DIS SCI, V57, P987, DOI 10.1007/s10620-011-1956-8
   Laine L, 2010, GASTROENTEROLOGY, V138, P1673, DOI 10.1053/j.gastro.2010.01.047
   LAU WY, 1987, GUT, V28, P869, DOI 10.1136/gut.28.7.869
   Lazaridis LD, 2021, ENDOSCOPY, V53, P970, DOI 10.1055/a-1541-2938
   Leenhardt R, 2021, CLIN RES HEPATOL GAS, V45, DOI 10.1016/j.clinre.2021.101637
   Leenhardt R, 2020, UNITED EUR GASTROENT, V8, P99, DOI 10.1177/2050640619895864
   Leenhardt R, 2019, ENDOSC INT OPEN, V7, pE372, DOI 10.1055/a-0761-9742
   Lenze F, 2020, J CLIN GASTROENTEROL, V54, P170, DOI 10.1097/MCG.0000000000001133
   Leung WK, 2012, AM J GASTROENTEROL, V107, P1370, DOI 10.1038/ajg.2012.212
   Li X, 2009, ENDOSCOPY, V41, P762, DOI 10.1055/s-0029-1215009
   Magalhaes RD, 2020, DIGEST DIS, V38, P299, DOI 10.1159/000504385
   Magalhaes-Costa P, 2016, J CLIN GASTROENTEROL, V50, pE65, DOI 10.1097/MCG.0000000000000460
   Marmo C, 2023, DIGEST LIVER DIS, V55, P454, DOI 10.1016/j.dld.2022.07.002
   Matsumoto T, 2005, GASTROINTEST ENDOSC, V62, P392, DOI 10.1016/j.gie.2005.04.052
   Min M, 2019, J CLIN MED, V8, DOI 10.3390/jcm8040418
   Mönkemüller K, 2007, ENDOSCOPY, V39, P52, DOI 10.1055/s-2006-945116
   MOORMAN PW, 1994, ENDOSCOPY, V26, P531, DOI 10.1055/s-2007-1009029
   Mussetto A, 2021, EUR J GASTROEN HEPAT, V33, P686, DOI 10.1097/MEG.0000000000002114
   Nakamura M, 2021, DIGEST ENDOSC, V33, P151, DOI 10.1111/den.13673
   Niv Y, 2012, ENDOSCOPY, V44, P21, DOI 10.1055/s-0031-1291385
   Niv Y, 2008, WORLD J GASTROENTERO, V14, P1313, DOI 10.3748/wjg.14.1313
   Ohmiya N, 2007, GASTROINTEST ENDOSC, V66, pS72, DOI 10.1016/j.gie.2007.05.041
   Ohmiya N, 2019, CLIN GASTROENTEROL H, V17, P896, DOI 10.1016/j.cgh.2018.08.034
   Omori T, 2020, DIGEST DIS SCI, V65, P1180, DOI 10.1007/s10620-019-05837-7
   Omori T, 2019, DIGESTION, V100, P176, DOI 10.1159/000494717
   Parry SD, 2002, EUR J GASTROEN HEPAT, V14, P305, DOI 10.1097/00042737-200203000-00016
   Pasha SF, 2020, INFLAMM BOWEL DIS, V26, P33, DOI 10.1093/ibd/izz083
   Pennazio M, 2004, GASTROENTEROLOGY, V126, P643, DOI 10.1053/j.gastro.2003.11.057
   Pennazio M, 2015, ENDOSCOPY, V47, P352, DOI 10.1055/s-0034-1391855
   Ponte A, 2018, GASTROENT HEPAT-BARC, V41, P245, DOI 10.1016/j.gastrohep.2017.11.001
   Rahmi G, 2022, AM J GASTROENTEROL, V117, P327, DOI DOI 10.14309/AJG.0000000000001597
   RESS AM, 1992, AM J SURG, V163, P94, DOI 10.1016/0002-9610(92)90259-T
   Rezapour M, 2017, GASTROINTEST ENDOSC, V85, P1157, DOI 10.1016/j.gie.2016.12.024
   Riccioni ME, 2014, SCAND J GASTROENTERO, V49, P1020, DOI 10.3109/00365521.2014.898327
   Robertson AR, 2019, SCAND J GASTROENTERO, V54, P656, DOI 10.1080/00365521.2019.1606932
   Rodrigues JP, 2018, EUR J GASTROEN HEPAT, V30, P1304, DOI 10.1097/MEG.0000000000001244
   Rodrigues JP, 2017, REV ESP ENFERM DIG, V109, P106, DOI 10.17235/reed.2017.4629/2016
   Rondonotti E, 2007, WORLD J GASTROENTERO, V13, P6140, DOI 10.3748/wjg.13.6140
   Rondonotti E, 2021, ENDOSC INT OPEN, V09, pE122, DOI 10.1055/a-1319-0742
   Rondonotti E, 2018, ENDOSCOPY, V50, P423, DOI 10.1055/a-0576-0566
   Rondonotti E, 2016, EUR J GASTROEN HEPAT, V28, P871, DOI 10.1097/MEG.0000000000000628
   Samaha E, 2012, AM J GASTROENTEROL, V107, P240, DOI 10.1038/ajg.2011.325
   Saurin JC, 2003, ENDOSCOPY, V35, P576
   Segarajasingam DS, 2015, CAN J GASTROENTEROL, V29, P85, DOI 10.1155/2015/897567
   Sey M, 2021, PLOS ONE, V16, DOI 10.1371/journal.pone.0249490
   Shinozaki S, 2010, CLIN GASTROENTEROL H, V8, P151, DOI 10.1016/j.cgh.2009.10.023
   Shiotani A, 2011, J GASTROEN HEPATOL, V26, P1270, DOI 10.1111/j.1440-1746.2011.06734.x
   Shyung LR, 2009, J FORMOS MED ASSOC, V108, P533, DOI 10.1016/S0929-6646(09)60370-3
   Singh A, 2013, GASTROINTEST ENDOSC, V77, P761, DOI 10.1016/j.gie.2012.11.041
   Spada C, 2019, ENDOSCOPY, V51, P574, DOI 10.1055/a-0889-9586
   Strate LL, 2005, GASTROINTEST ENDOSC, V61, P46, DOI 10.1016/S0016-5107(04)02227-8
   Tabet R, 2019, CAN J GASTROENTEROL, V2019, DOI 10.1155/2019/3953807
   Teshima CW, 2011, J GASTROEN HEPATOL, V26, P796, DOI 10.1111/j.1440-1746.2010.06530.x
   Tontini GE, 2021, BEST PRACT RES CL GA, V52-53, DOI 10.1016/j.bpg.2020.101720
   Triester SL, 2005, AM J GASTROENTEROL, V100, P2407, DOI 10.1111/j.1572-0241.2005.00274.x
   Tseng CM, 2017, PLOS ONE, V12, DOI 10.1371/journal.pone.0172754
   Uchida G, 2021, DIGEST ENDOSC, V33, P66, DOI 10.1111/den.13669
   Viazis N, 2009, GASTROINTEST ENDOSC, V69, P850, DOI 10.1016/j.gie.2008.05.053
   Vlachogiannakos J, 2011, DIGEST DIS SCI, V56, P1763, DOI 10.1007/s10620-011-1592-3
   Wetwittayakhlang P, 2019, BMC GASTROENTEROL, V19, DOI 10.1186/s12876-019-1137-3
   Wu LM, 2010, WORLD J GASTROENTERO, V16, P3957, DOI 10.3748/wjg.v16.i31.3957
   Wu LC, 2011, SCAND J GASTROENTERO, V46, P227, DOI 10.3109/00365521.2010.525714
   Wu S, 2020, J GASTROEN HEPATOL, V35, P634, DOI 10.1111/jgh.14899
   Wu S, 2017, CURR MED RES OPIN, V33, P1149, DOI 10.1080/03007995.2017.1308922
   Xavier S, 2019, DIGEST LIVER DIS, V51, P1388, DOI 10.1016/j.dld.2019.04.014
   Yablecovitch D, 2018, THER ADV GASTROENTER, V11, DOI 10.1177/1756283X17747780
   Yamamoto H, 2017, DIGEST ENDOSC, V29, P519, DOI 10.1111/den.12883
   Yano T, 2008, GASTROINTEST ENDOSC, V67, P169, DOI 10.1016/j.gie.2007.08.005
   Yung DE, 2017, UNITED EUR GASTROENT, V5, P974, DOI 10.1177/2050640617692501
   Yung DE, 2017, EXPERT REV GASTROENT, V11, P979, DOI 10.1080/17474124.2017.1359540
NR 120
TC 1
Z9 1
U1 0
U2 3
PU ELSEVIER SCIENCE INC
PI NEW YORK
PA STE 800, 230 PARK AVE, NEW YORK, NY 10169 USA
SN 1590-8658
EI 1878-3562
J9 DIGEST LIVER DIS
JI Dig. Liver Dis.
PD JAN
PY 2023
VL 55
IS 1
BP 29
EP 39
DI 10.1016/j.dld.2022.08.021
EA DEC 2022
PG 11
WC Gastroenterology & Hepatology
WE Science Citation Index Expanded (SCI-EXPANDED)
SC Gastroenterology & Hepatology
GA 8A8GG
UT WOS:000916471800001
PM 36100515
OA Bronze
DA 2024-01-22
ER

PT J
AU Peters, V
   Tigchelaar-Feenstra, EF
   Imhann, F
   Dekens, JAM
   Swertz, MA
   Franke, LH
   Wijmenga, C
   Weersma, RK
   Alizadeh, BZ
   Dijkstra, G
   Campmans-Kuijpers, MJE
AF Peters, Vera
   Tigchelaar-Feenstra, Ettje F.
   Imhann, Floris
   Dekens, Jackie A. M.
   Swertz, Morris A.
   Franke, Lude H.
   Wijmenga, Cisca
   Weersma, Rinse K.
   Alizadeh, Behrooz Z.
   Dijkstra, Gerard
   Campmans-Kuijpers, Marjo J. E.
TI Habitual dietary intake of IBD patients differs from population
   controls: a case-control study
SO EUROPEAN JOURNAL OF NUTRITION
LA English
DT Article
DE Inflammatory bowel disease (IBD); Dietary assessment; Food frequency
   questionnaire (FFQ); Multinomial logistic regression analysis
ID INFLAMMATORY-BOWEL-DISEASE; CROHNS-DISEASE; ENVIRONMENTAL-FACTORS;
   RISK-FACTORS; ULCERATIVE-COLITIS; LIFE-STYLE; FATTY-ACIDS; CONSUMPTION;
   EPIDEMIOLOGY; NUTRITION
AB Background Since evidence-based dietary guidelines are lacking for IBD patients, they tend to follow "unguided" dietary habits; potentially leading to nutritional deficiencies and detrimental effects on disease course. Therefore, we compared dietary intake of IBD patients with controls. Methods Dietary intake of macronutrients and 25 food groups of 493 patients (207 UC, 286 CD), and 1291 controls was obtained via a food frequency questionnaire. Results 38.6% of patients in remission had protein intakes below the recommended 0.8 g/kg and 86.7% with active disease below the recommended 1.2 g/kg. Multinomial logistic regression, corrected for age, gender and BMI, showed that (compared to controls) UC patients consumed more meat and spreads, but less alcohol, breads, coffee and dairy; CD patients consumed more non-alcoholic drinks, potatoes, savoury snacks and sugar and sweets but less alcohol, dairy, nuts, pasta and prepared meals. Patients with active disease consumed more meat, soup and sugar and sweets but less alcohol, coffee, dairy, prepared meals and rice; patients in remission consumed more potatoes and spreads but less alcohol, breads, dairy, nuts, pasta and prepared meals. Conclusions Patients avoiding potentially favourable foods and gourmandizing potentially unfavourable foods are of concern. Special attention is needed for protein intake in the treatment of these patients.
C1 [Peters, Vera; Imhann, Floris; Weersma, Rinse K.; Dijkstra, Gerard; Campmans-Kuijpers, Marjo J. E.] Univ Med Ctr Groningen, Dept Gastroenterol & Hepatol, Hanzepl 1,POB 30-001, NL-9700 RB Groningen, Netherlands.
   [Peters, Vera; Tigchelaar-Feenstra, Ettje F.; Imhann, Floris; Dekens, Jackie A. M.; Swertz, Morris A.; Franke, Lude H.; Wijmenga, Cisca; Weersma, Rinse K.; Alizadeh, Behrooz Z.; Dijkstra, Gerard; Campmans-Kuijpers, Marjo J. E.] Univ Groningen, Hanzepl 1,POB 30-001, NL-9700 RB Groningen, Netherlands.
   [Peters, Vera; Alizadeh, Behrooz Z.] Univ Med Ctr Groningen, Dept Epidemiol, Groningen, Netherlands.
   [Tigchelaar-Feenstra, Ettje F.; Imhann, Floris; Dekens, Jackie A. M.; Swertz, Morris A.; Franke, Lude H.; Wijmenga, Cisca; Weersma, Rinse K.] Univ Med Ctr Groningen, Dept Genet, Groningen, Netherlands.
   [Tigchelaar-Feenstra, Ettje F.] Top Inst Food & Nutr, Wageningen, Netherlands.
C3 University of Groningen; University of Groningen; University of
   Groningen; University of Groningen; Top Institute Food & Nutrition
RP Peters, V (通讯作者)，Univ Med Ctr Groningen, Dept Gastroenterol & Hepatol, Hanzepl 1,POB 30-001, NL-9700 RB Groningen, Netherlands.; Peters, V (通讯作者)，Univ Groningen, Hanzepl 1,POB 30-001, NL-9700 RB Groningen, Netherlands.; Peters, V (通讯作者)，Univ Med Ctr Groningen, Dept Epidemiol, Groningen, Netherlands.
EM v.peters@umcg.nl
RI Wijmenga, Cisca/AAE-7719-2019; Campmans-Kuijpers, Marjo/S-2872-2019;
   Weersma, Rinse/ABE-3807-2021; Franke, Lude/P-7036-2016
OI Wijmenga, Cisca/0000-0002-5635-1614; Campmans-Kuijpers,
   Marjo/0000-0002-8111-6026; Franke, Lude/0000-0002-5159-8802; Peters,
   Vera/0000-0003-0124-080X; /0000-0003-4563-7462
FU Dutch Government (FES-funds); NFU; 8 UMCs of The Netherlands
FX The authors would like to thank the Lifelines participants and the staff
   of the Lifelines study site, Groningen, for their collaboration. The
   authors would also like to thank the Lifelines DEEP research assistants,
   Wilma Westerhuis-van der Tuuk, for collecting the food frequency
   questionnaires and for practical work. Additionally, the authors would
   like to thank the "Parelsnoer" Initiative, which is funded by the Dutch
   Government (FES-funds), the NFU and the 8 UMCs of The Netherlands, for
   providing the software infrastructure to perform this study. Besides,
   the authors also like to thank the 1000IBD patients for participating.
CR af Björkesten CG, 2012, SCAND J GASTROENTERO, V47, P528, DOI 10.3109/00365521.2012.660542
   Amre DK, 2007, AM J GASTROENTEROL, V102, P2016, DOI 10.1111/j.1572-0241.2007.01411.x
   Ananthakrishnan AN, 2013, GASTROENTEROLOGY, V145, P970, DOI 10.1053/j.gastro.2013.07.050
   [Anonymous], 2003, PRACT GASTROENTEROL
   [Anonymous], 2013, DUTCH FOOD COMPOSITI
   Ballegaard M, 1997, SCAND J GASTROENTERO, V32, P569, DOI 10.3109/00365529709025101
   Bassaganya-Riera J, 2011, J NUTR, V141, P1318, DOI 10.3945/jn.111.139022
   Bohn L, 2013, AM J GASTROENTEROL, V108, P634, DOI 10.1038/ajg.2013.105
   Bryant RV, 2018, NUTRIENTS, V10, DOI 10.3390/nu10091192
   Burri E, 2012, SWISS MED WKLY, V142, DOI 10.4414/smw.2012.13557
   Cashman KD, 2003, EUR J GASTROEN HEPAT, V15, P607, DOI 10.1097/00042737-200306000-00005
   Chiba M, 2010, WORLD J GASTROENTERO, V16, P2484, DOI 10.3748/wjg.v16.i20.2484
   Christ A, 2019, NAT REV IMMUNOL, V19, P267, DOI 10.1038/s41577-019-0156-1
   Cohen AB, 2013, DIGEST DIS SCI, V58, P1322, DOI 10.1007/s10620-012-2373-3
   David LA, 2014, NATURE, V505, P559, DOI 10.1038/nature12820
   Forbes A, 2017, CLIN NUTR, V36, P321, DOI 10.1016/j.clnu.2016.12.027
   Gentschew L, 2012, MOL NUTR FOOD RES, V56, P524, DOI 10.1002/mnfr.201100630
   Halfvarson J, 2006, INFLAMM BOWEL DIS, V12, P925, DOI 10.1097/01.mib.0000228998.29466.ac
   Hansen TS, 2011, J CROHNS COLITIS, V5, P577, DOI 10.1016/j.crohns.2011.05.010
   Herfarth HH, 2014, INFLAMM BOWEL DIS, V20, P1194, DOI 10.1097/MIB.0000000000000077
   Hold GL, 2014, GUT, V63, P5, DOI 10.1136/gutjnl-2013-304969
   Iablokov V, 2010, DIGEST DIS SCI, V55, P3078, DOI 10.1007/s10620-010-1158-9
   Imhann F, 2019, BMC GASTROENTEROL, V19, DOI 10.1186/s12876-018-0917-5
   Jantchou P, 2010, AM J GASTROENTEROL, V105, P2195, DOI 10.1038/ajg.2010.192
   Jowett SL, 2004, GUT, V53, P1479, DOI 10.1136/gut.2003.024828
   Kaplan GG, 2015, NAT REV GASTRO HEPAT, V12, P720, DOI 10.1038/nrgastro.2015.150
   Karlinger K, 2000, EUR J RADIOL, V35, P154, DOI 10.1016/S0720-048X(00)00238-2
   Lee D, 2015, GASTROENTEROLOGY, V148, P1087, DOI 10.1053/j.gastro.2015.01.007
   LEVENSTEIN S, 1985, GUT, V26, P989, DOI 10.1136/gut.26.10.989
   Loftus EV, 2004, GASTROENTEROLOGY, V126, P1504, DOI 10.1053/j.gastro.2004.01.063
   Maconi G, 2010, WORLD J GASTROENTERO, V16, P4297, DOI 10.3748/wjg.v16.i34.4297
   Mall JPG, 2018, INFLAMM BOWEL DIS, V24, P166, DOI 10.1093/ibd/izx002
   Molodecky NA, 2012, GASTROENTEROLOGY, V142, P46, DOI 10.1053/j.gastro.2011.10.001
   Ng SC, 2013, GUT, V62, P630, DOI 10.1136/gutjnl-2012-303661
   Niewiadomski O, 2016, INTERN MED J, V46, P669, DOI 10.1111/imj.13094
   Núñez A, 2015, EVAL PROGRAM PLANN, V51, P70, DOI 10.1016/j.evalprogplan.2014.12.010
   O'Toole Aoibhlinn, 2014, Curr Gastroenterol Rep, V16, P396, DOI 10.1007/s11894-014-0396-y
   Octoratou M, 2012, MED-SURG J, V116, P40
   Owczarek D, 2016, WORLD J GASTROENTERO, V22, P895, DOI 10.3748/wjg.v22.i3.895
   Panahipour L, 2019, CLIN ORAL INVEST, V23, P1959, DOI 10.1007/s00784-018-2642-4
   PERSSON PG, 1987, SCAND J GASTROENTERO, V22, P385, DOI 10.3109/00365528708991479
   PERSSON PG, 1992, EPIDEMIOLOGY, V3, P47, DOI 10.1097/00001648-199201000-00009
   Peters V, 2019, NUTRIENTS, V11, DOI 10.3390/nu11112739
   Peyrin-Biroulet L, 2016, CLIN GASTROENTEROL H, V14, P348, DOI 10.1016/j.cgh.2015.06.001
   Pugazhendhi S, 2011, INDIAN J GASTROENTER, V30, P264, DOI 10.1007/s12664-011-0145-1
   Rajendran N, 2010, WORLD J GASTROENTERO, V16, P1442, DOI 10.3748/wjg.v16.i12.1442
   Ranheim T, 2005, MOL NUTR FOOD RES, V49, P274, DOI 10.1002/mnfr.200400109
   Riordan AM, 1998, EUR J CLIN NUTR, V52, P229, DOI 10.1038/sj.ejcn.1600556
   Ripoli Juliana, 2010, Arq. Gastroenterol., V47, P49, DOI 10.1590/S0004-28032010000100009
   Roberts CL, 2013, J CROHNS COLITIS, V7, P338, DOI 10.1016/j.crohns.2013.01.004
   Roepstorff C, 2006, AM J PHYSIOL-ENDOC M, V291, pE1106, DOI 10.1152/ajpendo.00097.2006
   Russel MG, 1998, EUR J GASTROEN HEPAT, V10, P243, DOI 10.1097/00042737-199803000-00010
   Sakamoto N, 2005, INFLAMM BOWEL DIS, V11, P154, DOI 10.1097/00054725-200502000-00009
   Sartor RB, 2011, MUCOSAL IMMUNOL, V4, P127, DOI 10.1038/mi.2010.87
   Scaldaferri F, 2017, GASTROENT RES PRACT, V2017, DOI 10.1155/2017/8646495
   Shoda R, 1996, AM J CLIN NUTR, V63, P741, DOI 10.1093/ajcn/63.5.741
   Siebelink E, 2011, BRIT J NUTR, V106, P274, DOI 10.1017/S0007114511000067
   Sipponen T, 2008, INFLAMM BOWEL DIS, V14, P40, DOI 10.1002/ibd.20312
   Sluik D, 2016, BRIT J NUTR, V116, P913, DOI 10.1017/S0007114516002749
   Spehlmann ME, 2012, J CROHNS COLITIS, V6, P29, DOI 10.1016/j.crohns.2011.06.007
   Spekhorst LM, 2017, BMJ OPEN, V7, DOI 10.1136/bmjopen-2017-016695
   Stange EF, 2008, J CROHNS COLITIS, V2, P1, DOI 10.1016/j.crohns.2007.11.001
   Streppel MT, 2013, NUTR J, V12, DOI 10.1186/1475-2891-12-75
   Talmon Jan L, 2008, Summit Transl Bioinform, V2008, P110
   Tarnopolsky MA, 2001, J APPL PHYSIOL, V91, P225, DOI 10.1152/jappl.2001.91.1.225
   Tasson L, 2017, DIGEST DIS SCI, V62, P2087, DOI 10.1007/s10620-017-4620-0
   Tigchelaar EF, 2015, BMJ OPEN, V5, DOI 10.1136/bmjopen-2014-006772
   Tsiountsioura M, 2014, EUR J CLIN NUTR, V68, P700, DOI 10.1038/ejcn.2013.286
   Vagianos K, 2016, GASTROENTEROLOGY, V150, pS41, DOI 10.1016/S0016-5085(16)30265-7
   Vagianos K, 2016, JPEN-PARENTER ENTER, V40, P405, DOI 10.1177/0148607114549254
   Van Assche G, 2010, J CROHNS COLITIS, V4, P7, DOI 10.1016/j.crohns.2009.12.003
   Van Kruiningen HJ, 2005, INFLAMM BOWEL DIS, V11, P360, DOI 10.1097/01.MIB.0000158536.31557.90
   Vidal-Lletjós S, 2017, NUTRIENTS, V9, DOI 10.3390/nu9030310
   Vidarsdottir JB, 2016, NUTR J, V15, DOI 10.1186/s12937-016-0178-5
   Vinke PC, 2018, EUR J CLIN NUTR, V72, P1111, DOI 10.1038/s41430-018-0205-z
   Weaver CM, 2017, ORAL DIS, V23, P412, DOI 10.1111/odi.12515
   Willett W, 1998, NUTR EPIDEMIOLOGY, V2, P321, DOI DOI 10.1093/AJCN/69.5.1020
   Wismann J, 2006, J INT SOC SPORT NUTR, V3, DOI 10.1186/1550-2783-3-1-28
   World Med Assoc, 2013, JAMA-J AM MED ASSOC, V310, P2191, DOI 10.1001/jama.2013.281053
   Yamamoto T, 2009, ALIMENT PHARM THER, V30, P99, DOI 10.1111/j.1365-2036.2009.04035.x
   Young Vernon R., 1994, American Journal of Clinical Nutrition, V59, p1203S, DOI 10.1093/ajcn/59.5.1203S
   Zallot C, 2013, INFLAMM BOWEL DIS, V19, P66, DOI 10.1002/ibd.22965
   Zhang YZ, 2014, WORLD J GASTROENTERO, V20, P91, DOI 10.3748/wjg.v20.i1.91
NR 83
TC 22
Z9 22
U1 0
U2 7
PU SPRINGER HEIDELBERG
PI HEIDELBERG
PA TIERGARTENSTRASSE 17, D-69121 HEIDELBERG, GERMANY
SN 1436-6207
EI 1436-6215
J9 EUR J NUTR
JI Eur. J. Nutr.
PD FEB
PY 2021
VL 60
IS 1
BP 345
EP 356
DI 10.1007/s00394-020-02250-z
EA APR 2020
PG 12
WC Nutrition & Dietetics
WE Science Citation Index Expanded (SCI-EXPANDED)
SC Nutrition & Dietetics
GA QD5RS
UT WOS:000528426700001
PM 32333097
OA Green Published, hybrid
DA 2024-01-22
ER

PT J
AU Acharya, C
   Navina, S
   Singh, VP
AF Acharya, Chathur
   Navina, Sarah
   Singh, Vijay P.
TI Role of pancreatic fat in the outcomes of pancreatitis
SO PANCREATOLOGY
LA English
DT Review
DE Pancreatitis; Obesity; Fibrosis; Lipotoxicity; Outcomes; Multi system
   organ failure
ID ACTIVE CROHNS-DISEASE; NECROSIS-FACTOR-ALPHA; ACUTE LUNG INJURY;
   STELLATE CELLS; ADIPOSE-TISSUE; ORGAN FAILURE; INFLAMMATORY RESPONSE;
   FAVORABLE RESPONSE; NATURAL-HISTORY; POTENTIAL ROLE
AB The role of obesity in relation to various disease processes is being increasingly studied, with reports over the last several years increasingly mentioning its association with worse outcomes in acute disease. Obesity has also gained recognition as a risk factor for severe acute pancreatitis (SAP). The mortality in SAP may be as high as 30% and is usually attributable to multi system organ failure (MSOF) earlier in the disease, and complications of necrotizing pancreatitis later [9-11]. To date there is no specific treatment for acute pancreatitis (AP) and the management is largely expectant and supportive. Obesity in general has also been associated with poor outcomes in sepsis and other pathological states including trauma and burns. With the role of unsaturated fatty acids (UFA) as propagators in SAP having recently come to light and with the recognition of acute lipotoxicity, there is now an opportunity to explore different strategies to reduce the mortality and morbidity in SAP and potentially other disease states associated with such a pathophysiology. In this review we will discuss the role of fat and implications of the consequent acute lipotoxicity on the outcomes of acute pancreatitis in lean and obese states and during acute on chronic pancreatitis. Copyright (C) 2014, IAP and EPC. Published by Elsevier India, a division of Reed Elsevier India Pvt. Ltd. All rights reserved.
C1 [Acharya, Chathur] Virginia Commonwealth Univ, Dept Med, Richmond, VA 23298 USA.
   [Navina, Sarah] Clin Path Associates, Tempe, AZ USA.
   [Singh, Vijay P.] Mayo Clin, Dept Med, Scottsdale, AZ 85259 USA.
C3 Virginia Commonwealth University; Mayo Clinic; Mayo Clinic Phoenix
RP Singh, VP (通讯作者)，Mayo Clin, Div Gastroenterol & Hepatol, Scottsdale, AZ 85259 USA.
EM singh.vijay@mayo.edu
OI Singh, Vijay/0000-0001-6611-1908
FU NIH (NIDDK) [RO1DK092460]
FX This project was supported by Grant Number RO1DK092460 (VPS) from NIH
   (NIDDK).
CR Acharya C, 2013, GASTROENTEROLOGY, V145, P466, DOI 10.1053/j.gastro.2013.05.012
   Aoun E, 2007, J PANCREAS, V8, P573
   Apte MV, 2006, J GASTROEN HEPATOL, V21, pS97, DOI 10.1111/j.1440-1746.2006.04587.x
   Apte MV, 1999, GUT, V44, P534, DOI 10.1136/gut.44.4.534
   Araya J, 2004, CLIN SCI, V106, P635, DOI 10.1042/CS20030326
   Banks PA, 2006, AM J GASTROENTEROL, V101, P2379, DOI 10.1111/j.1572-0241.2006.00856.x
   BEILMAN G, 1995, LIPIDS, V30, P817, DOI 10.1007/BF02533957
   Bergström A, 2001, BRIT J CANCER, V85, P984, DOI 10.1038/sj.bjc.6692040
   Bhargava R, 2013, PLOS ONE, V8, DOI 10.1371/journal.pone.0061405
   Brown CVR, 2005, J TRAUMA, V59, P1048, DOI 10.1097/01.ta.0000189047.65630.c5
   Buch A, 1980, World J Surg, V4, P307
   Calle EE, 2003, NEW ENGL J MED, V348, P1625, DOI 10.1056/NEJMoa021423
   Carnovale A, 2005, J PANCREAS, V6, P438
   Casini A, 2000, J PATHOL, V192, P81
   Chen Chiu-Fen, 2006, Acta Paediatr Taiwan, V47, P192
   Chen CJ, 2007, NAT MED, V13, P851, DOI 10.1038/nm1603
   Chen SM, 2012, J DIGEST DIS, V13, P244, DOI 10.1111/j.1751-2980.2012.00587.x
   Dawra R, 2011, GASTROENTEROLOGY, V141, P2210, DOI 10.1053/j.gastro.2011.08.033
   DeBanto JR, 2002, AM J GASTROENTEROL, V97, P1726
   Deng LH, 2008, WORLD J GASTROENTERO, V14, P4558, DOI 10.3748/wjg.14.4558
   Denham W, 1998, J SURG RES, V74, P3, DOI 10.1006/jsre.1997.5174
   di Mola FF, 1999, ANN SURG, V230, P63, DOI 10.1097/00000658-199907000-00010
   DOMINGUEZMUNOZ JE, 1991, INT J PANCREATOL, V10, P261
   DOMSCHKE S, 1993, INT J PANCREATOL, V13, P105
   Durgampudi C, 2014, AM J PATHOL, V184, P1773, DOI 10.1016/j.ajpath.2014.02.015
   Evans A C, 2010, Minerva Gastroenterol Dietol, V56, P169
   Fefferman DS, 2001, AM J GASTROENTEROL, V96, P2510
   Finkelstein EA, 2009, HEALTH AFFAIR, V28, pW822, DOI 10.1377/hlthaff.28.5.w822
   Flegal KM, 2010, JAMA-J AM MED ASSOC, V303, P235, DOI 10.1001/jama.2009.2014
   Fu CY, 2007, WORLD J GASTROENTERO, V13, P1966, DOI 10.3748/wjg.v13.i13.1966
   FUNNELL IC, 1993, BRIT J SURG, V80, P484, DOI 10.1002/bjs.1800800426
   Gaiser S, 2011, GUT, V60, P1379, DOI 10.1136/gut.2010.226175
   Garaulet M, 2006, INT J OBESITY, V30, P899, DOI 10.1038/sj.ijo.0803219
   Glance LG, 2014, ANN SURG, V259, P576, DOI 10.1097/SLA.0000000000000330
   GOTTSCHLICH MM, 1993, J AM DIET ASSOC, V93, P1261, DOI 10.1016/0002-8223(93)91952-M
   Haber PS, 1999, AM J PATHOL, V155, P1087, DOI 10.1016/S0002-9440(10)65211-X
   Hartmann EK, 2013, ACTA ANAESTH SCAND, V57, P334, DOI 10.1111/aas.12034
   Hilal MA, 2008, OBES SURG, V18, P326, DOI 10.1007/s11695-007-9298-5
   Hsu CY, 2006, ANN INTERN MED, V144, P21, DOI 10.7326/0003-4819-144-1-200601030-00006
   Hu R, 2007, PANCREATOLOGY, V7, P332, DOI 10.1159/000105499
   Hussain N, 1998, AM J RESP CELL MOL, V19, P867, DOI 10.1165/ajrcmb.19.6.3118
   Inoue H, 2012, LEGAL MED-TOKYO, V14, P304, DOI 10.1016/j.legalmed.2012.06.003
   Ji BA, 2009, J BIOL CHEM, V284, P17488, DOI 10.1074/jbc.M109.005520
   Jimenez-Fernandez SG, 2012, PEDIATR INFECT DIS J, V31, P1087, DOI 10.1097/INF.0b013e31826108c2
   KLOPPEL G, 1986, VIRCHOWS ARCH A, V409, P791, DOI 10.1007/BF00710764
   KLOPPEL G, 1991, HEPATO-GASTROENTEROL, V38, P408
   KLOPPEL G, 1992, VIRCHOWS ARCH A, V420, P1, DOI 10.1007/BF01605976
   Lankisch PG, 2009, AM J GASTROENTEROL, V104, P2797, DOI 10.1038/ajg.2009.405
   Lautz TB, 2011, J PEDIATR SURG, V46, P1144, DOI 10.1016/j.jpedsurg.2011.03.044
   Linares CL, 2008, PANCREAS, V37, P13, DOI 10.1097/MPA.0b013e31816074a1
   Lowe ME, 2002, J LIPID RES, V43, P2007, DOI 10.1194/jlr.R200012-JLR200
   Malinoski DJ, 2009, J TRAUMA, V67, P445, DOI 10.1097/TA.0b013e3181b5dc11
   Malleo G, 2007, SHOCK, V28, P130, DOI 10.1097/shk.0b013e3180487ba1
   Manjuck J, 2005, CHEST, V127, P246, DOI 10.1378/chest.127.1.246
   Maser EA, 2008, CLIN GASTROENTEROL H, V6, P1112, DOI 10.1016/j.cgh.2008.04.035
   Mery CM, 2002, PANCREATOLOGY, V2, P543, DOI 10.1159/000066099
   Mews P, 2002, GUT, V50, P535, DOI 10.1136/gut.50.4.535
   Michaud DS, 2001, JAMA-J AM MED ASSOC, V286, P921, DOI 10.1001/jama.286.8.921
   MOSSNER J, 1992, INT J PANCREATOL, V12, P285
   Mutinga M, 2000, INT J PANCREATOL, V28, P91, DOI 10.1385/IJGC:28:2:091
   Navina S, 2011, SCI TRANSL MED, V3, DOI 10.1126/scitranslmed.3002573
   Neville AL, 2004, ARCH SURG-CHICAGO, V139, P983, DOI 10.1001/archsurg.139.9.983
   Nojgaard C, 2011, PANCREAS, V40, P1195, DOI 10.1097/MPA.0b013e318221f569
   Nojgaard C, 2011, SCAND J GASTROENTERO, V46, P495, DOI 10.3109/00365521.2010.537686
   O'Leary DP, 2012, WORLD J SURG, V36, P1679, DOI 10.1007/s00268-011-1414-y
   Ogden CL, 2014, JAMA-J AM MED ASSOC, V311, P806, DOI 10.1001/jama.2014.732
   Otsuki M, 2003, J GASTROENTEROL, V38, P315, DOI 10.1007/s005350300058
   Panek J, 2001, Med Sci Monit, V7, P894
   Papachristou GI, 2006, PANCREATOLOGY, V6, P279, DOI 10.1159/000092689
   Pini M, 2012, J LEUKOCYTE BIOL, V91, P957, DOI 10.1189/jlb.1211627
   Pinnick KE, 2008, OBESITY, V16, P522, DOI 10.1038/oby.2007.110
   Pitt Henry A, 2007, HPB (Oxford), V9, P92, DOI 10.1080/13651820701286177
   PORTER KA, 1991, INT J PANCREATOL, V10, P247
   Rajesh G, 2012, INDIAN J GASTROENTER, V31, P79, DOI 10.1007/s12664-012-0172-6
   Ren JM, 2008, J LIPID RES, V49, P2055, DOI 10.1194/jlr.D800010-JLR200
   RYAN CM, 1995, ANN SURG, V222, P163, DOI 10.1097/00000658-199508000-00008
   Sadr-Azodi O, 2013, AM J GASTROENTEROL, V108, P133, DOI 10.1038/ajg.2012.381
   Saisho Y, 2007, CLIN ANAT, V20, P933, DOI 10.1002/ca.20543
   Saluja AK, 1999, AM J PHYSIOL-GASTR L, V276, pG835, DOI 10.1152/ajpgi.1999.276.4.G835
   Schäffler A, 2011, AM J GASTROENTEROL, V106, P957, DOI 10.1038/ajg.2010.503
   Schäffler A, 2010, AM J GASTROENTEROL, V105, P2474, DOI 10.1038/ajg.2010.278
   SCHMITZMOORMANN P, 1981, PATHOL RES PRACT, V171, P325, DOI 10.1016/S0344-0338(81)80105-7
   SCHMITZMOORMANN P, 1981, PATHOL RES PRACT, V173, P45, DOI 10.1016/S0344-0338(81)80006-4
   Sempere L, 2008, PANCREATOLOGY, V8, P257, DOI 10.1159/000134273
   Sennello JA, 2008, P NATL ACAD SCI USA, V105, P8085, DOI 10.1073/pnas.0804091105
   Sharma A, 2009, PANCREAS, V38, P907, DOI 10.1097/MPA.0b013e3181b65bbe
   Shin KY, 2011, GUT LIVER, V5, P335, DOI 10.5009/gnl.2011.5.3.335
   Siech M, 2009, AM J PHYSIOL-GASTR L, V297, pG1163, DOI 10.1152/ajpgi.90468.2008
   Singh VP, 2007, GUT, V56, P958, DOI 10.1136/gut.2006.094268
   Singh VP, 2001, J CLIN INVEST, V108, P1387, DOI 10.1172/JCI12874
   Singhi AD, 2014, AM J SURG PATHOL, V38, P346, DOI 10.1097/PAS.0000000000000164
   Soyer P, 1999, RADIOLOGY, V210, P611, DOI 10.1148/radiology.210.3.r99mr08611
   Stylianopoulos T, 2010, BIOPHYS J, V99, P3119, DOI 10.1016/j.bpj.2010.08.065
   Suazo-Baráhona J, 1998, AM J GASTROENTEROL, V93, P1324
   Suda K, 2000, ARCH PATHOL LAB MED, V124, P1302
   Sztefko K, 2001, PANCREATOLOGY, V1, P230, DOI 10.1159/000055816
   THOMAS LW, 1962, Q J EXP PHYSIOL CMS, V47, P179, DOI 10.1113/expphysiol.1962.sp001589
   Triantafillidis JK, 2000, AM J GASTROENTEROL, V95, P3334
   VALDERRAMA R, 1991, INT J PANCREATOL, V10, P23
   van Geenen EJM, 2010, PANCREAS, V39, P1185, DOI 10.1097/MPA.0b013e3181f6fce2
   Vaughn DD, 1998, RADIOGRAPHICS, V18, P1171, DOI 10.1148/radiographics.18.5.9747614
   Vege SS, 2009, AM J GASTROENTEROL, V104, P710, DOI 10.1038/ajg.2008.77
   Vonlaufen A, 2011, GUT, V60, P238, DOI 10.1136/gut.2010.211250
   Wang YF, 2008, OBESITY, V16, P2323, DOI 10.1038/oby.2008.351
   WEIZMAN Z, 1988, J PEDIATR-US, V113, P24, DOI 10.1016/S0022-3476(88)80523-7
   Werlin SL, 2003, J PEDIATR GASTR NUTR, V37, P591, DOI 10.1097/00005176-200311000-00017
   Yadav D, 2012, AM J GASTROENTEROL, V107, P1096, DOI 10.1038/ajg.2012.126
   Yang F, 2009, ACTA PHYSIOL, V195, P13, DOI 10.1111/j.1748-1716.2008.01933.x
   Yashima Y, 2011, J GASTROENTEROL, V46, P1213, DOI 10.1007/s00535-011-0430-x
   Yokota T, 2002, J SURG RES, V104, P106, DOI 10.1006/jsre.2002.6403
   Zeitz J, 2010, MED KLIN, V105, P314, DOI 10.1007/s00063-010-1046-2
   Zhang LP, 2013, AM J PHYSIOL-REG I, V304, pR702, DOI 10.1152/ajpregu.00296.2012
   Zhang XL, 2008, PANCREAS, V37, pE31, DOI 10.1097/MPA.0b013e3181744b50
   Zhao F, 2012, J TRAUMA ACUTE CARE, V73, P1106, DOI 10.1097/TA.0b013e318265cc6f
NR 114
TC 55
Z9 58
U1 1
U2 15
PU ELSEVIER
PI AMSTERDAM
PA RADARWEG 29, 1043 NX AMSTERDAM, NETHERLANDS
SN 1424-3903
EI 1424-3911
J9 PANCREATOLOGY
JI Pancreatology
PD SEP-OCT
PY 2014
VL 14
IS 5
BP 403
EP 408
DI 10.1016/j.pan.2014.06.004
PG 6
WC Gastroenterology & Hepatology
WE Science Citation Index Expanded (SCI-EXPANDED)
SC Gastroenterology & Hepatology
GA AQ7AN
UT WOS:000342965100016
PM 25278311
OA Green Accepted
DA 2024-01-22
ER

PT J
AU Varshosaz, J
   Emami, J
   Ahmadi, F
   Tavakoli, N
   Minaiyan, M
   Fassihi, A
   Mahzouni, P
   Dorkoosh, F
AF Varshosaz, Jaleh
   Emami, Jaber
   Ahmadi, Fatemeh
   Tavakoli, Naser
   Minaiyan, Mohsen
   Fassihi, Afshin
   Mahzouni, Parvin
   Dorkoosh, Farid
TI Preparation of budesonide-dextran conjugates using glutarate spacer as a
   colon-targeted drug delivery system: <i>in vitro</i>/<i>in vivo</i>
   evaluation in induced ulcerative colitis
SO JOURNAL OF DRUG TARGETING
LA English
DT Article
DE Budesonide; colitis; colon drug delivery; dextran; prodrugs
ID INFLAMMATORY-BOWEL-DISEASE; ACID-INDUCED COLITIS; ACETIC-ACID;
   5-AMINOSALICYLIC ACID; CROHNS-DISEASE; EC CAPSULES; PRODRUGS; RATS;
   METHYLPREDNISOLONE; EFFICACY
AB An oral colon-targeted formulation of budesonide was developed for treatment of ulcerative colitis. Budesonide conjugates were prepared using glutarate spacer and different molecular weights (MW) of dextran and their degree of substitution (DS), solubility, and stability were examined. Drug release in the presence of rat colonic contents was studied. In vivo efficacy was studied against acetic-acid induced colitis in rat. DS was dependent on polymer MW and was 7.40 +/- 0.18, 5.20 +/- 0.35, and 13.80 +/- 0.48 mg/100 mg conjugate for MW 10,000, 70,000, and 500,000, respectively. Solubility of drug in conjugates of MW 10,000 and 70,000 was increased and was dependent on DS. The conjugates were stable in HCl 0.1 N, phosphate buffer solutions pH 6.8, and 7.4 incubated at 37 degrees C within 6 h and degradation rate constants were <0.009 h(-1). Less than 10% of budesonide was released in contents of stomach and small intestine and it was increased significantly after incubating with colonic contents. The conjugate prepared using dextran 70,000 was selected for in vivo studies that could decrease the macroscopic and microscopic scores of induced colitis compared with mesalasine and budesonide suspension.
C1 [Varshosaz, Jaleh; Emami, Jaber; Ahmadi, Fatemeh; Tavakoli, Naser; Minaiyan, Mohsen; Fassihi, Afshin] Isfahan Univ Med Sci, Dept Pharmaceut, Fac Pharm & Pharmaceut Sci, Esfahan, Iran.
   [Varshosaz, Jaleh; Emami, Jaber; Ahmadi, Fatemeh; Tavakoli, Naser; Minaiyan, Mohsen; Fassihi, Afshin] Isfahan Univ Med Sci, Dept Med Chem, Fac Pharm & Pharmaceut Sci, Esfahan, Iran.
   [Varshosaz, Jaleh; Emami, Jaber; Ahmadi, Fatemeh; Tavakoli, Naser; Minaiyan, Mohsen] Isfahan Univ Med Sci, Isfahan Pharmaceut Sci Res Ctr, Esfahan, Iran.
   [Mahzouni, Parvin] Isfahan Univ Med Sci, Fac Med, Dept Pathol, Esfahan, Iran.
   [Dorkoosh, Farid] Univ Tehran Med Sci, Fac Pharm, Dept Pharmaceut, Tehran, Iran.
C3 Isfahan University Medical Science; Isfahan University Medical Science;
   Isfahan University Medical Science; Isfahan University Medical Science;
   Tehran University of Medical Sciences
RP Varshosaz, J (通讯作者)，Isfahan Univ Med Sci, Dept Pharmaceut, Fac Pharm & Pharmaceut Sci, Esfahan, Iran.
EM varshosaz@pharm.mui.ac.ir
RI minaiyan, mohsen/V-7643-2017; sajjadi, Seyed ebrahim/W-2257-2017;
   mahzouni, parvin/V-6367-2017; mirmosaiebi, m/V-5969-2017; Fassihi,
   Afshin/W-2029-2017; Ahmadi, Fatemeh/K-1622-2013; Varshosaz,
   Jaleh/W-2290-2017; Dorkoosh, Farid/W-2276-2019; Tavakoli,
   Naser/W-1982-2017; Ahmadi, fatemeh/JPK-4789-2023; Emami baferani,
   Jaber/W-2995-2017; varshosaz, jaleh/V-6124-2017
OI sajjadi, Seyed ebrahim/0000-0003-2155-1867; mahzouni,
   parvin/0000-0002-4426-4329; Ahmadi, Fatemeh/0000-0002-2618-4886;
   Tavakoli, Naser/0000-0003-0654-7675; , Jaleh/0000-0001-9333-5798;
   Emami-Baferani, Jaber/0000-0002-5262-1875; Minaiyan,
   mohsen/0000-0002-2129-6299; fassihi, afshin/0000-0002-8042-5986
FU Isfahan University of Medical Sciences
FX This project was supported by a research grant from the Vice Chancellery
   of Research of the Isfahan University of Medical Sciences. Authors wish
   to thank AstraZeneca Company for providing budesonide samples. We also
   acknowledge Mr. Sharifi for his help in performing in vivo studies.
CR ANDERSON BD, 1981, J PHARM SCI, V70, P181, DOI 10.1002/jps.2600700217
   Aslan A, 2007, ADV THER, V24, P1085, DOI 10.1007/BF02877715
   Bickston SJ, 1998, DM-DIS MON, V44, P144
   Binder V, 2004, BEST PRACT RES CL GA, V18, P463, DOI [10.1016/j.bpg.2003.13.002, 10.1016/j.bpg.2003.12.002]
   BRAUGHLER JM, 1985, Patent No. 156643
   Canevari M, 2009, INT J PHARMACEUT, V368, P171, DOI 10.1016/j.ijpharm.2008.09.058
   COOPER HS, 1993, LAB INVEST, V69, P238
   Dieleman LA, 1998, CLIN EXP IMMUNOL, V114, P385
   Edsbäcker S, 2004, CLIN PHARMACOKINET, V43, P803, DOI 10.2165/00003088-200443120-00003
   El-Medany A, 2005, EUR J PHARMACOL, V507, P291, DOI 10.1016/j.ejphar.2004.11.036
   Fedorak RN, 2005, ADV DRUG DELIVER REV, V57, P303, DOI 10.1016/j.addr.2004.08.009
   Friend DR, 1998, ALIMENT PHARM THER, V12, P591
   Gorgulu S, 2006, DIGEST DIS SCI, V51, P480, DOI 10.1007/s10620-006-3159-2
   Gupta M, 2006, J PHARMACEUT BIOMED, V40, P423, DOI 10.1016/j.jpba.2005.06.038
   HARBOE E, 1989, PHARMACEUT RES, V6, P919, DOI 10.1023/A:1015981126732
   Klotz U, 2005, ADV DRUG DELIVER REV, V57, P267, DOI 10.1016/j.addr.2004.08.007
   Knigge Kandice L, 2002, Clin Cornerstone, V4, P49, DOI 10.1016/S1098-3597(02)90005-0
   Lee JS, 2001, DRUG DEV IND PHARM, V27, P331, DOI 10.1081/DDC-100103732
   McKeage K, 2002, DRUGS, V62, P2263, DOI 10.2165/00003495-200262150-00015
   MCLEOD AD, 1993, INT J PHARM, V92, P105, DOI 10.1016/0378-5173(93)90269-L
   Mehvar R, 1999, J PHARMACEUT BIOMED, V19, P785, DOI 10.1016/S0731-7085(98)00308-2
   Mehvar R, 2000, J CONTROL RELEASE, V69, P1, DOI 10.1016/S0168-3659(00)00302-3
   Paiva LAF, 2004, J ETHNOPHARMACOL, V93, P51, DOI 10.1016/j.jep.2004.03.028
   Pang YN, 2002, WORLD J GASTROENTERO, V8, P913, DOI 10.3748/wjg.v8.i5.913
   Rodriguez M, 2001, J PHARM PHARMACOL, V53, P1207, DOI 10.1211/0022357011776658
   Sellin J, 2005, ADV DRUG DELIVER REV, V57, P217, DOI 10.1016/j.addr.2004.08.010
   Varshosaz J, 2009, INT J PHARM, V365, P69, DOI 10.1016/j.ijpharm.2008.08.034
   Williams D. A., 2002, FOYES PRINCIPLES MED
   Williams KL, 2001, GASTROENTEROLOGY, V120, P925, DOI 10.1053/gast.2001.22470
   Zou MJ, 2005, EUR J PHARM BIOPHARM, V59, P155, DOI 10.1016/j.ejpb.2004.06.004
NR 30
TC 26
Z9 30
U1 1
U2 21
PU TAYLOR & FRANCIS LTD
PI ABINGDON
PA 2-4 PARK SQUARE, MILTON PARK, ABINGDON OR14 4RN, OXON, ENGLAND
SN 1061-186X
EI 1029-2330
J9 J DRUG TARGET
JI J. Drug Target.
PD FEB
PY 2011
VL 19
IS 2
BP 140
EP 153
DI 10.3109/10611861003801826
PG 14
WC Pharmacology & Pharmacy
WE Science Citation Index Expanded (SCI-EXPANDED)
SC Pharmacology & Pharmacy
GA 697XL
UT WOS:000285553000008
PM 20429772
DA 2024-01-22
ER

PT J
AU Mustafa, A
   El-Medany, A
   Hagar, HH
   El-Medany, G
AF Mustafa, A
   El-Medany, A
   Hagar, HH
   El-Medany, G
TI Ginkgo biloba attenuates mucosal damage in a rat model of ulcerative
   colitis
SO PHARMACOLOGICAL RESEARCH
LA English
DT Article
DE ginkgo biloba; interleukin-1 beta; tumor necrosis factor-alpha;
   oxidative stress; myeloperoxidase; reduced glutathione; thiobarbituric
   acid reactive substances; acetic acid-induced colitis
ID INFLAMMATORY-BOWEL-DISEASE; TRINITROBENZENE SULFONIC-ACID;
   SMALL-INTESTINAL ISCHEMIA; NECROSIS-FACTOR-ALPHA; CROHNS-DISEASE;
   EXTRACT; GLUTATHIONE; CYTOKINES; EGB-761; INHIBITION
AB intestinal inflammatory states, regardless of specific initiating events, share common immunologically mediated pathways of tissue injury and repair. The efficacy of various drugs used to treat ulcerative colitis (UC) was investigated. The aim of the present study is to evaluate the effects of ginkgo biloba extract on the extent and severity of UC caused by intracolonic administration of acetic acid in rats. The inflammatory response was assessed by histology and measurement of myeloperoxidase activity (MPO), reduced glutathione (GSH), tumor necrosis factor (TNF-alpha) and interleukin-1 beta (IL-1 beta) levels in colon mucosa. Oral pretreatment with Ginkgo biloba in doses of (30, 60, 120 mg kg(-1) body weight) and sulfasalazine in a dose of (500 mg kg-1 body weight used as reference) for 2 days before induction of colitis and continued for 5 consecutive days, significantly decreased colonic MPO activity, TNF-alpha, and IL-1 beta levels and increased GSH concentration. Moreover, Ginkgo biloba attenuated the macroscopic colonic damage and the histopathological changes-induced by acetic acid. These results suggest that Ginkgo biloba may be effective in the treatment of UC through its scavenging effect on oxygen-derived free radicals. (c) 2006 Elsevier Ltd. All rights reserved.
C1 King Saud Univ, Coll Med, Dept Pharmacol, Riyadh 11461, Saudi Arabia.
   King Saud Univ, KKUH, Riyadh 11461, Saudi Arabia.
   King Saud Univ, Coll Med, Dept Anat, Riyadh 11461, Saudi Arabia.
   King Saud Univ, KKUH, Riyadh 11461, Saudi Arabia.
C3 King Saud University; King Saud University; King Saud University; King
   Saud University
RP Hagar, HH (通讯作者)，King Saud Univ, Coll Med, Dept Pharmacol, POB 2925, Riyadh 11461, Saudi Arabia.
EM hananhhagar@yahoo.com
RI Hagar, Hanan/Y-4044-2019; Hagar, Hanan/AGS-2719-2022
OI Hagar, Hanan/0000-0003-2806-7920
CR BARRET KE, 1990, GASTROENTEROLOGY, V98, pA653
   BARTH SA, 1991, BIOCHEM PHARMACOL, V41, P1521, DOI 10.1016/0006-2952(91)90570-U
   Bobin-Dubigeon C, 2001, EUR J PHARMACOL, V431, P103, DOI 10.1016/S0014-2999(01)01410-8
   BOUGHTONSMITH NK, 1988, BRIT J PHARMACOL, V94, P65, DOI 10.1111/j.1476-5381.1988.tb11500.x
   BRADLEY PP, 1982, J INVEST DERMATOL, V78, P206, DOI 10.1111/1523-1747.ep12506462
   Chen X, 1997, CLIN EXP PHARMACOL P, V24, P958, DOI 10.1111/j.1440-1681.1997.tb02727.x
   Chung HS, 1999, J OCUL PHARMACOL TH, V15, P233, DOI 10.1089/jop.1999.15.233
   Curtis-Prior P, 1999, J PHARM PHARMACOL, V51, P535, DOI 10.1211/0022357991772817
   DEBY C, 1993, ADV GINKGO, V2, P13
   DINARELLO CA, 2004, CLIN EXP IMMUNOL, V138, P329
   DUMONT E, 1992, FREE RADICAL BIO MED, V13, P197, DOI 10.1016/0891-5849(92)90015-9
   Eigler A, 1997, IMMUNOL TODAY, V18, P487, DOI 10.1016/S0167-5699(97)01118-3
   Fiocchi C, 1998, GASTROENTEROLOGY, V115, P182, DOI 10.1016/S0016-5085(98)70381-6
   GRISHAM MB, 1991, GASTROENTEROLOGY, V101, P540, DOI 10.1016/0016-5085(91)90036-K
   GRISHAM MB, 1986, AM J PHYSIOL, V251, P567
   Han SN, 2000, J INFECT DIS, V182, pS74, DOI 10.1086/315915
   HARAMAKI N, 1996, HDB ANTIOXIDANTS, P487
   Hibatallah J, 1999, J PHARM PHARMACOL, V51, P1435, DOI 10.1211/0022357991777083
   Holma R, 2001, EUR J PHARMACOL, V429, P309, DOI 10.1016/S0014-2999(01)01330-9
   Kim HK, 1999, PLANTA MED, V65, P465, DOI 10.1055/s-2006-960815
   KLEIJNEN J, 1992, LANCET, V340, P1136, DOI 10.1016/0140-6736(92)93158-J
   KRAWISZ JE, 1984, GASTROENTEROLOGY, V87, P1344
   Lugasi A, 1999, PHYTOTHER RES, V13, P160, DOI 10.1002/(SICI)1099-1573(199903)13:2&lt;160::AID-PTR402&gt;3.0.CO;2-H
   MAITRA I, 1995, BIOCHEM PHARMACOL, V49, P1649, DOI 10.1016/0006-2952(95)00089-I
   Martin AR, 2003, EUR J PHARMACOL, V481, P1
   Millar AD, 1996, GUT, V39, P407, DOI 10.1136/gut.39.3.407
   Newberry RD, 1999, NAT MED, V5, P900, DOI 10.1038/11341
   Nitta M, 2002, SCAND J IMMUNOL, V56, P66, DOI 10.1046/j.1365-3083.2002.01096.x
   OTAMIRI T, 1988, GUT, V29, P489, DOI 10.1136/gut.29.4.489
   OTAMIRI T, 1989, SCAND J GASTROENTERO, V24, P666, DOI 10.3109/00365528909093106
   OWENS CWI, 1965, BIOCHEM J, V94, P705, DOI 10.1042/bj0940705
   Perry EK, 1999, J PHARM PHARMACOL, V51, P527, DOI 10.1211/0022357991772808
   Pietri S, 1997, CARDIOVASC DRUG THER, V11, P121, DOI 10.1023/A:1007728729844
   PRINCEMAIL J, 1987, EXPERIENTIA, V43, P181
   QIONG W, 2000, ACTA PHARM SIN, V21, P1153
   RACHMILEWITZ D, 1989, GASTROENTEROLOGY, V97, P326, DOI 10.1016/0016-5085(89)90068-1
   REINECKER HC, 1993, CLIN EXP IMMUNOL, V94, P174
   Rogler G, 1998, WORLD J SURG, V22, P382, DOI 10.1007/s002689900401
   Sartor R. B., 1997, AM J GASTROENTEROL, V92, P5
   SARTOR RB, 1994, GASTROENTEROLOGY, V106, P533, DOI 10.1016/0016-5085(94)90614-9
   Sido B, 1998, GUT, V42, P485, DOI 10.1136/gut.42.4.485
   Siegmund B, 2002, BIOCHEM PHARMACOL, V64, P1, DOI 10.1016/S0006-2952(02)01064-X
   STALLMACH A, 1992, GASTROENTEROLOGY, V102, P1920, DOI 10.1016/0016-5085(92)90314-O
   TOSAKI A, 1993, FREE RADICAL BIO MED, V14, P361, DOI 10.1016/0891-5849(93)90085-9
   Yue G, 1996, J PHARMACOL EXP THER, V276, P265
   Yue G, 2001, J PHARMACOL EXP THER, V297, P915
NR 46
TC 71
Z9 79
U1 0
U2 5
PU ACADEMIC PRESS LTD- ELSEVIER SCIENCE LTD
PI LONDON
PA 24-28 OVAL RD, LONDON NW1 7DX, ENGLAND
SN 1043-6618
J9 PHARMACOL RES
JI Pharmacol. Res.
PD APR
PY 2006
VL 53
IS 4
BP 324
EP 330
DI 10.1016/j.phrs.2005.12.010
PG 7
WC Pharmacology & Pharmacy
WE Science Citation Index Expanded (SCI-EXPANDED)
SC Pharmacology & Pharmacy
GA 041BR
UT WOS:000237428500002
PM 16458529
DA 2024-01-22
ER

PT J
AU Gutierrez, CA
   Raval, MV
   Vester, HR
   Chaudhury, S
   von Allmen, D
   Rothstein, DH
AF Gutierrez, Camille A.
   Raval, Mehul V.
   Vester, Hannah R.
   Chaudhury, Sonali
   von Allmen, Daniel
   Rothstein, David H.
TI Surgical treatment of intestinal complications of graft versus host
   disease in the pediatric population: Case series and review of
   literature
SO JOURNAL OF PEDIATRIC SURGERY
LA English
DT Review
DE GVHD; Intestinal complications; Pediatric surgery; Perforation;
   Obstruction; Hemorrhage
ID MAGNETIC-RESONANCE ENTEROGRAPHY; STEM-CELL TRANSPLANTATION; MR
   ENTEROGRAPHY; CT ENTEROGRAPHY; CROHN DISEASE; SURGERY; BOWEL; GVHD
AB Background/purpose: Intestinal complications of acute graft-versus-host disease (aGVHD) include hemorrhage and perforation in the short-term, and stricture with bowel obstruction in the long-term. As medical management of severe aGVHD has improved, more patients are surviving even advanced stages of intestinal aGVHD. This review summarizes the available pediatric literature on surgical treatment of complications of intestinal GVHD.
   Methods: A systematic review was performed using PubMed, Cochrane, Embase, and Scopus databases. Any publication that addressed surgical treatment of acute and chronic intestinal GVHD in the pediatric population was reviewed in detail. Furthermore, we included information on 5 additional patients from the institutions of this review's authors, which had not been previously published.
   Results: We identified 8 studies, comprising 13 patients. Surgical interventions were undertaken for a variety of intestinal GVHD complications, including small bowel obstruction owing to stricture (n = 8), enterocutaneous fistulae (n = 2), gastrointestinal hemorrhage/perforation (n = 1 each), and esophageal stricture (n = 1). Among eight patients with bowel obstruction as an indication, pathology revealed ulceration with fibrosis in all but one; 3 had signs of persistent GVHD. Surgical mortality was reported in 4 patients (31%) at an average of 6 weeks postoperatively. The median overall follow-up time was 20 months (IQR, 2-21).
   Conclusions: Although intestinal aGVHD management is almost exclusively medical, a small subset of patients develops complications of intestinal GVHD that require surgical intervention. With expanding indications for stem cell transplantation as well as improved survival after previously fatal bouts of intestinal aGVHD, it is likely that surgical intervention will become more common in these complicated patients. (C) 2017 Elsevier Inc. All rights reserved.
C1 [Gutierrez, Camille A.; Rothstein, David H.] Univ Buffalo State Univ New York, Jacobs Sch Med & Biomed Sci, Buffalo, NY 14222 USA.
   [Raval, Mehul V.] Emory Univ, Sch Med, Dept Surg, Div Pediat Surg,Childrens Healthcare Atlanta, Atlanta, GA 30322 USA.
   [Vester, Hannah R.; von Allmen, Daniel] Cincinnati Childrens Hosp Med Ctr, Div Gen & Thorac Surg, Cincinnati, OH 45229 USA.
   [Chaudhury, Sonali] Ann & Robert H Lurie Childrens Hosp Chicago, Div Hematol Oncol & Stem Cell Transplantat, Chicago, IL 60611 USA.
   [Rothstein, David H.] Women & Childrens Hosp Buffalo, Dept Pediat Surg, Buffalo, NY USA.
C3 State University of New York (SUNY) System; State University of New York
   (SUNY) Buffalo; Children's Healthcare of Atlanta (CHOA); Emory
   University; Cincinnati Children's Hospital Medical Center; Ann & Robert
   H. Lurie Children's Hospital of Chicago; Women & Children's Hospital of
   Buffalo
RP Rothstein, DH (通讯作者)，Univ Buffalo State Univ ofNew York, Women & Childrens Hosp Buffalo, 219 Bryant St, Buffalo, NY 14222 USA.
EM drothstein@kaleidahealth.org
OI Raval, Mehul/0000-0002-1527-2661; Rothstein, David/0000-0002-2045-9404
CR Ball LM, 2008, BONE MARROW TRANSPL, V41, pS58, DOI 10.1038/bmt.2008.56
   Barton-Burke Margaret, 2008, Oncology (Williston Park), V22, P31
   Chirletti P, 1998, LEUKEMIA LYMPHOMA, V29, P129, DOI 10.3109/10428199809058388
   Cornell RF, 2012, BONE MARROW TRANSPL, V47, P1366, DOI 10.1038/bmt.2012.15
   del Campo L, 2014, RADIOGRAPHICS, V34, P396, DOI 10.1148/rg.342135046
   Du H, 2015, PEDIATR TRANSPLANT, V19, P563, DOI 10.1111/petr.12525
   EI-Jawahri A, 2016, BIOL BLOOD MARROW TR, V22, P910, DOI 10.1016/j.bbmt.2015.12.024
   Evans J, 1998, DIS COLON RECTUM, V41, P1573, DOI 10.1007/BF02237309
   Faraci M, 2004, J PEDIAT HEMATOL ONC, V26, P441, DOI 10.1097/00043426-200407000-00008
   Fiorino G, 2011, INFLAMM BOWEL DIS, V17, P1073, DOI 10.1002/ibd.21533
   Gassas A, 2011, PEDIATR TRANSPLANT, V15, pE139, DOI 10.1111/j.1399-3046.2010.01327.x
   Gavel G, 2003, BONE MARROW TRANSPL, V32, P1097, DOI 10.1038/sj.bmt.1704282
   Gee MS, 2011, AM J ROENTGENOL, V197, P224, DOI 10.2214/AJR.10.5970
   Grant CN, 2014, PEDIATR SURG INT, V30, P685, DOI 10.1007/s00383-014-3515-9
   Ha CY, 2011, DIGEST DIS SCI, V56, P2906, DOI 10.1007/s10620-011-1781-0
   Hammer MR, 2013, RADIOL CLIN N AM, V51, P615, DOI 10.1016/j.rcl.2013.04.001
   Herr AL, 2004, TRANSPLANTATION, V77, P1617, DOI 10.1097/01.TP.0000127251.16608.8F
   Hucl T, 2013, BEST PRACT RES CL GA, V27, P691, DOI 10.1016/j.bpg.2013.09.001
   Iqbal N, 2000, AM J GASTROENTEROL, V95, P3034
   Irani JL, 2008, ARCH SURG-CHICAGO, V143, P1041, DOI 10.1001/archsurg.143.11.1041
   Jacobsohn DA, 2008, BONE MARROW TRANSPL, V41, P215, DOI 10.1038/sj.bmt.1705885
   Jacobsohn DA, 2007, ORPHANET J RARE DIS, V2, DOI 10.1186/1750-1172-2-35
   Jones AD, 2003, AM J SURG, V185, P481, DOI 10.1016/S0002-9610(03)00055-2
   Kim Y, 2015, J PEDIAT SURG CASE R, V3, P304, DOI 10.1016/j.epsc.2015.05.013
   Lee SS, 2009, RADIOLOGY, V251, P751, DOI 10.1148/radiol.2513081184
   Lieber J, 2012, PEDIATR TRANSPLANT, V16, P471, DOI 10.1111/j.1399-3046.2012.01708.x
   Low RN, 2000, JMRI-J MAGN RESON IM, V11, P127, DOI 10.1002/(SICI)1522-2586(200002)11:2<127::AID-JMRI8>3.0.CO;2-G
   MacMillan ML, 2002, BIOL BLOOD MARROW TR, V8, P387, DOI 10.1053/bbmt.2002.v8.pm12171485
   Majhail NS, 2015, BIOL BLOOD MARROW TR, V21, P1863, DOI 10.1016/j.bbmt.2015.07.032
   MCGREGOR GI, 1988, AM J SURG, V155, P680, DOI 10.1016/S0002-9610(88)80143-0
   Moher D, 2009, PLOS MED, V6, DOI [10.1371/journal.pmed.1000097, 10.1016/j.ijsu.2010.07.299, 10.1136/bmj.i4086, 10.1016/j.ijsu.2010.02.007, 10.1136/bmj.b2535, 10.1186/2046-4053-4-1, 10.1136/bmj.b2700]
   Palaniappa NC, 2012, INT SURG, V97, P14, DOI 10.9738/CC76.1
   Rashidi A, 2016, BONE MARROW TRANSPL, V51, P150, DOI 10.1038/bmt.2015.232
   Ross WA, 2005, CURR OPIN GASTROEN, V21, P64
   Shimoni A, 2012, BRIT J RADIOL, V85, pE416, DOI 10.1259/bjr/60038597
   Siddiki HA, 2009, AM J ROENTGENOL, V193, P113, DOI 10.2214/AJR.08.2027
   SPENCER GD, 1986, HUM PATHOL, V17, P621, DOI 10.1016/S0046-8177(86)80135-6
   Spierings E, 2013, BIOL BLOOD MARROW TR, V19, P1244, DOI 10.1016/j.bbmt.2013.06.001
   Yoon Ju Young, 2012, Korean J Hematol, V47, P142, DOI 10.5045/kjh.2012.47.2.142
NR 39
TC 4
Z9 4
U1 0
U2 5
PU W B SAUNDERS CO-ELSEVIER INC
PI PHILADELPHIA
PA 1600 JOHN F KENNEDY BOULEVARD, STE 1800, PHILADELPHIA, PA 19103-2899 USA
SN 0022-3468
EI 1531-5037
J9 J PEDIATR SURG
JI J. Pediatr. Surg.
PD NOV
PY 2017
VL 52
IS 11
BP 1718
EP 1722
DI 10.1016/j.jpedsurg.2017.06.022
PG 5
WC Pediatrics; Surgery
WE Science Citation Index Expanded (SCI-EXPANDED)
SC Pediatrics; Surgery
GA FM8IA
UT WOS:000415328600004
PM 28711168
DA 2024-01-22
ER

PT J
AU Hutchings, CJ
   Koglin, M
   Marshall, FH
AF Hutchings, Catherine J.
   Koglin, Markus
   Marshall, Fiona H.
TI Therapeutic antibodies directed at G protein-coupled receptors
SO MABS
LA English
DT Review
DE G protein-coupled receptor; transmembrane spanning domain; chemokine
   receptor; extracellular domain; extracellular loop
ID ANTI-CCR4 MONOCLONAL-ANTIBODY; CELL-DERIVED EXOSOMES; CHEMOKINE
   RECEPTOR; DENDRITIC CELLS; PHASE-I; CCR5; CANCER; CXCR4; IMMUNIZATION;
   ANTAGONISTS
AB G protein-coupled receptors (GPCRs) are one of the most important classes of targets for small molecule drug discovery, but many current GPCRs of interest are proving intractable to small molecule discovery and may be better approached with bio-therapeutics. GPCRs are implicated in a wide variety of diseases where antibody therapeutics are currently used. These include inflammatory diseases such as rheumatoid arthritis and Crohn disease, as well as metabolic disease and cancer. Raising antibodies to GPCRs has been difficult due to problems in obtaining suitable antigen because GPCRs are often expressed at low levels in cells and are very unstable when purified. A number of new developments in overexpressing receptors, as well as formulating stable pure protein, are contributing to the growing interest in targeting GPCRs with antibodies. This review discusses the opportunities for targeting GPCRs with antibodies using these approaches and describes the therapeutic antibodies that are currently in clinical development.
C1 [Hutchings, Catherine J.; Koglin, Markus; Marshall, Fiona H.] Heptares Therapeut, Welwyn Garden City, Herts, England.
C3 Heptares Therapeutics Ltd.
RP Marshall, FH (通讯作者)，Heptares Therapeut, Biopk, Welwyn Garden City, Herts, England.
EM fiona.marshall@heptares.com
RI Marshall, Fiona/AAZ-9626-2020
OI Marshall, Fiona/0000-0002-8681-005X
CR Agarwal N, 2007, NAT NEUROSCI, V10, P870, DOI 10.1038/nn1916
   Balkwill F, 2004, NAT REV CANCER, V4, P540, DOI 10.1038/nrc1388
   Baribaud F, 2001, J VIROL, V75, P8957, DOI 10.1128/JVI.75.19.8957-8967.2001
   Bertolini F, 2002, CANCER RES, V62, P3106
   Bettelli E, 2007, CURR OPIN IMMUNOL, V19, P652, DOI 10.1016/j.coi.2007.07.020
   Bhattacharya P, 2010, J VIROL, V84, P361, DOI 10.1128/JVI.01355-09
   Bodei S, 2009, N-S ARCH PHARMACOL, V379, P413, DOI 10.1007/s00210-008-0384-6
   Bokoch MP, 2010, NATURE, V463, P108, DOI 10.1038/nature08650
   Boring L, 1998, NATURE, V394, P894, DOI 10.1038/29788
   Breckpot Karine, 2009, Endocrine Metabolic & Immune Disorders-Drug Targets, V9, P328
   Brown AJ, 2003, J BIOL CHEM, V278, P11312, DOI 10.1074/jbc.M211609200
   Bymaster FP, 1996, NEUROPSYCHOPHARMACOL, V14, P87, DOI 10.1016/0893-133X(94)00129-N
   Carnec X, 2005, J VIROL, V79, P1930, DOI 10.1128/JVI.79.3.1930-1933.2005
   Chackerian B, 2008, J IMMUNOL, V180, P5816, DOI 10.4049/jimmunol.180.9.5816
   Chain BM, 2008, VACCINE, V26, P5752, DOI 10.1016/j.vaccine.2008.08.025
   Colino J, 2006, J IMMUNOL, V177, P3757, DOI 10.4049/jimmunol.177.6.3757
   Conrad SM, 2007, INFECT IMMUN, V75, P653, DOI 10.1128/IAI.01314-06
   Dahmane T, 2009, BIOCHEMISTRY-US, V48, P6516, DOI 10.1021/bi801729z
   Das AM, 2006, DRUG DISCOV TODAY, V3, P381
   Day PW, 2007, NAT METHODS, V4, P927, DOI 10.1038/NMETH1112
   De Jong M, 2009, ACCOUNTS CHEM RES, V42, P873, DOI 10.1021/ar800188e
   Delcayre A, 2005, EXPERT REV ANTICANC, V5, P537, DOI 10.1586/14737140.5.3.537
   Deshpande DA, 2006, CELL SIGNAL, V18, P2105, DOI 10.1016/j.cellsig.2006.04.008
   Dorsam RT, 2007, NAT REV CANCER, V7, P79, DOI 10.1038/nrc2069
   Elagoz A, 2004, BRIT J PHARMACOL, V141, P37, DOI 10.1038/sj.bjp.0705592
   Escudier B, 2005, J TRANSL MED, V3, DOI 10.1186/1479-5876-3-10
   Estelles A, 2007, INT J NANOMED, V2, P751
   Farzan M, 1999, CELL, V96, P667, DOI 10.1016/S0092-8674(00)80577-2
   Foord SM, 2005, PHARMACOL REV, V57, P279, DOI 10.1124/pr.57.2.5
   Freson K, 2008, BLOOD, V111, P1885, DOI 10.1182/blood-2007-06-098558
   Fujimoto Akira, 2009, Human Antibodies, V18, P75, DOI 10.3233/HAB-2009-0205
   Gao W, 2001, TRANSPLANTATION, V72, P1199, DOI 10.1097/00007890-200110150-00003
   Goetzl EJ, 2004, IMMUNOL LETT, V93, P63, DOI 10.1016/j.imlet.2004.02.007
   Graeler M, 2002, J IMMUNOL, V169, P4084, DOI 10.4049/jimmunol.169.8.4084
   Gräler MH, 2002, BBA-MOL CELL BIOL L, V1582, P168, DOI 10.1016/S1388-1981(02)00152-X
   Grisshammer R, 2009, METHOD ENZYMOL, V463, P631, DOI 10.1016/S0076-6879(09)63036-6
   Gu W, 2009, J PHARMACOL EXP THER, V331, P871, DOI 10.1124/jpet.109.157685
   Guleng B, 2005, CANCER RES, V65, P5864, DOI 10.1158/0008-5472.CAN-04-3833
   Guo RF, 2005, ANNU REV IMMUNOL, V23, P821, DOI 10.1146/annurev.immunol.23.021704.115835
   Gupta A, 2007, J BIOL CHEM, V282, P5116, DOI 10.1074/jbc.M609254200
   Gupta A, 2010, SCI SIGNAL, V3, DOI 10.1126/scisignal.2000807
   Hamdani N, 2009, N-S ARCH PHARMACOL, V379, P403, DOI 10.1007/s00210-009-0392-1
   Hancock WW, 2002, J AM SOC NEPHROL, V13, DOI 10.1681/ASN.V133821
   Harding PJ, 2009, BIOPHYS J, V96, P964, DOI 10.1016/j.bpj.2008.09.054
   Hawlisch H, 1998, J IMMUNOL, V160, P2947
   Hendrix CW, 2000, ANTIMICROB AGENTS CH, V44, P1667, DOI 10.1128/AAC.44.6.1667-1673.2000
   Hipser C, 2010, MT SINAI J MED, V77, P374, DOI 10.1002/msj.20199
   Hirasawa A, 2005, NAT MED, V11, P90, DOI 10.1038/nm1168
   Horuk R, 2009, NAT REV DRUG DISCOV, V8, P23, DOI 10.1038/nrd2734
   Huang LL, 2005, J MOL RECOGNIT, V18, P327, DOI 10.1002/jmr.735
   Hunter Z, 2009, VACCINE, V28, P403, DOI 10.1016/j.vaccine.2009.10.035
   Ishida T, 2003, CLIN CANCER RES, V9, P3625
   Ishii T, 2010, CLIN CANCER RES, V16, P1520, DOI 10.1158/1078-0432.CCR-09-2697
   Ito A, 2009, J IMMUNOL, V183, P4782, DOI 10.4049/jimmunol.0900699
   Jeffrey P, 2010, NEUROBIOL DIS, V37, P33, DOI 10.1016/j.nbd.2009.07.033
   Jensen BC, 2009, N-S ARCH PHARMACOL, V379, P409, DOI 10.1007/s00210-008-0368-6
   Jörissen H, 2009, BMC CANCER, V9, DOI 10.1186/1471-2407-9-200
   Kalinowska A, 2008, EXPERT OPIN INV DRUG, V17, P1267, DOI [10.1517/13543784.17.9.1267 , 10.1517/13543780802332952]
   Kaptein Suzanne J. F., 2008, Journal of Pharmacological and Toxicological Methods, V58, P27, DOI 10.1016/j.vascn.2007.11.002
   Kenakin T, 2004, TRENDS PHARMACOL SCI, V25, P186, DOI 10.1016/j.tips.2004.02.012
   Kirkpatrick P, 2009, NAT REV DRUG DISCOV, V8, P278, DOI 10.1038/nrd2854
   Lagerström MC, 2008, NAT REV DRUG DISCOV, V7, P339, DOI 10.1038/nrd2518
   Lapidot T, 2002, EXP HEMATOL, V30, P973, DOI 10.1016/S0301-472X(02)00883-4
   Lau YY, 2009, AAPS J, V11, P700, DOI 10.1208/s12248-009-9150-z
   Lebesgue D, 1998, EUR J PHARMACOL, V348, P123, DOI 10.1016/S0014-2999(98)00136-8
   Lee B, 1999, P NATL ACAD SCI USA, V96, P5215, DOI 10.1073/pnas.96.9.5215
   Lee H, 2006, NAT BIOTECHNOL, V24, P1279, DOI 10.1038/nbt1248
   Li YY, 2010, CURR MED CHEM, V17, P1167, DOI 10.2174/092986710790827807
   Loisel TP, 1997, NAT BIOTECHNOL, V15, P1300, DOI 10.1038/nbt1197-1300
   Lu XY, 2009, N-S ARCH PHARMACOL, V379, P417, DOI 10.1007/s00210-009-0394-z
   Lu X, 2009, J BIOL CHEM, V284, P29087, DOI 10.1074/jbc.M109.035899
   Lu Y, 2009, CLIN EXP METASTAS, V26, P161, DOI 10.1007/s10585-008-9226-7
   Macarron R, 2006, DRUG DISCOV TODAY, V11, P277, DOI 10.1016/j.drudis.2006.02.001
   Magnani F, 2008, P NATL ACAD SCI USA, V105, P10744, DOI 10.1073/pnas.0804396105
   McCusker EC, 2007, BIOTECHNOL PROGR, V23, P540, DOI 10.1021/bp060349b
   Mirzabekov T, 2000, NAT BIOTECHNOL, V18, P649, DOI 10.1038/76501
   Misumi S, 2006, J IMMUNOL, V176, P463, DOI 10.4049/jimmunol.176.1.463
   Montaner S, 2006, CANCER RES, V66, P168, DOI 10.1158/0008-5472.CAN-05-1026
   Morse MA, 2005, J TRANSL MED, V3, DOI 10.1186/1479-5876-3-9
   Müller A, 2001, NATURE, V410, P50, DOI 10.1038/35065016
   Nogueiras R, 2008, DIABETES, V57, P2977, DOI 10.2337/db08-0161
   Ohno Y, 2008, CANCER SCI, V99, P1000, DOI 10.1111/j.1349-7006.2008.00770.x
   Overton HA, 2006, CELL METAB, V3, P167, DOI 10.1016/j.cmet.2006.02.004
   Pin JP, 2004, BIOL CELL, V96, P335, DOI 10.1016/j.biolcel.2004.03.005
   Pradidarcheep W, 2009, N-S ARCH PHARMACOL, V379, P397, DOI 10.1007/s00210-009-0393-0
   Proudfoot AEI, 2010, EXPERT OPIN INV DRUG, V19, P345, DOI 10.1517/13543780903535867
   Reichert JM, 2005, NAT BIOTECHNOL, V23, P1073, DOI 10.1038/nbt0905-1073
   Ribeiro S, 2005, PHARMACOL THERAPEUT, V107, P44, DOI 10.1016/j.pharmthera.2005.01.004
   Richard DE, 2001, ONCOGENE, V20, P1556, DOI 10.1038/sj.onc.1204193
   Robertson N, 2010, NEUROPHARMA IN PRESS
   Sasaki Y, 2010, BIOCHEM BIOPH RES CO, V394, P498, DOI 10.1016/j.bbrc.2010.02.166
   Serrano-Vega MJ, 2008, P NATL ACAD SCI USA, V105, P877, DOI 10.1073/pnas.0711253105
   Shibata Y, 2009, J MOL BIOL, V390, P262, DOI 10.1016/j.jmb.2009.04.068
   Sloane AJ, 2005, IMMUNOL CELL BIOL, V83, P129, DOI 10.1111/j.1440-1711.2004.01304.x
   Sommerfelt MA, 2009, EXPERT OPIN THER PAT, V19, P1323, DOI 10.1517/13543770902967682
   Spohn G, 2008, EXPERT REV VACCINES, V7, P43, DOI 10.1586/14760584.7.1.43
   Stein C, 2009, CURR OPIN PHARMACOL, V9, P3, DOI 10.1016/j.coph.2008.12.009
   Tamura T, 2009, J BIOMED BIOTECHNOL, DOI 10.1155/2009/673098
   Théry C, 2002, NAT REV IMMUNOL, V2, P569, DOI 10.1038/nri855
   Théry C, 1999, J CELL BIOL, V147, P599, DOI 10.1083/jcb.147.3.599
   Timmerman P, 2007, J MOL RECOGNIT, V20, P283, DOI 10.1002/jmr.846
   Tyndall JDA, 2005, MED CHEM, V1, P405, DOI 10.2174/1573406054368675
   Vergunst CE, 2008, ARTHRITIS RHEUM-US, V58, P1931, DOI 10.1002/art.23591
   Welch Michael J, 2002, Clin Allergy Immunol, V17, P337
   Whorton MR, 2007, P NATL ACAD SCI USA, V104, P7682, DOI 10.1073/pnas.0611448104
   Winzell MS, 2007, PHARMACOL THERAPEUT, V116, P437, DOI 10.1016/j.pharmthera.2007.08.002
   Xia MD, 2009, EXPERT OPIN THER PAT, V19, P295, DOI 10.1517/13543770902755129
   Xu C, 2007, J IMMUNOL, V179, P2408, DOI 10.4049/jimmunol.179.4.2408
   Yamamoto K, 2010, J CLIN ONCOL, V28, P1591, DOI 10.1200/JCO.2009.25.3575
   Yan H, 2009, J PHARMACOL EXP THER, V329, P102, DOI 10.1124/jpet.108.147009
   Yano H, 2008, BRIT J HAEMATOL, V140, P586, DOI 10.1111/j.1365-2141.2007.06947.x
   Yao XJ, 2009, P NATL ACAD SCI USA, V106, P9501, DOI 10.1073/pnas.0811437106
   Zhang Y, 2004, BIOCHEMISTRY-US, V43, P12575, DOI 10.1021/bi0492152
NR 113
TC 120
Z9 160
U1 2
U2 27
PU TAYLOR & FRANCIS INC
PI PHILADELPHIA
PA 530 WALNUT STREET, STE 850, PHILADELPHIA, PA 19106 USA
SN 1942-0862
EI 1942-0870
J9 MABS-AUSTIN
JI mAbs
PD NOV-DEC
PY 2010
VL 2
IS 6
BP 594
EP 606
DI 10.4161/mabs.2.6.13420
PG 13
WC Medicine, Research & Experimental
WE Science Citation Index Expanded (SCI-EXPANDED)
SC Research & Experimental Medicine
GA 704XG
UT WOS:000286088300002
PM 20864805
OA Green Published, gold
DA 2024-01-22
ER

PT J
AU Sudhakar, P
   Alsoud, D
   Wellens, J
   Verstockt, S
   Arnauts, K
   Verstockt, B
   Vermeire, S
AF Sudhakar, Padhmanand
   Alsoud, Dahham
   Wellens, Judith
   Verstockt, Sare
   Arnauts, Kaline
   Verstockt, Bram
   Vermeire, Severine
TI Tailoring Multi-omics to Inflammatory Bowel Diseases: All for One and
   One for All
SO JOURNAL OF CROHNS & COLITIS
LA English
DT Review
DE IBD complexity; -omic datasets; sparsity; exposome; validation;
   strategies tailored to IBD; coordinated funding; collaborative research
ID GENOME-WIDE ASSOCIATION; CROHNS-DISEASE; GENETIC ARCHITECTURE; PREDICTS
   RESPONSE; SYSTEMS BIOLOGY; RISK-FACTORS; CANCER; THERAPY; EXPOSOME;
   MICROBIOME
AB Inflammatory bowel disease [IBD] has a multifactorial origin and originates from a complex interplay of environmental factors with the innate immune system at the intestinal epithelial interface in a genetically susceptible individual. All these factors make its aetiology intricate and largely unknown. Multi-omic datasets obtained from IBD patients are required to gain further insights into IBD biology. We here review the landscape of multi-omic data availability in IBD and identify barriers and gaps for future research. We also outline the various technical and non-technical factors that influence the utility and interpretability of multi-omic datasets and thereby the study design of any research project generating such datasets. Coordinated generation of multi-omic datasets and their systemic integration with clinical phenotypes and environmental exposures will not only enhance understanding of the fundamental mechanisms of IBD but also improve therapeutic strategies. Finally, we provide recommendations to enable and facilitate generation of multi-omic datasets.
C1 [Sudhakar, Padhmanand; Alsoud, Dahham; Wellens, Judith; Verstockt, Sare; Arnauts, Kaline; Verstockt, Bram; Vermeire, Severine] Katholieke Univ Leuven, Dept Chron Dis Metab & Ageing, Translat Res Ctr Gastrointestinal Disorders TARGI, Leuven, Belgium.
   [Verstockt, Bram; Vermeire, Severine] Katholieke Univ Leuven, Univ Hosp Leuven, Dept Gastroenterol & Hepatol, Leuven, Belgium.
C3 KU Leuven; KU Leuven; University Hospital Leuven
RP Sudhakar, P (通讯作者)，Translat Res Gastrointestinal Disorders TARGID, ON 1,Herestr 49,box 701, B-3000 Leuven, Belgium.
EM padhmanand.sudhakar@kuleuven.be
RI Alsoud, Dahham/AAV-9971-2020; Verstockt, Bram/P-5234-2016
OI Alsoud, Dahham/0000-0002-6795-6328; Verstockt, Bram/0000-0003-3898-7093;
   Arnauts, Kaline/0000-0003-0872-7776; Sudhakar,
   Padhmanand/0000-0003-1907-4491; Wellens, Judith/0000-0002-1647-8151;
   Vermeire, Severine/0000-0001-9942-3019
FU European Research Council Advanced Grant [ERC-2015-AdG]. [694679];
   Clinical Research Fund [KOOR], University Hospitals, Leuven, Belgium;
   European Research Council (ERC) [694679] Funding Source: European
   Research Council (ERC)
FX PS was supported by the European Research Council Advanced Grant
   [ERC-2015-AdG, 694679, CrUCCial]. BV is funded by the Clinical Research
   Fund [KOOR], University Hospitals, Leuven, Belgium.
CR Agrawal M, 2021, ECLINICALMEDICINE, V36, DOI 10.1016/j.eclinm.2021.100884
   Al-Bawardy B, 2021, FRONT PHARMACOL, V12, DOI 10.3389/fphar.2021.651415
   Alatab S, 2020, LANCET GASTROENTEROL, V5, P17, DOI 10.1016/S2468-1253(19)30333-4
   Albenberg LG, 2012, CURR OPIN GASTROEN, V28, P314, DOI 10.1097/MOG.0b013e328354586f
   Alsoud D, 2021, LANCET GASTROENTEROL, V6, pS89, DOI 10.1016/S2468-1253(21)00065-0
   Ananthakrishnan AN, 2017, CELL HOST MICROBE, V21, P603, DOI 10.1016/j.chom.2017.04.010
   Ananthakrishnan AN, 2015, NAT REV GASTRO HEPAT, V12, P205, DOI 10.1038/nrgastro.2015.34
   Arijs I, 2009, GUT, V58, P1612, DOI 10.1136/gut.2009.178665
   Barber GE, 2016, AM J GASTROENTEROL, V111, P1816, DOI 10.1038/ajg.2016.408
   Bauer-Mehren A, 2011, PLOS ONE, V6, DOI 10.1371/journal.pone.0020284
   Becker HM, 2012, DIGEST DIS, V30, P47, DOI 10.1159/000342602
   Billiet T, 2015, GUT, V64, P1344, DOI 10.1136/gutjnl-2015-309698
   Borren NZ, 2020, INFLAMM BOWEL DIS, V26, P1524, DOI 10.1093/ibd/izaa183
   Buffa FM, 2011, CANCER RES, V71, P5635, DOI 10.1158/0008-5472.CAN-11-0489
   Cho JH, 2011, GASTROENTEROLOGY, V140, P1704, DOI 10.1053/j.gastro.2011.02.046
   Claesson MJ, 2017, NAT REV GASTRO HEPAT, V14, P585, DOI 10.1038/nrgastro.2017.97
   Cleynen I, 2016, LANCET, V387, P156, DOI 10.1016/S0140-6736(15)00465-1
   Cleynen I, 2015, CURR OPIN GASTROEN, V31, P456, DOI 10.1097/MOG.0000000000000215
   Dai YL, 2019, FRONT GENET, V10, DOI 10.3389/fgene.2019.00318
   Danan C, 2016, METHODS MOL BIOL, V1358, P153, DOI 10.1007/978-1-4939-3067-8_10
   David LA, 2014, NATURE, V505, P559, DOI 10.1038/nature12820
   Di Narzo AF, 2016, CLIN TRANSL GASTROEN, V7, DOI 10.1038/ctg.2016.34
   Ding NS, 2020, J CROHNS COLITIS, V14, P1090, DOI 10.1093/ecco-jcc/jjaa039
   Doherty MK, 2018, MBIO, V9, DOI [10.1128/mBio.02120-17, 10.1128/mbio.02120-17]
   Douglas GM, 2018, MICROBIOME, V6, DOI 10.1186/s40168-018-0398-3
   Dovrolis N, 2019, ANN GASTROENTEROL, V32, P233, DOI 10.20524/aog.2019.0373
   Drokhlyansky E, 2020, CELL, V182, P1606, DOI 10.1016/j.cell.2020.08.003
   Dubinsky MC, 2010, INFLAMM BOWEL DIS, V16, P1357, DOI 10.1002/ibd.21174
   Franzosa EA, 2019, NAT MICROBIOL, V4, P293, DOI 10.1038/s41564-018-0306-4
   Fróes RDB, 2018, EUR J HEALTH ECON, V19, P463, DOI 10.1007/s10198-017-0896-4
   Furey TS, 2012, NAT REV GENET, V13, P840, DOI 10.1038/nrg3306
   GAO Y, 2021, NUCLEIC ACIDS RES, V49
   Gaujoux R, 2019, GUT, V68, P604, DOI 10.1136/gutjnl-2017-315494
   Gauthier NP, 2016, NUCLEIC ACIDS RES, V44, pD986, DOI 10.1093/nar/gkv1132
   Gazouli Maria, 2013, J Crohns Colitis, V7, pe461, DOI 10.1016/j.crohns.2013.02.021
   Gevers D, 2014, CELL HOST MICROBE, V15, P382, DOI 10.1016/j.chom.2014.02.005
   Gonzalez-Perez A, 2013, NAT METHODS, V10, P1081, DOI [10.1038/NMETH.2642, 10.1038/nmeth.2642]
   Haberman Y, 2019, NAT COMMUN, V10, DOI 10.1038/s41467-018-07841-3
   Halfvarson J, 2017, NAT MICROBIOL, V2, DOI 10.1038/nmicrobiol.2017.4
   Hall MA, 2014, BIOCOMPUT-PAC SYM, P200
   Nguyen HTT, 2014, GASTROENTEROLOGY, V146, P508, DOI 10.1053/j.gastro.2013.10.021
   He FQ, 2014, INTEGR BIOL-UK, V6, P215, DOI 10.1039/c3ib40180d
   Heier CR, 2016, CLIN TRANSL GASTROEN, V7, DOI 10.1038/ctg.2016.49
   Huang H, 2014, IMMUNOL LETT, V162, P62, DOI 10.1016/j.imlet.2014.07.014
   Hurst JR, 2018, LANCET GLOB HEALTH, V6, pE1270, DOI 10.1016/S2214-109X(18)30391-7
   Jin L, 2019, INFLAMM BOWEL DIS, V25, P1906, DOI 10.1093/ibd/izz111
   Jorissen C, 2021, SCAND J GASTROENTERO, V56, P1323, DOI 10.1080/00365521.2021.1965207
   Jostins L, 2012, NATURE, V491, P119, DOI 10.1038/nature11582
   Kim HY, 2016, J GASTROEN HEPATOL, V31, P1727, DOI 10.1111/jgh.13321
   Ko Y, 2014, WORLD J GASTROENTERO, V20, P1238, DOI 10.3748/wjg.v20.i5.1238
   Kugathasan S, 2017, LANCET, V389, P1710, DOI 10.1016/S0140-6736(17)30317-3
   Lamas B, 2020, PART FIBRE TOXICOL, V17, DOI 10.1186/s12989-020-00349-z
   Le V, 2020, BMC GENOMICS, V21, DOI 10.1186/s12864-020-6652-7
   Lee JC, 2017, NAT GENET, V49, P262, DOI 10.1038/ng.3755
   Lees CW, 2020, NAT REV GASTRO HEPAT, V17, P715, DOI 10.1038/s41575-020-00373-6
   Liu MH, 2021, ELIFE, V10, DOI 10.7554/eLife.63642
   Lloyd-Price J, 2019, NATURE, V569, P655, DOI 10.1038/s41586-019-1237-9
   Lomer MCE, 2005, EUR J GASTROEN HEPAT, V17, P377, DOI 10.1097/00042737-200503000-00019
   Longhi MS, 2020, DIGEST DIS SCI, V65, P3061, DOI 10.1007/s10620-020-06216-3
   Lu JW, 2021, BIOMED RES INT, V2021, DOI 10.1155/2021/6633442
   Marias K, 2010, IFMBE PROC, V25, P2124
   Marigorta UM, 2017, NAT GENET, V49, P1517, DOI 10.1038/ng.3936
   Martin JC, 2019, CELL, V178, P1493, DOI 10.1016/j.cell.2019.08.008
   Martin L, 2011, STUD HEALTH TECHNOL, V169, P734, DOI 10.3233/978-1-60750-806-9-734
   Metwaly A, 2020, NAT COMMUN, V11, DOI 10.1038/s41467-020-17956-1
   Meuwis MA, 2008, CLIN BIOCHEM, V41, P960, DOI 10.1016/j.clinbiochem.2008.04.021
   Miller MA, 2013, TOXICOL SCI, V131, P9, DOI [10.1093/toxsci/kfs254, 10.1093/toxsci/kft251]
   Moco S, 2014, INFLAMM BOWEL DIS, V20, P2104, DOI 10.1097/MIB.0000000000000116
   Mühl L, 2021, BMC GASTROENTEROL, V21, DOI 10.1186/s12876-021-01604-z
   Nayar S, 2021, NATURE, V593, P275, DOI 10.1038/s41586-021-03484-5
   Neame E, 2009, NAT REV GENET, V10, P510, DOI 10.1038/nrg2635
   Neumann C, 2019, NAT IMMUNOL, V20, P471, DOI 10.1038/s41590-019-0316-2
   Nie JY, 2020, FRONT IMMUNOL, V11, DOI 10.3389/fimmu.2020.00852
   Niedzwiecki MM, 2019, ANNU REV PHARMACOL, V59, P107, DOI 10.1146/annurev-pharmtox-010818-021315
   Nusbaum DJ, 2018, FEMS MICROBIOL ECOL, V94, DOI 10.1093/femsec/fiy133
   Padua D, 2016, AM J PHYSIOL-GASTR L, V311, pG446, DOI 10.1152/ajpgi.00212.2016
   Parkes M, 2019, GUT, V68, P1537, DOI 10.1136/gutjnl-2019-318835
   Pascal V, 2017, GUT, V66, P813, DOI 10.1136/gutjnl-2016-313235
   Piovani D, 2019, GASTROENTEROLOGY, V157, P647, DOI 10.1053/j.gastro.2019.04.016
   Polytarchou C, 2014, CURR OPIN GASTROEN, V30, P339, DOI 10.1097/MOG.0000000000000081
   Porta-Pardo E, 2015, NUCLEIC ACIDS RES, V43, pD968, DOI 10.1093/nar/gku1140
   Prins MM, 2021, FRONT IMMUNOL, V12, DOI 10.3389/fimmu.2021.627535
   Reinglas J, 2018, WORLD J GASTROENTERO, V24, P3567, DOI 10.3748/wjg.v24.i32.3567
   Revilla L, 2021, PLOS ONE, V16, DOI 10.1371/journal.pone.0246367
   Rodon J, 2019, NAT MED, V25, P751, DOI 10.1038/s41591-019-0424-4
   Rossi S, 2011, ECANCERMEDICALSCIENC, V5, DOI 10.3332/ecancer.2011.218
   Sands BE, 2019, NEW ENGL J MED, V381, P1201, DOI 10.1056/NEJMoa1900750
   Sazonovs A, 2018, J CROHNS COLITIS, V12, pS9
   Schaefer JS, 2015, BMC IMMUNOL, V16, DOI 10.1186/s12865-015-0069-0
   Schaubeck M, 2016, GUT, V65, P225, DOI 10.1136/gutjnl-2015-309333
   Schmitt H, 2019, GUT, V68, P814, DOI 10.1136/gutjnl-2017-315671
   Shanahan F, 2017, GUT, V66, P1709, DOI 10.1136/gutjnl-2017-313872
   Smillie CS, 2019, CELL, V178, P714, DOI 10.1016/j.cell.2019.06.029
   Solomon BM, 2020, J CLIN ONCOL, V38
   Stidham RW, 2017, PLOS ONE, V12, DOI 10.1371/journal.pone.0170506
   Sudhakar P, 2021, INFLAMM BOWEL DIS, V27, P870, DOI 10.1093/ibd/izaa281
   Sudhakar P, 2022, ISCIENCE, V25, DOI 10.1016/j.isci.2022.103963
   Sudhakar P, 2021, FRONT MICROBIOL, V12, DOI 10.3389/fmicb.2021.618856
   Sudlow C, 2015, PLOS MED, V12, DOI 10.1371/journal.pmed.1001779
   Sun FF, 2019, PEERJ, V7, DOI 10.7717/peerj.7451
   Suskind DL, 2020, NUTRIENTS, V12, DOI 10.3390/nu12123749
   Suzuki S, 2012, BMC MED GENET, V13, DOI 10.1186/1471-2350-13-25
   Tabib NSS, 2020, GUT, V69, P1520, DOI 10.1136/gutjnl-2019-320065
   Taylor AA, 2015, ENVIRON ENG SCI, V32, P602, DOI 10.1089/ees.2014.0518
   Telesco SE, 2018, GASTROENTEROLOGY, V155, P1008, DOI 10.1053/j.gastro.2018.06.077
   Tew GW, 2016, GASTROENTEROLOGY, V150, P477, DOI 10.1053/j.gastro.2015.10.041
   Townsend P, 2015, INFLAMM BOWEL DIS, V21, P1935, DOI 10.1097/MIB.0000000000000445
   Treveil A, 2020, MOL OMICS, V16, P39, DOI 10.1039/c9mo00130a
   van der Sloot KWJ, 2019, J GASTROENTEROL, V54, P238, DOI 10.1007/s00535-018-1501-z
   Van Kruiningen HJ, 2005, INFLAMM BOWEL DIS, V11, P360, DOI 10.1097/01.MIB.0000158536.31557.90
   Vermeulen R, 2020, SCIENCE, V367, P392, DOI 10.1126/science.aay3164
   Verstockt B, 2019, EBIOMEDICINE, V40, P733, DOI 10.1016/j.ebiom.2019.01.027
   Verstockt B, 2019, ALIMENT PHARM THER, V49, P572, DOI 10.1111/apt.15126
   Vieira-Silva S, 2019, NAT MICROBIOL, V4, P1826, DOI 10.1038/s41564-019-0483-9
   Visschedijk MC, 2018, J CROHNS COLITIS, V12, P582, DOI 10.1093/ecco-jcc/jjy001
   Vitali F, 2016, PLOS ONE, V11, DOI 10.1371/journal.pone.0162407
   Walker DI, 2019, CURR EPIDEMIOL REP, V6, P93, DOI 10.1007/s40471-019-00187-4
   Wang HL, 2016, MEDICINE, V95, DOI 10.1097/MD.0000000000002703
   Wang ZN, 2016, METHODS MOL BIOL, V1418, P111, DOI 10.1007/978-1-4939-3578-9_6
   West NR, 2017, NAT MED, V23, P579, DOI 10.1038/nm.4307
   Wild CP, 2012, INT J EPIDEMIOL, V41, P24, DOI 10.1093/ije/dyr236
   Wild CP, 2005, CANCER EPIDEM BIOMAR, V14, P1847, DOI 10.1158/1055-9965.EPI-05-0456
   Yang YJ, 2017, CLIN THER, V39, P107, DOI 10.1016/j.clinthera.2016.11.014
   Yazdi AS, 2010, P NATL ACAD SCI USA, V107, P19449, DOI 10.1073/pnas.1008155107
   Ye YL, 2019, WORLD J GASTROENTERO, V25, P6273, DOI 10.3748/wjg.v25.i41.6273
   Yin J, 2021, FRONT GENET, V12, DOI 10.3389/fgene.2021.753161
   Zheng M, 2007, BIOMETRICS, V63, P787, DOI 10.1111/j.1541-0420.2007.00768.x
NR 127
TC 8
Z9 8
U1 2
U2 10
PU OXFORD UNIV PRESS
PI OXFORD
PA GREAT CLARENDON ST, OXFORD OX2 6DP, ENGLAND
SN 1873-9946
EI 1876-4479
J9 J CROHNS COLITIS
JI J. Crohns Colitis
PD AUG 30
PY 2022
VL 16
IS 8
BP 1306
EP 1320
DI 10.1093/ecco-jcc/jjac027
EA FEB 2022
PG 15
WC Gastroenterology & Hepatology
WE Science Citation Index Expanded (SCI-EXPANDED)
SC Gastroenterology & Hepatology
GA 4E0NG
UT WOS:000785616500001
PM 35150242
OA Green Published, hybrid
DA 2024-01-22
ER

PT J
AU Zhu, YF
   Yang, SH
   Zhao, N
   Liu, CG
   Zhang, FY
   Guo, YT
   Liu, HM
AF Zhu, Yunfei
   Yang, Shihua
   Zhao, Nan
   Liu, Chuanguo
   Zhang, Fayan
   Guo, Yuting
   Liu, Huimin
TI CXCL8 chemokine in ulcerative colitis
SO BIOMEDICINE & PHARMACOTHERAPY
LA English
DT Review
DE CXCL8; CXCR1; 2; Ulcerative colitis
ID NF-KAPPA-B; INFLAMMATORY-BOWEL-DISEASE; CXCR2 ANTAGONIST AZD5069;
   INTESTINAL EPITHELIAL-CELLS; SIGNAL-REGULATED KINASE; GENE-EXPRESSION;
   EXTRAINTESTINAL MANIFESTATIONS; HUMAN NEUTROPHILS; CROHNS-DISEASE;
   NONCODING RNAS
AB Ulcerative colitis (UC) is a major type of inflammatory bowel disease (IBD), which is characterized by diffuse inflammation of the mucosa of the colon and rectum. Abdominal pain, diarrhea, and hematochezia are UC?s main clinical manifestations. Pathogenesis of UC has not yet been clearly elucidated, but it is considered to result from dysregulated expressions of molecules engaged in proinflammatory and anti-inflammatory processes. CXCL8 is one of the most important proinflammatory factors which play a vital role in many inflammatory diseases including UC. The CXCL8-CXCR1/2 axis participates in the pathogenesis of UC through multiple signaling pathways, including PI3k/Akt, MAPKs and NF-?B signaling pathways. Meanwhile, more and more studies in recent years have shown that UC patients have specific non-coding RNA (ncRNA) expression profiles, which may be involved in the occurrence and development of inflammation. In this article, we analyzed the CXCL8-CXCR1/ 2 axis related signaling pathways and ncRNAs in UC, as well as recent advances in our understanding of the CXCL8-CXCR1/2 axis inhibition as a therapeutic strategy against UC.
C1 [Zhu, Yunfei; Zhao, Nan; Zhang, Fayan; Guo, Yuting; Liu, Huimin] Shandong Univ Tradit Chinese Med, Coll Tradit Chinese Med, 4655 Univ Rd, Jinan 250355, Shandong, Peoples R China.
   [Yang, Shihua] Fifth Peoples Hosp Jinan, Dept Oncol, Jinan 250022, Peoples R China.
   [Liu, Chuanguo] Shandong Univ Tradit Chinese Med, Expt Ctr, Jinan 250355, Peoples R China.
C3 Shandong University of Traditional Chinese Medicine; Shandong University
   of Traditional Chinese Medicine
RP Liu, HM (通讯作者)，Shandong Univ Tradit Chinese Med, Coll Tradit Chinese Med, 4655 Univ Rd, Jinan 250355, Shandong, Peoples R China.
EM cloudfly123@126.com; yangsh3009@163.com; 1070081119@qq.com;
   chuanguo2017@126.com; 13583103526@126.com; guoyuting0218@163.com;
   liuhm3009@163.com
RI liu, huimin/HOC-8602-2023; Zhu, Yunfei/AAT-3124-2020; zhu,
   yunfei/JBS-4769-2023
FU National Natural Science Foundation of China [81771601]
FX We acknowledge the funding support from the National Natural Science
   Foundation of China (Grant No. 81771601) .
CR Abraham C, 2009, NEW ENGL J MED, V361, P2066, DOI 10.1056/NEJMra0804647
   Ajuebor MN, 2004, EXP MOL PATHOL, V76, P1, DOI 10.1016/j.yexmp.2003.08.004
   Altomare DA, 2005, ONCOGENE, V24, P7455, DOI 10.1038/sj.onc.1209085
   Ambros V, 2004, NATURE, V431, P350, DOI 10.1038/nature02871
   Armstrong H, 2019, MICROBIOME, V7, DOI 10.1186/s40168-018-0604-3
   Baggiolini M, 2001, J INTERN MED, V250, P91, DOI 10.1046/j.1365-2796.2001.00867.x
   Baird AM, 2011, PLOS ONE, V6, DOI 10.1371/journal.pone.0014593
   Banks C, 2003, J PATHOL, V199, P28, DOI 10.1002/path.1245
   Baumgart DC, 2007, LANCET, V369, P1641, DOI 10.1016/S0140-6736(07)60751-X
   Beermann J, 2016, PHYSIOL REV, V96, P1297, DOI 10.1152/physrev.00041.2015
   Bernstein CN, 2006, AM J GASTROENTEROL, V101, P1559, DOI 10.1111/j.1572-0241.2006.00603.x
   Bie YQ, 2019, DIS MARKERS, V2019, DOI 10.1155/2019/8023460
   Boonyanugomol W, 2019, IRAN J ALLERGY ASTHM, V18, P393, DOI 10.18502/ijaai.v18i4.1417
   Brat DJ, 2005, NEURO-ONCOLOGY, V7, P122, DOI 10.1215/S1152851704001061
   Bruno MEC, 2015, DIGEST DIS SCI, V60, P2976, DOI 10.1007/s10620-015-3700-2
   Buanne P, 2007, J LEUKOCYTE BIOL, V82, P1239, DOI 10.1189/jlb.0207118
   Cantley LC, 2002, SCIENCE, V296, P1655, DOI 10.1126/science.296.5573.1655
   Chang LF, 2001, NATURE, V410, P37, DOI 10.1038/35065000
   Chen LY, 2014, SCI REP-UK, V4, DOI 10.1038/srep05911
   Chen ZB, 2018, INT IMMUNOPHARMACOL, V62, P40, DOI 10.1016/j.intimp.2018.06.040
   CHUNTHARAPAI A, 1995, J IMMUNOL, V155, P2587
   Cosnes J, 2011, GASTROENTEROLOGY, V140, P1785, DOI 10.1053/j.gastro.2011.01.055
   Craig A, 2009, INFECT IMMUN, V77, P568, DOI 10.1128/IAI.00832-08
   Daig R, 1996, GUT, V38, P216, DOI 10.1136/gut.38.2.216
   De Soyza A, 2015, EUR RESPIR J, V46, P1021, DOI 10.1183/13993003.00148-2015
   Dignass A, 2012, J CROHNS COLITIS, V6, P965, DOI 10.1016/j.crohns.2012.09.003
   Egesten A, 2007, INT J COLORECTAL DIS, V22, P1421, DOI 10.1007/s00384-007-0370-3
   Elia G, 2018, CLIN TER, V169, pE235, DOI 10.7417/CT.2018.2085
   Fonseca-Camarillo G, 2013, INFLAMM BOWEL DIS, V19, pE22, DOI 10.1002/ibd.22857
   Fox J, 2011, RADIAT RES, V175, P657, DOI 10.1667/RR2449.1
   Fruman DA, 2017, CELL, V170, P605, DOI 10.1016/j.cell.2017.07.029
   Fuhler GM, 2005, J LEUKOCYTE BIOL, V77, P257, DOI 10.1189/jlb.0504306
   Georganas C, 2000, J IMMUNOL, V165, P7199, DOI 10.4049/jimmunol.165.12.7199
   Gessler P, 2003, J THORAC CARDIOV SUR, V126, P718, DOI 10.1016/S0022-5223(03)00685-8
   GREGORY H, 1988, BIOCHEM BIOPH RES CO, V151, P883, DOI 10.1016/S0006-291X(88)80364-4
   Ha H, 2017, THERANOSTICS, V7, P1543, DOI 10.7150/thno.15625
   Haberman Y, 2019, NAT COMMUN, V10, DOI 10.1038/s41467-018-07841-3
   Hannelien V, 2012, BBA-REV CANCER, V1825, P117, DOI 10.1016/j.bbcan.2011.10.008
   Hartl D, 2007, NAT MED, V13, P1423, DOI 10.1038/nm1690
   Hastrup N, 2015, CYTOKINE, V72, P197, DOI 10.1016/j.cyto.2015.01.002
   Hayden MS, 2012, GENE DEV, V26, P203, DOI 10.1101/gad.183434.111
   Heidemann J, 2003, J BIOL CHEM, V278, P8508, DOI 10.1074/jbc.M208231200
   Heuvelin E, 2009, PLOS ONE, V4, DOI 10.1371/journal.pone.0005184
   Hoffmann E, 2002, J LEUKOCYTE BIOL, V72, P847
   Horuk R, 1997, J IMMUNOL, V158, P2882
   Hsu SY, 2019, ONCOTARGETS THER, V12, P7611, DOI 10.2147/OTT.S215824
   Huxford T, 1998, CELL, V95, P759, DOI 10.1016/S0092-8674(00)81699-2
   Ibusuki K, 2015, INT J MOL MED, V35, P1603, DOI 10.3892/ijmm.2015.2156
   Imamura K, 2014, MOL CELL, V53, P393, DOI 10.1016/j.molcel.2014.01.009
   Jurcevic S, 2015, BRIT J CLIN PHARMACO, V80, P1324, DOI 10.1111/bcp.12724
   Kammermeier J, 2016, ARCH DIS CHILD, V101, P475, DOI 10.1136/archdischild-2014-307217
   Kaneider NC, 2005, NAT MED, V11, P661, DOI 10.1038/nm1245
   Karin M, 2005, NAT REV IMMUNOL, V5, P749, DOI 10.1038/nri1703
   Keane MP, 2004, J IMMUNOL, V172, P2853, DOI 10.4049/jimmunol.172.5.2853
   Kishida K, 2015, INT IMMUNOL, V27, P307, DOI 10.1093/intimm/dxv004
   Knall C, 1996, J BIOL CHEM, V271, P2832, DOI 10.1074/jbc.271.5.2832
   Knall C, 1997, P NATL ACAD SCI USA, V94, P3052, DOI 10.1073/pnas.94.7.3052
   Lane HC, 2006, INT IMMUNOL, V18, P1315, DOI 10.1093/intimm/dxl064
   Lee YS, 2012, BRIT J CANCER, V106, P1833, DOI 10.1038/bjc.2012.177
   Lei S., 2019, GUID J TRADIT CHIN M, V25, P125
   Loftus EV, 2004, GASTROENTEROLOGY, V126, P1504, DOI 10.1053/j.gastro.2004.01.063
   Magro F, 2012, INFLAMM BOWEL DIS, V18, P573, DOI 10.1002/ibd.21815
   MAHIDA YR, 1992, CLIN SCI, V82, P273, DOI 10.1042/cs0820273
   Matricon J, 2010, M S-MED SCI, V26, P405, DOI 10.1051/medsci/2010264405
   Min SH, 2010, BIOCHEM BIOPH RES CO, V391, P1080, DOI 10.1016/j.bbrc.2009.12.025
   Murphy PM, 1997, SEMIN HEMATOL, V34, P311
   MURPHY PM, 1994, ANNU REV IMMUNOL, V12, P593, DOI 10.1146/annurev.iy.12.040194.003113
   Muthas D, 2017, SCAND J GASTROENTERO, V52, P125, DOI 10.1080/00365521.2016.1235224
   Nair P, 2012, CLIN EXP ALLERGY, V42, P1097, DOI 10.1111/j.1365-2222.2012.04014.x
   Ness TL, 2003, J IMMUNOL, V171, P3775, DOI 10.4049/jimmunol.171.7.3775
   Ning Y, 2012, EXPERT OPIN THER TAR, V16, P491, DOI 10.1517/14728222.2012.677440
   Pearson G, 2001, ENDOCR REV, V22, P153, DOI 10.1210/er.22.2.153
   Peyrin-Biroulet L, 2015, AM J GASTROENTEROL, V110, P1324, DOI 10.1038/ajg.2015.233
   Podolin PL, 2002, J IMMUNOL, V169, P6435, DOI 10.4049/jimmunol.169.11.6435
   PROOST P, 1993, J IMMUNOL, V150, P1000
   RAAB Y, 1993, GUT, V34, P1203, DOI 10.1136/gut.34.9.1203
   Ramos GP, 2019, MAYO CLIN PROC, V94, P155, DOI 10.1016/j.mayocp.2018.09.013
   Ranganathan P, 2013, AM J PHYSIOL-RENAL, V305, pF1422, DOI 10.1152/ajprenal.00319.2013
   Rennard SI, 2015, AM J RESP CRIT CARE, V191, P1001, DOI 10.1164/rccm.201405-0992OC
   Rosenkilde MM, 2004, APMIS, V112, P481, DOI 10.1111/j.1600-0463.2004.apm11207-0808.x
   Russo RC, 2014, EXPERT REV CLIN IMMU, V10, P593, DOI 10.1586/1744666X.2014.894886
   Samie A, 2014, GENET MOL RES, V13, P7470, DOI 10.4238/2014.September.12.13
   SCHRODER JM, 1988, J IMMUNOL, V140, P3534
   Shapiro JM, 2016, INFLAMM BOWEL DIS, V22, P1456, DOI 10.1097/MIB.0000000000000745
   Shen YJ, 2017, AM J PHYSIOL-GASTR L, V312, pG123, DOI 10.1152/ajpgi.00316.2016
   Signs Steven A, 2018, Oncotarget, V9, P13048, DOI 10.18632/oncotarget.24495
   Stadtmann A, 2012, FRONT IMMUNOL, V3, DOI 10.3389/fimmu.2012.00263
   Steele CW, 2016, CANCER CELL, V29, P832, DOI 10.1016/j.ccell.2016.04.014
   Stillie R, 2009, J LEUKOCYTE BIOL, V86, P529, DOI 10.1189/jlb.0208125
   STRIETER RM, 1988, BIOCHEM BIOPH RES CO, V156, P1340, DOI 10.1016/S0006-291X(88)80779-4
   STRIETER RM, 1989, SCIENCE, V243, P1467, DOI 10.1126/science.2648570
   Taniguchi K, 2018, NAT REV IMMUNOL, V18, P309, DOI 10.1038/nri.2017.142
   Uddin M, 2017, HAEMATOLOGICA, V102, pE65, DOI 10.3324/haematol.2016.152371
   Ungaro R, 2017, LANCET, V389, P1756, DOI 10.1016/S0140-6736(16)32126-2
   Valmiki S, 2020, FRONT MED-LAUSANNE, V6, DOI 10.3389/fmed.2019.00313
   Van der Goten J, 2014, PLOS ONE, V9, DOI 10.1371/journal.pone.0116117
   Van Limbergent J, 2008, GASTROENTEROLOGY, V135, P1114, DOI 10.1053/j.gastro.2008.06.081
   Walana W, 2018, BIOMED PHARMACOTHER, V103, P253, DOI 10.1016/j.biopha.2018.04.008
   Wald O, 2013, THERANOSTICS, V3, P26, DOI 10.7150/thno.4922
   Wanninger J, 2009, AM J PHYSIOL-GASTR L, V297, pG611, DOI 10.1152/ajpgi.90644.2008
   Waugh DJJ, 2008, CLIN CANCER RES, V14, P6735, DOI 10.1158/1078-0432.CCR-07-4843
   Wolf M, 1998, EUR J IMMUNOL, V28, P164, DOI 10.1002/(SICI)1521-4141(199801)28:01<164::AID-IMMU164>3.0.CO;2-S
   Xythalis D, 2002, INFLAMMATION, V26, P83, DOI 10.1023/A:1014836211643
   Yamamoto S, 2008, NAT MED, V14, P738, DOI 10.1038/nm1758
   Yan W., INT IMMUNOPHARMACOL, V35
   Yang JX, 2016, ADV EXP MED BIOL, V886, P13, DOI 10.1007/978-94-017-7417-8_2
   Yoshida N, 2007, INT J MOL MED, V19, P335
   Yoshida S, 1997, MOL CELL BIOL, V17, P4015, DOI 10.1128/MCB.17.7.4015
   Yu YYR, 2017, SEMIN PEDIATR SURG, V26, P349, DOI 10.1053/j.sempedsurg.2017.10.003
   Zahn A, 2009, BMC GASTROENTEROL, V9, DOI 10.1186/1471-230X-9-13
   Zhang JZ, 2020, BIOMED RES INT-UK, V2020, DOI 10.1155/2020/7528901
   Zhang YZ, 2014, WORLD J GASTROENTERO, V20, P91, DOI 10.3748/wjg.v20.i1.91
   Zhu FQ, 2020, AM J TRANSL RES, V12, P5237
NR 113
TC 27
Z9 29
U1 7
U2 31
PU ELSEVIER FRANCE-EDITIONS SCIENTIFIQUES MEDICALES ELSEVIER
PI ISSY-LES-MOULINEAUX
PA 65 RUE CAMILLE DESMOULINS, CS50083, 92442 ISSY-LES-MOULINEAUX, FRANCE
SN 0753-3322
EI 1950-6007
J9 BIOMED PHARMACOTHER
JI Biomed. Pharmacother.
PD JUN
PY 2021
VL 138
AR 111427
DI 10.1016/j.biopha.2021.111427
EA MAR 2021
PG 8
WC Medicine, Research & Experimental; Pharmacology & Pharmacy
WE Science Citation Index Expanded (SCI-EXPANDED)
SC Research & Experimental Medicine; Pharmacology & Pharmacy
GA RO9VK
UT WOS:000641386500007
PM 33706134
OA gold
DA 2024-01-22
ER

PT J
AU Rath, PD
   Pandey, S
   Bisaralli, R
AF Rath, Prasan Deep
   Pandey, Swetal
   Bisaralli, Rahul
TI Role of neuroimmunomodulation by vagus nerve stimulation in rheumatoid
   arthritis: Are we heading towards a drug-free era?
SO INDIAN JOURNAL OF RHEUMATOLOGY
LA English
DT Review
DE Inflammatory disorders; neuroimmunomodulation; rheumatoid arthritis
ID CHOLINERGIC ANTIINFLAMMATORY PATHWAY; CROHNS-DISEASE; NEURAL SIGNALS;
   RAT SPLEEN; T-CELLS; ACETYLCHOLINE; INFLAMMATION; EXPRESSION; RECEPTORS;
   EPILEPSY
AB Progressive clinical research in the field of neuroimmunomodulation has formed a base for the development of a new therapeutic paradigm for various inflammatory diseases, including rheumatoid arthritis (RA). One of the most common mechanisms is electrical vagus nerve stimulation of inflammation. The role of the vagal nerves in activation of various immune responses through preclinical and clinical evidence has established its role in assisting the control of inflammation and improving survival in the infectious and inflammatory disorders through efferent as well as afferent vagal pathways that regulate the peripheral inflammation via the central nervous system. Another mechanism is the neural inflammatory reflex that regulates innate and adaptive immune responses and also inhibits the production of a vital inflammatory therapeutic target molecule, known as tumor necrosis factor, for RA. This review discusses the multifactorial and multidimensional interactions between neurons and immune cells, the mechanisms of the nervous system which are responsible for the regulation of inflammation, the impact of cholinergic pathways on inflammation, and the evidence supporting the role of various bioelectronic devices in vagus nerve stimulation.
C1 [Rath, Prasan Deep; Pandey, Swetal; Bisaralli, Rahul] Max Super Special Hosp, Dept Rheumatol, Ground Floor West Block,1,2 Press Enclave Marg, New Delhi 110017, India.
RP Rath, PD (通讯作者)，Max Super Special Hosp, Dept Rheumatol, Ground Floor West Block,1,2 Press Enclave Marg, New Delhi 110017, India.
EM drpdrath@gmail.com
RI Bisaralli, Rahul/HMD-7243-2023
OI Bisaralli, Rahul/0000-0003-3731-7629
CR Abbruscato TJ, 2002, J PHARM SCI-US, V91, P2525, DOI 10.1002/jps.10256
   Addorisio Meghan E, 2019, Bioelectron Med, V5, P4, DOI 10.1186/s42234-019-0020-4
   Amaya-Amaya J, 2013, AUTOIMMUNITY BENCH B
   Andersson U, 2012, J EXP MED, V209, P1057, DOI 10.1084/jem.20120571
   Andersson U, 2012, ANNU REV IMMUNOL, V30, P313, DOI 10.1146/annurev-immunol-020711-075015
   Anholt TA, 2011, J NEURAL ENG, V8, DOI 10.1088/1741-2560/8/3/034004
   Bassi GS, 2017, BRAIN BEHAV IMMUN, V64, P330, DOI 10.1016/j.bbi.2017.04.003
   BELLINGER DL, 1993, BRAIN BEHAV IMMUN, V7, P191, DOI 10.1006/brbi.1993.1021
   Ben-Menachem E, 2015, EUR J NEUROL, V22, P1260, DOI 10.1111/ene.12629
   Bonaz B, 2016, NEUROGASTROENT MOTIL, V28, P948, DOI 10.1111/nmo.12792
   Boon P, 2015, SEIZURE-EUR J EPILEP, V32, P52, DOI 10.1016/j.seizure.2015.08.011
   Borovikova LV, 2000, NATURE, V405, P458, DOI 10.1038/35013070
   Bratton BO, 2012, EXP PHYSIOL, V97, P1180, DOI 10.1113/expphysiol.2011.061531
   Cano G, 2001, J COMP NEUROL, V439, P1, DOI 10.1002/cne.1331
   Caravaca AS, 2017, J NEURAL ENG, V14, DOI 10.1088/1741-2552/aa7a42
   Chatterjee PK, 2009, AM J PHYSIOL-CELL PH, V297, pC1294, DOI 10.1152/ajpcell.00160.2009
   Chavan SS, 2017, IMMUNITY, V46, P927, DOI 10.1016/j.immuni.2017.06.008
   Cotero V, 2019, NAT COMMUN, V10, DOI 10.1038/s41467-019-08750-9
   D'Haens GR, 2018, GASTROENTEROLOGY, V154, pS847
   Dawson J, 2016, STROKE, V47, P143, DOI 10.1161/STROKEAHA.115.010477
   De Ferrari GM, 2011, EUR HEART J, V32, P847, DOI 10.1093/eurheartj/ehq391
   de Jonge WJ, 2005, NAT IMMUNOL, V6, P844, DOI 10.1038/ni1229
   Dhama K, 2015, INT J PHARMACOL, V11, P76, DOI 10.3923/ijp.2015.76.94
   Fisher RS, 2016, NEUROMODULATION, V19, P188, DOI 10.1111/ner.12376
   Frangos E, 2017, BRAIN STIMUL, V10, P19, DOI 10.1016/j.brs.2016.10.008
   Gaul C, 2016, CEPHALALGIA, V36, P534, DOI 10.1177/0333102415607070
   Genovese MC, 2019, ANN RHEUM DIS, V78, P264, DOI 10.1136/annrheumdis-2019-eular.8716
   Goldstein RS, 2007, MOL MED, V13, P210, DOI 10.2119/2006-00108.Goldstein
   Hays SA, 2016, NEUROTHERAPEUTICS, V13, P382, DOI 10.1007/s13311-015-0417-z
   He W, 2013, EPILEPSY BEHAV, V28, P343, DOI 10.1016/j.yebeh.2013.02.001
   Heck C, 2002, NEUROLOGY, V59, pS31, DOI 10.1212/WNL.59.6_suppl_4.S31
   Herz J, 2017, IMMUNITY, V46, P943, DOI 10.1016/j.immuni.2017.06.007
   Huston JM, 2006, J EXP MED, V203, P1623, DOI 10.1084/jem.20052362
   Inoue T, 2016, J CLIN INVEST, V126, P1939, DOI 10.1172/JCI83658
   Joshi VR., 2013, Indian J Rheumatol, V8, P179, DOI 10.1016/j.injr.2013.09.004
   Koarai A, 2012, EUR RESPIR J, V39, P698, DOI 10.1183/09031936.00136710
   Koopman FA, 2014, BEST PRACT RES CL RH, V28, P625, DOI 10.1016/j.berh.2014.10.015
   Koopman FA, 2016, P NATL ACAD SCI USA, V113, P8284, DOI 10.1073/pnas.1605635113
   Levine YA, 2014, PLOS ONE, V9, DOI 10.1371/journal.pone.0104530
   Louveau A, 2018, NAT NEUROSCI, V21, P1380, DOI 10.1038/s41593-018-0227-9
   Macklin KD, 1998, J PHARMACOL EXP THER, V287, P435
   Martelli D, 2014, AM J PHYSIOL-REG I, V307, pR1085, DOI 10.1152/ajpregu.00259.2014
   Matteoli G, 2014, GUT, V63, P938, DOI 10.1136/gutjnl-2013-304676
   Meregnani J, 2011, AUTON NEUROSCI-BASIC, V160, P82, DOI 10.1016/j.autneu.2010.10.007
   Olofsson PS, 2017, J INTERN MED, V282, P3, DOI 10.1111/joim.12624
   Olofsson PS, 2012, MOL MED, V18, P539, DOI 10.2119/molmed.2011.00405
   Olofsson PS, 2015, BIOELECTRON MED, V2, P37, DOI [DOI 10.15424/BIOELECTRONMED.2015, DOI 10.15424/BIOELECTRONMED.2015.00006, DOI 10.15424/BI0ELECTR0NMED.2015.00006, 10.15424/bioelectronmed.2015.00006]
   Reardon C, 2013, P NATL ACAD SCI USA, V110, P1410, DOI 10.1073/pnas.1221655110
   Rinner I, 1998, J NEUROIMMUNOL, V81, P31, DOI 10.1016/S0165-5728(97)00155-0
   Rong PJ, 2014, CHINESE MED J-PEKING, V127, P300, DOI 10.3760/cma.j.issn.0366-6999.20131511
   Rosas-Ballina M, 2011, SCIENCE, V334, P98, DOI 10.1126/science.1209985
   Salamone G, 2011, J NEUROIMMUNOL, V236, P47, DOI 10.1016/j.jneuroim.2011.05.007
   Setpoint Medical, 2017, FDA APPR INV DEV EX
   Silberstein SD, 2016, NEUROLOGY, V87, P529, DOI 10.1212/WNL.0000000000002918
   Steinberg BE, 2016, ANESTHESIOLOGY, V124, P1174, DOI 10.1097/ALN.0000000000001083
   Suzuki K, 2018, J ALLERGY CLIN IMMUN, V141, P2022, DOI 10.1016/j.jaci.2018.02.027
   Takeda K, 1999, IMMUNITY, V10, P39, DOI 10.1016/S1074-7613(00)80005-9
   Tang MW, 2018, CLIN RHEUMATOL, V37, P505, DOI 10.1007/s10067-017-3618-5
   van Maanen MA, 2010, ANN RHEUM DIS, V69, P1717, DOI 10.1136/ard.2009.118554
   van Maanen MA, 2009, NAT REV RHEUMATOL, V5, P229, DOI 10.1038/nrrheum.2009.31
   van Maanen MA, 2009, ARTHRITIS RHEUM-US, V60, P114, DOI 10.1002/art.24177
   Vida G, 2011, J IMMUNOL, V186, P4340, DOI 10.4049/jimmunol.1003722
   Wang H, 2004, NAT MED, V10, P1216, DOI 10.1038/nm1124
   Yuan H, 2016, HEADACHE, V56, P259, DOI 10.1111/head.12650
   Zanos TP, 2018, P NATL ACAD SCI USA, V115, pE4843, DOI 10.1073/pnas.1719083115
NR 65
TC 0
Z9 0
U1 0
U2 2
PU WOLTERS KLUWER MEDKNOW PUBLICATIONS
PI MUMBAI
PA WOLTERS KLUWER INDIA PVT LTD , A-202, 2ND FLR, QUBE, C T S  NO 1498A-2
   VILLAGE MAROL, ANDHERI EAST, MUMBAI, Maharashtra, INDIA
SN 0973-3698
EI 0973-3701
J9 INDIAN J RHEUMATOL
JI Indian J. Rheumatol.
PD DEC
PY 2020
VL 15
IS 4
BP 323
EP 332
DI 10.4103/injr.injr_92_20
PG 10
WC Rheumatology
WE Emerging Sources Citation Index (ESCI)
SC Rheumatology
GA PQ4MW
UT WOS:000606520500013
OA gold
DA 2024-01-22
ER

PT J
AU Hyun, H
   Hashimoto-Hill, S
   Kim, M
   Tsifansky, MD
   Kim, CH
   Yeo, Y
AF Hyun, Hyesun
   Hashimoto-Hill, Seika
   Kim, Myunghoo
   Tsifansky, Michael D.
   Kim, Chang H.
   Yeo, Yoon
TI Succinylated Chitosan Derivative Has Local Protective Effects on
   Intestinal Inflammation
SO ACS BIOMATERIALS SCIENCE & ENGINEERING
LA English
DT Article
DE colitis; water-soluble chitosan; anti-inflammatory; oral administration;
   preventive therapy
ID TNBS-INDUCED COLITIS; TOLL-LIKE RECEPTORS; BOWEL-DISEASE;
   CROHNS-DISEASE; DRUG-DELIVERY; 5-AMINOSALICYLIC ACID; ZWITTERIONIC
   CHITOSAN; ULCERATIVE-COLITIS; MOLECULAR-WEIGHT; GENE-EXPRESSION
AB We have previously reported on the anti-inflammatory effects of a water-soluble chitosan derivative, zwitterionic chitosan (ZWC). In the present study, we hypothesized that orally administered ZWC would provide local anti-inflammatory effects in the intestinal lumen. ZWC indeed showed anti-inflammatory effects in various in vitro models including peritoneal macrophages, engineered THP1 monocytes, and Caco-2 cells. In Caco-2 cells, ZWC applied before the lipopolysaccharide (LPS) challenge was more effective than when it was applied after it in preventing LPS-induced cell damage. When administered to mice via drinking water as a prophylactic measure, ZWC protected the animals from 2,4,6-trinitrobenzenesulfonic acid (TNBS)-induced colitis, helping them to recover the body weight, restore the gross and histological appearance of the colon, and generate FoxP3(+) T cells. In contrast, orally administered ZWC did not protect the animals from LPS-induced systemic inflammation. These results indicate that orally administered ZWC reaches the colon with minimal absorption through the upper gastrointestinal tract and provides a local anti-inflammatory effect.
C1 [Hyun, Hyesun; Yeo, Yoon] Purdue Univ, Dept Ind & Phys Pharm, 575 Stadium Mall Dr, W Lafayette, IN 47907 USA.
   [Hashimoto-Hill, Seika; Kim, Myunghoo; Kim, Chang H.] Purdue Univ, Dept Comparat Pathobiol, Coll Vet Med, 625 Harrison St, W Lafayette, IN 47907 USA.
   [Tsifansky, Michael D.] Univ Florida, Coll Med, Dept Pediat, Gainesville, FL 32610 USA.
   [Tsifansky, Michael D.] Univ Florida, Coll Med, Congenital Heart Ctr, Gainesville, FL 32610 USA.
   [Kim, Chang H.; Yeo, Yoon] Purdue Univ, Weldon Sch Biomed Engn, 206 South Martin Jischke Dr, W Lafayette, IN 47907 USA.
C3 Purdue University System; Purdue University; Purdue University West
   Lafayette Campus; Purdue University System; Purdue University West
   Lafayette Campus; Purdue University; State University System of Florida;
   University of Florida; State University System of Florida; University of
   Florida; Purdue University System; Purdue University West Lafayette
   Campus; Purdue University
RP Yeo, Y (通讯作者)，Purdue Univ, Dept Ind & Phys Pharm, 575 Stadium Mall Dr, W Lafayette, IN 47907 USA.; Yeo, Y (通讯作者)，Purdue Univ, Weldon Sch Biomed Engn, 206 South Martin Jischke Dr, W Lafayette, IN 47907 USA.
EM yyeo@purdue.edu
RI Yeo, Y/GWV-3316-2022; Kim, Chang/ABG-8200-2020
OI Kim, Chang/0000-0003-4618-9139; Yeo, Yoon/0000-0001-9505-7701
FU NIH [R21 AI119479, R01 AI121302]; Trask Innovation Fund; Ralph W. and
   Grace M. Showalter Research Trust Award; Lilly Endowment Gift Graduate
   Research Award
FX This research was supported by NIH R21 AI119479 and NIH R01 AI121302,
   Trask Innovation Fund and the Ralph W. and Grace M. Showalter Research
   Trust Award, and the Lilly Endowment Gift Graduate Research Award to
   H.H.
CR Abreu MT, 2010, NAT REV IMMUNOL, V10, P131, DOI 10.1038/nri2707
   Altwegg R, 2014, MEDIAT INFLAMM, V2014, DOI 10.1155/2014/172821
   Amoozgar Z, 2012, MOL PHARMACEUT, V9, P1262, DOI 10.1021/mp2005615
   Molodecky Natalie A, 2010, Gastroenterol Hepatol (N Y), V6, P339
   Bajaj G, 2012, PLOS ONE, V7, DOI 10.1371/journal.pone.0030899
   Baldrick P, 2010, REGUL TOXICOL PHARM, V56, P290, DOI 10.1016/j.yrtph.2009.09.015
   Brown SJ, 2007, AM J GASTROENTEROL, V102, P2058, DOI 10.1111/j.1572-0241.2007.01343.x
   Canny GO, 2008, INFECT IMMUN, V76, P3360, DOI 10.1128/IAI.00187-08
   Cario E, 2010, INFLAMM BOWEL DIS, V16, P1583, DOI 10.1002/ibd.21282
   Chae SY, 2005, J CONTROL RELEASE, V102, P383, DOI 10.1016/j.jconrel.2004.10.012
   Cho EJ, 2016, SCI REP-UK, V6, DOI 10.1038/srep29739
   Colombel JF, 2009, INFLAMM BOWEL DIS, V15, P1308, DOI 10.1002/ibd.20956
   Desreumaux P, 2012, GASTROENTEROLOGY, V143, P1207, DOI 10.1053/j.gastro.2012.07.116
   Fujino S, 2003, GUT, V52, P65, DOI 10.1136/gut.52.1.65
   FURDA I, 1983, ACS SYM SER, V214, P105
   Garner CD, 2009, INFECT IMMUN, V77, P2691, DOI 10.1128/IAI.01570-08
   Guha M, 2001, CELL SIGNAL, V13, P85, DOI 10.1016/S0898-6568(00)00149-2
   Guo HL, 2016, MOLECULES, V21, DOI 10.3390/molecules21111597
   Guo SH, 2013, AM J PATHOL, V182, P375, DOI 10.1016/j.ajpath.2012.10.014
   Han CQ, 2016, CELL PHYSIOL BIOCHEM, V38, P2464, DOI 10.1159/000445597
   Hanauer SB, 2004, CLIN GASTROENTEROL H, V2, P542, DOI 10.1016/S1542-3565(04)00238-1
   Hirotani Y, 2008, YAKUGAKU ZASSHI, V128, P1363, DOI 10.1248/yakushi.128.1363
   Jain SK, 2007, AAPS PHARMSCITECH, V8, DOI 10.1208/pt0803056
   Kimura H, 1997, J CELL PHYSIOL, V171, P284, DOI 10.1002/(SICI)1097-4652(199706)171:3<284::AID-JCP6>3.0.CO;2-K
   Lakatos PL, 2009, WORLD J GASTROENTERO, V15, P4234, DOI 10.3748/wjg.15.4234
   Levin A, 2008, WORLD J GASTROENTERO, V14, P5149, DOI 10.3748/wjg.14.5149
   Marshall JK, 2000, AM J GASTROENTEROL, V95, P1628
   Mura C, 2011, INT J PHARMACEUT, V416, P145, DOI 10.1016/j.ijpharm.2011.06.025
   Neurath MF, 2014, NAT REV IMMUNOL, V14, P329, DOI 10.1038/nri3661
   Park J, 2015, MUCOSAL IMMUNOL, V8, P80, DOI 10.1038/mi.2014.44
   Podolsky DK, 2002, BEST PRACT RES CL GA, V16, P933, DOI 10.1053/bega.2002.0354
   Prantera C, 2005, INFLAMM BOWEL DIS, V11, P421, DOI 10.1097/01.MIB.0000158386.25660.1e
   Reinisch W, 1999, AM J GASTROENTEROL, V94, P2156
   Rossomacha E, 2004, J HISTOTECHNOL, V27, P31, DOI 10.1179/his.2004.27.1.31
   Sands BE, 2000, GASTROENTEROLOGY, V118, pS68, DOI 10.1016/S0016-5085(00)70007-2
   Shimono N, 2002, INT J PHARM, V245, P45, DOI 10.1016/S0378-5173(02)00344-7
   Singh JA, 2011, COCHRANE DB SYST REV, DOI 10.1002/14651858.CD008794.pub2
   Sipos F, 2011, DIS MARKERS, V30, P1, DOI 10.3233/DMA-2011-0758
   Toruner M, 2008, GASTROENTEROLOGY, V134, P929, DOI 10.1053/j.gastro.2008.01.012
   Tozaki H, 1997, J PHARM SCI, V86, P1016, DOI 10.1021/js970018g
   Wirtz S, 2007, NAT PROTOC, V2, P541, DOI 10.1038/nprot.2007.41
   Xu PS, 2010, BIOMACROMOLECULES, V11, P2352, DOI 10.1021/bm100481r
   Yeo Y, 2006, J BIOMED MATER RES A, V78A, P668, DOI 10.1002/jbm.a.30740
   Zhang YZ, 2015, LAB INVEST, V95, P480, DOI 10.1038/labinvest.2015.32
NR 44
TC 16
Z9 17
U1 0
U2 29
PU AMER CHEMICAL SOC
PI WASHINGTON
PA 1155 16TH ST, NW, WASHINGTON, DC 20036 USA
SN 2373-9878
J9 ACS BIOMATER SCI ENG
JI ACS Biomater. Sci. Eng.
PD AUG
PY 2017
VL 3
IS 8
SI SI
BP 1853
EP 1860
DI 10.1021/acsbiomaterials.7b00262
PG 8
WC Materials Science, Biomaterials
WE Science Citation Index Expanded (SCI-EXPANDED)
SC Materials Science
GA FD9XE
UT WOS:000407874600042
PM 29450257
OA Green Accepted
DA 2024-01-22
ER

PT J
AU Levit, R
   de Giori, GS
   de LeBlanc, AD
   LeBlanc, JG
AF Levit, R.
   Savoy de Giori, G.
   de Moreno de LeBlanc, A.
   LeBlanc, J. G.
TI Evaluation of the effect of soymilk fermented by a riboflavin-producing
   <i>Lactobacillus plantarum</i> strain in a murine model of colitis
SO BENEFICIAL MICROBES
LA English
DT Article
DE vitamin production; lactic acid bacteria; inflammatory bowel disease
ID INFLAMMATORY-BOWEL-DISEASE; LACTIC-ACID BACTERIA; INTESTINAL
   INFLAMMATION; POTENTIAL APPLICATIONS; CURRENT KNOWLEDGE; OXIDATIVE
   STRESS; CROHNS-DISEASE; DELIVERY; THERAPY
AB Inflammatory bowel diseases (IBD) are idiopathic diseases of the gastrointestinal tract characterised by recurrent inflammation that require lifelong treatments. It has been shown that certain strains of lactic acid bacteria (LAB) can produce specific health-promoting compounds in foods or in the gastrointestinal tract that can in turn prevent and/or treat IBD. This study was designed to evaluate the possible therapeutic potential of soymilk fermented by the riboflavin-producing strain Lactobacillus plantarum CRL 2130 in a trinitrobenzene sulfonic induced colitis mouse model. Mice that received soymilk fermented by L. plantarum CRL 2130 showed a decrease in weight loss, lower damage scores in their large intestines, lower microbial translocation to liver and decreased cytokines levels in their intestinal fluids compared to animals that received unfermented soymilk or soymilk fermented by a non-riboflavin- producing L. plantarum strain. This is the first report that demonstrates that a riboflavin-producing LAB was able to prevent experimental colitis in a murine model.
C1 [Levit, R.; Savoy de Giori, G.; de Moreno de LeBlanc, A.; LeBlanc, J. G.] Consejo Nacl Invest Cient & Tecn, Ctr Referencia Lactobacilos CERELA, Chacabuco 145,T4000ILC San Miguel Tucuman, San Miguel De Tucuman, Argentina.
   [Savoy de Giori, G.] Univ Nacl Tucuman, Fac Bioquim Quim & Farm, Catedra Microbiol Super, Calle Batalla Ayacucho 471, RA-4000 San Miguel De Tucuman, Argentina.
C3 Consejo Nacional de Investigaciones Cientificas y Tecnicas (CONICET);
   Universidad Nacional de Tucuman
RP LeBlanc, JG (通讯作者)，Consejo Nacl Invest Cient & Tecn, Ctr Referencia Lactobacilos CERELA, Chacabuco 145,T4000ILC San Miguel Tucuman, San Miguel De Tucuman, Argentina.
EM leblanc@cerela.org.ar
RI LeBlanc, Alejandra de Moreno de/R-1242-2018
OI LeBlanc, Alejandra de Moreno de/0000-0003-0352-374X
FU Consejo Nacional de Investigaciones Cientificas y Tecnicas (CONICET)
   [PIP006, 1071]; Agencia Nacional de Promocion Cientifica y Tecnologica
   (ANPCyT) [3045, 2554, 2859]
FX This work was financially supported by Consejo Nacional de
   Investigaciones Cientificas y Tecnicas (CONICET, projects PIP006 and
   1071), Agencia Nacional de Promocion Cientifica y Tecnologica (ANPCyT,
   projects 3045, 2554 and 2859). The authors would like to thank Marianela
   Juarez del Valle for her help in soymilk preparation.
CR Aghdassi E, 2003, AM J GASTROENTEROL, V98, P348, DOI 10.1016/S0002-9270(02)05894-X
   Al-Harbi NO, 2014, INT IMMUNOPHARMACOL, V21, P383, DOI 10.1016/j.intimp.2014.05.014
   Alam MM, 2015, ARCH BIOCHEM BIOPHYS, V584, P10, DOI 10.1016/j.abb.2015.08.013
   Arena MP, 2016, J FUNCT FOODS, V23, P12, DOI 10.1016/j.jff.2016.02.015
   De Leblanc AD, 2009, EUR J INFLAMM, V7, P97
   de LeBlanc AD, 2014, WORLD J GASTROENTERO, V20, P16518, DOI 10.3748/wjg.v20.i44.16518
   Del Carmen S, 2013, EUR J INFLAMM, V11, P641, DOI 10.1177/1721727X1301100308
   del Carmen S, 2015, CYTOKINE, V73, P177, DOI 10.1016/j.cyto.2015.02.020
   del Carmen S, 2011, J MOL MICROB BIOTECH, V21, P138, DOI 10.1159/000333830
   Hlavaty T, 2015, J CROHNS COLITIS, V9, P198, DOI 10.1093/ecco-jcc/jju004
   Iwanaga K, 2007, TRANSPLANTATION, V83, P747, DOI 10.1097/01.tp.0000256283.06469.d4
   del Valle MJ, 2014, FOOD RES INT, V62, P1015, DOI 10.1016/j.foodres.2014.05.029
   LeBlanc JG, 2011, J APPL MICROBIOL, V111, P1297, DOI 10.1111/j.1365-2672.2011.05157.x
   LeBlanc JG, 2011, J BIOTECHNOL, V151, P287, DOI 10.1016/j.jbiotec.2010.11.008
   Mazur-Bialy AI, 2015, J PHYSIOL PHARMACOL, V66, P793
   Meyer L, 2015, REV MED CHILE, V143, P7, DOI 10.4067/S0034-98872015000100001
   Moura FA, 2015, REDOX BIOL, V6, P617, DOI 10.1016/j.redox.2015.10.006
   Powers HJ, 2003, AM J CLIN NUTR, V77, P1352
   Roggenbuck C., 2008, E SPEN EUR E J CLIN, V3, pe246
   Russo P, 2016, LWT-FOOD SCI TECHNOL, V68, P288, DOI 10.1016/j.lwt.2015.12.040
   Russo P, 2014, APPL MICROBIOL BIOT, V98, P3691, DOI 10.1007/s00253-013-5484-7
   Thakur K, 2016, MICROB BIOTECHNOL, V9, P441, DOI 10.1111/1751-7915.12335
NR 22
TC 36
Z9 39
U1 1
U2 31
PU WAGENINGEN ACADEMIC PUBLISHERS
PI WAGENINGEN
PA PO BOX 220, WAGENINGEN, 6700 AE, NETHERLANDS
SN 1876-2883
EI 1876-2891
J9 BENEF MICROBES
JI Benef. Mirbobes
PY 2017
VL 8
IS 1
BP 65
EP 72
DI 10.3920/BM2016.0063
PG 8
WC Microbiology; Nutrition & Dietetics
WE Science Citation Index Expanded (SCI-EXPANDED)
SC Microbiology; Nutrition & Dietetics
GA EM8HD
UT WOS:000395551200007
PM 27873546
DA 2024-01-22
ER

PT J
AU Hart, AL
   Hendy, P
AF Hart, A. L.
   Hendy, P.
TI The microbiome in inflammatory bowel disease and its modulation as a
   therapeutic manoeuvre
SO PROCEEDINGS OF THE NUTRITION SOCIETY
LA English
DT Article; Proceedings Paper
CT Winter Meeting of the Nutrition-Society / Conference on Diet, Gut
   Microbiology and Human Health / Symposium 2 on Changes in the Microbiome
   in Disease and Lifecourse
CY DEC 11-12, 2013
CL Royal Coll Surg, London, ENGLAND
SP Nutr Soc
HO Royal Coll Surg
DE Inflammatory bowel disease; Probiotics; Dysbiosis; Faecal microbiota
   transplant; Prebiotics
ID CROHNS-DISEASE; INTESTINAL MICROBIOTA; MAINTAINING REMISSION; PROBIOTIC
   THERAPY; GUT MICROBIOTA; DOUBLE-BLIND; METAANALYSIS; RECURRENT; RELAPSE;
   RISK
AB Inflammatory bowel disease (IBD) is increasing in incidence in both the developed and the developing world. Genetic, immunological and environmental factors are known to be involved. Genome-wide studies have examined the contribution played by host genetics in the development of IBD and have estimated that genetic factors are responsible for about 25 % of the disease risk. Having an IBD-associated genotype does not always lead to development of the disease phenotype, and hence it seems likely that environmental factors are key to triggering development of the disease in genetically susceptible individuals. The gut microbiota contains more cells than its human host, and mounting evidence attests to the importance of the microbiota in the development of several diseases, including IBD, metabolic syndrome and CVD. The present paper reviews the interplay between the microbiota and the mucosal immune system in health and in IBD; and discusses the evidence base for the use of therapeutic modulation of the microbiota to prevent and treat IBD.
C1 [Hart, A. L.; Hendy, P.] St Marks Hosp, IBD Dept, London HA1 3UJ, England.
C3 Imperial College London
RP Hart, AL (通讯作者)，St Marks Hosp, IBD Dept, Watford Rd, London HA1 3UJ, England.
EM Ailsa.Hart@nhs.net
RI hart, ailsa/AFO-1919-2022
CR Akobeng AK, 2007, COCHRANE DB SYST REV, DOI 10.1002/14651858.CD005984
   Anderson CA, 2011, NAT GENET, V43, P246, DOI 10.1038/ng.764
   Bager P, 2012, INFLAMM BOWEL DIS, V18, P857, DOI 10.1002/ibd.21805
   Barrett JC, 2009, NAT GENET, V41, P1330, DOI 10.1038/ng.483
   Benjamin JL, 2011, GUT, V60, P923, DOI 10.1136/gut.2010.232025
   Biswas A, 2013, INT IMMUNOL, V25, P207, DOI 10.1093/intimm/dxs116
   Borody TJ, 2012, NAT REV GASTRO HEPAT, V9, P88, DOI 10.1038/nrgastro.2011.244
   Bourreille A, 2013, CLIN GASTROENTEROL H, V11, P982, DOI 10.1016/j.cgh.2013.02.021
   Cabrera-Rubio R, 2012, AM J CLIN NUTR, V96, P544, DOI 10.3945/ajcn.112.037382
   D'Haens GR, 2008, GASTROENTEROLOGY, V135, P1123, DOI 10.1053/j.gastro.2008.07.010
   D'Haens GR, 1998, GASTROENTEROLOGY, V114, P262, DOI 10.1016/S0016-5085(98)70476-7
   Darfeuille-Michaud A, 2004, GASTROENTEROLOGY, V127, P412, DOI 10.1053/j.gastro.2004.04.061
   Dominguez-Bello MG, 2010, P NATL ACAD SCI USA, V107, P11971, DOI 10.1073/pnas.1002601107
   Duerkop BA, 2009, IMMUNITY, V31, P368, DOI 10.1016/j.immuni.2009.08.009
   EISEMAN B, 1958, SURGERY, V44, P854
   Erickson AR, 2012, PLOS ONE, V7, DOI 10.1371/journal.pone.0049138
   Farrukh A, 2014, WORLD J CLIN CASES, V2, P250, DOI 10.12998/wjcc.v2.i7.250
   Fraher MH, 2012, NAT REV GASTRO HEPAT, V9, P312, DOI 10.1038/nrgastro.2012.44
   Garrett WS, 2007, CELL, V131, P33, DOI 10.1016/j.cell.2007.08.017
   Gionchetti P, 2003, GASTROENTEROLOGY, V124, P1202, DOI 10.1016/S0016-5085(03)00171-9
   Grehan MJ, 2010, J CLIN GASTROENTEROL, V44, P551, DOI 10.1097/MCG.0b013e3181e5d06b
   Holubar SD, 2010, COCHRANE DB SYST REV, DOI 10.1002/14651858.CD001176.pub2
   Hooper LV, 2001, SCIENCE, V291, P881, DOI 10.1126/science.291.5505.881
   Joossens M, 2012, GUT, V61, P958, DOI 10.1136/gutjnl-2011-300413
   Kassam Z, 2013, AM J GASTROENTEROL, V108, P500, DOI 10.1038/ajg.2013.59
   Khalili H, 2013, INFLAMM BOWEL DIS, V19, P542, DOI 10.1097/MIB.0b013e31828132f8
   Kruis W, 1997, ALIMENT PHARM THER, V11, P853, DOI 10.1046/j.1365-2036.1997.00225.x
   Lawley TD, 2012, PLOS PATHOG, V8, DOI 10.1371/journal.ppat.1002995
   Lindsay JO, 2006, GUT, V55, P348, DOI 10.1136/gut.2005.074971
   Marchesi JR, 2007, J PROTEOME RES, V6, P546, DOI 10.1021/pr060470d
   Mimura T, 2004, GUT, V53, P108, DOI 10.1136/gut.53.1.108
   Mouli VP, 2014, ALIMENT PHARM THER, V39, P125, DOI 10.1111/apt.12553
   Navas Lopez V M, 2008, An Pediatr (Barc), V69, P506
   Peterson DA, 2008, CELL HOST MICROBE, V3, P417, DOI 10.1016/j.chom.2008.05.001
   Prantera C, 2012, GASTROENTEROLOGY, V142, P473, DOI 10.1053/j.gastro.2011.11.032
   Rager KD, 2004, JAVMA-J AM VET MED A, V225, P915, DOI 10.2460/javma.2004.225.915
   Rahimi R, 2008, DIGEST DIS SCI, V53, P2524, DOI 10.1007/s10620-007-0171-0
   Sartor RB, 2008, GASTROENTEROLOGY, V134, P577, DOI 10.1053/j.gastro.2007.11.059
   Sartor RB, 2007, INFLAMM BOWEL DIS, V13, P600, DOI 10.1002/ibd.20114
   Secher T, 2014, GUT MICROBES, V4, P353
   Sekirov I, 2010, PHYSIOL REV, V90, P859, DOI 10.1152/physrev.00045.2009
   Selby W, 2007, GASTROENTEROLOGY, V132, P2313, DOI 10.1053/j.gastro.2007.03.031
   Shanahan F, 2009, J PHYSIOL-LONDON, V587, P4175, DOI 10.1113/jphysiol.2009.174649
   Shen J, 2009, INTERN MED J, V39, P103, DOI 10.1111/j.1445-5994.2008.01791.x
   Sokol H, 2009, INFLAMM BOWEL DIS, V15, P1183, DOI 10.1002/ibd.20903
   SOOD A, 2009, GASTROENTEROL H, V7, P1202
   Spooren CEGM, 2013, ALIMENT PHARM THER, V38, P1172, DOI 10.1111/apt.12501
   Swidsinski A, 2005, WORLD J GASTROENTERO, V11, P1131, DOI 10.3748/wjg.v11.i8.1131
   Thibault R, 2010, INFLAMM BOWEL DIS, V16, P684, DOI 10.1002/ibd.21108
   Van Gossum A, 2007, INFLAMM BOWEL DIS, V13, P135, DOI 10.1002/ibd.20063
   van Nood E, 2013, NEW ENGL J MED, V368, P2145, DOI [10.1056/NEJMoa1205037, 10.1056/NEJMc1303919]
   Vieira ELM, 2012, J NUTR BIOCHEM, V23, P430, DOI 10.1016/j.jnutbio.2011.01.007
   Vrieze A, 2010, DIABETOLOGIA, V53, P606, DOI 10.1007/s00125-010-1662-7
   Vrieze A, 2012, GASTROENTEROLOGY, V143, P913, DOI 10.1053/j.gastro.2012.06.031
   Wong JMW, 2006, J CLIN GASTROENTEROL, V40, P235, DOI 10.1097/00004836-200603000-00015
   Xavier RJ, 2007, NATURE, V448, P427, DOI 10.1038/nature06005
   Yates CM, 2014, PHARMACOL THERAPEUT, V141, P272, DOI 10.1016/j.pharmthera.2013.10.010
NR 57
TC 8
Z9 8
U1 0
U2 25
PU CAMBRIDGE UNIV PRESS
PI CAMBRIDGE
PA EDINBURGH BLDG, SHAFTESBURY RD, CB2 8RU CAMBRIDGE, ENGLAND
SN 0029-6651
EI 1475-2719
J9 P NUTR SOC
JI Proc. Nutr. Soc.
PD NOV
PY 2014
VL 73
IS 4
BP 452
EP 456
DI 10.1017/S0029665114001153
PG 5
WC Nutrition & Dietetics
WE Science Citation Index Expanded (SCI-EXPANDED); Conference Proceedings Citation Index - Science (CPCI-S)
SC Nutrition & Dietetics
GA AQ7LW
UT WOS:000343000200002
PM 25221893
OA Bronze
DA 2024-01-22
ER

PT J
AU Aiba, Y
   Nakamura, M
AF Aiba, Yoshihiro
   Nakamura, Minoru
TI The Role of TL1A and DR3 in Autoimmune and Inflammatory Diseases
SO MEDIATORS OF INFLAMMATION
LA English
DT Review
ID DOMAIN-CONTAINING RECEPTOR; SOLUBLE DECOY RECEPTOR-3; GENOME-WIDE
   ASSOCIATION; CYTOKINE 1A TL1A; T-CELL RESPONSES; TNF-LIKE LIGAND;
   CROHNS-DISEASE; SUSCEPTIBILITY LOCI; BOWEL-DISEASE;
   FUNCTIONAL-CHARACTERIZATION
AB TNF-like ligand 1A (TL1A), which binds its cognate receptor DR3 and the decoy receptor DcR3, is an identified member of the TNF superfamily. TL1A exerts pleiotropic effects on cell proliferation, activation, and differentiation of immune cells, including helper T cells and regulatory T cells. TL1A and its two receptors expression is increased in both serum and inflamed tissues in autoimmune diseases such as inflammatory bowel disease (IBD), rheumatoid arthritis (RA), and ankylosing spondylitis (AS). Polymorphisms of the TNFSF15 gene that encodes TL1A are associated with the pathogenesis of irritable bowel syndrome, leprosy, and autoimmune diseases, including IBD, AS, and primary biliary cirrhosis (PBC). In mice, blocking of TL1A-DR3 interaction by either antagonistic antibodies or deletion of the DR3 gene attenuates the severity of multiple autoimmune diseases, whereas sustained TL1A expression on T cells or dendritic cells induces IL-13-dependent small intestinal inflammation. This suggests that modulation of TL1A-DR3 interaction may be a potential therapeutic target in several autoimmune diseases, including IBD, RA, AS, and PBC.
C1 [Aiba, Yoshihiro; Nakamura, Minoru] Natl Hosp Org, Nagasaki Med Ctr, Clin Res Ctr, Omura 8568562, Japan.
   [Nakamura, Minoru] Nagasaki Univ, Grad Sch Biomed Sci, Dept Hepatol, Omura 8568562, Japan.
   [Nakamura, Minoru] Natl Hosp Org, Nagasaki Med Ctr, Clin Res Ctr, Headquarters PBC Res NHOSLJ, Omura 8568562, Japan.
C3 Nagasaki University
RP Nakamura, M (通讯作者)，Natl Hosp Org, Nagasaki Med Ctr, Clin Res Ctr, Kubara 2-1001-1, Omura 8568562, Japan.
EM nakamuram@nmc.hosp.go.jp
FU Japan Society for the Promotion of Science [25860576, 23591006];
   National Hospital Organization; Ministry of Health, Labour and Welfare
   of Japan; Grants-in-Aid for Scientific Research [25860576, 23591006]
   Funding Source: KAKEN
FX This work was supported by a Grant-in-Aid for Scientific Research from
   the Japan Society for the Promotion of Science to Yoshihiro Aiba (no.
   25860576) and Minoru Nakamura (no. 23591006); by a Grant-in-Aid for
   Clinical Research from the National Hospital Organization to Minoru
   Nakamura; and by a grant from the Research Program of Intractable
   Disease provided by the Ministry of Health, Labour and Welfare of Japan.
CR Aiba Y., 2013, LIVER INT
   Anderson CA, 2011, NAT GENET, V43, P246, DOI 10.1038/ng.764
   Bamias G, 2013, CLIN IMMUNOL, V147, P144, DOI 10.1016/j.clim.2013.03.002
   Bamias G, 2003, J IMMUNOL, V171, P4868, DOI 10.4049/jimmunol.171.9.4868
   Bamias G, 2008, CLIN IMMUNOL, V129, P249, DOI 10.1016/j.clim.2008.07.014
   Bamias G, 2006, P NATL ACAD SCI USA, V103, P8441, DOI 10.1073/pnas.0510903103
   Bamias G, 2011, EXP DERMATOL, V20, P725, DOI 10.1111/j.1600-0625.2011.01304.x
   Bamias G, 2010, CLIN IMMUNOL, V137, P242, DOI 10.1016/j.clim.2010.07.001
   Barrett JC, 2008, NAT GENET, V40, P955, DOI 10.1038/ng.175
   Bodmer JL, 1997, IMMUNITY, V6, P79, DOI 10.1016/S1074-7613(00)80244-7
   Bull MJ, 2008, J EXP MED, V205, P2457, DOI 10.1084/jem.20072378
   Cassatella MA, 2007, J IMMUNOL, V178, P7325, DOI 10.4049/jimmunol.178.11.7325
   Cavallini C, 2013, PLOS ONE, V8, DOI 10.1371/journal.pone.0060136
   Chen CC, 2004, J ALLERGY CLIN IMMUN, V114, P195, DOI 10.1016/j.jaci.2004.02.048
   Chen JG, 2004, J IMMUNOL METHODS, V285, P63, DOI 10.1016/j.jim.2003.11.004
   Chinnaiyan AM, 1996, SCIENCE, V274, P990, DOI 10.1126/science.274.5289.990
   Cleynen I, 2013, GUT, V62, P1556, DOI 10.1136/gutjnl-2011-300777
   Fang L, 2008, J EXP MED, V205, P1037, DOI 10.1084/jem.20072528
   Franke A, 2008, NAT GENET, V40, P713, DOI 10.1038/ng.148
   Franke A, 2010, NAT GENET, V42, P1118, DOI 10.1038/ng.717
   Funke B, 2009, GUT, V58, P483, DOI 10.1136/gut.2008.148908
   Fuss IJ, 2008, INFLAMM BOWEL DIS, V14, pS110, DOI 10.1002/ibd.20683
   Han B, 2007, ARTHRITIS RHEUM-US, V56, P3748, DOI 10.1002/art.22978
   Haritunians T, 2010, INFLAMM BOWEL DIS, V16, P1830, DOI 10.1002/ibd.21293
   Heidemann SC, 2010, J CLIN IMMUNOL, V30, P531, DOI 10.1007/s10875-010-9382-9
   Hirano A, 2013, INFLAMM BOWEL DIS, V19, P526, DOI 10.1097/MIB.0b013e31828075e7
   Hsu TL, 2002, J IMMUNOL, V168, P4846, DOI 10.4049/jimmunol.168.10.4846
   Huang ZM, 2012, J IMMUNOL, V188, P5867, DOI 10.4049/jimmunol.1102516
   Jones GW, 2011, FASEB J, V25, P409, DOI 10.1096/fj.10-166843
   Jostins L, 2012, NATURE, V491, P119, DOI 10.1038/nature11582
   Juran BD, 2010, J AUTOIMMUN, V35, P181, DOI 10.1016/j.jaut.2010.06.005
   Ka SM, 2007, J AM SOC NEPHROL, V18, P2473, DOI 10.1681/ASN.2006111242
   Ka SM, 2011, AM J PHYSIOL-RENAL, V301, pF1218, DOI 10.1152/ajprenal.00050.2011
   Kakuta Y, 2006, GUT, V55, P1527, DOI 10.1136/gut.2006.100297
   Kakuta Y, 2009, HUM MOL GENET, V18, P1089, DOI 10.1093/hmg/ddp005
   Kamada N, 2010, INFLAMM BOWEL DIS, V16, P568, DOI 10.1002/ibd.21124
   Kang YJ, 2005, CYTOKINE, V29, P229, DOI 10.1016/j.cyto.2004.12.001
   Kayamuro H, 2009, BIOCHEM BIOPH RES CO, V384, P296, DOI 10.1016/j.bbrc.2009.04.115
   Khan SQ, 2013, J IMMUNOL, V190, P1540, DOI 10.4049/jimmunol.1201908
   Kim S, 2005, CLIN IMMUNOL, V115, P286, DOI 10.1016/j.clim.2005.02.014
   Kim S, 2004, INFECT IMMUN, V72, P89, DOI 10.1128/IAI.72.1.89-93.2004
   Kim Young S, 2010, Curr Gastroenterol Rep, V12, P319, DOI 10.1007/s11894-010-0131-2
   Kitson J, 1996, NATURE, V384, P372, DOI 10.1038/384372a0
   Laurence A, 2007, IMMUNITY, V26, P371, DOI 10.1016/j.immuni.2007.02.009
   Lee CS, 2008, CLIN EXP IMMUNOL, V151, P383, DOI 10.1111/j.1365-2249.2007.03579.x
   Liu LY, 2011, J EXP MED, V208, P1635, DOI 10.1084/jem.20110958
   McLaren JE, 2010, J IMMUNOL, V184, P5827, DOI 10.4049/jimmunol.0903782
   Meylan F, 2011, MUCOSAL IMMUNOL, V4, P172, DOI 10.1038/mi.2010.67
   Meylan F, 2008, IMMUNITY, V29, P79, DOI 10.1016/j.immuni.2008.04.021
   Michelsen KS, 2009, PLOS ONE, V4, DOI 10.1371/journal.pone.0004719
   Migone TS, 2002, IMMUNITY, V16, P479, DOI 10.1016/S1074-7613(02)00283-2
   Mück C, 2010, J GERONTOL A-BIOL, V65, P1165, DOI 10.1093/gerona/glq129
   Nakamura M, 2012, AM J HUM GENET, V91, P721, DOI 10.1016/j.ajhg.2012.08.010
   Osawa K, 2004, GENES IMMUN, V5, P439, DOI 10.1038/sj.gene.6364097
   Otsuki T, 2000, CLIN EXP IMMUNOL, V119, P323
   Papadakis KA, 2004, J IMMUNOL, V172, P7002, DOI 10.4049/jimmunol.172.11.7002
   Pappu BP, 2008, J EXP MED, V205, P1049, DOI 10.1084/jem.20071364
   Picornell Y, 2007, INFLAMM BOWEL DIS, V13, P1333, DOI 10.1002/ibd.20223
   Pitti RM, 1998, NATURE, V396, P699, DOI 10.1038/25387
   Prehn JL, 2004, CLIN IMMUNOL, V112, P66, DOI 10.1016/j.clim.2004.02.007
   Prehn JL, 2007, J IMMUNOL, V178, P4033, DOI 10.4049/jimmunol.178.7.4033
   Saruta M, 2007, J IMMUNOL, V178, P3293, DOI 10.4049/jimmunol.178.5.3293
   Schreiber TH, 2010, J CLIN INVEST, V120, P3629, DOI 10.1172/JCI42933
   Screaton GR, 1997, P NATL ACAD SCI USA, V94, P4615, DOI 10.1073/pnas.94.9.4615
   Shih DQ, 2011, PLOS ONE, V6, DOI 10.1371/journal.pone.0016090
   Shih DQ, 2009, EUR J IMMUNOL, V39, P3239, DOI 10.1002/eji.200839087
   Solomon DH, 2006, ANN RHEUM DIS, V65, P1608, DOI 10.1136/ard.2005.050377
   Steenwinckel V, 2009, J IMMUNOL, V182, P4737, DOI 10.4049/jimmunol.0801941
   Sung HH, 2004, J EXP MED, V199, P1143, DOI 10.1084/jem.20031939
   Takedatsu H, 2008, GASTROENTEROLOGY, V135, P552, DOI 10.1053/j.gastro.2008.04.037
   Tan KB, 1997, GENE, V204, P35, DOI 10.1016/S0378-1119(97)00509-X
   Taraban VY, 2011, MUCOSAL IMMUNOL, V4, P186, DOI 10.1038/mi.2010.70
   Thiébaut R, 2009, AM J GASTROENTEROL, V104, P384, DOI 10.1038/ajg.2008.36
   Tremelling M, 2008, INFLAMM BOWEL DIS, V14, P733, DOI 10.1002/ibd.20399
   Twohig JP, 2012, FASEB J, V26, P3575, DOI 10.1096/fj.11-200618
   Uo M, 2013, GUT, V62, P1734, DOI 10.1136/gutjnl-2012-303063
   Varfolomeev EE, 1998, IMMUNITY, V9, P267, DOI 10.1016/S1074-7613(00)80609-3
   Wang ECY, 2001, MOL CELL BIOL, V21, P3451, DOI 10.1128/MCB.21.10.3451-3461.2001
   Wang ECY, 2001, IMMUNOGENETICS, V53, P59, DOI 10.1007/s002510000290
   Wang K, 2010, HUM MOL GENET, V19, P2059, DOI 10.1093/hmg/ddq078
   Wang YL, 2010, MOL IMMUNOL, V47, P2552, DOI 10.1016/j.molimm.2010.07.001
   Warzocha K, 1998, BIOCHEM BIOPH RES CO, V242, P376, DOI 10.1006/bbrc.1997.7948
   Wen L, 2003, J BIOL CHEM, V278, P39251, DOI 10.1074/jbc.M305833200
   Wu YL, 2003, INT J CANCER, V105, P724, DOI 10.1002/ijc.11138
   Yamazaki K, 2005, HUM MOL GENET, V14, P3499, DOI 10.1093/hmg/ddi379
   Yang SK, 2008, AM J GASTROENTEROL, V103, P1437, DOI 10.1111/j.1572-0241.2007.01752.x
   Yeh WC, 1998, SCIENCE, V279, P1954, DOI 10.1126/science.279.5358.1954
   Yu KY, 1999, J BIOL CHEM, V274, P13733, DOI 10.1074/jbc.274.20.13733
   Zhan CY, 2009, BIOCHEMISTRY-US, V48, P7636, DOI 10.1021/bi900031w
   Zhang FR, 2009, NEW ENGL J MED, V361, P2609, DOI 10.1056/NEJMoa0903753
   Zhang FR, 2011, NAT GENET, V43, P1247, DOI 10.1038/ng.973
   Zhang J, 2001, J CLIN INVEST, V107, P1459, DOI 10.1172/JCI12159
   Zhang J, 2009, J IMMUNOL, V183, P5350, DOI 10.4049/jimmunol.0802645
   Zinovieva E, 2009, PLOS GENET, V5, DOI 10.1371/journal.pgen.1000528
   Zucchelli M, 2011, GUT, V60, P1671, DOI 10.1136/gut.2011.241877
NR 95
TC 53
Z9 68
U1 2
U2 13
PU HINDAWI LTD
PI LONDON
PA ADAM HOUSE, 3RD FLR, 1 FITZROY SQ, LONDON, W1T 5HF, ENGLAND
SN 0962-9351
EI 1466-1861
J9 MEDIAT INFLAMM
JI Mediat. Inflamm.
PY 2013
VL 2013
AR 258164
DI 10.1155/2013/258164
PG 9
WC Cell Biology; Immunology
WE Science Citation Index Expanded (SCI-EXPANDED)
SC Cell Biology; Immunology
GA 279ST
UT WOS:000328980400001
PM 24453414
OA Green Published, Green Submitted, gold
DA 2024-01-22
ER

PT J
AU Kolachala, VL
   Bajaj, R
   Chalasani, M
   Sitaraman, SV
AF Kolachala, Vasantha L.
   Bajaj, Rahul
   Chalasani, Meghana
   Sitaraman, Shanthi V.
TI Purinergic receptors in gastrointestinal inflammation
SO AMERICAN JOURNAL OF PHYSIOLOGY-GASTROINTESTINAL AND LIVER PHYSIOLOGY
LA English
DT Review
DE adenosine receptor; P2 receptor; inflammation
ID ENTERIC NERVOUS-SYSTEM; ISCHEMIA-REPERFUSION INJURY; A(2A) ADENOSINE
   RECEPTOR; INTESTINAL CHLORIDE SECRETION; MURINE SEPTIC PERITONITIS;
   NITRIC-OXIDE SYNTHASE; PERFUSED-RAT-LIVER; EPITHELIAL-CELLS;
   MOLECULAR-CLONING; CROHNS-DISEASE
AB Purinergic receptors comprise a family of transmembrane receptors that are activated by extracellular nucleosides and nucleotides. The two major classes of purinergic receptors, P1 and P2, are expressed widely in the gastrointestinal tract as well as immune cells. The purinergic receptors serve a variety of functions from acting as neurotransmitters, to autocoid and paracrine signaling, to cell activation and immune response. Nucleosides and nucleotide agonist of purinergic receptors are released by many cell types in response to specific physiological signals, and their levels are increased during inflammation. In the past decade, the advent of genetic knockout mice and the development of highly potent and selective agonists and antagonists for the purinergic receptors have significantly advanced the understanding of purinergic receptor signaling in health and inflammation. In fact, agonist/ antagonists of purinergic receptors are emerging as therapeutic modalities to treat intestinal inflammation. In this article, the distribution of the purinergic receptors in the gastrointestinal tract and their physiological and pathophysiological role in intestinal inflammation will be reviewed.
C1 [Kolachala, Vasantha L.; Bajaj, Rahul; Chalasani, Meghana; Sitaraman, Shanthi V.] Emory Univ, Sch Med, Div Digest Dis, Atlanta, GA USA.
C3 Emory University
RP Sitaraman, SV (通讯作者)，Emory Univ, Div Digest Dis, Rm 201-F,615,Michel St,Whitehead Res Bldg, Atlanta, GA 30322 USA.
EM ssitar2@emory.edu
OI Chalasani, Meghana/0000-0003-0727-6475
CR Abbracchio MP, 1995, MOL PHARMACOL, V48, P1038
   Abbracchio MP, 1998, JPN J PHARMACOL, V78, P113, DOI 10.1254/jjp.78.113
   Arai M, 2000, HEPATOLOGY, V32, P297, DOI 10.1053/jhep.2000.8896
   ARMSTRONG S, 1994, CARDIOVASC RES, V28, P1049, DOI 10.1093/cvr/28.7.1049
   Asfaha S, 2001, AM J PHYSIOL-GASTR L, V281, pG635, DOI 10.1152/ajpgi.2001.281.3.G635
   Auchampach JA, 1997, MOL PHARMACOL, V52, P846, DOI 10.1124/mol.52.5.846
   BARRETT KE, 1991, J IMMUNOL, V147, P959
   BARRETT KE, 1990, AM J PHYSIOL, V258, pC902, DOI 10.1152/ajpcell.1990.258.5.C902
   Ben-Ari Z, 2005, APOPTOSIS, V10, P955, DOI 10.1007/s10495-005-0440-3
   Bertrand PP, 2003, NEUROSCIENTIST, V9, P243, DOI 10.1177/1073858403253768
   BINDER HJ, 1987, GASTROENTEROLOGY, V93, P449, DOI 10.1016/0016-5085(87)90905-X
   BINDER HJ, 1990, AM J MED, V88, pS2, DOI 10.1016/0002-9343(90)90267-H
   Bouritius H, 1997, AM J PHYSIOL-CELL PH, V272, pC931, DOI 10.1152/ajpcell.1997.272.3.C931
   Bours MJL, 2006, PHARMACOL THERAPEUT, V112, P358, DOI 10.1016/j.pharmthera.2005.04.013
   BRUNS RF, 1986, MOL PHARMACOL, V29, P331
   Burnstock G, 1980, Prog Biochem Pharmacol, V16, P141
   Burnstock G, 1977, Ciba Found Symp, P295
   Burnstock G, 2000, J PHARMACOL EXP THER, V295, P862
   BUXTON DB, 1987, BIOCHEM J, V248, P35, DOI 10.1042/bj2480035
   Castelucci P, 2002, HISTOCHEM CELL BIOL, V117, P415, DOI 10.1007/s00418-002-0404-4
   Cavalcante IC, 2006, INFECT IMMUN, V74, P2606, DOI 10.1128/IAI.74.5.2606-2612.2006
   Chan ESL, 2006, BRIT J PHARMACOL, V148, P1144, DOI 10.1038/sj.bjp.0706812
   Chen Y, 2006, SCIENCE, V314, P1792, DOI 10.1126/science.1132559
   Christofi FL, 2001, J COMP NEUROL, V439, P46, DOI 10.1002/cne.1334
   COMINELLI F, 1990, J CLIN INVEST, V86, P972, DOI 10.1172/JCI114799
   COMINELLI F, 1992, GASTROENTEROLOGY, V103, P65, DOI 10.1016/0016-5085(92)91096-M
   Cooke HJ, 1999, AM J PHYSIOL-GASTR L, V276, pG451, DOI 10.1152/ajpgi.1999.276.2.G451
   CRONSTEIN BN, 1994, ADV EXP MED BIOL, V370, P411
   CRONSTEIN BN, 1983, J EXP MED, V158, P1160, DOI 10.1084/jem.158.4.1160
   Cui TX, 2000, LIFE SCI, V66, P2593, DOI 10.1016/S0024-3205(00)00593-2
   Day YJ, 2005, J IMMUNOL, V174, P5040, DOI 10.4049/jimmunol.174.8.5040
   De Man JG, 2003, BRIT J PHARMACOL, V139, P172, DOI 10.1038/sj.bjp.0705218
   Di Virgilio F, 2001, BLOOD, V97, P587, DOI 10.1182/blood.V97.3.587
   Dixon AK, 1996, BRIT J PHARMACOL, V118, P1461, DOI 10.1111/j.1476-5381.1996.tb15561.x
   DOBBINS JW, 1984, J CLIN INVEST, V74, P929, DOI 10.1172/JCI111511
   Doctor RB, 2005, AM J PHYSIOL-GASTR L, V288, pG779, DOI 10.1152/ajpgi.00325.2004
   Dranoff JA, 2004, AM J PHYSIOL-GASTR L, V287, pG417, DOI 10.1152/ajpgi.00294.2003
   Dunne JB, 1998, BRIT J PHARMACOL, V125, P225, DOI 10.1038/sj.bjp.0702043
   FEOKTISTOV I, 1995, J CLIN INVEST, V96, P1979, DOI 10.1172/JCI118245
   Feoktistov I, 1997, PHARMACOL REV, V49, P381
   Feranchak AP, 2002, SEMIN LIVER DIS, V22, P251, DOI 10.1055/s-2002-34503
   Fiocchi C, 1998, GASTROENTEROLOGY, V115, P182, DOI 10.1016/S0016-5085(98)70381-6
   Fortin A, 2006, J LEUKOCYTE BIOL, V79, P574, DOI 10.1189/jlb.0505249
   Fozard John R, 2002, Curr Opin Investig Drugs, V3, P69
   FREDHOLM BB, 1994, PHARMACOL REV, V46, P143
   Freeman SL, 2004, GUT, V53, P214, DOI 10.1136/gut.2003.023895
   FREISSMUTH M, 1991, J BIOL CHEM, V266, P17778
   Gadangi P, 1996, J IMMUNOL, V156, P1937
   Galligan JJ, 2004, BRIT J PHARMACOL, V141, P1294, DOI 10.1038/sj.bjp.0705761
   Gallos G, 2005, AM J PHYSIOL-RENAL, V289, pF369, DOI 10.1152/ajprenal.00470.2004
   Gao N, 2006, NEUROGASTROENT MOTIL, V18, P316, DOI 10.1111/j.1365-2982.2005.00754.x
   Gessi S, 2000, BRIT J PHARMACOL, V129, P2, DOI 10.1038/sj.bjp.0703045
   Ghanem E, 2005, BRIT J PHARMACOL, V146, P364, DOI 10.1038/sj.bjp.0706353
   Ghanem E, 2005, AM J PHYSIOL-GASTR L, V288, pG972, DOI 10.1152/ajpgi.00346.2004
   GONZALEZ GA, 1989, CELL, V59, P675, DOI 10.1016/0092-8674(89)90013-5
   GRASL M, 1984, J PHYSIOL-LONDON, V346, P93, DOI 10.1113/jphysiol.1984.sp015009
   Guinzberg R, 2006, AM J PHYSIOL-ENDOC M, V290, pE940, DOI 10.1152/ajpendo.00173.2005
   HALM DR, 1988, AM J PHYSIOL, V254, pC505, DOI 10.1152/ajpcell.1988.254.4.C505
   Harada N, 2000, J PHARMACOL EXP THER, V294, P1034
   HASDAY JD, 1987, J LAB CLIN MED, V110, P264
   Holzer P, 2001, EUR J PHARMACOL, V429, P177, DOI 10.1016/S0014-2999(01)01319-X
   Hosokawa T, 1999, J GASTROEN HEPATOL, V14, P987, DOI 10.1046/j.1440-1746.1999.01989.x
   IREDALE PA, 1994, BRIT J PHARMACOL, V111, P1252, DOI 10.1111/j.1476-5381.1994.tb14880.x
   JACOBSON K, 1995, GASTROENTEROLOGY, V109, P718, DOI 10.1016/0016-5085(95)90378-X
   Jordan JE, 1997, J PHARMACOL EXP THER, V280, P301
   Kadowaki M, 2003, EUR J PHARMACOL, V458, P197, DOI 10.1016/S0014-2999(02)02766-8
   Khoa ND, 2001, J IMMUNOL, V167, P4026, DOI 10.4049/jimmunol.167.7.4026
   Khoo HE, 1996, CANCER LETT, V106, P17, DOI 10.1016/0304-3835(96)04289-9
   Kolachala V, 2005, CELL MOL LIFE SCI, V62, P2647, DOI 10.1007/s00018-005-5328-4
   Kolachala V, 2005, J BIOL CHEM, V280, P4048, DOI 10.1074/jbc.M409577200
   Kosiewicz MM, 2001, J CLIN INVEST, V107, P695, DOI 10.1172/JCI10956
   Köttgen M, 2003, J CLIN INVEST, V111, P371, DOI 10.1172/JCI200316711
   KUMAR NB, 1982, AM J SURG PATHOL, V6, P523, DOI 10.1097/00000478-198209000-00004
   Lazarowski ER, 2001, NEWS PHYSIOL SCI, V16, P1
   Lee HT, 2006, AM J PHYSIOL-REG I, V291, pR959, DOI 10.1152/ajpregu.00034.2006
   Leipziger J, 2003, AM J PHYSIOL-RENAL, V284, pF419, DOI 10.1152/ajprenal.00075.2002
   LINDEN J, 1994, TRENDS PHARMACOL SCI, V15, P298, DOI 10.1016/0165-6147(94)90011-6
   Linden J, 2006, SCIENCE, V314, P1689, DOI 10.1126/science.1137190
   LONDOS C, 1980, P NATL ACAD SCI-BIOL, V77, P2551, DOI 10.1073/pnas.77.5.2551
   Louis E, 1997, EUR J GASTROEN HEPAT, V9, P939, DOI 10.1097/00042737-199710000-00004
   Mabley J, 2003, EUR J PHARMACOL, V466, P323, DOI 10.1016/S0014-2999(03)01570-X
   Martin L, 2006, J PHARMACOL EXP THER, V316, P71, DOI 10.1124/jpet.105.091868
   Matos JE, 2005, J PHYSIOL-LONDON, V564, P269, DOI 10.1113/jphysiol.2004.080002
   McCafferty DM, 1997, AM J PHYSIOL-GASTR L, V272, pG272, DOI 10.1152/ajpgi.1997.272.2.G272
   McColl SR, 2005, FASEB J, V19, P187, DOI 10.1096/fj.05-4804fje
   MEGSON AC, 1995, BRIT J PHARMACOL, V115, P1415, DOI 10.1111/j.1476-5381.1995.tb16632.x
   MELDRUM DR, 1993, ARCH SURG-CHICAGO, V128, P1208
   Mirabet M, 1999, J CELL SCI, V112, P491
   MORRIS AP, 1994, AM J PHYSIOL, V266, pC254, DOI 10.1152/ajpcell.1994.266.1.C254
   MUNSHI R, 1991, J BIOL CHEM, V266, P22285
   Naganuma M, 2006, J IMMUNOL, V177, P2765, DOI 10.4049/jimmunol.177.5.2765
   Nakayama H, 1999, SURGERY, V126, P945, DOI 10.1016/S0039-6060(99)70037-1
   Newby A C, 1985, Adv Myocardiol, V6, P273
   NEWBY AC, 1984, TRENDS BIOCHEM SCI, V9, P42, DOI 10.1016/0968-0004(84)90176-2
   Novakovic SD, 1999, PAIN, V80, P273, DOI 10.1016/S0304-3959(98)00225-5
   Odashima M, 2005, GASTROENTEROLOGY, V129, P26, DOI 10.1053/j.gastro.2005.05.032
   Odashima M, 2005, J GASTROENTEROL, V40, P526, DOI 10.1007/s00535-005-1609-9
   Odashima M, 2005, J GASTROEN HEPATOL, V20, P275, DOI 10.1111/j.1440-1746.2004.03555.x
   Odashima M, 2006, BIOCHEM BIOPH RES CO, V347, P949, DOI 10.1016/j.bbrc.2006.06.185
   Ohta A, 2001, NATURE, V414, P916, DOI 10.1038/414916a
   Okusa MD, 2000, AM J PHYSIOL-RENAL, V279, pF809, DOI 10.1152/ajprenal.2000.279.5.F809
   Ozacmak VH, 2007, WORLD J GASTROENTERO, V13, P538, DOI 10.3748/wjg.v13.i4.538
   PALMER TM, 1995, NEUROPHARMACOLOGY, V34, P683, DOI 10.1016/0028-3908(95)00044-7
   Peralta C, 1997, HEPATOLOGY, V25, P934, DOI 10.1002/hep.510250424
   Poole DP, 2002, AUTON NEUROSCI-BASIC, V101, P39, DOI 10.1016/S1566-0702(02)00179-0
   PRATT AD, 1986, AM J PHYSIOL, V251, pC167, DOI 10.1152/ajpcell.1986.251.2.C167
   Ralevic V, 1998, PHARMACOL REV, V50, P413
   Reinisch W, 1999, AM J GASTROENTEROL, V94, P2156
   REPPERT SM, 1991, MOL ENDOCRINOL, V5, P1037, DOI 10.1210/mend-5-8-1037
   Rivera-Nieves J, 2003, GASTROENTEROLOGY, V124, P972, DOI 10.1053/gast.2003.50148
   Roman RM, 1999, GASTROENTEROLOGY, V116, P964, DOI 10.1016/S0016-5085(99)70081-8
   Roman RM, 1999, AM J PHYSIOL-GASTR L, V276, pG1391, DOI 10.1152/ajpgi.1999.276.6.G1391
   Ruan HZ, 2005, CELL TISSUE RES, V319, P191, DOI 10.1007/s00441-004-1002-7
   RYZHOV SV, IN PRESS J PHARM EXP
   SALMON JE, 1993, J IMMUNOL, V151, P2775
   SALMON JE, 1990, J IMMUNOL, V145, P2235
   SALVATORE CA, 1993, P NATL ACAD SCI USA, V90, P10365, DOI 10.1073/pnas.90.21.10365
   Schnurr M, 2004, BLOOD, V103, P1391, DOI 10.1182/blood-2003-06-1959
   Sitaraman SV, 2001, J CLIN INVEST, V107, P861, DOI 10.1172/JCI11783
   Sitkovsky MV, 2003, BIOCHEM PHARMACOL, V65, P493, DOI 10.1016/S0006-2952(02)01548-4
   Song ZY, 2005, BBA-MOL CELL RES, V1743, P205, DOI 10.1016/j.bbamcr.2004.12.001
   Spychala J, 2000, PHARMACOL THERAPEUT, V87, P161, DOI 10.1016/S0163-7258(00)00053-X
   STEHLE JH, 1992, MOL ENDOCRINOL, V6, P384, DOI 10.1210/me.6.3.384
   Strohmeier GR, 1997, J CLIN INVEST, V99, P2588, DOI 10.1172/JCI119447
   STROHMEIER GR, 1995, J BIOL CHEM, V270, P2387, DOI 10.1074/jbc.270.5.2387
   STUTTS MJ, 1995, SCIENCE, V269, P847, DOI 10.1126/science.7543698
   Sullivan GW, 2001, BRIT J PHARMACOL, V132, P1017, DOI 10.1038/sj.bjp.0703893
   Sullivan GW, 1999, J INFECT DIS, V180, P1550, DOI 10.1086/315084
   Sundaram U, 2003, BIOCHEM PHARMACOL, V65, P1529, DOI 10.1016/S0006-2952(03)00067-4
   Suzuki H, 1998, BIOCHEM BIOPH RES CO, V242, P697, DOI 10.1006/bbrc.1997.8040
   Taylor AL, 1999, J CLIN INVEST, V104, P875, DOI 10.1172/JCI7270
   Van Nassauw L, 2002, HISTOCHEM CELL BIOL, V118, P193, DOI 10.1007/s00418-002-0447-6
   VANBELLE H, 1987, AM J PHYSIOL, V252, pH886, DOI 10.1152/ajpheart.1987.252.5.H886
   VANCALKER D, 1978, NATURE, V276, P839
   VANGALEN PJM, 1994, MOL PHARMACOL, V45, P1101
   Walia B, 2004, BIOCHEM J, V382, P589, DOI 10.1042/BJ20040021
   Wynn G, 2004, AM J PHYSIOL-GASTR L, V287, pG647, DOI 10.1152/ajpgi.00020.2004
   Xaus J, 1999, J IMMUNOL, V162, P3607
   Xiang HJ, 2006, HEPATOL RES, V36, P56, DOI 10.1016/j.hepres.2006.06.008
   Xiang ZH, 2006, HISTOCHEM CELL BIOL, V125, P327, DOI 10.1007/s00418-005-0071-3
   Xiang ZH, 2005, HISTOCHEM CELL BIOL, V124, P379, DOI 10.1007/s00418-005-0043-7
   Yiangou Y, 2001, NEUROGASTROENT MOTIL, V13, P365, DOI 10.1046/j.1365-2982.2001.00276.x
   Yin J, 2007, J CELL SCI, V120, P815, DOI 10.1242/jcs.03389
   YUKAWA T, 1989, AM REV RESPIR DIS, V140, P327, DOI 10.1164/ajrccm/140.2.327
   Zhang N, 2006, BLOOD, V108, P38, DOI 10.1182/blood-2005-06-2599
   ZHOU QY, 1992, P NATL ACAD SCI USA, V89, P7432, DOI 10.1073/pnas.89.16.7432
   ZOETEWEIJ JP, 1993, J BIOL CHEM, V268, P3384
NR 147
TC 73
Z9 77
U1 0
U2 6
PU AMER PHYSIOLOGICAL SOC
PI BETHESDA
PA 9650 ROCKVILLE PIKE, BETHESDA, MD 20814 USA
SN 0193-1857
EI 1522-1547
J9 AM J PHYSIOL-GASTR L
JI Am. J. Physiol.-Gastroint. Liver Physiol.
PD FEB
PY 2008
VL 294
IS 2
BP G401
EP G410
DI 10.1152/ajpgi.00454.2007
PG 10
WC Gastroenterology & Hepatology; Physiology
WE Science Citation Index Expanded (SCI-EXPANDED)
SC Gastroenterology & Hepatology; Physiology
GA 261ZZ
UT WOS:000253120100006
PM 18063703
DA 2024-01-22
ER

PT J
AU Bipat, S
   Zwinderman, AH
AF Bipat, Shandra
   Zwinderman, Aeilko H.
TI Multivariate fixed- and random-effects models for summarizing ordinal
   data in meta-analysis of diagnostic staging studies
SO RESEARCH SYNTHESIS METHODS
LA English
DT Article
DE random-effects model; fixed-effects model; ordinal data; meta-analysis;
   diagnostic test
AB For many diseases (e.g. rectal cancer and the Crohn disease), more than two stages exist and as treatment mostly depends on disease stages, correctly determining this by a diagnostic test is very important. To determine their role in clinical practice, the value of these tests should be carefully evaluated, and summarizing results in meta-analysis should also be done appropriately. A multinomial model for meta-analyzing data with more than two categories has previously been developed; these data were considered as nominal categories. However, there is an ordinal character within staging data. In this study we extended this multinomial model to three ordinal models (models for the logits of adjacent-categories, for continuation-ratio logits and for proportional odds logits) to summarize the ordinal character of staging data. Both fixed-and random-effects approaches were developed and compared. The principles of the multinomial model as well as three ordinal models are shown by fitting these models using the data on staging of rectal cancer by endoluminal ultrasonography and magnetic resonance imaging. The proportions of patients correctly staged, understaged, and overstaged per stage are obtained by these models. Because of the increased interest in meta-analyses for evidence-based guidelines, these models can be helpful in summarizing staging data. Copyright (C) 2010 John Wiley & Sons, Ltd.
C1 [Bipat, Shandra] Univ Amsterdam, Acad Med Ctr, Dept Radiol, NL-1100 DD Amsterdam, Netherlands.
   [Zwinderman, Aeilko H.] Univ Amsterdam, Acad Med Ctr, Dept Clin Epidemiol Biostat & Bioinformat, NL-1100 DD Amsterdam, Netherlands.
C3 University of Amsterdam; Academic Medical Center Amsterdam; University
   of Amsterdam; Academic Medical Center Amsterdam
RP Bipat, S (通讯作者)，Univ Amsterdam, Acad Med Ctr, Dept Radiol, POB 22700, NL-1100 DD Amsterdam, Netherlands.
EM s.bipat@amc.uva.nl
CR Agresti A., 2014, CATEGORICAL DATA ANA
   Barbera L, 2009, SEMIN ONCOL, V36, P155, DOI 10.1053/j.seminoncol.2008.12.007
   Bipat S, 2004, RADIOLOGY, V232, P773, DOI 10.1148/radiol.2323031368
   Bipat S, 2007, ACAD RADIOL, V14, P974, DOI 10.1016/j.acra.2007.05.007
   BOX GEP, 1980, J ROY STAT SOC A STA, V143, P383, DOI 10.2307/2982063
   Brooks SP, 1998, J COMPUT GRAPH STAT, V7, P434, DOI 10.2307/1390675
   Chang JM, 2006, INVEST RADIOL, V41, P168, DOI 10.1097/01.rli.0000192417.33989.7a
   Choi HJ, 2006, CANCER-AM CANCER SOC, V106, P914, DOI 10.1002/cncr.21641
   Drew PJ, 1999, BRIT J SURG, V86, P250, DOI 10.1046/j.1365-2168.1999.01019.x
   Fullerton AS, 2009, SOCIOL METHOD RES, V38, P306, DOI 10.1177/0049124109346162
   Garcia-Aguilar J, 2002, DIS COLON RECTUM, V45, P10, DOI 10.1007/s10350-004-6106-3
   Gearhart SL, 2006, ANN SURG ONCOL, V13, P397, DOI 10.1245/ASO.2006.04.042
   Gelman A, 2007, DATA ANAL USING REGR, P513
   Gelman A, 2004, BAYESIAN DATA ANAL, P488
   Hadfield MB, 1997, BRIT J SURG, V84, P529
   Hamza TH, 2008, MED DECIS MAKING, V28, P639, DOI 10.1177/0272989X08323917
   Hamza TH, 2009, BMC MED RES METHODOL, V9, DOI 10.1186/1471-2288-9-73
   HERZOG U, 1993, DIS COLON RECTUM, V36, P127, DOI 10.1007/BF02051167
   Horsthuis K, 2009, EUR RADIOL, V19, P1450, DOI 10.1007/s00330-008-1287-0
   Imbriaco M, 2006, RADIOL MED, V111, P159, DOI 10.1007/s11547-006-0017-4
   Karabulut Nevzat, 2006, Diagn Interv Radiol, V12, P22
   Lunn DJ, 2000, STAT COMPUT, V10, P325, DOI 10.1023/A:1008929526011
   Met R, 2009, JAMA-J AM MED ASSOC, V301, P415, DOI 10.1001/jama.301.4.415
   Reitsma JB, 2005, J CLIN EPIDEMIOL, V58, P982, DOI 10.1016/j.jclinepi.2005.02.022
   Rubin D. B., 1981, J EDUC STATIST, V6, P377, DOI [DOI 10.3102/10769986006004377, 10.3102/10769986006004377, 10.2307/1164617]
   RUBIN DB, 1984, ANN STAT, V12, P1151, DOI 10.1214/aos/1176346785
   Spiegelhalter D., 2004, WINBUGS USER MANUAL
   Spiegelhalter DJ, 2002, J R STAT SOC B, V64, P583, DOI 10.1111/1467-9868.00353
   Steele SR, 2002, AM J SURG, V184, P126, DOI 10.1016/S0002-9610(02)00903-0
   Tatli S, 2006, J MAGN RESON IMAGING, V23, P534, DOI 10.1002/jmri.20533
   Whitehead A, 2001, STAT MED, V20, P2243, DOI 10.1002/sim.919
NR 31
TC 11
Z9 12
U1 0
U2 2
PU WILEY-BLACKWELL
PI HOBOKEN
PA 111 RIVER ST, HOBOKEN 07030-5774, NJ USA
SN 1759-2879
EI 1759-2887
J9 RES SYNTH METHODS
JI Res. Synth. Methods
PD APR-JUN
PY 2010
VL 1
IS 2
BP 136
EP 148
DI 10.1002/jrsm.10
PG 13
WC Mathematical & Computational Biology; Multidisciplinary Sciences
WE Science Citation Index Expanded (SCI-EXPANDED)
SC Mathematical & Computational Biology; Science & Technology - Other
   Topics
GA V38ZD
UT WOS:000209380400004
PM 26061379
DA 2024-01-22
ER

PT J
AU Makredes, M
   Robinson, D
   Bala, M
   Kimball, AB
AF Makredes, Maryanne
   Robinson, Don, Jr.
   Bala, Mohan
   Kimball, Alexa B.
TI The burden of autoimmune disease: A comparison of prevalence ratios in
   patients with psoriatic arthritis and psoriasis
SO JOURNAL OF THE AMERICAN ACADEMY OF DERMATOLOGY
LA English
DT Article; Proceedings Paper
CT International Investigative Dermatology Meeting
CY MAY 12-17, 2008
CL Kyoto, JAPAN
SP Japanese Soc Investigat Dermatol, Soc Investigat Dermatol, European Soc Dermatol Res, Federat Pharmaceut Manufactures Assoc Japan, Galderma, Janssen Pharmaceut KK, Maruho Co Ltd, Sanofi Aventis KK, Torii Pharmaceut Co Ltd, Abbott Japan Co Ltd, CERIES, Chanel, Clin Labs KK, Dainippon Sumitomo Pharma, Eisai Co Ltd, GlaxoSmithKline KK, Kyowa Hakko Kogyo Co Ltd, Mitsubishi Tanabe Pharma Corp, Nippon Boehringer Ingelheim, Novartis Pharma KK, Schering Plough, Shionogi & Co Ltd, Shiseido Co Ltd, Japan Cosmet Ind Assoc, Igaku Shoin, Pierre Fabre Japan Co Ltd
DE autoimmune disease; psoriasis; psoriatic arthritis
ID INFLAMMATORY-BOWEL-DISEASE; RISK-FACTORS; SKIN
AB Background: Current research has confirmed that many inflammatory autoimmune (AI) diseases are due to derangements in multiple cytokine pathways. Some of these cytokines appear to play comparable key roles across diseases, suggesting that a similar underlying systemic inflammatory cascade Could be responsible for various disease states. A recent study Supports the hypothesis of a common cytokine-based pathology by showing that having one AI disease significantly increased the risk of having another AI disease. Psoriasis is an AI, manifesting as a chronic inflammatory skin condition and is clearly associated with other conditions, most obviously psoriatic arthritis (PsA).
   Objective. We sought to examine whether patients with PsA enrolled in managed health care plans carry a higher AI disease burden than Patients with cutaneous psoriasis only (PsO).
   Methods: Patients 18 years or older enrolled in a health claims database were classified by two clinical subtypes: PsA and PsO. Control Subjects were matched 3:1 to patients with psoriasis on age, sex, census region, and length of previous medical insurance coverage. AI disease diagnoses were identified through International Classification of Diseases, Ninth Revision, codes. The association of other AI diseases with each psoriasis cohort was assessed using a prevalence ratio.
   Results: PsO was associated with a higher prevalence ratio for the 3 gastrointestinal diseases: Crohn disease (1.6 [confidence interval {CI} 1.4-2.0]), ulcerative colitis (1.3 [CI 1.1-1.6]), and inflammatory bowel disease (1.4 [CI 1.2-1.6]). PsA was also associated with a higher prevalence ratio for the gastrointestinal diseases: Crohn disease (2.1 [CI 1.3-3.3]), ulcerative colitis (2.0 [CI 1.3-3.1]), and inflammatory bowel disease (1.8 [CI 1.3-2.5]). Patients with PsA had an increased prevalence ratio associated with giant cell arteritis (4.8 [CI 1.5-15.7]) and Pulmonary fibrosis (1.9 [CI 1.2-3.0]).
   Limitations: Detection and misclassification biases may have affected these findings.
   Conclusions. These findings support the hypothesis that PsA and PsO are associated with development of other AI diseases. The data suggest that evaluating patients with psoriasis for other associated disorders in a prospective manner may be important, because they may be more likely to experience the onset of another AI disease. Treatment planning for these patients could, therefore, require the medical management of more than one AI disease. Further, our data Suggest that PsA and PsO may be divergent in ways previously not described that could inform future research. (J Am Acad Dermatol 2009;61:405-10.)
C1 [Kimball, Alexa B.] Massachusetts Gen Hosp, Dept Dermatol, Clin Unit Res Trials Skin, Boston, MA 02115 USA.
   [Robinson, Don, Jr.] Johnson & Johnson Pharmaceut Serv, Malvern, PA USA.
   [Bala, Mohan] GlaxoSmithKline, Collegeville, PA USA.
C3 Harvard University; Massachusetts General Hospital; Johnson & Johnson;
   Johnson & Johnson USA; GlaxoSmithKline
RP Kimball, AB (通讯作者)，Massachusetts Gen Hosp, Dept Dermatol, Clin Unit Res Trials Skin, 50 Staniford St,240, Boston, MA 02115 USA.
EM harvardskinstudies@partners.org
RI Kimball, Alexandra B./M-6347-2019
OI Kimball, Alexandra B./0000-0001-9405-0479
CR Baumgart DC, 2007, LANCET, V369, P1627, DOI 10.1016/S0140-6736(07)60750-8
   Boren E, 2004, AUTOIMMUN REV, V3, P401, DOI 10.1016/j.autrev.2004.03.004
   Ciocon DH, 2007, BRIT J DERMATOL, V157, P850, DOI 10.1111/j.1365-2133.2007.08148.x
   Cohen R, 2008, INFLAMM BOWEL DIS, V14, P738, DOI 10.1002/ibd.20406
   Davidson A, 2001, NEW ENGL J MED, V345, P340, DOI 10.1056/NEJM200108023450506
   Elkayam O, 2000, CLIN RHEUMATOL, V19, P301, DOI 10.1007/PL00011173
   Ferrándiz C, 2001, J EUR ACAD DERMATOL, V15, P20, DOI 10.1046/j.1468-3083.2001.00191.x
   Gelfand JM, 2005, ARCH DERMATOL, V141, P1537, DOI 10.1001/archderm.141.12.1537
   Gladman DD, 2004, ARTHRITIS RHEUM-US, V50, P24, DOI 10.1002/art.11417
   HELLGREN L, 1969, Acta Rheumatologica Scandinavica, V15, P316
   Icen M, 2008, J AM ACAD DERMATOL, V59, P981, DOI 10.1016/j.jaad.2008.08.034
   Kimball AB, 2008, DERMATOLOGY, V217, P27, DOI 10.1159/000121333
   Krueger GG, 2007, NEW ENGL J MED, V356, P580, DOI 10.1056/NEJMoa062382
   Langley RGB, 2005, ANN RHEUM DIS, V64, P18, DOI 10.1136/ard.2004.033217
   Li JW, 2007, J HUAZHONG U SCI-MED, V27, P330, DOI 10.1007/s11596-007-0329-1
   Nathan SD, 2007, AM J RESP CRIT CARE, V175, P875, DOI 10.1164/rccm.200608-1153CC
   Neimann AL, 2006, J AM ACAD DERMATOL, V55, P829, DOI 10.1016/j.jaad.2006.08.040
   Peters JF, 2001, INT J INTELL SYST, V16, P1, DOI 10.1002/1098-111X(200101)16:1<1::AID-INT1>3.0.CO;2-R
   Ramos-Casals M, 2007, SEMIN ARTHRITIS RHEU, V36, P246, DOI 10.1016/j.semarthrit.2006.08.007
   Robinson D, 2006, CURR MED RES OPIN, V22, P989, DOI 10.1185/030079906X104641
   Schon MP, 2005, NEW ENGL J MED, V352, P1899, DOI 10.1056/NEJMra041320
   Shapiro J, 2007, J AM ACAD DERMATOL, V56, P629, DOI 10.1016/j.jaad.2006.09.017
   Tam LS, 2008, RHEUMATOLOGY, V47, P718, DOI 10.1093/rheumatology/ken090
   Williams JP, 2002, AM J MANAG CARE, V8, pS664
   Wu Y, 2008, J DRUGS DERMATOL, V7, P373
NR 25
TC 79
Z9 85
U1 0
U2 6
PU MOSBY-ELSEVIER
PI NEW YORK
PA 360 PARK AVENUE SOUTH, NEW YORK, NY 10010-1710 USA
SN 0190-9622
EI 1097-6787
J9 J AM ACAD DERMATOL
JI J. Am. Acad. Dermatol.
PD SEP
PY 2009
VL 61
IS 3
BP 405
EP 410
DI 10.1016/j.jaad.2009.02.015
PG 6
WC Dermatology
WE Science Citation Index Expanded (SCI-EXPANDED); Conference Proceedings Citation Index - Science (CPCI-S)
SC Dermatology
GA 489JF
UT WOS:000269415700003
PM 19700012
DA 2024-01-22
ER

PT J
AU Serpico, MR
   Boyle, BM
   Kemper, KJ
   Kim, SC
AF Serpico, Mark R.
   Boyle, Brendan M.
   Kemper, Kathi J.
   Kim, Sandra C.
TI Complementary and Alternative Medicine Use in Children With Inflammatory
   Bowel Diseases: A Single-Center Survey
SO JOURNAL OF PEDIATRIC GASTROENTEROLOGY AND NUTRITION
LA English
DT Article
DE Crohn disease; integrative medicine; ulcerative colitis
ID PEDIATRIC-PATIENTS; POPULATION; ADOLESCENTS; PATTERNS; BODY; LIFE
AB Objectives:The prevalence of inflammatory bowel diseases (IBD) and use of complementary and alternative medicine (CAM) are both common and increasing. The definition of CAM therapy among both practitioners and patients is variable. The aim of our study was to update our understanding of how pediatric IBD patients use, perceive, and define CAM therapies.Methods:We surveyed families of patients with IBD followed in the Gastroenterology Division at Nationwide Children's Hospital in summer 2014 during a routine clinic visit. The survey included questions about the following demographic and disease information; use and side effects associated with prior conventional therapies (CT); and attitudes toward, and use of CAM.Results:The questionnaire was completed by 104 of 118 patients approached (143 years; 43% women). Patients had previously used an average of 3 CT. CAM therapy was used by 84% of patients surveyed, although only 24% of patients/families considered themselves to be using CAM. Common CAM therapies included vitamins/supplements, stress management techniques, and/or dietary changes. Factors associated with using specific CAM therapies included self-reported prior CT-related side effects (P<0.01) and moderate/severe disease activity (P<0.01). Most families (77%) desired to learn more about CAM.Conclusions:Patients seen in a tertiary care center for pediatric IBD frequently integrated CAM therapies into their treatment regimen. Patients with prior side effects from CT or more severe disease were more likely to use CAM. Given the high prevalence of CAM use, pediatric gastrointestinal physicians should be knowledgeable and open to discussions about CAM therapies with their patients.
C1 [Serpico, Mark R.; Boyle, Brendan M.; Kim, Sandra C.] Nationwide Childrens Hosp, Div Gastroenterol, Columbus, OH USA.
   [Serpico, Mark R.] Wright State Univ, Boonshoft Sch Med, Dayton, OH USA.
   [Boyle, Brendan M.; Kemper, Kathi J.; Kim, Sandra C.] Ohio State Univ, Coll Med, Dept Pediat, Columbus, OH USA.
   [Kemper, Kathi J.] Ohio State Univ, Coll Med, Ctr Integrat Hlth & Wellness, Columbus, OH USA.
C3 University System of Ohio; Ohio State University; Nationwide Childrens
   Hospital; University System of Ohio; Wright State University Dayton;
   University System of Ohio; Ohio State University; University System of
   Ohio; Ohio State University
RP Serpico, MR (通讯作者)，Nationwide Childrens Hosp, Gastroenterol Hepatol & Nutr, 700 Childrens Dr, Columbus, OH 43205 USA.
EM serpico.2@wright.edu
RI Kim, Sandra/HMP-1332-2023; Kim, Sandra/HTR-1185-2023
FU Crohn's and Colitis Foundation of America; Wright State University
   Boonshoft School of Medicine; Biostatistics Core at the Research
   Institute at Nationwide Children's Hospital
FX The study was made possible by the support and funding from the Crohn's
   and Colitis Foundation of America and Wright State University Boonshoft
   School of Medicine. The authors would also like to gratefully
   acknowledge research coordinator Beth Skaggs and the Biostatistics Core
   at the Research Institute at Nationwide Children's Hospital for the
   support provided for this project.
CR Abramson O, 2006, J PEDIAT, V157, P233
   Barnes Patricia M, 2008, Natl Health Stat Report, P1
   Barnes PM, 2004, ADV DATA
   Black Lindsey I, 2015, Natl Health Stat Report, P1
   Bosma-den Boer MM, 2012, NUTR METAB, V9, DOI 10.1186/1743-7075-9-32
   Cotton S, 2010, INFLAMM BOWEL DIS, V16, P501, DOI 10.1002/ibd.21045
   Devkota S, 2013, CURR OPIN GASTROEN, V29, P603, DOI 10.1097/MOG.0b013e328365d38f
   EISENBERG DM, 1993, NEW ENGL J MED, V328, P246, DOI 10.1056/NEJM199301283280406
   Fiocchi C, 1998, GASTROENTEROLOGY, V115, P182, DOI 10.1016/S0016-5085(98)70381-6
   Frass M, 2012, OCHSNER J, V12, P45
   Gerasimidis K, 2008, ALIMENT PHARM THERAP, V27, P155, DOI 10.1111/j.1365-2036.2007.03552.x
   Hanson E, 2007, J AUTISM DEV DISORD, V37, P628, DOI 10.1007/s10803-006-0192-0
   Heuschkel R, 2002, AM J GASTROENTEROL, V97, P382, DOI 10.1111/j.1572-0241.2002.05474.x
   Joos Stefanie, 2006, BMC Complement Altern Med, V6, P19, DOI 10.1186/1472-6882-6-19
   Kemper KJ, 2008, PEDIATRICS, V122, P1374, DOI 10.1542/peds.2008-2173
   Koning M, 2013, INFLAMM BOWEL DIS, V19, P767, DOI 10.1097/MIB.0b013e31827f27c8
   Kugathasan S, 2003, J PEDIATR-US, V143, P525, DOI 10.1067/S0022-3476(03)00444-X
   Leiby A, 2013, PEDIATR REV, V34, P405, DOI 10.1542/pir.34-9-405
   Li FX, 2005, CAN J GASTROENTEROL, V19, P567, DOI 10.1155/2005/943547
   Lindberg A, 2014, BMC COMPLEM ALTERN M, V14, DOI 10.1186/1472-6882-14-407
   Markowitz JE, 2004, INFLAMM BOWEL DIS, V10, P599, DOI 10.1097/00054725-200409000-00015
   Nousiainen P, 2014, BMC COMPLEM ALTERN M, V14, DOI 10.1186/1472-6882-14-124
   Pappa H, 2011, J PEDIATR GASTR NUTR, V53, P11, DOI 10.1097/MPG.0b013e31821988a3
   Rouster-Stevens K, 2008, BMC COMPLEM ALTERN M, V8, DOI 10.1186/1472-6882-8-25
   Slader CA, 2006, RESPIROLOGY, V11, P373, DOI 10.1111/j.1440-1843.2006.00861.x
   Wong AP, 2009, J PEDIATR GASTR NUTR, V48, P55, DOI 10.1097/MPG.0b013e318169330f
   Wong HHL, 2006, J AUTISM DEV DISORD, V36, P901, DOI 10.1007/s10803-006-0131-0
NR 27
TC 17
Z9 18
U1 0
U2 6
PU LIPPINCOTT WILLIAMS & WILKINS
PI PHILADELPHIA
PA TWO COMMERCE SQ, 2001 MARKET ST, PHILADELPHIA, PA 19103 USA
SN 0277-2116
EI 1536-4801
J9 J PEDIATR GASTR NUTR
JI J. Pediatr. Gastroenterol. Nutr.
PD DEC
PY 2016
VL 63
IS 6
BP 651
EP 657
DI 10.1097/MPG.0000000000001187
PG 7
WC Gastroenterology & Hepatology; Nutrition & Dietetics; Pediatrics
WE Science Citation Index Expanded (SCI-EXPANDED)
SC Gastroenterology & Hepatology; Nutrition & Dietetics; Pediatrics
GA ED3EW
UT WOS:000388733200036
PM 26960176
DA 2024-01-22
ER

PT J
AU Aden, K
   Breuer, A
   Rehman, A
   Geese, H
   Tran, F
   Sommer, J
   Waetzig, GH
   Reinheimer, TM
   Schreiber, S
   Rose-John, S
   Scheller, J
   Rosenstiel, P
AF Aden, K.
   Breuer, A.
   Rehman, A.
   Geese, H.
   Tran, F.
   Sommer, J.
   Waetzig, G. H.
   Reinheimer, T. M.
   Schreiber, S.
   Rose-John, S.
   Scheller, J.
   Rosenstiel, P.
TI Classic IL-6R signalling is dispensable for intestinal epithelial
   proliferation and repair
SO ONCOGENESIS
LA English
DT Article
ID SOLUBLE INTERLEUKIN-6 RECEPTOR; INFLAMMATORY-BOWEL-DISEASE; ACTIVE
   CROHNS-DISEASE; ULCERATIVE-COLITIS; CELL-MIGRATION; STEM-CELLS;
   IN-VITRO; CANCER; STAT3; PROMOTES
AB Inflammatory bowel disease is characterized by disturbed cytokine signalling in the mucosa. Inhibition of the proinflammatory interleukin (IL)-6 pathway is a promising new therapeutic strategy, but safety concerns arise as IL-6 signalling also contributes to epithelial repair of the intestinal mucosa. To which extent IL-6 classic or trans-signalling contributes to intestinal repair remains elusive. We tested the influence of IL-6 classic signalling on intestinal repair and proliferation. Whereas IL-6 induced STAT3 phosphorylation in the colonic cancer cell lines, primary non-malignant intestinal organoids did not respond to IL-6 classic signalling. Mice deficient in intestinal IL-6R (IL-6R(Delta IEC) mice) did not display increased susceptibility to acute dextran sulfate sodium (DSS)-induced colitis. In the azoxymethane DSS model IL-6R(Delta IEC) mice were not protected from inflammation-induced carcinogenesis but showed comparable tumor load to wild-type mice. These data indicate that classic signalling is not the major pathway to transduce IL-6 stimuli into the intestinal epithelium.
C1 [Aden, K.; Breuer, A.; Rehman, A.; Geese, H.; Tran, F.; Schreiber, S.; Rosenstiel, P.] Univ Hosp Schleswig Holstein, Inst Clin Mol Biol, Campus Kiel,Schittenhelmstr 12, D-24105 Kiel, Germany.
   [Aden, K.; Schreiber, S.] Univ Hosp Schleswig Holstein, Dept Med 1, Campus Kiel, Kiel, Germany.
   [Sommer, J.; Scheller, J.] Heinrich Heine Univ, Fac Med, Inst Biochem & Mol Biol 2, Dusseldorf, Germany.
   [Waetzig, G. H.] CONARIS Res Inst AG, Kiel, Germany.
   [Reinheimer, T. M.] Ferring Pharmaceut AS, Copenhagen, Denmark.
   [Rose-John, S.] Univ Kiel, Inst Biochem, Kiel, Germany.
C3 University of Kiel; Schleswig Holstein University Hospital; University
   of Kiel; Schleswig Holstein University Hospital; Heinrich Heine
   University Dusseldorf; Ferring Pharmaceuticals; University of Kiel
RP Rosenstiel, P (通讯作者)，Univ Hosp Schleswig Holstein, Inst Clin Mol Biol, Campus Kiel,Schittenhelmstr 12, D-24105 Kiel, Germany.
EM p.rosenstiel@mucosa.de
RI Aden, Konrad/AAG-3290-2020; Waetzig, Georg/AAV-7486-2021; Aden,
   Konrad/H-1477-2014; Rosenstiel, Philip/A-5137-2009; Rose-John,
   Stefan/A-7998-2010; Scheller, Jürgen/K-5290-2015; Rehman,
   Ateequr/O-3727-2016; Tran, Florian/AHA-4179-2022
OI Aden, Konrad/0000-0003-3482-7316; Rosenstiel,
   Philip/0000-0002-9692-8828; Rose-John, Stefan/0000-0002-7519-3279;
   Rehman, Ateequr/0000-0002-5664-4628; Tran, Florian/0000-0002-3735-9872
FU DFG Excellence Cluster Inflammation at Interfaces [SFB877];  [RTG1743
   TP5]
FX We gratefully appreciate the technical assistance of Melanie Nebendahl,
   Katharina Gobel, Maren Reffelmann, Tatjana Schmidtke, Karina Greve,
   Dorina Oelsner and Sabine Kock. This work was supported by DFG
   Excellence Cluster Inflammation at Interfaces, SFB877 (project A1, B9)
   and the Graduate School RTG1743 TP5.
CR Adolph TE, 2013, NATURE, V503, P272, DOI 10.1038/nature12599
   Anderson CA, 2011, NAT GENET, V43, P246, DOI 10.1038/ng.764
   Atreya R, 2000, NAT MED, V6, P583, DOI 10.1038/75068
   Atreya R, 2015, WORLD J GASTROENTERO, V21, P12963, DOI 10.3748/wjg.v21.i45.12963
   Brand S, 2006, AM J PHYSIOL-GASTR L, V290, pG827, DOI 10.1152/ajpgi.00513.2005
   Couturier-Maillard A, 2013, J CLIN INVEST, V123, P700, DOI 10.1172/JCI62236
   De Simone V, 2015, ONCOGENE, V34, P3493, DOI 10.1038/onc.2014.286
   Fischer M, 1997, NAT BIOTECHNOL, V15, P142, DOI 10.1038/nbt0297-142
   Franke A, 2010, NAT GENET, V42, P1118, DOI 10.1038/ng.717
   Garbers C, 2015, CURR OPIN IMMUNOL, V34, P75, DOI 10.1016/j.coi.2015.02.008
   Garbers C, 2011, J BIOL CHEM, V286, P42959, DOI 10.1074/jbc.M111.295758
   Gout T, 2011, CLIN RHEUMATOL, V30, P1471, DOI 10.1007/s10067-011-1827-x
   Grivennikov S, 2009, CANCER CELL, V15, P103, DOI 10.1016/j.ccr.2009.01.001
   Holmer R, 2015, BMC CANCER, V15, P1
   Hu B, 2013, P NATL ACAD SCI USA, V110, P9862, DOI 10.1073/pnas.1307575110
   Ito H, 2004, GASTROENTEROLOGY, V126, P989, DOI 10.1053/j.gastro.2004.01.012
   Jostins L, 2012, NATURE, V491, P119, DOI 10.1038/nature11582
   Jostock T, 2001, EUR J BIOCHEM, V268, P160, DOI 10.1046/j.1432-1327.2001.01867.x
   Kuhn KA, 2014, PLOS ONE, V9, DOI 10.1371/journal.pone.0114195
   Lee JS, 2015, IMMUNITY, V43, P727, DOI 10.1016/j.immuni.2015.09.003
   Lee MS, 2012, PLOS ONE, V7, DOI [10.1371/journal.pone.0035710, 10.1371/journal.pone.0040370]
   Liang CC, 2007, NAT PROTOC, V2, P329, DOI 10.1038/nprot.2007.30
   Lindegaard HM, 2016, SCAND J RHEUMATOL, V45, P262, DOI 10.3109/03009742.2015.1112030
   Lindemans CA, 2015, NATURE, V528, P560, DOI 10.1038/nature16460
   Matsumoto S, 2010, J IMMUNOL, V184, P1543, DOI 10.4049/jimmunol.0801217
   McFarland-Mancini MM, 2010, J IMMUNOL, V184, P7219, DOI 10.4049/jimmunol.0901929
   Mishra J, 2013, J BIOL CHEM, V288, P31795, DOI 10.1074/jbc.M113.504126
   Monticelli LA, 2015, P NATL ACAD SCI USA, V112, P10762, DOI 10.1073/pnas.1509070112
   Mudter J, 2007, INFLAMM BOWEL DIS, V13, P1016, DOI 10.1002/ibd.20148
   Niederreiter L, 2013, J EXP MED, V210, P2041, DOI 10.1084/jem.20122341
   Nivarthi H, 2016, ONCOTARGET, V7, P51096, DOI 10.18632/oncotarget.9315
   Pickert G, 2009, J EXP MED, V206, P1465, DOI 10.1084/jem.20082683
   Putoczki TL, 2013, CANCER CELL, V24, P257, DOI 10.1016/j.ccr.2013.06.017
   Sato T, 2009, NATURE, V459, P262, DOI 10.1038/nature07935
   Scheibe K, 2017, GUT, V66, P823, DOI 10.1136/gutjnl-2015-310374
   Scheller J, 2006, SCAND J IMMUNOL, V63, P321, DOI 10.1111/j.1365-3083.2006.01750.x
   Shah SC, 2016, CLIN GASTROENTEROL H, V14, P1245, DOI 10.1016/j.cgh.2016.01.015
   VANDAM M, 1993, J BIOL CHEM, V268, P15285
   Waetzig GH, 2012, EXPERT OPIN THER TAR, V16, P225, DOI 10.1517/14728222.2012.660307
   Willson TA, 2013, INFLAMM BOWEL DIS, V19, P512, DOI 10.1097/MIB.0b013e31828028ad
   Wirtz S, 2007, NAT PROTOC, V2, P541, DOI 10.1038/nprot.2007.41
NR 41
TC 25
Z9 27
U1 1
U2 9
PU NATURE PUBLISHING GROUP
PI NEW YORK
PA 75 VARICK ST, 9TH FLR, NEW YORK, NY 10013-1917 USA
SN 2157-9024
J9 ONCOGENESIS
JI Oncogenesis
PD NOV
PY 2016
VL 5
AR e270
DI 10.1038/oncsis.2016.71
PG 7
WC Oncology
WE Science Citation Index Expanded (SCI-EXPANDED)
SC Oncology
GA EH7JD
UT WOS:000391948100003
PM 27869785
OA gold, Green Published
DA 2024-01-22
ER

PT J
AU Huang, J
   Lam, GY
   Brumell, JH
AF Huang, Ju
   Lam, Grace Y.
   Brumell, John H.
TI Autophagy Signaling Through Reactive Oxygen Species
SO ANTIOXIDANTS & REDOX SIGNALING
LA English
DT Review
ID MITOCHONDRIAL ELECTRON-TRANSPORT; ACTIVATED PROTEIN-KINASE; GENOME-WIDE
   ASSOCIATION; CELL-DEATH; OXIDATIVE STRESS; CROHNS-DISEASE; NLRP3
   INFLAMMASOME; REDOX REGULATION; NADPH-OXIDASE; GENE ATG16L1
AB Autophagy is a degradative pathway that involves delivery of cytoplasmic components, including proteins, organelles, and invaded microbes to the lysosome for digestion. Autophagy is implicated in the pathology of various human diseases. The association of autophagy to inflammatory bowel diseases is consistent with recent discoveries of its role in immunity. A complex of signaling pathways control the induction of autophagy in different cellular contexts. Reactive oxygen species (ROS) are highly reactive oxygen free radicals or non-radical molecules that are generated by multiple mechanisms in cells, with the nicotinamide adenine dinucleotide phosphate (NADPH) oxidases and mitochondria as major cellular sources. These ROS are important signaling molecules that regulate many signal-transduction pathways and play critical roles in cell survival, death, and immune defenses. ROS were recently shown to activate starvation-induced autophagy, antibacterial autophagy, and autophagic cell death. Current findings implicate ROS in the regulation of autophagy through distinct mechanisms, depending on cell types and stimulation conditions. Conversely, autophagy can also suppress ROS production. Understanding the mechanisms behind ROS-induced autophagy will provide significant therapeutic implications for related diseases. Antioxid. Redox Signal. 14, 2215-2231.
C1 [Huang, Ju; Lam, Grace Y.; Brumell, John H.] Hosp Sick Children, Cell Biol Program, Toronto, ON M5G 1X8, Canada.
   [Lam, Grace Y.; Brumell, John H.] Univ Toronto, Inst Med Sci, Toronto, ON M5S 1A1, Canada.
   [Lam, Grace Y.; Brumell, John H.] Univ Toronto, Dept Mol Genet, Toronto, ON M5S 1A1, Canada.
C3 University of Toronto; Hospital for Sick Children (SickKids); University
   of Toronto; University of Toronto
RP Brumell, JH (通讯作者)，Hosp Sick Children, Cell Biol Program, 555 Univ Ave, Toronto, ON M5G 1X8, Canada.
EM john.brumell@sickkids.ca
OI Lam, Grace/0000-0002-7366-193X; Brumell, John/0000-0002-5802-7789
FU Burroughs Wellcome Fund; Canadian Foundation for Innovation; Ontario
   Innovation Trust; Canadian Association of Gastroenterology/Canadian
   Institutes of Health Research/Crohn's; Colitis Foundation of Canada;
   Canadian Institutes of Health Research
FX John H. Brumell, Ph.D., holds an Investigators in Pathogenesis of
   Infectious Disease Award from the Burroughs Wellcome Fund.
   Infrastructure for the Brumell Laboratory was provided by a New
   Opportunities Fund from the Canadian Foundation for Innovation and the
   Ontario Innovation Trust. J.H. holds a Canadian Association of
   Gastroenterology/Canadian Institutes of Health Research/Crohn's and
   Colitis Foundation of Canada postdoctoral fellowship administered by the
   Canadian Association of Gastroenterolgy. G.Y.L. is supported by a
   M.D./Ph.D. Studentship and Canadian Graduate Scholarship Doctoral
   Research Award from the Canadian Institutes of Health Research.
CR Allen IC, 2009, IMMUNITY, V30, P556, DOI 10.1016/j.immuni.2009.02.005
   Amer AO, 2005, CELL MICROBIOL, V7, P765, DOI 10.1111/j.1462-5822.2005.00509.x
   Antonenkov VD, 2010, ANTIOXID REDOX SIGN, V13, P525, DOI 10.1089/ars.2009.2996
   Arico S, 2001, J BIOL CHEM, V276, P35243, DOI 10.1074/jbc.C100319200
   Aslan M, 2003, ANTIOXID REDOX SIGN, V5, P781, DOI 10.1089/152308603770380089
   Azad MB, 2009, ANTIOXID REDOX SIGN, V11, P777, DOI [10.1089/ars.2008.2270, 10.1089/ARS.2008.2270]
   Bellot G, 2009, MOL CELL BIOL, V29, P2570, DOI 10.1128/MCB.00166-09
   Bensaad K, 2009, EMBO J, V28, P3015, DOI 10.1038/emboj.2009.242
   Berger Z, 2006, HUM MOL GENET, V15, P433, DOI 10.1093/hmg/ddi458
   Bernales S, 2006, PLOS BIOL, V4, P2311, DOI 10.1371/journal.pbio.0040423
   Blanc A, 2003, INT J MOL MED, V11, P229
   Botti J, 2006, AUTOPHAGY, V2, P67, DOI 10.4161/auto.2.2.2458
   BRUNK UT, 1992, MUTAT RES, V275, P395, DOI 10.1016/0921-8734(92)90042-N
   Byun YJ, 2009, NEUROSCI LETT, V461, P131, DOI 10.1016/j.neulet.2009.06.011
   Cadwell K, 2008, NATURE, V456, P259, DOI 10.1038/nature07416
   Cadwell K, 2010, CELL, V141, P1135, DOI 10.1016/j.cell.2010.05.009
   CHAUDHRI G, 1986, J IMMUNOL, V137, P2646
   Chen F, 2008, CELL BIOL INT, V32, P715, DOI 10.1016/j.cellbi.2008.02.010
   Chen Y, 2008, CELL DEATH DIFFER, V15, P171, DOI 10.1038/sj.cdd.4402233
   Chen Y, 2009, CELL DEATH DIFFER, V16, P1040, DOI 10.1038/cdd.2009.49
   Chen YQ, 2007, J CELL SCI, V120, P4155, DOI 10.1242/jcs.011163
   Cho SH, 2004, FEBS LETT, V560, P7, DOI 10.1016/S0014-5793(04)00112-7
   CLARK RA, 1986, INFECT IMMUN, V53, P252, DOI 10.1128/IAI.53.2.252-256.1986
   CLARK RA, 1986, J IMMUNOL, V136, P4617
   Cooney R, 2010, NAT MED, V16, P90, DOI 10.1038/nm.2069
   Criollo A, 2007, CELL DEATH DIFFER, V14, P1029, DOI 10.1038/sj.cdd.4402099
   Dann SG, 2006, FEBS LETT, V580, P2821, DOI 10.1016/j.febslet.2006.04.068
   Delbridge LM, 2007, CURR OPIN IMMUNOL, V19, P10, DOI 10.1016/j.coi.2006.11.005
   Delgado MA, 2008, EMBO J, V27, P1110, DOI 10.1038/emboj.2008.31
   Dengjel J, 2005, P NATL ACAD SCI USA, V102, P7922, DOI 10.1073/pnas.0501190102
   Deretic V, 2009, CURR OPIN IMMUNOL, V21, P53, DOI 10.1016/j.coi.2009.02.002
   Djavaheri-Mergny M, 2006, J BIOL CHEM, V281, P30373, DOI 10.1074/jbc.M602097200
   Dostert C, 2008, SCIENCE, V320, P674, DOI 10.1126/science.1156995
   Downward J, 1998, CURR OPIN CELL BIOL, V10, P262, DOI 10.1016/S0955-0674(98)80149-X
   Dunn WA, 2005, AUTOPHAGY, V1, P75
   Dupont N, 2009, CELL HOST MICROBE, V6, P137, DOI 10.1016/j.chom.2009.07.005
   Farre JC, 2008, DEV CELL, V14, P365, DOI 10.1016/j.devcel.2007.12.011
   Fujita N, 2009, J BIOL CHEM, V284, P32602, DOI 10.1074/jbc.M109.037671
   FUNDERBURK SF, 2006, TRENDS CELL BIOL, V72, P1493
   Gal J, 2009, J NEUROCHEM, V111, P1062, DOI 10.1111/j.1471-4159.2009.06388.x
   Gao M, 2008, CANCER RES, V68, P9348, DOI 10.1158/0008-5472.CAN-08-1642
   Gloire G, 2006, BIOCHEM PHARMACOL, V72, P1493, DOI 10.1016/j.bcp.2006.04.011
   Goldstone SD, 1997, BBA-MOL CELL RES, V1355, P353, DOI 10.1016/S0167-4889(96)00150-4
   GOTZ ME, 1994, PHARMACOL THERAPEUT, V63, P37, DOI 10.1016/0163-7258(94)90055-8
   Gross O, 2009, NATURE, V459, P433, DOI 10.1038/nature07965
   Hampe J, 2007, NAT GENET, V39, P207, DOI 10.1038/ng1954
   Hanada T, 2007, J BIOL CHEM, V282, P37298, DOI 10.1074/jbc.C700195200
   Hara T, 2006, NATURE, V441, P885, DOI 10.1038/nature04724
   Harris Thurl E, 2003, Sci STKE, V2003, pre15
   Harrison R, 2002, FREE RADICAL BIO MED, V33, P774, DOI 10.1016/S0891-5849(02)00956-5
   He CC, 2009, ANNU REV GENET, V43, P67, DOI 10.1146/annurev-genet-102808-114910
   Hildeman DA, 2004, FREE RADICAL BIO MED, V36, P1496, DOI 10.1016/j.freeradbiomed.2004.03.023
   Hoyer-Hansen M, 2007, MOL CELL, V25, P193, DOI 10.1016/j.molcel.2006.12.009
   Huang J, 2007, CELL CYCLE, V6, P1837, DOI 10.4161/cc.6.15.4511
   Huang J, 2009, P NATL ACAD SCI USA, V106, P6226, DOI 10.1073/pnas.0811045106
   Hugot JP, 2001, NATURE, V411, P599, DOI 10.1038/35079107
   Ichimura Y, 2000, NATURE, V408, P488, DOI 10.1038/35044114
   Ichimura Y, 2008, J BIOL CHEM, V283, P22847, DOI 10.1074/jbc.M802182200
   Inoki K, 2003, CELL, V115, P577, DOI 10.1016/S0092-8674(03)00929-2
   Jia KL, 2007, AUTOPHAGY, V3, P21, DOI 10.4161/auto.3528
   Jin SK, 2006, AUTOPHAGY, V2, P80, DOI 10.4161/auto.2.2.2460
   Jones DP, 2008, AM J PHYSIOL-CELL PH, V295, pC849, DOI 10.1152/ajpcell.00283.2008
   Jounai N, 2007, P NATL ACAD SCI USA, V104, P14050, DOI 10.1073/pnas.0704014104
   Juhász G, 2007, GENE DEV, V21, P3061, DOI 10.1101/gad.1600707
   Kabeya Y, 2000, EMBO J, V19, P5720, DOI 10.1093/emboj/19.21.5720
   Kamada Y, 2003, CURR TOP MICROBIOL, V279, P73
   Kanki T, 2009, DEV CELL, V17, P98, DOI 10.1016/j.devcel.2009.06.014
   Kiffin R, 2004, MOL BIOL CELL, V15, P4829, DOI 10.1091/mbc.E04-06-0477
   Kim DS, 2010, BIOL PHARM BULL, V33, P545, DOI 10.1248/bpb.33.545
   Kim DK, 2009, CANCER RES, V69, P923, DOI 10.1158/0008-5472.CAN-08-2115
   Kim I, 2007, ARCH BIOCHEM BIOPHYS, V462, P245, DOI 10.1016/j.abb.2007.03.034
   Kim PK, 2008, P NATL ACAD SCI USA, V105, P20567, DOI 10.1073/pnas.0810611105
   Kirisako T, 2000, J CELL BIOL, V151, P263, DOI 10.1083/jcb.151.2.263
   Kirkin V, 2009, MOL CELL, V33, P505, DOI 10.1016/j.molcel.2009.01.020
   Klionsky DJ, 2003, DEV CELL, V5, P539, DOI 10.1016/S1534-5807(03)00296-X
   Komatsu M, 2007, P NATL ACAD SCI USA, V104, P14489, DOI 10.1073/pnas.0701311104
   Komatsu M, 2006, NATURE, V441, P880, DOI 10.1038/nature04723
   Kourie JI, 1998, AM J PHYSIOL-CELL PH, V275, pC1, DOI 10.1152/ajpcell.1998.275.1.C1
   Kouroku Y, 2007, CELL DEATH DIFFER, V14, P230, DOI 10.1038/sj.cdd.4401984
   Kristensen AR, 2008, MOL CELL PROTEOMICS, V7, P2419, DOI 10.1074/mcp.M800184-MCP200
   Kuballa P, 2008, PLOS ONE, V3, DOI 10.1371/journal.pone.0003391
   Kubota C, 2010, J BIOL CHEM, V285, P667, DOI 10.1074/jbc.M109.053058
   Lambert AJ, 2009, METHODS MOL BIOL, V554, P165, DOI 10.1007/978-1-59745-521-3_11
   Lee HK, 2007, SCIENCE, V315, P1398, DOI 10.1126/science.1136880
   Lee JH, 2010, CELL, V141, P1146, DOI 10.1016/j.cell.2010.05.008
   Levine B, 2005, J CLIN INVEST, V115, P2679, DOI 10.1172/JCI26390
   Liang JY, 2007, NAT CELL BIOL, V9, P218, DOI 10.1038/ncb1537
   Liu B, 2008, FREE RADICAL BIO MED, V44, P1529, DOI 10.1016/j.freeradbiomed.2008.01.011
   Liu B, 2009, CANCER LETT, V275, P54, DOI 10.1016/j.canlet.2008.09.042
   Lynch-Day MA, 2010, FEBS LETT, V584, P1359, DOI 10.1016/j.febslet.2010.02.013
   Maiuri MC, 2010, CURR OPIN CELL BIOL, V22, P181, DOI 10.1016/j.ceb.2009.12.001
   Marks DJB, 2009, AM J GASTROENTEROL, V104, P117, DOI 10.1038/ajg.2008.72
   Mathew R, 2009, CELL, V137, P1062, DOI 10.1016/j.cell.2009.03.048
   Mazure NM, 2010, CURR OPIN CELL BIOL, V22, P177, DOI 10.1016/j.ceb.2009.11.015
   MCCARROLL SA, 2008, NAT GENET, V14, P133
   MCCLUNG JM, 2006, AM J PHYSIOL-CELL PH, V298, pC542
   McCray BA, 2008, NEUROSIGNALS, V16, P75, DOI 10.1159/000109761
   McCubrey JA, 2006, ANTIOXID REDOX SIGN, V8, P1775, DOI 10.1089/ars.2006.8.1775
   Meijer AJ, 2004, INT J BIOCHEM CELL B, V36, P2445, DOI 10.1016/j.biocel.2004.02.002
   Miller BC, 2008, AUTOPHAGY, V4, P309, DOI 10.4161/auto.5474
   MITROULIS I, 2008, EUR J IMMUNOL, V4, P309
   Mizushima N, 1998, NATURE, V395, P395, DOI 10.1038/26506
   Mizushima N, 2003, J CELL SCI, V116, P1679, DOI 10.1242/jcs.00381
   Mizushima N, 2008, NATURE, V451, P1069, DOI 10.1038/nature06639
   Mizushima N, 2010, CURR OPIN CELL BIOL, V22, P132, DOI 10.1016/j.ceb.2009.12.004
   Mori K, 2009, J BIOCHEM, V146, P743, DOI 10.1093/jb/mvp166
   Murphy MP, 2009, BIOCHEM J, V417, P1, DOI 10.1042/BJ20081386
   Nair RR, 2009, MOL CANCER THER, V8, P2441, DOI 10.1158/1535-7163.MCT-09-0113
   Nauseef WM, 2008, J BIOL CHEM, V283, P16961, DOI 10.1074/jbc.R700045200
   Nedjic J, 2008, NATURE, V455, P396, DOI 10.1038/nature07208
   Novak I, 2010, EMBO REP, V11, P45, DOI 10.1038/embor.2009.256
   Oakley FD, 2009, ANTIOXID REDOX SIGN, V11, P1313, DOI [10.1089/ars.2008.2363, 10.1089/ARS.2008.2363]
   Ogata M, 2006, MOL CELL BIOL, V26, P9220, DOI 10.1128/MCB.01453-06
   Okamoto K, 2009, DEV CELL, V17, P87, DOI 10.1016/j.devcel.2009.06.013
   Olsson LM, 2007, ARTHRITIS RES THER, V9, DOI 10.1186/ar2299
   Orvedahl A, 2009, CELL DEATH DIFFER, V16, P57, DOI 10.1038/cdd.2008.130
   Orvedahl A, 2007, CELL HOST MICROBE, V1, P23, DOI 10.1016/j.chom.2006.12.001
   Paludan C, 2005, SCIENCE, V307, P593, DOI 10.1126/science.1104904
   Pan JS, 2009, WORLD J GASTROENTERO, V15, P1702, DOI 10.3748/wjg.15.1702
   Pan MH, 2008, P NATL ACAD SCI USA, V105, P5862, DOI 10.1073/pnas.0707460104
   Pankiv S, 2007, J BIOL CHEM, V282, P24131, DOI 10.1074/jbc.M702824200
   Papandreou I, 2008, CELL DEATH DIFFER, V15, P1572, DOI 10.1038/cdd.2008.84
   Pattingre S, 2004, METHOD ENZYMOL, V390, P17
   Pattingre S, 2003, J BIOL CHEM, V278, P16667, DOI 10.1074/jbc.M210998200
   Podolsky DK, 2002, NEW ENGL J MED, V347, P417, DOI 10.1056/NEJMra0804647
   Pua HH, 2007, J EXP MED, V204, P25, DOI 10.1084/jem.20061303
   Qin L, 2010, AUTOPHAGY, V6, P239, DOI 10.4161/auto.6.2.11062
   Rada B, 2008, SEMIN IMMUNOPATHOL, V30, P237, DOI 10.1007/s00281-008-0126-3
   Ravikumar B, 2004, NAT GENET, V36, P585, DOI 10.1038/ng1362
   Rioux JD, 2007, NAT GENET, V39, P596, DOI 10.1038/ng2032
   Roberts RL, 2008, GENES IMMUN, V9, P561, DOI 10.1038/gene.2008.49
   Rouschop KMA, 2010, J CLIN INVEST, V120, P127, DOI 10.1172/JCI40027
   Rubinsztein DC, 2006, NATURE, V443, P780, DOI 10.1038/nature05291
   Rutault K, 1999, FREE RADICAL BIO MED, V26, P232, DOI 10.1016/S0891-5849(98)00194-4
   Saïd-Sadier N, 2010, PLOS ONE, V5, DOI 10.1371/journal.pone.0010008
   Saitoh T, 2008, NATURE, V456, P264, DOI 10.1038/nature07383
   Sakaki K, 2008, J BIOL CHEM, V283, P15370, DOI 10.1074/jbc.M710209200
   Sanjuan MA, 2007, NATURE, V450, P1253, DOI 10.1038/nature06421
   Santos CXC, 2009, ANTIOXID REDOX SIGN, V11, P2409, DOI [10.1089/ars.2009.2625, 10.1089/ARS.2009.2625]
   Scherz-Shouval R, 2007, EMBO J, V26, P1749, DOI 10.1038/sj.emboj.7601623
   Schroder K, 2010, CELL, V140, P821, DOI 10.1016/j.cell.2010.01.040
   Segal AW, 1996, MOL MED TODAY, V2, P129, DOI 10.1016/1357-4310(96)88723-5
   Shintani T, 2004, SCIENCE, V306, P990, DOI 10.1126/science.1099993
   Shintani T, 2002, DEV CELL, V3, P825, DOI 10.1016/S1534-5807(02)00373-8
   Simon MC, 2006, ADV EXP MED BIOL, V588, P165
   Singh SB, 2006, SCIENCE, V313, P1438, DOI 10.1126/science.1129577
   Suzuki T, 2007, PLOS PATHOG, V3, P1082, DOI 10.1371/journal.ppat.0030111
   Tal MC, 2009, P NATL ACAD SCI USA, V106, P2770, DOI 10.1073/pnas.0807694106
   Tallóczy Z, 2002, P NATL ACAD SCI USA, V99, P190, DOI 10.1073/pnas.012485299
   Taylor GA, 2007, CELL MICROBIOL, V9, P1099, DOI 10.1111/j.1462-5822.2007.00916.x
   Thurston TLM, 2009, NAT IMMUNOL, V10, P1215, DOI 10.1038/ni.1800
   Tracy K, 2007, MOL CELL BIOL, V27, P6229, DOI 10.1128/MCB.02246-06
   Travassos LH, 2010, NAT IMMUNOL, V11, P55, DOI 10.1038/ni.1823
   TURRENS JF, 1985, ARCH BIOCHEM BIOPHYS, V237, P408, DOI 10.1016/0003-9861(85)90293-0
   Valko M, 2007, INT J BIOCHEM CELL B, V39, P44, DOI 10.1016/j.biocel.2006.07.001
   van Bruggen R, 2010, BLOOD, V115, P5398, DOI 10.1182/blood-2009-10-250803
   van de Veerdonk FL, 2010, P NATL ACAD SCI USA, V107, P3030, DOI 10.1073/pnas.0914795107
   Virgin HW, 2009, NAT IMMUNOL, V10, P461, DOI 10.1038/ni.1726
   Wang SH, 2009, TOXICOL SCI, V108, P124, DOI 10.1093/toxsci/kfn266
   Wong CH, 2010, PLOS ONE, V5, DOI 10.1371/journal.pone.0009996
   Wong ESP, 2008, HUM MOL GENET, V17, P2570, DOI 10.1093/hmg/ddn157
   Xiong Y, 2007, PLANT PHYSIOL, V143, P291, DOI 10.1104/pp.106.092106
   Xu Y, 2007, IMMUNITY, V27, P135, DOI 10.1016/j.immuni.2007.05.022
   YACOUB A, 2007, CANCER RES, V70, P1120
   Yan YQ, 2007, CANCER LETT, V252, P280, DOI 10.1016/j.canlet.2007.01.007
   Yang J, 2008, FREE RADICAL RES, V42, P492, DOI 10.1080/10715760802112791
   Yano T, 2008, NAT IMMUNOL, V9, P908, DOI 10.1038/ni.1634
   Yorimitsu T, 2006, J BIOL CHEM, V281, P30299, DOI 10.1074/jbc.M607007200
   Yoshikawa Y, 2009, NAT CELL BIOL, V11, P1233, DOI 10.1038/ncb1967
   Yu L, 2006, P NATL ACAD SCI USA, V103, P4952, DOI 10.1073/pnas.0511288103
   Yuan H, 2009, AM J PHYSIOL-HEART C, V296, pH470, DOI 10.1152/ajpheart.01051.2008
   Zhang HY, 2009, TOXICOL SCI, V110, P376, DOI 10.1093/toxsci/kfp101
   Zhang HF, 2008, J BIOL CHEM, V283, P10892, DOI 10.1074/jbc.M800102200
   ZHANG YL, 2005, BIOCHEM BIOPH RES CO, V394, P377
   Zheng YT, 2009, J IMMUNOL, V183, P5909, DOI 10.4049/jimmunol.0900441
NR 175
TC 181
Z9 205
U1 4
U2 77
PU MARY ANN LIEBERT, INC
PI NEW ROCHELLE
PA 140 HUGUENOT STREET, 3RD FL, NEW ROCHELLE, NY 10801 USA
SN 1523-0864
EI 1557-7716
J9 ANTIOXID REDOX SIGN
JI Antioxid. Redox Signal.
PD JUN
PY 2011
VL 14
IS 11
BP 2215
EP 2231
DI 10.1089/ars.2010.3554
PG 17
WC Biochemistry & Molecular Biology; Endocrinology & Metabolism
WE Science Citation Index Expanded (SCI-EXPANDED)
SC Biochemistry & Molecular Biology; Endocrinology & Metabolism
GA 763LY
UT WOS:000290559600014
PM 20874258
DA 2024-01-22
ER

PT J
AU Kim, TH
   Hong, JM
   Oh, B
   Cho, YS
   Lee, JY
   Kim, HL
   Lee, JE
   Ha, MH
   Park, EK
   Kim, SY
AF Kim, Tae-Ho
   Hong, Jung Min
   Oh, Bermseok
   Cho, Yoon Shin
   Lee, Jong-Young
   Kim, Hyung-Lae
   Lee, Jong-Eun
   Ha, Mi-Hyun
   Park, Eui Kyun
   Kim, Shin-Yoon
TI Association of polymorphisms in the interleukin 23 receptor gene with
   osteonecrosis of femoral head in Korean population
SO EXPERIMENTAL AND MOLECULAR MEDICINE
LA English
DT Article
DE femur head; interleukin-23; osteonecrosis; polymorphism, single
   nucleotide
ID GENOME-WIDE ASSOCIATION; CROHNS-DISEASE; IL23R; IL-23; SUSCEPTIBILITY;
   OSTEOCLASTS; MECHANISM; CYTOKINE; THERAPY; INSIGHT
AB Osteonecrosis of the femoral head (ONFH) is known as death of the cellular portion of the femoral head due to an interruption in the vascular supply. The underlying pathophysiology regarding bone cell death remains uncertain. Recently, several studies have shown that autoimmune disorders were related to the development of osteonecrosis. This study investigated the genetic effects of Interleukin 23 receptor (IL23R) polymorphisms regarding the risk of ONFH. Ten SNPs were selected and genotyped in 443 ONFH patients and 273 control subjects in order to perform the genetic association analysis. It was found that polymorphisms of the IL23R gene (rs4655686, rs1569922 and rs7539625) were significantly associated with an increased risk of ONFH (P values; 0.0198-0.0447, OR; 1.30-1.49). Particularly, a stratified analysis based on etiology (alcohol, steroid or idiopathic) showed that the associations between these polymorphisms and ONFH were most significant in idiopathic ONFH patients (P values; 0.0001-0.0150, OR; 1.45-2.17). These results suggest that IL23R polymorphisms may play an important role in the development of ONFH.
C1 [Kim, Tae-Ho; Hong, Jung Min; Ha, Mi-Hyun; Park, Eui Kyun; Kim, Shin-Yoon] Kyungpook Natl Univ Hosp, Skeletal Dis Genome Res Ctr, Taegu 700412, South Korea.
   [Kim, Tae-Ho] Kyungpook Natl Univ, Sch Med, Dept Med, Taegu 700412, South Korea.
   [Kim, Shin-Yoon] Kyungpook Natl Univ, Sch Med, Dept Orthoped Surg, Taegu 700412, South Korea.
   [Park, Eui Kyun] Kyungpook Natl Univ, Sch Dent, Dept Pathol & Regenerat Med, Taegu 700412, South Korea.
   [Oh, Bermseok; Cho, Yoon Shin; Lee, Jong-Young; Kim, Hyung-Lae] Natl Inst Hlth, Natl Genome Res Inst, Seoul 122701, South Korea.
   [Lee, Jong-Eun] DNA Link Inc, Seoul 120110, South Korea.
C3 Kyungpook National University; Kyungpook National University Hospital;
   Kyungpook National University; Kyungpook National University; Kyungpook
   National University; Korea Disease Control & Prevention Agency (KDCA);
   Korea National Institute of Health (KNIH); DNA Link, Inc.
RP Kim, SY (通讯作者)，Kyungpook Natl Univ Hosp, Skeletal Dis Genome Res Ctr, Taegu 700412, South Korea.
EM syukim@knu.ac.kr
RI Lee, Jong-Young/M-6319-2013
OI Lee, Jong-Young/0000-0002-0092-9958; Kim, Shin-Yoon/0000-0002-5445-648X
FU Korea Health 21 RD Project; Ministry of Health and Welfare, Republic of
   Korea [A010252]; Korea National Institute of Health, Korea; Center for
   Disease Control, Republic of Korea
FX This work was supported by a grant from the Korea Health 21 R&D Project,
   Ministry of Health and Welfare, Republic of Korea (Project No.:
   A010252), and intramural grants from the Korea National Institute of
   Health, Korea Center for Disease Control, Republic of Korea.
CR Abu-Shakra M, 2003, CLIN REV ALLERG IMMU, V25, P13, DOI 10.1385/CRIAI:25:1:13
   ATSUMI T, 1992, CLIN ORTHOP RELAT R, P22
   Boss JH, 2004, MED HYPOTHESES, V62, P958, DOI 10.1016/j.mehy.2003.12.036
   Capon F, 2007, HUM GENET, V122, P201, DOI 10.1007/s00439-007-0397-0
   Cardon LR, 2006, SCIENCE, V314, P1403, DOI 10.1126/science.1136668
   Cargill M, 2007, AM J HUM GENET, V80, P273, DOI 10.1086/511051
   Childs SG, 2005, ORTHOP NURS, V24, P295
   Cummings JAF, 2007, INFLAMM BOWEL DIS, V13, P1063, DOI 10.1002/ibd.20180
   DECAMARGO FP, 1984, CLIN ORTHOP RELAT R, P216
   Dubinsky MC, 2007, INFLAMM BOWEL DIS, V13, P511, DOI 10.1002/ibd.20126
   Duerr RH, 2006, SCIENCE, V314, P1461, DOI 10.1126/science.1135245
   Gao YH, 2007, J CLIN INVEST, V117, P122, DOI 10.1172/JCI30074
   Glas J, 2007, PLOS ONE, V2, DOI 10.1371/journal.pone.0000819
   Glueck C J, 2003, Curr Hematol Rep, V2, P417
   GOLD EW, 1979, CLIN ORTHOP RELAT R, P222
   Goldring SR, 1996, CLIN ORTHOP RELAT R, P13
   HEDRICK PW, 1987, GENETICS, V117, P331
   Jones J P Jr, 1999, Acta Orthop Belg, V65 Suppl 1, P5
   Kamiya S, 2007, J BONE MINER METAB, V25, P277, DOI 10.1007/s00774-007-0766-8
   Kerachian MA, 2006, ENDOTHELIUM-J ENDOTH, V13, P237, DOI 10.1080/10623320600904211
   Kim DJ, 2006, EXP MOL MED, V38, P519, DOI 10.1038/emm.2006.61
   Kim TH, 2007, MOL CELLS, V24, P388
   Lane NE, 2006, NAT CLIN PRACT RHEUM, V2, P562, DOI 10.1038/ncprheum0298
   MIGLIARESI S, 1994, LUPUS, V3, P37, DOI 10.1177/096120339400300108
   Mohamed SGK, 2005, BIOCHEM BIOPH RES CO, V329, P839, DOI 10.1016/j.bbrc.2005.02.049
   Mont MA, 1998, CLIN ORTHOP RELAT R, pS314
   Moreno JL, 2003, BLOOD, V102, P1078, DOI 10.1182/blood-2002-11-3437
   Mundy GR, 1996, CLIN ORTHOP RELAT R, P24, DOI 10.1097/00003086-199603000-00004
   Murphy CA, 2003, J EXP MED, V198, P1951, DOI 10.1084/jem.20030896
   Oppmann B, 2000, IMMUNITY, V13, P715, DOI 10.1016/S1074-7613(00)00070-4
   Parham C, 2002, J IMMUNOL, V168, P5699, DOI 10.4049/jimmunol.168.11.5699
   Qin ZHS, 2002, AM J HUM GENET, V71, P1242, DOI 10.1086/344207
   Raelson JV, 2007, P NATL ACAD SCI USA, V104, P14747, DOI 10.1073/pnas.0706645104
   Rioux JD, 2007, NAT GENET, V39, P596, DOI 10.1038/ng2032
   Roberts RL, 2007, AM J GASTROENTEROL, V102, P2754, DOI 10.1111/j.1572-0241.2007.01525.x
   Sánchez E, 2007, TISSUE ANTIGENS, V70, P233, DOI 10.1111/j.1399-0039.2007.00881.x
   Sato K, 2006, CURR OPIN RHEUMATOL, V18, P419, DOI 10.1097/01.bor.0000231912.24740.a5
   Takayanagi H, 2002, ARTHRITIS RES THER, V4, pS227, DOI 10.1186/ar581
   Tektonidou MG, 2004, ORTHOP CLIN N AM, V35, P259, DOI 10.1016/j.ocl.2004.02.003
   Weitzmann MN, 2005, IMMUNOL REV, V208, P154, DOI 10.1111/j.0105-2896.2005.00324.x
NR 40
TC 20
Z9 23
U1 0
U2 4
PU NATURE PUBLISHING GROUP
PI NEW YORK
PA 75 VARICK ST, 9TH FLR, NEW YORK, NY 10013-1917 USA
SN 1226-3613
EI 2092-6413
J9 EXP MOL MED
JI Exp. Mol. Med.
PD AUG 31
PY 2008
VL 40
IS 4
BP 418
EP 426
DI 10.3858/emm.2008.40.4.418
PG 9
WC Biochemistry & Molecular Biology; Medicine, Research & Experimental
WE Science Citation Index Expanded (SCI-EXPANDED)
SC Biochemistry & Molecular Biology; Research & Experimental Medicine
GA 346SF
UT WOS:000259088800007
PM 18779654
OA gold, Green Published
DA 2024-01-22
ER

PT J
AU Deng, ZZ
   Wang, SF
   Wu, CF
   Wang, CJ
AF Deng, Zhenzhen
   Wang, Shengfeng
   Wu, Cuifang
   Wang, Chunjiang
TI IL-17 inhibitor-associated inflammatory bowel disease: A study based on
   literature and database analysis
SO FRONTIERS IN PHARMACOLOGY
LA English
DT Article
DE IL-17 inhibitors; inflammatory bowel disease; FAERS database;
   pharmacovigilance; drug safety
ID PSORIATIC-ARTHRITIS; ULCERATIVE-COLITIS; PLAQUE PSORIASIS;
   CROHNS-DISEASE; SECUKINUMAB; INTERLEUKIN-17; PATIENT; ONSET
AB Objective: Few real-world studies have shown clear association between interleukin (IL)-17 inhibitors and inflammatory bowel disease (IBD) onset. This study investigated the reporting prevalence and evaluated the clinical features and management of IL-17 inhibitor-related IBD events.Methods: We used the US FDA Adverse Event Reporting System database and retrieved data, from 2015 to 2022, on IL-17 inhibitors to identify gastrointestinal inflammatory events and conduct disproportionality analyses by estimating the reporting odds ratios (RORs) and corresponding 95% confidence intervals (CIs). Furthermore, case reports and case series, from 2015 to 30 November 2022, on IBD induced by IL-17 inhibitors were collected for retrospective analysis.Results: A total of 388 cases of primary suspected IL-17 inhibitor-associated gastrointestinal events were reported (268 IBD and 120 colitis), including 348 cases involving secukinumab (SEC), 36 cases involving ixekizumab (IXE), and 4 cases involving brodalumab (BRO). Statistically significant reporting rates of total IBD events were observed for SEC and IXE (ROR = 2.13, 95% CI [1.96-2.30] and ROR = 2.79, 95% CI [2.39-3.27], respectively), whereas BRO did not trigger a safety signal. Twenty-nine studies, which included 34 cases, showed evidence of IBD, following SEC (79.4%) and IXE (20.6%) treatment. The median age was 42 years; typical initial symptoms included diarrhea (90.9%), abdominal pain (57.6%), bloody diarrhea (51.5%), and fever (36.4%). The median time to onset of IBD symptoms was 2.9 months. Some cases were accompanied by elevated white blood cell (WBC) count (87.5%), erythrocyte sedimentation rate (ESR; 85.7%), C-reactive protein (CRP; 100%), and fecal calprotectin (FC; 100%). Cessation of IL-17 inhibitors plus treatment with corticosteroids and TNF antagonists, as either monotherapy or in combination, could lead to complete clinical remission. The median time to remission after IL-17 inhibitor discontinuation was 4 weeks.Conclusion: IL-17 inhibitor treatment is associated with exacerbation and new onset of IBD and colitis. Obtaining a detailed patient history before initiation of treatment and monitoring gastrointestinal symptoms and intestinal inflammatory biomarkers during IL-17 inhibitor treatment is important for safe use of these drugs.
C1 [Deng, Zhenzhen; Wang, Shengfeng; Wu, Cuifang; Wang, Chunjiang] Cent South Univ, Xiangya Hosp 3, Dept Pharm, Changsha, Hunan, Peoples R China.
C3 Central South University
RP Wang, CJ (通讯作者)，Cent South Univ, Xiangya Hosp 3, Dept Pharm, Changsha, Hunan, Peoples R China.
EM wongcj2022@163.com
FU Natural Science Foundation of Hunan Province in China [2021JJ40911]
FX Funding This study was supported by the Natural Science Foundation of
   Hunan Province in China (2021JJ40911).
CR Achufusi TG, 2019, CASE REP MED, V2019, DOI 10.1155/2019/2975631
   Ali AK, 2021, DERMATOL THER, V34, DOI 10.1111/dth.15151
   Burisch J, 2020, PLOS ONE, V15, DOI 10.1371/journal.pone.0233781
   Caron B, 2022, EXPERT OPIN DRUG SAF, V21, P223, DOI 10.1080/14740338.2021.1960981
   Darch KM, 2020, CASE REP MED, V2020, DOI 10.1155/2020/9404505
   Deodhar A, 2019, ARTHRITIS RES THER, V21, DOI 10.1186/s13075-019-1882-2
   Ehrlich D, 2018, CASE REP GASTROINTES, V2018, DOI 10.1155/2018/9679287
   Eppinga H, 2017, INFLAMM BOWEL DIS, V23, P1783, DOI 10.1097/MIB.0000000000001169
   Fauny M, 2020, ANN RHEUM DIS, V79, P1132, DOI 10.1136/annrheumdis-2020-217927
   Fauny M, 2020, J CROHNS COLITIS, V14, P686, DOI 10.1093/ecco-jcc/jjz205
   Felice C, 2019, CLIN EXP IMMUNOL, V196, P123, DOI 10.1111/cei.13246
   Fieldhouse Keira A, 2020, Drugs Context, V9, DOI 10.7573/dic.2020-2-1
   Lozano MJF, 2018, J CROHNS COLITIS, V12, P1131, DOI 10.1093/ecco-jcc/jjy063
   Gossec L, 2020, ANN RHEUM DIS, V79, P700, DOI 10.1136/annrheumdis-2020-217159
   Griffiths CEM, 2015, LANCET, V386, P541, DOI 10.1016/S0140-6736(15)60125-8
   Grimaux X, 2018, ANN DERMATOL VENER, V145, P676, DOI 10.1016/j.annder.2018.07.009
   Grossberg LB, 2019, INFLAMM BOWEL DIS, V25, pE84, DOI 10.1093/ibd/izz033
   Haidari W, 2019, SAGE OPEN MED CASE R, V7, DOI 10.1177/2050313X19893580
   Johnston DN, 2019, BRIT J HOSP MED, V80, P544, DOI 10.12968/hmed.2019.80.9.544
   Jostins L, 2012, NATURE, V491, P119, DOI 10.1038/nature11582
   Langley RG, 2014, NEW ENGL J MED, V371, P326, DOI 10.1056/NEJMoa1314258
   Lebwohl M, 2015, NEW ENGL J MED, V373, P1318, DOI 10.1056/NEJMoa1503824
   Lee ASW, 2020, CLIN EXP DERMATOL, V45, P344, DOI 10.1111/ced.14149
   Lee JS, 2015, IMMUNITY, V43, P727, DOI 10.1016/j.immuni.2015.09.003
   Ma J., 2022, J ADVERSE DRUG REACT, V24, P380
   Magyari L, 2014, WORLD J GASTROENTERO, V20, P3208, DOI 10.3748/wjg.v20.i12.3208
   Marin M, 2021, EUR J HOSP PHARM, V28, P50, DOI 10.1136/ejhpharm-2019-002016
   Maxwell JR, 2015, IMMUNITY, V43, P739, DOI 10.1016/j.immuni.2015.08.019
   Menter A, 2019, J AM ACAD DERMATOL, V80, P1029, DOI 10.1016/j.jaad.2018.11.057
   Gallego EM, 2020, GASTROENT HEPAT-BARC, V43, P622, DOI 10.1016/j.gastrohep.2020.04.009
   Mu X, 2021, BMC GASTROENTEROL, V21, DOI 10.1186/s12876-021-01936-w
   Nallapeta NS, 2019, AM J GASTROENTEROL, V114, pS1176, DOI 10.14309/01.ajg.0000597980.32774.79
   Nazarian A, 2020, ACG CASE REP J, V7, DOI 10.14309/crj.0000000000000316
   Obeidat AE, 2021, CUREUS J MED SCIENCE, V13, DOI 10.7759/cureus.16147
   Ogawa A, 2004, CLIN IMMUNOL, V110, P55, DOI 10.1016/j.clim.2003.09.013
   Onac IA, 2021, RHEUMATOLOGY, V60, P5233, DOI 10.1093/rheumatology/keab193
   Ouyang WJ, 2008, IMMUNITY, V28, P454, DOI 10.1016/j.immuni.2008.03.004
   Paul N, 2018, Am J Gastroenterol, V113, pS866, DOI [10.14309/00000434-201810001-01509, DOI 10.14309/00000434-201810001-01509]
   Petitpain N, 2021, CLIN PHARMACOL THER, V110, P159, DOI 10.1002/cpt.2155
   Philipose Jobin, 2018, Case Rep Gastroenterol, V12, P617, DOI 10.1159/000493922
   Ramiro S, 2023, ANN RHEUM DIS, V82, P19, DOI 10.1136/ard-2022-223296
   Moncada RR, 2019, REV ESP ENFERM DIG, V111, P720, DOI 10.17235/reed.2019.5841/2018
   Schreiber S, 2019, ANN RHEUM DIS, V78, P473, DOI 10.1136/annrheumdis-2018-214273
   Seiderer J, 2008, INFLAMM BOWEL DIS, V14, P437, DOI 10.1002/ibd.20339
   Sethi V, 2019, AM J GASTROENTEROL, V114, pS23
   Shimizu K, 2019, EUR J DERMATOL, V29, P443, DOI 10.1684/ejd.2018.3426
   Shukla T, 2018, J Can Assoc Gastroenterol, V1, P135, DOI [10.1093/jcag/gwy009.090, DOI 10.1093/JCAG/GWY009.090]
   Smith MK, 2019, BMC GASTROENTEROL, V19, DOI 10.1186/s12876-019-1067-0
   Sykaras AG, 2022, INFLAMM BOWEL DIS, V28, pE47, DOI 10.1093/ibd/izab267
   Passos MAT, 2018, ABCD-ARQ BRAS CIR DI, V31, DOI 10.1590/0102-672020180001e1374
   van der Heijde D, 2017, ANN RHEUM DIS, V76, P978, DOI 10.1136/annrheumdis-2016-210770
   van Puijenbroek EP, 2002, PHARMACOEPIDEM DR S, V11, P3, DOI 10.1002/pds.668
   Vernero M, 2019, AM J GASTROENTEROL, V114, P179, DOI 10.1038/s41395-018-0422-z
   Wang JZ, 2018, ACG CASE REP J, V5, DOI 10.14309/crj.2018.56
   Wendling D, 2022, JOINT BONE SPINE, V89, DOI 10.1016/j.jbspin.2022.105344
   Whitney K, 2019, AM J GASTROENTEROL, V114, pS15, DOI 10.14309/01.ajg.0000578292.95094.87
NR 56
TC 6
Z9 6
U1 4
U2 8
PU FRONTIERS MEDIA SA
PI LAUSANNE
PA AVENUE DU TRIBUNAL FEDERAL 34, LAUSANNE, CH-1015, SWITZERLAND
EI 1663-9812
J9 FRONT PHARMACOL
JI Front. Pharmacol.
PD MAR 23
PY 2023
VL 14
AR 1124628
DI 10.3389/fphar.2023.1124628
PG 9
WC Pharmacology & Pharmacy
WE Science Citation Index Expanded (SCI-EXPANDED)
SC Pharmacology & Pharmacy
GA C7XW0
UT WOS:000964012500001
PM 37033665
OA gold, Green Published
DA 2024-01-22
ER

PT J
AU Ma, HD
   Tao, WY
   Zhu, S
AF Ma, Hongdi
   Tao, Wanyin
   Zhu, Shu
TI T lymphocytes in the intestinal mucosa: defense and tolerance
SO CELLULAR & MOLECULAR IMMUNOLOGY
LA English
DT Review
DE Intestinal T cells; Pathogenic infection; Gut microbiota; T-cell therapy
ID CD103(+) DENDRITIC CELLS; ACTIVATED MEMORY CELLS; CELIAC-DISEASE;
   CYTOKINE PRODUCTION; DIFFERENTIAL ROLES; DIETARY ANTIGENS; RESIDENT
   MEMORY; ORAL TOLERANCE; CROHNS-DISEASE; PEYERS PATCH
AB Although lymphocytes are known to circulate throughout lymphoid tissues and blood, they also establish residency in nonlymphoid organs, most prominently in barrier tissues, such as the intestines. The adaptation of T lymphocytes to intestinal environments requires constant discrimination between natural stimulation from commensal flora and food and pathogens that need to be cleared. Genetic variations that cause a defective defense or a break in tolerance along with environmental cues, such as infection or imbalances in the gut microbiota known as dysbiosis, can trigger several immune disorders via the activation of T lymphocytes in the intestines. Elucidation of the immune mechanisms that distinguish between commensal flora and pathogenic organisms may reveal therapeutic targets for the prevention or modulation of inflammatory diseases and boost the efficacy of cancer immunotherapy. In this review, we discuss the development and adaptation of T lymphocytes in the intestine, how these cells protect the host against pathogenic infections while tolerating food antigens and commensal microbiota, and the potential implications of targeting these cells for disease management and therapeutics.
C1 [Ma, Hongdi; Tao, Wanyin; Zhu, Shu] Univ Sci & Technol China, Hefei Natl Lab Phys Sci Microscale, Sch Life Sci, CAS Key Lab Innate Immun & Chron Dis, Hefei 230027, Anhui, Peoples R China.
   [Zhu, Shu] Univ Sci & Technol China, Sch Data Sci, Hefei 230026, Anhui, Peoples R China.
C3 Chinese Academy of Sciences; University of Science & Technology of
   China, CAS; Chinese Academy of Sciences; University of Science &
   Technology of China, CAS
RP Zhu, S (通讯作者)，Univ Sci & Technol China, Hefei Natl Lab Phys Sci Microscale, Sch Life Sci, CAS Key Lab Innate Immun & Chron Dis, Hefei 230027, Anhui, Peoples R China.; Zhu, S (通讯作者)，Univ Sci & Technol China, Sch Data Sci, Hefei 230026, Anhui, Peoples R China.
EM zhushu@ustc.edu.cn
RI Tao, Wanyin/AAR-9230-2020; Zhu, Shu/P-6163-2018
OI Zhu, Shu/0000-0002-8163-0869
FU National Key R&D Program of China [2018YFA0508000]; National Natural
   Science Foundation of China [81822021, 91842105, 31770990, 81788101,
   81821001, 81871284]; Strategic Priority Research Program of the Chinese
   Academy of Sciences [XDB29030101]
FX This work was supported by grants from the National Key R&D Program of
   China (2018YFA0508000) (S.Z.); the National Natural Science Foundation
   of China (81822021, 91842105, 31770990, 81788101 and 81821001) (S.Z.),
   and (81871284) (H.M.); and the Strategic Priority Research Program of
   the Chinese Academy of Sciences (XDB29030101) (S.Z.).
CR Adkins B, 2004, NAT REV IMMUNOL, V4, P553, DOI 10.1038/nri1394
   Agace WW, 2008, TRENDS IMMUNOL, V29, P514, DOI 10.1016/j.it.2008.08.003
   Ali AH, 2015, INTRACTABLE RARE DIS, V4, P1, DOI 10.5582/irdr.2014.01018
   [Anonymous], J DIABETES RES, DOI DOI 10.1155/2016/7569431
   Arpaia N, 2013, NATURE, V504, P451, DOI 10.1038/nature12726
   Atarashi K, 2013, NATURE, V500, P232, DOI 10.1038/nature12331
   Atarashi K, 2011, SCIENCE, V331, P337, DOI 10.1126/science.1198469
   Awasthi A, 2009, NAT IMMUNOL, V10, P568, DOI 10.1038/ni0609-568
   Bai L, 2018, CELL MOL IMMUNOL, V15, P640, DOI 10.1038/cmi.2017.93
   Baldwin TA, 2004, J IMMUNOL, V173, P6515, DOI 10.4049/jimmunol.173.11.6515
   Berg DJ, 1996, J CLIN INVEST, V98, P1010, DOI 10.1172/JCI118861
   Bhaijee F, 2011, PATHOL RES INT, V2011, P247923, DOI [DOI 10.4061/2011/247923, 10.4061/2011/247923]
   Bilate AM, 2012, ANNU REV IMMUNOL, V30, P733, DOI 10.1146/annurev-immunol-020711-075043
   BOLL G, 1995, SCAND J IMMUNOL, V42, P191, DOI 10.1111/j.1365-3083.1995.tb03645.x
   Bouziat R, 2017, SCIENCE, V356, P44, DOI 10.1126/science.aah5298
   Büning J, 2008, IMMUNOLOGY, V125, P510, DOI 10.1111/j.1365-2567.2008.02864.x
   Campbell DJ, 2002, J EXP MED, V195, P135, DOI 10.1084/jem.20011502
   Cellier C, 2000, LANCET, V356, P203, DOI 10.1016/S0140-6736(00)02481-8
   Cheroutre H, 2008, IMMUNITY, V28, P149, DOI 10.1016/j.immuni.2008.01.005
   Cheroutre H, 2011, NAT REV IMMUNOL, V11, P445, DOI 10.1038/nri3007
   Codarri L, 2011, NAT IMMUNOL, V12, P560, DOI 10.1038/ni.2027
   Coombes JL, 2007, J EXP MED, V204, P1757, DOI 10.1084/jem.20070590
   DARLINGTON D, 1966, J ANAT, V100, P813
   De Nitto D, 2010, CURR PHARM DESIGN, V16, P3656, DOI 10.2174/138161210794079164
   Denning TL, 2007, NAT IMMUNOL, V8, P1086, DOI 10.1038/ni1511
   DHARAKUL T, 1990, J VIROL, V64, P4375, DOI 10.1128/JVI.64.9.4375-4382.1990
   Di Sabatino A, 2006, GUT, V55, P469, DOI 10.1136/gut.2005.068684
   Eksteen B, 2004, J EXP MED, V200, P1511, DOI 10.1084/jem.20041035
   El-Behi M, 2011, NAT IMMUNOL, V12, P568, DOI 10.1038/ni.2031
   Erdman SE, 2010, TOXICOL PATHOL, V38, P76, DOI 10.1177/0192623309354110
   Farache J, 2013, IMMUNITY, V38, P581, DOI 10.1016/j.immuni.2013.01.009
   Feagan BG, 2013, NEW ENGL J MED, V369, P699, DOI 10.1056/NEJMoa1215734
   Furusawa Y, 2013, NATURE, V504, P446, DOI 10.1038/nature12721
   Fuss IJ, 2006, INFLAMM BOWEL DIS, V12, P9, DOI 10.1097/01.MIB.0000194183.92671.b6
   Gagliani N, 2015, NATURE, V523, P221, DOI 10.1038/nature14452
   Gopalakrishnan V, 2018, SCIENCE, V359, P97, DOI 10.1126/science.aan4236
   Hadis U, 2011, IMMUNITY, V34, P237, DOI 10.1016/j.immuni.2011.01.016
   Haghikia A, 2015, IMMUNITY, V43, P817, DOI 10.1016/j.immuni.2015.09.007
   Hanninen A, 1996, DIABETES, V45, P1173, DOI 10.2337/diabetes.45.9.1173
   Hayday A, 2008, MUCOSAL IMMUNOL, V1, P172, DOI 10.1038/mi.2008.8
   Hieshima K, 2003, J IMMUNOL, V170, P1452, DOI 10.4049/jimmunol.170.3.1452
   Hogquist KA, 2005, NAT REV IMMUNOL, V5, P772, DOI 10.1038/nri1707
   Huang YJ, 2011, NAT IMMUNOL, V12, P1086, DOI 10.1038/ni.2106
   Hueber W, 2012, GUT, V61, P1693, DOI 10.1136/gutjnl-2011-301668
   Iijima N, 2015, TRENDS IMMUNOL, V36, P556, DOI 10.1016/j.it.2015.07.002
   Innocentin YLS, 2011, CELL, V147, P629, DOI 10.1016/j.cell.2011.09.025
   Ishigame H, 2009, IMMUNITY, V30, P108, DOI 10.1016/j.immuni.2008.11.009
   Ivanov II, 2009, CELL, V139, P485, DOI 10.1016/j.cell.2009.09.033
   Iwata M, 2004, IMMUNITY, V21, P527, DOI 10.1016/j.immuni.2004.08.011
   Ju JM, 2015, METHODS MOL BIOL, V1326, P23, DOI 10.1007/978-1-4939-2839-2_3
   KEUNING JJ, 1976, LANCET, V1, P506
   Khor B, 2011, NATURE, V474, P307, DOI 10.1038/nature10209
   Kim KS, 2016, SCIENCE, V351, P858, DOI 10.1126/science.aac5560
   Klatt NR, 2013, TRENDS MICROBIOL, V21, P6, DOI 10.1016/j.tim.2012.09.001
   Klose CSN, 2014, IMMUNITY, V41, P230, DOI 10.1016/j.immuni.2014.06.018
   Kunkel EJ, 2000, J EXP MED, V192, P761, DOI 10.1084/jem.192.5.761
   Kuo S, 2001, PEDIATR RES, V49, P543, DOI 10.1203/00006450-200104000-00017
   Lee JS, 2015, IMMUNITY, V43, P727, DOI 10.1016/j.immuni.2015.09.003
   Lee YK, 2011, P NATL ACAD SCI USA, V108, P4615, DOI 10.1073/pnas.1000082107
   Leppkes M, 2009, GASTROENTEROLOGY, V136, P257, DOI 10.1053/j.gastro.2008.10.018
   Liu TC, 2016, ANNU REV PATHOL-MECH, V11, P127, DOI 10.1146/annurev-pathol-012615-044152
   Lu XF, 2016, CELL MOL IMMUNOL, V13, P776, DOI 10.1038/cmi.2015.60
   Ma LJ, 2009, J IMMUNOL, V183, P1044, DOI 10.4049/jimmunol.0900420
   Maiuri L, 2000, GASTROENTEROLOGY, V119, P996, DOI 10.1053/gast.2000.18149
   Malamut G, 2010, J CLIN INVEST, V120, P2131, DOI 10.1172/JCI41344
   Mariño E, 2017, NAT IMMUNOL, V18, P552, DOI 10.1038/ni.3713
   Masopust D, 2010, J EXP MED, V207, P553, DOI 10.1084/jem.20090858
   Maxwell JR, 2015, IMMUNITY, V43, P739, DOI 10.1016/j.immuni.2015.08.019
   McDole JR, 2012, NATURE, V483, P345, DOI 10.1038/nature10863
   McNeal MM, 2002, J VIROL, V76, P560, DOI 10.1128/JVI.76.2.560-568.2002
   Mention JJ, 2003, GASTROENTEROLOGY, V125, P730, DOI 10.1016/S0016-5085(03)01047-3
   Meresse B, 2009, MUCOSAL IMMUNOL, V2, P8, DOI 10.1038/mi.2008.75
   Mikulic J, 2017, CELL MOL IMMUNOL, V14, P546, DOI 10.1038/cmi.2015.110
   Monteleone G, 1997, GASTROENTEROLOGY, V112, P1169, DOI 10.1016/S0016-5085(97)70128-8
   Monteleone I, 2011, BMC MED, V9, DOI 10.1186/1741-7015-9-122
   Mora JR, 2003, NATURE, V424, P88, DOI 10.1038/nature01726
   Mucida D, 2007, SCIENCE, V317, P256, DOI 10.1126/science.1145697
   Murai M, 2003, NAT IMMUNOL, V4, P154, DOI 10.1038/ni879
   Nanjundappa RH, 2017, CELL, V171, P655, DOI 10.1016/j.cell.2017.09.022
   Neurath MF, 2007, NAT MED, V13, P26, DOI 10.1038/nm0107-26
   Neurath MF, 2017, NAT REV GASTRO HEPAT, V14, P269, DOI 10.1038/nrgastro.2016.208
   Neurath MF, 2014, NAT REV IMMUNOL, V14, P329, DOI 10.1038/nri3661
   Ostanin DV, 2009, AM J PHYSIOL-GASTR L, V296, pG135, DOI 10.1152/ajpgi.90462.2008
   Pahar B, 2006, EUR J IMMUNOL, V36, P583, DOI 10.1002/eji.200535520
   Petrovic A, 2004, BLOOD, V103, P1542, DOI 10.1182/blood-2003-03-0957
   PODOLSKY DK, 1991, NEW ENGL J MED, V325, P1008, DOI 10.1056/NEJM199110033251406
   POWRIE F, 1994, IMMUNITY, V1, P553, DOI 10.1016/1074-7613(94)90045-0
   Ramanan D, 2016, SCIENCE, V352, P608, DOI 10.1126/science.aaf3229
   Reinisch W, 2006, GUT, V55, P1138, DOI 10.1136/gut.2005.079434
   Reis BS, 2014, IMMUNITY, V41, P244, DOI 10.1016/j.immuni.2014.06.017
   Rivollier A, 2012, J EXP MED, V209, P139, DOI 10.1084/jem.20101387
   Romagnoli PA, 2017, MUCOSAL IMMUNOL, V10, P520, DOI 10.1038/mi.2016.66
   Round JL, 2010, P NATL ACAD SCI USA, V107, P12204, DOI 10.1073/pnas.0909122107
   Routy B, 2018, SCIENCE, V359, P91, DOI 10.1126/science.aan3706
   Schmidt EGW, 2013, INFLAMM BOWEL DIS, V19, P1567, DOI 10.1097/MIB.0b013e318286fa1c
   Seidel D, 2014, HEPATOLOGY, V59, P601, DOI 10.1002/hep.26702
   Seo SU, 2015, IMMUNITY, V42, P744, DOI 10.1016/j.immuni.2015.03.004
   Shan MM, 2013, SCIENCE, V342, P447, DOI 10.1126/science.1237910
   Shen HB, 2018, CELL MOL IMMUNOL, V15, P216, DOI 10.1038/cmi.2017.128
   Sheridan BS, 2014, IMMUNITY, V40, P747, DOI 10.1016/j.immuni.2014.03.007
   Shi Y, 2017, CELL MOL IMMUNOL, V14, P339, DOI 10.1038/cmi.2016.64
   Sicherer SH, 2014, J ALLERGY CLIN IMMUN, V133, P291, DOI 10.1016/j.jaci.2013.11.020
   Sonnenberg GF, 2011, NAT IMMUNOL, V12, P383, DOI 10.1038/ni.2025
   Starr TK, 2003, ANNU REV IMMUNOL, V21, P139, DOI 10.1146/annurev.immunol.21.120601.141107
   Stepniak D, 2006, HUM IMMUNOL, V67, P460, DOI 10.1016/j.humimm.2006.03.011
   Svensson M, 2002, J CLIN INVEST, V110, P1113, DOI 10.1172/JCI200215988
   Swamy M, 2015, NAT COMMUN, V6, DOI 10.1038/ncomms8090
   Thiemann S, 2017, CELL HOST MICROBE, V21, P682, DOI 10.1016/j.chom.2017.05.005
   Tiberio L, 2018, CELL MOL IMMUNOL, V15, P346, DOI 10.1038/s41423-018-0005-3
   Tjon JML, 2010, IMMUNOGENETICS, V62, P641, DOI 10.1007/s00251-010-0465-9
   Tomov VT, 2017, IMMUNITY, V47, P723, DOI 10.1016/j.immuni.2017.09.017
   Tomov VT, 2013, J VIROL, V87, P7015, DOI 10.1128/JVI.03389-12
   Wagner N, 1996, NATURE, V382, P366, DOI 10.1038/382366a0
   Wang XL, 2008, BLOOD, V112, P4981, DOI 10.1182/blood-2008-05-160077
   Welty NE, 2013, J EXP MED, V210, P2011, DOI 10.1084/jem.20130728
   Williams AM, 2006, IMMUNOLOGY, V119, P470, DOI 10.1111/j.1365-2567.2006.02458.x
   Wu SG, 2009, NAT MED, V15, P1016, DOI 10.1038/nm.2015
   YANG XD, 1994, P NATL ACAD SCI USA, V91, P12604, DOI 10.1073/pnas.91.26.12604
   Yang XD, 1997, DIABETES, V46, P1542, DOI 10.2337/diabetes.46.10.1542
   Yen D, 2006, J CLIN INVEST, V116, P1310, DOI 10.1172/JCI21404
   Yokoyama S, 2011, J CLIN IMMUNOL, V31, P1038, DOI 10.1007/s10875-011-9586-7
   Yu H, 2017, P NATL ACAD SCI USA, V114, P10443, DOI 10.1073/pnas.1705599114
   ZEITZ M, 1991, IMMUNOL RES, V10, P199, DOI 10.1007/BF02919693
   Zenewicz LA, 2008, IMMUNITY, V29, P947, DOI 10.1016/j.immuni.2008.11.003
   Zitvogel L, 2018, SCIENCE, V359, P1366, DOI 10.1126/science.aar6918
NR 125
TC 71
Z9 81
U1 1
U2 18
PU CHIN SOCIETY IMMUNOLOGY
PI BEING
PA 5 DONGDAN SANTIAO, DONGCHEN DISTRICT, BEING, 100005, PEOPLES R CHINA
SN 1672-7681
EI 2042-0226
J9 CELL MOL IMMUNOL
JI Cell. Mol. Immunol.
PD MAR
PY 2019
VL 16
IS 3
BP 216
EP 224
DI 10.1038/s41423-019-0208-2
PG 9
WC Immunology
WE Science Citation Index Expanded (SCI-EXPANDED)
SC Immunology
GA HP2CU
UT WOS:000461476400003
PM 30787416
OA Green Published, Bronze
DA 2024-01-22
ER

PT J
AU Bohm, M
   Siwiec, RM
   Wo, JM
AF Bohm, Matthew
   Siwiec, Robert M.
   Wo, John M.
TI Diagnosis and Management of Small Intestinal Bacterial Overgrowth
SO NUTRITION IN CLINICAL PRACTICE
LA English
DT Review
DE intestine, small; bacteria; metagenome; small intestinal bacterial
   overgrowth; FODMAP; microbiota
ID IRRITABLE-BOWEL-SYNDROME; FUNCTIONAL GASTROINTESTINAL SYMPTOMS; PUMP
   INHIBITOR THERAPY; SYSTEMIC-SCLEROSIS; ANTIBIOTIC-THERAPY; NONALCOHOLIC
   STEATOHEPATITIS; MICROBIAL ECOLOGY; CROHNS-DISEASE; CELIAC-DISEASE;
   DOUBLE-BLIND
AB Small intestinal bacterial overgrowth (SIBO) can result from failure of the gastric acid barrier, failure of small intestinal motility, anatomic alterations, or impairment of systemic and local immunity. The current accepted criteria for the diagnosis of SIBO is the presence of coliform bacteria isolated from the proximal jejunum with > 105 colony-forming units/mL. A major concern with luminal aspiration is that it is only one random sampling of the small intestine and may not always be representative of the underlying microbiota. A new approach to examine the underlying microbiota uses rapid molecular sequencing, but its clinical utilization is still under active investigation. Clinical manifestations of SIBO are variable and include bloating, flatulence, abdominal distention, abdominal pain, and diarrhea. Severe cases may present with nutrition deficiencies due to malabsorption of micro- and macronutrients. The current management strategies for SIBO center on identifying and correcting underlying causes, addressing nutrition deficiencies, and judicious utilization of antibiotics to treat symptomatic SIBO. (Nutr Clin Pract. 2013; 28: 289-299)
C1 [Bohm, Matthew; Siwiec, Robert M.; Wo, John M.] Indiana Univ, Div Gastroenterol Hepatol, Indianapolis, IN 46204 USA.
C3 Indiana University System; Indiana University-Purdue University
   Indianapolis
RP Bohm, M (通讯作者)，Indiana Univ Hosp, 550 Univ Blvd,Rm 1634, Indianapolis, IN 46202 USA.
EM mbohm@iu.edu
CR Abu Shanab A, 2011, DIGEST DIS SCI, V56, P1524, DOI 10.1007/s10620-010-1447-3
   Akhrass R, 1997, J AM COLL SURGEONS, V184, P383
   Attar A, 1999, GASTROENTEROLOGY, V117, P794, DOI 10.1016/S0016-5085(99)70336-7
   Camp JG, 2009, GASTROENTEROLOGY, V136, P1989, DOI 10.1053/j.gastro.2009.02.075
   Castiglione F, 2003, ALIMENT PHARM THERAP, V18, P1107, DOI 10.1046/j.1365-2036.2003.01800.x
   Chang MS, 2011, DIGEST DIS SCI, V56, P2939, DOI 10.1007/s10620-011-1719-6
   Choung RS, 2011, ALIMENT PHARM THER, V33, P1059, DOI 10.1111/j.1365-2036.2011.04625.x
   Collins BS, 2011, J PEDIATR GASTR NUTR, V52, P382, DOI 10.1097/MPG.0b013e3181effa3b
   Compare D, 2011, EUR J CLIN INVEST, V41, P380, DOI 10.1111/j.1365-2362.2010.02419.x
   CORAZZA GR, 1990, GASTROENTEROLOGY, V98, P302, DOI 10.1016/0016-5085(90)90818-L
   De Filippo C, 2010, P NATL ACAD SCI USA, V107, P14691, DOI 10.1073/pnas.1005963107
   Di Stefano M, 2005, ALIMENT PHARM THER, V21, P985, DOI 10.1111/j.1365-2036.2005.02397.x
   Di Stefano M, 2000, ALIMENT PHARM THERAP, V14, P551
   Fan X, 2009, ALIMENT PHARM THER, V29, P1069, DOI 10.1111/j.1365-2036.2009.03970.x
   Ford AC, 2009, CLIN GASTROENTEROL H, V7, P1279, DOI 10.1016/j.cgh.2009.06.031
   FRIED M, 1994, GUT, V35, P23, DOI 10.1136/gut.35.1.23
   Ghoshal UC, 2011, INDIAN J GASTROENTER, V30, P170, DOI 10.1007/s12664-011-0111-y
   GIANNELLA RA, 1972, GUT, V13, P251, DOI 10.1136/gut.13.4.251
   Gibson PR, 2012, AM J GASTROENTEROL, V107, P657, DOI 10.1038/ajg.2012.49
   Gibson PR, 2010, J GASTROEN HEPATOL, V25, P252, DOI 10.1111/j.1440-1746.2009.06149.x
   Gupta A, 2010, J HEPATOL, V53, P849, DOI 10.1016/j.jhep.2010.05.017
   HUSEBYE E, 1992, GUT, V33, P1331, DOI 10.1136/gut.33.10.1331
   Husebye E, 2005, CHEMOTHERAPY, V51, P1, DOI 10.1159/000081988
   Kawaguchi H, 1996, AM J GASTROENTEROL, V91, P959
   KAYE SA, 1995, BRIT J RHEUMATOL, V34, P265
   Kerckhofffs APM, 2008, J CLIN GASTROENTEROL, V42, P1095, DOI 10.1097/MCG.0b013e31818474d7
   Klaus J, 2009, BMC GASTROENTEROL, V9, DOI 10.1186/1471-230X-9-61
   Lauritano EC, 2009, EUR REV MED PHARMACO, V13, P111
   Lauritano EC, 2008, AM J GASTROENTEROL, V103, P2031, DOI 10.1111/j.1572-0241.2008.02030.x
   Lewis SJ, 1999, AGE AGEING, V28, P181, DOI 10.1093/ageing/28.2.181
   Lisowska A, 2011, J CYST FIBROS, V10, P418, DOI 10.1016/j.jcf.2011.06.008
   Lombardo L, 2010, CLIN GASTROENTEROL H, V8, P504, DOI 10.1016/j.cgh.2009.12.022
   Lupascu A, 2005, ALIMENT PHARM THER, V22, P1157, DOI 10.1111/j.1365-2036.2005.02690.x
   Mackie RI, 1999, AM J CLIN NUTR, V69, p1035S, DOI 10.1093/ajcn/69.5.1035s
   Marie I, 2009, RHEUMATOLOGY, V48, P1314, DOI 10.1093/rheumatology/kep226
   MEAGHER AP, 1993, AUST NZ J SURG, V63, P360, DOI 10.1111/j.1445-2197.1993.tb00403.x
   Ong DK, 2010, J GASTROEN HEPATOL, V25, P1366, DOI 10.1111/j.1440-1746.2010.06370.x
   Parlesak A, 2003, J AM GERIATR SOC, V51, P768, DOI 10.1046/j.1365-2389.2003.51259.x
   Peralta S, 2009, WORLD J GASTROENTERO, V15, P2628, DOI 10.3748/wjg.15.2628
   PIGNATA C, 1990, GUT, V31, P879, DOI 10.1136/gut.31.8.879
   Pimentel M, 2004, DIGEST DIS SCI, V49, P73, DOI 10.1023/B:DDAS.0000011605.43979.e1
   Pimentel M, 2003, AM J GASTROENTEROL, V98, P412, DOI 10.1016/S0002-9270(02)05902-6
   Pimentel M, 2000, AM J GASTROENTEROL, V95, P3503, DOI 10.1111/j.1572-0241.2000.03368.x
   Pimentel M, 2011, NEW ENGL J MED, V364, P22, DOI 10.1056/NEJMoa1004409
   Posserud I, 2007, GUT, V56, P802, DOI 10.1136/gut.2006.108712
   Ratuapli SK, 2012, AM J GASTROENTEROL, V107, P730, DOI 10.1038/ajg.2012.4
   Riordan SM, 1996, AM J GASTROENTEROL, V91, P1795
   Riordan SM, 1999, DIGEST DIS SCI, V44, P939, DOI 10.1023/A:1026652412554
   Rubio-Tapia A, 2009, J CLIN GASTROENTEROL, V43, P157, DOI 10.1097/MCG.0b013e3181557e67
   Sabaté JM, 2008, OBES SURG, V18, P371, DOI 10.1007/s11695-007-9398-2
   Sajjad A, 2005, ALIMENT PHARM THER, V22, P291, DOI 10.1111/j.1365-2036.2005.02562.x
   Scarpellini E, 2009, J PEDIATR-US, V155, P416, DOI 10.1016/j.jpeds.2009.03.033
   Shindo K, 1998, HEPATO-GASTROENTEROL, V45, P1643
   Shindo K, 1998, GUT, V42, P266, DOI 10.1136/gut.42.2.266
   Simrén M, 2013, GUT, V62, P159, DOI 10.1136/gutjnl-2012-302167
   SIMSON JNL, 1985, BRIT J SURG, V72, P209, DOI 10.1002/bjs.1800720322
   Staudacher HM, 2011, J HUM NUTR DIET, V24, P487, DOI 10.1111/j.1365-277X.2011.01162.x
   Sutton Dwight H, 2006, Nutr Clin Pract, V21, P16, DOI 10.1177/011542650602100116
   Tarnopolsky MA, 2010, MUSCLE NERVE, V42, P853, DOI 10.1002/mus.21787
   Trespi E, 1999, CURR MED RES OPIN, V15, P47, DOI 10.1185/03007999909115173
   WEAVER LT, 1991, GUT, V32, P1321, DOI 10.1136/gut.32.11.1321
   Yang J, 2008, DIGEST DIS SCI, V53, P169, DOI 10.1007/s10620-007-9839-8
   Yu D, 2011, GUT, V60, P334, DOI 10.1136/gut.2009.205476
NR 63
TC 78
Z9 85
U1 2
U2 46
PU SAGE PUBLICATIONS INC
PI THOUSAND OAKS
PA 2455 TELLER RD, THOUSAND OAKS, CA 91320 USA
SN 0884-5336
EI 1941-2452
J9 NUTR CLIN PRACT
JI Nutr. Clin. Pract.
PD JUN
PY 2013
VL 28
IS 3
BP 289
EP 299
DI 10.1177/0884533613485882
PG 11
WC Nutrition & Dietetics
WE Science Citation Index Expanded (SCI-EXPANDED)
SC Nutrition & Dietetics
GA 140EJ
UT WOS:000318636900002
PM 23614961
DA 2024-01-22
ER

PT J
AU Jackson, LJ
   Pheneger, JA
   Pheneger, TJ
   Davis, G
   Wright, AD
   Robinson, JE
   Allen, S
   Munson, MC
   Carter, LL
AF Jackson, Leila J.
   Pheneger, Jed A.
   Pheneger, Tracy J.
   Davis, Gregg
   Wright, A. Dale
   Robinson, John E.
   Allen, Shelley
   Munson, Mark C.
   Carter, Laura L.
TI The role of PIM kinases in human and mouse CD4+ T cell activation and
   inflammatory bowel disease
SO CELLULAR IMMUNOLOGY
LA English
DT Article
DE PIM; T cell; Proliferation; p27; Autoimmune; Inflammatory disease; IBD
ID CYCLE PROGRESSION; C-MYC; P27(KIP1) EXPRESSION; INHIBITOR P27(KIP1);
   DOWN-REGULATION; CROHNS-DISEASE; MESSENGER-RNA; PATHWAY; INDUCTION;
   LYMPHOCYTES
AB PIM kinases are a family of three serine/threonine kinases expressed following T cell activation. Using potent selective small molecule antagonists of PIM-1/3 kinases, we demonstrate a potential role for these enzymes in naive and effector CD4+ T cell activation. PIM-1/3 inhibition prevented CD4+ T cell proliferation by inducing a G0/G1 cell cycle arrest without affecting cellular survival. In the absence of PIM-1/3 kinase activity, naive CD4+ T cells failed to fully differentiate into effector cells both in vitro and in vivo. Therapeutic dosing of a PIM-1/3 inhibitor was efficacious in a CD4+ T cell-mediated model of inflammatory bowel disease suggesting that PIM-1 and PIM-3 kinase activity contributes to sustained disease severity. These results demonstrate that PIM-1/3 kinases have an important role in CD4+ T cell responses and inhibition of this activity may provide a therapeutic benefit in T cell-mediated diseases. (C) 2011 Elsevier Inc. All rights reserved.
C1 [Jackson, Leila J.; Carter, Laura L.] Array BioPharma, Dept Cell Biol, Boulder, CO 80301 USA.
   [Pheneger, Jed A.; Pheneger, Tracy J.; Davis, Gregg; Wright, A. Dale] Array BioPharma, Dept Pharmacol, Boulder, CO 80301 USA.
   [Robinson, John E.; Allen, Shelley; Munson, Mark C.] Array BioPharma, Dept Med Chem, Boulder, CO 80301 USA.
C3 Pfizer; Array BioPharma; Pfizer; Array BioPharma; Pfizer; Array
   BioPharma
RP Jackson, LJ (通讯作者)，Array BioPharma, Dept Cell Biol, 3200 Walnut St, Boulder, CO 80301 USA.
EM leilajjackson@gmail.com
CR Allen JD, 1997, ONCOGENE, V15, P1133, DOI 10.1038/sj.onc.1201288
   AMSON R, 1989, P NATL ACAD SCI USA, V86, P8857, DOI 10.1073/pnas.86.22.8857
   Andina N, 2009, J ALLERGY CLIN IMMUN, V123, P603, DOI 10.1016/j.jaci.2008.12.004
   [Anonymous], COCHRANE DATABASE SY, DOI 10.1002/14651858.CD000545
   Appleman LJ, 2002, J IMMUNOL, V168, P2729, DOI 10.4049/jimmunol.168.6.2729
   Bachmann M, 2005, INT J BIOCHEM CELL B, V37, P726, DOI 10.1016/j.biocel.2004.11.005
   Boonen GJJC, 1999, EUR J IMMUNOL, V29, P789
   BUCKLEY AR, 1995, ENDOCRINOLOGY, V136, P5252, DOI 10.1210/en.136.12.5252
   Cibull TL, 2006, J CLIN PATHOL, V59, P285, DOI 10.1136/jcp.2005.027672
   DAUTRY F, 1988, J BIOL CHEM, V263, P17615
   Didichenko SA, 2008, BLOOD, V112, P3949, DOI 10.1182/blood-2008-04-149419
   Eichmann A, 2000, ONCOGENE, V19, P1215, DOI 10.1038/sj.onc.1203355
   Feagan BG, 2005, NEW ENGL J MED, V352, P2499, DOI 10.1056/NEJMoa042982
   Fox CJ, 2005, J EXP MED, V201, P259, DOI 10.1084/jem.20042020
   Greenwald RJ, 2001, IMMUNITY, V14, P145, DOI 10.1016/S1074-7613(01)00097-8
   Jacobs H, 1999, J EXP MED, V190, P1059, DOI 10.1084/jem.190.8.1059
   Kubsch S, 2003, EUR J IMMUNOL, V33, P1988, DOI 10.1002/eji.200323600
   Kwon TK, 1997, J IMMUNOL, V158, P5642
   Leach M.W., 1996, AM J PATHOL, V148, P1503
   Leduc I, 2000, INT IMMUNOL, V12, P1389, DOI 10.1093/intimm/12.10.1389
   Li LQ, 2006, NAT IMMUNOL, V7, P1157, DOI 10.1038/ni1398
   LILLY M, 1992, ONCOGENE, V7, P727
   Matikainen S, 1999, BLOOD, V93, P1980, DOI 10.1182/blood.V93.6.1980.406k20_1980_1991
   Mikkers H, 2004, MOL CELL BIOL, V24, P6104, DOI 10.1128/MCB.24.13.6104-6115.2004
   Monteleone G, 2010, CLIN SCI, V118, P707, DOI 10.1042/CS20100027
   Morishita D, 2008, CANCER RES, V68, P5076, DOI 10.1158/0008-5472.CAN-08-0634
   Ohnuki K, 2009, BIOCHEM BIOPH RES CO, V380, P742, DOI 10.1016/j.bbrc.2009.01.123
   Paukku K, 2004, CYTOKINE GROWTH F R, V15, P435, DOI 10.1016/j.cytogfr.2004.09.001
   Peperzak V, 2010, J IMMUNOL, V185, P6670, DOI 10.4049/jimmunol.1000159
   Powrie F., 2001, INDUCTION INFLAMMATO
   Rainio EM, 2002, J IMMUNOL, V168, P1524, DOI 10.4049/jimmunol.168.4.1524
   Rohwer F, 1996, J IMMUNOL, V157, P643
   Rowell EA, 2006, J IMMUNOL, V177, P5169, DOI 10.4049/jimmunol.177.8.5169
   Rudd CE, 2006, NAT IMMUNOL, V7, P1130, DOI 10.1038/ni1106-1130
   Sandborn WJ, 2005, NEW ENGL J MED, V353, P1912, DOI 10.1056/NEJMoa043335
   Schmidt T, 1998, EMBO J, V17, P5349, DOI 10.1093/emboj/17.18.5349
   Stout BA, 2004, J IMMUNOL, V173, P6409, DOI 10.4049/jimmunol.173.10.6409
   Tamás P, 2010, EUR J IMMUNOL, V40, P242, DOI 10.1002/eji.200939677
   Targan SR, 2007, GASTROENTEROLOGY, V132, P1672, DOI 10.1053/j.gastro.2007.03.024
   TESTA U, 1991, J BIOL CHEM, V266, P13925
   Timmer A, 2007, COCHRANE DB SYST REV, DOI 10.1002/14651858.CD000478.pub2
   Valdman A, 2004, PROSTATE, V60, P367, DOI 10.1002/pros.20064
   VANLOHUIZEN M, 1989, CELL, V56, P673, DOI 10.1016/0092-8674(89)90589-8
   Wang Z, 2001, J Vet Sci, V2, P167
   Wang ZP, 2002, BBA-MOL CELL RES, V1593, P45, DOI 10.1016/S0167-4889(02)00347-6
   Wells AD, 2000, J IMMUNOL, V165, P2432, DOI 10.4049/jimmunol.165.5.2432
   Wingett D, 1996, J IMMUNOL, V156, P549
   WINGETT D, 1991, J IMMUNOL, V147, P3653
   Zhang YD, 2007, MOL CANCER RES, V5, P909, DOI 10.1158/1541-7786.MCR-06-0388
   Zhu N, 2002, J IMMUNOL, V168, P744, DOI 10.4049/jimmunol.168.2.744
NR 50
TC 32
Z9 38
U1 0
U2 7
PU ACADEMIC PRESS INC ELSEVIER SCIENCE
PI SAN DIEGO
PA 525 B ST, STE 1900, SAN DIEGO, CA 92101-4495 USA
SN 0008-8749
J9 CELL IMMUNOL
JI Cell. Immunol.
PY 2012
VL 272
IS 2
BP 200
EP 213
DI 10.1016/j.cellimm.2011.10.011
PG 14
WC Cell Biology; Immunology
WE Science Citation Index Expanded (SCI-EXPANDED)
SC Cell Biology; Immunology
GA 879AP
UT WOS:000299302400014
PM 22078270
DA 2024-01-22
ER

PT J
AU Schwartz, LK
   Kim, MK
   Coleman, M
   Lichtiger, S
   Chadburn, A
   Scherl, E
AF Schwartz, Lauren K.
   Kim, Michelle Kang
   Coleman, Morton
   Lichtiger, Simon
   Chadburn, Amy
   Scherl, Ellen
TI Case report: Lymphoma arising in an ileal pouch anal anastomosis after
   immunomodulatory therapy for inflammatory bowel disease
SO CLINICAL GASTROENTEROLOGY AND HEPATOLOGY
LA English
DT Article
ID POSTTRANSPLANTATION LYMPHOPROLIFERATIVE DISORDERS; POPULATION-BASED
   COHORT; CROHNS-DISEASE; ULCERATIVE-COLITIS; IMMUNOSUPPRESSIVE THERAPY;
   INCREASED RISK; HODGKINS-DISEASE; AZATHIOPRINE; VIRUS; 6-MERCAPTOPURINE
AB The risk of lymphoma in inflammatory bowel disease (IBD) has raised concerns regarding the lymphogenic potential of immunomodulatory therapy. The link between immunosuppressive therapy and lymphoma risk is well established in patients with solid organ transplantations. In this population, it is postulated that lymphocytes infected with the Epstein-Barr virus (EBV) proliferate unchecked due to impaired cell-mediated immunity. A similar phenomenon may occur in IBD patients treated with multiple immunomodulators and biological agents. In this report, we describe a case of EBV-positive non-Hodgkin's lymphoma arising in the ileal pouch of a patient with ulcerative colitis. This patient was maintained on prednisone (>20 mg/day) for 8 months, cyclosporine for 7 months, and 6-mercaptopurine for nearly 2 years prior to a single infusion of infliximab (5 mg/kg). The cumulative effects of more than three agents, simultaneously and/or sequentially, may simulate posttransplantation immunosuppression and pose a significant threat of malignancy. Such patients may warrant more aggressive diagnostic surveillance and evaluation.
C1 Cornell Univ, Weill Med Coll, Jill Roberts IBD Ctr, New York Presbyterian Hosp,Div Hematol Oncol, New York, NY 10021 USA.
   Cornell Univ, Weill Med Coll, Jill Roberts IBD Ctr, New York Presbyterian Hosp,Div Pathol, New York, NY 10021 USA.
   Mt Sinai Sch Med, Div Gastroenterol, New York, NY USA.
C3 Cornell University; Weill Cornell Medicine; NewYork-Presbyterian
   Hospital; NewYork-Presbyterian Hospital; Cornell University; Weill
   Cornell Medicine; Icahn School of Medicine at Mount Sinai
RP Schwartz, LK (通讯作者)，Cornell Univ, Weill Med Coll, Jill Roberts IBD Ctr, New York Presbyterian Hosp,Div Hematol Oncol, 1315 York Ave,Mezzanine Level, New York, NY 10021 USA.
EM lauren_schwartz1@excite.com
CR Aithal GP, 2001, ALIMENT PHARM THERAP, V15, P1101, DOI 10.1046/j.1365-2036.2001.01023.x
   *AM COLL RHEUM, 2003, HOTL ACOR FDA M UPD, V2005
   BARGEN JA, 1994, DIS COLON RECTUM, V37, P727
   Beauparlant P, 1999, SEMIN ARTHRITIS RHEU, V29, P148, DOI 10.1016/S0049-0172(99)80026-2
   Bebb JR, 2001, ALIMENT PHARM THER, V15, P1843, DOI 10.1046/j.1365-2036.2001.01125.x
   Bernstein CN, 2001, CANCER-AM CANCER SOC, V91, P854, DOI 10.1002/1097-0142(20010215)91:4<854::AID-CNCR1073>3.0.CO;2-Z
   Bouhnik Y, 1996, LANCET, V347, P215, DOI 10.1016/S0140-6736(96)90402-X
   Calaminici MR, 1999, HISTOPATHOLOGY, V35, P388
   Chadburn A, 1997, SEMIN DIAGN PATHOL, V14, P15
   Colombel JF, 2004, GASTROENTEROLOGY, V126, P19, DOI 10.1053/j.gastro.2003.10.047
   CONNELL WR, 1994, LANCET, V343, P1249, DOI 10.1016/S0140-6736(94)92150-4
   Dayharsh GA, 2002, GASTROENTEROLOGY, V122, P72, DOI 10.1053/gast.2002.30328
   Dubinsky MC, 2004, CLIN GASTROENTEROL H, V2, P731, DOI 10.1016/S1542-3565(04)00344-1
   EKBOM A, 1991, CANCER-AM CANCER SOC, V67, P2015, DOI 10.1002/1097-0142(19910401)67:7<2015::AID-CNCR2820670731>3.0.CO;2-R
   Farrell RJ, 2000, GUT, V47, P514, DOI 10.1136/gut.47.4.514
   Fraser AG, 2002, ALIMENT PHARM THER, V16, P1225, DOI 10.1046/j.1365-2036.2002.01297.x
   Frizzi JD, 2000, DIS COLON RECTUM, V43, P540, DOI 10.1007/BF02237202
   GREENSTEIN AJ, 1985, CANCER, V56, P2914, DOI 10.1002/1097-0142(19851215)56:12<2914::AID-CNCR2820561232>3.0.CO;2-J
   Hanauer SB, 2002, LANCET, V359, P1541, DOI 10.1016/S0140-6736(02)08512-4
   Kandiel A, 2005, GUT, V54, P1121, DOI 10.1136/gut.2004.049460
   Karlén P, 1999, AM J GASTROENTEROL, V94, P1047
   KNOWLES DM, 1995, BLOOD, V85, P552
   Korelitz BI, 1999, AM J GASTROENTEROL, V94, P3248, DOI 10.1016/S0002-9270(99)00589-4
   Kumar S, 2000, AM J SURG PATHOL, V24, P66, DOI 10.1097/00000478-200001000-00008
   Lewis JD, 2000, GASTROENTEROLOGY, V118, P1018, DOI 10.1016/S0016-5085(00)70353-2
   Lewis JD, 2001, GASTROENTEROLOGY, V121, P1080, DOI 10.1053/gast.2001.28703
   Li SY, 2001, ARCH PATHOL LAB MED, V125, P424
   Loftus EV, 2000, AM J GASTROENTEROL, V95, P2308
   Losco A, 2004, INFLAMM BOWEL DIS, V10, P425
   Nyam DCNK, 1997, DIS COLON RECTUM, V40, P971, DOI 10.1007/BF02051207
   OPELZ G, 1993, LANCET, V342, P1514, DOI 10.1016/S0140-6736(05)80084-4
   Opelz G, 2004, AM J TRANSPLANT, V4, P222, DOI 10.1046/j.1600-6143.2003.00325.x
   Palli D, 2000, GASTROENTEROLOGY, V119, P647, DOI 10.1053/gast.2000.16487
   PERSSON PG, 1994, GASTROENTEROLOGY, V107, P1675, DOI 10.1016/0016-5085(94)90807-9
   PRESENT DH, 1989, ANN INTERN MED, V111, P641, DOI 10.7326/0003-4819-111-8-641
   Reijasse D, 2004, INFLAMM BOWEL DIS, V10, P85, DOI 10.1097/00054725-200403000-00004
   Rutgeerts P, 1999, GASTROENTEROLOGY, V117, P761, DOI 10.1016/S0016-5085(99)70332-X
   Rutgeerts P, 2005, NEW ENGL J MED, V353, P2462, DOI 10.1056/NEJMoa050516
   Sandborn WJ, 1999, GASTROENTEROLOGY, V117, P527, DOI 10.1016/S0016-5085(99)70445-2
   Sandborn WJ, 2001, GUT, V48, P591, DOI 10.1136/gut.48.5.591
   Stein R B, 2000, Semin Gastrointest Dis, V11, P2
   Wong NACS, 2003, J PATHOL, V201, P312, DOI 10.1002/path.1442
NR 42
TC 35
Z9 36
U1 0
U2 0
PU ELSEVIER SCIENCE INC
PI NEW YORK
PA 360 PARK AVE SOUTH, NEW YORK, NY 10010-1710 USA
SN 1542-3565
J9 CLIN GASTROENTEROL H
JI Clin. Gastroenterol. Hepatol.
PD AUG
PY 2006
VL 4
IS 8
BP 1030
EP 1034
DI 10.1016/j.cgh.2006.05.024
PG 5
WC Gastroenterology & Hepatology
WE Science Citation Index Expanded (SCI-EXPANDED)
SC Gastroenterology & Hepatology
GA 073BX
UT WOS:000239718600015
PM 16854631
OA Bronze
DA 2024-01-22
ER

PT J
AU Qu, Q
   Qu, J
   Zhan, M
   Wu, LX
   Zhang, YW
   Lou, XY
   Fu, LJ
   Zhou, HH
AF Qu, Qiang
   Qu, Jian
   Zhan, Min
   Wu, Lan-Xiang
   Zhang, Yi-Wen
   Lou, Xiao-Ya
   Fu, Li-Juan
   Zhou, Hong-Hao
TI Different Involvement of Promoter Methylation in the Expression of
   Organic Cation/Carnitine Transporter 2 (OCTN2) in Cancer Cell Lines
SO PLOS ONE
LA English
DT Article
ID DNA METHYLATION; CATION TRANSPORTER-2; CARNITINE DEFICIENCY;
   GENE-EXPRESSION; DOWN-REGULATION; CROHN-DISEASE; UP-REGULATION; SLC22A5;
   ASSOCIATION; IDENTIFICATION
AB Organic cation/carnitine transporter 2 (OCTN2) is responsible for the cellular uptake of the antineoplastic agent, oxaliplatin. Epigenetic modification is a possible mechanism of altered drug-transporter expression in cancers, leading to altered efficacy of chemotherapeutic drugs. However, the mechanisms governing OCTN2 regulation are not completely understood. In this study, the low levels of OCTN2 in HepG2 and LS174T cells were elevated by the demethylating reagent, decitabine (DCA). To further reveal the epigenetic mechanism of down-regulation of OCTN2, we found that Region-1 within the OCTN2 promoter (spanning -354 to +85) was a determinant of OCTN2 expression in a luciferase reporter assay. Moreover, methylation-specific PCR (MSP) and bisulfite genomic sequencing showed that the degree of individual methylated CpG sites within this region was inversely correlated with the levels of OCTN2 in different cancer cells. Application of DCA to HepG2 and LS174T cells reversed the hypermethylation status of the OCTN2 promoter and increased OCTN2 expression, enhancing cellular uptake of oxaliplatin. Thus, we identified that promoter methylation is responsible for epigenetic down-regulation of OCTN2 in HepG2 and LS174T cells. Given the essential role of OCTN2 in cancer cell uptake of chemotherapeutics, and thus treatment efficacy, pretreatment with a demethylating reagent is a possible strategy for optimizing pharmacotherapies against cancers.
C1 [Qu, Qiang; Qu, Jian; Zhan, Min; Zhang, Yi-Wen; Lou, Xiao-Ya; Zhou, Hong-Hao] Cent S Univ, Xiangya Sch Med, Hunan Key Lab Pharmacogenet, Inst Clin Pharmacol, Changsha 410083, Hunan, Peoples R China.
   [Wu, Lan-Xiang; Fu, Li-Juan] Chongqing Med Univ, Inst Life Sci, Chongqing, Peoples R China.
C3 Central South University; Chongqing Medical University
RP Zhou, HH (通讯作者)，Cent S Univ, Xiangya Sch Med, Hunan Key Lab Pharmacogenet, Inst Clin Pharmacol, Changsha 410083, Hunan, Peoples R China.
EM hhzhou2003@163.com
RI Zhou, Hong/JKJ-1067-2023; wu, jun/ISB-8607-2023; Wu,
   Lanxiang/HKF-3801-2023; Wang, Yiping/IZQ-2052-2023; Zhou,
   Honghao/JWO-4641-2024; Zhang, Yiyang/HZI-3668-2023
OI Wu, Lanxiang/0000-0002-6687-2552; 
FU China Scholarship Council [201206370103]; National Scientific Foundation
   of China [81273595, 81072706]; Scientific Foundation of Hunan [11K073,
   10JJ4020]; "863" Project [2012AA02A518]; Research Innovation Foundation
   of Graduate Student in Hunan province, P.R.C [CX2011B056]; 
   [NCET-10-0843]
FX This work was supported by the State Scholarship Fund from China
   Scholarship Council (File No. 201206370103), the National Scientific
   Foundation of China (No. 81273595, 81072706), the Scientific Foundation
   of Hunan (No. 11K073, 10JJ4020), the "863" Project (No. 2012AA02A518),
   NCET-10-0843 and Research Innovation Foundation of Graduate Student in
   Hunan province, P.R.C (CX2011B056). The funders had no role in study
   design, data collection and analysis, decision to publish, or
   preparation of the manuscript.
CR Angelini S, 2012, PHARM RES, V68, P1
   Aoki M, 2008, AM J PHYSIOL-RENAL, V295, pF165, DOI 10.1152/ajprenal.90257.2008
   BOYES J, 1991, CELL, V64, P1123, DOI 10.1016/0092-8674(91)90267-3
   Brim H, 2011, PLOS ONE, V6, DOI 10.1371/journal.pone.0020216
   Chu SH, 2011, J TRANSL MED, V9, DOI 10.1186/1479-5876-9-156
   D'Argenio G, 2010, J BIOL CHEM, V285, P27078, DOI 10.1074/jbc.M110.109678
   Fisher SA, 2006, HUM MUTAT, V27, P778, DOI 10.1002/humu.20358
   Grigat S, 2009, DRUG METAB DISPOS, V37, P330, DOI 10.1124/dmd.108.023929
   Herman JG, 2003, NEW ENGL J MED, V349, P2042, DOI 10.1056/NEJMra023075
   Herman JG, 1996, P NATL ACAD SCI USA, V93, P9821, DOI 10.1073/pnas.93.18.9821
   Imai S, 2009, MOL PHARMACOL, V75, P568, DOI 10.1124/mol.108.052589
   Jong NN, 2011, J PHARMACOL EXP THER, V338, P537, DOI 10.1124/jpet.111.181297
   Kano T, 2009, DRUG METAB DISPOS, V37, P1009, DOI 10.1124/dmd.108.025015
   Kato S, 2009, BIOPHARM DRUG DISPOS, V30, P495, DOI 10.1002/bdd.681
   Koch A, 2008, EXP BIOL MED, V233, P356, DOI 10.3181/0706-RM-168
   Kurimoto M, 2013, LEUKEMIA, V27, P233, DOI 10.1038/leu.2012.178
   Livak KJ, 2001, METHODS, V25, P402, DOI 10.1006/meth.2001.1262
   Luo SQ, 2012, PLOS ONE, V7, DOI 10.1371/journal.pone.0040475
   Martín V, 2013, BRIT J CANCER, V108, P2005, DOI 10.1038/bjc.2013.188
   MEEHAN RR, 1989, CELL, V58, P499, DOI 10.1016/0092-8674(89)90430-3
   Moffatt MF, 2010, NEW ENGL J MED, V363, P1211, DOI 10.1056/NEJMoa0906312
   Ringseis R, 2007, PHARMACOL RES, V56, P175, DOI 10.1016/j.phrs.2007.06.001
   Scalise M, 2012, CELL BIOCHEM FUNCT, V30, P419, DOI 10.1002/cbf.2816
   Schaeffeler E, 2011, GENOME MED, V3, DOI 10.1186/gm298
   Sheikhnejad G, 1999, J MOL BIOL, V285, P2021, DOI 10.1006/jmbi.1998.2426
   Shoji Y, 1998, AM J HUM GENET, V63, P101, DOI 10.1086/301911
   Siedlecki P, 2006, J MED CHEM, V49, P678, DOI 10.1021/jm050844z
   Tamai I, 1998, J BIOL CHEM, V273, P20378, DOI 10.1074/jbc.273.32.20378
   Tang NLS, 2002, HUM MUTAT, V20, DOI 10.1002/humu.9053
   Wu X, 1998, BIOCHEM BIOPH RES CO, V246, P589, DOI 10.1006/bbrc.1998.8669
   Yamazaki K, 2004, J HUM GENET, V49, P664, DOI 10.1007/s10038-004-0204-x
   Yoon YA, 2012, ANN CLIN LAB SCI, V42, P424
NR 32
TC 15
Z9 20
U1 0
U2 6
PU PUBLIC LIBRARY SCIENCE
PI SAN FRANCISCO
PA 1160 BATTERY STREET, STE 100, SAN FRANCISCO, CA 94111 USA
SN 1932-6203
J9 PLOS ONE
JI PLoS One
PD OCT 16
PY 2013
VL 8
IS 10
AR e76474
DI 10.1371/journal.pone.0076474
PG 10
WC Multidisciplinary Sciences
WE Science Citation Index Expanded (SCI-EXPANDED)
SC Science & Technology - Other Topics
GA 239JR
UT WOS:000326019400062
PM 24146874
OA Green Published, gold, Green Submitted
DA 2024-01-22
ER

PT J
AU Li, M
   He, SX
   He, YX
   Hu, XH
   Zhou, Z
AF Li, Min
   He, Si Xian
   He, Yuan Xiong
   Hu, Xiao Han
   Zhou, Zhou
TI Detecting potential causal relationship between inflammatory bowel
   disease and rosacea using bi-directional Mendelian randomization
SO SCIENTIFIC REPORTS
LA English
DT Article
ID INTESTINAL BACTERIAL OVERGROWTH; ULCERATIVE-COLITIS; RISK; ASSOCIATION;
   SMOKING; COHORT; LOCI
AB The association between rosacea and inflammatory bowel disease (IBD) has been studied in previous observational studies. It is unclear, however, whether the association is causal or not. Independent genetic variants for IBD were chosen as instruments from published Genome-wide association studies (GWAS) studies involving 38,155 cases with an IBD diagnosis and 48,485 controls in order to investigate the causal effect of IBD on rosacea. Summarized data for rosacea were gathered from various GWAS studies that included 1195 cases and 211,139 controls without rosacea. Reverse-direction Mendelian randomization (MR) analysis was done to investigate the relationship between genetically proxied rosacea and IBD. With the use of the inverse variance-weighted (IVW), MR-Egger, and weighted median approaches, a 2-sample Mendelian randomization study was carried out. Analysis of heterogeneity and sensitivity was performed to examine the pleiotropy and robustness of effect estimates. The forward-direction of the MR study was to reveal that genetic predisposition to IBD including its two main subtypes: Crohn's disease (CD) and ulcerative colitis (UC) was associated with an increased risk of rosacea. The reverse-direction MR analyses did not demonstrate that a genetic predisposition to rosacea was associated with total IBD, UC and CD. Our findings provided evidence for a causal impact of IBD, UC, and CD on rosacea, but not vice versa. The elevated incidence of rosacea in patients with IBD should be recognized by doctors to make an early diagnosis and initiate specialized therapy.
C1 [Li, Min; He, Si Xian; He, Yuan Xiong; Hu, Xiao Han; Zhou, Zhou] Peoples Liberat Army Gen Hosp Western Theater Comm, Dept Dermatol, Chengdu, Peoples R China.
RP Zhou, Z (通讯作者)，Peoples Liberat Army Gen Hosp Western Theater Comm, Dept Dermatol, Chengdu, Peoples R China.
EM doctorzzhou@163.com
CR Abram K, 2010, J EUR ACAD DERMATOL, V24, P565, DOI 10.1111/j.1468-3083.2009.03472.x
   Aldrich N, 2015, JAMA DERMATOL, V151, P1213, DOI 10.1001/jamadermatol.2015.2230
   Anderson CA, 2011, NAT GENET, V43, P246, DOI 10.1038/ng.764
   Baldwin HE, 2019, DERMATOLOGY THER, V9, P725, DOI 10.1007/s13555-019-00322-5
   Burgess S, 2017, EUR J EPIDEMIOL, V32, P391, DOI 10.1007/s10654-017-0276-5
   Burgess S, 2016, STAT MED, V35, P1880, DOI 10.1002/sim.6835
   Burgess S, 2011, INT J EPIDEMIOL, V40, P755, DOI 10.1093/ije/dyr036
   Chang ALS, 2015, J INVEST DERMATOL, V135, P1548, DOI 10.1038/jid.2015.53
   Chang HC, 2022, J AFFECT DISORDERS, V299, P239, DOI 10.1016/j.jad.2021.12.008
   Chen Q, 2020, J AM ACAD DERMATOL, V83, P1331, DOI 10.1016/j.jaad.2020.04.113
   Choy MC, 2017, INFLAMM BOWEL DIS, V23, P2, DOI 10.1097/MIB.0000000000000955
   Christensen CE, 2018, CEPHALALGIA, V38, P1387, DOI 10.1177/0333102417731777
   Davies NM, 2018, BMJ-BRIT MED J, V362, DOI 10.1136/bmj.k601
   Del Greco MF, 2015, STAT MED, V34, P2926, DOI 10.1002/sim.6522
   Egeberg A, 2017, BRIT J DERMATOL, V176, P100, DOI 10.1111/bjd.14930
   Gether L, 2018, BRIT J DERMATOL, V179, P282, DOI 10.1111/bjd.16481
   Han J, 2019, CLIN RES HEPATOL GAS, V43, P497, DOI 10.1016/j.clinre.2018.09.009
   Holmes AD, 2018, J AM ACAD DERMATOL, V78, P156, DOI 10.1016/j.jaad.2017.07.055
   Jorgensen AHR, 2017, J EUR ACAD DERMATOL, V31, P2010, DOI 10.1111/jdv.14352
   Jun YK, 2023, DERMATOLOGY THER, V13, P1465, DOI 10.1007/s13555-023-00964-6
   Kamat MA, 2019, BIOINFORMATICS, V35, P4851, DOI 10.1093/bioinformatics/btz469
   Karban A, 2007, WORLD J GASTROENTERO, V13, P2150, DOI 10.3748/wjg.v13.i15.2150
   Kim M, 2017, J AM ACAD DERMATOL, V76, P40, DOI 10.1016/j.jaad.2016.08.022
   Li SY, 2017, AM J EPIDEMIOL, V186, P38, DOI 10.1093/aje/kwx054
   Li WQ, 2016, CLIN GASTROENTEROL H, V14, P220, DOI 10.1016/j.cgh.2015.09.013
   Liu JZ, 2015, NAT GENET, V47, P979, DOI 10.1038/ng.3359
   Liu L, 2022, J COSMET DERMATOL-US, V21, P2954, DOI 10.1111/jocd.14483
   Long MD, 2011, INFLAMM BOWEL DIS, V17, P2162, DOI 10.1002/ibd.21585
   Lukkunaprasit T, 2021, FRONT GENET, V12, DOI 10.3389/fgene.2021.687279
   Meier CR, 2017, BRIT J DERMATOL, V176, P9, DOI 10.1111/bjd.15168
   Parodi A, 2008, CLIN GASTROENTEROL H, V6, P759, DOI 10.1016/j.cgh.2008.02.054
   Passarini B, 2007, DERMATOLOGY, V215, P295, DOI 10.1159/000107622
   Piovezani Ramos Guilherme, 2021, Gastroenterol Hepatol (N Y), V17, P211
   Rana SV, 2013, DIGEST DIS SCI, V58, P2594, DOI 10.1007/s10620-013-2694-x
   Shen JY, 2021, CANCER MED-US, V10, P4587, DOI 10.1002/cam4.4015
   Skrivankova VW, 2021, JAMA-J AM MED ASSOC, V326, P1614, DOI 10.1001/jama.2021.18236
   Spoendlin J, 2016, INFLAMM BOWEL DIS, V22, P680, DOI 10.1097/MIB.0000000000000644
   Staley JR, 2016, BIOINFORMATICS, V32, P3207, DOI 10.1093/bioinformatics/btw373
   Tan J, 2017, BRIT J DERMATOL, V176, P431, DOI 10.1111/bjd.15122
   Tepler A, 2019, ALIMENT PHARM THER, V50, P121, DOI 10.1111/apt.15306
   Verbanck M, 2018, NAT GENET, V50, P693, DOI 10.1038/s41588-018-0099-7
   Wang FY, 2019, MEDICINE, V98, DOI 10.1097/MD.0000000000016448
   Wu CY, 2017, J AM ACAD DERMATOL, V76, P911, DOI 10.1016/j.jaad.2016.11.065
   Xu L, 2017, SCI REP-UK, V7, DOI 10.1038/s41598-017-01073-z
   Yadav V, 2016, TRANSL RES, V176, P38, DOI 10.1016/j.trsl.2016.04.009
   Zhao YE, 2010, ARCH DERMATOL, V146, P896, DOI 10.1001/archdermatol.2010.196
NR 46
TC 0
Z9 0
U1 1
U2 1
PU NATURE PORTFOLIO
PI BERLIN
PA HEIDELBERGER PLATZ 3, BERLIN, 14197, GERMANY
SN 2045-2322
J9 SCI REP-UK
JI Sci Rep
PD SEP 9
PY 2023
VL 13
IS 1
AR 14910
DI 10.1038/s41598-023-42073-6
PG 9
WC Multidisciplinary Sciences
WE Science Citation Index Expanded (SCI-EXPANDED)
SC Science & Technology - Other Topics
GA R7QK4
UT WOS:001066262400010
PM 37689807
OA Green Published, Green Submitted, gold
DA 2024-01-22
ER

PT J
AU Xu, MQ
   Cen, MS
   Chen, XL
   Chen, HT
   Liu, X
   Cao, Q
AF Xu, Mengque
   Cen, Mengsha
   Chen, Xiaoli
   Chen, Haotian
   Liu, Xing
   Cao, Qian
TI Correlation between Serological Biomarkers and Disease Activity in
   Patients with Inflammatory Bowel Disease
SO BIOMED RESEARCH INTERNATIONAL
LA English
DT Article
ID NEUTROPHIL-LYMPHOCYTE RATIO; ULCERATIVE-COLITIS; MARKER; PREDICTOR;
   SEVERITY; THERAPY
AB Background. Current biomarkers have been routinely used noninvasive methods for assessing disease activity of inflammatory bowel disease (IBD), but none of them are specific. This study was aimed to determine the performance of the serological biomarkers for detecting disease activity in patients with IBD. Methods. A prospective study that included 73 ulcerative disease (UC) subjects, 141 Crohn's disease (CD) subjects, and 30 of them complicated with C. difficile infection (CDI) were diagnosed at a single-institution IBD center. Disease activity was assessed using by Truelove and Witts criteria for UC and Harvey Bradshaw Simple Index for CD. Serological inflammatory biomarkers were compared in different severity groups. Receiver operator curve analyses assessed the performance of each biomarker in discriminating disease states. Results. For UC patients, elevated monocyte counts, C-reactive protein (CRP), and decreased lymphocyte counts and lymphocyte/monocyte ratio (LMR) significantly differed between subjects with active and inactive UC. LMR of 3.1 was 76% sensitive and had a specificity of 67% for active UC. For CD patients, higher values of neutrophils, monocytes, neutrophil/lymphocyte ratio, CRP, fibrinogen, and lower values of LMR and hemoglobin were significantly different between subjects with active and inactive CD. None of the biomarkers included had a good correlation with disease activity (area under the ROC Curve < 0.70). Conclusions. A low LMR represents an inexpensive, readily available test with a promising value to identify disease activity in UC patients, whereas none of the inflammatory biomarkers showed a discriminative value in disease activity of CD.
C1 [Xu, Mengque; Cen, Mengsha; Chen, Xiaoli; Chen, Haotian; Cao, Qian] Zhejiang Univ, Sch Med, Sir Run Run Shaw Hosp, Dept Gastroenterol, Hangzhou, Zhejiang, Peoples R China.
   [Liu, Xing] Zhejiang Univ, Sch Med, Sir Run Run Shaw Hosp, Dept Med Records & Stat, Hangzhou, Zhejiang, Peoples R China.
C3 Zhejiang University; Zhejiang University
RP Cao, Q (通讯作者)，Zhejiang Univ, Sch Med, Sir Run Run Shaw Hosp, Dept Gastroenterol, Hangzhou, Zhejiang, Peoples R China.
EM caoq@zju.edu.cn
OI chen, xiaoli/0000-0001-9331-5041
FU National Natural Science Foundation of China [81700456]; Medical Health
   Technology Project of Zhejiang, China [2018KY104]; Natural Science
   Foundation of Zhejiang, China [LQ19H030013]
FX This study was supported by the grant (no. 81700456 to M. Q. X) from the
   National Natural Science Foundation of China, the grant (no. 2018KY104
   to M. Q. X) from the Medical Health Technology Project of Zhejiang,
   China, and the grant (LQ19H030013 to X. L. C) from the Natural Science
   Foundation of Zhejiang, China. The authors thank all the doctors,
   nurses, and pathologists who helped to manage the patients in this study
   during the years studied. The authors also thank the China Gut Festival
   Conference and the 19th Congress of Gastroenterology China (27-29
   September 2019, Guiyang, China) for presenting the abstract.
CR Beyazit Y, 2012, J CROHNS COLITIS, V6, P102, DOI 10.1016/j.crohns.2011.07.010
   Celikbilek M, 2013, J CLIN LAB ANAL, V27, P72, DOI 10.1002/jcla.21564
   Cerrillo E, 2019, INFLAMM BOWEL DIS, V25, P1681, DOI 10.1093/ibd/izz053
   Cherfane CE, 2015, INFLAMM BOWEL DIS, V21, P1769, DOI 10.1097/MIB.0000000000000427
   Choi YH, 2019, CANCER EPIDEM BIOMAR, V28, P1045, DOI [10.1158/1055-9965.EPI-18-1066, 10.1158/1055-9965.epi-18-1066]
   Don BR, 2004, SEMIN DIALYSIS, V17, P432, DOI 10.1111/j.0894-0959.2004.17603.x
   ELLIOTT PR, 1980, LANCET, V1, P876
   Gao SQ, 2015, INT J CLIN EXP PATHO, V8, P14779
   He CB, 2019, CANCER MANAG RES, V11, P1391, DOI 10.2147/CMAR.S190545
   Henriksen M, 2008, GUT, V57, P1518, DOI 10.1136/gut.2007.146357
   Jeong DY, 2019, AUTOIMMUN REV, V18, P439, DOI 10.1016/j.autrev.2019.03.002
   Jones GR, 2018, FRONT IMMUNOL, V9, DOI 10.3389/fimmu.2018.02764
   Kayapinar O, 2019, CLIN APPL THROMB-HEM, V25, DOI 10.1177/1076029619835383
   Khan K, 2002, INFLAMM BOWEL DIS, V8, P325, DOI 10.1097/00054725-200209000-00003
   Lester SE, 2009, INTERN MED J, V39, P296, DOI 10.1111/j.1445-5994.2008.01737.x
   Lindholm CR, 2019, CURR PHARM DESIGN, V25, P64, DOI 10.2174/1381612825666190312113935
   Manceau H, 2017, CLIN CHEM LAB MED, V55, P474, DOI 10.1515/cclm-2016-0522
   MEE A, 1980, J CLIN PATHOL, V33, P917, DOI 10.1136/jcp.33.10.917
   Molodecky NA, 2012, GASTROENTEROLOGY, V142, P46, DOI 10.1053/j.gastro.2011.10.001
   Park JH, 2017, AUTOIMMUN REV, V16, P416, DOI 10.1016/j.autrev.2017.02.013
   Reinisch W, 2015, CLIN GASTROENTEROL H, V13, P539, DOI 10.1016/j.cgh.2014.09.031
   SCHROEDER KW, 1987, NEW ENGL J MED, V317, P1625, DOI 10.1056/NEJM198712243172603
   SELBY WS, 1984, GUT, V25, P32, DOI 10.1136/gut.25.1.32
   Shi C, 2011, NAT REV IMMUNOL, V11, P762, DOI 10.1038/nri3070
   Torun S, 2012, CLIN RES HEPATOL GAS, V36, P491, DOI 10.1016/j.clinre.2012.06.004
   TRUELOVE SC, 1955, BRIT MED J, V2, P1041, DOI 10.1136/bmj.2.4947.1041
   Walsh AJ, 2016, NAT REV GASTRO HEPAT, V13, P567, DOI 10.1038/nrgastro.2016.128
   Wang YC, 2017, PANCREATOLOGY, V17, P893, DOI 10.1016/j.pan.2017.10.001
   Xavier RJ, 2007, NATURE, V448, P427, DOI 10.1038/nature06005
   Yoon JY, 2014, DIGEST DIS SCI, V59, P829, DOI 10.1007/s10620-013-2907-3
   Zahorec R, 2001, Bratisl Lek Listy, V102, P5
   Zezos P, 2009, MED SCI MONITOR, V15, pCR563
NR 32
TC 21
Z9 23
U1 0
U2 8
PU HINDAWI LTD
PI LONDON
PA ADAM HOUSE, 3RD FLR, 1 FITZROY SQ, LONDON, W1T 5HF, ENGLAND
SN 2314-6133
EI 2314-6141
J9 BIOMED RES INT
JI Biomed Res. Int.
PD DEC 26
PY 2019
VL 2019
AR 6517549
DI 10.1155/2019/6517549
PG 7
WC Biotechnology & Applied Microbiology; Medicine, Research & Experimental
WE Science Citation Index Expanded (SCI-EXPANDED)
SC Biotechnology & Applied Microbiology; Research & Experimental Medicine
GA KA6VY
UT WOS:000505936600007
PM 31950048
OA Green Published, gold
DA 2024-01-22
ER

PT J
AU Sanapalli, BKR
   Kannan, E
   Balasubramanian, S
   Natarajan, J
   Baruah, UK
   Karri, VVSR
AF Sanapalli, Bharat Kumar Reddy
   Kannan, Elango
   Balasubramanian, Shivaramakrishnan
   Natarajan, Jawahar
   Baruah, Uday Krishna
   Karri, Veera Venkata Satyanarayana Reddy
TI Pluronic lecithin organogel of 5-aminosalicylic acid for wound healing
SO DRUG DEVELOPMENT AND INDUSTRIAL PHARMACY
LA English
DT Article
DE 5-Aminosalicylic acid; full-thickness excision wounds; pluronic lecithin
   organogel; wound healing; re-epithelization; rat model
ID IN-VITRO; GROWTH; BETA; EXPRESSION; FIBROBLASTS; MESALAMINE; INDUCTION;
   SURVIVAL; RECEPTOR; ULCERS
AB 5-Aminosalicylic acid (5-ASA) is an aminosalicylate anti-inflammatory drug, which is also known as mesalazine or mesalamine. Currently employed in treating inflammatory bowel disease, ulcerative colitis, inflamed anus or rectum, and maintain remission in Crohn's disease. Evidence from the researchers highlighted its significant re-epithelization in allergic asthma, aphthous, and gastric ulcerative conditions. The objective of the study was to formulate the pluronic lecithin organogel (PLO) containing 5-ASA and evaluate its wound-healing ability in a full thickness excision wound rat model. The data obtained from in silico docking studies revealed 5-ASA is having an affinity towards the transforming growth factor-beta (TGF-beta) specifically towards beta1. Among various formulations prepared (F1 to F8), F1, and F6 have shown a maximum in vitro drug release with optimum pH and viscosity. From MTT assay it was found that selected PLO formulations showed no toxicity and enhanced cell proliferation in HaCaT cell lines. In vivo wound-healing studies in albino Wistar rats has revealed that PLO accelerates wound closure and reepithelization to the statistically significant level on day 3 (p<.05) in comparison with untreated wounds. In conclusion, the overall results suggest that 5-ASA PLO gel is a potential therapeutic option for the treatments of wounds, however, further studies are highly warrened to determine the various mechanisms of 5-ASA in regulating the cell migration and reepithelization in wound healing to outspread its use in clinics.
C1 [Sanapalli, Bharat Kumar Reddy; Kannan, Elango; Balasubramanian, Shivaramakrishnan] JSS Acad Higher Educ & Res, JSS Coll Pharm, Dept Pharmacol, Mysuru, India.
   [Natarajan, Jawahar; Baruah, Uday Krishna; Karri, Veera Venkata Satyanarayana Reddy] JSS Acad Higher Educ & Res, JSS Coll Pharm, Dept Pharmaceut, Mysuru, India.
C3 JSS Academy of Higher Education & Research; JSS College of Pharmacy,
   Mysuru; JSS Academy of Higher Education & Research; JSS College of
   Pharmacy, Mysuru
RP Kannan, E (通讯作者)，JSS Acad Higher Educ & Res, JSS Coll Pharm, Dept Pharmacol, Mysuru, India.; Karri, VVSR (通讯作者)，JSS Acad Higher Educ & Res, JSS Coll Pharm, Dept Pharmaceut, Mysuru, India.
EM elangojss@gmail.com; ksnreddy87@gmail.com
RI Balasubramanian, Shivaramakrishnan/AAG-1073-2021; Sanapalli, Bharat
   Kumar Reddy/AAK-4379-2021; Karri, Veera Venkata Satyanarayana
   Reddy/I-9070-2014
OI Sanapalli, Bharat Kumar Reddy/0000-0002-9162-5553; Karri, Veera Venkata
   Satyanarayana Reddy/0000-0003-2057-3423; baruah, uday
   krishna/0000-0002-2474-7892; Balasubramanian,
   Shivaramakrishnan/0000-0002-9154-2248; n, jawahar/0000-0003-0737-1237
CR Abdu-Allah HHM, 2016, MED CHEM LOS ANGELES, V6, P306, DOI [10.4172/2161-0444.1000361, DOI 10.4172/2161-0444.1000361]
   Agrawal V, 2010, AAPS PHARMSCITECH, V11, P1718, DOI 10.1208/s12249-010-9540-7
   Angel DE, 2008, WOUND PRACT RES, V16, P6
   [Anonymous], 2005, AAPS PHARM SCI TECH, DOI DOI 10.1208/PT060240
   [Anonymous], 2003, Surgery
   Balata G, 2014, DRUG DELIV, V21, P55, DOI 10.3109/10717544.2013.847032
   Baumgart DC, 2005, SCAND J GASTROENTERO, V40, P958, DOI 10.1080/00365520510015854
   Belgamwar VS, 2008, ASIAN J PHARM, V2, P134, DOI 10.4103/0973-8398.43295
   Bell J. A., 2012, International Tables for Crystallography, P534
   Chen WC, 2012, BMC COMPLEM ALTERN M, V12, DOI 10.1186/1472-6882-12-226
   COLLIER PM, 1992, BRIT J DERMATOL, V126, P185, DOI 10.1111/j.1365-2133.1992.tb07818.x
   Cooper R., 2004, WORLD WIDE WOUNDS, V2004, P1
   Costa P, 2001, EUR J PHARM SCI, V13, P123, DOI 10.1016/S0928-0987(01)00095-1
   Craig AM, 2004, TOXICOL LETT, V154, P217, DOI 10.1016/j.toxlet.2004.08.004
   DENIZOT F, 1986, J IMMUNOL METHODS, V89, P271, DOI 10.1016/0022-1759(86)90368-6
   DESMOULIERE A, 1993, J CELL BIOL, V122, P103, DOI 10.1083/jcb.122.1.103
   Evrard SM, 2012, J THROMB HAEMOST, V10, P670, DOI 10.1111/j.1538-7836.2012.04644.x
   GAILIT J, 1994, J INVEST DERMATOL, V103, P221, DOI 10.1111/1523-1747.ep12393176
   GILMOUR D, 1951, BRIT MED J, V2, P1496, DOI 10.1136/bmj.2.4746.1496
   Gisbert JP, 2002, DIGEST DIS SCI, V47, P471, DOI 10.1023/A:1017987229718
   Greenwood JR, 2010, J COMPUT AID MOL DES, V24, P591, DOI 10.1007/s10822-010-9349-1
   Guo S, 2010, J DENT RES, V89, P219, DOI 10.1177/0022034509359125
   Karri V. V. S. Narayana Reddy, 2015, Journal of Pharmaceutical Investigation, V45, P79, DOI 10.1007/s40005-014-0149-9
   Keast D H, 1998, Ostomy Wound Manage, V44, P24
   Kim BC, 2003, J CELL PHYSIOL, V195, P331, DOI 10.1002/jcp.10301
   Liang CC, 2007, NAT PROTOC, V2, P329, DOI 10.1038/nprot.2007.30
   Mady FM, 2016, DRUG DES DEV THER, V10, P1101, DOI 10.2147/DDDT.S103423
   Mandal Surjyanarayan, 2010, International Journal of ChemTech Research, V2, P1214
   Moss AC, 2007, EXPERT OPIN DRUG SAF, V6, P99, DOI 10.1517/14740338.6.2.99
   Murdan S., 2005, Hosp. Pharmacist, V12, P267
   Nall AV, 1996, ARCH OTOLARYNGOL, V122, P171
   Oh-oka K, 2017, CELL MOL GASTROENTER, V4, P135, DOI 10.1016/j.jcmgh.2017.03.010
   Pastar I, 2010, MOL MED, V16, P92, DOI 10.2119/molmed.2009.00149
   Raju KRS, 2014, PULM PHARMACOL THER, V29, P209, DOI 10.1016/j.pupt.2014.07.007
   Reddy GK, 1996, CLIN BIOCHEM, V29, P225, DOI 10.1016/0009-9120(96)00003-6
   ROBERTS AB, 1986, P NATL ACAD SCI USA, V83, P4167, DOI 10.1073/pnas.83.12.4167
   Santoyo S, 1996, Pharm Acta Helv, V71, P141, DOI 10.1016/0031-6865(96)00004-0
   Sastry GM, 2013, J COMPUT AID MOL DES, V27, P221, DOI 10.1007/s10822-013-9644-8
   Stolfi C, 2008, BIOCHEM PHARMACOL, V75, P668, DOI 10.1016/j.bcp.2007.09.020
   Tas Cetin, 2003, Farmaco (Lausanne), V58, P605, DOI 10.1016/S0014-827X(03)00080-6
   Velnar T, 2009, J INT MED RES, V37, P1528, DOI 10.1177/147323000903700531
   White LA, 2000, BBA-GENE STRUCT EXPR, V1490, P259, DOI 10.1016/S0167-4781(00)00002-6
   Zhao YN, 2017, SCI REP-UK, V7, DOI 10.1038/s41598-017-05898-6
NR 43
TC 8
Z9 8
U1 2
U2 12
PU TAYLOR & FRANCIS LTD
PI ABINGDON
PA 2-4 PARK SQUARE, MILTON PARK, ABINGDON OR14 4RN, OXON, ENGLAND
SN 0363-9045
EI 1520-5762
J9 DRUG DEV IND PHARM
JI Drug Dev. Ind. Pharm.
PY 2018
VL 44
IS 10
BP 1650
EP 1658
DI 10.1080/03639045.2018.1483393
PG 9
WC Chemistry, Medicinal; Pharmacology & Pharmacy
WE Science Citation Index Expanded (SCI-EXPANDED)
SC Pharmacology & Pharmacy
GA GS7EP
UT WOS:000443863900011
PM 29848103
DA 2024-01-22
ER

PT J
AU Schieffer, KM
   Bruffy, SM
   Rauscher, R
   Koltun, WA
   Yochum, GS
   Gallagher, CJ
AF Schieffer, Kathleen M.
   Bruffy, Shannon M.
   Rauscher, Richard
   Koltun, Walter A.
   Yochum, Gregory S.
   Gallagher, Carla J.
TI Reduced total serum bilirubin levels are associated with ulcerative
   colitis
SO PLOS ONE
LA English
DT Article
ID HUMAN UDP-GLUCURONOSYLTRANSFERASES; OXIDATIVE STRESS; ANTIOXIDANT;
   DISEASE; UGT1A1; POLYMORPHISM; PROMOTER; RISK; BILE
AB Chronic inflammation associated with inflammatory bowel disease (IBD) results in increased oxidative stress that damages the colonic microenvironment. Low levels of serum bilirubin, an endogenous antioxidant, have been associated with increased risk for Crohn's disease (CD). Therefore, the aim of this study was to examine whether total serum bilirubin levels are associated with ulcerative colitis (UC). We identified a retrospective case-control population (n = 6,649) from a single tertiary care center, Penn State Hershey Medical Center (PSU) and a validation cohort (n = 1,996) from Virginia Commonwealth University Medical Center (VCU). Cases were age- and sex-matched to controls (PSU: CD n = 254, UC n = 187; VCU: CD n = 233, UC n = 124). Total serum bilirubin levels were obtained from de-identified medical records and segregated into quartiles. Logistic regression analysis was performed on each quartile of total serum bilirubin compared to the last quartile (highest bilirubin levels) to determine the association of total serum bilirubin with UC. Similar to CD patients, UC patients demonstrated reduced levels of total serum bilirubin compared to controls at PSU and VCU. The lowest quartile of total serum bilirubin was independently associated with UC for the PSU (OR: 1.98 [95% CI: 1.09-3.63]) and VCU cohorts (OR: 6.07 [95% CI: 3.01-12.75]). Lower levels of the antioxidant bilirubin may reduce the capability of UC patients to remove reactive oxygen species leading to an increase in intestinal injury. Therapeutics that reduce oxidative stress may be beneficial for these patients.
C1 [Schieffer, Kathleen M.; Koltun, Walter A.; Yochum, Gregory S.] Penn State Univ, Coll Med, Div Colon & Rectal Surg, Dept Surg, Hershey, PA 17033 USA.
   [Bruffy, Shannon M.] Virginia Commonwealth Univ, Ctr Clin & Translat Res, Richmond, VA USA.
   [Rauscher, Richard] Penn State Univ, Coll Med, Dept Publ Hlth Sci, Hershey, PA USA.
   [Yochum, Gregory S.] Penn State Univ, Dept Biochem & Mol Biol, Coll Med, Hershey, PA 17033 USA.
   [Gallagher, Carla J.] Lincoln Univ, Dept Chem & Phys, Lincoln Univ, PA 19352 USA.
C3 Pennsylvania Commonwealth System of Higher Education (PCSHE);
   Pennsylvania State University; Penn State Health; Virginia Commonwealth
   University; Pennsylvania Commonwealth System of Higher Education
   (PCSHE); Pennsylvania State University; Penn State Health; Pennsylvania
   Commonwealth System of Higher Education (PCSHE); Pennsylvania State
   University; Penn State Health; Pennsylvania Commonwealth System of
   Higher Education (PCSHE); Lincoln University - Pennsylvania
RP Yochum, GS (通讯作者)，Penn State Univ, Coll Med, Div Colon & Rectal Surg, Dept Surg, Hershey, PA 17033 USA.; Yochum, GS (通讯作者)，Penn State Univ, Dept Biochem & Mol Biol, Coll Med, Hershey, PA 17033 USA.; Gallagher, CJ (通讯作者)，Lincoln Univ, Dept Chem & Phys, Lincoln Univ, PA 19352 USA.
EM gsy3@psu.edu; cgallagher@lincoln.edu
RI Schieffer, Kathleen/AAA-1388-2021
OI Schieffer, Kathleen/0000-0002-2688-8680
FU National Institutes of Health [R00 CA131477]; Pennsylvania State
   Department of Health Tobacco Settlement Funds CURE; National Center for
   Advancing Translational Sciences [UL1 TR000127, TL1 TR000125]; Carlino
   Fund for IBD research
FX This work was supported by the National Institutes of Health, R00
   CA131477, CJG; Pennsylvania State Department of Health Tobacco
   Settlement Funds CURE, CJG; National Center for Advancing Translational
   Sciences, UL1 TR000127 and TL1 TR000125, KMS and the Carlino Fund for
   IBD research, KMS, WAK, GSY. The funders had no role in study design,
   data collection and analysis, decision to publish, or preparation of the
   manuscript.
CR Balmus IM, 2016, SAUDI J GASTROENTERO, V22, P3, DOI 10.4103/1319-3767.173753
   Beutler E, 1998, P NATL ACAD SCI USA, V95, P8170, DOI 10.1073/pnas.95.14.8170
   Brink MA, 1999, GASTROENTEROLOGY, V116, P1420, DOI 10.1016/S0016-5085(99)70507-X
   CARMEL R, 1985, JAMA-J AM MED ASSOC, V253, P3416, DOI 10.1001/jama.253.23.3416
   de Vries HS, 2012, J CROHNS COLITIS, V6, P597, DOI 10.1016/j.crohns.2011.11.010
   Fischman D., 2003, J CLIN MED RES, V2, P256
   Fischman Daniel, 2010, J Clin Med Res, V2, P256, DOI 10.4021/jocmr444w
   Ho DE, 2007, POLIT ANAL, V15, P199, DOI 10.1093/pan/mpl013
   Ho Daniel E., 2011, J STAT SOFTW, V42, P1, DOI [DOI 10.18637/JSS.V042.I08, 10.18637/jss.v042.i08]
   Innocenti F, 2002, PHARMACOGENETICS, V12, P725, DOI 10.1097/00008571-200212000-00006
   JUPING D, 2017, J CLIN LAB ANAL
   Kostic AD, 2014, GASTROENTEROLOGY, V146, P1489, DOI 10.1053/j.gastro.2014.02.009
   Lapidus A, 2006, WORLD J GASTROENTERO, V12, P70, DOI 10.3748/wjg.v12.i1.70
   Lenícek M, 2014, INFLAMM BOWEL DIS, V20, P481, DOI 10.1097/01.MIB.0000440817.84251.98
   Levinson SS, 1997, ANN CLIN LAB SCI, V27, P185
   Matsui K, 2010, BMC GASTROENTEROL, V10, DOI 10.1186/1471-230X-10-57
   Murphy SN, 2010, J AM MED INFORM ASSN, V17, P124, DOI 10.1136/jamia.2009.000893
   Png CW, 2010, AM J GASTROENTEROL, V105, P2420, DOI 10.1038/ajg.2010.281
   Salomone F, 2013, J GASTROEN HEPATOL, V28, P1202, DOI 10.1111/jgh.12155
   Sartor RB, 2006, NAT CLIN PRACT GASTR, V3, P390, DOI 10.1038/ncpgasthep0528
   SCHWERTNER HA, 1994, CLIN CHEM, V40, P18
   SKAR V, 1988, SCAND J GASTROENTERO, V23, P83, DOI 10.3109/00365528809093853
   STOCKER R, 1987, P NATL ACAD SCI USA, V84, P5918, DOI 10.1073/pnas.84.16.5918
   STOCKER R, 1987, SCIENCE, V235, P1043, DOI 10.1126/science.3029864
   Tukey RH, 2000, ANNU REV PHARMACOL, V40, P581, DOI 10.1146/annurev.pharmtox.40.1.581
   Tukey RH, 2002, MOL PHARMACOL, V62, P446, DOI 10.1124/mol.62.3.446
   Tüzün A, 2002, CLIN BIOCHEM, V35, P569, DOI 10.1016/S0009-9120(02)00361-2
   Zhang DL, 2007, DRUG METAB DISPOS, V35, P2270, DOI 10.1124/dmd.107.017806
   Zhou XY, 2014, NAT COMMUN, V5, DOI 10.1038/ncomms5573
   Zhou ZX, 2016, J CLIN LAB ANAL, V30, P768, DOI 10.1002/jcla.21936
   Zucker SD, 2015, AM J PHYSIOL-GASTR L, V309, pG841, DOI 10.1152/ajpgi.00149.2014
NR 31
TC 27
Z9 28
U1 2
U2 6
PU PUBLIC LIBRARY SCIENCE
PI SAN FRANCISCO
PA 1160 BATTERY STREET, STE 100, SAN FRANCISCO, CA 94111 USA
SN 1932-6203
J9 PLOS ONE
JI PLoS One
PD JUN 8
PY 2017
VL 12
IS 6
AR e0179267
DI 10.1371/journal.pone.0179267
PG 9
WC Multidisciplinary Sciences
WE Science Citation Index Expanded (SCI-EXPANDED)
SC Science & Technology - Other Topics
GA EX0PL
UT WOS:000402923200112
PM 28594959
OA Green Published, Green Submitted, gold
DA 2024-01-22
ER

PT J
AU Gugulothu, D
   Kulkarni, A
   Patravale, V
   Dandekar, P
AF Gugulothu, Dalapathi
   Kulkarni, Aditya
   Patravale, Vandana
   Dandekar, Prajakta
TI pH-Sensitive Nanoparticles of Curcumin-Celecoxib Combination: Evaluating
   Drug Synergy in Ulcerative Colitis Model
SO JOURNAL OF PHARMACEUTICAL SCIENCES
LA English
DT Article
DE colonic drug delivery; drug delivery systems; drug targeting;
   nanoparticles; natural products; oral drug delivery; polymeric drug
   carrier; site-specific delivery; targeted drug delivery
ID ANTIINFLAMMATORY DRUGS; COLON; DELIVERY; ACID; MECHANISMS; SYSTEM;
   GROWTH; LONGA; ASSAY; RAT
AB Inflammatory bowel diseases, which largely comprise ulcerative colitis (UC) and Crohn's disease, are increasingly posing as a global threat because of the incompetence of the current therapy in the entire patient population. This necessitates the identification of alternative therapeutic molecules or their combinations, which may serve as effective first-line or maintenance therapeutics. In this quest, celecoxib, a selective cyclooxygenase-2 inhibiting nonsteroidal anti-inflammatory agent and curcumin, a natural antioxidant and anti-inflammatory agent, have both been found to be useful in alleviating UC. Furthermore, studies involving their combination have proved synergistic action of these two agents. In the current investigation, we have formulated pH-sensitive nanoparticles of curcumin-celecoxib combination as a potential therapy for UC. Synergistic action of the drug combination, delivery advantages of nanosized carriers, and pH-sensitive nature of the polymer were collectively hypothesized to reduce the overall toxicity and total dose of celecoxib and provide enhanced efficacy for mitigating UC. The hypothesis was confirmed in a UC model in rats, where pH-sensitive nanoparticles of the drug combination were found to be more efficacious than nanoparticles of either drugs or drug/s suspension. Further, the blank nanoparticles did not exhibit any therapeutic effect, thereby confirming efficacy of the drug combination for treating UC. (c) 2013 Wiley Periodicals, Inc. and the American Pharmacists Association
C1 [Gugulothu, Dalapathi; Kulkarni, Aditya; Patravale, Vandana; Dandekar, Prajakta] Inst Chem Technol, Dept Pharmaceut Sci & Technol, Bombay 400019, Maharashtra, India.
C3 Institute of Chemical Technology - Mumbai
RP Dandekar, P (通讯作者)，Inst Chem Technol, Dept Pharmaceut Sci & Technol, Bombay 400019, Maharashtra, India.
EM pd.jain@ictmumbai.edu.in
RI Vandana, Vandana/JPX-4002-2023
OI Vandana, Vandana/0009-0005-0702-2637
FU University Grants Commission, Government of India
FX Dalapathi Gugulothu is thankful to University Grants Commission,
   Government of India for providing research fellowship while conducting
   the discussed research. The authors are thankful to Dr. D.P. Chaudhari,
   Unique Biodiagnostic Enterprises Ltd., Mumbai, for technical support
   during animal investigations. The authors are grateful to Konark Herbals
   and Healthcare Pvt. Ltd., Mumbai, India; Cadila Pharmaceuticals Ltd.,
   Ahmadabad, India; Evonik Degussa India Pvt. Ltd., Mumbai, India; ISP
   Technologies Inc. and BASF India Ltd. for gift samples of drugs and
   other excipients.
CR Bebb JR, 2004, ALIMENT PHARM THER, V20, P143, DOI 10.1111/j.1365-2036.2004.02018.x
   BOUGHTONSMITH NK, 1988, BRIT J PHARMACOL, V94, P65, DOI 10.1111/j.1476-5381.1988.tb11500.x
   Celasco G, 2010, ALIMENT PHARM THER, V31, P375, DOI 10.1111/j.1365-2036.2009.04194.x
   Coco R, 2013, INT J PHARMACEUT, V440, P3, DOI 10.1016/j.ijpharm.2012.07.017
   Cuzzocrea S, 2001, EUR J PHARMACOL, V431, P91, DOI 10.1016/S0014-2999(01)01403-0
   Dubey R, 2010, J DRUG TARGET, V18, P589, DOI 10.3109/10611860903572933
   Feng SS, 2002, MAT SCI ENG C-BIO S, V20, P85, DOI 10.1016/S0928-4931(02)00017-6
   GRISHAM MB, 1994, LANCET, V344, P859, DOI 10.1016/S0140-6736(94)92831-2
   Gugulothu DB, 2012, PHARM ANAL ACTA, V3, P157, DOI DOI 10.4172/2153-2435.1000157
   Guo X, 2001, EUR J PHARMACOL, V411, P193, DOI 10.1016/S0014-2999(00)00914-6
   Hanauer SB, 2004, ALIMENT PHARM THERAP, V20, P97, DOI 10.1111/j.1365-2036.2004.02054.x
   Hasegawa H, 1997, J IMMUNOL METHODS, V210, P1, DOI 10.1016/S0022-1759(97)00159-2
   Hong JI, 2004, CARCINOGENESIS, V25, P1671, DOI 10.1093/carcin/bgh165
   Jäggi R, 2004, INFLAMM RES, V53, P150, DOI 10.1007/s00011-003-1236-y
   Jurenka JS, 2009, ALTERN MED REV, V14, P141
   KAKKAR P, 1984, INDIAN J BIOCHEM BIO, V21, P130
   Kane SV, 2006, ALIMENT PHARM THER, V23, P577, DOI 10.1111/j.1365-2036.2006.02809.x
   Lamprecht A, 2005, J CONTROL RELEASE, V104, P337, DOI 10.1016/j.jconrel.2005.02.011
   Lev-Ari S, 2006, RHEUMATOLOGY, V45, P171, DOI 10.1093/rheumatology/kei132
   Lev-Ari S, 2005, CLIN CANCER RES, V11, P6738, DOI 10.1158/1078-0432.CCR-05-0171
   Liu L, 2009, J ETHNOPHARMACOL, V126, P557, DOI 10.1016/j.jep.2009.08.013
   Vong LB, 2012, GASTROENTEROLOGY, V143, P1027, DOI 10.1053/j.gastro.2012.06.043
   Molodecky NA, 2012, GASTROENTEROLOGY, V142, P46, DOI 10.1053/j.gastro.2011.10.001
   MORRIS GP, 1989, GASTROENTEROLOGY, V96, P795, DOI 10.1016/0016-5085(89)90904-9
   Morsy MA, 2013, PHARMACOLOGY, V91, P267, DOI 10.1159/000350190
   NAGASHIMA R, 1981, J CLIN GASTROENTEROL, V3, P117
   OHKAWA H, 1979, ANAL BIOCHEM, V95, P351, DOI 10.1016/0003-2697(79)90738-3
   Paulson SK, 2001, J PHARMACOL EXP THER, V297, P638
   Prajakta D, 2009, J BIOMED NANOTECHNOL, V5, P445, DOI 10.1166/jbn.2009.1038
   Romano M, 1997, BLOOD, V90, P4126, DOI 10.1182/blood.V90.10.4126
   Sandborn WJ, 2006, CLIN GASTROENTEROL H, V4, P203, DOI 10.1016/j.cgh.2005.12.002
   Sostres C, 2010, BEST PRACT RES CL GA, V24, P121, DOI 10.1016/j.bpg.2009.11.005
   Taylor Rebecca A, 2011, Altern Med Rev, V16, P152
   Topcu-Tarladacalisir Y, 2013, J MED FOOD, V16, P296, DOI 10.1089/jmf.2012.2550
   Ulbrich W, 2010, J R SOC INTERFACE, V7, pS55, DOI 10.1098/rsif.2009.0285.focus
   Villegas I, 2003, INT IMMUNOPHARMACOL, V3, P1731, DOI 10.1016/j.intimp.2003.07.002
   Whelton A, 2000, Am J Ther, V7, P63, DOI 10.1097/00045391-200007020-00004
   Yang KY, 2007, J CHROMATOGR B, V853, P183, DOI 10.1016/j.jchromb.2007.03.010
   Yoo JW, 2011, INT J PHARMACEUT, V403, P262, DOI 10.1016/j.ijpharm.2010.10.032
NR 39
TC 62
Z9 63
U1 1
U2 37
PU ELSEVIER SCIENCE INC
PI NEW YORK
PA STE 800, 230 PARK AVE, NEW YORK, NY 10169 USA
SN 0022-3549
EI 1520-6017
J9 J PHARM SCI-US
JI J. Pharm. Sci.
PD FEB
PY 2014
VL 103
IS 2
BP 687
EP 696
DI 10.1002/jps.23828
PG 10
WC Chemistry, Medicinal; Chemistry, Multidisciplinary; Pharmacology &
   Pharmacy
WE Science Citation Index Expanded (SCI-EXPANDED)
SC Pharmacology & Pharmacy; Chemistry
GA AO4LW
UT WOS:000341311100038
PM 24375287
DA 2024-01-22
ER

PT J
AU Berger, JR
AF Berger, Joseph R.
TI Progressive Multifocal Leukoencephalopathy and Newer Biological Agents
SO DRUG SAFETY
LA English
DT Review
ID JC VIRUS-DNA; MULTIPLE-SCLEROSIS PATIENTS; SYSTEMIC-LUPUS-ERYTHEMATOSUS;
   PERIPHERAL-BLOOD LEUKOCYTES; IMMUNE-DEFICIENCY SYNDROME; HIV-NEGATIVE
   PATIENTS; BONE-MARROW; B-CELLS; HUMAN POLYOMAVIRUS;
   MYCOPHENOLATE-MOFETIL
AB Progressive multifocal leukoencephalopathy (PML) is a rare demyelinating disease of the brain due to a polyoma virus, JC virus. Despite the ubiquity of this virus, PML is rare and almost always seen in association with an underlying immunosuppressive condition. In the last 30 years, AIDS has been the most common predisposing factor. The observation of PML attending the use of certain monoclonal antibody therapies and other pharmacological agents has raised concerns about the safety profile of these agents, but has also provided a window into the pathogenesis of PML. Certain agents, such as the monoclonal antibodies natalizumab, an alpha 4 beta 1 and alpha 4 beta 7 integrin inhibitor, and efalizumab, an antibody directed against CD11a, appear to uniquely predispose to PML. Prior to their introduction for multiple sclerosis and Crohn's disease with respect to natalizumab, and psoriasis with respect to efalizumab, PML had never been observed with these disorders. PML occurring with other agents that currently carry US FDA-mandated 'black-box' warnings, such as rituximab, an antibody directed to CD20, or mycophenolate mofetil, a drug that inhibits T- and B-cell proliferation, typically occur in the background of underlying disorders that have already been identified as risks for PML. This review will focus on the available data regarding the risk for PML with monoclonal antibodies and other drugs. A biologically plausible explanation for the increased risk of PML will be proposed, as well as potential strategies for mitigating disease risk.
C1 Univ Kentucky, Coll Med, Dept Neurol, Lexington, KY 40536 USA.
C3 University of Kentucky
RP Berger, JR (通讯作者)，Univ Kentucky, Coll Med, Dept Neurol, Kentucky Clin L-445,740 S Limestone St, Lexington, KY 40536 USA.
EM jrbneuro@uky.edu
FU Bayer; EMD-Serono; Biogen
FX Dr Berger has received research funding from Bayer, EMD-Serono and
   Biogen, and speakers honoraria from Bayer, EMD Serono and Teva. He has
   served as a consultant to Asphelia, Astellas, Bayer, Biogen, Genentech,
   GlaxoSmithKline, Millenium and Pfizer. No funding was provided for the
   preparation of this review.
CR Altschuler EL, 2005, MED HYPOTHESES, V65, P65, DOI 10.1016/j.mehy.2005.01.036
   Andréoletti L, 1999, AIDS, V13, P1469, DOI 10.1097/00002030-199908200-00005
   Andréoletti L, 2002, J MED VIROL, V66, P1, DOI 10.1002/jmv.2103
   Anolik JH, 2007, CLIN IMMUNOL, V122, P139, DOI 10.1016/j.clim.2006.08.009
   ASTROM KE, 1958, BRAIN, V81, P93, DOI 10.1093/brain/81.1.93
   ATWOOD WJ, 1992, VIROLOGY, V190, P716, DOI 10.1016/0042-6822(92)90909-9
   BENJAMIN RJ, 1988, EUR J IMMUNOL, V18, P1079, DOI 10.1002/eji.1830180717
   Berger JR, 2006, CLIN INFECT DIS, V43, pE9, DOI 10.1086/504947
   Berger JR, 2005, NEW ENGL J MED, V353, P414, DOI 10.1056/NEJMe058122
   BERGER JR, 1992, AIDS, V6, P837, DOI 10.1097/00002030-199208000-00012
   BERGER JR, 1987, ANN INTERN MED, V107, P78, DOI 10.7326/0003-4819-107-1-78
   BERGER JR, 2009, MABS, V1, P1
   BERNICK C, 1984, ARCH NEUROL-CHICAGO, V41, P780, DOI 10.1001/archneur.1984.04050180102028
   *BIOG ID, 2010, MED INF SERV LETT 20
   *BIOG ID, PML INC
   *BIOGENIDEC, TYSABRI PML MAN STRA
   Bofill-Mas S, 2001, J NEUROVIROL, V7, P345, DOI 10.1080/13550280152537210
   Boster A, 2009, ARCH NEUROL-CHICAGO, V66, P593, DOI 10.1001/archneurol.2009.31
   Bower JH, 1997, NEUROLOGY, V48, P407, DOI 10.1212/WNL.48.2.407
   Brickelmaier M, 2009, ANTIMICROB AGENTS CH, V53, P1840, DOI 10.1128/AAC.01614-08
   BROOKS BR, 1984, NEUROL CLIN, V2, P299, DOI 10.1016/S0733-8619(18)31105-8
   BROWN P, 1975, AM J EPIDEMIOL, V102, P331, DOI 10.1093/oxfordjournals.aje.a112169
   Caldarelli-Stefano R, 1999, J NEUROVIROL, V5, P125, DOI 10.3109/13550289909021994
   Carson KR, 2009, BLOOD, V113, P4834, DOI 10.1182/blood-2008-10-186999
   CAVAZZANACALVO M, 1995, TRANSPLANTATION, V59, P1576, DOI 10.1097/00007890-199506150-00013
   Chang H, 2002, J NEUROVIROL, V8, P447, DOI 10.1080/13550280260422758
   Chapagain ML, 2007, VIROLOGY, V364, P55, DOI 10.1016/j.virol.2007.02.018
   Chen YP, 2009, NEW ENGL J MED, V361, P1067, DOI 10.1056/NEJMoa0904267
   Cheng AYY, 2004, ANN PHARMACOTHER, V38, P817, DOI 10.1345/aph.1D400
   Clifford DB, 2010, LANCET NEUROL, V9, P438, DOI 10.1016/S1474-4422(10)70028-4
   Corti P, 2005, BRIT J HAEMATOL, V130, P249, DOI 10.1111/j.1365-2141.2005.05585.x
   Cree B, 2006, NEUROLOGIST, V12, P171, DOI 10.1097/01.nrl.0000204859.15501.6b
   Cross AH, 2006, J NEUROIMMUNOL, V180, P63, DOI 10.1016/j.jneuroim.2006.06.029
   Delbue S, 2008, J MED VIROL, V80, P2147, DOI 10.1002/jmv.21313
   Delbue S, 2007, J NEUROVIROL, V13, P73, DOI 10.1080/13550280601094563
   Du Pasquier RA, 2004, J VIROL, V78, P10206, DOI 10.1128/JVI.78.18.10206-10210.2004
   Du Pasquier RA, 2004, BRAIN, V127, P1970, DOI 10.1093/brain/awh215
   Du Pasquier RA, 2001, J NEUROVIROL, V7, P318, DOI 10.1080/13550280152537175
   Dubois V, 1997, J CLIN MICROBIOL, V35, P2288, DOI 10.1128/JCM.35.9.2288-2292.1997
   Dubois V, 1998, J NEUROVIROL, V4, P539, DOI 10.3109/13550289809113498
   Egli A, 2009, J INFECT DIS, V199, P837, DOI 10.1086/597126
   Elphick GF, 2004, SCIENCE, V306, P1380, DOI 10.1126/science.1103492
   Fedele CG, 2003, J NEUROVIROL, V9, P551, DOI 10.1080/13550280390241188
   García-Suárez J, 2005, AM J HEMATOL, V80, P271, DOI 10.1002/ajh.20492
   GEVER J, 2009, MED PAGE TODAY
   Gonzalez H, 1999, HEMATOL CELL THER, V41, P183, DOI 10.1007/s00282-999-0183-7
   Gordon KB, 2003, JAMA-J AM MED ASSOC, V290, P3073, DOI 10.1001/jama.290.23.3073
   Gorelik L, 2009, NEW ENGL J MED, V361, P2487, DOI 10.1056/NEJMc0909622
   Gray F, 2003, J NEUROPATH EXP NEUR, V62, P429, DOI 10.1093/jnen/62.5.429
   Gürcan HM, 2009, INT IMMUNOPHARMACOL, V9, P10, DOI 10.1016/j.intimp.2008.10.004
   Guttman-Yassky E, 2008, J INVEST DERMATOL, V128, P1182, DOI 10.1038/jid.2008.4
   Hall CD, 1998, NEW ENGL J MED, V338, P1345, DOI 10.1056/NEJM199805073381903
   Hamilton RS, 2000, J CLIN MICROBIOL, V38, P105
   Hauser SL, 2008, NEW ENGL J MED, V358, P676, DOI 10.1056/NEJMoa0706383
   Heatwole Chad, 2008, Neuropsychiatr Dis Treat, V4, P1203
   HOLMAN RC, 1991, NEUROLOGY, V41, P1733, DOI 10.1212/WNL.41.11.1733
   Hou J, 1998, J NEUROVIROL, V4, P451, DOI 10.3109/13550289809114545
   HOUFF SA, 1988, NEW ENGL J MED, V318, P301, DOI 10.1056/NEJM198802043180507
   Houff SA, 2008, J NEUROVIROL, V14, P341, DOI 10.1080/13550280802348222
   Jensen PN, 1999, J LEUKOCYTE BIOL, V65, P428, DOI 10.1002/jlb.65.4.428
   Jilek S, 2010, LANCET NEUROL, V9, P264, DOI 10.1016/S1474-4422(10)70006-5
   Kean JM, 2009, PLOS PATHOG, V5, DOI 10.1371/journal.ppat.1000363
   Khanna N, 2009, J VIROL, V83, P4404, DOI 10.1128/JVI.02657-08
   Khatri BO, 2009, NEUROLOGY, V72, P402, DOI 10.1212/01.wnl.0000341766.59028.9d
   KHOURY S, 2009, 61 ANN M AM AC NEUR
   Kleinschmidt-DeMasters BK, 2005, NEW ENGL J MED, V353, P369, DOI 10.1056/NEJMoa051782
   Koralnik IJ, 1999, NEUROLOGY, V52, P253, DOI 10.1212/WNL.52.2.253
   Koralnik IJ, 1999, J NEUROVIROL, V5, P430, DOI 10.3109/13550289909029484
   Korman BD, 2009, ARCH DERMATOL, V145, P937, DOI 10.1001/archdermatol.2009.175
   Krueger JG, 2008, J INVEST DERMATOL, V128, P2615, DOI 10.1038/jid.2008.98
   Krumbholz M, 2008, NEUROLOGY, V71, P1350, DOI 10.1212/01.wnl.0000327671.91357.96
   KURE K, 1991, HUM PATHOL, V22, P700, DOI 10.1016/0046-8177(91)90293-X
   Langer-Gould A, 2005, NEW ENGL J MED, V353, P375, DOI 10.1056/NEJMoa051847
   Langley RGB, 2005, CLIN THER, V27, P1317, DOI 10.1016/j.clinthera.2005.09.007
   Lanzafame M, 2009, Infez Med, V17, P35
   Leandro MJ, 2006, ARTHRITIS RHEUM-US, V54, P613, DOI 10.1002/art.21617
   Lebwohl M, 2003, NEW ENGL J MED, V349, P2004, DOI 10.1056/NEJMoa030002
   Lefèvre G, 2009, J NEUROL SCI, V287, P246, DOI 10.1016/j.jns.2009.09.014
   Leonardi C, 2008, BRIT J DERMATOL, V158, P1107, DOI 10.1111/j.1365-2133.2008.08548.x
   Leonardi CL, 2004, DERMATOL CLIN, V22, P427, DOI 10.1016/j.det.2004.03.015
   Lindå H, 2009, NEW ENGL J MED, V361, P1081, DOI 10.1056/NEJMoa0810316
   Lindberg RLP, 2008, J NEUROIMMUNOL, V194, P153, DOI 10.1016/j.jneuroim.2007.11.007
   Lowes MA, 2005, P NATL ACAD SCI USA, V102, P19057, DOI 10.1073/pnas.0509736102
   LUB M, 1995, IMMUNOL TODAY, V16, P479, DOI 10.1016/0167-5699(95)80031-X
   MAJOR EO, 1990, J NEUROSCI RES, V27, P461, DOI 10.1002/jnr.490270405
   Major EO, 2010, ANNU REV MED, V61, P35, DOI 10.1146/annurev.med.080708.082655
   Martin MD, 2008, ARCH NEUROL-CHICAGO, V65, P1596, DOI 10.1001/archneur.65.12.noc80051
   Marzocchetti A, 2009, VIROLOGY, V383, P173, DOI 10.1016/j.virol.2008.10.046
   Marzocchetti A, 2008, J NEUROVIROL, V14, P455, DOI 10.1080/13550280802356837
   McFarland HF, 2008, NEW ENGL J MED, V358, P664, DOI 10.1056/NEJMp0708143
   Menter A, 2009, CUTIS, V84, P14
   MILLER JR, 1982, NEW ENGL J MED, V307, P1436, DOI 10.1056/NEJM198212023072307
   Molloy ES, 2009, ARTHRITIS RHEUM-US, V60, P3761, DOI 10.1002/art.24966
   Molloy ES, 2008, AUTOIMMUN REV, V8, P144, DOI 10.1016/j.autrev.2008.07.006
   Monaco MCG, 1996, J VIROL, V70, P7004, DOI 10.1128/JVI.70.10.7004-7012.1996
   Monao MCG, 1998, J VIROL, V72, P9918, DOI 10.1128/JVI.72.12.9918-9923.1998
   Neff RT, 2008, TRANSPLANTATION, V86, P1474, DOI 10.1097/TP.0b013e31818b62c8
   Nived O, 2008, LUPUS, V17, P1036, DOI 10.1177/0961203308089445
   Nukuzuma S, 2009, MICROBIOL IMMUNOL, V53, P496, DOI 10.1111/j.1348-0421.2009.00156.x
   O'Hara BA, 2008, VIRUS RES, V132, P97, DOI 10.1016/j.virusres.2007.11.002
   PADGETT BL, 1971, LANCET, V1, P1257
   Perez-Liz G, 2008, ANN NEUROL, V64, P379, DOI 10.1002/ana.21443
   Power C, 2000, NEUROLOGY, V54, P743, DOI 10.1212/WNL.54.3.743
   RANSOM JT, 1995, THER DRUG MONIT, V17, P681, DOI 10.1097/00007691-199512000-00023
   RHEIN GMZ, 1965, SCIENCE, V148, P1477, DOI 10.1126/science.148.3676.1477
   Rudick Richard A, 2004, Expert Rev Neurother, V4, P571, DOI 10.1586/14737175.4.4.571
   Sabath BF, 2002, J INFECT DIS, V186, pS180, DOI 10.1086/344280
   Sacktor N, 2002, J NEUROVIROL, V8, P115, DOI 10.1080/13550280290101094
   Selik RM, 1997, J INFECT DIS, V176, P632, DOI 10.1086/514083
   SNIDER WD, 1983, ANN NEUROL, V14, P403, DOI 10.1002/ana.410140404
   Sobell JM, 2009, J DRUGS DERMATOL, V8, P147
   Stolt A, 2003, J GEN VIROL, V84, P1499, DOI 10.1099/vir.0.18842-0
   Stüve O, 2006, ARCH NEUROL-CHICAGO, V63, P1383, DOI 10.1001/archneur.63.10.1383
   Tan CS, 2009, J INFECT DIS, V199, P881, DOI 10.1086/597117
   Tan K, 2009, NEUROLOGY, V72, P1458, DOI 10.1212/01.wnl.0000343510.08643.74
   TORNATORE C, 1992, Neurology, V42, P211
   TORNATORE C, 1992, ANN NEUROL, V31, P454, DOI 10.1002/ana.410310426
   Tubridy N, 1999, NEUROLOGY, V53, P466, DOI 10.1212/WNL.53.3.466
   Valuck RJ, 2004, CNS DRUGS, V18, P1119, DOI 10.2165/00023210-200418150-00006
   Van Assche G, 2005, NEW ENGL J MED, V353, P362, DOI 10.1056/NEJMoa051586
   Vendrely A, 2005, ACTA NEUROPATHOL, V109, P449, DOI 10.1007/s00401-005-0983-y
   Venkataramana A, 2006, NEUROLOGY, V67, P383, DOI 10.1212/01.wnl.0000227922.22293.93
   Villarroel MC, 2009, DRUG TODAY, V45, P521, DOI 10.1358/dot.2009.45.7.1384878
   Vugmeyster Y, 2004, CLIN IMMUNOL, V113, P38, DOI 10.1016/j.clim.2004.06.001
   WALDMANN H, 1989, COLD SH Q B, V54, P885
   Walker D L, 1983, Prog Clin Biol Res, V105, P99
   Weber F, 2001, ANN NEUROL, V49, P636, DOI 10.1002/ana.1004.abs
   Weber T, 2001, J NEUROVIROL, V7, P311
   Wenning W, 2009, NEW ENGL J MED, V361, P1075, DOI 10.1056/NEJMoa0810257
   WHITEMAN MLH, 1993, RADIOLOGY, V187, P233, DOI 10.1148/radiology.187.1.8451420
   WILLOUGHBY E, 1980, NEUROLOGY, V30, P256, DOI 10.1212/WNL.30.3.256
   Yousry TA, 2006, NEW ENGL J MED, V354, P924, DOI 10.1056/NEJMoa054693
NR 132
TC 78
Z9 82
U1 0
U2 5
PU ADIS INT LTD
PI NORTHCOTE
PA 5 THE WAREHOUSE WAY, NORTHCOTE 0627, AUCKLAND, NEW ZEALAND
SN 0114-5916
EI 1179-1942
J9 DRUG SAFETY
JI Drug Saf.
PY 2010
VL 33
IS 11
BP 969
EP 983
DI 10.2165/11537510-000000000-00000
PG 15
WC Public, Environmental & Occupational Health; Pharmacology & Pharmacy;
   Toxicology
WE Science Citation Index Expanded (SCI-EXPANDED)
SC Public, Environmental & Occupational Health; Pharmacology & Pharmacy;
   Toxicology
GA 672VB
UT WOS:000283613900002
PM 20925435
DA 2024-01-22
ER

PT J
AU Oliver, L
   Ramió-Pujol, S
   Amoedo, J
   Malagón, M
   Serrano, M
   Bahí, A
   Lluansí, A
   Torrealba, L
   Busquets, D
   Pardo, L
   Serra-Pagès, M
   Aldeguer, X
   Garcia-Gil, J
AF Oliver, Lia
   Ramio-Pujol, Sara
   Amoedo, Joan
   Malagon, Marta
   Serrano, Marta
   Bahi, Anna
   Lluansi, Aleix
   Torrealba, Leyanira
   Busquets, David
   Pardo, Laura
   Serra-Pages, Mariona
   Aldeguer, Xavier
   Garcia-Gil, Jesus
TI A Novel Grape-Derived Prebiotic Selectively Enhances Abundance and
   Metabolic Activity of Butyrate-Producing Bacteria in Faecal Samples
SO FRONTIERS IN MICROBIOLOGY
LA English
DT Article
DE prebiotic; gut microbiota; butyrate; gut health; irritable bowel
   syndrome; inflammatory bowel disease
ID CHAIN FATTY-ACIDS; IRRITABLE-BOWEL-SYNDROME;
   FAECALIBACTERIUM-PRAUSNITZII; GUT MICROBIOTA; AKKERMANSIA-MUCINIPHILA;
   INTESTINAL MICROBIOTA; CROHNS-DISEASE; PECTIN; FERMENTATION; PHYLOGROUPS
AB Inflammatory bowel disease (IBD) and irritable bowel syndrome (IBS) patients have different faecal microbiota profiles compared to healthy controls. Prebiotics intake influences intestinal microbiota composition which in turn influence the growth of short-chain fatty acids (SCFA) producing bacteria. This study aimed to evaluate the capacity of Previpect, a new prebiotic obtained from grapes fibre, to balance the dysbiosis found in patients with intestinal disorders. This was achieved through the analysis of specific bacterial markers and SCFA production using an in vitro fermentation system and comparing the obtained results with those obtained with other commercial prebiotics. Fresh faecal samples from patients with IBD (N = 6), IBS (N = 3), and control subjects (N = 6) were used. Previpect showed high fermentative ability enabling the growth of butyrate producing bacteria and increasing SCFA concentration up to 2.5-fold. Previpect is a promising prebiotic which may be used as a therapeutic strategy towards promotion of intestinal microbiota restoration, microbial healing, and as a preventive supplement for healthy individuals.
C1 [Oliver, Lia; Ramio-Pujol, Sara; Amoedo, Joan; Malagon, Marta; Serrano, Marta; Serra-Pages, Mariona; Aldeguer, Xavier] GoodGut SL, Girona, Spain.
   [Bahi, Anna; Lluansi, Aleix; Aldeguer, Xavier] Inst Invest Biomed Girona IDIBGI, Salt, Spain.
   [Torrealba, Leyanira; Busquets, David; Pardo, Laura; Aldeguer, Xavier] Hosp Univ Girona Dr Josep Trueta, Girona, Spain.
   [Garcia-Gil, Jesus] Univ Girona, Dept Biol, Girona, Spain.
C3 Universitat de Girona; Girona University Hospital Dr. Josep Trueta;
   Institut d'Investigacio Biomedica de Girona (IDIBGI); Universitat de
   Girona; Girona University Hospital Dr. Josep Trueta; Universitat de
   Girona
RP Garcia-Gil, J (通讯作者)，Univ Girona, Dept Biol, Girona, Spain.
EM jesus.garcia@udg.edu
OI Busquets, David/0000-0002-9385-1415; Garcia-Gil,
   Jesus/0000-0002-5064-8361; Lluansi, Aleix/0000-0002-2328-6780
FU Centro para el Desarrollo Tecnologico Industrial [SNEO-20151529];
   Ministry of Science and Innovation [PTQ-17-09413]
FX This work was supported by the Centro para el Desarrollo Tecnologico
   Industrial (SNEO-20151529) and Ministry of Science and Innovation
   (PTQ-17-09413).
CR ANANTAKRISHNAN S. V., 1952, PROC INDIAN ACAD SCI SECT A, V36, P299
   Anhê FF, 2015, CURR OBES REP, V4, P389, DOI 10.1007/s13679-015-0172-9
   Arnous A, 2008, FOOD BIOPROD PROCESS, V86, P79, DOI 10.1016/j.fbp.2008.03.004
   Best WR, 2006, INFLAMM BOWEL DIS, V12, P304, DOI 10.1097/01.MIB.0000215091.77492.2a
   Chassaing B, 2011, GASTROENTEROLOGY, V140, P1720, DOI 10.1053/j.gastro.2011.01.054
   Cho YJ, 2018, J AGR FOOD CHEM, V66, P12498, DOI 10.1021/acs.jafc.8b03720
   Collado MC, 2007, APPL ENVIRON MICROB, V73, P7767, DOI 10.1128/AEM.01477-07
   Collins SM, 2014, NAT REV GASTRO HEPAT, V11, P497, DOI 10.1038/nrgastro.2014.40
   Cook SI, 1998, ALIMENT PHARM THER, V12, P499, DOI 10.1046/j.1365-2036.1998.00337.x
   CUMMINGS JH, 1981, GUT, V22, P763, DOI 10.1136/gut.22.9.763
   den Besten G, 2013, J LIPID RES, V54, P2325, DOI 10.1194/jlr.R036012
   Derrien M, 2017, MICROB PATHOGENESIS, V106, P171, DOI 10.1016/j.micpath.2016.02.005
   Farup PG, 2016, BMC GASTROENTEROL, V16, DOI 10.1186/s12876-016-0446-z
   Ferreira-Halder CV, 2017, BEST PRACT RES CL GA, V31, P643, DOI 10.1016/j.bpg.2017.09.011
   Ghoshal UC, 2012, INT J INFLAMM, V2012, DOI 10.1155/2012/151085
   Gibson GR, 1999, J NUTR, V129, p1438S, DOI 10.1093/jn/129.7.1438S
   Gómez B, 2016, J FUNCT FOODS, V20, P108, DOI 10.1016/j.jff.2015.10.029
   Ho YY, 2017, J FOOD DRUG ANAL, V25, P550, DOI 10.1016/j.jfda.2016.11.014
   Holm K, 2015, BIOMED RES INT-UK, V2015, DOI 10.1155/2015/920239
   Jonathan MC, 2012, FOOD CHEM, V133, P889, DOI 10.1016/j.foodchem.2012.01.110
   Kanauchi O, 2005, CURR PHARM DESIGN, V11, P1047, DOI 10.2174/1381612053381675
   Kassinen A, 2007, GASTROENTEROLOGY, V133, P24, DOI 10.1053/j.gastro.2007.04.005
   Koh A, 2016, CELL, V165, P1332, DOI 10.1016/j.cell.2016.05.041
   Kolida S, 2002, BRIT J NUTR, V87, pS193, DOI 10.1079/BJN/2002537
   Kolida S, 2007, J NUTR, V137, p2503S, DOI 10.1093/jn/137.11.2503S
   Laparra JM, 2010, PHARMACOL RES, V61, P219, DOI 10.1016/j.phrs.2009.11.001
   Larsen N, 2010, PLOS ONE, V5, DOI 10.1371/journal.pone.0009085
   Lewis JD, 2008, INFLAMM BOWEL DIS, V14, P1660, DOI 10.1002/ibd.20520
   Lopez-Siles M, 2017, ISME J, V11, P841, DOI 10.1038/ismej.2016.176
   Lopez-Siles M, 2016, INFLAMM BOWEL DIS, V22, P28, DOI 10.1097/MIB.0000000000000590
   Lopez-Siles M, 2014, INT J MED MICROBIOL, V304, P464, DOI 10.1016/j.ijmm.2014.02.009
   Lopez-Siles M, 2012, APPL ENVIRON MICROB, V78, P420, DOI 10.1128/AEM.06858-11
   Maccaferri S, 2012, MOL NUTR FOOD RES, V56, P1342, DOI 10.1002/mnfr.201200046
   Macfarlane GT, 2009, CURR PHARM DESIGN, V15, P1528, DOI 10.2174/138161209788168146
   Machiels K, 2014, GUT, V63, P1275, DOI 10.1136/gutjnl-2013-304833
   Malagón M, 2019, ALIMENT PHARM THER, V49, P1410, DOI 10.1111/apt.15251
   Manichanh C, 2012, NAT REV GASTRO HEPAT, V9, P599, DOI 10.1038/nrgastro.2012.152
   Markowiak P, 2017, NUTRIENTS, V9, DOI 10.3390/nu9091021
   Morrison DJ, 2016, GUT MICROBES, V7, P189, DOI 10.1080/19490976.2015.1134082
   Nassiri-Asl M, 2009, PHYTOTHER RES, V23, P1197, DOI 10.1002/ptr.2761
   Orel R, 2014, WORLD J GASTROENTERO, V20, P11505, DOI 10.3748/wjg.v20.i33.11505
   Pinelo M, 2006, TRENDS FOOD SCI TECH, V17, P579, DOI 10.1016/j.tifs.2006.05.003
   Ríos-Covián D, 2016, FRONT MICROBIOL, V7, DOI 10.3389/fmicb.2016.00185
   Russo E, 2019, FRONT IMMUNOL, V10, DOI 10.3389/fimmu.2019.02754
   Rycroft CE, 2001, J APPL MICROBIOL, V91, P878, DOI 10.1046/j.1365-2672.2001.01446.x
   Salonen A, 2010, MICROBIOL-SGM, V156, P3205, DOI 10.1099/mic.0.043257-0
   Seksik P, 2010, GASTROEN CLIN BIOL, V34, pS44, DOI 10.1016/S0399-8320(10)70020-8
   Serra-Pages M., 2018, PCTEP2018064669 EUR
   Sokol H, 2006, INFLAMM BOWEL DIS, V12, P106, DOI 10.1097/01.MIB.0000200323.38139.c6
   Sokol H, 2009, INFLAMM BOWEL DIS, V15, P1183, DOI 10.1002/ibd.20903
   Swidsinski A, 2008, INFLAMM BOWEL DIS, V14, P147, DOI 10.1002/ibd.20330
   Terpou A, 2019, NUTRIENTS, V11, DOI 10.3390/nu11071591
   the European Parliament and of the Council, 2011, OFF J EUR UNION
   Vinolo MAR, 2011, NUTRIENTS, V3, P858, DOI 10.3390/nu3100858
   Waldecker M, 2008, NUTRITION, V24, P366, DOI 10.1016/j.nut.2007.12.013
   Zaleski A, 2013, PRZ GASTROENTEROL, V8, P350, DOI 10.5114/pg.2013.39917
NR 56
TC 2
Z9 4
U1 2
U2 13
PU FRONTIERS MEDIA SA
PI LAUSANNE
PA AVENUE DU TRIBUNAL FEDERAL 34, LAUSANNE, CH-1015, SWITZERLAND
EI 1664-302X
J9 FRONT MICROBIOL
JI Front. Microbiol.
PD MAR 23
PY 2021
VL 12
AR 639948
DI 10.3389/fmicb.2021.639948
PG 10
WC Microbiology
WE Science Citation Index Expanded (SCI-EXPANDED)
SC Microbiology
GA RI3VY
UT WOS:000636839200001
PM 33833742
OA gold, Green Published
DA 2024-01-22
ER

PT J
AU Bedri, S
   Sultan, AA
   Alkhalaf, M
   Al Moustafa, AE
   Vranic, S
AF Bedri, Shahinaz
   Sultan, Ali A.
   Alkhalaf, Moussa
   Al Moustafa, Ala-Eddin
   Vranic, Semir
TI Epstein-Barr virus (EBV) status in colorectal cancer: a mini review
SO HUMAN VACCINES & IMMUNOTHERAPEUTICS
LA English
DT Review
DE Colorectal cancer; microbes; Epstein-Barr virus; review
ID LYMPHOEPITHELIOMA-LIKE CARCINOMA; SMOOTH-MUSCLE TUMOR;
   INFLAMMATORY-BOWEL-DISEASE; B-CELL LYMPHOMA; PHASE-I TRIAL;
   ULCERATIVE-COLITIS; HODGKIN LYMPHOMA; HUMAN-PAPILLOMAVIRUS; INFECTIOUS
   AGENTS; CROHNS-DISEASE
AB Epstein-Barr virus (EBV) is a well-characterized oncovirus, associated with several malignancies. The complex and heterogeneous nature of colorectal cancer (CRC) has led to many epidemiological causal associations with CRC. However, a direct causal link between microbial infections and CRC has not been established yet. Our review indicates that the current evidence for the presence and role in EBV in CRC is insufficient and contradictory. The design of the analyzed studies, sample size as well as methodology used for EBV detection varied markedly and consequently may not lead to meaningful conclusions. The presence of EBV in other colorectal tumors (lymphomas, smooth muscle tumors) is in line with their status at other anatomic locations and may have therapeutic implications with EBV-specific vaccines. On the other hand, studies exploring EBV in colorectal adenoma-carcinoma sequence and its molecular genetic characteristics are largely missing and may significantly contribute to a better understanding of the role of EBV in CRC.
C1 [Bedri, Shahinaz] Ahfad Univ Women, Omdurman, Sudan.
   [Sultan, Ali A.] Cornell Univ, Qatar Fdn Educ City, Weill Cornell Med, Doha, Qatar.
   [Alkhalaf, Moussa] Kuwait Univ, Fac Med, Kuwait, Kuwait.
   [Al Moustafa, Ala-Eddin; Vranic, Semir] Qatar Univ, Coll Med, POB 2713, Doha, Qatar.
   [Al Moustafa, Ala-Eddin] Syrian Soc Canc, Syrian Res Canc Ctr, Aleppo, Syria.
   [Al Moustafa, Ala-Eddin] McGill Univ, Oncol Dept, Montreal, PQ, Canada.
C3 Qatar Foundation (QF); Weill Cornell Medical College Qatar; Kuwait
   University; Qatar University; McGill University
RP Al Moustafa, AE; Vranic, S (通讯作者)，Qatar Univ, Coll Med, POB 2713, Doha, Qatar.
EM aalmoustafa@qu.edu.qa; semir.vranic@gmail.com
RI Vranic, Semir/J-4113-2012
OI Vranic, Semir/0000-0001-9743-7265
CR Akhtar S, 2018, FRONT ONCOL, V8, DOI 10.3389/fonc.2018.00123
   Al Moustafa AE, 2016, HUM VACC IMMUNOTHER, V12, P1936, DOI 10.1080/21645515.2016.1139255
   Al-Antary N, 2017, HUM VACC IMMUNOTHER, V13, P1573, DOI 10.1080/21645515.2017.1302046
   Al-Thawadi H, 2018, FRONT ONCOL, V8, DOI 10.3389/fonc.2018.00250
   Albright JB, 2010, COLORECTAL DIS, V12, P657, DOI 10.1111/j.1463-1318.2009.01840.x
   Allen Patrick B, 2013, BMJ Case Rep, V2013, DOI 10.1136/bcr-2013-200423
   Ambrosio MR, 2014, HUM PATHOL, V45, P648, DOI 10.1016/j.humpath.2013.09.015
   Aran V, 2016, CLIN COLORECTAL CANC, V15, P195, DOI 10.1016/j.clcc.2016.02.008
   Bai M, 2006, SCAND J GASTROENTERO, V41, P866, DOI 10.1080/00365520500529629
   Balfour HH, 2013, J INFECT DIS, V208, P1286, DOI 10.1093/infdis/jit321
   BOGUSZAKOVA L, 1988, ACTA VIROL, V32, P303
   Burnett-Hartman AN, 2008, CANCER EPIDEM BIOMAR, V17, P2970, DOI 10.1158/1055-9965.EPI-08-0571
   Chang H, 2011, ACTA CLIN BELG, V66, P302, DOI 10.2143/ACB.66.4.2062573
   Cheuk W, 2002, PATHOLOGY, V34, P245, DOI 10.1080/00313020220131309
   Cho YJ, 2001, HUM PATHOL, V32, P297, DOI 10.1053/hupa.2001.22766
   Collins D, 2011, LANCET ONCOL, V12, P504, DOI 10.1016/S1470-2045(10)70186-8
   da Costa AABA, 2011, J CLIN ONCOL, V29, pE268, DOI 10.1200/JCO.2010.32.2073
   Daniel F, 2006, INT J COLORECTAL DIS, V21, P288, DOI 10.1007/s00384-004-0719-9
   Delaney D, 2012, INT J CLIN EXP PATHO, V5, P105
   Elawabdeh N, 2013, FETAL PEDIATR PATHOL, V32, P184, DOI 10.3109/15513815.2012.701265
   Fiorina L, 2014, INFECT AGENTS CANCER, V9, DOI 10.1186/1750-9378-9-18
   Grinstein S, 2002, CANCER RES, V62, P4876
   Guan X, 2015, ONCOTARGET, V6, P37609, DOI 10.18632/oncotarget.6067
   Guidry JT, 2017, VIRUS RES, V231, P139, DOI 10.1016/j.virusres.2016.11.002
   Haggar Fatima A, 2009, Clin Colon Rectal Surg, V22, P191, DOI 10.1055/s-0029-1242458
   Haramura T, 2015, WORLD J GASTROENTERO, V21, P7598, DOI 10.3748/wjg.v21.i24.7598
   Hsiao CH, 2002, HEPATO-GASTROENTEROL, V49, P950
   Hui EP, 2013, CANCER RES, V73, P1676, DOI 10.1158/0008-5472.CAN-12-2448
   Huon LK, 2011, OTOLARYNG HEAD NECK, V144, P296, DOI 10.1177/0194599810390479
   Kakimoto K, 2008, J GASTROENTEROL, V43, P576, DOI 10.1007/s00535-008-2192-7
   Karpinski P, 2011, TUMOR BIOL, V32, P653, DOI 10.1007/s13277-011-0165-6
   Kazemimood R, 2017, APPL IMMUNOHISTO M M, V25, pE30, DOI 10.1097/PAI.0000000000000405
   Keelawat S, 2017, OPHTHAL PLAST RECONS, V33, pE16, DOI 10.1097/IOP.0000000000000422
   Kermani W, 2015, EUR ANN OTORHINOLARY, V132, P231, DOI 10.1016/j.anorl.2015.05.004
   Khunamornpong S, 2007, INT J GYNECOL CANCER, V17, P1333, DOI 10.1111/j.1525-1438.2007.00989.x
   Kijima Y, 2001, J MED VIROL, V64, P513, DOI 10.1002/jmv.1079
   Kojima Y, 2007, J GASTROENTEROL, V42, P181, DOI 10.1007/s00535-006-1981-0
   Kon S, 2001, PATHOL RES PRACT, V197, P577, DOI 10.1078/0344-0338-00130
   Kumar S, 2000, AM J SURG PATHOL, V24, P66, DOI 10.1097/00000478-200001000-00008
   LEE ES, 1995, NEW ENGL J MED, V332, P19, DOI 10.1056/NEJM199501053320104
   Liu HX, 2003, WORLD J GASTROENTERO, V9, P2464
   Maeda H, 2018, AURIS NASUS LARYNX, V45, P170, DOI 10.1016/j.anl.2016.12.010
   Marley AR, 2016, INT J MOL EPIDEMIOL, V7, P105
   Mathas S, 2016, SEMIN HEMATOL, V53, P139, DOI 10.1053/j.seminhematol.2016.05.007
   Medlicott SAC, 2006, INT J SURG PATHOL, V14, P155, DOI 10.1177/106689690601400212
   Mehrabani-Khasraghi Sahar, 2016, Iranian Biomedical Journal, V20, P302, DOI 10.22045/ibj.2016.08
   Militello V, 2009, INT J CANCER, V124, P2501, DOI 10.1002/ijc.24224
   Moran NR, 2015, WORLD J GASTROENTERO, V21, P6072, DOI 10.3748/wjg.v21.i19.6072
   Mozaffari Hamid Reza, 2017, Asian Pac J Cancer Prev, V18, P1201
   Nishigami T, 2010, PATHOL RES PRACT, V206, P846, DOI 10.1016/j.prp.2010.07.007
   NONOYAMA M, 1974, CANCER RES, V34, P1228
   Ogasawara Toshie, 2007, Rinsho Ketsueki, V48, P485
   Park JM, 2010, AM J TRANSPLANT, V10, P2043, DOI 10.1111/j.1600-6143.2010.03231.x
   de Lima MAP, 2018, GYNECOL ONCOL, V148, P317, DOI 10.1016/j.ygyno.2017.10.005
   Rasmussen SL, 2015, DIAGN PATHOL, V10, DOI 10.1186/s13000-015-0271-7
   Ruiss R, 2011, J VIROL, V85, P13105, DOI 10.1128/JVI.05598-11
   Salyakina D, 2013, HUM GENOMICS, V7, DOI 10.1186/1479-7364-7-23
   Samaha S, 1998, DIS COLON RECTUM, V41, P925, DOI 10.1007/BF02235379
   Samdani RT, 2015, PANCREATOLOGY, V15, P302, DOI 10.1016/j.pan.2015.03.016
   Sarvari J, 2018, POL J MICROBIOL, V67, P73, DOI 10.5604/01.3001.0011.6146
   Schulz TF, 2009, INT J CANCER, V125, P1755, DOI 10.1002/ijc.24741
   She YY, 2017, PLOS ONE, V12, DOI 10.1371/journal.pone.0186860
   Shimoyama Saori, 2015, Rinsho Ketsueki, V56, P2329, DOI 10.11406/rinketsu.56.2329
   Sole CV, 2015, EUR J NUCL MED MOL I, V42, P186, DOI 10.1007/s00259-014-2910-8
   Song Li-Bing, 2006, Ai Zheng, V25, P1356
   Suwansirikul S, 2012, AURIS NASUS LARYNX, V39, P329, DOI 10.1016/j.anl.2011.07.013
   Tafvizi F, 2015, POL J PATHOL, V66, P154, DOI 10.5114/PJP.2015.53012
   Taylor GS, 2014, CLIN CANCER RES, V20, P5009, DOI 10.1158/1078-0432.CCR-14-1122-T
   Terada T, 2013, INT J CLIN EXP MED, V6, P219
   Thompson MP, 2004, CLIN CANCER RES, V10, P803, DOI 10.1158/1078-0432.CCR-0670-3
   Tse JWT, 2017, TRENDS CANCER, V3, P698, DOI 10.1016/j.trecan.2017.08.003
   Tsurumi T, 2005, REV MED VIROL, V15, P3, DOI 10.1002/rmv.441
   Mui UN, 2017, J CLIN MED, V6, DOI 10.3390/jcm6120111
   Valbuena Jose R, 2005, Ann Diagn Pathol, V9, P38, DOI 10.1016/j.anndiagpath.2004.08.011
   Van Hauwaert V, 2010, J CROHNS COLITIS, V4, P683, DOI 10.1016/j.crohns.2010.06.006
   Vedham V, 2015, CANCER MED-US, V4, P1908, DOI 10.1002/cam4.538
   VERASTEGUI E, 1992, REV INVEST CLIN, V44, P387
   VILOR M, 1995, PATHOL INT, V45, P695, DOI 10.1111/j.1440-1827.1995.tb03524.x
   Vockerodt M, 2015, J PATHOL, V235, P312, DOI 10.1002/path.4459
   Vranic S, 2018, FRONT ONCOL, V8, DOI 10.3389/fonc.2018.00113
   Whitaker NJ, 2013, PROSTATE, V73, P236, DOI 10.1002/pros.22562
   Wong NACS, 2003, J PATHOL, V201, P312, DOI 10.1002/path.1442
   Young LS, 2014, CHIN J CANCER, V33, P581, DOI 10.5732/cjc.014.10197
   Yu L, 2009, ARCH PATHOL LAB MED, V133, P1238, DOI 10.1043/1543-2165-133.8.1238
   YUEN ST, 1994, AM J SURG PATHOL, V18, P1158, DOI 10.1097/00000478-199411000-00010
   Zheng XD, 2015, INT J CLIN EXP PATHO, V8, P8598
NR 86
TC 27
Z9 30
U1 1
U2 3
PU TAYLOR & FRANCIS INC
PI PHILADELPHIA
PA 530 WALNUT STREET, STE 850, PHILADELPHIA, PA 19106 USA
SN 2164-5515
EI 2164-554X
J9 HUM VACC IMMUNOTHER
JI Human Vaccines Immunother.
PD MAR 4
PY 2019
VL 15
IS 3
BP 603
EP 610
DI 10.1080/21645515.2018.1543525
PG 8
WC Biotechnology & Applied Microbiology; Immunology
WE Science Citation Index Expanded (SCI-EXPANDED)
SC Biotechnology & Applied Microbiology; Immunology
GA HQ6IW
UT WOS:000462518300012
PM 30380978
OA Green Published, Bronze
DA 2024-01-22
ER

PT J
AU van Beek, N
   Klionsky, DJ
   Reggiori, F
AF van Beek, Nienke
   Klionsky, Daniel J.
   Reggiori, Fulvio
TI Genetic aberrations in macroautophagy genes leading to diseases
SO BIOCHIMICA ET BIOPHYSICA ACTA-MOLECULAR CELL RESEARCH
LA English
DT Review
DE ATG proteins; Autophagy; Autophagy receptor; Genetic disorders;
   Polymorphisms
ID SYSTEMIC-LUPUS-ERYTHEMATOSUS; INFLAMMATORY-BOWEL-DISEASE; GENOME-WIDE
   ASSOCIATION; PAGETS-DISEASE; CROHNS-DISEASE; NEUROMYELITIS-OPTICA;
   RHEUMATOID-ARTHRITIS; INTERACTING PROTEIN; WDR45 MUTATIONS; BINDING
   PROTEIN
AB The catabolic process of macroautophagy, through the rapid degradation of unwanted cellular components, is involved in a multitude of cellular and organismal functions that are essential to maintain homeostasis. Those functions include adaptation to starvation, cell development and differentiation, innate and adaptive immunity, tumor suppression, autophagic cell death, and maintenance of stem cell stemness. Not surprisingly, an impairment or block of macroautophagy can lead to severe pathologies. A still increasing number of reports, in particular, have revealed that mutations in the autophagy-related (ATG) genes, encoding the key players of macroautophagy, are either the cause or represent a risk factor for the development of several illnesses. The aim of this review is to provide a comprehensive overview of the diseases and disorders currently known that are or could be caused by mutations in core ATG proteins but also in the so-called autophagy receptors, which provide specificity to the process of macroautophagy. Our compendium underlines the medical relevance of this pathway and underscores the importance of the eventual development of therapeutic approaches aimed at modulating macroautophagy.
C1 [van Beek, Nienke; Reggiori, Fulvio] Univ Groningen, Univ Med Ctr Groningen, Dept Cell Biol, A Deusinglaan 1, NL-9713 AV Groningen, Netherlands.
   [Klionsky, Daniel J.] Univ Michigan, Life Sci Inst, 210 Washtenaw Ave, Ann Arbor, MI 48109 USA.
   [Klionsky, Daniel J.] Univ Michigan, Dept Mol Cellular & Dev Biol, 210 Washtenaw Ave, Ann Arbor, MI 48109 USA.
C3 University of Groningen; University of Michigan System; University of
   Michigan; University of Michigan System; University of Michigan
RP Reggiori, F (通讯作者)，Univ Groningen, Univ Med Ctr Groningen, Dept Cell Biol, A Deusinglaan 1, NL-9713 AV Groningen, Netherlands.
EM f.m.reggiori@umcg.nl
RI Reggiori, Fulvio/U-8327-2019
OI Reggiori, Fulvio/0000-0003-2652-2686
FU SNF Sinergia [CRSII3_154421]; Marie Sklodowska-Curie Cofund [713660];
   Marie Sklodowska-Curie ITN [765912]; ALW Open Program [ALWOP.310]; ZonMW
   VICI [016.130.606]; NIH [GM053396]; University of Michigan Protein
   Folding Diseases FastForward Initiative; Marie Curie Actions (MSCA)
   [765912] Funding Source: Marie Curie Actions (MSCA)
FX F.R. is supported by SNF Sinergia (CRSII3_154421), Marie
   Sklodowska-Curie Cofund (713660), Marie Sklodowska-Curie ITN (765912),
   ALW Open Program (ALWOP.310) and ZonMW VICI (016.130.606) grants. DJK is
   supported by NIH (GM053396) and the University of Michigan Protein
   Folding Diseases FastForward Initiative.
CR Abidi A, 2016, EUR J HUM GENET, V24, P615, DOI 10.1038/ejhg.2015.159
   Abreu S, 2017, EMBO REP, V18, P765, DOI 10.15252/embr.201643146
   Adeloye D, 2015, J GLOB HEALTH, V5, P186, DOI 10.7189/jogh.05.020415
   Ajroud-Driss S, 2015, BBA-MOL BASIS DIS, V1852, P679, DOI 10.1016/j.bbadis.2014.08.010
   Akizu N, 2015, NAT GENET, V47, P528, DOI 10.1038/ng.3256
   Alarcon-Segovia D, 2005, ARTHRITIS RHEUM-US, V52, P1138, DOI 10.1002/art.20999
   Albagha OME, 2010, NAT GENET, V42, P520, DOI 10.1038/ng.562
   Amaravadi R, 2016, GENE DEV, V30, P1913, DOI 10.1101/gad.287524.116
   [Anonymous], 2004, NEURODEGENERATION BR
   [Anonymous], GENEREVIEWS
   [Anonymous], VET PATHOL
   [Anonymous], CURR ALZHEIMER RES
   [Anonymous], EPILEPSIA E
   [Anonymous], INT J MOL SCI
   [Anonymous], PEOPLE PLACE POLICY
   [Anonymous], AUTOPHAGY
   [Anonymous], 2015, J IMMUNOL RES
   Babu JR, 2008, J NEUROCHEM, V106, P107, DOI 10.1111/j.1471-4159.2008.05340.x
   Bakula D, 2017, NAT COMMUN, V8, DOI 10.1038/ncomms15637
   Barisic N, 2008, ANN HUM GENET, V72, P416, DOI 10.1111/j.1469-1809.2007.00412.x
   Bartolome F, 2017, SCI REP-UK, V7, DOI 10.1038/s41598-017-01678-4
   Boada-Romero E, 2016, NAT COMMUN, V7, DOI 10.1038/ncomms11821
   Boutoleau-Bretonnière C, 2015, J ALZHEIMERS DIS, V43, P625, DOI 10.3233/JAD-141512
   Brady OA, 2011, J NEUROCHEM, V116, P248, DOI 10.1111/j.1471-4159.2010.07098.x
   Brinar M, 2012, J CROHNS COLITIS, V6, P43, DOI 10.1016/j.crohns.2011.06.008
   Bucelli RC, 2015, NEUROLOGY, V85, P665, DOI 10.1212/WNL.0000000000001864
   Cai PP, 2014, AUTOIMMUNITY, V47, P563, DOI 10.3109/08916934.2014.929668
   Castagnaro S, 2016, AUTOPHAGY, V12, P2484, DOI 10.1080/15548627.2016.1231279
   Chauhan S, 2016, AUTOPHAGY, V12, P429, DOI 10.1080/15548627.2015.1084457
   Chen CZ, 2015, J FORMOS MED ASSOC, V114, P750, DOI 10.1016/j.jfma.2013.07.015
   Chen DF, 2013, NEUROSCI LETT, V538, P49, DOI 10.1016/j.neulet.2013.01.044
   Chen DF, 2013, NEUROSCI LETT, V534, P193, DOI 10.1016/j.neulet.2012.12.039
   Chen Y, 2017, TRAFFIC, V18, P358, DOI 10.1111/tra.12484
   Chévrier M, 2010, AUTOPHAGY, V6, P589, DOI 10.4161/auto.6.5.11943
   Cho JH, 2011, GASTROENTEROLOGY, V140, P1704, DOI 10.1053/j.gastro.2011.02.046
   Clarke A, 2009, ARTHRITIS RES THER, V11, DOI 10.1186/ar2781
   Comincini S, 2017, INT J MOL SCI, V18, DOI 10.3390/ijms18020391
   Conway KL, 2013, AUTOPHAGY, V9, P528, DOI 10.4161/auto.23484
   Cullup T, 2013, NAT GENET, V45, P83, DOI 10.1038/ng.2497
   Dall'Armi C, 2013, CURR BIOL, V23, pR33, DOI 10.1016/j.cub.2012.10.041
   Dalvi SR, 2012, DRUGS, V72, P2223, DOI 10.2165/11641370-000000000-00000
   de Araujo FJ, 2015, PLOS NEGLECT TROP D, V9, DOI 10.1371/journal.pntd.0003875
   Deng HX, 2011, ARCH NEUROL-CHICAGO, V68, P1057, DOI 10.1001/archneurol.2011.178
   Donaldson GC, 2002, THORAX, V57, P847, DOI 10.1136/thorax.57.10.847
   Dooley HC, 2015, AUTOPHAGY, V11, P190, DOI 10.1080/15548627.2014.996029
   Du YF, 2009, NEUROBIOL DIS, V35, P302, DOI 10.1016/j.nbd.2009.05.015
   Durán A, 2004, DEV CELL, V6, P303, DOI 10.1016/S1534-5807(03)00403-9
   Pham DL, 2016, KOREAN J INTERN MED, V31, P375, DOI 10.3904/kjim.2014.390
   Ebrahimi-Fakhari D, 2016, BRAIN, V139, P317, DOI 10.1093/brain/awv371
   Ellinghaus D, 2013, GASTROENTEROLOGY, V145, P339, DOI 10.1053/j.gastro.2013.04.040
   Engelen-Lee J, 2017, AMYOTROPH LAT SCL FR, V18, P210, DOI 10.1080/21678421.2016.1245757
   Esteves AR, 2014, EXP NEUROL, V261, P206, DOI 10.1016/j.expneurol.2014.05.025
   Fecto F, 2012, MUSCLE NERVE, V45, P157, DOI 10.1002/mus.23278
   Fujihara K, 2011, J NEUROL SCI, V306, P183, DOI 10.1016/j.jns.2011.02.018
   Gal J, 2007, J BIOL CHEM, V282, P11068, DOI 10.1074/jbc.M608787200
   Galluzzi L, 2017, NAT REV DRUG DISCOV, V16, P487, DOI 10.1038/nrd.2017.22
   Gang Q, 2016, NEUROBIOL AGING, V47, DOI 10.1016/j.neurobiolaging.2016.07.024
   Ganley IG, 2011, MOL CELL, V42, P731, DOI 10.1016/j.molcel.2011.04.024
   Gao F, 2017, FRONT NEUROL, V8, DOI 10.3389/fneur.2017.00527
   Garofalo T, 2016, AUTOPHAGY, V12, P917, DOI 10.1080/15548627.2016.1160971
   Ge L, 2014, AUTOPHAGY, V10, P170, DOI 10.4161/auto.26787
   Graham DB, 2013, TRENDS IMMUNOL, V34, P371, DOI 10.1016/j.it.2013.04.001
   Haack TB, 2016, AM J HUM GENET, V99, P735, DOI 10.1016/j.ajhg.2016.06.026
   Haack TB, 2012, AM J HUM GENET, V91, P1144, DOI 10.1016/j.ajhg.2012.10.019
   Hampe J, 2007, NAT GENET, V39, P207, DOI 10.1038/ng1954
   Hanada T, 2007, J BIOL CHEM, V282, P37298, DOI 10.1074/jbc.C700195200
   Hardy J, 2014, EXP NEUROL, V262, P75, DOI 10.1016/j.expneurol.2013.11.006
   He CC, 2012, AUTOPHAGY, V8, P1548, DOI 10.4161/auto.21327
   Henckaerts L, 2011, INFLAMM BOWEL DIS, V17, P1392, DOI 10.1002/ibd.21486
   Hinchcliff M, 2008, AM FAM PHYSICIAN, V78, P961
   Hiruma Y, 2008, HUM MOL GENET, V17, P3708, DOI 10.1093/hmg/ddn266
   Hocking LJ, 2002, HUM MOL GENET, V11, P2735, DOI 10.1093/hmg/11.22.2735
   Hoffjan S, 2016, MOL CELL PROBE, V30, P44, DOI 10.1016/j.mcp.2016.01.003
   Horne DJ, 2016, J INFECT DIS, V214, P1260, DOI 10.1093/infdis/jiw347
   Hsieh CH, 2016, CELL STEM CELL, V19, P709, DOI 10.1016/j.stem.2016.08.002
   Ju JS, 2009, J CELL BIOL, V187, P875, DOI 10.1083/jcb.200908115
   Katsuragi Y, 2015, FEBS J, V282, P4672, DOI 10.1111/febs.13540
   Keogh MJ, 2012, SEMIN PEDIATR NEUROL, V19, P51, DOI 10.1016/j.spen.2012.03.004
   Khaminets A, 2016, TRENDS CELL BIOL, V26, P6, DOI 10.1016/j.tcb.2015.08.010
   Khaminets A, 2015, NATURE, V522, P354, DOI 10.1038/nature14498
   Khor B, 2011, NATURE, V474, P307, DOI 10.1038/nature10209
   Kim M, 2016, ELIFE, V5, DOI 10.7554/eLife.12245
   Komatsu M, 2005, J CELL BIOL, V169, P425, DOI 10.1083/jcb.200412022
   Krasniak CS, 2016, BRAIN RES, V1649, P151, DOI 10.1016/j.brainres.2016.02.051
   Kruer MC, 2012, AM J NEURORADIOL, V33, P407, DOI 10.3174/ajnr.A2677
   Kurth I, 2009, NAT GENET, V41, P1179, DOI 10.1038/ng.464
   Kuusisto E, 2001, NEUROREPORT, V12, P2085, DOI 10.1097/00001756-200107200-00009
   Kyöstilä K, 2015, PLOS GENET, V11, DOI 10.1371/journal.pgen.1005169
   Lee J, 2012, J BIOL CHEM, V287, P4033, DOI 10.1074/jbc.M111.280065
   Li YQ, 2017, NEUROSCI LETT, V643, P22, DOI 10.1016/j.neulet.2017.02.028
   Lin YC, 2016, J HEPATOL, V65, P1209, DOI 10.1016/j.jhep.2016.06.029
   Liu TC, 2016, ANNU REV PATHOL-MECH, V11, P127, DOI 10.1146/annurev-pathol-012615-044152
   Lo Giudice T, 2014, EXP NEUROL, V261, P518, DOI 10.1016/j.expneurol.2014.06.011
   Lopes F, 2016, J MED GENET, V53, P190, DOI 10.1136/jmedgenet-2015-103568
   López P, 2013, PLOS ONE, V8, DOI 10.1371/journal.pone.0078756
   Lu KF, 2014, CELL, V158, P549, DOI 10.1016/j.cell.2014.05.048
   Lu XL, 2011, CHINESE MED J-PEKING, V124, P2863, DOI 10.3760/cma.j.issn.0366-6999.2011.18.012
   Magrì A, 2016, SCI REP-UK, V6, DOI 10.1038/srep34802
   Malicdan MCV, 2012, BRAIN PATHOL, V22, P82, DOI 10.1111/j.1750-3639.2011.00543.x
   Martin LJ, 2012, PLOS ONE, V7, DOI 10.1371/journal.pone.0033454
   Martinez J, 2016, NATURE, V533, P115, DOI 10.1038/nature17950
   Mayes MD, 2014, AM J HUM GENET, V94, P47, DOI 10.1016/j.ajhg.2013.12.002
   Meas R, 2017, DNA REPAIR, V56, P174, DOI 10.1016/j.dnarep.2017.06.020
   Meddens CA, 2016, GENOME BIOL, V17, DOI 10.1186/s13059-016-1100-3
   Minegishi Y, 2016, PROG RETIN EYE RES, V55, P149, DOI 10.1016/j.preteyeres.2016.08.002
   Mizuno Y, 2006, J NEUROL SCI, V249, P13, DOI 10.1016/j.jns.2006.05.060
   Mizushima N, 2011, ANNU REV CELL DEV BI, V27, P107, DOI 10.1146/annurev-cellbio-092910-154005
   Moore AS, 2016, AUTOPHAGY, V12, P1956, DOI 10.1080/15548627.2016.1212788
   Morisada Naoya, 2016, No To Hattatsu, V48, P209
   Murphy SM, 2012, J NEUROL NEUROSUR PS, V83, P119, DOI 10.1136/jnnp.2010.228965
   Narendra DP, 2010, AUTOPHAGY, V6, P1090, DOI 10.4161/auto.6.8.13426
   Nascimbeni AC, 2017, EMBO J, V36, P2018, DOI 10.15252/embj.201797006
   Neul JL, 2010, ANN NEUROL, V68, P944, DOI 10.1002/ana.22124
   Noda T, 2009, CELL DEATH DIFFER, V16, P984, DOI 10.1038/cdd.2009.54
   Noda T, 2010, SEMIN CELL DEV BIOL, V21, P671, DOI 10.1016/j.semcdb.2010.04.002
   Noth I, 2013, LANCET RESP MED, V1, P309, DOI 10.1016/S2213-2600(13)70045-6
   Oakes JA, 2017, MOL BRAIN, V10, DOI 10.1186/s13041-017-0287-x
   Odagiri S, 2012, ACTA NEUROPATHOL, V124, P173, DOI 10.1007/s00401-012-0975-7
   Orsi A, 2012, MOL BIOL CELL, V23, P1860, DOI 10.1091/mbc.E11-09-0746
   Oz-Levi D, 2012, AM J HUM GENET, V91, P1065, DOI 10.1016/j.ajhg.2012.09.015
   Pankiv S, 2007, J BIOL CHEM, V282, P24131, DOI 10.1074/jbc.M702824200
   Pankiv S, 2010, J CELL BIOL, V188, P253, DOI 10.1083/jcb.200907015
   Papinski D, 2016, J MOL BIOL, V428, P1725, DOI 10.1016/j.jmb.2016.03.030
   Papinski D, 2014, MOL CELL, V53, P471, DOI 10.1016/j.molcel.2013.12.011
   paretic V., 2017, AUTOPHAGY, P1
   Pierdominici M, 2012, FASEB J, V26, P1400, DOI 10.1096/fj.11-194175
   Poon AH, 2017, FRONT IMMUNOL, V8, DOI 10.3389/fimmu.2017.00355
   Qi YY, 2018, ARTHRITIS RHEUMATOL, V70, P287, DOI 10.1002/art.40353
   Raychaudhuri S, 2009, NAT GENET, V41, P1313, DOI 10.1038/ng.479
   Redon S, 2017, AM J MED GENET A, V173, P1444, DOI 10.1002/ajmg.a.38180
   Ricaño-Ponce I, 2016, J AUTOIMMUN, V68, P62, DOI 10.1016/j.jaut.2016.01.002
   Richter B, 2016, P NATL ACAD SCI USA, V113, P4039, DOI 10.1073/pnas.1523926113
   Rogers RS, 2017, FRONT NEUROSCI-SWITZ, V11, DOI 10.3389/fnins.2017.00473
   Rogov V, 2014, MOL CELL, V53, P167, DOI 10.1016/j.molcel.2013.12.014
   Rothwell S, 2017, CURR OPIN RHEUMATOL, V29, P639, DOI 10.1097/BOR.0000000000000431
   Rubinsztein DC, 2012, NAT REV DRUG DISCOV, V11, P709, DOI 10.1038/nrd3802
   Rufini S, 2015, DIGEST LIVER DIS, V47, P744, DOI 10.1016/j.dld.2015.05.012
   Rusten TE, 2007, CURR BIOL, V17, P1817, DOI 10.1016/j.cub.2007.09.032
   Rybstein MD, 2018, NAT CELL BIOL, V20, P243, DOI 10.1038/s41556-018-0042-2
   Saitsu H, 2013, NAT GENET, V45, P445, DOI 10.1038/ng.2562
   Sekito T, 2009, GENES CELLS, V14, P525, DOI 10.1111/j.1365-2443.2009.01299.x
   Shah JA, 2016, J INFECT DIS, V213, P1189, DOI 10.1093/infdis/jiv570
   Shah JA, 2012, J IMMUNOL, V189, P1737, DOI 10.4049/jimmunol.1103541
   Shintani T, 2004, SCIENCE, V306, P990, DOI 10.1126/science.1099993
   Silva IAL, 2018, BBA-MOL BASIS DIS, V1864, P143, DOI 10.1016/j.bbadis.2017.10.008
   Singer FR, 2015, NAT REV ENDOCRINOL, V11, P662, DOI 10.1038/nrendo.2015.138
   Singh R, 2009, NATURE, V458, P1131, DOI 10.1038/nature07976
   Song ZJ, 2011, CRIT CARE, V15, DOI 10.1186/cc9413
   Stadel D, 2015, MOL CELL, V60, P89, DOI 10.1016/j.molcel.2015.09.010
   Sullivan PM, 2016, ACTA NEUROPATHOL COM, V4, DOI 10.1186/s40478-016-0324-5
   Sumpter R, 2016, CELL, V165, P867, DOI 10.1016/j.cell.2016.04.006
   Tanida Isei, 2008, V445, P77, DOI 10.1007/978-1-59745-157-4_4
   Tschentscher A, 2015, J NEUROL SCI, V349, P105, DOI 10.1016/j.jns.2014.12.036
   Udd B, 2012, NEUROMUSCULAR DISORD, V22, P5, DOI 10.1016/j.nmd.2011.10.003
   Usategui-Martín R, 2015, PLOS ONE, V10, DOI 10.1371/journal.pone.0128984
   Walden H, 2014, ANNU REV BIOPHYS, V43, P257, DOI 10.1146/annurev-biophys-051013-022737
   Wang LX, 2017, NEUROSCI LETT, V646, P30, DOI 10.1016/j.neulet.2017.03.007
   Wang XN, 2011, CELL, V147, P893, DOI 10.1016/j.cell.2011.10.018
   Wang Z, 2016, MOL CELL, V63, P781, DOI 10.1016/j.molcel.2016.08.021
   Weersma RK, 2008, AM J GASTROENTEROL, V103, P621, DOI 10.1111/j.1572-0241.2007.01660.x
   Whitehouse CA, 2010, P NATL ACAD SCI USA, V107, P12913, DOI 10.1073/pnas.0913058107
   Wong YC, 2014, P NATL ACAD SCI USA, V111, pE4439, DOI 10.1073/pnas.1405752111
   Wu C, 2017, OSTEOARTHR CARTILAGE, V25, P281, DOI 10.1016/j.joca.2016.09.019
   Xu J, 2013, TRANSL RES, V161, P441, DOI 10.1016/j.trsl.2012.12.006
   Yang ZF, 2010, CURR OPIN CELL BIOL, V22, P124, DOI 10.1016/j.ceb.2009.11.014
   Zhang K, 2013, J NEUROSCI, V33, P7451, DOI 10.1523/JNEUROSCI.4322-12.2013
   Zheng MM, 2015, INVEST OPHTH VIS SCI, V56, P8280, DOI 10.1167/iovs.15-18035
   Zhou XJ, 2011, ANN RHEUM DIS, V70, P1330, DOI 10.1136/ard.2010.140111
NR 168
TC 43
Z9 44
U1 0
U2 13
PU ELSEVIER
PI AMSTERDAM
PA RADARWEG 29, 1043 NX AMSTERDAM, NETHERLANDS
SN 0167-4889
EI 1879-2596
J9 BBA-MOL CELL RES
JI Biochim. Biophys. Acta-Mol. Cell Res.
PD MAY
PY 2018
VL 1865
IS 5
BP 803
EP 816
DI 10.1016/j.bbamcr.2018.03.002
PG 14
WC Biochemistry & Molecular Biology; Cell Biology
WE Science Citation Index Expanded (SCI-EXPANDED)
SC Biochemistry & Molecular Biology; Cell Biology
GA GC8GG
UT WOS:000430031100011
PM 29524522
OA hybrid, Green Published
DA 2024-01-22
ER

PT J
AU Sachar, DB
AF Sachar, David B.
TI Management of acute, severe ulcerative colitis
SO JOURNAL OF DIGESTIVE DISEASES
LA English
DT Article
DE colectomy; corticosteroids; cyclosporine; infliximab; surgery;
   ulcerative colitis
ID INFLAMMATORY-BOWEL-DISEASE; CROHNS-DISEASE; RESCUE THERAPY;
   CYCLOSPORINE; INFLIXIMAB; DILATATION; HEMORRHAGE; MORTALITY; ADULTS
AB When a patient is hospitalized with acute, severe ulcerative colitis, the primary decision is whether or not to proceed directly to surgery. Absolute indications for an immediate colectomy include exsanguinating hemorrhage, perforation and cancer. If medical therapy is undertaken, however, the decision for urgent surgery or non-operative salvage therapy will still be required in 1550% of the patients in which there is a failure to respond within 35 days to a standard regimen of i.v. steroids, antibiotics, decompressive maneuvers, fluid and electrolyte replacement and other supportive measures. The options for medical salvage therapy are usually cyclosporine or infliximab. There are theoretical and practical arguments on each side; the current GETAID and CONSTRUCT trials will probably provide support for either. The choice between colectomy or medical salvage therapy, however, must not be delayed under any circumstances. Before choosing salvage therapy, one must first be certain that there is the luxury of time, that there is a post-hospital strategy for the maintenance of remission and that the colon is worth saving. The priority is not so much saving colons as it is saving lives.
C1 Mt Sinai Sch Med, Div Gastroenterol, Dept Med, New York, NY 10029 USA.
C3 Icahn School of Medicine at Mount Sinai
RP Sachar, DB (通讯作者)，Mt Sinai Sch Med, Div Gastroenterol, Dept Med, 1 Gustave L Levy Pl,Box 1069, New York, NY 10029 USA.
EM david.sachar@mountsinai.org
CR Andersson P, 2009, DIGEST DIS, V27, P335, DOI 10.1159/000228570
   ANDREWS HA, 1989, Q J MED, V71, P399
   Bernal I, 2006, DIGEST DIS SCI, V51, P1434, DOI 10.1007/s10620-006-9103-7
   Bernstein CN, 2001, THROMB HAEMOSTASIS, V85, P430
   Bressler B, 2008, CAN J GASTROENTEROL, V22, P937, DOI 10.1155/2008/749547
   Burger DC, 2011, CURR OPIN GASTROEN, V27, P358, DOI 10.1097/MOG.0b013e32834586e3
   D'Haens G, 2007, GASTROENTEROLOGY, V132, P763, DOI 10.1053/j.gastro.2006.12.038
   Fabro M, 2011, CURR DRUG TARGETS, V12, P1448, DOI 10.2174/138945011796818234
   Faubion WA, 2001, GASTROENTEROLOGY, V121, P255, DOI 10.1053/gast.2001.26279
   Gismera CS, 1999, REV ESP ENFERM DIG, V91, P204
   GREENSTEIN AJ, 1985, J CLIN GASTROENTEROL, V7, P137, DOI 10.1097/00004836-198504000-00007
   GREENSTEIN AJ, 1986, AM J SURG, V152, P272, DOI 10.1016/0002-9610(86)90256-4
   Gulliford SR, 2011, POSTGRAD MED J, V87, P215, DOI 10.1136/pgmj.2010.107029
   GYDE SN, 1984, GUT, V25, P228, DOI 10.1136/gut.25.3.228
   Halfvarson J, 2009, INFLAMM BOWEL DIS, V15, P143, DOI 10.1002/ibd.20782
   JARNEROT G, 1985, GASTROENTEROLOGY, V89, P1005
   Kappelman MD, 2011, GUT, V60, P937, DOI 10.1136/gut.2010.228585
   Kornbluth A, 1997, AM J GASTROENTEROL, V92, P1424
   Kornbluth A, 2010, AM J GASTROENTEROL, V105, P501, DOI 10.1038/ajg.2009.727
   Kuriyama M, 2006, DIS COLON RECTUM, V49, P1307, DOI 10.1007/s10350-006-0574-6
   LICHTIGER S, 1994, NEW ENGL J MED, V330, P1841, DOI 10.1056/NEJM199406303302601
   Mallant-Hentat RC, 2003, EUR J GASTROEN HEPAT, V15, P189, DOI 10.1097/00042737-200302000-00014
   Mañosa M, 2009, DIGESTION, V80, P30, DOI 10.1159/000212075
   Marion JF, 1997, EUR J GASTROEN HEPAT, V9, P831, DOI 10.1097/00042737-199709000-00002
   Maser EA, 2008, CLIN GASTROENTEROL H, V6, P1112, DOI 10.1016/j.cgh.2008.04.035
   Mortensen C, 2011, J CROHNS COLITIS, V5, P28, DOI 10.1016/j.crohns.2010.09.004
   Moscandrew Maria E, 2009, Curr Gastroenterol Rep, V11, P488
   Peyrin-Biroulet L, 2011, INFLAMM BOWEL DIS, V17, P471, DOI 10.1002/ibd.21417
   ROBERT JH, 1990, AM J SURG, V159, P550, DOI 10.1016/S0002-9610(06)80064-4
   SACHAR DB, 1993, GASTROENTEROLOGY, V105, P587
   Sharkey L, 2011, J CROHNS COLITIS, V5, P91, DOI 10.1016/j.crohns.2010.10.004
   Stack WA, 1998, ALIMENT PHARM THERAP, V12, P973
   TRUELOVE SC, 1955, BRIT MED J, V2, P1041, DOI 10.1136/bmj.2.4947.1041
   Van Assche G, 2011, GUT, V60, P130, DOI 10.1136/gut.2009.192765
   Watanabe T, 2011, INFLAMM BOWEL DIS, V17, P802, DOI 10.1002/ibd.21365
   Yoshida Y, 2001, GASTROINTEST ENDOSC, V54, P779, DOI 10.1067/mge.2001.119601
NR 36
TC 6
Z9 7
U1 1
U2 4
PU WILEY
PI HOBOKEN
PA 111 RIVER ST, HOBOKEN 07030-5774, NJ USA
SN 1751-2972
EI 1751-2980
J9 J DIGEST DIS
JI J. Dig. Dis.
PD FEB
PY 2012
VL 13
IS 2
BP 65
EP 68
DI 10.1111/j.1751-2980.2011.00560.x
PG 4
WC Gastroenterology & Hepatology
WE Science Citation Index Expanded (SCI-EXPANDED)
SC Gastroenterology & Hepatology
GA 877UR
UT WOS:000299208700001
PM 22257473
OA Bronze
DA 2024-01-22
ER

PT J
AU Bradford, K
   Shih, DQ
AF Bradford, Kara
   Shih, David Q.
TI Optimizing 6-mercaptopurine and azathioprine therapy in the management
   of inflammatory bowel disease
SO WORLD JOURNAL OF GASTROENTEROLOGY
LA English
DT Review
DE Azathioprine; Drug levels; Inflammatory bowel disease; 6-Mercaptopurine;
   Thiopurine
ID 6-THIOGUANINE NUCLEOTIDE LEVELS; T-CELL LYMPHOMA; CROHNS-DISEASE; IBD
   PATIENTS; SUCCESSFUL DESENSITIZATION; ORAL 6-THIOGUANINE;
   COST-EFFECTIVENESS; ALLERGIC REACTIONS; METABOLITE LEVELS;
   CONTROLLED-TRIAL
AB The thiopurine drugs, 6-mercaptopurine (6-MP) and azathioprine, are efficacious in the arsenal of inflammatory bowel disease (IBD) therapy. Previous reports indicate that 6-thioguanine nucleotide (6-TGN) levels correlate with therapeutic efficacy, whereas high 6-methylmercaptopurine (6-MMP) levels are associated with hepatotoxicity and myelotoxicity. Due to their complex metabolism, there is wide individual variation in patient response therein, both in achieving therapeutic drug levels as well as in developing adverse reactions. Several strategies to optimize 6-TGN while minimizing 6-MMP levels have been adopted to administer the thiopurine class of drugs to patients who otherwise would not tolerate these drugs due to side-effects. In this report, we will review different approaches to administer the thiopurine medications, including the administration of 6-mercaptopurine in those unsuccessfully treated with azathioprine; co-administration of thiopurine with allopurinol; co-administration of thiopurine with anti-tumor necrosis factor a; 6-TGN administration; desensitization trials; and split dosing of 6-MP. (C) 2011 Baishideng. All rights reserved.
C1 [Shih, David Q.] Cedars Sinai Med Ctr, Inflammatory Bowel & Immunobiol Res Inst, Los Angeles, CA 90048 USA.
   [Bradford, Kara] Cedars Sinai Med Ctr, Dept Med, Los Angeles, CA 90048 USA.
C3 Cedars Sinai Medical Center; Cedars Sinai Medical Center
RP Shih, DQ (通讯作者)，Cedars Sinai Med Ctr, Inflammatory Bowel & Immunobiol Res Inst, 8700 Beverly Blvd,Suite 4066, Los Angeles, CA 90048 USA.
EM david.shih@csmc.edu
FU Inflammatory Bowel and Immunobiology Research Institute, Cedars-Sinai
   Medical Center
FX Supported by Grant from Inflammatory Bowel and Immunobiology Research
   Institute, Cedars-Sinai Medical Center
CR Achkar JP, 2004, INFLAMM BOWEL DIS, V10, P339, DOI 10.1097/00054725-200407000-00003
   ADLER DJ, 1990, AM J GASTROENTEROL, V85, P717
   [Anonymous], COCHRANE DATABASE SY, DOI 10.1002/14651858.CD000545
   Ansari A, 2002, ALIMENT PHARM THER, V16, P1743, DOI 10.1046/j.1365-2036.2002.01353.x
   Ardizzone S, 2006, GUT, V55, P47, DOI 10.1136/gut.2005.068809
   Beaugerie L, 2009, LANCET, V374, P1617, DOI 10.1016/S0140-6736(09)61302-7
   Bonaz B, 2003, ALIMENT PHARM THER, V18, P401, DOI 10.1046/j.1365-2036.2003.01683.x
   Boulton-Jones JR, 2000, ALIMENT PHARM THER, V14, P1561, DOI 10.1046/j.1365-2036.2000.00872.x
   Bowen DG, 2000, DIGEST DIS SCI, V45, P1810, DOI 10.1023/A:1005569808947
   Broxson EH, 2005, PEDIATR BLOOD CANCER, V44, P226, DOI 10.1002/pbc.20202
   Carter MJ, 2004, GUT, V53, DOI 10.1136/gut.2004.043372
   Chebli LA, 2010, INFLAMM BOWEL DIS, V16, P613, DOI 10.1002/ibd.21083
   Colombel JF, 2010, NEW ENGL J MED, V362, P1383, DOI 10.1056/NEJMoa0904492
   Cuffari C, 2001, GUT, V48, P642, DOI 10.1136/gut.48.5.642
   de Boer NKH, 2005, WORLD J GASTROENTERO, V11, P5540, DOI 10.3748/wjg.v11.i35.5540
   Derijks LJJ, 2006, ALIMENT PHARM THER, V24, P715, DOI 10.1111/j.1365-2036.2006.02980.x
   Deshpande Amar R, 2010, Therap Adv Gastroenterol, V3, P275, DOI 10.1177/1756283X10376121
   Domènech E, 2005, SCAND J GASTROENTERO, V40, P52, DOI 10.1080/00365520410009492
   Dong XW, 2010, WORLD J GASTROENTERO, V16, P3187, DOI 10.3748/wjg.v16.i25.3187
   Dubinsky MC, 2004, CLIN GASTROENTEROL H, V2, P731, DOI 10.1016/S1542-3565(04)00344-1
   Dubinsky MC, 2000, GASTROENTEROLOGY, V118, P705, DOI 10.1016/S0016-5085(00)70140-5
   Dubinsky MC, 2005, AM J GASTROENTEROL, V100, P2239, DOI 10.1111/j.1572-0241.2005.41900.x
   Dubinsky MC, 2003, AM J GASTROENTEROL, V98, P1058, DOI 10.1016/S0002-9270(03)00131-X
   Dubinsky MC, 2002, GASTROENTEROLOGY, V122, P904, DOI 10.1053/gast.2002.32420
   Dubinsky MC, 2001, INFLAMM BOWEL DIS, V7, P181, DOI 10.1097/00054725-200108000-00001
   ELION GB, 1993, ANN NY ACAD SCI, V685, P401, DOI 10.1111/j.1749-6632.1993.tb35897.x
   Erb N, 1998, CANCER CHEMOTH PHARM, V42, P266, DOI 10.1007/s002800050816
   Hindorf U, 2006, GUT, V55, P1423, DOI 10.1136/gut.2005.074930
   Hon YY, 1999, HUM MOL GENET, V8, P371, DOI 10.1093/hmg/8.2.371
   JEWELL DP, 1974, BMJ-BRIT MED J, V4, P627, DOI 10.1136/bmj.4.5945.627
   Jharap B, 2010, INFLAMM BOWEL DIS, V16, P1541, DOI 10.1002/ibd.21221
   Kandiel A, 2005, GUT, V54, P1121, DOI 10.1136/gut.2004.049460
   KIRK AP, 1982, BRIT MED J, V284, P1291, DOI 10.1136/bmj.284.6325.1291
   Knipp S, 2005, HAEMATOLOGICA, V90, P691
   Korelitz BI, 1999, J CLIN GASTROENTEROL, V28, P341, DOI 10.1097/00004836-199906000-00011
   Korelitz BI, 2010, EXPERT OPIN DRUG SAF, V9, P379, DOI 10.1517/14740330903571626
   Kotlyar DS, 2011, CLIN GASTROENTEROL H, V9, P36, DOI 10.1016/j.cgh.2010.09.016
   Lavaud F, 1997, DIGEST DIS SCI, V42, P823, DOI 10.1023/A:1018828517366
   Lees CW, 2008, ALIMENT PHARM THER, V27, P220, DOI 10.1111/j.1365-2036.2007.03570.x
   LENNARD L, 1994, J CHROMATOGR B, V661, P25, DOI 10.1016/0378-4347(94)00327-0
   LENNARD L, 1993, BRIT J CANCER, V68, P186, DOI 10.1038/bjc.1993.311
   Lennard L, 2002, GUT, V51, P143, DOI 10.1136/gut.51.2.143
   Lewis JD, 2000, GASTROENTEROLOGY, V118, P1018, DOI 10.1016/S0016-5085(00)70353-2
   Li BY, 2000, SCIENCE, V288, P2219, DOI 10.1126/science.288.5474.2219
   Lichtenstein GR, 2009, AM J GASTROENTEROL, V104, P465, DOI 10.1038/ajg.2008.168
   Lichtenstein GR, 2006, GASTROENTEROLOGY, V130, P940, DOI 10.1053/j.gastro.2006.01.048
   McGovern DPB, 2002, GASTROENTEROLOGY, V122, P838, DOI 10.1053/gast.2002.32124
   Morales A, 2007, INFLAMM BOWEL DIS, V13, P380, DOI 10.1002/ibd.20028
   Mutinga M, 2000, AM J GASTROENTEROL, V95, P1383
   Nagy F, 2008, WORLD J GASTROENTERO, V14, P4342, DOI 10.3748/wjg.14.4342
   Neurath MF, 2005, CLIN GASTROENTEROL H, V3, P1007, DOI 10.1016/S1542-3565(05)00697-X
   OLAH T, 1994, N-S ARCH PHARMACOL, V350, P96
   Osterman MT, 2006, GASTROENTEROLOGY, V130, P1047, DOI 10.1053/j.gastro.2006.01.046
   Pearson DC, 2000, Cochrane Database Syst Rev, V2, DOI [10.1002/14651858.CD000067, DOI 10.1002/14651858.CD000067]
   Prefontaine E, 2010, COCHRANE DB SYST REV, DOI 10.1002/14651858.CD000545.pub3
   PRESENT DH, 1980, NEW ENGL J MED, V302, P981, DOI 10.1056/NEJM198005013021801
   Robinson M, 1997, AM J GASTROENTEROL, V92, pS12
   Roblin X, 2005, ALIMENT PHARM THER, V21, P829, DOI 10.1111/j.1365-2036.2005.02419.x
   Sandborn WJ, 1996, AM J GASTROENTEROL, V91, P423
   Sandborn WJ, 1998, SCAND J GASTROENTERO, V33, P92, DOI 10.1080/003655298750027290
   SASAKI H, 1987, J PHARMACOBIO-DYNAM, V10, P697, DOI 10.1248/bpb1978.10.697
   Seiderer J, 2005, J HEPATOL, V43, P303, DOI 10.1016/j.jhep.2005.02.051
   Seinen ML, 2010, J GASTROINTEST LIVER, V19, P291
   Shale M, 2008, GUT, V57, P1639, DOI 10.1136/gut.2008.163279
   Shih DQ, 2009, GASTROENTEROLOGY, V136, pA677
   Siegel CA, 2009, CLIN GASTROENTEROL H, V7, P874, DOI 10.1016/j.cgh.2009.01.004
   SNOW JL, 1995, J AM ACAD DERMATOL, V32, P114, DOI 10.1016/0190-9622(95)90195-7
   Sparrow MP, 2007, CLIN GASTROENTEROL H, V5, P209, DOI 10.1016/j.cgh.2006.11.020
   Sparrow MP, 2005, ALIMENT PHARM THER, V22, P441, DOI 10.1111/j.1365-2036.2005.02583.x
   Stork LC, 2010, BLOOD, V115, P2740, DOI 10.1182/blood-2009-07-230656
   Teml A, 2007, WIEN KLIN WOCHENSCHR, V119, P519, DOI 10.1007/s00508-007-0841-0
   Thomas CW, 2005, J PHARMACOL EXP THER, V312, P537, DOI 10.1124/jpet.104.074815
   Thomsen JB, 1999, CANCER-AM CANCER SOC, V86, P1080, DOI 10.1002/(SICI)1097-0142(19990915)86:6<1080::AID-CNCR26>3.0.CO;2-5
   Tiede I, 2003, J CLIN INVEST, V111, P1133, DOI 10.1172/JCI200316432
   Timmer A, 2007, COCHRANE DB SYST REV, DOI 10.1002/14651858.CD000478.pub2
   van Asseldonk DP, 2010, GASTROENTEROLOGY, V138, pS62
   Vos AC, 2010, INFLAMM BOWEL DIS
   WEINSHILBOUM RM, 1980, AM J HUM GENET, V32, P651
   Welch J, 1997, THER DRUG MONIT, V19, P382, DOI 10.1097/00007691-199708000-00003
   Winter J, 2004, ALIMENT PHARM THERAP, V20, P593, DOI 10.1111/j.1365-2036.2004.02124.x
   Winter JW, 2007, ALIMENT PHARM THER, V25, P1069, DOI 10.1111/j.1365-2036.2007.03301.x
   Witte TN, 2008, CAN J GASTROENTEROL, V22, P181, DOI 10.1155/2008/870981
NR 82
TC 56
Z9 65
U1 0
U2 10
PU BAISHIDENG PUBLISHING GROUP INC
PI PLEASANTON
PA 7041 Koll Center Parkway, Suite 160, PLEASANTON, CA, UNITED STATES
SN 1007-9327
EI 2219-2840
J9 WORLD J GASTROENTERO
JI World J. Gastroenterol.
PD OCT 7
PY 2011
VL 17
IS 37
BP 4166
EP 4173
DI 10.3748/wjg.v17.i37.4166
PG 8
WC Gastroenterology & Hepatology
WE Science Citation Index Expanded (SCI-EXPANDED)
SC Gastroenterology & Hepatology
GA 849ET
UT WOS:000297109100003
PM 22072847
OA hybrid, Green Published
DA 2024-01-22
ER

PT J
AU Mehrpour, M
   Esclatine, A
   Beau, I
   Codogno, P
AF Mehrpour, Maryam
   Esclatine, Audrey
   Beau, Isabelle
   Codogno, Patrice
TI Autophagy in health and disease. 1. Regulation and significance of
   autophagy: an overview
SO AMERICAN JOURNAL OF PHYSIOLOGY-CELL PHYSIOLOGY
LA English
DT Article
DE macroautophagy; cell signaling; cell death; lysosomes; proteolysis
ID CHAPERONE-MEDIATED AUTOPHAGY; STARVATION-INDUCED AUTOPHAGY; PROGRAMMED
   CELL-DEATH; BCL-2 FAMILY-MEMBERS; LIFE-SPAN EXTENSION; CROHNS-DISEASE;
   CAENORHABDITIS-ELEGANS; ENDOPLASMIC-RETICULUM; MAMMALIAN AUTOPHAGY;
   TUMOR-SUPPRESSOR
AB Mehrpour M, Esclatine A, Beau I, Codogno P. Autophagy in health and disease. 1. Regulation and significance of autophagy: an overview. Am J Physiol Cell Physiol 298: C776-C785, 2010. First published January 20, 2010; doi: 10.1152/ajpcell.00507.2009.-Macroautophagy is a vacuolar degradation pathway that terminates in the lysosomal compartment after formation of a cytoplasmic vacuole or autophagosome that engulfs macromolecules and organelles. The identification of ATG (autophagy-related) genes that are involved in the formation of autophagosomes has greatly increased our knowledge of the molecular basis of macroautophagy, and its roles in cell function, which extend far beyond degradation and quality control of the cytoplasm. Macroautophagy, which plays a major role in tissue homeostasis, is now recognized as contributing to innate and adaptive immune responses. Recently, several mediators of apoptosis have been shown to control macroautophagy. Deciphering the cross talk between macroautophagy and apoptosis probably should help increase understanding of the role of macroautophagy in human disease and is likely to be of therapeutic importance.
C1 [Codogno, Patrice] INSERM, U756, UMR756, F-92296 Chatenay Malabry, France.
   [Mehrpour, Maryam; Esclatine, Audrey; Beau, Isabelle; Codogno, Patrice] Univ Paris 11, Fac Pharm, F-92290 Chatenay Malabry, France.
C3 Institut National de la Sante et de la Recherche Medicale (Inserm);
   Universite Paris Saclay
RP Codogno, P (通讯作者)，INSERM, U756, UMR756, 5 Rue Jean Baptiste Clement, F-92296 Chatenay Malabry, France.
EM patrice.codogno@u-psud.fr
RI Mehrpour, Maryam/D-8640-2017; Beau, Isabelle/M-4423-2017; Codogno,
   Patrice/G-1384-2013
OI Beau, Isabelle/0000-0002-3352-6813; Codogno,
   Patrice/0000-0002-5492-3180; Esclatine, Audrey/0000-0002-4692-5186
FU Institut National de la Sante et de la Recherche Medicale (INSERM);
   Paris-Sud 11 University; Institut National du Cancer (INCa)-Association
   pour la Recherche sur le Cancer (ARC); Agence Nationale de la Recherche
   (ANR)
FX Work in P. Codogno's laboratory is supported by institutional funding
   from Institut National de la Sante et de la Recherche Medicale (INSERM),
   from Paris-Sud 11 University, and grants from the Institut National du
   Cancer (INCa)-Association pour la Recherche sur le Cancer (ARC), and
   Agence Nationale de la Recherche (ANR) to A. Esclatine.
CR Aita VM, 1999, GENOMICS, V59, P59, DOI 10.1006/geno.1999.5851
   Avruch J, 2009, AM J PHYSIOL-ENDOC M, V296, pE592, DOI 10.1152/ajpendo.90645.2008
   Axe EL, 2008, J CELL BIOL, V182, P685, DOI 10.1083/jcb.200803137
   Beau I, 2008, TRENDS CELL BIOL, V18, P311, DOI 10.1016/j.tcb.2008.05.001
   Bellot G, 2009, MOL CELL BIOL, V29, P2570, DOI 10.1128/MCB.00166-09
   Bergamini E, 2004, INT J BIOCHEM CELL B, V36, P2392, DOI 10.1016/j.biocel.2004.05.007
   Berry DL, 2007, CELL, V131, P1137, DOI 10.1016/j.cell.2007.10.048
   BLOMMAART EFC, 1995, J BIOL CHEM, V270, P2320, DOI 10.1074/jbc.270.5.2320
[truncated: 3,781,765 more chars]
