# Supplementary material for: Worldwide research trends in Crohn’s disease treatment over the past 2 decades: a bibliometric analysis
Source: Front Pharmacol. 2024 Oct 8;15:1441785. doi: 10.3389/fphar.2024.1441785 (PMC11493645; doi:10.3389/fphar.2024.1441785)
Supplement: Supplementary file 2 [file DataSheet2.zip › raw data 2/download_45.txt]

FN Clarivate Analytics Web of Science
VR 1.0
PT J
AU Sleiman, J
   Hitawala, AA
   Cohen, B
   Falloon, K
   Simonson, M
   Click, B
   Khanna, U
   Fernandez, AP
   Rieder, F
AF Sleiman, Joseph
   Hitawala, Asif A.
   Cohen, Benjamin
   Falloon, Katie
   Simonson, Marian
   Click, Benjamin
   Khanna, Urmi
   Fernandez, Anthony P.
   Rieder, Florian
TI Systematic Review: Sweet Syndrome Associated with Inflammatory Bowel
   Disease
SO JOURNAL OF CROHNS & COLITIS
LA English
DT Article; Proceedings Paper
CT Annual Scientific Meeting of the American-College-of-Gastroenterology
   (ACG)
CY OCT 23-28, 2020
CL ELECTR NETWORK
SP Amer Coll Gastroenterol
DE Sweet syndrome; inflammatory bowel disease; azathioprine; skin;
   extraintestinal manifestation
ID FEBRILE NEUTROPHILIC DERMATOSIS; ULCERATIVE-COLITIS; EXTRAINTESTINAL
   MANIFESTATIONS; CROHNS-DISEASE; PYODERMA-GANGRENOSUM; DORSAL HANDS; CASE
   SERIES; TNF-ALPHA; FOLLOW-UP; AZATHIOPRINE
AB Background and Aims: Sweet syndrome [SS] is a dermatological condition associated with both inflammatory bowel disease [IBD] and azathioprine use. We performed a systematic review to better delineate clinical characteristics and outcomes of SS in IBD patients.
   Methods: Peer-reviewed, full-text journal publications from inception to April 2020 in English language and adult subjects with IBD were included. Skin biopsy was required as SS gold-standard diagnosis. Azathioprine-associated SS required recent azathioprine introduction or recurrence of SS after azathioprine re-challenge.
   Results: We included 89 publications with 95 patients [mean age of SS diagnosis: 44 years; 59% female; 20 with azathioprine-associated SS and 75 without]. SS was diagnosed prior to IBD in 5.3%, at time of IBD diagnosis in 29.5% and after diagnosis in 64.2%. In total, 91% of patients with SS had known colonic involvement and the majority [76%] had active IBD at diagnosis; 22% had additional extra-intestinal manifestations. Successful therapies for SS included corticosteroids [90.5%], anti-tumour necrosis factor [TNF]-alpha inhibitor therapy [14.8%] and azathioprine [11.6%]. Azathioprine-associated SS was distinct, with 85% male patients, mean age of SS diagnosis of 50 years and a lower likelihood to be prescribed corticosteroids for treatment [75% vs 94.7% of non-azathioprine-associated SS, p = 0.008]. All patients with azathioprine-associated SS improved with medication cessation and developed recurrence after re-challenge.
   Conclusions: SS may precede or occur with IBD diagnosis in almost one-third of cases. Azathioprine and IBD-associated SS present and behave distinctly, especially with regard to gender, age at diagnosis and recurrence risk. Corticosteroids and TNF-alpha inhibitors have demonstrated efficacy in treating SS in IBD.
C1 [Sleiman, Joseph; Hitawala, Asif A.] Cleveland Clin, Dept Internal Med, Cleveland, OH USA.
   [Cohen, Benjamin; Falloon, Katie; Click, Benjamin; Rieder, Florian] Cleveland Clin, Dept Gastroenterol Hepatol & Nutr, Digest Dis & Surg Inst, Cleveland, OH USA.
   [Simonson, Marian] Cleveland Clin, Floyd D Loop Alumni Lib, Cleveland, OH USA.
   [Khanna, Urmi] Montefiore Med Ctr, Dept Dermatol, Albert Einstein Coll Med, Bronx, NY USA.
   [Fernandez, Anthony P.] Cleveland Clin, Dept Dermatol, Cleveland, OH USA.
   [Fernandez, Anthony P.] Cleveland Clin, Dept Pathol, Cleveland, OH USA.
C3 Cleveland Clinic Foundation; Cleveland Clinic Foundation; Cleveland
   Clinic Foundation; Montefiore Medical Center; Yeshiva University; Albert
   Einstein College of Medicine; Cleveland Clinic Foundation; Cleveland
   Clinic Foundation
RP Rieder, F (通讯作者)，Cleveland Clin Fdn, Dept Inflammat & Immun, 9500 Euclid Ave, Cleveland, OH 44195 USA.; Rieder, F (通讯作者)，Cleveland Clin Fdn, Dept Gastroenterol Hepatol & Nutr, 9500 Euclid Ave, Cleveland, OH 44195 USA.
EM riederf@ccf.org
RI Khanna, Urmi/GNH-4404-2022; Falloon, Katherine/JNR-1670-2023
OI Falloon, Katherine/0000-0002-8397-3670; Sleiman,
   Joseph/0000-0002-7390-5949
FU National Institute of Health [NIDDK K08DK110415, R01DK123233]
FX This work was supported by the National Institute of Health [NIDDK
   K08DK110415 and R01DK123233 to F.R.].
CR Abbas O, 2010, INT J DERMATOL, V49, P1244, DOI 10.1111/j.1365-4632.2009.04233.x
   ACTIS GC, 1995, J CLIN GASTROENTEROL, V21, P317, DOI 10.1097/00004836-199512000-00015
   Adam DJ, 1996, J HAND SURG-BRIT EUR, V21B, P792, DOI 10.1016/S0266-7681(96)80193-8
   Agarwal A, 2016, JAMA DERMATOL, V152, P842, DOI 10.1001/jamadermatol.2016.0503
   Ajili F, 2015, PAN AFR MED J, V21, DOI 10.11604/pamj.2015.21.151.6364
   Ali M, 2008, CAN J GASTROENTEROL, V22, P296, DOI 10.1155/2008/960585
   Amouri M, 2016, INT J DERMATOL, V55, P1033, DOI 10.1111/ijd.13232
   Anwar Sheikh, 2009, BMJ Case Rep, V2009, DOI 10.1136/bcr.01.2009.1438
   Bancu LA, 2016, ROM J MORPHOL EMBRYO, V57, P1145
   BANET DE, 1994, J RHEUMATOL, V21, P1766
   Banse C, 2015, CLIN RHEUMATOL, V34, P1993, DOI 10.1007/s10067-015-3054-3
   Bassi Asish, 2003, Gastroenterology, V124, P287, DOI 10.1053/gast.2003.50069
   BECUWE C, 1989, ACTA DERM-VENEREOL, V69, P444
   BEITNER H, 1991, ACTA DERM-VENEREOL, V71, P360
   Belhadjali H, 2003, BRIT J DERMATOL, V149, P675, DOI 10.1046/j.1365-2133.2003.05487.x
   Jiménez MB, 2018, J CROHNS COLITIS, V12, P1134, DOI 10.1093/ecco-jcc/jjy066
   Ben Salem C, 2016, CURR DRUG SAF, V11, P109, DOI 10.2174/157488631101160212173808
   Bento-Miranda M, 2020, GE PORT J GASTROENT, V27, P138, DOI 10.1159/000501399
   BENTON EC, 1985, ACTA DERM-VENEREOL, V65, P77
   Bernstein CN, 2001, AM J GASTROENTEROL, V96, P1116
   Bernstein CN, 2005, GASTROENTEROLOGY, V129, P827, DOI 10.1053/j.gastro.2005.06.021
   Best J, 2009, Z GASTROENTEROL, V47, P753, DOI 10.1055/s-0028-1109423
   Bhat YJ, 2015, JCPSP-J COLL PHYSICI, V25, P525, DOI 07.2015/JCPSP.525527
   Bidinger JJ, 2011, J AM ACAD DERMATOL, V65, P184, DOI 10.1016/j.jaad.2010.04.041
   Bourke JF, 1997, BRIT J DERMATOL, V137, P609, DOI 10.1111/j.1365-2133.1997.tb03796.x
   BOURKE JF, 1992, BRIT J DERMATOL, V127, P36, DOI 10.1111/j.1365-2133.1992.tb14823.x
   Bruscino N, 2016, J EUR ACAD DERMATOL, V30, P195, DOI 10.1111/jdv.12710
   BURROWS NP, 1995, CLIN EXP DERMATOL, V20, P279, DOI 10.1111/j.1365-2230.1995.tb01324.x
   Cacola RL, 2016, BMJ CASE REP, V2016
   Carpels W, 1999, ACTA GASTRO-ENT BELG, V62, P372
   Costa JRC, 2017, J CUTAN MED SURG, V21, P211, DOI 10.1177/1203475417690719
   Castro-Fernández M, 2007, AM J GASTROENTEROL, V102, P2865, DOI 10.1111/j.1572-0241.2007.01528_8.x
   Catalán I, 2010, SCAND J GASTROENTERO, V45, P80
   CHAN HL, 1994, INT J DERMATOL, V33, P425
   Choonhakarn C, 2013, J DERMATOL, V40, P267, DOI 10.1111/1346-8138.12081
   CLEMMENSEN OJ, 1989, ACTA DERM-VENEREOL, V69, P52
   Cleynen I, 2016, ANN INTERN MED, V164, P10, DOI 10.7326/M15-0729
   Cohen PR, 2007, ORPHANET J RARE DIS, V2, DOI 10.1186/1750-1172-2-34
   Corazza M, 2008, ACTA DERM-VENEREOL, V88, P601, DOI 10.2340/00015555-0526
   Cyrus N, 2013, JAMA DERMATOL, V149, P592, DOI 10.1001/jamadermatol.2013.137
   da Costa JB, 2009, INT J DERMATOL, V48, P953, DOI 10.1111/j.1365-4632.2009.04098.x
   Darvay A, 1996, CLIN EXP DERMATOL, V21, P175
   Wojcik ASD, 2011, AN BRAS DERMATOL, V86, P265, DOI 10.1590/S0365-05962011000200009
   de Risi-Pugliese T, 2019, J AM ACAD DERMATOL, V80, P781, DOI 10.1016/j.jaad.2018.06.065
   Décisier M, 2009, GUT, V58, P67, DOI 10.1136/gut.2008.156737
   DELABIE J, 1991, BRIT J DERMATOL, V124, P348, DOI 10.1111/j.1365-2133.1991.tb00595.x
   Diaz-Peromingo J. A., 2001, Yale Journal of Biology and Medicine, V74, P165
   Disney BR, 2015, J CROHNS COLITIS, V9, P517, DOI 10.1093/ecco-jcc/jjv049
   el-Azhary RA, 2008, MAYO CLIN PROC, V83, P1026, DOI 10.4065/83.9.1026
   Eleuterio IA, 2012, AN BRAS DERMATOL, V87, P450, DOI 10.1590/S0365-05962012000300014
   Esposito I, 2019, J EUR ACAD DERMATOL, V33, pE380, DOI 10.1111/jdv.15674
   Estévez-Boullosa P, 2017, AM J GASTROENTEROL, V112, P1363, DOI 10.1038/ajg.2017.207
   FERLIC DC, 1983, J HAND SURG-AM, V8, P573, DOI 10.1016/S0363-5023(83)80128-2
   FETT DL, 1995, MAYO CLIN PROC, V70, P234, DOI 10.4065/70.3.234
   FIEHN C, 1992, Z RHEUMATOL, V51, P121
   Foster Erina N, 2005, Clin Dev Immunol, V12, P145, DOI 10.1080/17402520500134254
   Garber Ari, 2019, Curr Gastroenterol Rep, V21, P31, DOI 10.1007/s11894-019-0698-1
   Garlo KG, 2016, CONSULTANT, V56, P823
   Ghoufi L, 2016, MEDICINE, V95, DOI 10.1097/MD.0000000000003033
   Ginarte M, 1997, MED CLIN-BARCELONA, V109, P588
   Gonzalez Andres, 2016, Dermatol Online J, V22
   Gottlieb CC, 2008, SURV OPHTHALMOL, V53, P219, DOI 10.1016/j.survophthal.2008.02.006
   GREENSTEIN AJ, 1976, MEDICINE, V55, P401, DOI 10.1097/00005792-197609000-00004
   Grelle Jennifer L, 2013, BMJ Case Rep, V2013, DOI 10.1136/bcr-2013-200405
   GUNAWARDENA DA, 1975, BRIT J DERMATOL, V92, P363, DOI 10.1111/j.1365-2133.1975.tb03095.x
   Guo B, 2016, J CLIN EPIDEMIOL, V69, P199, DOI 10.1016/j.jclinepi.2015.07.010
   Hawryluk EB, 2012, J CUTAN PATHOL, V39, P481, DOI 10.1111/j.1600-0560.2012.01894.x
   Heath MS, 2019, FRONT IMMUNOL, V10, DOI 10.3389/fimmu.2019.00414
   Hiari Nadine, 2009, J Med Case Rep, V3, P8997, DOI 10.4076/1752-1947-3-8997
   HOMMEL L, 1993, DERMATOLOGY, V187, P303, DOI 10.1159/000247276
   Huish SB, 2001, J HAND SURG-AM, V26A, P679, DOI 10.1053/jhsu.2001.24962
   Imhof L, 2015, DERMATOLOGY, V230, P293, DOI 10.1159/000371879
   Jeanfils S, 1997, J AM ACAD DERMATOL, V36, P436, DOI 10.1016/S0190-9622(97)80222-8
   JORDAAN HF, 1989, AM J DERMATOPATH, V11, P99, DOI 10.1097/00000372-198911020-00001
   Jumani L, 2020, CUREUS J MED SCIENCE, V12, DOI 10.7759/cureus.6928
   Kang W, 2009, GASTROENTEROLOGY, V136, P1507, DOI 10.1053/j.gastro.2008.11.014
   Kawakami T, 2004, ARCH DERMATOL, V140, P570, DOI 10.1001/archderm.140.5.570
   KEMMETT D, 1990, J AM ACAD DERMATOL, V23, P503, DOI 10.1016/0190-9622(90)70250-L
   KEMMETT D, 1988, BMJ-BRIT MED J, V297, P1513, DOI 10.1136/bmj.297.6662.1513-a
   Ko JS, 2016, J CUTAN PATHOL, V43, P946, DOI 10.1111/cup.12777
   Lacey BW, 2011, CLIN GASTROENTEROL H, V9, pE43, DOI 10.1016/j.cgh.2010.11.035
   Lakatos L, 2003, WORLD J GASTROENTERO, V9, P2300
   Leecy T, 2013, PATHOLOGY, V45, P198, DOI 10.1097/PAT.0b013e32835cc1fa
   Lima CD, 2017, AN BRAS DERMATOL, V92, P260, DOI 10.1590/abd1806-4841.20175298
   Mahajan VK, 2006, INT J DERMATOL, V45, P702, DOI 10.1111/j.1365-4632.2006.02622.x
   Maillard H, 1999, BRIT J DERMATOL, V140, P565
   Marcoval J, 2016, CLIN EXP DERMATOL, V41, P741, DOI 10.1111/ced.12899
   Masmoudi A, 2007, PRESSE MED, V36, P419, DOI 10.1016/j.lpm.2006.07.010
   Maxwell Gemma, 2012, Pract Neurol, V12, P126, DOI 10.1136/practneurol-2011-000067
   McNally A, 2017, AUSTRALAS J DERMATOL, V58, P53, DOI 10.1111/ajd.12383
   Mebazaa Amel, 2012, Tunis Med, V90, P252
   Meinhardt C, 2011, J CROHNS COLITIS, V5, P633, DOI 10.1016/j.crohns.2011.07.014
   Mendoza JL, 2003, REV ESP ENFERM DIG, V95, P233
   Moher D, 2009, PLOS MED, V6, DOI [10.1371/journal.pmed.1000097, 10.1016/j.ijsu.2010.07.299, 10.1136/bmj.i4086, 10.1016/j.ijsu.2010.02.007, 10.1136/bmj.b2535, 10.1186/2046-4053-4-1, 10.1136/bmj.b2700]
   Monaghan TM, 2009, BMJ-BRIT MED J, V339, DOI 10.1136/bmj.b2293
   MONSEN U, 1990, AM J GASTROENTEROL, V85, P711
   Márquez CM, 2018, J CROHNS COLITIS, V12, P755, DOI 10.1093/ecco-jcc/jjy018
   Mustafa Nadia M, 2008, J Med Case Rep, V2, P221, DOI 10.1186/1752-1947-2-221
   Nasa Mukesh, 2019, J Assoc Physicians India, V67, P84
   Natour M, 2007, DIGESTION, V75, P142, DOI 10.1159/000106455
   Neoh CY, 2007, BRIT J DERMATOL, V156, P480, DOI 10.1111/j.1365-2133.2006.07677.x
   Nestor LA, 2017, BMJ CASE REP, V15, P15
   Ortega-Alonso A, 2015, REV ESP ENFERM DIG, V107, P765
   Ozdemir Davut, 2006, J Infect, V52, pe155, DOI 10.1016/j.jinf.2005.08.002
   Özdil S, 2004, HEPATO-GASTROENTEROL, V51, P768
   Palioura S, 2013, JAMA OPHTHALMOL, V131, P791, DOI 10.1001/jamaophthalmol.2013.4495a
   Paoluzi OA, 2004, DIGEST LIVER DIS, V36, P361, DOI 10.1016/j.dld.2003.10.020
   Patel AV, 2019, AM J THER, V26, pE616, DOI 10.1097/MJT.0000000000000820
   Petermann A, 1999, CLIN EXP RHEUMATOL, V17, P607
   Rahier JF, 2005, ACTA GASTRO-ENT BELG, V68, P376
   RANKIN GB, 1979, GASTROENTEROLOGY, V77, P914
   Ranpara MP, 2015, BMJ CASE REP
   Rappaport A, 2001, DIS COLON RECTUM, V44, P1526, DOI 10.1007/BF02234611
   Ratzinger G, 2007, AM J DERMATOPATH, V29, P125, DOI 10.1097/01.dad.0000249887.59810.76
   Ricart E, 2004, INFLAMM BOWEL DIS, V10, P207, DOI 10.1097/00054725-200405000-00005
   Riley DS, 2017, J CLIN EPIDEMIOL, V89, P218, DOI 10.1016/j.jclinepi.2017.04.026
   Malheiros APR, 2007, INFLAMM BOWEL DIS, V13, P1583, DOI 10.1002/ibd.20227
   Rochael MC, 2011, AN BRAS DERMATOL, V86, P702, DOI 10.1590/S0365-05962011000400012
   Rochet NM, 2013, J AM ACAD DERMATOL, V69, P557, DOI 10.1016/j.jaad.2013.06.023
   Salem CB, 2015, CURR DRUG SAF, V10, P266, DOI 10.2174/1574886310666150729125620
   Salmon P, 1998, Australas J Dermatol, V39, P116, DOI 10.1111/j.1440-0960.1998.tb01262.x
   Shabtaie Samuel A, 2018, BMJ Case Rep, V2018, DOI 10.1136/bcr-2017-223851
   Shin OR, 2015, J GASTROEN HEPATOL, V30, P965, DOI 10.1111/jgh.12911
   Siedlikowski ST, 2019, SAGE OPEN MED CASE R, V7
   Silfvast-Kaiser Annika, 2018, Proc (Bayl Univ Med Cent), V31, P460, DOI 10.1080/08998280.2018.1496670
   SITJAS D, 1993, INT J DERMATOL, V32, P261, DOI 10.1111/j.1365-4362.1993.tb04265.x
   Skok P, 2018, ACTA DERMATOVEN ALP, V27, P161, DOI 10.15570/actaapa.2018.34
   Smith SE, 2013, J AM ACAD DERMATOL, V69, pE199, DOI 10.1016/j.jaad.2013.04.056
   SMOLLE J, 1990, HAUTARZT, V41, P549
   Smolovic BD, 2019, MED PRIN PRACT, V28, P196, DOI 10.1159/000494974
   Spencer B, 2008, J AM ACAD DERMATOL, V59, pS58, DOI 10.1016/j.jaad.2008.03.044
   Stevenson R, 2016, BMJ CASE REP, V11, P11
   Strickland I, 1997, J INVEST DERMATOL, V108, P763, DOI 10.1111/1523-1747.ep12292156
   Su CYG, 2002, GASTROENTEROL CLIN N, V31, P307, DOI 10.1016/S0889-8553(01)00019-X
   SU WPD, 1986, CUTIS, V37, P167
   SWEET RD, 1964, BRIT J DERMATOL, V76, P349, DOI 10.1111/j.1365-2133.1964.tb14541.x
   Terai T, 2011, CLIN J GASTROENTEROL, V4, P151, DOI 10.1007/s12328-011-0215-z
   Tien V, 2017, J GEN INTERN MED, V32, P953, DOI 10.1007/s11606-017-4022-1
   Travis S, 1997, EUR J GASTROEN HEPAT, V9, P715, DOI 10.1097/00042737-199707000-00013
   Treton X, 2008, INFLAMM BOWEL DIS, V14, P1757, DOI 10.1002/ibd.20518
   Umapathy C, 2017, GASTROENTEROLOGY, V152, P29, DOI 10.1053/j.gastro.2016.08.026
   Vavricka SR, 2011, AM J GASTROENTEROL, V106, P110, DOI 10.1038/ajg.2010.343
   Vaz A, 2000, POSTGRAD MED J, V76, P713, DOI 10.1136/pmj.76.901.713
   Veloso FT, 2011, WORLD J GASTROENTERO, V17, P2702, DOI 10.3748/wjg.v17.i22.2702
   Veloso FT, 1996, J CLIN GASTROENTEROL, V23, P29, DOI 10.1097/00004836-199607000-00009
   VONDENDRIESCH P, 1994, J AM ACAD DERMATOL, V31, P535, DOI 10.1016/S0190-9622(94)70215-2
   Walker DC, 1996, J AM ACAD DERMATOL, V34, P918, DOI 10.1016/S0190-9622(96)90080-8
   Walling HW, 2006, ARCH DERMATOL, V142, P57, DOI 10.1001/archderm.142.1.57
   Waltz KM, 1999, ARCH DERMATOL, V135, P62, DOI 10.1001/archderm.135.1.62
   Wells MM, 2013, CAN J GASTROENTEROL, V27, P124, DOI 10.1155/2013/848316
   Yiasemides E, 2009, AUSTRALAS J DERMATOL, V50, P48, DOI 10.1111/j.1440-0960.2008.00503.x
   Ytting H, 2005, DIGESTION, V72, P195, DOI 10.1159/000088466
   Zamanian A, 2007, INT J DERMATOL, V46, P571, DOI 10.1111/j.1365-4632.2005.02688.x
   Zamora Martinez E, 1990, Rev Clin Esp, V186, P264
   Zheng ST, 2020, FRONT MED-LAUSANNE, V7, DOI 10.3389/fmed.2020.00020
NR 155
TC 8
Z9 8
U1 0
U2 3
PU OXFORD UNIV PRESS
PI OXFORD
PA GREAT CLARENDON ST, OXFORD OX2 6DP, ENGLAND
SN 1873-9946
EI 1876-4479
J9 J CROHNS COLITIS
JI J. Crohns Colitis
PD NOV
PY 2021
VL 15
IS 11
BP 1864
EP 1876
DI 10.1093/ecco-jcc/jjab079
EA APR 2021
PG 13
WC Gastroenterology & Hepatology
WE Science Citation Index Expanded (SCI-EXPANDED); Conference Proceedings Citation Index - Science (CPCI-S)
SC Gastroenterology & Hepatology
GA XA6RT
UT WOS:000720772000011
PM 33891004
OA Green Published
DA 2024-01-22
ER

PT J
AU Gerner, RR
   Klepsch, V
   Macheiner, S
   Arnhard, K
   Adolph, TE
   Grander, C
   Wieser, V
   Pfister, A
   Moser, P
   Hermann-Kleiter, N
   Baier, G
   Oberacher, H
   Tilg, H
   Moschen, AR
AF Gerner, Romana R.
   Klepsch, Victoria
   Macheiner, Sophie
   Arnhard, Kathrin
   Adolph, Timon E.
   Grander, Christoph
   Wieser, Verena
   Pfister, Alexandra
   Moser, Patrizia
   Hermann-Kleiter, Natascha
   Baier, Gottfried
   Oberacher, Herbert
   Tilg, Herbert
   Moschen, Alexander R.
TI NAD metabolism fuels human and mouse intestinal inflammation
SO GUT
LA English
DT Article
DE Energy Metabolism; Colonic Mucosal Metabolism; Gut Inflammation; IBD
   Basic Research; Inflammatory Bowel Disease
ID COLONY-ENHANCING FACTOR; NITRIC-OXIDE SYNTHASE; BOWEL-DISEASE;
   ULCERATIVE-COLITIS; CROHNS-DISEASE; NICOTINAMIDE
   PHOSPHORIBOSYLTRANSFERASE; POLY(ADP-RIBOSE) POLYMERASE; MAINTENANCE
   THERAPY; CELL-METABOLISM; INDUCTION
AB Objective Nicotinamide phosphoribosyltransferase (NAMPT, also referred to as pre-B cell colony-enhancing factor or visfatin) is critically required for the maintenance of cellular nicotinamide adenine dinucleotide (NAD) supply catalysing the rate-limiting step of the NAD salvage pathway. NAMPT is strongly upregulated in inflammation including IBD and counteracts an increased cellular NAD turnover mediated by NAD-depleting enzymes. These constitute an important mechanistic link between inflammatory, metabolic and transcriptional pathways and NAD metabolism.
   Design We investigated the impact of NAMPT inhibition by the small-molecule inhibitor FK866 in the dextran sulfate sodium (DSS) model of colitis and the azoxymethane/DSS model of colitis-associated cancer. The impact of NAD depletion on differentiation of mouse and human primary monocytes/macrophages was studied in vitro. Finally, we tested the efficacy of FK866 compared with dexamethasone and infliximab in lamina propria mononuclear cells (LPMNC) isolated from patients with IBD.
   Results FK866 ameliorated DSS-induced colitis and suppressed inflammation-associated tumorigenesis in mice. FK866 potently inhibited NAMPT activity as demonstrated by reduced mucosal NAD, resulting in reduced abundances and activities of NAD-dependent enzymes including PARP1, Sirt6 and CD38, reduced nuclear factor kappa B activation, and decreased cellular infiltration by inflammatory monocytes, macrophages and activated T cells. Remarkably, FK866 effectively supressed cytokine release from LPMNCs of patients with IBD. As FK866 was also effective in Rag1(-/-) mice, we mechanistically linked FK866 treatment with altered monocyte/macrophage biology and skewed macrophage polarisation by reducing CD86, CD38, MHC-II and interleukin (IL)-6 and promoting CD206, Egr2 and IL-10.
   Conclusion Our data emphasise the importance of NAD immunometabolism for mucosal immunity and highlight FK866-mediated NAMPT blockade as a promising therapeutic approach in acute intestinal inflammation.
C1 [Gerner, Romana R.; Macheiner, Sophie; Adolph, Timon E.; Grander, Christoph; Wieser, Verena; Pfister, Alexandra; Tilg, Herbert; Moschen, Alexander R.] Med Univ Innsbruck, Dept Med, Div Internal Med 1, Innsbruck, Austria.
   [Gerner, Romana R.; Macheiner, Sophie; Pfister, Alexandra; Moschen, Alexander R.] Med Univ Innsbruck, Christian Doppler Lab Mucosal Immunol, Innsbruck, Austria.
   [Klepsch, Victoria; Hermann-Kleiter, Natascha] Med Univ Innsbruck, Dept Pharmacol & Genet, Div Translat Cell Genet, Innsbruck, Austria.
   [Arnhard, Kathrin; Oberacher, Herbert] Med Univ Innsbruck, Inst Legal Med & Core Facil Metabol, Innsbruck, Austria.
   [Moser, Patrizia] Med Univ Innsbruck, Dept Pathol, Innsbruck, Austria.
C3 Medical University of Innsbruck; Medical University of Innsbruck;
   Medical University of Innsbruck; Medical University of Innsbruck;
   Medical University of Innsbruck
RP Gerner, RR; Moschen, AR (通讯作者)，Christian Doppler Lab Mucosal Immunol, Peter Mayr Str 1, A-6020 Innsbruck, Austria.
EM Romana.Gerner@i-med.ac.at; alexander.moschen@i-med.ac.at
RI Moschen, Alexander/ABF-2267-2021; Kleiter, Natascha/I-5101-2018; Baier,
   Gottfried/E-8755-2012; Gerner, Romana R./AAE-6701-2020; Klepsch,
   Victoria/ABB-9476-2021
OI Kleiter, Natascha/0000-0003-4389-9813; Gerner, Romana
   R./0000-0003-2377-6509; Oberacher, Herbert/0000-0002-0963-8268; Baier,
   Gottfried/0000-0002-2085-8325; Klepsch, Victoria/0000-0003-4146-4664;
   Moschen, Alexander R/0000-0003-3598-7848
FU Tyrolean Research Foundation [TWF-0404/1480]; Christian Doppler Research
   Foundation; Austrian Federal Ministry of Science, Research and Economy;
   National Foundation for Research, Technology and Development; excellence
   initiative (Competence Centers for Excellent Technologies-COMET) of the
   Austrian Research Promotion Agency FFG: Research Center of Excellencein
   Vascular Ageing Tyrol, VASCage - BMVIT [843536]; BMWFW;
   Wirtschaftsagentur Wien; Standortagentur Tirol
FX This study was supported by the Tyrolean Research Foundation
   (TWF-0404/1480 to ARM) and the Christian Doppler Research Foundation.
   The financial support by the Austrian Federal Ministry of Science,
   Research and Economy and the National Foundation for Research,
   Technology and Development is gratefully acknowledged. HT is supported
   by the excellence initiative (Competence Centers for Excellent
   Technologies-COMET) of the Austrian Research Promotion Agency FFG:
   Research Center of Excellencein Vascular Ageing Tyrol, VASCage
   (K-Project No. 843536) funded by the BMVIT, BMWFW, the
   Wirtschaftsagentur Wien and the Standortagentur Tirol.
CR Abraham C, 2009, NEW ENGL J MED, V361, P2066, DOI 10.1056/NEJMra0804647
   Allez M, 2010, J CROHNS COLITIS, V4, P355, DOI 10.1016/j.crohns.2010.04.004
   Bain CC, 2013, MUCOSAL IMMUNOL, V6, P498, DOI 10.1038/mi.2012.89
   Biswas SK, 2012, CELL METAB, V15, P432, DOI 10.1016/j.cmet.2011.11.013
   BOUGHTONSMITH NK, 1993, LANCET, V342, P338, DOI 10.1016/0140-6736(93)91476-3
   Brunyanszki A, 2014, MOL PHARMACOL, V86, P450, DOI 10.1124/mol.114.094318
   Bruzzone S, 2009, PLOS ONE, V4, DOI 10.1371/journal.pone.0007897
   Busso N, 2008, PLOS ONE, V3, DOI 10.1371/journal.pone.0002267
   Cantó C, 2015, CELL METAB, V22, P31, DOI 10.1016/j.cmet.2015.05.023
   Carter L, 2016, J CROHNS COLITIS, V10, pS38
   Chen X, 2015, IMMUNOLOGY, V145, P455, DOI 10.1111/imm.12473
   Chiarugi A, 2012, NAT REV CANCER, V12, P741, DOI 10.1038/nrc3340
   Dignass A, 2010, J CROHNS COLITIS, V4, P28, DOI 10.1016/j.crohns.2009.12.002
   Dignass A, 2012, J CROHNS COLITIS, V6, P991, DOI 10.1016/j.crohns.2012.09.002
   Eaden JA, 2001, GUT, V48, P526, DOI 10.1136/gut.48.4.526
   El-Mesallamy HO, 2011, METABOLISM, V60, P63, DOI 10.1016/j.metabol.2010.04.008
   Feagan BG, 2016, NEW ENGL J MED, V375, P1946, DOI 10.1056/NEJMoa1602773
   Feagan BG, 2013, NEW ENGL J MED, V369, P699, DOI 10.1056/NEJMoa1215734
   Galli U, 2013, J MED CHEM, V56, P6279, DOI 10.1021/jm4001049
   Garedew A, 2010, CELL DEATH DIFFER, V17, P1540, DOI 10.1038/cdd.2010.27
   Hasmann M, 2003, CANCER RES, V63, P7436
   Hassa PO, 2005, J BIOL CHEM, V280, P40450, DOI 10.1074/jbc.M507553200
   Heiden MGV, 2009, SCIENCE, V324, P1029, DOI 10.1126/science.1160809
   Holen K, 2008, INVEST NEW DRUG, V26, P45, DOI 10.1007/s10637-007-9083-2
   Jagtap P, 2005, NAT REV DRUG DISCOV, V4, P421, DOI 10.1038/nrd1718
   Jia SH, 2004, J CLIN INVEST, V113, P1318, DOI 10.1172/JCI200419930
   Kaser A, 2010, ANNU REV IMMUNOL, V28, P573, DOI 10.1146/annurev-immunol-030409-101225
   Kawahara TLA, 2009, CELL, V136, P62, DOI 10.1016/j.cell.2008.10.052
   Kitani T, 2003, FEBS LETT, V544, P74, DOI 10.1016/S0014-5793(03)00476-9
   Kominsky DJ, 2010, J IMMUNOL, V184, P4062, DOI 10.4049/jimmunol.0903002
   Krawczyk CM, 2010, BLOOD, V115, P4742, DOI 10.1182/blood-2009-10-249540
   Larmonier CB, 2016, J BIOL CHEM, V291, P8918, DOI 10.1074/jbc.M116.714386
   Li YK, 2008, J BIOL CHEM, V283, P34833, DOI 10.1074/jbc.M805866200
   Meier FMP, 2012, J BIOL CHEM, V287, P28378, DOI 10.1074/jbc.M111.312884
   Michan S, 2007, BIOCHEM J, V404, P1, DOI 10.1042/BJ20070140
   Moschen AR, 2007, J IMMUNOL, V178, P1748, DOI 10.4049/jimmunol.178.3.1748
   Moschen AR, 2016, CELL HOST MICROBE, V19, P455, DOI 10.1016/j.chom.2016.03.007
   Moschen AR, 2011, HEPATOLOGY, V54, P675, DOI 10.1002/hep.24416
   Moschen AR, 2010, CURR PHARM DESIGN, V16, P1913, DOI 10.2174/138161210791208947
   Oikonomou KA, 2012, J GASTROENTEROL, V47, P519, DOI 10.1007/s00535-011-0516-5
   Partida-Sanchez S, 2007, J IMMUNOL, V179, P7827, DOI 10.4049/jimmunol.179.11.7827
   Rongvaux A, 2002, EUR J IMMUNOL, V32, P3225, DOI 10.1002/1521-4141(200211)32:11<3225::AID-IMMU3225>3.0.CO;2-L
   Rongvaux A, 2008, J IMMUNOL, V181, P4685, DOI 10.4049/jimmunol.181.7.4685
   SAMAL B, 1994, MOL CELL BIOL, V14, P1431, DOI 10.1128/MCB.14.2.1431
   Sandoval-Montes C, 2005, J LEUKOCYTE BIOL, V77, P513, DOI 10.1189/jlb.0404262
   Sands BE, 2014, GASTROENTEROLOGY, V147, P618, DOI 10.1053/j.gastro.2014.05.008
   Schreiber V, 2006, NAT REV MOL CELL BIO, V7, P517, DOI 10.1038/nrm1963
   Shmuel-Galia L, 2016, EMBO J, V35, P685, DOI 10.15252/embj.201592649
   Sica A, 2006, EUR J CANCER, V42, P717, DOI 10.1016/j.ejca.2006.01.003
   Singer II, 1996, GASTROENTEROLOGY, V111, P871, DOI 10.1016/S0016-5085(96)70055-0
   Starr AE, 2017, GUT, V66, P1573, DOI 10.1136/gutjnl-2015-310705
   Van Gool F, 2009, NAT MED, V15, P206, DOI 10.1038/nm.1906
   Venter G, 2014, PLOS ONE, V9, DOI 10.1371/journal.pone.0097378
NR 53
TC 96
Z9 106
U1 2
U2 28
PU BMJ PUBLISHING GROUP
PI LONDON
PA BRITISH MED ASSOC HOUSE, TAVISTOCK SQUARE, LONDON WC1H 9JR, ENGLAND
SN 0017-5749
EI 1468-3288
J9 GUT
JI Gut
PD OCT
PY 2018
VL 67
IS 10
BP 1813
EP 1823
DI 10.1136/gutjnl-2017-314241
PG 11
WC Gastroenterology & Hepatology
WE Science Citation Index Expanded (SCI-EXPANDED)
SC Gastroenterology & Hepatology
GA GU3JG
UT WOS:000445171800011
PM 28877980
OA hybrid, Green Published
DA 2024-01-22
ER

PT J
AU Kanayama, K
   Nakamura, K
   Ogino, H
   Sumida, Y
   Ihara, E
   Akiho, H
   Takayanagi, R
AF Kanayama, Kenji
   Nakamura, Kazuhiko
   Ogino, Haruei
   Sumida, Yorinobu
   Ihara, Eikichi
   Akiho, Hirotada
   Takayanagi, Ryoichi
TI Th1 Responses Are More Susceptible to Infliximab-Mediated
   Immunosuppression Than Th17 Responses
SO DIGESTIVE DISEASES AND SCIENCES
LA English
DT Article
DE Infliximab; Tumor necrosis factor-alpha; T helper 1; T helper 17;
   Apoptosis
ID MONOCLONAL-ANTIBODY CA2; INFLAMMATORY-BOWEL-DISEASE; CASPASE-DEPENDENT
   PATHWAY; PROPRIA T-LYMPHOCYTES; NECROSIS-FACTOR-ALPHA; CROHNS-DISEASE;
   ULCERATIVE-COLITIS; AUTOIMMUNE INFLAMMATION; MAINTENANCE THERAPY; CELLS
AB Background Treatment with infliximab, a chimeric anti-tumor necrosis factor (TNF)-alpha antibody, is highly efficient in patients with inflammatory bowel disease (IBD). It neutralizes soluble TNF-alpha and induces the apoptosis of transmembrane TNF-alpha-positive macrophages and T cells in the gut. Recently, T helper (Th)17, as well as Th1, responses have been implicated in the pathogenesis of IBD.
   Aims To clarify the effects of infliximab on Th1 and Th17 responses in vitro.
   Methods Naive CD4(+) T cells isolated from the peripheral blood of healthy volunteers were stimulated under Th1- or Th17-inducing conditions in the presence of 10 mu g/ml of infliximab or control immunoglobulin (Ig)G1. The concentrations of interferon (IFN)-gamma, interleukin (IL)-17, and TNF-alpha in the culture supernatants were determined by enzyme-linked immunosorbent assay (ELISA). Th1 and Th17 cells were immunostained with infliximab or control IgG1 and transmembrane TNF-alpha-positive cells were analyzed by flow cytometry. Annexin V staining and terminal deoxynucleotidyl transferase (TdT)-mediated deoxyuridine triphosphate (dUTP) nick end labeling (TUNEL) assays were conducted in order to analyze the percentage of apoptotic cells.
   Results Both Th1 and Th17 cells expressed soluble and transmembrane TNF-alpha abundantly. Although infliximab suppressed IFN-gamma secretion by Th1 cells and IL-17 secretion by Th17 cells, the level of the former was more profound than the latter. Infliximab increased annexin V- and TUNEL-positive apoptotic cells under Th1-inducing conditions, but not under Th17-inducing conditions.
   Conclusions Infliximab suppressed Th1 and Th17 differentiation in vitro; however, IFN-gamma production by Th1 cells was more profoundly suppressed than IL-17 secretion by Th17 cells. Th1 responses were more susceptible to infliximab-mediated apoptosis than Th17 responses. Our results clarify a new mechanism of action of infliximab.
C1 [Kanayama, Kenji; Nakamura, Kazuhiko; Ogino, Haruei; Sumida, Yorinobu; Ihara, Eikichi; Akiho, Hirotada; Takayanagi, Ryoichi] Kyushu Univ, Grad Sch Med Sci, Dept Med & Bioregulatory Sci, Higashi Ku, Fukuoka 8128582, Japan.
C3 Kyushu University
RP Nakamura, K (通讯作者)，Kyushu Univ, Grad Sch Med Sci, Dept Med & Bioregulatory Sci, Higashi Ku, 3-1-1 Maidashi, Fukuoka 8128582, Japan.
EM kanayama@intmed3.med.kyushu-u.ac.jp;
   knakamur@intmed3.med.kyushu-u.ac.jp; ogino@intmed3.med.kyushu-u.ac.jp;
   y.raisin@gmail.com; ei0058@mac.com; akiho@intmed3.med.kyushu-u.ac.jp;
   takayana@intmed3.med.kyushu-u.ac.jp
RI Akiho, Hirotada/AAE-5324-2020; SUMIDA, YORINOBU/JAN-5307-2023; Ihara,
   Eikichi/AAU-2690-2021
OI Ihara, Eikichi/0000-0002-7070-6610
CR Acosta-Rodriguez EV, 2007, NAT IMMUNOL, V8, P942, DOI 10.1038/ni1496
   Acosta-Rodriguez EV, 2007, NAT IMMUNOL, V8, P639, DOI 10.1038/ni1467
   Aggarwal S, 2003, J BIOL CHEM, V278, P1910, DOI 10.1074/jbc.M207577200
   Bouma G, 2003, NAT REV IMMUNOL, V3, P521, DOI 10.1038/nri1132
   Chey WY, 2001, AM J GASTROENTEROL, V96, P2373, DOI 10.1111/j.1572-0241.2001.04039.x
   Cua DJ, 2003, NATURE, V421, P744, DOI 10.1038/nature01355
   Di Sabatino A, 2004, GUT, V53, P70, DOI 10.1136/gut.53.1.70
   Elson CO, 2007, GASTROENTEROLOGY, V132, P2359, DOI 10.1053/j.gastro.2007.03.104
   Fiocchi C, 1998, GASTROENTEROLOGY, V115, P182, DOI 10.1016/S0016-5085(98)70381-6
   Hanauer SB, 2002, LANCET, V359, P1541, DOI 10.1016/S0140-6736(02)08512-4
   Harrington LE, 2005, NAT IMMUNOL, V6, P1123, DOI 10.1038/ni1254
   Hölttä V, 2008, INFLAMM BOWEL DIS, V14, P1175, DOI 10.1002/ibd.20475
   Infante-Duarte C, 2000, J IMMUNOL, V165, P6107, DOI 10.4049/jimmunol.165.11.6107
   Kobayashi T, 2008, GUT, V57, P1682, DOI 10.1136/gut.2007.135053
   Kontoyiannis D, 1999, IMMUNITY, V10, P387, DOI 10.1016/S1074-7613(00)80038-2
   Langrish CL, 2005, J EXP MED, V201, P233, DOI 10.1084/jem.20041257
   Lügering A, 2001, GASTROENTEROLOGY, V121, P1145, DOI 10.1053/gast.2001.28702
   Murphy CA, 2003, J EXP MED, V198, P1951, DOI 10.1084/jem.20030896
   Oppmann B, 2000, IMMUNITY, V13, P715, DOI 10.1016/S1074-7613(00)00070-4
   REINECKER HC, 1993, CLIN EXP IMMUNOL, V94, P174
   Rutgeerts P, 2005, NEW ENGL J MED, V353, P2462, DOI 10.1056/NEJMoa050516
   Rutgeerts P, 2009, GASTROENTEROLOGY, V136, P1182, DOI 10.1053/j.gastro.2009.02.001
   Sands BE, 2004, NEW ENGL J MED, V350, P876, DOI 10.1056/NEJMoa030815
   SCALLON BJ, 1995, CYTOKINE, V7, P251, DOI 10.1006/cyto.1995.0029
   SIEGEL SA, 1995, CYTOKINE, V7, P15, DOI 10.1006/cyto.1995.1003
   Sieper J, 2005, SEMIN ARTHRITIS RHEU, V34, P23, DOI 10.1016/j.semarthrit.2005.01.006
   Steinman L, 2007, NAT MED, V13, P139, DOI 10.1038/nm1551
   Su CY, 2002, AM J GASTROENTEROL, V97, P2577
   Targan SR, 1997, NEW ENGL J MED, V337, P1029, DOI 10.1056/NEJM199710093371502
   ten Hove T, 2002, GUT, V50, P206, DOI 10.1136/gut.50.2.206
   Van Den Brande JMH, 2003, GASTROENTEROLOGY, V124, P1774, DOI 10.1016/S0016-5085(03)00382-2
   Wynn TA, 2005, NAT IMMUNOL, V6, P1069, DOI 10.1038/ni1105-1069
   Yen D, 2006, J CLIN INVEST, V116, P1310, DOI 10.1172/JCI21404
NR 33
TC 4
Z9 5
U1 0
U2 3
PU SPRINGER
PI DORDRECHT
PA VAN GODEWIJCKSTRAAT 30, 3311 GZ DORDRECHT, NETHERLANDS
SN 0163-2116
J9 DIGEST DIS SCI
JI Dig. Dis. Sci.
PD DEC
PY 2011
VL 56
IS 12
BP 3525
EP 3533
DI 10.1007/s10620-011-1780-1
PG 9
WC Gastroenterology & Hepatology
WE Science Citation Index Expanded (SCI-EXPANDED)
SC Gastroenterology & Hepatology
GA 857UM
UT WOS:000297747300016
PM 21678051
DA 2024-01-22
ER

PT J
AU Kim, YJ
   Hong, KS
   Chung, JW
   Kim, JH
   Hahm, KB
AF Kim, Yoon Jae
   Hong, Kyung Sook
   Chung, Jun Won
   Kim, Ju Hyun
   Hahm, Ki Baik
TI Prevention of Colitis-Associated Carcinogenesis with Infliximab
SO CANCER PREVENTION RESEARCH
LA English
DT Article
ID INFLAMMATORY-BOWEL-DISEASE; ENGINEERED ANIMAL-MODELS;
   TUMOR-NECROSIS-FACTOR; ULCERATIVE-COLITIS; TNF-ALPHA; COLON
   CARCINOGENESIS; CROHNS-DISEASE; TOP-DOWN; MOLECULAR-GENETICS; DEFICIENT
   MICE
AB The emergence of infliximab was an epochal event in the treatment of inflammatory bowel disease (IBD). Because colitis-associated cancers arose in the setting of chronic inflammation, during which "inflammation-dysplasia-carcinoma sequence" prevails and anti-inflammatory agents can prevent carcinogenesis, we hypothesized whether infliximab can prevent colitic cancer in animal models for which C57BL/6 mice were exposed to 15 cycles of dextran sulfate sodium (DSS), with each cycle consisting of 0.7% DSS for 1 week followed by sterilized water for 10 days. Infliximab (4 mg/kg i.v.) was given on the 1st, 3rd, and 7th weeks or 25th, 27th, and 31st weeks of cycle according to "step-up" versus "top-down" strategy. Molecular change about inflammation and carcinogenesis was compared between groups. Multiple colorectal tumors developed in 75% to 80% of control mice, whereas only 16.7% of mice treated with infliximab on the 1st, 3rd, and 7th weeks developed colon tumors. Significant decreases in tumor necrosis factor-alpha level, mast cell number, and the expression of inflammatory cytokines were observed in top-down strategy using infliximab. The expression and activity of matrix metalloproteinase-9 (MMP-9) and MMP-11 were significantly decreased in mice treated with infliximab accompanied with attenuated numbers of "beta-catenin-accumulated crypts." In animal group where infliximab was administered at later stage of 25th, 27th, and 31st weeks, no reduction in tumorigenesis was noted. These biological effects of infliximab were further explored in in vitro experiment using Raw264.7 and Jurkat T cells. Conclusively, earlier and intensive therapy with infliximab should be considered for either mitigating clinical course or preventing ultimate development of colitic cancer in high-risk IBD patients. Cancer Prev Res; 3(10); 1314-33. (c) 2010 AACR.
C1 [Hong, Kyung Sook; Hahm, Ki Baik] Gachon Univ Med & Sci, Lab Translat Med, Lee Gil Ya Canc & Diabet Inst, Gachon Univ, Inchon 406840, South Korea.
   [Hahm, Ki Baik] Gachon Univ Med & Sci, Dept Gastroenterol, Gil Med Ctr, Gachon Grad Sch Med, Inchon 406840, South Korea.
C3 Gachon University; Gachon University
RP Hahm, KB (通讯作者)，Gachon Univ Med & Sci, Lab Translat Med, Lee Gil Ya Canc & Diabet Inst, Gachon Univ, 7-45 Songdo Dong, Inchon 406840, South Korea.
EM hahmkb@gachon.ac.kr
RI Chung, Jun-Won/AAX-4365-2021; Kim, Yoon Jae/G-6633-2015
OI Chung, Jun-Won/0000-0002-0869-7661; Kim, Yoon Jae/0000-0001-8477-6823
FU Ministry for Health, Welfare and Family Affairs; Ministry of Education
   and Science Technology, Republic of Korea
FX National R&D Program for Cancer Control; Ministry for Health, Welfare
   and Family Affairs; and Ministry of Education and Science Technology,
   Republic of Korea.
CR Aggarwal BB, 2006, BIOCHEM PHARMACOL, V72, P1605, DOI 10.1016/j.bcp.2006.06.029
   Apostolaki M, 2010, CURR DIR AUTOIMMUN, V11, P1, DOI 10.1159/000289195
   Baert F, 2007, DIGEST DIS, V25, P260, DOI 10.1159/000103897
   Balkwill F, 2004, NAT REV CANCER, V4, P540, DOI 10.1038/nrc1388
   Balkwill F, 2009, NAT REV CANCER, V9, P361, DOI 10.1038/nrc2628
   Baugh MD, 1999, GASTROENTEROLOGY, V117, P814, DOI 10.1016/S0016-5085(99)70339-2
   Bernstein CN, 2002, INFLAMM BOWEL DIS, V8, P356, DOI 10.1097/00054725-200209000-00007
   Bischoff SC, 1999, GUT, V44, P643, DOI 10.1136/gut.44.5.643
   BRENNAN FM, 1989, LANCET, V2, P244
   BRENTNALL TA, 1994, GASTROENTEROLOGY, V107, P369, DOI 10.1016/0016-5085(94)90161-9
   Burstein E, 2008, J CLIN INVEST, V118, P464, DOI [10.1172/JC134831, 10.1172/JCI34831]
   Cooper HS, 2000, CARCINOGENESIS, V21, P757, DOI 10.1093/carcin/21.4.757
   Eaden JA, 2001, GUT, V48, P526, DOI 10.1136/gut.48.4.526
   Fujii S, 2004, GUT, V53, P710, DOI 10.1136/gut.2003.028779
   Hanauer SB, 2003, BEST PRACT RES CL GA, V17, P131, DOI 10.1053/bega.2003.0361
   Hata K, 2004, CANCER SCI, V95, P316, DOI 10.1111/j.1349-7006.2004.tb03209.x
   Houghton J, 2005, GASTROENTEROLOGY, V128, P1567, DOI 10.1053/j.gastro.2005.03.037
   Humphries A, 2008, NAT REV CANCER, V8, P415, DOI 10.1038/nrc2392
   Hussain SP, 2007, INT J CANCER, V121, P2373, DOI 10.1002/ijc.23173
   Hussain SP, 2000, CANCER RES, V60, P3333
   Ikeda I, 2007, CLIN CANCER RES, V13, P6527, DOI 10.1158/1078-0432.CCR-07-1208
   Itzkowitz S, 2003, J CLIN GASTROENTEROL, V36, pS70, DOI 10.1097/00004836-200305001-00012
   Kohno H, 2005, BMC CANCER, V5, DOI 10.1186/1471-2407-5-46
   KORELITZ BI, 1990, MED CLIN N AM, V74, P189, DOI 10.1016/S0025-7125(16)30595-8
   LANGHOLZ E, 1994, GASTROENTEROLOGY, V107, P3, DOI 10.1016/0016-5085(94)90054-X
   LOFBERG R, 1990, GASTROENTEROLOGY, V99, P1021
   Lügering A, 2001, GASTROENTEROLOGY, V121, P1145, DOI 10.1053/gast.2001.28702
   Medina C, 2006, J PHARMACOL EXP THER, V318, P933, DOI 10.1124/jpet.106.103465
   Oldenburg B, 2007, CURR OPIN GASTROEN, V23, P395, DOI 10.1097/MOG.0b013e32815b601b
   Onizawa M, 2009, AM J PHYSIOL-GASTR L, V296, pG850, DOI 10.1152/ajpgi.00071.2008
   Pasparakis M, 2009, NAT REV IMMUNOL, V9, P778, DOI 10.1038/nri2655
   Pollard JW, 2004, NAT REV CANCER, V4, P71, DOI 10.1038/nrc1256
   Popivanova BK, 2008, J CLIN INVEST, V118, P560, DOI [10.1172/JC132453, 10.1172/JCI32453]
   ROSENSTOCK E, 1985, GASTROENTEROLOGY, V89, P1342, DOI 10.1016/0016-5085(85)90653-5
   SCALLON BJ, 1995, CYTOKINE, V7, P251, DOI 10.1006/cyto.1995.0029
   Seril DN, 2003, CARCINOGENESIS, V24, P353, DOI 10.1093/carcin/24.3.353
   Sethi G, 2008, FRONT BIOSCI-LANDMRK, V13, P5094, DOI 10.2741/3066
   Shergill AK, 2008, WORLD J GASTROENTERO, V14, P2670, DOI 10.3748/wjg.14.2670
   Sohn KJ, 2001, CANCER RES, V61, P6912
   TARMIN L, 1995, CANCER RES, V55, P2035
   Wagner EF, 2009, NAT REV CANCER, V9, P537, DOI 10.1038/nrc2694
   Watson AJM, 2000, AM J PHYSIOL-GASTR L, V278, pG1, DOI 10.1152/ajpgi.2000.278.1.G1
   Wershil BK, 2000, AM J PHYSIOL-GASTR L, V278, pG343, DOI 10.1152/ajpgi.2000.278.3.G343
   Wong M, 2008, CLIN IMMUNOL, V126, P121, DOI 10.1016/j.clim.2007.08.013
   Yeo M, 2006, PROTEOMICS, V6, P1158, DOI 10.1002/pmic.200500390
NR 45
TC 68
Z9 70
U1 0
U2 10
PU AMER ASSOC CANCER RESEARCH
PI PHILADELPHIA
PA 615 CHESTNUT ST, 17TH FLOOR, PHILADELPHIA, PA 19106-4404 USA
SN 1940-6207
EI 1940-6215
J9 CANCER PREV RES
JI Cancer Prev. Res.
PD OCT
PY 2010
VL 3
IS 10
BP 1314
EP 1333
DI 10.1158/1940-6207.CAPR-09-0272
PG 20
WC Oncology
WE Science Citation Index Expanded (SCI-EXPANDED)
SC Oncology
GA 658TC
UT WOS:000282511300012
PM 20736334
OA Bronze
DA 2024-01-22
ER

PT J
AU Lewis, JR
   Konda, V
   Rubin, DT
AF Lewis, Jeffrey R.
   Konda, Vani
   Rubin, David T.
TI Genetic Testing for Inflammatory Bowel Disease: Focus Group Analysis of
   Patients and Family Members
SO GENETIC TESTING AND MOLECULAR BIOMARKERS
LA English
DT Article
ID GENOME-WIDE ASSOCIATION; CROHNS-DISEASE; SUSCEPTIBILITY; IL23R
AB Background: Inflammatory bowel disease (IBD) is a chronic gastrointestinal illness with complex genetic underpinnings. Genetic testing for IBD, in particular, for high-risk alleles, is not currently used in clinical practice. Further, preferences and concerns of patients and their family members regarding a genetic test for this condition are not well studied. Methods: Thirty IBD patients and eighteen unaffected first-degree family members or spouses listened to a general educational session about IBD and then participated in one of eight focus groups in order to identify themes of concern and interest regarding a genetic test for IBD. Participants also completed demographic, attitude, and knowledge surveys prior to the focus group sessions. Qualitative analysis of transcripts was performed, and simple comparative statistics of survey data were calculated. Results: There were few differences between the responses of patients and unaffected family members. Participants were interested in undergoing genetic testing for IBD despite the fact that information at this time cannot be clinically applied in the diagnosis, prognosis, or treatment of the disease. Advantages of genetic testing commonly identified included benefit to themselves and family members through the possibility of earlier diagnosis and targeted therapies. Disadvantages commonly cited were discrimination by insurance companies and employers and concerns about protection of information. In general, participants were interested in receiving both pre- and posttest information from an informed gastroenterologist, which included a clear basis for testing and the implications of the results for themselves and for family members. Conclusions: The results of the first focus group assessment about genetic testing for IBD reveal themes that are similar in interests and concerns to other genetic diseases. These findings will aid in the construction of patient-centered models of genetic testing that emphasize patient education and interpretation of results.
C1 [Lewis, Jeffrey R.; Konda, Vani; Rubin, David T.] Univ Chicago, Med Ctr, Dept Med, Chicago, IL 60637 USA.
C3 University of Chicago; University of Chicago Medical Center
RP Rubin, DT (通讯作者)，Univ Chicago, Med Ctr, Dept Med, 5841 S Maryland Ave,MC 4076, Chicago, IL 60637 USA.
EM drubin@uchicago.edu
CR Barrett JC, 2008, NAT GENET, V40, P955, DOI 10.1038/ng.175
   Bonen DK, 2003, GASTROENTEROLOGY, V124, P521, DOI 10.1053/gast.2003.50045
   Brant SR, 2003, INFLAMM BOWEL DIS, V9, P281, DOI 10.1097/00054725-200309000-00001
   Cummings JAF, 2007, INFLAMM BOWEL DIS, V13, P1063, DOI 10.1002/ibd.20180
   Duerr RH, 2006, SCIENCE, V314, P1461, DOI 10.1126/science.1135245
   Giardiello FM, 1997, NEW ENGL J MED, V336, P823, DOI 10.1056/NEJM199703203361202
   Hendrickson BA, 2002, CLIN MICROBIOL REV, V15, P79, DOI 10.1128/CMR.15.1.79-94.2002
   Hicken BL, 2003, GENET TEST, V7, P235, DOI 10.1089/109065703322537250
   Kinney AY, 2001, CANCER-AM CANCER SOC, V91, P57, DOI 10.1002/1097-0142(20010101)91:1<57::AID-CNCR8>3.0.CO;2-U
   Konda V, 2006, INFLAMM BOWEL DIS, V12, P497, DOI 10.1097/00054725-200606000-00009
   Török HP, 2003, DIGEST DIS, V21, P339, DOI 10.1159/000075357
NR 11
TC 12
Z9 12
U1 0
U2 4
PU MARY ANN LIEBERT, INC
PI NEW ROCHELLE
PA 140 HUGUENOT STREET, 3RD FL, NEW ROCHELLE, NY 10801 USA
SN 1945-0265
EI 1945-0257
J9 GENET TEST MOL BIOMA
JI Genet. Test. Mol. Biomark.
PD AUG
PY 2009
VL 13
IS 4
BP 495
EP 503
DI 10.1089/gtmb.2008.0102
PG 9
WC Biochemistry & Molecular Biology; Genetics & Heredity
WE Science Citation Index Expanded (SCI-EXPANDED)
SC Biochemistry & Molecular Biology; Genetics & Heredity
GA 480XV
UT WOS:000268771500013
PM 19580441
DA 2024-01-22
ER

PT J
AU Newman, R
   Cuan, N
   Hampartzoumian, T
   Connor, SJ
   Lloyd, AR
   Grimm, MC
AF Newman, R
   Cuan, N
   Hampartzoumian, T
   Connor, SJ
   Lloyd, AR
   Grimm, MC
TI Vasoactive intestinal peptide impairs leucocyte migration but fails to
   modify experimental murine colitis
SO CLINICAL AND EXPERIMENTAL IMMUNOLOGY
LA English
DT Article
DE chemotaxis; inflammatory bowel disease; murine TNBS-colitis; vasoactive
   intestinal peptide
ID TRINITROBENZENE SULFONIC-ACID; INFLAMMATORY-BOWEL-DISEASE; CYCLASE
   ACTIVATING POLYPEPTIDE; TUMOR-NECROSIS-FACTOR; CROHNS-DISEASE; CHEMOKINE
   RECEPTORS; CUTTING EDGE; COLON INFLAMMATION; ANIMAL-MODELS; MOUSE MODELS
AB Inflammatory bowel diseases are chronic inflammatory disorders of the gastrointestinal tract. Vasoactive intestinal peptide (VIP) is a neuropeptide with known anti-inflammatory activity. We have demonstrated previously that administration of VIP inhibits leucocyte migration in a murine model of delayed-type hypersensitivity, and anti-inflammatory efficacy is supported by other studies. The aim of this study was to investigate the VIP effects in a murine model of intestinal inflammation. Colitis was induced in BALB/c mice by a 2.5 mg enema of 2,4,6-trinitrobenzenesulphonic acid (TNBS) and the mice were killed on day 7. Mice were administered either a 3-day (therapeutic) or 7-day (prophylactic) constant infusion of VIP by subcutaneously implanted mini-osmotic pumps, or intraperitoneal (i.p.) injection of VIP on alternate days over 7 days. Clinical disease scores, weight changes, histopathology of colon tissues, plasma VIP levels, cytokine levels and chemotaxis of peripheral blood mononuclear cells were evaluated. After administration of TNBS, mice quickly developed severe colitis accompanied by dramatic body weight loss (20% by day 6) and high mortality (30%). Prophylactic treatment using high-dose VIP abrogated leucocyte chemotaxis; however, it failed to ameliorate the weight loss and mortality. Moreover, VIP delivered either by constant infusion or i.p. failed to modify the clinical, histological or cytokine markers of disease. Our studies show that, despite an ability to inhibit chemokine-induced chemotaxis of mononuclear cells, VIP was unable to modulate TNBS-induced colitis. This contrasts with the efficacy of VIP in models of mild inflammatory disease and suggests that VIP is unlikely to provide a useful model for novel anti-IBD therapy.
C1 St George Clin Sch, Dept Med, Kogarah, NSW, Australia.
   Univ New S Wales, Sch Med Sci, Sydney, NSW, Australia.
C3 University of New South Wales Sydney
RP Grimm, MC (通讯作者)，St George Clin Sch, Dept Med, Kogarah, NSW, Australia.
EM M.Grimm@unsw.edu.au
RI Connor, Susan/ABF-5155-2020; Lloyd, Andrew/AAF-6071-2022; Lloyd,
   Andrew/AFJ-8960-2022; Lloyd, Andrew/E-7334-2017
OI Connor, Susan/0000-0001-5606-0270; Lloyd, Andrew/0000-0001-6277-8887;
   Lloyd, Andrew/0000-0001-6277-8887; Grimm, Michael/0000-0001-9426-3917
CR Abad C, 2003, GASTROENTEROLOGY, V124, P961, DOI 10.1053/gast.2003.50141
   Ameho CK, 1997, GUT, V41, P487, DOI 10.1136/gut.41.4.487
   ARIMURA A, 1995, FRONT NEUROENDOCRIN, V16, P53, DOI 10.1006/frne.1995.1003
   BLOOM SR, 1973, LANCET, V2, P14
   Blumberg RS, 1999, CURR OPIN IMMUNOL, V11, P648, DOI 10.1016/S0952-7915(99)00032-1
   Boismenu R, 2000, J LEUKOCYTE BIOL, V67, P267, DOI 10.1002/jlb.67.3.267
   D'Ambrosio D, 2003, J IMMUNOL METHODS, V273, P3, DOI 10.1016/S0022-1759(02)00414-3
   Delgado M, 1999, J IMMUNOL, V163, P4213
   Delgado M, 1999, J IMMUNOL, V162, P1200
   Delgado M, 2002, J MOL MED, V80, P16, DOI 10.1007/s00109-001-0291-5
   Delgado M, 2001, J IMMUNOL, V166, P2907, DOI 10.4049/jimmunol.166.5.2907
   Delgado M, 1999, J NEUROIMMUNOL, V99, P61, DOI 10.1016/S0165-5728(99)00105-8
   Desreumaux P, 2001, J EXP MED, V193, P827, DOI 10.1084/jem.193.7.827
   Dohi T, 1999, J EXP MED, V189, P1169, DOI 10.1084/jem.189.8.1169
   Fuss IJ, 1999, GASTROENTEROLOGY, V117, P1078, DOI 10.1016/S0016-5085(99)70392-6
   Fuss IJ, 1996, J IMMUNOL, V157, P1261
   Gomariz RP, 2001, CURR PHARM DESIGN, V7, P89, DOI 10.2174/1381612013398374
   Grimm MC, 2003, J IMMUNOL, V171, P4990, DOI 10.4049/jimmunol.171.10.4990
   Grimm MC, 1998, J EXP MED, V188, P317, DOI 10.1084/jem.188.2.317
   Hibi T, 2003, J GASTROENTEROL, V38, P36
   Hogaboam CM, 1997, J CLIN INVEST, V100, P2766, DOI 10.1172/JCI119823
   HOSHINO H, 1992, CLIN EXP PHARMACOL P, V19, P717, DOI 10.1111/j.1440-1681.1992.tb00409.x
   Kam L Y, 2000, Expert Opin Pharmacother, V1, P615, DOI 10.1517/14656566.1.4.615
   Kitani A, 2000, J EXP MED, V192, P41, DOI 10.1084/jem.192.1.41
   Mason D., 2002, Archives of Physiology and Biochemistry, V110, P74, DOI 10.1076/apab.110.1.74.905
   MORRIS GP, 1989, GASTROENTEROLOGY, V96, P795, DOI 10.1016/0016-5085(89)90904-9
   MUTT V, 1988, ANN NY ACAD SCI, V527, P1
   NEURATH MF, 1995, J EXP MED, V182, P1281, DOI 10.1084/jem.182.5.1281
   Neurath MF, 2002, NAT MED, V8, P567, DOI 10.1038/nm0602-567
   Neurath MF, 1997, EUR J IMMUNOL, V27, P1743, DOI 10.1002/eji.1830270722
   PALMEN MJHJ, 1995, CLIN EXP IMMUNOL, V101, P351
   Palmen MJHJ, 1998, DIGEST DIS SCI, V43, P2518, DOI 10.1023/A:1026606904531
   Parronchi P, 1997, AM J PATHOL, V150, P823
   Philippe D, 2003, J CLIN INVEST, V111, P1329, DOI 10.1172/JCI200316750
   Pizarro TT, 2003, TRENDS MOL MED, V9, P218, DOI 10.1016/S1471-4914(03)00052-2
   Pozo D, 2000, IMMUNOL TODAY, V21, P7, DOI 10.1016/S0167-5699(99)01525-X
   Qiu BS, 1996, DIGEST DIS SCI, V41, P1625, DOI 10.1007/BF02087911
   Rogler G, 1998, WORLD J SURG, V22, P382, DOI 10.1007/s002689900401
   SAID SI, 1991, TRENDS ENDOCRIN MET, V2, P107, DOI 10.1016/S1043-2760(05)80006-2
   SELVE N, 1992, AGENTS ACTIONS, pC15
   Shanahan F, 2002, LANCET, V359, P62, DOI 10.1016/S0140-6736(02)07284-7
   Stallmach A, 1999, GASTROENTEROLOGY, V117, P866, DOI 10.1016/S0016-5085(99)70345-8
   Strober W, 2002, ANNU REV IMMUNOL, V20, P495, DOI 10.1146/annurev.immunol.20.100301.064816
   Sugimoto K, 2002, GASTROENTEROLOGY, V123, P1912, DOI 10.1053/gast.2002.37050
   Williams RO, 2002, ARTHRITIS RHEUM, V46, P271, DOI 10.1002/1529-0131(200201)46:1<271::AID-ART10039>3.0.CO;2-C
   Wirtz S, 2000, INT J COLORECTAL DIS, V15, P144, DOI 10.1007/s003840000227
   Wittig B, 1998, J IMMUNOL, V161, P1069
NR 47
TC 35
Z9 39
U1 0
U2 0
PU WILEY-BLACKWELL
PI HOBOKEN
PA 111 RIVER ST, HOBOKEN 07030-5774, NJ USA
SN 0009-9104
EI 1365-2249
J9 CLIN EXP IMMUNOL
JI Clin. Exp. Immunol.
PD MAR
PY 2005
VL 139
IS 3
BP 411
EP 420
DI 10.1111/j.1365-2249.2005.02673.x
PG 10
WC Immunology
WE Science Citation Index Expanded (SCI-EXPANDED)
SC Immunology
GA 900PN
UT WOS:000227226900005
PM 15730386
OA Bronze, Green Published
DA 2024-01-22
ER

PT J
AU Brouns, F
   Van Haaps, A
   Keszthelyi, D
   Venema, K
   Bongers, M
   Maas, J
   Mijatovic, V
AF Brouns, Fred
   Van Haaps, Annelotte
   Keszthelyi, Daniel
   Venema, Koen
   Bongers, Marlies
   Maas, Jacques
   Mijatovic, Velja
TI Diet associations in endometriosis: a critical narrative assessment with
   special reference to gluten
SO FRONTIERS IN NUTRITION
LA English
DT Review
DE endometriosis; diet associations; diet recommendations; omega-3; red
   meat; gluten-free
ID IRRITABLE-BOWEL-SYNDROME; QUALITY-OF-LIFE; CELIAC-DISEASE; WHOLE GRAINS;
   FATTY-ACIDS; MICROBIAL FERMENTATION; INFLAMMATORY MARKERS; US MEN;
   WOMEN; WHEAT
AB Endometriosis is characterized by the presence of endometrium-like tissue outside the uterus. The etiology remains largely unknown. Despite adequate treatment, patients can still experience symptoms or side effects resulting in therapy incompliance and in self-management strategies such as dietary measures is increasing. A gluten free diet is thought to be contributory in reducing endometriosis-related pain, thereby optimizing quality of life. However, data is conflicting and currently provides no evidence for causality. This narrative review aims to put the effect of dietary self-management strategies on endometriosis in a balanced perspective, especially the effect of gluten and a gluten free diet. Several studies have found a strong overlap in symptoms, metabolic and immune responses associated with endometriosis and those associated with celiac disease, ulcerative colitis, Crohn's disease, irritable bowel syndrome and non-celiac wheat sensitivity. However, it remains unclear whether these diseases and/or disorders are causal to an increased risk of endometriosis. Some studies have found a positive effect on the risk of endometriosis, endometriosis-related symptoms and quality of life (QoL) when women either avoided certain nutrients or foods, or applied a specific nutrient supplementation. This includes the avoidance of red meat and omega-3, an increasing intake of foods rich in anti-oxidants, micronutrients and dietary fibers (e.g., fruit, vegetables) and the appliance of a gluten free diet. However, data from the available studies were generally graded of low quality and it was noted that placebo and/or nocebo effects influenced the reported positive effects. In addition, such effects were no longer seen when adjusting for confounders such as overweight, when a translation was made from in vitro to in vivo, or when the nutrients were not supplemented as isolated sources but as part of a mixed daily diet. Finally, some studies showed that long-term adherence to a gluten free diet is often associated with an impaired diet quality and nutrient intake, leading to negative health outcomes and reduced QoL. Concluding, scientific evidence on the efficacy of dietary interventions on well-defined clinical endpoints of endometriosis is lacking and recommending a gluten free diet to women solely diagnosed with endometriosis should therefore not be advised.
C1 [Brouns, Fred] Maastricht Univ, Sch Nutr & Translat Res Metab, Dept Human Biol, Maastricht, Netherlands.
   [Van Haaps, Annelotte; Mijatovic, Velja] Amsterdam Univ Med Ctr, Endometriosis Ctr, Acad Med Ctr, Amsterdam, Netherlands.
   [Van Haaps, Annelotte; Mijatovic, Velja] Amsterdam Reprod & Dev Res Inst, Amsterdam, Netherlands.
   [Keszthelyi, Daniel] Maastricht Univ, Sch Nutr & Translat Res Metab, Div Gastroenterol Hepatol, Dept Internal Med, Maastricht, Netherlands.
   [Venema, Koen] Maastricht Univ, Ctr Hlth Eating & Food Innovat HEFI, Maastricht, Netherlands.
   [Bongers, Marlies] Maxima Med Ctr, Dept Obstet & Gynecol, Veldhoven, Netherlands.
   [Bongers, Marlies; Maas, Jacques] Maastricht Univ, Grow Sch Oncol & Reprod, Maastricht, Netherlands.
   [Maas, Jacques] MUMC, Dept Obstet & Gynaecol, Maastricht, Netherlands.
C3 Maastricht University; University of Amsterdam; Academic Medical Center
   Amsterdam; Maastricht University; Maastricht University; Maxima Medical
   Center; Maastricht University; Maastricht University
RP Brouns, F (通讯作者)，Maastricht Univ, Sch Nutr & Translat Res Metab, Dept Human Biol, Maastricht, Netherlands.
EM fred.brouns@maastrichtuniversity.nl
OI Mijatovic, Velja/0000-0002-0435-9921
FU Maastricht University and Amsterdam UMC; Dutch Government "TKI- Top
   Knowledge Institute," [TKI1601P01]
FX Open access costs for this publication were funded by Maastricht
   University and Amsterdam UMC. Maastricht university receives funding
   from the Dutch Government "TKI- Top Knowledge Institute," ref. nr
   TKI1601P01 joint funded by Agri-Food chain businesses who donated
   unrestricted research grants for the international research consortium
   "Well On Wheat?," addressing the study of grain based foods and gluten
   related disorders. Donating industries have no influence on study
   execution, interpretation/publishing of data and conclusions drawn
   (https://www.wellonwheat.org).
CR Agostinis C, 2019, FRONT IMMUNOL, V10, DOI 10.3389/fimmu.2019.02387
   Aguiar FM, 2009, CLIN EXP OBSTET GYN, V36, P23
   Ajabnoor SM, 2021, EUR J NUTR, V60, P2293, DOI 10.1007/s00394-020-02413-y
   ALEXANDER JW, 1990, ANN SURG, V212, P496, DOI 10.1097/00000658-199010000-00012
   Andersson AM, 1999, EUR J ENDOCRINOL, V140, P477, DOI 10.1530/eje.0.1400477
   Anglesio MS, 2017, NEW ENGL J MED, V376, P1835, DOI 10.1056/NEJMoa1614814
   Armour M, 2019, BMC COMPLEM ALTERN M, V19, DOI 10.1186/s12906-019-2431-x
   Ata B, 2019, SCI REP-UK, V9, DOI 10.1038/s41598-019-39700-6
   Aune D, 2017, INT J EPIDEMIOL, V46, P1029, DOI 10.1093/ije/dyw319
   Auricchio R, 2021, FRONT IMMUNOL, V12, DOI 10.3389/fimmu.2021.672148
   Marfil AA, 2021, INT J ENV RES PUB HE, V18, DOI 10.3390/ijerph18157861
   Aziz I, 2014, EUR J GASTROEN HEPAT, V26, P33, DOI 10.1097/01.meg.0000435546.87251.f7
   Badipatla KR, 2017, GASTROENTEROL RES, V10, P59, DOI 10.14740/gr760e
   Barrett EM, 2019, BRIT J NUTR, V121, P914, DOI 10.1017/S000711451900031X
   Bascuñán KA, 2020, ADV NUTR, V11, P160, DOI 10.1093/advances/nmz080
   Becker CM, 2022, HUM REPROD OPEN, V2022, DOI 10.1093/hropen/hoac009
   Becker CM, 2017, FERTIL STERIL, V108, P125, DOI 10.1016/j.fertnstert.2017.05.004
   Begum W, 2022, RSC ADV, V12, P9139, DOI 10.1039/d2ra00378c
   Bellini M, 2020, NUTRIENTS, V12, DOI 10.3390/nu12010148
   Biesiekierski JR, 2013, GASTROENTEROLOGY, V145, P320, DOI 10.1053/j.gastro.2013.04.051
   Bilal M, 2022, FRONT NUTR, V9, DOI 10.3389/fnut.2022.931458
   Blander JM, 2017, NAT IMMUNOL, V18, P851, DOI 10.1038/ni.3780
   Bolte G, 1998, CLIN CHIM ACTA, V270, P151, DOI 10.1016/S0009-8981(97)00218-0
   Borghini R, 2020, NUTRIENTS, V12, DOI 10.3390/nu12020341
   Bos C, 2005, AM J CLIN NUTR, V81, P87
   Brinkman MT, 2010, EUR J CLIN NUTR, V64, P176, DOI 10.1038/ejcn.2009.129
   Brouns F, 2017, CEREAL FOOD WORLD, V62, P98, DOI [10.1094/CFW-62-3-0098, 10.1094/cfw-62-3-0098]
   Brouns FR, 2019, COMPR REV FOOD SCI F, V18, P1437, DOI 10.1111/1541-4337.12475
   Brouns F, 2022, NUTR BULL, V47, P186, DOI 10.1111/nbu.12558
   Buggio L, 2017, INT J WOMENS HEALTH, V9, P281, DOI 10.2147/IJWH.S119724
   Calder Philip C, 2003, Ital Heart J, V4, P427
   Calder PC, 2011, BRIT J NUTR, V106, pS1, DOI 10.1017/S0007114511005460
   Capannolo A, 2015, DIGESTION, V92, P8, DOI 10.1159/000430090
   Cardo A, 2021, NUTRIENTS, V13, DOI 10.3390/nu13082877
   Carroccio A, 2017, NUTRIENTS, V9, DOI 10.3390/nu9070771
   Caserta D, 2014, CLIN EXP OBSTET GYN, V41, P346
   Catassi C, 2015, DIGEST DIS, V33, P141, DOI 10.1159/000369518
   Chadchan SB, 2019, HUM REPROD, V34, P1106, DOI 10.1093/humrep/dez041
   Cheong HC, 2019, PLOS ONE, V14, DOI 10.1371/journal.pone.0224658
   Chiaffarino F, 2021, ARCH GYNECOL OBSTET, V303, P17, DOI 10.1007/s00404-020-05797-8
   Clower L, 2022, BIOMOLECULES, V12, DOI 10.3390/biom12081055
   Colomba MS, 2012, SCI WORLD J, DOI 10.1100/2012/837416
   Crawley C, 2022, ALIMENT PHARM THER, V55, P1116, DOI 10.1111/apt.16914
   Crha KVP., 2019, Med J Cell Biol, V7, P146, DOI [10.2478/acb-2019-0020, DOI 10.2478/ACB-2019-0020]
   De Giorgio R, 2016, GUT, V65, P169, DOI 10.1136/gutjnl-2015-309757
   de Graaf MCG., 2023, Gastroenterology-DDW, V164, pS, DOI [10.1016/S0016-5085(23)01944-3, DOI 10.1016/S0016-5085(23)01944-3]
   Desai MS, 2016, CELL, V167, P1339, DOI 10.1016/j.cell.2016.10.043
   Diether NE, 2019, MICROORGANISMS, V7, DOI 10.3390/microorganisms7010019
   Dimoulios P, 2003, BMC GASTROENTEROL, V3, DOI 10.1186/1471-230X-3-18
   Drummond J., 2018, Gluten and endometriosis
   Ek M, 2021, TURK J GASTROENTEROL, V32, P819, DOI 10.5152/tjg.2020.19583
   El Mouzan M, 2022, GUT PATHOG, V14, DOI 10.1186/s13099-022-00493-1
   El-Toukhy T, 2021, BJOG-INT J OBSTET GY, V128, P666, DOI 10.1111/1471-0528.16466
   Facchin F, 2015, J PSYCHOSOM OBST GYN, V36, P135, DOI 10.3109/0167482X.2015.1074173
   Falcomer AL, 2020, CRIT REV FOOD SCI, V60, P479, DOI 10.1080/10408398.2018.1541864
   Fasano A, 2015, GASTROENTEROLOGY, V148, P1195, DOI 10.1053/j.gastro.2014.12.049
   Fasano A, 2012, NEW ENGL J MED, V367, P2419, DOI 10.1056/NEJMcp1113994
   Feng JH, 2021, GYNECOL ENDOCRINOL, V37, P1041, DOI 10.1080/09513590.2021.1975675
   Flores R, 2012, J TRANSL MED, V10, DOI 10.1186/1479-5876-10-253
   Foltz M, 2010, J NUTR, V140, P117, DOI 10.3945/jn.109.116228
   Fritscher-Ravens A, 2019, GASTROENTEROLOGY, V157, P109, DOI 10.1053/j.gastro.2019.03.046
   Gaesser GA, 2020, NUTRIENTS, V12, DOI 10.3390/nu12123756
   Gao MH, 2019, J EPIDEMIOL COMMUN H, V73, P353, DOI 10.1136/jech-2018-211811
   García-Peñarrubia P, 2020, HUM REPROD UPDATE, V26, P214, DOI 10.1093/humupd/dmz044
   Geisslitz S, 2022, EUR J NUTR, V61, P2873, DOI 10.1007/s00394-022-02841-y
   Geisslitz S, 2021, FRONT NUTR, V8, DOI 10.3389/fnut.2021.667370
   Geisslitz S, 2019, FOODS, V8, DOI 10.3390/foods8090409
   Gellrich C, 2003, CEREAL CHEM, V80, P102, DOI 10.1094/CCHEM.2003.80.1.102
   Greenbaum H, 2021, AUTOIMMUN REV, V20, DOI 10.1016/j.autrev.2021.102795
   Greene R, 2009, FERTIL STERIL, V91, P32, DOI 10.1016/j.fertnstert.2007.11.020
   Gregorini A, 2009, NUTRIENTS, V1, P276, DOI 10.3390/nu1020276
   Gruber TM, 2021, CELLS-BASEL, V10, DOI 10.3390/cells10061381
   Harbige LS, 2003, LIPIDS, V38, P323, DOI 10.1007/s11745-003-1067-z
   Harvard, 2021, Harvard nutrition source-what should you eat-whole grains
   Hediger ML, 2005, FERTIL STERIL, V84, P1366, DOI 10.1016/j.fertnstert.2005.05.029
   Helbig M, 2021, GEBURTSH FRAUENHEILK, V81, P191, DOI 10.1055/a-1207-0557
   Hetemäki N, 2021, J STEROID BIOCHEM, V209, DOI 10.1016/j.jsbmb.2021.105849
   Hill Peta, 2017, Gastroenterol Hepatol (N Y), V13, P36
   Hoare K., 2021, What is an endometriosis diet?
   Home AW, 2022, BMJ-BRIT MED J, V379, DOI 10.1136/bmj-2022-070750
   Hopeman MM, 2015, REPROD SCI, V22, P1083, DOI 10.1177/1933719114565030
   Houwen Lvd, 2019, Endometriosis associated subfertility. Surgical treatment and assisted reproduction techniques
   Huang T, 2015, BMC MED, V13, DOI 10.1186/s12916-015-0294-7
   Huijs E, 2020, REPROD BIOMED ONLINE, V41, P317, DOI 10.1016/j.rbmo.2020.04.014
   Innes JK, 2018, PROSTAG LEUKOTR ESS, V132, P41, DOI 10.1016/j.plefa.2018.03.004
   Ishii K, 2003, HUM REPROD, V18, P985, DOI 10.1093/humrep/deg192
   Itzlinger A, 2018, NUTRIENTS, V10, DOI 10.3390/nu10111796
   Jansson-Knodell CL, 2021, AM J CLIN NUTR, V113, P491, DOI 10.1093/ajcn/nqaa371
   Jiang I, 2021, INT J MOL SCI, V22, DOI 10.3390/ijms22115644
   Junker Y, 2012, J EXP MED, V209, P2395, DOI 10.1084/jem.20102660
   Kaliciak I, 2022, NUTRIENTS, V14, DOI 10.3390/nu14102083
   Karlsson JV, 2020, BMJ OPEN, V10, DOI 10.1136/bmjopen-2019-032321
   Khan KN, 2018, REPROD MED BIOL, V17, P125, DOI 10.1002/rmb2.12083
   Khan KN, 2013, HUM REPROD, V28, P2794, DOI 10.1093/humrep/det280
   Khan KN, 2012, HUM REPROD, V27, P3417, DOI 10.1093/humrep/des331
   Khan KN, 2010, FERTIL STERIL, V94, P2860, DOI 10.1016/j.fertnstert.2010.04.053
   Kim JS, 2009, YONSEI MED J, V50, P732, DOI 10.3349/ymj.2009.50.5.732
   Koedooder R, 2019, HUM REPROD UPDATE, V25, P298, DOI 10.1093/humupd/dmy048
   Koninckx PR, 2021, BEST PRACT RES CL OB, V71, P14, DOI 10.1016/j.bpobgyn.2020.08.005
   Koo LC, 1997, INT J CANCER, P22
   Kor E, 2020, BMC RES NOTES, V13, DOI 10.1186/s13104-020-05388-5
   Krabbenborg I, 2021, REPROD BIOMED ONLINE, V43, P952, DOI 10.1016/j.rbmo.2021.07.011
   KRUITWAGEN RFPM, 1991, FERTIL STERIL, V55, P297
   Kucek LK, 2015, COMPR REV FOOD SCI F, V14, P285, DOI 10.1111/1541-4337.12129
   Laschke MW, 2016, AM J OBSTET GYNECOL, V215, DOI 10.1016/j.ajog.2016.02.036
   Lebwohl B, 2018, LANCET, V391, P70, DOI 10.1016/S0140-6736(17)31796-8
   Lebwohl B, 2015, BMJ-BRIT MED J, V351, DOI 10.1136/bmj.h4347
   Leonard MM, 2021, P NATL ACAD SCI USA, V118, DOI 10.1073/pnas.2020322118
   Leonard MM, 2017, JAMA-J AM MED ASSOC, V318, P647, DOI 10.1001/jama.2017.9730
   Leonardi M, 2020, BJOG-INT J OBSTET GY, V127, P239, DOI 10.1111/1471-0528.15916
   Ley SH, 2014, LANCET, V383, P1999, DOI 10.1016/S0140-6736(14)60613-9
   Liang YC, 2016, MOL CELL ENDOCRINOL, V424, P42, DOI 10.1016/j.mce.2016.01.012
   Lillioja S, 2013, BIOFACTORS, V39, P242, DOI 10.1002/biof.1077
   Lin WC, 2016, MEDICINE, V95, DOI 10.1097/MD.0000000000002773
   Lionetti E, 2015, BEST PRACT RES CL GA, V29, P365, DOI 10.1016/j.bpg.2015.05.004
   Littlejohns TJ, 2021, AM J CLIN NUTR, V113, P622, DOI 10.1093/ajcn/nqaa291
   Ludvigsson JF, 2015, UNITED EUR GASTROENT, V3, P146, DOI 10.1177/2050640614562599
   Machado-Linde F, 2012, REPROD SCI, V19, P1018, DOI 10.1177/1933719112446080
   MacKichan F, 2011, BMC FAM PRACT, V12, DOI 10.1186/1471-2296-12-53
   Maenhoudt N, 2022, J PERS MED, V12, DOI 10.3390/jpm12071048
   Maki KC, 2019, NUTRIENTS, V11, DOI 10.3390/nu11061245
   Marciniak M, 2021, NUTRIENTS, V13, DOI 10.3390/nu13020643
   Mardon AK, 2023, REPROD SCI, V30, P390, DOI 10.1007/s43032-022-00952-9
   Marziali M, 2012, MINERVA CHIR, V67, P499
   Menees Stacy, 2018, F1000Res, V7, DOI 10.12688/f1000research.14592.1
   Minko A, 2021, INT J ENV RES PUB HE, V18, DOI 10.3390/ijerph18158177
   Missmer SA, 2010, HUM REPROD, V25, P1528, DOI 10.1093/humrep/deq044
   Moayyedi P, 2014, AM J GASTROENTEROL, V109, P1367, DOI 10.1038/ajg.2014.195
   Molina-Infante J, 2017, CLIN GASTROENTEROL H, V15, P339, DOI 10.1016/j.cgh.2016.08.007
   Montonen J, 2013, EUR J NUTR, V52, P337, DOI 10.1007/s00394-012-0340-6
   Moore JS, 2017, AUST NZ J OBSTET GYN, V57, P201, DOI 10.1111/ajo.12594
   Mozaffari H, 2020, EUR J NUTR, V59, P1, DOI 10.1007/s00394-019-01901-0
   Muthyala Tanuja, 2015, J Midlife Health, V6, P122, DOI 10.4103/0976-7800.165592
   Nabi MY, 2022, FRONT MED-LAUSANNE, V9, DOI 10.3389/fmed.2022.914356
   Nap A, 2022, REPROD FERTIL, V3, pC14, DOI 10.1530/RAF-21-0110
   Ni ZX, 2020, AM J REPROD IMMUNOL, V84, DOI 10.1111/aji.13307
   Niland Benjamin, 2018, Gastroenterol Hepatol (N Y), V14, P82
   Nirgianakis K, 2022, REPROD SCI, V29, P26, DOI 10.1007/s43032-020-00418-w
   Nisenblat V, 2016, COCHRANE DB SYST REV, DOI 10.1002/14651858.CD009591.pub2
   Nodler JL, 2020, AM J CLIN NUTR, V112, P229, DOI 10.1093/ajcn/nqaa096
   NORDIC, 2012, NORDIC NUTR RECOMMEN, DOI [10.6027/Nord2014-002, DOI 10.6027/NORD2014-002]
   O'Callaghan JL, 2020, BJOG-INT J OBSTET GY, V127, P147, DOI 10.1111/1471-0528.15974
   O'Hara R, 2021, HUM REPROD, V36, P647, DOI 10.1093/humrep/deaa330
   O'Hara R, 2019, BMC WOMENS HEALTH, V19, DOI 10.1186/s12905-019-0774-6
   O'Keeffe M, 2018, NEUROGASTROENT MOTIL, V30, DOI 10.1111/nmo.13154
   Oberritter H, 2013, ERNAHRUNGS UMSCHAU, V60, P24, DOI 10.4455/eu.2013.004
   Osmanlioglu S, 2023, HUM FERTIL, V26, P649, DOI 10.1080/14647273.2021.1995900
   Othman ER, 2021, REPROD SCI, V28, P1001, DOI 10.1007/s43032-020-00383-4
   Palmieri O, 2022, NUTRIENTS, V14, DOI 10.3390/nu14122452
   Parazzini F, 2013, REPROD BIOMED ONLINE, V26, P323, DOI 10.1016/j.rbmo.2012.12.011
   Perrotta AR, 2020, REPROD SCI, V27, P1064, DOI 10.1007/s43032-019-00113-5
   Peterson CM, 2013, AM J OBSTET GYNECOL, V208, DOI 10.1016/j.ajog.2013.02.040
   Pischon T, 2003, CIRCULATION, V108, P155, DOI 10.1161/01.CIR.0000079224.46084.C2
   Plamada D, 2022, NUTRIENTS, V14, DOI 10.3390/nu14010137
   Pompella A, 2014, NUTRITION, V30, P791, DOI 10.1016/j.nut.2013.12.002
   Porpora MG, 2020, GYNECOL ENDOCRINOL, V36, P356, DOI 10.1080/09513590.2019.1655727
   Prandi B, 2017, FOOD RES INT, V91, P92, DOI 10.1016/j.foodres.2016.11.034
   Public Health England, 2016, GOV DIET REC
   Ridlon JM, 2014, CURR OPIN GASTROEN, V30, P332, DOI 10.1097/MOG.0000000000000057
   Rowlands IJ, 2021, BJOG-INT J OBSTET GY, V128, P657, DOI [10.1111/1471-0528.16447, 10.1111/1471-0528.16466]
   Saguyod SJU, 2018, J ENDOMETR PELVIC PA, V10, P51, DOI 10.1177/2284026518769022
   Salliss ME, 2022, HUM REPROD UPDATE, V28, P92, DOI 10.1093/humupd/dmab035
   Samet JD, 2009, CASE REP MED, V2009, DOI 10.1155/2009/379578
   Sampson JA, 1927, AM J PATHOL, V3, P93
   Santoro L, 2014, BIOMED RES INT, V2014, DOI 10.1155/2014/236821
   Sarria-Santamera A, 2021, HEALTHCARE-BASEL, V9, DOI 10.3390/healthcare9010029
   Saunders PTK, 2021, CELL, V184, P2807, DOI 10.1016/j.cell.2021.04.041
   Schalk K, 2017, PLOS ONE, V12, DOI 10.1371/journal.pone.0172819
   Schwartz NRM, 2022, J NUTR, V152, P2088, DOI 10.1093/jn/nxac107
   Seear K, 2009, HEALTH SOCIOL REV, V18, P194, DOI 10.5172/hesr.18.2.194
   Sergi C, 2021, BMC GASTROENTEROL, V21, DOI 10.1186/s12876-020-01568-6
   Shafrir AL, 2018, BEST PRACT RES CL OB, V51, P1, DOI 10.1016/j.bpobgyn.2018.06.001
   Shigesi N, 2019, HUM REPROD UPDATE, V25, P486, DOI 10.1093/humupd/dmz014
   Simoens S, 2012, HUM REPROD, V27, P1292, DOI 10.1093/humrep/des073
   Skodje GI, 2018, GASTROENTEROLOGY, V154, P529, DOI 10.1053/j.gastro.2017.10.040
   So D, 2018, AM J CLIN NUTR, V107, P965, DOI 10.1093/ajcn/nqy041
   Sollid LM, 2012, IMMUNOGENETICS, V64, P455, DOI 10.1007/s00251-012-0599-z
   Staal AHJ, 2016, GYNECOL OBSTET INVES, V81, P321, DOI 10.1159/000441911
   Stephansson O, 2011, HUM REPROD, V26, P2896, DOI 10.1093/humrep/der263
   Su H, 2018, EUR J NUTR, V57, P877, DOI 10.1007/s00394-017-1386-2
   Sverrisdóttir UA, 2022, EUR J OBSTET GYN R B, V271, P245, DOI 10.1016/j.ejogrb.2022.02.028
   Taetzsch A, 2018, NUTRIENTS, V10, DOI 10.3390/nu10121881
   Tai FW, 2018, J CLIN MED, V7, DOI 10.3390/jcm7110379
   Taylor HS, 2021, LANCET, V397, P839, DOI 10.1016/S0140-6736(21)00389-5
   Theethira TG, 2014, EXPERT REV GASTROENT, V8, P123, DOI 10.1586/17474124.2014.876360
   Trabert B, 2011, BRIT J NUTR, V105, P459, DOI 10.1017/S0007114510003661
   Tullio V, 2021, NUTRIENTS, V13, DOI 10.3390/nu13010081
   Uhde M, 2016, GUT, V65, P1930, DOI 10.1136/gutjnl-2016-311964
   United Nations, 2019, DoEaSA, population division world population prospects 2019
   USDA. U.S. Department of Agriculture and U.S. Department of Health and Human Services, 2020, Dietary guidelines for Americans, 2020-2025
   Vacca M, 2022, FRONT MICROBIOL, V13, DOI 10.3389/fmicb.2022.859467
   van Barneveld E, 2022, J WOMENS HEALTH, V31, P219, DOI 10.1089/jwh.2021.0021
   van Gils T, 2016, NUTRIENTS, V8, DOI 10.3390/nu8110714
   van Haaps A, 2023, REPROD BIOMED ONLINE, V46, P623, DOI 10.1016/j.rbmo.2022.12.010
   van Poll M, 2020, SEX MED-UK, V8, P532, DOI 10.1016/j.esxm.2020.06.004
   Verbeke KA, 2015, NUTR RES REV, V28, P42, DOI 10.1017/S0954422415000037
   Verma AK, 2017, NUTRIENTS, V9, DOI 10.3390/nu9020115
   Vici G, 2016, CLIN NUTR, V35, P1236, DOI 10.1016/j.clnu.2016.05.002
   Wang WH, 2020, BMC CARDIOVASC DISOR, V20, DOI 10.1186/s12872-020-01337-z
   Wang Y, 2009, INT J OBESITY, V33, P621, DOI 10.1038/ijo.2009.45
   Wang YQ, 2022, CLIN GASTROENTEROL H, V20, P1986, DOI 10.1016/j.cgh.2021.11.016
   Wessels JM, 2021, SCI REP-UK, V11, DOI 10.1038/s41598-021-98380-3
   Whelan K, 2011, INT J FOOD SCI NUTR, V62, P498, DOI 10.3109/09637486.2011.553588
   WHO, 2020, Fact sheet healthy diet
   Winters AD, 2019, SCI REP-UK, V9, DOI 10.1038/s41598-019-46173-0
   WorldBank, 2021, World Bank data-population, female (% of Total population)
   Worley MJ, 2013, INT J MOL SCI, V14, P5367, DOI 10.3390/ijms14035367
   Wu HY, 2015, JAMA INTERN MED, V175, P373, DOI 10.1001/jamainternmed.2014.6283
   Yamamoto A, 2018, AM J OBSTET GYNECOL, V219, DOI 10.1016/j.ajog.2018.05.034
   Yang R, 2022, INTEGR CANCER THER, V21, DOI 10.1177/15347354221114100
   Zafeiropoulou K, 2020, GASTROENTEROLOGY, V159, DOI 10.1053/j.gastro.2020.08.007
   Zhang S, 2021, ANN NY ACAD SCI, V1484, P90, DOI 10.1111/nyas.14468
   Zhao H, 2022, FRONT NUTR, V9, DOI 10.3389/fnut.2022.965911
   Zörb C, 2018, TRENDS PLANT SCI, V23, P1029, DOI 10.1016/j.tplants.2018.08.012
   Zondervan KT, 2020, NEW ENGL J MED, V382, P1244, DOI 10.1056/NEJMra1810764
   Zondervan KT, 2018, NAT REV DIS PRIMERS, V4, DOI 10.1038/s41572-018-0008-5
NR 216
TC 1
Z9 1
U1 3
U2 3
PU FRONTIERS MEDIA SA
PI LAUSANNE
PA AVENUE DU TRIBUNAL FEDERAL 34, LAUSANNE, CH-1015, SWITZERLAND
SN 2296-861X
J9 FRONT NUTR
JI Front. Nutr.
PD SEP 4
PY 2023
VL 10
AR 1166929
DI 10.3389/fnut.2023.1166929
PG 17
WC Nutrition & Dietetics
WE Science Citation Index Expanded (SCI-EXPANDED)
SC Nutrition & Dietetics
GA R9UZ2
UT WOS:001067741700001
PM 37731404
OA gold, Green Published
DA 2024-01-22
ER

PT J
AU Yan, XY
   Yao, JP
   Li, YQ
   Zhang, W
   Xi, MH
   Chen, M
   Li, Y
AF Yan, Xiang-Yun
   Yao, Jun-Peng
   Li, Yan-Qiu
   Zhang, Wei
   Xi, Meng-Han
   Chen, Min
   Li, Ying
TI Global trends in research on miRNA-microbiome interaction from 2011 to
   2021: A bibliometric analysis
SO FRONTIERS IN PHARMACOLOGY
LA English
DT Article
DE miRNA-microbiome; interaction; bibliometrix; VOSviewer; bibliometrics
ID PROMOTES INTESTINAL INFLAMMATION; COLI NISSLE 1917; ESCHERICHIA-COLI;
   GUT MICROBIOTA; E. COLI; EXPRESSION; MICRORNAS; CANCER; CELLS; IMMUNITY
AB An increasing number of research suggests that the microRNA (miRNA)-microbiome interaction plays an essential role in host health and diseases. This bibliometric analysis aimed to identify the status of global scientific output, research hotspots, and frontiers regarding the study of miRNA-microbiome interaction over the past decade. We retrieved miRNA-microbiome-related studies published from 2011 to 2021 from the Web of Science Core Collection database; the R package bibliometrix was used to analyze bibliometric indicators, and VOSviewer was used to visualize the field status, hotspots, and research trends of miRNA-microbiome interplay. In total, 590 articles and reviews were collected. A visual analysis of the results showed that significant increase in the number of publications over time. China produced the most papers, and the United States contributed the highest number of citations. Shanghai Jiaotong University and the University of California Davis were the most active institutions in the field. Most publications were published in the areas of biochemistry and molecular biology. Yu Aiming was the most prolific writer, as indicated by the h-index and m-index, and Liu Shirong was the most commonly co-cited author. A paper published in the International Journal of Molecular Sciences in 2017 had the highest number of citations. The keywords "expression " and "gut microbiota " appeared most frequently, and the top three groups of diseases that appeared among keywords were cancer (colorectal, et al.), inflammatory bowel disease (Crohn's disease and ulcerative colitis), and neurological disorders (anxiety, Parkinson's disease, et al.). This bibliometric study revealed that most studies have focused on miRNAs (e.g., miR-21, miR-155, and miR-146a), gut microbes (e.g., Escherichia coli, Bifidobacterium, and Fusobacterium nucleatum), and gut bacteria metabolites (e.g., butyric acid), which have the potential to improve the diagnosis, treatment, and prognosis of diseases. We found that therapeutic strategies targeting the miRNA-microbiome axis focus on miRNA drugs produced in vitro; however, some studies suggest that in vivo fermentation can greatly increase the stability and reduce the degradation of miRNA. Therefore, this method is worthy of further research.
C1 [Yan, Xiang-Yun; Yao, Jun-Peng; Li, Yan-Qiu; Xi, Meng-Han; Li, Ying] Chengdu Univ Tradit Chinese Med, Hosp 3, Acupuncture & Tuina Sch, Chengdu, Peoples R China.
   [Zhang, Wei] Chengdu Univ Tradit Chinese Med, Acad Affairs Off, Chengdu, Peoples R China.
   [Chen, Min] Hosp Chengdu Univ Tradit Chinese Med, Clin Med Sch, Chengdu, Peoples R China.
C3 Chengdu University of Traditional Chinese Medicine; Chengdu University
   of Traditional Chinese Medicine; Chengdu University of Traditional
   Chinese Medicine
RP Li, Y (通讯作者)，Chengdu Univ Tradit Chinese Med, Hosp 3, Acupuncture & Tuina Sch, Chengdu, Peoples R China.
EM liying@cdutcm.edu.cn
FU National Natural Science Foundation of China; Foundation of the Science
   and Technology Department of Sichuan Province, China;  [82074554]; 
   [2021YJ0197]
FX Funding YL received one grant (No. 82074554) from the National Natural
   Science Foundation of China and another grant (No. 2021YJ0197) from the
   Foundation of the Science and Technology Department of Sichuan Province,
   China.
CR Badi SA, 2020, FRONT MICROBIOL, V11, DOI 10.3389/fmicb.2020.01209
   Ahmed B, 2019, PAK J PHARM SCI, V32, P2759
   Ali SR, 2021, CANCERS, V13, DOI 10.3390/cancers13040636
   Bajan S, 2020, CELLS-BASEL, V9, DOI 10.3390/cells9010137
   Bartel DP, 2004, CELL, V116, P281, DOI 10.1016/S0092-8674(04)00045-5
   Beavers KR, 2015, ADV DRUG DELIVER REV, V88, P123, DOI 10.1016/j.addr.2014.12.006
   Bi KF, 2020, GENES-BASEL, V11, DOI 10.3390/genes11091075
   Bianca C.B., 2015, FUTURE MED CHEM, V7, DOI [10.4155/fmc.15.107, DOI 10.4155/FMC.15.107]
   Brest P, 2011, NAT GENET, V43, P242, DOI 10.1038/ng.762
   Brodersen P, 2008, SCIENCE, V320, P1185, DOI 10.1126/science.1159151
   Cao YY, 2021, GASTROENTEROLOGY, V161, P1552, DOI 10.1053/j.gastro.2021.08.003
   Casado-Bedmar M, 2022, J CROHNS COLITIS, V16, P992, DOI 10.1093/ecco-jcc/jjab223
   Chen YS, 2021, GUT MICROBES, V13, DOI 10.1080/19490976.2021.1972756
   Cheng LQ, 2021, MSYSTEMS, V6, DOI 10.1128/mSystems.00175-21
   Dai X, 2015, J BIOL CHEM, V290, P16099, DOI 10.1074/jbc.M115.659318
   Dalmasso G, 2011, PLOS ONE, V6, DOI [10.1371/journal.pone.0019293, 10.1371/journal.pone.0023806]
   Deepansh M., 2021, CRIT REV MICROBIOL, V47, DOI [10.1080/1040841X.2021.1907739, DOI 10.1080/1040841X.2021.1907739]
   Dong JY, 2019, TRENDS CANCER, V5, P666, DOI 10.1016/j.trecan.2019.08.003
   Ernesto R.-V., 2019, IR J MED SCI, V188, DOI [10.1007/s11845-018-1936-5, DOI 10.1007/S11845-018-1936-5]
   Fabian MR, 2012, NAT STRUCT MOL BIOL, V19, P586, DOI 10.1038/nsmb.2296
   Falagas ME, 2008, FASEB J, V22, P338, DOI 10.1096/fj.07-9492LSF
   Feng QQ, 2018, FRONT MICROBIOL, V9, DOI 10.3389/fmicb.2018.00151
   Ganju A, 2017, DRUG DISCOV TODAY, V22, P424, DOI 10.1016/j.drudis.2016.10.014
   Digehsara SG, 2021, INFLAMMATION, V44, P334, DOI 10.1007/s10753-020-01339-1
   Gu L, 2021, FRONT MED-LAUSANNE, V8, DOI 10.3389/fmed.2021.660614
   Guo Z, 2018, BIOCHEM PHARMACOL, V156, P196, DOI 10.1016/j.bcp.2018.08.029
   Gupta I, 2015, NANOMEDICINE-UK, V10, P1289, DOI 10.2217/nnm.14.209
   Hasan N, 2019, PEERJ, V7, DOI 10.7717/peerj.7502
   He C, 2017, GASTROENTEROLOGY, V152, P1434, DOI 10.1053/j.gastro.2017.01.049
   Hewel C, 2019, FRONT NEUROSCI-SWITZ, V13, DOI 10.3389/fnins.2019.00113
   Heydari Z, 2019, PROBIOTICS ANTIMICRO, V11, P1155, DOI 10.1007/s12602-018-9478-8
   Hirsch JE, 2005, P NATL ACAD SCI USA, V102, P16569, DOI 10.1073/pnas.0507655102
   Ho PY, 2018, J PHARMACOL EXP THER, V365, P494, DOI 10.1124/jpet.118.247775
   Hoban AE, 2017, MICROBIOME, V5, DOI 10.1186/s40168-017-0321-3
   Horne R, 2019, PSYCHOPHARMACOLOGY, V236, P1623, DOI 10.1007/s00213-019-05218-y
   HORVITZ HR, 1980, GENETICS, V96, P435
   Hu SE, 2015, MOL CANCER, V14, DOI 10.1186/s12943-015-0450-x
   Johnston DGW, 2018, J CROHNS COLITIS, V12, P835, DOI 10.1093/ecco-jcc/jjy038
   Kim J, 2021, MOL CELLS, V44, P356, DOI 10.14348/molcells.2021.0032
   Kinross JM, 2011, GENOME MED, V3, DOI 10.1186/gm228
   Kostic AD, 2013, CELL HOST MICROBE, V14, P207, DOI 10.1016/j.chom.2013.07.007
   Lapaquette P, 2012, J MOL MED, V90, P987, DOI 10.1007/s00109-012-0934-8
   Larabi A, 2020, GUT MICROBES, V11, P1677, DOI 10.1080/19490976.2020.1771985
   Lei L, 2019, J DENT RES, V98, P1315, DOI 10.1177/0022034519876898
   Li MM, 2015, DRUG METAB DISPOS, V43, P1129, DOI 10.1124/dmd.115.064493
   Li MM, 2014, DRUG METAB DISPOS, V42, P1791, DOI 10.1124/dmd.114.060145
   Li X, 2019, ACTA PHARM SIN B, V9, P639, DOI 10.1016/j.apsb.2018.12.002
   Lima JF, 2018, RNA BIOL, V15, P338, DOI 10.1080/15476286.2018.1445959
   Liu SR, 2019, CELL HOST MICROBE, V26, P779, DOI 10.1016/j.chom.2019.10.008
   Liu SR, 2016, CELL HOST MICROBE, V19, P32, DOI 10.1016/j.chom.2015.12.005
   Lu TX, 2018, J ALLERGY CLIN IMMUN, V141, P1202, DOI 10.1016/j.jaci.2017.08.034
   Malham M, 2021, AGING-US, V13, P6359, DOI 10.18632/aging.202715
   Mallet JF, 2021, MOLECULES, V26, DOI 10.3390/molecules26144330
   Mao L, 2021, MOL NEUROBIOL, V58, P3457, DOI 10.1007/s12035-021-02330-z
   Mármol I, 2017, INT J MOL SCI, V18, DOI 10.3390/ijms18010197
   Masterson CH, 2020, EXPERT OPIN DRUG DEL, V17, P1689, DOI 10.1080/17425247.2020.1814732
   Mayer EA, 2015, J CLIN INVEST, V125, P926, DOI 10.1172/JCI76304
   Miro-Blanch J, 2019, FRONT GENET, V10, DOI 10.3389/fgene.2019.00638
   Mody D, 2021, CRIT REV MICROBIOL, V47, P596, DOI 10.1080/1040841X.2021.1907739
   Moloney GM, 2018, BENEF MICROBES, V9, P175, DOI 10.3920/BM2017.0013
   Moloney GM, 2019, CURR OPIN PHARMACOL, V48, P120, DOI 10.1016/j.coph.2019.08.005
   Moloney GM, 2017, BEHAV BRAIN RES, V334, P50, DOI 10.1016/j.bbr.2017.07.026
   Monaghan TM, 2021, GASTROENTEROLOGY, V161, P255, DOI 10.1053/j.gastro.2021.03.050
   Naqvi AR, 2014, INNATE IMMUN-LONDON, V20, P540, DOI 10.1177/1753425913501914
   Nivedita B., 2022, FRONT IMMUNOL, V13, P868539, DOI [10.3389/fimmu.2022.868539, DOI 10.3389/FIMMU.2022.868539]
   Palmela C, 2018, GUT, V67, P574, DOI 10.1136/gutjnl-2017-314903
   Pang P, 2018, MOLECULES, V23, DOI 10.3390/molecules23123151
   Peruhova M, 2020, WORLD J GASTROENTERO, V26, DOI 10.3748/wjg.v26.i42.6556
   Pflughoeft KJ, 2012, ANNU REV PATHOL-MECH, V7, P99, DOI 10.1146/annurev-pathol-011811-132421
   Ragusa M, 2020, INT J MOL SCI, V21, DOI 10.3390/ijms21176203
   Rajoka MSR, 2018, APPL MICROBIOL BIOT, V102, P4291, DOI 10.1007/s00253-018-8935-3
   Rashid H, 2020, FRONT MOL BIOSCI, V7, DOI 10.3389/fmolb.2020.00181
   Rodríguez-Nogales A, 2018, J NUTR BIOCHEM, V61, P129, DOI 10.1016/j.jnutbio.2018.08.005
   Rodríguez-Nogales A, 2018, FRONT PHARMACOL, V9, DOI 10.3389/fphar.2018.00468
   Rodríguez-Nogales A, 2017, MOL NUTR FOOD RES, V61, DOI 10.1002/mnfr.201700144
   Rossi T, 2020, INT J MOL SCI, V21, DOI 10.3390/ijms21165786
   Rupaimoole R, 2017, NAT REV DRUG DISCOV, V16, P203, DOI 10.1038/nrd.2016.246
   Sabharwal H, 2016, INFECT IMMUN, V84, P2482, DOI 10.1128/IAI.00402-16
   Sampath P, 2021, FRONT IMMUNOL, V12, DOI 10.3389/fimmu.2021.667206
   Santos AA, 2020, GUT MICROBES, V12, DOI 10.1080/19490976.2020.1840766
   Schmidt MF, 2017, METHODS MOL BIOL, V1517, P3, DOI 10.1007/978-1-4939-6563-2_1
   Seo M, 2019, CURR PHARM DESIGN, V25, P4344, DOI 10.2174/1381612825666191105102545
   Singh R, 2021, J PERS MED, V11, DOI 10.3390/jpm11101021
   Stanton BA, 2021, GENES-BASEL, V12, DOI 10.3390/genes12071010
   Sun YL, 2017, J BIOSCI BIOENG, V124, P242, DOI 10.1016/j.jbiosc.2017.03.012
   Teng Y, 2018, CELL HOST MICROBE, V24, P637, DOI 10.1016/j.chom.2018.10.001
   Tili E, 2007, J IMMUNOL, V179, P5082, DOI 10.4049/jimmunol.179.8.5082
   Turnbaugh PJ, 2007, NATURE, V449, P804, DOI 10.1038/nature06244
   Veltman K, 2012, INT J BIOCHEM CELL B, V44, P341, DOI 10.1016/j.biocel.2011.11.006
   Viggiano D, 2015, EUR REV MED PHARMACO, V19, P1077
   Wang WP, 2015, J PHARMACOL EXP THER, V354, P131, DOI 10.1124/jpet.115.225631
   Wang XQ, 2018, RSC ADV, V8, P42380, DOI 10.1039/c8ra08094a
   Weronika H., 2022, VIRUSES-BASEL, V14, P1147, DOI [10.3390/v14061147, DOI 10.3390/V14061147]
   Xiaoran X., 2022, ANN TRANSL MED, V10, P258, DOI [10.21037/atm-22-475, DOI 10.21037/ATM-22-475]
   Xue XC, 2011, J IMMUNOL, V187, P5879, DOI 10.4049/jimmunol.1100535
   Yang YZ, 2017, GASTROENTEROLOGY, V152, P851, DOI 10.1053/j.gastro.2016.11.018
   Yi DY, 2021, NUTRIENTS, V13, DOI 10.3390/nu13093094
   Yu AM, 2020, APPL MICROBIOL BIOT, V104, P1927, DOI 10.1007/s00253-020-10350-3
   Yu AM, 2019, PHARMACOL THERAPEUT, V196, P91, DOI 10.1016/j.pharmthera.2018.11.011
   Yu SR, 2019, FOOD CHEM, V272, P372, DOI 10.1016/j.foodchem.2018.08.059
   Yuan C, 2019, DNA CELL BIOL, V38, P281, DOI 10.1089/dna.2018.4579
   Yuan C, 2018, MSYSTEMS, V3, DOI 10.1128/mSystems.00205-17
   Zhang J, 2021, FRONT ONCOL, V11, DOI 10.3389/fonc.2021.686726
   Zhang QY, 2018, INT J PHARMACEUT, V547, P537, DOI 10.1016/j.ijpharm.2018.06.026
   Zhang XS, 2021, CELL HOST MICROBE, V29, P1249, DOI 10.1016/j.chom.2021.06.014
   Zhao YH, 2018, MOL NEUROBIOL, V55, P9100, DOI 10.1007/s12035-018-1015-y
   Zhao YY, 2020, EUR J PHARMACOL, V888, DOI 10.1016/j.ejphar.2020.173459
   Zhu XQ, 2021, FRONT PHARMACOL, V12, DOI 10.3389/fphar.2021.687757
   Zhu YG, 2014, STEM CELLS, V32, P116, DOI 10.1002/stem.1504
   Zhu ZX, 2020, GUT MICROBES, DOI 10.1080/19490976.2020.1788891
NR 110
TC 2
Z9 2
U1 10
U2 26
PU FRONTIERS MEDIA SA
PI LAUSANNE
PA AVENUE DU TRIBUNAL FEDERAL 34, LAUSANNE, CH-1015, SWITZERLAND
EI 1663-9812
J9 FRONT PHARMACOL
JI Front. Pharmacol.
PD AUG 30
PY 2022
VL 13
AR 985997
DI 10.3389/fphar.2022.974741
PG 18
WC Pharmacology & Pharmacy
WE Science Citation Index Expanded (SCI-EXPANDED)
SC Pharmacology & Pharmacy
GA 5Q4KR
UT WOS:000873803200001
PM 36110534
OA Green Published, gold
DA 2024-01-22
ER

PT J
AU Lambert, J
   Chekroun, M
   Gilet, H
   Acquadro, C
   Arnould, B
AF Lambert, Jeremy
   Chekroun, Michael
   Gilet, Helene
   Acquadro, Catherine
   Arnould, Benoit
TI Assessing patients' acceptance of their medication to reveal unmet
   needs: results from a large multi-diseases study using a patient online
   community
SO HEALTH AND QUALITY OF LIFE OUTCOMES
LA English
DT Article
DE Acceptance; Questionnaire; Chronic disease; Observational study;
   Tolerability; Risk/benefit assessment; Convenience
ID QUALITY-OF-LIFE; HEALTH; ADHERENCE; PERCEPTIONS; BELIEFS
AB Background: Patients with chronic conditions are required to take long-term treatments for their disease itself or to prevent any potential health risks. Measuring patient acceptance of their medication should help to better understand and predict patients' behavior toward treatment. This study aimed to describe the level of patient acceptance toward various long-term treatments in real life using an online patient community.
   Methods: This was an observational, cross-sectional study conducted through the French Carenity platform. All Carenity patient members were invited to complete an online questionnaire including the 25-item ACCEptance by the Patients of their Treatment (ACCEPT (c)) questionnaire. ACCEPT (c) measures patient acceptance toward their medication and includes one general acceptance dimension (Acceptance/General) and six treatment-attribute specific dimensions (scores 0-100; lowest to highest acceptance): Acceptance/Medication Inconvenience, Acceptance/Long-term Treatment, Acceptance/Regimen Constraints, Acceptance/Side effects, Acceptance/Effectiveness, and Acceptance/Numerous Medications. Patients included in the analysis were treated adults experiencing any chronic diseases and who responded to at least one ACCEPT (c) item.
   Results: Among the 4193 patients included in the analysis, more than 270 chronic diseases were represented, amidst which 19 included more than 30 patients. Mean ACCEPT (c) Acceptance/General score for those 19 diseases were 61.2 (SD = 31.9) for type 1 diabetes, 59.8 (SD = 32.3) for asthma, 56.3 (SD = 34.3) for hypertension, 52.0 (SD = 32. 2) for chronic obstructive pulmonary disease, 51.7 (SD = 27.0) for epilepsy, 50.1 (SD = 33.1) for bipolar disorder, 49.9 (SD = 33.1) for type 2 diabetes, 48.6 (SD = 31.6) for multiple sclerosis, 46.1 (SD = 34.5) for Crohn's disease/ulcerative colitis, 44.3 (SD = 31.5) for depression, 42.8 (SD = 31.5) for lupus, 42.3 (SD = 33.0) for arthrosis, 41.8 (SD = 32.6) for Parkinson's disease, 40.5 (SD = 32.2) for rheumatoid arthritis, 38.6 (SD = 31.7) for breast cancer, 36.4 (SD = 36.4) for myocardial infarction, 35.8 (SD = 32.0) for ankylosing spondylitis, 34.1 (SD = 32.3) for psoriasis, and 33.7 (SD = 31.7) for fibromyalgia.
   Conclusions: This first of its kind study enabled ACCEPT (c) data to be collected in real life for a variety of chronic diseases. These data may help in evaluating and interpreting levels of acceptance in future studies and provide valuable insights about patient priorities and current unmet needs.
C1 [Lambert, Jeremy; Gilet, Helene; Arnould, Benoit] Mapi, Patient Ctr Outcomes, 27 Rue Villette, F-69003 Lyon, France.
   [Chekroun, Michael] Carenity, 1 Rue Stockholm, F-75008 Paris, France.
   [Acquadro, Catherine] Mapi, Thought Leadership, 27 Rue Villette, F-69003 Lyon, France.
   [Gilet, Helene] IQVIA, 151-161 Blvd Victor Hugo, F-93400 St Ouen, France.
C3 IQVIA
RP Acquadro, C (通讯作者)，Mapi, Thought Leadership, 27 Rue Villette, F-69003 Lyon, France.
EM cacquadro@mapigroup.com
FU Mapi, Lyon, France
FX This study is funded by Mapi, Lyon, France.
CR [Anonymous], 1997, Perceptions of health and illness: Current research and applications
   [Anonymous], HLTH GLANC 2011 OECD
   Arnould B, 2013, ISPOR 16 ANN EUR C N, P2
   BECKER MH, 1975, MED CARE, V13, P10, DOI 10.1097/00005650-197501000-00002
   Chowdary P, 2016, HAEMOPHILIA, V22, pE267, DOI 10.1111/hae.12995
   Curtin Francois, 2011, Dialogues Clin Neurosci, V13, P183
   DiBonaventura MD, 2014, AM HEALTH DRUG BENEF, V7, P386
   Gottlieb H., 2000, DRUG BENEFIT TRENDS, V12, P57
   Ho PM, 2009, CIRCULATION, V119, P3028, DOI 10.1161/CIRCULATIONAHA.108.768986
   Horne R., 2003, The self-regulation of health and illness behavior, P138, DOI DOI 10.4324/9780203553220
   Horne R, 2013, PLOS ONE, V8, DOI 10.1371/journal.pone.0080633
   Huang ES, 2007, DIABETES CARE, V30, P2478, DOI 10.2337/dc07-0499
   Marant C, 2012, PATIENT, V5, P239, DOI 10.2165/11631340-000000000-00000
   Margolis DA, 2017, LANCET, V390, P1499, DOI 10.1016/S0140-6736(17)31917-7
   Mastrandrea LD, 2010, VASC HEALTH RISK MAN, V6, P47
   Neame R, 2005, RHEUMATOLOGY, V44, P762, DOI 10.1093/rheumatology/keh587
   Nieuwkerk PT, 2010, ANTIVIR THER, V15, P913, DOI 10.3851/IMP1644
   O'Connor A, 2014, J ADV NURS, V70, P599, DOI 10.1111/jan.12222
   Rais S, 2017, ISPOR 20 ANN EUR C G
   Ravoire S, 2017, THERAPIE, V72, P135, DOI 10.1016/j.therap.2016.11.058
   ROSENSTOCK IM, 1966, MILBANK FUND Q, V44, P94, DOI 10.2307/3348967
   ROSENSTOCK IM, 1988, HEALTH EDUC QUART, V15, P175, DOI 10.1177/109019818801500203
   Ross S, 2004, J HUM HYPERTENS, V18, P607, DOI 10.1038/sj.jhh.1001721
   Sackett DL, 1976, Compliance with therapeutic regimens
   Shi LY, 1998, SOUTHERN MED J, V91, P933, DOI 10.1097/00007611-199810000-00007
   Uitenbroek DG, 1996, SOC SCI MED, V43, P367, DOI 10.1016/0277-9536(95)00399-1
   Tran VT, 2014, BMC MED, V12, DOI 10.1186/1741-7015-12-109
   Wicks P, 2014, QUAL LIFE RES, V23, P195, DOI 10.1007/s11136-013-0458-x
NR 28
TC 11
Z9 11
U1 0
U2 5
PU BMC
PI LONDON
PA CAMPUS, 4 CRINAN ST, LONDON N1 9XW, ENGLAND
SN 1477-7525
J9 HEALTH QUAL LIFE OUT
JI Health Qual. Life Outcomes
PD JUL 6
PY 2018
VL 16
AR 134
DI 10.1186/s12955-018-0962-3
PG 9
WC Health Care Sciences & Services; Health Policy & Services
WE Science Citation Index Expanded (SCI-EXPANDED); Social Science Citation Index (SSCI)
SC Health Care Sciences & Services
GA GM2NF
UT WOS:000437923000001
PM 29976222
OA gold, Green Published
DA 2024-01-22
ER

PT J
AU Çavus, B
   Akyüz, F
   Çifçibasi, AO
   Özgur, I
   Erel, C
   Yakut, A
   Imanov, Z
   Senkal, IV
   Medetalibeyoglu, A
   Köse, M
   Keskin, M
   Demir, K
   Besisik, F
   Kaymakoglu, S
AF Cavus, Bilger
   Akyuz, Filiz
   Cifcibasi, Asli Ormeci
   Ozgur, Ilker
   Erel, Cansu
   Yakut, Aysun
   Imanov, Ziya
   Senkal, Ibrahim Volkan
   Medetalibeyoglu, Alpay
   Kose, Murat
   Keskin, Metin
   Demir, Kadir
   Besisik, Fatih
   Kaymakoglu, Sabahattin
TI Is Having Inflammatory Bowel Disease a Risk Factor for Severe Acute
   Respiratory Syndrome Coronavirus 2?
SO TURKISH JOURNAL OF GASTROENTEROLOGY
LA English
DT Article
DE COV1D-19 infection; immunosuppressive therapy; inflammatory bowel
   disease
ID COVID-19; IBD
AB Background: The severe acute respiratory syndrome coronavirus 2 virus was found to have effects not only in the lungs but also in many different organs. We aimed to evaluate the management of our patients with inflammatory bowel disease in this pandemic, the incidence of coronavirus disease 2019 in terms of clinical, medical treatment, and features of inflammatory bowel disease, and to investigate the effects of the severe acute respiratory syndrome coronavirus 2 on this particular group of patients.
   Methods: During the coronavirus disease 2019 pandemic, 207 patients who had inflammatory bowel disease for at least 6 months were questioned for coronavirus disease 2019 at their outpatient clinic admissions, and their medical records were evaluated prospectively.
   Results: Of the 207 patients, 146 had Crohn's disease. The mean disease duration was determined as 118.15 +/- 72.85 months. Of the patients, 127 (61.4%) were using mesalazine, 110 (53.1%) azathioprine, and 148 (71.5%) biological agents. It was found that 66 (31.9%) patients changed their medications during the coronavirus disease 2019 pandemic. As a medication change, anti-Tumor Necrosis Factor (TNF) dose was observed to be omitted most frequently at a rate of 80%. Diarrhea was present in 20.8%, abdominal pain in 20.3%, nausea in 10.6%, anorexia in 13.5%, and weight loss in 15.9% of the patients. Twelve (5.79%) patients were diagnosed with coronavirus disease 2019. Lung involvement was present in 11 (91.7%) of the patients diagnosed with coronavirus disease 2019. Of the patients diagnosed and not diagnosed with coronavirus disease 2019, 75% vs. 71.6% were using biological agents (P = .80), respectively. Half of the patients diagnosed with coronavirus disease 2019 were active in terms of inflammatory bowel disease at the time of diagnosis, and 2 of these patients were severely active.
   Conclusion: The incidence of coronavirus disease 2019 infection in patients with inflammatory bowel disease was not different from the general population during the severe acute respiratory syndrome coronavirus 2 pandemic. Coronavirus disease 2019 infection does not progress with poor prognosis in patients with inflammatory bowel disease who receive immunosuppressive therapy including biological agents.
C1 [Cavus, Bilger; Akyuz, Filiz; Cifcibasi, Asli Ormeci; Yakut, Aysun; Imanov, Ziya; Senkal, Ibrahim Volkan; Demir, Kadir; Besisik, Fatih; Kaymakoglu, Sabahattin] Istanbul Univ, Istanbul Fac Med, Dept Internal Med, Div Gastroenterol, Istanbul, Turkey.
   [Ozgur, Ilker; Keskin, Metin] Istanbul Univ, Istanbul Fac Med, Dept Gen Surg, Istanbul, Turkey.
   [Erel, Cansu; Medetalibeyoglu, Alpay; Kose, Murat] Istanbul Univ, Istanbul Fac Med, Dept Internal Med, Istanbul, Turkey.
C3 Istanbul University; Istanbul University; Istanbul University
RP Akyüz, F (通讯作者)，Istanbul Univ, Istanbul Fac Med, Dept Internal Med, Div Gastroenterol, Istanbul, Turkey.
EM filizakyuz@hotmail.com
RI Ozgur, Ilker/A-2713-2017; Senkal, İbrahim Volkan/HSB-0760-2023; Çavuş,
   Bilger/N-5492-2019; YAKUT, AYSUN/ABT-4194-2022
OI Ozgur, Ilker/0000-0003-1499-0503; YAKUT, AYSUN/0000-0001-7792-8438
CR Adams S, 2019, ANN ONCOL, V30, P397, DOI [10.1093/annonc/mdy517, 10.1093/annonc/mdy518]
   Bezzio C, 2020, GUT, V69, P1213, DOI 10.1136/gutjnl-2020-321411
   Brenner EJ, 2020, GASTROENTEROLOGY, V159, P481, DOI 10.1053/j.gastro.2020.05.032
   Caron Benedicte, 2020, Clin Gastroenterol Hepatol, V18, P2637, DOI 10.1016/j.cgh.2020.06.002
   Centers for Disease Control and Prevention, 2019, COR DIS 2019 COVID 1
   Coperchini F, 2020, CYTOKINE GROWTH F R, V53, P25, DOI 10.1016/j.cytogfr.2020.05.003
   D'Amico F, 2020, CLIN GASTROENTEROL H, V18, P1663, DOI 10.1016/j.cgh.2020.04.001
   Danese S, 2020, NAT REV GASTRO HEPAT, V17, P441, DOI 10.1038/s41575-020-0322-8
   de León-Rendón JL, 2020, REV GASTROENTEROL ME, V85, P295, DOI 10.1016/j.rgmx.2020.05.001
   Doering J, 2004, GUT, V53, P1632, DOI 10.1136/gut.2003.037911
   Fredi M, 2020, LANCET RHEUMATOL, V2, pE549, DOI 10.1016/S2665-9913(20)30169-7
   Gianfrancesco M, 2020, ANN RHEUM DIS, V79, P859, DOI 10.1136/annrheumdis-2020-217871
   Jiang F, 2020, J GEN INTERN MED, V35, P1545, DOI 10.1007/s11606-020-05762-w
   Kennedy NA, 2020, GUT, V69, P984, DOI 10.1136/gutjnl-2020-321244
   Khan N, 2020, GASTROENTEROLOGY, V159, P1545, DOI 10.1053/j.gastro.2020.05.065
   Ling KL, 2020, JGH OPEN, V4, P320, DOI 10.1002/jgh3.12362
   Ma C, MEDRXIV
   Monteleone G, 2020, J CROHNS COLITIS, V14, P1334, DOI 10.1093/ecco-jcc/jjaa061
   Ning LG, 2019, BIOMED RES INT, V2019, DOI 10.1155/2019/3950628
   Norsa L, 2020, GASTROENTEROLOGY, V159, P371, DOI [10.1053/j.gastro.2020.03.062, 10.1053/j.gastro.2020.03.06]
   Popa IV, 2020, GASTROENT RES PRACT, V2020, DOI 10.1155/2020/1918035
   de Mattos BRR, 2015, MEDIAT INFLAMM, V2015, DOI 10.1155/2015/493012
   Rubin DT, 2020, GASTROENTEROLOGY, V159, P350, DOI 10.1053/j.gastro.2020.04.012
   Rubin DT, 2020, GASTROENTEROLOGY, V159, P6, DOI 10.1053/j.gastro.2020.04.002
   Shang J, 2020, P NATL ACAD SCI USA, V117, P11727, DOI 10.1073/pnas.2003138117
   Song Y, 2020, GUT, V69, P1143, DOI 10.1136/gutjnl-2020-320891
   Tursi A, 2020, INFLAMM BOWEL DIS, V26, pE73, DOI 10.1093/ibd/izaa114
NR 27
TC 0
Z9 0
U1 0
U2 1
PU AVES
PI SISLI
PA BUYUKDERE CAD 105-9, MECIDIYEKOY, SISLI, ISTANBUL 34394, TURKEY
EI 2148-5607
J9 TURK J GASTROENTEROL
JI Turk. J. Gastroenterol.
PD MAR
PY 2022
VL 33
IS 3
BP 196
EP 204
DI 10.5152/tjg.2022.211113
PG 9
WC Gastroenterology & Hepatology
WE Science Citation Index Expanded (SCI-EXPANDED)
SC Gastroenterology & Hepatology
GA 3V6QX
UT WOS:000841787400004
PM 35410854
OA Green Published, gold
DA 2024-01-22
ER

PT J
AU Ono, K
   Nimura, S
   Hideshima, Y
   Nabeshima, K
   Nakashima, M
AF Ono, Kazuhiko
   Nimura, Satoshi
   Hideshima, Yuko
   Nabeshima, Kazuki
   Nakashima, Manabu
TI Orally administered sodium 4-phenylbutyrate suppresses the development
   of dextran sulfate sodium-induced colitis in mice
SO EXPERIMENTAL AND THERAPEUTIC MEDICINE
LA English
DT Article
DE inflammatory bowel disease; ulcerative colitis; inflammation; sodium
   4-phenylbutyrate; oral administration; pro-inflammatory cytokines
ID INFLAMMATORY-BOWEL-DISEASE; INTESTINAL HOMEOSTASIS; RECEPTOR ANTAGONIST;
   ULCERATIVE-COLITIS; CROHNS-DISEASE; PATHOGENESIS; THERAPY;
   PHENYLBUTYRATE; INFLIXIMAB; MANAGEMENT
AB Sodium 4-phenylbutyrate (PBA) exerts therapeutic effects in a wide range of pathologies. A previous study by the present authors revealed that intraperitoneal administration of PBA suppresses the onset of dextran sulfate sodium (DSS) -induced colitis in mice. In the present study, the effects of orally administered PBA are investigated, as this route of administration is more clinically relevant. The therapeutic efficacy of PBA (10 mg/12 h) in mice with experimental colitis was assessed based on the disease activity index, production of inflammatory cytokines, colon length and histopathological investigations. The results of the present study demonstrated a significantly higher survival rate in the PBA-treated group compared with the PBA-untreated (DSS control) group (P=0.0156). PBA treatment improved pathological indices of experimental colitis (P<0.05). Furthermore, the oral administration of PBA significantly inhibited the DSS-induced shortening of the colon (P<0.05) and overproduction of interleukin (IL)-1 beta and IL-6 (both P<0.05) as measured in colonic lavage fluids. A marked attenuation of the DSS-induced overproduction of tumor necrosis factor was also observed. For histopathological analysis, a marked decrease in mature goblet cells and increase in enlarged nuclei of the absorptive cells was observed in colon lesions of DSS control mice as compared with normal untreated mice. However, in the PBA-treated mice, no such lesions were observed and the mucosa resembled that of DSS-untreated mice. The results of the present study, combined with those results of a previous study, suggest that oral and intraperitoneal administration of PBA have similar preventative effects on DSS-induced colitis, achieved by suppressing its pathogenesis.
C1 [Ono, Kazuhiko; Hideshima, Yuko; Nakashima, Manabu] Fukuoka Univ, Fac Pharmaceut Sci, Dept Immunol & Mol Pharmacol, Fukuoka 8140180, Japan.
   [Nimura, Satoshi; Nabeshima, Kazuki] Fukuoka Univ, Dept Pathol, Fac Med, Fukuoka 8140180, Japan.
C3 Fukuoka University; Fukuoka University
RP Ono, K (通讯作者)，Fukuoka Univ, Fac Pharmaceut Sci, Dept Immunol & Mol Pharmacol, Jonan Ku, 8-19-1 Nanakuma, Fukuoka 8140180, Japan.
EM kazu-ono@adm.fukuoka-u.ac.jp
FU Central Research Institute of Fukuoka University [136003]
FX The present study was supported by the Central Research Institute of
   Fukuoka University (grant no. 136003). The authors would like to thank
   Dr Tomoyo Yasukochi, Dr Takuya Nishinakagawa and Dr Mai Hazekawa for
   advice on the manuscript.
CR Ananthakrishnan AN, 2015, DIGEST DIS SCI, V60, P290, DOI 10.1007/s10620-014-3350-9
   Baert F, 2003, NEW ENGL J MED, V348, P601, DOI 10.1056/NEJMoa020888
   Bosani M, 2009, BIOL-TARGETS THER, V3, P77
   Coelho T, 2014, INFLAMM BOWEL DIS, V20, P1813, DOI 10.1097/MIB.0000000000000174
   COOPER HS, 1993, LAB INVEST, V69, P238
   de Souza HSP, 2016, NAT REV GASTRO HEPAT, V13, P13, DOI [10.1038/nrgastro.2016.186, 10.1038/nrgastro.2015.186]
   Diaz GA, 2013, HEPATOLOGY, V57, P2171, DOI 10.1002/hep.26058
   Dionne S, 1998, CLIN EXP IMMUNOL, V112, P435
   Dupaul-Chicoine J, 2013, INFLAMM BOWEL DIS, V19, P2227, DOI 10.1097/MIB.0b013e31828dcac7
   Farrell RJ, 2003, GASTROENTEROLOGY, V124, P917, DOI 10.1053/gast.2003.50145
   Iannitti T, 2011, DRUGS R&D, V11, P227, DOI 10.2165/11591280-000000000-00000
   Katz JA, 2007, J DIGEST DIS, V8, P65, DOI 10.1111/j.1443-9573.2007.00287.x
   Ko JK, 2014, CURR PHARM DESIGN, V20, P1082, DOI 10.2174/13816128113199990416
   Kusaczuk M, 2015, CURR PHARM DESIGN, V21, P2147, DOI 10.2174/1381612821666150105160059
   Kwon KH, 2005, BIOCHEM BIOPH RES CO, V337, P647, DOI 10.1016/j.bbrc.2005.09.107
   Leitner Gerda C, 2016, World J Gastrointest Pharmacol Ther, V7, P5, DOI 10.4292/wjgpt.v7.i1.5
   Luo ZF, 2010, TOXICOL APPL PHARM, V246, P49, DOI 10.1016/j.taap.2010.04.005
   Maloy KJ, 2011, NATURE, V474, P298, DOI 10.1038/nature10208
   Morinaga M, 2015, J CLIN BIOCHEM NUTR, V57, P183, DOI 10.3164/jcbn.15-75
   Ono K, 2014, EXP THER MED, V7, P573, DOI 10.3892/etm.2013.1456
   Ono K, 2009, PARKINSONISM RELAT D, V15, P649, DOI 10.1016/j.parkreldis.2009.03.002
   Park JS, 2007, INT IMMUNOPHARMACOL, V7, P70, DOI 10.1016/j.intimp.2006.08.015
   Pedersen J, 2014, WORLD J GASTROENTERO, V20, P64, DOI 10.3748/wjg.v20.i1.64
   Podolsky DK, 2002, NEW ENGL J MED, V347, P417, DOI 10.1056/NEJMra0804647
   Roy A, 2012, PLOS ONE, V7, DOI 10.1371/journal.pone.0038113
   Rutgeerts P, 2004, GASTROENTEROLOGY, V126, P1593, DOI 10.1053/j.gastro.2004.02.070
   Sands BE, 2000, GASTROENTEROLOGY, V118, pS68, DOI 10.1016/S0016-5085(00)70007-2
   Scharl M, 2012, CURR OPIN GASTROEN, V28, P301, DOI 10.1097/MOG.0b013e328353e61e
   Tountas NA, 1999, GASTROENTEROLOGY, V117, P806, DOI 10.1016/S0016-5085(99)70338-0
   Wirtz S, 2007, NAT PROTOC, V2, P541, DOI 10.1038/nprot.2007.41
   Yamamoto T, 2010, INFLAMM BOWEL DIS, V16, P1905, DOI 10.1002/ibd.21260
   Yun Laura, 2009, Expert Rev Gastroenterol Hepatol, V3, P235, DOI 10.1586/egh.09.20
   Zhang YZ, 2014, WORLD J GASTROENTERO, V20, P91, DOI 10.3748/wjg.v20.i1.91
NR 33
TC 8
Z9 10
U1 0
U2 2
PU SPANDIDOS PUBL LTD
PI ATHENS
PA POB 18179, ATHENS, 116 10, GREECE
SN 1792-0981
EI 1792-1015
J9 EXP THER MED
JI Exp. Ther. Med.
PD DEC
PY 2017
VL 14
IS 6
BP 5485
EP 5490
DI 10.3892/etm.2017.5251
PG 6
WC Medicine, Research & Experimental
WE Science Citation Index Expanded (SCI-EXPANDED)
SC Research & Experimental Medicine
GA FP7LE
UT WOS:000417815000034
PM 29285080
OA Green Published, gold
DA 2024-01-22
ER

PT J
AU Bond, A
   Dodd, S
   Fisher, G
   Skouras, T
   Subramanian, S
AF Bond, Ashley
   Dodd, Susanna
   Fisher, Gareth
   Skouras, Thomas
   Subramanian, Sreedhar
TI Concurrent immunomodulator therapy is associated with higher adalimumab
   trough levels during scheduled maintenance therapy
SO SCANDINAVIAN JOURNAL OF GASTROENTEROLOGY
LA English
DT Article
DE IBD-basic; IBD-clinical; immunology
ID INFLAMMATORY-BOWEL-DISEASE; CROHNS-DISEASE; COMBINATION THERAPY;
   CO-TREATMENT; INFLIXIMAB; AZATHIOPRINE; ANTIBODIES; DRUG;
   PHARMACOKINETICS; MONOTHERAPY
AB Introduction: Combination therapy with infliximab and immunomodulators is superior to monotherapy, resulting in better outcomes and higher trough levels of infliximab. The role of concurrent immunomodulatory therapy on adalimumab trough levels has not been adequately investigated. We evaluated the impact of concomitant immunomodulation on adalimumab trough levels in patients on scheduled maintenance therapy.
   Method: We conducted a prospective observational, cross-sectional study of all inflammatory bowel disease patients on maintenance therapy who had adalimumab trough levels measured between January 2013 and January 2016. Drug level and anti-drug antibody measurements were performed on sera using a solid phase assay. Pairwise comparison of means was used to compare trough levels in patients with and without concomitant immune modulator therapy.
   Results: In total, 79 patients were included. Twenty-three patients (29.1%) were on weekly dosing whereas 56 (70.9%) were on alternate weeks. Median adalimumab trough levels were comparable in patients with and without clinical remission (6.8 mu g/ml (IQR 5.6-8.1) versus 6.7 mu g/ml (IQR 3.9-8.1), respectively. Patients with an elevated faecal calprotectin >250 mu g/g had lower adalimumab trough levels (median 6.7, IQR 3.9-8) compared to patients with faecal calprotectin <250 mu g/g (median 7.7, IQR 6.1-8.1) though this did not achieve statistical significance (p = .062). Median adalimumab trough levels among patients on concurrent immunomodulators was 7.2 mu g/ml (IQR 5.7-8.1) compared to those not on concurrent immunomodulator, 6.1 mu g/ml (IQR 2.7-7.7, p = .0297).
   Conclusion: Adalimumab trough levels were significantly higher in patients on concurrent immunomodulators during maintenance therapy. There was a trend towards a lower adalimumab trough level in patients with elevated calprotectin.
C1 [Bond, Ashley; Fisher, Gareth; Skouras, Thomas; Subramanian, Sreedhar] Royal Liverpool & Broadgreen Univ Hosp Trust, Dept Gastroenterol, Prescot St, Liverpool, Merseyside, England.
   [Dodd, Susanna] Univ Liverpool, Dept Biostat, Liverpool, Merseyside, England.
C3 University of Liverpool; Royal Liverpool & Broadgreen University
   Hospitals NHS Trust; University of Liverpool
RP Subramanian, S (通讯作者)，Royal Liverpool & Broadgreen Univ Hosp Trust, Dept Gastroenterol, Prescot St, Liverpool, Merseyside, England.
EM sreedhar.subramanian@rlbuht.ns.uk
FU MS; Actavis; Abbvie; Dr Falk Pharmaceuticals; Shire; MSD
FX AB, SD, TS and GF report no conflicts of interest. SS has received
   speaker fee from MSD, Actavis, Abbvie, Dr Falk Pharmaceuticals, Shire
   and received educational grant from MSD, Abbvie, Actavis and is an
   advisory board member for Abbvie, Dr Falk Pharmaceutics, Janssen and
   Vifor Pharmaceuticals.
CR Baert F, 2003, NEW ENGL J MED, V348, P601, DOI 10.1056/NEJMoa020888
   Beaugerie L, 2009, LANCET, V374, P1617, DOI 10.1016/S0140-6736(09)61302-7
   Bond A, 2016, EUR J GASTROEN HEPAT, V28, P271, DOI 10.1097/MEG.0000000000000544
   Boon GJAM, 2015, WORLD J GASTROENTERO, V21, P11469, DOI 10.3748/wjg.v21.i40.11469
   Bourrier A, 2016, ALIMENT PHARM THER, V43, P252, DOI 10.1111/apt.13466
   Chiu YL, 2013, INFLAMM BOWEL DIS, V19, P1112, DOI 10.1097/MIB.0b013e3182813242
   Colombel JF, 2010, NEW ENGL J MED, V362, P1383, DOI 10.1056/NEJMoa0904492
   Dhaliwal A, 2015, FRONTLINE GASTROENTE, V6, P14, DOI 10.1136/flgastro-2013-100420
   Drobne D, 2015, CLIN GASTROENTEROL H, V13, P514, DOI 10.1016/j.cgh.2014.07.027
   Karmiris K, 2009, GASTROENTEROLOGY, V137, P1628, DOI 10.1053/j.gastro.2009.07.062
   Kestens C, 2013, CLIN GASTROENTEROL H, V11, P826, DOI 10.1016/j.cgh.2013.01.012
   Kopylov U, 2014, J CROHNS COLITIS, V8, P1632, DOI 10.1016/j.crohns.2014.07.003
   Mazor Y, 2014, ALIMENT PHARM THER, V40, P620, DOI 10.1111/apt.12869
   Ordás I, 2012, CLIN PHARMACOL THER, V91, P635, DOI 10.1038/clpt.2011.328
   Osterman MT, 2014, CLIN GASTROENTEROL H, V12, P811, DOI 10.1016/j.cgh.2013.06.010
   Panaccione R, 2014, GASTROENTEROLOGY, V146, P392, DOI 10.1053/j.gastro.2013.10.052
   Peyrin-Biroulet L, 2011, GASTROENTEROLOGY, V141, P1621, DOI 10.1053/j.gastro.2011.06.050
   Reenaers C, 2012, ALIMENT PHARM THER, V36, P1040, DOI 10.1111/apt.12076
   Roblin X, 2003, ALIMENT PHARM THER, V18, P917, DOI 10.1046/j.1365-2036.2003.01778.x
   Roblin X, 2014, CLIN GASTROENTEROL H, V12, P80, DOI 10.1016/j.cgh.2013.07.010
   Ungar B, 2016, CLIN GASTROENTEROL H, V14, P550, DOI 10.1016/j.cgh.2015.10.025
   Van Assche G, 2008, GASTROENTEROLOGY, V134, P1861, DOI 10.1053/j.gastro.2008.03.004
   van Schaik T, 2014, INFLAMM BOWEL DIS, V20, P2292, DOI 10.1097/MIB.0000000000000208
   Vermeire S, 2007, GUT, V56, P1226, DOI 10.1136/gut.2006.099978
   Yarur AJ, 2015, CLIN GASTROENTEROL H, V13, P1118, DOI 10.1016/j.cgh.2014.12.026
   Zittan E, 2016, J CROHNS COLITIS, V10, P510, DOI 10.1093/ecco-jcc/jjw014
NR 26
TC 10
Z9 10
U1 0
U2 2
PU TAYLOR & FRANCIS LTD
PI ABINGDON
PA 2-4 PARK SQUARE, MILTON PARK, ABINGDON OR14 4RN, OXON, ENGLAND
SN 0036-5521
EI 1502-7708
J9 SCAND J GASTROENTERO
JI Scand. J. Gastroenterol.
PY 2017
VL 52
IS 2
BP 204
EP 208
DI 10.1080/00365521.2016.1245777
PG 5
WC Gastroenterology & Hepatology
WE Science Citation Index Expanded (SCI-EXPANDED)
SC Gastroenterology & Hepatology
GA EI4UD
UT WOS:000392488000015
PM 27797269
DA 2024-01-22
ER

PT J
AU Wroblova, K
   Kolorz, M
   Batovsky, M
   Zboril, V
   Suchankova, J
   Bartos, M
   Ulicny, B
   Pav, I
   Bartosova, L
AF Wroblova, Katerina
   Kolorz, Michal
   Batovsky, Marian
   Zboril, Vladimir
   Suchankova, Jana
   Bartos, Milan
   Ulicny, Boris
   Pav, Igor
   Bartosova, Ladislava
TI Gene Polymorphisms Involved in Manifestation of Leucopenia, Digestive
   Intolerance, and Pancreatitis in Azathioprine-Treated Patients
SO DIGESTIVE DISEASES AND SCIENCES
LA English
DT Article
DE Azathioprine; Inflammatory bowel disease; Inosine triphosphate
   diphosphatase; Thiopurine S-methyltransferase; Xanthine dehydrogenase;
   Pharmacogenomics
ID THIOPURINE S-METHYLTRANSFERASE; INFLAMMATORY-BOWEL-DISEASE; INOSINE
   TRIPHOSPHATE PYROPHOSPHATASE; ADVERSE DRUG-REACTIONS; CROHNS-DISEASE;
   XANTHINE-OXIDASE; PYROPHOSPHOHYDROLASE DEFICIENCY;
   FUNCTIONAL-CHARACTERIZATION; INDUCED MYELOSUPPRESSION; CAUCASIAN
   POPULATION
AB Approximately 10-28 % of patients experience adverse drug reactions related to treatment with thiopurines. The most serious reaction is myelosuppression, typically manifested as leucopenia, which occurs in approximately 2-5 % of patients. Other adverse drug reactions that often accompany thiopurine therapy are pancreatitis, hepatotoxicity, allergic reactions, digestive intolerance, arthralgia, febrile conditions, and rash.
   The objective of this study was to assess the relationship between variant alleles of thiopurine S-methyltransferase (SNPs 238G > C, 460G > A and 719A > G), inosine triphosphate diphosphatase (SNPs 94C > A and IVS2 + 21A > C), and xanthine dehydrogenase (837C > T) and the occurrence of adverse drug reactions to azathioprine therapy.
   Genotype was determined for 188 Caucasians diagnosed with inflammatory bowel disease treated with a standard dose of azathioprine (1.4-2.0 mg/kg/day). Allelic variants were determined by PCR-REA and real-time PCR methods. Results were statistically evaluated by use of Fisher's test and by odds ratio calculation.
   Variant genotype thiopurine S-methyltransferase predisposes to development of leucopenia (P = 0.003, OR = 5, CI 95 %, 1.8058-13.8444). Although not statistically significant, we observed a trend that suggested correlation between the occurrence of digestive intolerance and the variant genotype inosine triphosphate diphosphatase (P = 0.1102; OR 15.63, CI 95 %, 1.162-210.1094), and between the occurrence of pancreatitis and the variant allele xanthine dehydrogenase 837T (P = 0.1124; OR 12,1, CI 95 %, 1.15-126.37).
   The variant genotype thiopurine S-methyltransferase has been associated with the occurrence of leucopenia. The involvement of polymorphisms in inosine triphosphate diphosphatase and xanthine dehydrogenase genes in the development of digestive intolerance and pancreatitis will require further verification.
C1 [Wroblova, Katerina; Kolorz, Michal; Suchankova, Jana; Bartosova, Ladislava] Univ Vet & Pharmaceut Sci Brno, Dept Human Pharmacol & Toxicol, Fac Pharm, Brno 61242, Czech Republic.
   [Batovsky, Marian; Pav, Igor] Univ Hosp Bratislava Petrzalka, Gastroenterol Clin, Bratislava 85107, Slovakia.
   [Zboril, Vladimir] Univ Hosp, Dept Internal Med & Hepatogastroenterol, Brno 62500, Czech Republic.
   [Bartos, Milan] Univ Vet & Pharmaceut Sci, Dept Nat Drugs, Fac Pharm, Brno 61242, Czech Republic.
   [Ulicny, Boris] YBUX Ltd, Brno 61600, Czech Republic.
C3 University of Veterinary Sciences Brno; Slovak Medical University
   Bratislava; University Hospital Brno; University of Veterinary Sciences
   Brno
RP Kolorz, M (通讯作者)，Univ Vet & Pharmaceut Sci Brno, Dept Human Pharmacol & Toxicol, Fac Pharm, Palackeho 1-3, Brno 61242, Czech Republic.
EM kolorzm@vfu.cz
RI Bartošová, Ladislava/AAC-8736-2022
OI Bartošová, Ladislava/0000-0001-9842-313X
FU Ministry of Health of the Czech Republic [NR9342-3/2007]; University of
   Veterinary and Pharmaceutical Sciences Brno [2/2010]; Ministry of
   Industry and Trade of the Czech Republic [FR-TI2/075]
FX This work was supported by grant project no. NR9342-3/2007 of the
   Ministry of Health of the Czech Republic, grant project no. 2/2010 of
   the University of Veterinary and Pharmaceutical Sciences Brno, and grant
   project no. FR-TI2/075 of the Ministry of Industry and Trade of the
   Czech Republic (support for research and development).
CR Al Hadithy AFY, 2005, DIGEST LIVER DIS, V37, P282, DOI 10.1016/j.dld.2004.09.029
   Allorge D, 2005, GUT, V54, P565, DOI 10.1136/gut.2004.055947
   Ansari A, 2002, ALIMENT PHARM THER, V16, P1743, DOI 10.1046/j.1365-2036.2002.01353.x
   Arenas M, 2007, BBA-MOL BASIS DIS, V1772, P96, DOI 10.1016/j.bbadis.2006.10.006
   Bierau J, 2007, PHARMACOGENOMICS, V8, P1221, DOI 10.2217/14622416.8.9.1221
   Breen DP, 2005, LIVER TRANSPLANT, V11, P826, DOI 10.1002/lt.20377
   Cao HN, 2002, J HUM GENET, V47, P620, DOI 10.1007/s100380200095
   Colombel JF, 2000, GASTROENTEROLOGY, V118, P1025, DOI 10.1016/S0016-5085(00)70354-4
   CONNELL WR, 1993, GUT, V34, P1081, DOI 10.1136/gut.34.8.1081
   Cuffari C, 2002, GASTROENTEROLOGY, V122, pA221
   de la Moureyre CSV, 1998, BRIT J PHARMACOL, V125, P879, DOI 10.1038/sj.bjp.0702152
   Derijks LJJ, 2010, CURR PHARM DESIGN, V16, P145, DOI 10.2174/138161210790112773
   Dubinsky MC, 2000, GASTROENTEROLOGY, V118, P705, DOI 10.1016/S0016-5085(00)70140-5
   Dubinsky MC, 2005, AM J GASTROENTEROL, V100, P2239, DOI 10.1111/j.1572-0241.2005.41900.x
   Evans WE, 2001, J CLIN ONCOL, V19, P2293, DOI 10.1200/JCO.2001.19.8.2293
   Ganiere-Monteil C, 2004, EUR J CLIN PHARMACOL, V60, P89, DOI 10.1007/s00228-004-0732-5
   Gardiner SJ, 2008, CLIN GASTROENTEROL H, V6, P654, DOI 10.1016/j.cgh.2008.02.032
   GUERCIOLINI R, 1991, CLIN PHARMACOL THER, V50, P663, DOI 10.1038/clpt.1991.205
   Hawwa AF, 2008, BRIT J CLIN PHARMACO, V66, P517, DOI 10.1111/j.1365-2125.2008.03248.x
   Heller T, 2004, CLIN CHEM, V50, P2182, DOI 10.1373/clinchem.2004.039685
   Herting G, 2010, BBA-MOL BASIS DIS, V1802, P269, DOI 10.1016/j.bbadis.2009.11.002
   Kaskas BA, 2003, GUT, V52, P140, DOI 10.1136/gut.52.1.140
   Kolorz M, 2009, NEUROENDOCRINOL LETT, V30, P137
   Kudo M, 2008, PHARMACOGENET GENOM, V18, P243, DOI 10.1097/FPC.0b013e3282f55e2e
   Kurzawski M, 2009, EUR J CLIN PHARMACOL, V65, P533, DOI 10.1007/s00228-009-0630-y
   Loennechen T, 2001, CLIN PHARMACOL THER, V70, P183, DOI 10.1067/mcp.2001.117445
   Maeda T, 2005, MOL GENET METAB, V85, P271, DOI 10.1016/j.ymgme.2005.03.011
   Marinaki AM, 2004, PHARMACOGENETICS, V14, P181, DOI 10.1097/00008571-200403000-00006
   Marsh S, 2004, J HUM GENET, V49, P579, DOI 10.1007/s10038-004-0183-y
   PARKS DA, 1986, ACTA PHYSIOL SCAND, V126, P87
   Patel AA, 2006, J AM ACAD DERMATOL, V55, P369, DOI 10.1016/j.jaad.2005.07.059
   Priest VL, 2006, PHARMACOECONOMICS, V24, P767, DOI 10.2165/00019053-200624080-00004
   Regueiro M, 2002, J CLIN GASTROENTEROL, V35, P240, DOI 10.1097/00004836-200209000-00008
   RELLING MV, 1992, CLIN PHARMACOL THER, V52, P643, DOI 10.1038/clpt.1992.203
   Roberts-Thomson C, 2005, J GASTROEN HEPATOL, V20, P955, DOI 10.1111/j.1400-1746.2005.03964.x
   Sanderson J, 2004, ANN CLIN BIOCHEM, V41, P294, DOI 10.1258/0004563041201455
   Shipkova M, 2006, CLIN CHEM, V52, P240, DOI 10.1373/clinchem.2005.059501
   Smith MA, 2009, ALIMENT PHARM THER, V30, P375, DOI 10.1111/j.1365-2036.2009.04057.x
   Stocco G, 2009, CLIN PHARMACOL THER, V85, P164, DOI 10.1038/clpt.2008.154
   Sumi S, 2002, HUM GENET, V111, P360, DOI 10.1007/s00439-002-0798-z
   Tapner MJ, 2004, J HEPATOL, V40, P454, DOI 10.1016/j.jhep.2003.11.024
   Ujiie S, 2008, PHARMACOGENET GENOM, V18, P887, DOI 10.1097/FPC.0b013e3283097328
   van Dieren JM, 2005, GUT, V54, P1664
   Yates CR, 1997, ANN INTERN MED, V126, P608, DOI 10.7326/0003-4819-126-8-199704150-00003
   Zabala-Fernández W, 2011, J GASTROINTEST LIVER, V20, P247
   Zelinkova Z, 2006, CLIN GASTROENTEROL H, V4, P44, DOI 10.1016/j.cgh.2005.10.019
NR 46
TC 23
Z9 25
U1 1
U2 10
PU SPRINGER
PI DORDRECHT
PA VAN GODEWIJCKSTRAAT 30, 3311 GZ DORDRECHT, NETHERLANDS
SN 0163-2116
EI 1573-2568
J9 DIGEST DIS SCI
JI Dig. Dis. Sci.
PD SEP
PY 2012
VL 57
IS 9
BP 2394
EP 2401
DI 10.1007/s10620-012-2163-y
PG 8
WC Gastroenterology & Hepatology
WE Science Citation Index Expanded (SCI-EXPANDED)
SC Gastroenterology & Hepatology
GA 995VW
UT WOS:000308043300021
PM 22535280
DA 2024-01-22
ER

PT J
AU Hyams, J
   Damaraju, L
   Blank, M
   Johanns, J
   Guzzo, C
   Winter, HS
   Kugathasan, S
   Cohen, S
   Markowitz, J
   Escher, JC
   Veereman-Wauters, G
   Crandall, W
   Baldassano, R
   Griffiths, A
AF Hyams, Jeffrey
   Damaraju, Lakshmi
   Blank, Marion
   Johanns, Jewel
   Guzzo, Cynthia
   Winter, Harland S.
   Kugathasan, Subra
   Cohen, Stanley
   Markowitz, James
   Escher, Johanna C.
   Veereman-Wauters, Gigi
   Crandall, Wallace
   Baldassano, Robert
   Griffiths, Anne
CA T72 Study Grp
TI Induction and Maintenance Therapy With Infliximab for Children With
   Moderate to Severe Ulcerative Colitis
SO CLINICAL GASTROENTEROLOGY AND HEPATOLOGY
LA English
DT Article
DE Mucosal Healing; Inflammatory Bowel Disease (IBD); Clinical Trial;
   Pediatric Ulcerative Colitis Activity Index (PUCAI)
ID INFLAMMATORY-BOWEL-DISEASE; PROSPECTIVE MULTICENTER; CROHNS-DISEASE;
   LYMPHOMA
AB BACKGROUND & AIMS: We evaluated the efficacy and safety of infliximab for inducing and maintaining benefit in children with moderately to severely active ulcerative colitis (UC). METHODS: Patients (6-17 years old) who had active UC (Mayo scores of 6-12; endoscopic subscores >= 2) and had not responded to or tolerated conventional treatment were given 5 mg/kg infliximab at weeks 0, 2, and 6. The primary end point was response at week 8 (decreases in Mayo scores >= 30% and >= 3 points and decreases in rectal bleeding subscores of >= 1 or an absolute subscore of <= 1). At week 8, only responders were randomly assigned to groups given infliximab every 8 or 12 weeks (q8w or q12w) and followed through week 54. Maintenance end points included pediatric UC activity index scores <10 points, defined as remission. RESULTS: At week 8, infliximab induced a response in 73.3% of patients (44 of 60) (95% confidence interval, 62.1%-84.5%; a positive result was defined by 95% confidence interval lower limit >40%). Among responders, twice as many were in remission at week 54 after q8w (8 of 21, 38.1%) than q12w (4 of 22, 18.2%; P = .146) therapy. Assuming the q8w remission rate for responders, the overall remission rate at week 54 would be 28.6%. Serious adverse events and infusion reactions occurred in similar proportions in the q8w and q12w groups. No deaths, malignancies, opportunistic infections, tuberculosis, or delayed hypersensitivity reactions were reported. CONCLUSIONS: Infliximab was safe and effective, inducing a response at week 8 in 73.3% of pediatric patients with moderate to severely active UC who did not respond to conventional therapy. The overall remission rate at week 54 for all enrolled patients was 28.6%, assuming the more effective q8w remission rate.
C1 [Hyams, Jeffrey] Connecticut Childrens Med Ctr, Div Digest Dis & Nutr, Hartford, CT 06106 USA.
   [Damaraju, Lakshmi; Blank, Marion; Johanns, Jewel; Guzzo, Cynthia] Janssen Res & Dev LLC, Spring House, PA USA.
   [Winter, Harland S.] Massachusetts Gen Hosp Children, Boston, MA USA.
   [Kugathasan, Subra] Emory Univ, Sch Med, Atlanta, GA USA.
   [Cohen, Stanley] Childrens Ctr Digest Hlth Care, Atlanta, GA USA.
   [Markowitz, James] Cohen Childrens Med Ctr New York, New Hyde Pk, NY USA.
   [Escher, Johanna C.] Sophia Childrens Univ Hosp, Erasmus Med Ctr, Rotterdam, Netherlands.
   [Veereman-Wauters, Gigi] Queen Paola Childrens Hosp, Antwerp, Belgium.
   [Crandall, Wallace] Nationwide Childrens Hosp, Columbus, OH USA.
   [Baldassano, Robert] Childrens Hosp Philadelphia, Philadelphia, PA 19104 USA.
   [T72 Study Grp] Hosp Sick Children, Toronto, ON M5G 1X8, Canada.
C3 Connecticut Children's Medical Center; Johnson & Johnson; Johnson &
   Johnson USA; Janssen Biotech Inc; Emory University; Northwell Health;
   North Shore University Hospital; Steven & Alexandra Cohen Children's
   Medical Center of New York; Erasmus University Rotterdam; Erasmus MC;
   Erasmus MC - Sophia Children's Hospital; University System of Ohio; Ohio
   State University; Nationwide Childrens Hospital; University of
   Pennsylvania; Pennsylvania Medicine; Childrens Hospital of Philadelphia;
   University of Toronto; Hospital for Sick Children (SickKids)
RP Hyams, J (通讯作者)，Connecticut Childrens Med Ctr, Div Digest Dis & Nutr, 282 Washington St, Hartford, CT 06106 USA.
EM jhyams@ccmckids.org
RI Crandall, Wallace/E-2928-2011
OI Jacobson, Kevan/0000-0001-7269-8557; leleiko, neal/0000-0001-7699-1400
FU Janssen Research & Development, LLC
FX Janssen Research & Development, LLC, provided support for this study.
CR [Anonymous], 2010, DAT FIL
   Baldassano RN, 1999, GASTROENTEROL CLIN N, V28, P445, DOI 10.1016/S0889-8553(05)70064-9
   Mackey AC, 2007, J PEDIATR GASTR NUTR, V44, P265, DOI 10.1097/MPG.0b013e31802f6424
   Eidelwein AP, 2005, INFLAMM BOWEL DIS, V11, P213, DOI 10.1097/01.MIB.0000160803.44449.a5
   Hanauer SB, 2004, CLIN GASTROENTEROL H, V2, P542, DOI 10.1016/S1542-3565(04)00238-1
   Hyams J, 2007, GASTROENTEROLOGY, V132, P863, DOI 10.1053/j.gastro.2006.12.003
   Hyams J, 2006, CLIN GASTROENTEROL H, V4, P1118, DOI 10.1016/j.cgh.2006.04.008
   Hyams JS, 2011, AM J GASTROENTEROL, V106, P981, DOI 10.1038/ajg.2010.493
   Hyams JS, 2010, AM J GASTROENTEROL, V105, P1430, DOI 10.1038/ajg.2009.759
   Kandiel A, 2005, GUT, V54, P1121, DOI 10.1136/gut.2004.049460
   Kelsen J, 2008, INFLAMM BOWEL DIS, V14, pS9, DOI 10.1002/ibd.20560
   Mackey AC, 2009, J PEDIATR GASTR NUTR, V48, P386, DOI 10.1097/MPG.0b013e3181957a11
   Mamula P, 2002, J PEDIATR GASTR NUTR, V34, P307, DOI 10.1097/00005176-200203000-00017
   Ringheanu Mihaela, 2002, Curr Treat Options Gastroenterol, V5, P181, DOI 10.1007/s11938-002-0040-z
   Rutgeerts P, 2005, NEW ENGL J MED, V353, P2462, DOI 10.1056/NEJMoa050516
   Sauer CG, 2009, GASTROENTEROL CLIN N, V38, P611, DOI 10.1016/j.gtc.2009.07.010
   SCHROEDER KW, 1987, NEW ENGL J MED, V317, P1625, DOI 10.1056/NEJM198712243172603
   Turner D, 2007, GASTROENTEROLOGY, V133, P423, DOI 10.1053/j.gastro.2007.05.029
   Turner D, 2011, INFLAMM BOWEL DIS, V17, P440, DOI 10.1002/ibd.21383
   Turner D, 2010, GASTROENTEROLOGY, V138, P2282, DOI 10.1053/j.gastro.2010.02.047
NR 20
TC 177
Z9 188
U1 0
U2 4
PU ELSEVIER SCIENCE INC
PI NEW YORK
PA 360 PARK AVE SOUTH, NEW YORK, NY 10010-1710 USA
SN 1542-3565
J9 CLIN GASTROENTEROL H
JI Clin. Gastroenterol. Hepatol.
PD APR
PY 2012
VL 10
IS 4
BP 391
EP U169
DI 10.1016/j.cgh.2011.11.026
PG 10
WC Gastroenterology & Hepatology
WE Science Citation Index Expanded (SCI-EXPANDED)
SC Gastroenterology & Hepatology
GA 919CH
UT WOS:000302297900018
PM 22155755
DA 2024-01-22
ER

PT J
AU Söderholm, JD
AF Soderholm, Johan D.
TI Mast Cells and Mastocytosis
SO DIGESTIVE DISEASES
LA English
DT Article
DE Inflammatory bowel disease; Irritable bowel syndrome; Stress; Systemic
   mastocytosis
ID CORTICOTROPIN-RELEASING-FACTOR; HUMAN INTESTINAL EPITHELIUM;
   CROHNS-DISEASE; BARRIER DYSFUNCTION; ACUTE STRESS; IBS PATIENTS;
   RECEPTORS; PERMEABILITY; ACTIVATION; TRANSPORT
AB Mast cells (MCs) typically reside at barrier sites of the body, including the intestinal mucosa, and play a vital role in innate host defence. Activated MCs release a wide variety of bioactive mediators. These include preformed mediators stored in the granules (e. g. histamine and tryptase) and newly synthesised mediators (e. g. prostaglandins, leukotrienes and cytokines). MCs are present in all layers throughout the gastrointestinal (GI) tract and there is a close bi-directional connection between MCs and enteric nerves that is of vital importance in the regulation of GI functions. Some gain-of-function mutations in c-kit, encoding the tyrosine kinase-receptor for stem cell factor, are associated with the rare disease entity, systemic mastocytosis. These patients present symptoms arising from MC mediator release or infiltration. GI manifestations are common in this patient group, mainly abdominal pain and diarrhoea. Endoscopy with biopsies reveals MC infiltration in the mucosa. Other diagnostic tools include bone marrow biopsy and serum tryptase. Treatment is symptomatic with antihistamines or cromoglycate in mild cases, whereas severe cases need cytoreductive therapy that should be managed with expert haematologists. From a day-to-day clinical perspective, the important role of MCs in neuroimmune interaction has been implicated in the intestinal response to stress, in alterations of mucosal and neuromuscular function in irritable bowel syndrome or inflammatory bowel disease, and in the pathogenesis of nonerosive oesophageal reflux disease. Thus, MCs have important regulatory and protective roles in innate defence, in addition to being a potential mediator of mucosal pathophysiology in GI diseases. We need to learn how to balance the response of these volatile cells to be able to benefit from their versatility. Copyright (C) 2010 S. Karger AG, Basel
C1 Linkoping Univ Hosp, Dept Clin & Expt Med, Colorectal Surg Unit, Dept Surg, SE-58185 Linkoping, Sweden.
C3 Linkoping University
RP Söderholm, JD (通讯作者)，Linkoping Univ Hosp, Dept Clin & Expt Med, Colorectal Surg Unit, Dept Surg, SE-58185 Linkoping, Sweden.
EM johan.d.soderholm@liu.se
CR Alonso C, 2008, GASTROENTEROLOGY, V135, P163, DOI 10.1053/j.gastro.2008.03.036
   Andoh A, 2006, ONCOL REP, V16, P103
   Austen KF, 2001, LEUKEMIA RES, V25, P511, DOI 10.1016/S0145-2126(01)00030-3
   Barbara G, 2004, GASTROENTEROLOGY, V126, P693, DOI 10.1053/j.gastro.2003.11.055
   BARCLAY GR, 1987, GASTROENTEROLOGY, V93, P91, DOI 10.1016/0016-5085(87)90319-2
   Barreau F, 2007, J PHYSIOL-LONDON, V580, P347, DOI 10.1113/jphysiol.2006.120907
   Bischoff SC, 2007, NAT REV IMMUNOL, V7, P93, DOI 10.1038/nri2018
   Bischoff SC, 2009, SEMIN IMMUNOPATHOL, V31, P185, DOI 10.1007/s00281-009-0165-4
   Cao J, 2005, J IMMUNOL, V174, P7665, DOI 10.4049/jimmunol.174.12.7665
   Castagliuolo I, 1996, AM J PHYSIOL-GASTR L, V271, pG884, DOI 10.1152/ajpgi.1996.271.5.G884
   Castagliuolo I, 1998, AM J PHYSIOL-GASTR L, V274, pG1094, DOI 10.1152/ajpgi.1998.274.6.G1094
   Cenac N, 2002, AM J PATHOL, V161, P1903, DOI 10.1016/S0002-9440(10)64466-5
   Christerson U, 2009, J CROHNS COLITIS, V3, P100, DOI 10.1016/j.crohns.2008.11.003
   CROWE SE, 1993, GASTROENTEROLOGY, V105, P764, DOI 10.1016/0016-5085(93)90894-I
   De Schepper HU, 2008, ALIMENT PHARM THER, V27, P621, DOI 10.1111/j.1365-2036.2008.03624.x
   Demaude J, 2006, GUT, V55, P655, DOI 10.1136/gut.2005.078675
   ELLATI SG, 1994, J INVEST DERMATOL, V102, P803, DOI 10.1111/1523-1747.ep12378589
   Farré R, 2007, GUT, V56, P1191, DOI 10.1136/gut.2006.113688
   Féger F, 2002, TRENDS IMMUNOL, V23, P151, DOI 10.1016/S1471-4906(01)02156-1
   Feldman MJ, 1996, GASTROENTEROLOGY, V110, P121, DOI 10.1053/gast.1996.v110.pm8536848
   Gecse K, 2008, GUT, V57, P591, DOI 10.1136/gut.2007.140210
   Gelbmann CM, 1999, GUT, V45, P210, DOI 10.1136/gut.45.2.210
   Grotjohann I, 2000, ANN NY ACAD SCI, V915, P282
   Guilarte M, 2007, GUT, V56, P203, DOI 10.1136/gut.2006.100594
   Jacob C, 2005, J BIOL CHEM, V280, P31936, DOI 10.1074/jbc.M506338200
   Jakate S, 2006, ARCH PATHOL LAB MED, V130, P362
   Jensen RT, 2000, HEMATOL ONCOL CLIN N, V14, P579, DOI 10.1016/S0889-8588(05)70298-7
   Kiliaan AJ, 1998, AM J PHYSIOL-GASTR L, V275, pG1037, DOI 10.1152/ajpgi.1998.275.5.G1037
   KING T, 1992, DIGEST DIS SCI, V37, P490, DOI 10.1007/BF01307568
   KITAMURA Y, 1978, BLOOD, V52, P447
   Lee JK, 2008, WORLD J GASTROENTERO, V14, P7005, DOI 10.3748/wjg.14.7005
   Lennartsson J, 2005, STEM CELLS, V23, P16, DOI 10.1634/stemcells.2004-0117
   LENZ HJ, 1988, GASTROENTEROLOGY, V94, P598, DOI 10.1016/0016-5085(88)90229-6
   LENZ HJ, 1988, GASTROENTEROLOGY, V95, P1510, DOI 10.1016/S0016-5085(88)80070-2
   Marshall JS, 2004, NAT REV IMMUNOL, V4, P787, DOI 10.1038/nri1460
   Metcalfe DD, 2001, LEUKEMIA RES, V25, P577, DOI 10.1016/S0145-2126(01)00046-7
   MORIMOTO M, 1993, BLOOD, V82, P3315
   Nakade Y, 2007, AM J PHYSIOL-GASTR L, V292, pG1037, DOI 10.1152/ajpgi.00419.2006
   Ogilvie-Mcdaniel C, 2008, ANN ALLERG ASTHMA IM, V101, P645, DOI 10.1016/S1081-1206(10)60231-1
   Okumura S, 2009, CLIN IMMUNOL, V130, P175, DOI 10.1016/j.clim.2008.08.027
   Patnaik MM, 2007, CURR CANCER DRUG TAR, V7, P492
   Patnaik MM, 2007, ARCH PATHOL LAB MED, V131, P784
   Piche T, 2008, GUT, V57, P468, DOI 10.1136/gut.2007.127068
   Piche T, 2009, GUT, V58, P196, DOI 10.1136/gut.2007.140806
   Rao KN, 2008, ANN NY ACAD SCI, V1143, P83, DOI 10.1196/annals.1443.023
   Santos J, 1999, AM J PHYSIOL-GASTR L, V277, pG391, DOI 10.1152/ajpgi.1999.277.2.G391
   Santos J, 2001, GUT, V48, P630, DOI 10.1136/gut.48.5.630
   Santos J, 1998, GASTROENTEROLOGY, V114, P640, DOI 10.1016/S0016-5085(98)70577-3
   Shah NP, 2006, BLOOD, V108, P286, DOI 10.1182/blood-2005-10-3969
   Söderholm JD, 2004, GUT, V53, P1817, DOI 10.1136/gut.2004.041426
   Söderholm JD, 2002, GASTROENTEROLOGY, V123, P1099, DOI 10.1053/gast.2002.36019
   Taché Y, 2007, J CLIN INVEST, V117, P33, DOI 10.1172/JCI30085
   Theoharides TC, 1999, DIGEST DIS SCI, V44, p87S
   Theoharides TC, 2006, ANN NY ACAD SCI, V1088, P78, DOI 10.1196/annals.1366.025
   Tkaczyk C, 2004, INT ARCH ALLERGY IMM, V133, P305, DOI 10.1159/000077213
   Tu Y, 2005, GASTROENTEROLOGY, V129, P928, DOI 10.1053/j.gastro.2005.06.014
   Tu YH, 2006, AM J PHYSIOL-GASTR L, V291, pG532, DOI 10.1152/ajpgi.00524.2005
   Valent P, 2005, LEUKEMIA LYMPHOMA, V46, P35, DOI 10.1080/10428190400010775
   Valent P, 2001, LEUKEMIA RES, V25, P603, DOI 10.1016/S0145-2126(01)00038-8
   van der Kleij HPM, 2003, J IMMUNOL, V171, P2074, DOI 10.4049/jimmunol.171.4.2074
   von Köckritz-Blickwede M, 2008, BLOOD, V111, P3070, DOI 10.1182/blood-2007-07-104018
   Wallon C, 2008, GUT, V57, P50, DOI 10.1136/gut.2006.117549
   Wallon C, 2009, ANN NY ACAD SCI, V1165, P206, DOI 10.1111/j.1749-6632.2009.04030.x
   Wu SV, 2007, ENDOCRINOLOGY, V148, P1675, DOI 10.1210/en.2006-0565
   Yu LCH, 2001, IMMUNOL REV, V179, P61, DOI 10.1034/j.1600-065X.2001.790107.x
NR 65
TC 10
Z9 12
U1 0
U2 1
PU KARGER
PI BASEL
PA ALLSCHWILERSTRASSE 10, CH-4009 BASEL, SWITZERLAND
SN 0257-2753
EI 1421-9875
J9 DIGEST DIS
JI Dig. Dis.
PY 2009
VL 27
SU 1
BP 129
EP 136
DI 10.1159/000268133
PG 8
WC Gastroenterology & Hepatology
WE Science Citation Index Expanded (SCI-EXPANDED)
SC Gastroenterology & Hepatology
GA 566FM
UT WOS:000275355500020
PM 20203509
DA 2024-01-22
ER

PT J
AU Holzheimer, RG
AF Holzheimer, RG
TI Hemorrhoidectomy: Indications and risks
SO EUROPEAN JOURNAL OF MEDICAL RESEARCH
LA English
DT Review
DE hemorrhoids; hemorrhoidectomy; fecal incontinence; external thrombosed
   hemorrhoids; anal fistula; complication; anal manometry; endoanal
   sonography; internal anal sphincter; ischiorectal abscess
ID INTERNAL ANAL-SPHINCTER; FISTULA-IN-ANO; RANDOMIZED CONTROLLED-TRIAL;
   HORSESHOE-ABSCESS FISTULA; FECAL INCONTINENCE; PELVIC FLOOR;
   MILLIGAN-MORGAN; SURGICAL-TREATMENT; FOLLOW-UP; STAPLER HEMORRHOIDECTOMY
AB Hemorrhoids are a common cause of perianal complaints and affect 1-10 million people in North-America and with similar incidence in Europe. Symptomatic hemorrhoids are associated with nutrition, inherited predisposition, retention of feces with or without chronic abuse of laxatives or diarrhea. Increased pressure and shearing force in the anal canal may lead to severe changes in topography with detachment of the hemorrhoids from the internal sphincter and fibromuscular network resulting in bleeding, itching, pain and disordered anorectal function, even incontinence. The significance of hemorrhoids for anal continence (corpus cavernosum) is recognized. In most instances, hemorrhoids are treated conservatively; the surgeon is contacted when conservative measures have failed or complications, e.g., thrombosis, have occurred. 4 prolapsed internal hemorrhoids are the main indication for hemorrhoidectomy: high (Parks) or low (Milligan-Morgan) ligation with excision, closed hemorrhoidectomy (Ferguson) or stapler hemorrhoidectomy. Thrombosed external hemorrhoids are primary treated by incision and secondary by excision. Complications after operative treatment of external thrombosed hemorrhoids are rare. After standard hemorrhoidectomy for internal hemorrhoids approximately 10% may have a complicated follow-up (bleeding, fissure, fistula, abscess, stenosis, urinary retention, soiling, incontinence); there may be concomitant disease, e.g., perianal cryptoglandular infection, causing complex fistula/abscess, which is associated with an increased risk (30-80%) for complications, e.g., incontinence. Other treatment options, e.g., sphincterotomy, anal stretch, have been accused to cause more complications, e.g., incontinence in 30-50% of cases. However, incontinence is a complex phenomenon; it is evident that an isolated single injury is normally not a sufficient cause, e.g., injury of the internal sphincter. The majority of patients may present with prior obstetric injury, perianal infection or Crohn's disease and other comorbidity. Therefore all systemic and regional disorders, causing incontinence, should be excluded before starting manometric, neurophysiological and sonographic investigations. Variation and overlap in test results, patient-, instrument- or operator-dependent factors ask for cautious interpretation. There is vast evidence that the demonstration of muscle fibers in hemorrhoidectomy specimens is a normal feature. In conclusion, standard hemorrhoidectomy with proper indication is a safe procedure. If complications occur, it is in the interest of the patient and surgeon to perform a thorough investigation.
C1 Univ Halle Wittenberg, Halle An Der Saale, Germany.
C3 Martin Luther University Halle Wittenberg
RP Holzheimer, RG (通讯作者)，Praxiklin Sauerlach, Ctr Daycare Surg, Tegernseer Landstr 8, D-82054 Sauerlach, Germany.
EM info@praxisklinik-sauerlach.de
RI Holzheimer, Rene/GRX-9811-2022
CR Abbasakoor F, 1998, BRIT J SURG, V85, P1522
   AGUILAR PS, 1985, DIS COLON RECTUM, V28, P496, DOI 10.1007/BF02554093
   ALUWIHARE APR, 1983, ANN ROY COLL SURG, V65, P121
   ANDREWS BT, 1993, DIS COLON RECTUM, V36, P580, DOI 10.1007/BF02049865
   ARABI Y, 1977, AM J SURG, V134, P608, DOI 10.1016/0002-9610(77)90445-7
   Arbman G, 2000, DIS COLON RECTUM, V43, P31, DOI 10.1007/BF02237240
   Argov S, 1999, DIGEST SURG, V16, P375, DOI 10.1159/000018750
   ARNOLD MW, 1990, DIS COLON RECTUM, V33, P684, DOI 10.1007/BF02150745
   ASFAR SK, 1988, DIS COLON RECTUM, V31, P181, DOI 10.1007/BF02552543
   BARADNAY G, 1974, AM J PROCTOL GASTRO, V25, P59
   BARTOLO DCC, 1983, BRIT J SURG, V70, P664, DOI 10.1002/bjs.1800701108
   Beattie G C, 2002, Colorectal Dis, V4, P450, DOI 10.1046/j.1463-1318.2002.00371.x
   BELLIVEAU P, 1983, DIS COLON RECTUM, V26, P152, DOI 10.1007/BF02560157
   BENNETT RC, 1963, BMJ-BRIT MED J, P216
   BEVANS DW, 1973, AM J SURG, V126, P765, DOI 10.1016/S0002-9610(73)80067-4
   BLEDAY R, 1992, DIS COLON RECTUM, V35, P477, DOI 10.1007/BF02049406
   BLESSING H, 1983, HELV CHIR ACTA, V49, P861
   BREARLEY S, 1988, DIS COLON RECTUM, V31, P403, DOI 10.1007/BF02564898
   Brisinda G, 2000, BRIT MED J, V321, P582, DOI 10.1136/bmj.321.7261.582
   Brisinda G, 2000, BRIT J SURG, V87, P251, DOI 10.1046/j.1365-2168.2000.01365-4.x
   Brown S R, 2001, Colorectal Dis, V3, P175, DOI 10.1046/j.1463-1318.2001.00224.x
   BRUCK CE, 1988, INT J COLORECTAL DIS, V3, P210, DOI 10.1007/BF01660716
   Buchanan GN, 2001, HOSP MED, V62, P533, DOI 10.12968/hosp.2001.62.9.1642
   BUCHMANN P, 1980, GUT, V21, P137, DOI 10.1136/gut.21.2.137
   BULS JG, 1978, SURG CLIN N AM, V58, P469
   BURKE RM, 1951, AM J SURG, V82, P659, DOI 10.1016/0002-9610(51)90437-0
   BURKITT DP, 1975, CAN J SURG, V18, P483
   Carapeti EA, 1998, LANCET, V351, P169, DOI 10.1016/S0140-6736(97)09003-X
   Carapeti EA, 1999, GUT, V45, P719, DOI 10.1136/gut.45.5.719
   CATTOSMITH AG, 1995, J PEDIATR-US, V127, P954, DOI 10.1016/S0022-3476(95)70036-6
   Cheetham MJ, 2000, LANCET, V356, P730, DOI 10.1016/S0140-6736(00)02632-5
   CHEONG DMO, 1995, MUSCLE NERVE, V18, P612, DOI 10.1002/mus.880180608
   CHRABOT CM, 1983, DIS COLON RECTUM, V26, P105, DOI 10.1007/BF02562586
   CHRISTENSEN A, 1986, DIS COLON RECTUM, V29, P454, DOI 10.1007/BF02561583
   Chung CC, 2002, DIS COLON RECTUM, V45, P789, DOI 10.1007/s10350-004-6299-5
   CIROCCO WC, 1992, DIS COLON RECTUM, V35, P537, DOI 10.1007/BF02050532
   Cox SW, 1997, AM SURGEON, V63, P686
   CULP CE, 1984, MAYO CLIN PROC, V59, P613, DOI 10.1016/S0025-6196(12)62413-6
   DAYAL Y, 1989, ROBBINS PATHOLOGIC B, P827
   DENNISON AR, 1988, SURG CLIN N AM, V68, P1401
   Diamant NE, 1999, GASTROENTEROLOGY, V116, P735, DOI 10.1016/S0016-5085(99)70195-2
   DROSSMAN DA, 1986, DIGEST DIS SCI, V31, P1221, DOI 10.1007/BF01296523
   DUTHIE HL, 1960, BRIT J SURG, V47, P585, DOI 10.1002/bjs.18004720602
   Ebert KH, 2002, ZBL CHIR, V127, P9, DOI 10.1055/s-2002-20224
   EISENHAMMER S, 1954, S Afr Med J, V28, P264
   EISENHAMMER S, 1961, SURG GYNECOL OBSTET, V113, P519
   EISENHAMMER S, 1966, DIS COLON RECTUM, V9, P91, DOI 10.1007/BF02617307
   EISENHAMMER S, 1956, SURG GYNECOL OBSTET, V103, P501
   ELGENDI MAF, 1986, DIS COLON RECTUM, V29, P388, DOI 10.1007/BF02555054
   ENGEL AF, 1994, GUT, V35, P857, DOI 10.1136/gut.35.6.857
   ENGEL AF, 1994, BRIT J SURG, V81, P1231, DOI 10.1002/bjs.1800810853
   Engel J P, 1995, Semin Respir Infect, V10, P3
   EU KW, 1994, BRIT J SURG, V81, P308, DOI 10.1002/bjs.1800810255
   Fantin AC, 2002, SWISS MED WKLY, V132, P38
   Fazio VW, 2000, LANCET, V355, P768, DOI 10.1016/S0140-6736(00)00086-6
   FAZIO VW, 1987, GASTROENTEROL CLIN N, V16, P93
   FELDMAN M, 1983, ANN INTERN MED, V98, P378, DOI 10.7326/0003-4819-98-3-378
   FELTBERSMA RJ, 1988, BRIT J SURG, V75, P747
   FELTBERSMA RJF, 1992, DIS COLON RECTUM, V35, P944, DOI 10.1007/BF02253496
   FELTBERSMA RJF, 1989, INT J COLORECTAL DIS, V4, P37, DOI 10.1007/BF01648548
   FELTBERSMA RJF, 1990, DIS COLON RECTUM, V33, P479, DOI 10.1007/BF02052142
   FERGUSON J A, 1959, Dis Colon Rectum, V2, P176, DOI 10.1007/BF02616713
   FERGUSON JA, 1971, SURGERY, V70, P480
   Fine J, 1940, BRIT J SURG, V27, P723, DOI 10.1002/bjs.18002710812
   Francombe J, 2001, HOSP MED, V62, P529, DOI 10.12968/hosp.2001.62.9.1641
   FRENCKNER B, 1975, GUT, V16, P482, DOI 10.1136/gut.16.6.482
   GANCHROW MI, 1971, DIS COLON RECTUM, V14, P128, DOI 10.1007/BF02560059
   GANCHROW MI, 1971, DIS COLON RECTUM, V14, P331, DOI 10.1007/BF02553417
   García-Aguilar J, 2001, DIS COLON RECTUM, V44, P1619, DOI 10.1007/BF02234381
   García-Aguilar J, 2000, DIS COLON RECTUM, V43, P1206, DOI 10.1007/BF02237422
   GarciaAguilar J, 1996, DIS COLON RECTUM, V39, P723, DOI 10.1007/BF02054434
   GarciaAguilar J, 1996, DIS COLON RECTUM, V39, P440, DOI 10.1007/BF02054061
   GASS OC, 1950, AM J SURG, V79, P40, DOI 10.1016/0002-9610(50)90189-9
   GEMSENJAGER E, 1989, SCHWEIZ MED WSCHR, V119, P259
   GIBBONS CP, 1986, LANCET, V1, P886, DOI 10.1016/S0140-6736(86)90990-6
   Gilliland R, 1998, DIS COLON RECTUM, V41, P1516, DOI 10.1007/BF02237299
   Glickman S, 1996, LANCET, V347, P1651, DOI 10.1016/S0140-6736(96)91487-7
   GOLDBERG, 1976, DIS COLON RECTUM, V19, P520
   GOLIGHER JC, 1969, BRIT J SURG, V56, P859, DOI 10.1002/bjs.1800561117
   Golub R W, 1997, J Gastrointest Surg, V1, P487, DOI 10.1016/S1091-255X(97)80138-2
   GRACE RH, 1975, BRIT MED J, V3, P354, DOI 10.1136/bmj.3.5979.354
   GRAF W, 1995, EUR J SURG, V161, P289
   GROSZ CR, 1990, DIS COLON RECTUM, V33, P249, DOI 10.1007/BF02134191
   Gustafsson UM, 2002, DIS COLON RECTUM, V45, P1672, DOI 10.1007/s10350-004-7257-y
   HAAS PA, 1980, DIS COLON RECTUM, V23, P160, DOI 10.1007/BF02587619
   HAAS PA, 1984, DIS COLON RECTUM, V27, P442, DOI 10.1007/BF02555533
   HAAS PA, 1977, DIS COLON RECTUM, V20, P303, DOI 10.1007/BF02586429
   HAAS PA, 1983, DIS COLON RECTUM, V26, P435, DOI 10.1007/BF02556521
   HALLAN RI, 1989, BRIT J SURG, V76, P973, DOI 10.1002/bjs.1800760934
   Hamalainen KPJ, 1997, DIS COLON RECTUM, V40, P1443, DOI 10.1007/BF02070710
   HAMILTON CH, 1975, DIS COLON RECTUM, V18, P642, DOI 10.1007/BF02604265
   HANCOCK BD, 1975, BRIT J SURG, V62, P833, DOI 10.1002/bjs.1800621021
   HANCOCK BD, 1976, GUT, V17, P645, DOI 10.1136/gut.17.8.645
   HANCOCK BD, 1981, BRIT J SURG, V68, P729, DOI 10.1002/bjs.1800681017
   HANCOCK BD, 1977, GUT, V18, P651, DOI 10.1136/gut.18.8.651
   HANLEY PH, 1979, SURG GYNECOL OBSTET, V148, P899
   HANLEY PH, 1976, DIS COLON RECTUM, V19, P507, DOI 10.1007/BF02590943
   HANLEY PH, 1978, ANN SURG, V187, P435, DOI 10.1097/00000658-197804000-00016
   HANLEY PH, 1978, SURG CLIN N AM, V58, P487
   HANSEN HH, 1977, DEUT MED WOCHENSCHR, V102, P1244, DOI 10.1055/s-0028-1105487
   HANSEN HH, 1976, LANGENBECK ARCH CHIR, V341, P23, DOI 10.1007/BF01261735
   HANSEN JB, 1975, ACTA CHIR SCAND, V141, P810
   Harari D, 1997, SPINAL CORD, V35, P394, DOI 10.1038/sj.sc.3100417
   Hassink EA, 1996, DIS COLON RECTUM, V39, P695, DOI 10.1007/BF02056953
   Hayssen TK, 1999, DIS COLON RECTUM, V42, P909, DOI 10.1007/BF02237100
   HENRICH M, 1980, ACTA ANAT, V106, P161
   HILTUNEN KM, 1985, DIS COLON RECTUM, V28, P807, DOI 10.1007/BF02555482
   HINDS JP, 1990, GASTROENTEROLOGY, V98, P1538, DOI 10.1016/0016-5085(90)91087-M
   Ho YH, 1997, DIS COLON RECTUM, V40, P1435, DOI 10.1007/BF02070708
   Ho YH, 1997, INT J COLORECTAL DIS, V12, P296, DOI 10.1007/s003840050109
   Ho YH, 1998, DIS COLON RECTUM, V41, P354, DOI 10.1007/BF02237491
   Ho YH, 1997, BRIT J SURG, V84, P1729, DOI 10.1046/j.1365-2168.1997.02859.x
   HO YH, 1995, DIS COLON RECTUM, V38, P239, DOI 10.1007/BF02055594
   HO YH, 1995, BRIT J SURG, V82, P596, DOI 10.1002/bjs.1800820507
   Ho YH, 2001, BRIT J SURG, V88, P1449, DOI 10.1046/j.0007-1323.2001.01899.x
   Ho YH, 2000, DIS COLON RECTUM, V43, P1666, DOI 10.1007/BF02236847
   Ho YH, 2000, DIS COLON RECTUM, V43, P169, DOI 10.1007/BF02236976
   HOLZHEIMER RG, 2001, ZUCKSCHWERDT PUBLISH, P257
   HOWARD PM, 1968, AM J SURG, V116, P777, DOI 10.1016/0002-9610(68)90367-X
   Hulme-Moir M, 2001, GASTROENTEROL CLIN N, V30, P183, DOI 10.1016/S0889-8553(05)70173-4
   Isler JT, 2000, AMBULATORY ANORECTAL SURGERY, P81
   JACOBS PPM, 1990, DIS COLON RECTUM, V33, P494, DOI 10.1007/BF02052145
   Johanson JF, 1996, AM J GASTROENTEROL, V91, P33
   JOHANSON JF, 1990, GASTROENTEROLOGY, V98, P380, DOI 10.1016/0016-5085(90)90828-O
   Johnson FP, 1914, AM J ANAT, V16, P1, DOI 10.1002/aja.1000160102
   Jongen J, 2003, DIS COLON RECTUM, V46, P1226, DOI 10.1007/s10350-004-6719-6
   KAMM MA, 1990, DIS COLON RECTUM, V33, P419, DOI 10.1007/BF02156270
   KAMM MA, 1994, LANCET, V344, P730, DOI 10.1016/S0140-6736(94)92213-6
   KECK JO, 1995, DIS COLON RECTUM, V38, P233, DOI 10.1007/BF02055593
   KENNEDY HL, 1990, BRIT J SURG, V77, P898, DOI 10.1002/bjs.1800770818
   Khalil KH, 2000, BRIT J SURG, V87, P1352, DOI 10.1046/j.1365-2168.2000.01624.x
   KHUBCHANDANI IT, 1972, SURG GYNECOL OBSTETR, V135, P955
   KHUBCHANDANI IT, 1989, BRIT J SURG, V76, P431, DOI 10.1002/bjs.1800760504
   KIFF ES, 1984, BRIT J SURG, V71, P614, DOI 10.1002/bjs.1800710817
   KODNER IJ, 1993, SURGERY, V114, P682
   KODNER IJ, 1990, DIS COLON RECTUM, V33, P485
   Kohlstadt CM, 1999, ZBL CHIR, V124, P238
   Konsten J, 2000, DIS COLON RECTUM, V43, P503, DOI 10.1007/BF02237194
   KOUBA R, 1980, CHIRURG, V51, P784
   KRATZER GL, 1950, AM J SURG, V79, P32, DOI 10.1016/0002-9610(50)90188-7
   Krogh K, 1997, DIS COLON RECTUM, V40, P1233, DOI 10.1007/BF02055170
   KUSTER GG, 1965, DIS COLON RECTUM, V8, P329, DOI 10.1007/BF02627252
   KUYPERS HC, 1984, DIS COLON RECTUM, V27, P109, DOI 10.1007/BF02553987
   LANE RHS, 1982, SCHWEIZ RUNDSCH MED, V71, P112
   LAURBERG S, 1988, BRIT J SURG, V75, P786, DOI 10.1002/bjs.1800750821
   LAURENCE A E, 1962, Dis Colon Rectum, V5, P56, DOI 10.1007/BF02616411
   LAWSON JON, 1974, ANN ROY COLL SURG, V54, P288
   LESTAR B, 1992, INT J COLORECTAL DIS, V7, P159, DOI 10.1007/BF00360358
   LESTAR B, 1989, INT J COLORECTAL DIS, V4, P118, DOI 10.1007/BF01646870
   LIN JK, 1989, DIS COLON RECTUM, V32, P839, DOI 10.1007/BF02554551
   LOCKHARTMUMMERY HE, 1975, DIS COLON RECTUM, V18, P650, DOI 10.1007/BF02604267
   LODER PB, 1994, BRIT J SURG, V81, P946, DOI 10.1002/bjs.1800810707
   LOENINGBAUCKE V, 1985, AM J GASTROENTEROL, V80, P50
   Longo A, 1998, 6TH WORLD CONGRESS OF ENDOSCOPIC SURGERY, PTS 1 AND 2, P777
   LORD PH, 1969, BRIT J SURG, V56, P747, DOI 10.1002/bjs.1800561013
   Lund JN, 1996, BRIT J SURG, V83, P1335, DOI 10.1002/bjs.1800831006
   LUNNISS PJ, 1994, BRIT J SURG, V81, P1382, DOI 10.1002/bjs.1800810947
   LUNNISS PJ, 1992, BRIT J SURG, V79, P882, DOI 10.1002/bjs.1800790908
   MACINTYRE IM, 1972, LANCET, V1, P1094
   MACRAE HM, 1995, DIS COLON RECTUM, V38, P687, DOI 10.1007/BF02048023
   MALONE PS, 1994, ARCH DIS CHILD, V70, P107, DOI 10.1136/adc.70.2.107
   Malouf AJ, 2001, ABDOM IMAGING, V26, P76, DOI 10.1007/s002610000100
   MANN CV, 1985, BRIT J SURG, V72, P134, DOI 10.1002/bjs.1800720222
   Mathai V, 1996, BRIT J SURG, V83, P380, DOI 10.1002/bjs.1800830327
   MATOS D, 1993, BRIT J SURG, V80, P802, DOI 10.1002/bjs.1800800651
   Mavrantonis C, 1998, J CLIN GASTROENTEROL, V27, P108, DOI 10.1097/00004836-199809000-00003
   MAZIER WP, 1973, DIS COLON RECTUM, V16, P200
   Mehigan BJ, 2000, LANCET, V355, P782, DOI 10.1016/S0140-6736(99)08362-2
   MELANGE M, 1992, INT J COLORECTAL DIS, V7, P108, DOI 10.1007/BF00341296
   Menter R, 1997, SPINAL CORD, V35, P608, DOI 10.1038/sj.sc.3100461
   MIHCUGH SM, 1987, DIGEST DIS SCI, V37, P726
   MILLER R, 1989, INT J COLORECTAL DIS, V4, P45, DOI 10.1007/BF01648550
   Milligan ETC, 1937, LANCET, V2, P1119
   Milligan ETC, 1934, LANCET, V2, P1213
   MILSOM JW, 1986, SURG GYNECOL OBSTET, V163, P60
   Molloy RG, 2000, LANCET, V355, P810, DOI 10.1016/S0140-6736(00)02208-X
   MOOREGILLON V, 1984, J ROY SOC MED, V77, P108, DOI 10.1177/014107688407700207
   MORGAN C N, 1956, Ann R Coll Surg Engl, V19, P88
   Morgan C N, 1936, Postgrad Med J, V12, P287
   MORTENSEN PE, 1987, DIS COLON RECTUM, V30, P755, DOI 10.1007/BF02554621
   MOSLEY JG, 1980, POSTGRAD MED J, V56, P30, DOI 10.1136/pgmj.56.651.30
   MULDER W, 1995, EUR J PEDIATR SURG, V5, P170, DOI 10.1055/s-2008-1066197
   NEILL ME, 1981, BRIT J SURG, V68, P531, DOI 10.1002/bjs.1800680804
   NELSON R, 1995, JAMA-J AM MED ASSOC, V274, P559, DOI 10.1001/jama.274.7.559
   NIEVES PM, 1977, DIS COLON RECTUM, V20, P197
   Oberwalder M, 2003, BRIT J SURG, V90, P1333, DOI 10.1002/bjs.4369
   OH C, 1983, SURGERY, V93, P330
   OH C, 1989, MT SINAI J MED, V56, P30
   OKAMOTO GA, 1983, ARCH PHYS MED REHAB, V64, P20
   Ozuner G, 1996, DIS COLON RECTUM, V39, P10, DOI 10.1007/BF02048261
   PARKASH S, 1985, AUST NZ J SURG, V55, P23, DOI 10.1111/j.1445-2197.1985.tb00849.x
   PARKS A. G., 1963, DIS COLON AND RECTUM, V6, P17, DOI 10.1007/BF02617227
   PARKS AG, 1976, DIS COLON RECTUM, V19, P487
   PARKS AG, 1956, BRIT J SURG, V43, P337, DOI 10.1002/bjs.18004318002
   PARKS AG, 1965, SURG CLIN N AM, V45, P1305
   PARKS AG, 1966, GUT, V7, P104
   PARKS AG, 1976, BRIT J SURG, V63, P1, DOI 10.1002/bjs.1800630102
   PARKS AG, 1977, GUT, V18, P656, DOI 10.1136/gut.18.8.656
   PEARL RK, 1993, DIS COLON RECTUM, V36, P573, DOI 10.1007/BF02049864
   PENNINCKX F, 1992, BAILLIERE CLIN GASTR, V6, P193, DOI 10.1016/0950-3528(92)90027-C
   PESCATORI M, 1989, DIS COLON RECTUM, V32, P588, DOI 10.1007/BF02554179
   PINHO M, 1990, INT J COLORECTAL DIS, V5, P207, DOI 10.1007/BF00303277
   Poen AC, 1998, BRIT J SURG, V85, P1433
   PRASAD ML, 1981, DIS COLON RECTUM, V24, P456
   RAMANUJAM PS, 1983, SURG GYNECOL OBSTET, V157, P419
   RAMANUJAM PS, 1984, DIS COLON RECTUM, V27, P593, DOI 10.1007/BF02553848
   READ DR, 1979, DIS COLON RECTUM, V22, P566, DOI 10.1007/BF02587008
   READ MG, 1982, BRIT J SURG, V69, P396, DOI 10.1002/bjs.1800690713
   READ MG, 1982, GUT, V23, P345, DOI 10.1136/gut.23.4.345
   READ NW, 1979, GASTROENTEROLOGY, V76, P747
   READ NW, 1984, BRIT J SURG, V71, P39, DOI 10.1002/bjs.1800710112
   REZNICK RK, 1988, DIS COLON RECTUM, V31, P116, DOI 10.1007/BF02562641
   ROE AM, 1987, BRIT J SURG, V74, P948, DOI 10.1002/bjs.1800741022
   Rowsell M, 2000, LANCET, V355, P779, DOI 10.1016/S0140-6736(99)06122-X
   RUDD WWH, 1970, DIS COLON RECTUM, V13, P438, DOI 10.1007/BF02616788
   SAINIO P, 1985, ACTA CHIR SCAND, V151, P169
   SAINIO P, 1984, ANN CHIR GYNAECOL FE, V73, P219
   SAKULSKY SB, 1970, AM J SURG, V120, P537, DOI 10.1016/S0002-9610(70)80025-3
   SALEEBY RG, 1991, DIS COLON RECTUM, V34, P260, DOI 10.1007/BF02090166
   Sangwan YP, 1998, DIS COLON RECTUM, V41, P1297, DOI 10.1007/BF02258232
   Sayfan J, 2001, DIGEST SURG, V18, P131, DOI 10.1159/000050113
   SCHOUTEN WR, 1991, DIS COLON RECTUM, V34, P60, DOI 10.1007/BF02050209
   SCOMA JA, 1974, DIS COLON RECTUM, V17, P357, DOI 10.1007/BF02586982
   SEOWCHOEN, 1991, BRIT J SURG, V78, P539
   SEOWCHOEN F, 1992, BRIT J SURG, V79, P197, DOI 10.1002/bjs.1800790304
   SEOWCHOEN F, 1992, DIS COLON RECTUM, V35, P1165, DOI 10.1007/BF02251970
   SEOWCHOEN F, 1995, BRIT J SURG, V82, P188, DOI 10.1002/bjs.1800820215
   SHAFIK A, 1984, J CLIN GASTROENTEROL, V6, P129, DOI 10.1097/00004836-198404000-00006
   Shalaby R, 2001, BRIT J SURG, V88, P1049, DOI 10.1046/j.0007-1323.2001.01830.x
   SHEMESH EI, 1988, DIS COLON RECTUM, V31, P22, DOI 10.1007/BF02552564
   SHOULER PJ, 1986, INT J COLORECTAL DIS, V1, P113, DOI 10.1007/BF01648418
   SHROPSHEAR G, 1960, J Int Coll Surg, V33, P267
   SMITH M, 1967, BRIT J SURG, V54, P141, DOI 10.1002/bjs.1800540214
   SNOOKS SJ, 1985, BRIT J OBSTET GYNAEC, V92, P824, DOI 10.1111/j.1471-0528.1985.tb03053.x
   SNOOKS SJ, 1986, INT J COLORECTAL DIS, V1, P20, DOI 10.1007/BF01648831
   SNOOKS SJ, 1990, BRIT J SURG, V77, P1358, DOI 10.1002/bjs.1800771213
   SNOOKS SJ, 1984, LANCET, V2, P546
   STELZNER F, 1992, ZBL CHIR, V117, P111
   Stelzner F, 1966, Langenbecks Arch Chir, V314, P132, DOI 10.1007/BF01453319
   STELZNER F, 1992, CHIRURG, V63, P316
   STELZNER F, 1991, CHIRURG, V62, P17
   STELZNER F, 1962, Langenbecks Arch Klin Chir Ver Dtsch Z Chir, V299, P302, DOI 10.1007/BF01439104
   Stelzner F, 1959, ANORECTALEN FISTELN
   STERN W, 1964, MED J AUSTRALIA, P428
   STERN W, 1964, MED J AUSTRALIA, V17, P635
   Stieve H, 1928, DEUT MED WOCHENSCHR, V54, P87, DOI 10.1055/s-0028-1124946
   STIEVE H, 1930, Z MIKROSK ANAT FORSC, V21, P642
   SULTAN AH, 1994, BRIT J OBSTET GYNAEC, V101, P22, DOI 10.1111/j.1471-0528.1994.tb13005.x
   Sultan AH, 1998, INT J GYNECOL OBSTET, V61, P113, DOI 10.1016/S0020-7292(98)00017-4
   SULTAN AH, 1993, NEW ENGL J MED, V329, P1905, DOI 10.1056/NEJM199312233292601
   SUN WM, 1990, BRIT J SURG, V77, P458, DOI 10.1002/bjs.1800770430
   SWASH M, 1985, J ROY SOC MED, V78, P906, DOI 10.1177/014107688507801105
   TAJANA A, 1989, INT SURG, V74, P158
   TALLEY NJ, 1992, GASTROENTEROLOGY, V102, P895, DOI 10.1016/0016-5085(92)90175-X
   TERAMOTO T, 1981, GUT, V22, P45, DOI 10.1136/gut.22.1.45
   Ternent CA, 1997, DIS COLON RECTUM, V40, P462, DOI 10.1007/BF02258393
   TERRANOVA O, 1989, INT SURG, V74, P267
   THOMSON H, 1982, LANCET, V2, P467
   THOMSON JPS, 1989, INT J COLORECTAL DIS, V4, P247, DOI 10.1007/BF01644991
   Thomson WH, 1981, HAEMORRHOID SYNDROME, P15
   THOMSON WHF, 1975, BRIT J SURG, V62, P542, DOI 10.1002/bjs.1800620710
   TINCKLER LF, 1964, LANCET, V2, P1145
   TURELL R, 1952, SURG CLIN N AM, V32, P677
   USTYNOSKI K, 1990, DIS COLON RECTUM, V33, P602, DOI 10.1007/BF02052216
   Vaizey CJ, 1997, LANCET, V349, P612, DOI 10.1016/S0140-6736(96)09188-X
   Vaizey CJ, 1998, BRIT J SURG, V85, P596
   VANTETS WF, 1994, DIS COLON RECTUM, V37, P1194, DOI 10.1007/BF02257781
   VARMA JS, 1985, BRIT J SURG, V72, P875, DOI 10.1002/bjs.1800721107
   VARMA JS, 1986, GUT, V27, P528, DOI 10.1136/gut.27.5.528
   VASILEVSKY CA, 1984, DIS COLON RECTUM, V27, P126, DOI 10.1007/BF02553995
   VERNAVA AM, 1993, DIS COLON RECTUM, V36, P23, DOI 10.1007/BF02050297
   WATTS JMK, 1964, BRIT J SURG, V51, P808, DOI 10.1002/bjs.1800511104
   WEDELL J, 1987, BRIT J SURG, V74, P390, DOI 10.1002/bjs.1800740522
   WEXNER SD, 1991, DIS COLON RECTUM, V34, P22, DOI 10.1007/BF02050202
   WEXNER SD, 1991, DIS COLON RECTUM, V34, P606, DOI 10.1007/BF02049902
   Whitehead W E, 2001, Dis Colon Rectum, V44, P131, DOI 10.1007/BF02234835
   Whitehead WE, 1999, GUT, V45, P55
   WILLIAMS JG, 1991, BRIT J SURG, V78, P1159, DOI 10.1002/bjs.1800781004
   WOLF JS, 1979, DIS COLON RECTUM, V22, P536, DOI 10.1007/BF02586999
   WUNDERLICH M, 1983, J NEUROL SCI, V59, P97, DOI 10.1016/0022-510X(83)90084-9
   YANG YK, 1993, COLOPROCTOLOGY, V5, P260
   Zbar AP, 2001, DIS COLON RECTUM, V44, P1610, DOI 10.1007/BF02234380
   Zuber TJ, 2002, AM FAM PHYSICIAN, V65, P1629
NR 283
TC 42
Z9 42
U1 1
U2 4
PU BMC
PI LONDON
PA CAMPUS, 4 CRINAN ST, LONDON N1 9XW, ENGLAND
SN 0949-2321
EI 2047-783X
J9 EUR J MED RES
JI Eur. J. Med. Res.
PD JAN 26
PY 2004
VL 9
IS 1
BP 18
EP 36
PG 19
WC Medicine, Research & Experimental
WE Science Citation Index Expanded (SCI-EXPANDED)
SC Research & Experimental Medicine
GA 772MW
UT WOS:000188846700002
PM 14766336
DA 2024-01-22
ER

PT J
AU Mazza, S
   Sed, NPO
   Conforti, FS
   Fascì, A
   Rimondi, A
   Marinoni, B
   Casini, V
   Ricci, C
   Munari, F
   Pirola, L
   Invernizzi, P
   Girelli, C
   Lupinacci, G
   Pastorelli, L
   Cavallaro, F
   Ferraris, L
   Colucci, A
   Amato, A
   Tontini, GE
   Vecchi, M
   Fiorino, G
   Caprioli, F
AF Mazza, Stefano
   Sed, Nicole Piazza O.
   Conforti, Francesco Simone
   Fasci, Alberto
   Rimondi, Alessandro
   Marinoni, Beatrice
   Casini, Valentina
   Ricci, Chiara
   Munari, Francesca
   Pirola, Lorena
   Invernizzi, Pietro
   Girelli, Carlo
   Lupinacci, Guido
   Pastorelli, Luca
   Cavallaro, Flaminia
   Ferraris, Luca
   Colucci, Alice
   Amato, Arnaldo
   Tontini, Gian Eugenio
   Vecchi, Maurizio
   Fiorino, Gionata
   Caprioli, Flavio
TI Safety and clinical efficacy of the double switch from originator
   infliximab to biosimilars CT-P13 and SB2 in patients with inflammatory
   bowel diseases (SCESICS): A multicenter cohort study
SO CTS-CLINICAL AND TRANSLATIONAL SCIENCE
LA English
DT Article
ID ECCO POSITION STATEMENT; DOUBLE-BLIND; CROHNS-DISEASE; ITALIAN GROUP;
   THERAPY; IMMUNOGENICITY; SOCIETY; INDEX; IBD
AB Data regarding double switching from originator infliximab (IFX) to IFX biosimilars in inflammatory bowel diseases (IBDs) are lacking. The purpose of this study was to evaluate the safety and efficacy of switching from originator IFX to CT-P13 and subsequently to SB2 (double switch) in patients with IBD. Patients undergoing IFX-double switch in eight Centers in Lombardy (Italy) from November 2018 to May 2019 were retrospectively analyzed. The IFX discontinuation rate, incidence and type of adverse events (AEs), and clinical remission rate were recorded. A comparison with a control group of patients with IBD single-switched from originator IFX to CT-P13 was performed, before and after an inverse probability of treatment weighting (IPTW)-based propensity score analysis. Fifty-two double-switched patients with IBD were enrolled. The 24- and 52-week proportions of patients continuing on IFX therapy following the second switch (CTP13 -> SB2) were 98% (95% confidence interval [CI] 94%-100%) and 90% (95% CI 81%-99%), respectively. Four patients experienced a total of five AEs, all graded 1-3 according to Common Terminology Criteria for Adverse Events (CTCAE). No infusion reactions were observed. The 24-week and follow-up end clinical remission rates following the second switch were 94% and 88%, respectively. No differences were observed in the safety and efficacy outcomes by comparing the double-switch group with a single-switch group of 66 patients with IBD; all these results were confirmed by IPTW-adjusted analysis. The study suggests both the safety and efficacy of the double switch from originator IFX to CT-P13 and SB2 in patients with IBD is maintained. This strategy may be associated with potential cost implications.
C1 [Mazza, Stefano; Sed, Nicole Piazza O.; Conforti, Francesco Simone; Fasci, Alberto; Cavallaro, Flaminia; Tontini, Gian Eugenio; Vecchi, Maurizio; Caprioli, Flavio] Fdn IRCCS Ca Granda Osped Maggiore Policlin, Gastroenterol & Endoscopy Unit, Milan, Italy.
   [Fasci, Alberto; Rimondi, Alessandro; Marinoni, Beatrice; Tontini, Gian Eugenio; Vecchi, Maurizio; Caprioli, Flavio] Univ Milan, Dept Pathophysiol & Transplantat, Milan, Italy.
   [Casini, Valentina; Munari, Francesca] Bolognini Hosp, Gastroenterol Unit, Bergamo, Italy.
   [Ricci, Chiara] Univ Brescia, Dept Clin & Expt Sci, Spedali Civili, Brescia, Italy.
   [Pirola, Lorena; Invernizzi, Pietro] Univ Milano Bicocca, Div Gastroenterol, Dept Med & Surg, Monza, Italy.
   [Pirola, Lorena; Invernizzi, Pietro] Univ Milano Bicocca, Ctr Autoimmune Liver Dis, Dept Med & Surg, Monza, Italy.
   [Pirola, Lorena; Invernizzi, Pietro] San Gerardo Hosp, European Reference Network Hepatol Dis ERN RARE L, Monza, Italy.
   [Girelli, Carlo] Busto Arsizio Hosp, Gastroenterol & Digest Endoscopy Unit, Varese, Italy.
   [Lupinacci, Guido] Osped Maggiore Crema, Gastroenterol & Endoscopy Unit, Crema, Italy.
   [Pastorelli, Luca] Osped San Paolo Milan, Gastroenterol & Liver Unit, ASST Santi Paolo & Carlo, Milan, Italy.
   [Pastorelli, Luca] Univ Milan, Dept Hlth Sci, Milan, Italy.
   [Ferraris, Luca; Colucci, Alice] Gallarate Hosp, Gastroenterol & Endoscopy Unit, Varese, Italy.
   [Amato, Arnaldo] Valduce Hosp, Gastroenterol & Digest Endoscopy Unit, Como, Italy.
   [Fiorino, Gionata] IBD Ctr, Humanitas Clin & Res Ctr, Milan, Italy.
   [Fiorino, Gionata] Humanitas Univ, Dept Biomed Sci, Milan, Italy.
C3 IRCCS Ca Granda Ospedale Maggiore Policlinico; University of Milan;
   University of Brescia; University of Milano-Bicocca; University of
   Milano-Bicocca; San Gerardo Hospital; Ospedale di Busto Arsizio;
   University of Milan; Humanitas University
RP Caprioli, F (通讯作者)，Univ Milan, Dept Pathophysiol & Transplantat, Gastroenterol & Endoscopy Unit, Fdn IRCCS Ca Granda Osped Maggiore Policlin, Via F Sforza 35, I-20122 Milan, Italy.
EM flavio.caprioli@unimi.it
RI tontini, gian eugenio/J-9841-2018; Fiorino, Gionata/G-3124-2013;
   Caprioli, Flavio/AAB-5176-2019; Invernizzi, Pietro/AAB-8367-2022;
   Pastorelli, Luca/K-5513-2016
OI Fiorino, Gionata/0000-0001-5623-2968; Caprioli,
   Flavio/0000-0002-8077-8175; Amato, Arnaldo/0000-0002-4397-4142; Mazza,
   Stefano/0000-0002-9068-3209; Pastorelli, Luca/0000-0002-2810-9951;
   tontini, gian eugenio/0000-0002-8964-5686; Marinoni,
   Beatrice/0000-0002-8891-8996
CR Annese V, 2014, DIGEST LIVER DIS, V46, P963, DOI 10.1016/j.dld.2014.07.019
   Argüelles-Arias F, 2013, REV ESP ENFERM DIG, V105, P37, DOI 10.4321/S1130-01082013000100006
   Armuzzi A, 2019, INFLAMM BOWEL DIS, V25, P568, DOI 10.1093/ibd/izy264
   Ben-Horin S, 2011, ALIMENT PHARM THER, V33, P987, DOI 10.1111/j.1365-2036.2011.04612.x
   Bergqvist V, 2018, THER ADV GASTROENTER, V11, DOI 10.1177/1756284818801244
   BEST WR, 1979, GASTROENTEROLOGY, V77, P843
   Cancer Therapy Evaluation Program, 2017, COMMON TERMINOLOGY C
   Choe JY, 2017, ANN RHEUM DIS, V76, P58, DOI 10.1136/annrheumdis-2015-207764
   Danese S, 2017, J CROHNS COLITIS, V11, P26, DOI 10.1093/ecco-jcc/jjw198
   Danese S, 2014, J CROHNS COLITIS, V8, P1548, DOI 10.1016/j.crohns.2014.06.007
   Danese S, 2013, J CROHNS COLITIS, V7, P586, DOI 10.1016/j.crohns.2013.03.011
   Ding NS, 2016, ALIMENT PHARM THER, V43, P30, DOI 10.1111/apt.13445
   Fiorino G, 2019, DIGEST LIVER DIS, V51, P632, DOI 10.1016/j.dld.2019.02.004
   Fiorino G, 2018, INFLAMM BOWEL DIS, V24, P601, DOI 10.1093/ibd/izx086
   Fiorino G, 2017, INFLAMM BOWEL DIS, V23, P233, DOI 10.1097/MIB.0000000000000995
   Fiorino G, 2014, AUTOIMMUN REV, V13, P751, DOI 10.1016/j.autrev.2014.02.004
   Gecse KB, 2016, J CROHNS COLITIS, V10, P133, DOI 10.1093/ecco-jcc/jjv220
   Harbord M, 2017, J CROHNS COLITIS, V11, P769, DOI 10.1093/ecco-jcc/jjx009
   HARVEY RF, 1980, LANCET, V1, P514
   Hong J, 2017, MABS-AUSTIN, V9, P365, DOI 10.1080/19420862.2016.1264550
   Jorgensen KK, 2017, LANCET, V389, P2304, DOI 10.1016/S0140-6736(17)30068-5
   Macaluso Fabio Salvatore, 2021, Inflamm Bowel Dis, V27, P182, DOI 10.1093/ibd/izaa036
   Rutgeerts P, 2005, NEW ENGL J MED, V353, P2462, DOI 10.1056/NEJMoa050516
   Shin D, 2015, BIODRUGS, V29, P381, DOI 10.1007/s40259-015-0150-5
   Smits LJT, 2016, J CROHNS COLITIS, V10, P1287, DOI 10.1093/ecco-jcc/jjw087
   Smolen JS, 2018, ANN RHEUM DIS, V77, P234, DOI 10.1136/annrheumdis-2017-211741
   Smolen JS, 2017, RHEUMATOLOGY, V56, P1771, DOI 10.1093/rheumatology/kex254
   Torres J, 2020, J CROHNS COLITIS, V14, P4, DOI 10.1093/ecco-jcc/jjz180
   Ye BD, 2019, LANCET, V393, P1699, DOI 10.1016/S0140-6736(18)32196-2
NR 29
TC 9
Z9 9
U1 0
U2 0
PU WILEY
PI HOBOKEN
PA 111 RIVER ST, HOBOKEN 07030-5774, NJ USA
SN 1752-8054
EI 1752-8062
J9 CTS-CLIN TRANSL SCI
JI CTS-Clin. Transl. Sci.
PD JAN
PY 2022
VL 15
IS 1
BP 172
EP 181
DI 10.1111/cts.13131
EA SEP 2021
PG 10
WC Medicine, Research & Experimental
WE Science Citation Index Expanded (SCI-EXPANDED)
SC Research & Experimental Medicine
GA YD3VV
UT WOS:000695857700001
PM 34523800
OA Green Published, gold
DA 2024-01-22
ER

PT J
AU Sun, R
   Hedl, M
   Abraham, C
AF Sun, Rui
   Hedl, Matija
   Abraham, Clara
TI IL23 induces IL23R recycling and amplifies innate receptor-induced
   signalling and cytokines in human macrophages, and the IBD-protective
   IL23R R381Q variant modulates these outcomes
SO GUT
LA English
DT Article
ID ENDOCYTIC REGULATION; CROHNS-DISEASE; RECOGNITION; IL-23; EXPRESSION;
   ACTIVATION; MECHANISMS; THERAPY; INFLAMMATION; INHIBITOR
AB Objective The interleukin (IL)23 pathway contributes to IBD pathogenesis and is being actively studied as a therapeutic target in patients with IBD. Unexpected outcomes in these therapeutic trials have highlighted the importance of understanding the cell types and mechanisms through which IL23 regulates immune outcomes. How IL23 regulates macrophage outcomes and the consequences of the IL23R R381Q IBD-protective variant on macrophages are not well defined; macrophages are key players in IBD pathogenesis and inflammation.
   Design We analysed protein and RNA expression, signalling and localisation in human monocyte-derived macrophages (MDMs) through western blot, ELISA, real-time PCR, flow cytometry, immunoprecipitation and microscopy.
   Results IL23R was critical for optimal levels of pattern-recognition receptor (PRR)-induced signalling and cytokines in human MDMs. In contrast to the coreceptor IL12R beta 1, IL23 induced dynamic IL23R cell surface regulation and this required clathrin and dynamin-mediated endocytosis and endocytic recycling-dependent pathways; these pathways were essential for IL23R-mediated outcomes. The IBD-protective IL23R R381Q variant showed distinct outcomes. Relative to IL23R R381, HeLa cells expressing IL23R Q381 showed decreased IL23R recycling and reduced assembly of IL23R Q381 with Janus kinase/signal transducer and activator of transcription pathway members. In MDMs from IL23R Q381 carriers, IL23R accumulated in late endosomes and lysosomes on IL23 treatment and cells demonstrated decreased IL23R- and PRR-induced signalling and cytokines relative to IL23R R381 MDMs.
   Conclusion Macrophage-mediated inflammatory pathways are key contributors to IBD pathogenesis, and we identify an autocrine/paracrine IL23 requirement in PRR-initiated human macrophage outcomes and in human intestinal myeloid cells, establish that IL23R undergoes ligand-induced recycling, define mechanisms regulating IL23R-induced signalling and determine how the IBD-protective IL23R R381Q variant modulates these processes.
C1 [Sun, Rui; Hedl, Matija; Abraham, Clara] Yale Sch Med, New Haven, CT USA.
C3 Yale University
RP Abraham, C (通讯作者)，Yale Univ, Internal Med, New Haven, CT 06519 USA.
EM clara.abraham@yale.edu
OI sun, rui/0000-0003-4054-1365
FU National Institutes of Health; National Institute of Diabetes and
   Digestive and Kidney Diseases [DK062422, DK099097, DK106593,
   DKP30-34989]
FX The study was funded by the National Institutes of Health; National
   Institute of Diabetes and Digestive and Kidney Diseases (grant numbers
   DK062422, DK099097, DK106593 and DKP30-34989).
CR Abraham C, 2017, GASTROENTEROLOGY, V152, P374, DOI 10.1053/j.gastro.2016.10.018
   Abraham C, 2011, GASTROENTEROLOGY, V140, P1729, DOI 10.1053/j.gastro.2011.02.012
   Abraham C, 2009, NEW ENGL J MED, V361, P2066, DOI 10.1056/NEJMra0804647
   Abraham C, 2009, ANNU REV MED, V60, P97, DOI 10.1146/annurev.med.60.051407.123757
   Ahrens-Nicklas RC, 2017, NEUROL-GENET, V3, DOI 10.1212/NXG.0000000000000130
   Belladonna ML, 2002, J IMMUNOL, V168, P5448, DOI 10.4049/jimmunol.168.11.5448
   Bloch Y, 2018, IMMUNITY, V48, P45, DOI 10.1016/j.immuni.2017.12.008
   Brown GD, 2005, CELL MICROBIOL, V7, P471, DOI 10.1111/j.1462-5822.2005.00505.x
   Capon F, 2007, HUM GENET, V122, P201, DOI 10.1007/s00439-007-0397-0
   Cendrowski J, 2016, CYTOKINE GROWTH F R, V32, P63, DOI 10.1016/j.cytogfr.2016.07.002
   Cua DJ, 2003, NATURE, V421, P744, DOI 10.1038/nature01355
   Darfeuille-Michaud A, 2004, GASTROENTEROLOGY, V127, P412, DOI 10.1053/j.gastro.2004.04.061
   Di Meglio P, 2011, PLOS ONE, V6, DOI 10.1371/journal.pone.0017160
   Duerr RH, 2006, SCIENCE, V314, P1461, DOI 10.1126/science.1135245
   Feagan BG, 2016, NEW ENGL J MED, V375, P1946, DOI 10.1056/NEJMoa1602773
   Feagan BG, 2017, LANCET, V389, P1699, DOI 10.1016/S0140-6736(17)30570-6
   Franchi L, 2012, NAT IMMUNOL, V13, P449, DOI 10.1038/ni.2263
   Gaffen SL, 2014, NAT REV IMMUNOL, V14, P585, DOI 10.1038/nri3707
   Grant BD, 2009, NAT REV MOL CELL BIO, V10, P597, DOI 10.1038/nrm2755
   Hebert DN, 2005, TRENDS CELL BIOL, V15, P364, DOI 10.1016/j.tcb.2005.05.007
   Hedl M, 2016, GUT, V65, P1799, DOI 10.1136/gutjnl-2014-308922
   Hedl M, 2016, CELL REP, V16, P2442, DOI 10.1016/j.celrep.2016.07.060
   Hedl M, 2014, P NATL ACAD SCI USA, V111, P13451, DOI 10.1073/pnas.1404178111
   Hedl M, 2014, J IMMUNOL, V192, P5924, DOI 10.4049/jimmunol.1302727
   Hedl M, 2014, IMMUNITY, V40, P734, DOI 10.1016/j.immuni.2014.04.011
   Hedl M, 2012, J IMMUNOL, V188, P5348, DOI 10.4049/jimmunol.1103319
   Jostins L, 2012, NATURE, V491, P119, DOI 10.1038/nature11582
   Le Roy C, 2005, NAT REV MOL CELL BIO, V6, P112, DOI 10.1038/nrm1571
   LIPPINCOTTSCHWARTZ J, 1991, CELL, V67, P601, DOI 10.1016/0092-8674(91)90534-6
   Longman RS, 2014, J EXP MED, V211, P1571, DOI 10.1084/jem.20140678
   Parham C, 2002, J IMMUNOL, V168, P5699, DOI 10.4049/jimmunol.168.11.5699
   Pidasheva S, 2011, PLOS ONE, V6, DOI 10.1371/journal.pone.0025038
   Rueda B, 2008, ANN RHEUM DIS, V67, P1451, DOI 10.1136/ard.2007.080283
   Sands BE, 2017, GASTROENTEROLOGY, V153, P77, DOI 10.1053/j.gastro.2017.03.049
   Sarin R, 2011, P NATL ACAD SCI USA, V108, P9560, DOI 10.1073/pnas.1017854108
   Sivanesan D, 2016, J BIOL CHEM, V291, P8673, DOI 10.1074/jbc.M116.715870
   Spalinger MR, 2018, CELL REP, V22, P1835, DOI 10.1016/j.celrep.2018.01.052
   Umanah GKE, 2017, SCI TRANSL MED, V9, DOI 10.1126/scitranslmed.aah4985
   van Boxel-Dezaire AHH, 2006, IMMUNITY, V25, P361, DOI 10.1016/j.immuni.2006.08.014
   Yarilina A, 2008, NAT IMMUNOL, V9, P378, DOI 10.1038/ni1576
   YOSHIMORI T, 1991, J BIOL CHEM, V266, P17707
   Yu RY, 2015, J IMMUNOL, V194, P1062, DOI 10.4049/jimmunol.1401850
NR 42
TC 30
Z9 32
U1 1
U2 11
PU BMJ PUBLISHING GROUP
PI LONDON
PA BRITISH MED ASSOC HOUSE, TAVISTOCK SQUARE, LONDON WC1H 9JR, ENGLAND
SN 0017-5749
EI 1468-3288
J9 GUT
JI Gut
PD FEB
PY 2020
VL 69
IS 2
BP 264
EP 273
DI 10.1136/gutjnl-2018-316830
PG 10
WC Gastroenterology & Hepatology
WE Science Citation Index Expanded (SCI-EXPANDED)
SC Gastroenterology & Hepatology
GA KD9PZ
UT WOS:000508194700010
PM 31097538
OA Green Accepted
DA 2024-01-22
ER

PT J
AU Krishnan, M
   Penrose, HM
   Shah, NN
   Marchelletta, RR
   McCole, DF
AF Krishnan, Moorthy
   Penrose, Harrison M.
   Shah, Nilay N.
   Marchelletta, Ronald R.
   McCole, Declan F.
TI VSL#3 Probiotic Stimulates T-cell Protein Tyrosine Phosphatase-mediated
   Recovery of IFN-γ-induced Intestinal Epithelial Barrier Defects
SO INFLAMMATORY BOWEL DISEASES
LA English
DT Article
DE claudin-2; inflammation; IFN-gamma; PTPN2; STAT-1
ID ULCERATIVE-COLITIS; INTERFERON-GAMMA; CROHNS-DISEASE; REGULATORY CELLS;
   KAPPA-B; BACTERIA; MURINE; PERMEABILITY; INHIBITION; TCPTP
AB Background: VSL#3 is a probiotic compound that has been used in the treatment of inflammatory bowel disease. T-cell protein tyrosine phosphatase (TCPTP) is the protein product of the inflammatory bowel disease candidate gene, PTPN2, and we have previously shown that it protects epithelial barrier function. The aim of this study was to investigate whether VSL#3 improves intestinal epithelial barrier function against the effects of the inflammatory bowel disease-associated proinflammatory cytokine, interferon-gamma (IFN-gamma) through activation of TCPTP.
   Methods: Polarized monolayers of T-84 intestinal epithelial cells were treated with increasing concentrations of VSL#3 to determine effects on TCPTP expression and enzymatic activity. Therapeutic effects of VSL#3 against barrier disruption by IFN-gamma were measured by transepithelial electrical resistance and fluorescein isothiocyanate-dextran permeability. A novel TCPTP-deficient HT-29 intestinal epithelial cell line was generated to study the role of TCPTP in mediating the effects of VSL#3. Tight junction protein distribution was assessed with confocal microscopy.
   Results: VSL#3 increased TCPTP protein levels and enzymatic activity, correlating with a VSL#3-induced decrease in IFN-gamma signaling. VSL#3 corrected the decrease in transepithelial electrical resistance and the increase in epithelial permeability induced by IFN-gamma. Moreover, the restorative effect of VSL#3 against IFN-gamma signaling, epithelial permeability defects, altered expression and localization of the tight junction proteins claudin-2, occludin, and zonula occludens-1, were not realized in stable TCPTP/(PTPN2)-deficient HT-29 intestinal epithelial cells.
   Conclusions: VSL#3 reduces IFN-gamma signaling and IFN-gamma-induced epithelial barrier defects in a TCPTP-dependent manner. These data point to a key role for TCPTP as a therapeutic target for restoration of barrier function using probiotics.
C1 [Krishnan, Moorthy; McCole, Declan F.] Univ Calif Riverside, Div Biomed Sci, 307 Sch Med Res Bldg,900 Univ Ave, Riverside, CA 92521 USA.
   [Penrose, Harrison M.; Shah, Nilay N.; Marchelletta, Ronald R.] Univ Calif San Diego, Sch Med, Div Gastroenterol, La Jolla, CA 92093 USA.
C3 University of California System; University of California Riverside;
   University of California System; University of California San Diego
RP McCole, DF (通讯作者)，Univ Calif Riverside, Div Biomed Sci, 307 Sch Med Res Bldg,900 Univ Ave, Riverside, CA 92521 USA.
EM declan.mccole@ucr.edu
RI McCole, Declan/AAL-2454-2020
OI Penrose, Harrison/0000-0001-7957-5066
FU NIH [5R01-DK091281-03]; CCFA Career Development Award; VSL
   Pharmaceuticals Inc.
FX Supported by NIH 5R01-DK091281-03 (D.F.M.); CCFA Career Development
   Award (R.R.M.); and support from VSL Pharmaceuticals Inc.
CR Arrieta MC, 2006, GUT, V55, DOI 10.1136/gut.2005.085373
   Bassaganya-Riera J, 2012, PLOS ONE, V7, DOI 10.1371/journal.pone.0031238
   Beaurepaire C, 2009, J INTERF CYTOK RES, V29, P133, DOI 10.1089/jir.2008.0057
   Bibiloni R, 2005, AM J GASTROENTEROL, V100, P1539, DOI 10.1111/j.1572-0241.2005.41794.x
   Bruewer M, 2003, J IMMUNOL, V171, P6164, DOI 10.4049/jimmunol.171.11.6164
   Bruewer M, 2005, FASEB J, V19, P923, DOI 10.1096/fj.04-3260com
   Burgess A, 2010, P NATL ACAD SCI USA, V107, P12564, DOI 10.1073/pnas.0914191107
   Burton PR, 2007, NATURE, V447, P661, DOI 10.1038/nature05911
   Cafferata EG, 2000, BBA-MOL BASIS DIS, V1500, P241, DOI 10.1016/S0925-4439(99)00105-2
   Corridoni D, 2012, PLOS ONE, V7, DOI 10.1371/journal.pone.0042067
   Dai C, 2013, MOL CELL BIOCHEM, V374, P1, DOI 10.1007/s11010-012-1488-3
   De Angelis M, 2006, BBA-MOL BASIS DIS, V1762, P80, DOI 10.1016/j.bbadis.2005.09.008
   Di Giacinto C, 2005, J IMMUNOL, V174, P3237, DOI 10.4049/jimmunol.174.6.3237
   Ewaschuk JB, 2008, AM J PHYSIOL-GASTR L, V295, pG1025, DOI 10.1152/ajpgi.90227.2008
   Franke A, 2008, NAT GENET, V40, P713, DOI 10.1038/ng.148
   Galic S, 2005, MOL CELL BIOL, V25, P819, DOI 10.1128/MCB.25.2.819-829.2005
   Glas J, 2012, PLOS ONE, V7, DOI 10.1371/journal.pone.0033682
   Hart AL, 2004, GUT, V53, P1602, DOI 10.1136/gut.2003.037325
   Hörmannsperger G, 2010, J CLIN GASTROENTEROL, V44, pS10, DOI 10.1097/MCG.0b013e3181e102c1
   Hörmannsperger G, 2009, PLOS ONE, V4, DOI 10.1371/journal.pone.0004365
   Jijon H, 2004, GASTROENTEROLOGY, V126, P1358, DOI 10.1053/j.gastro.2004.02.003
   Madsen K, 2001, GASTROENTEROLOGY, V121, P580, DOI 10.1053/gast.2001.27224
   Mariman R, 2014, PLOS ONE, V9, DOI 10.1371/journal.pone.0115676
   Mattila E, 2005, NAT CELL BIOL, V7, P78, DOI 10.1038/ncb1209
   Mattila E, 2010, BMC CANCER, V10, DOI 10.1186/1471-2407-10-7
   McCole DF, 2014, INFLAMM BOWEL DIS, V20, P1829, DOI 10.1097/MIB.0000000000000090
   McCole DF, 2013, TISSUE BARRIERS, V1, DOI 10.4161/tisb.26713
   McCole DF, 2012, ANN NY ACAD SCI, V1257, P108, DOI 10.1111/j.1749-6632.2012.06522.x
   Mennigen R, 2009, AM J PHYSIOL-GASTR L, V296, pG1140, DOI 10.1152/ajpgi.90534.2008
   Mennigen R, 2009, ANN NY ACAD SCI, V1165, P183, DOI 10.1111/j.1749-6632.2009.04059.x
   Miele E, 2009, AM J GASTROENTEROL, V104, P437, DOI 10.1038/ajg.2008.118
   Ohland CL, 2010, AM J PHYSIOL-GASTR L, V298, pG807, DOI 10.1152/ajpgi.00243.2009
   Otte JM, 2004, AM J PHYSIOL-GASTR L, V286, pG613, DOI 10.1152/ajpgi.00341.2003
   Pagnini C, 2010, P NATL ACAD SCI USA, V107, P454, DOI 10.1073/pnas.0910307107
   Penrose HM, 2013, J BIOL CHEM, V288, P32651, DOI 10.1074/jbc.M113.475962
   Petrof EO, 2004, GASTROENTEROLOGY, V127, P1474, DOI 10.1053/j.gastro.2004.09.001
   Plevy S, 2013, INFLAMM BOWEL DIS, V19, P1139, DOI 10.1097/MIB.0b013e318280b19e
   Pronio A, 2008, INFLAMM BOWEL DIS, V14, P662, DOI 10.1002/ibd.20369
   Resta-Lenert S, 2006, GASTROENTEROLOGY, V130, P731, DOI 10.1053/j.gastro.2005.12.015
   Rodrigues DM, 2012, J INFECT DIS, V206, P99, DOI 10.1093/infdis/jis177
   SASAKI T, 1992, GASTROENTEROL JPN, V27, P29
   Scharl M, 2012, INFLAMM BOWEL DIS, V18, P900, DOI 10.1002/ibd.21913
   Scharl M, 2009, GASTROENTEROLOGY, V137, P2030, DOI 10.1053/j.gastro.2009.07.078
   Schlee M, 2008, CLIN EXP IMMUNOL, V151, P528, DOI 10.1111/j.1365-2249.2007.03587.x
   Shields BJ, 2008, CELL CYCLE, V7, P3405, DOI 10.4161/cc.7.21.6950
   Smyth DJ, 2008, NEW ENGL J MED, V359, P2767, DOI 10.1056/NEJMoa0807917
   ten Hoeve J, 2002, MOL CELL BIOL, V22, P5662, DOI 10.1128/MCB.22.16.5662-5668.2002
   Tiganis T, 2007, BIOCHEM J, V402, P1, DOI 10.1042/BJ20061548
   Tonks NK, 2006, NAT REV MOL CELL BIO, V7, P833, DOI 10.1038/nrm2039
   Tursi A, 2010, AM J GASTROENTEROL, V105, P2218, DOI 10.1038/ajg.2010.218
   Watson CJ, 2005, J CELL SCI, V118, P5221, DOI 10.1242/jcs.02630
NR 51
TC 28
Z9 29
U1 1
U2 5
PU LIPPINCOTT WILLIAMS & WILKINS
PI PHILADELPHIA
PA TWO COMMERCE SQ, 2001 MARKET ST, PHILADELPHIA, PA 19103 USA
SN 1078-0998
EI 1536-4844
J9 INFLAMM BOWEL DIS
JI Inflamm. Bowel Dis.
PD DEC
PY 2016
VL 22
IS 12
BP 2811
EP 2823
DI 10.1097/MIB.0000000000000954
PG 13
WC Gastroenterology & Hepatology
WE Science Citation Index Expanded (SCI-EXPANDED)
SC Gastroenterology & Hepatology
GA EK4JR
UT WOS:000393893400007
PM 27824650
OA Green Accepted
DA 2024-01-22
ER

PT J
AU Chebli, LA
   Chaves, LDD
   Pimentel, FF
   Guerra, DM
   Barros, RMD
   Gaburri, PD
   Zanini, A
   Chebli, JMF
AF Chebli, Liliana Andrade
   de Miranda Chaves, Leonardo Duque
   Pimentel, Felipe Ferreira
   Guerra, Dolores Martins
   de Freitas Barros, Renata Maria
   Gaburri, Pedro Duarte
   Zanini, Alexandre
   Fonseca Chebli, Julio Maria
TI Azathioprine Maintains Long-term Steroid-free Remission Through 3 Years
   in Patients with Steroid-dependent Ulcerative Colitis
SO INFLAMMATORY BOWEL DISEASES
LA English
DT Article
DE ulcerative colitis; inflammatory bowel disease; corticosteroids;
   azathioprine
ID INFLAMMATORY-BOWEL-DISEASE; RANDOMIZED CONTROLLED-TRIAL; CROHNS-DISEASE;
   END-POINTS; THERAPY; 6-MERCAPTOPURINE; EFFICACY; CORTICOSTEROIDS;
   PREDNISONE; MANAGEMENT
AB Background: Studies assessing the efficacy of azathioprine (AZA) in steroid-dependent ulcerative colitis (SD-UC) are scarce. The purpose of this trial was to explore the efficacy of AZA in maintaining steroid-free remission in SD-UC patients and the factors associated with sustained response.
   Methods: In this observational cohort study. 42 subjects with SD-UC were recruited for AZA therapy during a 3-year period. AZA was adjusted for a target dose of 2-3 mg/kg/day. Steroid therapy was tapered off following a standardized regimen. The primary endpoint was the annual rate of steroid-free response to AZA. Secondary endpoints included clinical recurrence, yearly steroid dose, and safety of treatment.
   Results: On an intention-to-treat basis, the proportion of patients remaining in steroid-free remission at 12, 24, and 36 months was 0.55, 0.52, and 0.45, respectively. A significant decrease in the flare-ups rate and in requirement for steroids were observed during 3 years on AZA compared with the previous year (P = 0.000 or both). Patients with and without sustained response were comparable according to demographics, extent of disease, dose of AZA, steroids, and 5-aminosalicylate (5-ASA) use. Only disease duration <36 months was associated with off-steroids remission (P = 0.02, odds ratio [OR] 3.12, 95% confidence interval [CI] 1.89-7.64). AZA benefit-risk profile was favorable.
   Conclusions: In this open-label observational trial AZA showed sustained efficacy for maintenance of clinical remission off steroids and steroid sparing through 3 years of therapy in SD-UC. Patients with earlier UC are those who most probably will have sustained steroid-free remission at the end of 12 months while on AZA.
C1 [Chebli, Liliana Andrade; de Miranda Chaves, Leonardo Duque; Pimentel, Felipe Ferreira; Guerra, Dolores Martins; de Freitas Barros, Renata Maria; Gaburri, Pedro Duarte; Zanini, Alexandre; Fonseca Chebli, Julio Maria] Univ Juiz Fora, Fed Univ Juiz Fora, Univ Hosp,Inflammatory Bowel Dis Ctr, Sch Med,Div Gastroenterol,Dept Med, Juiz De Fora, MG, Brazil.
C3 Universidade Federal de Juiz de Fora
RP Chebli, JMF (通讯作者)，Rua Maria Jose Leal 296, BR-36036247 Juiz De Fora, MG, Brazil.
EM chebli@globo.com
RI Chebli, Julio MF/I-1528-2014
OI Chebli, Julio MF/0000-0003-1527-0663
FU CNPq, Brazil; FAPEMIG, Brazil
FX Dr. Julio Maria Fonseca Chebli is the recipient of a grant from CNPq,
   Brazil: this study was partly supported by a clinical research rand from
   the CNPq and FAPEMIG, Brazil.
CR Ardizzone S, 2006, GUT, V55, P47, DOI 10.1136/gut.2005.068809
   Carter MJ, 2004, GUT, V53, DOI 10.1136/gut.2004.043372
   Chebli JMF, 2007, J GASTROEN HEPATOL, V22, P268, DOI 10.1111/j.1440-1746.2006.04393.x
   D'Haens G, 2007, GASTROENTEROLOGY, V132, P763, DOI 10.1053/j.gastro.2006.12.038
   Faubion WA, 2001, GASTROENTEROLOGY, V121, P255, DOI 10.1053/gast.2001.26279
   Fefferman DS, 2005, CLIN GASTROENTEROL H, V3, P11, DOI 10.1016/S1542-3565(04)00441-0
   Fraser AG, 2002, GUT, V50, P485, DOI 10.1136/gut.50.4.485
   Ghosh S, 2006, GUT, V55, P6, DOI 10.1136/gut.2005.074401
   Ginsburg PM, 2006, INFLAMM BOWEL DIS, V12, P921, DOI 10.1097/01.mib.0000242277.10770.b9
   Hanauer SB, 2008, ALIMENT PHARM THER, V27, P15, DOI 10.1111/j.1365-2036.2008.03606.x
   HAWTHORNE AB, 1992, BRIT MED J, V305, P20, DOI 10.1136/bmj.305.6844.20
   Higgins PDR, 2005, GUT, V54, P782, DOI 10.1136/gut.2004.056358
   Irving PM, 2007, ALIMENT PHARM THER, V26, P313, DOI 10.1111/j.1365-2036.2007.03379.x
   JEWELL DP, 1974, BMJ-BRIT MED J, V4, P627, DOI 10.1136/bmj.4.5945.627
   Kane S, 2009, INFLAMM BOWEL DIS, V15, P796, DOI 10.1002/ibd.20875
   KIRK AP, 1982, BRIT MED J, V284, P1291, DOI 10.1136/bmj.284.6325.1291
   Kornbluth A, 2004, AM J GASTROENTEROL, V99, P1371, DOI 10.1111/j.1572-0241.2004.40036.x
   Kozuch PL, 2008, WORLD J GASTROENTERO, V14, P354, DOI 10.3748/wjg.14.354
   Leung Y, 2008, DIGEST DIS SCI, V53, P1455, DOI 10.1007/s10620-007-0036-6
   Lichtenstein GR, 2006, GASTROENTEROLOGY, V130, P940, DOI 10.1053/j.gastro.2006.01.048
   Markowitz J, 2000, GASTROENTEROLOGY, V119, P895, DOI 10.1053/gast.2000.18144
   Maté-Jiménez J, 2000, EUR J GASTROEN HEPAT, V12, P1227, DOI 10.1097/00042737-200012110-00010
   Panaccione R, 2008, ALIMENT PHARM THER, V28, P674, DOI 10.1111/j.1365-2036.2008.03753.x
   ROSENBERG JL, 1975, GASTROENTEROLOGY, V69, P96
   Sandborn WJ, 2008, GASTROENTEROLOGY, V135, P1442, DOI 10.1053/j.gastro.2008.09.053
   Sands BE, 2006, GUT, V55, P437, DOI 10.1136/gut.2005.078055
   Shih David Q, 2008, Curr Gastroenterol Rep, V10, P568, DOI 10.1007/s11894-008-0104-x
   Silverberg MS, 2005, CAN J GASTROENTEROL, V19, p5A, DOI 10.1155/2005/269076
   Sood A, 2000, Indian J Gastroenterol, V19, P14
   Stange EF, 2008, J CROHNS COLITIS, V2, P1, DOI 10.1016/j.crohns.2007.11.001
   Warman JI, 2003, J CLIN GASTROENTEROL, V37, P220, DOI 10.1097/00004836-200309000-00006
NR 31
TC 57
Z9 66
U1 0
U2 4
PU OXFORD UNIV PRESS INC
PI CARY
PA JOURNALS DEPT, 2001 EVANS RD, CARY, NC 27513 USA
SN 1078-0998
EI 1536-4844
J9 INFLAMM BOWEL DIS
JI Inflamm. Bowel Dis.
PD APR
PY 2010
VL 16
IS 4
BP 613
EP 619
DI 10.1002/ibd.21083
PG 7
WC Gastroenterology & Hepatology
WE Science Citation Index Expanded (SCI-EXPANDED)
SC Gastroenterology & Hepatology
GA 578WW
UT WOS:000276328500016
PM 19705415
DA 2024-01-22
ER

PT J
AU Appel, H
   Scheer, R
   Haibel, H
   Wu, PH
   Spiller, I
   Brandt, H
   Song, IH
   Rudwaleit, M
   Thiel, A
   Sieper, J
AF Appel, Heiner
   Scheer, Rebecca
   Haibel, Hildrun
   Wu, Peihua
   Spiller, Inge
   Brandt, Henning
   Song, In-Ho
   Rudwaleit, Martin
   Thiel, Andreas
   Sieper, Jochen
TI <i>In vitro</i> observations of T cell responsiveness to recall antigens
   during tumor necrosis factor-α blocking therapy in patients with
   ankylosing spondylitis
SO JOURNAL OF RHEUMATOLOGY
LA English
DT Article
DE Ankylosing spondylitis; T cell response; recall antigens; tumor necrosis
   factor-alpha blocking therapy
ID RHEUMATOID-ARTHRITIS; TUBERCULOSIS INFECTION;
   MYCOBACTERIUM-TUBERCULOSIS; FACTOR ANTAGONISTS; CROHNS-DISEASE;
   SPONDYLOARTHROPATHY; PREVALENCE; INFLIXIMAB; APOPTOSIS; ETANERCEPT
AB Objective. Anti-tumor necrosis factor-alpha (TNF-alpha) therapy can induce reactivation of tuberculosis and an increase of other infections in patients with ankylosing spondylitis (AS). This raises the question if an alteration of T cell function can be detected by in vitro analysis to identify patients who might be more at risk of acquiring such infectious diseases.
   Methods. We examined peripheral blood from AS patients without history of tuberculosis before and after 10-14 and 24-36 weeks of therapy with adalimumab (n = 8) or infliximab (n = 10). Fresh peripheral blood mononuclear cells were stimulated with cytomegalovirus antigens and with the Mycobacterium tuberculosis antigen purified protein derivative and early secretory antigen target 6. Interferon-gamma production of CD4+ T cells was assessed after in vitro antigen-specific stimulation by intracellular cytokine staining and flow cytometry.
   Results. There was no significant change, either decrease or increase, of the T cell response to recall antigens during therapy compared to controls without treatment, if the mean values of all patients treated with adalimumab or infliximab were compared at the given timepoints. However, analysis on the individual patient level of such T cell responses revealed I adalimumab-treated patient and 2 infliximab-treated patients with a clear decrease of T cell response during therapy. Longterm analysis indicated that such a decrease of T cell responsiveness is generally transient and reconstituted at the latest after 52 weeks.
   Conclusion. Some patients treated with adalimumab or infliximab showed a decrease of T cell responsiveness, which seems to be transient. These patients in particular might be at risk for intracellular infections.
C1 Charite, Dept Gastroenterol Infectiol & Rheumatol, D-12200 Berlin, Germany.
   Deutsch Rheumaforsch Zentrum, Berlin, Germany.
C3 Free University of Berlin; Humboldt University of Berlin; Charite
   Universitatsmedizin Berlin; Deutsches Rheuma-Forschungszentrum (DRFZ)
RP Appel, H (通讯作者)，Charite, Dept Gastroenterol Infectiol & Rheumatol, Campus Benjamin Franklin,Hindenburgdamm 30, D-12200 Berlin, Germany.
EM heiner.appel@charite.de
RI Thiel, Andreas/F-1539-2013; Haibel, Hildrun/AAF-4786-2019; Rudwaleit,
   Martin/AAK-7838-2020
OI Thiel, Andreas/0000-0002-5515-4002
CR Arend SM, 2000, J INFECT DIS, V181, P1850, DOI 10.1086/315448
   Askling J, 2005, ARTHRITIS RHEUM-US, V52, P1986, DOI 10.1002/art.21137
   AVERSA G, 1993, J EXP MED, V177, P1575, DOI 10.1084/jem.177.6.1575
   Baeten D, 2001, ANN RHEUM DIS, V60, P750, DOI 10.1136/ard.60.8.750
   Brandt J, 1999, RHEUMATOLOGY, V38, P831, DOI 10.1093/rheumatology/38.9.831
   Braun J, 2004, RHEUMATOLOGY, V43, P1072, DOI 10.1093/rheumatology/keh205
   Braun J, 1998, ARTHRITIS RHEUM-US, V41, P58, DOI 10.1002/1529-0131(199801)41:1<58::AID-ART8>3.0.CO;2-G
   COPE AP, 1994, J CLIN INVEST, V94, P749, DOI 10.1172/JCI117394
   Dixon WG, 2006, ARTHRITIS RHEUM-US, V54, P2368, DOI 10.1002/art.21978
   Ellerin T, 2003, ARTHRITIS RHEUM-US, V48, P3013, DOI 10.1002/art.11301
   Ewer K, 2003, LANCET, V361, P1168, DOI 10.1016/S0140-6736(03)12950-9
   GRAN JT, 1985, ANN RHEUM DIS, V44, P359, DOI 10.1136/ard.44.6.359
   Hamdi H, 2006, ARTHRITIS RES THER, V8, DOI 10.1186/ar1994
   Jasmer RM, 2002, NEW ENGL J MED, V347, P1860, DOI 10.1056/NEJMcp021045
   Lein AD, 1999, CLIN DIAGN LAB IMMUN, V6, P606, DOI 10.1128/CDLI.6.4.606-609.1999
   Listing J, 2005, ARTHRITIS RHEUM-US, V52, P3403, DOI 10.1002/art.21386
   Lügering A, 2006, ANN NY ACAD SCI, V1072, P62, DOI 10.1196/annals.1326.013
   Lügering A, 2001, GASTROENTEROLOGY, V121, P1145, DOI 10.1053/gast.2001.28702
   Mahairas GG, 1996, J BACTERIOL, V178, P1274, DOI 10.1128/jb.178.5.1274-1282.1996
   Saraux A, 1999, J RHEUMATOL, V26, P2622
   Thiel A, 1999, ARTHRITIS RES, V1, P25, DOI 10.1186/ar7
   Van Den Brande JMH, 2003, GASTROENTEROLOGY, V124, P1774, DOI 10.1016/S0016-5085(03)00382-2
   Vigna-Pérez M, 2005, CLIN EXP IMMUNOL, V141, P372, DOI 10.1111/j.1365-2249.2005.02859.x
   Waldrop SL, 1997, J CLIN INVEST, V99, P1739, DOI 10.1172/JCI119338
   Wallis RS, 2004, CLIN INFECT DIS, V38, P1261, DOI 10.1086/383317
   Wang L, 2003, THORAX, V58, P188
   Zou J, 2003, ANN RHEUM DIS, V62, P561, DOI 10.1136/ard.62.6.561
   Zou JX, 2003, ARTHRITIS RHEUM, V48, P780, DOI 10.1002/art.10847
NR 28
TC 4
Z9 4
U1 0
U2 1
PU J RHEUMATOL PUBL CO
PI TORONTO
PA 365 BLOOR ST E, STE 901, TORONTO, ONTARIO M4W 3L4, CANADA
SN 0315-162X
EI 1499-2752
J9 J RHEUMATOL
JI J. Rheumatol.
PD NOV
PY 2007
VL 34
IS 11
BP 2264
EP 2270
PG 7
WC Rheumatology
WE Science Citation Index Expanded (SCI-EXPANDED)
SC Rheumatology
GA 228WT
UT WOS:000250764000024
PM 17918784
DA 2024-01-22
ER

PT J
AU Gavalas, E
   Kountouras, J
   Stergiopoulos, C
   Zavos, C
   Gisakis, D
   Nikolaidis, N
   Giouleme, O
   Chatzopoulos, D
   Kapetanakis, N
AF Gavalas, Emmanuel
   Kountouras, Jannis
   Stergiopoulos, Christos
   Zavos, Christos
   Gisakis, Dimitrios
   Nikolaidis, Nikolaos
   Giouleme, Olga
   Chatzopoulos, Dimitrios
   Kapetanakis, Nikolaos
TI Efficacy and safety of infliximab in steroid-dependent ulcerative
   colitis patients
SO HEPATO-GASTROENTEROLOGY
LA English
DT Article
DE ulcerative colitis; anti-TNF-alpha; infliximab; steroid-dependent
ID INFLAMMATORY-BOWEL-DISEASE; NECROSIS FACTOR THERAPY; CROHNS-DISEASE;
   CYCLOSPORINE-A; NATURAL-HISTORY; MEDICAL THERAPY; ACTIVITY INDEX;
   FACTOR-ALPHA; CELLS; TRIAL
AB Background/Aims: Limited data exist concerning infliximab administration in steroid-dependent ulcerative colitis (UC) patients. The aim of this study was to evaluate the efficacy and safety of infliximab in steroid-dependent disease.
   Methodology: Sixteen corticosteroid-dependent patients who received infusions of infliximab (5mg/kg) at 0, 2 and 6 weeks and thereafter every 8 weeks (Group A), were compared with eight patients treated with methylprednisolone (0.8-lmg(kg body weight) daily for three weeks followed by a tapering regimen up to the minimal dose to maintain a symptom-free condition (Group B). Steroid dependency was defined as recurrent flare-up on steroid reduction or withdrawal, or as the clinical need for steroid treatment twice within six consecutive months or three times within a year. Disease activity was assessed at recruitment, and clinical response was evaluated according to the two non-invasive indices [SEO and Simple Clinical Colitis Activity Index (SCCAI) scores].
   Results: In Group A, complete long-term response occurred in 68.75% and partial response in 18.75% of patients. Moreover, in the long-term follow-up, both SCCAI (10.37 +/- 2.27 us. 3.31 +/- 2.65, p<0.001) and SEO (209.33 +/- 13.6 us. 123.3 +/- 34.8, p<0.001) scores demonstrated a significant improvement. In group B, comparable features were also obtained regarding complete long-term (62.5%) and partial (25%) responses; both SCCAI (7.37 +/- 1.4 us. 3.5 +/- 3.58, p=0.039) and SEO (181.0 +/- 27.1 us. 135.3 +/- 44.1, p=0.038) scores also improved significantly. Six of eight patients in the methylprednisolone-treated group B developed Cushing-like symptoms.
   Conclusions: Infliximab appears to be a good alternative therapeutic regimen in steroid-dependent UC patients associated with long-term potential toxicity.
C1 Aristotle Univ Thessaloniki, Propedeut Dept Internal Med 2, Ippokrat Hosp, Div Gastroenterol, GR-54006 Thessaloniki, Greece.
   Aristotle Univ Thessaloniki, Dept Gastroenterol, Ippokrat Hosp, Sch Med Clin, GR-54006 Thessaloniki, Greece.
C3 Aristotle University of Thessaloniki; Aristotle University of
   Thessaloniki
RP Kountouras, J (通讯作者)，8 Fanariou St, Thessaloniki 55133, Macedonia, Greece.
EM jannis@med.auth.gr; czavos@hotmail.com
RI Zavos, Christos/N-8618-2015; Zavos, Christos/F-4877-2011
OI Zavos, Christos/0000-0002-3443-7791; Giouleme, Olga/0000-0003-0176-3598
CR Actis GC, 2002, DIGEST LIVER DIS, V34, P631, DOI 10.1016/S1590-8658(02)80205-5
   Armuzzi A, 2004, Eur Rev Med Pharmacol Sci, V8, P231
   Arslan S, 2003, HEPATO-GASTROENTEROL, V50, P952
   Banerjee S, 2002, GASTROENTEROL CLIN N, V31, P185, DOI 10.1016/S0889-8553(01)00012-7
   Caesar I, 1997, MED KLIN, V92, P358, DOI 10.1007/BF03044778
   Clowes JA, 2001, CURR OPIN RHEUMATOL, V13, P326, DOI 10.1097/00002281-200107000-00015
   D'Haens G, 2005, GASTROENTEROLOGY, V128, P2161, DOI 10.1053/j.gastro.2005.04.019
   EDWARDS FC, 1963, GUT, V4, P299, DOI 10.1136/gut.4.4.299
   Eidelwein AP, 2005, INFLAMM BOWEL DIS, V11, P213, DOI 10.1097/01.MIB.0000160803.44449.a5
   Ezell TN, 2003, CELL MOL BIOL, V49, P1117
   FARMER RG, 1993, DIGEST DIS SCI, V38, P1137, DOI 10.1007/BF01295733
   Faubion WA, 2001, GASTROENTEROLOGY, V121, P255, DOI 10.1053/gast.2001.26279
   FAZIO VW, 1995, ANN SURG, V222, P120, DOI 10.1097/00000658-199508000-00003
   Ferkolj I, 2005, HEPATO-GASTROENTEROL, V52, P1128
   Guimbaud R, 1998, AM J GASTROENTEROL, V93, P2397, DOI 10.1016/S0002-9270(98)00575-9
   HADZISELIMOVIC F, 1995, GUT, V37, P260, DOI 10.1136/gut.37.2.260
   Hanauer SB, 2006, INFLAMM BOWEL DIS, V12, pS3, DOI 10.1097/01.MIB.0000195385.19268.68
   Hanauer SB, 2002, LANCET, V359, P1541, DOI 10.1016/S0140-6736(02)08512-4
   Hermida-Rodriguez C, 1999, HEPATO-GASTROENTEROL, V46, P2265
   Higgins PDR, 2005, AM J GASTROENTEROL, V100, P355, DOI 10.1111/j.1572-0241.2005.40641.x
   Järnerot G, 2005, GASTROENTEROLOGY, V128, P1805, DOI 10.1053/j.gastro.2005.03.003
   Kohn A, 2002, DIGEST LIVER DIS, V34, P626, DOI 10.1016/S1590-8658(02)80204-3
   Kountouras J, 2005, GASTROENTEROLOGY, V129, P1138, DOI 10.1053/j.gastro.2005.07.047
   Kountouras J, 2004, J CELL MOL MED, V8, P317, DOI 10.1111/j.1582-4934.2004.tb00321.x
   LENNARDJONES JE, 1989, SCAND J GASTROENTERO, V24, P2, DOI 10.3109/00365528909091339
   Lim SJ, 2002, INT J CANCER, V101, P243, DOI 10.1002/ijc.10596
   Ljung T, 2004, GUT, V53, P849, DOI 10.1136/gut.2003.018515
   Lopez-Sanroman A, 2004, ALIMENT PHARM THER, V20, P161, DOI 10.1111/j.1365-2036.2004.02030.x
   MCINTYRE PB, 1994, DIS COLON RECTUM, V37, P303
   Monteleone I, 2002, GUT, V50, P60
   Morisaki T, 2000, ANTICANCER RES, V20, P3363
   Ochsenkühn T, 2004, EUR J GASTROEN HEPAT, V16, P1167, DOI 10.1097/00042737-200411000-00014
   Papadakis KA, 2003, ALIMENT PHARM THER, V18, P741, DOI 10.1046/j.1365-2036.2003.01739.x
   Pharand C, 2002, PHARMACOTHERAPY, V22, P380, DOI 10.1592/phco.22.5.380.33196
   Probert CSJ, 2003, GUT, V52, P998, DOI 10.1136/gut.52.7.998
   Reimund JM, 1996, J CLIN IMMUNOL, V16, P144, DOI 10.1007/BF01540912
   Russell GH, 2004, J PEDIATR GASTR NUTR, V39, P166, DOI 10.1097/00005176-200408000-00008
   Rutgeerts P, 2005, NEW ENGL J MED, V353, P2462, DOI 10.1056/NEJMoa050516
   Sandborn WJ, 2002, GASTROENTEROLOGY, V122, P512, DOI 10.1053/gast.2002.31072
   Sandborn WJ, 2001, ACTA GASTRO-ENT BELG, V64, P201
   Sands BE, 2001, INFLAMM BOWEL DIS, V7, P83, DOI 10.1097/00054725-200105000-00001
   Schreiber S, 2000, HEPATO-GASTROENTEROL, V47, P15
   Seo M, 1998, AM J GASTROENTEROL, V93, P2124
   Shen EH, 2004, J CLIN GASTROENTEROL, V38, P741, DOI 10.1097/01.mcg.0000140188.88275.65
   SINGLETON JW, 1979, GASTROENTEROLOGY, V77, P870
   Su CY, 2002, AM J GASTROENTEROL, V97, P2577
   Walmsley RS, 1998, GUT, V43, P29, DOI 10.1136/gut.43.1.29
   Watkins PE, 1997, GUT, V40, P628, DOI 10.1136/gut.40.5.628
NR 48
TC 17
Z9 17
U1 0
U2 0
PU H G E UPDATE MEDICAL PUBLISHING S A
PI ATHENS
PA PO BOX 17257, ATHENS GR-10024, GREECE
SN 0172-6390
J9 HEPATO-GASTROENTEROL
JI Hepato-Gastroenterol.
PD JUN
PY 2007
VL 54
IS 76
BP 1074
EP 1079
PG 6
WC Gastroenterology & Hepatology; Surgery
WE Science Citation Index Expanded (SCI-EXPANDED)
SC Gastroenterology & Hepatology; Surgery
GA 183JC
UT WOS:000247568100022
PM 17629042
DA 2024-01-22
ER

PT J
AU Gisbert, JP
   Villagrasa, JR
   Rodríguez-Nogueiras, A
   Chaparro, M
AF Gisbert, Javier P.
   Ramon Villagrasa, Jose
   Rodriguez-Nogueiras, Amelia
   Chaparro, Maria
TI Kinetics of Anti-Hepatitis B Surface Antigen Titers After Hepatitis B
   Vaccination in Patients With Inflammatory Bowel Disease
SO INFLAMMATORY BOWEL DISEASES
LA English
DT Article
DE inflammatory bowel disease; hepatitis B virus; vaccine; tumor necrosis
   factor
ID HEALTH-CARE WORKERS; HEMODIALYSIS-PATIENTS; VIRUS-INFECTION; EFFICACY;
   BOOSTERS; NEED; IMMUNIZATIONS; VACCINES; STANDARD; POLICY
AB Background: Clinically significant hepatitis B (HB) virus infection has been documented among immunocompromised patients who do not maintain anti-hepatitis surface antigen (anti-HBs) concentrations >= 10 IU/L after an adequate response to the vaccine. The aims of the study were to understand the kinetics of anti-HBs titers over time in patients with inflammatory bowel disease (IBD) who initially responded to vaccination and to identify factors predictive of losing protective anti-HBs titers.
   Methods: Patients with IBD with a response (anti-HBs > 10 IU/L at 1-3 months) to HB virus vaccination were prospectively included. Anti-HBs titers were measured at 6 and 12 months. Anti-HBs titers were considered negative if they were <10 IU/L at any time during the follow-up. The kinetics of anti-HBs titers in the long term was estimated using Kaplan-Meier curves. Cox regression analysis was performed to identify the factors predictive of losing protective anti-HBs titers.
   Results: The sample comprised 100 patients (mean age, 42 years; 68% Crohn's disease; 49% on thiopurines; and 14% on anti-tumor necrosis factors during follow-up). The cumulative incidence of loss of anti-HBs titers was 2% after 6 months and 15% after 12 months. The incidence rate of loss of protective anti-HBs titers was 18% per patient-year. Baseline (after vaccination) anti-HBs titers were lower among patients whose titers became negative during the follow-up than among those who maintained them >10 IU/L (191 versus 515 IU/L; P<0.001). Treatment with anti-TNFs was the only factor associated with a higher risk of loss of anti-HBs (hazard ratio = 3.1; 95% confidence interval = 1.1-8.8; P = 0.03).
   Conclusions: A high proportion of patients with IBD with protective anti-HBs titers after vaccination lose them over time (18% per patient-year of follow-up). The risk of losing protective anti-HBs titers is 3-fold higher among patients on anti-tumor necrosis factors therapy. (Inflamm Bowel Dis 2013;19:554-558)
C1 [Gisbert, Javier P.; Rodriguez-Nogueiras, Amelia; Chaparro, Maria] Hosp Univ La Princesa, Inst Invest Sanitaria Princesa, Dept Gastroenterol, Madrid, Spain.
   [Gisbert, Javier P.; Rodriguez-Nogueiras, Amelia; Chaparro, Maria] Ctr Invest Biomed Red Enfermedades Hepat & Digest, Madrid, Spain.
   [Ramon Villagrasa, Jose] Hosp Univ La Princesa, Inst Invest Sanitaria Princesa, Dept Prevent Med, Madrid, Spain.
C3 CIBER - Centro de Investigacion Biomedica en Red; CIBEREHD
RP Gisbert, JP (通讯作者)，Playa Mojacar 29 Urb Bonanza, Madrid 28669, Spain.
EM gisbert@meditex.es
RI Gisbert, Javier P/ABB-7531-2021; Chaparro, María/I-2500-2016; Gisbert,
   Javier P/GRY-2719-2022
OI Gisbert, Javier P/0000-0003-2090-3445; Chaparro,
   María/0000-0002-9275-4242; 
FU Instituto de Salud Carlos III
FX Centro de Investigacion Biomedica en Red de Enfermedades Hepaticas y
   Digestivas is funded by the Instituto de Salud Carlos III.
CR [Anonymous], VACCINE
   [Anonymous], 2000, LANCET, V355, P561
   Banatvala JE, 2003, J VIRAL HEPATITIS, V10, P1, DOI 10.1046/j.1365-2893.2003.00400.x
   Chen DS, 2009, J HEPATOL, V50, P805, DOI 10.1016/j.jhep.2009.01.002
   Chevaux JB, 2010, INFLAMM BOWEL DIS, V16, P916, DOI 10.1002/ibd.21147
   Coates T, 2001, CLIN THER, V23, P392, DOI 10.1016/S0149-2918(01)80044-8
   Floreani A, 2004, VACCINE, V22, P607, DOI 10.1016/j.vaccine.2003.09.001
   Gisbert JP, 2012, AM J GASTROENTEROL, V107, P1460, DOI 10.1038/ajg.2012.79
   Gisbert JP, 2012, ALIMENT PHARM THER, V35, P1379, DOI 10.1111/j.1365-2036.2012.05110.x
   Gisbert JP, 2011, ALIMENT PHARM THER, V33, P619, DOI 10.1111/j.1365-2036.2010.04570.x
   Hall AJ, 2010, HEPATOLOGY, V51, P1485, DOI 10.1002/hep.23674
   Hou JK, 2010, INFLAMM BOWEL DIS, V16, P925, DOI 10.1002/ibd.21284
   Jack AD, 1999, J INFECT DIS, V179, P489, DOI 10.1086/314578
   John TJ, 2005, J GASTROEN HEPATOL, V20, P5, DOI 10.1111/j.1440-1746.2004.03398.x
   Lok ASF, 2007, HEPATOLOGY, V45, P507, DOI 10.1002/hep.21513
   Loras C, 2010, GUT, V59, P1340, DOI 10.1136/gut.2010.208413
   Lu Y, 2009, INFLAMM BOWEL DIS, V15, P1417, DOI 10.1002/ibd.20941
   Mast EE, 2006, MMWR RECOMM REP, V55
   Mast Eric E., 2006, Morbidity and Mortality Weekly Report, V55, P1
   Navarro JF, 1996, AM J NEPHROL, V16, P95, DOI 10.1159/000168977
   Rahier JF, 2009, J CROHNS COLITIS, V3, P47, DOI 10.1016/j.crohns.2009.02.010
   Rahier JF, 2010, RHEUMATOLOGY, V49, P1815, DOI 10.1093/rheumatology/keq183
   Sezer S, 2000, TRANSPLANT P, V32, P607, DOI 10.1016/S0041-1345(00)00914-3
   Shouval D, 2003, J HEPATOL, V39, pS70, DOI 10.1016/S0168-8278(03)00125-1
   STEVENS CE, 1984, NEW ENGL J MED, V311, P496, DOI 10.1056/NEJM198408233110803
   Wasan SK, 2010, AM J GASTROENTEROL, V105, P1231, DOI 10.1038/ajg.2009.733
   West DJ, 1996, VACCINE, V14, P1019, DOI 10.1016/0264-410X(96)00062-X
   Zuckerman JN, 1997, BRIT MED J, V314, P329, DOI 10.1136/bmj.314.7077.329
NR 28
TC 34
Z9 35
U1 0
U2 6
PU LIPPINCOTT WILLIAMS & WILKINS
PI PHILADELPHIA
PA 530 WALNUT ST, PHILADELPHIA, PA 19106-3621 USA
SN 1078-0998
J9 INFLAMM BOWEL DIS
JI Inflamm. Bowel Dis.
PD MAR
PY 2013
VL 19
IS 3
BP 554
EP 558
DI 10.1097/MIB.0b013e31827febe9
PG 5
WC Gastroenterology & Hepatology
WE Science Citation Index Expanded (SCI-EXPANDED)
SC Gastroenterology & Hepatology
GA 110NG
UT WOS:000316450200027
PM 23380936
OA Bronze
DA 2024-01-22
ER

PT J
AU Shepanski, MS
   Hurd, LB
   Culton, K
   Markowitz, JE
   Mamula, P
   Baldassano, RN
AF Shepanski, MS
   Hurd, LB
   Culton, K
   Markowitz, JE
   Mamula, P
   Baldassano, RN
TI Health-related quality of life improves in children and adolescents with
   inflammatory bowel disease after attending a camp sponsored by the
   Crohn's and Colitis Foundation of America
SO INFLAMMATORY BOWEL DISEASES
LA English
DT Article
DE camp; children; inflammatory bowel disease; pediatrics; quality of life
ID SUMMER CAMP; IMPACT; QUESTIONNAIRE; EXPERIENCE; INDEX
AB Purpose: To describe the reported health-related quality of life (HRQOL) in children and adolescents with inflammatory bowel disease (IBD) after attending an IBD summer camp.
   Methods: A prospective analysis of quality of life was completed at an overnight camp that was exclusively for patients with IBD, which was sponsored by the Crohn's and Colitis Foundation of America. The IMPACT-II questionnaire (Canada and United States) and the State-Trait Anxiety Inventory for Children were administered to the campers at the beginning and at the end of a 1-week camp to assess HRQOL and anxiety. The IMPACT-II questionnaire consists of 35 questions measuring 6 quality-of-life domains (i.e., bowel domain, systemic symptoms. emotional functioning, social functioning, body image, and treatment/interventions). The State-Trait Anxiety Inventory for Children consists of 2 different 20-item sets of questions. One set assesses state anxiety, and the other, trait anxiety. A repeated measures multivariate analysis of variance was performed to determine the differences between scores attained before and after camp on the IMPACT-II questionnaire and in each of its domains. Paired sample t tests were performed on state and trait anxiety before and after camp.
   Results: A total of 125 individuals consented to participate, but 61 patients (50 girls and 11 boys; age range, 9 to 16 y) completed the IMPACT-II questionnaire in full. Of those 61 patients, 47 had Crohn's disease and 14 had ulcerative colitis. There was statistically significant improvement between the mean (+/-SD) precamp total score (172.95 +/- 36.61) and the mean postcamp total score (178.71 +/- 40.97: P = 0.035), bowel symptoms scores (P = 0.036), social functioning scores (P = 0.022). and treatment interventions scores (P = 0,0 12). No difference was found between anxiety scores before and after camp on either the state or trait anxiety inventories (n = 55; P > 0.05).
   Conclusions: Overall, HRQOL improved in children after attending IBD summer camp. This exploratory study suggests that contributing factors for these improvements may be an increase in social functioning, a better acceptance of IBD symptoms, and less distress regarding treatment interventions, suggesting that a camp that is specifically designed for children with IBD may normalize the chronic illness experience. However, future research using a multimodal measurement approach is warranted to support these conclusions.
C1 Childrens Hosp Philadelphia, Div Gastroenterol & Nutr, Ctr Pediat Inflammatory Bowel Dis, Philadelphia, PA 19104 USA.
   Drexel Univ, Philadelphia, PA 19104 USA.
C3 University of Pennsylvania; Pennsylvania Medicine; Childrens Hospital of
   Philadelphia; Drexel University
RP Shepanski, MS (通讯作者)，Childrens Hosp Philadelphia, Div Gastroenterol & Nutr, Ctr Pediat Inflammatory Bowel Dis, 34th & Civ Ctr Blvd, Philadelphia, PA 19104 USA.
EM shepanski@email.chop.edu
CR AKOBERG AK, 1999, J PEDIAT GASTROENTER, V28, P537
   [Anonymous], J BURN CARE REHABIL
   [Anonymous], 1973, STAIC, State-Trait Anxiety Inventory for Children
   Baldassano RN, 1999, GASTROENTEROL CLIN N, V28, P445, DOI 10.1016/S0889-8553(05)70064-9
   BATRES AL, 2003, CLIN GUIDE INFLAMMAT, P325
   Briery BG, 1999, J PEDIATR PSYCHOL, V24, P183, DOI 10.1093/jpepsy/24.2.183
   Casati J, 2000, DIGEST DIS SCI, V45, P26, DOI 10.1023/A:1005492806777
   CAUCE AM, 1992, AM J COMMUN PSYCHOL, V20, P787, DOI 10.1007/BF00942238
   de Rooy EC, 2001, AM J GASTROENTEROL, V96, P1816, DOI 10.1016/S0002-9270(01)02440-6
   DROSSMAN DA, 1991, DIGEST DIS SCI, V36, P1746, DOI 10.1007/BF01296620
   ENGLSTROM I, 1999, J PEDIAT GASTROENTER, V28, pS28
   Games P. A., 1976, The Journal of Educational Research, V1, P113, DOI [10.2307/1164979, DOI 10.2307/1164979, DOI 10.3102/10769986001002113]
   GARRETT JW, 1990, GASTROENTEROLOGY, V99, P90, DOI 10.1016/0016-5085(90)91234-W
   Gold N, 2000, INFLAMM BOWEL DIS, V6, P1
   Griffiths AM, 1999, J PEDIATR GASTR NUTR, V28, pS46, DOI 10.1097/00005176-199904001-00009
   HURD L, 1999, NURSE PATIETN LINK, V1, P1
   Joachim Gloria, 2002, Gastroenterol Nurs, V25, P246, DOI 10.1097/00001610-200211000-00005
   JUNIPER EF, 1994, J CLIN EPIDEMIOL, V47, P81, DOI 10.1016/0895-4356(94)90036-1
   Klee K, 1997, ANNA J, V24, P57
   Loonen HJ, 2002, QUAL LIFE RES, V11, P47, DOI 10.1023/A:1014455702807
   Loonen HJ, 2002, ACTA PAEDIATR, V91, P348, DOI 10.1080/08035250252834049
   MITCHELL A, 1988, J CLIN GASTROENTEROL, V10, P306, DOI 10.1097/00004836-198806000-00014
   Moody G, 1999, J PEDIATR GASTR NUTR, V28, pS43, DOI 10.1097/00005176-199904001-00008
   Otley A, 2002, J PEDIATR GASTR NUTR, V35, P557, DOI 10.1097/00005176-200210000-00018
   PICCOLI DA, 1998, INFLAMM BOWEL DIS, P79
   Sewitch MJ, 2001, AM J GASTROENTEROL, V96, P1470
   Shepanski MA, 2004, J PEDIATR GASTR NUTR, V39, P68, DOI 10.1097/00005176-200407000-00014
   SILVERS WS, 1992, J ASTHMA, V29, P121, DOI 10.3109/02770909209059881
   Singh RH, 2000, J AM DIET ASSOC, V100, P797, DOI 10.1016/S0002-8223(00)00232-7
   SMITH KE, 1987, J PEDIATR PSYCHOL, V12, P533, DOI 10.1093/jpepsy/12.4.533
   *SPSS INC, 1999, SPSS COMP PROGR VERS
   STOKMAN A, 2001, FDN FOCUS, P12
   Stone J, 1998, Gastroenterol Nurs, V21, P183, DOI 10.1097/00001610-199807000-00007
   Swensen T G, 1988, Issues Compr Pediatr Nurs, V11, P29
   Tatum Beverly Daniel., 2002, WHY ARE ALL BLACK KI
   WONG DL, 1997, WHALEY WONGS ESSENTI, P83
   WOOD B, 1987, J AM ACAD CHILD PSY, V26, P774, DOI 10.1097/00004583-198709000-00027
NR 37
TC 71
Z9 80
U1 0
U2 11
PU OXFORD UNIV PRESS INC
PI CARY
PA JOURNALS DEPT, 2001 EVANS RD, CARY, NC 27513 USA
SN 1078-0998
EI 1536-4844
J9 INFLAMM BOWEL DIS
JI Inflamm. Bowel Dis.
PD FEB
PY 2005
VL 11
IS 2
BP 164
EP 170
DI 10.1097/00054725-200502000-00010
PG 7
WC Gastroenterology & Hepatology
WE Science Citation Index Expanded (SCI-EXPANDED)
SC Gastroenterology & Hepatology
GA 898KC
UT WOS:000227074700010
PM 15677910
OA Bronze
DA 2024-01-22
ER

PT J
AU Meredith, J
   Henderson, P
   Wilson, DC
   Russell, RK
AF Meredith, Joseph
   Henderson, Paul
   Wilson, David C.
   Russell, Richard K.
TI Combination Immunotherapy Use and Withdrawal in Pediatric Inflammatory
   Bowel Disease-A Review of the Evidence
SO FRONTIERS IN PEDIATRICS
LA English
DT Review
DE pediatric inflammatory bowel disease (PIBD); combination therapy; drug
   withdrawal; anti-TNF; immunomodulators
ID ANTI-TNF THERAPY; SUSTAINED CLINICAL REMISSION; EVIDENCE-BASED
   CONSENSUS; CROHNS-DISEASE; ADALIMUMAB MONOTHERAPY; INFLIXIMAB THERAPY;
   OPPORTUNISTIC INFECTIONS; PREDICTING OUTCOMES; ULCERATIVE-COLITIS; FECAL
   CALPROTECTIN
AB Evidence-based guidelines have been developed outlining the concomitant use of anti-tumor necrosis factor alpha (anti-TNF) agents and immunomodulators including azathioprine (AZA) and methotrexate (MTX) in both adult and pediatric populations. However, there exists a paucity of data guiding evidence-based strategies for their withdrawal in pediatric patients in sustained remission. This narrative review focuses on the available pediatric evidence on this question in the context of what is known from the larger body of evidence available from adult studies. The objective is to provide clarity and practical guidance around who, what, when, and how to step down pediatric patients with inflammatory bowel disease (IBD) from combination immunotherapy. Outcomes following withdrawal of either of the two most commonly used anti-TNF therapies [infliximab (IFX) or adalimumab (ADA)], or immunomodulator therapies, from a combination regimen are examined. Essentially, a judicious approach must be taken to identify a significant minority of patients who would benefit from treatment rationalization. We conclude that step-down to anti-TNF (rather than immunomodulator) monotherapy after at least 6 months of sustained clinical remission is a viable option for a select group of pediatric patients. This group includes those with good indicators of mucosal healing, low or undetectable anti-TNF trough levels, lack of predictors for severe disease, and no prior escalation of anti-TNF therapy. Transmural healing and specific human leukocyte antigen (HLA) typing are some of the emerging targets and tools that may help facilitate improved outcomes in this process. We also propose a simplified evidence-based schema that may assist in this decision-making process. Further pediatric clinical studies are required to develop the evidence base for decision-making in this area.</p>
C1 [Meredith, Joseph; Henderson, Paul; Wilson, David C.; Russell, Richard K.] Royal Hosp Children & Young People, Dept Paediat Gastroenterol & Nutr, Edinburgh, Midlothian, Scotland.
   [Meredith, Joseph; Henderson, Paul; Wilson, David C.; Russell, Richard K.] Univ Edinburgh, Coll Med & Vet Med, Child Life & Hlth, Edinburgh, Midlothian, Scotland.
C3 University of Edinburgh
RP Meredith, J (通讯作者)，Royal Hosp Children & Young People, Dept Paediat Gastroenterol & Nutr, Edinburgh, Midlothian, Scotland.; Meredith, J (通讯作者)，Univ Edinburgh, Coll Med & Vet Med, Child Life & Hlth, Edinburgh, Midlothian, Scotland.
EM josephjmeredith@gmail.com
RI Henderson, Paul/F-5106-2012
OI Henderson, Paul/0000-0003-3634-6428; Meredith,
   Joseph/0000-0001-5206-6720
FU NHS Research Scotland Career Researcher Clinician award; joint Edinburgh
   Children's Hospital Charity/Catherine McEwan Foundation research
   fellowship [2019-66]
FX RR and PH were supported by an NHS Research Scotland Career Researcher
   Clinician award. JM was supported by a joint Edinburgh Children's
   Hospital Charity/Catherine McEwan Foundation research fellowship (Grant
   No. 2019-66).
CR Adedokun OJ, 2020, CLIN GASTROENTEROL H, V18, P2244, DOI 10.1016/j.cgh.2019.11.059
   Ahmad T, 2016, ALIMENT PHARM THER, V43, P910, DOI 10.1111/apt.13547
   Andersen NN, 2014, JAMA-J AM MED ASSOC, V311, P2406, DOI 10.1001/jama.2014.5613
   Baert F, 2014, CLIN GASTROENTEROL H, V12, P1474, DOI 10.1016/j.cgh.2014.01.033
   Baert F, 2010, GASTROENTEROLOGY, V138, P463, DOI 10.1053/j.gastro.2009.09.056
   Beaugerie L, 2009, LANCET, V374, P1617, DOI 10.1016/S0140-6736(09)61302-7
   Ben-Horin S, 2015, ALIMENT PHARM THER, V42, P356, DOI 10.1111/apt.13268
   Billioud V, 2013, J CROHNS COLITIS, V7, P853, DOI 10.1016/j.crohns.2013.01.014
   Bots SJ, 2019, SCAND J GASTROENTERO, V54, P281, DOI 10.1080/00365521.2019.1582693
   Boyapati RK, 2018, COCHRANE DB SYST REV, DOI 10.1002/14651858.CD012540.pub2
   Brooks AJ, 2017, J CROHNS COLITIS, V11, P1456, DOI 10.1016/j.crohns.2014.09.007
   Casanova MJ, 2017, AM J GASTROENTEROL, V112, P120, DOI 10.1038/ajg.2016.569
   Chalhoub JM, 2017, INFLAMM BOWEL DIS, V23, P316, DOI 10.1097/MIB.0000000000001203
   Chanchlani N, 2018, J PEDIATR GASTR NUTR, V67, P513, DOI 10.1097/MPG.0000000000002011
   Civitelli F, 2016, INFLAMM BOWEL DIS, V22, P2418, DOI 10.1097/MIB.0000000000000897
   Colombel JF, 2010, NEW ENGL J MED, V362, P1383, DOI 10.1056/NEJMoa0904492
   D'Haens G, 2008, LANCET, V371, P660, DOI 10.1016/S0140-6736(08)60304-9
   Dai C, 2015, J CLIN GASTROENTEROL, V49, P715, DOI 10.1097/MCG.0000000000000337
   Day AS, 2018, J PEDIATR GASTR NUTR, V66, P361, DOI 10.1097/MPG.0000000000001850
   Deepak P, 2016, AM J GASTROENTEROL, V111, P997, DOI 10.1038/ajg.2016.177
   Doherty G, 2018, J CROHNS COLITIS, V12, P17, DOI 10.1093/ecco-jcc/jjx101
   Dohos D, 2021, ALIMENT PHARM THER, V53, P220, DOI 10.1111/apt.16182
   Farkas K, 2013, SCAND J GASTROENTERO, V48, P1394, DOI 10.3109/00365521.2013.845906
   Feagan BG, 2014, GASTROENTEROLOGY, V146, P681, DOI 10.1053/j.gastro.2013.11.024
   Feagan BG, 2013, NEW ENGL J MED, V369, P699, DOI 10.1056/NEJMoa1215734
   Fernandes SR, 2017, INFLAMM BOWEL DIS, V23, P403, DOI 10.1097/MIB.0000000000001143
   Foster AJ, 2019, WORLD J GASTROENTERO, V25, P1266, DOI 10.3748/wjg.v25.i10.1266
   Gisbert JP, 2015, ALIMENT PHARM THER, V42, P391, DOI 10.1111/apt.13276
   Grossi V, 2015, CLIN GASTROENTEROL H, V13, P1748, DOI 10.1016/j.cgh.2015.04.010
   Hanauer SB, 2020, J CROHNS COLITIS, V14, P23, DOI 10.1093/ecco-jcc/jjz110
   Harbord M, 2017, J CROHNS COLITIS, V11, P769, DOI 10.1093/ecco-jcc/jjx009
   Harris RE, 2020, BMJ OPEN, V10, DOI 10.1136/bmjopen-2019-034892
   Hässler S, 2020, PLOS MED, V17, DOI 10.1371/journal.pmed.1003348
   Hisamatsu T, 2019, J GASTROENTEROL, V54, P860, DOI 10.1007/s00535-019-01582-w
   Hyams J, 2011, CURR MED RES OPIN, V27, P651, DOI 10.1185/03007995.2010.547575
   Hyams JS, 2019, ALIMENT PHARM THER, V49, P155, DOI 10.1111/apt.15054
   Hyams JS, 2017, GASTROENTEROLOGY, V152, P1901, DOI 10.1053/j.gastro.2017.02.004
   Jones JL, 2015, CLIN GASTROENTEROL H, V13, P2233, DOI 10.1016/j.cgh.2015.06.034
   Jongsma MME, 2022, GUT, V71, P34, DOI 10.1136/gutjnl-2020-322339
   Kang B, 2018, J CROHNS COLITIS, V12, P644, DOI 10.1093/ecco-jcc/jjy021
   Kennedy NA, 2019, LANCET GASTROENTEROL, V4, P341, DOI 10.1016/S2468-1253(19)30012-3
   Kierkus J, 2015, J PEDIATR GASTR NUTR, V60, P580, DOI 10.1097/MPG.0000000000000684
   Kopylov U, 2014, J CROHNS COLITIS, V8, P1632, DOI 10.1016/j.crohns.2014.07.003
   Laurent V, 2017, J CROHNS COLITIS, V11, P716, DOI 10.1093/ecco-jcc/jjw211
   Lichtenstein GR, 2009, ALIMENT PHARM THER, V30, P210, DOI 10.1111/j.1365-2036.2009.04027.x
   Lichtenstein L, 2015, J CROHNS COLITIS, V9, P806, DOI 10.1093/ecco-jcc/jjv096
   Lin ZW, 2011, EUR J GASTROEN HEPAT, V23, P1100, DOI 10.1097/MEG.0b013e32834b9544
   Louis E, 2012, GASTROENTEROLOGY, V142, P63, DOI 10.1053/j.gastro.2011.09.034
   Matar M, 2020, INFLAMM BOWEL DIS, V26, P1627, DOI 10.1093/ibd/izz294
   Matsumoto T, 2016, J CROHNS COLITIS, V10, P1259, DOI 10.1093/ecco-jcc/jjw152
   McDonald JWD, 2014, COCHRANE DB SYST REV, DOI 10.1002/14651858.CD003459.pub4
   Meredith J, 2021, J PEDIATR GASTR NUTR, V73, P54, DOI 10.1097/MPG.0000000000003098
   Molnár T, 2013, ALIMENT PHARM THER, V37, P225, DOI 10.1111/apt.12160
   Nuti F, 2016, J CROHNS COLITIS, V10, P5, DOI 10.1093/ecco-jcc/jjv126
   Orlanski-Meyer E, 2021, GASTROENTEROLOGY, V160, P378, DOI 10.1053/j.gastro.2020.07.066
   Panaccione R, 2014, GASTROENTEROLOGY, V146, P392, DOI 10.1053/j.gastro.2013.10.052
   Pariente B, 2014, ALIMENT PHARM THER, V40, P338, DOI 10.1111/apt.12838
   Park KT, 2014, INFLAMM BOWEL DIS, V20, P946, DOI 10.1097/01.MIB.0000441349.40193.aa
   Rahier JF, 2014, J CROHNS COLITIS, V8, P443, DOI 10.1016/j.crohns.2013.12.013
   Reenaers C, 2018, CLIN GASTROENTEROL H, V16, P234, DOI 10.1016/j.cgh.2017.09.061
   Ricciuto A, 2021, GASTROENTEROLOGY, V160, P403, DOI 10.1053/j.gastro.2020.07.065
   Roblin X, 2017, ALIMENT PHARM THER, V46, P142, DOI 10.1111/apt.14106
   Russell RK, 2011, ALIMENT PHARM THER, V33, P946, DOI 10.1111/j.1365-2036.2011.04603.x
   Sauer CG, 2016, J PEDIATR GASTR NUTR, V62, P378, DOI 10.1097/MPG.0000000000000976
   Sazonovs A, 2020, GASTROENTEROLOGY, V158, P189, DOI 10.1053/j.gastro.2019.09.041
   Schnitzler F, 2009, GUT, V58, P492, DOI 10.1136/gut.2008.155812
   Serban ED, 2018, WORLD J CLIN CASES, V6, P501, DOI 10.12998/wjcc.v6.i12.501
   Severs M, 2017, J CROHNS COLITIS, V11, P289, DOI 10.1093/ecco-jcc/jjw153
   Siegel C, 2018, ECCO C, V12, pS053, DOI 10.1093/ecco-jcc/jjx180.069
   Squires S., 2016, GASTROINTEST NURS, V14, P20, DOI [10.12968/gasn.2016.14.2.20, DOI 10.12968/GASN.2016.14.2.20]
   Steenholdt C, 2012, SCAND J GASTROENTERO, V47, P518, DOI 10.3109/00365521.2012.660541
   Subramaniam K, 2014, INTERN MED J, V44, P287, DOI 10.1111/imj.12363
   Targownik LE, 2020, J CROHNS COLITIS, V14, P1354, DOI 10.1093/ecco-jcc/jjaa050
   Torres J, 2020, J CROHNS COLITIS, V14, P4, DOI 10.1093/ecco-jcc/jjz180
   Toruner M, 2008, GASTROENTEROLOGY, V134, P929, DOI 10.1053/j.gastro.2008.01.012
   Treton X, 2009, CLIN GASTROENTEROL H, V7, P80, DOI 10.1016/j.cgh.2008.08.028
   Turner D, 2018, J PEDIATR GASTR NUTR, V67, P257, DOI 10.1097/MPG.0000000000002035
   Ungaro RC, 2021, GUT, V70, P725, DOI 10.1136/gutjnl-2020-322539
   Van Assche G, 2008, GASTROENTEROLOGY, V134, P1861, DOI 10.1053/j.gastro.2008.03.004
   van Rheenen PF, 2021, J CROHNS COLITIS, V15, P171, DOI 10.1093/ecco-jcc/jjaa161
   Vermeire S, 2007, GUT, V56, P1226, DOI 10.1136/gut.2006.099978
   Waugh AWG, 2010, ALIMENT PHARM THER, V32, P1129, DOI 10.1111/j.1365-2036.2010.04446.x
   Weinstein-Nakar I, 2018, CLIN GASTROENTEROL H, V16, P1089, DOI 10.1016/j.cgh.2018.01.024
   Wilson DC, 2020, J PEDIATR GASTR NUTR, V70, P758, DOI 10.1097/MPG.0000000000002697
   Wynands J, 2008, J PEDIATR GASTR NUTR, V46, P293, DOI 10.1097/MPG.0b013e31815604cd
NR 85
TC 1
Z9 2
U1 1
U2 5
PU FRONTIERS MEDIA SA
PI LAUSANNE
PA AVENUE DU TRIBUNAL FEDERAL 34, LAUSANNE, CH-1015, SWITZERLAND
SN 2296-2360
J9 FRONT PEDIATR
JI Front. Pediatr.
PD SEP 21
PY 2021
VL 9
AR 708310
DI 10.3389/fped.2021.708310
PG 11
WC Pediatrics
WE Science Citation Index Expanded (SCI-EXPANDED)
SC Pediatrics
GA WB2YK
UT WOS:000703442900001
PM 34621712
OA Green Published, gold
DA 2024-01-22
ER

PT J
AU Adedokun, OJ
   Gunn, GR
   Leu, JH
   Gargano, C
   Xu, ZH
   Sandborn, WJ
   Rutgeerts, P
   Shankar, G
AF Adedokun, Omoniyi J.
   Gunn, George R., III
   Leu, Jocelyn H.
   Gargano, Cynthia
   Xu, Zhenhua
   Sandborn, William J.
   Rutgeerts, Paul
   Shankar, Gopi
TI Immunogenicity of Golimumab and its Clinical Relevance in Patients With
   Ulcerative Colitis
SO INFLAMMATORY BOWEL DISEASES
LA English
DT Article
DE golimumab; bridging enzyme immunoassay; antidrug antibodies
ID INDUCTION THERAPY; HOST ANTIBODIES; CROHNS-DISEASE; INFLIXIMAB; DRUG;
   PHARMACOKINETICS; RECOMMENDATIONS; ASSOCIATION; EFFICACY
AB Background: Antidrug antibody (ADA) detection with standard bridging enzyme immunoassays (EIA) can yield false-negative results or underestimate titers through drug interference. A more sensitive assay was needed to determine clinical impact of antigolimumab antibodies.
   Methods: A high-sensitivity, drug-tolerant EIA (DT-EIA) was developed and cross-validated against the original EIA, and samples from induction/maintenance studies in golimumab-treated patients with ulcerative colitis were analyzed for ADAs using both methods. Immunogenicity results were compared, and pharmacokinetic, efficacy, and safety associations were evaluated.
   Results: An 8-fold increase in ADA-positive patients (21.8% DT-EIA vs 2.8% EIA) reflected DT-EIA improved sensitivity and drug tolerance. Most newly detected ADA-positive patients (using DT-EIA) had low antibody titers, whereas most with high antibody titers were ADA-positive with original EIA. With DT-EIA, week 44 median trough serum golimumab concentrations among ADA-positive patients were approximately half vs ADA-negative (0.51 vs 0.85 mu g/mL [50 mg q4w]; 0.85 vs 1.60 mu g/mL [100 mg q4w]). Antidrug antibody impact on golimumab concentrations was more notable at titers >= 1:100. During induction, ADAs had no notable impact on efficacy. During maintenance, proportions of patients maintaining clinical response through week 54 were lower using DT-EIA: 38.1% ADA-positive and 52.8% ADA-negative. Antidrug antibody status had no impact on injection-site reaction incidence.
   Conclusions: A more sensitive DT-EIA identified higher proportions of ADA-positive patients. A trend of decreasing drug concentrations with increasing ADA titers was observed. Pharmacokinetic impact was better elucidated with DT-EIA. Although development of ADA did not preclude efficacy, a trend toward decreased efficacy in ADA-positive vs ADA-negative patients was observed during maintenance treatment. Antidrug antibody status did not impact safety.
C1 [Adedokun, Omoniyi J.; Gunn, George R., III; Leu, Jocelyn H.; Gargano, Cynthia; Xu, Zhenhua; Shankar, Gopi] Janssen Res & Dev LLC, 1400 McKean Rd, Spring House, PA 19477 USA.
   [Gunn, George R., III] GlaxoSmithKline, Collegeville, PA USA.
   [Sandborn, William J.] Univ Calif San Diego, La Jolla, CA 92093 USA.
   [Rutgeerts, Paul] Univ Hosp Leuven, Leuven, Belgium.
C3 Johnson & Johnson; Johnson & Johnson USA; Janssen Biotech Inc;
   GlaxoSmithKline; University of California System; University of
   California San Diego; KU Leuven; University Hospital Leuven
RP Shankar, G (通讯作者)，Janssen Res & Dev LLC, 1400 McKean Rd, Spring House, PA 19477 USA.
EM GShanka3@its.jnj.com
RI Sandborn, William/ABE-8342-2020
FU Janssen Research & Development, LLC
FX Supported by: This study was funded by Janssen Research & Development,
   LLC. Writing and editorial support for this manuscript was funded in
   part by Janssen Research & Development, LLC
CR Adedokun OJ, 2017, J CROHNS COLITIS, V11, P35, DOI 10.1093/ecco-jcc/jjw133
   [Anonymous], 2016, FED REGISTER, V81, P24106
   Baert F, 2003, NEW ENGL J MED, V348, P601, DOI 10.1056/NEJMoa020888
   Ben-Horin S, 2011, ALIMENT PHARM THER, V33, P987, DOI 10.1111/j.1365-2036.2011.04612.x
   Casteele NV, 2012, ALIMENT PHARM THER, V36, P765, DOI 10.1111/apt.12030
   Casteele NV, 2017, GASTROENTEROLOGY, V153, P835, DOI 10.1053/j.gastro.2017.07.031
   Casteele NV, 2015, GUT, V64, P1539, DOI 10.1136/gutjnl-2014-307883
   Colombel Jean-Frederic, 2010, Gastroenterol Hepatol (N Y), V6, P486
   Côté-Daigneault J, 2015, UNITED EUR GASTROENT, V3, P419, DOI 10.1177/2050640615590302
   Gunn GR, 2016, CLIN EXP IMMUNOL, V184, P137, DOI 10.1111/cei.12742
   Hanauer SB, 2002, LANCET, V359, P1541, DOI 10.1016/S0140-6736(02)08512-4
   Leu JH, 2019, RHEUMATOLOGY, V58, P441, DOI 10.1093/rheumatology/key309
   Marini JC, 2017, AAPS J, V19, P161, DOI 10.1208/s12248-016-9981-3
   Mire-Sluis AR, 2004, J IMMUNOL METHODS, V289, P1, DOI 10.1016/j.jim.2004.06.002
   Mitrev N, 2017, ALIMENT PHARM THER, V46, P1037, DOI 10.1111/apt.14368
   O'Meara S, 2014, INFLAMM BOWEL DIS, V20, P1, DOI 10.1097/01.MIB.0000436951.80898.6d
   Roblin X, 2014, CLIN GASTROENTEROL H, V12, P80, DOI 10.1016/j.cgh.2013.07.010
   Rutgeerts P, 2015, ALIMENT PHARM THER, V42, P504, DOI 10.1111/apt.13291
   Rutgeerts P, 2005, NEW ENGL J MED, V353, P2462, DOI 10.1056/NEJMoa050516
   Sandborn WJ, 2014, GASTROENTEROLOGY, V146, P85, DOI 10.1053/j.gastro.2013.05.048
   Sandborn WJ, 2014, GASTROENTEROLOGY, V146, P96, DOI 10.1053/j.gastro.2013.06.010
   Sands BE, 2014, GASTROENTEROLOGY, V146, pS149
   Shankar G, 2014, AAPS J, V16, P658, DOI 10.1208/s12248-014-9599-2
   Shankar G, 2008, J PHARMACEUT BIOMED, V48, P1267, DOI 10.1016/j.jpba.2008.09.020
   Song S, 2016, J IMMUNOL RES, V2016, DOI 10.1155/2016/3072586
   Van Stappen T, 2018, GUT, V67, P818, DOI 10.1136/gutjnl-2016-313071
   Vande Casteele N, 2015, GASTROENTEROLOGY, V148, P1320, DOI 10.1053/j.gastro.2015.02.031
   Vande Casteele Niels, 2014, Curr Gastroenterol Rep, V16, P378, DOI 10.1007/s11894-014-0378-0
   Vermeire S, 2007, GUT, V56, P1226, DOI 10.1136/gut.2006.099978
   Wang YMC, 2016, AAPS J, V18, P395, DOI 10.1208/s12248-015-9857-y
   Yanai H, 2015, CLIN GASTROENTEROL H, V13, P522, DOI 10.1016/j.cgh.2014.07.029
   Yanai H, 2011, AM J GASTROENTEROL, V106, P685, DOI 10.1038/ajg.2011.103
NR 32
TC 12
Z9 12
U1 0
U2 5
PU OXFORD UNIV PRESS INC
PI CARY
PA JOURNALS DEPT, 2001 EVANS RD, CARY, NC 27513 USA
SN 1078-0998
EI 1536-4844
J9 INFLAMM BOWEL DIS
JI Inflamm. Bowel Dis.
PD SEP
PY 2019
VL 25
IS 9
BP 1532
EP 1540
DI 10.1093/ibd/izz003
PG 9
WC Gastroenterology & Hepatology
WE Science Citation Index Expanded (SCI-EXPANDED)
SC Gastroenterology & Hepatology
GA JH9IM
UT WOS:000493081500019
PM 30753466
DA 2024-01-22
ER

PT J
AU Rosser, EC
   Mauri, C
AF Rosser, Elizabeth C.
   Mauri, Claudia
TI A clinical update on the significance of the gut microbiota in systemic
   autoimmunity
SO JOURNAL OF AUTOIMMUNITY
LA English
DT Review
DE Gut microbiota; Dysbiosis; Inflammation; Autoimmunity
ID JUVENILE IDIOPATHIC ARTHRITIS; REGULATORY B-CELLS; GERM-FREE MICE;
   LUPUS-ERYTHEMATOSUS; EARLY-LIFE; RHEUMATOID-ARTHRITIS; COMMENSAL
   MICROBIOTA; CROHNS-DISEASE; IMMUNE-SYSTEM; GENDER BIAS
AB Systemic lupus erythematosus (SLE) is a complex autoimmune disease where a loss of tolerance to nuclear antigens leads to inflammation in multiple organ systems. The cause of SLE remains ill defined, although it is known that a complex interplay between genes and environment is necessary for disease development. In recent years, case studies have reported that the incidence of SLE in the USA, for example, has increased by approximately 3 fold. Although the reason for this is likely to be multifactorial, it has been hypothesized that the increasing incidence of autoimmune disease is due to considerable shifts in the bacterial communities resident the gut, collectively known as the gut microbiota, following a change in diet and the widespread introduction of antibiotics. Furthermore, a growing body of evidence suggests that the gut microbiota plays a role in the development of a range of autoimmune diseases including inflammatory bowel disease, multiple sclerosis, type one diabetes and rheumatoid arthritis. In this review, we summarize how advances in DNA-based sequencing technologies have been critical in providing baseline information concerning the gut microbiota in health and how variation amongst individuals in controlled by multiples factors including age, genetics, environment and the diet. We also discuss the importance of the gut microbiota in the development of a healthy immune system and how changes in particular bacterial phyla have been associated with immune abnormalities in animal models of autoimmune disease. Finally, in order to place the data in a clinical context, we highlight recent findings showing that abnormalities in the gut microbiota can be detected in patients with SLE, which provides the rationale for greater investigation into whether microbiota-targeted therapies could be used for the treatment/prevention of disease. (C) 2016 Elsevier Ltd. All rights reserved.
C1 [Rosser, Elizabeth C.] UCL, Inst Child Hlth, London, England.
   [Mauri, Claudia] UCL, Ctr Rheumatol Res, Div Med, London, England.
C3 University of London; University College London; University of London;
   University College London
RP Mauri, C (通讯作者)，Rayne Inst, Ctr Rheumatol Res, Div Med, 5 Univ St, London WC1E 6JF, England.
EM e.rosser@ucl.ac.uk; c.mauri@ucl.ac.uk
RI Mauri, Chiara/GXN-0766-2022
OI Rosser, Elizabeth/0000-0003-4800-4695; Mauri,
   Claudia/0000-0001-9761-2625
FU Arthritis Research UK [21141, 21140]; Cancer Research UK; Versus
   Arthritis [21141] Funding Source: researchfish; Cancer Research UK;
   Versus Arthritis [21140] Funding Source: researchfish; Versus Arthritis
   [17707] Funding Source: researchfish
FX We would like to thank Paul A. Blair for critical review and comments on
   the manuscript. This work was supported by a foundation fellowship from
   Arthritis Research UK awarded to Elizabeth C. Rosser (21141) and a
   programme grant from Arthritis Research UK awarded to Claudia Mauri
   (21140).
CR Abt MC, 2012, IMMUNITY, V37, P158, DOI 10.1016/j.immuni.2012.04.011
   Arpaia N, 2013, NATURE, V504, P451, DOI 10.1038/nature12726
   Arrieta MC, 2014, FRONT IMMUNOL, V5, DOI 10.3389/fimmu.2014.00427
   Arumugam M, 2011, NATURE, V473, P174, DOI 10.1038/nature09944
   Arvonen M, 2015, J RHEUMATOL, V42, P521, DOI 10.3899/jrheum.140348
   Atarashi K, 2011, SCIENCE, V331, P337, DOI 10.1126/science.1198469
   Banchereau J, 2006, IMMUNITY, V25, P383, DOI 10.1016/j.immuni.2006.08.010
   BAUER H, 1963, AM J PATHOL, V42, P471
   Berer K, 2011, NATURE, V479, P538, DOI 10.1038/nature10554
   Borody T, 2011, AM J GASTROENTEROL, V106, pS351, DOI 10.14309/00000434-201110002-00940
   Borody T, 2011, AM J GASTROENTEROL, V106, pS352
   Borody TJ, 2003, J CLIN GASTROENTEROL, V37, P42, DOI 10.1097/00004836-200307000-00012
   Bouskra D, 2008, NATURE, V456, P507, DOI 10.1038/nature07450
   Cerf-Bensussan N, 2010, NAT REV IMMUNOL, V10, P735, DOI 10.1038/nri2850
   Chen Chien-Chang, 2005, Adv Pediatr, V52, P77, DOI 10.1016/j.yapd.2005.03.001
   Claesson MJ, 2012, NATURE, V488, P178, DOI 10.1038/nature11319
   CRABBE PA, 1968, INT ARCH ALLER A IMM, V34, P362, DOI 10.1159/000230130
   Dicksved J, 2008, ISME J, V2, P716, DOI 10.1038/ismej.2008.37
   EAST J, 1969, CLIN EXP IMMUNOL, V4, P621
   Eckburg PB, 2005, SCIENCE, V308, P1635, DOI 10.1126/science.1110591
   Falony G, 2016, SCIENCE, V352, P560, DOI 10.1126/science.aad3503
   Furusawa Y, 2013, NATURE, V504, P446, DOI 10.1038/nature12721
   Gaudreau MC, 2015, CLIN EXP IMMUNOL, V180, P393, DOI 10.1111/cei.12587
   Golstein PE, 1997, AM J GASTROENTEROL, V92, P143
   GOLUB LM, 1991, CRIT REV ORAL BIOL M, V2, P297, DOI 10.1177/10454411910020030201
   Gomez A, 2012, PLOS ONE, V7, DOI 10.1371/journal.pone.0036095
   GRAHAM DY, 1992, ANN INTERN MED, V116, P705, DOI 10.7326/0003-4819-116-9-705
   Grönlund MM, 1999, J PEDIATR GASTR NUTR, V28, P19, DOI 10.1097/00005176-199901000-00007
   Hamer HM, 2008, ALIMENT PHARM THER, V27, P104, DOI 10.1111/j.1365-2036.2007.03562.x
   Haro C, 2016, PLOS ONE, V11, DOI 10.1371/journal.pone.0154090
   Hevia A, 2014, MBIO, V5, DOI 10.1128/mBio.01548-14
   Honda K, 2012, ANNU REV IMMUNOL, V30, P759, DOI 10.1146/annurev-immunol-020711-074937
   HOOIJKAAS H, 1984, EUR J IMMUNOL, V14, P1127, DOI 10.1002/eji.1830141212
   Hooper LV, 2010, NAT REV IMMUNOL, V10, P159, DOI 10.1038/nri2710
   Horton DB, 2015, PEDIATRICS, V136, pE333, DOI 10.1542/peds.2015-0036
   Ivanov II, 2009, CELL, V139, P485, DOI 10.1016/j.cell.2009.09.033
   Johnson BM, 2015, CLIN EXP IMMUNOL, V181, P323, DOI 10.1111/cei.12609
   Langevitz P, 2000, DRUG SAFETY, V22, P405, DOI 10.2165/00002018-200022050-00007
   Lee YK, 2011, P NATL ACAD SCI USA, V108, P4615, DOI 10.1073/pnas.1000082107
   López P, 2016, SCI REP-UK, V6, DOI 10.1038/srep24072
   Lozupone CA, 2012, NATURE, V489, P220, DOI 10.1038/nature11550
   Macpherson AJ, 2004, NAT REV IMMUNOL, V4, P478, DOI 10.1038/nri1373
   Maldonado MA, 1999, J IMMUNOL, V162, P6322
   Manichanh C, 2006, GUT, V55, P205, DOI 10.1136/gut.2005.073817
   Mariat D, 2009, BMC MICROBIOL, V9, DOI 10.1186/1471-2180-9-123
   Markle JGM, 2013, SCIENCE, V339, P1084, DOI 10.1126/science.1233521
   Marques TM, 2010, CURR OPIN BIOTECH, V21, P149, DOI 10.1016/j.copbio.2010.03.020
   Marzo-Ortega H, 2001, J RHEUMATOL, V28, P377
   Matsuzaki T, 1997, ENDOCR J, V44, P357, DOI 10.1507/endocrj.44.357
   Menon M, 2016, IMMUNITY, V44, P683, DOI 10.1016/j.immuni.2016.02.012
   Rodríguez JM, 2015, MICROB ECOL HEALTH D, V26, DOI 10.3402/mehd.v26.26050
   Miyake S, 2015, PLOS ONE, V10, DOI 10.1371/journal.pone.0137429
   Mizutani A, 2005, CLIN IMMUNOL, V114, P110, DOI 10.1016/j.clim.2004.09.010
   Murk W, 2011, PEDIATRICS, V127, P1125, DOI 10.1542/peds.2010-2092
   Murri M, 2013, BMC MED, V11, DOI 10.1186/1741-7015-11-46
   Nicholson JK, 2012, SCIENCE, V336, P1262, DOI 10.1126/science.1223813
   Peterson J, 2009, GENOME RES, V19, P2317, DOI 10.1101/gr.096651.109
   Qin JJ, 2010, NATURE, V464, P59, DOI 10.1038/nature08821
   Rahman A, 2008, NEW ENGL J MED, V358, P929, DOI 10.1056/NEJMra071297
   Rojo D, 2015, SCI REP-UK, V5, DOI 10.1038/srep08310
   Rosser EC, 2014, NAT MED, V20, P1334, DOI 10.1038/nm.3680
   Russell WR, 2011, AM J CLIN NUTR, V93, P1062, DOI 10.3945/ajcn.110.002188
   Scher JU, 2013, ELIFE, V2, DOI 10.7554/eLife.01202
   Slavin J, 2013, NUTRIENTS, V5, P1417, DOI 10.3390/nu5041417
   Stoll ML, 2014, ARTHRITIS RES THER, V16, DOI 10.1186/s13075-014-0486-0
   Turnbaugh PJ, 2009, NATURE, V457, P480, DOI 10.1038/nature07540
   Van Praet JT, 2015, EMBO J, V34, P466, DOI 10.15252/embj.201489966
   Walker AW, 2011, ISME J, V5, P220, DOI 10.1038/ISMEJ.2010.118
   Warden C C, 1909, Cal State J Med, V7, P299
   WEISBURG WG, 1991, J BACTERIOL, V173, P697, DOI 10.1128/JB.173.2.697-703.1991
   Wu GD, 2011, SCIENCE, V334, P105, DOI 10.1126/science.1208344
   Wu HJ, 2010, IMMUNITY, V32, P815, DOI 10.1016/j.immuni.2010.06.001
   Yatsunenko T, 2012, NATURE, V486, P222, DOI 10.1038/nature11053
   Yurkovetskiy L, 2013, IMMUNITY, V39, P400, DOI 10.1016/j.immuni.2013.08.013
   Zeissig S, 2014, NAT IMMUNOL, V15, P307, DOI 10.1038/ni.2847
   Zhang HS, 2014, APPL ENVIRON MICROB, V80, P7551, DOI 10.1128/AEM.02676-14
   Zhang X, 2015, NAT MED, V21, P895, DOI 10.1038/nm.3914
   Zoetendal EG, 2008, GUT, V57, P1605, DOI 10.1136/gut.2007.133603
NR 78
TC 92
Z9 98
U1 0
U2 28
PU ACADEMIC PRESS LTD- ELSEVIER SCIENCE LTD
PI LONDON
PA 24-28 OVAL RD, LONDON NW1 7DX, ENGLAND
SN 0896-8411
EI 1095-9157
J9 J AUTOIMMUN
JI J. Autoimmun.
PD NOV
PY 2016
VL 74
SI SI
BP 85
EP 93
DI 10.1016/j.jaut.2016.06.009
PG 9
WC Immunology
WE Science Citation Index Expanded (SCI-EXPANDED)
SC Immunology
GA EB6VO
UT WOS:000387523900007
PM 27481556
OA Green Submitted
DA 2024-01-22
ER

PT J
AU Andersen, NN
   Pasternak, B
   Basit, S
   Andersson, M
   Svanström, H
   Caspersen, S
   Munkholm, P
   Hviid, A
   Jess, T
AF Andersen, Nynne Nyboe
   Pasternak, Bjorn
   Basit, Saima
   Andersson, Mikael
   Svanstrom, Henrik
   Caspersen, Sarah
   Munkholm, Pia
   Hviid, Anders
   Jess, Tine
TI Association Between Tumor Necrosis Factor-α Antagonists and Risk of
   Cancer in Patients With Inflammatory Bowel Disease
SO JAMA-JOURNAL OF THE AMERICAN MEDICAL ASSOCIATION
LA English
DT Article
ID NONMELANOMA SKIN CANCERS; CROHNS-DISEASE; RHEUMATOID-ARTHRITIS;
   ULCERATIVE-COLITIS; INFLIXIMAB; THERAPY; MALIGNANCIES; METAANALYSIS;
   MAINTENANCE; COHORT
AB IMPORTANCE A Cochrane review and network meta-analysis concluded that there is need for more research on adverse effects, including cancer, after treatment with tumor necrosis factor a (TNF-alpha) antagonists and that national registries and large databases would provide relevant sources of data to evaluate these effects.
   OBJECTIVE To investigate whether patients with inflammatory bowel disease (IBD) exposed to TNF-alpha antagonists were at increased risk of developing cancer.
   DESIGN, SETTING, AND PARTICIPANTS Nationwide register-based cohort study in Denmark, 1999-2012. Participants were 56 146 patients 15 years or older with IBD identified in the National Patient Registry, of whom 4553 (8.1%) were exposed to TNF-alpha antagonists. Cancer cases were identified in the Danish Cancer Registry.
   MAIN OUTCOMES AND MEASURES Rate ratios (RRs) for incident cancer (overall and site-specific) comparing TNF-alpha antagonist users and nonusers, estimated using Poisson regression adjusted for age, calendar year, disease duration, propensity scores, and use of other IBD medications.
   RESULTS During 489 433 person-years of follow-up (median, 9.3 years [interquartile range, 4.2-14.0]), 81 of 4553 patients exposed to TNF-alpha antagonists (1.8%) (median follow-up, 3.7 years [interquartile range, 1.8-6.0]) and 3465 of 51 593 unexposed patients (6.7%) developed cancer, yielding a fully adjusted RR of 1.07 (95% CI, 0.85-1.36). There was no significantly increased risk of cancer by TNF-alpha antagonist exposure. No site-specific cancers were in significant excess in fully adjusted models.
   [GRAPHICS]
   CONCLUSIONS AND RELEVANCE In this Danish nationwide study, exposure to TNF-alpha antagonists among patients with IBD was not associated with an increased risk of cancer over a median follow-up of 3.7 years among those exposed. An increased risk associated with longer-term accumulated doses and follow-up cannot be excluded.
C1 [Andersen, Nynne Nyboe; Pasternak, Bjorn; Basit, Saima; Andersson, Mikael; Svanstrom, Henrik; Hviid, Anders; Jess, Tine] Statens Serum Inst, Dept Epidemiol Res, DK-2300 Copenhagen S, Denmark.
   [Caspersen, Sarah; Munkholm, Pia] Herlev Univ Hosp, Gastroenterol Unit, Copenhagen, Denmark.
C3 Statens Serum Institut; University of Copenhagen; Herlev & Gentofte
   Hospital
RP Andersen, NN (通讯作者)，Statens Serum Inst, Dept Epidemiol Res, Artillerivej 5, DK-2300 Copenhagen S, Denmark.
EM nyna@ssi.dk
RI Munkholm, Pia/ABD-2432-2021; Andersen, Nynne Nyboe/I-1043-2019;
   Pasternak, Bjorn/H-5739-2012; Hviid, Anders/AAH-4319-2020
OI Andersen, Nynne Nyboe/0000-0003-0874-0356; Pasternak,
   Bjorn/0000-0002-2097-8466; Hviid, Anders/0000-0002-7509-9127
FU Lundbeck Foundation [R83-A7812]; Danish Cancer Society
   [R40-A1737-11-S2]; Crohn's & Colitis Association of Denmark; Danish
   Council of Independent Research [09-066323]
FX This study was supported by grants from the Lundbeck Foundation
   (R83-A7812), the Danish Cancer Society (R40-A1737-11-S2), and the
   Crohn's & Colitis Association of Denmark. Dr Jess holds a Female
   Research Leader grant (09-066323) from the Danish Council of Independent
   Research.
CR Andersen TF, 1999, DAN MED BULL, V46, P263
   Askling J, 2009, ARTHRITIS RHEUM-US, V60, P3180, DOI 10.1002/art.24941
   Beaugerie L, 2009, LANCET, V374, P1617, DOI 10.1016/S0140-6736(09)61302-7
   Bongartz T, 2006, JAMA-J AM MED ASSOC, V295, P2275, DOI 10.1001/jama.295.19.2275
   Caspersen S, 2008, CLIN GASTROENTEROL H, V6, P1212, DOI 10.1016/j.cgh.2008.05.010
   Colombel JF, 2010, NEW ENGL J MED, V362, P1383, DOI 10.1056/NEJMoa0904492
   Colombel JF, 2007, GASTROENTEROLOGY, V132, P52, DOI 10.1053/j.gastro.2006.11.041
   Fidder H, 2009, GUT, V58, P501, DOI 10.1136/gut.2008.163642
   Fonager K, 1996, SCAND J GASTROENTERO, V31, P154, DOI 10.3109/00365529609031980
   Hanauer SB, 2002, LANCET, V359, P1541, DOI 10.1016/S0140-6736(02)08512-4
   Haynes K, 2013, ARTHRITIS RHEUM-US, V65, P48, DOI 10.1002/art.37740
   Kildemoes HW, 2011, SCAND J PUBLIC HEALT, V39, P38, DOI 10.1177/1403494810394717
   Lichtenstein GR, 2012, AM J GASTROENTEROL, V107, P1051, DOI 10.1038/ajg.2012.89
   Long MD, 2012, GASTROENTEROLOGY, V143, P390, DOI 10.1053/j.gastro.2012.05.004
   Lopez-Olivo MA, 2012, JAMA-J AM MED ASSOC, V308, P898, DOI 10.1001/2012.jama.10857
   Moulis G, 2012, PLOS ONE, V7, DOI 10.1371/journal.pone.0048991
   Osterman MT, 2014, GASTROENTEROLOGY, V146, P941, DOI 10.1053/j.gastro.2013.12.025
   Pasternak B, 2013, AM J EPIDEMIOL, V177, P1296, DOI 10.1093/aje/kws375
   Pedersen CB, 2006, DAN MED BULL, V53, P441
   Peyrin-Biroulet L, 2011, GASTROENTEROLOGY, V141, P1621, DOI 10.1053/j.gastro.2011.06.050
   Rutgeerts P, 2005, NEW ENGL J MED, V353, P2462, DOI 10.1056/NEJMoa050516
   Sandborn WJ, 2007, NEW ENGL J MED, V357, P228, DOI 10.1056/NEJMoa067594
   Sandborn WJ, 2012, GASTROENTEROLOGY, V142, P257, DOI 10.1053/j.gastro.2011.10.032
   Schneeweiss S, 2010, PHARMACOEPIDEM DR S, V19, P858, DOI 10.1002/pds.1926
   Setshedi M, 2012, J GASTROEN HEPATOL, V27, P385, DOI 10.1111/j.1440-1746.2011.06865.x
   Singh H, 2011, GASTROENTEROLOGY, V141, P1612, DOI 10.1053/j.gastro.2011.07.039
   Singh JA, 2011, COCHRANE DB SYST REV, DOI 10.1002/14651858.CD008794.pub2
   Storm HH, 1997, DAN MED BULL, V44, P535
   Stürmer T, 2010, AM J EPIDEMIOL, V172, P843, DOI 10.1093/aje/kwq198
   van Schaik FDM, 2011, CLIN GASTROENTEROL H, V9, P449, DOI 10.1016/j.cgh.2011.01.021
   Williams CJM, 2014, ALIMENT PHARM THER, V39, P447, DOI 10.1111/apt.12624
NR 31
TC 189
Z9 195
U1 1
U2 20
PU AMER MEDICAL ASSOC
PI CHICAGO
PA 330 N WABASH AVE, STE 39300, CHICAGO, IL 60611-5885 USA
SN 0098-7484
EI 1538-3598
J9 JAMA-J AM MED ASSOC
JI JAMA-J. Am. Med. Assoc.
PD JUN 18
PY 2014
VL 311
IS 23
BP 2406
EP 2413
DI 10.1001/jama.2014.5613
PG 8
WC Medicine, General & Internal
WE Science Citation Index Expanded (SCI-EXPANDED)
SC General & Internal Medicine
GA AI9XV
UT WOS:000337301500021
PM 24938563
DA 2024-01-22
ER

PT J
AU Steenholdt, C
   Svenson, M
   Bendtzen, K
   Thomsen, OO
   Brynskov, J
   Ainsworth, MA
AF Steenholdt, C.
   Svenson, M.
   Bendtzen, K.
   Thomsen, O. O.
   Brynskov, J.
   Ainsworth, M. A.
TI Severe infusion reactions to infliximab: aetiology, immunogenicity and
   risk factors in patients with inflammatory bowel disease
SO ALIMENTARY PHARMACOLOGY & THERAPEUTICS
LA English
DT Article
ID SINGLE-CENTER COHORT; CROHNS-DISEASE; SAFETY PROFILE; ANAPHYLACTIC
   REACTIONS; CLINICAL-PRACTICE; ANTIBODIES; THERAPY; EXPERIENCE;
   INDUCTION; CHILDREN
AB Background Infliximab (IFX) elicits acute severe infusion reactions in about 5% of patients with inflammatory bowel disease (IBD).
   Aim
   To investigate the role of anti-IFX antibodies (Ab) and other risk factors.
   Methods
   The study included all IBD patients treated with IFX at a Danish university hospital until 2010 either continuously (IFX every 4-12 weeks) or episodically (reinitiation after >12 weeks). Anti-IFX Ab were measured using radioimmunoassay.
   Results
   Twenty-five (8%) of 315 patients experienced acute severe infusion reactions. Univariate analysis showed that patients who reacted were younger at the time of diagnosis (19 vs. 26 years, P = 0.013) and at first IFX infusion (28 vs. 35 years, P = 0.012). Furthermore, they more often received episodic therapy (72% vs. 31%, P < 0.001) and logistic regression revealed this as the only significant predictor of reactions (OR 5 [2-13]; P < 0.001). IFX reinitiation after 6 months intermission further increased the risk (OR 8 [3-20], P < 0.001). Most reactions (n = 14, 88%) occurred at 2nd infusion in the 2nd treatment series (P = 0.006). Anti-IFX IgG Ab were highly positive in 19 of 20 patients (95%) shortly after the reactions (median 84 U/mL). Anti-IFX IgG Ab measured prior to the retreatment series were negative in 7 of 11 patients tested (64%). Anti-IFX IgE Ab were negative in all patients with reactions.
   Conclusions
   Acute severe infusion reactions were strongly associated with development of anti-IFX IgG Ab, but not with anti-IFX IgE Ab. The risk was particularly high at the 2nd infusion in retreatment series. Negative anti-IFX Ab before reinitiation did not rule out reactions. Aliment Pharmacol Ther 2011; 34: 51-58
C1 [Steenholdt, C.; Thomsen, O. O.; Brynskov, J.; Ainsworth, M. A.] Univ Copenhagen, Herlev Hosp, Dept Med Gastroenterol, DK-2730 Herlev, Denmark.
   [Svenson, M.; Bendtzen, K.] Biomonitor AS, Copenhagen, Denmark.
   [Bendtzen, K.] Univ Copenhagen Hosp, Inst Inflammat Res, Rigshosp, Copenhagen, Denmark.
C3 University of Copenhagen; Herlev & Gentofte Hospital; University of
   Copenhagen; Rigshospitalet
RP Steenholdt, C (通讯作者)，Univ Copenhagen, Herlev Hosp, Dept Med Gastroenterol, Herlev Ringvej 75, DK-2730 Herlev, Denmark.
EM steenholdt@brygge.dk
RI Steenholdt, Casper/JAC-5915-2023; Ainsworth, Mark Andrew/AAO-6988-2020;
   Ainsworth, Mark Andrew/CAA-2707-2022
OI Steenholdt, Casper/0000-0003-3898-4212; Ainsworth, Mark
   Andrew/0000-0002-4899-1048; Ainsworth, Mark Andrew/0000-0002-4899-1048
FU Aase and Ejnar Danielsen's Foundation; Beckett Foundation; Danish
   Biotechnology Program; Danish Colitis-Crohn Society; Danish Medical
   Association Research Foundation; Frode V. Nyegaard and wife's
   Foundation; Health Science Research Foundation of Region of Copenhagen;
   Herlev Hospital Research Council; Lundbeck Foundation; P. Carl Petersens
   Foundation
FX This study was funded by independent research grants from Aase and Ejnar
   Danielsen's Foundation, Beckett Foundation, Danish Biotechnology
   Program, Danish Colitis-Crohn Society, Danish Medical Association
   Research Foundation, Frode V. Nyegaard and wife's Foundation, Health
   Science Research Foundation of Region of Copenhagen, Herlev Hospital
   Research Council, Lundbeck Foundation and P. Carl Petersens Foundation.
CR Baert F, 2003, NEW ENGL J MED, V348, P601, DOI 10.1056/NEJMoa020888
   Ben-Horin S, 2011, GUT, V60, P41, DOI 10.1136/gut.2009.201533
   Bendtzen K, 2006, ARTHRITIS RHEUM-US, V54, P3782, DOI 10.1002/art.22214
   Bendtzen K, 2009, SCAND J GASTROENTERO, V44, P774, DOI 10.1080/00365520802699278
   Breynaert C, 2011, AM J GASTROENTEROL, V106, P778, DOI 10.1038/ajg.2011.61
   Candon S, 2006, CLIN IMMUNOL, V118, P11, DOI 10.1016/j.clim.2005.07.010
   Cassinotti A, 2009, INFLAMM BOWEL DIS, V15, P1264, DOI 10.1002/ibd.20899
   Cheifetz A, 2003, AM J GASTROENTEROL, V98, P1315, DOI 10.1016/S0002-9270(03)00231-4
   Clark M, 2007, GASTROENTEROLOGY, V133, P312, DOI 10.1053/j.gastro.2007.05.006
   Colombel JF, 2004, GASTROENTEROLOGY, V126, P19, DOI 10.1053/j.gastro.2003.10.047
   Crandall WV, 2003, ALIMENT PHARM THER, V17, P75, DOI 10.1046/j.1365-2036.2003.01411.x
   Duburque C, 2006, ALIMENT PHARM THER, V24, P851, DOI 10.1111/j.1365-2036.2006.03026.x
   Farrell RJ, 2003, GASTROENTEROLOGY, V124, P917, DOI 10.1053/gast.2003.50145
   Fidder H, 2009, GUT, V58, P501, DOI 10.1136/gut.2008.163642
   Hanauer SB, 2004, CLIN GASTROENTEROL H, V2, P542, DOI 10.1016/S1542-3565(04)00238-1
   Hennig C, 2000, J IMMUNOL METHODS, V235, P71, DOI 10.1016/S0022-1759(99)00206-9
   Kugathasan S, 2002, AM J GASTROENTEROL, V97, P1408, DOI 10.1016/S0002-9270(02)04140-0
   Lees CW, 2009, ALIMENT PHARM THER, V29, P286, DOI 10.1111/j.1365-2036.2008.03882.x
   Maggi E, 2011, EXPERT REV CLIN IMMU, V7, P55, DOI 10.1586/ECI.10.90
   Magro F, 2008, INFLAMM BOWEL DIS, V14, P1608, DOI 10.1002/ibd.20476
   Miehsler W, 2010, J CROHNS COLITIS, V4, P221, DOI 10.1016/j.crohns.2009.12.001
   Radstake TRDJ, 2009, ANN RHEUM DIS, V68, P1739, DOI 10.1136/ard.2008.092833
   Rutgeerts P, 2004, GASTROENTEROLOGY, V126, P402, DOI 10.1053/j.gastro.2003.11.014
   SAMPSON HA, 1992, NEW ENGL J MED, V327, P380, DOI 10.1056/NEJM199208063270603
   Sands BE, 2004, NEW ENGL J MED, V350, P876, DOI 10.1056/NEJMoa030815
   Steenholdt C, 2011, SCAND J GASTROENTERO, V46, P310, DOI 10.3109/00365521.2010.536254
   Svenson M, 2007, RHEUMATOLOGY, V46, P1828, DOI 10.1093/rheumatology/kem261
   Svenson M, 2003, MOL IMMUNOL, V39, P603, DOI 10.1016/S0161-5890(02)00198-0
   Vermeire S, 2009, BEST PRACT RES CL GA, V23, P101, DOI 10.1016/j.bpg.2008.12.005
   Vultaggio A, 2010, ALLERGY, V65, P657, DOI 10.1111/j.1398-9995.2009.02280.x
   Zabana Y, 2010, ALIMENT PHARM THER, V31, P553, DOI 10.1111/j.1365-2036.2009.04206.x
NR 31
TC 129
Z9 132
U1 0
U2 10
PU WILEY
PI HOBOKEN
PA 111 RIVER ST, HOBOKEN 07030-5774, NJ USA
SN 0269-2813
EI 1365-2036
J9 ALIMENT PHARM THER
JI Aliment. Pharmacol. Ther.
PD JUL 1
PY 2011
VL 34
IS 1
BP 51
EP 58
DI 10.1111/j.1365-2036.2011.04682.x
PG 8
WC Gastroenterology & Hepatology; Pharmacology & Pharmacy
WE Science Citation Index Expanded (SCI-EXPANDED)
SC Gastroenterology & Hepatology; Pharmacology & Pharmacy
GA 772HM
UT WOS:000291225000006
PM 21535447
OA Green Submitted
DA 2024-01-22
ER

PT J
AU Billerey-Larmonier, C
   Uno, JK
   Larmonier, N
   Midura, AJ
   Timmermann, B
   Ghishan, FK
   Kiela, PR
AF Billerey-Larmonier, Claire
   Uno, Jennifer K.
   Larmonier, Nicolas
   Midura, Anna J.
   Timmermann, Barbara
   Ghishan, Fayez K.
   Kiela, Pawel R.
TI Protective effects of dietary curcumin in mouse model of chemically
   induced colitis are strain dependent
SO INFLAMMATORY BOWEL DISEASES
LA English
DT Article
DE animal models of IBD; trinitrobenzene sulfonic acid (TNBS); BALB/c;
   SJL/J; microarray
ID INFLAMMATORY-BOWEL-DISEASE; NF-KAPPA-B; TUMOR-NECROSIS-FACTOR;
   ACID-INDUCED COLITIS; CD4(+) T-CELLS; ULCERATIVE-COLITIS;
   CROHNS-DISEASE; GENE-EXPRESSION; ADHESION MOLECULES; DENDRITIC CELLS
AB Background: Curcumin (diferulolylmethane) has been shown to have a protective role in mouse models of inflammatory bowel diseases (11313) and to reduce the relapse rate in human ulcerative colitis (UC), thus making it a potentially viable supportive treatment option. Trinitrobenzene sulfonic acid (TNBS) colitis in NKT-deficient SJL/J mice has been described as Th1-mediated inflammation, whereas BALB/c mice are believed to exhibit a mixed Th1/Th2 response.
   Methods: We therefore investigated the effect of dietary curcumin in colitis induced in these 2 strains.
   Results: In the BALB/c mice, curcumin significantly increased survival, prevented weight loss, and normalized disease activity. In the SJL/J mice, curcumin demonstrated no protective effects. Genomewide microarray analysis of colonic gene expression was employed to define the differential effect of curcumin in these 2 strains. This analysis not only confirmed the disparate responses of the 2 strains to curcumin but also indicated different responses to TNBS. Curcumin inhibited proliferation of splenocytes from naive BALB/c mice but not SJL/J mice when nonspecifically stimulated in vitro with concanavalin A (ConA). Proliferation of CD4(+) splenocytes was inhibited in both strains, albeit with about a 2-fold higher IC50 in SJL/J mice. Secretion of IL-4 and IL-5 by CD4(+) lymphocytes of BALB/c mice but not SJL/J mice was significantly augmented by ConA and reduced to control levels by curcumin.
   Conclusions: The efficacy of dietary curcumin in TNBS colitis varies in BALB/c and SJL/J mouse strains. Although the exact mechanism underlying these differences is unclear, the results suggest that the therapeutic value of dietary curcumin may differ depending on the nature of immune dysregulation in IBD.
C1 [Billerey-Larmonier, Claire; Larmonier, Nicolas; Midura, Anna J.; Ghishan, Fayez K.; Kiela, Pawel R.] Univ Arizona, Hlth Sci Ctr, Steele Childrens Res Ctr, Dept Pediat, Tucson, AZ 85724 USA.
   [Uno, Jennifer K.] Univ N Carolina, Ctr Gastrointestinal Biol & Dis, Chapel Hill, NC USA.
   [Timmermann, Barbara] Univ Arizona, Coll Pharm, Arizona Ctr Phytomed Res, Tucson, AZ 85721 USA.
   [Timmermann, Barbara] Univ Arizona, Coll Pharm, Dept Pharmacol & Toxicol, Tucson, AZ 85721 USA.
C3 University of Arizona; University of Arizona Health Sciences; University
   of North Carolina; University of North Carolina Chapel Hill; University
   of Arizona; University of Arizona
RP Kiela, PR (通讯作者)，Univ Arizona, Hlth Sci Ctr, Steele Childrens Res Ctr, Dept Pediat, 1501 N Campbell Ave, Tucson, AZ 85724 USA.
EM pkiela@peds.arizona.edu
RI Kiela, Pawel/AAF-5320-2020
OI Kiela, Pawel/0000-0002-0014-3517
FU NIDDK NIH HHS [R01DK067286, R01 DK067286] Funding Source: Medline
CR Aggarwal BB, 2007, The molecular targets and therapeutic uses of curcumin in health and Disease
   Becker C, 2003, J CLIN INVEST, V112, P693, DOI 10.1172/JCI200317464
   Beutner U, 1997, EUR J IMMUNOL, V27, P928, DOI 10.1002/eji.1830270419
   Bhaumik S, 2000, FEBS LETT, V483, P78, DOI 10.1016/S0014-5793(00)02089-5
   Bouma G, 2002, GASTROENTEROLOGY, V123, P554, DOI 10.1053/gast.2002.34752
   Cong YZ, 2000, J IMMUNOL, V165, P2173, DOI 10.4049/jimmunol.165.4.2173
   Danese S, 2005, DIGEST LIVER DIS, V37, P811, DOI 10.1016/j.dld.2005.03.013
   Danese S, 2004, AUTOIMMUN REV, V3, P394, DOI 10.1016/j.autrev.2004.03.002
   Das J, 2001, NAT IMMUNOL, V2, P45, DOI 10.1038/83158
   Dennis G, 2003, GENOME BIOL, V4, DOI 10.1186/gb-2003-4-9-r60
   Dohi T, 1999, J EXP MED, V189, P1169, DOI 10.1084/jem.189.8.1169
   Fichtner-Feigl S, 2005, J CLIN INVEST, V115, P3057, DOI 10.1172/JCI24792
   Fiocchi C, 1998, GASTROENTEROLOGY, V115, P182, DOI 10.1016/S0016-5085(98)70381-6
   Fuss IJ, 2004, J CLIN INVEST, V113, P1490, DOI 10.1172/JCI200419836
   Fuss IJ, 1999, GASTROENTEROLOGY, V117, P1078, DOI 10.1016/S0016-5085(99)70392-6
   Fuss IJ, 1996, J IMMUNOL, V157, P1261
   GRADISAR H, 2007, J LEUKOC BIOL
   Hanai H, 2006, CLIN GASTROENTEROL H, V4, P1502, DOI 10.1016/j.cgh.2006.08.008
   Hilliard BA, 2002, J CLIN INVEST, V110, P843, DOI 10.1172/JCI200215254
   Holt PR, 2005, DIGEST DIS SCI, V50, P2191, DOI 10.1007/s10620-005-3032-8
   Jagetia GC, 2007, J CLIN IMMUNOL, V27, P19, DOI 10.1007/s10875-006-9066-7
   Jian YT, 2005, WORLD J GASTROENTERO, V11, P1747, DOI 10.3748/wjg.v11.i12.1747
   Jobin C, 1999, J IMMUNOL, V163, P3474
   Joe B, 2004, CRIT REV FOOD SCI, V44, P97, DOI 10.1080/10408690490424702
   Kang BY, 1999, BRIT J PHARMACOL, V128, P380, DOI 10.1038/sj.bjp.0702803
   Kiela PR, 2005, AM J PHYSIOL-GASTR L, V288, pG798, DOI 10.1152/ajpgi.00433.2004
   Kim GY, 2005, J IMMUNOL, V174, P8116, DOI 10.4049/jimmunol.174.12.8116
   Lawrance IC, 2001, HUM MOL GENET, V10, P445, DOI 10.1093/hmg/10.5.445
   Marciniak SJ, 2004, GENE DEV, V18, P3066, DOI 10.1101/gad.1250704
   Monteleone G, 1997, GASTROENTEROLOGY, V112, P1169, DOI 10.1016/S0016-5085(97)70128-8
   Nakamura K, 2006, WORLD J GASTROENTERO, V12, P4628, DOI 10.3748/wjg.v12.i29.4628
   Neurath MF, 1997, EUR J IMMUNOL, V27, P1743, DOI 10.1002/eji.1830270722
   Nguyen DD, 2007, GASTROENTEROLOGY, V133, P1188, DOI 10.1053/j.gastro.2007.07.010
   Pahl A, 2002, BRIT J PHARMACOL, V135, P1915, DOI 10.1038/sj.bjp.0704656
   Parronchi P, 1997, AM J PATHOL, V150, P823
   Plevy SE, 1997, MOL CELL BIOL, V17, P4572, DOI 10.1128/MCB.17.8.4572
   RON D, 1992, GENE DEV, V6, P439, DOI 10.1101/gad.6.3.439
   Salh B, 2003, AM J PHYSIOL-GASTR L, V285, pG235, DOI 10.1152/ajpgi.00449.2002
   Sartor RB, 2006, NAT CLIN PRACT GASTR, V3, P390, DOI 10.1038/ncpgasthep0528
   SCHEIFFELE F, 2001, CURRENT PROTOCOLS IM
   Sharma RA, 2005, EUR J CANCER, V41, P1955, DOI 10.1016/j.ejca.2005.05.009
   Shen JS, 2002, DEV CELL, V3, P99, DOI 10.1016/S1534-5807(02)00203-4
   Singh AK, 2005, EUR J IMMUNOL, V35, P1143, DOI 10.1002/eji.200425861
   Stuber E, 1996, J EXP MED, V183, P693, DOI 10.1084/jem.183.2.693
   Sugimoto K, 2002, GASTROENTEROLOGY, V123, P1912, DOI 10.1053/gast.2002.37050
   Sui SJH, 2007, NUCLEIC ACIDS RES, V35, pW245, DOI 10.1093/nar/gkm427
   Ukil A, 2003, BRIT J PHARMACOL, V139, P209, DOI 10.1038/sj.bjp.0705241
   Yadav VS, 2005, IMMUNOPHARM IMMUNOT, V27, P485, DOI 10.1080/08923970500242244
   Youn HS, 2006, BIOCHEM PHARMACOL, V72, P62, DOI 10.1016/j.bcp.2006.03.022
   Zhang M, 2006, ACTA PHARMACOL SIN, V27, P1071, DOI 10.1111/j.1745-7254.2006.00322.x
   Zhang ZB, 2005, INT J MOL MED, V15, P79
NR 51
TC 56
Z9 63
U1 8
U2 24
PU OXFORD UNIV PRESS INC
PI CARY
PA JOURNALS DEPT, 2001 EVANS RD, CARY, NC 27513 USA
SN 1078-0998
EI 1536-4844
J9 INFLAMM BOWEL DIS
JI Inflamm. Bowel Dis.
PD JUN
PY 2008
VL 14
IS 6
BP 780
EP 793
DI 10.1002/ibd.20348
PG 14
WC Gastroenterology & Hepatology
WE Science Citation Index Expanded (SCI-EXPANDED)
SC Gastroenterology & Hepatology
GA 309ML
UT WOS:000256464500009
PM 18200517
OA Green Accepted, Bronze, Green Published
DA 2024-01-22
ER

PT J
AU Potcovaru, CG
   Filip, PV
   Neagu, OM
   Diaconu, LS
   Salmen, T
   Cinteza, D
   Stoian, AP
   Bobirca, F
   Berteanu, M
   Pop, C
AF Potcovaru, Claudia-Gabriela
   Filip, Petrua Violeta
   Neagu, Oana-Maria
   Diaconu, Laura Sorina
   Salmen, Teodor
   Cinteza, Delia
   Pantea Stoian, Anca
   Bobirca, Florin
   Berteanu, Mihai
   Pop, Corina
TI Diagnostic Criteria and Prognostic Relevance of Sarcopenia in Patients
   with Inflammatory Bowel Disease-A Systematic Review
SO JOURNAL OF CLINICAL MEDICINE
LA English
DT Review
DE sarcopenia; inflammatory bowel disease; malnutrition; frailty; quality
   of life
ID SKELETAL-MUSCLE INDEX; ANTI-TNF THERAPY; CROHNS-DISEASE;
   COMPUTED-TOMOGRAPHY; BODY-COMPOSITION; PREVALENCE; DISABILITY; MASS;
   MALNUTRITION; VALIDATION
AB Background: Sarcopenia is a syndrome characteristic in elderly patients and is also associated with a significant proportion of chronic disorders such as inflammatory bowel disease (IBD). In this case, it can lead to a worse prognosis of the disease and a decreased quality of life. Study Aim: This study aims to identify the best ways to diagnose sarcopenia in patients with IBD, establish its impact on the course of the disease, and find preventive methods to counteract the effects of sarcopenia in the outcome of patients with IBD and, therefore, minimize disabilities and increase the health-related quality of life (HRQoL). Material and Methods: A systematic review with the Prospero registration number CRD42023398886 was performed in PubMed and Web of Science databases, evaluating all original articles published in the last 10 years (clinical trials and randomized control trials) that describe sarcopenia and IBD in the human adult population. Results: From the 16 articles that were included, 5 articles defined sarcopenia by the skeletal muscle index (SMI) and reported data regarding its correlation with body composition: BMI; visceral fat (VF); subcutaneous fat (SC); and VF/SC index. Other articles evaluated the link between sarcopenia and the total psoas muscle area, thigh circumference, calf circumference, subjective global assessment, hand grip strength, and appendicular SMI, alongside inflammatory markers such as IL-6 and C-reactive protein, level of disability, malnutrition, frailty, resistance training alone and in combination with whey protein, and infliximab treatment. Discussions and Conclusions: There is a great heterogeneity regarding the assessment criteria and methods used to diagnose sarcopenia due to the variability of population characteristics, both anthropometric and socio-cultural, alongside the high variability in the cut-offs. Therefore, any method which identifies sarcopenia in IBD patients, thus enabling intervention, may provide good results for patient quality of life and outcomes.
C1 [Potcovaru, Claudia-Gabriela; Salmen, Teodor] Carol Davila Univ Med & Pharm, Doctoral Sch, Bucharest 050474, Romania.
   [Filip, Petrua Violeta; Diaconu, Laura Sorina; Pop, Corina] Carol Davila Univ Med & Pharm, Dept Gastroenterol & Internal Med, Bucharest 050474, Romania.
   [Neagu, Oana-Maria] Emergency Univ Hosp Bucharest, Dept Gastroenterol & Internal Med, Bucharest 050098, Romania.
   [Cinteza, Delia; Berteanu, Mihai] Carol Davila Univ Med & Pharm, Dept Phys & Rehabil Med, Bucharest 050451, Romania.
   [Pantea Stoian, Anca] Carol Davila Univ Med & Pharm, Dept Diabet Nutr & Metab Dis, Bucharest 050474, Romania.
   [Bobirca, Florin] Carol Davila Univ Med & Pharm, Dr I Cantacuzino Clin Hosp Gen Surg Discipline, Bucharest 020021, Romania.
   [Berteanu, Mihai] Univ Emergency Hosp Elias, Dept Rehabil & Phys Med, Bucharest 011461, Romania.
C3 Carol Davila University of Medicine & Pharmacy; Carol Davila University
   of Medicine & Pharmacy; Carol Davila University of Medicine & Pharmacy;
   Carol Davila University of Medicine & Pharmacy; Carol Davila University
   of Medicine & Pharmacy
RP Diaconu, LS (通讯作者)，Carol Davila Univ Med & Pharm, Dept Gastroenterol & Internal Med, Bucharest 050474, Romania.; Cinteza, D (通讯作者)，Carol Davila Univ Med & Pharm, Dept Phys & Rehabil Med, Bucharest 050451, Romania.
EM claudia-gabriela.potcovaru@drd.umfcd.ro; petruta.filip@umfcd.ro;
   sorina.diaconu@umfcd.ro; delia.cinteza@umfcd.ro
RI Laura Sorina, Diaconu/JBI-7717-2023; Violeta, Filip
   Petruta/AAV-5733-2021; Potcovaru, Claudia-Gabriela/HTR-7034-2023; Pantea
   Stoian, Anca/H-5799-2017; Salmen, Teodor/ACM-9451-2022
OI Violeta, Filip Petruta/0000-0002-4624-0443; Potcovaru,
   Claudia-Gabriela/0009-0003-5801-5416; Pantea Stoian,
   Anca/0000-0003-0555-526X; Salmen, Teodor/0000-0003-4548-7441; Florin,
   Bobirca/0000-0002-8944-3857
CR Abe T, 2016, ULTRASOUND MED BIOL, V42, P2341, DOI 10.1016/j.ultrasmedbio.2016.05.008
   Adams DW, 2017, INFLAMM BOWEL DIS, V23, P1182, DOI 10.1097/MIB.0000000000001128
   Albano D, 2020, EUR RADIOL, V30, P2199, DOI 10.1007/s00330-019-06573-2
   Anderson A, 2018, INFLAMM BOWEL DIS, V24, P1380, DOI 10.1093/ibd/izy040
   Argyriou K, 2017, CAN J GASTROENTEROL, V2017, DOI 10.1155/2017/6138105
   Bamba S, 2021, INFLAMM BOWEL DIS, V27, P1435, DOI [10.1093/ibd/izaa306, DOI 10.1093/IBD/IZAA306]
   Bian DS, 2021, FRONT MED-LAUSANNE, V8, DOI 10.3389/fmed.2021.662488
   Boparai G, 2021, EUR J CLIN NUTR, V75, P1491, DOI 10.1038/s41430-021-00857-x
   Carlsson M, 2011, J NUTR HEALTH AGING, V15, P554, DOI 10.1007/s12603-011-0017-5
   Chang MC, 2023, NUTRIENTS, V15, DOI 10.3390/nu15030521
   Chen LK, 2020, J AM MED DIR ASSOC, V21, P300, DOI 10.1016/j.jamda.2019.12.012
   Ciocîrlan M, 2019, J GASTROINTEST LIVER, V28, P163, DOI 10.15403/jgld-176
   Cruz-Jentoft AJ, 2019, AGE AGEING, V48, P16, DOI 10.1093/ageing/afy169
   Dhaliwal A, 2021, NUTRIENTS, V13, DOI 10.3390/nu13020656
   Diaconu CT, 2022, J CLIN MED, V11, DOI 10.3390/jcm11175144
   Ding NS, 2017, ALIMENT PHARM THER, V46, P883, DOI 10.1111/apt.14293
   Fink JD, 2018, JPEN-PARENTER ENTER, V42, P550, DOI 10.1177/0148607117695248
   Fiorindi C, 2020, NUTRIENTS, V12, DOI 10.3390/nu12082222
   Ge XL, 2022, EUR J CLIN NUTR, V76, P410, DOI 10.1038/s41430-021-00953-y
   Higashiyama M, 2021, J GASTROEN HEPATOL, V36, P163, DOI 10.1111/jgh.15161
   Holt DQ, 2017, EUR J CLIN NUTR, V71, P773, DOI 10.1038/ejcn.2017.10
   Holt DQ, 2017, ALIMENT PHARM THER, V45, P1255, DOI 10.1111/apt.14018
   Hong HC, 2014, HEPATOLOGY, V59, P1772, DOI 10.1002/hep.26716
   Hoogendijk EO, 2019, LANCET, V394, P1365, DOI 10.1016/S0140-6736(19)31786-6
   Huang SS, 2022, NUTRITION, V94, DOI 10.1016/j.nut.2021.111514
   International Classification of Functioning Disability and Health (ICF), ABOUT US
   Jiang K, 2022, INT J COLORECTAL DIS, V37, P1485, DOI 10.1007/s00384-022-04190-y
   Kang MK, 2020, DIGEST DIS, V38, P507, DOI 10.1159/000506938
   Kara M, 2021, J REHABIL MED, V53, DOI 10.2340/16501977-2851
   Kochar B, 2020, ALIMENT PHARM THER, V52, P311, DOI 10.1111/apt.15821
   Kong M, 2022, CLIN NUTR, V41, P396, DOI 10.1016/j.clnu.2021.12.003
   Lee HJ, 2022, BMC NEUROL, V22, DOI 10.1186/s12883-022-03032-2
   Leong RWL, 2014, J CROHNS COLITIS, V8, P1237, DOI 10.1016/j.crohns.2014.02.028
   Maltais ML, 2016, J STRENGTH COND RES, V30, P1680, DOI 10.1519/JSC.0000000000001255
   Marshall RN, 2020, NUTRIENTS, V12, DOI 10.3390/nu12051533
   Marty E, 2017, BONE, V105, P276, DOI 10.1016/j.bone.2017.09.008
   Mienche, 2019, ACTA MED INDONES, V51, P117
   Moon JS, 2013, DIABETES METAB J, V37, P278
   Mukund K, 2020, WIRES SYST BIOL MED, V12, DOI 10.1002/wsbm.1462
   Nam K, 2023, DIGEST DIS SCI, V68, P2165, DOI 10.1007/s10620-023-07838-z
   Nardone OM, 2022, NUTRIENTS, V14, DOI 10.3390/nu14173460
   Ng SC, 2017, LANCET, V390, P2769, DOI 10.1016/S0140-6736(17)32448-0
   Nguyen GC, 2008, INFLAMM BOWEL DIS, V14, P1105, DOI 10.1002/ibd.20429
   Nishikawa H, 2021, J CLIN MED, V10, DOI 10.3390/jcm10184214
   Peng TC, 2018, HEPATOLOGY, V68, P788, DOI 10.1002/hep.29910
   Perkisas S, 2021, EUR GERIATR MED, V12, P45, DOI 10.1007/s41999-020-00433-9
   Potcovaru C.G., 2022, ROM J NEUROL, V21, P208, DOI [10.37897/RJN.2022.3.2, DOI 10.37897/RJN.2022.3.2]
   Pribadi RR, 2022, JGH OPEN, V6, P621, DOI 10.1002/jgh3.12797
   Radu F, 2023, DIAGNOSTICS, V13, DOI 10.3390/diagnostics13040614
   Rojas-Feria M, 2013, WORLD J GASTROENTERO, V19, P7327, DOI 10.3748/wjg.v19.i42.7327
   Ryan E, 2019, INFLAMM BOWEL DIS, V25, P67, DOI 10.1093/ibd/izy212
   Scaldaferri F, 2017, GASTROENT RES PRACT, V2017, DOI 10.1155/2017/8646495
   Shafer LA, 2018, INFLAMM BOWEL DIS, V24, P766, DOI 10.1093/ibd/izx063
   Singh A, 2023, DIGEST DIS SCI, V68, P580, DOI 10.1007/s10620-022-07652-z
   Subramaniam K, 2015, ALIMENT PHARM THER, V41, P419, DOI 10.1111/apt.13058
   Tandon P, 2016, CLIN GASTROENTEROL H, V14, P1473, DOI 10.1016/j.cgh.2016.04.040
   Ustun T. B., 2010, Measuring health and disability: manual for WHO Disability Assessment Schedule (WHODAS 2.0)
   van der Werf A, 2018, EUR J CLIN NUTR, V72, P288, DOI 10.1038/s41430-017-0034-5
   Walston JD, 2012, CURR OPIN RHEUMATOL, V24, P623, DOI 10.1097/BOR.0b013e328358d59b
   Yadav DP, 2017, CAN J GASTROENTEROL, V2017, DOI 10.1155/2017/1215035
   Yoon JY, 2017, GUT LIVER, V11, P370, DOI 10.5009/gnl16422
   Zhao HT, 2022, INT J ENV RES PUB HE, V19, DOI 10.3390/ijerph192315491
   Zhao JX, 2022, MEDICINE, V101, DOI 10.1097/MD.0000000000030386
   Zhao JX, 2021, INT J GEN MED, V14, P1263, DOI 10.2147/IJGM.S301141
   Zhou ZL, 2021, INSIGHTS IMAGING, V12, DOI 10.1186/s13244-021-01083-6
NR 65
TC 2
Z9 2
U1 3
U2 3
PU MDPI
PI BASEL
PA ST ALBAN-ANLAGE 66, CH-4052 BASEL, SWITZERLAND
EI 2077-0383
J9 J CLIN MED
JI J. Clin. Med.
PD JUL
PY 2023
VL 12
IS 14
AR 4713
DI 10.3390/jcm12144713
PG 16
WC Medicine, General & Internal
WE Science Citation Index Expanded (SCI-EXPANDED)
SC General & Internal Medicine
GA N3HE7
UT WOS:001035956500001
PM 37510827
OA Green Published, gold
DA 2024-01-22
ER

PT J
AU Watkins, M
   Watkins, JD
AF Watkins, Monty
   Watkins, Jeffry D.
TI An Engineered Monovalent Anti-TNF-a Antibody with pH-Sensitive Binding
   Abrogates Immunogenicity in Mice following a Single Intravenous Dose
SO JOURNAL OF IMMUNOLOGY
LA English
DT Article
ID NECROSIS-FACTOR-ALPHA; NEONATAL FC-RECEPTOR; ENHANCED IMMUNOLOGICAL
   SENSITIZATION; SIMULTANEOUS INJECTION; MONOCLONAL-ANTIBODY;
   IMMUNE-COMPLEXES; CROHNS-DISEASE; EFFICACY; PHARMACOKINETICS;
   ASSOCIATION
AB Therapeutic Abs directed toward TNF-a display significant immunogenicity in humans, frequently leading to lower serum concentrations of the Ab that are associated with lower treatment efficacy. The enhanced incidence of immunogenicity observed with this class of therapeutics may be mediated by the expression of TNF-alpha as a homotrimer, both as a soluble serum protein and as a membrane-associated protein (mTNF-alpha ) on the surface of dendritic cells. The TNF-alpha homotrimer enables the formation of polyvalent Ab-TNF-alpha immune complexes (ICs) that enhance binding to FcR and neonatal FcR. Polyvalent ICs and Ab bound to mTNF-alpha on the surface of dendritic cells can internalize, traffic to the lysosomes, and be processed for presentation by MHC molecules. To diminish immunogenicity caused by trafficking of ICs and mTNF-alpha to the lysosomes, we engineered a monovalent format of adalimumab with pH-sensitive binding to TNF-a. The engineered variant, termed AF-M2637, did not cross-link TNF-a trimers and consequently formed small, nonprecipitating ICs only. AF-M2637 bound TNF-a with high affinity at pH 7.4 (EC50 5 1.1 nM) and displayed a significantly faster dissociation rate than adalimumab at pH 6.0. No immune response to AF-M2637 was detected in mice following a single i.v. dose. In contrast, rapid immunization was detected following the injection of a single i.v. dose of adalimumab, monovalent adalimumab, or the bivalent form of the pH-sensitive variant. These data suggest that ICs and mTNF-alpha both contribute to the immunogenicity of adalimumab in mice and provide a general strategy for engineering less immunogenic therapeutic TNF-alpha Abs.
C1 [Watkins, Monty; Watkins, Jeffry D.] Adafre Biosci LLC, Encinitas, CA USA.
   [Watkins, Jeffry D.] Adafre Biosci LLC, 3442 Fortuna Ranch Rd, Encinitas, CA 92024 USA.
RP Watkins, JD (通讯作者)，Adafre Biosci LLC, Encinitas, CA USA.; Watkins, JD (通讯作者)，Adafre Biosci LLC, 3442 Fortuna Ranch Rd, Encinitas, CA 92024 USA.
EM jwatkins@adafrebio.com
OI Watkins, James/0000-0002-3552-5734; Watkins, Jeffry/0000-0001-6321-1401
FU Adafre Biosciences, LLC
FX This work was supported by Adafre Biosciences, LLC.
CR Adedokun OJ, 2019, INFLAMM BOWEL DIS, V25, P1532, DOI 10.1093/ibd/izz003
   Adedokun OJ, 2017, J CROHNS COLITIS, V11, P35, DOI 10.1093/ecco-jcc/jjw133
   Arnoult C, 2017, J IMMUNOL, V199, P418, DOI 10.4049/jimmunol.1601246
   Arora T, 2009, CYTOKINE, V45, P124, DOI 10.1016/j.cyto.2008.11.008
   Arstikyte I, 2015, BIOMED RES INT, V2015, DOI 10.1155/2015/604872
   Atiqi S, 2020, FRONT IMMUNOL, V11, DOI 10.3389/fimmu.2020.00312
   Baert F, 2003, NEW ENGL J MED, V348, P601, DOI 10.1056/NEJMoa020888
   Baker K, 2013, CELL MOL LIFE SCI, V70, P1319, DOI 10.1007/s00018-012-1100-8
   Banfield C, 2020, BRIT J CLIN PHARMACO, V86, P812, DOI 10.1111/bcp.14187
   Bartelds GM, 2011, JAMA-J AM MED ASSOC, V305, P1460, DOI 10.1001/jama.2011.406
   Benucci M, 2018, BIOL-TARGETS THER, V12, P37, DOI 10.2147/BTT.S145941
   Berkhout LC, 2019, SCI TRANSL MED, V11, DOI 10.1126/scitranslmed.aat3356
   Brehm MA, 2005, J IMMUNOL, V175, P5043, DOI 10.4049/jimmunol.175.8.5043
   Chaigne B, 2015, J ALLERGY CLIN IMMUN, V136, P814, DOI 10.1016/j.jaci.2015.03.013
   Chaparro-Riggers J, 2012, J BIOL CHEM, V287, P11090, DOI 10.1074/jbc.M111.319764
   Chen PF, 2016, HUM VACC IMMUNOTHER, V12, P612, DOI 10.1080/21645515.2015.1105415
   Coulthard LR, 2012, CLIN EXP IMMUNOL, V170, P36, DOI 10.1111/j.1365-2249.2012.04626.x
   Deng R, 2010, DRUG METAB DISPOS, V38, P600, DOI 10.1124/dmd.109.031310
   Deora A, 2017, MABS-AUSTIN, V9, P680, DOI 10.1080/19420862.2017.1304869
   Devanaboyina SC, 2013, MABS-AUSTIN, V5, P851, DOI 10.4161/mabs.26389
   Fauriat C, 2010, BLOOD, V115, P2167, DOI 10.1182/blood-2009-08-238469
   FLEIT HB, 1991, J LEUKOCYTE BIOL, V49, P556, DOI 10.1002/jlb.49.6.556
   Garcês S, 2013, ANN RHEUM DIS, V72, P1947, DOI 10.1136/annrheumdis-2012-202220
   Gorovits B, 2018, CLIN EXP IMMUNOL, V192, P348, DOI 10.1111/cei.13112
   Hanauer SB, 2020, J CROHNS COLITIS, V14, P23, DOI 10.1093/ecco-jcc/jjz110
   Hindryckx P, 2017, ALIMENT PHARM THER, V45, P617, DOI 10.1111/apt.13913
   Ho LJ, 2001, J IMMUNOL, V166, P1499, DOI 10.4049/jimmunol.166.3.1499
   Igawa T, 2010, NAT BIOTECHNOL, V28, P1203, DOI 10.1038/nbt.1691
   Jani M, 2017, ANN RHEUM DIS, V76, P208, DOI 10.1136/annrheumdis-2015-208849
   Kalliolias GD, 2016, NAT REV RHEUMATOL, V12, P49, DOI 10.1038/nrrheum.2015.169
   Kennedy NA, 2019, LANCET GASTROENTEROL, V4, P341, DOI 10.1016/S2468-1253(19)30012-3
   KLAUS GGB, 1978, IMMUNOLOGY, V34, P643
   Kohno T, 2007, J INVEST DERM SYMP P, V12, P5, DOI 10.1038/sj.jidsymp.5650034
   Krishna M, 2016, FRONT IMMUNOL, V7, DOI 10.3389/fimmu.2016.00021
   Lee JW, 2019, BLOOD, V133, P530, DOI 10.1182/blood-2018-09-876136
   Liu M, 2018, PLOS ONE, V13, DOI 10.1371/journal.pone.0195325
   Maini RN, 1998, ARTHRITIS RHEUM, V41, P1552, DOI 10.1002/1529-0131(199809)41:9<1552::AID-ART5>3.0.CO;2-W
   MALEFYT RD, 1991, J EXP MED, V174, P1209
   MELLMAN I, 1984, J CELL BIOL, V98, P1170, DOI 10.1083/jcb.98.4.1170
   Merchant AM, 1998, NAT BIOTECHNOL, V16, P677, DOI 10.1038/nbt0798-677
   Moreira-Tabaka H, 2012, PLOS ONE, V7, DOI 10.1371/journal.pone.0034184
   MORRISON SL, 1966, J IMMUNOL, V96, P901
   Ng CM, 2014, EUR J PHARM SCI, V51, P51, DOI 10.1016/j.ejps.2013.08.033
   Ortiz DF, 2016, SCI TRANSL MED, V8, DOI 10.1126/scitranslmed.aaf9418
   Pouw MF, 2015, ANN RHEUM DIS, V74, P513, DOI 10.1136/annrheumdis-2013-204172
   Radstake TRDJ, 2009, ANN RHEUM DIS, V68, P1739, DOI 10.1136/ard.2008.092833
   Roblin X, 2014, CLIN GASTROENTEROL H, V12, P80, DOI 10.1016/j.cgh.2013.07.010
   Sandborn WJ, 2004, GUT, V53, P1485, DOI 10.1136/gut.2003.035253
   Sazonovs A, 2020, GASTROENTEROLOGY, V158, P189, DOI 10.1053/j.gastro.2019.09.041
   Schröter C, 2015, MABS-AUSTIN, V7, P138, DOI 10.4161/19420862.2014.985993
   Sedger LM, 2014, CYTOKINE GROWTH F R, V25, P453, DOI 10.1016/j.cytogfr.2014.07.016
   Spigel DR, 2017, J CLIN ONCOL, V35, P412, DOI 10.1200/JCO.2016.69.2160
   Spinelli FR, 2013, CLIN EXP RHEUMATOL, V31, P954
   TERRES G, 1961, J IMMUNOL, V86, P361
   Thomas SS, 2015, BIODRUGS, V29, P241, DOI 10.1007/s40259-015-0134-5
   Tournier Q, 2021, ALIMENT PHARM THER, V53, P1190, DOI 10.1111/apt.16333
   Ungar B, 2018, AM J GASTROENTEROL, V113, P890, DOI 10.1038/s41395-018-0073-0
   Van den Berghe N, 2019, J GASTROEN HEPATOL, V34, P1175, DOI 10.1111/jgh.14584
   van Schouwenburg PA, 2013, NAT REV RHEUMATOL, V9, P164, DOI 10.1038/nrrheum.2013.4
   Wang H, 2000, P NATL ACAD SCI USA, V97, P847, DOI 10.1073/pnas.97.2.847
   Weflen AW, 2013, MOL BIOL CELL, V24, P2398, DOI 10.1091/mbc.E13-04-0174
   Wilkinson N, 2019, J INVEST DERMATOL, V139, P115, DOI 10.1016/j.jid.2018.07.028
   WILLIAMSON BD, 1983, P NATL ACAD SCI-BIOL, V80, P5397, DOI 10.1073/pnas.80.17.5397
   Wyant T, 2021, J CLIN PHARMACOL, V61, P1174, DOI 10.1002/jcph.1877
   Yarur AJ, 2016, INFLAMM BOWEL DIS, V22, P409, DOI 10.1097/MIB.0000000000000689
   Zhu XP, 2001, J IMMUNOL, V166, P3266, DOI 10.4049/jimmunol.166.5.3266
NR 66
TC 3
Z9 3
U1 0
U2 0
PU AMER ASSOC IMMUNOLOGISTS
PI BETHESDA
PA 9650 ROCKVILLE PIKE, BETHESDA, MD 20814 USA
SN 0022-1767
EI 1550-6606
J9 J IMMUNOL
JI J. Immunol.
PD AUG 15
PY 2022
VL 209
IS 4
BP 829
EP 839
DI 10.4049/jimmunol.2101180
PG 12
WC Immunology
WE Science Citation Index Expanded (SCI-EXPANDED)
SC Immunology
GA 6J7GC
UT WOS:000886988000020
OA Bronze, Green Published
DA 2024-01-22
ER

PT J
AU De Vries, LCS
   Ghiboub, M
   van Hamersveld, PHP
   Welting, O
   Verseijden, C
   Bell, MJ
   Rioja, I
   Prinjha, RK
   Koelink, PJ
   Strobl, B
   Müller, M
   Haens, GRD
   Wildenberg, ME
   De Jonge, WJ
AF De Vries, Leonie C. S.
   Ghiboub, Mohammed
   van Hamersveld, Patricia H. P.
   Welting, Olaf
   Verseijden, Caroline
   Bell, Matthew J.
   Rioja, Inmaculada
   Prinjha, Rabinder K.
   Koelink, Pim J.
   Strobl, Birgit
   Muller, Mathias
   Haens, Geert R. D.
   Wildenberg, Manon E.
   De Jonge, Wouter J.
TI Tyrosine Kinase 2 Signalling Drives Pathogenic T cells in Colitis
SO JOURNAL OF CROHNS & COLITIS
LA English
DT Article
DE Tyrosine kinase 2 inhibitor; Janus kinase inhibitor; experimental
   colitis; IBD
ID MAINTENANCE THERAPY; CROHNS-DISEASE; CYTOKINE RESPONSES; TYK2;
   INDUCTION; TOFACITINIB; JAK; INHIBITOR; IDENTIFICATION; SCAFFOLD
AB Background and Aims: Tyrosine kinase 2 [TYK2] is required for the signalling of key cytokines in the pathogenesis of inflammatory bowel disease [IBD]. We assessed the efficacy of a novel selective TYK2 inhibitor [TYK2i] in experimental colitis, using pharmacological and genetic tools.
   Methods: At onset of T cell transfer colitis, RAG1(-/-) mice received vehicle or TYK2i daily by oral gavage. T cells lacking TYK2 kinase activity [TYK2(KE)] were used to confirm selectivity of the inhibitor. To this end, RAG1(-/-) or RAG1(-/-)TYK2(KE) animals were transferred with either wild type [WT] or TYK2(KE)-CD45RB(high) colitogenic T cells. Loss of body weight, endoscopic disease, the disease activity index [DAI], and histopathology scores were recorded. Tissues were analysed ex vivo for lymphocyte populations by flow cytometry. The impact of TYK2 inhibition on human DC-T cell interactions were studied using autologous Revaxis specific T cell assays.
   Results: TYK2i [70 mg/kg] prevented weight loss and limited endoscopic activity during T cell transfer colitis. TYK2i [70 mg/kg] decreased DAI. Whereas transfer of WTT cells into RAG(-/-)TYK2(KE) hosts induced colitis, TYK2(KE) T cells transferred into RAG1(-/-)TYK2(KE) recipients failed to do so. Ex vivo analysis showed a decrease in colon tissue Th1 cells and an increase in Th17 cells upon transfer of TYK2(KE)-CD45RB(high) cells. In human antigen-triggered T cells, TYK2i displayed reduced Th1 differentiation, similar to murine Th1 cells.
   Conclusions: Oral administration of TYK2i, as well as transfer of T cells lacking TYK2 activity, reduced human Th1 differentiation and ameliorated the course of murine T cell transfer colitis. We conclude that TYK2 is a promising drug target for the treatment of IBD.
C1 [De Vries, Leonie C. S.; Ghiboub, Mohammed; van Hamersveld, Patricia H. P.; Welting, Olaf; Verseijden, Caroline; Koelink, Pim J.; Wildenberg, Manon E.; De Jonge, Wouter J.] Univ Amsterdam, Tytgat Inst Liver & Intestinal Res, Amsterdam UMC, Amsterdam, Netherlands.
   [De Vries, Leonie C. S.; Haens, Geert R. D.; Wildenberg, Manon E.; De Jonge, Wouter J.] Univ Amsterdam, Amsterdam Gastroenterol & Metab Res Inst, Dept Gastroenterol & Hepatol, Amsterdam UMC, Amsterdam, Netherlands.
   [Bell, Matthew J.; Rioja, Inmaculada; Prinjha, Rabinder K.] GlaxoSmithKline, Epigenet RU, Med Res Ctr, Oncol Therapy Area, Stevenage, Herts, England.
   [Strobl, Birgit; Muller, Mathias] Univ Vet Med, Inst Anim Breeding & Genet & Biomodels Austria, Vienna, Austria.
   [De Jonge, Wouter J.] Univ Bonn, Dept Surg, Bonn, Germany.
C3 University of Amsterdam; University of Amsterdam; GlaxoSmithKline;
   University of Veterinary Medicine Vienna; University of Bonn
RP De Jonge, WJ (通讯作者)，Amsterdam Univ Med Ctr, Tytgat Inst Liver & Intestinal Res, Meibergdreef 69-71, NL-1105 BK Amsterdam, Netherlands.
EM w.j.dejonge@amsterdamumc.nl
RI Bell, Matthew/IQR-9709-2023
OI Strobl, Birgit/0000-0001-5716-3212; Ghiboub,
   Mohammed/0000-0002-2095-371X; Verseijden, Caroline/0009-0001-9284-5734;
   Wildenberg, Manon Elisabeth/0000-0003-0671-818X; Muller,
   Mathias/0000-0002-7879-3552
FU GlaxoSmithKline, Stevenage, UK [Col100043132]; GlaxoSmithKline,
   Stevenage, UK; European Union's Horizon 2020 research and innovation
   programme [ITN-2014-EID-641665]; Galvani Bioelectronics; Ministry of
   Economic Affairs under TKI-Allowance under the TKI-programme Life
   Sciences Health; Austrian Science Fund [FWF SFB F6101, F6106]
FX This work was supported by GlaxoSmithKline, Stevenage, UK [grant number
   Col100043132]. LDV was funded by GlaxoSmithKline, Stevenage, UK. MG, WDJ
   are funded by European Union's Horizon 2020 research and innovation
   programme under Grant Agreement No. ITN-2014-EID-641665. PVH and OW have
   received research funds from Galvani Bioelectronics and from the
   Ministry of Economic Affairs under TKI-Allowance under the TKI-programme
   Life Sciences & Health. BS and MM were funded by the Austrian Science
   Fund [FWF SFB F6101 and F6106]. The writing and writing support of this
   paper were not funded.
CR Akahane K, 2017, BRIT J HAEMATOL, V177, P271, DOI 10.1111/bjh.14563
   Baumgart DC, 2012, LANCET, V380, P1590, DOI 10.1016/S0140-6736(12)60026-9
   Burke JR, 2019, SCI TRANSL MED, V11, DOI 10.1126/scitranslmed.aaw1736
   Chrencik JE, 2010, J MOL BIOL, V400, P413, DOI 10.1016/j.jmb.2010.05.020
   Danese S, 2019, GUT, V68, P1893, DOI 10.1136/gutjnl-2019-318448
   Farrell RJ, 2002, LANCET, V359, P331, DOI 10.1016/S0140-6736(02)07499-8
   Feagan BG, 2016, NEW ENGL J MED, V375, P1946, DOI 10.1056/NEJMoa1602773
   Feagan BG, 2013, NEW ENGL J MED, V369, P699, DOI 10.1056/NEJMoa1215734
   Fensome A, 2018, J MED CHEM, V61, P8597, DOI 10.1021/acs.jmedchem.8b00917
   Fleischmann R, 2012, NEW ENGL J MED, V367, P495, DOI 10.1056/NEJMoa1109071
   Fuchs S, 2016, EUR J IMMUNOL, V46, P2639, DOI 10.1002/eji.201646519
   Hainzl E, 2015, J IMMUNOL, V195, P5011, DOI 10.4049/jimmunol.1402565
   Ishizaki M, 2011, INT IMMUNOL, V23, P575, DOI 10.1093/intimm/dxr057
   Ishizaki M, 2011, J IMMUNOL, V187, P181, DOI 10.4049/jimmunol.1003244
   Karaghiosoff M, 2000, IMMUNITY, V13, P549, DOI 10.1016/S1074-7613(00)00054-6
   Koelink PJ, 2018, J CROHNS COLITIS, V12, P794, DOI 10.1093/ecco-jcc/jjy035
   Lian LH, 2013, GENET MOL RES, V12, P167, DOI 10.4238/2013.January.24.9
   Liang J, 2017, BIOORG MED CHEM LETT, V27, P4370, DOI 10.1016/j.bmcl.2017.08.022
   Liang J, 2013, EUR J MED CHEM, V67, P175, DOI 10.1016/j.ejmech.2013.03.070
   Liang J, 2013, J MED CHEM, V56, P4521, DOI 10.1021/jm400266t
   Markham A, 2017, DRUGS, V77, P697, DOI 10.1007/s40265-017-0723-3
   Melgar S, 2005, AM J PHYSIOL-GASTR L, V288, pG1328, DOI 10.1152/ajpgi.00467.2004
   Mesa RA, 2012, NAT REV DRUG DISCOV, V11, P103, DOI 10.1038/nrd3652
   Ostanin DV, 2009, AM J PHYSIOL-GASTR L, V296, pG135, DOI 10.1152/ajpgi.90462.2008
   Oyamada A, 2009, J IMMUNOL, V183, P7539, DOI 10.4049/jimmunol.0902740
   Panés J, 2017, GUT, V66, P1049, DOI 10.1136/gutjnl-2016-312735
   Papp KA, 2016, J AM ACAD DERMATOL, V74, P841, DOI 10.1016/j.jaad.2016.01.013
   Prchal-Murphy M, 2015, ONCOIMMUNOLOGY, V4, DOI 10.1080/2162402X.2015.1047579
   Prchal-Murphy M, 2012, PLOS ONE, V7, DOI 10.1371/journal.pone.0039141
   Read S, 2001, CURR PROTOC IMMUNOL, V15, P13
   Sandborn WJ, 2017, NEW ENGL J MED, V377, P496, DOI 10.1056/NEJMc1707500
   Sandborn WJ, 2017, UNITED EUR GASTROENT, V5, pA1
   Sato K, 2009, J CLIN IMMUNOL, V29, P815, DOI 10.1007/s10875-009-9320-x
   Sohn SJ, 2013, J IMMUNOL, V191, P2205, DOI 10.4049/jimmunol.1202859
   Strobl B, 2011, FRONT BIOSCI-LANDMRK, V16, P3224, DOI 10.2741/3908
   Telliez JB, 2016, ACS CHEM BIOL, V11, P3442, DOI 10.1021/acschembio.6b00677
   Thompson JE, 2002, BIOORG MED CHEM LETT, V12, P1219, DOI 10.1016/S0960-894X(02)00106-3
   Tokumasa N, 2007, BLOOD, V110, P553, DOI 10.1182/blood-2006-11-059246
   Tsui V, 2011, PROTEINS, V79, P393, DOI 10.1002/prot.22889
   Vermeire S, 2017, LANCET, V389, P266, DOI 10.1016/S0140-6736(16)32537-5
   Villarino AV, 2017, NAT IMMUNOL, V18, P374, DOI 10.1038/ni.3691
   Williams NK, 2009, J MOL BIOL, V387, P219, DOI 10.1016/j.jmb.2009.01.041
   Works MG, 2014, J IMMUNOL, V193, P3278, DOI 10.4049/jimmunol.1400205
   Wrobleski ST, 2019, J MED CHEM, V62, P8973, DOI 10.1021/acs.jmedchem.9b00444
NR 44
TC 10
Z9 10
U1 1
U2 6
PU OXFORD UNIV PRESS
PI OXFORD
PA GREAT CLARENDON ST, OXFORD OX2 6DP, ENGLAND
SN 1873-9946
EI 1876-4479
J9 J CROHNS COLITIS
JI J. Crohns Colitis
PD APR
PY 2021
VL 15
IS 4
BP 617
EP 630
DI 10.1093/ecco-jcc/jjaa199
PG 14
WC Gastroenterology & Hepatology
WE Science Citation Index Expanded (SCI-EXPANDED)
SC Gastroenterology & Hepatology
GA RT5OX
UT WOS:000644511300012
PM 33005945
OA hybrid, Green Published
DA 2024-01-22
ER

PT J
AU Bertrand, V
   Massy, N
   Pigneur, B
   Coopman, S
   Durrieu, G
   Gaboriau, L
   Langlois, V
   Gower-Rousseau, C
   Hugot, JP
   Ruemmele, FM
AF Bertrand, Valerie
   Massy, Nathalie
   Pigneur, Benedicte
   Coopman, Stephanie
   Durrieu, Genevieve
   Gaboriau, Louise
   Langlois, Vincent
   Gower-Rousseau, Corinne
   Hugot, Jean-Pierre
   Ruemmele, Frank M.
CA GETAID Grp Etud Therapeutique Affe
TI Neurological Adverse Effects Associated With Anti-tumor Necrosis Factor
   Alpha Antibodies in Pediatric Inflammatory Bowel Diseases
SO JOURNAL OF PEDIATRIC GASTROENTEROLOGY AND NUTRITION
LA English
DT Article
DE anti-TNF alpha antibodies; neurological adverse effects; pediatric
   inflammatory bowel disease
ID REVERSIBLE ENCEPHALOPATHY SYNDROME; JUVENILE IDIOPATHIC ARTHRITIS;
   GLOBAL CLINICAL-TRIALS; PERIPHERAL NEUROPATHY; CROHNS-DISEASE; SAFETY
   PROFILE; INFLIXIMAB; CHILDREN; EVENTS; THERAPY
AB Objectives: Neurological adverse effects (NAEs) induced by biotherapies have been reported in the literature mainly in adult patients with inflammatory bowel disease (IBD), rheumatic diseases, or psoriasis. There are scant data in children. Aims of this study are to report and describe noninfective NAE associated with anti-TNF alpha antibodies in pediatric IBD, and to evaluate their incidence. Methods: We retrospectively collected all reports of NAE in pediatric IBD treated with anti-TNF alpha antibodies recorded in the French Pharmacovigilance Database. To estimate the national incidence of NAEs, we extrapolated data from the French regional inception population-based cohort EPIMAD.
   Results: Between 2000 and 2018, 231 adverse events in pediatric IBD exposed to anti-TNF alpha antibodies were reported to this Database. Seventeen NAEs (7.36%) were collected: 8 severe NAE (1 demyelinating neuropathy, 1 optic neuritis, 1 acute transverse myelitis, 1 polyradiculoneuritis, 1 sensorineural hearing loss, 1 seizure, 1 stroke, and 1 glioma), 7 moderate NAE (headaches), and 2 neuropsychic events. The median delay between anti-TNF alpha start and NAE occurrence was 6 months (range: 13 days to 26 months). In 10 of 17 patients, anti-TNF alpha antibodies were stopped. Nine of 17 patients had a complete resolution (including 2 severe NAE) and 8 of 17 a partial resolution (including 6 severe NAE). We estimate the incidence of severe NAE in pediatric IBD treated with anti-TNF alpha antibodies at 1 case for 10,000 patients-year in France.
   Conclusions: NAE associated with anti-TNF alpha antibodies in pediatric IBD are rare. In severe NAE, we recommend to discontinue anti-TNF alpha therapy and to consider alternative treatment.
C1 [Bertrand, Valerie] Hop Jacques Monod, Dept Pediat, Le Havre, France.
   [Massy, Nathalie] CHU Rouen, Inst Biol Clin, Ctr Reg Pharmacovigilance, Hop Charles Nicolle, Rouen, France.
   [Pigneur, Benedicte; Ruemmele, Frank M.] Hop Necker Enfants Malad, Assistance Publ Hop Paris AP HP, Serv Gastroenterol Pediat, Paris, France.
   [Coopman, Stephanie] Jeanne Flandre Lille Univ Childrens Hosp, Dept Paediat, Div Gastroenterol Hepatol & Nutr, Lille, France.
   [Durrieu, Genevieve] Fac Med Purpan, Ctr Reg Pharmacovigilance, Pharmacol Clin, Toulouse, France.
   [Gaboriau, Louise] Fac Med, Ctr Reg Pharmacovigilance, Pharmacol Med, Lille, France.
   [Langlois, Vincent] Hop Jacques Monod, Dept Med Interne & Malad Infect, Le Havre, France.
   [Langlois, Vincent] CHU Rouen, Dept Neurophysiol, Hop Charles Nicolle, Ctr Competence Neuromusculaire Reg, Rouen, France.
   [Gower-Rousseau, Corinne] Univ Lille Nord France, CHRU Lille, Publ Hlth Unit, Epimad Registry,Inserm,UMR 995,LIRIC, Lille, France.
   [Hugot, Jean-Pierre] Univ Paris Diderot, Hop Robert Debre, Assistance Publ Hop Paris, Sorbonne Paris Cite, Paris, France.
   [Ruemmele, Frank M.] Univ Sorbonne Paris Cite, Fac Med, Paris Descartes, Paris, France.
   [Ruemmele, Frank M.] INSERM, Inst Imagine, Paris, France.
C3 Universite de Rouen Normandie; CHU de Rouen; Assistance Publique
   Hopitaux Paris (APHP); Universite Paris Cite; Hopital Universitaire
   Necker-Enfants Malades - APHP; Universite de Lille - ISITE; CHU Lille;
   Universite de Lille - ISITE; Universite de Lille; Universite de Rouen
   Normandie; CHU de Rouen; Universite de Lille - ISITE; CHU Lille;
   Institut National de la Sante et de la Recherche Medicale (Inserm);
   Universite de Lille; Assistance Publique Hopitaux Paris (APHP);
   Universite Paris Cite; Hopital Universitaire Robert-Debre - APHP;
   Aix-Marseille Universite; Assistance Publique-Hopitaux de Marseille;
   Universite Paris Cite; Institut National de la Sante et de la Recherche
   Medicale (Inserm)
RP Bertrand, V (通讯作者)，Paediat Unit, CHG J Monod BP 24, F-76083 Le Havre, France.
EM valerie.bertrand@ch-havre.fr
RI Hugot, Jean-Pierre/F-6594-2012; Bertrand, Valerie/GXH-3784-2022;
   PIGNEUR, Benedicte/I-4742-2017
OI PIGNEUR, Benedicte/0000-0002-5324-9964; Langlois,
   Vincent/0000-0002-4078-6306
CR Arnason BGW, 1999, NEUROLOGY, V53, P457, DOI 10.1212/wnl.53.3.457
   Bachmann R, 1999, AM J PATHOL, V154, P1417, DOI 10.1016/S0002-9440(10)65395-3
   Baumer FM, 2016, PEDIATR NEUROL, V57, P91, DOI 10.1016/j.pediatrneurol.2015.12.017
   Ben Sassi S, 2009, SCAND J GASTROENTERO, V44, P1268, DOI 10.1080/00365520903199871
   Breton J, 2018, J PEDIATR GASTR NUTR, V66, pE159, DOI 10.1097/MPG.0000000000001992
   Broers MC, 2019, NEUROEPIDEMIOLOGY, V52, P161, DOI 10.1159/000494291
   Cameron FL, 2015, ARCH DIS CHILD, V100, P399, DOI 10.1136/archdischild-2013-305812
   Casella G, 2014, WORLD J GASTROENTERO, V20, P8764, DOI 10.3748/wjg.v20.i27.8764
   Colombel JF, 2009, INFLAMM BOWEL DIS, V15, P1308, DOI 10.1002/ibd.20956
   Colombel JF, 2004, GASTROENTEROLOGY, V126, P19, DOI 10.1053/j.gastro.2003.10.047
   Fernández-Espartero MC, 2011, SEMIN ARTHRITIS RHEU, V40, P330, DOI 10.1016/j.semarthrit.2010.06.004
   de Bie CI, 2012, INFLAMM BOWEL DIS, V18, P985, DOI 10.1002/ibd.21871
   Deepak P, 2013, ALIMENT PHARM THER, V38, P388, DOI 10.1111/apt.12385
   Dziechciarz P, 2016, J CROHNS COLITIS, V10, P1237, DOI 10.1093/ecco-jcc/jjw077
   Ford S, 2009, J CLIN GASTROENTEROL, V43, P499, DOI 10.1097/MCG.0b013e318188be85
   Fousekis Fotios S, 2018, J Clin Med Res, V10, P609, DOI 10.14740/jocmr3465w
   Genin M, 2020, ALIMENT PHARM THER, V51, P139, DOI 10.1111/apt.15512
   Gerloni V, 2008, ANN RHEUM DIS, V67, P1145, DOI 10.1136/ard.2007.069484
   Gower-Rousseau C, 2013, DIGEST LIVER DIS, V45, P89, DOI 10.1016/j.dld.2012.09.005
   Gray MA, 2018, PLOS ONE, V13, DOI 10.1371/journal.pone.0193542
   Guo M, 2016, PHARMACOTHERAPY, V36, P449, DOI 10.1002/phar.1731
   Haddock R, 2011, J CROHNS COLITIS, V5, P623, DOI 10.1016/j.crohns.2011.06.011
   Heussinger N, 2015, ANN NEUROL, V77, P1076, DOI 10.1002/ana.24409
   Horneff G, 2004, ANN RHEUM DIS, V63, P1638, DOI 10.1136/ard.2003.014886
   Junga Z, 2018, ACG CASE REP J, V5, DOI 10.14309/crj.2018.48
   Kirchgesner J, 2017, ALIMENT PHARM THER, V45, P37, DOI 10.1111/apt.13835
   Kolho KL, 2007, ACTA PAEDIATR, V96, P128, DOI 10.1111/j.1651-2227.2007.00042.x
   Kunzmann S, 2005, SCAND J RHEUMATOL, V34, P76, DOI 10.1080/03009740510017887
   Lamireau T, 2004, INFLAMM BOWEL DIS, V10, P745, DOI 10.1097/00054725-200411000-00008
   Lees CW, 2009, ALIMENT PHARM THER, V29, P286, DOI 10.1111/j.1365-2036.2008.03882.x
   Leray E, 2016, REV NEUROL-FRANCE, V172, P3, DOI 10.1016/j.neurol.2015.10.006
   Lozeron P, 2009, ARCH NEUROL-CHICAGO, V66, P490, DOI 10.1001/archneurol.2009.11
   Miremont-Salamé G, 2016, THERAPIE, V71, P179, DOI 10.1016/j.therap.2016.02.010
   Oliveira GR, 2008, INFLAMM BOWEL DIS, V14, P389, DOI 10.1002/ibd.20304
   Pastore S, 2018, PEDIATR DRUGS, V20, P165, DOI 10.1007/s40272-017-0267-8
   Ramos-Casals M, 2010, AUTOIMMUN REV, V9, P188, DOI 10.1016/j.autrev.2009.10.003
   Roblin X, 2006, DIGEST DIS SCI, V51, P1056, DOI 10.1007/s10620-006-8007-x
   Russell RK, 2011, ALIMENT PHARM THER, V33, P946, DOI 10.1111/j.1365-2036.2011.04603.x
   Schiff MH, 2006, ANN RHEUM DIS, V65, P889, DOI 10.1136/ard.2005.043166
   Sechi E, 2019, NEUROLOGY, V93, pE414, DOI 10.1212/WNL.0000000000007828
   Shin ISJ, 2006, ARTHRITIS RHEUM-US, V54, P1429, DOI 10.1002/art.21814
   Singh S, 2013, INFLAMM BOWEL DIS, V19, P864, DOI 10.1002/ibd.23011
   Stuebgen JP, 2008, MUSCLE NERVE, V37, P281, DOI 10.1002/mus.20924
   Tarkiainen M, 2015, RHEUMATOLOGY, V54, P1170, DOI 10.1093/rheumatology/keu457
   Tauber T, 2005, RHEUMATOLOGY, V44, P405, DOI 10.1093/rheumatology/keh468
   Tektonidou MG, 2007, CLIN RHEUMATOL, V26, P258, DOI 10.1007/s10067-006-0317-z
   Tristano AG, 2010, J NEUROL, V257, P1421, DOI 10.1007/s00415-010-5591-7
   Verazza S, 2016, PEDIATR RHEUMATOL, V14, DOI 10.1186/s12969-016-0126-0
   Zamvar V, 2010, J PEDIATR GASTR NUTR, V50, P353, DOI 10.1097/MPG.0b013e3181a9f95d
   Zamvar V, 2009, J PEDIATR GASTR NUTR, V48, P102, DOI 10.1097/MPG.0b013e31818aedb4
   Zitomersky NL, 2013, J PEDIATR GASTR NUTR, V57, P343, DOI 10.1097/MPG.0b013e31829ce5cd
NR 51
TC 1
Z9 1
U1 0
U2 5
PU LIPPINCOTT WILLIAMS & WILKINS
PI PHILADELPHIA
PA TWO COMMERCE SQ, 2001 MARKET ST, PHILADELPHIA, PA 19103 USA
SN 0277-2116
EI 1536-4801
J9 J PEDIATR GASTR NUTR
JI J. Pediatr. Gastroenterol. Nutr.
PD JUN
PY 2020
VL 70
IS 6
BP 841
EP 848
DI 10.1097/MPG.0000000000002654
PG 8
WC Gastroenterology & Hepatology; Nutrition & Dietetics; Pediatrics
WE Science Citation Index Expanded (SCI-EXPANDED)
SC Gastroenterology & Hepatology; Nutrition & Dietetics; Pediatrics
GA NC7CZ
UT WOS:000561374600030
PM 32443044
OA Bronze
DA 2024-01-22
ER

PT J
AU Lin, XH
   Wang, HC
   Li, YX
   Yang, JN
   Yang, RL
   Wei, DD
   Zhang, JJ
   Yang, DS
   Wang, B
   Ren, XQ
   Cheng, GC
AF Lin, Xuhong
   Wang, Huichao
   Li, Yuxia
   Yang, Jingnan
   Yang, Ruilin
   Wei, Dandan
   Zhang, Junjie
   Yang, Desheng
   Wang, Bin
   Ren, Xuequn
   Cheng, Guanchang
TI Functional characterization of CXCR4 in mediating the expression of
   protein C system in experimental ulcerative colitis
SO AMERICAN JOURNAL OF TRANSLATIONAL RESEARCH
LA English
DT Article
DE CXCR4; protein C; ulcerative colitis
ID INFLAMMATORY-BOWEL-DISEASE; CHEMOKINE RECEPTOR CXCR3; CROHNS-DISEASE;
   PLASMA-CELLS; MICE; PATHWAY; MACROPHAGES; INHIBITION; ACTIVATION;
   BLOCKADE
AB The present study aimed to explore the role of CXCR4 and protein C system (PCS) in the experimental ulcerative colitis (UC). The expression of CXCR3, CCR10, and CXCR4 in dextran sulfate sodium (DSS)-induced colitis mouse model was measured by immunohistochemistry and western blot analysis. In vitro studies with microvascular endothelial cells (MVECs) were performed. The expression of endothelial protein C receptor (EPCR) and thrombomodulin (TM) were detected by RT-PCR and western blot analysis. Activities of protein C (PC), protein S (PS), activated PC (APC) were evaluated in cells pre-treated with JNK inhibitor SP600125 and c-Jun silencing. DSS mice showed up-regulated expression of CXCR4, higher macroscopic score and histological score (P<0.05), as well as elevated levels of SDF-1 alpha (P<0.05) compared with wild type, CXCR4(-/-), or CXCR4(-/-) +DSS mice. In DSS mice, EPCR expression was down-regulated (P<0.05), accompanied by decreased activity of PC and PS (P<0.05 or P<0.01) with an up-regulated expression of pJNK MAPK and pc-Jun (P<0.05). Moreover, the macroscopic score and histological score index, SDF-1a levels, EPCR expression, PC activity, pJNK, and pc-Jun were reversed in CXCR4(-/-) +DSS mice (P<0.05). In vitro, SDF-1 alpha-induced inhibition of the PCS was blunted by SP600125 (P<0.05). Meanwhile, down-regulation of c-Jun rescued the inhibition of PCS (P<0.05). MVECs with retrovirus-mediated transfection of c-Jun demonstrated a strong trans-inactivation effect on the EPCR promoter (P<0.05). These findings suggest that CXCR4 is involved in UC pathogenesis and could be a promising therapeutic target for UC treatment.
C1 [Lin, Xuhong; Li, Yuxia; Yang, Jingnan; Yang, Ruilin; Wei, Dandan; Wang, Bin] Henan Univ, Huaihe Hosp, Translat Med Ctr, Dept Clin Lab, Kaifeng 475000, Henan, Peoples R China.
   [Wang, Huichao] Henan Univ, Affiliated Hosp 1, Dept Nephrol, Kaifeng 475000, Henan, Peoples R China.
   [Zhang, Junjie; Ren, Xuequn] Henan Univ, Huaihe Hosp, Dept Gen Surg, 115 Ximen St, Kaifeng 475000, Henan, Peoples R China.
   [Yang, Desheng] Henan Univ, Huaihe Hosp, Dept Gastroenterol, Kaifeng 475000, Henan, Peoples R China.
   [Cheng, Guanchang] Henan Univ, Huaihe Hosp, Dept Cardiovasc Med, 115 Ximen St, Kaifeng 475000, Henan, Peoples R China.
C3 Henan University; Henan University; Henan University; Henan University;
   Henan University
RP Ren, XQ (通讯作者)，Henan Univ, Huaihe Hosp, Dept Gen Surg, 115 Ximen St, Kaifeng 475000, Henan, Peoples R China.; Cheng, GC (通讯作者)，Henan Univ, Huaihe Hosp, Dept Cardiovasc Med, 115 Ximen St, Kaifeng 475000, Henan, Peoples R China.
EM lxh@huaihe.com.cn; 281335468@qq.com
RI li, yu/HGL-9518-2022; Li, yu/HHZ-5236-2022
FU National Natural Science Foundation of China [81500430, U1304802]
FX This work was supported by the National Natural Science Foundation of
   China (81500430 and U1304802). The authors thank Dr. Xuequn Ren and
   Guanchang Cheng for their help in providing reagents/materials/analysis
   tools.
CR Abarikwu SO, 2014, BBA-GEN SUBJECTS, V1840, P2373, DOI 10.1016/j.bbagen.2014.03.006
   Broom OJ, 2009, CLIN EXP IMMUNOL, V158, P272, DOI 10.1111/j.1365-2249.2009.04033.x
   Coskun M, 2011, CLIN CHIM ACTA, V412, P513, DOI 10.1016/j.cca.2010.12.020
   D'Alessio S, 2012, ANN NY ACAD SCI, V1258, P78, DOI 10.1111/j.1749-6632.2012.06557.x
   Danese S, 2016, DIGEST DIS, V34, P43, DOI 10.1159/000442925
   Elboudwarej O, 2015, HEART, V101, P726, DOI 10.1136/heartjnl-2014-306723
   González-Ramírez AE, 2016, EUR J PHARMACOL, V776, P81, DOI 10.1016/j.ejphar.2016.02.036
   Faioni EM, 2004, CRIT CARE MED, V32, pS266, DOI 10.1097/01.CCM.0000128032.85396.83
   Gan GH, 2016, WORLD CHINESE J DIGE
   Gren ST, 2016, INFLAMM BOWEL DIS, V22, P1992, DOI 10.1097/MIB.0000000000000824
   Griffin JH, 2012, INT J HEMATOL, V95, P333, DOI 10.1007/s12185-012-1059-0
   Hartmann G, 2000, J PHARMACOL EXP THER, V292, P22
   Hosomi S, 2011, CLIN EXP IMMUNOL, V163, P215, DOI 10.1111/j.1365-2249.2010.04290.x
   Kasper JY, 2016, INT J NANOMED, V11, P6353, DOI 10.2147/IJN.S92608
   Li K, 2013, PANCREAS, V42, P123, DOI 10.1097/MPA.0b013e318259f6f0
   Lin Xu-Hong, 2017, Shengli Xuebao, V69, P172, DOI 10.13294/j.aps.2017.0011
   Lin Xu-Hong, 2015, Shengli Xuebao, V67, P214
   Lin XH, 2016, INT J COLORECTAL DIS, V31, P1255, DOI 10.1007/s00384-015-2453-x
   Liu XX, 2014, J MOL HISTOL, V45, P181, DOI 10.1007/s10735-013-9541-4
   Lust M, 2008, TRENDS MOL MED, V14, P237, DOI 10.1016/j.molmed.2008.03.005
   Mikami S, 2008, J PHARMACOL EXP THER, V327, P383, DOI 10.1124/jpet.108.141085
   Mosnier LO, 2007, BLOOD, V109, P3161, DOI 10.1182/blood-2006-09-003004
   Oki M, 2005, LAB INVEST, V85, P137, DOI 10.1038/labinvest.3700189
   Papadakis KA, 2004, INFLAMM BOWEL DIS, V10, P778, DOI 10.1097/00054725-200411000-00013
   Ranganathan P, 2013, AM J PHYSIOL-RENAL, V305, pF1422, DOI 10.1152/ajprenal.00319.2013
   Rivera-Nieves J, 2006, GASTROENTEROLOGY, V131, P1518, DOI 10.1053/j.gastro.2006.08.031
   Scaldaferri F, 2007, J CLIN INVEST, V117, P1951, DOI 10.1172/JCI31027
   Schicho R, 2011, INFLAMM BOWEL DIS, V17, P1651, DOI 10.1002/ibd.21538
   Senchenkova E, 2015, SEMIN THROMB HEMOST, V41, P582, DOI 10.1055/s-0035-1556590
   Siegmund B, 2001, P NATL ACAD SCI USA, V98, P13249, DOI 10.1073/pnas.231473998
   Sun J, 2015, INT J CLIN EXP MED, V8, P358
   Tolstanova G, 2012, LAB INVEST, V92, P9, DOI 10.1038/labinvest.2011.122
   Uo M, 2013, GUT, V62, P1734, DOI 10.1136/gutjnl-2012-303063
   Waetzig GH, 2002, J IMMUNOL, V168, P5342, DOI 10.4049/jimmunol.168.10.5342
   Wang ZY, 2005, J IMMUNOL, V174, P2098, DOI 10.4049/jimmunol.174.4.2098
   Xia XM, 2010, WORLD J GASTROENTERO, V16, P2873, DOI 10.3748/wjg.v16.i23.2873
   Xie WM, 2012, J THROMB THROMBOLYS, V34, P468, DOI 10.1007/s11239-012-0793-8
   Zatorski H, 2015, N-S ARCH PHARMACOL, V388, P643, DOI 10.1007/s00210-015-1110-9
   Zhang XL, 2014, J MOL NEUROSCI, V52, P117, DOI 10.1007/s12031-013-0123-4
   Zöller B, 2012, AM J CARDIOVASC DIS, V2, P171
NR 40
TC 7
Z9 7
U1 1
U2 6
PU E-CENTURY PUBLISHING CORP
PI MADISON
PA 40 WHITE OAKS LN, MADISON, WI 53711 USA
SN 1943-8141
J9 AM J TRANSL RES
JI Am. J. Transl. Res.
PY 2017
VL 9
IS 11
BP 4821
EP 4835
PG 15
WC Oncology; Medicine, Research & Experimental
WE Science Citation Index Expanded (SCI-EXPANDED)
SC Oncology; Research & Experimental Medicine
GA FO4MC
UT WOS:000416817200009
PM 29218082
DA 2024-01-22
ER

PT J
AU Chen, PL
   Bakke, D
   Kolodziej, L
   Lodolce, J
   Weber, CR
   Boone, DL
   Toback, FG
AF Chen, Peili
   Bakke, Danika
   Kolodziej, Lauren
   Lodolce, James
   Weber, Christopher R.
   Boone, David L.
   Toback, F. Gary
TI Antrum Mucosal Protein-18 Peptide Targets Tight Junctions to Protect and
   Heal Barrier Structure and Function in Models of Inflammatory Bowel
   Disease
SO INFLAMMATORY BOWEL DISEASES
LA English
DT Article
DE antrum mucosal protein-18; gastrokine-1; IBD; tight junctions; ZO-1
ID T-CELLS; INTESTINAL PERMEABILITY; EPITHELIAL BARRIER; CROHNS-DISEASE;
   ORAL MUCOSITIS; MICE; COLITIS; AMP-18; OCCLUDIN; CONTRIBUTES
AB Background:A peptide derived from Antrum Mucosal Protein (AMP)-18 (gastrokine-1) reduces the extent of mucosal erosions and clinical severity in mice with dextran sulfate sodium-induced colonic injury. This study set out to determine if AMP peptide was also therapeutic for immune- and cytokine-mediated mouse models of intestinal injury and inflammatory bowel diseases by enhancing and stabilizing tight junctions.Methods:Therapeutic effects of AMP peptide were examined in interleukin-10-deficient and a T-cell adoptive transfer models of colitis in immunodeficient recombinase activating gene-1 knock-out (RAG-1(-/-)) mice. Mechanisms by which AMP peptide enhances barrier function and structure were studied ex vivo using intestine and colon from mice given lipopolysaccharide and in AMP-18-deficient mice given dextran sulfate sodium.Results:In interleukin-10-deficient mice given piroxicam, AMP peptide enhanced recovery after weight loss, protected against colon shortening and segmental dilation, and reduced the colitis activity score. In the T-cell transfer model, treatment with the peptide protected against colon shortening. In mice given lipopolysaccharide in vivo to induce gut injury, AMP peptide prevented the onset of, and reversed established intestinal hyperpermeability by targeting TJ proteins and perijunctional actin. AMP-18-deficient mice challenged with dextran sulfate sodium exhibited increased mortality, developed erosions in the colon, and had lower levels of ZO-1 in TJs than heterozygous littermates or wild-type mice.Conclusions:The results indicate that AMP-18/peptide may serve a protective role against injury along the gastrointestinal mucosal barrier, and recommend further development of AMP peptide as a novel agent to treat patients with inflammatory bowel disease.
C1 [Chen, Peili; Bakke, Danika; Kolodziej, Lauren; Lodolce, James; Boone, David L.; Toback, F. Gary] Univ Chicago, Dept Med, Chicago, IL 60637 USA.
   [Weber, Christopher R.] Univ Chicago, Dept Pathol, Chicago, IL 60637 USA.
C3 University of Chicago; University of Chicago
RP Toback, FG (通讯作者)，Univ Chicago, Dept Med, MC5100,5841 South Maryland Ave, Chicago, IL 60637 USA.
EM gtoback@medicine.bsd.uchicago.edu
OI Weber, Christopher/0000-0002-2117-3184
FU National Institutes of Health (NIH) [R21 NCI 176032]; National Center
   For Advancing Translational Sciences of the NIH [UL1 TR000430]; Crohn's
   and Colitis Foundation of America; Broad Medical Research Foundation;
   Rainin Foundation [13H16]; NIH [K08 DK088953, R03 DK103007]
FX Supported by National Institutes of Health (NIH) Grant R21 NCI 176032,
   the National Center For Advancing Translational Sciences of the NIH
   award UL1 TR000430, a grant from the Crohn's and Colitis Foundation of
   America, and from the Broad Medical Research Foundation (to F.G.T.);
   Rainin Foundation Grant 13H16 (to D.L.B.); and NIH Grants, K08 DK088953
   and R03 DK103007 (to C.R.W.).
CR Berg DJ, 2002, GASTROENTEROLOGY, V123, P1527, DOI 10.1053/gast.2002.1231527
   Berg DJ, 1996, J CLIN INVEST, V98, P1010, DOI 10.1172/JCI118861
   BYERS S, 1991, AM J ANAT, V191, P35, DOI 10.1002/aja.1001910104
   BYERS SW, 1992, J REPROD FERTIL, V95, P385, DOI 10.1530/jrf.0.0950385
   Chen PL, 2015, PLOS ONE, V10, DOI 10.1371/journal.pone.0125490
   Chen PL, 2012, INFLAMM BOWEL DIS, V18, P1749, DOI 10.1002/ibd.22886
   Chen PL, 2011, ORAL ONCOL, V47, P831, DOI 10.1016/j.oraloncology.2011.06.012
   Clayburgh DR, 2004, LAB INVEST, V84, P282, DOI 10.1038/labinvest.3700050
   De Winter H, 1999, AM J PHYSIOL-GASTR L, V276, pG1317, DOI 10.1152/ajpgi.1999.276.6.G1317
   Fujiya M, 2007, CELL HOST MICROBE, V1, P299, DOI 10.1016/j.chom.2007.05.004
   Furuse M, 1998, J CELL BIOL, V141, P1539, DOI 10.1083/jcb.141.7.1539
   Gassler N, 2001, AM J PHYSIOL-GASTR L, V281, pG216, DOI 10.1152/ajpgi.2001.281.1.G216
   Han XN, 2004, SHOCK, V21, P261, DOI 10.1097/01.shk.0000112346.38599.10
   HERMISTON ML, 1995, SCIENCE, V270, P1203, DOI 10.1126/science.270.5239.1203
   Hnia K, 2008, PLOS ONE, V3, DOI 10.1371/journal.pone.0003854
   Hollander D, 2001, DIGEST LIVER DIS, V33, P649, DOI 10.1016/S1590-8658(01)80038-4
   Hollander D, 1999, Curr Gastroenterol Rep, V1, P410, DOI 10.1007/s11894-999-0023-5
   HOLLANDER D, 1986, ANN INTERN MED, V105, P883, DOI 10.7326/0003-4819-105-6-883
   JESAITIS LA, 1994, J CELL BIOL, V124, P949, DOI 10.1083/jcb.124.6.949
   Kartha S, 2005, GASTROENTEROLOGY, V128, pA538
   Keon BH, 1996, J CELL BIOL, V134, P1003, DOI 10.1083/jcb.134.4.1003
   Madara JL, 1998, ANNU REV PHYSIOL, V60, P143, DOI 10.1146/annurev.physiol.60.1.143
   Mannon Peter, 2009, Gastroenterology, V137, P732, DOI 10.1053/j.gastro.2009.06.026
   Martin TE, 2003, AM J PHYSIOL-GASTR L, V285, pG332, DOI 10.1152/ajpgi.00453.2002
   Martìn-Padura I, 1998, J CELL BIOL, V142, P117, DOI 10.1083/jcb.142.1.117
   McCarthy KM, 1996, J CELL SCI, V109, P2287
   Mitic LL, 2000, AM J PHYSIOL-GASTR L, V279, pG250, DOI 10.1152/ajpgi.2000.279.2.G250
   MOMBAERTS P, 1993, CELL, V75, P275, DOI 10.1016/0092-8674(93)80069-Q
   Olson TS, 2006, J EXP MED, V203, P541, DOI 10.1084/jem.20050407
   Pavone LM, 2013, MOL BIOSYST, V9, P412, DOI 10.1039/c2mb25308a
   POWRIE F, 1994, IMMUNITY, V1, P553, DOI 10.1016/1074-7613(94)90045-0
   Resta-Lenert S, 2005, AM J PHYSIOL-GASTR L, V289, pG153, DOI 10.1152/ajpgi.00395.2004
   Schmitz H, 1999, GASTROENTEROLOGY, V116, P301, DOI 10.1016/S0016-5085(99)70126-5
   Strober W, 2007, J CLIN INVEST, V117, P514, DOI 10.1172/JCI30587
   Toback FG, 2003, AM J PHYSIOL-GASTR L, V285, pG344, DOI 10.1152/ajpgi.00455.2002
   Walsh-Reitz MM, 2006, GASTROENTEROLOGY, V130, pA41
   Walsh-Reitz MM, 2005, AM J PHYSIOL-GASTR L, V289, pG163, DOI 10.1152/ajpgi.00013.2005
   Wong V, 1997, J CELL BIOL, V136, P399, DOI 10.1083/jcb.136.2.399
   Wu XY, 2012, INT J RADIAT ONCOL, V83, pE409, DOI 10.1016/j.ijrobp.2012.01.006
   Xu DM, 2003, J IMMUNOL, V170, P394, DOI 10.4049/jimmunol.170.1.394
   Zhao JS, 2007, GASTROENTEROLOGY, V132, P1331, DOI 10.1053/j.gastro.2007.02.001
NR 41
TC 17
Z9 19
U1 0
U2 27
PU LIPPINCOTT WILLIAMS & WILKINS
PI PHILADELPHIA
PA TWO COMMERCE SQ, 2001 MARKET ST, PHILADELPHIA, PA 19103 USA
SN 1078-0998
EI 1536-4844
J9 INFLAMM BOWEL DIS
JI Inflamm. Bowel Dis.
PD OCT
PY 2015
VL 21
IS 10
BP 2393
EP 2402
DI 10.1097/MIB.0000000000000499
PG 10
WC Gastroenterology & Hepatology
WE Science Citation Index Expanded (SCI-EXPANDED)
SC Gastroenterology & Hepatology
GA CR6WW
UT WOS:000361489900018
PM 26197453
OA Green Accepted, hybrid, Green Submitted
DA 2024-01-22
ER

PT J
AU Hayes, MJ
   Stein, AC
   Sakuraba, A
AF Hayes, Michael J.
   Stein, Adam C.
   Sakuraba, Atsushi
TI Comparison of efficacy, pharmacokinetics, and immunogenicity between
   infliximab mono- versus combination therapy in ulcerative colitis
SO JOURNAL OF GASTROENTEROLOGY AND HEPATOLOGY
LA English
DT Article
DE azathioprine; biologic; immunogenicity; immunosuppressants; infliximab;
   ulcerative colitis
ID INFLAMMATORY-BOWEL-DISEASE; ADALIMUMAB PLUS METHOTREXATE; RANDOMIZED
   CONTROLLED-TRIAL; EARLY RHEUMATOID-ARTHRITIS; CROHNS-DISEASE;
   DOUBLE-BLIND; MAINTENANCE INFLIXIMAB; TREATMENT STRATEGIES;
   CLINICAL-TRIAL; MULTICENTER
AB BackgroundThe association of concomitant immunosuppressant use with infliximab (IFX) and therapeutic outcomes in correlation with pharmacokinetic properties in ulcerative colitis (UC) remains unclear.
   AimsTo assess the effect of concomitant immunosuppressant use on the duration of IFX therapy, and the pharmacokinetic properties of IFX in patients with UC.
   MethodsA retrospective analysis of UC patients treated with IFX. Duration of efficacious IFX therapy, and serum IFX and antibody-to-IFX (ATI) levels were compared between those receiving IFX as monotherapy and in combination with an immunosuppressant.
   ResultsAmong the 85 UC patients who received IFX, 46 (54.1%) received concomitant immunosuppressants, and 38 (45.9%) received IFX monotherapy. Concomitant immunosuppressant use was associated with increased duration of IFX therapy as 90% of patients receiving immunosuppressants remained on therapy at 1 year versus 61% of patients on monotherapy (Log-rank, P=0.016). Concomitant immunosuppressant use, as compared with monotherapy, was associated with greater IFX levels (20.4mg/L vs 10.5mg/L, P=0.025) and less frequent ATI formation (4.5% vs 33.3%, P=0.031). Patients receiving greater than 2.0mg/kg of azathioprine had greater IFX levels than those receiving less than 2.0mg/kg (26.0 vs 10.6mcg/mL, P=0.03) and those receiving IFX monotherapy (26.0 vs 11.2mcg/mL, P=0.03). The duration of IFX therapy among patients receiving less than 2.0mg/kg azathioprine was indistinguishable from patients on IFX monotherapy (Log-rank, P=0.95).
   ConclusionConcomitant immunosuppressant therapy with IFX improves outcomes in UC as shown by increased duration of therapy, decreased immunogenicity against IFX, and increased blood levels of IFX. Our data suggest that this benefit may be dependent on the dose of concomitant immunosuppression.
C1 [Hayes, Michael J.; Stein, Adam C.; Sakuraba, Atsushi] Univ Chicago Med, Ctr Inflammatory Bowel Dis, Chicago, IL 60637 USA.
RP Sakuraba, A (通讯作者)，Univ Chicago Med, Ctr Inflammatory Bowel Dis, 5841 S Maryland Ave MC 4076, Chicago, IL 60637 USA.
EM asakurab@medicine.bsd.uchicago.edu
RI Sakuraba, Atsushi/ABD-6796-2020; Sakuraba, Atsushi/A-7390-2015
OI Sakuraba, Atsushi/0000-0003-2519-6129; Hayes,
   Michael/0000-0002-9215-1484
FU University of Chicago Pritzker School of Medicine Summer Research
   Program; Foreign Clinical Pharmacology Training Program of the Japanese
   Society of Clinical Pharmacology and Therapeutics
FX MJH was supported by the University of Chicago Pritzker School of
   Medicine Summer Research Program. AS was supported by the Foreign
   Clinical Pharmacology Training Program of the Japanese Society of
   Clinical Pharmacology and Therapeutics.
CR Baert F, 2003, NEW ENGL J MED, V348, P601, DOI 10.1056/NEJMoa020888
   Breedveld FC, 2006, ARTHRITIS RHEUM-US, V54, P26, DOI 10.1002/art.21519
   Colombel JF, 2010, NEW ENGL J MED, V362, P1383, DOI 10.1056/NEJMoa0904492
   Colombel JF, 2007, GASTROENTEROLOGY, V132, P52, DOI 10.1053/j.gastro.2006.11.041
   D'Haens GR, 2011, AM J GASTROENTEROL, V106, P199, DOI 10.1038/ajg.2010.392
   Emery P, 2008, LANCET, V372, P375, DOI 10.1016/S0140-6736(08)61000-4
   Emery P, 2009, ARTHRITIS RHEUM-US, V60, P2272, DOI 10.1002/art.24638
   Farrell RJ, 2003, GASTROENTEROLOGY, V124, P917, DOI 10.1053/gast.2003.50145
   Fasanmade AA, 2011, CLIN THER, V33, P946, DOI 10.1016/j.clinthera.2011.06.002
   Faubion WA, 2001, GASTROENTEROLOGY, V121, P255, DOI 10.1053/gast.2001.26279
   Goekoop-Ruiterman YPM, 2005, ARTHRITIS RHEUM-US, V52, P3381, DOI [10.1002/art.21405, 10.1002/art.23364]
   Goekoop-Ruiterman YPM, 2007, ANN INTERN MED, V146, P406, DOI 10.7326/0003-4819-146-6-200703200-00005
   Gonzaga JE, 2009, INFLAMM BOWEL DIS, V15, P1837, DOI 10.1002/ibd.20974
   Hanauer SB, 2002, LANCET, V359, P1541, DOI 10.1016/S0140-6736(02)08512-4
   Hanauer SB, 2004, CLIN GASTROENTEROL H, V2, P542, DOI 10.1016/S1542-3565(04)00238-1
   Heiberg MS, 2006, ANN RHEUM DIS, V65, P1379, DOI 10.1136/ard.2006.051540
   Karmiris K, 2009, GASTROENTEROLOGY, V137, P1628, DOI 10.1053/j.gastro.2009.07.062
   Klareskog L, 2004, LANCET, V363, P675, DOI 10.1016/S0140-6736(04)15640-7
   Leung Y, 2009, GASTROEN CLIN BIOL, V33, pS202, DOI 10.1016/S0399-8320(09)73155-0
   Lichtenstein GR, 2009, ALIMENT PHARM THER, V30, P210, DOI 10.1111/j.1365-2036.2009.04027.x
   Loftus EV, 2004, GASTROENTEROLOGY, V126, P1504, DOI 10.1053/j.gastro.2004.01.063
   Maser EA, 2006, CLIN GASTROENTEROL H, V4, P1248, DOI 10.1016/j.cgh.2006.06.025
   Meier J, 2010, CURR DRUG TARGETS, V11, P176, DOI 10.2174/138945010790309948
   Olsen KO, 2002, GASTROENTEROLOGY, V122, P15, DOI 10.1053/gast.2002.30345
   Rau R, 2010, CLIN EXP RHEUMATOL, V28, pS58
   Rutgeerts P, 2005, NEW ENGL J MED, V353, P2462, DOI 10.1056/NEJMoa050516
   Sandborn WJ, 2007, GUT, V56, P1232, DOI 10.1136/gut.2006.106781
   Sandborn WJ, 2005, NEW ENGL J MED, V353, P1912, DOI 10.1056/NEJMoa043335
   Schnitzler F, 2009, GUT, V58, P492, DOI 10.1136/gut.2008.155812
   Seow CH, 2010, GUT, V59, P49, DOI 10.1136/gut.2009.183095
   Spinelli A, 2011, WORLD J GASTROENTERO, V17, P3213, DOI 10.3748/wjg.v17.i27.3213
   Ternant D, 2008, THER DRUG MONIT, V30, P523, DOI 10.1097/FTD.0b013e318180e300
   Van Assche G, 2008, GASTROENTEROLOGY, V134, P1861, DOI 10.1053/j.gastro.2008.03.004
   Van Assche G, 2009, CURR OPIN GASTROEN, V25, P323, DOI 10.1097/MOG.0b013e32832c073a
   van der Heide F, 2011, EUR J GASTROEN HEPAT, V23, P255, DOI 10.1097/MEG.0b013e3283435233
   van der Heijde D, 2010, J RHEUMATOL, V37, P2237, DOI 10.3899/jrheum.100208
   Vermeire S, 2007, GUT, V56, P1226, DOI 10.1136/gut.2006.099978
   Wahed M, 2009, ALIMENT PHARM THER, V30, P614, DOI 10.1111/j.1365-2036.2009.04073.x
   Wise CM, 1996, J RHEUMATOL, V23, P1005
   Yanai H, 2011, AM J GASTROENTEROL, V106, P685, DOI 10.1038/ajg.2011.103
NR 40
TC 27
Z9 27
U1 0
U2 7
PU WILEY-BLACKWELL
PI HOBOKEN
PA 111 RIVER ST, HOBOKEN 07030-5774, NJ USA
SN 0815-9319
EI 1440-1746
J9 J GASTROEN HEPATOL
JI J. Gastroenterol. Hepatol.
PD JUN
PY 2014
VL 29
IS 6
BP 1177
EP 1185
DI 10.1111/jgh.12517
PG 9
WC Gastroenterology & Hepatology
WE Science Citation Index Expanded (SCI-EXPANDED)
SC Gastroenterology & Hepatology
GA AH2TF
UT WOS:000335973300011
PM 24955449
DA 2024-01-22
ER

PT J
AU Huang, X
   Lv, B
   Jin, HF
   Zhang, S
AF Huang, Xuan
   Lv, Bin
   Jin, Hai-feng
   Zhang, Shuo
TI A meta-analysis of the therapeutic effects of tumor necrosis factor-α
   blockers on ulcerative colitis
SO EUROPEAN JOURNAL OF CLINICAL PHARMACOLOGY
LA English
DT Review
DE Ulcerative colitis; Tumor necrosis factor-alpha blocker; Meta-analysis;
   Therapeutic effects
ID INFLAMMATORY-BOWEL-DISEASE; CROHNS-DISEASE; INFLIXIMAB; ADULTS;
   EPIDEMIOLOGY; GUIDELINES; PLACEBO
AB Purpose To evaluate the therapeutic effects of TNF-alpha blockers on ulcerative colitis (UC) and their safety.
   Methods Randomized controlled trials (RCTs) of TNF-alpha blockers for treatment of UC were retrieved from databases. Heterogeneity test was performed on all data to select effects models. Finally, sensitivity analysis was carried out, and a funnel plot was drawn to evaluate publication bias.
   Results A total of nine RCTs conformed to the inclusion criteria. Of 1,226 patients with UC, 806 were given a TNF-alpha blocker, and 420 were given placebo or other drugs as control. Infliximab was used in eight papers and adalimumab in one paper. Placebo was used in seven papers and hormones in two papers. Short-term response, short-term relief, long-term response, and long-term relief were better in the TNF-alpha blocker group than in the control group (P<0.05). TNF-alpha blockers decreased the colectomy rate (P<0.05). There were no significant differences in mucosal healing and quality of life between the two groups (P>0.05). The rates of adverse reactions were similar in the two groups (P>0.05), but the rate of severe adverse reactions was significantly lower in the TNF-alpha blocker group than in the control group (P<0.05). The funnel plot of each parameter was symmetrical with the lower part broader than the upper.
   Conclusions TNF-alpha blockers have better therapeutic effects on moderate or severe UC, which shows little response to conventional therapy. TNF-alpha blockers can induce short-term response, maintain long-term clinical response and clinical relief, and decrease the colectomy rate and the severe adverse reaction rate, but they fail to improve quality of life and mucosal healing.
C1 [Huang, Xuan; Lv, Bin; Jin, Hai-feng; Zhang, Shuo] Zhejiang Chinese Med Univ, Affiliated Hosp 1, Dept Gastroenterol, Hangzhou 310006, Zhejiang, Peoples R China.
C3 Zhejiang Chinese Medical University
RP Lv, B (通讯作者)，54 Youdian Rd, Hangzhou 310006, Zhejiang, Peoples R China.
EM huangxuan1976@163.com
RI lu, bin/HPE-4790-2023; huang, xuan/GWZ-6631-2022; Zhang,
   Shuo/IUO-8909-2023
OI huang, xuan/0000-0002-4921-8620; 
CR [Anonymous], EUR J HUM GENET, DOI DOI 10.1038/EJHG.2010.159
   [Anonymous], COCHRANE DATABASE SY
   Armuzzi A, 2004, Eur Rev Med Pharmacol Sci, V8, P231
   Carter MJ, 2004, GUT, V53, DOI 10.1136/gut.2004.043372
   Feagan BG, 2007, AM J GASTROENTEROL, V102, P794, DOI 10.1111/j.1572-0241.2007.01094.x
   Ford AC, 2011, AM J GASTROENTEROL, V106, P644, DOI 10.1038/ajg.2011.73
   Hanauer SB, 2006, INFLAMM BOWEL DIS, V12, pS3, DOI 10.1097/01.MIB.0000195385.19268.68
   Hanauer SB, 2002, LANCET, V359, P1541, DOI 10.1016/S0140-6736(02)08512-4
   Irving PM, 2008, EUR J GASTROEN HEPAT, V20, P283, DOI 10.1097/MEG.0b013e3282f246c2
   Järnerot G, 2005, GASTROENTEROLOGY, V128, P1805, DOI 10.1053/j.gastro.2005.03.003
   Kornbluth A, 2004, AM J GASTROENTEROL, V99, P1371, DOI 10.1111/j.1572-0241.2004.40036.x
   Lakatos PL, 2006, WORLD J GASTROENTERO, V12, P6102, DOI 10.3748/wjg.v12.i38.6102
   Leung Y, 2009, GASTROEN CLIN BIOL, V33, pS202, DOI 10.1016/S0399-8320(09)73155-0
   Lu ZH, 2008, DIGESTION, V78, P44, DOI 10.1159/000158605
   Mueller C, 2002, IMMUNOLOGY, V105, P1, DOI 10.1046/j.1365-2567.2002.01329.x
   MURCH SH, 1993, GUT, V34, P1705, DOI 10.1136/gut.34.12.1705
   Ochsenkühn T, 2004, EUR J GASTROEN HEPAT, V16, P1167, DOI 10.1097/00042737-200411000-00014
   Probert CSJ, 2003, GUT, V52, P998, DOI 10.1136/gut.52.7.998
   Raddatz D, 2005, EUR J GASTROEN HEPAT, V17, P547, DOI 10.1097/00042737-200505000-00012
   Rahimi R, 2007, MED SCI MONITOR, V13, pPI13
   Regueiro M, 2006, J CLIN GASTROENTEROL, V40, P476, DOI 10.1097/00004836-200607000-00004
   Reinisch W, 2010, GASTROENTEROLOGY, V138, pS114
   Rosh JR, 2007, INFLAMM BOWEL DIS, V13, P1024, DOI 10.1002/ibd.20169
   Rutgeerts P, 2005, NEW ENGL J MED, V353, P2462, DOI 10.1056/NEJMoa050516
   Rutter M, 2004, GASTROENTEROLOGY, V126, P451, DOI 10.1053/j.gastro.2003.11.010
   Rutter MD, 2004, GUT, V53, P1813, DOI 10.1136/gut.2003.038505
   Sandborn WJ, 2007, NEW ENGL J MED, V357, P228, DOI 10.1056/NEJMoa067594
   Sandborn WJ, 2009, GASTROENTEROLOGY, V137, P1250, DOI 10.1053/j.gastro.2009.06.061
   Sands BE, 2001, INFLAMM BOWEL DIS, V7, P83, DOI 10.1097/00054725-200105000-00001
   Targan SR, 2007, GASTROENTEROLOGY, V132, P1672, DOI 10.1053/j.gastro.2007.03.024
   Watanabe C, 2002, AM J PHYSIOL-GASTR L, V283, pG1379, DOI 10.1152/ajpgi.00026.2002
NR 31
TC 22
Z9 22
U1 0
U2 2
PU SPRINGER HEIDELBERG
PI HEIDELBERG
PA TIERGARTENSTRASSE 17, D-69121 HEIDELBERG, GERMANY
SN 0031-6970
EI 1432-1041
J9 EUR J CLIN PHARMACOL
JI Eur. J. Clin. Pharmacol.
PD AUG
PY 2011
VL 67
IS 8
BP 759
EP 766
DI 10.1007/s00228-011-1079-3
PG 8
WC Pharmacology & Pharmacy
WE Science Citation Index Expanded (SCI-EXPANDED)
SC Pharmacology & Pharmacy
GA 806ET
UT WOS:000293789800001
PM 21691804
DA 2024-01-22
ER

PT J
AU Yamamoto, T
   Saniabadi, AR
   Umegae, S
   Matsumoto, K
AF Yamamoto, Takayuki
   Saniabadi, Abbi R.
   Umegae, Satoru
   Matsumoto, Koichi
TI Impact of selective leukocytapheresis on mucosal inflammation and
   ulcerative colitis: Cytoldne profiles and endoscopic findings
SO INFLAMMATORY BOWEL DISEASES
LA English
DT Article
DE inflammatory cytokines; mucosal inflammation; interleukin-1 receptor
   antagonist; ulcerative colitis; endoscopy; Adacolumn leukocytapheresis
ID INTERLEUKIN-1 RECEPTOR ANTAGONIST; MONOCYTE ADSORPTIVE APHERESIS;
   BOWEL-DISEASE; CYTOKINE PRODUCTION; INTESTINAL FLORA; CROHNS-DISEASE;
   IMMUNE-SYSTEM; GRANULOCYTE; APOPTOSIS; THERAPY
AB Background: This prospective study assessed the impact of selective leukocytapheresis (SLA) on mucosal inflammation in patients with active ulcerative colitis (UC) by endoscopic investigations and measurement of mucosal cytokine profiles.
   Materials and Methods: Twenty-eight patients with moderately active UC received 5 SLA sessions with the Adacolumn over 5 consecutive weeks. The Adacolumn leukocytapheresis carriers selectively adsorb granulocytes, monocytes/macrophages, and smaller subsets of lymphocytes (Fc gamma R and complement receptors bearing leukocytes). Before and after treatment, mucosal biopsies were obtained from multiple sites in the large bowel. As control, colonic biopsies from 20 patients without bowel inflammation were examined. Mucosal cytokines were measured by enzyme-linked immunosorbent assay.
   Results: At entry, the mucosal concentrations of interleukin-1 beta (IL-10), IL-1 receptor antagonist (IL-1ra), IL-6, IL-8, and tumor necrosis factor-alpha (TNF-alpha) were significantly higher compared with the control group, whereas IL-1ra/IL-1 beta ratio was significantly lower. Clinical remission was achieved in 19 (68%) patients. In patients with clinical remission but not in those without remission, the mucosal tissue concentrations of IL-1 beta, IL-1ra, IL-6, IL-8, and TNF-alpha significantly decreased, whereas the IL-1ra/IL-1 beta ratio significantly increased. Furthermore, endoscopic remission of mucosal inflammation was observed in 14 (50%) patients, which was associated with a decline in mucosal IL-1 beta, IL-1ra, IL-6, IL-8, and TNF-alpha and an increase in IL-1ra/IL-1 beta ratio.
   Conclusions: Depleting granulocytes and monocytes/macrophages by SLA should mitigate cytokine profiles in the intestinal mucosa and correct an imbalance between pro- and anti-inflammatory cytokines in active UC.
C1 Yokkaichi Social Insurance Hosp, Ctr Inflammatory Bowel Dis, Yokaichi, Mie 5100016, Japan.
   Hamamatsu Univ Sch Med, Dept Pharmacol, Hamamatsu, Shizuoka, Japan.
C3 Hamamatsu University School of Medicine
RP Yamamoto, T (通讯作者)，Yokkaichi Social Insurance Hosp, Ctr Inflammatory Bowel Dis, 10-8 Hazuyamacho, Yokaichi, Mie 5100016, Japan.
EM nao-taka@sannet.ne.jp
OI Yamamoto, Takayuki/0000-0001-7551-5568
CR ALLISON MC, 1998, INFLAMM BOWEL DIS, P9
   Brannigan AE, 2000, SHOCK, V13, P361, DOI 10.1097/00024382-200005000-00003
   CASINIRAGGI V, 1995, J IMMUNOL, V154, P2434
   CASSATELLA MA, 1995, IMMUNOL TODAY, V16, P21, DOI 10.1016/0167-5699(95)80066-2
   Cominelli F, 1996, ALIMENT PHARM THERAP, V10, P49, DOI 10.1046/j.1365-2036.1996.22164020.x
   Dionne S, 1998, CLIN EXP IMMUNOL, V112, P435
   Domènech E, 2004, ALIMENT PHARM THER, V20, P1347, DOI 10.1111/j.1365-2036.2004.02288.x
   Fiocchi C, 1998, GASTROENTEROLOGY, V115, P182, DOI 10.1016/S0016-5085(98)70381-6
   Freeman BD, 2001, EXPERT OPIN BIOL TH, V1, P301, DOI 10.1517/14712598.1.2.301
   GRISHAM MB, 1992, ANN NY ACAD SCI, V664, P103, DOI 10.1111/j.1749-6632.1992.tb39753.x
   Guarner F, 2005, CURR OPIN GASTROEN, V21, P414
   Hanai H, 2002, DIGEST DIS SCI, V47, P2349, DOI 10.1023/A:1020159932758
   Hanai H, 2003, CLIN GASTROENTEROL H, V1, P28, DOI 10.1053/jcgh.2003.50005
   Heller F, 2003, INT J MED MICROBIOL, V293, P77, DOI 10.1078/1438-4221-00246
   Kanke K, 2004, DIGEST LIVER DIS, V36, P811, DOI 10.1016/j.dld.2004.08.004
   LEE A, 1993, J LEUKOCYTE BIOL, V54, P283, DOI 10.1002/jlb.54.4.283
   MacDermott RP, 1996, J GASTROENTEROL, V31, P907, DOI 10.1007/BF02358624
   Mahida YR, 2000, INFLAMM BOWEL DIS, V6, P21, DOI 10.1097/00054725-200002000-00004
   Maiden L, 2005, GUT, V54, pA84
   Marteau P, 2004, ALIMENT PHARM THER, V20, P18, DOI 10.1111/j.1365-2036.2004.02062.x
   MCCARTHY DA, 1991, CLIN EXP IMMUNOL, V86, P489
   Meagher LC, 1996, J IMMUNOL, V156, P4422
   MEURET G, 1978, GASTROENTEROLOGY, V74, P501
   Naganuma M, 2004, INFLAMM BOWEL DIS, V10, P251, DOI 10.1097/00054725-200405000-00012
   Nikolaus S, 1998, GUT, V42, P470, DOI 10.1136/gut.42.4.470
   Papadakis KA, 2000, ANNU REV MED, V51, P289, DOI 10.1146/annurev.med.51.1.289
   Podolsky DK, 2002, NEW ENGL J MED, V347, P417, DOI 10.1056/NEJMra0804647
   Rogler G, 1998, WORLD J SURG, V22, P382, DOI 10.1007/s002689900401
   RUGTVEIT J, 1994, GUT, V35, P669, DOI 10.1136/gut.35.5.669
   Saniabadi AR, 2005, J CLIN APHERESIS, V20, P171, DOI 10.1002/jca.20046
   Saniabadi AR, 2003, THER APHER DIAL, V7, P48, DOI 10.1046/j.1526-0968.2003.00012.x
   SAVERYMUTTU SH, 1986, GASTROENTEROLOGY, V90, P1121, DOI 10.1016/0016-5085(86)90376-8
   Schreiber S, 1999, LANCET, V353, P459, DOI 10.1016/S0140-6736(98)03339-X
   Shimoyama T, 2001, J CLIN APHERESIS, V16, P1
   SUTHERLAND LR, 1987, GASTROENTEROLOGY, V92, P1894, DOI 10.1016/0016-5085(87)90621-4
   Suzuki Y, 2004, DIGEST DIS SCI, V49, P565, DOI 10.1023/B:DDAS.0000026299.43792.ae
   Tibble JA, 2000, GASTROENTEROLOGY, V119, P15, DOI 10.1053/gast.2000.8523
   Tsukada Y, 2002, AM J GASTROENTEROL, V97, P2820
   WENGROWER D, 1987, GASTROENTEROLOGY, V92, P1691
   Yamamoto T, 2005, INFLAMM BOWEL DIS, V11, P589, DOI 10.1097/01.MIB.0000161917.97136.e2
   Yamamoto T, 2005, AM J GASTROENTEROL, V100, P2248, DOI 10.1111/j.1572-0241.2005.50617.x
   Yamamoto T, 2004, ALIMENT PHARM THER, V20, P783, DOI 10.1111/j.1365-2036.2004.02189.x
   Yamamoto T, 2004, ALIMENT PHARM THER, V19, P671, DOI 10.1111/j.1365-2036.2004.01899.x
NR 43
TC 40
Z9 40
U1 0
U2 1
PU OXFORD UNIV PRESS INC
PI CARY
PA JOURNALS DEPT, 2001 EVANS RD, CARY, NC 27513 USA
SN 1078-0998
EI 1536-4844
J9 INFLAMM BOWEL DIS
JI Inflamm. Bowel Dis.
PD AUG
PY 2006
VL 12
IS 8
BP 719
EP 726
DI 10.1097/00054725-200608000-00008
PG 8
WC Gastroenterology & Hepatology
WE Science Citation Index Expanded (SCI-EXPANDED)
SC Gastroenterology & Hepatology
GA 072ZN
UT WOS:000239712000011
PM 16917227
DA 2024-01-22
ER

PT J
AU Jabandziev, P
   Kakisaka, T
   Bohosova, J
   Pinkasova, T
   Kunovsky, L
   Slaby, O
   Goel, A
AF Jabandziev, Petr
   Kakisaka, Tatsuhiko
   Bohosova, Julia
   Pinkasova, Tereza
   Kunovsky, Lumir
   Slaby, Ondrej
   Goel, Ajay
TI MicroRNAs in Colon Tissue of Pediatric Ulcerative Pancolitis Patients
   Allow Detection and Prognostic Stratification
SO JOURNAL OF CLINICAL MEDICINE
LA English
DT Article
DE pediatrics; inflammatory bowel disease; ulcerative colitis; microrna;
   primary sclerosing cholangitis
ID INFLAMMATORY-BOWEL-DISEASE; MUCOSAL EXPRESSION; CROHNS-DISEASE;
   CHILDREN; COLITIS; DIAGNOSIS
AB Prevalence of inflammatory bowel disease has been on the rise in recent years, especially in pediatric populations. This study aimed to provide precise identification and stratification of pediatric patients with diagnosed ulcerative colitis (UC) according to the severity of their condition and the prediction for standard treatment according to the specific expression of candidate miRNAs. We enrolled consecutive, therapeutically naive, pediatric UC patients with confirmed pancolitis. We examined formalin-fixed paraffin-embedded specimens of colonic tissue for the expression of 10 selected candidate miRNAs. We performed receiver operating characteristic curve analysis, using area under the curve and a logistic regression model to evaluate the diagnostic and predictive power of the miRNA panels. Sixty patients were included in the final analysis. As a control group, 18 children without macroscopic and microscopic signs of inflammatory bowel disease were examined. The combination of three candidate miRNAs (let-7i-5p, miR-223-3p and miR-4284) enabled accurate detection of pediatric UC patients and controls. A panel of four candidate miRNAs (miR-375-3p, miR-146a-5p, miR-223-3p and miR-200b-3p) was associated with severity of UC in pediatric patients and a combination of three miRNAs (miR-21-5p, miR-192-5p and miR-194-5p) was associated with early relapse of the disease. Nine patients out of the total were diagnosed with primary sclerosing cholangitis (PSC) simultaneously with ulcerative colitis. A panel of 6 candidate miRNAs (miR-142-3p, miR-146a-5p, miR-223-3p, let-7i-5p, miR-192-5p and miR-194-5p) identified those patients with PSC. Specific combinations of miRNAs are promising tools for potential use in precise disease identification and severity and prognostic stratification in pediatric patients with ulcerative pancolitis.
C1 [Jabandziev, Petr; Pinkasova, Tereza] Masaryk Univ, Fac Med, Univ Hosp Brno, Dept Pediat, Brno 61300, Czech Republic.
   [Jabandziev, Petr; Bohosova, Julia; Pinkasova, Tereza; Slaby, Ondrej] Masaryk Univ, Cent European Inst Technol, Brno 62500, Czech Republic.
   [Kakisaka, Tatsuhiko; Goel, Ajay] City Hope Natl Med Ctr, Comprehens Canc Ctr, Beckman Res Inst, Dept Mol Diagnost & Expt Therapeut, Duarte, CA 91010 USA.
   [Kunovsky, Lumir] Masaryk Univ, Univ Hosp Brno, Fac Med, Dept Gastroenterol & Internal Med, Brno 62500, Czech Republic.
   [Kunovsky, Lumir] Masaryk Univ, Fac Med, Univ Hosp Brno, Dept Surg, Brno 62500, Czech Republic.
   [Slaby, Ondrej] Masaryk Univ, Fac Med, Dept Biol, Brno 62500, Czech Republic.
C3 University Hospital Brno; Masaryk University Brno; Masaryk University
   Brno; City of Hope; Beckman Research Institute of City of Hope; Masaryk
   University Brno; University Hospital Brno; Masaryk University Brno;
   University Hospital Brno; Masaryk University Brno
RP Goel, A (通讯作者)，City Hope Natl Med Ctr, Comprehens Canc Ctr, Beckman Res Inst, Dept Mol Diagnost & Expt Therapeut, Duarte, CA 91010 USA.
EM jabandziev.petr@fnbrno.cz; puripurikoyu@gmail.com;
   jul.bohosova@gmail.com; pinkasova.tereza@fnbrno.cz;
   kunovsky.lumir@fnbrno.cz; on.slaby@gmail.com; ajgoel@coh.org
RI Bohosova, Julia/ABC-4483-2021; Kakisaka, Tatsuhiko/JCO-2741-2023;
   Kunovsky, Lumir/HCI-3910-2022; Slaby, Ondrej/E-1082-2012
OI Bohosova, Julia/0000-0003-1286-1118; Kunovsky,
   Lumir/0000-0003-2985-8759; Slaby, Ondrej/0000-0002-8450-0584; Kakisaka,
   Tatsuhiko/0000-0002-8556-5945
FU National Cancer Institute, National Institutes of Health [CA184792,
   CA187956, CA227602, CA072851, CA202797]; Ministry of Health, Czech
   Republic-conceptual development of research organization (FNBr)
   [65269705, NV21-07-00285]
FX This work was supported by CA184792, CA187956, CA227602, CA072851 and
   CA202797, grants from the National Cancer Institute, National Institutes
   of Health and by the Ministry of Health, Czech Republic-conceptual
   development of research organization (FNBr, 65269705) and grant no.
   NV21-07-00285.
CR Béres NJ, 2016, INFLAMM BOWEL DIS, V22, P327, DOI 10.1097/MIB.0000000000000687
   Béres NJ, 2017, DIGEST LIVER DIS, V49, P378, DOI 10.1016/j.dld.2016.12.022
   Bronsky J, 2017, GASTROENT HEPATOL, V71, P11, DOI [10.14735/amgh201711, DOI 10.14735/AMGH201711]
   Cao B, 2017, DIGEST DIS SCI, V62, P1426, DOI 10.1007/s10620-017-4567-1
   Chen Y, 2017, EXP THER MED, V14, P10, DOI 10.3892/etm.2017.4488
   Duijvis NW, 2017, PLOS ONE, V12, DOI 10.1371/journal.pone.0185097
   Dyson JK, 2018, LANCET, V391, P2547, DOI 10.1016/S0140-6736(18)30300-3
   Giles EM, 2017, MUCOSAL IMMUNOL, V10, P184, DOI 10.1038/mi.2016.44
   Giroud M, 2016, SCI REP-UK, V6, DOI 10.1038/srep28613
   Guariso G, 2017, WORLD J GASTROENTERO, V23, P5469, DOI 10.3748/wjg.v23.i30.5469
   Hill ID, 2005, J PEDIATR GASTR NUTR, V40, P1, DOI 10.1097/00005176-200501000-00001
   Jabandziev P, 2020, INFLAMM BOWEL DIS, V26, P985, DOI 10.1093/ibd/izaa009
   Jabandziev P, 2020, J PEDIATR GASTR NUTR, V70, P586, DOI 10.1097/MPG.0000000000002660
   Kelsen J, 2008, INFLAMM BOWEL DIS, V14, pS9, DOI 10.1002/ibd.20560
   Koukos G, 2015, INFLAMM BOWEL DIS, V21, P996, DOI 10.1097/MIB.0000000000000339
   Laborda TJ, 2019, WORLD J HEPATOL, V11, P19, DOI 10.4254/wjh.v11.i1.19
   Leon-Cabrera S, 2018, CANCERS, V10, DOI 10.3390/cancers10090341
   Levine A, 2014, J PEDIATR GASTR NUTR, V58, P795, DOI 10.1097/MPG.0000000000000239
   Levine A, 2011, INFLAMM BOWEL DIS, V17, P1314, DOI 10.1002/ibd.21493
   Lewis A, 2017, PLOS ONE, V12, DOI 10.1371/journal.pone.0173664
   Lin Jingmei, 2016, Microrna, V5, P222
   Lu YJ, 2018, CELL DEATH DIS, V9, DOI 10.1038/s41419-018-0298-2
   Ludwig K, 2013, VIRCHOWS ARCH, V462, P57, DOI 10.1007/s00428-012-1345-5
   Naviglio S, 2019, J PEDIATR GASTR NUTR, V68, P37, DOI 10.1097/MPG.0000000000002112
   Persson T, 2003, CLIN EXP ALLERGY, V33, P531, DOI 10.1046/j.1365-2222.2003.01609.x
   Qian MJ, 2017, CLIN TRANSL MED, V6, DOI 10.1186/s40169-017-0154-5
   Rosen MJ, 2017, GASTROENTEROLOGY, V152, P1345, DOI 10.1053/j.gastro.2017.01.016
   Sartor RB, 2006, NAT CLIN PRACT GASTR, V3, P390, DOI 10.1038/ncpgasthep0528
   Sheedy FJ, 2015, FRONT IMMUNOL, V6, DOI 10.3389/fimmu.2015.00019
   Sonkoly E, 2008, SEMIN CANCER BIOL, V18, P131, DOI 10.1016/j.semcancer.2008.01.005
   Sykora J, 2018, WORLD J GASTROENTERO, V24, P2741, DOI 10.3748/wjg.v24.i25.2741
   Tenca A, 2019, SCAND J GASTROENTERO, V54, P984, DOI 10.1080/00365521.2019.1648547
   Turner D, 2009, INFLAMM BOWEL DIS, V15, P1218, DOI 10.1002/ibd.20867
   Turunen P, 2009, INFLAMM BOWEL DIS, V15, P56, DOI 10.1002/ibd.20558
   Wang SY, 2018, GASTROENT RES PRACT, V2018, DOI 10.1155/2018/7565076
   Wu CP, 2019, EUR REV MED PHARMACO, V23, P7543, DOI 10.26355/eurrev_201909_18871
   Zahm AM, 2014, J CROHNS COLITIS, V8, P1108, DOI 10.1016/j.crohns.2014.02.012
   Zhang RH, 2020, J CANCER, V11, P2371, DOI 10.7150/jca.40517
NR 38
TC 6
Z9 6
U1 3
U2 27
PU MDPI
PI BASEL
PA ST ALBAN-ANLAGE 66, CH-4052 BASEL, SWITZERLAND
EI 2077-0383
J9 J CLIN MED
JI J. Clin. Med.
PD MAR
PY 2021
VL 10
IS 6
AR 1325
DI 10.3390/jcm10061325
PG 11
WC Medicine, General & Internal
WE Science Citation Index Expanded (SCI-EXPANDED)
SC General & Internal Medicine
GA SE3DC
UT WOS:000651950500001
PM 33806966
OA Green Published, gold
DA 2024-01-22
ER

PT J
AU Garg, M
   Royce, SG
   Tikellis, C
   Shallue, C
   Batu, D
   Velkoska, E
   Burrell, LM
   Patel, SK
   Beswick, L
   Jackson, A
   Britto, K
   Lukies, M
   Sluka, P
   Wardan, H
   Hirokawa, Y
   Tan, CW
   Faux, M
   Burgess, AW
   Hosking, P
   Monagle, S
   Thomas, M
   Gibson, PR
   Lubel, J
AF Garg, Mayur
   Royce, Simon G.
   Tikellis, Chris
   Shallue, Claire
   Batu, Duygu
   Velkoska, Elena
   Burrell, Louise M.
   Patel, Sheila K.
   Beswick, Lauren
   Jackson, Anvesh
   Britto, Kaushali
   Lukies, Matthew
   Sluka, Pavel
   Wardan, Hady
   Hirokawa, Yumiko
   Tan, Chin Wee
   Faux, Maree
   Burgess, Antony W.
   Hosking, Patrick
   Monagle, Shaun
   Thomas, Merlin
   Gibson, Peter R.
   Lubel, John
TI Imbalance of the renin-angiotensin system may contribute to inflammation
   and fibrosis in IBD: a novel therapeutic target?
SO GUT
LA English
DT Article
ID MOUSE COLITIS MODEL; CONVERTING ENZYME; CROHNS-DISEASE; IMAGE-ANALYSIS;
   BREAST-CANCER; EXPRESSION; RECEPTOR; CAPTOPRIL; HOMOLOG; PROTEIN
AB Objective We evaluated the influence of the renin-angiotensin system (RAS) on intestinal inflammation and fibrosis.
   Design Cultured human colonic myofibroblast proliferation and collagen secretion were assessed following treatment with angiotensin (Ang) II and Ang (1-7), their receptor antagonists candesartan and A779, and the ACE inhibitor captopril. Circulating and intestinal RAS components were evaluated in patients with and without IBD. Disease outcomes in patients with IBD treated with ACE inhibitors and angiotensin receptor blockers (ARBs) were assessed in retrospective studies.
   Results Human colonic myofibroblast proliferation was reduced by Ang (1-7) in a dose-dependent manner (p<0.05). Ang II marginally but not significantly increased proliferation, an effect reversed by candesartan (p<0.001). Colonic myofibroblast collagen secretion was reduced by Ang (1-7) (p<0.05) and captopril (p<0.001), and was increased by Ang II (p<0.001). Patients with IBD had higher circulating renin (mean 25.4 vs 18.6 mIU/L, p=0.026) and ACE 2:ACE ratio (mean 0.92 vs 0.69, p=0.015) than controls without IBD. RAS gene transcripts and peptides were identified in healthy and diseased bowels. Colonic mucosal Masson's trichrome staining correlated with Ang II (r=0.346, p=0.010) and inversely with ACE 2 activity (r=-0.373, p=0.006). Patients with IBD who required surgery (1/37 vs 12/75, p=0.034) and hospitalisation (0/34 vs 8/68, p=0.049) over 2 years were less often treated with ACE inhibitors and ARBs than patients not requiring surgery or hospitalisation.
   Conclusions The RAS mediates fibrosis in human cell cultures, is expressed in the intestine and perturbed in intestinal inflammation, and agents targeting this system are associated with improved disease outcomes.
C1 [Garg, Mayur; Shallue, Claire; Beswick, Lauren; Jackson, Anvesh; Lukies, Matthew; Sluka, Pavel; Wardan, Hady; Lubel, John] Monash Univ, Eastern Hlth Clin Sch, Box Hill, Vic 3800, Australia.
   [Garg, Mayur] Royal Melbourne Hosp, Gastroenterol & Hepatol, Melbourne, Vic, Australia.
   [Royce, Simon G.] Monash Univ, Cent Clin Sch, Med, Melbourne, Vic, Australia.
   [Tikellis, Chris; Batu, Duygu; Thomas, Merlin] Monash Univ, Cent Clin Sch, Diabet, Melbourne, Vic, Australia.
   [Velkoska, Elena; Burrell, Louise M.; Patel, Sheila K.] Univ Melbourne, Dept Med, Heidelberg, Vic, Australia.
   [Britto, Kaushali; Gibson, Peter R.] Alfred Hlth, Gastroenterol, Melbourne, Vic, Australia.
   [Hirokawa, Yumiko; Tan, Chin Wee; Faux, Maree] Walter & Eliza Hall Inst Med Res, Struct Biol, Parkville, Vic, Australia.
   [Burgess, Antony W.] Univ Melbourne, Med Biol, Melbourne, Vic, Australia.
   [Hosking, Patrick; Monagle, Shaun] Box Hill Hosp, Eastern Hlth, Pathol, Box Hill, Vic, Australia.
C3 Monash University; Royal Melbourne Hospital; Monash University; Monash
   University; University of Melbourne; Walter & Eliza Hall Institute;
   University of Melbourne; Box Hill Hospital
RP Garg, M (通讯作者)，Monash Univ, Eastern Hlth Clin Sch, Box Hill, Vic 3800, Australia.
EM mayur.garg@monash.edu
RI Sluka, Pavel/ABH-5049-2020; Tan, Chin Wee/B-1584-2015; Burrell, LOUISE
   M/K-1228-2012
OI Sluka, Pavel/0000-0002-6043-0809; Tan, Chin Wee/0000-0001-9695-7218;
   Burrell, LOUISE M/0000-0003-1863-7539; Thomas,
   Merlin/0000-0003-0694-8743
FU Gastroenterological Society of Australia; Broad Medical Research Program
   Grant
FX This work was supported by the Gastroenterological Society of Australia
   Scholarship awarded to MG and a Broad Medical Research Program Grant
   awarded to JL.
CR A perio, 2007, COL DEC ALG US GUID, P1
   BAI JPF, 1994, PHARMACEUT RES, V11, P897, DOI 10.1023/A:1018946228432
   Cesaro A, 2009, AM J PHYSIOL-GASTR L, V296, pG1332, DOI 10.1152/ajpgi.90641.2008
   Chong CP, 2012, AM J CARDIOL, V109, P1365, DOI 10.1016/j.amjcard.2011.12.032
   Cooper WO, 2006, NEW ENGL J MED, V354, P2443, DOI 10.1056/NEJMoa055202
   Corr SC, 2014, MUCOSAL IMMUNOL, V7, P57, DOI 10.1038/mi.2013.24
   Crowley SD, 2017, J AM SOC NEPHROL, V28, P1350, DOI 10.1681/ASN.2016101066
   D'Haens GR, 1998, GASTROENTEROLOGY, V114, P262, DOI 10.1016/S0016-5085(98)70476-7
   da Silveira KD, 2010, J IMMUNOL, V185, P5569, DOI 10.4049/jimmunol.1000314
   ERICKSON RH, 1992, AM J PHYSIOL, V263, pG466, DOI 10.1152/ajpgi.1992.263.4.G466
   Frolkis AD, 2019, GUT, V68, P1606, DOI 10.1136/gutjnl-2018-317182
   Garg M, 2012, ALIMENT PHARM THER, V35, P414, DOI 10.1111/j.1365-2036.2011.04971.x
   Garg M, 2015, J RENIN ANGIOTENSIN, V16
   Geboes K, 2000, GUT, V47, P404, DOI 10.1136/gut.47.3.404
   Gooz M, 2010, CRIT REV BIOCHEM MOL, V45, P146, DOI 10.3109/10409231003628015
   Gordon IO, 2014, INFLAMM BOWEL DIS, V20, P2198, DOI 10.1097/MIB.0000000000000080
   Gower-Rousseau C, 2013, DIGEST LIVER DIS, V45, P89, DOI 10.1016/j.dld.2012.09.005
   HAHN AWA, 1993, CLIN INVESTIGATOR, V71, pS7
   Hamming I, 2004, J PATHOL, V203, P631, DOI 10.1002/path.1570
   Harmer D, 2002, FEBS LETT, V532, P107, DOI 10.1016/S0014-5793(02)03640-2
   Hashimoto T, 2012, NATURE, V487, P477, DOI 10.1038/nature11228
   Inokuchi Y, 2005, GUT, V54, P349, DOI 10.1136/gut.2003.036343
   JASZEWSKI R, 1990, GASTROENTEROLOGY, V98, P1543, DOI 10.1016/0016-5085(90)91088-N
   Jia HP, 2009, AM J PHYSIOL-LUNG C, V297, pL84, DOI 10.1152/ajplung.00071.2009
   Katada K, 2008, INFLAMM RES, V57, P84, DOI 10.1007/s00011-007-7098-y
   Khajah MA, 2016, PLOS ONE, V11, DOI 10.1371/journal.pone.0150861
   Koga H, 2008, SURGERY, V144, P259, DOI 10.1016/j.surg.2008.03.043
   Kohlberger PD, 1999, ANTICANCER RES, V19, P2189
   Kugathasan S, 2017, LANCET, V389, P1710, DOI 10.1016/S0140-6736(17)30317-3
   Kvasnovsky CL, 2015, SCAND J GASTROENTERO, V50, P255, DOI 10.3109/00365521.2014.966753
   Lakatos PL, 2011, J CROHNS COLITIS, V5, P5, DOI 10.1016/j.crohns.2010.08.004
   Lew RA, 2008, EXP PHYSIOL, V93, P685, DOI 10.1113/expphysiol.2007.040352
   Lubel JS, 2008, J GASTROEN HEPATOL, V23, P1327, DOI 10.1111/j.1440-1746.2008.05461.x
   Macer BJD, 2017, INFLAMM BOWEL DIS, V23, P534, DOI 10.1097/MIB.0000000000001059
   Nikolaus S, 2017, GASTROENTEROLOGY, V153, P1504, DOI 10.1053/j.gastro.2017.08.028
   Rieder F, 2018, ALIMENT PHARM THER, V48, P347, DOI 10.1111/apt.14853
   Rubio-Tapia A, 2012, MAYO CLIN PROC, V87, P732, DOI 10.1016/j.mayocp.2012.06.003
   Santiago OI, 2008, REGUL PEPTIDES, V146, P250, DOI 10.1016/j.regpep.2007.10.004
   Schaefer C, 2003, BIRTH DEFECTS RES A, V67, P591, DOI 10.1002/bdra.10081
   Scheirey CD, 2011, AM J ROENTGENOL, V197, P393, DOI 10.2214/AJR.10.4451
   Scott-Burden T, 1990, J CARDIOVASC PHARM, V16
   Shi YY, 2016, SCI REP-UK, V6, DOI 10.1038/srep27552
   Spencer AU, 2007, DIGEST DIS SCI, V52, P1060, DOI 10.1007/s10620-006-9124-2
   Sturm A, 2017, J CROHNS COLITIS, V11, P263, DOI 10.1093/ecco-jcc/jjw188
   Tamura K, 2000, MOL CELL BIOCHEM, V212, P203, DOI 10.1023/A:1007141912654
   Tipnis SR, 2000, J BIOL CHEM, V275, P33238, DOI 10.1074/jbc.M002615200
   Vrekoussis T, 2009, ANTICANCER RES, V29, P4995
   Wengrower D, 2004, INFLAMM BOWEL DIS, V10, P536, DOI 10.1097/00054725-200409000-00007
   Zhong JC, 2011, REGUL PEPTIDES, V166, P90, DOI 10.1016/j.regpep.2010.09.005
NR 49
TC 130
Z9 134
U1 9
U2 74
PU BMJ PUBLISHING GROUP
PI LONDON
PA BRITISH MED ASSOC HOUSE, TAVISTOCK SQUARE, LONDON WC1H 9JR, ENGLAND
SN 0017-5749
EI 1468-3288
J9 GUT
JI Gut
PD MAY
PY 2020
VL 69
IS 5
BP 841
EP 851
DI 10.1136/gutjnl-2019-318512
PG 11
WC Gastroenterology & Hepatology
WE Science Citation Index Expanded (SCI-EXPANDED)
SC Gastroenterology & Hepatology
GA LL2TW
UT WOS:000531410700009
PM 31409604
HC Y
HP N
DA 2024-01-22
ER

PT J
AU Gibson, DJ
   Ward, MG
   Rentsch, C
   Friedman, AB
   Taylor, KM
   Sparrow, MP
   Gibson, PR
AF Gibson, David J.
   Ward, Mark G.
   Rentsch, Clarissa
   Friedman, Antony B.
   Taylor, Kirstin M.
   Sparrow, Miles P.
   Gibson, Peter R.
TI Review article: determination of the therapeutic range for therapeutic
   drug monitoring of adalimumab and infliximab in patients with
   inflammatory bowel disease
SO ALIMENTARY PHARMACOLOGY & THERAPEUTICS
LA English
DT Review
ID EFFICACY END-POINTS; ANTI-TNF THERAPY; CROHNS-DISEASE; TROUGH LEVELS;
   CLINICAL PHARMACOKINETICS; DOSE INTENSIFICATION; MAINTENANCE TREATMENT;
   RHEUMATOID-ARTHRITIS; SERUM CONCENTRATIONS; MONOCLONAL-ANTIBODY
AB Background Clinical application of therapeutic drug monitoring (TDM) to optimise anti-TNF therapies in patients with IBD depends upon target ranges. Aims To review methodology used to determine therapeutic ranges and critically compare and contrast its application to infliximab and adalimumab. Methods A systematic review was performed, and relevant literature was summarised and critically examined. Results Upper limits of the therapeutic range are determined by toxicity, a plateau response and cost. Lower limits are determined by optimal concentration on the target of action in vitro and/or in vivo, or by correlation of drug levels with clinical efficacy using area-under-receiver-operator-curve (AUROC) analysis. In 43 studies, there were huge variations in time at which infliximab and adalimumab levels were measured, the end-points used (clinical remission to mucosal healing), the clinical setting (active disease vs maintenance phase) and the reason for TDM (proactive vs reactive). In the maintenance phase for infliximab, lower trough limits 2.8-5.7 mu g/mL are reported depending upon end-points used, with consistent AUROC 0.68-0.77. Adalimumab TDM targets are even less consistent with a lower limit 5.9-11.8 mu g/mL (AUROC 0.66-0.83) in some studies, but no cut-off can be identified that is significantly associated with outcome in others, related to inherent pharmacokinetic and pharmacodynamic differences, and heterogeneity of study design. Conclusions Evidence for exposure-response relationship is stronger for infliximab than adalimumab. Due to heterogeneity in settings for drug level measurements, therapeutic ranges vary. These factors need to be taken into account when interpreting the evidence and extending this to therapeutic strategies for IBD patients.
C1 [Gibson, David J.; Ward, Mark G.; Friedman, Antony B.; Taylor, Kirstin M.; Sparrow, Miles P.; Gibson, Peter R.] Alfred Hosp, Dept Gastroenterol, Melbourne, Vic, Australia.
   [Ward, Mark G.; Friedman, Antony B.; Taylor, Kirstin M.; Sparrow, Miles P.; Gibson, Peter R.] Monash Univ, Melbourne, Vic, Australia.
   [Rentsch, Clarissa] Royal Melbourne Hosp, Melbourne, Vic, Australia.
C3 Florey Institute of Neuroscience & Mental Health; Monash University;
   Royal Melbourne Hospital
RP Gibson, DJ (通讯作者)，Alfred Hosp, Dept Gastroenterol, Melbourne, Vic, Australia.
EM gibsond@tcd.ie
RI Gibson, David/HTQ-3690-2023
OI Ward, Mark/0000-0002-2840-0108
CR Adalimumab (Humira), 2011, ADALIMUMAB HUMIRA FD
   Adedokun OJ, 2014, GASTROENTEROLOGY, V147, P1296, DOI 10.1053/j.gastro.2014.08.035
   Allez M, 2010, J CROHNS COLITIS, V4, P355, DOI 10.1016/j.crohns.2010.04.004
   Arias MT, 2015, CLIN GASTROENTEROL H, V13, P531, DOI 10.1016/j.cgh.2014.07.055
   Assa A, 2019, GASTROENTEROLOGY, V157, P985, DOI 10.1053/j.gastro.2019.06.003
   Baert F, 2016, GUT, V65, P1126, DOI 10.1136/gutjnl-2014-307882
   Baert F, 2014, CLIN GASTROENTEROL H, V12, P1474, DOI 10.1016/j.cgh.2014.01.033
   Ben-Horin S, 2011, ALIMENT PHARM THER, V33, P987, DOI 10.1111/j.1365-2036.2011.04612.x
   Beswick L, 2018, J CROHNS COLITIS, V12, P289, DOI 10.1093/ecco-jcc/jjx146
   Billioud V, 2011, AM J GASTROENTEROL, V106, P674, DOI 10.1038/ajg.2011.60
   Bortlik M, 2013, J CROHNS COLITIS, V7, P736, DOI 10.1016/j.crohns.2012.10.019
   Brandse JF, 2015, GASTROENTEROLOGY, V149, P350, DOI 10.1053/j.gastro.2015.04.016
   Casteele NV, 2017, GASTROENTEROLOGY, V153, P835, DOI 10.1053/j.gastro.2017.07.031
   Casteele NV, 2015, GUT, V64, P1539, DOI 10.1136/gutjnl-2014-307883
   Chiu YL, 2013, INFLAMM BOWEL DIS, V19, P1112, DOI 10.1097/MIB.0b013e3182813242
   Cornillie F, 2014, GUT, V63, P1721, DOI 10.1136/gutjnl-2012-304094
   D'Haens G, 2007, GASTROENTEROLOGY, V132, P763, DOI 10.1053/j.gastro.2006.12.038
   D'Haens G, 2018, GASTROENTEROLOGY, V154, P1343, DOI 10.1053/j.gastro.2018.01.004
   Davidov Y, 2017, J CROHNS COLITIS, V11, P549, DOI 10.1093/ecco-jcc/jjw182
   de Jong MJ, 2018, J GASTROEN HEPATOL, V33, P426, DOI 10.1111/jgh.13920
   Drobne D, 2018, SCAND J GASTROENTERO, V53, P940, DOI 10.1080/00365521.2018.1486882
   Drobne D, 2015, CLIN GASTROENTEROL H, V13, P514, DOI 10.1016/j.cgh.2014.07.027
   Fasanmade AA, 2011, CLIN THER, V33, P946, DOI 10.1016/j.clinthera.2011.06.002
   Feuerstein JD, 2017, GASTROENTEROLOGY, V153, P827, DOI 10.1053/j.gastro.2017.07.032
   Ford AC, 2011, AM J GASTROENTEROL, V106, P644, DOI 10.1038/ajg.2011.73
   FURST A, 1987, HEALTH PHYS, V52, P527, DOI 10.1097/00004032-198705000-00001
   Gearry RB, 2005, J GASTROEN HEPATOL, V20, P1149, DOI 10.1111/j.1440-1746.2005.03832.x
   Gisbert JP, 2009, AM J GASTROENTEROL, V104, P760, DOI 10.1038/ajg.2008.88
   Greener T, 2018, INFLAMM BOWEL DIS, V24, P1808, DOI 10.1093/ibd/izy066
   Haines ML, 2011, INFLAMM BOWEL DIS, V17, P1301, DOI 10.1002/ibd.21458
   Hanauer SB, 2006, GASTROENTEROLOGY, V130, P323, DOI 10.1053/j.gastro.2005.11.030
   Hemperly A, 2018, CLIN PHARMACOKINET, V57, P929, DOI 10.1007/s40262-017-0627-0
   Hendler SA, 2015, J CROHNS COLITIS, V9, P266, DOI 10.1093/ecco-jcc/jju026
   Hibi T, 2012, INFLAMM BOWEL DIS, V18, P1480, DOI 10.1002/ibd.21886
   Huang VW, 2015, INFLAMM BOWEL DIS, V21, P1359, DOI 10.1097/MIB.0000000000000376
   Huang ZQ, 2013, CURR DRUG METAB, V14, P226
   Imaeda H, 2014, J GASTROENTEROL, V49, P100, DOI 10.1007/s00535-013-0803-4
   Juncadella A, 2018, DIGEST DIS SCI, V63, P3067, DOI 10.1007/s10620-018-5202-5
   Karmiris K, 2009, GASTROENTEROLOGY, V137, P1628, DOI 10.1053/j.gastro.2009.07.062
   Kennedy NA, 2013, INTERN MED J, V43, P278, DOI 10.1111/j.1445-5994.2012.02936.x
   Kennedy NA, 2019, LANCET GASTROENTEROL, V4, P341, DOI 10.1016/S2468-1253(19)30012-3
   Klotz U, 2007, CLIN PHARMACOKINET, V46, P645, DOI 10.2165/00003088-200746080-00002
   Lamb CA, 2019, GUT, V68, pS1, DOI 10.1136/gutjnl-2019-318484
   Levesque BG, 2014, ALIMENT PHARM THER, V39, P1126, DOI 10.1111/apt.12733
   Lopez A, 2013, INFLAMM BOWEL DIS, V19, P1528, DOI 10.1097/MIB.0b013e31828132cb
   Marits P, 2014, J CROHNS COLITIS, V8, P881, DOI 10.1016/j.crohns.2014.01.009
   Maser EA, 2006, CLIN GASTROENTEROL H, V4, P1248, DOI 10.1016/j.cgh.2006.06.025
   Mazor Y, 2014, ALIMENT PHARM THER, V40, P620, DOI 10.1111/apt.12869
   Meier W, 1995, Ther Immunol, V2, P159
   Menting SP, 2015, JAMA DERMATOL, V151, P616, DOI 10.1001/jamadermatol.2014.5479
   Mitrev N, 2017, ALIMENT PHARM THER, V46, P1037, DOI 10.1111/apt.14368
   MOORE RD, 1987, J INFECT DIS, V155, P93, DOI 10.1093/infdis/155.1.93
   Morita Y, 2016, J GASTROEN HEPATOL, V31, P1831, DOI 10.1111/jgh.13400
   Nakase H, 2017, ALIMENT PHARM THER, V46, P873, DOI 10.1111/apt.14318
   Nestorov I, 2005, SEMIN ARTHRITIS RHEU, V34, P12, DOI 10.1016/j.semarthrit.2005.01.004
   Ordás I, 2012, CLIN PHARMACOL THER, V91, P635, DOI 10.1038/clpt.2011.328
   Papamichael K, 2018, ALIMENT PHARM THER, V47, P478, DOI 10.1111/apt.14458
   Papamichael K, 2019, J CROHNS COLITIS, V13, P976, DOI 10.1093/ecco-jcc/jjz018
   Papamichael K, 2018, INFLAMM BOWEL DIS, V24, P2266, DOI 10.1093/ibd/izy132
   Papamichael K, 2016, CLIN GASTROENTEROL H, V14, P543, DOI 10.1016/j.cgh.2015.11.014
   Pariente B, 2012, INFLAMM BOWEL DIS, V18, P1199, DOI 10.1002/ibd.21839
   Paul S, 2014, INFLAMM BOWEL DIS, V20, P1288, DOI 10.1097/MIB.0000000000000037
   Paul S, 2013, INFLAMM BOWEL DIS, V19, P2568, DOI 10.1097/MIB.0b013e3182a77b41
   Pouw MF, 2015, ANN RHEUM DIS, V74, P513, DOI 10.1136/annrheumdis-2013-204172
   Reinisch W, 2015, CLIN GASTROENTEROL H, V13, P539, DOI 10.1016/j.cgh.2014.09.031
   Richter WF, 2012, AAPS J, V14, P559, DOI 10.1208/s12248-012-9367-0
   Roblin X, 2017, INFLAMM BOWEL DIS, V23, P2048, DOI 10.1097/MIB.0000000000001223
   Roblin X, 2014, AM J GASTROENTEROL, V109, P1250, DOI 10.1038/ajg.2014.146
   Roblin X, 2014, CLIN GASTROENTEROL H, V12, P80, DOI 10.1016/j.cgh.2013.07.010
   Rosario M, 2016, CLIN DRUG INVEST, V36, P913, DOI 10.1007/s40261-016-0437-4
   Rutgeerts P, 2005, NEW ENGL J MED, V353, P2462, DOI 10.1056/NEJMoa050516
   Sandborn WJ, 2007, GUT, V56, P1232, DOI 10.1136/gut.2006.106781
   Sandborn WJ, 2012, GASTROENTEROLOGY, V142, P257, DOI 10.1053/j.gastro.2011.10.032
   Sandborn WJ, 2002, GASTROENTEROLOGY, V122, P512, DOI 10.1053/gast.2002.31072
   Seow CH, 2010, GUT, V59, P49, DOI 10.1136/gut.2009.183095
   Steenholdt C, 2016, INFLAMM BOWEL DIS, V22, P1999, DOI 10.1097/MIB.0000000000000772
   Steenholdt C, 2015, J CROHNS COLITIS, V9, P238, DOI 10.1093/ecco-jcc/jjv004
   Steenholdt C, 2014, GUT, V63, P919, DOI 10.1136/gutjnl-2013-305279
   Steenholdt C, 2011, SCAND J GASTROENTERO, V46, P310, DOI 10.3109/00365521.2010.536254
   Ternant D, 2008, THER DRUG MONIT, V30, P523, DOI 10.1097/FTD.0b013e318180e300
   Tracey D, 2008, PHARMACOL THERAPEUT, V117, P244, DOI 10.1016/j.pharmthera.2007.10.001
   Ungar B, 2016, CLIN GASTROENTEROL H, V14, P550, DOI 10.1016/j.cgh.2015.10.025
   Vande Casteele N, 2017, FRONTLINE GASTROENTE, V8, P236, DOI 10.1136/flgastro-2016-100692
   Vande Casteele N, 2015, GASTROENTEROLOGY, V148, P1320, DOI 10.1053/j.gastro.2015.02.031
   Vaughn BP, 2015, INFLAMM BOWEL DIS, V21, P1435, DOI 10.1097/MIB.0000000000000312
   Ward MG, 2017, ALIMENT PHARM THER, V46, P150, DOI 10.1111/apt.14124
   Ward MG, 2017, ALIMENT PHARM THER, V45, P1135, DOI 10.1111/apt.13992
   Weisman MH, 2003, CLIN THER, V25, P1700, DOI 10.1016/S0149-2918(03)80164-9
   Westhovens R, 2006, ARTHRITIS RHEUM-US, V54, P1075, DOI 10.1002/art.21734
   Yanai H, 2015, CLIN GASTROENTEROL H, V13, P522, DOI 10.1016/j.cgh.2014.07.029
   Yarur AJ, 2017, ALIMENT PHARM THER, V45, P933, DOI 10.1111/apt.13970
   Yarur AJ, 2016, GUT, V65, P249, DOI 10.1136/gutjnl-2014-308099
   Zittan E, 2016, J CROHNS COLITIS, V10, P510, DOI 10.1093/ecco-jcc/jjw014
NR 93
TC 46
Z9 48
U1 0
U2 8
PU WILEY
PI HOBOKEN
PA 111 RIVER ST, HOBOKEN 07030-5774, NJ USA
SN 0269-2813
EI 1365-2036
J9 ALIMENT PHARM THER
JI Aliment. Pharmacol. Ther.
PD MAR
PY 2020
VL 51
IS 6
BP 612
EP 628
DI 10.1111/apt.15643
EA JAN 2020
PG 17
WC Gastroenterology & Hepatology; Pharmacology & Pharmacy
WE Science Citation Index Expanded (SCI-EXPANDED)
SC Gastroenterology & Hepatology; Pharmacology & Pharmacy
GA KO5AP
UT WOS:000508252300001
PM 31961001
DA 2024-01-22
ER

PT J
AU Cross, RK
AF Cross, Raymond K.
TI Safety Considerations with the Use of Corticosteroids and Biologic
   Therapies in Mild-to-Moderate Ulcerative Colitis
SO INFLAMMATORY BOWEL DISEASES
LA English
DT Review
DE biologics; inflammatory bowel disease; large intestine; ulcerative
   colitis
ID INFLAMMATORY-BOWEL-DISEASE; ORAL BECLOMETASONE DIPROPIONATE; SYSTEMIC
   GLUCOCORTICOID THERAPY; NECROSIS FACTOR THERAPY; CROHNS-DISEASE;
   MAINTENANCE THERAPY; CLINICAL-PRACTICE; ADVERSE EVENTS; ADALIMUMAB
   THERAPY; BUDESONIDE-MMX
AB Background: The risk of corticosteroid-associated adverse events can limit the use of systemic corticosteroids. Oral, topically acting, second-generation corticosteroids that deliver drug to the site of inflammation, and biologic therapies, are effective treatment alternatives. The aim of this review was to evaluate the safety and tolerability of topically acting corticosteroids and biologic therapies versus oral systemic corticosteroids for ulcerative colitis (UC).
   Methods: The PubMed database was searched for clinical and observational trials, systematic reviews, and case reports/series published between January 1950 and September 30, 2016. Search terms used included "corticosteroids," "beclomethasone dipropionate," " budesonide," " infliximab," "adalimumab," "golimumab," and "vedolizumab" in combination with "ulcerative colitis" or "inflammatory bowel disease."
   Results: A total of 582 studies were identified from PubMed searches. Only 1 direct comparative trial for oral topically acting corticosteroids and systemic corticosteroids was available, and no comparative trials versus biologic therapies were identified. In patients with mild-to-moderate UC, short-term (4-8 wk) oral beclomethasone dipropionate or oral budesonide multimatrix system demonstrated safety profiles comparable with placebo with few corticosteroid-related adverse events reported. Based on long-term data in patients with moderate-to-severe UC, biologics have a generally tolerable adverse event profile, although infections, infusion reactions, and autoimmune disorders were frequently reported.
   Conclusions: Second-generation corticosteroids, beclomethasone dipropionate and budesonide multimatrix system, exhibited a favorable safety profile in patients with mild-to-moderate UC. For biologics, which are only indicated in moderate-to-severe UC, additional studies are needed to further ascertain the benefit to risk profile of these agents in patients with mild-to-moderate disease (see Video Abstract, Supplemental Digital Content, http://links.lww.com/IBD/B653).
C1 [Cross, Raymond K.] Univ Maryland, Sch Med, Dept Med, Div Gastroenterol & Hepatol, Baltimore, MD 21201 USA.
C3 University System of Maryland; University of Maryland Baltimore
RP Cross, RK (通讯作者)，685 West Baltimore St, Baltimore, MD 21201 USA.
EM rcross@medicine.umaryland.edu
FU Salix Pharmaceuticals; Raleigh; NC; AbbVie Inc.; Janssen; Takeda; UCB
FX Technical editorial and medical writing support was provided, under the
   direction of the author, by Mary Beth Moncrief, PhD, and Jillian Gee,
   PhD, Synchrony Medical Communications, LLC, West Chester, PA. Funding
   for this support was provided by Salix Pharmaceuticals, Raleigh, NC.
   Salix Pharmaceuticals did not actively contribute to the content of this
   article but reviewed for scientific accuracy.; R. K. Cross, receives
   fees for consulting and participation in advisory boards from AbbVie
   Inc., Janssen, Takeda, and UCB, and receives research funding from
   AbbVie Inc.
CR ANGUS P, 1992, GUT, V33, P711, DOI 10.1136/gut.33.5.711
   Arena C, 2010, BRIT J DERMATOL, V163, P832, DOI 10.1111/j.1365-2133.2010.09877.x
   Baert F, 2003, NEW ENGL J MED, V348, P601, DOI 10.1056/NEJMoa020888
   Bálint A, 2016, J CROHNS COLITIS, V10, P26, DOI 10.1093/ecco-jcc/jjv169
   BARON J H, 1962, Br Med J, V2, P441
   Blotière PO, 2016, DIGEST LIVER DIS, V48, P620, DOI 10.1016/j.dld.2016.02.022
   Bonovas S, 2016, CLIN GASTROENTEROL H, V14, P1385, DOI 10.1016/j.cgh.2016.04.039
   Cameron EAB, 2003, SCAND J GASTROENTERO, V38, P535, DOI 10.1080/00365520310001914
   Campieri M, 2003, ALIMENT PHARM THER, V17, P1471, DOI 10.1046/j.1365-2036.2003.01609.x
   Christiansen CF, 2009, ARCH INTERN MED, V169, P1677, DOI 10.1001/archinternmed.2009.297
   Cohen R, 2015, J MED ECON, V18, P447, DOI 10.3111/13696998.2015.1021353
   Colombel JF, 2014, AM J GASTROENTEROL, V109, P1771, DOI 10.1038/ajg.2014.242
   Curtis JR, 2006, ARTHRIT RHEUM-ARTHR, V55, P420, DOI 10.1002/art.21984
   Danese S, 2014, ALIMENT PHARM THER, V39, P1095, DOI 10.1111/apt.12712
   Dassopoulos T, 2015, IDENTIFICATION ASSES
   Dassopoulos T, 2015, GASTROENTEROLOGY, V149, P238, DOI 10.1053/j.gastro.2015.05.036
   del Rincón I, 2004, ARTHRITIS RHEUM-US, V50, P3813, DOI 10.1002/art.20661
   Dignass A, 2012, J CROHNS COLITIS, V6, P991, DOI 10.1016/j.crohns.2012.09.002
   Donovan M, 2007, DIGEST DIS SCI, V52, P1798, DOI 10.1007/s10620-006-9269-z
   Fardet L, 2007, RHEUMATOLOGY, V46, P1102, DOI 10.1093/rheumatology/kem062
   Fardet L, 2007, J AM ACAD DERMATOL, V57, P604, DOI 10.1016/j.jaad.2007.04.018
   Fardet L, 2012, AM J PSYCHIAT, V169, P491, DOI 10.1176/appi.ajp.2011.11071009
   Feagan BG, 2014, GASTROENTEROLOGY, V146, P110, DOI 10.1053/j.gastro.2013.09.032
   Feagan BG, 2013, NEW ENGL J MED, V369, P699, DOI 10.1056/NEJMoa1215734
   Ferrante M, 2009, INFLAMM BOWEL DIS, V15, P1062, DOI 10.1002/ibd.20863
   Fitzgerald LA, 2012, BMJ CASE REP
   Ford AC, 2013, AM J GASTROENTEROL, V108, P1268, DOI 10.1038/ajg.2013.138
   FORD GA, 1992, ALIMENT PHARM THERAP, V6, P31
   Gibson PR, 2016, CLIN TRANSL GASTROEN, V7, DOI 10.1038/ctg.2016.24
   Gies N, 2010, ALIMENT PHARM THER, V32, P522, DOI 10.1111/j.1365-2036.2010.04380.x
   Gilroy L, 2014, CLIN EXP GASTROENTER, V7, P163, DOI 10.2147/CEG.S45261
   Gionchetti P, 2014, EXPERT REV GASTROENT, V8, P215, DOI 10.1586/17474124.2014.887437
   Gross V, 2011, J CROHNS COLITIS, V5, P129, DOI 10.1016/j.crohns.2010.11.006
   HAWTHORNE AB, 1993, GUT, V34, P125, DOI 10.1136/gut.34.1.125
   Hoentjen F, 2009, WORLD J GASTROENTERO, V15, P2067, DOI 10.3748/wjg.15.2067
   Hoes JN, 2009, ANN RHEUM DIS, V68, P1833, DOI 10.1136/ard.2008.100008
   Hussey M, 2016, EUR J GASTROEN HEPAT, V28, P217, DOI 10.1097/MEG.0000000000000515
   Johannesdottir SA, 2013, JAMA INTERN MED, V173, P743, DOI 10.1001/jamainternmed.2013.122
   Keenan PA, 1996, NEUROLOGY, V47, P1396, DOI 10.1212/WNL.47.6.1396
   Keller R, 1997, ALIMENT PHARM THER, V11, P1047, DOI 10.1046/j.1365-2036.1997.00263.x
   Kolkman JJ, 2004, DRUG TODAY, V40, P589, DOI 10.1358/dot.2004.40.7.850477
   Kornbluth A, 2010, AM J GASTROENTEROL, V105, P501, DOI 10.1038/ajg.2009.727
   Lees CW, 2009, ALIMENT PHARM THER, V29, P286, DOI 10.1111/j.1365-2036.2008.03882.x
   Lichtenstein GR, 2015, J CROHNS COLITIS, V9, P738, DOI 10.1093/ecco-jcc/jjv101
   Lichtenstein GR, 2006, CLIN GASTROENTEROL H, V4, P621, DOI 10.1016/j.cgh.2006.03.002
   Lofberg R, 1996, GASTROENTEROLOGY, V110, P1713, DOI 10.1053/gast.1996.v110.pm8964395
   Loftus EV, 2017, J CROHNS COLITIS, V11, P400, DOI 10.1093/ecco-jcc/jjw177
   Morin C, 2015, CLIN RHEUMATOL, V34, P2119, DOI 10.1007/s10067-015-2953-7
   Nanda KS, 2013, AM J GASTROENTEROL, V108, P40, DOI 10.1038/ajg.2012.363
   Nunes T, 2010, J CROHNS COLITIS, V4, P629, DOI 10.1016/j.crohns.2010.07.003
   O'Donnell S, 2011, EUR J GASTROEN HEPAT, V23, P603, DOI 10.1097/MEG.0b013e3283479125
   Oussalah A, 2008, ALIMENT PHARM THER, V28, P966, DOI 10.1111/j.1365-2036.2008.03811.x
   Panaccione R, 2014, GASTROENTEROLOGY, V146, P392, DOI 10.1053/j.gastro.2013.10.052
   Papi C, 2000, ALIMENT PHARM THERAP, V14, P1419, DOI 10.1046/j.1365-2036.2000.00867.x
   Park KT, 2011, INFLAMM BOWEL DIS, V17, P1603, DOI 10.1002/ibd.21488
   Reinisch W, 2012, INFLAMM BOWEL DIS, V18, P201, DOI 10.1002/ibd.21697
   Reinisch W, 2011, GUT, V60, P780, DOI 10.1136/gut.2010.221127
   Rhodes JM, 2008, ALIMENT PHARM THER, V27, P228, DOI 10.1111/j.1365-2036.2007.03569.x
   Rizzello F, 2002, ALIMENT PHARM THERAP, V16, P1109, DOI 10.1046/j.1365-2036.2002.01298.x
   Rutgeerts P, 2005, NEW ENGL J MED, V353, P2462, DOI 10.1056/NEJMoa050516
   Sadr-Azodi O, 2013, JAMA INTERN MED, V173, P444, DOI 10.1001/jamainternmed.2013.2737
   Saibeni S, 2014, EXPERT REV GASTROENT, V8, P949, DOI 10.1586/17474124.2014.924396
   Sandborn WJ, 2014, GASTROENTEROLOGY, V146, P85, DOI 10.1053/j.gastro.2013.05.048
   Sandborn WJ, 2014, GASTROENTEROLOGY, V146, P96, DOI 10.1053/j.gastro.2013.06.010
   Sandborn WJ, 2012, GASTROENTEROLOGY, V143, P1218, DOI 10.1053/j.gastro.2012.08.003
   Sandborn WJ, 2012, GASTROENTEROLOGY, V142, P257, DOI 10.1053/j.gastro.2011.10.032
   Sarnes E, 2011, CLIN THER, V33, P1413, DOI 10.1016/j.clinthera.2011.09.009
   Schoon EJ, 2005, CLIN GASTROENTEROL H, V3, P113, DOI 10.1016/S1542-3565(04)00662-7
   Singh S, 2016, ALIMENT PHARM THER, V43, P994, DOI 10.1111/apt.13580
   Smit J, 2016, MAYO CLIN PROC, V91, P873, DOI 10.1016/j.mayocp.2016.04.023
   Spoendlin J, 2015, ANN MED, V47, P492, DOI 10.3109/07853890.2015.1074272
   St Charles M, 2009, INFLAMM BOWEL DIS, V15, P1467, DOI 10.1002/ibd.20904
   Stuijver DJE, 2013, CHEST, V143, P1337, DOI 10.1378/chest.12-1446
   Taxonera C, 2011, ALIMENT PHARM THER, V33, P340, DOI 10.1111/j.1365-2036.2010.04531.x
   Thorlund K, 2014, J CROHNS COLITIS, V8, P571, DOI 10.1016/j.crohns.2014.01.010
   Toruner M, 2008, GASTROENTEROLOGY, V134, P929, DOI 10.1053/j.gastro.2008.01.012
   Travis SPL, 2014, GUT, V63, P433, DOI 10.1136/gutjnl-2012-304258
   Van Assche G, 2015, AM J GASTROENTEROL, V110, P708, DOI 10.1038/ajg.2015.114
   van der Hooft CS, 2006, ARCH INTERN MED, V166, P1016, DOI 10.1001/archinte.166.9.1016
   Wang MC, 2014, MEDICINE, V93, DOI 10.1097/MD.0000000000000326
   Zabana Y, 2010, ALIMENT PHARM THER, V31, P553, DOI 10.1111/j.1365-2036.2009.04206.x
NR 81
TC 19
Z9 20
U1 0
U2 17
PU LIPPINCOTT WILLIAMS & WILKINS
PI PHILADELPHIA
PA TWO COMMERCE SQ, 2001 MARKET ST, PHILADELPHIA, PA 19103 USA
SN 1078-0998
EI 1536-4844
J9 INFLAMM BOWEL DIS
JI Inflamm. Bowel Dis.
PD OCT
PY 2017
VL 23
IS 10
BP 1689
EP 1701
DI 10.1097/MIB.0000000000001261
PG 13
WC Gastroenterology & Hepatology
WE Science Citation Index Expanded (SCI-EXPANDED)
SC Gastroenterology & Hepatology
GA FJ1BA
UT WOS:000412445300009
PM 28906290
OA Bronze
DA 2024-01-22
ER

PT J
AU Stocco, G
   Cuzzoni, E
   De Iudicibus, S
   Franca, R
   Favretto, D
   Malusà, N
   Londero, M
   Cont, G
   Bartoli, F
   Martelossi, S
   Ventura, A
   Decorti, G
AF Stocco, Gabriele
   Cuzzoni, Eva
   De Iudicibus, Sara
   Franca, Raffaella
   Favretto, Diego
   Malusa, Noelia
   Londero, Margherita
   Cont, Gabriele
   Bartoli, Fiora
   Martelossi, Stefano
   Ventura, Alessandro
   Decorti, Giuliana
TI Deletion of Glutathione-S-Transferase M1 Reduces Azathioprine Metabolite
   Concentrations in Young Patients With Inflammatory Bowel Disease
SO JOURNAL OF CLINICAL GASTROENTEROLOGY
LA English
DT Article
DE azathioprine; inflammatory bowel disease;
   thiopurine-S-methyl-transferase; glutathione-S-transferases;
   pharmacogenetics
ID INOSINE-TRIPHOSPHATE-PYROPHOSPHATASE; THIOPURINE METHYLTRANSFERASE;
   MERCAPTOPURINE METABOLISM; 6-THIOGUANINE NUCLEOTIDE;
   GENETIC-POLYMORPHISM; CROHNS-DISEASE; THERAPY; METHYL; 6-MERCAPTOPURINE;
   TOXICITY
AB Goals:To investigate, in young patients with inflammatory bowel disease (IBD) treated with azathioprine, the association between genetic polymorphisms of thiopurine-S-methyl-transferase (TPMT), inosine-triphosphate-pyrophosphatase (ITPA), and glutathione-S-transferases (GST), involved in azathioprine metabolism, the concentration of the main metabolites of azathioprine, thioguanine nucleotides (TGNs) and the methylated nucleotides (MMPN), and the dose of the medication.Background:Azathioprine is widely used in IBD as an immunosuppressive agent, particularly to maintain remission in patients with steroid refractory disease. Azathioprine is a prodrug and requires conversion to its active form mercaptopurine, which has no intrinsic activity, and is activated by the enzymes of the purine salvage pathway to TGNs. Polymorphisms in genes of enzymes involved in azathioprine metabolism influence the efficacy and toxicity of treatment.Study:Seventy-five young patients with IBD treated with azathioprine at least for 3 months were enrolled and genotyped for the selected genes; for these patients, TGN and MMPN metabolites were measured by high performance liquid chromatography in erythrocytes.Results:GST-M1 deletion was associated with lower TGN/dose ratio (P=0.0030), higher azathioprine dose requirement (P=0.022), and reduced response to therapy (P=0.0022). TPMT variant genotype was associated with lower MMPN concentration (P=0.0064) and increased TGN/dose ratio (P=0.0035). ITPA C94A polymorphism resulted in an increased MMPN concentration (P=0.037).Conclusions:This study describes the effect of candidate genetic polymorphisms in TPMT, ITPA, and GST-M1 on azathioprine pharmacokinetics in IBD patients, showing, for the first time, relevant effects of GST-M1 genotype on azathioprine metabolites concentration.
C1 [Stocco, Gabriele; Favretto, Diego; Decorti, Giuliana] Univ Trieste, Dept Life Sci, I-34127 Trieste, Italy.
   [Cuzzoni, Eva; Londero, Margherita; Bartoli, Fiora; Ventura, Alessandro] Univ Trieste, Dept Med Surg & Hlth Sci, I-34127 Trieste, Italy.
   [Londero, Margherita] Univ Trieste, Scuola Dottorato Ric Sci Riproduz, I-34127 Trieste, Italy.
   [De Iudicibus, Sara; Franca, Raffaella; Cont, Gabriele; Martelossi, Stefano; Ventura, Alessandro] Inst Maternal & Child Hlth IRCCS Burlo Garofolo, Trieste, Italy.
   [Malusa, Noelia] Sanit Serv Agcy 1, Dept Prevent, Trieste, Italy.
C3 University of Trieste; University of Trieste; University of Trieste;
   IRCCS Burlo Garofolo
RP Decorti, G (通讯作者)，Univ Trieste, Dept Life Sci, Via Fleming 22, I-34127 Trieste, Italy.
EM decorti@units.it
RI De Iudicibus, Sara/E-8777-2013; Stocco, Gabriele/K-3798-2018; Franca,
   Raffaella/JKH-4942-2023
OI Stocco, Gabriele/0000-0003-0964-5879; Franca,
   Raffaella/0000-0001-8569-2023; cont, gabriele/0000-0002-6486-4962;
   Decorti, Giuliana/0000-0002-9714-6246; Ventura,
   Alessandro/0000-0002-4657-1760
FU Associazione Azzurra; IRCCS Burlo Garofolo; Fondazione Benefica Kathleen
   Foreman Casali
FX S.D.I. was supported by Associazione Azzurra and by a fellowship of
   IRCCS Burlo Garofolo. R.F. is supported by a fellowship of IRCCS Burlo
   Garofolo. This study was supported by "Fondazione Benefica Kathleen
   Foreman Casali."
CR Barabino A, 2002, ALIMENT PHARM THER, V16, P1125, DOI 10.1046/j.1365-2036.2002.01269.x
   Baumgart DC, 2007, LANCET, V369, P1627, DOI 10.1016/S0140-6736(07)60750-8
   Baumgart DC, 2007, LANCET, V369, P1641, DOI 10.1016/S0140-6736(07)60751-X
   Carter MJ, 2001, GUT, V48, P295, DOI 10.1136/gut.48.3.295
   Chouchana L, 2012, ALIMENT PHARM THER, V35, P15, DOI 10.1111/j.1365-2036.2011.04905.x
   Colombel JF, 2010, NEW ENGL J MED, V362, P1383, DOI 10.1056/NEJMoa0904492
   de Beaumais TA, 2011, BRIT J CLIN PHARMACO, V71, P575, DOI 10.1111/j.1365-2125.2010.03867.x
   Dervieux T, 2005, CLIN CHEM, V51, P2074, DOI 10.1373/clinchem.2005.050831
   Dervieux T, 1998, CLIN CHEM, V44, P551
   Dervieux T, 2001, CANCER RES, V61, P5810
   Dubinsky MC, 2000, GASTROENTEROLOGY, V118, P705, DOI 10.1016/S0016-5085(00)70140-5
   Dubinsky MC, 2002, GASTROENTEROLOGY, V122, P904, DOI 10.1053/gast.2002.32420
   Eklund BI, 2007, BBA-GEN SUBJECTS, V1770, P1098, DOI 10.1016/j.bbagen.2007.04.001
   Eklund BI, 2006, MOL PHARMACOL, V70, P747, DOI 10.1124/mol.106.025288
   ELION GB, 1989, SCIENCE, V244, P41, DOI 10.1126/science.2649979
   Gardiner SJ, 2008, CLIN GASTROENTEROL H, V6, P654, DOI 10.1016/j.cgh.2008.02.032
   González-Lama Y, 2011, ALIMENT PHARM THER, V34, P544, DOI 10.1111/j.1365-2036.2011.04756.x
   Hofmann U, 2012, ANAL CHEM, V84, P1294, DOI 10.1021/ac2031699
   HYAMS JS, 1991, J PEDIATR GASTR NUTR, V12, P439, DOI 10.1097/00005176-199105000-00005
   Karner S, 2010, THER DRUG MONIT, V32, P119, DOI 10.1097/FTD.0b013e3181d12f19
   LENNARD L, 1992, J CHROMATOGR-BIOMED, V583, P83, DOI 10.1016/0378-4347(92)80347-S
   Lennard L, 2002, GUT, V51, P143, DOI 10.1136/gut.51.2.143
   LENNARD L, 1989, J CLIN ONCOL, V7, P1816, DOI 10.1200/JCO.1989.7.12.1816
   Osterman MT, 2006, GASTROENTEROLOGY, V130, P1047, DOI 10.1053/j.gastro.2006.01.046
   Prefontaine E, 2010, COCHRANE DB SYST REV, DOI 10.1002/14651858.CD000545.pub3
   Relling MV, 1999, JNCI-J NATL CANCER I, V91, P2001, DOI 10.1093/jnci/91.23.2001
   Sandborn WJ, 1999, GASTROENTEROLOGY, V117, P527, DOI 10.1016/S0016-5085(99)70445-2
   Shipkova M, 2003, CLIN CHEM, V49, P260, DOI 10.1373/49.2.260
   Somerville L, 2003, J BIOL CHEM, V278, P1005, DOI 10.1074/jbc.M204243200
   Stocco G, 2005, DIGEST LIVER DIS, V37, P940, DOI 10.1016/j.dld.2005.08.003
   Stocco G, 2009, CLIN PHARMACOL THER, V85, P164, DOI 10.1038/clpt.2008.154
   Stocco G, 2008, DIGEST DIS SCI, V53, P3246, DOI 10.1007/s10620-008-0283-1
   Stocco G, 2007, INFLAMM BOWEL DIS, V13, P57, DOI 10.1002/ibd.20004
   Stocco G, 2012, CURR PHARM DESIGN, V18, P5766, DOI 10.2174/138161212803530853
   Stocco G, 2010, EXPERT OPIN DRUG SAF, V9, P23, DOI 10.1517/14740330903426151
   Tiede I, 2003, J CLIN INVEST, V111, P1133, DOI 10.1172/JCI200316432
   Turner D, 2007, GASTROENTEROLOGY, V133, P423, DOI 10.1053/j.gastro.2007.05.029
   Zaza G, 2010, PHARMACOGENET GENOM, V20, P573, DOI 10.1097/FPC.0b013e328334338f
   Zhang W, 2010, CHEM-BIOL INTERACT, V186, P110, DOI 10.1016/j.cbi.2010.04.028
NR 39
TC 31
Z9 33
U1 0
U2 11
PU LIPPINCOTT WILLIAMS & WILKINS
PI PHILADELPHIA
PA TWO COMMERCE SQ, 2001 MARKET ST, PHILADELPHIA, PA 19103 USA
SN 0192-0790
EI 1539-2031
J9 J CLIN GASTROENTEROL
JI J. Clin. Gastroenterol.
PD JAN
PY 2014
VL 48
IS 1
BP 43
EP 51
DI 10.1097/MCG.0b013e31828b2866
PG 9
WC Gastroenterology & Hepatology
WE Science Citation Index Expanded (SCI-EXPANDED)
SC Gastroenterology & Hepatology
GA 274UA
UT WOS:000328630500010
PM 23787247
DA 2024-01-22
ER

PT J
AU Ho, GT
   Lee, HM
   Brydon, G
   Ting, T
   Hare, N
   Drummond, H
   Shand, AG
   Bartolo, DC
   Wilson, RG
   Dunlop, MG
   Arnott, ID
   Satsangi, J
AF Ho, G. T.
   Lee, H. M.
   Brydon, G.
   Ting, T.
   Hare, N.
   Drummond, H.
   Shand, A. G.
   Bartolo, D. C.
   Wilson, R. G.
   Dunlop, M. G.
   Arnott, I. D.
   Satsangi, J.
TI Fecal Calprotectin Predicts the Clinical Course of Acute Severe
   Ulcerative Colitis
SO AMERICAN JOURNAL OF GASTROENTEROLOGY
LA English
DT Article
ID INFLAMMATORY-BOWEL-DISEASE; GRANULOCYTE MARKER PROTEIN; CROHNS-DISEASE;
   INTESTINAL INFLAMMATION; RESCUE THERAPY; SEVERE ATTACKS; INFLIXIMAB;
   MORTALITY; COLECTOMY; EXCRETION
AB OBJECTIVES: Calprotectin is a granulocyte neutrophil-predominant cytosolic protein. Fecal concentrations are elevated in intestinal inflammation and may predict relapse in quiescent inflammatory bowel disease. We aim to investigate fecal calprotectin (FC) as a biomarker in predicting the clinical course of acute severe ulcerative colitis (ASUC).
   METHODS: In 90 patients with ASUC requiring intensive in-patient medical therapy (January 2005 September 2007), we investigated the discriminant ability of FC to predict colectomy and corticosteroid and infliximab nonresponse. All patients received parenteral corticosteroids as first-line treatment; 21 (23.3%) were also treated with infliximab (5 mg/kg), after failure of corticosteroid therapy.
   RESULTS: Of 90 patients, 31 (34.4%) required colectomy, including 11 (52.4%) of those treated with infliximab. Overall FC was high (1,020.0 mu g/g interquartile range: 601.5-1,617.5). FC was significantly higher in patients requiring colectomy (1,200.0 vs. 887.0; P = 0.04), with a trend toward significance when comparing corticosteroid nonresponders and responders (1,100.0 vs. 863.5; P=0.08), as well as between infliximab nonresponders and responders (1,795.0 vs. 920.5; P = 0.06). Receiver-operator characteristic curve analysis yielded an area under the curve of 0.65 to predict colectomy (P=0.04), with a maximum likelihood ratio of 9.23, specificity 97.4%, and sensitivity 24.0% at a cutoff point of 1,922.5 mu g/g. Kaplan-Meier analyses showed that using 1,922.5 mu g/g over a median follow-up of 1.10 years, 87 % of patients will need subsequent colectomy.
   CONCLUSIONS: This is the first data set to demonstrate that FC levels are dramatically elevated in severe UC. These data raise the possibility that this biomarker can predict response to first or second-line medical therapy in this setting.
C1 [Ho, G. T.; Lee, H. M.; Ting, T.; Hare, N.; Drummond, H.; Shand, A. G.; Arnott, I. D.; Satsangi, J.] Univ Edinburgh, Gastrointestinal Unit, Western Gen Hosp, Edinburgh EH4 2XU, Midlothian, Scotland.
   [Brydon, G.] Univ Edinburgh, Western Gen Hosp, Dept Clin Chem, Edinburgh EH4 2XU, Midlothian, Scotland.
   [Bartolo, D. C.; Wilson, R. G.; Dunlop, M. G.] Univ Edinburgh, Dept Coloproctol, Western Gen Hosp, Edinburgh EH4 2XU, Midlothian, Scotland.
C3 University of Edinburgh; University of Edinburgh; University of
   Edinburgh
RP Ho, GT (通讯作者)，Univ Edinburgh, Gastrointestinal Unit, Western Gen Hosp, Edinburgh EH4 2XU, Midlothian, Scotland.
EM gwotzerho@aol.co.uk
RI Ting, Terence/GLQ-9725-2022; Dunlop, Malcolm G/F-1973-2011
OI Ting, Terence/0000-0002-5587-3373; Dunlop, Malcolm
   G/0000-0002-3033-5851; Ho, Gwo-tzer/0000-0002-6014-372X
FU Chief Scientist Office [CZB/4/540] Funding Source: researchfish; Medical
   Research Council [G0800759, MC_U127527198, G0600329] Funding Source:
   researchfish; MRC [G0701898, MC_U127527198, G0600329, G0800759] Funding
   Source: UKRI; Medical Research Council [MC_U127527198, G0701898,
   G0800759, G0600329] Funding Source: Medline; Wellcome Trust Funding
   Source: Medline; Chief Scientist Office [CZB/4/540] Funding Source:
   Medline
CR Aadland E, 2002, EUR J GASTROEN HEPAT, V14, P823, DOI 10.1097/00042737-200208000-00002
   Aceituno M, 2008, INFLAMM BOWEL DIS, V14, P347, DOI 10.1002/ibd.20322
   Ardizzone S, 2006, GUT, V55, P47, DOI 10.1136/gut.2005.068809
   Costa F, 2005, GUT, V54, P364, DOI 10.1136/gut.2004.043406
   Delgado-Aros S, 2003, GASTROENTEROLOGY, V124, P1164, DOI 10.1053/gast.2003.50197
   EDWARDS FC, 1963, GUT, V4, P299, DOI 10.1136/gut.4.4.299
   Fagerhol MK, 2000, LANCET, V356, P1783, DOI 10.1016/S0140-6736(00)03224-4
   Gaya DR, 2005, QJM-INT J MED, V98, P435, DOI 10.1093/qjmed/hci069
   Ho GT, 2004, ALIMENT PHARM THER, V19, P1079, DOI 10.1111/j.1365-2036.2004.01945.x
   Järnerot G, 2005, GASTROENTEROLOGY, V128, P1805, DOI 10.1053/j.gastro.2005.03.003
   Kaiser T, 2007, GUT, V56, P1706, DOI 10.1136/gut.2006.113431
   Kane SV, 2003, AM J GASTROENTEROL, V98, P1309, DOI 10.1016/S0002-9270(03)00232-6
   Kaplan GG, 2008, GASTROENTEROLOGY, V134, P680, DOI 10.1053/j.gastro.2008.01.004
   Lees CW, 2007, ALIMENT PHARM THER, V26, P411, DOI 10.1111/j.1365-2036.2007.03383.x
   Lindgren SC, 1998, EUR J GASTROEN HEPAT, V10, P831, DOI 10.1097/00042737-199810000-00003
   Roberts SE, 2007, BMJ-BRIT MED J, V335, P1033, DOI 10.1136/bmj.39345.714039.55
   Roseth AG, 1999, SCAND J GASTROENTERO, V34, P50
   Roseth AG, 1997, DIGESTION, V58, P176, DOI 10.1159/000201441
   Roseth AG, 2004, SCAND J GASTROENTERO, V39, P1017, DOI 10.1080/00365520410007971
   SAVERYMUTTU SH, 1983, GUT, V24, P293, DOI 10.1136/gut.24.4.293
   SAVERYMUTTU SH, 1983, SCAND J GASTROENTERO, V18, P907, DOI 10.3109/00365528309182114
   Schoepfer AM, 2007, DIS COLON RECTUM, V50, P1697, DOI 10.1007/s10350-007-0303-9
   Tibble J, 2000, GUT, V47, P506, DOI 10.1136/gut.47.4.506
   Tibble JA, 2000, GASTROENTEROLOGY, V119, P15, DOI 10.1053/gast.2000.8523
   Travis SPL, 1996, GUT, V38, P905, DOI 10.1136/gut.38.6.905
   TRUELOVE SC, 1978, LANCET, V2, P1086
NR 26
TC 135
Z9 141
U1 0
U2 3
PU NATURE PUBLISHING GROUP
PI NEW YORK
PA 75 VARICK ST, 9TH FLR, NEW YORK, NY 10013-1917 USA
SN 0002-9270
EI 1572-0241
J9 AM J GASTROENTEROL
JI Am. J. Gastroenterol.
PD MAR
PY 2009
VL 104
IS 3
BP 673
EP 678
DI 10.1038/ajg.2008.119
PG 6
WC Gastroenterology & Hepatology
WE Science Citation Index Expanded (SCI-EXPANDED)
SC Gastroenterology & Hepatology
GA 416KS
UT WOS:000264005600025
PM 19262524
DA 2024-01-22
ER

PT J
AU Zahn, A
   Hinz, U
   Karner, M
   Ehehalt, R
   Stremmel, W
AF Zahn, Alexandra
   Hinz, Ulf
   Karner, Max
   Ehehalt, Robert
   Stremmel, Wolfgang
TI Health-related quality of life correlates with clinical and endoscopic
   activity indexes but not with demographic features in patients with
   ulcerative colitis
SO INFLAMMATORY BOWEL DISEASES
LA English
DT Article
DE clinical and endoscopic activity indexes; health-related quality of
   life; Inflammatory Bowel Disease Questionnaire-Deutschland;
   phosphatidylcholine; ulcerative colitis
ID INFLAMMATORY-BOWEL-DISEASE; CROHNS-DISEASE; RELIABLE MEASURE;
   QUESTIONNAIRE; VALIDATION; SURGERY; TRIAL
AB Background: Inflammatory bowel disease (IBD) impairs health-related quality of life (HRQOL). Our aim was to investigate whether the improvement in the Clinical Activity Index (CAI) and Endoscopic Activity Index (EAI) is significantly correlated with the advancement of HRQOL and its dimensions in ulcerative colitis (UC) and to assess whether demographic and disease-related factors influence patients' experience of HRQOL. This examination was performed in the context of our recently published study of the anti-inflammatory effect of phosphatidylcholine in UC.
   Methods: Sixty patients with chronic active UC were treated with phosphatidylcholine or placebo over 3 months. They were asked to complete the Inflammatory Bowel Disease Questionnaire-Deutschland (IBDQ-D) before and after the study. The correlations between CAI and EAI and IBDQ-D scores were calculated. Demographic and disease-related factors were obtained.
   Results: A statistically significant lowering of CAI and EAI after treatment in the phosphatidylcholine group led to a statistically significant improvement in HRQOL (r = -0.623, P = 0.0003 for CAI; r = -0.511, P = 0.005 for EAI). Constant disease activity indexes in the placebo group accompanied constant 14RQOL (r = -0.747, P < 0.0001 for CAI; r = -0.634, P = 0.0002 for EAI). Furthermore, besides a few exceptions, significant correlations between CAI and EAI and the 4 dimensions of the IBDQ-D could be shown. Demographic parameters did not significantly influence the IBDQ-D scores.
   Conclusions: This study points out the strong relationship between CAI and EAI and all domains of HRQOL in patients with UC. Therefore, the IBDQ-D is a valid and reliable assessment tool that reflects changes in the health status of UC patients. It is a useful measure of therapeutic efficacy and should be used in clinical trials in IBD.
C1 Univ Heidelberg Hosp, Dept Gastroenterol, D-69120 Heidelberg, Germany.
   Heidelberg Univ, Unit Documentat & Stat, Heidelberg, Germany.
   Heidelberg Univ, Dept Surg, Heidelberg, Germany.
C3 Ruprecht Karls University Heidelberg; Ruprecht Karls University
   Heidelberg; Ruprecht Karls University Heidelberg
RP Zahn, A (通讯作者)，Univ Heidelberg Hosp, Dept Gastroenterol, Neuenheimer Feld 410, D-69120 Heidelberg, Germany.
EM alexandra.zahn@med.uni-heidelberg.de
OI Ehehalt, Robert/0000-0003-4252-5801; Stremmel,
   Wolfgang/0000-0002-8545-1753
CR Borgaonkar MR, 2000, GUT, V47, P444, DOI 10.1136/gut.47.3.444
   Casellas F, 2002, QUAL LIFE RES, V11, P775, DOI 10.1023/A:1020841601110
   Casellas F, 2000, AM J GASTROENTEROL, V95, P177
   Casellas F, 2001, EUR J GASTROEN HEPAT, V13, P567, DOI 10.1097/00042737-200105000-00017
   Cuntz U, 1999, PSYCHOTHER PSYCH MED, V49, P494
   DUPUY HJ, 1984, CLIN TRIALS CARDIOVA, P170
   GUYATT G, 1989, GASTROENTEROLOGY, V96, P804, DOI 10.1016/0016-5085(89)90905-0
   Han SW, 2005, INFLAMM BOWEL DIS, V11, P24, DOI 10.1097/00054725-200501000-00004
   Han SW, 1998, SCAND J GASTROENTERO, V33, P961
   Häuser W, 2004, Z GASTROENTEROL, V42, P131, DOI 10.1055/s-2004-812835
   Hjortswang H, 1997, SCAND J GASTROENTERO, V32, P1235, DOI 10.3109/00365529709028153
   IRVINE EJ, 1994, GASTROENTEROLOGY, V106, P287, DOI 10.1016/0016-5085(94)90585-1
   IRVINE EJ, 1995, SCAND J GASTROENTERO, V30, P136, DOI 10.3109/00365529509107776
   IRVINE EJ, 1993, SCAND J GASTROENTERO, V28, P36, DOI 10.3109/00365529309098355
   Kim WH, 1999, INT J COLORECTAL DIS, V14, P52, DOI 10.1007/s003840050183
   König HH, 2002, EUR J GASTROEN HEPAT, V14, P1205
   Maunder R, 1999, CAN J GASTROENTEROL, V13, P728, DOI 10.1155/1999/701645
   Moskovitz DN, 2000, DIS COLON RECTUM, V43, P517, DOI 10.1007/BF02237197
   RACHMILEWITZ D, 1989, BMJ-BRIT MED J, V298, P82, DOI 10.1136/bmj.298.6666.82
   SINGLETON JW, 1995, DIGEST DIS SCI, V40, P931, DOI 10.1007/BF02064179
   Stremmel W, 2005, GUT, V54, P966, DOI 10.1136/gut.2004.052316
NR 21
TC 38
Z9 42
U1 0
U2 2
PU OXFORD UNIV PRESS INC
PI CARY
PA JOURNALS DEPT, 2001 EVANS RD, CARY, NC 27513 USA
SN 1078-0998
EI 1536-4844
J9 INFLAMM BOWEL DIS
JI Inflamm. Bowel Dis.
PD NOV
PY 2006
VL 12
IS 11
BP 1058
EP 1067
DI 10.1097/01.mib.0000234134.35713.d2
PG 10
WC Gastroenterology & Hepatology
WE Science Citation Index Expanded (SCI-EXPANDED)
SC Gastroenterology & Hepatology
GA 108PY
UT WOS:000242252900006
PM 17075347
DA 2024-01-22
ER

PT J
AU Dolinger, MT
   Rolfes, P
   Spencer, E
   Stoffels, G
   Dunkin, D
   Dubinsky, MC
AF Dolinger, Michael T.
   Rolfes, Priya
   Spencer, Elizabeth
   Stoffels, Guillaume
   Dunkin, David
   Dubinsky, Marla C.
TI Outcomes of Children with Inflammatory Bowel Disease who Develop
   Anti-tumour Necrosis Factor-induced Skin Reactions
SO JOURNAL OF CROHNS & COLITIS
LA English
DT Article
DE Paediatric; anti-tumour necrosis factor; ustekinumab; skin reactions;
   psoriasiform dermatitis
ID INHIBITOR-INDUCED PSORIASIS; SEVERE CROHNS-DISEASE; ANTI-TNF THERAPY;
   FACTOR-ALPHA; TH17 CELLS; ASSOCIATION; INFLIXIMAB; MODERATE;
   MANIFESTATIONS; SUSCEPTIBILITY
AB Background and Aims Anti-tumour necrosis factor [anti-TNF] induced skin reactions are common adverse events in paediatric inflammatory bowel disease [IBD]. We aimed to report on outcomes of children with anti-TNF induced skin reactions who switched to ustekinumab [UST] vs. continued anti-TNF therapy. Methods Charts were reviewed for paediatric IBD patients with anti-TNF induced skin reactions. Skin reactions, including psoriasiform dermatitis [PD], were classified as mild or severe based on a severity score. Primary outcome was frequency of skin resolution at 6 months. Secondary outcomes were combined clinical remission and skin resolution at 6 months and skin resolution at latest follow-up. Results A total of 111/638 [17%] children ([85, 21%] infliximab [IFX]; [26, 11%] adalimumab [ADA]) developed skin reactions. Eighty [72%] had PD, 25 [23%] infections, and four [4%] alopecia areata; 71 [64%] continued anti-TNF; and 40 [36%] switched to UST. In all, 73 [66%] had severe reactions and were more likely to switch to UST than if mild (37 [51%] vs. 3 [8%]; p <0.0001). Switching to UST had a higher rate and odds of resolution (29 [73%] vs. 24 [34%]; p <0.0001; odds ratio [OR] = 19.7, 95% confidence interval [CI]: 5.6, 69.5; p <0.0001) and combined remission (21 [52%] vs. 22 [31%]; p = 0.03; OR = 8.5, 95% CI: 2.5, 28.4; p = 0.0005] vs. continuing anti-TNF at 6 months. Conclusions Children who switched to UST after anti-TNF induced skin reactions were more likely to have improved outcomes than those who continued anti-TNF therapy. Future studies are needed to determine immune mechanisms of anti-TNF induced skin reactions and treatment response.
C1 [Dolinger, Michael T.; Spencer, Elizabeth; Dunkin, David; Dubinsky, Marla C.] Icahn Sch Med Mt Sinai, Dept Pediat Gastroenterol, Susan & Leonard Feinstein IBD Clin Ctr, New York, NY 10029 USA.
   [Rolfes, Priya] Icahn Sch Med Mt Sinai, Dept Pediat, New York, NY 10029 USA.
   [Stoffels, Guillaume] Icahn Sch Med Mt Sinai, Dept Biostat, New York, NY 10029 USA.
   [Dunkin, David] Icahn Sch Med Mt Sinai, Mindich Child Hlth & Dev Inst, New York, NY 10029 USA.
C3 Icahn School of Medicine at Mount Sinai; Icahn School of Medicine at
   Mount Sinai; Icahn School of Medicine at Mount Sinai; Icahn School of
   Medicine at Mount Sinai
RP Dolinger, MT (通讯作者)，Kravis Childrens Hosp Mt Sinai, Dept Pediat Gastroenterol, One Gustave L Levy Pl,Box 1656, New York, NY 10029 USA.
EM Michael.Dolinger@mssm.edu
OI Rolfes, Priya/0000-0002-4213-5187; Dolinger, Michael/0000-0002-9023-4948
CR Afzali A, 2014, J CROHNS COLITIS, V8, P480, DOI 10.1016/j.crohns.2013.10.013
   Al-Janabi A, 2020, J EUR ACAD DERMATOL, V34, P1440, DOI 10.1111/jdv.16246
   Ankersen DV, 2017, CURR OPIN CLIN NUTR, V20, P426, DOI 10.1097/MCO.0000000000000399
   Ashton JJ, 2019, ALIMENT PHARM THER, V49, P398, DOI 10.1111/apt.15094
   Baumgart DC, 2011, INFLAMM BOWEL DIS, V17, P2512, DOI 10.1002/ibd.21643
   Bertrand V, 2017, PEDIATR DERMATOL, V34, pE214, DOI 10.1111/pde.13138
   Bielecki P, 2021, NATURE, V592, P128, DOI 10.1038/s41586-021-03188-w
   Bonomo L, 2020, J DRUGS DERMATOL, V19, P328, DOI 10.36849/JDD.2020.2106
   Brown G, 2017, J AM ACAD DERMATOL, V76, P334, DOI 10.1016/j.jaad.2016.08.012
   Christophers E, 2007, CLIN DERMATOL, V25, P529, DOI 10.1016/j.clindermatol.2007.08.006
   Church PC, 2019, J CROHNS COLITIS, V13, P982, DOI 10.1093/ecco-jcc/jjz019
   Cleynen I, 2016, ANN INTERN MED, V164, P10, DOI 10.7326/M15-0729
   Cossio ML, 2020, J CUTAN MED SURG, V24, P333, DOI 10.1177/1203475420917387
   Courbette O, 2019, J PEDIATR GASTR NUTR, V69, P189, DOI 10.1097/MPG.0000000000002349
   Darrigade AS, 2017, ACTA DERM-VENEREOL, V97, P731, DOI 10.2340/00015555-2636
   Dayan JR, 2019, J PEDIATR GASTR NUTR, V69, P61, DOI 10.1097/MPG.0000000000002362
   Egeberg A, 2019, J INVEST DERMATOL, V139, P316, DOI 10.1016/j.jid.2018.07.029
   Eickstaedt JB, 2017, PEDIATR DERMATOL, V34, P253, DOI 10.1111/pde.13081
   Ellinghaus D, 2016, NAT GENET, V48, P510, DOI 10.1038/ng.3528
   Ellinghaus D, 2012, AM J HUM GENET, V90, P636, DOI 10.1016/j.ajhg.2012.02.020
   Ezzedine K, 2019, J DERMATOL, V46, P322, DOI 10.1111/1346-8138.14816
   Fréling E, 2015, AM J GASTROENTEROL, V110, P1186, DOI 10.1038/ajg.2015.205
   Hellstrom AE, 2016, SCAND J GASTROENTERO, V51, P563, DOI 10.3109/00365521.2015.1125524
   Hemminki K, 2010, AM J GASTROENTEROL, V105, P139, DOI 10.1038/ajg.2009.496
   Huang VWM, 2015, CAN J GASTROENTEROL, V29, P35, DOI 10.1155/2015/428702
   Hyams J, 2007, GASTROENTEROLOGY, V132, P863, DOI 10.1053/j.gastro.2006.12.003
   Hyams J, 2012, CLIN GASTROENTEROL H, V10, P391, DOI 10.1016/j.cgh.2011.11.026
   Hyams JS, 2012, GASTROENTEROLOGY, V143, P365, DOI 10.1053/j.gastro.2012.04.046
   Lambert JLW, 2021, J CLIN MED, V10, DOI 10.3390/jcm10051040
   LEE FI, 1990, AM J GASTROENTEROL, V85, P962
   Levine A, 2011, INFLAMM BOWEL DIS, V17, P1314, DOI 10.1002/ibd.21493
   Lewis JD, 2008, INFLAMM BOWEL DIS, V14, P1660, DOI 10.1002/ibd.20520
   Li WQ, 2013, ANN RHEUM DIS, V72, P1200, DOI 10.1136/annrheumdis-2012-202143
   Liang SC, 2006, J EXP MED, V203, P2271, DOI 10.1084/jem.20061308
   Mälkönen T, 2014, INFLAMM BOWEL DIS, V20, P1309, DOI 10.1097/MIB.0000000000000088
   Pugliese D, 2015, ALIMENT PHARM THER, V42, P880, DOI 10.1111/apt.13352
   Schmechel S, 2008, INFLAMM BOWEL DIS, V14, P204, DOI 10.1002/ibd.20315
   Segaert S, 2017, AM J CLIN DERMATOL, V18, P771, DOI 10.1007/s40257-017-0296-7
   Simpson EL, 2016, NEW ENGL J MED, V375, P2335, DOI 10.1056/NEJMoa1610020
   Sridhar S, 2018, INFLAMM BOWEL DIS, V24, P2086, DOI 10.1093/ibd/izy112
   Tillack C, 2014, GUT, V63, P567, DOI 10.1136/gutjnl-2012-302853
   Turner D, 2021, GASTROENTEROLOGY, V160, P1570, DOI 10.1053/j.gastro.2020.12.031
   Vedak P, 2016, ALIMENT PHARM THER, V43, P697, DOI 10.1111/apt.13542
   Walters TD, 2014, GASTROENTEROLOGY, V146, P383, DOI 10.1053/j.gastro.2013.10.027
NR 44
TC 5
Z9 5
U1 0
U2 2
PU OXFORD UNIV PRESS
PI OXFORD
PA GREAT CLARENDON ST, OXFORD OX2 6DP, ENGLAND
SN 1873-9946
EI 1876-4479
J9 J CROHNS COLITIS
JI J. Crohns Colitis
PD SEP 8
PY 2022
VL 16
IS 9
BP 1420
EP 1427
DI 10.1093/ecco-jcc/jjac055
EA MAY 2022
PG 8
WC Gastroenterology & Hepatology
WE Science Citation Index Expanded (SCI-EXPANDED)
SC Gastroenterology & Hepatology
GA 4J4BG
UT WOS:000796624000001
PM 35390140
DA 2024-01-22
ER

PT J
AU Zhang, XF
   Guan, XX
   Tang, YJ
   Sun, JF
   Wang, XK
   Wang, WD
   Fan, JM
AF Zhang, Xiao-Feng
   Guan, Xiao-Xian
   Tang, Yu-Jun
   Sun, Jin-Feng
   Wang, Xiao-Kai
   Wang, Wei-Dong
   Fan, Jian-Ming
TI Clinical effects and gut microbiota changes of using probiotics,
   prebiotics or synbiotics in inflammatory bowel disease: a systematic
   review and meta-analysis
SO EUROPEAN JOURNAL OF NUTRITION
LA English
DT Review
DE Probiotics; Prebiotics; Synbiotics; Inflammatory bowel disease;
   Remission; Gut microbiota
ID ACTIVE ULCERATIVE-COLITIS; CROHNS-DISEASE; DOUBLE-BLIND; MAINTAINING
   REMISSION; LACTOBACILLUS GG; FERMENTED MILK; PLACEBO; EFFICACY; THERAPY;
   TRIAL
AB Purpose Probiotics have been reported to be beneficial for inflammatory bowel disease (IBD), but the types, number of strains, dosage, and intervention time of probiotics used remain controversial. Furthermore, the changes of gut microbiota in IBD's patients are also intriguing. Thus, this meta-analysis was to explore the clinical effects and gut microbiota changes of using probiotics, prebiotics and synbiotics in IBD. Methods The search was performed in PubMed, Web of Science and the Cochrane library from inception to April 2020. Qualified randomized controlled trials were included. IBD's remission rate, disease activity index and recurrence rate were extracted and analyzed. Changes in the gut microbiota of patients with IBD are comprehensively described. Results Thirty-eight articles were included. Probiotics, prebiotics and synbiotics can induce/maintain IBD's remission and reduce ulcerative colitis (UC) disease activity index (RR = 1.13, 95% CI 1.02, 1.26, P < 0.05; SMD = 1.00, 95% CI 0.27, 1.73, P < 0.05). In subgroup analyses of IBD remission rate and UC disease activity index, we obtained some statistically significant results in some subgroup (P < 0.05). To some extent, probiotic supplements can increase the number of beneficial bacteria (especially Bifidobacteria) in the intestinal tract of patients with IBD. Conclusions Our results support the treatment of IBD (especially UC) with pro/pre/synbiotics, and synbiotics are more effective. Probiotic supplements that are based on Lactobacillus and Bifidobacterium or more than one strain are more likely to be beneficial for IBD remission. The dose of 10(10)-10(12) CFU/day may be a reference range for using probiotics to relieve IBD.
C1 [Zhang, Xiao-Feng; Guan, Xiao-Xian; Tang, Yu-Jun; Sun, Jin-Feng; Wang, Xiao-Kai; Wang, Wei-Dong; Fan, Jian-Ming] Zhengzhou Univ, Coll Publ Hlth, Dept Nutr & Food Hyg, 100 Kexue Ave, Zhengzhou 450001, Henan, Peoples R China.
C3 Zhengzhou University
RP Fan, JM (通讯作者)，Zhengzhou Univ, Coll Publ Hlth, Dept Nutr & Food Hyg, 100 Kexue Ave, Zhengzhou 450001, Henan, Peoples R China.
EM fan5746067@126.com
RI SUN, JIN/GPX-9641-2022
OI Wang, Wei-Dong/0000-0002-9118-1411; Zhang,
   Xiao-Feng/0009-0002-5038-9272; Guan, Xiao-Xian/0000-0002-7571-6981;
   Zhang, Xiao-Feng/0000-0002-1998-9539
FU National Natural Science Foundation of China [31372453]; Henan Institute
   of Science and Technology [152102310260]
FX This research was financially supported by the National Natural Science
   Foundation of China (31372453) and Henan Institute of Science and
   Technology (152102310260). The assistance of the staff is gratefully
   acknowledged.
CR Abraham BP, 2017, GASTROENTEROL CLIN N, V46, P769, DOI 10.1016/j.gtc.2017.08.003
   Aggeletopoulou I, 2019, MICROB PATHOGENESIS, V137, DOI 10.1016/j.micpath.2019.103774
   Alatab S, 2020, LANCET GASTROENTEROL, V5, P17, DOI 10.1016/S2468-1253(19)30333-4
   Altun HK, 2019, TURK J GASTROENTEROL, V30, P313, DOI 10.5152/tjg.2019.18356
   Amiriani Taghi, 2020, Middle East J Dig Dis, V12, P27, DOI 10.15171/mejdd.2020.160
   Angelino D, 2019, J NUTR, V149, P1714, DOI 10.1093/jn/nxz071
   Astó E, 2019, NUTRIENTS, V11, DOI 10.3390/nu11020293
   Benjamin JL, 2011, GUT, V60, P923, DOI 10.1136/gut.2010.232025
   Bjarnason I, 2019, INFLAMMOPHARMACOLOGY, V27, P465, DOI 10.1007/s10787-019-00595-4
   Bourreille A, 2013, CLIN GASTROENTEROL H, V11, P982, DOI 10.1016/j.cgh.2013.02.021
   Bousvaros A, 2005, INFLAMM BOWEL DIS, V11, P833, DOI 10.1097/01.MIB.0000175905.00212.2c
   Casellas F, 2007, ALIMENT PHARM THER, V25, P1061, DOI 10.1111/j.1365-2036.2007.03288.x
   Celiberto LS, 2018, NUTRIENTS, V10, DOI 10.3390/nu10111684
   Celiberto LS, 2017, CRIT REV FOOD SCI, V57, P1759, DOI 10.1080/10408398.2014.941457
   Chen MY, 2019, MEDICINE, V98, DOI 10.1097/MD.0000000000017955
   Coqueiro AY, 2019, INT J FOOD SCI NUTR, V70, P20, DOI 10.1080/09637486.2018.1477123
   Cruz BCS, 2020, NUTR REV, V78, P667, DOI 10.1093/nutrit/nuz087
   Cui HH, 2004, WORLD J GASTROENTERO, V10, P1521
   Emamie AD, 2021, J APPL MICROBIOL, V130, P1823, DOI 10.1111/jam.14907
   De Preter V, 2013, CLIN TRANSL GASTROEN, V4, DOI 10.1038/ctg.2012.24
   Derwa Y, 2017, ALIMENT PHARM THER, V46, P389, DOI 10.1111/apt.14203
   Fan H, 2019, TURK J GASTROENTEROL, V30, P680, DOI 10.5152/tjg.2019.18426
   Fujiya M, 2014, CLIN J GASTROENTEROL, V7, P1, DOI 10.1007/s12328-013-0440-8
   Furrie E, 2005, GUT, V54, P242, DOI 10.1136/gut.2004.044834
   Ganji-Arjenaki M, 2018, J CELL PHYSIOL, V233, P2091, DOI 10.1002/jcp.25911
   Ghouri YA, 2014, CLIN EXP GASTROENTER, V7, P473, DOI 10.2147/CEG.S27530
   Gibson GR, 2017, NAT REV GASTRO HEPAT, V14, P491, DOI 10.1038/nrgastro.2017.75
   Glassner KL, 2020, J ALLERGY CLIN IMMUN, V145, P16, DOI 10.1016/j.jaci.2019.11.003
   Guslandi M, 2000, DIGEST DIS SCI, V45, P1462, DOI 10.1023/A:1005588911207
   Guzman-Prado Y, 2020, INFLAMM BOWEL DIS, V26, P1819, DOI 10.1093/ibd/izaa087
   Hafer A, 2007, BMC GASTROENTEROL, V7, DOI 10.1186/1471-230X-7-36
   Haseeb M, 2020, StatPearls
   Higgins J., 2011, COCHRANE DB SYST REV, V5.1.0 ed.
   Higgins JPT, 2011, BMJ-BRIT MED J, V343, DOI 10.1136/bmj.d5928
   Hu YC, 2022, J MATERN-FETAL NEO M, V35, P187, DOI 10.1080/14767058.2020.1712714
   Huang M, 2018, PAK J PHARM SCI, V31, P2891
   Ishikawa H, 2003, J AM COLL NUTR, V22, P56, DOI 10.1080/07315724.2003.10719276
   Ishikawa H, 2011, DIGESTION, V84, P128, DOI 10.1159/000322977
   Jairath V, 2020, LANCET GASTROENTEROL, V5, P2, DOI 10.1016/S2468-1253(19)30358-9
   Jakubczyk D, 2020, NUTRIENTS, V12, DOI 10.3390/nu12071973
   Jiang Yong, 2016, Chronic Dis Transl Med, V2, P34, DOI 10.1016/j.cdtm.2016.07.002
   Joossens M, 2012, GUT, V61, P958, DOI 10.1136/gutjnl-2011-300413
   Kaplan GG, 2015, NAT REV GASTRO HEPAT, V12, P720, DOI 10.1038/nrgastro.2015.150
   Kato K, 2004, ALIMENT PHARM THER, V20, P1133, DOI 10.1111/j.1365-2036.2004.02268.x
   Kruis W, 1997, ALIMENT PHARM THER, V11, P853, DOI 10.1046/j.1365-2036.1997.00225.x
   Kruis W, 2004, GUT, V53, P1617, DOI 10.1136/gut.2003.037747
   Li Guohua, 2012, Gastroenterol Res Pract, V2012, P404752, DOI 10.1155/2012/404752
   Mak WY, 2020, J GASTROEN HEPATOL, V35, P380, DOI 10.1111/jgh.14872
   Mardini HE, 2014, INFLAMM BOWEL DIS, V20, P1562, DOI 10.1097/MIB.0000000000000084
   Matsuoka K, 2018, DIGEST DIS SCI, V63, P1910, DOI 10.1007/s10620-018-4946-2
   Miele E, 2009, AM J GASTROENTEROL, V104, P437, DOI 10.1038/ajg.2008.118
   Mohanty D, 2018, FOOD BIOSCI, V26, P152, DOI 10.1016/j.fbio.2018.10.008
   Moher D, 2009, PLOS MED, V6, DOI [10.1371/journal.pmed.1000097, 10.1016/j.ijsu.2010.07.299, 10.1136/bmj.i4086, 10.1016/j.ijsu.2010.02.007, 10.1136/bmj.b2535, 10.1186/2046-4053-4-1, 10.1136/bmj.b2700]
   Pandey KR, 2015, J FOOD SCI TECH MYS, V52, P7577, DOI 10.1007/s13197-015-1921-1
   Peng LJ, 2019, BIOSCIENCE REP, V39, DOI 10.1042/BSR20180943
   Petersen AM, 2014, J CROHNS COLITIS, V8, P1498, DOI 10.1016/j.crohns.2014.06.001
   Plaza-Diaz J, 2019, ADV NUTR, V10, pS49, DOI 10.1093/advances/nmy063
   Rembacken BJ, 1999, LANCET, V354, P635, DOI 10.1016/S0140-6736(98)06343-0
   Rufino MN, 2018, J NUTR BIOCHEM, V62, P1, DOI 10.1016/j.jnutbio.2018.05.016
   Sanchez-Morales Adhara, 2019, Rev Med Inst Mex Seguro Soc, V57, P9
   Schultz M, 2004, BMC GASTROENTEROL, V4, DOI 10.1186/1471-230X-4-5
   Shadnoush Mahdi, 2015, Korean J Gastroenterol, V65, P215, DOI 10.4166/kjg.2015.65.4.215
   Shen J, 2014, INFLAMM BOWEL DIS, V20, P21, DOI 10.1097/01.MIB.0000437495.30052.be
   Shinde T, 2019, NUTRIENTS, V11, DOI 10.3390/nu11040818
   Sood A, 2009, CLIN GASTROENTEROL H, V7, P1202, DOI 10.1016/j.cgh.2009.07.016
   Steed H, 2010, ALIMENT PHARM THER, V32, P872, DOI 10.1111/j.1365-2036.2010.04417.x
   Su H, 2018, EXP THER MED, V16, P2999, DOI 10.3892/etm.2018.6559
   Tamaki H, 2016, DIGEST ENDOSC, V28, P67, DOI 10.1111/den.12553
   Tursi A, 2004, MED SCI MONITOR, V10, pPI126
   Tursi A, 2010, AM J GASTROENTEROL, V105, P2218, DOI 10.1038/ajg.2010.218
   Wildt S, 2011, J CROHNS COLITIS, V5, P115, DOI 10.1016/j.crohns.2010.11.004
   Yilmaz I, 2019, TURK J GASTROENTEROL, V30, P242, DOI 10.5152/tjg.2018.18227
   Yoshimatsu Y, 2015, WORLD J GASTROENTERO, V21, P5985, DOI 10.3748/wjg.v21.i19.5985
   Zheng HJ, 2021, CRIT REV FOOD SCI, V61, P577, DOI 10.1080/10408398.2020.1740645
   Zocco MA, 2006, ALIMENT PHARM THER, V23, P1567, DOI 10.1111/j.1365-2036.2006.02927.x
NR 75
TC 67
Z9 72
U1 16
U2 100
PU SPRINGER HEIDELBERG
PI HEIDELBERG
PA TIERGARTENSTRASSE 17, D-69121 HEIDELBERG, GERMANY
SN 1436-6207
EI 1436-6215
J9 EUR J NUTR
JI Eur. J. Nutr.
PD AUG
PY 2021
VL 60
IS 5
BP 2855
EP 2875
DI 10.1007/s00394-021-02503-5
EA FEB 2021
PG 21
WC Nutrition & Dietetics
WE Science Citation Index Expanded (SCI-EXPANDED)
SC Nutrition & Dietetics
GA TI0VN
UT WOS:000616062800003
PM 33555375
HC Y
HP N
DA 2024-01-22
ER

PT J
AU Gracie, DJ
   Hamlin, PJ
   Ford, AC
AF Gracie, Dowd J.
   Hamlin, P. John
   Ford, Alexander C.
TI The influence of the brain-gut axis in inflammatory bowel disease and
   possible implications for treatment
SO LANCET GASTROENTEROLOGY & HEPATOLOGY
LA English
DT Review
ID QUALITY-OF-LIFE; FECAL MICROBIOTA TRANSPLANTATION;
   BIFIDOBACTERIUM-LONGUM NCC3001; C-REACTIVE PROTEIN; IBS-LIKE SYMPTOMS;
   ULCERATIVE-COLITIS; CROHNS-DISEASE; PERCEIVED STRESS; DOUBLE-BLIND;
   PSYCHOLOGICAL COMORBIDITY
AB Brain-gut interactions affect psychological wellbeing and symptom reporting in functional gastrointestinal disorders; the presence of anxiety or depression is associated with the development of new-onset gastrointestinal symptoms, and the presence of gastrointestinal symptoms is associated with the development of psychological disorders de novo. In inflammatory bowel diseases (IBD), the reporting of irritable bowel syndrome (IBS)-type symptoms by patients with quiescent disease is common, and is associated with psychological disorders, impaired quality of life, and increased health-care use. In IBD, data from observational studies suggest that psychological disorders might be associated with relapse of disease activity, and that inflammatory activity is associated with the development of new psychological disorders, as has been described for functional gastrointestinal disorders such as IBS and functional dyspepsia. The brain-gut axis provides the physiological link between the CNS and gastrointestinal tract that might facilitate these relationships. In IBS, treatments targeting disordered brain-gut axis activity, including psychological therapies and antidepressants, might lead to improved symptoms and quality of life. However in IBD, the benefit of these treatments is less certain because of a scarcity of interventional studies. Despite the scarcity of trials, observational data suggest that the effect of disordered brain-gut axis activity in IBD is substantial, and scope remains for further well designed trials of psychological therapies and antidepressants, particularly in the subset of patients who have coexistent psychological disorders, or in those who report IBS-type symptoms. Integrating these treatments into a biopsychosocial model of care has the potential to improve both psychological wellbeing and quality of life in some patients with IBD, reducing healthcare use and altering the natural history of disease.
C1 [Gracie, Dowd J.; Hamlin, P. John; Ford, Alexander C.] Leeds Teaching Hosp Natl Hlth Serv Trust, St Jamess Univ Hosp, Leeds Gastroenterol Inst, Leeds LS9 7TF, W Yorkshire, England.
[truncated: 3,898,243 more chars]
