# Supplementary material for: Worldwide research trends in Crohn’s disease treatment over the past 2 decades: a bibliometric analysis
Source: Front Pharmacol. 2024 Oct 8;15:1441785. doi: 10.3389/fphar.2024.1441785 (PMC11493645; doi:10.3389/fphar.2024.1441785)
Supplement: Supplementary file 2 [file DataSheet2.zip › raw data 2/download_46.txt]

FN Clarivate Analytics Web of Science
VR 1.0
PT J
AU Vijayvargiya, P
   Izundegui, DG
   Calderon, G
   Tawfic, S
   Batbold, S
   Saifuddin, H
   Duggan, P
   Melo, V
   Thomas, T
   Heeney, M
   Beyde, A
   Miller, J 
   Valles, K
   Oyemade, K
   Brant, JF
   Atieh, J
   Donato, LJ
   Camilleri, M
AF Vijayvargiya, Priya
   Gonzalez Izundegui, Daniel
   Calderon, Gerardo
   Tawfic, Sarah
   Batbold, Sarah
   Saifuddin, Hiba
   Duggan, Patrick
   Melo, Valeria
   Thomas, Taylor
   Heeney, Megan
   Beyde, Adrian
   Miller, James, Jr.
   Valles, Kenneth
   Oyemade, Kafayat
   Brant, Joseph F.
   Atieh, Jessica
   Donato, Leslie J.
   Camilleri, Michael
TI Increased Fecal Bile Acid Excretion in a Significant Subset of Patients
   with Other Inflammatory Diarrheal Diseases
SO DIGESTIVE DISEASES AND SCIENCES
LA English
DT Article
DE Microscopic; Collagenous; Lymphocytic; Crohn&apos; s; Ulcerative;
   Celiac; Colitis
ID CELIAC-DISEASE; COLLAGENOUS COLITIS; MICROSCOPIC COLITIS; VILLOUS
   ATROPHY; TERMINAL ILEUM; MALABSORPTION; ILEOSCOPY; PLASMA
AB Background Increased fecal bile acid excretion (IBAX) occurs in a third of patients with functional diarrhea. Aims To assess the prevalence of IBAX in benign inflammatory intestinal and colonic diseases presenting with chronic diarrhea. Methods All patients with known inflammatory diseases or resections who underwent 48 h fecal fat and BA testing for chronic diarrhea at a single center were included. Quiescent disease was based on clinical evaluation and serum, endoscopic and imaging studies. IBAX was defined by: > 2337 mu mol total BA/48 h; or primary fecal BAs > 10%; or > 4% primary BA plus > 1000 mu mol total BA /48 h. Demographics, fecal weight, fecal fat, stool frequency and consistency were collected. Nonparametric statistical analyses were used for group comparisons. Results Sixty patients had celiac disease (51 quiescent, 9 active), 66 microscopic colitis (MC: 34 collagenous, 32 lymphocytic), 18 ulcerative colitis (UC), and 47 Crohn's disease (CD). Overall, fecal fat, 48 h stool weight, frequency and consistency were not different among subgroups except for inflammatory bowel disease (IBD) based on disease location. Almost 50% patients with celiac disease and MC had IBAX, with a greater proportion with increased primary fecal BA. Among UC patients, rates of IBAX were higher with pancolonic disease. A high proportion of patients with ileal resection or CD affecting ileum or colon had IBAX. IBAX was present even with quiescent inflammation in UC or CD. Conclusions A significant subset of patients with MC, quiescent celiac disease and IBD had increased fecal BA excretion, a potential additional therapeutic target for persistent diarrhea.
C1 [Vijayvargiya, Priya; Gonzalez Izundegui, Daniel; Calderon, Gerardo; Atieh, Jessica; Camilleri, Michael] Mayo Clin, Div Gastroenterol & Hepatol, Clin Enter Neurosci Translat & Epidemiol Res CENR, 200 First St SW Charlton Bldg,Rm 8-110, Rochester, MN 55905 USA.
   [Tawfic, Sarah; Batbold, Sarah; Saifuddin, Hiba; Duggan, Patrick; Melo, Valeria; Thomas, Taylor; Heeney, Megan; Beyde, Adrian; Miller, James, Jr.; Valles, Kenneth; Oyemade, Kafayat; Brant, Joseph F.] Mayo Clin & Mayo Grad Sch Med, Rochester, MN USA.
   [Donato, Leslie J.] Mayo Clin, Dept Lab Med & Pathol, Rochester, MN 55905 USA.
C3 Mayo Clinic; Mayo Clinic; Mayo Clinic
RP Camilleri, M (通讯作者)，Mayo Clin, Div Gastroenterol & Hepatol, Clin Enter Neurosci Translat & Epidemiol Res CENR, 200 First St SW Charlton Bldg,Rm 8-110, Rochester, MN 55905 USA.
EM camilleri.michael@mayo.edu
FU National Institutes of Health [R01-DK115950]
FX This work was supported by grant R01-DK115950 from National Institutes
   of Health to Michael Camilleri.
CR CAMILLERI M, 1982, DIGEST DIS SCI, V27, P865, DOI 10.1007/BF01316567
   CAMILLERI M, 1980, DIGEST DIS SCI, V25, P433, DOI 10.1007/BF01395507
   Dickey W, 2004, SCAND J GASTROENTERO, V39, P665, DOI 10.1080/00365520410004901
   EJDERHAMN J, 1992, J PEDIATR GASTR NUTR, V14, P443, DOI 10.1097/00005176-199205000-00012
   Fernández-Bañares F, 2001, DIGEST DIS SCI, V46, P2231, DOI 10.1023/A:1011927302076
   FROMM H, 1986, CLIN GASTROENTEROL, V15, P567
   HAMILTON I, 1986, GUT, V27, P1394, DOI 10.1136/gut.27.11.1394
   Hopper AD, 2006, DIGEST LIVER DIS, V38, P815, DOI 10.1016/j.dld.2006.04.003
   HWANG WS, 1989, J CLIN GASTROENTEROL, V11, P216, DOI 10.1097/00004836-198904000-00021
   Marteau P, 1997, GUT, V41, P561, DOI 10.1136/gut.41.4.561
   MEKHJIAN HS, 1979, DIGEST DIS SCI, V24, P545, DOI 10.1007/BF01489324
   Padmanabhan V, 2003, MODERN PATHOL, V16, P115, DOI 10.1097/01.MP.0000051990.80904.AF
   Pardi DS, 2017, AM J GASTROENTEROL, V112, P77, DOI 10.1038/ajg.2016.477
   SANDBORN WJ, 1995, DIGEST DIS SCI, V40, P1474, DOI 10.1007/BF02285195
   SPILLER RC, 1987, CLIN SCI, V72, P217, DOI 10.1042/cs0720217
   Tagliacozzi D, 2003, CLIN CHEM LAB MED, V41, P1633, DOI 10.1515/CCLM.2003.247
   Tomei E, 2006, J MAGN RESON IMAGING, V24, P625, DOI 10.1002/jmri.20664
   Tomei E, 2012, J MAGN RESON IMAGING, V36, P183, DOI 10.1002/jmri.23625
   Trecca A, 2009, SCAND J GASTROENTERO, V44, P320, DOI 10.1080/00365520802538237
   Vijayvargiya P, 2020, GASTROENTEROLOGY, V159, P1952, DOI 10.1053/j.gastro.2020.07.001
   VUORISTO M, 1987, SCAND J GASTROENTERO, V22, P289, DOI 10.3109/00365528709078593
   Wedlake L, 2009, ALIMENT PHARM THER, V30, P707, DOI 10.1111/j.1365-2036.2009.04081.x
   Wong BS, 2012, CLIN GASTROENTEROL H, V10, P1009, DOI 10.1016/j.cgh.2012.05.006
   Yusoff IF, 2002, J GASTROEN HEPATOL, V17, P276, DOI 10.1046/j.1440-1746.2002.02686.x
NR 24
TC 8
Z9 9
U1 0
U2 1
PU SPRINGER
PI DORDRECHT
PA VAN GODEWIJCKSTRAAT 30, 3311 GZ DORDRECHT, NETHERLANDS
SN 0163-2116
EI 1573-2568
J9 DIGEST DIS SCI
JI Dig. Dis. Sci.
PD JUN
PY 2022
VL 67
IS 6
BP 2413
EP 2419
DI 10.1007/s10620-021-06993-5
EA APR 2021
PG 7
WC Gastroenterology & Hepatology
WE Science Citation Index Expanded (SCI-EXPANDED)
SC Gastroenterology & Hepatology
GA 1V2LY
UT WOS:000642346200001
PM 33886031
OA Green Accepted
DA 2024-01-22
ER

PT J
AU Chiu, HF
   Venkatakrishnan, K
   Golovinskaia, O
   Wang, CK
AF Chiu, Hui-Fang
   Venkatakrishnan, Kamesh
   Golovinskaia, Oksana
   Wang, Chin-Kun
TI Gastroprotective Effects of Polyphenols against Various
   Gastro-Intestinal Disorders: A Mini-Review with Special Focus on
   Clinical Evidence
SO MOLECULES
LA English
DT Review
DE polyphenols; biotransformation; gastrointestinal diseases;
   gastroprotective; curcumin; resveratrol
ID GREEN TEA POLYPHENOLS; HELICOBACTER-PYLORI ACTIVITY; GUT MICROBIOTA;
   (-)-EPIGALLOCATECHIN GALLATE; EPIGALLOCATECHIN GALLATE; INDUCED
   GASTRITIS; CANCER CELLS; DOUBLE-BLIND; EGCG; BIOTRANSFORMATION
AB Polyphenols are classified as an organic chemical with phenolic units that display an array of biological functions. However, polyphenols have very low bioavailability and stability, which make polyphenols a less bioactive compound. Many researchers have indicated that several factors might affect the efficiency and the metabolism (biotransformation) of various polyphenols, which include the gut microbiota, structure, and physical properties as well as its interactions with other dietary nutrients (macromolecules). Hence, this mini-review covers the two-way interaction between polyphenols and gut microbiota (interplay) and how polyphenols are metabolized (biotransformation) to produce various polyphenolic metabolites. Moreover, the protective effects of numerous polyphenols and their metabolites against various gastrointestinal disorders/diseases including gastritis, gastric cancer, colorectal cancer, inflammatory bowel disease (IBD) like ulcerative colitis (UC), Crohn's disease (CD), and irritable bowel syndrome (IBS) like celiac disease (CED) are discussed. For this review, the authors chose only a few popular polyphenols (green tea polyphenol, curcumin, resveratrol, quercetin), and a discussion of their proposed mechanism underpinning the gastroprotection was elaborated with a special focus on clinical evidence. Overall, this contribution would help the general population and science community to identify a potent polyphenol with strong antioxidant, anti-inflammatory, anti-cancer, prebiotic, and immunomodulatory properties to combat various gut-related diseases or disorders (complementary therapy) along with modified lifestyle pattern and standard gastroprotective drugs. However, the data from clinical trials are much limited and hence many large-scale clinical trials should be performed (with different form/metabolites and dose) to confirm the gastroprotective activity of the above-mentioned polyphenols and their metabolites before recommendation.
C1 [Chiu, Hui-Fang] Taichung Hosp, Minist Hlth & Welf, Dept Chinese Med, Taichung 40301, Taiwan.
   [Venkatakrishnan, Kamesh; Wang, Chin-Kun] Chung Shan Med Univ, Sch Nutr, 110,Sect 1,Jianguo North Rd, Taichung 40201, Taiwan.
   [Golovinskaia, Oksana] ITMO Univ, Dept Food Biotechnol, 9 Lomonosova St, St Petersburg 191002, Russia.
C3 Chung Shan Medical University; ITMO University
RP Wang, CK (通讯作者)，Chung Shan Med Univ, Sch Nutr, 110,Sect 1,Jianguo North Rd, Taichung 40201, Taiwan.
EM huifangchiu@yahoo.com.tw; biochemkamesh@gmail.com; oksana2187@mail.ru;
   wck@csmu.edu.tw
CR Abbas M, 2017, INT J FOOD PROP, V20, P1689, DOI 10.1080/10942912.2016.1220393
   Adami GR, 2020, MOLECULES, V25, DOI 10.3390/molecules25204753
   Adebooye OC, 2018, J FOOD BIOCHEM, V42, DOI 10.1111/jfbc.12519
   Adhami VM, 2007, CLIN CANCER RES, V13, P1611, DOI 10.1158/1078-0432.CCR-06-2269
   Adiwidjaja J, 2017, EXPERT OPIN DRUG MET, V13, P953, DOI 10.1080/17425255.2017.1360279
   Afzal M, 2015, INFLAMMOPHARMACOLOGY, V23, P151, DOI 10.1007/s10787-015-0236-1
   Almatroodi SA, 2020, MOLECULES, V25, DOI 10.3390/molecules25143146
   Alrafas HR, 2019, J LEUKOCYTE BIOL, V106, P467, DOI 10.1002/JLB.3A1218-476RR
   Amasheh M, 2008, J NUTR, V138, P1067, DOI 10.1093/jn/138.6.1067
   Askari G, 2012, J RES MED SCI, V17, P637
   Barbalho SM, 2019, COMPLEMENT THER MED, V43, P148, DOI 10.1016/j.ctim.2019.01.015
   Berman AY, 2017, NPJ PRECIS ONCOL, V1, DOI 10.1038/s41698-017-0038-6
   Bohn T, 2014, NUTR REV, V72, P429, DOI 10.1111/nure.12114
   Boyanova L, 2015, DIAGN MICR INFEC DIS, V82, P85, DOI 10.1016/j.diagmicrobio.2015.03.001
   Cai X, 2013, CURR MED CHEM, V20, P2572, DOI 10.2174/09298673113209990120
   Carding Simon, 2015, Microbial Ecology in Health and Disease, V26, P26191, DOI 10.3402/mehd.v26.26191
   Carmody RN, 2014, J CLIN INVEST, V124, P4173, DOI 10.1172/JCI72335
   Carrasco-Pozo C, 2016, J NUTR BIOCHEM, V27, P289, DOI 10.1016/j.jnutbio.2015.09.016
   Carroll RE, 2011, CANCER PREV RES, V4, P354, DOI 10.1158/1940-6207.CAPR-10-0098
   Catinean A, 2018, PEERJ, V6, DOI 10.7717/peerj.4465
   Chiu HF, 2021, PROBIOTICS ANTIMICRO, V13, P624, DOI 10.1007/s12602-020-09728-6
   Chiu HF, 2020, J TRADIT COMPL MED, V10, P434, DOI 10.1016/j.jtcme.2020.03.008
   Chiu HF, 2016, FOOD FUNCT, V7, P893, DOI 10.1039/c5fo01271f
   Choi EJ, 2003, EUR J PHARMACOL, V482, P281, DOI 10.1016/j.ejphar.2003.09.067
   Choudhari AS, 2020, FRONT PHARMACOL, V11, DOI 10.3389/fphar.2020.00175
   Coimbra M, 2011, INT J PHARMACEUT, V416, P433, DOI 10.1016/j.ijpharm.2011.01.056
   Cueva C, 2017, MOLECULES, V22, DOI 10.3390/molecules22010099
   Darband SG, 2018, J CELL PHYSIOL, V233, P6544, DOI 10.1002/jcp.26595
   Davoodvandi A, 2020, J FOOD BIOCHEM, V44, DOI 10.1111/jfbc.13374
   Di Mario F, 2007, HELICOBACTER, V12, P238, DOI 10.1111/j.1523-5378.2007.00497.x
   Dias R, 2021, TRENDS FOOD SCI TECH, V107, P213, DOI 10.1016/j.tifs.2020.10.033
   Dryden GW, 2013, INFLAMM BOWEL DIS, V19, P1904, DOI 10.1097/MIB.0b013e31828f5198
   Du GJ, 2012, NUTRIENTS, V4, P1679, DOI 10.3390/nu4111679
   Ekström AM, 2011, ANN ONCOL, V22, P438, DOI 10.1093/annonc/mdq390
   Eteberria U, 2015, J NUTR BIOCHEM, V26, P651, DOI 10.1016/j.jnutbio.2015.01.002
   Filosa S, 2018, NEURAL REGEN RES, V13, P2055, DOI 10.4103/1673-5374.241429
   Garcea G, 2005, CANCER EPIDEM BIOMAR, V14, P120
   Gupta A, 2013, ADV FOOD NUTR RES, V69, P183, DOI 10.1016/B978-0-12-410540-9.00004-1
   Haghi A, 2017, J GASTROINTEST CANC, V48, P314, DOI 10.1007/s12029-017-9997-7
   Hanai H, 2006, CLIN GASTROENTEROL H, V4, P1502, DOI 10.1016/j.cgh.2006.08.008
   Hasan M, 2014, INT J PHARMACEUT, V461, P519, DOI 10.1016/j.ijpharm.2013.12.007
   Honari M, 2019, CANCER CELL INT, V19, DOI 10.1186/s12935-019-0906-y
   Hu YL, 2019, BIOMED RES INT, V2019, DOI 10.1155/2019/5403761
   Ji Q, 2015, BMC CANCER, V15, DOI 10.1186/s12885-015-1119-y
   Jiang J, 2016, INT J CLIN EXP MED, V9, P2479
   Jin JS, 2012, MICROBIOL IMMUNOL, V56, P729, DOI 10.1111/j.1348-0421.2012.00502.x
   Jing XP, 2016, ONCOL REP, V35, P472, DOI 10.3892/or.2015.4384
   Kaulmann A, 2016, OXID MED CELL LONGEV, V2016, DOI 10.1155/2016/9346470
   Kim Chang H, 2014, Immune Netw, V14, P277, DOI 10.4110/in.2014.14.6.277
   Kim HS, 2004, ANTICANCER RES, V24, P747
   Kim HJ, 2010, J AGR FOOD CHEM, V58, P8643, DOI 10.1021/jf101510z
   Koosirirat C, 2010, INT IMMUNOPHARMACOL, V10, P815, DOI 10.1016/j.intimp.2010.04.021
   Koushki M, 2018, FOOD SCI NUTR, V6, P2473, DOI 10.1002/fsn3.855
   Kressler J, 2011, MED SCI SPORT EXER, V43, P2396, DOI 10.1249/MSS.0b013e31822495a7
   Kundu P, 2011, PLOS ONE, V6, DOI 10.1371/journal.pone.0016306
   Kunnumakkara AB, 2008, CANCER LETT, V269, P199, DOI 10.1016/j.canlet.2008.03.009
   Lambert JD, 2007, MOL PHARMACEUT, V4, P819, DOI 10.1021/mp700075m
   Lambert JD, 2010, ARCH BIOCHEM BIOPHYS, V501, P65, DOI 10.1016/j.abb.2010.06.013
   Li H, 2020, FOOD FUNCT, V11, P4878, DOI [10.1039/d0fo00713g, 10.1039/D0FO00713G]
   Li R, 2019, J CELL BIOCHEM, V120, P11265, DOI 10.1002/jcb.28404
   Li W, 2017, ONCOL REP, V37, P3459, DOI 10.3892/or.2017.5637
   Liu YZ, 2014, INT J ONCOL, V45, P104, DOI 10.3892/ijo.2014.2392
   Louis P, 2017, ENVIRON MICROBIOL, V19, P29, DOI 10.1111/1462-2920.13589
   Lu TM, 2015, PLANT FOOD HUM NUTR, V70, P395, DOI 10.1007/s11130-015-0507-4
   Ma GL, 2020, J FUNCT FOODS, V66, DOI 10.1016/j.jff.2020.103829
   Maalik A, 2014, TROP J PHARM RES, V13, P1561, DOI 10.4314/tjpr.v13i9.26
   Mahady GB, 2003, AM J GASTROENTEROL, V98, P1440
   Mantzorou M, 2018, PHYTOTHER RES, V32, P957, DOI 10.1002/ptr.6037
   McFadden RMT, 2015, INFLAMM BOWEL DIS, V21, P2483, DOI 10.1097/MIB.0000000000000522
   Moorthy M, 2020, TRENDS FOOD SCI TECH, V99, P634, DOI 10.1016/j.tifs.2020.03.036
   Moreno-Indias I, 2016, FOOD FUNCT, V7, P1775, DOI [10.1039/C5FO00886G, 10.1039/c5fo00886g]
   Mosieniak G, 2012, MECH AGEING DEV, V133, P444, DOI 10.1016/j.mad.2012.05.004
   Nagao-Kitamoto H, 2016, INTEST RES, V14, P127, DOI 10.5217/ir.2016.14.2.127
   Nakachi K, 2000, BIOFACTORS, V13, P49, DOI 10.1002/biof.5520130109
   Negri A, 2018, NUTRIENTS, V10, DOI 10.3390/nu10121936
   Nunes S, 2018, NUTR RES REV, V31, P85, DOI 10.1017/S095442241700021X
   OKUBO T, 1992, BIOSCI BIOTECH BIOCH, V56, P588, DOI 10.1271/bbb.56.588
   Orallo F, 2006, CURR MED CHEM, V13, P87, DOI 10.2174/092986706775197962
   Pang B, 2019, FOOD FUNCT, V10, P5339, DOI [10.1039/c9fo01168d, 10.1039/C9FO01168D]
   Park JS, 2013, INT J ONCOL, V42, P1120, DOI 10.3892/ijo.2013.1775
   Patel KR, 2010, CANCER RES, V70, P7392, DOI 10.1158/0008-5472.CAN-10-2027
   Patra S, 2021, SEMIN CANCER BIOL, V73, P310, DOI 10.1016/j.semcancer.2020.10.010
   Paulo L, 2011, FOOD RES INT, V44, P964, DOI 10.1016/j.foodres.2011.02.017
   Pei RS, 2020, CURR OPIN BIOTECH, V61, P153, DOI 10.1016/j.copbio.2019.12.018
   Porras D, 2017, FREE RADICAL BIO MED, V102, P188, DOI 10.1016/j.freeradbiomed.2016.11.037
   Rahman S.U., 2018, TREATMENT INFLAMMATO, V26, P330, DOI 10.1007/s10787-018-0462-4
   Raj R, 2021, ACS OMEGA, V6, P3548, DOI 10.1021/acsomega.0c04763
   Rasouli H, 2017, INT J FOOD PROP, V20, P1700, DOI 10.1080/10942912.2017.1354017
   Rauf A, 2018, PHYTOTHER RES, V32, P2109, DOI 10.1002/ptr.6155
   Reyes-Farias M, 2019, INT J MOL SCI, V20, DOI 10.3390/ijms20133177
   Roberts FA, 2015, PERIODONTOL 2000, V69, P18, DOI 10.1111/prd.12087
   Rocha-González HI, 2008, CNS NEUROSCI THER, V14, P234, DOI 10.1111/j.1755-5949.2008.00045.x
   Roudsari NM, 2019, DARU, V27, P755, DOI 10.1007/s40199-019-00284-1
   Ruggiero P, 2007, WORLD J GASTROENTERO, V13, P349, DOI 10.3748/wjg.v13.i3.349
   Sadeghi N, 2020, PHYTOTHER RES, V34, P1123, DOI 10.1002/ptr.6581
   Samsami-kor M, 2015, ARCH MED RES, V46, P280, DOI 10.1016/j.arcmed.2015.05.005
   Samsamikor M, 2016, ARCH MED RES, V47, P304, DOI 10.1016/j.arcmed.2016.07.003
   Santangelo R, 2019, FOOD CHEM TOXICOL, V123, P42, DOI 10.1016/j.fct.2018.10.042
   Shan BE, 2009, CANCER INVEST, V27, P604, DOI 10.1080/07357900802337191
   Shang HS, 2018, ENVIRON TOXICOL, V33, P1168, DOI 10.1002/tox.22623
   Sharma AV, 2012, ANTIOXID REDOX SIGN, V16, P351, DOI 10.1089/ars.2011.4232
   Shimizu M, 2008, CANCER EPIDEM BIOMAR, V17, P3020, DOI 10.1158/1055-9965.EPI-08-0528
   Singh AP, 2019, MED RES REV, V39, P1851, DOI 10.1002/med.21565
   Singh AK, 2019, NUTRIENTS, V11, DOI 10.3390/nu11092216
   Soleimani A, 2020, GENE, V726, DOI 10.1016/j.gene.2019.144132
   Stoicov C, 2009, INT J ANTIMICROB AG, V33, P473, DOI 10.1016/j.ijantimicag.2008.10.032
   Suganuma M, 1999, CANCER RES, V59, P44
   Unno T, 2014, J NUTR SCI VITAMINOL, V60, P213, DOI 10.3177/jnsv.60.213
   van Duynhoven J, 2011, P NATL ACAD SCI USA, V108, P4531, DOI 10.1073/pnas.1000098107
   Venkatakrishnan K, 2019, FOOD FUNCT, V10, P2313, DOI [10.1039/c9fo00293f, 10.1039/C9FO00293F]
   Wada K, 2019, JPN J CLIN ONCOL, V49, P515, DOI 10.1093/jjco/hyz030
   Walle T, 2004, DRUG METAB DISPOS, V32, P1377, DOI 10.1124/dmd.104.000885
   Wan MLY, 2021, CRIT REV FOOD SCI, V61, P690, DOI 10.1080/10408398.2020.1744512
   Wang LY, 2020, WORLD J CLIN CASES, V8, P2425, DOI 10.12998/wjcc.v8.i12.2425
   Woting A, 2016, NUTRIENTS, V8, DOI 10.3390/nu8040202
   Xia M, 2020, J APPL MICROBIOL, V128, P1179, DOI 10.1111/jam.14531
   Xiao QC, 2019, FRONT PHARMACOL, V9, DOI 10.3389/fphar.2018.01534
   Yan ZM, 2020, ANIM NUTR, V6, P115, DOI 10.1016/j.aninu.2020.01.001
   Yang CG, 2016, INT J FOOD SCI NUTR, V67, P818, DOI 10.1080/09637486.2016.1198892
   Yee YK, 2000, ALIMENT PHARM THER, V14, P635, DOI 10.1046/j.1365-2036.2000.00747.x
   Zhang H, 2016, CURR OPIN FOOD SCI, V8, P33, DOI 10.1016/j.cofs.2016.02.002
   Zhang S, 2017, MOLECULES, V22, DOI 10.3390/molecules22050744
   Zhang XL, 2015, INT J MOL SCI, V16, P27757, DOI 10.3390/ijms161126061
   Zhang ZY, 2020, TOXICOL APPL PHARM, V401, DOI 10.1016/j.taap.2020.115100
   Zhu MZ, 2020, EUR J NUTR, V59, P3603, DOI 10.1007/s00394-020-02195-3
   Zulueta A, 2015, WORLD J GASTROENTERO, V21, P10636, DOI 10.3748/wjg.v21.i37.10636
NR 126
TC 24
Z9 26
U1 8
U2 51
PU MDPI
PI BASEL
PA ST ALBAN-ANLAGE 66, CH-4052 BASEL, SWITZERLAND
EI 1420-3049
J9 MOLECULES
JI Molecules
PD APR
PY 2021
VL 26
IS 7
AR 2090
DI 10.3390/molecules26072090
PG 18
WC Biochemistry & Molecular Biology; Chemistry, Multidisciplinary
WE Science Citation Index Expanded (SCI-EXPANDED)
SC Biochemistry & Molecular Biology; Chemistry
GA RL1GB
UT WOS:000638729400001
PM 33917379
OA gold, Green Published
DA 2024-01-22
ER

PT J
AU De Santis, S
   Kunde, D
   Galleggiante, V
   Liso, M
   Scandiffio, L
   Serino, G
   Pinto, A
   Campiglia, P
   Sorrentino, R
   Cavalcanti, E
   Santino, A
   Caruso, ML
   Eri, R
   Chieppa, M
AF De Santis, S.
   Kunde, D.
   Galleggiante, V.
   Liso, M.
   Scandiffio, L.
   Serino, G.
   Pinto, A.
   Campiglia, P.
   Sorrentino, R.
   Cavalcanti, E.
   Santino, A.
   Caruso, M. L.
   Eri, R.
   Chieppa, M.
TI TNFα deficiency results in increased IL-1β in an early onset of
   spontaneous murine colitis
SO CELL DEATH & DISEASE
LA English
DT Article
ID TUMOR-NECROSIS-FACTOR; INTESTINAL INFLAMMATION; PROINFLAMMATORY
   CYTOKINES; PRIMARY NONRESPONSE; ULCERATIVE-COLITIS; EPITHELIAL-CELLS;
   DISEASE; PATHOGENESIS; THERAPY; INFLIXIMAB
AB Inflammatory bowel disease (Crohn's disease (CD) and ulcerative colitis (UC)) is a multifactorial disease resulting from immune dysregulation in the gut. The underlying colitis is characterized by high levels of inflammatory cytokines, including TNF alpha. Biological intervention for IBD patients using anti-TNF alpha antibodies is often an effective therapeutic solution. However, TNF alpha neutralization fails to induce remission in a subgroup of IBD patients, primarily in UC patients. There is a dearth of suitable animal models representing TNF alpha non-responders. Here we have combined one of the best UC models currently available, namely Winnie and the TNF alpha KO mouse to generate a TNF alpha-deficient Winnie to study early onset colitis. The induced TNF alpha deficiency with underlying colitis does not influence general health (viability and body weight) or clinical parameters (colon weight, colon length and histological colitis) when compared with the Winnie genotype alone. The molecular characterization resulted in identification of Il1 beta as the major elevated cytokine during early phases of colitis. Further, in vitro functional assay using bone marrow-derived dendritic cells confirmed IL-1 beta as the major cytokine released in the absence of TNF alpha. This study has generated a successful model of colitis that remains TNF alpha non-responsive and has demonstrated that IL-1 beta expression is a major pathway for theprogression of colitis in this system. These data also suggest that IL-1 beta can be a potential target for clinical intervention of UC patients who fail to respond to TNF alpha neutralization.
C1 [De Santis, S.; Galleggiante, V.; Liso, M.; Scandiffio, L.; Serino, G.; Cavalcanti, E.; Caruso, M. L.; Chieppa, M.] Natl Inst Gastroenterol S de Bellis, Res Hosp, I-70013 Bari, Italy.
   [De Santis, S.; Santino, A.] CNR, Inst Sci Food Prod, Unit Lecce, Via Monteroni, I-73100 Lecce, Italy.
   [Kunde, D.; Eri, R.] Univ Tasmania, Sch Hlth Sci, Mucosal Biol, Launceston, Tas, Australia.
   [Pinto, A.; Campiglia, P.; Sorrentino, R.; Chieppa, M.] Univ Salerno, Fac Pharm & Med, Dept Pharm, Fisciano, SA, Italy.
C3 Consiglio Nazionale delle Ricerche (CNR); Istituto Scienze delle
   Produzioni Alimentari (ISPA-CNR); University of Tasmania; University of
   Salerno
RP Chieppa, M (通讯作者)，Natl Inst Gastroenterol S de Bellis, Immunopathol, Res Hosp, Via Turi 27, I-70013 Bari, Italy.
EM transmed@irccsdebellis.it
RI Scandiffio, Letizia/AAK-9685-2021; Santino, Angelo/AAD-5735-2020; Eri,
   Rajaraman/AAM-3214-2020; Serino, Grazia/K-2255-2018; Scandiffio,
   Letizia/AAL-5764-2021; Eri, Raj/AAD-1185-2020; Liso,
   Marina/AAB-3723-2019; Chieppa, Marcello/AAG-9835-2019; Campiglia,
   Pietro/J-5625-2018; Sorrentino, Rosalinda/AAK-9540-2020; Chieppa,
   Marcello/I-8447-2018; Chieppa, Marcello/HLV-8190-2023
OI Scandiffio, Letizia/0000-0003-1853-2956; Santino,
   Angelo/0000-0002-3348-0747; Serino, Grazia/0000-0002-2971-0802;
   Scandiffio, Letizia/0000-0003-1853-2956; Eri, Raj/0000-0003-1688-8043;
   Chieppa, Marcello/0000-0001-9819-0823; Chieppa,
   Marcello/0000-0001-9819-0823; LISO, MARINA/0000-0002-8766-1869;
   Campiglia, Pietro/0000-0002-1069-2181; Sorrentino,
   Rosalinda/0000-0001-9201-9857; De Santis, Stefania/0000-0001-6877-2208
FU Italian Ministry of Health ['GR-2011-02347991']; Regione Puglia
   'NATURE-XUANRO4'
FX This work was supported by the Italian Ministry of Health,
   'GR-2011-02347991' and by Regione Puglia 'NATURE-XUANRO4'. We are
   grateful to all members of LAB-81 and to the I.C. Bregante Volta of
   Monopoli (BA) for their constructive help and support.
CR Baert F, 2003, NEW ENGL J MED, V348, P601, DOI 10.1056/NEJMoa020888
   Barber GE, 2016, AM J GASTROENTEROL, V111, P1816, DOI 10.1038/ajg.2016.408
   Ben-Horin S, 2014, NAT REV GASTRO HEPAT, V11, P243, DOI 10.1038/nrgastro.2013.253
   BRAEGGER CP, 1992, LANCET, V339, P89, DOI 10.1016/0140-6736(92)90999-J
   Chen ML, 2016, INFLAMM BOWEL DIS, V22, P1157, DOI 10.1097/MIB.0000000000000714
   Corazza N, 1999, J EXP MED, V190, P1479, DOI 10.1084/jem.190.10.1479
   Corridoni D, 2014, IMMUNOL LETT, V161, P231, DOI 10.1016/j.imlet.2014.04.004
   DERKX B, 1993, LANCET, V342, P173, DOI 10.1016/0140-6736(93)91375-V
   Eri RD, 2011, MUCOSAL IMMUNOL, V4, P354, DOI 10.1038/mi.2010.74
   Guerra I, 2014, CLIN EXP GASTROENTER, V7, P359, DOI 10.2147/CEG.S45297
   Guy-Grand D, 1998, EUR J IMMUNOL, V28, P730, DOI 10.1002/(SICI)1521-4141(199802)28:02<730::AID-IMMU730>3.3.CO;2-L
   Heazlewood CK, 2008, PLOS MED, V5, P440, DOI 10.1371/journal.pmed.0050054
   JUNG HC, 1995, J CLIN INVEST, V95, P55, DOI 10.1172/JCI117676
   Kassiotis G, 2001, J EXP MED, V193, P427, DOI 10.1084/jem.193.4.427
   Khanna PV, 2014, SEMIN IMMUNOPATHOL, V36, P541, DOI 10.1007/s00281-014-0444-6
   Lacruz-Guzmán D, 2013, EUR J CLIN PHARMACOL, V69, P431, DOI 10.1007/s00228-012-1389-0
   Marino MW, 1997, P NATL ACAD SCI USA, V94, P8093, DOI 10.1073/pnas.94.15.8093
   Naito Y, 2003, J GASTROEN HEPATOL, V18, P560, DOI 10.1046/j.1440-1746.2003.03034.x
   Neurath MF, 2014, NAT REV IMMUNOL, V14, P329, DOI 10.1038/nri3661
   Neurath MF, 1996, NAT MED, V2, P998, DOI 10.1038/nm0996-998
   Papamichael K, 2016, J CROHNS COLITIS, V10, P1015, DOI 10.1093/ecco-jcc/jjw067
   Perera AP, 2017, CURR PHARM DESIGN, V23, P2321, DOI 10.2174/1381612823666170201162414
   REINECKER HC, 1993, CLIN EXP IMMUNOL, V94, P174
   Rimoldi M, 2005, NAT IMMUNOL, V6, P507, DOI 10.1038/ni1192
   Simpson SJ, 1998, J EXP MED, V187, P1225, DOI 10.1084/jem.187.8.1225
   Strober W., 2009, INFLAMM BOWEL DIS, V15, P1438
   Strober W, 2011, GASTROENTEROLOGY, V140, P1756, DOI 10.1053/j.gastro.2011.02.016
   Terlizzi M, 2015, BRIT J PHARMACOL, V172, P3917, DOI 10.1111/bph.13176
   TRACEY KJ, 1994, ANNU REV MED, V45, P491, DOI 10.1146/annurev.med.45.1.491
   Wang R, 2015, INFLAMM BOWEL DIS, V21, P973, DOI 10.1097/MIB.0000000000000353
   West NR, 2017, NAT MED, V23, P579, DOI 10.1038/nm.4307
   Yu M, 2013, J CLIN IMMUNOL, V33, P1002, DOI 10.1007/s10875-013-9889-y
   Zhou T, 1997, J CLIN IMMUNOL, V17, P74, DOI 10.1023/A:1027392613714
NR 33
TC 24
Z9 26
U1 0
U2 3
PU SPRINGERNATURE
PI LONDON
PA CAMPUS, 4 CRINAN ST, LONDON, N1 9XW, ENGLAND
SN 2041-4889
J9 CELL DEATH DIS
JI Cell Death Dis.
PD AUG
PY 2017
VL 8
AR e2993
DI 10.1038/cddis.2017.397
PG 7
WC Cell Biology
WE Science Citation Index Expanded (SCI-EXPANDED)
SC Cell Biology
GA FG1JB
UT WOS:000409550500030
PM 28796256
OA Green Accepted, gold, Green Published, Green Submitted
DA 2024-01-22
ER

PT J
AU Flor, N
   Rigamonti, P
   Ceretti, AP
   Romagnoli, S
   Balestra, F
   Sardanelli, F
   Cornalba, G
   Pickhardt, PJ
AF Flor, Nicola
   Rigamonti, Paolo
   Ceretti, Andrea Pisani
   Romagnoli, Solange
   Balestra, Federica
   Sardanelli, Francesco
   Cornalba, Gianpaolo
   Pickhardt, Perry J.
TI Diverticular disease severity score based on CT colonography
SO EUROPEAN RADIOLOGY
LA English
DT Article
DE CTcolonography; Diverticular disease; Diverticulitis; Colon; Surgery
ID SIGMOID DIVERTICULITIS; COMPUTED-TOMOGRAPHY; COLON-CANCER; FOLLOW-UP;
   COLONOSCOPY; DIFFERENTIATION
AB We propose a diverticular disease severity score (DDSS) based on CT colonography (CTC) findings.
   Seventy-nine patients (62 +/- 14.5 years) underwent CTC after recovering from an episode of acute diverticulitis. Two independent readers classified each case using a four-point scale (DDSS), based on maximum sigmoid colon wall thickness (MSCWT) and minimum lumen diameter at CTC: 1 = MSCWT < 3 mm, lumen diameter a parts per thousand yen15 mm; 2 = MSCWT 3-8 mm, lumen diameter a parts per thousand yen5 mm; 3 = MSCWT a parts per thousand yen8 mm, lumen diameter a parts per thousand yen5 mm; 4 = MSCWT a parts per thousand yen8 mm, lumen diameter < 5 mm. Intra- and interobserver reproducibility was evaluated. Of 79 patients, 32 (40 %) underwent surgery after CTC; MSCWT was directly measured on the pathological specimen.
   Intra- and interobserver reproducibility of DDSS were almost perfect (k = 0.90-0.84). DDSS significantly correlated with the probability of surgery (P = 0.001). After surgery, histopathology revealed acute/chronic diverticular inflammation only in 29 cases, and superimposed sigmoid cancer (n = 2) or Crohn's disease (n = 1) in 3 patients with a DDSS of 4. MSCWT at histopathology correlated with DDSS (P = 0.008).
   DDSS is highly reproducible and correlates with pathological MSCWT. Nearly 1 in 3 patients with a DDSS of 4 had significant superimposed histopathology. CTC with DDSS can provide colorectal surgeons with valuable information.
   aEuro cent A diverticular disease severity score (DDSS) based on CT colonography is proposed.
   aEuro cent This DDSS is based on sigmoid colon wall thickness and lumen diameter.
   aEuro cent High scores may be associated with relevant coexisting lesions.
   aEuro cent A CTC-based DDSS may influence therapeutic decision-making.
C1 [Flor, Nicola; Cornalba, Gianpaolo] Azienda Osped San Paolo, Unita Operat Radiol Diagnost & Interventist, I-20142 Milan, Italy.
   [Flor, Nicola; Rigamonti, Paolo; Cornalba, Gianpaolo] Univ Milan, Dipartimento Sci Salute, Milan, Italy.
   [Rigamonti, Paolo; Balestra, Federica] Univ Milan, Scuola Specializzaz Radiodiagnost, Milan, Italy.
   [Ceretti, Andrea Pisani] Azienda Osped San Paolo, Unita Operat Chirurg, Milan, Italy.
   [Romagnoli, Solange] Azienda Osped San Paolo, Unita Operat Anat Patol, Milan, Italy.
   [Sardanelli, Francesco] IRCCS Policlin San Donato, Unita Radiol, Milan, Italy.
   [Sardanelli, Francesco] Univ Milan, Dipartimento Sci Biomed Salute, Milan, Italy.
   [Pickhardt, Perry J.] Univ Wisconsin, Dept Radiol, Sch Med & Publ Hlth, Madison, WI 53706 USA.
C3 University of Milan; University of Milan; IRCCS Policlinico San Donato;
   University of Milan; University of Wisconsin System; University of
   Wisconsin Madison
RP Flor, N (通讯作者)，Azienda Osped San Paolo, Unita Operat Radiol Diagnost & Interventist, Via A di Rudini 8, I-20142 Milan, Italy.
EM nicola.flor@ao-sanpaolo.it
RI Sardanelli, Francesco/M-2917-2016; Flor, Nicola/AAL-3805-2020; Flor,
   Nicola/AFO-6408-2022
OI Sardanelli, Francesco/0000-0001-6545-9427; Flor,
   Nicola/0000-0002-5314-8944
CR Ambrosetti P, 2012, COLORECTAL DIS, V14, pE439, DOI 10.1111/j.1463-1318.2012.03026.x
   Ambrosetti P, 2002, EUR RADIOL, V12, P1145, DOI 10.1007/s00330-001-1143-y
   [Anonymous], 2009, AM JOINT COMMITTEE C
   Aydin HN, 2004, DIGEST LIVER DIS, V36, P435, DOI 10.1016/j.dld.2004.03.001
   Balthazar E, 1994, TXB GASTROINTESTINAL, P1072
   BENN PL, 1986, AM J SURG, V151, P269, DOI 10.1016/0002-9610(86)90085-1
   Biondo S, 2012, COLORECTAL DIS, V14, pe1, DOI 10.1111/j.1463-1318.2011.02766.x
   Buchach CM, 2011, ABDOM IMAGING, V36, P538, DOI 10.1007/s00261-010-9666-9
   Buckley O, 2004, CLIN RADIOL, V59, P977, DOI 10.1016/j.crad.2004.05.003
   Chintapalli KN, 1999, RADIOLOGY, V210, P429, DOI 10.1148/radiology.210.2.r99fe48429
   Flor N, 2012, EUR J RADIOL, V81, pE250, DOI 10.1016/j.ejrad.2011.02.006
   Goh V, 2007, RADIOLOGY, V242, P456, DOI 10.1148/radiol.2422051670
   Gryspeerdt S, 2012, ABDOM IMAGING, V37, P1101, DOI 10.1007/s00261-012-9858-6
   Hinchey E J, 1978, Adv Surg, V12, P85
   Hjern F, 2007, CLIN RADIOL, V62, P645, DOI 10.1016/j.crad.2007.01.019
   Janes S, 2005, BRIT J SURG, V92, P133, DOI 10.1002/bjs.4873
   Lefere P, 2003, EUR RADIOL, V13, pL62, DOI 10.1007/s00330-003-1973-x
   Neri E, 2013, EUR RADIOL, V23, P720, DOI 10.1007/s00330-012-2632-x
   PADIDAR AM, 1994, AM J ROENTGENOL, V163, P81, DOI 10.2214/ajr.163.1.8010253
   Pickhardt PJ, 2013, ABDOM IMAGING, V38, P82, DOI 10.1007/s00261-012-9897-z
   Pickhardt PJ, 2003, NEW ENGL J MED, V349, P2191, DOI 10.1056/NEJMoa031618
   Sai VF, 2012, RADIOLOGY, V263, P383, DOI 10.1148/radiol.12111869
   Sanford MF, 2006, CLIN GASTROENTEROL H, V4, P1039, DOI 10.1016/j.cgh.2006.04.005
   Society for Surgery of the Alimentary Tract, 2007, SSAT PAT CAR GUID SU
   Thaler K, 2003, SURG LAPARO ENDO PER, V13, P325
   Westwood DA, 2011, BRIT J SURG, V98, P1630, DOI 10.1002/bjs.7602
   WGO, 2007, WORLD GASTR ORG PRAC
NR 27
TC 27
Z9 27
U1 0
U2 2
PU SPRINGER
PI NEW YORK
PA 233 SPRING ST, NEW YORK, NY 10013 USA
SN 0938-7994
EI 1432-1084
J9 EUR RADIOL
JI Eur. Radiol.
PD OCT
PY 2013
VL 23
IS 10
BP 2723
EP 2729
DI 10.1007/s00330-013-2882-2
PG 7
WC Radiology, Nuclear Medicine & Medical Imaging
WE Science Citation Index Expanded (SCI-EXPANDED)
SC Radiology, Nuclear Medicine & Medical Imaging
GA 215SO
UT WOS:000324230900010
PM 23660775
DA 2024-01-22
ER

PT J
AU Signore, M
   Cerio, AM
   Boe, A
   Pagliuca, A
   Zaottini, V
   Schiavoni, I
   Fedele, G
   Petti, S
   Navarra, S
   Ausiello, CM
   Pelosi, E
   Fatica, A
   Sorrentino, A
   Valtieri, M
AF Signore, Michele
   Cerio, Anna Maria
   Boe, Alessandra
   Pagliuca, Alfredo
   Zaottini, Valentina
   Schiavoni, Ilaria
   Fedele, Giorgio
   Petti, Stefano
   Navarra, Simone
   Ausiello, Clara Maria
   Pelosi, Elvira
   Fatica, Alessandro
   Sorrentino, Antonio
   Valtieri, Mauro
TI Identity and ranking of colonic mesenchymal stromal cells
SO JOURNAL OF CELLULAR PHYSIOLOGY
LA English
DT Article
ID INFLAMMATORY-BOWEL-DISEASE; STEM-CELLS; SUBEPITHELIAL MYOFIBROBLASTS;
   DIFFERENTIATION; TISSUE; EXPRESSION; RESPONSES; THERAPY;
   MICROENVIRONMENT; MECHANISMS
AB Although ongoing clinical trials utilize systemic administration of bone-marrow mesenchymal stromal cells (BM-MSCs) in Crohn's disease (CD), nothing is known about the presence and the function of mesenchymal stromal cells (MSCs) in the normal human bowel. MSCs are bone marrow (BM) multipotent cells supporting hematopoiesis with the potential to differentiate into multiple skeletal phenotypes. A recently identified new marker, CD146, allowing to prospectively isolate MSCs from BM, renders also possible their identification in different tissues. In order to elucidate the presence and functional role of MSCs in human bowel we analyzed normal adult colon sections and isolated MSCs from them. In colon (C) sections, resident MSCs form a net enveloping crypts in lamina propria, coinciding with structural myofibroblasts or interstitial stromal cells. Nine sub-clonal CD146+ MSC lines were derived and characterized from colon biopsies, in addition to MSC lines from five other human tissues. In spite of a phenotype qualitative identity between the BM- and C-MSC populations, they were discriminated and categorized. Similarities between C-MSC and BM-MSCs are represented by: Osteogenic differentiation, hematopoietic supporting activity, immune-modulation, and surface-antigen qualitative expression. The differences between these populations are: C-MSCs mean intensity expression is lower for CD13, CD29, and CD49c surface-antigens, proliferative rate faster, life-span shorter, chondrogenic differentiation rare, and adipogenic differentiation completely blocked. Briefly, BM-MSCs, deserve the rank of progenitors, whereas C-MSCs belong to the restricted precursor hierarchy. The presence and functional role of MSCs in human colon provide a rationale for BM-MSC replacement therapy in CD, where resident bowel MSCs might be exhausted or diverted from their physiological functions. J. Cell. Physiol. 227: 32913300, 2012. (C) 2011 Wiley Periodicals, Inc.
C1 [Signore, Michele; Cerio, Anna Maria; Boe, Alessandra; Pagliuca, Alfredo; Zaottini, Valentina; Petti, Stefano; Navarra, Simone; Pelosi, Elvira; Sorrentino, Antonio; Valtieri, Mauro] Ist Super Sanita, Dept Hematol Oncol & Mol Med, I-00161 Rome, Italy.
   [Schiavoni, Ilaria; Fedele, Giorgio; Ausiello, Clara Maria] Ist Super Sanita, Dept Infect Parasit & Immunomediated Dis, I-00161 Rome, Italy.
   [Fatica, Alessandro] Univ Roma La Sapienza, Dept Biol & Biotechnol Charles Darwin, Rome, Italy.
   [Sorrentino, Antonio] Univ Calif San Francisco, Dept Med, San Francisco, CA USA.
   [Valtieri, Mauro] Temple Univ, Sbarro Inst Canc Res & Mol Med, Philadelphia, PA 19122 USA.
   [Valtieri, Mauro] Temple Univ, Ctr Biotechnol, Coll Sci & Technol, Philadelphia, PA 19122 USA.
C3 Istituto Superiore di Sanita (ISS); Istituto Superiore di Sanita (ISS);
   Sapienza University Rome; University of California System; University of
   California San Francisco; Pennsylvania Commonwealth System of Higher
   Education (PCSHE); Temple University; Pennsylvania Commonwealth System
   of Higher Education (PCSHE); Temple University
RP Valtieri, M (通讯作者)，Ist Super Sanita, Dept Hematol Oncol & Mol Med, Viale Regina Elena 299, I-00161 Rome, Italy.
EM mauro.valtieri@iss.it
RI valtieri, mauro/H-1044-2016; Ausiello, Clara/G-3232-2011; Signore,
   Michele/J-8563-2016; schiavoni, ilaria/N-5524-2015; Boe,
   Alessandra/AAA-2653-2019; Pagliuca, Alfredo/AAI-3689-2020; FEDELE,
   GIORGIO/M-4357-2015; Fatica, Alessandro/L-2866-2019; pagliuca,
   alfredo/J-3107-2012; SCHIAVONI, ILARIA/M-4367-2015; pelosi,
   elvira/J-7298-2016; fedele, giorgio/N-4681-2015
OI valtieri, mauro/0000-0002-9139-6754; Signore,
   Michele/0000-0002-0262-842X; Boe, Alessandra/0000-0002-8888-7501;
   FEDELE, GIORGIO/0000-0003-0017-6711; pagliuca,
   alfredo/0000-0002-8703-2077; SCHIAVONI, ILARIA/0000-0003-1870-8907;
   pelosi, elvira/0000-0002-3043-6249; Fatica,
   Alessandro/0000-0002-0743-7905
FU Ministero della salute, Ricerca Finalizzata [8AGF]
FX Contract grant sponsor: Ministero della salute, Ricerca Finalizzata 1%;;
   Contract grant number: 8AGF.
CR Abraham C, 2009, NEW ENGL J MED, V361, P2066, DOI 10.1056/NEJMra0804647
   Adegboyega PA, 2002, ARCH PATHOL LAB MED, V126, P829
   Aggarwal S, 2005, BLOOD, V105, P1815, DOI 10.1182/blood-2004-04-1559
   Arseneau Kristen O, 2007, Curr Gastroenterol Rep, V9, P508, DOI 10.1007/s11894-007-0067-3
   Ausiello CM, 2002, J INFECT DIS, V186, P351, DOI 10.1086/341510
   Bardin N, 2006, INFLAMM BOWEL DIS, V12, P16, DOI 10.1097/01.MIB.0000194181.46930.88
   Beltinger J, 1999, AM J PHYSIOL-CELL PH, V277, pC271, DOI 10.1152/ajpcell.1999.277.2.C271
   BERSCHNEIDER HM, 1992, J CLIN INVEST, V89, P484, DOI 10.1172/JCI115610
   Bocelli-Tyndall C, 2007, RHEUMATOLOGY, V46, P403, DOI 10.1093/rheumatology/kel267
   Bosani M, 2009, BIOL-TARGETS THER, V3, P77
   Caplan AI, 2008, CELL STEM CELL, V3, P229, DOI 10.1016/j.stem.2008.08.008
   Caplan AI, 2007, J CELL PHYSIOL, V213, P341, DOI 10.1002/jcp.21200
   Chamberlain G, 2007, STEM CELLS, V25, P2739, DOI 10.1634/stemcells.2007-0197
   Chang HH, 2008, NATURE, V453, P544, DOI 10.1038/nature06965
   Crisan M, 2008, CELL STEM CELL, V3, P301, DOI 10.1016/j.stem.2008.07.003
   Crop M, 2009, TRANSPL INT, V22, P365, DOI 10.1111/j.1432-2277.2008.00786.x
   Discher DE, 2009, SCIENCE, V324, P1673, DOI 10.1126/science.1171643
   Dryden GW, 2009, EXPERT OPIN BIOL TH, V9, P841, DOI 10.1517/14712590902956615
   Eksteen B, 2008, INFLAMM BOWEL DIS, V14, P1298, DOI 10.1002/ibd.20453
   Enver T, 2009, CELL STEM CELL, V4, P387, DOI 10.1016/j.stem.2009.04.011
   Giordano A, 2007, J CELL PHYSIOL, V211, P27, DOI 10.1002/jcp.20959
   Guarino M, 2009, HUM PATHOL, V40, P1365, DOI 10.1016/j.humpath.2009.02.020
   Jiang XX, 2005, BLOOD, V105, P4120, DOI 10.1182/blood-2004-02-0586
   Joyce NC, 1987, GASTROENTEROLOGY, V92, P68, DOI 10.1016/0016-5085(87)90841-9
   Kang HS, 2005, EXP HEMATOL, V33, P796, DOI 10.1016/j.exphem.2005.03.012
   Karnoub AE, 2007, NATURE, V449, P557, DOI 10.1038/nature06188
   KAYE GI, 1971, GASTROENTEROLOGY, V60, P515
   Lai A, 2011, J CELL PHYSIOL, V226, P3114, DOI 10.1002/jcp.22666
   McBeath R, 2004, DEV CELL, V6, P483, DOI 10.1016/S1534-5807(04)00075-9
   Méndez-Ferrer S, 2010, NATURE, V466, P829, DOI 10.1038/nature09262
   Mifflin RC, 2011, AM J PHYSIOL-GASTR L, V300, pG684, DOI 10.1152/ajpgi.00474.2010
   MOORE R, 1989, AM J PHYSIOL, V257, pG274, DOI 10.1152/ajpgi.1989.257.2.G274
   Naftalin RJ, 1999, J PHYSIOL-LONDON, V514, P211, DOI 10.1111/j.1469-7793.1999.211af.x
   Nasso M, 2009, J IMMUNOL, V183, P1892, DOI 10.4049/jimmunol.0901071
   Nauta AJ, 2007, BLOOD, V110, P3499, DOI 10.1182/blood-2007-02-069716
   Olivier I, 2011, INFLAMM BOWEL DIS, V17, P747, DOI 10.1002/ibd.21413
   Pittenger MF, 1999, SCIENCE, V284, P143, DOI 10.1126/science.284.5411.143
   Powell DW, 2011, ANNU REV PHYSIOL, V73, P213, DOI 10.1146/annurev.physiol.70.113006.100646
   Powell DW, 1999, AM J PHYSIOL-CELL PH, V277, pC183, DOI 10.1152/ajpcell.1999.277.2.C183
   Powell DW, 1999, AM J PHYSIOL-CELL PH, V277, pC1, DOI 10.1152/ajpcell.1999.277.1.C1
   Prockop DJ, 1997, SCIENCE, V276, P71, DOI 10.1126/science.276.5309.71
   Prowse ABJ, 2011, STEM CELL RES, V6, P1, DOI 10.1016/j.scr.2010.09.005
   Rosland GV, 2009, CANCER RES, V69, P5331, DOI 10.1158/0008-5472.CAN-08-4630
   Sacchetti B, 2007, CELL, V131, P324, DOI 10.1016/j.cell.2007.08.025
   Sorrentino A, 2008, EXP HEMATOL, V36, P1035, DOI 10.1016/j.exphem.2008.03.004
   Sugii S, 2011, NAT PROTOC, V6, DOI 10.1038/nprot.2010.199
   Synnerstad I, 1998, GASTROENTEROLOGY, V114, P284, DOI 10.1016/S0016-5085(98)70479-2
   Takaku T, 2010, BLOOD, V116, pE41, DOI 10.1182/blood-2010-02-268466
   Tormin A, 2011, BLOOD, V117, P5067, DOI 10.1182/blood-2010-08-304287
   Uccelli A, 2008, NAT REV IMMUNOL, V8, P726, DOI 10.1038/nri2395
   VALTIERI M, 1994, CANCER RES, V54, P4398
   Valtieri M, 1998, CANCER RES, V58, P562
   Valtieri M, 2008, J CELL PHYSIOL, V217, P296, DOI 10.1002/jcp.21521
   Vermeulen L, 2010, NAT CELL BIOL, V12, P468, DOI 10.1038/ncb2048
   Winkler IG, 2010, BLOOD, V116, P375, DOI 10.1182/blood-2009-07-233437
   WOMACK WA, 1989, HDB PHYSL CRITICAL C, P975
   Yan X, 2010, STEM CELLS DEV, V19, P469, DOI 10.1089/scd.2009.0314
NR 57
TC 19
Z9 22
U1 0
U2 13
PU WILEY-BLACKWELL
PI HOBOKEN
PA 111 RIVER ST, HOBOKEN 07030-5774, NJ USA
SN 0021-9541
EI 1097-4652
J9 J CELL PHYSIOL
JI J. Cell. Physiol.
PD SEP
PY 2012
VL 227
IS 9
BP 3291
EP 3300
DI 10.1002/jcp.24027
PG 10
WC Cell Biology; Physiology
WE Science Citation Index Expanded (SCI-EXPANDED)
SC Cell Biology; Physiology
GA 944HI
UT WOS:000304189500017
PM 22170005
DA 2024-01-22
ER

PT J
AU Aherne, CM
   Collins, CB
   Masterson, JC
   Tizzano, M
   Boyle, TA
   Westrich, JA
   Parnes, JA
   Furuta, GT
   Rivera-Nieves, J
   Eltzschig, HK
AF Aherne, Carol M.
   Collins, Colm B.
   Masterson, Joanne C.
   Tizzano, Marco
   Boyle, Theresa A.
   Westrich, Joseph A.
   Parnes, Jason A.
   Furuta, Glenn T.
   Rivera-Nieves, Jesus
   Eltzschig, Holger K.
TI Neuronal guidance molecule netrin-1 attenuates inflammatory cell
   trafficking during acute experimental colitis
SO GUT
LA English
DT Article
ID ISCHEMIA-REPERFUSION INJURY; SULFATE-INDUCED COLITIS; SODIUM-INDUCED
   COLITIS; ACUTE LUNG INJURY; BOWEL-DISEASE; INTESTINAL INFLAMMATION;
   BARRIER FUNCTION; ULCERATIVE-COLITIS; EPITHELIAL-CELLS; DENDRITIC CELLS
AB Background Inflammatory bowel diseases, encompassing Crohn's disease and ulcerative colitis, are characterised by persistent leucocyte tissue infiltration leading to perpetuation of an inappropriate inflammatory cascade. The neuronal guidance molecule netrin-1 has recently been implicated in the orchestration of leucocyte trafficking during acute inflammation. We therefore hypothesised that netrin-1 could modulate leucocyte infiltration and disease activity in a model of inflammatory bowel disease.
   Design DSS-colitis was performed in mice with partial genetic netrin-1 deficiency (Ntn-1(+/-) mice) or wild-type mice treated with exogenous netrin-1 via osmotic pump to examine the role of endogenous and therapeutically administered netrin-1. These studies were supported by in vitro models of transepithelial migration and intestinal epithelial barrier function.
   Results Consistent with our hypothesis, we observed induction of netrin-1 during intestinal inflammation in vitro or in mice exposed to experimental colitis. Moreover, mice with partial netrin-1 deficiency demonstrated an exacerbated course of DSS-colitis compared to littermate controls, with enhanced weight loss and colonic shortening. Conversely, mice treated with exogenous mouse netrin-1 experienced attenuated disease severity. Importantly, permeability studies and quantitative assessment of apoptosis reveal that netrin-1 signalling events do not alter mucosal permeability or intestinal epithelial cell apoptosis. In vivo studies of leucocyte transmigration demonstrate suppression of neutrophil trafficking as a key function mediated by endogenous or exogenously administered netrin-1. Finally, genetic studies implicate the A2B adenosine receptor in netrin-1-mediated protection during DSS-colitis.
   Conclusions The present study identifies a previously unrecognised role for netrin-1 in attenuating experimental colitis through limitation of neutrophil trafficking.
C1 [Aherne, Carol M.; Westrich, Joseph A.; Eltzschig, Holger K.] Univ Colorado, Dept Anesthesiol, Mucosal Inflammat Program, Aurora, CO 80045 USA.
   [Collins, Colm B.; Masterson, Joanne C.; Furuta, Glenn T.; Rivera-Nieves, Jesus] Univ Colorado, Dept Med, Mucosal Inflammat Program, Aurora, CO 80045 USA.
   [Masterson, Joanne C.; Furuta, Glenn T.] Childrens Hosp Colorado, Gastrointestinal Eosinophil Dis Program, Sect Pediat Gastroenterol Hepatol & Nutr, Digest Hlth Inst, Aurora, CO USA.
   [Tizzano, Marco; Parnes, Jason A.] Univ Colorado, Rocky Mt Taste & Smell Ctr, Dept Cell & Dev Biol, Aurora, CO 80045 USA.
   [Boyle, Theresa A.] Univ Colorado, Dept Pathol, Aurora, CO 80045 USA.
C3 University of Colorado System; University of Colorado Anschutz Medical
   Campus; University of Colorado System; University of Colorado Anschutz
   Medical Campus; Children's Hospital Colorado; University of Colorado
   System; University of Colorado Anschutz Medical Campus; University of
   Colorado System; University of Colorado Anschutz Medical Campus
RP Eltzschig, HK (通讯作者)，Univ Colorado, Dept Anesthesiol, Mucosal Inflammat Program, 12700 E 19th Ave,Mailstop B112,Res Complex 2,Room, Aurora, CO 80045 USA.
EM holger.eltzschig@ucdenver.edu
RI Aherne, Carol/JVZ-1132-2024; Collins, Colm B/A-3677-2010
OI Aherne, Carol/0000-0001-5653-9003; Collins, Colm/0000-0002-3946-1782;
   Westrich, Joseph/0000-0003-2406-6891
FU United States National Institutes of Health [R01-HL0921, R01-DK083385,
   R01HL098294]; Crohn's and Colitis Foundation; Histology and Imaging Core
   of NIDCD [P30 DC04657]
FX The present manuscript is supported by United States National Institutes
   of Health grant R01-HL0921, R01-DK083385 and R01HL098294 to HKE, and
   Crohn's and Colitis Foundation Senior Research Award to HKE. Supported
   by Crohn's and Colitis Foundation Fellowship to CMA, CBC and JCM.
   Supported in part by the Histology and Imaging Core of NIDCD Grant P30
   DC04657 to D. Restrepo and T. Finger
CR Abraham C, 2009, NEW ENGL J MED, V361, P2066, DOI 10.1056/NEJMra0804647
   ADES EW, 1992, J INVEST DERMATOL, V99, P683, DOI 10.1111/1523-1747.ep12613748
   Araki Y, 2010, ONCOL REP, V24, P869, DOI 10.3892/or_00000932
   Bento AF, 2008, J LEUKOCYTE BIOL, V84, P1213, DOI 10.1189/jlb.0408231
   Berndt BE, 2007, J IMMUNOL, V179, P6255, DOI 10.4049/jimmunol.179.9.6255
   Bruewer M, 2003, J IMMUNOL, V171, P6164, DOI 10.4049/jimmunol.171.11.6164
   Cirulli V, 2007, NAT REV MOL CELL BIO, V8, P296, DOI 10.1038/nrm2142
   Clark M, 2007, GASTROENTEROLOGY, V133, P312, DOI 10.1053/j.gastro.2007.05.006
   Colgan SP, 2010, NAT REV GASTRO HEPAT, V7, P281, DOI 10.1038/nrgastro.2010.39
   Cummins EP, 2008, GASTROENTEROLOGY, V134, P156, DOI 10.1053/j.gastro.2007.10.012
   Denning TL, 2007, NAT IMMUNOL, V8, P1086, DOI 10.1038/ni1511
   Dieterich HJ, 2006, CRIT CARE MED, V34, P1775, DOI 10.1097/01.CCM.0000218814.77568.BC
   Farooq SM, 2009, J PHARMACOL EXP THER, V329, P123, DOI 10.1124/jpet.108.145862
   Frick JS, 2009, J IMMUNOL, V182, P4957, DOI 10.4049/jimmunol.0801324
   Hanai H, 2002, DIGEST DIS SCI, V47, P2349, DOI 10.1023/A:1020159932758
   Hans W, 2000, EUR CYTOKINE NETW, V11, P67
   Jaye DL, 2000, ANN NY ACAD SCI, V915, P151
   Jedlicka P, 2008, HISTOL HISTOPATHOL, V23, P1417, DOI 10.14670/HH-23.1417
   Karhausen J, 2004, J CLIN INVEST, V114, P1098, DOI 10.1172/JCI200421086
   Kaser A, 2010, ANNU REV IMMUNOL, V28, P573, DOI 10.1146/annurev-immunol-030409-101225
   Kaufmann S, 2009, CELL ONCOL, V31, P415, DOI 10.3233/CLO-2009-0491
   Keely S, 2009, J CONTROL RELEASE, V135, P35, DOI 10.1016/j.jconrel.2008.12.001
   KENNEDY TE, 1994, CELL, V78, P425, DOI 10.1016/0092-8674(94)90421-9
   Kucharzik T, 2001, AM J PATHOL, V159, P2001, DOI 10.1016/S0002-9440(10)63051-9
   KUMAR NB, 1982, AM J SURG PATHOL, V6, P523, DOI 10.1097/00000478-198209000-00004
   Kwon JH, 2005, AM J PHYSIOL-GASTR L, V289, pG1075, DOI 10.1152/ajpgi.00073.2005
   Lampinen M, 2008, INT J COLORECTAL DIS, V23, P939, DOI 10.1007/s00384-008-0509-x
   Lee PY, 2011, J IMMUNOL, V186, P1747, DOI 10.4049/jimmunol.1001328
   Ly NP, 2005, P NATL ACAD SCI USA, V102, P14729, DOI 10.1073/pnas.0506233102
   Mazelin L, 2004, NATURE, V431, P80, DOI 10.1038/nature02788
   Mirakaj V, 2011, J IMMUNOL, V186, P549, DOI 10.4049/jimmunol.1002671
   Mirakaj V, 2010, AM J RESP CRIT CARE, V181, P815, DOI 10.1164/rccm.200905-0717OC
   Mutz C, 2010, CRIT CARE, V14, DOI 10.1186/cc9301
   Nikolaus S, 1998, GUT, V42, P470, DOI 10.1136/gut.42.4.470
   Paradisi A, 2008, GASTROENTEROLOGY, V135, P1248, DOI 10.1053/j.gastro.2008.06.080
   Paradisi A, 2009, P NATL ACAD SCI USA, V106, P17146, DOI 10.1073/pnas.0901767106
   PARKOS CA, 1995, AM J PHYSIOL-CELL PH, V268, pC472, DOI 10.1152/ajpcell.1995.268.2.C472
   Qualls JE, 2006, J LEUKOCYTE BIOL, V80, P802, DOI 10.1189/jlb.1205734
   Ratcliffe EM, 2011, DEV NEUROBIOL, V71, P362, DOI 10.1002/dneu.20869
   Robinson A, 2008, GASTROENTEROLOGY, V134, P145, DOI 10.1053/j.gastro.2007.09.033
   Rosenberger P, 2009, NAT IMMUNOL, V10, P195, DOI 10.1038/ni.1683
   Sands BE, 2003, AM J GASTROENTEROL, V98, P2712, DOI 10.1016/S0002-9270(03)01707-6
   Schulzke JD, 2009, ANN NY ACAD SCI, V1165, P294, DOI 10.1111/j.1749-6632.2009.04062.x
   Schulzke JD, 2006, ANN NY ACAD SCI, V1072, P288, DOI 10.1196/annals.1326.027
   SERAFINI T, 1994, CELL, V78, P409, DOI 10.1016/0092-8674(94)90420-0
   Siegmund B, 2001, AM J PHYSIOL-REG I, V281, pR1264, DOI 10.1152/ajpregu.2001.281.4.R1264
   Smith P, 2007, J IMMUNOL, V178, P4557, DOI 10.4049/jimmunol.178.7.4557
   Strizzi L, 2005, J CELL SCI, V118, P4633, DOI 10.1242/jcs.02574
   Tadagavadi RK, 2010, J IMMUNOL, V185, P3750, DOI 10.4049/jimmunol.1000435
   Tambuwala MM, 2010, GASTROENTEROLOGY, V139, P2093, DOI 10.1053/j.gastro.2010.06.068
   Tokuyama H, 2005, INT IMMUNOL, V17, P1023, DOI 10.1093/intimm/dxh284
   Wang WW, 2008, AM J PHYSIOL-RENAL, V294, pF739, DOI 10.1152/ajprenal.00508.2007
   Wang WW, 2009, AM J PHYSIOL-RENAL, V296, pF723, DOI 10.1152/ajprenal.90686.2008
   Wolters FL, 2004, ALIMENT PHARM THER, V20, P483, DOI 10.1111/j.1365-2036.2004.02123.x
   Xavier RJ, 2007, NATURE, V448, P427, DOI 10.1038/nature06005
   Yan YT, 2009, PLOS ONE, V4, DOI 10.1371/journal.pone.0006073
   Yebra M, 2003, DEV CELL, V5, P695, DOI 10.1016/S1534-5807(03)00330-7
NR 57
TC 89
Z9 95
U1 0
U2 8
PU BMJ PUBLISHING GROUP
PI LONDON
PA BRITISH MED ASSOC HOUSE, TAVISTOCK SQUARE, LONDON WC1H 9JR, ENGLAND
SN 0017-5749
J9 GUT
JI Gut
PD MAY
PY 2012
VL 61
IS 5
BP 695
EP 705
DI 10.1136/gutjnl-2011-300012
PG 11
WC Gastroenterology & Hepatology
WE Science Citation Index Expanded (SCI-EXPANDED)
SC Gastroenterology & Hepatology
GA 925QT
UT WOS:000302776700008
PM 21813473
OA Green Accepted, Green Published, hybrid, Green Submitted
DA 2024-01-22
ER

PT J
AU Weizman, AV
   Ahn, E
   Thanabalan, R
   Leung, W
   Croitoru, K
   Silverberg, MS
   Steinhart, AH
   Nguyen, GC
AF Weizman, A. V.
   Ahn, E.
   Thanabalan, R.
   Leung, W.
   Croitoru, K.
   Silverberg, M. S.
   Steinhart, A. Hillary
   Nguyen, G. C.
TI Characterisation of complementary and alternative medicine use and its
   impact on medication adherence in inflammatory bowel disease
SO ALIMENTARY PHARMACOLOGY & THERAPEUTICS
LA English
DT Article
ID ULCERATIVE-COLITIS; NATIONAL-SURVEY; UNITED-STATES; NONADHERENCE; CARE;
   PREDICTORS; THERAPIES; PHYSICIAN; ARTICLE; TRUST
AB Background
   Complementary and alternative medicine (CAM) use among inflammatory bowel disease (IBD) patients is common. We characterised CAM utilisation and assessed its impact on medical adherence in the IBD population.
   Aim
   To characterise CAM utilisation and assess its impact on medical adherence in the IBD population. Methods Inflammatory bowel disease patients recruited from an out-patient clinic at a tertiary centre were asked to complete a questionnaire on CAM utilisation, conventional IBD therapy, demographics and communication with their gastroenterologist. Adherence was measured using the self-reported Morisky scale. Demographics, clinical characteristics and self-reported adherence among CAM and non-CAM users were compared.
   Results
   We recruited prospectively 380 IBD subjects (57% Crohn's disease; 35% ulcerative colitis, and 8% indeterminate colitis). The prevalence of CAM use was 56% and did not significantly vary by type of IBD. The most common reason cited for using CAM was ineffectiveness of conventional IBD therapy (40%). The most popular form of CAM was probiotics (53%). CAM users were younger than non-CAM users at diagnosis (21.2 vs. 26.2, P < 0.0001) and more likely than non-CAM users to have a University-level education or higher (75% vs. 62% P = 0.006). There was no overall difference in adherence between CAM and non-CAM users (Morisky score: 1.0 vs. 0.9, P = 0.26).
   Conclusions
   The use of complementary and alternative medicine is widely prevalent among IBD patients, and is more frequent among those with experience of adverse effects of conventional medications. From this cross-sectional analysis, complementary and alternative medicine use does not appear to be associated with reduced overall adherence to medical therapy.
C1 [Weizman, A. V.; Ahn, E.; Thanabalan, R.; Leung, W.; Croitoru, K.; Silverberg, M. S.; Steinhart, A. Hillary; Nguyen, G. C.] Mt Sinai Hosp, Dept Med, Div Gastroenterol, Toronto, ON M5G 1X5, Canada.
   [Nguyen, G. C.] Johns Hopkins Sch Med, Dept Med, Div Gastroenterol, Baltimore, MD USA.
C3 University of Toronto; Sinai Health System Toronto; Lunenfeld Tanenbaum
   Research Institute; Johns Hopkins University; Johns Hopkins Medicine
RP Nguyen, GC (通讯作者)，600 Univ Ave,Ste 437, Toronto, ON M5G 1X5, Canada.
EM geoff.nguyen@utoronto.ca
RI Nguyen, Geoffrey C/C-4614-2015; Silverberg, Mark/B-4183-2008; Croitoru,
   Kenneth/C-4604-2015
OI Nguyen, Geoffrey C/0000-0001-7083-7429; Croitoru,
   Kenneth/0000-0003-1231-0180
FU Prometheus; Abbott; Shire; Merck; Janssen; Canadian Institutes for
   Health Research; Canadian Association of Gastroenterology; Crohn's and
   Colitis Foundation of Canada; Gale and Graham Wright Research Chair in
   Digestive Diseases; Zane Cohen Center for Digestive Diseases
FX Declaration of personal interests: G.C.N. has served as an ad-hoc
   consultant for Merck and Abbott Pharmaceuticals. They had no involvement
   in this study. K. C. has served as an ad-hoc consultant for Merck,
   Jansen and Abbott Pharmaceuticals, and is on the National Advisory Board
   for Danone Canada. A. H. S. has served on advisory boards for Merck,
   Abbott and Shire, and has participated in the Speakers Bureau for Merck,
   Abbott, Shire, Aptalis and Warner Chilcott. He has also received
   research support from Merck and Abbott. They had no involvement in the
   study. M. S. S. received research support and advisory board and
   consulting fees from Prometheus, Abbott, Shire, Merck and Janssen.
   Declaration of funding interests: G.C.N. is supported by a New
   Investigator Award sponsored by the Canadian Institutes for Health
   Research, the Canadian Association of Gastroenterology, and the Crohn's
   and Colitis Foundation of Canada. A. V. W. is funded by a Resident
   Research Award from the Canadian Association of Gastroenterology. M. S.
   S. is supported by the Gale and Graham Wright Research Chair in
   Digestive Diseases. We would like to thank the Zane Cohen Center for
   Digestive Diseases for its support of the study. Most importantly, we
   would like to express our deepest gratitude to our patients at the Mount
   Sinai Centre for Inflammatory Bowel Disease for their time and
   participation.
CR ANDERSON LA, 1990, PSYCHOL REP, V67, P1091, DOI 10.2466/pr0.1990.67.3f.1091
   Astin JA, 1998, JAMA-J AM MED ASSOC, V279, P1548, DOI 10.1001/jama.279.19.1548
   BEST WR, 1976, GASTROENTEROLOGY, V70, P439
   Burgmann T, 2004, AM J GASTROENTEROL, V99, P889, DOI 10.1111/j.1572-0241.2004.30033.x
   Cross RK, 2011, INFLAMM BOWEL DIS
   EISENBERG DM, 1993, NEW ENGL J MED, V328, P246, DOI 10.1056/NEJM199301283280406
   Eisenberg DM, 1998, JAMA-J AM MED ASSOC, V280, P1569, DOI 10.1001/jama.280.18.1569
   Gohar F, 2008, BMC COMPLEM ALTERN M, V8, DOI 10.1186/1472-6882-8-4
   Hawthorne AB, 2008, ALIMENT PHARM THER, V27, P1157, DOI 10.1111/j.1365-2036.2008.03698.x
   Hilsden RJ, 1998, AM J GASTROENTEROL, V93, P697
   Hilsden RJ, 1999, CAN J GASTROENTEROL, V13, P327, DOI 10.1155/1999/586765
   Hilsden RJ, 2003, AM J GASTROENTEROL, V98, P1563, DOI 10.1016/S0002-9270(03)00301-0
   IRVINE EJ, 1994, GASTROENTEROLOGY, V106, P287, DOI 10.1016/0016-5085(94)90585-1
   Jernewall N, 2005, AIDS CARE, V17, P601, DOI 10.1080/09540120512331314295
   Joos Stefanie, 2006, BMC Complement Altern Med, V6, P19, DOI 10.1186/1472-6882-6-19
   Kane S, 2003, AM J MED, V114, P39, DOI 10.1016/S0002-9343(02)01383-9
   Kane SV, 2006, ALIMENT PHARM THER, V23, P577, DOI 10.1111/j.1365-2036.2006.02809.x
   Krapek K, 2004, ANN PHARMACOTHER, V38, P1357, DOI 10.1345/aph.1D612
   Lakatos PL, 2010, J CROHNS COLITIS, V4, P283, DOI 10.1016/j.crohns.2009.11.011
   Langmead L, 2006, ALIMENT PHARM THER, V23, P341, DOI 10.1111/j.1365-2036.2006.02761.x
   Lewis JD, 2008, INFLAMM BOWEL DIS, V14, P1660, DOI 10.1002/ibd.20520
   Li FX, 2005, CAN J GASTROENTEROL, V19, P567, DOI 10.1155/2005/943547
   MORISKY DE, 1986, MED CARE, V24, P67, DOI 10.1097/00005650-198601000-00007
   Nguyen GC, 2009, INFLAMM BOWEL DIS, V15, P1233, DOI 10.1002/ibd.20883
   Rawsthorne P, 1999, AM J GASTROENTEROL, V94, P1298, DOI 10.1016/S0002-9270(99)00136-7
   Sewitch MJ, 2003, AM J GASTROENTEROL, V98, P1535, DOI 10.1016/S0002-9270(03)00304-6
   Silverberg MS, 2005, CAN J GASTROENTEROL, V19, p5A, DOI 10.1155/2005/269076
   Sung JCY, 1998, AM J MANAG CARE, V4, P1421
   Trindade AJ, 2011, INFLAMM BOWEL DIS, V17, P599, DOI 10.1002/ibd.21310
   Venturini F, 1999, ANN PHARMACOTHER, V33, P281, DOI 10.1345/aph.18198
   VERHOEF MJ, 1990, CAN MED ASSOC J, V142, P121
   Zollman C, 1999, BRIT MED J, V319, P693, DOI 10.1136/bmj.319.7211.693
NR 32
TC 83
Z9 91
U1 0
U2 15
PU WILEY-BLACKWELL
PI MALDEN
PA COMMERCE PLACE, 350 MAIN ST, MALDEN 02148, MA USA
SN 0269-2813
J9 ALIMENT PHARM THER
JI Aliment. Pharmacol. Ther.
PD FEB
PY 2012
VL 35
IS 3
BP 342
EP 349
DI 10.1111/j.1365-2036.2011.04956.x
PG 8
WC Gastroenterology & Hepatology; Pharmacology & Pharmacy
WE Science Citation Index Expanded (SCI-EXPANDED)
SC Gastroenterology & Hepatology; Pharmacology & Pharmacy
GA 872EI
UT WOS:000298791200004
PM 22176478
OA Bronze
DA 2024-01-22
ER

PT J
AU Norgård, B
   Hundborg, HH
   Jacobsen, BA
   Nielsen, GL
   Fonager, K
AF Norgard, Bente
   Hundborg, Heidi H.
   Jacobsen, Bent A.
   Nielsen, Gunnar L.
   Fonager, Kirsten
TI Disease activity in pregnant women with Crohn's disease and birth
   outcomes:: A regional danish cohort study
SO AMERICAN JOURNAL OF GASTROENTEROLOGY
LA English
DT Article
ID INFLAMMATORY-BOWEL-DISEASE; POPULATION-BASED COHORT; ULCERATIVE-COLITIS;
   PRETERM BIRTH; REGISTRATION; REGISTRIES; MORTALITY
AB OBJECTIVES: CD is associated with increased risk of adverse birth outcomes, but existing studies have not assessed the impact of disease activity during pregnancy. We examined the impact of disease activity on birth outcomes: LBW, preterm birth, LBW at term, and CAs.
   METHODS: All births by CD women in North Jutland County, Denmark, from January 1, 1977 to December 31, 2005, were evaluated in a cohort study based on linkage between the Danish National Registry of Patients and the Medical Birth Registry. After identification of all births by CD women, review of medical records allowed collection of clinical details (including disease activity and drug therapy during pregnancy). The exposed cohort (N = 71) constituted pregnancies with low/moderate-high disease activity during pregnancy, and the unexposed cohort (N = 86) those with inactive disease. Logistic regression analyses were used to estimate the adjusted relative risks (with 95% confidence intervals) for adverse birth outcomes associated with disease activity in CD pregnancies. In subanalysis, we examined the impact of moderate-high activity.
   RESULTS: In women with disease activity, the adjusted risks of LBW, LBW at term, preterm birth, and CAs were 0.2 (0.0-2.6), 0.4 (0.0-3.7), 2.4 (0.6-9.5), and 0.8 (0.2-3.8), respectively. The crude risk of preterm birth was 3.4 (1.1-10.6) in those with moderate-high disease activity.
   CONCLUSIONS: Disease activity during pregnancy only increased the risk of preterm birth (especially in those with high disease activity). Further research is needed to assess the critical impact of disease activity in larger cohorts of CD women.
C1 Aarhus Univ Hosp, Dept Clin Epidemiol, DK-8000 Aarhus, Denmark.
   Aarhus Univ Hosp, Aalborg Hosp, Dept Social Med, Aalborg, Denmark.
   Aarhus Univ Hosp, Aalborg Hosp, Dept Gastroenterol, Aalborg, Denmark.
C3 Aarhus University; Aalborg University; Aalborg University Hospital;
   Aarhus University; Aarhus University; Aalborg University; Aalborg
   University Hospital
RP Norgård, B (通讯作者)，Aarhus Univ Hosp, Dept Clin Epidemiol, DK-8000 Aarhus, Denmark.
RI Nørgård, Bente M/F-9563-2013
OI Nørgård, Bente M/0000-0002-9514-3033; Fonager,
   Kirsten/0000-0001-9641-992X
CR Alstead EM, 2003, GUT, V52, P159, DOI 10.1136/gut.52.2.159
   Andersen TF, 1999, DAN MED BULL, V46, P263
   [Anonymous], 2004, Low birthweight: Country, regional and global estimates
   BAIOCCO PJ, 1984, J CLIN GASTROENTEROL, V6, P211
   BAIRD DD, 1990, GASTROENTEROLOGY, V99, P987, DOI 10.1016/0016-5085(90)90617-A
   Bush M C, 2004, J Matern Fetal Neonatal Med, V15, P237, DOI 10.1080/14767050410001668662
   Caprilli R, 2006, GUT, V55, DOI 10.1136/gut.2005.081950c
   Connell W, 1999, DRUG SAFETY, V21, P311, DOI 10.2165/00002018-199921040-00006
   Daniel P, 2005, PRETERM LABOUR, P1
   Dominitz JA, 2002, AM J GASTROENTEROL, V97, P641
   Elbaz G, 2005, INT J GYNECOL OBSTET, V90, P193, DOI 10.1016/j.ijgo.2005.06.003
   FEDORKOW DM, 1989, AM J OBSTET GYNECOL, V160, P998, DOI 10.1016/0002-9378(89)90324-4
   Fonager K, 1998, AM J GASTROENTEROL, V93, P2426, DOI 10.1016/S0002-9270(98)00579-6
   Katz JA, 2004, CURR OPIN GASTROEN, V20, P328, DOI 10.1097/00001574-200407000-00005
   KHOSLA R, 1984, GUT, V25, P52, DOI 10.1136/gut.25.1.52
   Kornfeld D, 1997, AM J OBSTET GYNECOL, V177, P942, DOI 10.1016/S0002-9378(97)70298-9
   Kramer MS, 2000, JAMA-J AM MED ASSOC, V284, P843, DOI 10.1001/jama.284.7.843
   Kristensen J, 1996, J CLIN EPIDEMIOL, V49, P893, DOI 10.1016/0895-4356(96)00018-2
   Langholz E, 1997, SCAND J GASTROENTERO, V32, P139, DOI 10.3109/00365529709000184
   Larsen H, 2003, SCAND J PUBLIC HEALT, V31, P12, DOI 10.1080/14034940210134194
   Ludvigsson JF, 2002, ACTA PAEDIATR, V91, P145, DOI 10.1080/080352502317285126
   MORSON BC, 1968, P ROY SOC MED, V61, P79, DOI 10.1177/003591576806100124
   Moser MAJ, 2000, AM J GASTROENTEROL, V95, P1021
   MUNKHOLM P, 1995, SCAND J GASTROENTERO, V30, P699, DOI 10.3109/00365529509096316
   Munkholm P, 1997, DAN MED BULL, V44, P287
   NIELSEN OH, 1984, SCAND J GASTROENTERO, V19, P724, DOI 10.1080/00365521.1984.12005800
   Norgård B, 2000, AM J GASTROENTEROL, V95, P3165
   Pedersen CB, 2006, DAN MED BULL, V53, P441
   Petrou S, 2003, PEDIATRICS, V112, P1290, DOI 10.1542/peds.112.6.1290
   Savitz DA, 2002, EPIDEMIOL REV, V24, P91, DOI 10.1093/epirev/mxf006
   Sela HY, 2005, J REPROD MED, V50, P361
   WILLOUGHBY CP, 1980, GUT, V21, P469, DOI 10.1136/gut.21.6.469
   WOOLFSON K, 1990, DIS COLON RECTUM, V33, P869, DOI 10.1007/BF02051924
NR 33
TC 156
Z9 162
U1 0
U2 3
PU NATURE PUBLISHING GROUP
PI NEW YORK
PA 75 VARICK ST, 9TH FLR, NEW YORK, NY 10013-1917 USA
SN 0002-9270
EI 1572-0241
J9 AM J GASTROENTEROL
JI Am. J. Gastroenterol.
PD SEP
PY 2007
VL 102
IS 9
BP 1947
EP 1954
DI 10.1111/j.1572-0241.2007.01355.x
PG 8
WC Gastroenterology & Hepatology
WE Science Citation Index Expanded (SCI-EXPANDED)
SC Gastroenterology & Hepatology
GA 202SA
UT WOS:000248922500018
PM 17573787
DA 2024-01-22
ER

PT J
AU Matson, J
   Ramamoorthy, S
   Lopez, NE
AF Matson, Jared
   Ramamoorthy, Sonia
   Lopez, Nicole E.
TI The Role of Biomarkers in Surgery for Ulcerative Colitis: A Review
SO JOURNAL OF CLINICAL MEDICINE
LA English
DT Review
DE biomarkers; ulcerative colitis; surgery; inflammatory bowel disease;
   colorectal surgery
ID INFLAMMATORY-BOWEL-DISEASE; NEUTROPHIL-LYMPHOCYTE RATIO; C-REACTIVE
   PROTEIN; ANTINEUTROPHIL CYTOPLASMIC ANTIBODIES; SACCHAROMYCES-CEREVISIAE
   ANTIBODIES; FECAL CALPROTECTIN PREDICTS; CROHNS-DISEASE; SEROLOGICAL
   MARKERS; PERIPHERAL EOSINOPHILIA; CLINICAL-APPLICATION
AB Ulcerative colitis (UC) is an inflammatory condition that generally affects the rectum and extends proximally into the colon in a continuous, distal-to-proximal pattern. Surgical resection (total proctocolectomy) is the only cure for UC and is often necessary in managing complicated or refractory disease. However, recent advances in biologically targeted therapies have resulted in improved disease control, and surgery is required in only a fraction of cases. This ever-increasing array of options for medical management has added complexity to surgical decision-making. In some circumstances, the added time required to ensure failure of medical therapy can delay colectomy in patients who will ultimately need it. Indeed, many patients with severe disease undergo trials of multiple medical therapies prior to considering surgery. In severe cases of UC, continued medical management has been associated with a delay to surgical intervention and higher rates of morbidity and mortality. Biomarkers represent a burgeoning field of research, particularly in inflammatory bowel disease and cancer. This review seeks to highlight the different possible settings for surgery in UC and the role various biomarkers might play in each.
C1 [Matson, Jared; Ramamoorthy, Sonia; Lopez, Nicole E.] Univ Calif San Diego, Dept Surg, San Diego, CA 92037 USA.
C3 University of California System; University of California San Diego
RP Lopez, NE (通讯作者)，Univ Calif San Diego, Dept Surg, San Diego, CA 92037 USA.
EM jsmatson@health.ucsd.edu; sramamoorthy@health.ucsd.edu;
   nelopez@health.ucsd.edu
RI Lopez, Nicole/GZL-3059-2022
OI Matson, Jared/0000-0001-8722-3618
CR Afif W, 2010, AM J GASTROENTEROL, V105, P1133, DOI 10.1038/ajg.2010.9
   Amiriani T, 2018, GASTROENTEROL NURS, V41, P201, DOI 10.1097/SGA.0000000000000314
   Aratari A, 2008, DIGEST LIVER DIS, V40, P821, DOI 10.1016/j.dld.2008.03.014
   Barne EL, 2020, CLIN GASTROENTEROL H, V18, P1356, DOI 10.1016/j.cgh.2019.09.040
   Barrie A, 2013, DIGEST DIS SCI, V58, P222, DOI 10.1007/s10620-012-2329-7
   Battat R, 2019, INFLAMM BOWEL DIS, V25, P410, DOI 10.1093/ibd/izy307
   BENFIELD GFA, 1986, POSTGRAD MED J, V62, P1101, DOI 10.1136/pgmj.62.734.1101
   Bernstein CN, 2013, INFLAMM BOWEL DIS, V19, P2001, DOI 10.1097/MIB.0b013e318281f3bb
   Bertani L, 2020, INFLAMM BOWEL DIS, V26, P1579, DOI 10.1093/ibd/izaa062
   Bitton A, 2001, GASTROENTEROLOGY, V120, P13, DOI 10.1053/gast.2001.20912
   Bowen RC, 2017, ONCOTARGET, V8, P32171, DOI 10.18632/oncotarget.16291
   Carlsen K, 2018, SCAND J GASTROENTERO, V53, P825, DOI 10.1080/00365521.2018.1482956
   Carvello Michele, 2020, Curr Gastroenterol Rep, V22, P11, DOI 10.1007/s11894-020-0750-1
   Celikbilek M, 2013, J CLIN LAB ANAL, V27, P72, DOI 10.1002/jcla.21564
   Chang S, 2015, WORLD J GASTROENTERO, V21, P11246, DOI 10.3748/wjg.v21.i40.11246
   Cho KH, 2011, AM J CARDIOL, V107, P849, DOI 10.1016/j.amjcard.2010.10.067
   Choy MC, 2018, J GASTROEN HEPATOL, V33, P1347, DOI 10.1111/jgh.14072
   Clemente V, 2016, DIGEST LIVER DIS, V48, P371, DOI 10.1016/j.dld.2015.12.014
   Click B, 2017, AM J GASTROENTEROL, V112, P1849, DOI 10.1038/ajg.2017.402
   Don BR, 2004, SEMIN DIALYSIS, V17, P432, DOI 10.1111/j.0894-0959.2004.17603.x
   Donato R, 2003, MICROSC RES TECHNIQ, V60, P540, DOI 10.1002/jemt.10296
   Dotan I, 2006, GASTROENTEROLOGY, V131, P366, DOI 10.1053/j.gastro.2006.04.030
   Ferrante M, 2007, GUT, V56, P1394, DOI 10.1136/gut.2006.108043
   Ferrante M, 2007, INFLAMM BOWEL DIS, V13, P123, DOI 10.1002/ibd.20054
   Foell D, 2003, GUT, V52, P847, DOI 10.1136/gut.52.6.847
   Frolkis AD, 2013, GASTROENTEROLOGY, V145, P996, DOI 10.1053/j.gastro.2013.07.041
   Fukunaga S, 2018, INT J MOL MED, V41, P107, DOI 10.3892/ijmm.2017.3244
   Gao SQ, 2015, INT J CLIN EXP PATHO, V8, P14779
   Gelbmann CM, 2000, INFLAMM BOWEL DIS, V6, P123, DOI 10.1097/00054725-200005000-00009
   Gibson D, 2016, GASTROENTEROLOGY, V150, pS560, DOI 10.1016/S0016-5085(16)31912-6
   Gibson DJ, 2018, J CLIN GASTROENTEROL, V52, pE48, DOI 10.1097/MCG.0000000000000884
   Gisbert JP, 2009, INFLAMM BOWEL DIS, V15, P1746, DOI 10.1002/ibd.20920
   Henriksen M, 2008, GUT, V57, P1518, DOI 10.1136/gut.2007.146357
   Hiraoka S, 2018, GUT LIVER, V12, P142, DOI 10.5009/gnl17013
   Ho GT, 2009, AM J GASTROENTEROL, V104, P673, DOI 10.1038/ajg.2008.119
   Ho GT, 2004, ALIMENT PHARM THER, V19, P1079, DOI 10.1111/j.1365-2036.2004.01945.x
   Huh G, 2019, PLOS ONE, V14, DOI 10.1371/journal.pone.0210703
   Jain S, 2017, J CROHNS COLITIS, V11, P1309, DOI 10.1093/ecco-jcc/jjx084
   Järnerot G, 2005, GASTROENTEROLOGY, V128, P1805, DOI 10.1053/j.gastro.2005.03.003
   Jean L, 2018, CAN J GASTROENTEROL, V2018, DOI 10.1155/2018/7439730
   Joossens S, 2006, GUT, V55, P1667, DOI 10.1136/gut.2005.089623
   Joossens S, 2002, GASTROENTEROLOGY, V122, P1242, DOI 10.1053/gast.2002.32980
   Jürgens M, 2010, AM J GASTROENTEROL, V105, P1811, DOI 10.1038/ajg.2010.95
   Kaiser T, 2007, GUT, V56, P1706, DOI 10.1136/gut.2006.113431
   Kaplan GG, 2008, GASTROENTEROLOGY, V134, P680, DOI 10.1053/j.gastro.2008.01.004
   Kappelman MD, 2011, INFLAMM BOWEL DIS, V17, P62, DOI 10.1002/ibd.21371
   Kedia S, 2018, DIGEST DIS SCI, V63, P2747, DOI 10.1007/s10620-018-5157-6
   Khan N, 2017, WORLD J GASTROENTERO, V23, P8008, DOI 10.3748/wjg.v23.i45.8008
   Koido S, 2013, WORLD J GASTROENTERO, V19, P8335, DOI 10.3748/wjg.v19.i45.8335
   Kroesen AJ, 2019, VISC MED, V35, P355, DOI 10.1159/000504150
   Kühn F, 2015, VISZERALMEDIZIN, V31, P246, DOI 10.1159/000438894
   Kumar S, 2004, J GASTROEN HEPATOL, V19, P1247, DOI 10.1111/j.1440-1746.2004.03486.x
   Kuwada T, 2021, GASTROENTEROLOGY, V160, P2383, DOI 10.1053/j.gastro.2021.02.019
   Lewis JD, 2011, GASTROENTEROLOGY, V140, P1817, DOI 10.1053/j.gastro.2010.11.058
   Li HC, 2019, MEDICINE, V98, DOI 10.1097/MD.0000000000014126
   Lindgren SC, 1998, EUR J GASTROEN HEPAT, V10, P831, DOI 10.1097/00042737-199810000-00003
   Magnusson MK, 2016, J CROHNS COLITIS, V10, P943, DOI 10.1093/ecco-jcc/jjw051
   Magro F, 2017, J CROHNS COLITIS, V11, P649, DOI 10.1093/ecco-jcc/jjx008
   Mao EJ, 2017, ALIMENT PHARM THER, V45, P3, DOI 10.1111/apt.13847
   Masoodi I, 2012, DIGEST DIS SCI, V57, P1336, DOI 10.1007/s10620-012-2027-5
   Molodecky NA, 2012, GASTROENTEROLOGY, V142, P46, DOI 10.1053/j.gastro.2011.10.001
   Müller B, 2001, J CLIN ENDOCR METAB, V86, P396, DOI 10.1210/jc.86.1.396
   Mumolo MG, 2018, WORLD J GASTROENTERO, V24, P3681, DOI 10.3748/wjg.v24.i33.3681
   Narula N, 2016, AM J GASTROENTEROL, V111, P477, DOI 10.1038/ajg.2016.7
   Nishida Y, 2019, PLOS ONE, V14, DOI 10.1371/journal.pone.0213505
   Nishida Y, 2017, PLOS ONE, V12, DOI 10.1371/journal.pone.0169845
   Ordás I, 2012, LANCET, V380, P1606, DOI 10.1016/S0140-6736(12)60150-0
   Osterman MT, 2006, GASTROENTEROLOGY, V130, P1047, DOI 10.1053/j.gastro.2006.01.046
   Papp M, 2008, AM J GASTROENTEROL, V103, P665, DOI 10.1111/j.1572-0241.2007.01652.x
   Pellino G, 2020, TECH COLOPROCTOL, V24, P397, DOI 10.1007/s10151-020-02175-z
   Peterson CGB, 2002, AM J GASTROENTEROL, V97, P1755
   Peterson CGB, 2016, SCAND J CLIN LAB INV, V76, P393, DOI 10.1080/00365513.2016.1185145
   Posul E, 2015, WIEN KLIN WOCHENSCHR, V127, P262, DOI 10.1007/s00508-014-0683-5
   Prideaux L, 2012, INFLAMM BOWEL DIS, V18, P1340, DOI 10.1002/ibd.21903
   Reese GE, 2006, AM J GASTROENTEROL, V101, P2410, DOI 10.1111/j.1572-0241.2006.00840.x
   Rieder F, 2010, INFLAMM BOWEL DIS, V16, P263, DOI 10.1002/ibd.21046
   Roberts SE, 2007, BMJ-BRIT MED J, V335, P1033, DOI 10.1136/bmj.39345.714039.55
   Rokkas T, 2018, J GASTROINTEST LIVER, V27, P299, DOI 10.15403/jgld.2014.1121.273.pti
   Roseth AG, 1999, SCAND J GASTROENTERO, V34, P50
   Ross H, 2014, DIS COLON RECTUM, V57, P5, DOI 10.1097/DCR.0000000000000030
   Sadi G, 2016, J PEDIATR GASTR NUTR, V62, P573, DOI 10.1097/MPG.0000000000000957
   Scaioli E, 2015, EUR J GASTROEN HEPAT, V27, P1418, DOI 10.1097/MEG.0000000000000461
   Schoepfer AM, 2009, INFLAMM BOWEL DIS, V15, P1358, DOI 10.1002/ibd.20892
   Seow CH, 2010, GUT, V59, P49, DOI 10.1136/gut.2009.183095
   SHINE B, 1985, CLIN CHIM ACTA, V148, P105, DOI 10.1016/0009-8981(85)90219-0
   Simondi D, 2008, INFLAMM BOWEL DIS, V14, P645, DOI 10.1002/ibd.20368
   Sipponen T, 2015, SCAND J GASTROENTERO, V50, P74, DOI 10.3109/00365521.2014.987809
   Snider RH, 1997, J INVEST MED, V45, P552
   Solberg IC, 2015, SCAND J GASTROENTERO, V50, P1456, DOI 10.3109/00365521.2015.1064991
   Solem CA, 2005, INFLAMM BOWEL DIS, V11, P707, DOI 10.1097/01.MIB.0000173271.18319.53
   Sutton CL, 2000, GASTROENTEROLOGY, V119, P23, DOI 10.1053/gast.2000.8519
   Theede K, 2016, INFLAMM BOWEL DIS, V22, P1042, DOI 10.1097/MIB.0000000000000736
   Torun S, 2012, CLIN RES HEPATOL GAS, V36, P491, DOI 10.1016/j.clinre.2012.06.004
   Travis SPL, 1996, GUT, V38, P905, DOI 10.1136/gut.38.6.905
   Turner D, 2007, CLIN GASTROENTEROL H, V5, P103, DOI 10.1016/j.cgh.2006.09.033
   van de Logt F, 2013, J DIGEST DIS, V14, P62, DOI 10.1111/1751-2980.12012
   Vermeire S, 2006, GUT, V55, P426, DOI 10.1136/gut.2005.069476
   Walsh A, 2019, J CROHNS COLITIS, V13, P424, DOI 10.1093/ecco-jcc/jjy184
   Walsh AJ, 2016, NAT REV GASTRO HEPAT, V13, P567, DOI 10.1038/nrgastro.2016.128
   Walsh Sr, 2005, J SURG ONCOL, V91, P181, DOI 10.1002/jso.20329
   Waugh N, 2013, HEALTH TECHNOL ASSES, V17, P1, DOI 10.3310/hta17550
   Wright EK, 2016, DIGEST DIS, V34, P98, DOI 10.1159/000442935
   WRIGHT R, 1966, AM J DIG DIS, V11, P831, DOI 10.1007/BF02233940
   Wu HM, 2019, DIGEST DIS SCI, V64, P3263, DOI 10.1007/s10620-018-5446-0
   Ye F, 2004, AM J CARDIOL, V94, P840, DOI 10.1016/j.amjcard.2004.05.076
   Yi FM, 2014, DIS MARKERS, V2014, DOI 10.1155/2014/710915
   Zhou F, 2010, CLIN CHIM ACTA, V411, P1461, DOI 10.1016/j.cca.2010.05.041
NR 107
TC 5
Z9 5
U1 0
U2 4
PU MDPI
PI BASEL
PA ST ALBAN-ANLAGE 66, CH-4052 BASEL, SWITZERLAND
EI 2077-0383
J9 J CLIN MED
JI J. Clin. Med.
PD AUG
PY 2021
VL 10
IS 15
AR 3362
DI 10.3390/jcm10153362
PG 15
WC Medicine, General & Internal
WE Science Citation Index Expanded (SCI-EXPANDED)
SC General & Internal Medicine
GA TV9UK
UT WOS:000682058700001
PM 34362144
OA gold, Green Published
DA 2024-01-22
ER

PT J
AU Kózka, M
   Skowron, W
   Bodys-Cupak, I
AF Kozka, Maria
   Skowron, Wioletta
   Bodys-Cupak, Iwona
TI Determinants of the level of anxiety and fears in a group of patients
   with ulcerative colitis
SO ANNALS OF AGRICULTURAL AND ENVIRONMENTAL MEDICINE
LA English
DT Article
DE disease activity; ulcerative colitis; anxiety and fears
ID QUALITY-OF-LIFE; INFLAMMATORY-BOWEL-DISEASE; CROHNS-DISEASE; IMPACT
AB Introduction. Ulcerative colitis is a chronic, inflammatory disease of the mucous membrane of the large intestine manifesting itself through diarrhoea with blood, mucous and pus. It progresses with periods of relapses and remissions. The treatment is a long-term process which should aim at improving the patient's clinical condition and quality of life, as well as minimising the disease-related anxiety and fears.
   Objective. The aim of the study was recognition of the determinants of the level of anxiety and fears in a group of patients with ulcerative colitis.
   Materials and method. The prospective study comprised 102 patients with diagnosed ulcerative colitis. The data werecollected by means of the following tools: Clinical Disease Activity Index, Rating Form of IBD Patients Concerns (RFIPC), and a questionnaire by the authors. Statistical parametric and non-parametric tests were used to analyse the data, depending on the type of scale and nature of the variable distribution.
   Results. Most of the patients (64%) were in the active phase of the disease. A high level of fear and anxiety occurred in 73% of the patients and concerned the impact of the disease, intimate life, complications and stigmatisation. The highest levels of fears and anxiety were observed in the field of complications and the impact of the disease on the patients' lives.
   Conclusions. The disease activity and high levels of anxiety and fears influenced the psychosocial functioning of the patients with ulcerative colitis.
C1 [Kozka, Maria; Bodys-Cupak, Iwona] Jagiellonian Univ, Coll Med, Fac Hlth Sci, Inst Nursing & Midwifery, Krakow, Poland.
   [Skowron, Wioletta] Polonia Acad Czestochowa, Fac Hlth Sci, Czestochowa, Poland.
C3 Jagiellonian University; Collegium Medicum Jagiellonian University
RP Bodys-Cupak, I (通讯作者)，UJCM Wydzial Nauk Zdrowiu Krakow, Michalowskiego 12, PL-31126 Krakow, Poland.
EM i.bodys-cupak@uj.edu.pl
OI Skowron, Wioletta/0000-0003-0453-0773
CR Andrzejewska J, 2009, PRZ GASTROENTEROL, V4, P251
   Andrzejewska J, 2009, PRZ GASTROENTEROL, V4, P88
   Baczyk G, 2011, PRZ GASTROENTEROL, V6, P170, DOI 10.5114/pg.2011.22953
   Bugajski J, 2014, CLIN GASTROENTEROL, V6, P97
   DROSSMAN DA, 1992, J CLIN GASTROENTEROL, V15, P104, DOI 10.1097/00004836-199209000-00005
   DROSSMAN DA, 1991, PSYCHOSOM MED, V53, P701, DOI 10.1097/00006842-199111000-00010
   Gabrylewicz A, 2006, GASTROENTEROLOGY PRA
   Hauser G, 2011, COLLEGIUM ANTROPOL, V35, P203
   Konturek S.J., 2006, GASTROENTEROLOGY CLI
   Laszewska A, 2014, CHRONIC INFLAMMATORY
   MAGNI G, 1991, BRIT J PSYCHIAT, V158, P413, DOI 10.1192/bjp.158.3.413
   Marcinkowska E., 2010, THESIS
   Marcinkowska E, 2013, PIELEG ZDR PUBL, V3, P241
   Mawdsley JE, 2006, NEUROIMMUNOMODULAT, V13, P327, DOI 10.1159/000104861
   Miehsler W, 2008, INFLAMM BOWEL DIS, V14, P1273, DOI 10.1002/ibd.20462
   Mittermaier C, 2004, PSYCHOSOM MED, V66, P79, DOI 10.1097/01.PSY.0000106907.24881.F2
   Mulak A, 2003, POLISH GASTROENTEROL, V10, P155
   Nordin K, 2002, SCAND J GASTROENTERO, V37, P450, DOI 10.1080/003655202317316097
   Pace F, 2003, SCAND J GASTROENTERO, V38, P1031, DOI 10.1080/00365520310004524
   Petryszyn P., 2008, GASTROENTEROL POL, V15, P421
   Porro TB, 2003, GASTROENTEROLOGY HEP
   Schirbel A, 2010, WORLD J GASTROENTERO, V16, P3168, DOI 10.3748/wjg.v16.i25.3168
   Skowron W., 2011, NURSING TOPICS, V19, P520
   Skowron W., 2011, NURSING TOPICS, V19, P361
   Stanislawska J., 2015, PROBL PIELEG, V23, P373
   Tuszewska M, 2002, MED NEWS, V71, P207
NR 26
TC 6
Z9 6
U1 0
U2 4
PU INST AGRICULTURAL MEDICINE
PI LUBLIN
PA JACZEWSKIEGO 2, PO BOX 185, 20-950 LUBLIN, POLAND
SN 1232-1966
EI 1898-2263
J9 ANN AGR ENV MED
JI Ann. Agr. Env. Med.
PY 2019
VL 26
IS 2
BP 337
EP 340
DI 10.26444/aaem/94651
PG 4
WC Environmental Sciences; Public, Environmental & Occupational Health
WE Science Citation Index Expanded (SCI-EXPANDED)
SC Environmental Sciences & Ecology; Public, Environmental & Occupational
   Health
GA IE1HM
UT WOS:000472136600023
PM 31232068
OA gold, Green Submitted
DA 2024-01-22
ER

PT J
AU Li, YH
   Fan, L
   Tang, TL
   Tang, Y
   Xie, M
   Zeng, XC
   Sun, Y
   Mei, QB
AF Li, Yuhua
   Fan, Lei
   Tang, Tianle
   Tang, Yuan
   Xie, Ming
   Zeng, Xiaocong
   Sun, Yang
   Mei, Qibing
TI Modified apple polysaccharide prevents colitis through modulating IL-22
   and IL-22BP expression
SO INTERNATIONAL JOURNAL OF BIOLOGICAL MACROMOLECULES
LA English
DT Article
DE Modified apple polysaccharide (MAP); Colitis; IL-22
ID BINDING-PROTEIN; MOUSE MODEL; ULCERATIVE-COLITIS; EPITHELIAL-CELLS;
   LYMPHOID-TISSUE; CROHNS-DISEASE; HOST-DEFENSE; COLON-CANCER; T-CELLS;
   IN-VIVO
AB Chronic intestinal inflammation enhances cell proliferation, angiogenesis, and migration, then promotes the development of colorectal cancer (CRC). Many ingredients of apples have been proven to have anti-inflammatory properties, and show benefits for colitis treatment. In our previous studies, we found modified apple polysaccharide (MAP) could prevent colitis associated colorectal carcinogenesis effectively. Herein, we further our study to observe the effect of MAP on dextran sodium sulfate (DSS)-induced colitis and to investigate the possible mechanisms. IL-22 has both pathogenic and protective effects during intestinal tissue damage. It could be neutralized by the soluble IL-22 receptor, known as the IL-22 binding protein (IL-22BP). A DSS-induced colitis mouse model, a mouse CRC cell line MCA-38 and a mouse dendritic cell line DC2.4 were treated with MAP. Western blot, ELISA, BrdU staining and a co-culture system were used to detect the expression of IL-22 and IL-22BP. MAP significantly protected ICR mice against DSS-induced colitis, and inhibited the growth of MCA-38 cells. The mechanisms may be that MAP down regulated IL-22 level and up-regulated expression of IL-22BP. These data may provide another molecular basis for understanding how apples act to prevent colitis and suggest that MAP has a potential to treat colitis and prevent CRC. (C) 2017 Elsevier B.V. All rights reserved.
C1 [Li, Yuhua; Mei, Qibing] Southwest Med Univ, Sch Pharm, Dept Pharmacol, Lab Oncol Pharmacol, Luzhou 646000, Sichuan, Peoples R China.
   [Sun, Yang; Mei, Qibing] Fourth Mil Med Univ, Sch Pharm, Dept Pharmacol,State Adm Tradit Chinese Med, Key Lab Gastrointestinal Pharmacol Chinese Mat Me, Xian 710032, Shaanxi, Peoples R China.
   [Li, Yuhua; Tang, Yuan; Xie, Ming; Zeng, Xiaocong] 422 Hosp PLA, Zhanjiang 524005, Guangdong, Peoples R China.
   [Tang, Tianle] Fourth Mil Med Univ, Class 4, Brigade 2, Xian 710032, Shaanxi, Peoples R China.
   [Fan, Lei] 210 Hosp PLA, Dept Pharm, Dalian 116000, Liaoning, Peoples R China.
C3 Southwest Medical University; Air Force Military Medical University; Air
   Force Military Medical University
RP Mei, QB (通讯作者)，Southwest Med Univ, Sch Pharm, Dept Pharmacol, Lab Oncol Pharmacol, Luzhou 646000, Sichuan, Peoples R China.; Sun, Y (通讯作者)，Fourth Mil Med Univ, Dept Pharmacol, Sch Pharm, Xian 710032, Shaanxi, Peoples R China.
EM ysun1145@163.com; qbmei53@hotmail.com
RI li, xiao/GSN-6181-2022; Li, yu/HHZ-5236-2022; liang,
   liang/IAO-8518-2023; Chen, Hao/JHT-2948-2023
OI Chen, Hao/0009-0001-6480-7976
FU National Nature Science Foundation of China [81302787]; Postdoctoral
   Science Foundation of China [2013T60964]; Natural Science Foundation
   Research Project of Shaanxi Province [2016JQ8005]
FX This investigation was supported by the grant [No. 81302787], from
   National Nature Science Foundation of China, the grant [No. 2013T60964]
   from Postdoctoral Science Foundation of China, and the grant [No.
   2016JQ8005] from the Natural Science Foundation Research Project of
   Shaanxi Province.
CR Andoh A, 2005, GASTROENTEROLOGY, V129, P969, DOI 10.1053/j.gastro.2005.06.071
   Aujla SJ, 2008, NAT MED, V14, P275, DOI 10.1038/nm1710
   Boland CR, 2005, GUT, V54, P1321, DOI 10.1136/gut.2004.060079
   Boniface K, 2005, J IMMUNOL, V174, P3695, DOI 10.4049/jimmunol.174.6.3695
   Brand S, 2006, AM J PHYSIOL-GASTR L, V290, pG827, DOI 10.1152/ajpgi.00513.2005
   Castagnini C, 2009, BRIT J NUTR, V102, P1620, DOI 10.1017/S0007114509990936
   Cella M, 2009, NATURE, V457, P722, DOI 10.1038/nature07537
   Danese S, 2011, NEW ENGL J MED, V365, P1713, DOI 10.1056/NEJMra1102942
   Dumoutier L, 2001, J IMMUNOL, V166, P7090, DOI 10.4049/jimmunol.166.12.7090
   Eyerich S, 2009, J CLIN INVEST, V119, P3573, DOI 10.1172/JCI40202
   Grivennikov SI, 2010, CELL, V140, P883, DOI 10.1016/j.cell.2010.01.025
   Huber S, 2012, NATURE, V491, P259, DOI 10.1038/nature11535
   Hughes T, 2010, IMMUNITY, V32, P803, DOI 10.1016/j.immuni.2010.06.007
   Jones BC, 2008, STRUCTURE, V16, P1333, DOI 10.1016/j.str.2008.06.005
   Kotenko SV, 2001, J IMMUNOL, V166, P7096, DOI 10.4049/jimmunol.166.12.7096
   Li YH, 2012, EUR J NUTR, V51, P107, DOI 10.1007/s00394-011-0194-3
   Li YH, 2009, CANCER SCI, V100, P2451, DOI 10.1111/j.1349-7006.2009.01335.x
   Liang SC, 2010, J IMMUNOL, V185, P5531, DOI 10.4049/jimmunol.0904091
   Liu L, 2003, WORLD J GASTROENTERO, V9, P2284
   Liu L, 2010, CARCINOGENESIS, V31, P1822, DOI 10.1093/carcin/bgq070
   MORI H, 1984, Nutrition and Cancer, V6, P92
   Muñoz M, 2009, J EXP MED, V206, P3047, DOI 10.1084/jem.20090900
   Nagalakshmi ML, 2004, INT IMMUNOPHARMACOL, V4, P679, DOI 10.1016/j.intimp.2004.01.008
   Pickert G, 2009, J EXP MED, V206, P1465, DOI 10.1084/jem.20082683
   Radaeva S, 2004, HEPATOLOGY, V39, P1332, DOI 10.1002/hep.20184
   Skyberg JA, 2011, J LEUKOCYTE BIOL, V90, P1043, DOI 10.1189/jlb.0311168
   Sonnenberg GF, 2010, J EXP MED, V207, P1293, DOI 10.1084/jem.20092054
   Sugimoto K, 2008, J CLIN INVEST, V118, P534, DOI [10.1172/JC133194, 10.1172/JCI33194]
   Takatori H, 2009, J EXP MED, V206, P35, DOI 10.1084/jem.20072713
   Wallace DF, 2015, INT IMMUNOL, V27, P281, DOI 10.1093/intimm/dxu144
   Wei CC, 2003, GENES IMMUN, V4, P204, DOI 10.1038/sj.gene.6363947
   Wolk K, 2004, IMMUNITY, V21, P241, DOI 10.1016/j.immuni.2004.07.007
   Wolk K, 2007, J IMMUNOL, V178, P5973, DOI 10.4049/jimmunol.178.9.5973
   Wolk K, 2006, EUR J IMMUNOL, V36, P1309, DOI 10.1002/eji.200535503
   Xu WF, 2001, P NATL ACAD SCI USA, V98, P9511, DOI 10.1073/pnas.171303198
   Zenewicz LA, 2007, IMMUNITY, V27, P647, DOI 10.1016/j.immuni.2007.07.023
   Zenewicz LA, 2008, IMMUNITY, V29, P947, DOI 10.1016/j.immuni.2008.11.003
   Zheng Y, 2008, NAT MED, V14, P282, DOI 10.1038/nm1720
   Zheng Y, 2007, NATURE, V445, P648, DOI 10.1038/nature05505
NR 39
TC 19
Z9 19
U1 0
U2 50
PU ELSEVIER
PI AMSTERDAM
PA RADARWEG 29, 1043 NX AMSTERDAM, NETHERLANDS
SN 0141-8130
EI 1879-0003
J9 INT J BIOL MACROMOL
JI Int. J. Biol. Macromol.
PD OCT
PY 2017
VL 103
BP 1217
EP 1223
DI 10.1016/j.ijbiomac.2017.05.172
PG 7
WC Biochemistry & Molecular Biology; Chemistry, Applied; Polymer Science
WE Science Citation Index Expanded (SCI-EXPANDED)
SC Biochemistry & Molecular Biology; Chemistry; Polymer Science
GA FE5YE
UT WOS:000408286400138
PM 28579463
DA 2024-01-22
ER

PT J
AU Li, XL
   Akhtar, S
   Choudhry, MA
AF Li, Xiaoling
   Akhtar, Suhail
   Choudhry, Mashkoor A.
TI Alteration in intestine tight junction protein phosphorylation and
   apoptosis is associated with increase in IL-18 levels following alcohol
   intoxication and burn injury
SO BIOCHIMICA ET BIOPHYSICA ACTA-MOLECULAR BASIS OF DISEASE
LA English
DT Article
DE Thermal injury; Inflammatory mediator; Gut barrier; Tissue damage;
   Ethanol; Cytokine
ID BARRIER FUNCTION; BACTERIAL TRANSLOCATION; EPITHELIAL-CELLS; TYROSINE
   PHOSPHORYLATION; INFLAMMATORY RESPONSE; HEMORRHAGIC-SHOCK; O-2(-)
   PRODUCTION; MEMBRANE-PROTEIN; DOWN-REGULATION; CROHNS-DISEASE
AB Intestinal mucosal barrier is the first line of defense against bacteria and their products originating from the intestinal lumen. We have shown a role for IL-18 in impaired gut barrier function following acute alcohol (EtOH) intoxication combined with burn injury. To further delineate the mechanism, this study examined whether IL-18 alters intestine tight junction proteins or induces mucosal apoptosis under these conditions. To accomplish this, rats were gavaged with EtOH (3.2 g/kg) prior to similar to 12.5% total body surface area burn or sham injury. One day after injury. EtOH combined with burn injury resulted in a significant decrease in total occludin protein and its phosphorylation in small intestine compared to either EtOH or burn injury alone. There was no change in claudin-1 protein content but its phosphorylation on tyrosine was decreased following EtOH and burn injury. This was accompanied with an increase in mucosal apoptosis (p<0.05). The treatment of rats with anti-IL-18 antibody at the time of burn injury prevented intestine apoptosis and normalized tight junction proteins following EtOH and burn injury. Altogether, these findings suggest that IL-18 modulates tight junction proteins and cause apoptosis leading to impaired intestinal mucosal integrity following EtOH intoxication combined with burn injury. (C) 2011 Elsevier B.V. All rights reserved.
C1 [Li, Xiaoling; Akhtar, Suhail; Choudhry, Mashkoor A.] Loyola Univ, Chicago Stritch Sch Med, Burn & Shock Trauma Inst, Maywood, IL 60153 USA.
   [Li, Xiaoling; Akhtar, Suhail; Choudhry, Mashkoor A.] Loyola Univ, Chicago Stritch Sch Med, Dept Surg, Maywood, IL 60153 USA.
   [Choudhry, Mashkoor A.] Loyola Univ, Chicago Stritch Sch Med, Dept Microbiol & Immunol, Maywood, IL 60153 USA.
   [Li, Xiaoling; Akhtar, Suhail; Choudhry, Mashkoor A.] Loyola Univ, Chicago Stritch Sch Med, Alcohol Res Program, Maywood, IL 60153 USA.
   [Choudhry, Mashkoor A.] Loyola Univ, Chicago Stritch Sch Med, Program Cell Biol Neurobiol & Anat, Maywood, IL 60153 USA.
C3 Loyola University Chicago; Loyola University Chicago; Loyola University
   Chicago; Loyola University Chicago; Loyola University Chicago
RP Choudhry, MA (通讯作者)，Loyola Univ, Chicago Stritch Sch Med, Burn & Shock Trauma Inst, Bldg 110 EMS,Room 4236,2160 S 1st Ave, Maywood, IL 60153 USA.
EM mchoudhry@lumc.edu
FU NIH [R01AA015731, R21AA015979]
FX This study was supported from NIH through R01AA015731 and R21AA015979.
CR Akhtar S, 2009, AM J PHYSIOL-GASTR L, V297, pG340, DOI 10.1152/ajpgi.00044.2009
   Al-Sadi RM, 2007, J IMMUNOL, V178, P4641, DOI 10.4049/jimmunol.178.7.4641
   *AM BURN ASS, 2000, BURN INC TREATM US 2
   BAKER JW, 1988, J TRAUMA, V28, P896, DOI 10.1097/00005373-198807000-00002
   Balda MS, 1996, J CELL BIOL, V134, P1031, DOI 10.1083/jcb.134.4.1031
   Capaldo CT, 2009, BBA-BIOMEMBRANES, V1788, P864, DOI 10.1016/j.bbamem.2008.08.027
   Chen YH, 2002, MOL BIOL CELL, V13, P1227, DOI 10.1091/mbc.01-08-0423
   Choudhry MA, 2004, ALCOHOL, V33, P199, DOI 10.1016/j.alcohol.2004.05.004
   Choudhry MA, 1998, J IMMUNOL, V160, P929
   Choudhry MA, 2002, AM J PHYSIOL-GASTR L, V282, pG937, DOI 10.1152/ajpgi.00235.2001
   Clayburgh DR, 2004, LAB INVEST, V84, P282, DOI 10.1038/labinvest.3700050
   COLGAN SP, 1994, J IMMUNOL, V153, P2122
   Coopersmith CM, 2002, JAMA-J AM MED ASSOC, V287, P1716, DOI 10.1001/jama.287.13.1716
   Elias BC, 2009, J BIOL CHEM, V284, P1559, DOI 10.1074/jbc.M804783200
   Faries PL, 1998, J TRAUMA, V44, P1031, DOI 10.1097/00005373-199806000-00016
   Farshori P, 1999, J MEMBRANE BIOL, V170, P147, DOI 10.1007/s002329900544
   Faunce DE, 2003, ALCOHOL CLIN EXP RES, V27, P1199, DOI 10.1097/01.ALC.0000075833.92139.35
   Feldman GJ, 2005, ADV DRUG DELIVER REV, V57, P883, DOI 10.1016/j.addr.2005.01.009
   Förster C, 2008, HISTOCHEM CELL BIOL, V130, P55, DOI 10.1007/s00418-008-0424-9
   Fujibe M, 2004, EXP CELL RES, V295, P36, DOI 10.1016/j.yexcr.2003.12.014
   FURUSE M, 1993, J CELL BIOL, V123, P1777, DOI 10.1083/jcb.123.6.1777
   Gloor SM, 1997, BIOCHEM BIOPH RES CO, V239, P804, DOI 10.1006/bbrc.1997.7557
   González-Mariscal L, 2008, BBA-BIOMEMBRANES, V1778, P729, DOI 10.1016/j.bbamem.2007.08.018
   Grobmyer S. R., 1996, Journal of Burn Care and Rehabilitation, V17, P532, DOI 10.1097/00004630-199611000-00010
   Hagiwara C, 2002, J GASTROEN HEPATOL, V17, P758, DOI 10.1046/j.1440-1746.2002.02791.x
   Halpern MD, 2008, AM J PHYSIOL-GASTR L, V294, pG20, DOI 10.1152/ajpgi.00168.2007
   HAUM A, 1995, BURNS, V21, P194, DOI 10.1016/0305-4179(95)80008-C
   HERNDON DN, 1993, CRIT CARE MED, V21, pS50, DOI 10.1097/00003246-199302001-00010
   JONES J D, 1991, Journal of Burn Care and Rehabilitation, V12, P148, DOI 10.1097/00004630-199103000-00012
   Jordan JA, 2001, J IMMUNOL, V167, P7060, DOI 10.4049/jimmunol.167.12.7060
   Kashiwamura S, 2002, J IMMUNOTHER, V25, pS4, DOI 10.1097/00002371-200203001-00002
   Ko JA, 2009, FEBS LETT, V583, P2148, DOI 10.1016/j.febslet.2009.05.010
   Kunisawa J, 2005, CELL MOL LIFE SCI, V62, P1308, DOI 10.1007/s00018-005-5035-1
   Li XL, 2008, J IMMUNOL, V180, P6933, DOI 10.4049/jimmunol.180.10.6933
   Li XL, 2008, SHOCK, V29, P377, DOI 10.1097/shk.0b013e31815abe80
   Li XL, 2011, J BURN CARE RES, V32, P489, DOI 10.1097/BCR.0b013e3182223c9e
   Li XL, 2009, J IMMUNOL, V183, P3955, DOI 10.4049/jimmunol.0804103
   Li XL, 2006, J LEUKOCYTE BIOL, V80, P367, DOI 10.1189/jlb.1205745
   Marshall SW, 1998, JAMA-J AM MED ASSOC, V279, P1633, DOI 10.1001/jama.279.20.1633
   Mazzon E, 2002, MOL MED, V8, P353, DOI 10.1007/BF03402016
   Mestecky J, 1999, GUT, V44, P2, DOI 10.1136/gut.44.1.2
   Nakanishi K, 2001, ANNU REV IMMUNOL, V19, P423, DOI 10.1146/annurev.immunol.19.1.423
   NAPOLITANO LM, 1995, J TRAUMA, V38, P198, DOI 10.1097/00005373-199502000-00008
   Netea MG, 2000, J IMMUNOL, V164, P2644, DOI 10.4049/jimmunol.164.5.2644
   Noda T, 1998, AM J PHYSIOL-GASTR L, V274, pG270, DOI 10.1152/ajpgi.1998.274.2.G270
   Nunbhakdi-Craig V, 2002, J CELL BIOL, V158, P967, DOI 10.1083/jcb.200206114
   Pizarro TT, 1999, J IMMUNOL, V162, P6829
   Rana SN, 2005, J LEUKOCYTE BIOL, V77, P719, DOI 10.1189/jlb.0704396
   Rao RK, 2002, BIOCHEM J, V368, P471, DOI 10.1042/BJ20011804
   Sakakibara A, 1997, J CELL BIOL, V137, P1393, DOI 10.1083/jcb.137.6.1393
   Sivakumar PV, 2002, GUT, V50, P812, DOI 10.1136/gut.50.6.812
   STADDON JM, 1995, J CELL SCI, V108, P609
   Tsukamoto T, 1999, AM J PHYSIOL-RENAL, V276, pF737, DOI 10.1152/ajprenal.1999.276.5.F737
   Weber CR, 2008, LAB INVEST, V88, P1110, DOI 10.1038/labinvest.2008.78
   Will C, 2008, PERITON DIALYSIS INT, V28, P577
   Wolf SE, 1999, J AM COLL SURGEONS, V188, P10, DOI 10.1016/S1072-7515(98)00260-9
   Yang RK, 2003, AM J PHYSIOL-GASTR L, V285, pG621, DOI 10.1152/ajpgi.00177.2003
   Youakim A, 1999, AM J PHYSIOL-GASTR L, V276, pG1279, DOI 10.1152/ajpgi.1999.276.5.G1279
   Yu LCH, 2005, FASEB J, V19, P1822, DOI 10.1096/fj.05-4226com
   Zeissig S, 2004, GUT, V53, P1295, DOI 10.1136/gut.2003.036632
NR 60
TC 52
Z9 56
U1 1
U2 13
PU ELSEVIER SCIENCE BV
PI AMSTERDAM
PA PO BOX 211, 1000 AE AMSTERDAM, NETHERLANDS
SN 0925-4439
J9 BBA-MOL BASIS DIS
JI Biochim. Biophys. Acta-Mol. Basis Dis.
PD FEB
PY 2012
VL 1822
IS 2
BP 196
EP 203
DI 10.1016/j.bbadis.2011.09.019
PG 8
WC Biochemistry & Molecular Biology; Biophysics; Cell Biology
WE Science Citation Index Expanded (SCI-EXPANDED)
SC Biochemistry & Molecular Biology; Biophysics; Cell Biology
GA 888EM
UT WOS:000299986600011
OA Green Accepted, hybrid
DA 2024-01-22
ER

PT J
AU Kinoshita, K
   Hori, M
   Fujisawa, M
   Sato, K
   Ohama, T
   Momotani, E
   Ozaki, H
AF Kinoshita, K.
   Hori, M.
   Fujisawa, M.
   Sato, K.
   Ohama, T.
   Momotani, E.
   Ozaki, H.
TI Role of TNF-α in muscularis inflammation and motility disorder in a
   TNBS-induced colitis model:: clues from TNF-α-deficient mice
SO NEUROGASTROENTEROLOGY AND MOTILITY
LA English
DT Article
DE gut inflammation; intestinal motility; smooth muscle; tumour necrosis
   factor-alpha
ID TUMOR-NECROSIS-FACTOR; INTESTINAL SMOOTH-MUSCLE; PROPRIA
   MONONUCLEAR-CELLS; ACUTE-PHASE RESPONSE; CROHNS-DISEASE; SPONTANEOUS
   CONTRACTIONS; ULCERATIVE-COLITIS; MESSENGER-RNA; RAT; INTERLEUKIN-1-BETA
AB Macroscopic and histological analysis revealed that the colonic inflammation induced by 2,4,6-trinitrobenzenesulphonic acid (TNBS) was of lower grade in tumour necrosis factor-alpha (TNF-alpha)(-/-) mice than in wild-type mice. Myeloperoxidase activity, an indicator of neutrophilic infiltration, was also low in both the mucosal and smooth muscle layer of the TNF-alpha(-/-) mouse colon. After the induction of inflammation with TNBS, the levels of proinflammatory cytokines, such as TNF-alpha, interleukin-1 beta and interleukin-6, were elevated both in the inflamed mucosa and muscle layers in the wild-type mice; however, the productions of these cytokines were greatly reduced in the TNF-alpha(-/-) mouse colon. The contractions of isolated colonic smooth muscle strips induced by several stimulatory agents were significantly decreased after treatment with TNBS in wild-type mice; however, these contractions were scarcely affected in TNF-alpha(-/-) mice. Finally, using the organ culture method, we found that TNF-alpha directly (independent of mucosal inflammation) disturbs the smooth muscle function. These results suggest that TNF-alpha plays an essential role not only in mucosal inflammation but also in muscularis inflammation in the colon of mice with TNBS-induced colitis, and that TNF-alpha directly induces motor dysfunctions by acting on the smooth muscle.
C1 Univ Tokyo, Grad Sch Agr & Life Sci, Dept Vet Pharmacol, Bunkyo Ku, Tokyo 1138657, Japan.
   Natl Inst Anim Hlth, Tsukuba, Ibaraki 305, Japan.
C3 University of Tokyo; National Agriculture & Food Research Organization -
   Japan; National Institute of Animal Health - Japan
RP Ozaki, H (通讯作者)，Univ Tokyo, Grad Sch Agr & Life Sci, Dept Vet Pharmacol, Bunkyo Ku, Tokyo 1138657, Japan.
EM aozaki@mail.ecc.u-tokyo.ac.jp
RI Momotani, Eiichi/AAX-9440-2021
OI Momotani, Eiichi/0000-0003-4765-1866
CR Akbarali HI, 2000, BIOCHEM BIOPH RES CO, V275, P637, DOI 10.1006/bbrc.2000.3346
   Al-Saffar A, 2001, SCAND J GASTROENTERO, V36, P485
   Annese V, 1997, SCAND J GASTROENTERO, V32, P1107, DOI 10.3109/00365529709002989
   Armstrong AM, 2001, BRIT J SURG, V88, P235, DOI 10.1046/j.1365-2168.2001.01646.x
   Barbara JAJ, 1996, IMMUNOL CELL BIOL, V74, P434, DOI 10.1038/icb.1996.73
   BAUMANN H, 1994, IMMUNOL TODAY, V15, P74, DOI 10.1016/0167-5699(94)90137-6
   Bossone C, 2001, AM J PHYSIOL-GASTR L, V280, pG949, DOI 10.1152/ajpgi.2001.280.5.G949
   BRADLEY PP, 1982, J INVEST DERMATOL, V78, P206, DOI 10.1111/1523-1747.ep12506462
   Caprilli R, 2002, ALIMENT PHARM THER, V16, P1579, DOI 10.1046/j.1365-2036.2002.01319.x
   Collins SM, 1996, GASTROENTEROLOGY, V111, P1683, DOI 10.1016/S0016-5085(96)70034-3
   Eskandari MK, 1997, AM J PHYSIOL-GASTR L, V273, pG727, DOI 10.1152/ajpgi.1997.273.3.G727
   FAIS S, 1994, J INTERFERON RES, V14, P235, DOI 10.1089/jir.1994.14.235
   Hori M, 2001, AM J PHYSIOL-GASTR L, V280, pG930, DOI 10.1152/ajpgi.2001.280.5.G930
   Joosten LAB, 2003, ARTHRITIS RHEUM, V48, P339, DOI 10.1002/art.10814
   KHAN I, 1995, GASTROENTEROLOGY, V108, P1720, DOI 10.1016/0016-5085(95)90133-7
   Kinoshita K, 2003, AM J PHYSIOL-GASTR L, V285, pG483, DOI 10.1152/ajpgi.00038.2003
   KOCH TR, 1988, GASTROENTEROLOGY, V95, P77, DOI 10.1016/0016-5085(88)90293-4
   Kontoyiannis D, 1999, IMMUNITY, V10, P387, DOI 10.1016/S1074-7613(00)80038-2
   Liu XR, 2001, GASTROENTEROLOGY, V120, P480, DOI 10.1053/gast.2001.21167
   Moreels TG, 2001, N-S ARCH PHARMACOL, V364, P524, DOI 10.1007/s002100100482
   Mueller C, 2002, IMMUNOLOGY, V105, P1, DOI 10.1046/j.1365-2567.2002.01329.x
   Myers KJ, 2003, J PHARMACOL EXP THER, V304, P411, DOI 10.1124/jpet.102.040329
   Neurath MF, 1997, EUR J IMMUNOL, V27, P1743, DOI 10.1002/eji.1830270722
   Ohama T, 2003, J BIOL CHEM, V278, P48794, DOI 10.1074/jbc.M310166200
   Ozaki H, 2004, NEUROGASTROENT MOTIL, V16, P39, DOI 10.1046/j.1365-2982.2003.00461.x
   Plevy SE, 1997, J IMMUNOL, V159, P6276
   RAO SS, 1990, SCAND J GASTROENTE S, V172, P22
   Reimund JM, 1996, GUT, V39, P684, DOI 10.1136/gut.39.5.684
   REINECKER HC, 1993, CLIN EXP IMMUNOL, V94, P174
   Rugtveit J, 1997, GASTROENTEROLOGY, V112, P1493, DOI 10.1016/S0016-5085(97)70030-1
   Salinthone S, 2004, AM J PHYSIOL-GASTR L, V287, pG627, DOI 10.1152/ajpgi.00462.2003
   Segain JP, 2000, GUT, V47, P397, DOI 10.1136/gut.47.3.397
   Sun FF, 2001, INFLAMMATION, V25, P33, DOI 10.1023/A:1007023611478
   Taniguchi T, 1997, LAB INVEST, V77, P647
   Ten Hove T, 2001, GASTROENTEROLOGY, V121, P1372, DOI 10.1053/gast.2001.29579
   Türler A, 2002, ANN SURG, V236, P56, DOI 10.1097/01.SLA.0000018561.52595.31
   VASSALLI P, 1992, ANNU REV IMMUNOL, V10, P411, DOI 10.1146/annurev.iy.10.040192.002211
   VERMILLION DL, 1993, GASTROENTEROLOGY, V104, P1692, DOI 10.1016/0016-5085(93)90647-U
   Videla S, 1998, J PHARMACOL EXP THER, V287, P854
   Wehner S, 2005, SURGERY, V137, P436, DOI 10.1016/j.surg.2004.11.003
NR 40
TC 43
Z9 50
U1 0
U2 7
PU WILEY
PI HOBOKEN
PA 111 RIVER ST, HOBOKEN 07030-5774, NJ USA
SN 1350-1925
EI 1365-2982
J9 NEUROGASTROENT MOTIL
JI Neurogastroenterol. Motil.
PD JUL
PY 2006
VL 18
IS 7
BP 578
EP 588
DI 10.1111/j.1365-2982.2006.00784.x
PG 11
WC Gastroenterology & Hepatology; Clinical Neurology; Neurosciences
WE Science Citation Index Expanded (SCI-EXPANDED)
SC Gastroenterology & Hepatology; Neurosciences & Neurology
GA 050CH
UT WOS:000238064600010
PM 16771773
DA 2024-01-22
ER

PT J
AU Yang, M
   Gu, Y
   Li, LF
   Liu, TY
   Song, XL
   Sun, Y
   Cao, XC
   Wang, BM
   Jiang, K
   Cao, HL
AF Yang, Min
   Gu, Yu
   Li, Lingfeng
   Liu, Tianyu
   Song, Xueli
   Sun, Yue
   Cao, Xiaocang
   Wang, Bangmao
   Jiang, Kui
   Cao, Hailong
TI Bile Acid-Gut Microbiota Axis in Inflammatory Bowel Disease: From Bench
   to Bedside
SO NUTRIENTS
LA English
DT Review
DE inflammatory bowel disease; gut microbiota; bile acids; bile
   acid-activated receptors; therapy
ID VITAMIN-D-RECEPTOR; EXCLUSIVE ENTERAL NUTRITION; ACTIVE
   ULCERATIVE-COLITIS; INNATE LYMPHOID-CELLS; FECAL MICROBIOTA;
   CROHNS-DISEASE; MAINTAINING REMISSION; URSODEOXYCHOLIC ACID;
   ESCHERICHIA-COLI; INTESTINAL MICROBIOTA
AB Inflammatory bowel disease (IBD) is a chronic, relapsing inflammatory disorder of the gastrointestinal tract, with increasing prevalence, and its pathogenesis remains unclear. Accumulating evidence suggested that gut microbiota and bile acids play pivotal roles in intestinal homeostasis and inflammation. Patients with IBD exhibit decreased microbial diversity and abnormal microbial composition marked by the depletion of phylum Firmicutes (including bacteria involved in bile acid metabolism) and the enrichment of phylum Proteobacteria. Dysbiosis leads to blocked bile acid transformation. Thus, the concentration of primary and conjugated bile acids is elevated at the expense of secondary bile acids in IBD. In turn, bile acids could modulate the microbial community. Gut dysbiosis and disturbed bile acids impair the gut barrier and immunity. Several therapies, such as diets, probiotics, prebiotics, engineered bacteria, fecal microbiota transplantation and ursodeoxycholic acid, may alleviate IBD by restoring gut microbiota and bile acids. Thus, the bile acid-gut microbiota axis is closely connected with IBD pathogenesis. Regulation of this axis may be a novel option for treating IBD.
C1 [Yang, Min; Gu, Yu; Li, Lingfeng; Liu, Tianyu; Song, Xueli; Sun, Yue; Cao, Xiaocang; Wang, Bangmao; Cao, Hailong] Tianjin Med Univ, Gen Hosp, Tianjin Inst Digest Dis, Dept Gastroenterol & Hepatol,Tianjin Key Lab Dige, Tianjin 300052, Peoples R China.
   [Jiang, Kui] Tianjin Med Univ, Grad Sch, Tianjin 300070, Peoples R China.
C3 Tianjin Medical University; Tianjin Medical University
RP Cao, HL (通讯作者)，Tianjin Med Univ, Gen Hosp, Tianjin Inst Digest Dis, Dept Gastroenterol & Hepatol,Tianjin Key Lab Dige, Tianjin 300052, Peoples R China.; Jiang, K (通讯作者)，Tianjin Med Univ, Grad Sch, Tianjin 300070, Peoples R China.
EM yangmin@tmu.edu.cn; guyu@tmu.edu.cn; lilingfeng0419@tmu.edu.cn;
   liutianyu@tmu.edu.cn; songxueli@tmu.edu.cn; sun_yue@tmu.edu.cn;
   doccaoxc@163.com; mwang02@tmu.edu.cn; kjiang@tmu.edu.cn;
   caohailong@tmu.edu.cn
RI YU, GU/AAQ-4509-2020; zhang, chen/JES-0371-2023; huang,
   libo/JMB-4345-2023
OI YU, GU/0000-0002-5683-8078; Cao, Hailong/0000-0002-0147-7826; yang,
   min/0000-0003-4666-0744
FU National Natural Science Foundation of China [82070545, 81970477]; Key
   Project of Science and Technology Pillar Program of Tianjin
   [20YFZCSY00020]
FX This work was funded by the National Natural Science Foundation of
   China, grant number 82070545 and 81970477; Key Project of Science and
   Technology Pillar Program of Tianjin, grant number 20YFZCSY00020.
CR Alexander C, 2018, BRIT J NUTR, V120, P711, DOI 10.1017/S0007114518001952
   Allegretti JR, 2019, LANCET, V394, P420, DOI 10.1016/S0140-6736(19)31266-8
   Ansari I, 2020, NAT MICROBIOL, V5, P610, DOI 10.1038/s41564-019-0659-3
   Ashton JJ, 2019, CLIN NUTR, V38, P80, DOI 10.1016/j.clnu.2018.01.020
   Begley M, 2005, FEMS MICROBIOL REV, V29, P625, DOI 10.1016/j.femsre.2004.09.003
   Bernink JH, 2015, IMMUNITY, V43, P146, DOI 10.1016/j.immuni.2015.06.019
   Bischoff SC, 2020, CLIN NUTR, V39, P632, DOI 10.1016/j.clnu.2019.11.002
   Bjarnason I, 2019, INFLAMMOPHARMACOLOGY, V27, P465, DOI 10.1007/s10787-019-00595-4
   Bojanova DP, 2016, PLOS BIOL, V14, DOI 10.1371/journal.pbio.1002503
   Boonstra K, 2012, INFLAMM BOWEL DIS, V18, P2270, DOI 10.1002/ibd.22938
   Bourreille A, 2013, CLIN GASTROENTEROL H, V11, P982, DOI 10.1016/j.cgh.2013.02.021
   Britton GJ, 2019, IMMUNITY, V50, P212, DOI 10.1016/j.immuni.2018.12.015
   Calmus Y, 2014, CLIN RES HEPATOL GAS, V38, P550, DOI 10.1016/j.clinre.2014.07.007
   Campbell C, 2020, NATURE, V581, P475, DOI 10.1038/s41586-020-2193-0
   Caparrós-Martín JA, 2017, MICROBIOME, V5, DOI 10.1186/s40168-017-0312-4
   Casellas F, 2007, ALIMENT PHARM THER, V25, P1061, DOI 10.1111/j.1365-2036.2007.03288.x
   Castellanos JG, 2020, GUT MICROBES, V11, P231, DOI 10.1080/19490976.2019.1638725
   Chapman TM, 2006, DRUGS, V66, P1371, DOI 10.2165/00003495-200666100-00006
   Chen ML, 2019, MUCOSAL IMMUNOL, V12, P851, DOI 10.1038/s41385-019-0162-4
   Cipriani S, 2011, PLOS ONE, V6, DOI 10.1371/journal.pone.0025637
   Connors J, 2020, ISME J, V14, P702, DOI 10.1038/s41396-019-0560-3
   Costello S, 2017, J CROHNS COLITIS, V11, pS23
   Costello SP, 2019, JAMA-J AM MED ASSOC, V321, P156, DOI 10.1001/jama.2018.20046
   Cui BT, 2015, J GASTROEN HEPATOL, V30, P51, DOI 10.1111/jgh.12727
   D'Aldebert E, 2009, GASTROENTEROLOGY, V136, P1435, DOI 10.1053/j.gastro.2008.12.040
   David LA, 2014, NATURE, V505, P559, DOI 10.1038/nature12820
   De Boever P, 2000, APPL MICROBIOL BIOT, V53, P709, DOI 10.1007/s002530000330
   DeFilipp Z, 2019, NEW ENGL J MED, V381, P2043, DOI 10.1056/NEJMoa1910437
   Degirolamo C, 2014, CELL REP, V7, P12, DOI 10.1016/j.celrep.2014.02.032
   Dempsey JL, 2019, TOXICOL SCI, V168, P40, DOI 10.1093/toxsci/kfy271
   Devkota S, 2012, NATURE, V487, P104, DOI 10.1038/nature11225
   Diederen K, 2020, SCI REP-UK, V10, DOI 10.1038/s41598-020-75306-z
   Duboc H, 2014, DIGEST LIVER DIS, V46, P302, DOI 10.1016/j.dld.2013.10.021
   Duboc H, 2013, GUT, V62, P531, DOI 10.1136/gutjnl-2012-302578
   Dyson JK, 2018, LANCET, V391, P2547, DOI 10.1016/S0140-6736(18)30300-3
   Eaton JE, 2011, AM J GASTROENTEROL, V106, P1638, DOI 10.1038/ajg.2011.156
   Fiorucci S, 2018, FRONT IMMUNOL, V9, DOI 10.3389/fimmu.2018.01853
   Fiorucci S, 2015, TRENDS MOL MED, V21, P702, DOI 10.1016/j.molmed.2015.09.001
   Franzosa EA, 2019, NAT MICROBIOL, V4, P293, DOI 10.1038/s41564-018-0306-4
   Furusawa Y, 2013, NATURE, V504, P446, DOI 10.1038/nature12721
   Gadaleta RM, 2011, GUT, V60, P463, DOI 10.1136/gut.2010.212159
   Gadaleta RM, 2010, BBA-MOL CELL BIOL L, V1801, P683, DOI 10.1016/j.bbalip.2010.04.006
   Gadaleta RM, 2020, EBIOMEDICINE, V54, DOI 10.1016/j.ebiom.2020.102719
   Ganji-Arjenaki M, 2018, J CELL PHYSIOL, V233, P2091, DOI 10.1002/jcp.25911
   Gareau MG, 2010, NAT REV GASTRO HEPAT, V7, P503, DOI 10.1038/nrgastro.2010.117
   Garg M, 2019, THER ADV GASTROENTER, V12, DOI 10.1177/1756284818822566
   Gerard P, 2014, PATHOGENS, V3, P14, DOI 10.3390/pathogens3010014
   Gevers D, 2014, CELL HOST MICROBE, V15, P382, DOI 10.1016/j.chom.2014.02.005
   Gibson GR, 2017, NAT REV GASTRO HEPAT, V14, P491, DOI 10.1038/nrgastro.2017.75
   Glas J, 2011, INFLAMM BOWEL DIS, V17, P1917, DOI 10.1002/ibd.21562
   Glassner KL, 2020, J ALLERGY CLIN IMMUN, V145, P16, DOI 10.1016/j.jaci.2019.11.003
   Guo CS, 2016, IMMUNITY, V45, P802, DOI 10.1016/j.immuni.2016.09.008
   Gury-BenAri M, 2016, CELL, V166, P1231, DOI 10.1016/j.cell.2016.07.043
   Hamilton JP, 2007, AM J PHYSIOL-GASTR L, V293, pG256, DOI 10.1152/ajpgi.00027.2007
   Hang SY, 2019, NATURE, V576, P143, DOI 10.1038/s41586-019-1785-z
   Hansen T, 2018, NUTRIENTS, V10, DOI 10.3390/nu10050537
   Hanson ML, 2014, GASTROENTEROLOGY, V146, P210, DOI 10.1053/j.gastro.2013.09.060
   Haselow K, 2013, J LEUKOCYTE BIOL, V94, P1253, DOI 10.1189/jlb.0812396
   He L, 2018, ENDOCRINOLOGY, V159, P967, DOI 10.1210/en.2017-00748
   Heinken A, 2019, MICROBIOME, V7, DOI 10.1186/s40168-019-0689-3
   Hernández-Rocha C, 2021, J CROHNS COLITIS, V15, P2078, DOI 10.1093/ecco-jcc/jjab096
   Hou JK, 2011, AM J GASTROENTEROL, V106, P563, DOI 10.1038/ajg.2011.44
   Ichikawa R, 2012, IMMUNOLOGY, V136, P153, DOI 10.1111/j.1365-2567.2012.03554.x
   Imdad A, 2018, COCHRANE DB SYST REV, DOI 10.1002/14651858.CD012774.pub2
   Inagaki T, 2006, P NATL ACAD SCI USA, V103, P3920, DOI 10.1073/pnas.0509592103
   Islam KBMS, 2011, GASTROENTEROLOGY, V141, P1773, DOI 10.1053/j.gastro.2011.07.046
   Jacobs JP, 2016, CELL MOL GASTROENTER, V2, P750, DOI 10.1016/j.jcmgh.2016.06.004
   Jia W, 2018, NAT REV GASTRO HEPAT, V15, P111, DOI 10.1038/nrgastro.2017.119
   Jia YQ, 2020, J ETHNOPHARMACOL, V255, DOI 10.1016/j.jep.2020.112775
   Saez-Lara MJ, 2015, BIOMED RES INT-UK, V2015, DOI 10.1155/2015/505878
   Kaplan GG, 2017, GASTROENTEROLOGY, V152, P313, DOI 10.1053/j.gastro.2016.10.020
   Kato K, 2004, ALIMENT PHARM THER, V20, P1133, DOI 10.1111/j.1365-2036.2004.02268.x
   Ke J, 2020, INFLAMM BOWEL DIS, V26, P863, DOI 10.1093/ibd/izaa007
   Kelly CJ, 2015, CELL HOST MICROBE, V17, P662, DOI 10.1016/j.chom.2015.03.005
   Khoruts A, 2016, NAT REV GASTRO HEPAT, V13, DOI 10.1038/nrgastro.2016.98
   Knoll RL, 2017, AM J PHYSIOL-GASTR L, V312, pG327, DOI 10.1152/ajpgi.00293.2016
   Kruis W, 1997, ALIMENT PHARM THER, V11, P853, DOI 10.1046/j.1365-2036.1997.00225.x
   Kruis W, 2004, GUT, V53, P1617, DOI 10.1136/gut.2003.037747
   Langmann T, 2004, GASTROENTEROLOGY, V127, P26, DOI 10.1053/j.gastro.2004.04.019
   Laukens D, 2014, LAB INVEST, V94, P1419, DOI 10.1038/labinvest.2014.117
   Leach ST, 2008, ALIMENT PHARM THER, V28, P724, DOI 10.1111/j.1365-2036.2008.03796.x
   Li F, 2013, NAT COMMUN, V4, DOI 10.1038/ncomms3384
   Li TG, 2014, PHARMACOL REV, V66, P948, DOI 10.1124/pr.113.008201
   Liu WC, 2013, J CLIN INVEST, V123, P3983, DOI 10.1172/JCI65842
   Llewellyn SR, 2018, GASTROENTEROLOGY, V154, P1037, DOI 10.1053/j.gastro.2017.11.030
   Lloyd-Price J, 2019, NATURE, V569, P655, DOI 10.1038/s41586-019-1237-9
   Long SL, 2017, MOL ASPECTS MED, V56, P54, DOI 10.1016/j.mam.2017.06.002
   Lu R, 2019, FASEB J, V33, P11845, DOI 10.1096/fj.201900727R
   Machiels K, 2014, GUT, V63, P1275, DOI 10.1136/gutjnl-2013-304833
   Madsen K, 2001, GASTROENTEROLOGY, V121, P580, DOI 10.1053/gast.2001.27224
   Makishima M, 2002, SCIENCE, V296, P1313, DOI 10.1126/science.1070477
   Manichanh C, 2006, GUT, V55, P205, DOI 10.1136/gut.2005.073817
   Martínez A, 2007, INFLAMM BOWEL DIS, V13, P1484, DOI 10.1002/ibd.20252
   Martoni CJ, 2015, GUT MICROBES, V6, P57, DOI 10.1080/19490976.2015.1005474
   Miele E, 2009, AM J GASTROENTEROL, V104, P437, DOI 10.1038/ajg.2008.118
   Mosser DM, 2008, NAT REV IMMUNOL, V8, P958, DOI 10.1038/nri2448
   Murakami M, 2018, INFLAMM BOWEL DIS, V24, P1035, DOI 10.1093/ibd/izy022
   Nadeem MS, 2020, SEMIN CANCER BIOL, V64, P51, DOI 10.1016/j.semcancer.2019.05.001
   Neurath MF, 2019, NAT IMMUNOL, V20, P970, DOI 10.1038/s41590-019-0415-0
   Ng SC, 2020, GUT, V69, P83, DOI 10.1136/gutjnl-2019-319407
   Ng SC, 2017, LANCET, V390, P2769, DOI 10.1016/S0140-6736(17)32448-0
   Oladimeji Peter O, 2018, Mol Pharmacol, V93, P119, DOI 10.1124/mol.117.110155
   Oliva S, 2012, ALIMENT PHARM THER, V35, P327, DOI 10.1111/j.1365-2036.2011.04939.x
   Paramsothy S, 2019, GASTROENTEROLOGY, V156, P1440, DOI 10.1053/j.gastro.2018.12.001
   Paramsothy S, 2017, LANCET, V389, P1218, DOI 10.1016/S0140-6736(17)30182-4
   Pardi DS, 2003, GASTROENTEROLOGY, V124, P889, DOI 10.1053/gast.2003.50156
   Pascal V, 2017, GUT, V66, P813, DOI 10.1136/gutjnl-2016-313235
   Pearson T, 2019, CANCER MED-US, V8, P617, DOI 10.1002/cam4.1965
   Postler TS, 2017, CELL METAB, V26, P110, DOI 10.1016/j.cmet.2017.05.008
   Praveschotinunt P, 2019, NAT COMMUN, V10, DOI 10.1038/s41467-019-13336-6
   Quince C, 2015, AM J GASTROENTEROL, V110, P1718, DOI 10.1038/ajg.2015.357
   Quraishi MN, 2020, J CROHNS COLITIS, V14, P935, DOI 10.1093/ecco-jcc/jjaa021
   Rembacken BJ, 1999, LANCET, V354, P635, DOI 10.1016/S0140-6736(98)06343-0
   Ridlon JM, 2013, GUT MICROBES, V4, P382, DOI 10.4161/gmic.25723
   RUBIN RA, 1994, ANN INTERN MED, V121, P207, DOI 10.7326/0003-4819-121-3-199408010-00009
   Ruemmele FM, 2014, J CROHNS COLITIS, V8, P1179, DOI 10.1016/j.crohns.2014.04.005
   Sartor RB, 2017, GASTROENTEROLOGY, V152, P327, DOI 10.1053/j.gastro.2016.10.012
   Sayin SI, 2013, CELL METAB, V17, P225, DOI 10.1016/j.cmet.2013.01.003
   Scott KP, 2014, FEMS MICROBIOL ECOL, V87, P30, DOI 10.1111/1574-6941.12186
   Shah YM, 2007, AM J PHYSIOL-GASTR L, V292, pG1114, DOI 10.1152/ajpgi.00528.2006
   Shouval DS, 2017, JAMA PEDIATR, V171, P999, DOI 10.1001/jamapediatrics.2017.2571
   Simmons JD, 2000, GUT, V47, P211, DOI 10.1136/gut.47.2.211
   Sinha SR, 2020, CELL HOST MICROBE, V27, P659, DOI 10.1016/j.chom.2020.01.021
   Sokol H, 2020, MICROBIOME, V8, DOI 10.1186/s40168-020-0792-5
   Song XY, 2020, NATURE, V577, P410, DOI 10.1038/s41586-019-1865-0
   Song ZW, 2019, MICROBIOME, V7, DOI 10.1186/s40168-019-0628-3
   Steidler L, 2000, SCIENCE, V289, P1352, DOI 10.1126/science.289.5483.1352
   Sun M, 2015, MUCOSAL IMMUNOL, V8, P969, DOI 10.1038/mi.2015.49
   Tsertsvadze A, 2015, HEALTH TECHNOL ASSES, V19, P1, DOI 10.3310/hta19260
   Tursi A, 2010, AM J GASTROENTEROL, V105, P2218, DOI 10.1038/ajg.2010.218
   Vaishnava S, 2008, P NATL ACAD SCI USA, V105, P20858, DOI 10.1073/pnas.0808723105
   Valcheva R, 2019, GUT MICROBES, V10, P334, DOI 10.1080/19490976.2018.1526583
   Van den Bossche L, 2017, LAB INVEST, V97, P519, DOI 10.1038/labinvest.2017.6
   Van den Bossche L, 2017, APPL ENVIRON MICROB, V83, DOI 10.1128/AEM.02766-16
   van der Lelie D, 2021, NAT COMMUN, V12, DOI 10.1038/s41467-021-23460-x
   Vandenbroucke K, 2004, GASTROENTEROLOGY, V127, P502, DOI 10.1053/j.gastro.2004.05.020
   Vandeputte D, 2017, GUT, V66, P1968, DOI 10.1136/gutjnl-2016-313271
   Vavassori P, 2009, J IMMUNOL, V183, P6251, DOI 10.4049/jimmunol.0803978
   Venkatesh M, 2014, IMMUNITY, V41, P296, DOI 10.1016/j.immuni.2014.06.014
   Wan Y, 2020, CLIN NUTR, V39, P395, DOI 10.1016/j.clnu.2019.02.037
   Wang J, 2016, NAT GENET, V48, P1396, DOI 10.1038/ng.3695
   Wang S, 2019, MICROBIOME, V7, DOI 10.1186/s40168-019-0740-4
   Wang YZ, 2021, GUT MICROBES, V13, P1, DOI 10.1080/19490976.2020.1865708
   Ward JBJ, 2017, AM J PHYSIOL-GASTR L, V312, pG550, DOI 10.1152/ajpgi.00256.2016
   Weingarden A, 2015, MICROBIOME, V3, DOI 10.1186/s40168-015-0070-0
   Weingarden AR, 2017, GUT MICROBES, V8, P238, DOI 10.1080/19490976.2017.1290757
   Weng YJ, 2019, J DIGEST DIS, V20, P447, DOI 10.1111/1751-2980.12795
   Wohlgemuth S, 2011, GUT MICROBES, V2, P159, DOI 10.4161/gmic.2.3.16104
   Wu SP, 2015, GUT, V64, P1082, DOI 10.1136/gutjnl-2014-307436
   Xu MQ, 2021, J CROHNS COLITIS, V15, P1197, DOI 10.1093/ecco-jcc/jjab003
   Yang ZH, 2021, WORLD J GASTROENTERO, V27, P3609, DOI 10.3748/wjg.v27.i24.3609
   Yoneno K, 2013, IMMUNOLOGY, V139, P19, DOI 10.1111/imm.12045
   Zeng BN, 2019, CELL DEATH DIS, V10, DOI 10.1038/s41419-019-1540-2
   Zhai QX, 2019, FOOD FUNCT, V10, P1455, DOI [10.1039/c8fo02554a, 10.1039/C8FO02554A]
   Zhang LM, 2016, MSYSTEMS, V1, DOI 10.1128/mSystems.00070-16
   Zhou C, 2006, J CLIN INVEST, V116, P2280, DOI 10.1172/JCI26283
   Zocco MA, 2006, ALIMENT PHARM THER, V23, P1567, DOI 10.1111/j.1365-2036.2006.02927.x
NR 157
TC 52
Z9 54
U1 10
U2 45
PU MDPI
PI BASEL
PA ST ALBAN-ANLAGE 66, CH-4052 BASEL, SWITZERLAND
EI 2072-6643
J9 NUTRIENTS
JI Nutrients
PD SEP
PY 2021
VL 13
IS 9
AR 3143
DI 10.3390/nu13093143
PG 22
WC Nutrition & Dietetics
WE Science Citation Index Expanded (SCI-EXPANDED)
SC Nutrition & Dietetics
GA UW2XF
UT WOS:000700024700001
PM 34579027
OA Green Published, gold
DA 2024-01-22
ER

PT J
AU Ma, JF
   Jiang, DY
   Gong, XT
   Shao, WW
   Zhu, Z
   Xu, WY
   Qiu, XY
AF Ma, Junfan
   Jiang, Dongyang
   Gong, Xiaoting
   Shao, Wenwei
   Zhu, Zhu
   Xu, Weiyan
   Qiu, Xiaoyan
TI Free immunoglobulin light chain (FLC) promotes murine colitis and
   colitis-associated colon carcinogenesis by activating the inflammasome
SO SCIENTIFIC REPORTS
LA English
DT Article
ID NEUTROPHIL EXTRACELLULAR TRAPS; TAMM-HORSFALL GLYCOPROTEIN;
   SODIUM-INDUCED COLITIS; BOWEL-DISEASE; COLORECTAL-CANCER; DENDRITIC
   CELLS; ULCERATIVE-COLITIS; INTESTINAL INFLAMMATION; CROHNS-DISEASE; MICE
AB Numerous studies have demonstrated that free Ig light chain (FLC), a novel inflammation mediator, participates in many inflammatory diseases by activating mast cells and extending the survival of neutrophils. However, it remains unclear whether FLC is involved in colitis and colitis-associated colon carcinogenesis (CAC). In this study, we found a significant increase in FLC in murine models of DSS (Dextran Sulfate Sodium Salt)-induced colitis and CAC compared to controls. Peptide F991, a functional blocker of FLC, significantly attenuated colitis progression, which included abrogating the development of diarrhea and tumor burden, elevating survival rate, greatly reducing the infiltration of inflammatory cells (such as ROS+ active neutrophils), especially reducing tumorigenesis in CAC. Furthermore, we demonstrated that F991 inhibited the activation of the inflammasome by reducing the expression of cleaved caspase-1 and the maturation of IL-1 beta and IL-18. Altogether, our findings demonstrate that FLC can promote the pathogenesis of colitis and CAC and may be used as novel biomarker for the diagnosis of inflammatory bowel disease. Additionally, F991 may become a potential therapeutic option for colitis or colorectal cancer.
C1 [Ma, Junfan; Jiang, Dongyang; Gong, Xiaoting; Shao, Wenwei; Zhu, Zhu; Xu, Weiyan; Qiu, Xiaoyan] Peking Univ, Hlth Sci Ctr, Sch Basic Med Sci, Dept Immunol, Beijing 100191, Peoples R China.
   [Ma, Junfan; Gong, Xiaoting; Shao, Wenwei; Zhu, Zhu; Xu, Weiyan; Qiu, Xiaoyan] Minist Hlth, Key Lab Med Immunol, Beijing 100191, Peoples R China.
   [Jiang, Dongyang] Tongji Univ, Sch Med, Shanghai Peoples Hosp 10, Dept Cardiol,Cardiovasc Dis Inst, Shanghai, Peoples R China.
C3 Peking University; Tongji University
RP Qiu, XY (通讯作者)，Peking Univ, Hlth Sci Ctr, Sch Basic Med Sci, Dept Immunol, Beijing 100191, Peoples R China.; Qiu, XY (通讯作者)，Minist Hlth, Key Lab Med Immunol, Beijing 100191, Peoples R China.
EM qiuxy@bjmu.edu.cn
RI Junfan, ma/GPK-1436-2022
OI Jiang, Dongyang/0000-0001-6610-4249
FU National Natural Science Foundation of China [81272237, 91229102,
   81320108020]
FX This work was supported by grants from the National Natural Science
   Foundation of China (No. 81272237, No. 91229102, No. 81320108020).
CR Akhtar S, 2011, MOL MED, V17, P88, DOI 10.2119/molmed.2010.00080
   Bauer C, 2007, DIGEST DIS SCI, V52, P1642, DOI 10.1007/s10620-007-9802-8
   Björnsdottir H, 2015, FREE RADICAL BIO MED, V89, P1024, DOI 10.1016/j.freeradbiomed.2015.10.398
   Bliznyukov OP, 2005, BIOCHEMISTRY-MOSCOW+, V70, P458, DOI 10.1007/s10541-005-0137-9
   Braber S, 2012, AM J RESP CRIT CARE, V185, P817, DOI 10.1164/rccm.201104-0761OC
   Bradwell AR, 2005, CLIN CHEM, V51, P805, DOI 10.1373/clinchem.2005.048017
   Canavan C, 2006, ALIMENT PHARM THER, V23, P1097, DOI 10.1111/j.1365-2036.2006.02854.x
   Cedervall J, 2015, CANCER RES, V75, P2653, DOI 10.1158/0008-5472.CAN-14-3299
   Chaulagain CP, 2013, CURR HEMATOL MALIG R, V8, P291, DOI 10.1007/s11899-013-0175-0
   Clapper ML, 2007, ACTA PHARMACOL SIN, V28, P1450, DOI 10.1111/j.1745-7254.2007.00695.x
   Cohen G, 2003, EUR J CLIN INVEST, V33, P669, DOI 10.1046/j.1365-2362.2003.01191.x
   Connors LH, 2007, BIOCHEMISTRY-US, V46, P14259, DOI 10.1021/bi7013773
   DECARLI C, 1987, NEUROLOGY, V37, P1334, DOI 10.1212/WNL.37.8.1334
   Dharmani P, 2011, PLOS ONE, V6, DOI 10.1371/journal.pone.0025058
   Dinarello CA, 2010, CANCER METAST REV, V29, P317, DOI 10.1007/s10555-010-9229-0
   Eaden JA, 2001, GUT, V48, P526, DOI 10.1136/gut.48.4.526
   Francescone R, 2015, INFLAMM BOWEL DIS, V21, P409, DOI 10.1097/MIB.0000000000000236
   GALLO P, 1990, J NEUROIMMUNOL, V26, P229, DOI 10.1016/0165-5728(90)90005-8
   Gao D, 2014, AM J PHYSIOL-ENDOC M, V307, pE289, DOI 10.1152/ajpendo.00430.2013
   Geremia A, 2011, J EXP MED, V208, P1127, DOI 10.1084/jem.20101712
   Gross M, 2015, FRONT IMMUNOL, V6, DOI 10.3389/fimmu.2015.00254
   Hanai H, 2004, DIGEST DIS SCI, V49, P1438, DOI 10.1023/B:DDAS.0000042243.47279.87
   HOPPER JE, 1986, CELL IMMUNOL, V101, P122, DOI 10.1016/0008-8749(86)90191-7
   Hovav AH, 2014, MUCOSAL IMMUNOL, V7, P27, DOI 10.1038/mi.2013.42
   Huang ZQ, 1997, J CLIN INVEST, V99, P732, DOI 10.1172/JCI119218
   HUANG ZQ, 1993, J CLIN INVEST, V92, P2975, DOI 10.1172/JCI116920
   Ishiguro Y, 1999, J GASTROENTEROL, V34, P66, DOI 10.1007/s005350050218
   Jimenez-Zepeda VH, 2012, INT J LAB HEMATOL, V34, P347, DOI 10.1111/j.1751-553X.2012.01419.x
   Kaplan B, 2011, THESCIENTIFICWORLDJO, V11, P726, DOI 10.1100/tsw.2011.65
   Karmakar M, 2015, J IMMUNOL, V194, P1763, DOI 10.4049/jimmunol.1401624
   Katzmann JA, 2005, CLIN CHEM, V51, P878, DOI 10.1373/clinchem.2004.046870
   Kiesslich R, 2012, GUT, V61, P1146, DOI 10.1136/gutjnl-2011-300695
   Kim S, 2008, CANCER RES, V68, P323, DOI 10.1158/0008-5472.CAN-07-2924
   Kormelink TG, 2014, ONCOTARGET, V5, P3159, DOI 10.18632/oncotarget.1868
   Kraneveld AD, 2005, P NATL ACAD SCI USA, V102, P1578, DOI 10.1073/pnas.0406808102
   Lapointe TK, 2012, AM J PHYSIOL-GASTR L, V302, pG343, DOI 10.1152/ajpgi.00202.2011
   Lasry A, 2016, NAT IMMUNOL, V17, P230, DOI 10.1038/ni.3384
   Loher F, 2004, J PHARMACOL EXP THER, V308, P583, DOI 10.1124/jpet.103.057059
   Maeda S, 2005, SCIENCE, V307, P734, DOI 10.1126/science.1103685
   Mitroulis I, 2013, SEMIN IMMUNOPATHOL, V35, P501, DOI 10.1007/s00281-013-0361-0
   Nakano T, 2011, CLIN CHIM ACTA, V412, P843, DOI 10.1016/j.cca.2011.03.007
   Neurath MF, 2014, NAT REV IMMUNOL, V14, P329, DOI 10.1038/nri3661
   Oertli M, 2012, J CLIN INVEST, V122, P1082, DOI 10.1172/JCI61029
   Omoto Y, 2006, J IMMUNOL, V177, P8315, DOI 10.4049/jimmunol.177.12.8315
   PICKEN MM, 1994, ULTRASTRUCT PATHOL, V18, P105, DOI 10.3109/01913129409016279
   Qualls JE, 2006, J LEUKOCYTE BIOL, V80, P802, DOI 10.1189/jlb.1205734
   Qualls JE, 2009, INFLAMM BOWEL DIS, V15, P236, DOI 10.1002/ibd.20733
   Randhawa PK, 2014, KOREAN J PHYSIOL PHA, V18, P279, DOI 10.4196/kjpp.2014.18.4.279
   Reber LL, 2014, ARTHRITIS RHEUMATOL, V66, P2881, DOI 10.1002/art.38747
   Redegeld FA, 2002, NAT MED, V8, P694, DOI 10.1038/nm722
   Rijnierse A, 2010, J IMMUNOL, V185, P653, DOI 10.4049/jimmunol.0901129
   Rodriguez-Menocal L, 2014, AM J PHYSIOL-HEART C, V306, pH641, DOI 10.1152/ajpheart.00641.2013
   Roussel A, 1999, EUR J BIOCHEM, V260, P192, DOI 10.1046/j.1432-1327.1999.00136.x
   Rubin DC, 2012, FRONT IMMUNOL, V3, DOI 10.3389/fimmu.2012.00107
   Rustgi AK, 2007, GENE DEV, V21, P2525, DOI 10.1101/gad.1593107
   Schiffer M, 1996, AM J PATHOL, V148, P1339
   SCHORMANN N, 1995, P NATL ACAD SCI USA, V92, P9490, DOI 10.1073/pnas.92.21.9490
   SHAPIRO AL, 1966, NATURE, V211, P243, DOI 10.1038/211243a0
   Siegmund B, 2001, AM J PHYSIOL-REG I, V281, pR1264, DOI 10.1152/ajpregu.2001.281.4.R1264
   Sivakumar PV, 2002, GUT, V50, P812, DOI 10.1136/gut.50.6.812
   SOLLING K, 1976, SCAND J CLIN LAB INV, V36, P447, DOI 10.3109/00365517609054462
   Somasundaram R, 2013, PLOS ONE, V8, DOI 10.1371/journal.pone.0084521
   Tanaka T, 2013, SEMIN IMMUNOPATHOL, V35, P245, DOI 10.1007/s00281-012-0343-7
   Tenesa A, 2009, NAT REV GENET, V10, P353, DOI 10.1038/nrg2574
   Tohme S, 2016, CANCER RES, V76, P1367, DOI 10.1158/0008-5472.CAN-15-1591
   Travis MA, 2007, NATURE, V449, P361, DOI 10.1038/nature06110
   van der Heijden M, 2006, EUR J PHARMACOL, V533, P319, DOI 10.1016/j.ejphar.2005.12.065
   Velcich A, 2002, SCIENCE, V295, P1726, DOI 10.1126/science.1069094
   Weiner HL, 2011, IMMUNOL REV, V241, P241, DOI 10.1111/j.1600-065X.2011.01017.x
   William R, 1998, J IMMUNOL, V161, P957
   World Cancer Research Fund and American Institute for Cancer Research Food, 2007, PHYS ACT PREV CANC G
   Yang CF, 2015, INT J CLIN EXP PATHO, V8, P14075
NR 72
TC 10
Z9 10
U1 1
U2 5
PU NATURE PUBLISHING GROUP
PI LONDON
PA MACMILLAN BUILDING, 4 CRINAN ST, LONDON N1 9XW, ENGLAND
SN 2045-2322
J9 SCI REP-UK
JI Sci Rep
PD JUL 12
PY 2017
VL 7
AR 5165
DI 10.1038/s41598-017-05468-w
PG 13
WC Multidisciplinary Sciences
WE Science Citation Index Expanded (SCI-EXPANDED)
SC Science & Technology - Other Topics
GA FA4OA
UT WOS:000405421400005
PM 28701727
OA Green Published, gold
DA 2024-01-22
ER

PT J
AU Li, JA
   Wang, YD
   Wang, K
   Wang, ZL
   Jia, DY
   Yang, BY
   Xiong, CB
AF Li, Jin-an
   Wang, Yong-duo
   Wang, Kui
   Wang, Zhen-lan
   Jia, Dao-yong
   Yang, Bi-ying
   Xiong, Chang-bing
TI Downregulation of miR-214-3p May Contribute to Pathogenesis of
   Ulcerative Colitis via Targeting STAT6
SO BIOMED RESEARCH INTERNATIONAL
LA English
DT Article
ID INFLAMMATORY REACTION; CROHNS-DISEASE; EXPRESSION; PROLIFERATION;
   INVASION; MIRNA; MICRORNA-21; INHIBITION
AB MicroRNAs (miRs) are small noncoding RNA molecules and recently have demonstrated that altered expression and functions are their tight association with ulcerative colitis (UC). Previous microarray study reported that miR-214 was downregulated in the sigmoid colon of patients with active UC, but the roles of miR-214 in the pathogenesis of UC remain to be elucidated. In this study, significant lower level of miR-214-3p and higher level of STAT6 in the intestinal mucosa of active UC patients compared with the health controls were confirmed by quantitative real-time PCR. Results of luciferase reporter assays and western blot demonstrated that miR-214-3p directly targets STAT6 and negatively regulates the expression of STAT6 at the posttranscriptional level. Furthermore, the expression of miR-214-3p was decreased in TNF-alpha. treated HT29 cells and STAT6 protein level was increased in a time-dependent manner. Silenced STAT6 and upregulation of miR-214-3p could decrease the level of INF gamma in TNF-alpha treated HT29 cells. Additionally, the results of the present study indicate that miR-214-3p and STAT6 axis may be a novel therapeutic target for intestinal inflammation of patients with active UC.
C1 [Li, Jin-an; Wang, Yong-duo; Wang, Kui; Wang, Zhen-lan; Jia, Dao-yong; Yang, Bi-ying; Xiong, Chang-bing] Three Gorges Cent Hosp, Dept Anus & Intestine Surg, Chongqing 404000, Peoples R China.
RP Li, JA (通讯作者)，Three Gorges Cent Hosp, Dept Anus & Intestine Surg, Chongqing 404000, Peoples R China.
EM lijinan2016@126.com
RI fang, li/JNS-8415-2023
CR Ben-Shachar S, 2016, PLOS ONE, V11, DOI 10.1371/journal.pone.0159956
   Dong CG, 2012, INT J ONCOL, V41, P1005, DOI 10.3892/ijo.2012.1542
   Feuerstein JD, 2014, MAYO CLIN PROC, V89, P1553, DOI 10.1016/j.mayocp.2014.07.002
   Fu HL, 2013, CELL BIOCHEM BIOPHYS, V67, P657, DOI 10.1007/s12013-013-9554-3
   Galka E, 2004, J SURG RES, V122, P14, DOI 10.1016/j.jss.2004.05.004
   Gazouli M, 2015, EXPERIENTIA SUPPL, V106, P197, DOI 10.1007/978-3-0348-0955-9_9
   Ghoshal Uday C, 2015, Trop Gastroenterol, V36, P80
   Huang W, 2016, MOL THER-NUCL ACIDS, V5, DOI 10.1038/mtna.2016.12
   Koukos G, 2013, GASTROENTEROLOGY, V145, P842, DOI 10.1053/j.gastro.2013.07.001
   Li DF, 2016, NAT COMMUN, V7, DOI 10.1038/ncomms10872
   Li Y, 2012, MOL MED, V18, P1412, DOI 10.2119/molmed.2012.00277
   Long LM, 2015, ONCOL LETT, V9, P645, DOI 10.3892/ol.2014.2746
   Louis E, 2001, ACTA GASTRO-ENT BELG, V64, P1
   Meng L, 2015, CELL BIOCHEM BIOPHYS, V73, P495, DOI 10.1007/s12013-015-0686-5
   Min M, 2014, INFLAMM BOWEL DIS, V20, P652, DOI 10.1097/MIB.0000000000000009
   Paraskevi A, 2012, J CROHNS COLITIS, V6, P900, DOI 10.1016/j.crohns.2012.02.006
   Rosen MJ, 2013, J IMMUNOL, V190, P1849, DOI 10.4049/jimmunol.1201373
   Rosen MJ, 2011, INFLAMM BOWEL DIS, V17, P2224, DOI 10.1002/ibd.21628
   Sarlos Patricia, 2014, World J Gastrointest Pathophysiol, V5, P304, DOI 10.4291/wjgp.v5.i3.304
   Schaefer JS, 2015, BMC IMMUNOL, V16, DOI 10.1186/s12865-015-0069-0
   Shah AA, 2011, RNA BIOL, V8, P77, DOI 10.4161/rna.8.1.13687
   Singh RP, 2013, AUTOIMMUN REV, V12, P1160, DOI 10.1016/j.autrev.2013.07.003
   Tian T, 2016, SCI REP-UK, V6, DOI 10.1038/srep30824
   Ueda T, 2010, LANCET ONCOL, V11, P136, DOI 10.1016/S1470-2045(09)70343-2
   Xie C, 2014, INT J CLIN EXP PATHO, V7, P6534
   Yang YZ, 2013, BIOCHEM BIOPH RES CO, V434, P746, DOI 10.1016/j.bbrc.2013.03.122
   Zhang YQ, 2016, NEUROTOXICOLOGY, V56, P139, DOI 10.1016/j.neuro.2016.07.004
   Zhao WY, 2013, PLOS ONE, V8, DOI 10.1371/journal.pone.0071989
   Zhu WS, 2016, ONCOTARGET, V7, P78331, DOI 10.18632/oncotarget.13048
NR 29
TC 26
Z9 27
U1 0
U2 5
PU HINDAWI LTD
PI LONDON
PA ADAM HOUSE, 3RD FLR, 1 FITZROY SQ, LONDON, W1T 5HF, ENGLAND
SN 2314-6133
EI 2314-6141
J9 BIOMED RES INT
JI Biomed Res. Int.
PY 2017
VL 2017
AR 8524972
DI 10.1155/2017/8524972
PG 7
WC Biotechnology & Applied Microbiology; Medicine, Research & Experimental
WE Science Citation Index Expanded (SCI-EXPANDED)
SC Biotechnology & Applied Microbiology; Research & Experimental Medicine
GA EZ2UW
UT WOS:000404567200001
PM 28752100
OA Green Published, Green Submitted, gold
DA 2024-01-22
ER

PT J
AU Román, M
   Cabaleiro, T
   Ochoa, D
   Novalbos, J
   Chaparro, M
   Gisbert, JP
   Abad-Santos, F
AF Roman, Manuel
   Cabaleiro, Teresa
   Ochoa, Dolores
   Novalbos, Jesus
   Chaparro, Maria
   Gisbert, Javier P.
   Abad-Santos, Francisco
TI Validation of a Genotyping Method for Analysis of <i>TPMT</i>
   Polymorphisms
SO CLINICAL THERAPEUTICS
LA English
DT Article
DE real-time PCR; SNP; TPMT polymorphisms
ID THIOPURINE S-METHYLTRANSFERASE; INFLAMMATORY-BOWEL-DISEASE; AZATHIOPRINE
   THERAPY; COST-EFFECTIVENESS; CROHNS-DISEASE; PHARMACOGENETICS; GENE;
   6-THIOGUANINE
AB Background: Thiopurine methyltransferase (TPMT) catalyzes the methylation of thiopurine drugs such as azathioprine and 6-mercaptopurine. Several mutations in the TPMT gene correlate with low enzyme activity and adverse effects such as myelotoxicity. Hence, genotyping TPMT makes it possible to identify patients at high risk for drug toxicity.
   Objective: The aim of this study was to validate a TPMT genotyping method by comparing it with a conventional polymerase chain reaction (PCR) approach.
   Methods: LightSNiP is a real-time PCR method for the detection of TPMT(star)2, (star)3B, and (star)3C without a sequencing step. We evaluated the frequencies of 3 TPMT alleles in 111 white adult patients by comparing genotyping by LightSNiP with conventional PCR (sequencing).
   Results: No differences were observed between conventional genotyping with sequencing and LightSNiP for (star)2, (star)3B, and (star)3C, suggesting the validity of this method.
   Conclusions: Compared with the conventional PCR sequencing method, the data suggest that LightSNiP correctly detected the TPMT (star)2, (star)3B, and (star)3C in this select population. (Clin Ther. 2012;34:878-884) (C) 2012 Elsevier HS Journals, Inc. All rights reserved.
C1 [Roman, Manuel; Cabaleiro, Teresa; Ochoa, Dolores; Novalbos, Jesus; Abad-Santos, Francisco] Hosp Univ Princesa, Clin Pharmacol Serv, Inst Invest Sanitaria Princesa IP, Inst Teofilo Hernando,UAM, Madrid 28006, Spain.
   [Chaparro, Maria; Gisbert, Javier P.] Hosp Univ Princesa, Gastroenterol Serv, Inst Invest Sanitaria Princesa IP, Madrid 28006, Spain.
   [Chaparro, Maria; Gisbert, Javier P.; Abad-Santos, Francisco] ISCIII, CIBERehd, Madrid, Spain.
C3 Autonomous University of Madrid; CIBER - Centro de Investigacion
   Biomedica en Red; CIBEREHD; Instituto de Salud Carlos III
RP Cabaleiro, T (通讯作者)，Hosp Univ Princesa, Clin Pharmacol Serv, Inst Invest Sanitaria Princesa IP, Inst Teofilo Hernando,UAM, Madrid 28006, Spain.
EM teresa.cabaleiro@salud.madrid.org
RI Chaparro, María/I-2500-2016; Abad-Santos, Francisco/J-7115-2013;
   Gisbert, Javier P/GRY-2719-2022; Gisbert, Javier P/ABB-7531-2021;
   Novalbos Reina, Jesús/AAD-1168-2022
OI Chaparro, María/0000-0002-9275-4242; Abad-Santos,
   Francisco/0000-0002-6519-8885; Gisbert, Javier P/0000-0003-2090-3445;
   Novalbos Reina, Jesús/0000-0001-5384-4512
FU Fundacion Teofilo Hernando; Roche
FX This work was partially funded by Fundacion Teofilo Hernando, a
   nonprofit foundation associated with Universidad Autonoma de Madrid.
   This study would not have been possible without the cooperation of the
   patients. We are grateful to Dr. Antonio G. Garcia and Thomas O'Boyle
   for reviewing the manuscript. Roche indirectly supported our work with
   discounted prices on laboratory reagents. All authors contributed
   equally to the literature review, data interpretation, and writing of
   the manuscript.
CR Ameyaw MM, 1999, HUM MOL GENET, V8, P367, DOI 10.1093/hmg/8.2.367
   [Anonymous], DBSNP SHORT GENETIC
   Black AJ, 1998, ANN INTERN MED, V129, P716, DOI 10.7326/0003-4819-129-9-199811010-00007
   Cheok MH, 2006, ANNU REV PHARMACOL, V46, P317, DOI 10.1146/annurev.pharmtox.45.120403.100018
   Davison JEA, 2006, LEUKEMIA LYMPHOMA, V47, P1624, DOI 10.1080/10428190500518800
   de Boer NKH, 2008, THER DRUG MONIT, V30, P390, DOI 10.1097/FTD.0b013e31816c20b3
   Derijks LJJ, 2006, THER DRUG MONIT, V28, P45, DOI 10.1097/01.ftd.0000179839.71138.6d
   Dubinsky Marla C, 2003, Curr Gastroenterol Rep, V5, P506, DOI 10.1007/s11894-003-0041-7
   Evans WE, 2004, THER DRUG MONIT, V26, P186, DOI 10.1097/00007691-200404000-00018
   Feng QP, 2010, BIOCHEM PHARMACOL, V79, P1053, DOI 10.1016/j.bcp.2009.11.016
   Garat A, 2008, BIOCHEM PHARMACOL, V76, P404, DOI 10.1016/j.bcp.2008.05.009
   Gisbert JP, 2008, AM J GASTROENTEROL, V103, P1783, DOI 10.1111/j.1572-0241.2008.01848.x
   Gisbert JP, 2007, DIGEST DIS SCI, V52, P1262, DOI 10.1007/s10620-006-9119-z
   Gisbert JP, 2006, AM J GASTROENTEROL, V101, P2769, DOI 10.1111/j.1572-0241.2006.00843.x
   Heneghan MA, 2006, J HEPATOL, V45, P584, DOI 10.1016/j.jhep.2006.05.011
   Hon YY, 1999, HUM MOL GENET, V8, P371, DOI 10.1093/hmg/8.2.371
   Karas-Kuzelicki N, 2009, PHARMACOGENOMICS, V10, P1309, DOI 10.2217/PGS.09.78
   Kaskas BA, 2003, GUT, V52, P140, DOI 10.1136/gut.52.1.140
   Kolorz M, 2009, NEUROENDOCRINOL LETT, V30, P137
   Kumagai K, 2001, PHARMACOGENETICS, V11, P275, DOI 10.1097/00008571-200104000-00012
   Lennard L, 2002, GUT, V51, P143, DOI 10.1136/gut.51.2.143
   Marathias VM, 1999, NUCLEIC ACIDS RES, V27, P2860, DOI 10.1093/nar/27.14.2860
   Marra CA, 2002, J RHEUMATOL, V29, P2507
   McLeod HL, 1999, PHARMACOGENETICS, V9, P773, DOI 10.1097/01213011-199912000-00012
   Meggitt SJ, 2006, LANCET, V367, P839, DOI 10.1016/S0140-6736(06)68340-2
   Naughton MA, 1999, RHEUMATOLOGY, V38, P640, DOI 10.1093/rheumatology/38.7.640
   Relling MV, 1999, JNCI-J NATL CANCER I, V91, P2001, DOI 10.1093/jnci/91.23.2001
   Rossi AM, 2001, EUR J CLIN PHARMACOL, V57, P51, DOI 10.1007/s002280000246
   Schütz E, 2000, CLIN CHEM, V46, P1728
   Serpe L, 2009, PHARMACOGENOMICS, V10, P1753, DOI [10.2217/pgs.09.103, 10.2217/PGS.09.103]
   Tumer TB, 2007, AM J HEMATOL, V82, P906, DOI 10.1002/ajh.20947
   Valasek MA, 2005, ADV PHYSIOL EDUC, V29, P151, DOI 10.1152/advan.00019.2005
   Winter J, 2004, ALIMENT PHARM THERAP, V20, P593, DOI 10.1111/j.1365-2036.2004.02124.x
NR 33
TC 8
Z9 8
U1 0
U2 2
PU ELSEVIER
PI BRIDGEWATER
PA 685 ROUTE 202-206, BRIDGEWATER, NJ 08807 USA
SN 0149-2918
EI 1879-114X
J9 CLIN THER
JI Clin. Ther.
PD APR
PY 2012
VL 34
IS 4
BP 878
EP 884
DI 10.1016/j.clinthera.2012.02.017
PG 7
WC Pharmacology & Pharmacy
WE Science Citation Index Expanded (SCI-EXPANDED)
SC Pharmacology & Pharmacy
GA 931KZ
UT WOS:000303220100012
PM 22421577
DA 2024-01-22
ER

PT S
AU Serena, G
   Fasano, A
AF Serena, Gloria
   Fasano, Alessio
BE Guandalini, S
   Indrio, F
TI Use of Probiotics to Prevent Celiac Disease and IBD in Pediatrics
SO PROBIOTICS AND CHILD GASTROINTESTINAL HEALTH: ADVANCES IN MICROBIOLOGY,
   INFECTIOUS DISEASES AND PUBLIC HEALTH, VOL 10
SE Advances in Experimental Medicine and Biology
LA English
DT Article; Book Chapter
DE Celiac disease; Inflammatory bowel diseases; Microbiome; Microbiota;
   Probiotics
ID INFLAMMATORY-BOWEL-DISEASE; BIFIDOBACTERIA-FERMENTED MILK; INTESTINAL
   EPITHELIAL-CELLS; CROHNS-DISEASE; ULCERATIVE-COLITIS; CONTROLLED-TRIAL;
   GUT MICROBIOTA; CLINICAL-TRIAL; DOUBLE-BLIND; GLIADIN
AB The incidence of chronic inflammatory diseases (CIDs) is increasing worldwide. Their dramatic rise associated with limited effective strategies to slow down these epidemics calls for a better understanding of their pathophysiology in order to decrease the burdens on childhood. Several cross-sectional studies have demonstrated the association between intestinal dysbiosis and active diseases. Although informative, these studies do not mechanistically link alterations of the microflora with disease pathogenesis and, therefore, with potential therapeutic targets. More prospective studies are needed to determine whether intestinal dysbiosis plays a causative role in the onset and development of CIDs. Furthermore, given the complexity of the microflora interaction with the host, it is necessary to design a systems-level model of interactions between the host and the development of disease by integrating microbiome, metagenomics, metatranscriptomics, and metabolomics with either clinical either environmental data.
   In this chapter we will discuss the current knowledge regarding the microbiome's contribution to celiac disease and inflammatory bowel disease with a particular focus on how probiotics may be used as potential preventive therapy for CIDs.
C1 [Serena, Gloria; Fasano, Alessio] Harvard Med Sch, Mucosal Immunol & Biol Res Ctr, Boston, MA 02115 USA.
   [Serena, Gloria; Fasano, Alessio] Harvard Med Sch, Massachusetts Gen Hosp Children, Div Pediat Gastroenterol & Nutr, Boston, MA 02115 USA.
C3 Harvard University; Harvard Medical School; Harvard University; Harvard
   Medical School
RP Serena, G (通讯作者)，Harvard Med Sch, Mucosal Immunol & Biol Res Ctr, Boston, MA 02115 USA.; Serena, G (通讯作者)，Harvard Med Sch, Massachusetts Gen Hosp Children, Div Pediat Gastroenterol & Nutr, Boston, MA 02115 USA.
EM gserena@mgh.harvard.edu; afasano@mgh.harvard.edu
RI Fasano, Alessio/K-5486-2016
OI Fasano, Alessio/0000-0002-2134-0261; Serena, Gloria/0000-0003-1832-9974
FU NIDDK NIH HHS [R01 DK104344] Funding Source: Medline
CR Aagaard K, 2014, SCI TRANSL MED, V6, DOI 10.1126/scitranslmed.3008599
   Garrote JA, 2008, J PEDIATR GASTR NUTR, V47, pS27, DOI 10.1097/MPG.0b013e3181818fb9
   Azad MB, 2013, CAN MED ASSOC J, V185, P385, DOI 10.1503/cmaj.121189
   Bach JF, 2002, NEW ENGL J MED, V347, P911, DOI 10.1056/NEJMra020100
   Barclay AR, 2008, J PEDIATR GASTR NUTR, V46, P486, DOI 10.1097/MPG.0b013e3181615b3a
   Bibiloni R, 2005, AM J GASTROENTEROL, V100, P1539, DOI 10.1111/j.1572-0241.2005.41794.x
   Butterworth AD, 2008, COCHRANE DB SYST REV, DOI 10.1002/14651858.CD006634.pub2
   Corridoni D, 2014, FRONT IMMUNOL, V5, DOI 10.3389/fimmu.2014.00317
   Costeloe K, 2016, LANCET, V387, P649, DOI 10.1016/S0140-6736(15)01027-2
   De Angelis M, 2006, BBA-MOL BASIS DIS, V1762, P80, DOI 10.1016/j.bbadis.2005.09.008
   Di Cagno R, 2011, BMC MICROBIOL, V11, DOI 10.1186/1471-2180-11-219
   Dominguez-Bello MG, 2010, P NATL ACAD SCI USA, V107, P11971, DOI 10.1073/pnas.1002601107
   Drago S, 2006, SCAND J GASTROENTERO, V41, P408, DOI 10.1080/00365520500235334
   Eastaff-Leung N, 2010, J CLIN IMMUNOL, V30, P80, DOI 10.1007/s10875-009-9345-1
   Escudero-Hernández C, 2017, CYTOKINE, V99, P73, DOI 10.1016/j.cyto.2017.07.009
   Falony G, 2016, SCIENCE, V352, P560, DOI 10.1126/science.aad3503
   Fasano A, 2011, PHYSIOL REV, V91, P151, DOI 10.1152/physrev.00003.2008
   Fiorucci S, 2002, DIGESTION, V66, P246, DOI 10.1159/000068362
   Francavilla R, 2017, APPL ENVIRON MICROB, V83, DOI [10.1128/AEM.00376-17, 10.1128/aem.00376-17]
   Fujimori S, 2007, J GASTROEN HEPATOL, V22, P1199, DOI 10.1111/j.1440-1746.2006.04535.x
   Furrie E, 2005, GUT, V54, P242, DOI 10.1136/gut.2004.044834
   Gevers D, 2014, CELL HOST MICROBE, V15, P382, DOI 10.1016/j.chom.2014.02.005
   Granzotto M, 2009, DIGEST DIS SCI, V54, P1513, DOI 10.1007/s10620-008-0501-x
   GREENWOOBM, 1968, LANCET, V2, P380, DOI DOI 10.1016/S0140-6736(68)90595-3
   Gupta P, 2000, J PEDIATR GASTR NUTR, V31, P453, DOI 10.1097/00005176-200010000-00024
   Ishikawa H, 2003, J AM COLL NUTR, V22, P56, DOI 10.1080/07315724.2003.10719276
   Jeon Seong Gyu, 2012, PLoS Pathog, V8, pe1002714, DOI 10.1371/journal.ppat.1002714
   Kaplan GG, 2015, NAT REV GASTRO HEPAT, V12, P720, DOI 10.1038/nrgastro.2015.150
   Kato K, 2004, ALIMENT PHARM THER, V20, P1133, DOI 10.1111/j.1365-2036.2004.02268.x
   Khor B, 2011, NATURE, V474, P307, DOI 10.1038/nature10209
   Lammers KM, 2008, GASTROENTEROLOGY, V135, P194, DOI 10.1053/j.gastro.2008.03.023
   Lammers KM, 2015, PLOS ONE, V10, DOI 10.1371/journal.pone.0138338
   Lammers KM, 2011, IMMUNOLOGY, V132, P432, DOI 10.1111/j.1365-2567.2010.03378.x
   Laparra JM, 2010, J CELL BIOCHEM, V109, P801, DOI 10.1002/jcb.22459
   Lees Charlie W, 2009, Expert Rev Gastroenterol Hepatol, V3, P513, DOI 10.1586/egh.09.45
   Leonard MM, 2015, NUTRIENTS, V7, P9325, DOI 10.3390/nu7115470
   Leonard MM, 2015, EXPERT REV GASTROENT, V9, P209, DOI 10.1586/17474124.2014.945915
   Lindfors K, 2008, CLIN EXP IMMUNOL, V152, P552, DOI 10.1111/j.1365-2249.2008.03635.x
   Lionetti E, 2014, NEW ENGL J MED, V371, P1295, DOI 10.1056/NEJMoa1400697
   Madsen K, 2001, GASTROENTEROLOGY, V121, P580, DOI 10.1053/gast.2001.27224
   Maiuri L, 2000, GASTROENTEROLOGY, V119, P996, DOI 10.1053/gast.2000.18149
   Malamut G, 2010, J CLIN INVEST, V120, P2131, DOI 10.1172/JCI41344
   Manichanh C, 2006, GUT, V55, P205, DOI 10.1136/gut.2005.073817
   Manichanh C, 2012, NAT REV GASTRO HEPAT, V9, P599, DOI 10.1038/nrgastro.2012.152
   Michail S, 2012, INFLAMM BOWEL DIS, V18, P1799, DOI 10.1002/ibd.22860
   Miele E, 2009, AM J GASTROENTEROL, V104, P437, DOI 10.1038/ajg.2008.118
   Morgan XC, 2012, GENOME BIOL, V13, DOI 10.1186/gb-2012-13-9-r79
   Negroni A, 2012, INFLAMM BOWEL DIS, V18, P913, DOI 10.1002/ibd.21899
   Oliva S, 2012, ALIMENT PHARM THER, V35, P327, DOI 10.1111/j.1365-2036.2011.04939.x
   Olivares M, 2015, GUT, V64, P406, DOI 10.1136/gutjnl-2014-306931
   Olivares M, 2018, GUT MICROBES, V9, P551, DOI 10.1080/19490976.2018.1451276
   Orel R, 2014, WORLD J GASTROENTERO, V20, P11505, DOI 10.3748/wjg.v20.i33.11505
   Orholm M, 2000, SCAND J GASTROENTERO, V35, P1075
   Orlando A, 2014, BMC MICROBIOL, V14, DOI 10.1186/1471-2180-14-19
   Palmer C, 2007, PLOS BIOL, V5, P1556, DOI 10.1371/journal.pbio.0050177
   Primec M, 2017, ANAL BIOCHEM, V526, P9, DOI 10.1016/j.ab.2017.03.007
   Reilly Norelle Rizkalla, 2012, Gastrointest Endosc Clin N Am, V22, P613, DOI 10.1016/j.giec.2012.07.008
   Rescigno M, 2001, NAT IMMUNOL, V2, P361, DOI 10.1038/86373
   Rizzello CG, 2007, APPL ENVIRON MICROB, V73, P4499, DOI 10.1128/AEM.00260-07
   Rosenstiel P, 2007, J IMMUNOL, V178, P8203, DOI 10.4049/jimmunol.178.12.8203
   Sarno M, 2014, INT J FOOD SCI NUTR, V65, P953, DOI 10.3109/09637486.2014.940283
   Schultz M, 2004, BMC GASTROENTEROL, V4, DOI 10.1186/1471-230X-4-5
   Schuppan D, 2000, GASTROENTEROLOGY, V119, P234, DOI 10.1053/gast.2000.8521
   Seksik P, 2003, GUT, V52, P237, DOI 10.1136/gut.52.2.237
   Sellitto M, 2012, PLOS ONE, V7, DOI 10.1371/journal.pone.0033387
   Serena G, 2017, CLIN EXP IMMUNOL, V187, P490, DOI 10.1111/cei.12911
   Steed H, 2010, ALIMENT PHARM THER, V32, P872, DOI 10.1111/j.1365-2036.2010.04417.x
   STRACHAN DP, 1989, BRIT MED J, V299, P1259, DOI 10.1136/bmj.299.6710.1259
   Swidsinski A, 2002, GASTROENTEROLOGY, V122, P44, DOI 10.1053/gast.2002.30294
   Thompson NP, 1996, BRIT MED J, V312, P95
   Tjellstrom B., 2013, MICROB ECOL HEALTH D, V24, P1
   Tripathi A, 2009, P NATL ACAD SCI USA, V106, P16799, DOI 10.1073/pnas.0906773106
   Tursi A, 2010, AM J GASTROENTEROL, V105, P2218, DOI 10.1038/ajg.2010.218
   Versini M, 2015, BMC MED, V13, DOI 10.1186/s12916-015-0306-7
   Vriezinga SL, 2014, NEW ENGL J MED, V371, P1304, DOI 10.1056/NEJMoa1404172
   Wacklin P, 2013, INFLAMM BOWEL DIS, V19, P934, DOI 10.1097/MIB.0b013e31828029a9
   Willing BP, 2010, GASTROENTEROLOGY, V139, P1844, DOI 10.1053/j.gastro.2010.08.049
   Yatsunenko T, 2012, NATURE, V486, P222, DOI 10.1038/nature11053
   Zheng B, 2014, PLOS ONE, V9, DOI 10.1371/journal.pone.0095441
NR 79
TC 3
Z9 4
U1 0
U2 11
PU SPRINGER INTERNATIONAL PUBLISHING AG
PI CHAM
PA GEWERBESTRASSE 11, CHAM, CH-6330, SWITZERLAND
SN 0065-2598
EI 2214-8019
BN 978-3-030-14636-8; 978-3-030-14635-1
J9 ADV EXP MED BIOL
JI Adv.Exp.Med.Biol.
PY 2019
VL 1125
BP 69
EP 81
DI 10.1007/5584_2018_317
D2 10.1007/978-3-030-14636-8
PG 13
WC Gastroenterology & Hepatology; Medicine, Research & Experimental;
   Microbiology; Pediatrics
WE Book Citation Index– Science (BKCI-S); Science Citation Index Expanded (SCI-EXPANDED)
SC Gastroenterology & Hepatology; Research & Experimental Medicine;
   Microbiology; Pediatrics
GA BO5BD
UT WOS:000516709100007
PM 30565165
DA 2024-01-22
ER

PT J
AU Zhao, JL
   Xiao, CX
   Guleng, B
AF Zhao, Jun-Lin
   Xiao, Chuan-Xing
   Guleng, Bayasi
TI Immunopathogenesis of Colitis-Associated Cancer in an Animal Model
SO CRITICAL REVIEWS IN EUKARYOTIC GENE EXPRESSION
LA English
DT Article
DE colitis-associated cancer; CD4(+) T cells; CD8(+) T cell; Treg;
   dendritic cell; cytokine
ID INFLAMMATORY-BOWEL-DISEASE; CD8(+) T-CELLS; INTESTINAL EPITHELIAL-CELLS;
   NATURAL-KILLER-CELLS; COLON-CANCER; COLORECTAL-CANCER; DENDRITIC CELLS;
   TNF-ALPHA; ULCERATIVE-COLITIS; CROHNS-DISEASE
AB Chronic inflammation, such as that seen in patients with inflammatory bowel disease (IBD), greatly increases the risk of developing colon cancer. Growing evidence supports a role for T cell-mediated immune response and release of various cytokines in the pathogenesis of colitis-associated cancer (CAC). In fact, CD4(+) effector T cells promote chronic inflammation associated with IBD through release of proinflammatory cytokines, which leads to initiation and progression of colon cancer. Furthermore, CD8(+) T cells reduce tumor growth through cancer immunosurveillance, which can also contribute to intestinal inflammation and thereby might promote tumor growth. In contrast, regulatory T cells (Tregs) release the immunosuppressive cytokines IL-10, TGF-beta, and thus have protective effects in CAC. In addition, dendritic cells (DCs) are important components of antitumor immunity. Recently, a novel mouse model that was associated with repeated inflammation was established for investigating the immunopathogenesis of CAC. This review discusses the role of T cell-mediated immune response, and DCs and involved cytokines in the immunopathogenesis of CAC in an animal model, which may also provide future therapeutic targets in CAC.
C1 [Zhao, Jun-Lin] Xiamen Univ, Affiliated Hosp 1, Dept Anesthesiol, Xiamen 361004, Fujian Province, Peoples R China.
   [Xiao, Chuan-Xing; Guleng, Bayasi] Xiamen Univ, Zhongshan Hosp, Dept Gastroenterol, Xiamen 361004, Fujian Province, Peoples R China.
C3 Xiamen University; Xiamen University
RP Guleng, B (通讯作者)，Xiamen Univ, Zhongshan Hosp, Dept Gastroenterol, Xiamen 361004, Fujian Province, Peoples R China.
EM bayasi8@gmail.com
FU National Natural Science Foundation of China [81370505]
FX This study was supported by National Natural Science Foundation of China
   (No. 81370505).
CR Agoff SN, 2000, AM J PATHOL, V157, P737, DOI 10.1016/S0002-9440(10)64587-7
   Al-Salleeh F, 2008, J IMMUNOL, V181, P4523, DOI 10.4049/jimmunol.181.7.4523
   Andersen V, 2012, BMC CANCER, V12, DOI 10.1186/1471-2407-12-183
   Anguille S, 2014, LANCET ONCOL, V15, pE257, DOI 10.1016/S1470-2045(13)70585-0
   Baumgart DC, 2007, LANCET, V369, P1627, DOI 10.1016/S0140-6736(07)60750-8
   Becker C, 2004, IMMUNITY, V21, P491, DOI 10.1016/j.immuni.2004.07.020
   Bollrath J, 2009, CANCER CELL, V15, P91, DOI 10.1016/j.ccr.2009.01.002
   Brackett CM, 2013, J IMMUNOL, V191, P4348, DOI 10.4049/jimmunol.1103621
   Brand S, 2002, GASTROENTEROLOGY, V122, P166, DOI 10.1053/gast.2002.30329
   Cacev T, 2008, CARCINOGENESIS, V29, P1572, DOI 10.1093/carcin/bgn164
   Cao JX, 2013, CELL IMMUNOL, V285, P42, DOI 10.1016/j.cellimm.2013.08.006
   Carambia A, 2014, J HEPATOL, V61, P594, DOI 10.1016/j.jhep.2014.04.027
   Catarzi S, 2011, INFLAMM BOWEL DIS, V17, P1674, DOI 10.1002/ibd.21552
   Chan CW, 2008, CELL DEATH DIFFER, V15, P58, DOI 10.1038/sj.cdd.4402235
   Chang LY, 2012, CANCER RES, V72, P1092, DOI 10.1158/0008-5472.CAN-11-2493
   Chanmee T, 2014, CANCERS, V6, P1670, DOI 10.3390/cancers6031670
   CHOI PM, 1994, GUT, V35, P950, DOI 10.1136/gut.35.7.950
   Chung YC, 2003, J SURG ONCOL, V83, P222, DOI 10.1002/jso.10269
   Coskun M, 2014, CARCINOGENESIS, V35, P1185, DOI 10.1093/carcin/bgu037
   Côté AL, 2011, J IMMUNOL, V186, P275, DOI 10.4049/jimmunol.1001308
   Coursey TG, 2011, J IMMUNOL, V187, P4219, DOI 10.4049/jimmunol.1100826
   Danese S, 2011, GUT, V60, P998, DOI 10.1136/gut.2010.207480
   de Wit J, 2011, BLOOD, V118, P6107, DOI 10.1182/blood-2011-05-352682
   Desreumaux P, 2000, GUT, V47, P465, DOI 10.1136/gut.47.4.465
   Droeser R, 2012, BMC CANCER, V12, DOI 10.1186/1471-2407-12-134
   Duerr RH, 2006, SCIENCE, V314, P1461, DOI 10.1126/science.1135245
   Dunn GP, 2006, NAT REV IMMUNOL, V6, P836, DOI 10.1038/nri1961
   Dunn GP, 2004, IMMUNITY, V21, P137, DOI 10.1016/j.immuni.2004.07.017
   Eaden JA, 2001, GUT, V48, P526, DOI 10.1136/gut.48.4.526
   Elson CO, 2007, GASTROENTEROLOGY, V132, P2359, DOI 10.1053/j.gastro.2007.03.104
   Endharti AT, 2011, J IMMUNOL, V186, P41, DOI 10.4049/jimmunol.1000800
   Feng T, 2011, J IMMUNOL, V186, P6313, DOI 10.4049/jimmunol.1001454
   Funderburg NT, 2013, IMMUNOLOGY, V140, P87, DOI 10.1111/imm.12114
   Gerlach K, 2012, CANCER RES, V72, P4340, DOI 10.1158/0008-5472.CAN-11-4155
   Glehen O, 2003, HEPATO-GASTROENTEROL, V50, P670
   Grivennikov S, 2009, CANCER CELL, V15, P103, DOI 10.1016/j.ccr.2009.01.001
   Gupta J, 2014, CANCER CELL, V25, P484, DOI 10.1016/j.ccr.2014.02.019
   Gurram RK, 2014, J BIOL CHEM, V289, P17515, DOI 10.1074/jbc.M113.545871
   Hawinkels LJAC, 2014, ONCOGENE, V33, P97, DOI 10.1038/onc.2012.536
   He HQ, 2014, GASTROENTEROLOGY, V147, P283, DOI 10.1053/j.gastro.2014.02.057
   Helbling M, 2014, ONCOTARGET, V5, P4671, DOI 10.18632/oncotarget.2069
   Huibregtse IL, 2007, GUT, V56, P584, DOI 10.1136/gut.2006.103523
   Hussain SP, 2000, CANCER RES, V60, P3333
   Iwanaga K, 2014, CANCER RES, V74, P3011, DOI 10.1158/0008-5472.CAN-13-2792
   Kayama H, 2012, P NATL ACAD SCI USA, V109, P5010, DOI 10.1073/pnas.1114931109
   Khor B, 2011, NATURE, V474, P307, DOI 10.1038/nature10209
   Kothari P, 2014, J IMMUNOL, V192, P349, DOI 10.4049/jimmunol.1301906
   Kumar A, 2004, J MOL MED, V82, P434, DOI 10.1007/s00109-004-0555-y
   Langrish CL, 2005, J EXP MED, V201, P233, DOI 10.1084/jem.20041257
   Lesokhin AM, 2012, CANCER RES, V72, P876, DOI 10.1158/0008-5472.CAN-11-1792
   Li LQ, 2013, CLIN IMMUNOL, V148, P246, DOI 10.1016/j.clim.2013.05.003
   Li YY, 2010, CELL IMMUNOL, V265, P164, DOI 10.1016/j.cellimm.2010.07.014
   Lim DSL, 2014, J IMMUNOL, V193, P5065, DOI 10.4049/jimmunol.1302240
   Lin Kah-Wai, 2006, J Cancer Res Ther, V2, P35
   Liu XS, 2009, J IMMUNOL, V183, P51, DOI 10.4049/jimmunol.0802047
   Lu TX, 2011, J IMMUNOL, V187, P3362, DOI 10.4049/jimmunol.1101235
   Mannon PJ, 2004, NEW ENGL J MED, V351, P2069, DOI 10.1056/NEJMoa033402
   McLarnon Andy, 2011, Nat Rev Gastroenterol Hepatol, V8, P598, DOI 10.1038/nrgastro.2011.168
   Moretta A, 2002, NAT REV IMMUNOL, V2, P957, DOI 10.1038/nri956
   Mouchacca P, 2015, IMMUNOLOGY, V145, P24, DOI 10.1111/imm.12420
   Muraoka D, 2010, J IMMUNOL, V185, P3768, DOI 10.4049/jimmunol.0903649
   Nowacki Tobias M, 2012, Cells, V1, P35, DOI 10.3390/cells1020035
   Numasaki M, 2003, BLOOD, V101, P2620, DOI 10.1182/blood-2002-05-1461
   OKAZAKI K, 1993, GASTROENTEROLOGY, V104, P384, DOI 10.1016/0016-5085(93)90405-2
   Oppmann B, 2000, IMMUNITY, V13, P715, DOI 10.1016/S1074-7613(00)00070-4
   Osawa E, 2006, INT J CANCER, V118, P2232, DOI 10.1002/ijc.21639
   Pagès F, 2005, NEW ENGL J MED, V353, P2654, DOI 10.1056/NEJMoa051424
   Park ES, 2014, MOL CARCINOGEN, V53, pE23, DOI 10.1002/mc.21990
   Pedroza-Gonzalez A, 2013, HEPATOLOGY, V57, P183, DOI 10.1002/hep.26013
   Podolsky DK, 2002, NEW ENGL J MED, V347, P417, DOI 10.1056/NEJMra0804647
   Popivanova BK, 2008, J CLIN INVEST, V118, P560, DOI [10.1172/JC132453, 10.1172/JCI32453]
   POWRIE F, 1994, IMMUNITY, V1, P553, DOI 10.1016/1074-7613(94)90045-0
   POWRIE F, 1993, INT IMMUNOL, V5, P1461, DOI 10.1093/intimm/5.11.1461
   Rosenberg DW, 2009, CARCINOGENESIS, V30, P183, DOI 10.1093/carcin/bgn267
   Rutgeerts P, 2009, GASTROENTEROLOGY, V136, P1182, DOI 10.1053/j.gastro.2009.02.001
   Sandborn WJ, 2008, GASTROENTEROLOGY, V135, P1130, DOI 10.1053/j.gastro.2008.07.014
   Sauer KA, 2008, J IMMUNOL, V181, P6148, DOI 10.4049/jimmunol.181.9.6148
   Schreiber RD, 2011, SCIENCE, V331, P1565, DOI 10.1126/science.1203486
   Shakhar G, 2014, IMMUNITY, V40, P171, DOI 10.1016/j.immuni.2014.01.008
   Smigielska-Czepiel K, 2014, GENES IMMUN, V15, P115, DOI 10.1038/gene.2013.69
   Souza HSP, 2005, INT J COLORECTAL DIS, V20, P277, DOI 10.1007/s00384-004-0639-8
   Stallmach Andreas, 2004, Int J Colorectal Dis, V19, P308, DOI 10.1007/s00384-003-0554-4
   Tanaka T, 2003, CANCER SCI, V94, P965, DOI 10.1111/j.1349-7006.2003.tb01386.x
   Tanaka Takuji, 2009, J Carcinog, V8, P5
   Tang C, 2012, IMMUNITY, V37, P957, DOI 10.1016/j.immuni.2012.11.010
   Tracey D, 2008, PHARMACOL THERAPEUT, V117, P244, DOI 10.1016/j.pharmthera.2007.10.001
   Trinchieri G, 2003, NAT REV IMMUNOL, V3, P133, DOI 10.1038/nri1001
   Valatas V, 2013, AM J PHYSIOL-GASTR L, V305, pG763, DOI 10.1152/ajpgi.00004.2013
   Verhoog NJD, 2011, J BIOL CHEM, V286, P19297, DOI 10.1074/jbc.M110.193672
   Volonté A, 2014, J IMMUNOL, V192, P523, DOI 10.4049/jimmunol.1301342
   Waldner MJ, 2010, INFLAMM BOWEL DIS, V16, P559, DOI 10.1002/ibd.21107
   Walzer T, 2005, BLOOD, V106, P2252, DOI 10.1182/blood-2005-03-1154
   Wong M, 2008, CLIN IMMUNOL, V126, P121, DOI 10.1016/j.clim.2007.08.013
   Xavier RJ, 2007, NATURE, V448, P427, DOI 10.1038/nature06005
   Xiao CX, 2015, SCI REP-UK, V5, DOI 10.1038/srep10514
   Xiao CX, 2013, PLOS ONE, V8, DOI 10.1371/journal.pone.0073666
   Yin XY, 2014, IMMUNOGENETICS, V66, P215, DOI 10.1007/s00251-013-0756-z
   Yu M, 2014, ONCOGENE, V33, P1538, DOI 10.1038/onc.2013.102
   Yu P, 2006, LAB INVEST, V86, P231, DOI 10.1038/labinvest.3700389
   Yu YRA, 2007, INT J CANCER, V121, P316, DOI 10.1002/ijc.22660
   Zhou Y, 2010, AM J CHINESE MED, V38, P265, DOI 10.1142/S0192415X1000783X
   Zitvogel L, 2006, NAT REV IMMUNOL, V6, P715, DOI 10.1038/nri1936
NR 102
TC 3
Z9 3
U1 0
U2 15
PU BEGELL HOUSE INC
PI DANBURY
PA 50 NORTH ST, DANBURY, CT 06810 USA
SN 1045-4403
EI 2162-6502
J9 CRIT REV EUKAR GENE
JI Crit. Rev. Eukaryot. Gene Expr.
PY 2015
VL 25
IS 3
BP 245
EP 251
DI 10.1615/CritRevEukaryotGeneExpr.2015013885
PG 7
WC Biotechnology & Applied Microbiology; Genetics & Heredity
WE Science Citation Index Expanded (SCI-EXPANDED)
SC Biotechnology & Applied Microbiology; Genetics & Heredity
GA CU7KR
UT WOS:000363716900006
PM 26558947
DA 2024-01-22
ER

PT J
AU Matthews, JD
   Weight, CM
   Parkos, CA
AF Matthews, Jason D.
   Weight, Caroline M.
   Parkos, Charles A.
TI Leukocyte-Epithelial Interactions and Mucosal Homeostasis
SO TOXICOLOGIC PATHOLOGY
LA English
DT Article
DE gastrointestinal system; immunopathology; inflammation; pathobiology
ID INFLAMMATORY-BOWEL-DISEASE; JUNCTIONAL ADHESION MOLECULE; NEUTROPHIL
   MIGRATION; INTESTINAL EPITHELIUM; TIGHT JUNCTIONS; DIFFERENTIAL
   EXPRESSION; BARRIER FUNCTION; CROHNS-DISEASE; RESOLVIN E1;
   TRANSMIGRATION
AB Many common inflammatory disorders are characterized by the infiltration of neutrophils across epithelial lined (mucosal) surfaces resulting in disruption of critical barrier function that protects from microbes and noxious agents. In such conditions, disease symptoms are complex but directly related to leukocyte effects on the barrier and epithelial cell function. It is now highly regarded that cellular factors such as cytokines and receptor-ligand interactions mediating adhesion of leukocytes to epithelial cells have potent effects on epithelial homeostasis, defined by coordinated proliferation, migration, differentiation, and regulated cell shedding. Certain cytokines, for example, not only alter leukocyte interactions with epithelia through changes in expression of adhesion molecules but also affect barrier function through alterations in the composition and dynamics of intercellular junctions. In particular, inflammation-induced loss of many tight junction molecules, in part, can account for dysregulated cellular proliferation, migration, survival, and barrier function. This review will highlight how neutrophils interact with epithelial cells with particular focus on adhesion molecules involved and signaling events that play roles in regulating mucosal homeostasis and pathobiology. A better understanding of these molecular events may provide new ideas for therapeutics directed at attenuating consequences of pathologic inflammation of mucosal surfaces.
C1 [Matthews, Jason D.; Weight, Caroline M.; Parkos, Charles A.] Emory Univ, Dept Pathol & Lab Med, Epithelial Pathobiol & Mucosal Inflammat Res Unit, Whitehead Bldg,615 Michael St, Atlanta, GA 30322 USA.
C3 Emory University
RP Weight, CM (通讯作者)，Emory Univ, Dept Pathol & Lab Med, Epithelial Pathobiol & Mucosal Inflammat Res Unit, Whitehead Bldg,615 Michael St, Atlanta, GA 30322 USA.
EM caroline.weight@emory.edu
RI Parkos, Charles a/B-3896-2009
FU National Institute of Health [DK061379, DK072564, DK079392, DK007771]
FX The author(s) received the following financial support for the research,
   authorship, and/or publication of this article: We acknowledge funding
   grants from the National Institute of Health; DK061379, DK072564,
   DK079392 and DK007771.
CR ANDERSON JM, 1995, AM J PHYSIOL-GASTR L, V269, pG467, DOI 10.1152/ajpgi.1995.269.4.G467
   Arita M, 2005, P NATL ACAD SCI USA, V102, P7671, DOI 10.1073/pnas.0409271102
   Arita M, 2007, J IMMUNOL, V178, P3912, DOI 10.4049/jimmunol.178.6.3912
   Blake KM, 2004, CLIN EXP IMMUNOL, V136, P262, DOI 10.1111/j.1365-2249.2004.02429.x
   Brand S, 2006, AM J PHYSIOL-GASTR L, V290, pG827, DOI 10.1152/ajpgi.00513.2005
   Brannigan AE, 2000, SHOCK, V13, P361, DOI 10.1097/00024382-200005000-00003
   Brazil JC, 2013, INFLAMM BOWEL DIS, V19, P1556, DOI 10.1097/MIB.0b013e318281f54e
   Brazil JC, 2010, J IMMUNOL, V185, P7026, DOI 10.4049/jimmunol.1001293
   Bruewer M, 2003, J IMMUNOL, V171, P6164, DOI 10.4049/jimmunol.171.11.6164
   Cesaro A, 2009, AM J PHYSIOL-GASTR L, V296, pG1332, DOI 10.1152/ajpgi.90641.2008
   Chin AC, 2008, J IMMUNOL, V181, P5702, DOI 10.4049/jimmunol.181.8.5702
   Coëffier M, 2010, AM J GASTROENTEROL, V105, P1181, DOI 10.1038/ajg.2009.700
   COLGAN SP, 1993, J CLIN INVEST, V92, P75, DOI 10.1172/JCI116601
   COLGAN SP, 1993, J CELL BIOL, V120, P785, DOI 10.1083/jcb.120.3.785
   DIAS VC, 1992, GUT, V33, P622, DOI 10.1136/gut.33.5.622
   Edens HA, 2002, J IMMUNOL, V169, P476, DOI 10.4049/jimmunol.169.1.476
   Ginzberg HH, 2001, AM J PHYSIOL-GASTR L, V281, pG705, DOI 10.1152/ajpgi.2001.281.3.G705
   HAMMOND MEW, 1995, J IMMUNOL, V155, P1428
   Iborra M, 2013, CLIN EXP IMMUNOL, V173, P250, DOI 10.1111/cei.12104
   Ina K, 1999, J GASTROEN HEPATOL, V14, P46, DOI 10.1046/j.1440-1746.1999.01807.x
   Koukos G, 2013, GASTROENTEROLOGY, V145, P842, DOI 10.1053/j.gastro.2013.07.001
   Kucharzik T, 2001, AM J PATHOL, V159, P2001, DOI 10.1016/S0002-9440(10)63051-9
   Kucharzik T, 2005, GUT, V54, P1565, DOI 10.1136/gut.2004.061168
   Lameris AL, 2013, SCAND J GASTROENTERO, V48, P58, DOI 10.3109/00365521.2012.741616
   Lapointe TK, 2012, AM J PHYSIOL-GASTR L, V302, pG343, DOI 10.1152/ajpgi.00202.2011
   Laukoetter MG, 2007, J EXP MED, V204, P3067, DOI 10.1084/jem.20071416
   Lawrence DW, 2003, J EXP MED, V198, P999, DOI 10.1084/jem.20030380
   Lee CA, 2000, P NATL ACAD SCI USA, V97, P12283, DOI 10.1073/pnas.97.22.12283
   Lee WY, 2010, J BIOL CHEM, V285, P37953, DOI 10.1074/jbc.M110.180018
   Liu Y, 2005, J BIOL CHEM, V280, P36132, DOI 10.1074/jbc.M506419200
   Louis NA, 2005, FASEB J, V19, P950, DOI 10.1096/fj.04-3251com
   MADARA JL, 1991, ADV EXP MED BIOL, V314, P329
   MADARA JL, 1992, ANN NY ACAD SCI, V664, P47, DOI 10.1111/j.1749-6632.1992.tb39748.x
   Mandell KJ, 2005, J BIOL CHEM, V280, P11665, DOI 10.1074/jbc.M412650200
   Marks DJB, 2008, J PATHOL, V214, P260, DOI 10.1002/path.2291
   Mizoguchi A, 2012, INFLAMM BOWEL DIS, V18, P1777, DOI 10.1002/ibd.22929
   Monteiro A. C., 2013, MOL BIOL CELL, V173, P502
   Mrsny RJ, 2004, P NATL ACAD SCI USA, V101, P7421, DOI 10.1073/pnas.0400832101
   Murphy CT, 2010, J LEUKOCYTE BIOL, V88, P1271, DOI 10.1189/jlb.0909627
   Nahar IK, 2003, ANN PHARMACOTHER, V37, P1256, DOI 10.1345/aph.1C039
   Nava P, 2011, EMBO REP, V12, P314, DOI 10.1038/embor.2011.16
   Nusrat A, 2000, J CELL SCI, V113, P1771
   Nusrat A, 1997, GASTROENTEROLOGY, V113, P1489, DOI 10.1053/gast.1997.v113.pm9352851
   Ostvik AE, 2013, CLIN EXP IMMUNOL, V173, P502, DOI 10.1111/cei.12136
   Panés J, 2013, GASTROENTEROLOGY, V145, P766, DOI 10.1053/j.gastro.2013.06.009
   Parkos CA, 1996, J CELL BIOL, V132, P437, DOI 10.1083/jcb.132.3.437
   PARKOS CA, 1992, J CELL BIOL, V117, P757, DOI 10.1083/jcb.117.4.757
   PARKOS CA, 1991, J CLIN INVEST, V88, P1605, DOI 10.1172/JCI115473
   Parkos CA, 1996, MOL MED, V2, P489, DOI 10.1007/BF03401908
   PARKOS CA, 1994, J AM SOC NEPHROL, V5, P138
   Pazos M, 2008, J IMMUNOL, V181, P8044, DOI 10.4049/jimmunol.181.11.8044
   Planell N, 2013, GUT, V62, P967, DOI 10.1136/gutjnl-2012-303333
   Prefontaine E, 2010, COCHRANE DB SYST REV, DOI 10.1002/14651858.CD000545.pub3
   Rodvold JJ, 2012, CANCER LETT, V316, P132, DOI 10.1016/j.canlet.2011.11.002
   Samonte VA, 2004, CRIT CARE MED, V32, P2267, DOI 10.1097/01.CCM.0000145579.66001.05
   Schmechel S, 2008, INFLAMM BOWEL DIS, V14, P204, DOI 10.1002/ibd.20315
   Schmidt Klaus J, 2009, Curr Drug Discov Technol, V6, P290
   Schwab JM, 2007, NATURE, V447, P869, DOI 10.1038/nature05877
   Severson EA, 2009, MOL BIOL CELL, V20, P1916, DOI 10.1091/mbc.E08-10-1014
   Smalley-Freed WG, 2010, J CLIN INVEST, V120, P1824, DOI 10.1172/JCI41414
   Sumagin R. N. P., 2013, MUCOSAL IMM IN PRESS
   Zen K, 2002, J IMMUNOL, V169, P5270, DOI 10.4049/jimmunol.169.9.5270
   Zen K, 2005, MOL BIOL CELL, V16, P2694, DOI 10.1091/mbc.E05-01-0036
   Zindl CL, 2013, P NATL ACAD SCI USA, V110, P12768, DOI 10.1073/pnas.1300318110
NR 64
TC 11
Z9 12
U1 0
U2 2
PU SAGE PUBLICATIONS INC
PI THOUSAND OAKS
PA 2455 TELLER RD, THOUSAND OAKS, CA 91320 USA
SN 0192-6233
EI 1533-1601
J9 TOXICOL PATHOL
JI Toxicol. Pathol.
PD JAN
PY 2014
VL 42
IS 1
BP 91
EP 98
DI 10.1177/0192623313511336
PG 8
WC Pathology; Toxicology
WE Science Citation Index Expanded (SCI-EXPANDED)
SC Pathology; Toxicology
GA V8U0Y
UT WOS:000421967900007
PM 24285670
OA Green Accepted
DA 2024-01-22
ER

PT J
AU Ponziani, FR
   Cazzato, IA
   Danese, S
   Fagiuoli, S
   Gionchetti, P
   Annicchiarico, BE
   D'Aversa, F
   Gasbarrini, A
AF Ponziani, F. R.
   Cazzato, I. A.
   Danese, S.
   Fagiuoli, S.
   Gionchetti, P.
   Annicchiarico, B. E.
   D'Aversa, F.
   Gasbarrini, A.
TI Folate in gastrointestinal health and disease
SO EUROPEAN REVIEW FOR MEDICAL AND PHARMACOLOGICAL SCIENCES
LA English
DT Article
DE Folate; Folate homeostasis; 5-methyltetrahydrofolate (5-MTHF); Liver
   diseases; Celiac disease; Inflammatory bowel diseases; Liver cancer;
   Colorectal cancer
ID INFLAMMATORY-BOWEL-DISEASE; INTESTINAL BACTERIAL OVERGROWTH; FOLIC-ACID;
   CELIAC-DISEASE; PLASMA HOMOCYSTEINE; COMMENSAL BACTERIA; CROHNS-DISEASE;
   HYPERHOMOCYSTEINEMIA; PREVALENCE; ABSORPTION
AB Objective: Folate has heterogeneous functions and is involved in several activities in both animal and human body. It is an important constituent of our organism, and its bioavailability is mainly dependent from the correct function of our gastrointestinal tract. Our aim is to describe what happens to folate homeostasis in gastrointestinal health and disease, analyzing the alterations of folate metabolism in some specific conditions of intestinal and liver impairment.
   Discussion: Folate absorption and metabolization involve the small intestine and the liver; in conditions of gastrointestinal tract disease (i.e. celiac disease, liver disease) folate function may be compromised with important consequences on the whole organism. Moreover, folate deficiency may produce gastrointestinal alterations too. For this reason, the gastrointestinal tract could be the responsible but also the victim of folate deficiency.
   Conclusions: The presence of folate deficiency should always be assessed in patients with a gastrointestinal disease. Further studies are needed to assess the role of folates in gastrointestinal tract diseases and in other gynecologic, neurologic, psychiatric, cardiovascular, ophthalmic and neoplastic diseases. Folates supplementation could be considered, in the future, as an effective complimentary therapy in several pathologic conditions.
C1 [Ponziani, F. R.; Cazzato, I. A.; Annicchiarico, B. E.; D'Aversa, F.; Gasbarrini, A.] Univ Cattolica Sacro Cuore, Sch Med, Agostino Gemelli Hosp, Div Internal Med & Gastroenterol, I-00168 Rome, Italy.
   [Danese, S.] Ist Clin Humanitas, Dept Gastroenterol, IBD Ctr, Milan, Italy.
   [Fagiuoli, S.] Osped Riuniti Bergamo, USC Gastroenterol, I-24100 Bergamo, Italy.
   [Gionchetti, P.] St Orsola Marcello Malpighi Hosp, Dept Clin Med, IBD Unit, Bologna, Italy.
C3 Catholic University of the Sacred Heart; IRCCS Policlinico Gemelli;
   IRCCS Humanitas Research Hospital; Ospedali Riuniti di Bergamo; IRCCS
   Azienda Ospedaliero-Universitaria di Bologna
RP Ponziani, FR (通讯作者)，Univ Cattolica Sacro Cuore, Sch Med, Agostino Gemelli Hosp, Div Internal Med & Gastroenterol, I-00168 Rome, Italy.
EM francesca.ponziani@yahoo.it
RI Gasbarrini, Antonio/AAB-8487-2019; Ponziani, Francesca
   Romana/E-4136-2016; Fagiuoli, Stefano/A-9967-2019; Danese,
   Silvio/ABH-9571-2020
OI Ponziani, Francesca Romana/0000-0002-5924-6238; Danese,
   Silvio/0000-0001-7341-1351; Gasbarrini, Antonio/0000-0002-6230-1779;
   Fagiuoli, Stefano/0000-0001-8308-0701; GIONCHETTI,
   PAOLO/0000-0001-9479-5307; Gasbarrini, Antonio/0000-0003-4863-6924
CR [Anonymous], 1991, Lancet, V338, P131, DOI 10.1016/0140-6736(91)90133-A
   [Anonymous], 2002, 02262002 ISTISAN
   Barbara G, 2005, AM J GASTROENTEROL, V100, P2560, DOI 10.1111/j.1572-0241.2005.00230.x
   BARTELS U, 1978, SCAND J GASTROENTERO, V13, P649, DOI 10.3109/00365527809181777
   Bernstein CN, 2000, ANN INTERN MED, V133, P795, DOI 10.7326/0003-4819-133-10-200011210-00012
   BLAIR JA, 1975, J PHYSIOL-LONDON, V250, P221, DOI 10.1113/jphysiol.1975.sp011050
   BOUSHEY CJ, 1995, JAMA-J AM MED ASSOC, V274, P1049, DOI 10.1001/jama.274.13.1049
   Buettner R, 2010, HORM METAB RES, V42, P769, DOI 10.1055/s-0030-1263122
   Calvani M, 2001, EUR J PEDIATR, V160, P288, DOI 10.1007/s004310100728
   Camilo E, 1996, GASTROENTEROLOGY, V110, P991, DOI 10.1053/gast.1996.v110.pm8613033
   Cattaneo M, 1998, THROMB HAEMOSTASIS, V80, P542
   Cattaneo M, 1999, THROMB HAEMOSTASIS, V81, P165
   Chiao JH, 1997, J BIOL CHEM, V272, P11165, DOI 10.1074/jbc.272.17.11165
   Dali-Youcef N, 2009, QJM-INT J MED, V102, P17, DOI 10.1093/qjmed/hcn138
   Das UN, 2003, NUTRITION, V19, P686, DOI 10.1016/S0899-9007(02)01044-4
   Devlin AM, 2000, HUM MOL GENET, V9, P2837, DOI 10.1093/hmg/9.19.2837
   Doshi SN, 2002, CIRCULATION, V105, P22, DOI 10.1161/hc0102.101388
   Durand P, 1998, CLIN CHEM LAB MED, V36, P419, DOI 10.1515/CCLM.1998.072
   Gasbarrini A, 2007, DIGEST DIS, V25, P237, DOI 10.1159/000103892
   Giovannucci E, 2002, J NUTR, V132, p2350S, DOI 10.1093/jn/132.8.2350S
   Hadithi M, 2009, WORLD J GASTROENTERO, V15, P955, DOI 10.3748/wjg.15.955
   Halfdanarson TR, 2007, BLOOD, V109, P412, DOI 10.1182/blood-2006-07-031104
   HALSTED CH, 1989, J AM COLL NUTR, V8, P650
   Hankey GJ, 1999, LANCET, V354, P407, DOI 10.1016/S0140-6736(98)11058-9
   HOFFBRAN.AV, 1970, BMJ-BRIT MED J, V4, P85, DOI 10.1136/bmj.4.5727.85
   HORNE DW, 1993, AM J CLIN NUTR, V58, P80, DOI 10.1093/ajcn/58.1.80
   Inoue K, 2008, AM J PHYSIOL-GASTR L, V294, pG660, DOI 10.1152/ajpgi.00309.2007
   Iyer R, 2009, J FOOD SCI, V74, pR114, DOI 10.1111/j.1750-3841.2009.01359.x
   Jackson LM, 1997, QJM-MON J ASSOC PHYS, V90, P183, DOI 10.1093/qjmed/90.3.183
   Kaferle J, 2009, AM FAM PHYSICIAN, V79, P203
   Kasper DL, 2008, HARRISONS PRINCIPLES
   Kelly P, 1997, AM J CLIN NUTR, V65, P1790, DOI 10.1093/ajcn/65.6.1790
   Kemppainen TA, 1998, AM J CLIN NUTR, V67, P482, DOI 10.1093/ajcn/67.3.482
   Koutroubakis IE, 2000, DIGEST DIS SCI, V45, P2347, DOI 10.1023/A:1005583606647
   Laurence L. B., 2011, GOODMAN GILMANS PHAR
   Lauritano EC, 2010, SCAND J GASTROENTERO, V45, P1131, DOI 10.3109/00365521.2010.485325
   Lucock M, 2004, BMJ-BRIT MED J, V328, P211, DOI 10.1136/bmj.328.7433.211
   Lucock M, 2000, MOL GENET METAB, V71, P121, DOI 10.1006/mgme.2000.3027
   Mahmood A, 2005, EUR J GASTROEN HEPAT, V17, P739, DOI 10.1097/00042737-200507000-00008
   Mahmud N, 1999, GUT, V45, P389, DOI 10.1136/gut.45.3.389
   Marsillach J, 2008, EXP BIOL MED, V233, P38, DOI 10.3181/0703-RM-59
   MASON J, 1995, FOLATE STATUS EFFECT
   MCGUFFIN R, 1975, BRIT J HAEMATOL, V31, P185, DOI 10.1111/j.1365-2141.1975.tb00849.x
   Morgenstern I, 2003, DIGEST DIS SCI, V48, P2083, DOI 10.1023/A:1026338812708
   Nakai Y, 2007, J PHARMACOL EXP THER, V322, P469, DOI 10.1124/jpet.107.122606
   Papa A, 2001, AM J GASTROENTEROL, V96, P2677
   Pietrzik K, 2010, CLIN PHARMACOKINET, V49, P535, DOI 10.2165/11532990-000000000-00000
   PRIEST DG, 1982, MOL CELL BIOCHEM, V43, P81, DOI 10.1007/BF00423095
   Qiu AD, 2006, CELL, V127, P917, DOI 10.1016/j.cell.2006.09.041
   REYNOLDS EH, 1995, FOLATE NEUROPSYCHIAT
   Romagnuolo J, 2001, AM J GASTROENTEROL, V96, P2143, DOI 10.1016/S0002-9270(01)02513-8
   ROSENBERG IH, 1985, CHEMIOTERAPIA, V4, P354
   Sabharanjak S, 2004, ADV DRUG DELIVER REV, V56, P1099, DOI 10.1016/j.addr.2004.01.010
   SAID HM, 1983, J PHARMACOL EXP THER, V226, P95
   Said HM, 2000, AM J PHYSIOL-CELL PH, V279, pC1889, DOI 10.1152/ajpcell.2000.279.6.C1889
   Said ZM, 2008, AM J PHYSIOL-CELL PH, V294, pC1192, DOI 10.1152/ajpcell.00015.2008
   Scott JM, 1999, P NUTR SOC, V58, P441, DOI 10.1017/S0029665199000580
   SELHUB J, 1983, PHARMACOL THERAPEUT, V20, P397, DOI 10.1016/0163-7258(83)90034-7
   Sirotnak FM, 1999, ANNU REV NUTR, V19, P91, DOI 10.1146/annurev.nutr.19.1.91
   STEINBERG SE, 1979, J CLIN INVEST, V64, P83, DOI 10.1172/JCI109467
   STEINBERG SE, 1984, AM J PHYSIOL, V246, pG319, DOI 10.1152/ajpgi.1984.246.4.G319
   STEINBERG SE, 1982, BRIT J HAEMATOL, V50, P309, DOI 10.1111/j.1365-2141.1982.tb01921.x
   STOKSTAD EL, 1967, PHYSIOL REV, V47, P83, DOI 10.1152/physrev.1967.47.1.83
   STRUM W, 1971, J CLIN INVEST, V50, P1910, DOI 10.1172/JCI106683
   TALLEY ED, 2007, GASTROENTEROLOGY HEP
   Thompson T, 2000, J AM DIET ASSOC, V100, P1389, DOI 10.1016/S0002-8223(00)00386-2
   Tlaskalová-Hogenová H, 2004, IMMUNOL LETT, V93, P97, DOI 10.1016/j.imlet.2004.02.005
   Vestergaard P, 2000, GUT, V46, P176, DOI 10.1136/gut.46.2.176
   WAGNER C, 1995, BIOCH ROLE FOLATE CE
   WAKEFIELD AJ, 1989, LANCET, V2, P1057
   Welch GN, 1998, NEW ENGL J MED, V338, P1042, DOI 10.1056/NEJM199804093381507
   Widmann, 2001, CLIN INTERPRETATION
   Wilcox GM, 2006, J CLIN GASTROENTEROL, V40, P596, DOI 10.1097/00004836-200608000-00007
   WILLIAMS FMR, 1994, J BIOL CHEM, V269, P5810
NR 74
TC 19
Z9 24
U1 0
U2 13
PU VERDUCI PUBLISHER
PI ROME
PA VIA GREGORIO VII, ROME, 186-00165, ITALY
SN 1128-3602
J9 EUR REV MED PHARMACO
JI Eur. Rev. Med. Pharmacol. Sci.
PD MAR
PY 2012
VL 16
IS 3
BP 376
EP 385
PG 10
WC Pharmacology & Pharmacy
WE Science Citation Index Expanded (SCI-EXPANDED)
SC Pharmacology & Pharmacy
GA 926RQ
UT WOS:000302849100014
PM 22530356
DA 2024-01-22
ER

PT J
AU Sonnenberg, GF
   Fouser, LA
   Artis, D
AF Sonnenberg, Gregory F.
   Fouser, Lynette A.
   Artis, David
TI Border patrol: regulation of immunity, inflammation and tissue
   homeostasis at barrier surfaces by IL-22
SO NATURE IMMUNOLOGY
LA English
DT Review
ID NATURAL-KILLER-CELLS; HYPER-IGE SYNDROME; INNATE LYMPHOID-CELLS;
   ROR-GAMMA-T; CHRONIC MUCOCUTANEOUS CANDIDIASIS; PROINFLAMMATORY
   GENE-EXPRESSION; TH17 CYTOKINE INTERLEUKIN-22; ACTIVE CROHNS-DISEASE;
   INDUCER CELLS; INDUCIBLE FACTOR
AB The maintenance of barrier function at exposed surfaces of the mammalian body is essential for limiting exposure to environmental stimuli, preventing systemic dissemination of commensal and pathogenic microbes and retaining normal homeostasis of the entire body. Indeed, dysregulated barrier function is associated with many infectious and inflammatory diseases, including psoriasis, influenza, inflammatory bowel disease and human immunodeficiency virus, which collectively afflict millions of people worldwide. Studies have shown that interleukin 22 (IL-22) is expressed at barrier surfaces and that its expression is dysregulated in certain human diseases, which suggests a critical role in the maintenance of normal barrier homeostasis. Consistent with that, studies of mouse model systems have identified a critical role for signaling by IL-22 through its receptor (IL-22R) in the promotion of antimicrobial immunity, inflammation and tissue repair at barrier surfaces. In this review we will discuss how the expression of IL-22 and IL-22R is regulated, the functions of the IL-22-IL-22R pathway in regulating immunity, inflammation and tissue homeostasis, and the therapeutic potential of targeting this pathway in human disease.
C1 [Sonnenberg, Gregory F.; Artis, David] Univ Penn, Sch Med, Dept Microbiol, Philadelphia, PA 19104 USA.
   [Sonnenberg, Gregory F.; Artis, David] Univ Penn, Sch Med, Inst Immunol, Philadelphia, PA 19104 USA.
   [Sonnenberg, Gregory F.; Artis, David] Univ Penn, Sch Vet Med, Dept Pathobiol, Philadelphia, PA 19104 USA.
   [Fouser, Lynette A.] Pfizer Worldwide Res & Dev, Biotherapeut Res & Dev, Inflammat & Immunol Res Unit, Cambridge, MA USA.
C3 University of Pennsylvania; University of Pennsylvania; University of
   Pennsylvania; Pfizer
RP Artis, D (通讯作者)，Univ Penn, Sch Med, Dept Microbiol, Philadelphia, PA 19104 USA.
EM dartis@mail.med.upenn.edu
OI Artis, David/0000-0002-1753-4100
FU US National Institutes of Health [AI61570, AI74878, AI087990, AI083480,
   T32AI007532-08]; Burroughs Wellcome Fund; University of Pennsylvania
   (Veterinary Center of Infectious Diseases)
FX We thank all members of the Artis laboratory, in particular L. A.
   Monticelli, M. G. Nair and S. A. Saenz, for discussions and critical
   reading of the manuscript. Supported by the US National Institutes of
   Health (AI61570, AI74878, AI087990 and AI083480 to D. A., and
   T32AI007532-08 to G. F. S.), the Burroughs Wellcome Fund (D. A.) and the
   University of Pennsylvania (Veterinary Center of Infectious Diseases,
   Penn Genome Frontiers Institute and University Research Fund to D. A.).
CR Aujla SJ, 2008, NAT MED, V14, P275, DOI 10.1038/nm1710
   Awasthi A, 2009, J IMMUNOL, V182, P5904, DOI 10.4049/jimmunol.0900732
   Boniface K, 2007, CLIN EXP IMMUNOL, V150, P407, DOI 10.1111/j.1365-2249.2007.03511.x
   Boniface K, 2005, J IMMUNOL, V174, P3695, DOI 10.4049/jimmunol.174.6.3695
   Bonnet F, 2007, HIV MED, V8, P547, DOI 10.1111/j.1468-1293.2007.00508.x
   Bonneville M, 2010, NAT REV IMMUNOL, V10, P467, DOI 10.1038/nri2781
   Bouskra D, 2008, NATURE, V456, P507, DOI 10.1038/nature07450
   Brand S, 2006, AM J PHYSIOL-GASTR L, V290, pG827, DOI 10.1152/ajpgi.00513.2005
   Buonocore S, 2010, NATURE, V464, P1371, DOI 10.1038/nature08949
   Cella M, 2010, P NATL ACAD SCI USA, V107, P10961, DOI 10.1073/pnas.1005641107
   Cella M, 2009, NATURE, V457, P722, DOI 10.1038/nature07537
   Ciric B, 2009, J IMMUNOL, V182, P5296, DOI 10.4049/jimmunol.0900036
   Colin EM, 2010, ARTHRITIS RHEUM-US, V62, P132, DOI 10.1002/art.25043
   Crellin NK, 2010, IMMUNITY, V33, P752, DOI 10.1016/j.immuni.2010.10.012
   Crellin NK, 2010, J EXP MED, V207, P281, DOI 10.1084/jem.20091509
   Cupedo T, 2009, NAT IMMUNOL, V10, P66, DOI 10.1038/ni.1668
   de Jong A, 2010, NAT IMMUNOL, V11, P1102, DOI 10.1038/ni.1956
   De Luca A, 2010, MUCOSAL IMMUNOL, V3, P361, DOI 10.1038/mi.2010.22
   Doisne JM, 2011, J IMMUNOL, V186, P662, DOI 10.4049/jimmunol.1002725
   Duerr RH, 2006, SCIENCE, V314, P1461, DOI 10.1126/science.1135245
   Duhen T, 2009, NAT IMMUNOL, V10, P857, DOI 10.1038/ni.1767
   Dumoutier L, 2000, P NATL ACAD SCI USA, V97, P10144, DOI 10.1073/pnas.170291697
   Dumoutier L, 2000, J IMMUNOL, V164, P1814, DOI 10.4049/jimmunol.164.4.1814
   Dumoutier L, 2001, J IMMUNOL, V166, P7090, DOI 10.4049/jimmunol.166.12.7090
   Eberl G, 2004, SCIENCE, V305, P248, DOI 10.1126/science.1096472
   Eisenring M, 2010, NAT IMMUNOL, V11, P1030, DOI 10.1038/ni.1947
   Eyerich S, 2009, J CLIN INVEST, V119, P3573, DOI 10.1172/JCI40202
   Fujita H, 2009, P NATL ACAD SCI USA, V106, P21795, DOI 10.1073/pnas.0911472106
   Geboes L, 2009, ARTHRITIS RHEUM-US, V60, P390, DOI 10.1002/art.24220
   Goto M, 2009, CELL IMMUNOL, V254, P81, DOI 10.1016/j.cellimm.2008.10.002
   Guilloteau K, 2010, J IMMUNOL, V184, P5263, DOI 10.4049/jimmunol.0902464
   Guo HL, 2010, J VIROL, V84, P7750, DOI 10.1128/JVI.00187-10
   Hamada H, 2009, J IMMUNOL, V182, P3469, DOI 10.4049/jimmunol.0801814
   Holland SM, 2007, NEW ENGL J MED, V357, P1608, DOI 10.1056/NEJMoa073687
   Hughes T, 2010, IMMUNITY, V32, P803, DOI 10.1016/j.immuni.2010.06.007
   Hughes T, 2009, BLOOD, V113, P4008, DOI 10.1182/blood-2008-12-192443
   Ikeuchi H, 2005, ARTHRITIS RHEUM-US, V52, P1037, DOI 10.1002/art.20965
   Kauffman CL, 2004, J INVEST DERMATOL, V123, P1037, DOI 10.1111/j.0022-202X.2004.23448.x
   Kisand K, 2010, J EXP MED, V207, P299, DOI 10.1084/jem.20091669
   Kleinschek MA, 2009, J EXP MED, V206, P525, DOI 10.1084/jem.20081712
   Kotenko SV, 2001, J IMMUNOL, V166, P7096, DOI 10.4049/jimmunol.166.12.7096
   Kotenko SV, 2001, J BIOL CHEM, V276, P2725, DOI 10.1074/jbc.M007837200
   Kreymborg K, 2007, J IMMUNOL, V179, P8098, DOI 10.4049/jimmunol.179.12.8098
   Kuang DM, 2010, J IMMUNOL, V185, P1544, DOI 10.4049/jimmunol.0904094
   Lejeune D, 2002, J BIOL CHEM, V277, P33676, DOI 10.1074/jbc.M204204200
   Lewden C, 2008, JAIDS-J ACQ IMM DEF, V48, P590, DOI 10.1097/QAI.0b013e31817efb54
   Li J, 2004, INT IMMUNOPHARMACOL, V4, P693, DOI 10.1016/j.intimp.2004.01.010
   Liang SC, 2007, J IMMUNOL, V179, P7791, DOI 10.4049/jimmunol.179.11.7791
   Liang SC, 2006, J EXP MED, V203, P2271, DOI 10.1084/jem.20061308
   Liang SC, 2010, J IMMUNOL, V185, P5531, DOI 10.4049/jimmunol.0904091
   Liu H, 2007, J HUAZHONG U SCI-MED, V27, P605, DOI 10.1007/s11596-007-0533-z
   Logsdon NJ, 2002, J INTERF CYTOK RES, V22, P1099, DOI 10.1089/10799900260442520
   Luci C, 2009, NAT IMMUNOL, V10, P75, DOI 10.1038/ni.1681
   Ma CS, 2008, J EXP MED, V205, P1551, DOI 10.1084/jem.20080218
   Ma HL, 2008, J CLIN INVEST, V118, P597, DOI 10.1172/JCI33263
   Mannon PJ, 2004, NEW ENGL J MED, V351, P2069, DOI 10.1056/NEJMoa033402
   Marchesi F, 2009, MUCOSAL IMMUNOL, V2, P486, DOI 10.1038/mi.2009.113
   Martin B, 2009, IMMUNITY, V31, P321, DOI 10.1016/j.immuni.2009.06.020
   Meier D, 2007, IMMUNITY, V26, P643, DOI 10.1016/j.immuni.2007.04.009
   Milner JD, 2008, NATURE, V452, P773, DOI 10.1038/nature06764
   Minegishi Y, 2007, NATURE, V448, P1058, DOI 10.1038/nature06096
   Muñoz M, 2009, J EXP MED, V206, P3047, DOI 10.1084/jem.20090900
   Ness-Schwickerath KJ, 2010, J IMMUNOL, V184, P7268, DOI 10.4049/jimmunol.1000600
   Nograles KE, 2009, J ALLERGY CLIN IMMUN, V123, P1244, DOI 10.1016/j.jaci.2009.03.041
   Pan HN, 2004, CELL MOL IMMUNOL, V1, P43
   Pène J, 2008, J IMMUNOL, V180, P7423, DOI 10.4049/jimmunol.180.11.7423
   Pestka S, 2004, ANNU REV IMMUNOL, V22, P929, DOI 10.1146/annurev.immunol.22.012703.104622
   Pickert G, 2009, J EXP MED, V206, P1465, DOI 10.1084/jem.20082683
   Pitta MGR, 2009, J CLIN INVEST, V119, P2379, DOI 10.1172/JCI38813
   Puel A, 2010, J EXP MED, V207, P291, DOI 10.1084/jem.20091983
   Radaeva S, 2004, HEPATOLOGY, V39, P1332, DOI 10.1002/hep.20184
   Res PCM, 2010, PLOS ONE, V5, DOI 10.1371/journal.pone.0014108
   Sanos SL, 2009, NAT IMMUNOL, V10, P83, DOI 10.1038/ni.1684
   Satoh-Takayama N, 2008, IMMUNITY, V29, P958, DOI 10.1016/j.immuni.2008.11.001
   Satoh-Takayama N, 2010, J EXP MED, V207, P273, DOI 10.1084/jem.20092029
   Sawa S, 2010, SCIENCE, V330, P665, DOI 10.1126/science.1194597
   Scandella E, 2008, NAT IMMUNOL, V9, P667, DOI 10.1038/ni.1605
   Schmechel S, 2008, INFLAMM BOWEL DIS, V14, P204, DOI 10.1002/ibd.20315
   Schmutz S, 2009, J IMMUNOL, V183, P2217, DOI 10.4049/jimmunol.0802911
   Sekikawa A, 2010, LAB INVEST, V90, P496, DOI 10.1038/labinvest.2009.147
   Shen H, 2009, ARTHRITIS RHEUM-US, V60, P1647, DOI 10.1002/art.24568
   Simonian PL, 2010, J EXP MED, V207, P2239, DOI 10.1084/jem.20100061
   Sonnenberg GF, 2011, IMMUNITY, V34, P122, DOI 10.1016/j.immuni.2010.12.009
   Sonnenberg GF, 2010, J EXP MED, V207, P1293, DOI 10.1084/jem.20092054
   Spits H, 2011, NAT IMMUNOL, V12, P21, DOI 10.1038/ni.1962
   Sugimoto K, 2008, J CLIN INVEST, V118, P534, DOI [10.1172/JC133194, 10.1172/JCI33194]
   Sutton CE, 2009, IMMUNITY, V31, P331, DOI 10.1016/j.immuni.2009.08.001
   Tachiiri A, 2003, GENES IMMUN, V4, P153, DOI 10.1038/sj.gene.6363934
   Takatori H, 2009, J EXP MED, V206, P35, DOI 10.1084/jem.20072713
   Trifari S, 2009, NAT IMMUNOL, V10, P864, DOI 10.1038/ni.1770
   Tsuji M, 2008, IMMUNITY, V29, P261, DOI 10.1016/j.immuni.2008.05.014
   Veldhoen M, 2008, NATURE, V453, P106, DOI 10.1038/nature06881
   Volpe E, 2008, NAT IMMUNOL, V9, P650, DOI 10.1038/ni.1613
   Volpe E, 2009, BLOOD, V114, P3610, DOI 10.1182/blood-2009-05-223768
   Vonarbourg C, 2010, IMMUNITY, V33, P736, DOI 10.1016/j.immuni.2010.10.017
   Wahl C, 2009, J IMMUNOL, V182, P4521, DOI 10.4049/jimmunol.0802810
   WALLACE JM, 1993, AM REV RESPIR DIS, V148, P1523, DOI 10.1164/ajrccm/148.6_Pt_1.1523
   Wilson MS, 2010, J IMMUNOL, V184, P4378, DOI 10.4049/jimmunol.0903416
   Wilson NJ, 2007, NAT IMMUNOL, V8, P950, DOI 10.1038/ni1497
   Wolk K, 2002, J IMMUNOL, V168, P5397, DOI 10.4049/jimmunol.168.11.5397
   Wolk K, 2004, IMMUNITY, V21, P241, DOI 10.1016/j.immuni.2004.07.007
   Wolk K, 2007, J IMMUNOL, V178, P5973, DOI 10.4049/jimmunol.178.9.5973
   Wolk K, 2006, EUR J IMMUNOL, V36, P1309, DOI 10.1002/eji.200535503
   Xie MH, 2000, J BIOL CHEM, V275, P31335, DOI 10.1074/jbc.M005304200
   Xu WF, 2001, P NATL ACAD SCI USA, V98, P9511, DOI 10.1073/pnas.171303198
   Yamamoto-Furusho JK, 2010, INFLAMM BOWEL DIS, V16, P1823, DOI 10.1002/ibd.21235
   Zenewicz LA, 2007, IMMUNITY, V27, P647, DOI 10.1016/j.immuni.2007.07.023
   Zenewicz LA, 2008, IMMUNITY, V29, P947, DOI 10.1016/j.immuni.2008.11.003
   Zheng Y, 2008, NAT MED, V14, P282, DOI 10.1038/nm1720
   Zheng Y, 2007, NATURE, V445, P648, DOI 10.1038/nature05505
NR 110
TC 769
Z9 872
U1 2
U2 110
PU NATURE PUBLISHING GROUP
PI NEW YORK
PA 75 VARICK ST, 9TH FLR, NEW YORK, NY 10013-1917 USA
SN 1529-2908
J9 NAT IMMUNOL
JI Nat. Immunol.
PD MAY
PY 2011
VL 12
IS 5
BP 383
EP 390
DI 10.1038/ni.2025
PG 8
WC Immunology
WE Science Citation Index Expanded (SCI-EXPANDED)
SC Immunology
GA 752CT
UT WOS:000289666600008
PM 21502992
DA 2024-01-22
ER

PT J
AU van Langenberg, DR
   Gibson, PR
AF van Langenberg, D. R.
   Gibson, P. R.
TI Systematic review: fatigue in inflammatory bowel disease
SO ALIMENTARY PHARMACOLOGY & THERAPEUTICS
LA English
DT Review
ID QUALITY-OF-LIFE; CANCER-RELATED FATIGUE; HEALTH-RELATED QUALITY; PRIMARY
   BILIARY-CIRRHOSIS; SKELETAL-MUSCLE FUNCTION; ANEMIA-RELATED SYMPTOMS;
   EFFICACY END-POINTS; CHRONIC HEPATITIS-C; CROHNS-DISEASE;
   MULTIPLE-SCLEROSIS
AB Background
   Fatigue is common, disabling yet underappreciated, in patients with chronic diseases, including inFLammatory bowel disease (IBD).
   Aims
   To examine the literature and determine the prevalence and patterns of fatigue in IBD patients, to identify opportunities and directions for future research in this area.
   Methods
   A systematic review using PubMed and Ovid Medline databases was conducted using search terms 'fatigue', 'Crohn', 'colitis' and 'inflammatory bowel disease'. A review of fatigue in other similar chronic diseases was also performed.
   Results
   Ten studies were found to include data on fatigue in IBD patients; all were conducted between 1999 and 2009. However, only one study (in children) measured fatigue in IBD patients as a primary outcome. In patients in remission, the prevalence of fatigue in IBD patients ranges from 41 to 48%. Data are sparse and conflicting on whether fatigue severity is proportional to disease severity/activity.
   Conclusions
   Despite the clinical reality of fatigue, there are few published studies examining fatigue in IBD as a primary outcome. More data are needed on the prevalence, correlation between disease activity and fatigue severity, and putative pathogenic pathways involved in fatigue pathogenesis, before ultimately elucidating targeted therapies for fatigue in IBD patients.
C1 [van Langenberg, D. R.; Gibson, P. R.] Monash Univ, Dept Gastroenterol & Hepatol, Box Hill Hosp, Melbourne, Vic 3004, Australia.
C3 Box Hill Hospital; Monash University
RP van Langenberg, DR (通讯作者)，Box Hill Hosp, Dept Gastroenterol & Hepatol, Level 2,5 Arnold St, Box Hill, Vic 3128, Australia.
EM Daniel.van-Langenberg@med.monash.edu.au
RI van Langenberg, Daniel R/H-4776-2019
OI van Langenberg, Daniel R/0000-0003-3662-6307
FU Orphan Australia; Schering-Plough; Abbott; Ferring; AstraZeneca; Orphan;
   Medical Developments International; Nycomed; Vifor; Yakult
FX Declaration of personal interests: Dr Daniel R van Langenberg has
   received research funding and/or honoraria from Orphan Australia,
   Schering-Plough, Abbott, Ferring and AstraZeneca. Prof Peter R Gibson
   has served as a speaker, a consultant and an advisory board member for
   Ferring, Orphan, Schering-Plough, Abbott, Medical Developments
   International, Norgine, Pharmatel Fresenius Kabi, Aspen, Yakult, Nexpep,
   and has received research funding from Orphan, Medical Developments
   International, Nycomed, Orphan, Vifor and Yakult. Declaration of funding
   interests: This study was funded in part by an unrestricted grant from
   Orphan Australia. No other funding or writing support was received for
   this study and there are no other conflicts of interest to disclose.
CR ANDREWS H, 1987, GUT, V28, P1600, DOI 10.1136/gut.28.12.1600
   Andrews JM, 2010, INTERN MED J, V40, P173, DOI 10.1111/j.1445-5994.2009.02110.x
   Anisman H, 2005, CURR PHARM DESIGN, V11, P963, DOI 10.2174/1381612053381701
   Ayre KJ, 1996, J APPL PHYSIOL, V80, P464, DOI 10.1152/jappl.1996.80.2.464
   Bautmans Ivan, 2007, BMC Geriatr, V7, P5, DOI 10.1186/1471-2318-7-5
   BEARN J, 1994, EUR J CLIN INVEST, V24, P79, DOI 10.1111/j.1365-2362.1994.tb00971.x
   Benca RM, 1997, SLEEP, V20, P1027
   BEST WR, 1979, GASTROENTEROLOGY, V77, P843
   Björnsson E, 2005, EUR J GASTROEN HEPAT, V17, P351
   Björnsson E, 2004, SCAND J GASTROENTERO, V39, P961, DOI 10.1080/00365520410003434
   BLOXAM DL, 1984, CLIN CHIM ACTA, V144, P81, DOI 10.1016/0009-8981(84)90041-X
   Bower JE, 2007, BRAIN BEHAV IMMUN, V21, P863, DOI 10.1016/j.bbi.2007.03.013
   Bower JE, 2009, CLIN CANCER RES, V15, P5534, DOI 10.1158/1078-0432.CCR-08-2584
   Breitbart W, 2008, CLIN J ONCOL NURS, V12, P27, DOI 10.1188/08.CJON.S2.27-36
   Brown LF, 2009, PSYCHOSOMATICS, V50, P440, DOI 10.1176/appi.psy.50.5.440
   Capristo E, 1998, AM J GASTROENTEROL, V93, P2411, DOI 10.1016/S0002-9270(98)00577-2
   Carter MJ, 2004, GUT, V53, DOI 10.1136/gut.2004.043372
   Casellas F, 2001, EUR J GASTROEN HEPAT, V13, P567, DOI 10.1097/00042737-200105000-00017
   Cauch-Dudek K, 1998, GUT, V43, P705, DOI 10.1136/gut.43.5.705
   Cella D, 2005, J RHEUMATOL, V32, P811
   Cella D, 2002, CANCER-AM CANCER SOC, V94, P528, DOI 10.1002/cncr.10245
   Chandran V, 2007, ANN RHEUM DIS, V66, P936, DOI 10.1136/ard.2006.065763
   Cooper MR, 2009, ANN PHARMACOTHER, V43, P721, DOI 10.1345/aph.1L532
   Craig A, 2006, BIOL PSYCHOL, V72, P78, DOI 10.1016/j.biopsycho.2005.07.005
   Cremonini F, 2009, NEUROGASTROENT MOTIL, V21, P128, DOI 10.1111/j.1365-2982.2008.01181.x
   Cuoco L, 2008, INT J CARDIOL, V127, P219, DOI 10.1016/j.ijcard.2007.06.006
   D'Haens G, 2007, GASTROENTEROLOGY, V132, P763, DOI 10.1053/j.gastro.2006.12.038
   D'Inca R, 2007, DIGEST LIVER DIS, V39, P524, DOI 10.1016/j.dld.2007.03.001
   De Pascalis B, 2006, Eur Rev Med Pharmacol Sci, V10, P13
   de Rooy EC, 2001, AM J GASTROENTEROL, V96, P1816, DOI 10.1016/S0002-9270(01)02440-6
   DINGES DF, 1994, J CLIN INVEST, V93, P1930, DOI 10.1172/JCI117184
   Dittner AJ, 2004, J PSYCHOSOM RES, V56, P157, DOI 10.1016/S0022-3999(03)00371-4
   Doucet M, 2007, AM J RESP CRIT CARE, V176, P261, DOI 10.1164/rccm.200605-704OC
   DROSSMAN DA, 1989, DIGEST DIS SCI, V34, P1379, DOI 10.1007/BF01538073
   Echteld MA, 2007, EUR J CANCER, V43, P1030, DOI 10.1016/j.ejca.2007.01.024
   Elkjaer M, 2008, J CROHNS COLITIS, V2, P181, DOI 10.1016/j.crohns.2008.02.001
   Fass R, 2000, AM J GASTROENTEROL, V95, P1195
   Filippi J, 2006, INFLAMM BOWEL DIS, V12, P185, DOI 10.1097/01.MIB.0000206541.15963.c3
   FISK JD, 1994, CLIN INFECT DIS, V18, pS79, DOI 10.1093/clinids/18.Supplement_1.S79
   Fisk JD, 2002, QUAL LIFE RES, V11, P263, DOI 10.1023/A:1015295106602
   GALLAND L, 1988, MAGNESIUM, V7, P78
   Gandevia SC, 2008, J APPL PHYSIOL, V104, P1546, DOI 10.1152/japplphysiol.90427.2008
   Gasche C, 2004, GUT, V53, P1190, DOI 10.1136/gut.2003.035758
   Gasche C, 2007, INFLAMM BOWEL DIS, V13, P1545, DOI 10.1002/ibd.20285
   Geerling BJ, 1998, AM J CLIN NUTR, V67, P919, DOI 10.1093/ajcn/67.5.919
   Ghia JE, 2009, GASTROENTEROLOGY, V136, P2280, DOI 10.1053/j.gastro.2009.02.069
   Gibson PR, 2010, J GASTROEN HEPATOL, V25, P252, DOI 10.1111/j.1440-1746.2009.06149.x
   Giovannoni G, 2001, NEUROLOGY, V57, P676, DOI 10.1212/WNL.57.4.676
   Glaus A, 1996, Eur J Cancer Care (Engl), V5, P8, DOI 10.1111/j.1365-2354.1996.tb00247.x
   Graff LA, 2006, CLIN GASTROENTEROL H, V4, P1491, DOI 10.1016/j.cgh.2006.09.027
   GRAU JM, 1992, CLIN NEUROPATHOL, V11, P329
   Guerreiro CS, 2007, AM J GASTROENTEROL, V102, P2551, DOI 10.1111/j.1572-0241.2007.01439.x
   Hagell P, 2006, J PAIN SYMPTOM MANAG, V32, P420, DOI 10.1016/j.jpainsymman.2006.05.021
   Hassoun Z, 2002, DIGEST DIS SCI, V47, P2674, DOI 10.1023/A:1021040702370
   Hjollund NH, 2007, HEALTH QUAL LIFE OUT, V5, DOI 10.1186/1477-7525-5-12
   Hong S, 2005, BRAIN BEHAV IMMUN, V19, P165, DOI 10.1016/j.bbi.2004.07.008
   Irwin M, 2002, BRAIN BEHAV IMMUN, V16, P503, DOI 10.1016/S0889-1591(02)00003-X
   Irwin MR, 2008, BIOL PSYCHIAT, V64, P538, DOI 10.1016/j.biopsych.2008.05.004
   Jones SD, 1996, J RHEUMATOL, V23, P487
   Joyce JC, 2008, HEALTH QUAL LIFE OUT, V6, DOI 10.1186/1477-7525-6-69
   Kalaitzakis E, 2008, SCAND J GASTROENTERO, V43, P1057, DOI 10.1080/00365520802078325
   Kane SV, 2006, ALIMENT PHARM THER, V23, P577, DOI 10.1111/j.1365-2036.2006.02809.x
   Keefer L, 2006, J CLIN SLEEP MED, V2, P409
   Kelley KW, 2003, BRAIN BEHAV IMMUN, V17, pS112
   Kim SH, 2008, J PAIN SYMPTOM MANAG, V35, P644, DOI 10.1016/j.jpainsymman.2007.08.012
   Kleinman L, 2000, QUAL LIFE RES, V9, P499, DOI 10.1023/A:1008960710415
   Kos D, 2003, ACTA NEUROL BELG, V103, P185
   KRUPP LB, 1989, ARCH NEUROL-CHICAGO, V46, P1121, DOI 10.1001/archneur.1989.00520460115022
   Kubera M, 2006, INT J NEUROPSYCHOPH, V9, P297, DOI 10.1017/S1461145705005663
   Kubera Marta, 1996, Polish Journal of Pharmacology, V48, P503
   Lai JS, 2003, QUAL LIFE RES, V12, P485, DOI 10.1023/A:1025014509626
   Lakatos PL, 2009, WORLD J GASTROENTERO, V15, P4234, DOI 10.3748/wjg.15.4234
   Langmead L, 2002, INFLAMM BOWEL DIS, V8, P174, DOI 10.1097/00054725-200205000-00003
   Ledochowski M, 2000, SCAND J GASTROENTERO, V35, P1048, DOI 10.1080/003655200451162
   Lee TWT, 2009, J CROHNS COLITIS, V3, P196, DOI 10.1016/j.crohns.2009.03.004
   Leue C, 2005, J EPIDEMIOL COMMUN H, V59, P434, DOI 10.1136/jech.2004.028175
   Lichtenstein GR, 2002, INFLAMM BOWEL DIS, V8, P237, DOI 10.1097/00054725-200207000-00001
   Loftus EV, 2008, AM J GASTROENTEROL, V103, P3132, DOI 10.1111/j.1572-0241.2008.02175.x
   Lou JS, 2001, MOVEMENT DISORD, V16, P190, DOI 10.1002/mds.1042
   Maes M, 1999, ADV EXP MED BIOL, V461, P25
   Maes M, 2008, NEUROENDOCRINOL LETT, V29, P287
   Maes M, 2007, NEUROENDOCRINOL LETT, V28, P826
   Marcus SB, 2009, CLIN GASTROENTEROL H, V7, P554, DOI 10.1016/j.cgh.2009.01.022
   Matteini AM, 2008, J NUTR HEALTH AGING, V12, P303, DOI 10.1007/BF02982659
   Mawdsley JE, 2005, GUT, V54, P1481, DOI 10.1136/gut.2005.064261
   Meier-Ewert HK, 2004, J AM COLL CARDIOL, V43, P678, DOI 10.1016/j.jacc.2003.07.050
   Mercadante S, 2009, J PALLIAT MED, V12, P60, DOI 10.1089/jpm.2008.0139
   Merkies ISJ, 1999, NEUROLOGY, V53, P1648, DOI 10.1212/WNL.53.8.1648
   Mikocka-Walus AA, 2008, ALIMENT PHARM THER, V28, P475, DOI 10.1111/j.1365-2036.2008.03754.x
   Minderhoud IM, 2003, AM J GASTROENTEROL, V98, P1088, DOI 10.1016/S0002-9270(03)00132-1
   Minderhoud IM, 2007, WORLD J GASTROENTERO, V13, P2089, DOI 10.3748/wjg.v13.i14.2089
   Mitsuyama K, 2007, ANTICANCER RES, V27, P3749
   Mohr DC, 2001, ARCH NEUROL-CHICAGO, V58, P1081, DOI 10.1001/archneur.58.7.1081
   Mota Dalete D C F, 2006, Res Theory Nurs Pract, V20, P49, DOI 10.1891/rtnp.20.1.49
   Newton JL, 2008, GUT, V57, P807, DOI 10.1136/gut.2007.139303
   Ng V, 2007, CLIN J SPORT MED, V17, P384
   Putzki N, 2008, EUR NEUROL, V59, P136, DOI 10.1159/000111876
   Ranganath VK, 2006, CLIN EXP RHEUMATOL, V24, pS14
   Ranjbaran Z, 2007, INFLAMM RES, V56, P51, DOI 10.1007/s00011-006-6067-1
   Ranjbaran Z, 2007, J GASTROEN HEPATOL, V22, P1748, DOI 10.1111/j.1440-1746.2006.04820.x
   Rietjens GJWM, 2005, INT J SPORTS MED, V26, P16, DOI 10.1055/s-2004-817914
   Robinson RJ, 1998, ALIMENT PHARM THERAP, V12, P21
   Rogers N L, 2001, Semin Clin Neuropsychiatry, V6, P295, DOI 10.1053/scnp.2001.27907
   RUSSELL DM, 1983, AM J CLIN NUTR, V37, P133, DOI 10.1093/ajcn/37.1.133
   Sandborn WJ, 2002, GASTROENTEROLOGY, V122, P512, DOI 10.1053/gast.2002.31072
   Schneeweiss B, 1999, J NUTR, V129, P844, DOI 10.1093/jn/129.4.844
   Schneider SM, 2008, INFLAMM BOWEL DIS, V14, P1562, DOI 10.1002/ibd.20504
   Segal B, 2008, ARTHRIT RHEUM-ARTHR, V59, P1780, DOI 10.1002/art.24311
   Shearer WT, 2001, J ALLERGY CLIN IMMUN, V107, P165, DOI 10.1067/mai.2001.112270
   Simon GE, 2006, PSYCHOL MED, V36, P27, DOI 10.1017/S0033291705006136
   Simrén M, 2008, ALIMENT PHARM THER, V28, P638, DOI 10.1111/j.1365-2036.2008.03770.x
   SJOGREN A, 1988, SCAND J GASTROENTERO, V23, P555, DOI 10.3109/00365528809093911
   Skowera A, 2001, J CLIN PATHOL, V54, P335, DOI 10.1136/jcp.54.4.335-a
   SMETS EMA, 1995, J PSYCHOSOM RES, V39, P315, DOI 10.1016/0022-3999(94)00125-O
   Späth-Schwalbe E, 2000, CYTOKINE, V12, P518, DOI 10.1006/cyto.1999.0587
   Späth-Schwalbe E, 1998, J CLIN ENDOCR METAB, V83, P1573, DOI 10.1210/jc.83.5.1573
   Stein KD, 2004, J PAIN SYMPTOM MANAG, V27, P14, DOI 10.1016/j.jpainsymman.2003.06.003
   Strand V, 2008, AM J MANAG CARE, V14, P239
   Street ME, 2004, HORM RES, V61, P159, DOI 10.1159/000075699
   Swain MG, 2000, CLIN SCI, V99, P1, DOI 10.1042/CS19990372
   Swiergiel AH, 1997, BRAIN RES, V776, P96, DOI 10.1016/S0006-8993(97)01009-3
   Szigethy E, 2004, J PEDIATR GASTR NUTR, V39, P395, DOI 10.1097/00005176-200410000-00017
   Szigethy E, 2009, INFLAMM BOWEL DIS, V15, P69, DOI 10.1002/ibd.20693
   Takahashi S, 1999, AM J PHYSIOL-REG I, V276, pR1132, DOI 10.1152/ajpregu.1999.276.4.R1132
   Tang YM, 2009, SLEEP MED, V10, P597, DOI 10.1016/j.sleep.2008.12.009
   Tench CM, 2000, RHEUMATOLOGY, V39, P1249, DOI 10.1093/rheumatology/39.11.1249
   Theander Kersti, 2007, Psychol Health Med, V12, P470, DOI 10.1080/13548500601086771
   Turnbull AV, 1999, PHYSIOL REV, V79, P1, DOI 10.1152/physrev.1999.79.1.1
   Ünal G, 2001, J CLIN EPIDEMIOL, V54, P587, DOI 10.1016/S0895-4356(00)00372-3
   Valentini L, 2008, NUTRITION, V24, P694, DOI 10.1016/j.nut.2008.03.018
   van der Linden G, 1999, PSYCHOL MED, V29, P863, DOI 10.1017/S0033291799008697
   Varni JW, 1999, MED CARE, V37, P126, DOI 10.1097/00005650-199902000-00003
   Vasconcelos OM, 2006, ARCH PHYS MED REHAB, V87, P1213, DOI 10.1016/j.apmr.2006.06.009
   Ward KA, 2009, J CLIN ENDOCR METAB, V94, P559, DOI 10.1210/jc.2008-1284
   Webster K, 1998, ONCOLOGY-NY, V12, P697
   Williamson RJ, 2005, SOC PSYCH PSYCH EPID, V40, P126, DOI 10.1007/s00127-005-0858-5
   Wolfe F, 1996, J RHEUMATOL, V23, P1407
   Wolfe F, 2007, ARTHRIT RHEUM-ARTHR, V57, P935, DOI 10.1002/art.22895
   Yellen SB, 1997, J PAIN SYMPTOM MANAG, V13, P63, DOI 10.1016/S0885-3924(96)00274-6
   Young SN, 2002, PHARMACOL BIOCHEM BE, V71, P857, DOI 10.1016/S0091-3057(01)00670-0
   Yount S, 2007, CLIN EXP RHEUMATOL, V25, P838
NR 141
TC 144
Z9 153
U1 0
U2 22
PU WILEY
PI HOBOKEN
PA 111 RIVER ST, HOBOKEN 07030-5774, NJ USA
SN 0269-2813
EI 1365-2036
J9 ALIMENT PHARM THER
JI Aliment. Pharmacol. Ther.
PD JUL 15
PY 2010
VL 32
IS 2
BP 131
EP 143
DI 10.1111/j.1365-2036.2010.04347.x
PG 13
WC Gastroenterology & Hepatology; Pharmacology & Pharmacy
WE Science Citation Index Expanded (SCI-EXPANDED)
SC Gastroenterology & Hepatology; Pharmacology & Pharmacy
GA 613YF
UT WOS:000279020300002
PM 20456309
OA Bronze
DA 2024-01-22
ER

PT J
AU Antonov, AV
AF Antonov, Alexey V.
TI Mining protein lists from proteomics studies: applications for drug
   discovery
SO EXPERT OPINION ON DRUG DISCOVERY
LA English
DT Review
DE databases; gene list; PLIPS; protein list; proteomics; text mining
ID POTENTIAL DIAGNOSTIC MARKERS; MASS-SPECTROMETRY; CANCER-CELLS;
   THERAPEUTIC TARGETS; CROHNS-DISEASE; EXPRESSION; TOOL; IDENTIFICATION;
   CHROMATOGRAPHY; BIOMARKERS
AB Importance of the field: In recent years, proteomics has become a common technique applied to a wide spectrum of scientific problems, including the identification of diagnostic biomarkers, monitoring the effects of drug treatments or identification of chemical properties of a protein or a drug. Although being significantly different in scientific essence, the ultimate result of the majority of proteomics studies is a protein list. Thousands of independent proteomics studies have reported protein lists in various functional contexts.
   Areas covered in this review: We review here the spectrum of scientific problems where proteomics technology was applied recently to deliver protein lists. The available bioinformatics methods commonly used to understand the properties of the protein lists are compared.
   What the reader will gain: The types and common functional properties of the reported protein lists are discussed. The range of scientific problems where this knowledge could be potentially helpful with a focus on drug discovery issues is explored.
   Take home message: Reported protein lists represent a valuable resource which can be used for a variety of goals, ranging from biomarkers discovery to identification of novel therapeutic implications of known drugs.
C1 German Res Ctr Environm Hlth GmbH, Helmholtz Zentrum Munchen, Inst Bioinformat & Syst Biol, D-85764 Neuherberg, Germany.
C3 Helmholtz Association; Helmholtz-Center Munich - German Research Center
   for Environmental Health
RP Antonov, AV (通讯作者)，German Res Ctr Environm Hlth GmbH, Helmholtz Zentrum Munchen, Inst Bioinformat & Syst Biol, Ingolstadter Landstr 1, D-85764 Neuherberg, Germany.
EM alexey.antonov@helmholtz-muenchen.de
CR Amanchy R, 2005, J PROTEOME RES, V4, P1661, DOI 10.1021/pr050134h
   AMANCHY R, 2005, SCI STKE, P12
   An YM, 2005, J PROTEOME RES, V4, P2126, DOI 10.1021/pr050221+
   Antonov AV, 2008, NUCLEIC ACIDS RES, V36, pW347, DOI 10.1093/nar/gkn239
   Antonov AV, 2009, PROTEOMICS, V9, P2740, DOI 10.1002/pmic.200800612
   Antonov AV, 2008, GENOME BIOL, V9, DOI 10.1186/gb-2008-9-12-r179
   Antonov AV, 2009, NUCLEIC ACIDS RES, V37, pW323, DOI 10.1093/nar/gkp313
   Antonov AV, 2009, J PROTEOME RES, V8, P1193, DOI 10.1021/pr800804d
   Aranda B, 2010, NUCLEIC ACIDS RES, V38, pD525, DOI 10.1093/nar/gkp878
   Ashburner M, 2000, NAT GENET, V25, P25, DOI 10.1038/75556
   Barabási AL, 2004, NAT REV GENET, V5, P101, DOI 10.1038/nrg1272
   Bianchi L, 2005, PROTEOMICS, V5, P2433, DOI 10.1002/pmic.200401283
   Bürckstümmer T, 2006, NAT METHODS, V3, P1013, DOI 10.1038/nmeth968
   Chen YR, 2006, J PROTEOME RES, V5, P2727, DOI 10.1021/pr060212g
   Colantonio DA, 2005, CLIN CHIM ACTA, V357, P151, DOI 10.1016/j.cccn.2005.03.020
   Cox J, 2007, CELL, V130, P395, DOI 10.1016/j.cell.2007.07.032
   Craig R, 2004, J PROTEOME RES, V3, P1234, DOI 10.1021/pr049882h
   Desiere F, 2006, NUCLEIC ACIDS RES, V34, pD655, DOI [10.1093/nar/gkj040, 10.1007/978-1-60761-444-9_19]
   Fernbach NV, 2009, J PROTEOME RES, V8, P4753, DOI 10.1021/pr900455x
   Fillet M, 2005, J PROTEOME RES, V4, P870, DOI 10.1021/pr050006t
   Findeisen P, 2009, EXPERT REV PROTEOMIC, V6, P457, DOI 10.1586/EPR.09.67
   Findeisen P, 2009, CLIN CHEM LAB MED, V47, P666, DOI 10.1515/CCLM.2009.159
   Gromov P, 2010, MOL ONCOL, V4, P65, DOI 10.1016/j.molonc.2009.11.003
   Gronborg M, 2004, J PROTEOME RES, V3, P1042, DOI 10.1021/pr0499085
   Inutsuka S, 1973, Rinsho Byori, V21, P632
   Jeong JA, 2007, PROTEOMICS, V7, P4181, DOI 10.1002/pmic.200700502
   Jones P, 2008, NUCLEIC ACIDS RES, V36, pD878, DOI 10.1093/nar/gkm1021
   Jones P, 2006, NUCLEIC ACIDS RES, V34, pD659, DOI 10.1093/nar/gkj138
   Kanehisa M, 2006, NUCLEIC ACIDS RES, V34, pD354, DOI 10.1093/nar/gkj102
   Khatri P, 2005, NUCLEIC ACIDS RES, V33, pW762, DOI 10.1093/nar/gki472
   Khatri P, 2005, BIOINFORMATICS, V21, P3587, DOI 10.1093/bioinformatics/bti565
   Kikuta K, 2010, JPN J CLIN ONCOL, V40, P60, DOI 10.1093/jjco/hyp125
   Lefievre L, 2007, PROTEOMICS, V7, P3066, DOI 10.1002/pmic.200700254
   Li LS, 2004, PROTEOMICS, V4, P3394, DOI 10.1002/pmic.200400901
   Li N, 2004, PROTEOMICS, V4, P3156, DOI 10.1002/pmic.200400832
   Li ZP, 2006, PROTEOMICS, V6, P5735, DOI 10.1002/pmic.200600290
   Martín B, 2008, J PROTEOME RES, V7, P3242, DOI 10.1021/pr800137w
   Martín B, 2008, J PROTEOME RES, V7, P908, DOI 10.1021/pr070426d
   Meuwis MA, 2008, CLIN BIOCHEM, V41, P960, DOI 10.1016/j.clinbiochem.2008.04.021
   Meuwis MA, 2008, EXPERT REV MOL DIAGN, V8, P327, DOI 10.1586/14737159.8.3.327
   Moreira JMA, 2010, MOL CELL PROTEOMICS, V9, P161, DOI 10.1074/mcp.M900294-MCP200
   Morita A, 2006, PROTEOMICS, V6, P5880, DOI 10.1002/pmic.200500708
   Mueller M, 2006, PROTEOMICS, V6, P5059, DOI 10.1002/pmic.200600194
   Ohlsson G, 2005, MOL CELL PROTEOMICS, V4, P570, DOI 10.1074/mcp.M500017-MCP200
   Okamura N, 2008, PROTEOMICS, V8, P3194, DOI 10.1002/pmic.200700619
   Patel N, 2008, PROTEOMICS, V8, P1055, DOI 10.1002/pmic.200700856
   Perroud B, 2006, MOL CANCER, V5, DOI 10.1186/1476-4598-5-64
   Pollard HB, 2005, PROTEOMICS, V5, P2210, DOI 10.1002/pmic.200401120
   Rietschel B, 2009, PROTEOMICS, V9, P5553, DOI 10.1002/pmic.200900532
   Rifai N, 2006, NAT BIOTECHNOL, V24, P971, DOI 10.1038/nbt1235
   Rix U, 2010, LEUKEMIA, V24, P44, DOI 10.1038/leu.2009.228
   Rix U, 2007, BLOOD, V110, P4055, DOI 10.1182/blood-2007-07-102061
   Roxo-Rosa M, 2006, PROTEOMICS, V6, P2314, DOI 10.1002/pmic.200500273
   Seliger B, 2007, PROTEOMICS, V7, P4601, DOI 10.1002/pmic.200700415
   Short DM, 2007, PROTEOMICS, V7, P3085, DOI 10.1002/pmic.200600964
   Siqueira WL, 2007, J PROTEOME RES, V6, P2152, DOI 10.1021/pr060580k
   Smith SD, 2004, J PROTEOME RES, V3, P834, DOI 10.1021/pr049941r
   Song HM, 2009, J PROTEOME RES, V8, P346, DOI 10.1021/pr800631d
   Tu LC, 2007, MOL CELL PROTEOMICS, V6, P575, DOI 10.1074/mcp.M600249-MCP200
   Vastrik I, 2007, GENOME BIOL, V8, DOI 10.1186/gb-2007-8-3-r39
   Wang J, 2007, J PROTEOME RES, V6, P4601, DOI 10.1021/pr070401e
   Wong JWH, 2009, PROTEOMICS, V9, P40, DOI 10.1002/pmic.200800185
   Yu Y, 2007, J PROTEOME RES, V6, P3808, DOI 10.1021/pr0700100
   Zhang N, 2008, ANAL CHIM ACTA, V627, P82, DOI 10.1016/j.aca.2008.05.058
   Zhao J, 2006, PROTEOMICS, V6, P3847, DOI 10.1002/pmic.200500195
   Zheng JJ, 2006, PROTEOMICS, V6, P1716, DOI 10.1002/pmic.200500877
NR 66
TC 1
Z9 1
U1 0
U2 3
PU TAYLOR & FRANCIS LTD
PI ABINGDON
PA 2-4 PARK SQUARE, MILTON PARK, ABINGDON OR14 4RN, OXON, ENGLAND
SN 1746-0441
EI 1746-045X
J9 EXPERT OPIN DRUG DIS
JI Expert. Opin. Drug Discov.
PD APR
PY 2010
VL 5
IS 4
BP 323
EP 331
DI 10.1517/17460441003716796
PG 9
WC Pharmacology & Pharmacy
WE Science Citation Index Expanded (SCI-EXPANDED)
SC Pharmacology & Pharmacy
GA 591DM
UT WOS:000277279200003
PM 22823085
DA 2024-01-22
ER

PT J
AU Kitazaki, S
   Mitsuyama, K
   Masuda, J
   Harada, K
   Yamasaki, H
   Kuwaki, K
   Takedatsu, H
   Sugiyama, G
   Tsuruta, O
   Sata, M
AF Kitazaki, S.
   Mitsuyama, K.
   Masuda, J.
   Harada, K.
   Yamasaki, H.
   Kuwaki, K.
   Takedatsu, H.
   Sugiyama, G.
   Tsuruta, O.
   Sata, M.
TI Clinical trial: comparison of alendronate and alfacalcidol in
   glucocorticoid-associated osteoporosis in patients with ulcerative
   colitis
SO ALIMENTARY PHARMACOLOGY & THERAPEUTICS
LA English
DT Article
ID INFLAMMATORY-BOWEL-DISEASE; DECREASED BONE-DENSITY; MINERAL DENSITY;
   VITAMIN-D; JAPANESE PATIENTS; RANDOMIZED-TRIAL; CROHNS-DISEASE; PLUS
   CALCIUM; RISEDRONATE; PREVENTION
AB Bone loss is often observed in patients with ulcerative colitis, particularly if they require glucocorticoids.
   To determine whether the bisphosphonate, alendronate, is safe and effective in preserving bone mass compared to the active vitamin D3, alfacalcidol, in ulcerative colitis patients receiving glucocorticoids.
   Thirty-nine patients with ulcerative colitis and treated with glucocorticoids were randomized to receive alendronate (5 mg/day) or alfacalcidol (1 mu g/day) daily for 12 months. Loss of bone mass was evaluated by bone mineral density, bone resorption by urinary N-telopeptide for type I collagen, and bone formation by serum bone alkaline phosphatase.
   Alendronate, but not alfacalcidol, significantly increased bone mineral density in the lumbar spine. Alendronate decreased serum bone alkaline phosphatase levels, but alfacalcidol did not. Urinary N-telopeptide for type I collagen levels decreased in both groups, but were significantly lower in the alendronate group. There were no significant differences in the adverse events in the two groups.
   Our study indicates that alendronate is a safe, well-tolerated and more effective therapy than alfacalcidol for preventing glucocorticoid-associated bone loss in patients with ulcerative colitis.
C1 [Kitazaki, S.; Mitsuyama, K.; Masuda, J.; Harada, K.; Yamasaki, H.; Kuwaki, K.; Takedatsu, H.; Sugiyama, G.; Tsuruta, O.; Sata, M.] Kurume Univ, Sch Med, Dept Med, Div Gastroenterol, Kurume, Fukuoka 8600011, Japan.
C3 Kurume University
RP Mitsuyama, K (通讯作者)，Kurume Univ, Sch Med, Dept Med, Div Gastroenterol, 67 Asahi Machi, Kurume, Fukuoka 8600011, Japan.
EM ibd@med.kurume-u.ac.jp
RI Takedatsu, Hidetoshi/AAD-1037-2020
OI Takedatsu, Hidetoshi/0000-0002-0318-0129
CR Bernstein CN, 2005, NAT CLIN PRACT GASTR, V2, P232, DOI 10.1038/ncpgasthep0169
   BERNSTEIN CN, 1995, J BONE MINER RES, V10, P250
   Bernstein CN, 1996, ALIMENT PHARM THERAP, V10, P777, DOI 10.1046/j.1365-2036.1996.63205000.x
   Bischoff SC, 1997, AM J GASTROENTEROL, V92, P1157
   Bjarnason I, 1997, GUT, V40, P228, DOI 10.1136/gut.40.2.228
   COMPSTON JE, 1987, GUT, V28, P410, DOI 10.1136/gut.28.4.410
   De Nijs R N J, 2008, Minerva Med, V99, P23
   de Nijs RNJ, 2004, OSTEOPOROSIS INT, V15, P589, DOI 10.1007/s00198-004-1614-5
   de Nijs RNJ, 2006, NEW ENGL J MED, V355, P675, DOI 10.1056/NEJMoa053569
   Dinca M, 1999, AM J GASTROENTEROL, V94, P1292, DOI 10.1111/j.1572-0241.1999.01079.x
   Gundberg CM, 2000, CLIN LAB MED, V20, P489
   Haderslev KV, 2000, GASTROENTEROLOGY, V119, P639, DOI 10.1053/gast.2000.16518
   Harris ST, 1999, JAMA-J AM MED ASSOC, V282, P1344, DOI 10.1001/jama.282.14.1344
   Henderson S, 2006, AM J GASTROENTEROL, V101, P119, DOI 10.1111/j.1572-0241.2006.00372.x
   Jeffery JR, 2003, TRANSPLANTATION, V76, P1498, DOI 10.1097/01.TP.0000092523.30277.13
   Kushida K, 2004, J BONE MINER METAB, V22, P462, DOI 10.1007/s00774-004-0508-0
   Makins Richard, 2003, Expert Opin Drug Saf, V2, P421, DOI 10.1517/eods.2.4.421.21416
   Nawata H, 2005, J BONE MINER METAB, V23, P105, DOI 10.1007/s00774-004-0596-x
   Reginster JY, 2000, OSTEOPOROSIS INT, V11, P83, DOI 10.1007/s001980050010
   ROSEN HN, 1994, CALCIFIED TISSUE INT, V54, P26, DOI 10.1007/BF00316285
   Sambrook PN, 2003, J BONE MINER RES, V18, P919, DOI 10.1359/jbmr.2003.18.5.919
   Scott EM, 2000, GUT, V46, P1, DOI 10.1136/gut.46.suppl_1.I1
   Shane E, 2004, NEW ENGL J MED, V350, P767, DOI 10.1056/NEJMoa035617
   Shiraki M, 1999, OSTEOPOROSIS INT, V10, P183, DOI 10.1007/s001980050214
   Shiraki M, 1998, ENDOCR J, V45, P191, DOI 10.1507/endocrj.45.191
   Siffledeen JS, 2005, CLIN GASTROENTEROL H, V3, P122, DOI 10.1016/S1542-3565(04)00663-9
   SILVENNOINEN JA, 1995, GUT, V37, P71, DOI 10.1136/gut.37.1.71
   Taggart H, 2002, MAYO CLIN PROC, V77, P262, DOI 10.4065/77.3.262
   TRUELOVE SC, 1955, BRIT MED J, V2, P1041, DOI 10.1136/bmj.2.4947.1041
   VOGELSANG H, 1995, EUR J GASTROEN HEPAT, V7, P609
   Von Tirpitz C, 2003, ALIMENT PHARM THER, V17, P807, DOI 10.1046/j.1365-2036.2003.01448.x
   WATTS NB, 1999, CLIN CHEM, V2, P1359
   *WORK GROUP COLL R, 2002, GLUC IND OST GUID PR
NR 33
TC 19
Z9 20
U1 0
U2 4
PU WILEY
PI HOBOKEN
PA 111 RIVER ST, HOBOKEN 07030-5774, NJ USA
SN 0269-2813
EI 1365-2036
J9 ALIMENT PHARM THER
JI Aliment. Pharmacol. Ther.
PD FEB 15
PY 2009
VL 29
IS 4
BP 424
EP 430
DI 10.1111/j.1365-2036.2008.03899.x
PG 7
WC Gastroenterology & Hepatology; Pharmacology & Pharmacy
WE Science Citation Index Expanded (SCI-EXPANDED)
SC Gastroenterology & Hepatology; Pharmacology & Pharmacy
GA 392PP
UT WOS:000262314900008
PM 19035979
DA 2024-01-22
ER

PT J
AU Rejón, E
   Giménez, MD
   Mayordomo, L
   Rodríguez, S
   González, MP
   Marenco, JL
AF Rejón, E
   Giménez, MD
   Mayordomo, L
   Rodríguez, S
   González, MP
   Marenco, JL
TI Therapeutic efficacy and safety of multiple intravenous infusions of
   infliximab in refractory ankylosing spondylitis patients with axial
   involvement
SO SCANDINAVIAN JOURNAL OF RHEUMATOLOGY
LA English
DT Article
ID NECROSIS-FACTOR-ALPHA; CHIMERIC MONOCLONAL-ANTIBODY; TNF-ALPHA;
   CROHNS-DISEASE; METHOTREXATE; SPONDYLOARTHROPATHY; SPONDYLARTHROPATHY;
   CRITERIA; PLACEBO
AB Objective: To evaluate the clinical response and safety profile of infliximab in refractory ankylosing spondylitis patients.
   Methods: Patients with active ankylosing spondylitis, despite methotrexate therapy, were included in an open-label, single-centre study. Patients were given 3-5 mg/kg infliximab infusions at Weeks 0, 2, 6, and q8 etc up to Week 30, together with methotrexate at the dosage taken prior to study inclusion, and were followed-up for a 34-week period.
   Results: Nine patients with mean age 43 years and mean disease duration 7 years, diagnosed with pure axial ankylosing spondylitis were included. Erythrocyte sedimentation rate (ESR), C-reactive protein (CRP), duration of morning stiffness, physician's global assessment of disease activity (PhGADA), visual analogue scale (VAS) pain, enthesis index, occiput-to-wall test, Bath Ankylosing Spondylitis Disease Activity Index (BASDAI), and Bath Ankylosing Spondylitis Functional Index (BASFI) significantly improved by Week 6. No adverse events related with the drug were recorded during the 34-week follow-up period.
   Conclusion: Efficacy results are similar to those previously published. No adverse events were seen during therapy, and antinuclear antibody profiles were negative. The association of methotrexate with infliximab can improve the safety profile.
C1 Hosp Valme, Rheumatol Unit, Seville 41014, Spain.
C3 Hospital Valme
RP Hosp Valme, Rheumatol Unit, Ctra Cadiz S-N, Seville 41014, Spain.
EM rejon@airtel.net
CR Altan L, 2001, SCAND J RHEUMATOL, V30, P255
   AMOR B, 1995, RHEUM DIS CLIN N AM, V21, P117
   Beutler BA, 1999, J RHEUMATOL, V26, P16
   Brandt J, 2000, ARTHRITIS RHEUM-US, V43, P1346, DOI 10.1002/1529-0131(200006)43:6<1346::AID-ANR18>3.0.CO;2-E
   Brandt J, 2002, J RHEUMATOL, V29, P118
   Braun J, 2003, ARTHRITIS RHEUM-US, V48, P1126, DOI 10.1002/art.10883
   Braun J, 2001, CURR OPIN RHEUMATOL, V13, P245, DOI 10.1097/00002281-200107000-00001
   Braun J, 2000, ANN RHEUM DIS, V59, P404, DOI 10.1136/ard.59.6.404
   Breban M, 2002, RHEUMATOLOGY, V41, P1280, DOI 10.1093/rheumatology/41.11.1280
   CALIN A, 1994, J RHEUMATOL, V21, P2281
   D'Agostino MA, 2002, ARTHRITIS RHEUM, V46, P840, DOI 10.1002/art.513
   Dinarello CA, 2000, CHEST, V118, P503, DOI 10.1378/chest.118.2.503
   DOUGADOS M, 1991, ARTHRITIS RHEUM, V34, P1218, DOI 10.1002/art.1780341003
   GARRETT S, 1994, J RHEUMATOL, V21, P2286
   KNIGHT DM, 1993, MOL IMMUNOL, V30, P1443, DOI 10.1016/0161-5890(93)90106-L
   Ksontini R, 1998, ARCH SURG-CHICAGO, V133, P558, DOI 10.1001/archsurg.133.5.558
   Leirisalo-Repo M, 1998, SCAND J RHEUMATOL, V27, P323, DOI 10.1080/03009749850154320
   Lipsky PE, 2000, NEW ENGL J MED, V343, P1594, DOI 10.1056/NEJM200011303432202
   Maini R, 1999, LANCET, V354, P1932, DOI 10.1016/S0140-6736(99)05246-0
   Marshall RW, 2001, SCAND J RHEUMATOL, V30, P313
   Sampaio-Barros PD, 2000, SCAND J RHEUMATOL, V29, P160
   Van den Bosch F, 2000, ANN RHEUM DIS, V59, P428, DOI 10.1136/ard.59.6.428
   Van den Bosch F, 2000, LANCET, V356, P1821, DOI 10.1016/S0140-6736(00)03239-6
   Van den Bosch F, 2002, ARTHRITIS RHEUM, V46, P755, DOI 10.1002/art.511
   Van Der Linden Sjef, 1996, Current Opinion in Rheumatology, V8, P269, DOI 10.1097/00002281-199607000-00002
   van Deventer SJH, 1999, ALIMENT PHARM THER, V13, P3, DOI 10.1046/j.1365-2036.1999.00024.x
   VANDERLINDEN S, 1984, ARTHRITIS RHEUM, V27, P361
NR 27
TC 4
Z9 4
U1 0
U2 0
PU TAYLOR & FRANCIS LTD
PI ABINGDON
PA 2-4 PARK SQUARE, MILTON PARK, ABINGDON OR14 4RN, OXON, ENGLAND
SN 0300-9742
EI 1502-7732
J9 SCAND J RHEUMATOL
JI Scand. J. Rheumatol.
PD OCT
PY 2004
VL 33
IS 5
BP 323
EP 326
DI 10.1080/03009740310004720
PG 4
WC Rheumatology
WE Science Citation Index Expanded (SCI-EXPANDED)
SC Rheumatology
GA 859LV
UT WOS:000224266000007
PM 15513681
DA 2024-01-22
ER

PT J
AU Gu, NX
   Guo, YR
   Lin, SE
   Wang, YH
   Lin, IH
   Chen, YF
   Yen, Y
AF Gu, Nai-Xin
   Guo, Yu-Ru
   Lin, Sey-En
   Wang, Yen-Hsin
   Lin, I. -Hsuan
   Chen, Yi-Fan
   Yen, Yun
TI Frizzled 7 modulates goblet and Paneth cell fate, and maintains
   homeostasis in mouse intestine
SO DEVELOPMENT
LA English
DT Article
DE Frizzled 7; Goblet; Paneth cells; Intestinal epithelium; Inflammation;
   Tumorigenesis
ID NF-KAPPA-B; STEM-CELLS; GASTROINTESTINAL-TRACT; WNT RECEPTOR;
   GENE-EXPRESSION; CROHNS-DISEASE; GUT MICROBIOTA; HUMAN COLON;
   DIFFERENTIATION; INFLAMMATION
AB Intestinal homeostasis depends on interactions between the intestinal epithelium, the immune system and the microbiota. Because of these complicated connections, there are many problems that need to be solved. Current research has indicated that genes targeted by Wnt signaling are responsible for controlling intestinal stem cell fate and for modulating intestinal homeostasis. Our data show that loss of frizzled 7 (Fzd7), an important element in Wnt signaling, interrupts the differentiation of mouse intestinal stem cells into absorptive progenitors instead of secretory progenitors (precursors of goblet and Paneth cells). The alteration in canonical Wnt and Notch signaling pathways interrupts epithelial homeostasis, resulting in a decrease in physical protection in the intestine. Several phenotypes in our Fzd7-deleted model were similar to the features of enterocolitis, such as shortened intestines, decreased numbers of goblet cells and Paneth cells, and severe inflammation. Additionally, loss of Fzd7 exacerbated the defects in a chemical-induced colitis model and could initiate tumorigenesis. These findings may provide important information for the discovery of efficient therapeutic methods to treat enterocolitis and related cancers in the intestines.
C1 [Gu, Nai-Xin; Chen, Yi-Fan] Taipei Med Univ, PhD Program Translat Med, Coll Med Sci & Technol, Taipei 11529, Taiwan.
   [Gu, Nai-Xin; Chen, Yi-Fan] Acad Sinica, Taipei 11529, Taiwan.
   [Guo, Yu-Ru; Yen, Yun] Taipei Med Univ, Grad Inst Canc Biol & Drug Discovery, Coll Med Sci & Technol, Taipei 11031, Taiwan.
   [Lin, Sey-En] Chang Gung Mem Hosp, New Taipei Municipal Tucheng Hosp, Dept Anat Pathol, New Taipei City, Taiwan.
   [Lin, Sey-En] Chang Gung Univ, New Taipei City 236017, Taiwan.
   [Wang, Yen-Hsin; Chen, Yi-Fan] Taipei Med Univ, Grad Inst Translat Med, Coll Med Sci & Technol, Taipei 11031, Taiwan.
   [Lin, I. -Hsuan; Yen, Yun] Taipei Med Univ, TMU Res Ctr Canc Translat Med, Taipei 11031, Taiwan.
   [Chen, Yi-Fan] Taipei Med Univ, Sch Pharm, Master Program Clin Genom & Prote, Taipei 11031, Taiwan.
   [Chen, Yi-Fan] Taipei Med Univ, Coll Med Sci & Technol, Int Ph D Program Translat Sci, Taipei 11031, Taiwan.
   [Yen, Yun] Taipei Med Univ, Coll Med Sci & Technol, Canc Mol Biol & Drug Discovery, Taipei 11031, Taiwan.
   [Yen, Yun] Taipei Municipal Wan Fang Hosp, Canc Ctr, Taipei 116081, Taiwan.
C3 Taipei Medical University; Academia Sinica - Taiwan; Taipei Medical
   University; Chang Gung Memorial Hospital; Taipei Medical University;
   Taipei Medical University; Taipei Medical University; Taipei Medical
   University; Taipei Medical University
RP Chen, YF (通讯作者)，Taipei Med Univ, PhD Program Translat Med, Coll Med Sci & Technol, Taipei 11529, Taiwan.; Chen, YF (通讯作者)，Acad Sinica, Taipei 11529, Taiwan.; Yen, Y (通讯作者)，Taipei Med Univ, Grad Inst Canc Biol & Drug Discovery, Coll Med Sci & Technol, Taipei 11031, Taiwan.; Chen, YF (通讯作者)，Taipei Med Univ, Grad Inst Translat Med, Coll Med Sci & Technol, Taipei 11031, Taiwan.; Yen, Y (通讯作者)，Taipei Med Univ, TMU Res Ctr Canc Translat Med, Taipei 11031, Taiwan.; Chen, YF (通讯作者)，Taipei Med Univ, Sch Pharm, Master Program Clin Genom & Prote, Taipei 11031, Taiwan.; Chen, YF (通讯作者)，Taipei Med Univ, Coll Med Sci & Technol, Int Ph D Program Translat Sci, Taipei 11031, Taiwan.; Yen, Y (通讯作者)，Taipei Med Univ, Coll Med Sci & Technol, Canc Mol Biol & Drug Discovery, Taipei 11031, Taiwan.; Yen, Y (通讯作者)，Taipei Municipal Wan Fang Hosp, Canc Ctr, Taipei 116081, Taiwan.
EM evan.yifan@tmu.edu.tw; yyen@tmu.edu.tw
RI Lin, I-Hsuan/N-6501-2013
OI Lin, I-Hsuan/0000-0002-6207-1299; Yen, Yun/0000-0003-0815-412X; Guo,
   Yu-Ru/0000-0003-0093-8368
FU TMU Research Center of Cancer Translational Medicine from The Featured
   Areas Research Center Program; Ministry of Health and Welfare
   [MOHW108-TDU-B-212-124014, MOHW108-TDU-B-212-124026,
   MOHW108-TDU-B-212-124020]; Ministry of Science and Technology
   [MOST-108-2321-B-038-003, MOST 110-2320-B-038-070,
   MOST105-2320-B-038-022-MY3]; Taipei Medical University
   [DP2-109-21121-01-O-02-04]
FX This work was financially supported by the TMU Research Center of Cancer
   Translational Medicine from The Featured Areas Research Center Program
   within the framework of the Higher Education Sprout Project of the
   Ministry of Education (MOE) in Taiwan. This work was supported by
   Ministry of Health and Welfare surcharge of tobacco products grant
   (MOHW108-TDU-B-212-124014, MOHW108-TDU-B-212-124026 and
   MOHW108-TDU-B-212-124020 to Y.Y.) . This work was also supported by
   Ministry of Science and Technology (MOST-108-2321-B-038-003 to Y.Y.,
   MOST 110-2320-B-038-070 and MOST105-2320-B-038-022-MY3 to Y.-F.C.) .
   This work was also supported by Taipei Medical University
   (DP2-109-21121-01-O-02-04 to Y.-F.C.) . Open access funding provided by
   Taipei Medical University. Deposited in PMC for immediate release.
CR Adolph TE, 2013, NATURE, V503, P272, DOI 10.1038/nature12599
   Andreu P, 2005, DEVELOPMENT, V132, P1443, DOI 10.1242/dev.01700
   Callahan BJ, 2016, NAT METHODS, V13, P581, DOI [10.1038/NMETH.3869, 10.1038/nmeth.3869]
   Cammareri P, 2017, CELL DEATH DIFFER, V24, P1681, DOI 10.1038/cdd.2017.92
   Chen J, 2012, BIOINFORMATICS, V28, P2106, DOI 10.1093/bioinformatics/bts342
   Cho HH, 2008, FEBS LETT, V582, P616, DOI 10.1016/j.febslet.2008.01.029
   Deng JO, 2002, CANCER CELL, V2, P323, DOI 10.1016/S1535-6108(02)00154-X
   Dharmani P, 2011, PLOS ONE, V6, DOI 10.1371/journal.pone.0025058
   Du HJ, 2015, PLOS COMPUT BIOL, V11, DOI 10.1371/journal.pcbi.1004285
   Erben U, 2014, INT J CLIN EXP PATHO, V7, P4557
   Fernandez A, 2014, P NATL ACAD SCI USA, V111, P1409, DOI 10.1073/pnas.1323697111
   Finch PW, 1997, P NATL ACAD SCI USA, V94, P6770, DOI 10.1073/pnas.94.13.6770
   Flanagan DJ, 2015, STEM CELL REP, V4, P759, DOI 10.1016/j.stemcr.2015.03.003
   Geng Y, 2016, ONCOL REP, V35, P2441, DOI 10.3892/or.2016.4572
   Gersemann M, 2011, WORLD J GASTROENTERO, V17, P3198, DOI 10.3748/wjg.v17.i27.3198
   Gersemann M, 2009, DIFFERENTIATION, V77, P84, DOI 10.1016/j.diff.2008.09.008
   Gregorieff A, 2005, GENE DEV, V19, P877, DOI 10.1101/gad.1295405
   Gupta H, 2019, MICROORGANISMS, V7, DOI 10.3390/microorganisms7050121
   Hartmann P, 2019, AM J PHYSIOL-GASTR L, V316, pG563, DOI 10.1152/ajpgi.00370.2018
   Heller F, 2008, MUCOSAL IMMUNOL, V1, pS58, DOI 10.1038/mi.2008.46
   Heller F, 2005, GASTROENTEROLOGY, V129, P550, DOI 10.1053/j.gastro.2005.05.002
   Ireland H, 2004, GASTROENTEROLOGY, V126, P1236, DOI 10.1053/j.gastro.2004.03.020
   Jia W, 2021, PROTEIN CELL, V12, P374, DOI 10.1007/s13238-020-00748-0
   Jones RM, 2021, ANNU REV PATHOL-MECH, V16, P251, DOI 10.1146/annurev-pathol-030320-095722
   Jostins L, 2012, NATURE, V491, P119, DOI 10.1038/nature11582
   Katoh M, 2007, CLIN CANCER RES, V13, P4042, DOI 10.1158/1078-0432.CCR-06-2316
   Katoh M, 2007, INT J ONCOL, V30, P247
   Katoh M, 2006, INT J ONCOL, V29, P163
   Koch S, 2017, DIFFERENTIATION, V97, P1, DOI 10.1016/j.diff.2017.08.003
   Kosinski C, 2007, P NATL ACAD SCI USA, V104, P15418, DOI 10.1073/pnas.0707210104
   Kuhnert F, 2004, P NATL ACAD SCI USA, V101, P266, DOI 10.1073/pnas.2536800100
   Li GM, 2018, INT J BIOL SCI, V14, P280, DOI 10.7150/ijbs.23756
   Liang SC, 2006, J EXP MED, V203, P2271, DOI 10.1084/jem.20061308
   Liu QS, 2019, GUT PATHOG, V11, DOI 10.1186/s13099-018-0281-6
   Llorente C, 2015, CELL MOL GASTROENTER, V1, P275, DOI 10.1016/j.jcmgh.2015.04.003
   Loy A, 2017, MSYSTEMS, V2, DOI 10.1128/mSystems.00171-16
   Lykov AP, 2018, B EXP BIOL MED+, V165, P576, DOI 10.1007/s10517-018-4216-5
   Ma B, 2016, FRONT IMMUNOL, V7, DOI 10.3389/fimmu.2016.00378
   Madison BB, 2005, DEVELOPMENT, V132, P279, DOI 10.1242/dev.01576
   Maloy KJ, 2011, NATURE, V474, P298, DOI 10.1038/nature10208
   Martin M., 2011, EMB NET J, V17, DOI [DOI 10.14806/EJ.17.1.200, 10.14806/ej.17.1.200, 10. 10.14806/ej, DOI 10.14806/EJ]
   McCauley HA, 2014, DEVELOPMENT, V141, P4628, DOI 10.1242/dev.117804
   McGuckin MA, 2009, INFLAMM BOWEL DIS, V15, P100, DOI 10.1002/ibd.20539
   McMurdie PJ, 2013, PLOS ONE, V8, DOI 10.1371/journal.pone.0061217
   Miyoshi H, 2017, J BIOCHEM, V161, P19, DOI 10.1093/jb/mvw070
   Niehrs C, 2012, NAT REV MOL CELL BIO, V13, P767, DOI 10.1038/nrm3470
   Nile AH, 2018, NAT CHEM BIOL, V14, P582, DOI 10.1038/s41589-018-0035-2
   O'Brien CA, 2007, NATURE, V445, P106, DOI 10.1038/nature05372
   Okumura R, 2018, INFLAMM REGEN, V38, DOI 10.1186/s41232-018-0063-z
   Okumura R, 2017, EXP MOL MED, V49, DOI 10.1038/emm.2017.20
   Pull SL, 2005, P NATL ACAD SCI USA, V102, P99, DOI 10.1073/pnas.0405979102
   Qian MY, 2020, LIVER INT, V40, P622, DOI 10.1111/liv.14316
   Quast C, 2013, NUCLEIC ACIDS RES, V41, pD590, DOI 10.1093/nar/gks1219
   Quraishi MN, 2017, GUT, V66, P386, DOI 10.1136/gutjnl-2016-311915
   Rattan P, 2020, LIVER TRANSPLANT, V26, P1316, DOI 10.1002/lt.25828
   Rehal S, 2018, AM J PHYSIOL-GASTR L, V314, pG408, DOI 10.1152/ajpgi.00340.2017
   Scheibe K, 2019, GASTROENTEROLOGY, V156, P1082, DOI 10.1053/j.gastro.2018.11.029
   Schepers AG, 2012, SCIENCE, V337, P730, DOI 10.1126/science.1224676
   Schwabe RF, 2020, J HEPATOL, V72, P230, DOI 10.1016/j.jhep.2019.08.016
   Schwitalla S, 2013, CELL, V152, P25, DOI 10.1016/j.cell.2012.12.012
   Scoville DH, 2008, GASTROENTEROLOGY, V134, P849, DOI 10.1053/j.gastro.2008.01.079
   Shinoda M, 2010, J GASTROENTEROL, V45, P608, DOI 10.1007/s00535-010-0210-z
   Stamatakis A, 2014, BIOINFORMATICS, V30, P1312, DOI 10.1093/bioinformatics/btu033
   Tian H, 2015, CELL REP, V11, P33, DOI 10.1016/j.celrep.2015.03.007
   Ueno K, 2009, BRIT J CANCER, V101, P1374, DOI 10.1038/sj.bjc.6605307
   Umiker B, 2019, INNATE IMMUN-LONDON, V25, P132, DOI 10.1177/1753425919826367
   van der Flier LG, 2009, ANNU REV PHYSIOL, V71, P241, DOI 10.1146/annurev.physiol.010908.163145
   van Es JH, 2005, NAT CELL BIOL, V7, P381, DOI 10.1038/ncb1240
   Van Klinken BJW, 1999, GUT, V44, P387, DOI 10.1136/gut.44.3.387
   Wang LJ, 2020, GUT, V69, P1988, DOI 10.1136/gutjnl-2019-320105
   Wehkamp J, 2007, J IMMUNOL, V179, P3109, DOI 10.4049/jimmunol.179.5.3109
   Wright ES, 2015, BMC BIOINFORMATICS, V16, DOI 10.1186/s12859-015-0749-z
   Xia H, 2018, CANCER PREV RES, V11, P797, DOI 10.1158/1940-6207.CAPR-18-0188
   Zecchini V, 2005, GENE DEV, V19, P1686, DOI 10.1101/gad.341705
   Zeilstra J, 2008, CANCER RES, V68, P3655, DOI 10.1158/0008-5472.CAN-07-2940
   Zeng CM, 2018, INT J MOL SCI, V19, DOI 10.3390/ijms19051543
   Zheng RP, 2020, CANCER MED-US, V9, P4232, DOI 10.1002/cam4.3045
NR 77
TC 0
Z9 0
U1 2
U2 8
PU COMPANY BIOLOGISTS LTD
PI CAMBRIDGE
PA BIDDER BUILDING, STATION RD, HISTON, CAMBRIDGE CB24 9LF, ENGLAND
SN 0950-1991
EI 1477-9129
J9 DEVELOPMENT
JI Development
PD FEB
PY 2023
VL 150
IS 4
AR dev200932
DI 10.1242/dev.200932
PG 13
WC Developmental Biology
WE Science Citation Index Expanded (SCI-EXPANDED)
SC Developmental Biology
GA 9X4FN
UT WOS:000949728000001
PM 36691900
OA hybrid, Green Published
DA 2024-01-22
ER

PT J
AU Zhan, SK
   Li, N
   Liu, CG
   Mao, R
   Wu, DX
   Li, T
   Chen, MH
   Zhuang, XJ
   Zeng, ZR
AF Zhan, Shukai
   Li, Na
   Liu, Caiguang
   Mao, Ren
   Wu, Dongxuan
   Li, Tong
   Chen, Minhu
   Zhuang, Xiaojun
   Zeng, Zhirong
TI Intestinal Fibrosis and Gut Microbiota: Clues From Other Organs
SO FRONTIERS IN MICROBIOLOGY
LA English
DT Review
DE intestinal fibrosis; fibrogenesis; gut microbiota; microbiota
   alteration; metabolites
ID TRIMETHYLAMINE-N-OXIDE; P-CRESYL SULFATE; MOLECULAR-MECHANISMS;
   HEART-FAILURE; CROHNS-DISEASE; MOUSE MODEL; PATHOGENESIS; INFLAMMATION;
   ACTIVATION; GROWTH
AB Fibrosis is a complex and difficult to elucidate pathological process with no available therapies. Growing evidence implicates intestinal microbiota in the occurrence and development of fibrosis, and the potential mechanisms involved in different organs have been explored in several studies. In this review, we summarize the causative and preventive effects of gut microbiota on intestinal fibrosis, as well as the relationships between gut microbiota and fibrosis in other organs. Interestingly, several colonized microbes are associated with fibrosis via their structural components and metabolic products. They may also play essential roles in regulating inflammation and fibroblast activation or differentiation, which modulates extracellular matrix formation. While the relationships between intestinal fibrosis and gut microbiota remain unclear, lessons can be drawn from the effects of gut microbiota on hepatic, cardiac, nephritic, and pulmonary fibrosis. Various intestinal microbes alterations have been detected in different fibrotic organs; however, the results were heterogeneous. Mechanisms by which the intestinal microbiota regulate fibrotic processes in other organs, such as novel metabolic products or specific microbes, are also discussed. The specific microbiota associated with fibrosis in other organs could instruct future studies aiming to discover prospective mechanisms regulating intestinal fibrosis.
C1 [Zhan, Shukai; Li, Na; Liu, Caiguang; Mao, Ren; Wu, Dongxuan; Li, Tong; Chen, Minhu; Zhuang, Xiaojun; Zeng, Zhirong] Sun Yat Sen Univ, Affiliated Hosp 1, Dept Gastroenterol, Guangzhou, Peoples R China.
C3 Sun Yat Sen University
RP Zhuang, XJ; Zeng, ZR (通讯作者)，Sun Yat Sen Univ, Affiliated Hosp 1, Dept Gastroenterol, Guangzhou, Peoples R China.
EM zhuangxj@mail.sysu.edu.cn; zengzhirong@mail.sysu.edu.cn
RI 詹, 树恺/GRS-9279-2022
FU Guangdong Basic and Applied Basic Research Foundation [2020A1515111087];
   L. M. and H. B. Helmsley Charitable Trust [2019PG-CD018]; National
   Natural Science Foundation of China [81870384, 81630018]
FX This research was supported by Guangdong Basic and Applied Basic
   Research Foundation (2020A1515111087), the L. M. and H. B. Helmsley
   Charitable Trust Grant (2019PG-CD018), and the National Natural Science
   Foundation of China (81870384 and 81630018).
CR Acharya C, 2019, CLIN GASTROENTEROL H, V17, P307, DOI 10.1016/j.cgh.2018.08.008
   Bajaj Jasmohan S, 2019, Clin Liver Dis (Hoboken), V14, P107, DOI 10.1002/cld.827
   Bajaj JS, 2018, HEPATOLOGY, V68, P234, DOI 10.1002/hep.29791
   Bajaj JS, 2014, J HEPATOL, V60, P940, DOI 10.1016/j.jhep.2013.12.019
   Bettenworth D, 2017, DIGEST DIS, V35, P25, DOI 10.1159/000449079
   Boursier J, 2016, HEPATOLOGY, V63, P764, DOI 10.1002/hep.28356
   Burke JP, 2010, BRIT J SURG, V97, P1126, DOI 10.1002/bjs.7045
   Burke JP, 2007, AM J GASTROENTEROL, V102, P439, DOI 10.1111/j.1572-0241.2006.01010.x
   Caussy C, 2019, NAT COMMUN, V10, DOI 10.1038/s41467-019-09455-9
   Chen DS, 2019, CELLS-BASEL, V8, DOI 10.3390/cells8111324
   Chen YF, 2011, HEPATOLOGY, V54, P562, DOI 10.1002/hep.24423
   Cosnes J, 2002, INFLAMM BOWEL DIS, V8, P244, DOI 10.1097/00054725-200207000-00002
   Darfeuille-Michaud A, 2004, GASTROENTEROLOGY, V127, P412, DOI 10.1053/j.gastro.2004.04.061
   Dauphinee SM, 2006, LAB INVEST, V86, P9, DOI 10.1038/labinvest.3700366
   DeMinicis S, 2014, HEPATOLOGY, V59, P1738, DOI 10.1002/hep.26695
   Di Ciaula A, 2020, J CLIN MED, V9, DOI 10.3390/jcm9082648
   Dominguez-Bello MG, 2011, GASTROENTEROLOGY, V140, P1713, DOI 10.1053/j.gastro.2011.02.011
   Dornas W, 2019, PHARMACOL RES, V141, P418, DOI 10.1016/j.phrs.2019.01.026
   Dubinkina VB, 2017, MICROBIOME, V5, DOI 10.1186/s40168-017-0359-2
   El-Deeb OS, 2019, J CELL BIOCHEM, V120, P14476, DOI 10.1002/jcb.28707
   Ellermann M, 2019, INFECT IMMUN, V87, DOI 10.1128/IAI.00587-19
   Elpek GO, 2014, WORLD J GASTROENTERO, V20, P7260, DOI 10.3748/wjg.v20.i23.7260
   Fichtner-Feigl S, 2007, J IMMUNOL, V178, P5859, DOI 10.4049/jimmunol.178.9.5859
   Frangogiannis NG, 2020, J EXP MED, V217, DOI 10.1084/jem.20190103
   Frangogiannis NG, 2014, NAT REV CARDIOL, V11, P255, DOI 10.1038/nrcardio.2014.28
   Friedman SL, 2013, SCI TRANSL MED, V5, DOI 10.1126/scitranslmed.3004700
   Gong GC, 2021, LIFE SCI, V264, DOI 10.1016/j.lfs.2020.118616
   Grat M, 2016, TRANSPL P, V48, P1687, DOI 10.1016/j.transproceed.2016.01.077
   Grewal SS, 2009, INT J BIOCHEM CELL B, V41, P1006, DOI 10.1016/j.biocel.2008.10.010
   Ha CWY, 2020, CELL, V183, P666, DOI 10.1016/j.cell.2020.09.009
   Hawkesworth S, 2013, NUTR DIABETES, V3, DOI 10.1038/nutd.2013.24
   Imai J, 2019, MUCOSAL IMMUNOL, V12, P632, DOI 10.1038/s41385-019-0138-4
   Jacob N, 2018, MUCOSAL IMMUNOL, V11, P1466, DOI 10.1038/s41385-018-0055-y
   Jäckel S, 2017, BLOOD, V130, P542, DOI 10.1182/blood-2016-11-754416
   Kalluri R, 2009, J CLIN INVEST, V119, P1417, DOI 10.1172/JCI39675
   Kamada N, 2013, NAT REV IMMUNOL, V13, P321, DOI 10.1038/nri3430
   Kamo T, 2017, PLOS ONE, V12, DOI 10.1371/journal.pone.0174099
   Karbach SH, 2016, J AM HEART ASSOC, V5, DOI 10.1161/JAHA.116.003698
   Kim SC, 2005, GASTROENTEROLOGY, V128, P891, DOI 10.1053/j.gastro.2005.02.009
   Kimball SR, 1999, INT J BIOCHEM CELL B, V31, P25, DOI 10.1016/S1357-2725(98)00128-9
   Kugathasan S, 2017, LANCET, V389, P1710, DOI 10.1016/S0140-6736(17)30317-3
   Kummen M, 2018, J AM COLL CARDIOL, V71, P1184, DOI 10.1016/j.jacc.2017.12.057
   Lau K, 2017, NUTRIENTS, V9, DOI 10.3390/nu9080859
   Liew FY, 2005, NAT REV IMMUNOL, V5, P446, DOI 10.1038/nri1630
   Liu JR, 2021, CELL MOL LIFE SCI, V78, P909, DOI 10.1007/s00018-020-03645-1
   Liu YH, 2011, NAT REV NEPHROL, V7, P684, DOI 10.1038/nrneph.2011.149
   Liu YN, 2020, PATTERN ANAL APPL, V23, P1551, DOI 10.1007/s10044-020-00877-6
   Lu YC, 2008, CYTOKINE, V42, P145, DOI 10.1016/j.cyto.2008.01.006
   Luedde M, 2017, ESC HEART FAIL, V4, P282, DOI 10.1002/ehf2.12155
   Marques FZ, 2017, CIRCULATION, V135, P964, DOI [10.1161/CIRCULATIONAHA.116.024545, 10.1161/circulationaha.116.024545]
   Matsumoto N, 2006, KIDNEY INT, V69, P257, DOI 10.1038/sj.ki.5000028
   Meijers B, 2018, TOXINS, V10, DOI 10.3390/toxins10070298
   Miyamoto Y, 2011, NEPHROL DIAL TRANSPL, V26, P2498, DOI 10.1093/ndt/gfq785
   Moghadamrad S, 2019, FASEB J, V33, P12464, DOI 10.1096/fj.201901113R
   Moore BB, 2015, ANN AM THORAC SOC, V12, pS186, DOI 10.1513/AnnalsATS.201502-088AW
   Mourelle M, 1998, GASTROENTEROLOGY, V114, P519, DOI 10.1016/S0016-5085(98)70535-9
   Mow WS, 2004, GASTROENTEROLOGY, V126, P414, DOI 10.1053/j.gastro.2003.11.015
   Pariente B, 2011, INFLAMM BOWEL DIS, V17, P1415, DOI 10.1002/ibd.21506
   Park JS, 2018, J MED FOOD, V21, P215, DOI 10.1089/jmf.2017.3990
   Pasini E, 2016, JACC-HEART FAIL, V4, P220, DOI 10.1016/j.jchf.2015.10.009
   Perry RD, 2011, MICROBES INFECT, V13, P808, DOI 10.1016/j.micinf.2011.04.008
   Plata C, 2019, INT UROL NEPHROL, V51, P2209, DOI 10.1007/s11255-019-02291-2
   Qin JJ, 2010, NATURE, V464, P59, DOI 10.1038/nature08821
   Qin N, 2014, NATURE, V513, P59, DOI 10.1038/nature13568
   Richeldi L, 2017, LANCET, V389, P1941, DOI 10.1016/S0140-6736(17)30866-8
   Ridlon JM, 2015, DIGEST DIS, V33, P338, DOI 10.1159/000371678
   Rieder F, 2017, GASTROENTEROLOGY, V152, P340, DOI 10.1053/j.gastro.2016.09.047
   Rieder F, 2013, SCI TRANSL MED, V5, DOI 10.1126/scitranslmed.3004731
   Rosenbloom J, 2017, METHODS MOL BIOL, V1627, P1, DOI 10.1007/978-1-4939-7113-8_1
   Sandek A, 2007, J AM COLL CARDIOL, V50, P1561, DOI 10.1016/j.jacc.2007.07.016
   Sandek A, 2014, J AM COLL CARDIOL, V64, P1092, DOI 10.1016/j.jacc.2014.06.1179
   Sazuka S, 2014, DIGEST DIS SCI, V59, P760, DOI 10.1007/s10620-013-2813-8
   SCHAEDLER RW, 1965, J EXP MED, V122, P59, DOI 10.1084/jem.122.1.59
   Schiattarella GG, 2017, EUR HEART J, V38, P2948, DOI 10.1093/eurheartj/ehx342
   Schmitz J, 2005, IMMUNITY, V23, P479, DOI 10.1016/j.immuni.2005.09.015
   Small CLN, 2013, NAT COMMUN, V4, DOI 10.1038/ncomms2957
   Speca S, 2012, WORLD J GASTROENTERO, V18, P3635, DOI 10.3748/wjg.v18.i28.3635
   STALLMACH A, 1992, GASTROENTEROLOGY, V102, P1920, DOI 10.1016/0016-5085(92)90314-O
   Sun GP, 2017, BIOCHEM BIOPH RES CO, V493, P964, DOI 10.1016/j.bbrc.2017.09.108
   Takahashi Y, 2018, RESP RES, V19, DOI 10.1186/s12931-018-0736-9
   Tang WHW, 2019, NAT REV CARDIOL, V16, P137, DOI 10.1038/s41569-018-0108-7
   Tang WHW, 2015, CIRC RES, V116, P448, DOI 10.1161/CIRCRESAHA.116.305360
   Tremaroli V, 2012, NATURE, V489, P242, DOI 10.1038/nature11552
   Tripathi A, 2018, NAT REV GASTRO HEPAT, V15, P397, DOI 10.1038/s41575-018-0011-z
   Tsochatzis EA, 2014, LANCET, V383, P1749, DOI 10.1016/S0140-6736(14)60121-5
   Van Assche G, 2004, INFLAMM BOWEL DIS, V10, P55, DOI 10.1097/00054725-200401000-00009
   van Tol EAF, 1999, AM J PHYSIOL-GASTR L, V277, pG245, DOI 10.1152/ajpgi.1999.277.1.G245
   Volynets V, 2012, DIGEST DIS SCI, V57, P1932, DOI 10.1007/s10620-012-2112-9
   Watanabe H, 2013, KIDNEY INT, V83, P582, DOI 10.1038/ki.2012.448
   Wigg AJ, 2001, GUT, V48, P206, DOI 10.1136/gut.48.2.206
   Wong J, 2014, AM J NEPHROL, V39, P230, DOI 10.1159/000360010
   Wynn TA, 2008, J PATHOL, V214, P199, DOI 10.1002/path.2277
   Yan AW, 2012, WORLD J HEPATOL, V4, P110, DOI 10.4254/wjh.v4.i4.110
   Yang WL, 2019, J MOL CELL CARDIOL, V134, P119, DOI 10.1016/j.yjmcc.2019.07.004
   Yiu WH, 2014, KIDNEY INT SUPPL, V4, P20, DOI 10.1038/kisup.2014.5
   Zhang DP, 2020, FRONT MICROBIOL, V11, DOI 10.3389/fmicb.2020.00301
   Zhang Y, 2018, AM J TRANSL RES, V10, P1976
   Zhao S, 2020, MUCOSAL IMMUNOL, V13, P665, DOI 10.1038/s41385-020-0259-9
   Zheng L, 2013, EUR J MICROBIOL IMMU, V3, P11, DOI 10.1556/EuJMI.3.2013.1.2
   Zhou Y, 2019, J OCCUP MED TOXICOL, V14, DOI 10.1186/s12995-019-0225-1
   Zhou Zhanxiang, 2017, Liver Res, V1, P197, DOI 10.1016/j.livres.2017.12.004
NR 101
TC 14
Z9 17
U1 4
U2 22
PU FRONTIERS MEDIA SA
PI LAUSANNE
PA AVENUE DU TRIBUNAL FEDERAL 34, LAUSANNE, CH-1015, SWITZERLAND
EI 1664-302X
J9 FRONT MICROBIOL
JI Front. Microbiol.
PD JUL 16
PY 2021
VL 12
AR 694967
DI 10.3389/fmicb.2021.694967
PG 10
WC Microbiology
WE Science Citation Index Expanded (SCI-EXPANDED)
SC Microbiology
GA TS8XC
UT WOS:000679930000001
PM 34335525
OA gold, Green Published
DA 2024-01-22
ER

PT J
AU Ng, SW
   Chan, YH
   Chellappan, DK
   Madheswaran, T
   Zeeshan, F
   Chan, YL
   Collet, T
   Gupta, G
   Oliver, BG
   Wark, P
   Hansbro, N
   Hsu, A
   Hansbro, PM
   Dua, K
   Panneerselvam, J
AF Ng, Sin Wi
   Chan, Yinghan
   Chellappan, Dinesh Kumar
   Madheswaran, Thiagarajan
   Zeeshan, Farrukh
   Chan, Yik Lung
   Collet, Trudi
   Gupta, Gaurav
   Oliver, Brian G.
   Wark, Peter
   Hansbro, Nicole
   Hsu, Alan
   Hansbro, Philip Michael
   Dua, Kamal
   Panneerselvam, Jithendra
TI Molecular modulators of celastrol as the keystones for its diverse
   pharmacological activities
SO BIOMEDICINE & PHARMACOTHERAPY
LA English
DT Review
DE Celastrol; Molecular modulators; Anti-cancer; Anti-inflammatory;
   Anti-obesity; Neuroprotective; Anti-diabetic
ID WILFORDII HOOK-F; NF-KAPPA-B; HEAT-SHOCK PROTEINS;
   SYSTEMIC-LUPUS-ERYTHEMATOSUS; CEREBRAL CORTICAL CULTURES;
   INSULIN-RESISTANCE; RHEUMATOID-ARTHRITIS; SILVER NANOPARTICLES; AQUEOUS
   EXTRACT; CROHNS-DISEASE
AB In the recent years, much attention has been focused on identifying bioactive compounds from medicinal plants that could be employed in therapeutics, which is attributed to their potent pharmacological actions and better toxicological profile. One such example that has come into the light with considerable interest is the pentacyclic triterpenoid, celastrol, which has been found to provide substantial therapeutic properties in a variety of diseases. In an effort to further accelerate its potential to be utilized in clinical practice in the future; along with advancing technologies in the field of drug discovery and development, different researchers have been investigating on the various mechanisms and immunological targets of celastrol that underlie its broad spectrum of pharmacological properties. In this review, we have collated the various research findings related to the molecular modulators responsible for different pharmacological activities shown by celastrol. Our review will be of interest to the herbal, biological, molecular scientist and by providing a quick snapshot about celastrol giving a new direction in the area of herbal drug discovery and development.
C1 [Ng, Sin Wi; Chan, Yinghan] IMU, Sch Pharm, Kuala Lumpur 57000, Malaysia.
   [Chellappan, Dinesh Kumar] IMU, Sch Pharm, Dept Life Sci, Kuala Lumpur 57000, Malaysia.
   [Madheswaran, Thiagarajan; Zeeshan, Farrukh; Panneerselvam, Jithendra] IMU, Sch Pharm, Dept Pharmaceut Technol, Kuala Lumpur 57000, Malaysia.
   [Chan, Yik Lung; Oliver, Brian G.] UTS, Fac Sci, Sch Life Sci, Ultimo, NSW 2007, Australia.
   [Collet, Trudi] QUT, Inst Hlth & Biomed Innovat, Indigenous Med Grp, Brisbane, Qld 4059, Australia.
   [Gupta, Gaurav] Jaipur Natl Univ, Sch Pharmaceut Sci, Jaipur 302017, Rajasthan, India.
   [Wark, Peter; Hansbro, Nicole; Hsu, Alan; Hansbro, Philip Michael; Dua, Kamal] Univ Newcastle UoN, HMRI, Prior Res Ctr Hlth Lungs, Callaghan, NSW 2308, Australia.
   [Wark, Peter; Hansbro, Nicole; Hsu, Alan; Hansbro, Philip Michael; Dua, Kamal] Univ Newcastle UoN, Sch Biomed Sci & Pharm, Callaghan, NSW 2308, Australia.
   [Hansbro, Philip Michael; Dua, Kamal] UTS, Grad Sch Hlth, Discipline Pharm, Ultimo, NSW 2007, Australia.
C3 International Medical University Malaysia; International Medical
   University Malaysia; International Medical University Malaysia;
   University of Technology Sydney; Queensland University of Technology
   (QUT); Jaipur National University; University of Newcastle; University
   of Newcastle; University of Technology Sydney
RP Hansbro, PM (通讯作者)，Univ Newcastle UoN, HMRI, Prior Res Ctr Hlth Lungs, Callaghan, NSW 2308, Australia.; Hansbro, PM (通讯作者)，Univ Newcastle UoN, Sch Biomed Sci & Pharm, Callaghan, NSW 2308, Australia.; Dua, K (通讯作者)，UTS, Grad Sch Hlth, Discipline Pharm, Ultimo, NSW 2007, Australia.
EM philip.hansbro@newcastle.edu.au; Kamal.Dua@uts.edu.au
RI Madheswaran, Thiagarajan/I-1820-2019; Oliver, Brian/E-7939-2010;
   Hansbro, Phil/G-7486-2013; Ng, Sin Wi Wi/AAW-9960-2021; Hsu,
   Alan/A-3144-2012; Panneerselvam, Jithendra/AAW-9584-2021; Wark, Peter
   Alexander Blanch/G-7037-2013; Chan, Yinghan/AAT-5517-2021; Chellappan,
   Dinesh Kumar/I-1622-2019
OI Oliver, Brian/0000-0002-7122-9262; Hansbro, Phil/0000-0002-4741-3035;
   Ng, Sin Wi Wi/0000-0001-5955-4006; Hsu, Alan/0000-0002-6640-0846;
   Panneerselvam, Jithendra/0000-0001-8437-8809; Wark, Peter Alexander
   Blanch/0000-0001-5676-6126; Chan, Yinghan/0000-0001-8405-8637;
   Chellappan, Dinesh Kumar/0000-0001-5567-6663; Zeeshan,
   Farrukh/0000-0003-1674-500X; Madheswaran,
   Thiagarajan/0000-0001-5049-0659; Dua, Kamal/0000-0002-7507-1159; Chan,
   Yik Lung/0000-0002-9605-4200
FU International Medical University (IMU), Bukit Jalil, Kuala Lumpur,
   Malaysia [BPI-01-2018 (36)]
FX This research project was supported by a grant from the International
   Medical University (IMU), Bukit Jalil, Kuala Lumpur, Malaysia [Project
   ID: BPI-01-2018 (36)].
CR Abu Bakar MH, 2015, DIABETES-METAB RES, V31, P453, DOI 10.1002/dmrr.2601
   Abu Bakar MH, 2015, MOLECULES, V20, P8242, DOI 10.3390/molecules20058242
   Alberti KGMM, 1998, DIABETIC MED, V15, P539, DOI 10.1002/(SICI)1096-9136(199807)15:7<539::AID-DIA668>3.0.CO;2-S
   Animaw W, 2017, PLOS ONE, V12, DOI 10.1371/journal.pone.0187670
   [Anonymous], INT J MOL SCI
   Badin PM, 2011, DIABETES, V60, P1734, DOI 10.2337/db10-1364
   Brinker AM, 2007, PHYTOCHEMISTRY, V68, P732, DOI 10.1016/j.phytochem.2006.11.029
   Cascao R, 2012, AUTOIMMUN REV, V11, P856, DOI 10.1016/j.autrev.2012.02.022
   Cascao R, 2017, FRONT MED-LAUSANNE, V4, DOI 10.3389/fmed.2017.00069
   Chellappan DK, 2018, FUTURE MED CHEM, V10, P839, DOI 10.4155/fmc-2017-0245
   Cheung ZH, 2009, MOL BRAIN, V2, DOI 10.1186/1756-6606-2-29
   Choi SK, 2016, METABOLISM, V65, P646, DOI 10.1016/j.metabol.2016.01.009
   Chow AM, 2014, CELL STRESS CHAPERON, V19, P845, DOI 10.1007/s12192-014-0508-5
   Chow AM, 2013, CELL STRESS CHAPERON, V18, P155, DOI 10.1007/s12192-012-0364-0
   Das P., 2018, RECENT PAT DRUG DELI
   Das P, 2017, INT J BIOL MACROMOL, V103, P621, DOI 10.1016/j.ijbiomac.2017.05.096
   Deng YN, 2013, NEUROCHEM INT, V63, P1, DOI 10.1016/j.neuint.2013.04.005
   Dua Kamal, 2013, Anti-Inflammatory & Anti-Allergy Agents in Medicinal Chemistry, V12, P158
   Epstein LH, 2007, HEALTH PSYCHOL, V26, P381, DOI 10.1037/0278-6133.26.4.381
   Galluzzi L., 2017, PHARM MODULATION AUT
   Ge YC, 2013, J TRANSL MED, V11, DOI 10.1186/1479-5876-11-134
   Goldbach-Mansky R, 2009, ANN INTERN MED, V151, P229, DOI 10.7326/0003-4819-151-4-200908180-00005
   Gong M, 2017, MED SCI MONIT BASIC, V23, P240, DOI 10.12659/MSMBR.904014
   González F, 2006, J CLIN ENDOCR METAB, V91, P1508, DOI 10.1210/jc.2005-2327
   Gonzalez-Franquesa A, 2017, ADV EXP MED BIOL, V982, P465, DOI 10.1007/978-3-319-55330-6_25
   Green RH, 2003, POSTGRAD MED J, V79, P259, DOI 10.1136/pmj.79.931.259
   Gupta G, 2018, INT J MED MUSHROOMS, V20, P81, DOI 10.1615/IntJMedMushrooms.2018025303
   Gupta G, 2018, EXCLI J, V17, P211, DOI 10.17179/excli2018-1041
   Gupta G, 2017, J ENVIRON PATHOL TOX, V36, P113, DOI 10.1615/JEnvironPatholToxicolOncol.2017019457
   Gupta Gaurav, 2017, Central Nervous System Agents in Medicinal Chemistry, V17, P196, DOI 10.2174/1871524917666161111095335
   Gupta G, 2015, ADV PHARMACOL SCI, V2015, DOI 10.1155/2015/164943
   Hu M., 2017, MOL CELL, V66
   Huang YL, 2008, CANCER LETT, V264, P101, DOI 10.1016/j.canlet.2008.01.043
   Ji SM, 2006, TRANSPL P, V38, P1274, DOI 10.1016/j.transproceed.2006.03.017
   Jia ZY, 2015, INT IMMUNOPHARMACOL, V29, P552, DOI 10.1016/j.intimp.2015.09.029
   Joshi V, 2016, PHARMACOL RES, V113, P265, DOI 10.1016/j.phrs.2016.08.035
   Jung HW, 2007, EXP MOL MED, V39, P715, DOI 10.1038/emm.2007.78
   Kahlenberg JM, 2011, HAND CLIN, V27, P11, DOI 10.1016/j.hcl.2010.09.002
   Kannaiyan R, 2011, CANCER LETT, V303, P9, DOI 10.1016/j.canlet.2010.10.025
   Karin M, 2006, NATURE, V441, P431, DOI 10.1038/nature04870
   Kim DY, 2009, EUR J PHARMACOL, V612, P98, DOI 10.1016/j.ejphar.2009.03.078
   Kim JE, 2013, PLOS ONE, V8, DOI 10.1371/journal.pone.0062068
   Kim Y, 2011, CELL PHYSIOL BIOCHEM, V28, P175, DOI 10.1159/000331729
   Kitzen JJEM, 2009, EUR J CANCER, V45, P1764, DOI 10.1016/j.ejca.2009.01.026
   Klok MD, 2007, OBES REV, V8, P21, DOI 10.1111/j.1467-789X.2006.00270.x
   Lassoued W, 2010, CANCER BIOL THER, V10, P1326, DOI 10.4161/cbt.10.12.14009
   Leak RK, 2014, J CELL COMMUN SIGNAL, V8, P293, DOI 10.1007/s12079-014-0243-9
   Lee JH, 2006, BIOCHEM PHARMACOL, V72, P1311, DOI 10.1016/j.bcp.2006.08.014
   Li GQ, 2013, PLOS ONE, V8, DOI 10.1371/journal.pone.0068905
   Li H, 2005, EUR J PHARMACOL, V512, P231, DOI 10.1016/j.ejphar.2005.02.030
   Li H, 2008, J ETHNOPHARMACOL, V118, P479, DOI 10.1016/j.jep.2008.05.028
   Liu JL, 2015, CELL, V161, P999, DOI 10.1016/j.cell.2015.05.011
   Lu RC, 2014, BIOMED RES INT, V2014, DOI 10.1155/2014/435203
   Lv QW, 2015, ANN RHEUM DIS, V74, P1078, DOI 10.1136/annrheumdis-2013-204807
   Madhu Ashwathanarayana, 2017, Recent Pat Drug Deliv Formul, V11, P36, DOI 10.2174/1872211310666161216111515
   Maurya Harikesh, 2016, Recent Pat Drug Deliv Formul, V10, P165
   Mehner C, 2014, ONCOTARGET, V5, P2736, DOI 10.18632/oncotarget.1932
   Mohamed GM, 2012, EGYPT J CHEST DIS TU, V61, P35, DOI 10.1016/j.ejcdt.2012.10.020
   Mok CC, 2003, J CLIN PATHOL, V56, P481, DOI 10.1136/jcp.56.7.481
   Montgomery MK, 2015, ENDOCR CONNECT, V4, DOI 10.1530/EC-14-0092
   Ng ZY, 2018, COLLOID SURFACE B, V172, P51, DOI 10.1016/j.colsurfb.2018.08.027
   Nguyen DM, 2010, GASTROENTEROL CLIN N, V39, P1, DOI 10.1016/j.gtc.2009.12.014
   Ni HW, 2014, PLOS ONE, V9, DOI 10.1371/journal.pone.0095846
   Nosadini R, 2011, NUTR METAB CARDIOVAS, V21, P79, DOI 10.1016/j.numecd.2010.10.002
   Oklu R, 2010, J VASC INTERV RADIOL, V21, P1791, DOI 10.1016/j.jvir.2010.08.009
   Pang XF, 2010, CANCER RES, V70, P1951, DOI 10.1158/0008-5472.CAN-09-3201
   Pinna GF, 2004, BIOCHEM BIOPH RES CO, V322, P778, DOI 10.1016/j.bbrc.2004.07.186
   Ramírez S, 2015, FEBS LETT, V589, P1678, DOI 10.1016/j.febslet.2015.04.025
   Ran RQ, 2004, GENE DEV, V18, P1466, DOI 10.1101/gad.1188204
   Ren J, 2007, DIGEST DIS SCI, V52, P1790, DOI 10.1007/s10620-007-9747-y
   Salminen A, 2010, BIOCHEM BIOPH RES CO, V394, P439, DOI 10.1016/j.bbrc.2010.03.050
   Sethi G, 2007, BLOOD, V109, P2727, DOI 10.1182/blood-2006-10-050807
   Sethi G, 2009, TRENDS PHARMACOL SCI, V30, P313, DOI 10.1016/j.tips.2009.03.004
   Shaker ME, 2014, CHEM-BIOL INTERACT, V210, P26, DOI 10.1016/j.cbi.2013.12.007
   Sharma S, 2017, BIOMED PHARMACOTHER, V89, P447, DOI 10.1016/j.biopha.2017.02.048
   Sheshala Ravi, 2013, Anti-Inflammatory & Anti-Allergy Agents in Medicinal Chemistry, V12, P253
   Smolen JS, 2016, LANCET, V388, P2023, DOI 10.1016/S0140-6736(16)30173-8
   Sun J, 2015, AM J MED SCI, V350, P345, DOI 10.1097/MAJ.0000000000000591
   Suryavanshi SV, 2017, FRONT PHARMACOL, V8, DOI 10.3389/fphar.2017.00798
   Szendroedi J, 2014, P NATL ACAD SCI USA, V111, P9597, DOI 10.1073/pnas.1409229111
   Tao XL, 2002, ARTHRITIS RHEUM, V46, P1735, DOI 10.1002/art.10411
   To T, 2012, BMC PUBLIC HEALTH, V12, DOI 10.1186/1471-2458-12-204
   Tóth ME, 2013, CELL STRESS CHAPERON, V18, P759, DOI 10.1007/s12192-013-0428-9
   Velu V, 2017, DRUG DELIV TRANSL RE, V7, P439, DOI 10.1007/s13346-017-0363-x
   Wang CY, 2014, EUR J PHARMACOL, V744, P52, DOI 10.1016/j.ejphar.2014.09.043
   Wang Xiao-Nan, 2010, Chin J Cancer, V29, P385
   Wang YH, 2011, CURR ALLERGY ASTHM R, V11, P388, DOI 10.1007/s11882-011-0210-y
   Wu C, 2015, CHINESE MED J-PEKING, V128, P443, DOI 10.4103/0366-6999.151069
   Wu JH, 2017, J PHARMACOL SCI, V134, P22, DOI 10.1016/j.jphs.2016.12.007
   Xu X, 2003, ANN RHEUM DIS, V62, P377, DOI 10.1136/ard.62.4.377
   Yang YN, 2018, BIOCHEM BIOPH RES CO, V503, P414, DOI 10.1016/j.bbrc.2018.03.224
   Yu Y, 2015, CURR MOL MED, V15, P401, DOI 10.2174/1566524015666150505160743
   Yu Y, 2013, J CLIN CELL IMMUNOL, V4
   Zeng ZY, 2018, FRONT PHARMACOL, V9, DOI 10.3389/fphar.2018.00049
   Zhang L, 2012, NEURAL REGEN RES, V7, P141, DOI 10.3969/j.issn.1673-5374.2012.02.011
NR 95
TC 72
Z9 78
U1 3
U2 42
PU ELSEVIER FRANCE-EDITIONS SCIENTIFIQUES MEDICALES ELSEVIER
PI ISSY-LES-MOULINEAUX
PA 65 RUE CAMILLE DESMOULINS, CS50083, 92442 ISSY-LES-MOULINEAUX, FRANCE
SN 0753-3322
EI 1950-6007
J9 BIOMED PHARMACOTHER
JI Biomed. Pharmacother.
PD JAN
PY 2019
VL 109
BP 1785
EP 1792
DI 10.1016/j.biopha.2018.11.051
PG 8
WC Medicine, Research & Experimental; Pharmacology & Pharmacy
WE Science Citation Index Expanded (SCI-EXPANDED)
SC Research & Experimental Medicine; Pharmacology & Pharmacy
GA HD5AE
UT WOS:000452539100194
PM 30551432
OA gold, Green Published
DA 2024-01-22
ER

PT J
AU Musci, JOD
   Cornish, JS
   Däbritz, J
AF Musci, Jason Orlando Dimitri
   Cornish, Jack Stephen
   Daebritz, Jan
TI Utility of surrogate markers for the prediction of relapses in
   inflammatory bowel diseases
SO JOURNAL OF GASTROENTEROLOGY
LA English
DT Review
DE Monitoring; Calprotectin; GM-CSF; Lactoferrin; S100; C-reactive protein
ID C-REACTIVE PROTEIN; COLONY-STIMULATING FACTOR; FECAL CALPROTECTIN
   LEVELS; QUIESCENT CROHNS-DISEASE; ACTIVE ULCERATIVE-COLITIS; ACUTE-PHASE
   RESPONSE; SHORT-TERM RELAPSE; INTESTINAL INFLAMMATION; MAINTENANCE
   THERAPY; INFLIXIMAB THERAPY
AB Patients with diagnosed inflammatory bowel disease (IBD) will commonly experience a clinical relapse in spite of a prolonged therapy-induced period of clinical remission. The current methods of assessing subclinical levels of low-grade inflammation which predispose patients to relapse are not optimal when considering both cost and patient comfort. Over the past few decades, much investigation has discovered that proteins such as calprotectin that are released from inflammatory cells are capable of indicating disease activity. Along with C-reactive protein and erythrocyte sedimentation rate, calprotectin has now become part of the current methodology for assessing IBD activity. More recently, research has identified that other fecal and serum biomarkers such as lactoferrin, S100A12, GM-CSF autoantibodies, alpha 1-antitrypsin, eosinophil-derived proteins, and cytokine concentrations have variable degrees of utility in monitoring gastrointestinal tract inflammation. In order to provide direction toward novel methods of predicting relapse in IBD, we provide an up-to-date review of these biomarkers and their potential utility in the prediction of clinical relapse, given their observed activities during various stages of clinical remission.
C1 [Musci, Jason Orlando Dimitri] Austin Hosp, Dept Intens Care, Heidelberg, Vic 3084, Australia.
   [Cornish, Jack Stephen] Deakin Univ, Sch Med, Geelong, Vic 3220, Australia.
   [Daebritz, Jan] Univ Childrens Hosp Rostock, Dept Paediat, Ernst Heydemann Str 8, D-18057 Rostock, Germany.
C3 Florey Institute of Neuroscience & Mental Health; Austin Research
   Institute; Deakin University; University of Rostock
RP Däbritz, J (通讯作者)，Univ Childrens Hosp Rostock, Dept Paediat, Ernst Heydemann Str 8, D-18057 Rostock, Germany.
EM Jan.Daebritz@med.uni-rostock.de
RI Däbritz, Jan/GXG-1969-2022
OI Dabritz, Jan/0000-0003-4219-5283
CR Amre DK, 2006, AM J GASTROENTEROL, V101, P645, DOI 10.1111/j.1572-0241.2006.00468.x
   ANDRE C, 1983, SCOT MED J, V28, P25, DOI 10.1177/003693308302800106
   Angriman I, 2007, CLIN CHIM ACTA, V381, P63, DOI 10.1016/j.cca.2007.02.025
   Arias MT, 2015, CLIN GASTROENTEROL H, V13, P531, DOI 10.1016/j.cgh.2014.07.055
   BALLOU SP, 1992, ADV INTERNAL MED, V37, P313
   Baveye S, 1999, CLIN CHEM LAB MED, V37, P281, DOI 10.1515/CCLM.1999.049
   BEATTIE RM, 1995, ARCH DIS CHILD, V73, P354, DOI 10.1136/adc.73.4.354
   Bernasconi E, 2010, INFLAMM BOWEL DIS, V16, P428, DOI 10.1002/ibd.21072
   Biancone L, 2003, EUR J GASTROEN HEPAT, V15, P261, DOI 10.1097/00042737-200303000-00009
   Bitton A, 2008, GUT, V57, P1386, DOI 10.1136/gut.2007.134817
   BOIRIVANT M, 1988, J CLIN GASTROENTEROL, V10, P401, DOI 10.1097/00004836-198808000-00011
   BOIRIVANT M, 1991, DIGEST DIS SCI, V36, P347, DOI 10.1007/BF01318208
   Boschetti G, 2015, AM J GASTROENTEROL, V110, P865, DOI 10.1038/ajg.2015.30
   BRAEGGER CP, 1992, LANCET, V339, P89, DOI 10.1016/0140-6736(92)90999-J
   BRIGNOLA C, 1986, GASTROENTEROLOGY, V91, P1490, DOI 10.1016/0016-5085(86)90206-4
   Buderus S, 2004, DIGEST DIS SCI, V49, P1036, DOI 10.1023/B:DDAS.0000034568.69407.47
   Calafat M, 2015, INFLAMM BOWEL DIS, V21, P1072, DOI 10.1097/MIB.0000000000000349
   CAMPBELL CA, 1982, J PEDIATR GASTR NUTR, V1, P193, DOI 10.1097/00005176-198201020-00007
   Casellas F, 2007, INFLAMM BOWEL DIS, V13, P386, DOI 10.1002/ibd.20042
   Chang S, 2015, WORLD J GASTROENTERO, V21, P11246, DOI 10.3748/wjg.v21.i40.11246
   Consigny Y, 2006, INFLAMM BOWEL DIS, V12, P551, DOI 10.1097/01.ibd.0000225334.60990.5b
   Costa F, 2005, GUT, V54, P364, DOI 10.1136/gut.2004.043406
   D'Haens G, 2012, INFLAMM BOWEL DIS, V18, P2218, DOI 10.1002/ibd.22917
   D'Incà R, 2008, AM J GASTROENTEROL, V103, P2007, DOI 10.1111/j.1572-0241.2008.01870.x
   Däbritz J, 2014, AM J PHYSIOL-GASTR L, V306, pG455, DOI 10.1152/ajpgi.00409.2013
   Däbritz J, 2014, WORLD J GASTROENTERO, V20, P363, DOI 10.3748/wjg.v20.i2.363
   Däbritz J, 2013, AM J GASTROENTEROL, V108, P1901, DOI 10.1038/ajg.2013.360
   Däbritz J, 2013, INFLAMM BOWEL DIS, V19, P1130, DOI 10.1097/MIB.0b013e318280b1cd
   De Vos M, 2013, INFLAMM BOWEL DIS, V19, P2111, DOI 10.1097/MIB.0b013e31829b2a37
   Diamanti A, 2008, INFLAMM BOWEL DIS, V14, P1229, DOI 10.1002/ibd.20472
   Egea L, 2010, EXPERT REV GASTROENT, V4, P723, DOI [10.1586/egh.10.73, 10.1586/EGH.10.73]
   Foell D, 2013, AM J RESP CRIT CARE, V187, P1324, DOI 10.1164/rccm.201209-1602OC
   García-Sánchez V, 2010, J CROHNS COLITIS, V4, P144, DOI 10.1016/j.crohns.2009.09.008
   Gecse KB, 2015, SCAND J GASTROENTERO, V50, P841, DOI 10.3109/00365521.2015.1008035
   Gerasimidis K, 2011, J CLIN GASTROENTEROL, V45, P234, DOI 10.1097/MCG.0b013e3181f39af5
   Gisbert Javier P, 2007, Gastroenterol Hepatol, V30, P117, DOI 10.1157/13100073
   Gisbert JP, 2009, INFLAMM BOWEL DIS, V15, P1746, DOI 10.1002/ibd.20920
   Gisbert JP, 2009, INFLAMM BOWEL DIS, V15, P1190, DOI 10.1002/ibd.20933
   Guardiola J, 2014, CLIN GASTROENTEROL H, V12, P1865, DOI 10.1016/j.cgh.2014.06.020
   GUERRANT RL, 1992, J CLIN MICROBIOL, V30, P1238, DOI 10.1128/JCM.30.5.1238-1242.1992
   Guthridge MA, 2006, EMBO J, V25, P479, DOI 10.1038/sj.emboj.7600948
   HARVEY RF, 1980, LANCET, V1, P514
   Johne B, 2001, SCAND J GASTROENTERO, V36, P291, DOI 10.1080/003655201750074618
   Jürgens M, 2011, CLIN GASTROENTEROL H, V9, P421, DOI 10.1016/j.cgh.2011.02.008
   Kallel L, 2010, EUR J GASTROEN HEPAT, V22, P340, DOI 10.1097/MEG.0b013e32832bab49
   Kennedy NA, 2014, ALIMENT PHARM THER, V40, P1313, DOI 10.1111/apt.12980
   Koelewijn CL, 2008, WORLD J GASTROENTERO, V14, P85, DOI 10.3748/wjg.14.85
   KUSHNER I, 1990, HOSP PRACT, V25, P13
   Laharie D, 2011, ALIMENT PHARM THER, V34, P462, DOI 10.1111/j.1365-2036.2011.04743.x
   Lajos SK, 2012, INFLAMM BOWEL DIS, V18, P1647, DOI 10.1002/ibd.21933
   Lakatos PL, 2011, INFLAMM BOWEL DIS, V17, P767, DOI 10.1002/ibd.21402
   Lamb CA, 2009, BRIT J SURG, V96, P663, DOI 10.1002/bjs.6593
   Lasson A, 2015, J CROHNS COLITIS, V9, P26, DOI 10.1016/j.crohns.2014.06.002
   Lasson A, 2014, J CROHNS COLITIS, V8, P789, DOI 10.1016/j.crohns.2013.12.015
   Leach ST, 2007, SCAND J GASTROENTERO, V42, P1321, DOI 10.1080/00365520701416709
   Leukert N, 2006, J MOL BIOL, V359, P961, DOI 10.1016/j.jmb.2006.04.009
   Louis E, 1997, EUR J GASTROEN HEPAT, V9, P939, DOI 10.1097/00042737-199710000-00004
   LOUIS E, 1995, DIGEST DIS SCI, V40, P1750, DOI 10.1007/BF02212697
   Louis E, 2012, GASTROENTEROLOGY, V142, P63, DOI 10.1053/j.gastro.2011.09.034
   Malickova K., 2008, Epidemiologie Mikrobiologie Imunologie, V57, P147
   Manolakis AC, 2011, DIGEST DIS SCI, V56, P1601, DOI 10.1007/s10620-010-1494-9
   Mao R, 2012, INFLAMM BOWEL DIS, V18, P1894, DOI 10.1002/ibd.22861
   McDonald PJ, 2013, COLORECTAL DIS, V15, pE151, DOI 10.1111/codi.12087
   Meuwis M-A, 2013, J Crohns Colitis, V7, pe678, DOI 10.1016/j.crohns.2013.06.008
   MEYERS S, 1985, GASTROENTEROLOGY, V89, P13, DOI 10.1016/0016-5085(85)90739-5
   Modigliani R, 1996, GASTROENTEROLOGY, V110, P688, DOI 10.1053/gast.1996.v110.pm8608877
   Molander P, 2015, J CROHNS COLITIS, V9, P33, DOI 10.1016/j.crohns.2014.06.012
   Mooiweer E, 2014, INFLAMM BOWEL DIS, V20, P307, DOI 10.1097/01.MIB.0000438428.30800.a6
   Moum B, 2010, INFLAMM BOWEL DIS, V16, P1091, DOI 10.1002/ibd.21136
   Mowat C, 2016, GUT, V65, P1463, DOI 10.1136/gutjnl-2015-309579
   Naismith GD, 2013, ALIMENT PHARM THER, V37, P613, DOI 10.1111/apt.12221
   Naismith GD, 2014, J CROHNS COLITIS, V8, P1022, DOI 10.1016/j.crohns.2014.01.029
   Nakarai A, 2013, AM J GASTROENTEROL, V108, P83, DOI 10.1038/ajg.2012.315
   Orlando A, 2006, Eur Rev Med Pharmacol Sci, V10, P17
   Park JJ, 2012, DIGEST DIS SCI, V57, P133, DOI 10.1007/s10620-011-1955-9
   Pepys M B, 1977, Ciba Found Symp, P283
   Pröpper C, 1999, J BIOL CHEM, V274, P183, DOI 10.1074/jbc.274.1.183
   ROSETH AG, 1992, SCAND J GASTROENTERO, V27, P793, DOI 10.3109/00365529209011186
   Saitoh O, 1999, AM J GASTROENTEROL, V94, P3513, DOI 10.1111/j.1572-0241.1999.01640.x
   SAVERYMUTTU SH, 1986, GUT, V27, P809, DOI 10.1136/gut.27.7.809
   Shaoul R, 2012, INFLAMM BOWEL DIS, V18, P1493, DOI 10.1002/ibd.21875
   Sidler MA, 2008, INFLAMM BOWEL DIS, V14, P359, DOI 10.1002/ibd.20336
   Silberer H, 2005, CLIN LAB, V51, P117
   Sipponen T, 2012, SCAND J GASTROENTERO, V47, P778, DOI 10.3109/00365521.2012.677953
   Sipponen T, 2010, SCAND J GASTROENTERO, V45, P872, DOI 10.3109/00365521003782389
   Sipponen T, 2008, INFLAMM BOWEL DIS, V14, P40, DOI 10.1002/ibd.20312
   Sugi K, 1996, AM J GASTROENTEROL, V91, P927
   Takashima S, 2015, AM J GASTROENTEROL, V110, P873, DOI 10.1038/ajg.2015.66
   Tall AR, 2004, NEW ENGL J MED, V350, P1450, DOI 10.1056/NEJMe048020
   Tibble J, 2000, GUT, V47, P506, DOI 10.1136/gut.47.4.506
   Tibble JA, 2000, GASTROENTEROLOGY, V119, P15, DOI 10.1053/gast.2000.8523
   TRUELOVE SC, 1955, BRIT MED J, V2, P1041, DOI 10.1136/bmj.2.4947.1041
   Turner D, 2010, GUT, V59, P1207, DOI 10.1136/gut.2010.211755
   Van Assche G, 2010, J CROHNS COLITIS, V4, P7, DOI 10.1016/j.crohns.2009.12.003
   Vermeire S, 2006, GUT, V55, P426, DOI 10.1136/gut.2005.069476
   Vermeire S, 2010, CLIN GASTROENTEROL H, V8, P357, DOI 10.1016/j.cgh.2010.01.001
   von Roon AC, 2007, AM J GASTROENTEROL, V102, P803, DOI 10.1111/j.1572-0241.2007.01126.x
   Wagner M, 2008, WORLD J GASTROENTERO, V14, P5584, DOI 10.3748/wjg.14.5584
   Walker TR, 2007, J PEDIATR GASTR NUTR, V44, P414, DOI 10.1097/MPG.0b013e3180308d8e
   Walkiewicz D, 2008, INFLAMM BOWEL DIS, V14, P669, DOI 10.1002/ibd.20376
   Wassell J, 2004, ANN CLIN BIOCHEM, V41, P230, DOI 10.1258/000456304323019613
   Wright EK, 2015, GASTROENTEROLOGY, V148, P938, DOI 10.1053/j.gastro.2015.01.026
   Wright EK, 2014, INFLAMM BOWEL DIS, V20, P1668, DOI 10.1097/MIB.0000000000000087
   WRIGHT JP, 1987, DIGEST DIS SCI, V32, P164, DOI 10.1007/BF01297104
   Yamamoto T, 2014, INT J COLORECTAL DIS, V29, P485, DOI 10.1007/s00384-013-1817-3
   Yamamoto T, 2013, UNITED EUR GASTROENT, V1, P368, DOI 10.1177/2050640613501818
NR 106
TC 21
Z9 24
U1 0
U2 6
PU SPRINGER JAPAN KK
PI TOKYO
PA CHIYODA FIRST BLDG EAST, 3-8-1 NISHI-KANDA, CHIYODA-KU, TOKYO, 101-0065,
   JAPAN
SN 0944-1174
EI 1435-5922
J9 J GASTROENTEROL
JI J. Gastroenterol.
PD JUN
PY 2016
VL 51
IS 6
BP 531
EP 547
DI 10.1007/s00535-016-1191-3
PG 17
WC Gastroenterology & Hepatology
WE Science Citation Index Expanded (SCI-EXPANDED)
SC Gastroenterology & Hepatology
GA DN2TR
UT WOS:000376916400003
PM 26975751
DA 2024-01-22
ER

PT J
AU Ranjha, R
   Paul, J
AF Ranjha, R.
   Paul, J.
TI Micro-RNAs in inflammatory diseases and as a link between inflammation
   and cancer
SO INFLAMMATION RESEARCH
LA English
DT Review
DE miRNA; Inflammation; Cancer
ID SYSTEMIC-LUPUS-ERYTHEMATOSUS; INDUCED COLLAGEN EXPRESSION; ALLERGIC
   AIRWAYS DISEASE; ULCERATIVE-COLITIS; BOWEL-DISEASE;
   RHEUMATOID-ARTHRITIS; GENE-EXPRESSION; CROHNS-DISEASE; EPITHELIAL-CELLS;
   BREAST-CANCER
AB The objective of this review is to examine the role of miRNA in various inflammatory diseases and in inflammatory diseases progressing to cancer.
   MicroRNAs are small, conserved, non-coding RNA molecules which are present in most of the eukaryotes. miRNA have been reported to play a major role in the physiological control of gene expression and in the pathogenesis of various diseases. They regulate the gene expression mainly at the post-transcriptional level. miRNA expression profile is reported to be altered in various inflammatory diseases and subsequently affects the expression of genes, which is important in disease pathogenesis.
   A Pubmed database search was performed for studies related to miRNA studies in inflammatory disease, cancer and in inflammatory diseases progressing to cancer.
   The evidence shows very important role of miRNA in inflammatory diseases. Few miRNAs involved in common inflammatory process and suggest miRNA as a link between inflammation and cancer. Future research should be directed to use miRNA therapeutically to target common inflammatory pathway and to develop miRNA as biomarker to detect development of cancer at early stages.
C1 [Ranjha, R.; Paul, J.] Jawharlal Nehru Univ, Sch Life Sci, New Delhi, India.
C3 Jawaharlal Nehru University, New Delhi
RP Paul, J (通讯作者)，Jawharlal Nehru Univ, Sch Life Sci, New Delhi, India.
EM jpaul33@hotmail.com
CR Ab Mutalib NS, 2011, INT J MOL MED, V28, P327, DOI 10.3892/ijmm.2011.714
   Asangani IA, 2008, ONCOGENE, V27, P2128, DOI 10.1038/sj.onc.1210856
   Bala S, 2009, WORLD J GASTROENTERO, V15, P5633, DOI 10.3748/wjg.15.5633
   Bartel DP, 2004, CELL, V116, P281, DOI 10.1016/S0092-8674(04)00045-5
   Berger M, 2002, ALLERGY ASTHMA PROC, V23, P19
   Bhattacharyya S, 2011, J BIOL CHEM, V286, P11604, DOI 10.1074/jbc.M110.198390
   Bian Z, 2011, J PATHOL, V225, P544, DOI 10.1002/path.2907
   Biton M, 2011, NAT IMMUNOL, V12, P239, DOI 10.1038/ni.1994
   Bonci D, 2008, NAT MED, V14, P1271, DOI 10.1038/nm.1880
   Brest P, 2011, NAT GENET, V43, P242, DOI 10.1038/ng.762
   Busch M, 2012, J MOL MED, V90, P877, DOI 10.1007/s00109-012-0864-5
   Calin GA, 2002, P NATL ACAD SCI USA, V99, P15524, DOI 10.1073/pnas.242606799
   Calin GA, 2004, P NATL ACAD SCI USA, V101, P11755, DOI 10.1073/pnas.0404432101
   Canonica GW, 2006, CHEST, V130, p21S, DOI 10.1378/chest.130.1_suppl.21S
   Cervigne NK, 2009, HUM MOL GENET, V18, P4818, DOI 10.1093/hmg/ddp446
   Chan JA, 2005, CANCER RES, V65, P6029, DOI 10.1158/0008-5472.CAN-05-0137
   Chatzikyriakidou A, 2012, AUTOIMMUN REV, V11, P636, DOI 10.1016/j.autrev.2011.11.004
   Chen WJ, 2012, ATHEROSCLEROSIS, V222, P314, DOI 10.1016/j.atherosclerosis.2012.01.020
   CHUNG KF, 1992, BRIT MED BULL, V48, P179, DOI 10.1093/oxfordjournals.bmb.a072533
   Collison A, 2011, J ALLERGY CLIN IMMUN, V128, P160, DOI 10.1016/j.jaci.2011.04.005
   Colombo MP, 2002, CYTOKINE GROWTH F R, V13, P155, DOI 10.1016/S1359-6101(01)00032-6
   Costinean S, 2006, P NATL ACAD SCI USA, V103, P7024, DOI 10.1073/pnas.0602266103
   Dai RJ, 2010, PLOS ONE, V5, DOI 10.1371/journal.pone.0014302
   Dalal Sushila R, 2010, Gastroenterol Hepatol (N Y), V6, P714
   Darsigny M, 2009, PLOS ONE, V4, DOI 10.1371/journal.pone.0007609
   Divekar AA, 2011, J IMMUNOL, V186, P924, DOI 10.4049/jimmunol.1002218
   Donath MY, 2011, NAT REV IMMUNOL, V11, P98, DOI 10.1038/nri2925
   Duroux-Richard I, 2011, SWISS MED WKLY, V141, DOI 10.4414/smw.2011.13175
   Durrant DM, 2010, MUCOSAL IMMUNOL, V3, P301, DOI 10.1038/mi.2010.9
   Duttagupta R, 2012, PLOS ONE, V7, DOI 10.1371/journal.pone.0031241
   Edward Pickering, 2011, J IMMUNOL, V186, P23
   Faraoni I, 2009, BBA-MOL BASIS DIS, V1792, P497, DOI 10.1016/j.bbadis.2009.02.013
   Fasseu M, 2010, PLOS ONE, V5
   Friedman RC, 2009, GENOME RES, V19, P92, DOI 10.1101/gr.082701.108
   Garbacki N, 2011, PLOS ONE, V6, DOI 10.1371/journal.pone.0016509
   Gill JM, 2003, AM FAM PHYSICIAN, V68, P2179
   Gillen AE, 2011, BIOCHEM J, V438, P25, DOI 10.1042/BJ20110672
   Guay C, 2011, TRANSL RES, V157, P253, DOI 10.1016/j.trsl.2011.01.009
   Hannon GJ, 2002, NATURE, V418, P244, DOI 10.1038/418244a
   Harris TA, 2008, P NATL ACAD SCI USA, V105, P1516, DOI 10.1073/pnas.0707493105
   Harris TA, 2010, ARTERIOSCL THROM VAS, V30, P1990, DOI 10.1161/ATVBAHA.110.211706
   Hatziapostolou M, 2011, CELL, V147, P1233, DOI 10.1016/j.cell.2011.10.043
   Hawkins PG, 2008, CELL CYCLE, V7, P602, DOI 10.4161/cc.7.5.5522
   He L, 2004, NAT REV GENET, V5, P522, DOI 10.1038/nrg1379
   Hsu SH, 2012, J CLIN INVEST, V122, P2871, DOI 10.1172/JCI63539
   Ichihara A, 2011, BRIT J DERMATOL, V165, P1003, DOI 10.1111/j.1365-2133.2011.10497.x
   Iliopoulos D, 2009, CELL, V139, P693, DOI 10.1016/j.cell.2009.10.014
   Iorio MV, 2005, CANCER RES, V65, P7065, DOI 10.1158/0008-5472.CAN-05-1783
   Jiang XY, 2011, MOL CELL BIOCHEM, V353, P35, DOI 10.1007/s11010-011-0771-z
   Joglekar MV, 2011, INDIAN J EXP BIOL, V49, P401
   Joyce CE, 2011, HUM MOL GENET, V20, P4025, DOI 10.1093/hmg/ddr331
   Kato M, 2007, P NATL ACAD SCI USA, V104, P3432, DOI 10.1073/pnas.0611192104
   Kato M, 2010, J BIOL CHEM, V285, P34004, DOI 10.1074/jbc.M110.165027
   Kato M, 2009, CELL CYCLE, V8, P3613, DOI 10.4161/cc.8.22.9816
   Kulshreshtha R, 2007, MOL CELL BIOL, V27, P1859, DOI 10.1128/MCB.01395-06
   Kumar M, 2011, J ALLERGY CLIN IMMUN, V128, P1077, DOI 10.1016/j.jaci.2011.04.034
   Kurowska-Stolarska M, 2011, P NATL ACAD SCI USA, V108, P11193, DOI 10.1073/pnas.1019536108
   La Vecchia C, 1998, EUR J CANCER PREV, V7, P315
   Lashine YA, 2011, CLIN EXP RHEUMATOL, V29, P351
   Laurila EM, 2012, GENE CHROMOSOME CANC, V51, P557, DOI 10.1002/gcc.21941
   Lee HC, 2010, MOL CELL, V38, P803, DOI 10.1016/j.molcel.2010.04.005
   LEE RC, 1993, CELL, V75, P843, DOI 10.1016/0092-8674(93)90529-Y
   Li J, 2012, ONCOL REP, V27, P1835, DOI 10.3892/or.2012.1744
   Llave C, 2002, SCIENCE, V297, P2053, DOI 10.1126/science.1076311
   Long JY, 2010, J BIOL CHEM, V285, P23455, DOI 10.1074/jbc.M110.136168
   Lu TX, 2009, J IMMUNOL, V182, P4994, DOI 10.4049/jimmunol.0803560
   Lui WO, 2007, CANCER RES, V67, P6031, DOI 10.1158/0008-5472.CAN-06-0561
   Lynam-Lennon N, 2012, J MOL MED, V90, P1449, DOI 10.1007/s00109-012-0924-x
   Mattes J, 2009, P NATL ACAD SCI USA, V106, P18704, DOI 10.1073/pnas.0905063106
   Megiorni Francesca, 2011, PLoS One, V6, pe26601, DOI 10.1371/journal.pone.0026601
   Meira LB, 2008, J CLIN INVEST, V118, P2516, DOI 10.1172/JCI35073
   Meng FY, 2007, GASTROENTEROLOGY, V133, P647, DOI 10.1053/j.gastro.2007.05.022
   Metzler M, 2004, GENE CHROMOSOME CANC, V39, P167, DOI 10.1002/gcc.10316
   Mizoguchi A, 2008, J GASTROENTEROL, V43, P1, DOI 10.1007/s00535-007-2111-3
   Moschos SA, 2007, BMC GENOMICS, V8, DOI 10.1186/1471-2164-8-240
   Nana-Sinkam Serge Patrick, 2009, Expert Rev Respir Med, V3, P373, DOI 10.1586/ers.09.30
   Oberg AL, 2011, PLOS ONE, V6, DOI 10.1371/journal.pone.0020465
   Oglesby IK, 2010, RESP RES, V11, DOI 10.1186/1465-9921-11-148
   Oglesby IK, 2010, J IMMUNOL, V184, P1702, DOI 10.4049/jimmunol.0902669
   Okubo M, 2011, J CLIN IMMUNOL, V31, P69, DOI 10.1007/s10875-010-9461-y
   Olaru AV, 2011, INFLAMM BOWEL DIS, V17, P221, DOI 10.1002/ibd.21359
   Padgett KA, 2009, J AUTOIMMUN, V32, P246, DOI 10.1016/j.jaut.2009.02.022
   Paraskevi A, 2012, J CROHNS COLITIS, V6, P900, DOI 10.1016/j.crohns.2012.02.006
   Pauley KM, 2011, IMMUNOTHERAPY-UK, V3, P829, DOI [10.2217/imt.11.70, 10.2217/IMT.11.70]
   Poy MN, 2004, NATURE, V432, P226, DOI 10.1038/nature03076
   Qin B, 2012, MOL BIOL REP, V39, P4509, DOI 10.1007/s11033-011-1241-0
   Raitoharju E, 2011, ATHEROSCLEROSIS, V219, P211, DOI 10.1016/j.atherosclerosis.2011.07.020
   Raychaudhuri M, 2012, J MOL DIAGN, V14, P376, DOI 10.1016/j.jmoldx.2012.01.016
   Reinhart BJ, 2000, NATURE, V403, P901, DOI 10.1038/35002607
   Robertson, 1996, Oncologist, V1, P88
   Roggli E, 2010, DIABETES, V59, P978, DOI 10.2337/db09-0881
   Ross R, 1999, NEW ENGL J MED, V340, P115, DOI 10.1056/NEJM199901143400207
   Schetter AJ, 2008, JAMA-J AM MED ASSOC, V299, P425, DOI 10.1001/jama.299.4.425
   Schetter AJ, 2010, CARCINOGENESIS, V31, P37, DOI 10.1093/carcin/bgp272
   Shacter E, 2002, ONCOLOGY-NY, V16, P217
   Shanmugam N, 2008, J BIOL CHEM, V283, P36221, DOI 10.1074/jbc.M806322200
   Sonkoly E, 2007, PLOS ONE, V2, DOI 10.1371/journal.pone.0000610
   Sonkoly E, 2010, J ALLERGY CLIN IMMUN, V126, P581, DOI 10.1016/j.jaci.2010.05.045
   Suárez Y, 2010, J IMMUNOL, V184, P21, DOI 10.4049/jimmunol.0902369
   Sun XH, 2012, J CLIN INVEST, V122, P1973, DOI 10.1172/JCI61495
   Tang GL, 2003, GENE DEV, V17, P49, DOI 10.1101/gad.1048103
   Te JL, 2010, PLOS ONE, V5, DOI 10.1371/journal.pone.0010344
   Teng G, 2009, PHILOS T R SOC B, V364, P631, DOI 10.1098/rstb.2008.0209
   Tetzlaff MT, 2007, ENDOCR PATHOL, V18, P163, DOI 10.1007/s12022-007-0023-7
   Tili E, 2011, P NATL ACAD SCI USA, V108, P4908, DOI 10.1073/pnas.1101795108
   Trenkmann M, 2010, CLIN REV ALLERG IMMU, V39, P10, DOI 10.1007/s12016-009-8166-6
   Valastyan S, 2011, GENE DEV, V25, P646, DOI 10.1101/gad.2004211
   Valeri N, 2010, P NATL ACAD SCI USA, V107, P6982, DOI 10.1073/pnas.1002472107
   Van Pottelberge GR, 2011, AM J RESP CRIT CARE, V183, P898, DOI 10.1164/rccm.201002-0304OC
   Villeneuve LM, 2010, DIABETES, V59, P2904, DOI 10.2337/db10-0208
   Volinia S, 2006, P NATL ACAD SCI USA, V103, P2257, DOI 10.1073/pnas.0510565103
   Wang B, 2010, DIABETES, V59, P1794, DOI 10.2337/db09-1736
   Wang HL, 2012, TRANSL RES, V160, P198, DOI 10.1016/j.trsl.2012.04.002
   Wang HJ, 2012, CLIN CHEM LAB MED, V50, P1423, DOI 10.1515/cclm-2011-0826
   Wang ZY, 2011, BMC GENOMICS, V12, DOI 10.1186/1471-2164-12-128
   Wei B, 2010, CELL MOL IMMUNOL, V7, P175, DOI 10.1038/cmi.2010.19
   Williams AE, 2009, PLOS ONE, V4, DOI 10.1371/journal.pone.0005889
   Wu F, 2008, GASTROENTEROLOGY, V135, P1624, DOI 10.1053/j.gastro.2008.07.068
   Wu F, 2011, INFLAMM BOWEL DIS, V17, P241, DOI 10.1002/ibd.21450
   Wu F, 2010, INFLAMM BOWEL DIS, V16, P1729, DOI 10.1002/ibd.21267
   Xi S, 2010, PLOS ONE, V29, P5
   Xue XC, 2011, J IMMUNOL, V187, P5879, DOI 10.4049/jimmunol.1100535
   Yang B, 2012, HUM IMMUNOL, V73, P101, DOI 10.1016/j.humimm.2011.10.005
   Yantiss RK, 2009, AM J SURG PATHOL, V33, P572, DOI 10.1097/PAS.0b013e31818afd6b
   Yip L, 2011, ANN SURG ONCOL, V18, P2035, DOI 10.1245/s10434-011-1733-0
   Zahm AM, 2011, J PEDIATR GASTR NUTR, V53, P26, DOI 10.1097/MPG.0b013e31822200cc
   Zampetaki A, 2010, CIRC RES, V107, P810, DOI 10.1161/CIRCRESAHA.110.226357
   Zhao J, 2012, J IMMUNOL, V188, P1266, DOI 10.4049/jimmunol.1101976
   Zhou J, 2011, P NATL ACAD SCI USA, V108, P10355, DOI 10.1073/pnas.1107052108
   Zhou R, 2012, PLOS ONE, V7, DOI 10.1371/journal.pone.0030772
   Zhou T, 2011, TRANSL RES, V157, P180, DOI 10.1016/j.trsl.2011.01.010
   Zhu N, 2011, ATHEROSCLEROSIS, V215, P286, DOI 10.1016/j.atherosclerosis.2010.12.024
   Zwiers A, 2012, J IMMUNOL, V188, P1573, DOI 10.4049/jimmunol.1101494
NR 133
TC 33
Z9 36
U1 0
U2 61
PU SPRINGER BASEL AG
PI BASEL
PA PICASSOPLATZ 4, BASEL, 4052, SWITZERLAND
SN 1023-3830
EI 1420-908X
J9 INFLAMM RES
JI Inflamm. Res.
PD APR
PY 2013
VL 62
IS 4
BP 343
EP 355
DI 10.1007/s00011-013-0600-9
PG 13
WC Cell Biology; Immunology
WE Science Citation Index Expanded (SCI-EXPANDED)
SC Cell Biology; Immunology
GA 107NR
UT WOS:000316225200001
PM 23417288
DA 2024-01-22
ER

PT J
AU Papa, A
   Felice, C
   Marzo, M
   Andrisani, G
   Armuzzi, A
   Covino, M
   Mocci, G
   Pugliese, D
   De Vitis, I
   Gasbarrini, A
   Rapaccini, GL
   Guidi, L
AF Papa, Alfredo
   Felice, Carla
   Marzo, Manuela
   Andrisani, Gianluca
   Armuzzi, Alessandro
   Covino, Marcello
   Mocci, Giammarco
   Pugliese, Daniela
   De Vitis, Italo
   Gasbarrini, Antonio
   Rapaccini, Gian Lodovico
   Guidi, Luisa
TI Prevalence and natural history of hepatitis B and C infections in a
   large population of IBD patients treated with anti-tumor necrosis
   factor-α agents
SO JOURNAL OF CROHNS & COLITIS
LA English
DT Article
DE Anti-TNF-alpha; Infliximab; Adalimumab; Hepatitis B virus; Hepatitis C
   virus
ID INFLAMMATORY-BOWEL-DISEASE; VIRAL-HEPATITIS; CROHNS-DISEASE;
   VIRUS-INFECTION; INFLIXIMAB; EPIDEMIOLOGY; THERAPY; REACTIVATION;
   MANAGEMENT; NEED
AB Background: The prevalence rates of hepatitis B virus (HBV) and hepatitis C virus (HCV) in patients with inflammatory bowel disease (IBD) have been reported to be higher than rates of infection among the general population. Although several cases of HBV infection reactivation in IBD patients treated with anti-TNF-alpha agents have been described, no evidence exists that anti-TNF-alpha therapy exacerbates the course of HCV. The aims of this study were to assess the prevalence of HBV and HCV and the rate of HBV vaccination in a population of IBD patients; and to investigate the long-term effects of anti-TNF-alpha therapy in the subgroup with HBV or HCV infections.
   Methods: 301 patients were studied. Prior to the initiation of anti-TNF-alpha therapy, serum samples were tested for HBsAg and anti-HBc, anti-HBs and anti-HCV antibodies. During the followup, HBsAg and anti-HBc positive patients underwent periodic blood testing for viral markers, HBV-DNA and liver function; anti-HCV positive patients were assessed for liver function and HCV-RNA.
C1 [Papa, Alfredo; Felice, Carla; Marzo, Manuela; Andrisani, Gianluca; Armuzzi, Alessandro; Covino, Marcello; Mocci, Giammarco; Pugliese, Daniela; De Vitis, Italo; Gasbarrini, Antonio; Rapaccini, Gian Lodovico; Guidi, Luisa] Univ Cattolica Sacro Cuore, I-00168 Rome, Italy.
C3 Catholic University of the Sacred Heart; IRCCS Policlinico Gemelli
RP Papa, A (通讯作者)，Univ Cattolica Sacro Cuore, CI Columbus, Via G Moscati 31, I-00168 Rome, Italy.
EM apapa@rm.unicatt.it; carla.felice@virgilio.it; manuelamarzo@gmail.com;
   gianluca.andrisani@gmail.com; alearmuzzi@yahoo.com; macovino@gmail.com;
   giammarcomocci@interfree.it; danipug@libero.it; idevitis@rm.unicatt.it;
   agasbarrini@rm.unicatt.it; rapaccini@rm.unicatt.it; lguidi@rm.unicatt.it
RI Felice, Carla/M-1914-2018; Armuzzi, Alessandro/JJC-6224-2023; Guidi,
   Luisa/F-1688-2010; Covino, Marcello/AAR-3596-2020; Armuzzi,
   Alessandro/AIC-5188-2022; Andrisani, Gianluca/AAG-9146-2021; Mocci,
   Giammarco/AIC-4299-2022; Gasbarrini, Antonio/AAB-8487-2019; Papa,
   Alfredo/AAC-1108-2019; Pugliese, Daniela/G-4903-2018
OI Felice, Carla/0000-0001-6646-6231; Guidi, Luisa/0000-0003-3320-7094;
   Covino, Marcello/0000-0002-6709-2531; Armuzzi,
   Alessandro/0000-0003-1572-0118; Papa, Alfredo/0000-0002-4186-7298;
   Pugliese, Daniela/0000-0001-7930-5402; Gasbarrini,
   Antonio/0000-0002-6230-1779; Gasbarrini, Antonio/0000-0003-4863-6924
CR Biancone L, 2001, INFLAMM BOWEL DIS, V7, P287, DOI 10.1097/00054725-200111000-00002
   Chevaux JB, 2010, INFLAMM BOWEL DIS, V16, P916, DOI 10.1002/ibd.21147
   Colbert C, 2007, INFLAMM BOWEL DIS, V13, P1453, DOI 10.1002/ibd.20216
   Cozzolongo R, 2009, AM J GASTROENTEROL, V104, P2740, DOI 10.1038/ajg.2009.428
   Esteve M, 2004, GUT, V53, P1363, DOI 10.1136/gut.2004.040675
   Esteve M, 2007, INFLAMM BOWEL DIS, V13, P1450, DOI 10.1002/ibd.20202
   Fabris P, 2008, J CLIN GASTROENTEROL, V42, P527, DOI 10.1097/MCG.0b013e318030e3ab
   Gisbert JP, 2011, ALIMENT PHARM THER, V33, P619, DOI 10.1111/j.1365-2036.2010.04570.x
   Horn TL, 2009, DIGEST DIS SCI, V54, P1171, DOI 10.1007/s10620-008-0489-2
   Hou JK, 2010, INFLAMM BOWEL DIS, V16, P925, DOI 10.1002/ibd.21284
   Katsanos KH, 2010, J CROHNS COLITIS, V4, P450, DOI 10.1016/j.crohns.2010.03.001
   Katz LH, 2008, J VIRAL HEPATITIS, V15, P89, DOI 10.1111/j.1365-2893.2007.00902.x
   Longo F, 2000, GASTROEN CLIN BIOL, V24, P77
   Loras C, 2010, GUT, V59, P1340, DOI 10.1136/gut.2010.208413
   Loras C, 2009, AM J GASTROENTEROL, V104, P57, DOI 10.1038/ajg.2008.4
   Madonia S, 2007, INFLAMM BOWEL DIS, V13, P508, DOI 10.1002/ibd.20035
   Tolentino YFM, 2008, WORLD J GASTROENTERO, V14, P3201, DOI 10.3748/wjg.14.3201
   Millonig G, 2006, WORLD J GASTROENTERO, V12, P974, DOI 10.3748/wjg.v12.i6.974
   Morisco F, 2011, DIGEST LIVER DIS, V43, pS40, DOI 10.1016/S1590-8658(10)60691-3
   Papa A, 2009, AM J GASTROENTEROL, V104, P1575, DOI 10.1038/ajg.2009.162
   Rahier JF, 2009, J CROHNS COLITIS, V3, P47, DOI 10.1016/j.crohns.2009.02.010
   Romanò L, 2009, VACCINE, V27, P3439, DOI 10.1016/j.vaccine.2009.01.056
   Rutgeerts P, 2009, GASTROENTEROLOGY, V136, P1182, DOI 10.1053/j.gastro.2009.02.001
   Shale MJ, 2009, ALIMENT PHARM THER, V31, P20, DOI 10.1111/j.1365-2036.2009.04112.x
   Van Damme P, 2001, VACCINE, V19, P2375, DOI 10.1016/S0264-410X(00)00457-6
NR 25
TC 60
Z9 64
U1 0
U2 7
PU OXFORD UNIV PRESS
PI OXFORD
PA GREAT CLARENDON ST, OXFORD OX2 6DP, ENGLAND
SN 1873-9946
EI 1876-4479
J9 J CROHNS COLITIS
JI J. Crohns Colitis
PD MAR 1
PY 2013
VL 7
IS 2
BP 113
EP 119
DI 10.1016/j.crohns.2012.03.001
PG 7
WC Gastroenterology & Hepatology
WE Science Citation Index Expanded (SCI-EXPANDED)
SC Gastroenterology & Hepatology
GA 089HK
UT WOS:000314901400003
PM 22464811
OA Bronze
DA 2024-01-22
ER

PT J
AU Cheng, H
   Xia, B
   Guo, QS
   Zhang, L
   Wang, F
   Jiang, L
   Wang, ZL
   Zhang, YX
   Li, C
AF Cheng, Hong
   Xia, Bing
   Guo, Qiusha
   Zhang, Lin
   Wang, Fang
   Jiang, Li
   Wang, Zhongli
   Zhang, Yuxia
   Li, Chun
TI Sinomenine attenuates 2, 4, 6-trinitrobenzene sulfonic acid-induced
   colitis in mice
SO INTERNATIONAL IMMUNOPHARMACOLOGY
LA English
DT Article
DE sinomenine; trinitrobenzene sulfonic acid; colitis; mice; tumour
   necrosis factor-alpha; interferon-gamma
ID INFLAMMATORY-BOWEL-DISEASE; INTERFERON-GAMMA; NECROSIS-FACTOR;
   CROHNS-DISEASE; T-CELLS; INHIBITION; EXPRESSION; ANTIBODY; INFLIXIMAB;
   RESPONSES
AB Sinomenine is a pure alkaloid extracted from the Chinese medical plant Sinomenium acutum. It was demonstrated that sinomenine had anti-inflammatory and immunosuppressive effects in the previous studies. The aim of the present study was to evaluate therapeutic effects of sinomenine on 2, 4, 6-trinitrobenzene sulfonic acid (TNBS) induced colitis in mice. Two hours following colonic instillation of TNBS, sinomenine with several doses (30, 100, 200 mg/kg) was given by gastric gavage once daily for 7 days. Comparing with the saline-treated mice with TNBS-induced colitis, sinomenine (100 mg/kg and 200 mg/kg)treated mice with TNBS-induced colitis were shown improvements of weight loss, macroscopic score, histological score, and myeloperoxidase activity. Moreover, treatments with sinomenine (100 mg/kg and 200 mg/kg) decreased the up-regulated mRNA and protein levels of tumour necrosis factor-alpha(TNF-alpha) and interferon-gamma (IFN-gamma) caused by TNBS. Our findings suggest that sinomenine attenuates TNBS-induced colitis in mice and the therapeutic mechanism might be related to the reduction of upregulated colonic TNF-alpha and IFN-gamma production caused by TNBS. (c) 2007 Elsevier B.V. All rights reserved.
C1 Wuhan Univ, Sch Med, Zhongnan Hosp, Dept Internal Med & Geriatr,Res Ctr Digest Dis, Wuhan 430071, Hubei Province, Peoples R China.
   Wuhan Univ, Sch Med, Key Lab Allergy & ImmuneRelated Dis, Wuhan 430071, Peoples R China.
   Wuhan Univ, Sch Med, Renmin Hosp, Dept Pharm, Wuhan 430071, Peoples R China.
C3 Wuhan University; Wuhan University; Wuhan University
RP Xia, B (通讯作者)，Wuhan Univ, Sch Med, Zhongnan Hosp, Dept Internal Med & Geriatr,Res Ctr Digest Dis, 169 Donghu Rd, Wuhan 430071, Hubei Province, Peoples R China.
EM bingxia2004@yahoo.com.cn
RI wu, jun/ISB-8607-2023
CR Baidoo L, 2005, AM J GASTROENTEROL, V100, P80, DOI 10.1111/j.1572-0241.2005.41716.x
   BRADLEY PP, 1982, J INVEST DERMATOL, V78, P206, DOI 10.1111/1523-1747.ep12506462
   BREESE E, 1993, IMMUNOLOGY, V78, P127
   Brennan FM, 1996, CURR OPIN IMMUNOL, V8, P872, DOI 10.1016/S0952-7915(96)80018-5
   Candinas D, 1996, TRANSPLANTATION, V62, P1855, DOI 10.1097/00007890-199612270-00030
   D'Haens G, 1999, GASTROENTEROLOGY, V116, P1029, DOI 10.1016/S0016-5085(99)70005-3
   FAIS S, 1991, GUT, V32, P403, DOI 10.1136/gut.32.4.403
   Fiocchi C, 1998, GASTROENTEROLOGY, V115, P182, DOI 10.1016/S0016-5085(98)70381-6
   Fuss IJ, 1999, GASTROENTEROLOGY, V117, P1078, DOI 10.1016/S0016-5085(99)70392-6
   GAO J, 1999, CHIN J NEW DRUGS CLI, V18, P215
   Gurtner GJ, 2003, GASTROENTEROLOGY, V125, P1762, DOI 10.1053/j.gastro.2003.08.031
   Hanauer Stephen B, 2003, Rev Gastroenterol Disord, V3, P81
   HOJO H, 1985, J IMMUNOPHARMACOL, V7, P33, DOI 10.3109/08923978509026467
   KE XY, 1986, BEI JING YI XUE, V8, P186
   Lichtveld M Y, 2001, J Public Health Manag Pract, V7, P1
   Lim Wee-Chian, 2004, Rev Gastroenterol Disord, V4, P66
   LIU JH, 2005, YAO XUE XUE BAO, V40, P217
   LIU L, 1994, ARZNEIMITTEL-FORSCH, V44-2, P1223
   LIU L, 1994, INT J IMMUNOPHARMACO, V16, P685, DOI 10.1016/0192-0561(94)90142-2
   Liu LA, 1996, INT J IMMUNOPHARMACO, V18, P529, DOI 10.1016/S0192-0561(96)00025-2
   Mark W, 2003, TRANSPLANTATION, V75, P940, DOI 10.1097/01.TP.0000056610.22062.03
   MORRIS GP, 1989, GASTROENTEROLOGY, V96, P795, DOI 10.1016/0016-5085(89)90904-9
   MURRAY LJ, 1990, EUR J IMMUNOL, V20, P163, DOI 10.1002/eji.1830200124
   NEURATH MF, 1995, J EXP MED, V182, P1281, DOI 10.1084/jem.182.5.1281
   Neurath MF, 2002, NAT MED, V8, P567, DOI 10.1038/nm0602-567
   Parronchi P, 1997, AM J PATHOL, V150, P823
   POWRIE F, 1994, IMMUNITY, V1, P553, DOI 10.1016/1074-7613(94)90045-0
   Present DH, 1999, NEW ENGL J MED, V340, P1398, DOI 10.1056/NEJM199905063401804
   Rachmilewitz D, 2002, GASTROENTEROLOGY, V122, P1428, DOI 10.1053/gast.2002.32994
   Rizzello F, 2002, ALIMENT PHARM THER, V16, P40, DOI 10.1046/j.1365-2036.16.s4.6.x
   Rutgeerts P, 1999, GASTROENTEROLOGY, V117, P761, DOI 10.1016/S0016-5085(99)70332-X
   Sandborn WJ, 2001, GASTROENTEROLOGY, V120, P1330, DOI 10.1053/gast.2001.24042
   Shanahan F, 2002, LANCET, V359, P62, DOI 10.1016/S0140-6736(02)07284-7
   Tu S, 1999, J Tongji Med Univ, V19, P257
   VanDeventer SJH, 1997, GUT, V40, P443, DOI 10.1136/gut.40.4.443
   WALLACE JL, 1990, AM J PHYSIOL, V258, pG527, DOI 10.1152/ajpgi.1990.258.4.G527
   Wang Y, 2005, J ETHNOPHARMACOL, V98, P37, DOI 10.1016/j.jep.2004.12.022
   XU S F, 1964, Sheng Li Xue Bao, V27, P281
   YAMASAKI H, 1976, ACTA MED OKAYAMA, V30, P1
   Zhao D H, 1985, Yao Xue Xue Bao, V20, P856
NR 40
TC 24
Z9 25
U1 0
U2 13
PU ELSEVIER
PI AMSTERDAM
PA RADARWEG 29, 1043 NX AMSTERDAM, NETHERLANDS
SN 1567-5769
EI 1878-1705
J9 INT IMMUNOPHARMACOL
JI Int. Immunopharmacol.
PD MAY
PY 2007
VL 7
IS 5
BP 604
EP 611
DI 10.1016/j.intimp.2007.01.003
PG 8
WC Immunology; Pharmacology & Pharmacy
WE Science Citation Index Expanded (SCI-EXPANDED)
SC Immunology; Pharmacology & Pharmacy
GA 160VZ
UT WOS:000245971800006
PM 17386408
DA 2024-01-22
ER

PT J
AU Balestrieri, P
   Cicala, M
   Ribolsi, M
AF Balestrieri, Paola
   Cicala, Michele
   Ribolsi, Mentore
TI Psychological distress in inflammatory bowel disease
SO EXPERT REVIEW OF GASTROENTEROLOGY & HEPATOLOGY
LA English
DT Review
DE IBD; stress; depression; anxiety; sleep disorder; eating disorder; body
   dissatisfaction; psychological intervention
ID QUALITY-OF-LIFE; POSTTRAUMATIC-STRESS-DISORDER; BODY-IMAGE
   DISSATISFACTION; GUT-DIRECTED HYPNOTHERAPY; MINDFULNESS-BASED
   INTERVENTIONS; COGNITIVE-BEHAVIORAL THERAPY; HEALTH-CARE UTILIZATION;
   POUCH-ANAL ANASTOMOSIS; CROHNS-DISEASE; RISK-FACTORS
AB IntroductionMental health disorders are common in inflammatory bowel disease (IBD) and affect patients' quality of life, impacting on disease outcomes and health care-related costs.Areas coveredEven if psychological issues in IBD patients are highly burdened in terms of quality of life, psychiatric comorbidities still receive less attention into routine care than the physical symptoms of the disease. The present review provides an overview of recent literature, focusing on the association between perceived stress and IBD outcomes. For this purpose, the epidemiology of more common psychological comorbidities in IBD and their potential effect on the onset and disease course have been examined. Moreover, therapeutic interventions in the management of these patients have also been evaluated.Expert opinionScreening of patients at high risk of psychological issues is currently an unmet, clinical need in the management of IBD. Under-diagnosed and under-treated mental health disorders in IBD patients may impact outcomes, leading to increased disability and health-care utilization and associated costs. A patient-tailored, integrated model of care in the management of IBD is required to optimize disease outcomes and improve patients' quality of life.
C1 [Balestrieri, Paola; Cicala, Michele; Ribolsi, Mentore] Campus Bio Med Univ, Unit Gastroenterol & Digest Endoscopy, Rome, Italy.
   [Balestrieri, Paola] Univ Campus Biomed Roma, Dipartimento Malattie Apparat Digerente, Via Alvaro del Portillo 200, I-00128 Rome, Italy.
C3 University Campus Bio-Medico - Rome Italy; University Campus Bio-Medico
   - Rome Italy
RP Balestrieri, P (通讯作者)，Univ Campus Biomed Roma, Dipartimento Malattie Apparat Digerente, Via Alvaro del Portillo 200, I-00128 Rome, Italy.
EM p.balestrieri@policlinicocampus.it
CR Alatab S, 2020, LANCET GASTROENTEROL, V5, P17, DOI 10.1016/S2468-1253(19)30333-4
   Ali T, 2013, INFLAMM BOWEL DIS, V19, P2440, DOI 10.1097/MIB.0b013e3182a0ea54
   Allison M, 2013, INT J NURS STUD, V50, P1566, DOI 10.1016/j.ijnurstu.2013.04.003
   Ananthakrishnan AN, 2013, ALIMENT PHARM THER, V37, P445, DOI 10.1111/apt.12195
   Ananthakrishnan AN, 2013, CLIN GASTROENTEROL H, V11, P965, DOI 10.1016/j.cgh.2013.01.021
   Arjona A, 2008, NEUROCHEM RES, V33, P708, DOI 10.1007/s11064-007-9501-z
   Avinir A., 2022, THER ADV GASTROINTES, V15, p17562848211066439
   Barberio B, 2021, LANCET GASTROENTEROL, V6, P359, DOI 10.1016/S2468-1253(21)00014-5
   Beese SE, 2019, BMJ OPEN GASTROENTER, V6, DOI 10.1136/bmjgast-2018-000255
   Bernstein CN, 2018, INFLAMM BOWEL DIS, V24, P1867, DOI 10.1093/ibd/izy068
   Bernstein CN, 2016, DIGEST DIS, V34, P58, DOI 10.1159/000442929
   Bernstein CN, 2010, AM J GASTROENTEROL, V105, P1994, DOI 10.1038/ajg.2010.140
   Bertomoro P, 2015, DIGEST LIVER DIS, V47, pE138
   Bisgaard TH, 2022, NAT REV GASTRO HEPAT, V19, P717, DOI 10.1038/s41575-022-00634-6
   Bitton A, 2008, GUT, V57, P1386, DOI 10.1136/gut.2007.134817
   Black J, 2022, ALIMENT PHARM THER, V56, P1235, DOI 10.1111/apt.17202
   Blackwell J., 2021, GASTROENTEROLOGY, V8, pe000588
   Blevins CA, 2015, J TRAUMA STRESS, V28, P489, DOI 10.1002/jts.22059
   Brooks AJ, 2016, ALIMENT PHARM THER, V44, P3, DOI 10.1111/apt.13645
   Bryant RA, 2019, WORLD PSYCHIATRY, V18, P259, DOI 10.1002/wps.20656
   Brzozowski B, 2016, CURR NEUROPHARMACOL, V14, P892, DOI 10.2174/1570159X14666160404124127
   Buist-Bouwman MA, 2005, ACTA PSYCHIAT SCAND, V111, P436, DOI 10.1111/j.1600-0447.2005.00513.x
   Burgess HJ, 2010, SCAND J GASTROENTERO, V45, P759, DOI 10.3109/00365521003749818
   Murray HB, 2020, NEUROGASTROENT MOTIL, V32, DOI 10.1111/nmo.13931
   Cámara RJA, 2011, FRONTLINE GASTROENTE, V2, P2, DOI 10.1136/fg.2010.002733
   Carlsson E, 2003, SCAND J GASTROENTERO, V38, P978, DOI 10.1080/00365520310004687
   Chan W, 2017, DIGEST LIVER DIS, V49, P1314, DOI 10.1016/j.dld.2017.08.020
   Claytor JD, 2020, J PEDIATR-US, V223, P68, DOI 10.1016/j.jpeds.2020.04.045
   Costantini L, 2021, J AFFECT DISORDERS, V279, P473, DOI 10.1016/j.jad.2020.09.131
   Czuber-Dochan W, 2014, J CROHNS COLITIS, V8, P1398, DOI 10.1016/j.crohns.2014.04.013
   D'Silva A, 2022, CLIN GASTROENTEROL H, V20, P995, DOI 10.1016/j.cgh.2021.06.034
   da Silva GM, 2008, ANN SURG, V248, P266, DOI 10.1097/SLA.0b013e3181820cf4
   Daghaghzadeh H, 2015, J RES MED SCI, V20, P595, DOI 10.4103/1735-1995.165969
   David JG, 2022, INFLAMM BOWEL DIS, V28, P143, DOI 10.1093/ibd/izab154
   de Graaff AM, 2021, GLOB MENT HEALTH, V8, DOI 10.1017/gmh.2021.39
   Duan HY, 2021, FRONT PHYSIOL, V12, DOI 10.3389/fphys.2021.700129
   Dubinsky MC, 2021, EXPERT REV GASTROENT, V15, P985, DOI 10.1080/17474124.2021.1911644
   Ewais T, 2019, J PSYCHOSOM RES, V116, P44, DOI 10.1016/j.jpsychores.2018.11.010
   Farhadi A, 2005, AM J GASTROENTEROL, V100, P1796, DOI 10.1111/j.1572-0241.2005.50071.x
   Fink M, 2022, CLIN GASTROENTEROL H, V20, P1241, DOI 10.1016/j.cgh.2021.07.045
   FOLKMAN S, 1986, J PERS SOC PSYCHOL, V50, P571, DOI 10.1037/0022-3514.50.3.571
   Ford AC, 2019, AM J GASTROENTEROL, V114, P21, DOI 10.1038/s41395-018-0222-5
   Frolkis AD, 2019, GUT, V68, P1606, DOI 10.1136/gutjnl-2018-317182
   Fuller-Thomson E, 2006, INFLAMM BOWEL DIS, V12, P697, DOI 10.1097/00054725-200608000-00005
   Gaines LS, 2016, AM J GASTROENTEROL, V111, P864, DOI 10.1038/ajg.2016.98
   Gamwell KL, 2018, INFLAMM BOWEL DIS, V24, P960, DOI 10.1093/ibd/izy011
   Gerbarg PL, 2015, INFLAMM BOWEL DIS, V21, P2886, DOI 10.1097/MIB.0000000000000568
   Ghia JE, 2008, J CLIN INVEST, V118, P2209, DOI 10.1172/JCI32849
   Gingold-Belfer R, 2014, DIGEST DIS SCI, V59, P146, DOI 10.1007/s10620-013-2890-8
   González-Moret R, 2020, SCI REP-UK, V10, DOI 10.1038/s41598-020-63168-4
   Goodhand JR, 2012, INFLAMM BOWEL DIS, V18, P1232, DOI 10.1002/ibd.21846
   Goyal RK, 1996, NEW ENGL J MED, V334, P1106, DOI 10.1056/NEJM199604253341707
   Gracie DJ, 2018, AM J GASTROENTEROL, V113, P702, DOI 10.1038/s41395-018-0021-z
   Gracie DJ, 2018, GASTROENTEROLOGY, V154, P1635, DOI 10.1053/j.gastro.2018.01.027
   Gracie DJ, 2016, AM J GASTROENTEROL, V111, P541, DOI 10.1038/ajg.2016.59
   Gracie DJ, 2019, LANCET GASTROENTEROL, V4, P632, DOI 10.1016/S2468-1253(19)30089-5
   Graff LA, 2013, CLIN GASTROENTEROL H, V11, P1140, DOI 10.1016/j.cgh.2013.03.031
   Graff LA, 2011, INFLAMM BOWEL DIS, V17, P1882, DOI 10.1002/ibd.21580
   Greenley RN, 2010, J PEDIATR PSYCHOL, V35, P857, DOI 10.1093/jpepsy/jsp120
   Hanlon C, 2015, J AFFECT DISORDERS, V186, P32, DOI 10.1016/j.jad.2015.07.015
   Hashash JG., 2016, J CLIN GASTROENTEROL, V00, P000
   Hill LT, 2013, NUTRITION, V29, P948, DOI 10.1016/j.nut.2012.12.023
   Hindryckx P, 2018, CLIN REV ALLERG IMMU, V55, P368, DOI 10.1007/s12016-017-8641-4
   Hoekman DR, 2021, J CROHNS COLITIS, V15, P1106, DOI 10.1093/ecco-jcc/jjaa241
   Holland G, 2016, BODY IMAGE, V17, P100, DOI 10.1016/j.bodyim.2016.02.008
   Hood MM, 2017, GASTROENTEROL CLIN N, V46, P859, DOI 10.1016/j.gtc.2017.08.008
   Hu SR, 2021, FRONT PSYCHIATRY, V12, DOI 10.3389/fpsyt.2021.714057
   Hueting WE, 2004, INT J COLORECTAL DIS, V19, P215, DOI 10.1007/s00384-003-0543-7
   Huppertz-Hauss G, 2017, SCAND J GASTROENTERO, V52, P351, DOI 10.1080/00365521.2016.1256425
   Hyphantis TN, 2010, DIGEST DIS SCI, V55, P724, DOI 10.1007/s10620-009-0762-z
   IBD UK, 2020, CROHNS COL CAR UK HI
   Iglesias-Rey M, 2014, INFLAMM BOWEL DIS, V20, P92, DOI 10.1097/01.MIB.0000436955.78220.bc
   Iskandar HN, 2020, SCI REP-UK, V10, DOI 10.1038/s41598-020-58807-9
   Jayasooriya N, 2022, ALIMENT PHARM THER, V55, P1330, DOI 10.1111/apt.16820
   Jedel S, 2014, DIGESTION, V89, P142, DOI 10.1159/000356316
   Jedel S, 2015, INFLAMM BOWEL DIS, V21, P923, DOI 10.1097/MIB.0000000000000257
   Jelsness-Jorgensen LP, 2011, INFLAMM BOWEL DIS, V17, P1564, DOI 10.1002/ibd.21530
   Johnson JD, 2005, NEUROSCIENCE, V135, P1295, DOI 10.1016/j.neuroscience.2005.06.090
   Jones MP, 2006, NEUROGASTROENT MOTIL, V18, P91, DOI 10.1111/j.1365-2982.2005.00730.x
   Junghaenel DU, 2011, J PSYCHOSOM RES, V71, P117, DOI 10.1016/j.jpsychores.2011.04.007
   Keefer L, 2013, ALIMENT PHARM THER, V38, P761, DOI 10.1111/apt.12449
   Keefer L, 2006, J CLIN SLEEP MED, V2, P409
   Keller M, 2009, P NATL ACAD SCI USA, V106, P21407, DOI 10.1073/pnas.0906361106
   Kessler RC, 1997, ANNU REV PSYCHOL, V48, P191, DOI 10.1146/annurev.psych.48.1.191
   Kessler RC, 2013, ANNU REV PUBL HEALTH, V34, P119, DOI 10.1146/annurev-publhealth-031912-114409
   Knowles SR, 2013, J CROHNS COLITIS, V7, pE344, DOI 10.1016/j.crohns.2013.01.018
   Knowles SR, 2011, INFLAMM BOWEL DIS, V17, P2551, DOI 10.1002/ibd.21650
   Kochar B, 2018, AM J GASTROENTEROL, V113, P80, DOI 10.1038/ajg.2017.423
   Koloski NA, 2012, GUT, V61, P1284, DOI 10.1136/gutjnl-2011-300474
   Kroenke K, 2001, J GEN INTERN MED, V16, P606, DOI 10.1046/j.1525-1497.2001.016009606.x
   Kroenke K, 2007, ANN INTERN MED, V146, P317, DOI 10.7326/0003-4819-146-5-200703060-00004
   Kuznicki P, 2021, J CLIN MED, V10, DOI 10.3390/jcm10194623
   Langford DJ, 2018, J PAIN, V19, P506, DOI 10.1016/j.jpain.2017.12.262
   Langhorst J, 2013, INFLAMM BOWEL DIS, V19, P2380, DOI 10.1097/MIB.0b013e3182a192ba
   Lazarus R. S., 1984, STRESS APPRAISAL COP, DOI DOI 10.1002/PER.2410010304
   Lee HH, 2014, J NEUROGASTROENTEROL, V20, P152, DOI [10.5056/jnm.2014.20.2.152, 10.5056/jnm.20.2.152]
   Leone D, 2019, INFLAMM BOWEL DIS, V25, P1399, DOI 10.1093/ibd/izy400
   Lerebours E, 2007, AM J GASTROENTEROL, V102, P122, DOI 10.1111/j.1572-0241.2006.00931.x
   Levenstein S, 2000, AM J GASTROENTEROL, V95, P1213, DOI 10.1111/j.1572-0241.2000.02012.x
   Lewis K, 2019, INFLAMM BOWEL DIS, V25, P1674, DOI 10.1093/ibd/izz045
   Li J, 2004, AM J GASTROENTEROL, V99, P1129, DOI 10.1111/j.1572-0241.2004.04155.x
   Lindfors P, 2012, AM J GASTROENTEROL, V107, P276, DOI 10.1038/ajg.2011.340
   Long MD, 2014, J CROHNS COLITIS, V8, P113, DOI 10.1016/j.crohns.2013.07.002
   Löwe B, 2004, J AFFECT DISORDERS, V78, P131, DOI 10.1016/S0165-0327(02)00237-9
   Ludvigsson JF, 2021, J CROHNS COLITIS, V15, P1824, DOI 10.1093/ecco-jcc/jjab039
   Luo XP, 2017, PATIENT PREFER ADHER, V11, P23, DOI 10.2147/PPA.S118589
   Macer BJD, 2017, INFLAMM BOWEL DIS, V23, P534, DOI 10.1097/MIB.0000000000001059
   Madison A, 2019, CURR OPIN BEHAV SCI, V28, P105, DOI 10.1016/j.cobeha.2019.01.011
   Malhi GS, 2018, LANCET, V392, P2299, DOI 10.1016/S0140-6736(18)31948-2
   Mardini HE, 2004, DIGEST DIS SCI, V49, P492, DOI 10.1023/B:DDAS.0000020509.23162.cc
   Marrie RA, 2016, J PSYCHOSOM RES, V89, P107, DOI 10.1016/j.jpsychores.2016.08.014
   Maunder RG, 2005, INFLAMM BOWEL DIS, V11, P600, DOI 10.1097/01.MIB.0000161919.42878.a0
   Mawdsley JE, 2006, GASTROENTEROLOGY, V131, P410, DOI 10.1053/j.gastro.2006.05.017
   McDermott E, 2015, INFLAMM BOWEL DIS, V21, P353, DOI 10.1097/MIB.0000000000000287
   Mikocka-Walus A, 2019, COCHRANE DB SYST REV, DOI 10.1002/14651858.CD012680.pub2
   Mikocka-Walus A, 2016, CLIN GASTROENTEROL H, V14, P829, DOI 10.1016/j.cgh.2015.12.045
   Mikocka-Walus A, 2016, INFLAMM BOWEL DIS, V22, P752, DOI 10.1097/MIB.0000000000000620
   Mikocka-Walus AA, 2012, J PSYCHOSOM RES, V72, P165, DOI 10.1016/j.jpsychores.2011.06.006
   Miller P, 2021, EUR J PSYCHIAT, V35, P1, DOI 10.1016/j.ejpsy.2020.10.002
   Minderhoud IM, 2007, WORLD J GASTROENTERO, V13, P2089, DOI 10.3748/wjg.v13.i14.2089
   Mittal R, 2017, J CELL PHYSIOL, V232, P2359, DOI 10.1002/jcp.25518
   Moradkhani A, 2013, J CROHNS COLITIS, V7, P467, DOI 10.1016/j.crohns.2012.07.012
   Muller KR, 2010, INFLAMM BOWEL DIS, V16, P657, DOI 10.1002/ibd.21090
   Mulvaney-Day N, 2018, J GEN INTERN MED, V33, P335, DOI 10.1007/s11606-017-4181-0
   Neuendorf R, 2016, J PSYCHOSOM RES, V87, P70, DOI 10.1016/j.jpsychores.2016.06.001
   nice, 2011, NICE NAT I HLTH CLIN
   Nocerino A, 2020, ADV THER, V37, P97, DOI 10.1007/s12325-019-01151-w
   O'Connor M, 2011, BRIT J CANCER, V104, P419, DOI 10.1038/sj.bjc.6606073
   Ogilvie JW, 2008, BRIT J SURG, V95, P887, DOI 10.1002/bjs.6072
   Panara AJ, 2014, ALIMENT PHARM THER, V39, P802, DOI 10.1111/apt.12669
   Paniz GR, 2022, INFLAMM BOWEL DIS, V28, P936, DOI 10.1093/ibd/izab138
   Parian AM, 2016, GASTROENTEROLOGY, V150, pS1002, DOI 10.1016/S0016-5085(16)33394-7
   Park KT, 2020, INFLAMM BOWEL DIS, V26, P1, DOI 10.1093/ibd/izz104
   Patarca R, 2001, ANN NY ACAD SCI, V933, P185
   Peppas S, 2021, J CLIN MED, V10, DOI 10.3390/jcm10030377
   Persoons P, 2005, ALIMENT PHARM THER, V22, P101, DOI 10.1111/j.1365-2036.2005.02535.x
   Persoons P, 2001, GASTROENTEROLOGY, V120, pA114
   Peters SL, 2015, ALIMENT PHARM THER, V41, P1104, DOI 10.1111/apt.13202
   Peyrin-Biroulet L, 2015, AM J GASTROENTEROL, V110, P1324, DOI 10.1038/ajg.2015.233
   Pietrzak RH, 2011, J ANXIETY DISORD, V25, P456, DOI 10.1016/j.janxdis.2010.11.010
   Pires F, 2022, MEDICINE, V101, DOI 10.1097/MD.0000000000032279
   Pothemont K, 2022, J CLIN PSYCHOL MED S, V29, P596, DOI 10.1007/s10880-021-09805-0
   Prins A, 2016, J GEN INTERN MED, V31, P1206, DOI 10.1007/s11606-016-3703-5
   Purvis TE, 2019, J NEUROSURG-SPINE, V30, P524, DOI 10.3171/2018.9.SPINE18521
   Quick VM, 2013, ADV NUTR, V4, P277, DOI 10.3945/an.112.003608
   Ranjbaran Z, 2007, J GASTROEN HEPATOL, V22, P1748, DOI 10.1111/j.1440-1746.2006.04820.x
   Rivière P, 2017, J CROHNS COLITIS, V11, P1347, DOI 10.1093/ecco-jcc/jjx100
   Roberts CM, 2022, EUR J GASTROEN HEPAT, V34, P919, DOI 10.1097/MEG.0000000000002420
   Roberts CM, 2021, J PEDIATR GASTR NUTR, V72, P404, DOI 10.1097/MPG.0000000000002939
   Roberts CM, 2020, J PEDIATR PSYCHOL, V45, P81, DOI 10.1093/jpepsy/jsz084
   Romberg-Camps MJL, 2010, INFLAMM BOWEL DIS, V16, P2137, DOI 10.1002/ibd.21285
   Royal College of Psychiatrists, 2019, Position Statement on Antidepressants and Depression
   Saha S, 2015, INFLAMM BOWEL DIS, V21, P345, DOI 10.1097/MIB.0000000000000270
   Salwen-Deremer JK, 2022, DIGEST DIS SCI, V67, P3096, DOI 10.1007/s10620-021-07176-y
   Santos J, 1999, AM J PHYSIOL-GASTR L, V277, pG391, DOI 10.1152/ajpgi.1999.277.2.G391
   Sauk JS., 2022, CLIN GASTROENTEROL H, VS1542-3565, P00721
   Schoultz M, 2020, SYST REV-LONDON, V9, DOI 10.1186/s13643-020-01426-2
   SEWITCH M, 2001, AM J GASTROENTEROL, V96
   Sexton KA, 2017, INFLAMM BOWEL DIS, V23, P473, DOI 10.1097/MIB.0000000000001040
   Shafer LA, 2019, INFLAMM BOWEL DIS, V25, P352, DOI 10.1093/ibd/izy236
   Sharma Purnima, 2015, Int J Yoga Therap, V25, P101, DOI 10.17761/1531-2054-25.1.101
   Simrén M, 2002, AM J GASTROENTEROL, V97, P389
   Slors FJM, 2000, SCAND J GASTROENTERO, V35, P48
   Sochal M, 2020, J CLIN MED, V9, DOI 10.3390/jcm9092921
   Sofia MA, 2020, INFLAMM BOWEL DIS, V26, P1251, DOI 10.1093/ibd/izz258
   Soldatos CR, 2006, PSYCHIAT RES, V143, P245, DOI 10.1016/j.psychres.2005.05.018
   Stoleru G, 2022, BMC GASTROENTEROL, V22, DOI 10.1186/s12876-022-02526-0
   Strober LB, 2015, J CLIN EXP NEUROPSYC, V37, P722, DOI 10.1080/13803395.2015.1063591
   Sun Y, 2019, FRONT PEDIATR, V7, DOI 10.3389/fped.2019.00432
   Swanson SA, 2011, ARCH GEN PSYCHIAT, V68, P714, DOI 10.1001/archgenpsychiatry.2011.22
   Szigethy E, 2007, J AM ACAD CHILD PSY, V46, P1290, DOI 10.1097/chi.0b013e3180f6341f
   Taft TH, 2023, INFLAMM BOWEL DIS, V29, P675, DOI 10.1093/ibd/izac148
   Taft TH, 2022, INFLAMM BOWEL DIS, V28, P710, DOI 10.1093/ibd/izab152
   Taft TH, 2019, INFLAMM BOWEL DIS, V25, P1577, DOI 10.1093/ibd/izz032
   Taft TH, 2017, GASTROENTEROL CLIN N, V46, P847, DOI 10.1016/j.gtc.2017.08.007
   Taft TH, 2016, CLIN EXP GASTROENTER, V9, P49, DOI 10.2147/CEG.S83533
   Taft TH, 2009, INFLAMM BOWEL DIS, V15, P1224, DOI 10.1002/ibd.20864
   Targownik LE, 2015, AM J GASTROENTEROL, V110, P1001, DOI 10.1038/ajg.2015.147
   Tasson L, 2021, SCI REP-UK, V11, DOI 10.1038/s41598-021-94685-5
   Thavamani A, 2019, PEDIATR GASTROENTERO, V22, P527, DOI 10.5223/pghn.2019.22.6.527
   Thompson RD, 2012, J CLIN PSYCHOL MED S, V19, P329, DOI 10.1007/s10880-012-9301-8
   Thompson RD, 2011, CHILD ADOL PSYCH CL, V20, P329, DOI 10.1016/j.chc.2011.01.013
   Tiainen J, 1999, SCAND J GASTROENTERO, V34, P185
   Tolin DF, 2006, PSYCHOL BULL, V132, P959, DOI 10.1037/0033-2909.132.6.959
   Treasure J, 2020, LANCET, V395, P899, DOI 10.1016/S0140-6736(20)30059-3
   Trindade IA, 2017, QUAL LIFE RES, V26, P429, DOI 10.1007/s11136-016-1378-3
   Turner D, 2021, GASTROENTEROLOGY, V160, P1570, DOI 10.1053/j.gastro.2020.12.031
   van Langenberg DR, 2015, ALIMENT PHARM THER, V41, P991, DOI 10.1111/apt.13160
   van Langenberg DR, 2010, ALIMENT PHARM THER, V32, P131, DOI 10.1111/j.1365-2036.2010.04347.x
   Varbobitis I, 2021, INFLAMM BOWEL DIS, V27, P826, DOI 10.1093/ibd/izaa201
   Varghese AK, 2006, GASTROENTEROLOGY, V130, P1743, DOI 10.1053/j.gastro.2006.02.007
   Vogelaar L, 2017, CLIN EXP GASTROENTER, V10, DOI 10.2147/CEG.S123942
   Walker JR, 2008, AM J GASTROENTEROL, V103, P1989, DOI 10.1111/j.1572-0241.2008.01980.x
   Wang YP, 2013, CLINICS, V68, P1274, DOI 10.6061/clinics/2013(09)15
   Weathers FW, 2018, PSYCHOL ASSESSMENT, V30, P383, DOI 10.1037/pas0000486
   Wittchen Hans-Ulrich, 2003, Dialogues Clin Neurosci, V5, P115
   Yelencich E, 2022, CLIN GASTROENTEROL H, V20, P1282, DOI 10.1016/j.cgh.2021.08.009
   Yuan S, 2023, ALIMENT PHARM THER, V57, P475, DOI 10.1111/apt.17285
   Zand A, 2015, INFLAMM BOWEL DIS, V21, P1623, DOI 10.1097/MIB.0000000000000399
   Zeng MY, 2017, MUCOSAL IMMUNOL, V10, P18, DOI 10.1038/mi.2016.75
   Zhao M, 2021, J CROHNS COLITIS, V15, P1573, DOI 10.1093/ecco-jcc/jjab029
   Zickgraf HF, 2018, APPETITE, V123, P32, DOI 10.1016/j.appet.2017.11.111
NR 202
TC 2
Z9 2
U1 4
U2 5
PU TAYLOR & FRANCIS LTD
PI ABINGDON
PA 2-4 PARK SQUARE, MILTON PARK, ABINGDON OR14 4RN, OXON, ENGLAND
SN 1747-4124
EI 1747-4132
J9 EXPERT REV GASTROENT
JI Expert Rev. Gastroenterol. Hepatol.
PD JUN 3
PY 2023
VL 17
IS 6
BP 539
EP 553
DI 10.1080/17474124.2023.2209723
EA JUN 2023
PG 15
WC Gastroenterology & Hepatology
WE Science Citation Index Expanded (SCI-EXPANDED)
SC Gastroenterology & Hepatology
GA K7WR5
UT WOS:000998421600001
PM 37254523
DA 2024-01-22
ER

PT J
AU Sun, J
   Zhang, YG
AF Sun, Jun
   Zhang, Yong-Guo
TI Vitamin D Receptor Influences Intestinal Barriers in Health and Disease
SO CELLS
LA English
DT Review
DE vitamin D; VDR; tight junctions; cancer; COPD; inflammation; infection;
   microbiome
ID INFLAMMATORY-BOWEL-DISEASE; GENE-EXPRESSION PROFILES; GENOME-WIDE
   ASSOCIATION; KAPPA-B ACTIVITY; TIGHT JUNCTION; EPITHELIAL BARRIER;
   1,25-DIHYDROXYVITAMIN D-3; CROHNS-DISEASE; D DEFICIENCY; CLAUDIN-2
   EXPRESSION
AB Vitamin D receptor (VDR) executes most of the biological functions of vitamin D. Beyond this, VDR is a transcriptional factor regulating the expression levels of many target genes, such as genes for tight junction proteins claudin-2, -5, -12, and -15. In this review, we discuss the progress of research on VDR that influences intestinal barriers in health and disease. We searched PubMed and Google Scholar using key words vitamin D, VDR, tight junctions, cancer, inflammation, and infection. We summarize the literature and progress reports on VDR regulation of tight junction distribution, cellular functions, and mechanisms (directly or indirectly). We review the impacts of VDR on barriers in various diseases, e.g., colon cancer, infection, inflammatory bowel disease, and chronic inflammatory lung diseases. We also discuss the limits of current studies and future directions. Deeper understanding of the mechanisms by which the VDR signaling regulates intestinal barrier functions allow us to develop efficient and effective therapeutic strategies based on levels of tight junction proteins and vitamin D/VDR statuses for human diseases.
C1 [Sun, Jun; Zhang, Yong-Guo] Univ Illinois, Dept Med, Chicago, IL 60612 USA.
   [Sun, Jun] Univ Illinois, Dept Microbiol Immunol, Chicago, IL 60612 USA.
   [Sun, Jun] Jesse Brown VA Med Ctr Chicago 537, 820 S Damen Ave, Chicago, IL 60612 USA.
C3 University of Illinois System; University of Illinois Chicago;
   University of Illinois Chicago Hospital; University of Illinois System;
   University of Illinois Chicago; University of Illinois Chicago Hospital
RP Sun, J (通讯作者)，Univ Illinois, Dept Med, Chicago, IL 60612 USA.; Sun, J (通讯作者)，Univ Illinois, Dept Microbiol Immunol, Chicago, IL 60612 USA.; Sun, J (通讯作者)，Jesse Brown VA Med Ctr Chicago 537, 820 S Damen Ave, Chicago, IL 60612 USA.
EM junsun7@uic.edu; yongguo@uic.edu
RI Sun, Jun/S-7440-2019
OI Sun, Jun/0000-0001-7465-3133
FU DOD CDMRP [1 I01BX004824-01]; NIDDK/National Institutes of Health
   [BC191198];  [R01 DK105118];  [R01DK114126]
FX We would like to acknowledge the VA Merit Award 1 I01BX004824-01, DOD
   CDMRP BC191198, the NIDDK/National Institutes of Health grants R01
   DK105118 and R01DK114126 to Jun Sun. The study sponsors performed no
   role in the study design, data collection, analysis, and interpretation
   of data. The contents do not represent the views of the United States
   Department of Veterans Affairs or the United States Government.
CR Abreu MT, 2004, GUT, V53, P1129, DOI 10.1136/gut.2003.036657
   Abu-Farsakh S, 2017, BMC GASTROENTEROL, V17, DOI 10.1186/s12876-017-0590-0
   Adorini L, 2008, NAT CLIN PRACT RHEUM, V4, P404, DOI 10.1038/ncprheum0855
   Akbar MR, 2021, FRONT NUTR, V8, DOI 10.3389/fnut.2021.660420
   Akhtar S., 2014, MFG E8 INFLAMMATION, P55
   Al-Sadi R, 2009, FRONT BIOSCI-LANDMRK, V14, P2765, DOI 10.2741/3413
   Altay G, 2019, SCI REP-UK, V9, DOI 10.1038/s41598-019-46497-x
   Angelow S, 2008, AM J PHYSIOL-RENAL, V295, pF867, DOI 10.1152/ajprenal.90264.2008
   Assa A, 2015, INFLAMM BOWEL DIS, V21, P297, DOI 10.1097/MIB.0000000000000282
   Assa A, 2014, J INFECT DIS, V210, P1296, DOI 10.1093/infdis/jiu235
   Azad AK, 2012, INFECT IMMUN, V80, P3343, DOI 10.1128/IAI.00443-12
   Bakke Danika, 2018, Nucl Receptor Res, V5, DOI 10.11131/2018/101377
   Bakke D, 2018, INFLAMM BOWEL DIS, V24, P1149, DOI 10.1093/ibd/izy092
   Battistini C, 2021, INT J MOL SCI, V22, DOI 10.3390/ijms22010362
   Bertelsen LS, 2004, AM J PHYSIOL-CELL PH, V287, pC939, DOI 10.1152/ajpcell.00413.2003
   Bikle D, 2013, PRIMER METABOLIC BON, P235
   Bikle D., 2000, ENDOTEXT
   Blaney GP, 2009, ANN NY ACAD SCI, V1173, P384, DOI 10.1111/j.1749-6632.2009.04875.x
   Blikslager AT, 2007, PHYSIOL REV, V87, P545, DOI 10.1152/physrev.00012.2006
   Bouillon R, 2008, ENDOCR REV, V29, P726, DOI 10.1210/er.2008-0004
   Boyle EC, 2006, CELL MICROBIOL, V8, P1946, DOI 10.1111/j.1462-5822.2006.00762.x
   Buchert M, 2010, P NATL ACAD SCI USA, V107, P2628, DOI 10.1073/pnas.0903747107
   Campbell FC, 2010, BIOCHEM PHARMACOL, V79, P1, DOI 10.1016/j.bcp.2009.09.005
   Cannell J, 2008, EXPERT OPIN PHARMACO, V9, P107, DOI 10.1517/14656566.9.1.107
   Cantorna MT, 2006, PROG BIOPHYS MOL BIO, V92, P60, DOI 10.1016/j.pbiomolbio.2006.02.020
   Cantorna MT, 2004, AM J CLIN NUTR, V80, p1717S, DOI 10.1093/ajcn/80.6.1717S
   Carlberg C, 2009, ANTICANCER RES, V29, P3485
   Chatterjee I, 2021, J CROHNS COLITIS, V15, P1720, DOI 10.1093/ecco-jcc/jjab044
   Chatterjee I, 2020, SCI REP-UK, V10, DOI 10.1038/s41598-020-64226-7
   Chen HL, 2018, TISSUE BARRIERS, V6, DOI 10.1080/21688370.2018.1540904
   Chen SW, 2015, TOXICOL LETT, V237, P79, DOI 10.1016/j.toxlet.2015.06.006
   Cherradi S, 2019, CANCER MANAG RES, V11, P1337, DOI 10.2147/CMAR.S188192
   Chiba H, 2008, BBA-BIOMEMBRANES, V1778, P588, DOI 10.1016/j.bbamem.2007.08.017
   Christakos S, 2010, J STEROID BIOCHEM, V121, P183, DOI 10.1016/j.jsbmb.2010.03.005
   Chung HC, 2010, CURR OPIN IMMUNOL, V22, P455, DOI 10.1016/j.coi.2010.06.008
   Corridoni D, 2014, IMMUNOL LETT, V161, P231, DOI 10.1016/j.imlet.2014.04.004
   Corridoni D, 2014, FRONT IMMUNOL, V5, DOI 10.3389/fimmu.2014.00317
   Darsigny M, 2009, PLOS ONE, V4, DOI 10.1371/journal.pone.0007609
   Demay MB, 2006, ANN NY ACAD SCI, V1068, P204, DOI 10.1196/annals.1346.026
   Dhawan P, 2011, ONCOGENE, V30, P3234, DOI 10.1038/onc.2011.43
   DiFranco KM, 2017, J STEROID BIOCHEM, V173, P323, DOI 10.1016/j.jsbmb.2017.01.013
   Dresner-Pollak R, 2004, GENET TEST, V8, P417, DOI 10.1089/gte.2004.8.417
   Elizondo RA, 2014, INVEST OPHTH VIS SCI, V55, P5245, DOI 10.1167/iovs.13-13553
   Eloranta JJ, 2011, PHARMACOGENET GENOM, V21, P559, DOI 10.1097/FPC.0b013e328348f70c
   Farhadi A, 2003, J GASTROEN HEPATOL, V18, P479, DOI 10.1046/j.1440-1746.2003.03032.x
   Froicu M, 2006, IMMUNOLOGY, V117, P310, DOI 10.1111/j.1365-2567.2005.02290.x
   Fujita H, 2008, MOL BIOL CELL, V19, P1912, DOI 10.1091/mbc.E07-09-0973
   Furuse M, 1998, J CELL BIOL, V141, P1539, DOI 10.1083/jcb.141.7.1539
   Gilbert CR, 2009, CAN RESPIR J, V16, P75, DOI 10.1155/2009/829130
   Gocek E, 2009, CRIT REV CL LAB SCI, V46, P190, DOI 10.1080/10408360902982128
   Gombart AF, 2005, FASEB J, V19, P1067, DOI 10.1096/fj.04-3284com
   Gorman Shelley, 2017, Physiol Rep, V5, DOI 10.14814/phy2.13371
   Grau MV, 2003, J NATL CANCER I, V95, P1765, DOI 10.1093/jnci/djg110
   Guttman JA, 2009, BBA-BIOMEMBRANES, V1788, P832, DOI 10.1016/j.bbamem.2008.10.028
   Hallstrom K, 2011, FRONT MICROBIOL, V2, DOI 10.3389/fmicb.2011.00088
   Haussler MR, 2013, CALCIFIED TISSUE INT, V92, P77, DOI 10.1007/s00223-012-9619-0
   He L, 2018, ENDOCRINOLOGY, V159, P967, DOI 10.1210/en.2017-00748
   Heaney RP, 2008, CLIN J AM SOC NEPHRO, V3, P1535, DOI 10.2215/CJN.01160308
   Herr C, 2011, RESP RES, V12, DOI 10.1186/1465-9921-12-31
   Hirano T, 2000, GENOME RES, V10, P659, DOI 10.1101/gr.10.5.659
   Holmes JL, 2006, GENE EXPR PATTERNS, V6, P581, DOI 10.1016/j.modgep.2005.12.001
   Ishii M, 2017, INFLAMMATION, V40, P2012, DOI 10.1007/s10753-017-0641-2
   Ivanov Andrei I, 2004, Novartis Found Symp, V263, P115
   Ivanov AI, 2013, ADV EXP MED BIOL, V763, P132
   Janssens W, 2010, THORAX, V65, P215, DOI 10.1136/thx.2009.120659
   Jeffery PK, 1998, THORAX, V53, P129, DOI 10.1136/thx.53.2.129
   Jiang SQ, 2021, CURR MED CHEM, V28, P3865, DOI 10.2174/0929867327666201118155625
   Jin DP, 2017, J STEROID BIOCHEM, V165, P430, DOI 10.1016/j.jsbmb.2016.09.002
   Kamen DL, 2010, J MOL MED, V88, P441, DOI 10.1007/s00109-010-0590-9
   Kato S, 2000, J BIOCHEM, V127, P717, DOI 10.1093/oxfordjournals.jbchem.a022662
   KATZ KD, 1989, GASTROENTEROLOGY, V97, P927, DOI 10.1016/0016-5085(89)91499-6
   Kladnitsky O, 2015, EXP PHYSIOL, V100, P79, DOI 10.1113/expphysiol.2014.083394
   Köhler H, 2007, AM J PHYSIOL-GASTR L, V293, pG178, DOI 10.1152/ajpgi.00535.2006
   Kong J, 2008, AM J PHYSIOL-GASTR L, V294, pG208, DOI 10.1152/ajpgi.00398.2007
   Kong J, 2008, KIDNEY INT, V74, P1577, DOI 10.1038/ki.2008.452
   Kunisaki KM, 2011, EUR RESPIR J, V37, P238, DOI 10.1183/09031936.00146509
   Kutuzova GD, 2004, ARCH BIOCHEM BIOPHYS, V432, P152, DOI 10.1016/j.abb.2004.09.004
   Lagishetty V, 2010, ENDOCRINOLOGY, V151, P2423, DOI 10.1210/en.2010-0089
   Laukoetter MG, 2007, J EXP MED, V204, P3067, DOI 10.1084/jem.20071416
   Laverny G, 2010, IMMUNOL LETT, V131, P49, DOI 10.1016/j.imlet.2010.03.006
   Lechuga S, 2017, BBA-MOL CELL RES, V1864, P1183, DOI 10.1016/j.bbamcr.2017.03.007
   Lee PC, 2021, MOL NUTR FOOD RES, V65, DOI 10.1002/mnfr.202000937
   Lee YH, 2012, DNA CELL BIOL, V31, P1549, DOI 10.1089/dna.2012.1605
   Lehouck A, 2012, ANN INTERN MED, V156, P105, DOI 10.7326/0003-4819-156-2-201201170-00004
   Li WJ, 2015, INT J MOL MED, V36, P263, DOI 10.3892/ijmm.2015.2214
   Li XY, 2020, ANN PALLIAT MED, V9, P286, DOI 10.21037/apm.2020.02.26
   Liao AP, 2008, PLOS ONE, V3, DOI 10.1371/journal.pone.0002369
   Lim WC, 2005, NAT CLIN PRACT GASTR, V2, P308, DOI 10.1038/ncpgasthep0215
   Ling J, 2008, J BIOL CHEM, V283, P30585, DOI 10.1074/jbc.M803548200
   Liu FH, 2017, ONCOTARGET, V8, P58781, DOI 10.18632/oncotarget.17692
   Liu PT, 2008, CURR OPIN IMMUNOL, V20, P371, DOI 10.1016/j.coi.2008.05.014
   Liu PT, 2007, TRENDS MOL MED, V13, P117, DOI 10.1016/j.molmed.2007.01.006
   Liu WC, 2013, J CLIN INVEST, V123, P3983, DOI 10.1172/JCI65842
   Lu R, 2020, INFLAMM BOWEL DIS, V26, P1199, DOI 10.1093/ibd/izaa049
   Lu R, 2021, GASTROENTEROLOGY, V160, P1269, DOI 10.1053/j.gastro.2020.11.015
   Lu R, 2019, FASEB J, V33, P11845, DOI 10.1096/fj.201900727R
   Lu R, 2012, CURR COLORECT CANC R, V8, P57, DOI 10.1007/s11888-011-0114-1
   Mandle HB, 2019, MOL CARCINOGEN, V58, P1279, DOI 10.1002/mc.23010
   Marchelletta RR, 2021, J CLIN INVEST, V131, DOI 10.1172/JCI138230
   Martineau AR, 2015, LANCET RESP MED, V3, P120, DOI 10.1016/S2213-2600(14)70255-3
   Martz SLE, 2015, SCI REP-UK, V5, DOI 10.1038/srep16094
   McNamee EN, 2015, J LEUKOCYTE BIOL, V97, P1011, DOI 10.1189/jlb.3HI0614-303R
   Migliori M, 2005, INT J IMMUNOPATH PH, V18, P779, DOI 10.1177/039463200501800422
   Mineta K, 2011, FEBS LETT, V585, P606, DOI 10.1016/j.febslet.2011.01.028
   Mohanty S, 2020, CELL TISSUE RES, V380, P669, DOI 10.1007/s00441-019-03162-z
   Nakajima A, 2018, J EXP MED, V215, P2019, DOI 10.1084/jem.20180427
   Nakamura T, 2019, INT IMMUNOL, V31, P13, DOI 10.1093/intimm/dxy065
   Ogura M, 2009, J PHARMACOL EXP THER, V328, P564, DOI 10.1124/jpet.108.145987
   Oh C, 2019, J PERIODONTAL IMPLAN, V49, P270, DOI 10.5051/jpis.2019.49.5.270
   Ordóñez-Morán P, 2010, J STEROID BIOCHEM, V121, P355, DOI 10.1016/j.jsbmb.2010.02.031
   Overgaard CE, 2012, ANN NY ACAD SCI, V1257, P167, DOI 10.1111/j.1749-6632.2012.06545.x
   Pálmer HG, 2001, J CELL BIOL, V154, P369, DOI 10.1083/jcb.200102028
   Pereira F, 2011, HUM MOL GENET, V20, P4655, DOI 10.1093/hmg/ddr399
   Rahner C, 2001, GASTROENTEROLOGY, V120, P411, DOI 10.1053/gast.2001.21736
   Rajapaksa TE, 2010, J CONTROL RELEASE, V142, P196, DOI 10.1016/j.jconrel.2009.10.033
   Rosenthal R, 2010, J CELL SCI, V123, P1913, DOI 10.1242/jcs.060665
   Sakaguchi T, 2002, J BIOL CHEM, V277, P21361, DOI 10.1074/jbc.M110261200
   Samuel S, 2008, NUTR REV, V66, pS116, DOI 10.1111/j.1753-4887.2008.00094.x
   Sari E, 2020, J STEROID BIOCHEM, V202, DOI 10.1016/j.jsbmb.2020.105723
   Sartor RB, 2006, NAT CLIN PRACT GASTR, V3, P390, DOI 10.1038/ncpgasthep0528
   Schoultz I, 2020, CELLS-BASEL, V9, DOI 10.3390/cells9081909
   Schulzke JD, 2009, ANN NY ACAD SCI, V1165, P1, DOI 10.1111/j.1749-6632.2009.04925.x
   Sentongo TA, 2002, AM J CLIN NUTR, V76, P1077, DOI 10.1093/ajcn/76.5.1077
   Shang M, 2017, CURR MED CHEM, V24, P876, DOI 10.2174/0929867323666161202150008
   Sherman MH, 2014, CELL, V159, P80, DOI 10.1016/j.cell.2014.08.007
   Shi YY, 2016, MOL MED REP, V13, P1186, DOI 10.3892/mmr.2015.4685
   Simmons JD, 2000, GUT, V47, P211, DOI 10.1136/gut.47.2.211
   Song MY, 2020, GASTROENTEROLOGY, V158, P322, DOI 10.1053/j.gastro.2019.06.048
   Stio M, 2006, INT IMMUNOPHARMACOL, V6, P1083, DOI 10.1016/j.intimp.2006.01.018
   Sun J, 2022, CHINESE MED J-PEKING, V135, P400, DOI 10.1097/CM9.0000000000001979
   Sun J, 2006, AM J PHYSIOL-ENDOC M, V291, pE315, DOI 10.1152/ajpendo.00590.2005
   Sun J, 2010, CURR OPIN GASTROEN, V26, P591, DOI 10.1097/MOG.0b013e32833d4b9f
   Sun J, 2016, GENES DIS, V3, P130, DOI 10.1016/j.gendis.2016.03.004
   Sundar IK, 2011, FRONT PHARMACOL, V2, DOI 10.3389/fphar.2011.00050
   Sundar IK, 2011, BIOCHEM BIOPH RES CO, V406, P127, DOI 10.1016/j.bbrc.2011.02.011
   Suzuki T, 2011, J BIOL CHEM, V286, P31263, DOI 10.1074/jbc.M111.238147
   Tajik N, 2020, NAT COMMUN, V11, DOI 10.1038/s41467-020-15831-7
   Turpin W, 2020, GASTROENTEROLOGY, V159, DOI 10.1053/j.gastro.2020.08.005
   Van Itallie CM, 2009, ANN NY ACAD SCI, V1165, P82, DOI 10.1111/j.1749-6632.2009.04052.x
   Visconti B, 2015, J EUR ACAD DERMATOL, V29, P2038, DOI 10.1111/jdv.12736
   Wada K, 2009, ONCOL REP, V22, P1021, DOI 10.3892/or_00000530
   Wang HB, 2021, CTS-CLIN TRANSL SCI, V14, P1659, DOI 10.1111/cts.13066
   Wang J, 2016, NAT GENET, V48, P1396, DOI 10.1038/ng.3695
   Wang RX, 2020, P NATL ACAD SCI USA, V117, P11648, DOI 10.1073/pnas.1917597117
   Wang TT, 2004, J IMMUNOL, V173, P2909, DOI 10.4049/jimmunol.173.5.2909
   Wang YJ, 2010, ARCH BIOCHEM BIOPHYS, V494, P166, DOI 10.1016/j.abb.2009.11.029
   Wang Zheng, 2019, Zhongguo Yi Xue Ke Xue Yuan Xue Bao, V41, P506, DOI 10.3881/j.issn.1000-503X.11243
   Waterhouse JC, 2009, ANN NY ACAD SCI, V1173, P757, DOI 10.1111/j.1749-6632.2009.04637.x
   Weber CR, 2008, LAB INVEST, V88, P1110, DOI 10.1038/labinvest.2008.78
   Won S, 2015, PLOS ONE, V10, DOI 10.1371/journal.pone.0122821
   Wu SP, 2015, AM J PHYSIOL-GASTR L, V309, pG341, DOI 10.1152/ajpgi.00105.2015
   Wu SP, 2015, GUT, V64, P1082, DOI 10.1136/gutjnl-2014-307436
   Wu SP, 2010, AM J PATHOL, V177, P686, DOI 10.2353/ajpath.2010.090998
   Wu SP, 2010, INT J BIOCHEM CELL B, V42, P329, DOI 10.1016/j.biocel.2009.11.012
   Xing TS, 2020, CELL MOL GASTROENTER, V9, P641, DOI 10.1016/j.jcmgh.2019.12.005
   Yamshchikov AV, 2009, ENDOCR PRACT, V15, P438, DOI 10.4158/EP09101.ORR
   Yin ZH, 2011, INVEST OPHTH VIS SCI, V52, P7359, DOI 10.1167/iovs.11-7605
   Yoon SS, 2011, GASTROENT RES PRACT, V2011, DOI 10.1155/2011/971938
   You K, 2012, RESP RES, V13, DOI 10.1186/1465-9921-13-36
   Yu SH, 2008, P NATL ACAD SCI USA, V105, P20834, DOI 10.1073/pnas.0808700106
   Zeissig S, 2007, GUT, V56, P61, DOI 10.1136/gut.2006.094375
   Zhang JL, 2021, GUT MICROBES, V13, DOI 10.1080/19490976.2021.1957408
   Zhang JL, 2021, GENES DIS, V8, P385, DOI 10.1016/j.gendis.2020.08.013
   Zhang RH, 2015, CELL IMMUNOL, V295, P137, DOI 10.1016/j.cellimm.2015.03.004
   Zhang Y., 2021, BIORXIV, DOI [10.1101/2021.04.29.441977, DOI 10.1101/2021.04.29.441977]
   Zhang YG, 2020, CELL MOL GASTROENTER, V10, P729, DOI 10.1016/j.jcmgh.2020.05.010
   Zhang YG, 2019, INFLAMM BOWEL DIS, V25, P97, DOI 10.1093/ibd/izy292
   Zhang YG, 2014, PHYSIOL REP, V2, DOI 10.14814/phy2.12147
   Zhang YG, 2015, SCI REP-UK, V5, DOI 10.1038/srep10642
   Zhang YG, 2013, TISSUE BARRIERS, V1, DOI 10.4161/tisb.23118
   Zhang YG, 2013, PLOS ONE, V8, DOI 10.1371/journal.pone.0058606
   Zhao HW, 2012, BMC GASTROENTEROL, V12, DOI 10.1186/1471-230X-12-57
   Zheng SX, 2020, BIOCHEM PHARMACOL, V177, DOI 10.1016/j.bcp.2020.113955
   Zhu LG, 2019, FRONT IMMUNOL, V10, DOI 10.3389/fimmu.2019.01441
   Zhu M, 2016, INT J CHRONIC OBSTR, V11, DOI 10.2147/COPD.S101382
NR 175
TC 13
Z9 13
U1 5
U2 15
PU MDPI
PI BASEL
PA ST ALBAN-ANLAGE 66, CH-4052 BASEL, SWITZERLAND
EI 2073-4409
J9 CELLS-BASEL
JI Cells
PD APR
PY 2022
VL 11
IS 7
AR 1129
DI 10.3390/cells11071129
PG 23
WC Cell Biology
WE Science Citation Index Expanded (SCI-EXPANDED)
SC Cell Biology
GA 0L2TV
UT WOS:000781333200001
PM 35406694
OA Green Published, gold
DA 2024-01-22
ER

PT J
AU D'Mello, C
   Riazi, K
   Le, T
   Stevens, KM
   Wang, A
   McKay, DM
   Pittman, QJ
   Swain, MG
AF D'Mello, Charlotte
   Riazi, Kiarash
   Le, Tai
   Stevens, Katarzyna M.
   Wang, Arthur
   McKay, Derek M.
   Pittman, Quentin J.
   Swain, Mark G.
TI P-Selectin-Mediated Monocyte-Cerebral Endothelium Adhesive Interactions
   Link Peripheral Organ Inflammation To Sickness Behaviors
SO JOURNAL OF NEUROSCIENCE
LA English
DT Article
ID NECROSIS-FACTOR-ALPHA; PATIENT-REPORTED OUTCOMES; QUALITY-OF-LIFE;
   MICROGLIAL ACTIVATION; SYSTEMIC INFLAMMATION; CROHNS-DISEASE;
   PROINFLAMMATORY CYTOKINES; RHEUMATOID-ARTHRITIS; MAINTENANCE THERAPY;
   MULTIPLE-SCLEROSIS
AB Sickness behaviors, such as fatigue, mood alterations, and cognitive dysfunction, which result from changes in central neurotransmission, are prevalent in systemic inflammatory diseases and greatly impact patient quality of life. Although, microglia (resident cerebral immune cells) and cytokines (e.g., TNF alpha) are associated with changes in central neurotransmission, the link between peripheral organ inflammation, circulating cytokine signaling, and microglial activation remains poorly understood. Here we demonstrate, using cerebral intravital microscopy, that in response to liver inflammation, there is increased monocyte specific rolling and adhesion along cerebral endothelial cells (CECs). Peripheral TNF alpha-TNFR1 signaling and the adhesion molecule P-selectin are central mediators of these monocyte-CEC adhesive interactions which were found to be closely associated with microglial activation, decreased central neural excitability and sickness behavior development. Similar monocyte-CEC adhesive interactions were also observed in another mouse model of peripheral organ inflammation (i.e., 2,4-dinitrobenzene sulfonic acid-induced colitis). Our observations provide a clear link between peripheral organ inflammation and cerebral changes that impact behavior, which can potentially allow for novel therapeutic interventions in patients with systemic inflammatory diseases.
C1 [D'Mello, Charlotte; Riazi, Kiarash; Le, Tai; Stevens, Katarzyna M.; Pittman, Quentin J.; Swain, Mark G.] Univ Calgary, Fac Med, Immunol Res Grp, Calgary, AB T2N 4N1, Canada.
   [Wang, Arthur; McKay, Derek M.] Univ Calgary, Fac Med, Gastrointestinal Res Grp, Calvin Phoebe & Joan Snyder Inst Chron Dis, Calgary, AB T2N 4N1, Canada.
   [Riazi, Kiarash; Pittman, Quentin J.] Univ Calgary, Fac Med, Hotchkiss Brain Inst, Calgary, AB T2N 4N1, Canada.
C3 University of Calgary; University of Calgary; University of Calgary
RP Swain, MG (通讯作者)，Univ Calgary, 3280 Hosp Dr NW, Calgary, AB T2N 4N1, Canada.
EM swain@ucalgary.ca
RI McKay, Derek/HCH-3240-2022; Wang, Arthur/AAE-3368-2019; D'Mello,
   Charlotte/D-4524-2017
OI Pittman, Quentin/0000-0003-0984-7665; D'Mello,
   Charlotte/0000-0002-6700-372X
FU Canadian Institutes of Health Research (CIHR); Alberta Innovates Health
   Solutions; Crohn's and Colitis Foundation of Canada; Live Cell Imaging
   Facility; Canadian Foundation Innovation; Alberta Science and Research
   Authority; CIHR Frederick Banting doctoral award; Alberta Heritage
   Foundation for Medical Research (AHFMR); Savoy Foundation
FX This work was supported by operating grants from Canadian Institutes of
   Health Research (CIHR) to M.G.S. and Q.J.P., Alberta Innovates Health
   Solutions to Q.J.P. and Crohn's and Colitis Foundation of Canada to
   D.M.M., as well as by the Live Cell Imaging Facility funded by an
   equipment and infrastructure grant from Canadian Foundation Innovation
   and Alberta Science and Research Authority. C.D. was a PhD candidate
   supported by a CIHR Frederick Banting doctoral award. K.R. was supported
   by postdoctoral fellowships from Alberta Heritage Foundation for Medical
   Research (AHFMR) and Savoy Foundation. We thank the following
   individuals: Drs Keith Sharkey and Jaideep Bains for comments on the
   paper; Dr. Donna-Marie McCafferty, Dr. Pina Colarusso, and Jen Amon,
   University of Calgary Live Cell Imaging Facility, for microscope
   training and technical advice related to imaging; Mio Tsutsui for
   performing the Iba-1 immunohistochemistry; Carol Gwozd, for technical
   advice with immunohistochemistry; and Laurie Kennedy and Yiping Liu,
   University of Calgary Flow Cytometry Core Facility, for assistance with
   flow cytometry.
CR Ahmed Z, 2007, J HISTOCHEM CYTOCHEM, V55, P687, DOI 10.1369/jhc.6A7156.2007
   Audoy-Rémus J, 2008, J NEUROSCI, V28, P10187, DOI 10.1523/JNEUROSCI.3510-08.2008
   Biscaro B, 2012, NEURODEGENER DIS, V9, P187, DOI 10.1159/000330363
   Burak KW, 2002, GASTROENTEROLOGY, V122, P681, DOI 10.1053/gast.2002.31878
   Cabal-Hierro L, 2012, CELL SIGNAL, V24, P1297, DOI 10.1016/j.cellsig.2012.02.006
   Cairo F, 2009, EUR J ORAL IMPLANTOL, V2, P125
   Capuron L, 2011, PHARMACOL THERAPEUT, V130, P226, DOI 10.1016/j.pharmthera.2011.01.014
   Carvalho-Tavares J, 2000, CIRC RES, V87, P1141, DOI 10.1161/01.RES.87.12.1141
   D'Mello C, 2011, AM J PHYSIOL-GASTR L, V301, pG749, DOI 10.1152/ajpgi.00184.2011
   D'Mello C, 2009, J NEUROSCI, V29, P2089, DOI 10.1523/JNEUROSCI.3567-08.2009
   Dougados M, 2012, CLIN EXP RHEUMATOL, V30, P266
   Fabene PF, 2008, NAT MED, V14, P1377, DOI 10.1038/nm.1878
   Faust N, 2000, BLOOD, V96, P719
   Feagan BG, 2007, AM J GASTROENTEROL, V102, P2737, DOI 10.1111/j.1572-0241.2007.01508.x
   Galic MA, 2008, J NEUROSCI, V28, P6904, DOI 10.1523/JNEUROSCI.1901-08.2008
   Getts DR, 2008, J EXP MED, V205, P2319, DOI 10.1084/jem.20080421
   Gosselin D, 2008, MOL PSYCHIATR, V13, P480, DOI 10.1038/sj.mp.4002122
   Graff LA, 2011, INFLAMM BOWEL DIS, V17, P1882, DOI 10.1002/ibd.21580
   Henry CJ, 2008, J NEUROINFLAMM, V5, DOI 10.1186/1742-2094-5-15
   Hickey MJ, 1997, FASEB J, V11, P955, DOI 10.1096/fasebj.11.12.9337148
   Hristov M, 2011, THROMB HAEMOSTASIS, V106, P757, DOI 10.1160/TH11-07-0500
   Hu Y, 2012, P NATL ACAD SCI USA, V109, P14224, DOI 10.1073/pnas.1207461109
   Hunter MM, 2010, GASTROENTEROLOGY, V138, P1395, DOI 10.1053/j.gastro.2009.12.041
   Kerfoot SM, 2006, HEPATOLOGY, V43, P154, DOI 10.1002/hep.21003
   Kim JV, 2009, NATURE, V457, P191, DOI 10.1038/nature07591
   Kuno R, 2005, J NEUROIMMUNOL, V162, P89, DOI 10.1016/j.jneuroim.2005.01.015
   Lee WY, 2010, NAT IMMUNOL, V11, P295, DOI 10.1038/ni.1855
   Liu LX, 2005, J EXP MED, V201, P409, DOI 10.1084/jem.20040830
   Loftus EV, 2008, AM J GASTROENTEROL, V103, P3132, DOI 10.1111/j.1572-0241.2008.02175.x
   Lorton D, 2008, CURR PHARM DESIGN, V14, P1242, DOI 10.2174/138161208799316375
   Mandhane SN, 2007, SEIZURE-EUR J EPILEP, V16, P636, DOI 10.1016/j.seizure.2007.05.005
   Månsson P, 2000, N-S ARCH PHARMACOL, V362, P190, DOI 10.1007/s002100000268
   Neuman M, 2002, J GASTROEN HEPATOL, V17, P196, DOI 10.1046/j.1440-1746.2002.02672.x
   Nguyen H, 2008, NEUROGASTROENT MOTIL, V20, P228, DOI 10.1111/j.1365-2982.2007.01016.x
   Nguyen K, 2012, J HEPATOL, V56, P626, DOI 10.1016/j.jhep.2011.09.014
   Putzki N, 2009, J NEUROL SCI, V285, P109, DOI 10.1016/j.jns.2009.06.004
   Revicki DA, 2007, J DERMATOL TREAT, V18, P341, DOI 10.1080/09546630701646172
   Riazi K, 2008, P NATL ACAD SCI USA, V105, P17151, DOI 10.1073/pnas.0806682105
   Rudick RA, 2007, ANN NEUROL, V62, P335, DOI 10.1002/ana.21163
   SEDGWICK JD, 1991, P NATL ACAD SCI USA, V88, P7438, DOI 10.1073/pnas.88.16.7438
   Shafer RA, 1997, GLIA, V21, P370, DOI 10.1002/(SICI)1098-1136(199712)21:4<370::AID-GLIA4>3.0.CO;2-7
   Shi C, 2011, NAT REV IMMUNOL, V11, P762, DOI 10.1038/nri3070
   Stirling DP, 2009, J NEUROSCI, V29, P753, DOI 10.1523/JNEUROSCI.4918-08.2009
   Strand V, 2010, CLIN EXP RHEUMATOL, V28, pS32
   Targan SR, 2007, GASTROENTEROLOGY, V132, P1672, DOI 10.1053/j.gastro.2007.03.024
   TONTSCH U, 1989, MICROVASC RES, V37, P148, DOI 10.1016/0026-2862(89)90034-4
   Wong ML, 1996, NAT MED, V2, P581, DOI 10.1038/nm0596-581
   Wu DC, 2002, J NEUROSCI, V22, P1763, DOI 10.1523/JNEUROSCI.22-05-01763.2002
   Yenari MA, 2006, STROKE, V37, P1087, DOI 10.1161/01.STR.0000206281.77178.ac
NR 49
TC 60
Z9 63
U1 0
U2 12
PU SOC NEUROSCIENCE
PI WASHINGTON
PA 11 DUPONT CIRCLE, NW, STE 500, WASHINGTON, DC 20036 USA
SN 0270-6474
J9 J NEUROSCI
JI J. Neurosci.
PD SEP 11
PY 2013
VL 33
IS 37
BP 14878
EP 14888
DI 10.1523/JNEUROSCI.1329-13.2013
PG 11
WC Neurosciences
WE Science Citation Index Expanded (SCI-EXPANDED)
SC Neurosciences & Neurology
GA 216WG
UT WOS:000324316200025
PM 24027287
OA hybrid, Green Published
DA 2024-01-22
ER

PT J
AU Cho, EJ
   Shin, JS
   Chung, KS
   Lee, YS
   Cho, YW
   Baek, NI
   Chung, HG
   Lee, KT
AF Cho, Eu-Jin
   Shin, Ji-Sun
   Chung, Kyung-Sook
   Lee, Yong Sup
   Cho, Young-Wuk
   Baek, Nam-In
   Chung, Hae-Gon
   Lee, Kyung-Tae
TI Arvelexin Inhibits Colonic Inflammation by Suppression of NF-κB
   Activation in Dextran Sulfate Sodium-Induced Mice and TNF-α-Induced
   Colonic Epithelial Cells
SO JOURNAL OF AGRICULTURAL AND FOOD CHEMISTRY
LA English
DT Article
DE adhesion molecule; Arvelexin; Brassica rapa; chemokine; NP-kappa B;
   ulcerative colitis
ID NITRIC-OXIDE SYNTHASE; BOWEL-DISEASE; ULCERATIVE-COLITIS; BRASSICA-RAPA;
   ADHESION MOLECULES; INTESTINAL INFLAMMATION; ETHANOL EXTRACT; MURINE
   COLITIS; CROHNS-DISEASE; DRUG-THERAPY
AB Recently, we reported the anti-inflammatory effects of arvelexin isolated from Brassica rapa in macrophages. In the present study, the effects of arvelexin were investigated in a dextran sulfate sodium (DSS)-induced colitis mouse model and in a cellular model. In the DSS-induced colitis model, arvelexin significantly reduced the severity of colitis, as assessed by disease activity, colonic damage, neutrophil infiltration, and levels of colonic iNOS. Moreover, arvelexin inhibited the expressions of IL-8, IP-10, ICAM-1, and VCAM-1 in HT-29 colonic epithelial cells. Arvelexin also inhibited the TNF-alpha-induced adhesion of U937 monocytic cells to HT-29 cells. Furthermore, arvelexin reduced p65 NF-kappa B subunit translocation to the nucleus and I kappa B alpha degradation in the colonic tissues and in TNF-a-induced HT-29 cells. These results demonstrate that the ameliorative effects of arvelexin on colonic injury are mainly related to its ability to inhibit the inflammatory responses via NF-kappa B inactivation, and support its possible therapeutic role in colitis.
C1 [Cho, Eu-Jin; Shin, Ji-Sun; Chung, Kyung-Sook; Lee, Kyung-Tae] Kyung Hee Univ, Dept Pharmaceut Biochem, Coll Pharm, Seoul 130701, South Korea.
   [Chung, Kyung-Sook; Lee, Yong Sup; Lee, Kyung-Tae] Kyung Hee Univ, Dept Life & Nanopharmaceut Sci, Coll Pharm, Seoul 130701, South Korea.
   [Shin, Ji-Sun; Cho, Young-Wuk] Kyung Hee Univ, React Oxygen Species Med Res Ctr, Seoul 130701, South Korea.
   [Shin, Ji-Sun; Cho, Young-Wuk] Kyung Hee Univ, Sch Med, Dept Physiol, Seoul 130701, South Korea.
   [Baek, Nam-In] Kyung Hee Univ, Grad Sch Biotechnol, Suwon, South Korea.
   [Chung, Hae-Gon] GangHwa Agr R&D Ctr, Inchon, South Korea.
   [Baek, Nam-In] Kyung Hee Univ, Plant Metab Res Ctr, Suwon, South Korea.
C3 Kyung Hee University; Kyung Hee University; Kyung Hee University; Kyung
   Hee University; Kyung Hee University; Kyung Hee University
RP Lee, KT (通讯作者)，Kyung Hee Univ, Dept Pharmaceut Biochem, Coll Pharm, Seoul 130701, South Korea.
EM ktlee@khu.ac.kr
RI Baek, Nam-In/AAK-7447-2020; Lee, Yong Sup/AAH-9295-2020
OI Lee, Yong Sup/0000-0001-6523-6979
FU GangHwa County; Basic Science Research Program through the National
   Research Foundation of Korea (NRF) funded by the Ministry of Education,
   Science and Technology [2011-0023407]
FX This research was supported by a grant from the GangHwa County for the
   Investigation of Biological Active Components and Evaluation of
   Pharmacological Efficacy in GangHwa Indigeous Crops and by Basic Science
   Research Program through the National Research Foundation of Korea (NRF)
   funded by the Ministry of Education, Science and Technology (No.
   2011-0023407).
CR An S, 2010, J MED FOOD, V13, P406, DOI 10.1089/jmf.2009.1295
   Atreya I, 2008, J INTERN MED, V263, P591, DOI 10.1111/j.1365-2796.2008.01953.x
   AUPHAN N, 1995, SCIENCE, V270, P286, DOI 10.1126/science.270.5234.286
   Baumgart DC, 2007, LANCET, V369, P1627, DOI 10.1016/S0140-6736(07)60750-8
   Beck PL, 2007, GASTROENTEROLOGY, V132, P1778, DOI 10.1053/j.gastro.2007.01.032
   Beck PL, 2004, AM J PHYSIOL-GASTR L, V286, pG137, DOI 10.1152/ajpgi.00309.2003
   BOUGHTONSMITH NK, 1994, J ROY SOC MED, V87, P312
   COOPER HS, 1993, LAB INVEST, V69, P238
   Cross RK, 2003, INFLAMM BOWEL DIS, V9, P179, DOI 10.1097/00054725-200305000-00006
   Danese S, 2005, J CLIN PATHOL, V58, P1025, DOI 10.1136/jcp.2005.030916
   De Bosscher K, 2000, P NATL ACAD SCI USA, V97, P3919, DOI 10.1073/pnas.97.8.3919
   Elson CO, 2005, IMMUNOL REV, V206, P260, DOI 10.1111/j.0105-2896.2005.00291.x
   Gerard C, 2001, NAT IMMUNOL, V2, P108, DOI 10.1038/84209
   Ghosh S, 2002, CELL, V109, pS81, DOI 10.1016/S0092-8674(02)00703-1
   Goke M, 1997, J GASTROENTEROL, V32, P480, DOI 10.1007/BF02934086
   Guslandi M, 1998, EUR J CLIN INVEST, V28, P904
   Hanauer SB, 1996, NEW ENGL J MED, V334, P841, DOI 10.1056/NEJM199603283341307
   Helwig U, 2004, INT J COLORECTAL DIS, V19, P165, DOI 10.1007/s00384-003-0500-5
   Hopkins AM, 2004, ADV DRUG DELIVER REV, V56, P763, DOI 10.1016/j.addr.2003.10.043
   Islam MS, 2008, BRIT J PHARMACOL, V154, P812, DOI 10.1038/bjp.2008.137
   Jobin C, 2000, AM J PHYSIOL-CELL PH, V278, pC451, DOI 10.1152/ajpcell.2000.278.3.C451
   Jobin C, 2000, INFLAMM BOWEL DIS, V6, P206, DOI 10.1097/00054725-200008000-00007
   JONES SC, 1995, GUT, V36, P724, DOI 10.1136/gut.36.5.724
   Jung UJ, 2008, CLIN NUTR, V27, P158, DOI 10.1016/j.clnu.2007.09.009
   Karin M, 2000, ANNU REV IMMUNOL, V18, P621, DOI 10.1146/annurev.immunol.18.1.621
   Keates S, 1997, AM J PHYSIOL-GASTR L, V273, pG75, DOI 10.1152/ajpgi.1997.273.1.G75
   Kim JM, 2010, LAB INVEST, V90, P1004, DOI 10.1038/labinvest.2010.54
   Kim YH, 2006, BIOL PHARM BULL, V29, P2436, DOI 10.1248/bpb.29.2436
   Krieglstein CF, 2001, J EXP MED, V194, P1207, DOI 10.1084/jem.194.9.1207
   Kruidenier L, 2002, ALIMENT PHARM THER, V16, P1997, DOI 10.1046/j.1365-2036.2002.01378.x
   Lee SJ, 2007, FOOD CHEM TOXICOL, V45, P990, DOI 10.1016/j.fct.2006.12.006
   Li QT, 2002, NAT REV IMMUNOL, V2, P725, DOI 10.1038/nri910
   Lichtenstein GR, 2000, CURR OPIN GASTROEN, V16, P83, DOI 10.1097/00001574-200001000-00015
   Malle E, 2007, BRIT J PHARMACOL, V152, P838, DOI 10.1038/sj.bjp.0707358
   Ni J, 1996, GUT, V39, P234, DOI 10.1136/gut.39.2.234
   OKAYASU I, 1990, GASTROENTEROLOGY, V98, P694, DOI 10.1016/0016-5085(90)90290-H
   Onizawa M, 2009, AM J PHYSIOL-GASTR L, V296, pG850, DOI 10.1152/ajpgi.00071.2008
   Owczarek D, 2009, POL ARCH MED WEWN, V119, P84, DOI 10.20452/pamw.614
   Pedras MSC, 2008, PHYTOCHEMISTRY, V69, P894, DOI 10.1016/j.phytochem.2007.10.019
   Pedras MSC, 2003, PHYTOCHEMISTRY, V64, P949, DOI 10.1016/S0031-9422(03)00441-2
   Peyrin-Biroulet L, 2008, LANCET, V372, P67, DOI 10.1016/S0140-6736(08)60995-2
   Potack J, 2008, GUT LIVER, V2, P61, DOI 10.5009/gnl.2008.2.2.61
   Romani A, 2006, J AGR FOOD CHEM, V54, P1342, DOI 10.1021/jf052629x
   Sadruddin Sarfaraz, 2009, J Cardiometab Syndr, V4, P102, DOI 10.1111/j.1559-4572.2008.00039.x
   Sans M, 1999, GASTROENTEROLOGY, V116, P874, DOI 10.1016/S0016-5085(99)70070-3
   Sasaki M, 2003, J PHARMACOL EXP THER, V305, P78, DOI 10.1124/jpet.102.044099
   Schonhof I, 2004, NAHRUNG, V48, P25, DOI 10.1002/food.200300329
   Schottelius AJG, 1999, INT J COLORECTAL DIS, V14, P18, DOI 10.1007/s003840050178
   Shin JS, 2011, J MED FOOD, V14, P1527, DOI 10.1089/jmf.2011.1611
   Shin JS, 2011, BRIT J PHARMACOL, V164, P145, DOI 10.1111/j.1476-5381.2011.01351.x
   Takeda K, 2003, ANNU REV IMMUNOL, V21, P335, DOI 10.1146/annurev.immunol.21.120601.141126
   TAKIZAWA H, 1995, DIGESTION, V56, P259, DOI 10.1159/000201253
   TAKIZAWA H, 1995, ADV EXP MED BIOL, V371, P1383
   Tanaka F, 2008, LIFE SCI, V83, P771, DOI 10.1016/j.lfs.2008.09.016
   Uguccioni M, 1999, AM J PATHOL, V155, P331, DOI 10.1016/S0002-9440(10)65128-0
   Uwe S, 2008, BIOCHEM PHARMACOL, V75, P1567, DOI 10.1016/j.bcp.2007.10.027
   Vainer B, 2000, AM J SURG PATHOL, V24, P1115, DOI 10.1097/00000478-200008000-00009
   Wirtz S, 2007, ADV DRUG DELIVER REV, V59, P1073, DOI 10.1016/j.addr.2007.07.003
   Xu CT, 2004, WORLD J GASTROENTERO, V10, P2311
   Yamamoto Y, 2001, J CLIN INVEST, V107, P135, DOI 10.1172/JCI11914
   Yusuf-Makagiansar H, 2002, MED RES REV, V22, P146, DOI 10.1002/med.10001
   Zhong W, 2008, FRONT BIOSCI-LANDMRK, V13, P1654, DOI 10.2741/2789
NR 62
TC 14
Z9 14
U1 0
U2 16
PU AMER CHEMICAL SOC
PI WASHINGTON
PA 1155 16TH ST, NW, WASHINGTON, DC 20036 USA
SN 0021-8561
EI 1520-5118
J9 J AGR FOOD CHEM
JI J. Agric. Food Chem.
PD AUG 1
PY 2012
VL 60
IS 30
BP 7398
EP 7407
DI 10.1021/jf3009553
PG 10
WC Agriculture, Multidisciplinary; Chemistry, Applied; Food Science &
   Technology
WE Science Citation Index Expanded (SCI-EXPANDED)
SC Agriculture; Chemistry; Food Science & Technology
GA 981BX
UT WOS:000306941600010
PM 22794033
DA 2024-01-22
ER

PT J
AU Pearson, JA
   Peng, J
   Huang, J
   Yu, XQ
   Tai, NW
   Hu, YJ
   Sha, S
   Flavell, RA
   Zhao, HY
   Wong, FS
   Wen, L
AF Pearson, James A. A.
   Peng, Jian
   Huang, Juan
   Yu, Xiaoqing
   Tai, Ningwen
   Hu, Youjia
   Sha, Sha
   Flavell, Richard A. A.
   Zhao, Hongyu
   Wong, F. Susan
   Wen, Li
TI NLRP6 deficiency expands a novel CD103<SUP>+</SUP> B cell population
   that confers immune tolerance in NOD mice
SO FRONTIERS IN IMMUNOLOGY
LA English
DT Article
DE inflammasome; type 1 diabetes (T1D); non-obese diabetic (NOD) mice;
   microbiome; NLRP6
ID HYDROCARBON RECEPTOR; T-CELLS; MICROBIOTA; INTEGRINS; IDENTIFICATION;
   INFLAMMATION; PERMEABILITY; INSULITIS; SHAPE
AB IntroductionGut microbiota have been linked to modulating susceptibility to Type 1 diabetes; however, there are many ways in which the microbiota interact with host cells, including through microbial ligand binding to intracellular inflammasomes (large multi-subunit proteins) to initiate immune responses. NLRP6, a microbe-recognizing inflammasome protein, is highly expressed by intestinal epithelial cells and can alter susceptibility to cancer, obesity and Crohn's disease; however, the role of NLRP6 in modulating susceptibility to autoimmune diabetes, was previously unknown. MethodsWe generated NLRP6-deficient Non-obese diabetic (NOD) mice to study the effect of NLRP6-deficiency on the immune cells and susceptibility to Type 1 diabetes development. ResultsNLRP6-deficient mice exhibited an expansion of CD103(+) B cells and were protected from type 1 diabetes. Moreover, NLRP6-deficient CD103(+) B cells express regulatory markers, secreted higher concentrations of IL-10 and TGFb1 cytokines and suppressed diabetogenic T cell proliferation, compared to NLRP6-sufficient CD103(+) B cells. Microarray analysis of NLRP6-sufficient and -deficient CD103(+) B cells identified 79 significantly different genes including genes regulated by lipopolysaccharide (LPS), tretinoin, IL-10 and TGFb, which was confirmed in vitro following LPS stimulation. Furthermore, microbiota from NLRP6-deficient mice induced CD103(+) B cells in colonized NLRP6-sufficient germ-free mice; however, the long-term maintenance of the CD103(+) B cells required the absence of NLRP6 in the hosts, or continued exposure to microbiota from NLRP6-deficient mice. DiscussionTogether, our data indicate that NLRP6 deficiency promotes expansion and maintenance of a novel TGF -dependent CD103(+) Breg population. Thus, targeting NLRP6 therapeutically may prove clinically useful.
C1 [Pearson, James A. A.; Peng, Jian; Huang, Juan; Tai, Ningwen; Hu, Youjia; Sha, Sha; Wen, Li] Yale Univ, Sch Med, Sect Endocrinol, Internal Med, New Haven, CT 06520 USA.
   [Pearson, James A. A.] Cardiff Univ, Sch Med, Div Infect & Immun, Diabet Res Grp, Cardiff, Wales.
   [Yu, Xiaoqing; Zhao, Hongyu; Wong, F. Susan] Yale Univ, Sch Publ Hlth, Dept Bioinformat & Data Sci, New Haven, CT USA.
   [Flavell, Richard A. A.] Yale Univ, Sch Med, Dept Immunobiol, New Haven, CT USA.
   [Flavell, Richard A. A.] Howard Hughes Med Inst, Chevy Chase, MD USA.
C3 Yale University; Cardiff University; Yale University; Yale University;
   Howard Hughes Medical Institute
RP Pearson, JA; Wen, L (通讯作者)，Yale Univ, Sch Med, Sect Endocrinol, Internal Med, New Haven, CT 06520 USA.; Pearson, JA (通讯作者)，Cardiff Univ, Sch Med, Div Infect & Immun, Diabet Res Grp, Cardiff, Wales.
EM pearsonj1@cardiff.ac.uk; li.wen@yale.edu
OI Pearson, James Alexander/0000-0002-2867-2269
FU Juvenile Diabetes Research Foundation Postdoctoral Fellowship
   [3-PDF-2016-197-A-N]; Medical Research Council Career Development Award
   [MR/T010525/1]; Molecular & Genetic Mouse Core of National Institute of
   Health P30 [DK 045735]; Diabetes Research Connection; National Institute
   of Health [RO1HD097808, DK126809, DK130318]
FX This work was funded by a Juvenile Diabetes Research Foundation
   Postdoctoral Fellowship (3-PDF-2016-197-A-N) and more recently a Medical
   Research Council Career Development Award (MR/T010525/1) to JAP, and by
   the Molecular & Genetic Mouse Core of National Institute of Health P30
   (DK 045735), Diabetes Research Connection and National Institute of
   Health RO1HD097808, DK126809 and DK130318 to LW.
CR Anand PK, 2012, NATURE, V488, P389, DOI 10.1038/nature11250
   Bakdash G, 2015, MUCOSAL IMMUNOL, V8, P265, DOI 10.1038/mi.2014.64
   Bhat PV, 1996, BIOCHEM CELL BIOL, V74, P695, DOI 10.1139/o96-076
   Boldison J, 2020, CELL MOL IMMUNOL, V17, P843, DOI 10.1038/s41423-019-0324-z
   Bosi E, 2006, DIABETOLOGIA, V49, P2824, DOI 10.1007/s00125-006-0465-3
   Chen GY, 2011, J IMMUNOL, V186, P7187, DOI 10.4049/jimmunol.1100412
   Coombes JL, 2007, J EXP MED, V204, P1757, DOI 10.1084/jem.20070590
   Dong HY, 2009, AM J CLIN PATHOL, V131, P586, DOI 10.1309/AJCPL13YDUHFKPJU
   Elinav E, 2011, CELL, V145, P745, DOI 10.1016/j.cell.2011.04.022
   Evans JG, 2007, J IMMUNOL, V178, P7868, DOI 10.4049/jimmunol.178.12.7868
   Farstad IN, 1996, IMMUNOLOGY, V89, P227, DOI 10.1046/j.1365-2567.1996.d01-727.x
   Gasparetto M, 2012, EXP HEMATOL, V40, P318, DOI 10.1016/j.exphem.2011.12.006
   Ghimire L, 2018, PLOS PATHOG, V14, DOI 10.1371/journal.ppat.1007308
   Gray M, 2007, P NATL ACAD SCI USA, V104, P14080, DOI 10.1073/pnas.0700326104
   Grenier JM, 2002, FEBS LETT, V530, P73, DOI 10.1016/S0014-5793(02)03416-6
   Gutiérrez-Vázquez C, 2018, IMMUNITY, V48, P19, DOI 10.1016/j.immuni.2017.12.012
   Hara H, 2018, CELL, V175, P1651, DOI 10.1016/j.cell.2018.09.047
   He BK, 2017, J EXP MED, V214, P107, DOI 10.1084/jem.20160961
   Henao-Mejia J, 2012, NATURE, V482, P179, DOI 10.1038/nature10809
   Hu CY, 2007, J CLIN INVEST, V117, P3857, DOI 10.1172/JCI32405
   Huang J, 2020, JCI INSIGHT, V5, DOI 10.1172/jci.insight.135718
   Judkowski V, 2001, J IMMUNOL, V166, P908, DOI 10.4049/jimmunol.166.2.908
   Lampropoulou V, 2008, J IMMUNOL, V180, P4763, DOI 10.4049/jimmunol.180.7.4763
   Lee AS, 2010, DIABETOLOGIA, V53, P741, DOI 10.1007/s00125-009-1626-y
   Lefrançois L, 1999, J EXP MED, V189, P1631, DOI 10.1084/jem.189.10.1631
   Levy M, 2015, CELL, V163, P1428, DOI 10.1016/j.cell.2015.10.048
   Lieberman SM, 2003, P NATL ACAD SCI USA, V100, P8384, DOI 10.1073/pnas.0932778100
   Lino AC, 2018, IMMUNITY, V49, P120, DOI 10.1016/j.immuni.2018.06.007
   Mager LF, 2020, SCIENCE, V369, P1481, DOI 10.1126/science.abc3421
   Mamantopoulos M, 2018, GUT MICROBES, V9, P374, DOI 10.1080/19490976.2017.1421888
   Mamantopoulos M, 2017, IMMUNITY, V47, P339, DOI 10.1016/j.immuni.2017.07.011
   Matsumoto M, 2014, IMMUNITY, V41, P1040, DOI 10.1016/j.immuni.2014.10.016
   Meyer-Bahlburg A, 2008, J EXP MED, V205, P155, DOI 10.1084/jem.20071088
   Nebert DW, 2000, BIOCHEM PHARMACOL, V59, P65, DOI 10.1016/S0006-2952(99)00310-X
   Normand S, 2011, P NATL ACAD SCI USA, V108, P9601, DOI 10.1073/pnas.1100981108
   Palm NW, 2014, CELL, V158, P1000, DOI 10.1016/j.cell.2014.08.006
   Peng J, 2014, J AUTOIMMUN, V53, P85, DOI 10.1016/j.jaut.2014.03.005
   Pescovitz MD, 2009, NEW ENGL J MED, V361, P2143, DOI 10.1056/NEJMoa0904452
   Piper CJM, 2019, CELL REP, V29, P1878, DOI 10.1016/j.celrep.2019.10.018
   Rosser EC, 2020, CELL METAB, V31, P837, DOI 10.1016/j.cmet.2020.03.003
   Rosser EC, 2014, NAT MED, V20, P1334, DOI 10.1038/nm.3680
   Sapone A, 2006, DIABETES, V55, P1443, DOI 10.2337/db05-1593
   Serreze DV, 1996, J EXP MED, V184, P2049, DOI 10.1084/jem.184.5.2049
   Sorini C, 2019, P NATL ACAD SCI USA, V116, P15140, DOI 10.1073/pnas.1814558116
   Sung SSJ, 2006, J IMMUNOL, V176, P2161, DOI 10.4049/jimmunol.176.4.2161
   Tian J, 2001, J IMMUNOL, V167, P1081, DOI 10.4049/jimmunol.167.2.1081
   Wagner N, 1996, NATURE, V382, P366, DOI 10.1038/382366a0
   Wang PH, 2015, SCIENCE, V350, P826, DOI 10.1126/science.aab3145
   Wilson CS, 2019, JCI INSIGHT, V4, DOI 10.1172/jci.insight.125317
   Wlodarska M, 2014, CELL, V156, P1045, DOI 10.1016/j.cell.2014.01.026
   Wong FS, 2004, DIABETES, V53, P2581, DOI 10.2337/diabetes.53.10.2581
   Yanaba K, 2008, IMMUNITY, V28, P639, DOI 10.1016/j.immuni.2008.03.017
   Yang M, 1997, J AUTOIMMUN, V10, P257, DOI 10.1006/jaut.1997.0128
NR 53
TC 0
Z9 0
U1 1
U2 2
PU FRONTIERS MEDIA SA
PI LAUSANNE
PA AVENUE DU TRIBUNAL FEDERAL 34, LAUSANNE, CH-1015, SWITZERLAND
SN 1664-3224
J9 FRONT IMMUNOL
JI Front. Immunol.
PD FEB 23
PY 2023
VL 14
AR 1147925
DI 10.3389/fimmu.2023.1147925
PG 15
WC Immunology
WE Science Citation Index Expanded (SCI-EXPANDED)
SC Immunology
GA 9R7PJ
UT WOS:000945839900001
PM 36911699
OA Green Published, gold
DA 2024-01-22
ER

PT J
AU Davis, TA
   Conradie, D
   Shridas, P
   de Beer, FC
   Engelbrecht, AM
   de Villiers, WJS
AF Davis, Tanja A.
   Conradie, Daleen
   Shridas, Preetha
   de Beer, Frederick C.
   Engelbrecht, Anna-Mart
   de Villiers, Willem J. S.
TI Serum Amyloid A Promotes Inflammation-Associated Damage and
   Tumorigenesis in a Mouse Model of Colitis-Associated Cancer
SO CELLULAR AND MOLECULAR GASTROENTEROLOGY AND HEPATOLOGY
LA English
DT Article
DE Serum Amyloid A; Colitis-Associated Cancer; Inflammation; Macrophage;
   Colon Cancer
ID SEX-DIFFERENCES; EXPRESSION; INDUCTION; CYTOKINES; MUCOSAL; PROTEIN;
   BLOOD; MICE
AB BACKGROUND & AIMS: Identifying new approaches to lessen inflammation, as well as the associated malignant consequences, remains crucial to improving the lives and prognosis of patients diagnosed with inflammatory bowel diseases. Although it previously has been suggested as a suitable biomarker for monitoring disease activity in patients diagnosed with Crohn's disease, the role of the acute-phase protein serum amyloid A (SAA) in inflammatory bowel disease remains unclear. In this study, we aimed to assess the role of SAA in colitis-associated cancer.
   METHODS: We established a model of colitis-associated cancer in wild-type and SAA double-knockout (Saa1/2(-/-)) mice by following the azoxymethane/dextran sulfate sodium protocol. Disease activity was monitored throughout the study while colon and tumor tissues were harvested for subsequent use in cytokine analyses, Western blot, and immunohistochemistry+experiments.
   RESULTS: We observed attenuated disease activity in mice deficient for Saa1/2 as evidenced by decreased weight loss, increased stool consistency, decreased rectal bleeding, and decreased colitis-associated tissue damage. Macrophage infiltration, including CD206(+) M2-like macrophages, also was attenuated in SAA knockout mice, while levels of interleukin 4, interleukin 10, and tumor necrosis factor-alpha were decreased in the distal colon. Mice deficient for SAA also showed a decreased tumor burden, and tumors were found to have increased apoptotic activity coupled with decreased expression for markers of proliferation.
   CONCLUSION: Based on these findings, we conclude that SAA has an active role in inflammatory bowel disease and that it could serve as a therapeutic target aimed at decreasing chronic inflammation and the associated risk of developing colitis-associated cancer.
C1 [Davis, Tanja A.; Conradie, Daleen; Engelbrecht, Anna-Mart] Stellenbosch Univ, Dept Physiol Sci, Stellenbosch, South Africa.
   [Engelbrecht, Anna-Mart; de Villiers, Willem J. S.] Stellenbosch Univ, African Canc Inst, Dept Global Hlth, Stellenbosch, South Africa.
   [de Villiers, Willem J. S.] Stellenbosch Univ, Dept Internal Med, Stellenbosch, South Africa.
   [Shridas, Preetha; de Beer, Frederick C.] Univ Kentucky, Dept Internal Med, Lexington, KY USA.
C3 Stellenbosch University; Stellenbosch University; Stellenbosch
   University; University of Kentucky
RP de Villiers, WJS (通讯作者)，Stellenbosch Univ, Victoria St, ZA-7600 Stellenbosch, South Africa.
EM wimdv@sun.ac.za
FU South African Medical Research Council; Cancer Association of South
   Africa; National Research Foundation of South Africa [112018, 118566]
FX This work was supported financially by the South African Medical
   Research Council (A.-M.E.), the Cancer Association of South Africa
   (A.-M.E.), and National Research Foundation of South Africa grants
   112018 (T.A.D.) and 118566 (A.-M.E.). The funding bodies had no role in
   the study design, collection, analyses, or interpretation of the data.
CR Asquith M, 2010, J EXP MED, V207, P1573, DOI 10.1084/jem.20101330
   Ather JL, 2018, SCI REP-UK, V8, DOI 10.1038/s41598-018-34901-x
   Bábícková J, 2015, INFLAMMATION, V38, P1996, DOI 10.1007/s10753-015-0180-7
   Bader JE, 2018, AM J PHYSIOL-GASTR L, V314, pG22, DOI 10.1152/ajpgi.00229.2017
   BADOLATO R, 1994, J EXP MED, V180, P203, DOI 10.1084/jem.180.1.203
   Berg DJ, 1996, J CLIN INVEST, V98, P1010, DOI 10.1172/JCI118861
   Cho WCS, 2010, BRIT J CANCER, V102, P1731, DOI 10.1038/sj.bjc.6605700
   Connolly M, 2016, ANN RHEUM DIS, V75, P1392, DOI 10.1136/annrheumdis-2015-207655
   de Beer MC, 2010, J LIPID RES, V51, P3117, DOI 10.1194/jlr.M005413
   De Buck M, 2016, CYTOKINE GROWTH F R, V30, P55, DOI 10.1016/j.cytogfr.2015.12.010
   De Buck M, 2016, CURR MED CHEM, V23, P1725, DOI 10.2174/0929867323666160418114600
   De Robertis Mariangela, 2011, J Carcinog, V10, P9, DOI 10.4103/1477-3163.78279
   de Villiers WJS, 2000, CYTOKINE, V12, P1337, DOI 10.1006/cyto.2000.0716
   Djurec M, 2018, P NATL ACAD SCI USA, V115, pE1147, DOI 10.1073/pnas.1717802115
   Ebert R, 2015, STEM CELL RES, V15, P231, DOI 10.1016/j.scr.2015.06.008
   Erben U, 2014, INT J CLIN EXP PATHO, V7, P4557
   Francescone R, 2015, INFLAMM BOWEL DIS, V21, P409, DOI 10.1097/MIB.0000000000000236
   Fuhrich DG, 2013, ANAL QUANT CYTOL, V35, P210
   Furlaneto CJ, 2000, BIOCHEM BIOPH RES CO, V268, P405, DOI 10.1006/bbrc.2000.2143
   Gouwy M, 2015, EUR J IMMUNOL, V45, P101, DOI 10.1002/eji.201444818
   Gutfeld O, 2006, J HISTOCHEM CYTOCHEM, V54, P63, DOI 10.1369/jhc.5A6645.2005
   Hansen MT, 2015, ONCOGENE, V34, P424, DOI 10.1038/onc.2013.568
   Hiratsuka S, 2008, NAT CELL BIOL, V10, P1349, DOI 10.1038/ncb1794
   Ishihara S, 2018, DIGEST LIVER DIS, V50, P553, DOI 10.1016/j.dld.2017.12.010
   Jayaraman S, 2017, P NATL ACAD SCI USA, V114, pE6507, DOI 10.1073/pnas.1707120114
   Jumeau C, 2019, PLOS ONE, V14, DOI 10.1371/journal.pone.0217005
   Klein SL, 2016, NAT REV IMMUNOL, V16, P626, DOI 10.1038/nri.2016.90
   KLUVEBECKERMAN B, 1991, DNA CELL BIOL, V10, P651, DOI 10.1089/dna.1991.10.651
   Knebel FH, 2013, MEDIAT INFLAMM, V2013, DOI 10.1155/2013/509089
   Lee JW, 2019, NATURE, V567, P249, DOI 10.1038/s41586-019-1004-y
   Lee JY, 2020, CELL, V180, P79, DOI 10.1016/j.cell.2019.11.026
   Lin HYJ, 2019, CANCER CELL INT, V19, DOI 10.1186/s12935-019-0783-4
   Marzi C, 2013, DIABETES CARE, V36, P1321, DOI 10.2337/dc12-1514
   Mullan RH, 2006, ARTHRITIS RHEUM-US, V54, P105, DOI 10.1002/art.21518
   MURTHY SNS, 1993, DIGEST DIS SCI, V38, P1722, DOI 10.1007/BF01303184
   Mustafa HN, 2015, INDIAN J PHARMACOL, V47, P649, DOI 10.4103/0253-7613.169588
   Neurath MF, 2014, MUCOSAL IMMUNOL, V7, P6, DOI 10.1038/mi.2013.73
   Neurath MF, 2014, NAT REV IMMUNOL, V14, P329, DOI 10.1038/nri3661
   Niederau C, 1997, HEPATO-GASTROENTEROL, V44, P90
   Park AM, 2018, BIOTECHNIQUES, V65, P227, DOI 10.2144/btn-2018-0017
   Pham NA, 2007, DIAGN PATHOL, V2, DOI 10.1186/1746-1596-2-8
   Porter RJ, 2018, INFLAMM BOWEL DIS, V24, P2123, DOI 10.1093/ibd/izy230
   Reigstad CS, 2009, PLOS ONE, V4, DOI 10.1371/journal.pone.0005842
   Resta-Lenert S, 2005, AM J PHYSIOL-GASTR L, V289, pG153, DOI 10.1152/ajpgi.00395.2004
   Sack GH, 2018, MOL MED, V24, DOI 10.1186/s10020-018-0047-0
   Schindelin J, 2012, NAT METHODS, V9, P676, DOI [10.1038/NMETH.2019, 10.1038/nmeth.2019]
   Seidl SE, 2017, PLOS ONE, V12, DOI 10.1371/journal.pone.0171711
   Shah SC, 2018, GASTROENTEROLOGY, V155, P1079, DOI 10.1053/j.gastro.2018.06.043
   Siegmund SV, 2016, PLOS ONE, V11, DOI 10.1371/journal.pone.0150893
   Snider AJ, 2016, METHODS MOL BIOL, V1438, P245, DOI 10.1007/978-1-4939-3661-8_14
   Soriano S, 2020, CELL MOL NEUROBIOL, V40, P1199, DOI 10.1007/s10571-020-00808-3
   Sun L, 2015, J IMMUNOL, V194, P4891, DOI 10.4049/jimmunol.1402164
   Sung HJ, 2011, J PROTEOME RES, V10, P1383, DOI 10.1021/pr101154j
   Thaker AI, 2012, JOVE-J VIS EXP, DOI 10.3791/4100
   Verdú EF, 2002, AM J PHYSIOL-GASTR L, V283, pG27, DOI 10.1152/ajpgi.00460.2001
   Wang D, 2010, ONCOGENE, V29, P781, DOI 10.1038/onc.2009.421
   Wang YB, 2017, ONCOTARGET, V8, P109238, DOI 10.18632/oncotarget.22652
   WHITEHEAD AS, 1992, J BIOL CHEM, V267, P3862
   Yang FJ, 1999, J LAB CLIN MED, V134, P378, DOI 10.1016/S0022-2143(99)90152-X
   Yang M, 2016, ONCOTARGET, V7, P35843, DOI 10.18632/oncotarget.8561
   Yang RZ, 2006, PLOS MED, V3, P884, DOI 10.1371/journal.pmed.0030287
   Yarur AJ, 2017, INFLAMM BOWEL DIS, V23, P158, DOI 10.1097/MIB.0000000000000991
   Yu N, 2017, CELL PROLIFERAT, V50, DOI 10.1111/cpr.12320
   Zhang Y, 2019, ADV CLIN CHEM, V90, P25, DOI 10.1016/bs.acc.2019.01.002
NR 64
TC 15
Z9 16
U1 1
U2 16
PU ELSEVIER INC
PI SAN DIEGO
PA 525 B STREET, STE 1900, SAN DIEGO, CA 92101-4495 USA
SN 2352-345X
J9 CELL MOL GASTROENTER
JI Cell. Mol. Gastroenterol. Hepatol.
PY 2021
VL 12
IS 4
BP 1329
EP 1341
DI 10.1016/j.jcmgh.2021.06.016
EA SEP 2021
PG 13
WC Gastroenterology & Hepatology
WE Science Citation Index Expanded (SCI-EXPANDED)
SC Gastroenterology & Hepatology
GA WK4EL
UT WOS:000709680200009
PM 34217896
OA Green Published, gold
DA 2024-01-22
ER

PT J
AU Loutfy, A
   Kurin, M
   Shah, R
   Davitkov, P
AF Loutfy, Adam
   Kurin, Michael
   Shah, Raj
   Davitkov, Perica
TI Characterization of American teduglutide consumers from 2015 to 2020: A
   large database study
SO JOURNAL OF PARENTERAL AND ENTERAL NUTRITION
LA English
DT Article
DE epidemiology; heart failure; malignancy; nutrition; parenteral
   nutrition; pharmacology; short bowel syndrome; teduglutide
ID SHORT-BOWEL SYNDROME; INTESTINAL FAILURE
AB Introduction Teduglutide, a glucagon-like peptide-2 analog, is a novel therapy for intestinal failure that reduces need for parenteral support, especially in patients without a functional terminal ileum or colon. It can also predispose patients to accelerated progression of gastrointestinal (GI) malignancy and fluid overload. We demographically and clinically characterized American patients prescribed teduglutide. Methods The Explorys database is an aggregate of deidentified patient data from dozens of US healthcare systems. We used SNOMED classification to identify patients prescribed teduglutide from 2015 to 2019. Through the browse cohort feature we determined the demographics, postsurgical anatomy, comorbidities, and indication for teduglutide use among these patients. Results Of approximately 72 million patients, 170 were prescribed teduglutide. A large majority were female (70.6%). Most common etiologies of short-bowel syndrome were intestinal obstruction (52.9%) and Crohn's disease (41.2%). Common postsurgical anatomy included total colectomy (41.2%) and ileostomy. Common incident symptoms included abdominal pain (41.2%) and nausea (23.5%). Thirty (17.6%) patients were prescribed teduglutide despite comorbid heart failure, and 5.9% despite prior GI malignancy. A total of 11.8% of patients had a history of benign GI neoplasms before starting teduglutide. A total of 5.9% of patients had posttreatment formation of colon polyps. Conclusion In a large American database, the teduglutide prescription is rare. Only a minority have postsurgical anatomy associated with the most robust response to teduglutide. Serious adverse events appear rare, but a substantial number of patients are at risk for adverse effects because of the presence of comorbid heart failure or GI neoplasm.
C1 [Loutfy, Adam; Kurin, Michael; Shah, Raj] Univ Hosp Cleveland, Digest Hlth Inst, 11100 Euclid Ave, Cleveland, OH 44106 USA.
   [Davitkov, Perica] Louis Stokes VA Med Ctr, Gastroenterol & Hepatol, Cleveland, OH USA.
C3 University Hospitals of Cleveland; US Department of Veterans Affairs;
   Veterans Health Administration (VHA); Case Western Reserve University;
   Louis Stokes Cleveland Veterans Affairs Medical Center
RP Loutfy, A (通讯作者)，Univ Hosp Cleveland, Digest Hlth Inst, 11100 Euclid Ave, Cleveland, OH 44106 USA.
EM loutfydo@gmail.com
OI Loutfy, Adam/0000-0001-6212-1455
CR [Anonymous], 2020, AUST PRESCR, V43, P72, DOI 10.18773/austprescr.2020.017
   Armstrong D, 2020, CLIN NUTR, V39, P1774, DOI 10.1016/j.clnu.2019.08.020
   Buchman AL, 2003, GASTROENTEROLOGY, V124, P1111, DOI 10.1053/gast.2003.50139
   Chen KS, 2018, THER CLIN RISK MANAG, V14, P1267, DOI 10.2147/TCRM.S166081
   DiBaise JK, 2004, AM J GASTROENTEROL, V99, P1386, DOI 10.1111/j.1572-0241.2004.30345.x
   Drucker DJ, 2001, J CLIN ENDOCR METAB, V86, P1759, DOI 10.1210/jc.86.4.1759
   Explorys team, WE UNL POW BIG DATA
   GATTEX, 2012, GATTEX TED RDNA OR I
   Jeppesen PB, 2013, CLIN NUTR, V32, P713, DOI 10.1016/j.clnu.2013.03.016
   Jeppesen PB, 2011, GUT, V60, P902, DOI 10.1136/gut.2010.218271
   Jeppesen PB, 2018, GASTROENTEROLOGY, V154, P874, DOI 10.1053/j.gastro.2017.11.023
   Jeppesen PB, 2012, GASTROENTEROLOGY, V143, P1473, DOI 10.1053/j.gastro.2012.09.007
   Jeppesen PB, 1999, GUT, V45, P559, DOI 10.1136/gut.45.4.559
   Kaelber DC, 2012, J AM MED INFORM ASSN, V19, P965, DOI 10.1136/amiajnl-2011-000782
   Kurin M, 2021, JPEN-PARENTER ENTER, V45, P1100, DOI 10.1002/jpen.1988
   Lal P, 2020, DIGEST DIS SCI, V65, P269, DOI 10.1007/s10620-019-05725-0
   Mirtallo J, 2004, JPEN-PARENTER ENTER, V28, pS39, DOI 10.1177/0148607104028006S39
   O'Keefe SJD, 2006, CLIN GASTROENTEROL H, V4, P6, DOI 10.1016/j.cgh.2005.10.002
   O'Keefe SJD, 2013, CLIN GASTROENTEROL H, V11, P815, DOI 10.1016/j.cgh.2012.12.029
   Panhwar MS, 2019, INFLAMM BOWEL DIS, V25, P1080, DOI 10.1093/ibd/izy354
   Pironi L, 2006, AM J GASTROENTEROL, V101, P1633, DOI 10.1111/j.1572-0241.2006.00710.x
   Pironi L, 2020, JPEN-PARENTER ENTER, V44, P968, DOI 10.1002/jpen.1757
   Pironi L, 2015, CLIN NUTR, V34, P171, DOI 10.1016/j.clnu.2014.08.017
   Schalamon J, 2003, BEST PRACT RES CL GA, V17, P931, DOI 10.1016/S1521-6918(03)00079-9
   Schwartz LK, 2016, CLIN TRANSL GASTROEN, V7, DOI 10.1038/ctg.2015.69
NR 25
TC 7
Z9 8
U1 0
U2 0
PU WILEY
PI HOBOKEN
PA 111 RIVER ST, HOBOKEN 07030-5774, NJ USA
SN 0148-6071
EI 1941-2444
J9 JPEN-PARENTER ENTER
JI J. Parenter. Enter. Nutr.
PD MAR
PY 2022
VL 46
IS 3
BP 646
EP 651
DI 10.1002/jpen.2221
EA AUG 2021
PG 6
WC Nutrition & Dietetics
WE Science Citation Index Expanded (SCI-EXPANDED)
SC Nutrition & Dietetics
GA ZN0DE
UT WOS:000691252300001
PM 34291485
DA 2024-01-22
ER

PT S
AU Gomez-Larrauri, A
   Presa, N
   Dominguez-Herrera, A
   Ouro, A
   Trueba, M
   Gomez-Muñoz, A
AF Gomez-Larrauri, Ana
   Presa, Natalia
   Dominguez-Herrera, Asier
   Ouro, Alberto
   Trueba, Miguel
   Gomez-Munoz, Antonio
BE Harwood, J
   LloydEvans, E
TI Role of bioactive sphingolipids in physiology and pathology
SO LIPID MEDIATORS
SE Essays in Biochemistry
LA English
DT Review; Book Chapter
ID PROTEIN-KINASE-C; CERAMIDE 1-PHOSPHATE; SPHINGOSINE 1-PHOSPHATE;
   CELL-SURVIVAL; BONE-MARROW; BLOCKS APOPTOSIS; PROGENITOR CELLS;
   LUNG-CANCER; STEM-CELLS; CERAMIDE-1-PHOSPHATE
AB Sphingolipids are a class of complex lipids containing a backbone of sphingoid bases, namely the organic aliphatic amino alcohol sphingosine (Sph), that are essential constituents of eukaryotic cells. They were first described as major components of cell membrane architecture, but it is now well established that some sphingolipids are bioactive and can regulate key biological functions. These include cell growth and survival, cell differentiation, angiogenesis, autophagy, cell migration, or organogenesis. Furthermore, some bioactive sphingolipids are implicated in pathological processes including inflammation-associated illnesses such as atherosclerosis, rheumatoid arthritis, inflammatory bowel disease (namely Crohn's disease and ulcerative colitis), type II diabetes, obesity, and cancer. A major sphingolipid metabolite is ceramide, which is the core of sphingolipid metabolism and can act as second messenger, especially when it is produced at the plasma membrane of cells. Ceramides promote cell cycle arrest and apoptosis. However, ceramide 1-phosphate (C1P), the product of ceramide kinase (CerK), and Sph 1-phosphate (S1P), which is generated by the action of Sph kinases (SphK), stimulate cell proliferation and inhibit apoptosis. Recently, C1P has been implicated in the spontaneous migration of cells from some types of cancer, and can enhance cell migration/invasion of malignant cells through interaction with a Gi protein-coupled receptor. In addition, CerK and SphK are implicated in inflammatory responses, some of which are associated with cancer progression and metastasis. Hence, targeting these sphingolipid kinases to inhibit C1P or S1P production, or blockade of their receptors might contribute to the development of novel therapeutic strategies to reduce metabolic alterations and disease.
C1 [Gomez-Larrauri, Ana; Presa, Natalia; Dominguez-Herrera, Asier; Ouro, Alberto; Trueba, Miguel; Gomez-Munoz, Antonio] Univ Basque Country UPV EHU, Fac Sci & Technol, Dept Biochem & Mol Biol, Bilbao 48080, Bizkaia, Spain.
   [Gomez-Larrauri, Ana] Cruces Univ Hosp, Resp Dept, Baracaldo 48903, Bizkaia, Spain.
C3 University of Basque Country; Hospital Universitario Cruces
RP Gomez-Larrauri, A (通讯作者)，Univ Basque Country UPV EHU, Fac Sci & Technol, Dept Biochem & Mol Biol, Bilbao 48080, Bizkaia, Spain.; Gomez-Larrauri, A (通讯作者)，Cruces Univ Hosp, Resp Dept, Baracaldo 48903, Bizkaia, Spain.
EM ana.gomezlarrauri@osakidetza.eus
RI Villasante, Alberto Ouro/AAU-2941-2020
OI Villasante, Alberto Ouro/0000-0003-4359-1704; Presa,
   Natalia/0000-0002-1667-1672
FU Departamento de Educacion del Gobierno Vasco (Gasteiz-Vitoria, Basque
   Country, Spain) [IT-1106-16]; Ministerio de Ciencia, Innovacion y
   Universidades (Madrid, Spain) [SAF2016-79695-R]
FX The work in A.G.-M. lab is supported by the 'Departamento de Educacion
   del Gobierno Vasco (Gasteiz-Vitoria, Basque Country, Spain)' [grant
   number IT-1106-16]; and the 'Ministerio de Ciencia, Innovacion y
   Universidades (Madrid, Spain)' [grant number SAF2016-79695-R].
CR Abdelbaset-Ismail A, 2019, STEM CELL REV REP, V15, P139, DOI 10.1007/s12015-018-9853-6
   Alberg AJ, 2013, CANCER EPIDEM BIOMAR, V22, P1374, DOI 10.1158/1055-9965.EPI-12-1424
   Arana L, 2013, AM J PHYSIOL-ENDOC M, V304, pE1213, DOI 10.1152/ajpendo.00480.2012
   Baudiss K, 2016, J IMMUNOL, V196, P2319, DOI 10.4049/jimmunol.1402681
   Baudiss K, 2015, EUR RESPIR J, V45, P1669, DOI 10.1183/09031936.00080014
   Berwick ML, 2019, ADV EXP MED BIOL, V1159, P65, DOI 10.1007/978-3-030-21162-2_5
   Bini F, 2012, NEUROPHARMACOLOGY, V63, P524, DOI 10.1016/j.neuropharm.2012.04.026
   Brindley DN, 2009, J LIPID RES, V50, pS225, DOI 10.1194/jlr.R800055-JLR200
   Brizuela L, 2007, J LIPID RES, V48, P2264, DOI 10.1194/jlr.M700291-JLR200
   Brizuela L, 2006, J LIPID RES, V47, P1238, DOI 10.1194/jlr.M500510-JLR200
   Budkowska M, 2018, STEM CELL REV REP, V14, P677, DOI 10.1007/s12015-018-9836-7
   Carreira AC, 2019, PROG LIPID RES, V75, DOI 10.1016/j.plipres.2019.100988
   Chalfant CE, 2005, J CELL SCI, V118, P4605, DOI 10.1242/jcs.02637
   CHAO CP, 1994, J BIOL CHEM, V269, P5849
   Chaurasia B, 2019, SCIENCE, V365, P386, DOI 10.1126/science.aav3722
   Dany M, 2015, BBA-MOL CELL RES, V1853, P2834, DOI 10.1016/j.bbamcr.2014.12.039
   Fyrst H, 2010, NAT CHEM BIOL, V6, P489, DOI [10.1038/NCHEMBIO.392, 10.1038/nchembio.392]
   Galadari S, 2015, APOPTOSIS, V20, P689, DOI 10.1007/s10495-015-1109-1
   Gangoiti P, 2008, FEBS LETT, V582, P2263, DOI 10.1016/j.febslet.2008.05.027
   GATT S, 1976, J NEUROCHEM, V26, P421, DOI 10.1111/j.1471-4159.1976.tb04498.x
   Golan K, 2012, BLOOD, V119, P2478, DOI 10.1182/blood-2011-06-358614
   Gomez-Larrauri A, 2016, EXPERT REV CLIN PHAR, V9, P629, DOI 10.1586/17512433.2016.1152181
   Gómez-Muñoz A, 2005, FEBS LETT, V579, P3744, DOI 10.1016/j.febslet.2005.05.067
   Gómez-Muñoz A, 2004, J LIPID RES, V45, P99, DOI 10.1194/jlr.M300158-JLR200
   Gomez-Muñoz A, 2016, PROG LIPID RES, V61, P51, DOI 10.1016/j.plipres.2015.09.002
   GOMEZMUNOZ A, 1992, BIOCHIM BIOPHYS ACTA, V1127, P49, DOI 10.1016/0005-2760(92)90200-F
   Granado MH, 2009, BBA-MOL CELL BIOL L, V1791, P263, DOI 10.1016/j.bbalip.2009.01.023
   Granado MH, 2009, CELL SIGNAL, V21, P405, DOI 10.1016/j.cellsig.2008.11.003
   Hait NC, 2009, SCIENCE, V325, P1254, DOI 10.1126/science.1176709
   Hankins JL, 2013, J BIOL CHEM, V288, P19726, DOI 10.1074/jbc.M113.481622
   HANNUN YA, 1986, J BIOL CHEM, V261, P2604
   Hannun YA, 2008, NAT REV MOL CELL BIO, V9, P139, DOI 10.1038/nrm2329
   Hannun YA, 2018, NAT REV MOL CELL BIO, V19, P175, DOI 10.1038/nrm.2017.107
   Hla T, 2004, SEMIN CELL DEV BIOL, V15, P513, DOI 10.1016/j.semcdb.2004.05.002
   Hoeferlin L Alexis, 2013, Handb Exp Pharmacol, P153, DOI 10.1007/978-3-7091-1368-4_8
   Höglinger D, 2017, P NATL ACAD SCI USA, V114, P1566, DOI 10.1073/pnas.1611096114
   Hornemann T, 2009, J BIOL CHEM, V284, P26322, DOI 10.1074/jbc.M109.023192
   JAMAL Z, 1991, J BIOL CHEM, V266, P2988
   Karapetyan AV, 2013, STEM CELLS DEV, V22, P1645, DOI 10.1089/scd.2012.0488
   Kim CH, 2012, LEUKEMIA, V26, P106, DOI 10.1038/leu.2011.185
   Kim C, 2013, STEM CELLS, V31, P500, DOI 10.1002/stem.1291
   Krut O, 2006, J BIOL CHEM, V281, P13784, DOI 10.1074/jbc.M511306200
   Kumar A, 2017, MEDIAT INFLAMM, V2017, DOI 10.1155/2017/7685142
   Lamour NF, 2008, CURR DRUG TARGETS, V9, P674, DOI 10.2174/138945008785132349
   Lamour NF, 2009, J BIOL CHEM, V284, P26897, DOI 10.1074/jbc.M109.001677
   Lamour NF, 2005, MOL INTERV, V5, P358, DOI 10.1124/mi.5.6.8
   Lloyd-Evans E, 2008, NAT MED, V14, P1247, DOI 10.1038/nm.1876
   Lu FR, 2015, ELIFE, V4, DOI 10.7554/eLife.12177
   Maceyka M, 2014, NATURE, V510, P58, DOI 10.1038/nature13475
   MacKnight HP, 2019, SCI SIGNAL, V12, DOI 10.1126/scisignal.aav5918
   Mallela SK, 2019, BBA-MOL CELL BIOL L, V1864, DOI 10.1016/j.bbalip.2019.158517
   Manmontri B, 2008, J LIPID RES, V49, P1056, DOI 10.1194/jlr.M800013-JLR200
   Marchesini N, 2003, J BIOL CHEM, V278, P13775, DOI 10.1074/jbc.M212262200
   Mencarelli C, 2013, CELL MOL LIFE SCI, V70, P181, DOI 10.1007/s00018-012-1038-x
   Miranda GE, 2011, INVEST OPHTH VIS SCI, V52, P6580, DOI 10.1167/iovs.10-7065
   Mitra P, 2007, FEBS LETT, V581, P735, DOI 10.1016/j.febslet.2007.01.041
   Mitsutake S, 2004, J BIOL CHEM, V279, P17570, DOI 10.1074/jbc.M312885200
   Mochly-Rosen D, 2012, NAT REV DRUG DISCOV, V11, P937, DOI 10.1038/nrd3871
   Mohammed S, 2017, FRONT IMMUNOL, V8, DOI 10.3389/fimmu.2017.00296
   Moore DJ, 2017, INT J COSMETIC SCI, V39, P366, DOI 10.1111/ics.12399
   Nakamura H, 2006, BIOCHEM PHARMACOL, V71, P850, DOI 10.1016/j.bcp.2005.12.027
   NATARAJAN V, 1994, AM J RESP CELL MOL, V11, P221, DOI 10.1165/ajrcmb.11.2.8049083
   Newcomb B, 2018, J LIPID RES, V59, P1219, DOI 10.1194/jlr.M084202
   Newton AC, 2017, TRENDS PHARMACOL SCI, V38, P438, DOI 10.1016/j.tips.2017.02.002
   Nicholson RI, 2001, EUR J CANCER, V37, pS9, DOI 10.1016/s0959-8049(01)00231-3
   OLIVERA A, 1994, J BIOL CHEM, V269, P17924
   Ordoñez M, 2018, EXP CELL RES, V372, P150, DOI 10.1016/j.yexcr.2018.09.021
   Ordoñez M, 2017, MEDIAT INFLAMM, V2017, DOI 10.1155/2017/9374563
   Ordoñez M, 2016, CELL SIGNAL, V28, P1066, DOI 10.1016/j.cellsig.2016.05.005
   Ouro A, 2017, EXP CELL RES, V361, P277, DOI 10.1016/j.yexcr.2017.10.027
   Pascuali N, 2018, HUM REPROD, V33, P844, DOI 10.1093/humrep/dey045
   Pastukhov O, 2014, BRIT J PHARMACOL, V171, P5829, DOI 10.1111/bph.12886
   Payne AW, 2014, CANCER RES, V74, P6352, DOI 10.1158/0008-5472.CAN-14-1292
   Petrache I, 2016, ANNU REV PHYSIOL, V78, P463, DOI 10.1146/annurev-physiol-021115-105221
   Pettus BJ, 2003, J BIOL CHEM, V278, P38206, DOI 10.1074/jbc.M304816200
   Pettus BJ, 2004, J BIOL CHEM, V279, P11320, DOI 10.1074/jbc.M309262200
   Pewzner-Jung Y, 2006, J BIOL CHEM, V281, P25001, DOI 10.1074/jbc.R600010200
   Presa N, 2020, BBA-MOL BASIS DIS, V1866, DOI 10.1016/j.bbadis.2020.165853
   Presa N, 2020, BBA-MOL CELL BIOL L, V1865, DOI 10.1016/j.bbalip.2020.158630
   Proia RL, 2015, J CLIN INVEST, V125, P1379, DOI 10.1172/JCI76369
   Pyne S, 2016, PROG LIPID RES, V62, P93, DOI 10.1016/j.plipres.2016.03.001
   Rábano M, 2003, FEBS LETT, V535, P101, DOI 10.1016/S0014-5793(02)03882-6
   RAO BG, 1976, J LIPID RES, V17, P506
   Ratajczak MZ, 2010, LEUKEMIA, V24, P976, DOI 10.1038/leu.2010.53
   Ratajczak MZ, 2016, STEM CELL REV REP, V12, P121, DOI 10.1007/s12015-015-9625-5
   Ratajczak MZ, 2014, EXPERT OPIN THER TAR, V18, P95, DOI 10.1517/14728222.2014.851671
   Riebeling C, 2003, J BIOL CHEM, V278, P43452, DOI 10.1074/jbc.M307104200
   Rivera IG, 2016, BIOCHEM PHARMACOL, V102, P107, DOI 10.1016/j.bcp.2015.12.009
   Rivera IG, 2015, TOXINS, V7, P1457, DOI 10.3390/toxins7051457
   SAKANE F, 1989, FEBS LETT, V255, P409, DOI 10.1016/0014-5793(89)81134-2
   Sasaki H, 2009, BIOPHYS J, V96, P2727, DOI 10.1016/j.bpj.2008.12.3926
   Schneider G, 2017, ONCOTARGET, V8, P58247, DOI 10.18632/oncotarget.17461
   Schneider G, 2013, MOL CANCER RES, V11, P793, DOI 10.1158/1541-7786.MCR-12-0600
   Simanshu DK, 2013, NATURE, V500, P463, DOI 10.1038/nature12332
   Spiegel S, 2011, NAT REV IMMUNOL, V11, P403, DOI 10.1038/nri2974
   Stahelin RV, 2007, J BIOL CHEM, V282, P25737, DOI 10.1074/jbc.M702861200
   Subramanian P, 2005, J BIOL CHEM, V280, P17601, DOI 10.1074/jbc.M414173200
   Tomiuk S, 1998, P NATL ACAD SCI USA, V95, P3638, DOI 10.1073/pnas.95.7.3638
   van Blitterswijk WJ, 2003, BIOCHEM J, V369, P199, DOI 10.1042/BJ20021528
   Verlekar D, 2018, CELL DEATH DIS, V9, DOI 10.1038/s41419-018-0964-4
   Simón MV, 2019, FRONT CELL NEUROSCI, V13, DOI 10.3389/fncel.2019.00246
   Ward KE, 2013, J LIPID RES, V54, P636, DOI 10.1194/jlr.M031088
   Wijesinghe DS, 2009, J LIPID RES, V50, P1986, DOI 10.1194/jlr.M800367-JLR200
   Xia P, 2002, J BIOL CHEM, V277, P7996, DOI 10.1074/jbc.M111423200
   Xu RJ, 2018, CELL DEATH DIFFER, V25, P841, DOI 10.1038/s41418-017-0018-y
   Zhao J, 2018, DISKURSMUSTER, V18
NR 106
TC 75
Z9 79
U1 5
U2 25
PU PORTLAND PRESS LTD
PI LONDON
PA 5TH FL, 90 HIGH HOLBORN, LONDON, WC1V 6LJ, ENGLAND
SN 0071-1365
EI 1744-1358
J9 ESSAYS BIOCHEM
JI Essays Biochem.
PY 2020
VL 64
IS 3
BP 579
EP 589
DI 10.1042/EBC20190091
PG 11
WC Biochemistry & Molecular Biology
WE Book Citation Index– Science (BKCI-S); Science Citation Index Expanded (SCI-EXPANDED)
SC Biochemistry & Molecular Biology
GA BQ6IJ
UT WOS:000611836000012
PM 32579188
DA 2024-01-22
ER

PT J
AU Turcotte, JF
   Wong, KR
   Mah, SJ
   Dieleman, LA
   Kao, DN
   Kroeker, K
   Claggett, B
   Saltzman, JR
   Wine, E
   Fedorak, RN
   Liu, JJ
AF Turcotte, Jean-Francois
   Wong, Karen
   Mah, Stephanie J.
   Dieleman, Levinus A.
   Kao, Dina
   Kroeker, Karen
   Claggett, Brian
   Saltzman, John R.
   Wine, Eytan
   Fedorak, Richard N.
   Liu, Julia J.
TI Increased Epithelial Gaps in the Small Intestine Are Predictive of
   Hospitalization and Surgery in Patients With Inflammatory Bowel Disease
SO CLINICAL AND TRANSLATIONAL GASTROENTEROLOGY
LA English
DT Article
AB OBJECTIVES: Epithelial gaps resulting from intestinal cell extrusions can be visualized with confocal laser endomicroscopy (CLE) during colonoscopy and increased in normal-appearing terminal ileum of inflammatory bowel disease (IBD) patients. Cellshedding events on CLE were found to be predictive of disease relapse. The aim of this study was to assess the prognostic value of epithelial gap densities for major clinical events (hospitalization or surgery) in follow-up.
   METHODS: We prospectively followed IBD patients undergoing colonoscopy with probe-based CLE (pCLE) for clinical events including symptom flares, medication changes, hospitalization, or surgery. Survival analysis methods were used to compare event times for the composite outcome of hospitalization or surgery using log-rank tests and Cox proportional hazards models. We also examined the relationship of gap density with IBD flares, need for anti-tumor necrosis factor therapy, disease duration, gender and endoscopic disease severity, and location.
   RESULTS: A total of 21 Crohn's disease and 20 ulcerative colitis patients with a median follow-up of 14 (11-31) months were studied. Patients with elevated gap density were at significantly higher risk for hospitalization or surgery (log-rank test P = 0.02). Gap density was a significant predictor for risk of major events, with a hazard ratio of 1.10 (95% confidence interval = 1.01, 1.20) associated with each increase of 1% in gap density. Gap density was also correlated with IBD disease duration (Spearman's correlation coefficient rho = 0.44, P = 0.004), and was higher in male patients (9.0 vs. 3.6 gaps per 100 cells, P = 0.038).
   CONCLUSIONS: Increased epithelial gaps in the small intestine as determined by pCLE are a predictor for future hospitalization or surgery in IBD patients.
C1 [Turcotte, Jean-Francois; Wine, Eytan] Univ Alberta, Dept Pediat, Div Gastroenterol, Edmonton, AB T6G 2X8, Canada.
   [Wong, Karen; Mah, Stephanie J.; Dieleman, Levinus A.; Kao, Dina; Kroeker, Karen; Fedorak, Richard N.; Liu, Julia J.] Univ Alberta, Dept Med, Div Gastroenterol, Edmonton, AB T6G 2X8, Canada.
   [Claggett, Brian] Harvard Univ, Sch Publ Hlth, Dept Biostat, Boston, MA 02115 USA.
   [Saltzman, John R.] Brigham & Womens Hosp, Div Gastroenterol, Boston, MA 02115 USA.
C3 University of Alberta; University of Alberta; Harvard University;
   Harvard T.H. Chan School of Public Health; Harvard University; Brigham &
   Women's Hospital
RP Liu, JJ (通讯作者)，Univ Alberta, Dept Med, Div Gastroenterol, Zeidler Ledcor Ctr 1 10, Edmonton, AB T6G 2X8, Canada.
EM julia.liu@ualberta.ca
RI Dieleman, Levinus/AAT-8198-2021
OI Dieleman, Levinus/0000-0001-7852-2122; Fedorak,
   Richard/0000-0002-7382-0080; Kroeker, Karen/0000-0002-3886-4213; Wine,
   Eytan/0000-0002-3458-4142
FU Canadian Institutes of Health Research/Canadian Association of
   Gastroenterology; Canada Foundation for Innovation
FX This work was supported in part by a grant to J.J.L. from the Canadian
   Institutes of Health Research/Canadian Association of Gastroenterology
   and a grant to R.N.F. from the Canada Foundation for Innovation.
CR Ardizzone S, 2011, CLIN GASTROENTEROL H, V9, P483, DOI 10.1016/j.cgh.2010.12.028
   Arrieta MC, 2009, GUT, V58, P41, DOI 10.1136/gut.2008.150888
   Beaugerie L, 2006, GASTROENTEROLOGY, V130, P650, DOI 10.1053/j.gastro.2005.12.019
   Bitton A, 2001, GASTROENTEROLOGY, V120, P13, DOI 10.1053/gast.2001.20912
   CELLIER C, 1994, GUT, V35, P231, DOI 10.1136/gut.35.2.231
   Clayburgh DR, 2004, LAB INVEST, V84, P282, DOI 10.1038/labinvest.3700050
   Colombel JF, 2011, GASTROENTEROLOGY, V141, P1194, DOI 10.1053/j.gastro.2011.06.054
   Dubinsky MC, 2008, CLIN GASTROENTEROL H, V6, P1105, DOI 10.1016/j.cgh.2008.04.032
   FARMER RG, 1993, DIGEST DIS SCI, V38, P1137, DOI 10.1007/BF01295733
   Froslie KF, 2007, GASTROENTEROLOGY, V133, P412, DOI 10.1053/j.gastro.2007.05.051
   Goetz M, 2008, ANTICANCER RES, V28, P353
   Guan YF, 2011, AM J PHYSIOL-CELL PH, V300, pC1404, DOI 10.1152/ajpcell.00270.2010
   Gupta N, 2006, GASTROENTEROLOGY, V130, P1069, DOI 10.1053/j.gastro.2006.02.003
   Henriksen M, 2008, GUT, V57, P1518, DOI 10.1136/gut.2007.146357
   Heresbach D, 2005, GUT, V54, P215, DOI 10.1136/gut.2004.041715
   Hurlstone DP, 2008, GUT, V57, P196, DOI 10.1136/gut.2007.131359
   Jones J, 2008, CLIN GASTROENTEROL H, V6, P1218, DOI 10.1016/j.cgh.2008.06.010
   Kappelman MD, 2008, GASTROENTEROLOGY, V135, P1907, DOI 10.1053/j.gastro.2008.09.012
   Kiesslich R, 2012, GUT, V61, P1146, DOI 10.1136/gutjnl-2011-300695
   Kiesslich R, 2007, GASTROENTEROLOGY, V133, P1769, DOI 10.1053/j.gastro.2007.09.011
   Lee JH, 2010, DIGESTION, V81, P237, DOI 10.1159/000253850
   Li CQ, 2010, AM J GASTROENTEROL, V105, P1391, DOI 10.1038/ajg.2009.664
   Liu JJ, 2011, J CLIN GASTROENTEROL, V45, P240, DOI 10.1097/MCG.0b013e3181fbdb8a
   Liu JJ, 2011, GASTROINTEST ENDOSC, V73, P1174, DOI 10.1016/j.gie.2011.01.018
   MAY GR, 1993, GASTROENTEROLOGY, V104, P1627, DOI 10.1016/0016-5085(93)90638-S
   Mazor Y, 2011, J CROHNS COLITIS, V5, P592, DOI 10.1016/j.crohns.2011.06.002
   Meddings J, 2008, GUT, V57, P438, DOI 10.1136/gut.2007.143172
   Montrose MH, 2003, AM J PHYSIOL-GASTR L, V284, pG547, DOI 10.1152/ajpgi.00547.2002
   Mow WS, 2004, GASTROENTEROLOGY, V126, P414, DOI 10.1053/j.gastro.2003.11.015
   Peeters M, 1997, GASTROENTEROLOGY, V113, P802, DOI 10.1016/S0016-5085(97)70174-4
   Rutgeerts P, 2006, GASTROINTEST ENDOSC, V63, P433, DOI 10.1016/j.gie.2005.08.011
   Sandborn WJ, 2008, GASTROENTEROLOGY, V135, P1442, DOI 10.1053/j.gastro.2008.09.053
   Solberg IC, 2007, CLIN GASTROENTEROL H, V5, P1430, DOI 10.1016/j.cgh.2007.09.002
   Su LP, 2009, GASTROENTEROLOGY, V136, P551, DOI 10.1053/j.gastro.2008.10.081
   Turner JR, 2009, NAT REV IMMUNOL, V9, P799, DOI 10.1038/nri2653
   WILSON TJG, 1985, CELL TISSUE KINET, V18, P333, DOI 10.1111/j.1365-2184.1985.tb00662.x
   WYATT J, 1993, LANCET, V341, P1437, DOI 10.1016/0140-6736(93)90882-H
   Yarur Andres J, 2011, Gastroenterol Hepatol (N Y), V7, P652
   Zeissig S, 2007, GUT, V56, P61, DOI 10.1136/gut.2006.094375
NR 39
TC 33
Z9 35
U1 0
U2 3
PU NATURE PUBLISHING GROUP
PI NEW YORK
PA 75 VARICK ST, 9TH FLR, NEW YORK, NY 10013-1917 USA
SN 2155-384X
J9 CLIN TRANSL GASTROEN
JI Clin. Transl. Gastroenterol.
PD JUL
PY 2012
VL 3
AR e19
DI 10.1038/ctg.2012.13
PG 6
WC Gastroenterology & Hepatology
WE Science Citation Index Expanded (SCI-EXPANDED)
SC Gastroenterology & Hepatology
GA V42RI
UT WOS:000209630500003
PM 23238291
OA gold, Green Published
DA 2024-01-22
ER

PT J
AU Kane, SV
   Reddy, D
AF Kane, Sunanda V.
   Reddy, Deepa
TI Hormonal replacement therapy after menopause is protective of disease
   activity in women with inflammatory bowel disease
SO AMERICAN JOURNAL OF GASTROENTEROLOGY
LA English
DT Article
ID IRRITABLE-BOWEL; DEHYDROEPIANDROSTERONE
AB BACKGROUND AND AIMS: The nature of inflammatory bowel disease (IBD) following menopause has not been previously studied. The aim of this study was to characterize the effect of menopause on disease activity and identify possible modifiers of disease activity.
   METHODS: This was a retrospective study of women followed at the University of Chicago IBD Clinic. Disease activity was assessed using clinical scoring systems during the pre- and postmenstrual periods of subjects. Variables of interest included: history of smoking, use of oral contraceptives (OCP) prior to onset of menopause, and use of hormone replacement therapy (HRT).
   RESULTS: Sixty-five women were included, 20 with ulcerative colitis and 45 with Crohn's disease. The median age of menopause was similar to historical controls. Twenty-three patients (35%) experienced active symptoms in the premenopausal time period and 25 patients (38%) had disease indices consistent with a flare within the first 2 yr after menopause (P > 0.05). There was no relation between those who had a pre- versus postmenstrual flare as a group (P > 0.05). However, there was a significant protective effect on disease activity with postmenopausal HRT use (hazard ratio [HR] 0.18, 95% confidence interval [CI] 0.04-0.72). There was also a dose-response effect noted with an HR with longer duration of use (0.20, 0.07-0.65).
   CONCLUSIONS: The likelihood of having a flare postmenopause is not different from having it premenopause. HRT, however, may provide a protective effect for disease activity in the postmenopausal period. The anti-inflammatory effects of estrogen may be the mechanism for this observation.
C1 [Kane, Sunanda V.] Mayo Clin, Miles & Shirley Fiterman Div Gastroenterol & Hepa, Rochester, MN 55905 USA.
   Univ Chicago, Chicago, IL 60637 USA.
C3 Mayo Clinic; University of Chicago
RP Kane, SV (通讯作者)，Mayo Clin, Miles & Shirley Fiterman Div Gastroenterol & Hepa, 200 1st St SW, Rochester, MN 55905 USA.
FU NIDDK NIH HHS [P30DK42086] Funding Source: Medline
CR Andus T, 2003, ALIMENT PHARM THER, V17, P409, DOI 10.1046/j.1365-2036.2003.01433.x
   CaulinGlaser T, 1996, J CLIN INVEST, V98, P36, DOI 10.1172/JCI118774
   Chadwick CC, 2005, P NATL ACAD SCI USA, V102, P2543, DOI 10.1073/pnas.0405841102
   HARNISH DC, 2004, AM J PHYSIOL-GASTR L, V286, P18
   Kane SV, 1998, AM J GASTROENTEROL, V93, P1867
   Koh KK, 2001, INT J CARDIOL, V81, P43, DOI 10.1016/S0167-5273(01)00527-7
   Lahita RG, 2000, RHEUM DIS CLIN N AM, V26, P951, DOI 10.1016/S0889-857X(05)70178-2
   LICHTAROWICZ A, 1989, Q J MED, V72, P623
   MATHIAS JR, 1989, DIGEST DIS SCI, V34, P761, DOI 10.1007/BF01540350
   Nilsson BO, 2007, INFLAMM RES, V56, P269, DOI 10.1007/s00011-007-6198-z
   Phiel KL, 2005, IMMUNOL LETT, V97, P107, DOI 10.1016/j.imlet.2004.10.007
   PRIOR A, 1992, GUT, V33, P814, DOI 10.1136/gut.33.6.814
   Straub RH, 1998, J CLIN ENDOCR METAB, V83, P2012, DOI 10.1210/jc.83.6.2012
   van Vollenhoven RF, 1999, LUPUS, V8, P181, DOI 10.1191/096120399678847588
   Verdú EF, 2002, AM J PHYSIOL-GASTR L, V283, pG27, DOI 10.1152/ajpgi.00460.2001
   Zang YCQ, 2002, J NEUROIMMUNOL, V124, P106, DOI 10.1016/S0165-5728(02)00016-4
NR 16
TC 83
Z9 89
U1 0
U2 8
PU LIPPINCOTT WILLIAMS & WILKINS
PI PHILADELPHIA
PA TWO COMMERCE SQ, 2001 MARKET ST, PHILADELPHIA, PA 19103 USA
SN 0002-9270
EI 1572-0241
J9 AM J GASTROENTEROL
JI Am. J. Gastroenterol.
PD MAY
PY 2008
VL 103
IS 5
BP 1193
EP 1196
DI 10.1111/j.1572-0241.2007.01700.x
PG 4
WC Gastroenterology & Hepatology
WE Science Citation Index Expanded (SCI-EXPANDED)
SC Gastroenterology & Hepatology
GA 299IT
UT WOS:000255750000018
PM 18177456
DA 2024-01-22
ER

PT J
AU Sidhu, R
   McAlindon, ME
   Kapur, K
   Hurlstone, DP
   Wheeldon, MC
   Sanders, DS
AF Sidhu, Reena
   McAlindon, Mark E.
   Kapur, Kapil
   Hurlstone, David P.
   Wheeldon, Maria C.
   Sanders, David S.
TI Push enteroscopy in the era of capsule endoscopy
SO JOURNAL OF CLINICAL GASTROENTEROLOGY
LA English
DT Article
DE capsule endoscopy; push enteroscopy; overt bleeding; small bowel
ID DIAGNOSTIC YIELD; OBSCURE ORIGIN; THERAPEUTIC IMPACT; POSITIVE FINDINGS;
   FOLLOW-UP; LESIONS; MANAGEMENT; DISEASE; REACH
AB Goals: To evaluate the diagnostic yield of push enteroscopy in relation to indication and compare the yield in patients who had capsule endoscopy followed by push enteroscopy against capsule endoscopy naive patients.
   Background: With the advent of capsule endoscopy the role of push enteroscopy needs to be reevaluated.
   Study: Patients who underwent push enteroscopy from January 2002 to May 2006 were included.
   Results: One hundred fifty-five patients underwent push enteroscopy: 93 females, average age 55 years. There were 74 cases where both push enteroscopy (PE) and capsule endoscopy (CE) were performed. Indications for PE were iron deficiency anemia (n = 51), overt bleeding (n = 31), suspected celiac disease (n = 32), refractory celiac disease (n = 19), assessment for Crohn's disease (n = 10), and miscellaneous (n = 12). In 148 patients, an average length of 70 cm of small bowel was examined (range 30 to 130cm). PE was unsuccessful in 7 patients due to anatomic strictures or patient distress. The overall diagnostic yield was 30% with the highest yield in overt bleeding when compared with other subgroups (P < 0.001). Nine percent of lesions were within the reach of a standard endoscope. Comparison of the diagnostic yield in patients who had CE followed by PE against CE naive patients was 41% versus 47%, respectively (P < 1). There were no cases where push enteroscopy recognized a lesion that had not been already detected by capsule endoscopy.
   Conclusions: Push enteroscopy has the greatest diagnostic yield in patients with overt bleeding when compared with other referral indications. PE should be used as an adjuvant to CE for therapeutic intervention.
C1 [Sidhu, Reena; McAlindon, Mark E.; Kapur, Kapil; Hurlstone, David P.; Wheeldon, Maria C.; Sanders, David S.] Sheffield Teaching Hosp NHS Trust, Royal Hallamshire Hosp, Dept Gastroenterol, Sheffield S10 2JF, S Yorkshire, England.
C3 University of Sheffield
RP Sidhu, R (通讯作者)，Sheffield Teaching Hosp NHS Trust, Royal Hallamshire Hosp, Dept Gastroenterol, Room P39,P Floor,Glossop Rd, Sheffield S10 2JF, S Yorkshire, England.
EM reena_sidhu@yahoo.com
CR Adler DG, 2004, GASTROINTEST ENDOSC, V59, P492, DOI 10.1016/S0016-5107(03)02862-1
   Askin MP, 1996, GASTROINTEST ENDOSC, V43, P580, DOI 10.1016/S0016-5107(96)70195-5
   Bezet A, 2004, CLIN GASTROENTEROL H, V2, P921, DOI 10.1016/S1542-3565(04)00397-0
   Chak A, 1998, GASTROINTEST ENDOSC, V47, P18, DOI 10.1016/S0016-5107(98)70293-7
   Chak A, 1998, GASTROINTEST ENDOSC, V47, P144, DOI 10.1016/S0016-5107(98)70347-5
   Costamagna G, 2002, GASTROENTEROLOGY, V123, P999, DOI 10.1053/gast.2002.35988
   Ell C, 2002, ENDOSCOPY, V34, P685, DOI 10.1055/s-2002-33446
   Hartmann D, 2003, Z GASTROENTEROL, V41, P377
   Hayat M, 2000, ENDOSCOPY, V32, P369, DOI 10.1055/s-2000-9003
   Höroldt BS, 2004, EUR J GASTROEN HEPAT, V16, P1143
   Iddan G, 2000, NATURE, V405, P417, DOI 10.1038/35013140
   JABBARI M, 1984, GASTROENTEROLOGY, V87, P1165
   Kendrick ML, 2001, J GASTROINTEST SURG, V5, P162, DOI 10.1016/S1091-255X(01)80029-9
   Kitiyakara T, 2005, GASTROINTEST ENDOSC, V62, P234, DOI 10.1016/S0016-5107(05)00292-0
   Koslowsky B, 2006, ENDOSCOPY, V38, P27, DOI 10.1055/s-2005-921034
   Landi B, 2002, ENDOSCOPY, V34, P355, DOI 10.1055/s-2002-25276
   Landi B, 1998, GUT, V42, P421, DOI 10.1136/gut.42.3.421
   Lara LF, 2005, ENDOSCOPY, V37, P745, DOI 10.1055/s-2004-825953
   Lepère C, 2005, GASTROINTEST ENDOSC, V61, P709, DOI 10.1016/S0016-5107(05)00338-X
   Lin S, 2003, ENDOSCOPY, V35, P315, DOI 10.1055/s-2003-38144
   Linder J, 2002, J CLIN GASTROENTEROL, V35, P383, DOI 10.1097/00004836-200211000-00005
   Mata A, 2004, ALIMENT PHARM THER, V20, P189, DOI 10.1111/j.1365-2036.2004.02067.x
   Morris AJ, 1996, GASTROINTEST ENDOSC, V44, P394, DOI 10.1016/S0016-5107(96)70087-1
   Mylonaki M, 2003, GUT, V52, P1122, DOI 10.1136/gut.52.8.1122
   Nguyen NQ, 2005, J GASTROEN HEPATOL, V20, P716, DOI 10.1111/j.1440-1746.2005.03762.x
   Nolan DJ, 1997, CLIN RADIOL, V52, P809, DOI 10.1016/S0009-9260(97)80075-X
   Parry SD, 2002, EUR J GASTROEN HEPAT, V14, P305, DOI 10.1097/00042737-200203000-00016
   Pennazio M, 2004, GASTROENTEROLOGY, V126, P643, DOI 10.1053/j.gastro.2003.11.057
   Saurin JC, 2005, ENDOSCOPY, V37, P318, DOI 10.1055/s-2005-861114
   Selby W, 2004, GASTROINTEST ENDOSC, V59, P782, DOI 10.1016/S0016-5107(04)00168-3
   TADA M, 1977, ENDOSCOPY, V9, P33, DOI 10.1055/s-0028-1098483
   Taylor ACF, 2003, ENDOSCOPY, V35, P951
   Vakil N, 1997, AM J GASTROENTEROL, V92, P425
   Zaman A, 1998, GASTROINTEST ENDOSC, V47, P372, DOI 10.1016/S0016-5107(98)70221-4
NR 34
TC 21
Z9 24
U1 0
U2 2
PU LIPPINCOTT WILLIAMS & WILKINS
PI PHILADELPHIA
PA 530 WALNUT ST, PHILADELPHIA, PA 19106-3621 USA
SN 0192-0790
J9 J CLIN GASTROENTEROL
JI J. Clin. Gastroenterol.
PD JAN
PY 2008
VL 42
IS 1
BP 54
EP 58
DI 10.1097/01.mcg.0000225655.85060.74
PG 5
WC Gastroenterology & Hepatology
WE Science Citation Index Expanded (SCI-EXPANDED)
SC Gastroenterology & Hepatology
GA 248NS
UT WOS:000252160900011
PM 18097290
DA 2024-01-22
ER

PT J
AU Zhao, TT
   Wang, HR
   Liu, ZJ
   Liu, Y
   DeJi
   Li, B
   Huang, XD
AF Zhao, Tingting
   Wang, Haoran
   Liu, Zhenjiang
   Liu, Yang
   DeJi
   Li, Bin
   Huang, Xiaodan
TI Recent Perspective of <i>Lactobacillus</i> in Reducing Oxidative Stress
   to Prevent Disease
SO ANTIOXIDANTS
LA English
DT Review
DE Lactobacillus; oxidant stress; IBD; cancer; liver diseases; MAPK;
   NF-kappa B; Nrf2
ID NF-KAPPA-B; LIVER-INJURY; COLON-CANCER; POLYAMINE METABOLISM; ENRICHED
   PROBIOTICS; ANTIOXIDANT ENZYMES; INTESTINAL BARRIER; CELL-PROLIFERATION;
   INDUCED APOPTOSIS; CROHNS-DISEASE
AB During oxidative stress, an important factor in the development of many diseases, cellular oxidative and antioxidant activities are imbalanced due to various internal and external factors such as inflammation or diet. The administration of probiotic Lactobacillus strains has been shown to confer a range of antibacterial, anti-inflammatory, antioxidant, and immunomodulatory effects in the host. This review focuses on the potential role of oxidative stress in inflammatory bowel diseases (IBD), cancer, and liver-related diseases in the context of preventive and therapeutic effects associated with Lactobacillus. This article reviews studies in cell lines and animal models as well as some clinical population reports that suggest that Lactobacillus could alleviate basic symptoms and related abnormal indicators of IBD, cancers, and liver damage, and covers evidence supporting a role for the Nrf2, NF-?B, and MAPK signaling pathways in the effects of Lactobacillus in alleviating inflammation, oxidative stress, aberrant cell proliferation, and apoptosis. This review also discusses the unmet needs and future directions in probiotic Lactobacillus research including more extensive mechanistic analyses and more clinical trials for Lactobacillus-based treatments.
C1 [Zhao, Tingting; Wang, Haoran; Huang, Xiaodan] Lanzhou Univ, Sch Publ Hlth, Lanzhou 730033, Peoples R China.
   [Zhao, Tingting; Wang, Haoran; Liu, Yang; DeJi; Li, Bin; Huang, Xiaodan] Tibet Acad Agr & Anim Husb Sci, Inst Anim Husb & Vet, Lhasa 850000, Peoples R China.
   [Liu, Zhenjiang] Jilin Univ, Sch Life Sci, Natl Engn Lab AIDS Vaccine, Changchun 130012, Peoples R China.
C3 Lanzhou University; Tibet Academy of Agriculture & Animal Husbandry
   Sciences; Jilin University
RP Huang, XD (通讯作者)，Lanzhou Univ, Sch Publ Hlth, Lanzhou 730033, Peoples R China.; Li, B; Huang, XD (通讯作者)，Tibet Acad Agr & Anim Husb Sci, Inst Anim Husb & Vet, Lhasa 850000, Peoples R China.
EM xukesuolibin@163.com; huangxiaodan@lzu.edu.cn
RI wang, xueting/JPY-2782-2023; zhao, sheng/JWO-6127-2024; Lu,
   Lu/JPE-5187-2023; Wang, Yanan/JVZ-7957-2024; Liu, Jingyi/JWP-6326-2024;
   Wang, Hao/ABB-8923-2020; Wang, He/JCO-3900-2023
OI Wang, Hao/0000-0001-9109-6017; HUANG, XIAODAN/0000-0001-8741-2785
FU Key Research and Development Program in Tibet Autonomous Region
   [XZ202201ZY0004N]; Science and Technology Program of Gansu Province
   [22JR5RA463]; Special Item of Regional Collaborative Innovation in Tibet
   Autonomous Region [QYXTZX-LS2021-01]
FX The study was supported by the Key Research and Development Program in
   Tibet Autonomous Region (XZ202201ZY0004N), the Science and Technology
   Program of Gansu Province (22JR5RA463), and the Special Item of Regional
   Collaborative Innovation in Tibet Autonomous Region (QYXTZX-LS2021-01).
CR Aaron JG, 2017, OPEN FORUM INFECT DI, V4, DOI 10.1093/ofid/ofx085
   Aggarwal V, 2019, BIOMOLECULES, V9, DOI 10.3390/biom9110735
   Almeida M, 2020, BREAST CANCER RES TR, V179, P523, DOI 10.1007/s10549-019-05494-4
   Altonsy MO, 2010, INT J FOOD MICROBIOL, V137, P190, DOI 10.1016/j.ijfoodmicro.2009.11.015
   Alzoghaibi MA, 2013, WORLD J GASTROENTERO, V19, P6540, DOI 10.3748/wjg.v19.i39.6540
   Amaretti A, 2013, APPL MICROBIOL BIOT, V97, P809, DOI 10.1007/s00253-012-4241-7
   An HR, 2011, J AGR FOOD CHEM, V59, P3851, DOI 10.1021/jf200251k
   Annuk H, 2003, J APPL MICROBIOL, V94, P403, DOI 10.1046/j.1365-2672.2003.01847.x
   Arisawa T, 2008, HEPATO-GASTROENTEROL, V55, P394
   Ashraf R, 2014, CRIT REV FOOD SCI, V54, P938, DOI 10.1080/10408398.2011.619671
   Azarang A, 2020, BIOMED RES INT, V2020, DOI 10.1155/2020/5487659
   Bai YS, 2021, FOOD CHEM TOXICOL, V156, DOI 10.1016/j.fct.2021.112514
   Baldwin C, 2010, NUTR CANCER, V62, P371, DOI 10.1080/01635580903407197
   Banan A, 2000, J PHARMACOL EXP THER, V294, P997
   Banba A, 2019, J BIOL CHEM, V294, P6550, DOI 10.1074/jbc.RA119.007687
   Begleiter A, 2006, CANCER EPIDEM BIOMAR, V15, P2422, DOI 10.1158/1055-9965.EPI-06-0661
   Bell HN, 2022, CANCER CELL, V40, P185, DOI 10.1016/j.ccell.2021.12.001
   Bhattacharyya A, 2014, PHYSIOL REV, V94, P329, DOI 10.1152/physrev.00040.2012
   Bonnefont-Rousselot D, 2010, TOXICOLOGY, V278, P55, DOI 10.1016/j.tox.2010.04.008
   Brown JE, 1998, BIOCHEM J, V330, P1173
   Buzzetti E, 2016, METABOLISM, V65, P1038, DOI 10.1016/j.metabol.2015.12.012
   Ceni E, 2014, WORLD J GASTROENTERO, V20, P17756, DOI 10.3748/wjg.v20.i47.17756
   Chen CC, 2012, BRIT J NUTR, V107, P1623, DOI 10.1017/S0007114511004934
   Chen YT, 2018, MOL NUTR FOOD RES, V62, DOI 10.1002/mnfr.201700903
   Chiurchiù V, 2011, ANTIOXID REDOX SIGN, V15, P2605, DOI 10.1089/ars.2010.3547
   Choi SS, 2006, LETT APPL MICROBIOL, V42, P452, DOI 10.1111/j.1472-765X.2006.01913.x
   Chorawala MR, 2021, PROBIOTICS ANTIMICRO, V13, P1005, DOI 10.1007/s12602-020-09738-4
   Colautti A, 2022, FOOD MICROBIOL, V103, DOI 10.1016/j.fm.2021.103934
   D'Arcy MS, 2019, CELL BIOL INT, V43, P582, DOI 10.1002/cbin.11137
   Daniluk U, 2012, ADV MED SCI-POLAND, V57, P175, DOI 10.2478/v10039-012-0025-7
   Dasari S, 2017, CLIN NUTR, V36, P1465, DOI 10.1016/j.clnu.2016.11.017
   de la Vega MR, 2018, CANCER CELL, V34, P21, DOI 10.1016/j.ccell.2018.03.022
   del Carmen S, 2014, APPL ENVIRON MICROB, V80, P869, DOI 10.1128/AEM.03296-13
   Djavaheri-Mergny M, 2004, FEBS LETT, V578, P111, DOI 10.1016/j.febslet.2004.10.082
   Dunn W, 2016, CLIN LIVER DIS, V20, P445, DOI 10.1016/j.cld.2016.02.004
   Elbatreek MH, 2019, TRENDS ENDOCRIN MET, V30, P312, DOI 10.1016/j.tem.2019.02.006
   Erdogan FS, 2019, FOOD RES INT, V115, P408, DOI 10.1016/j.foodres.2018.10.080
   Finamore A, 2018, FRONT IMMUNOL, V9, DOI 10.3389/fimmu.2018.01131
   Forsyth CB, 2009, ALCOHOL, V43, P163, DOI 10.1016/j.alcohol.2008.12.009
   Galaris D, 2019, BBA-MOL CELL RES, V1866, DOI 10.1016/j.bbamcr.2019.118535
   Gan Yi, 2021, Oxid Med Cell Longev, V2021, P7337988, DOI 10.1155/2021/7337988
   Gorrini C, 2013, NAT REV DRUG DISCOV, V12, P931, DOI 10.1038/nrd4002
   Guo X, 2001, DIGESTION, V63, P180, DOI 10.1159/000051887
   Handa O, 2010, INFLAMM RES, V59, P997, DOI 10.1007/s00011-010-0245-x
   Handy DE, 2012, ANTIOXID REDOX SIGN, V16, P1323, DOI 10.1089/ars.2011.4123
   Heeney DD, 2018, CURR OPIN BIOTECH, V49, P140, DOI 10.1016/j.copbio.2017.08.004
   Hengstermann S, 2008, CLIN NUTR, V27, P571, DOI 10.1016/j.clnu.2008.01.007
   Hiller F, 2015, INFLAMM BOWEL DIS, V21, P2078, DOI 10.1097/MIB.0000000000000464
   Hoesel B, 2013, MOL CANCER, V12, DOI 10.1186/1476-4598-12-86
   Hori T, 2003, BIOSCI BIOTECH BIOCH, V67, P420, DOI 10.1271/bbb.67.420
   Huang L, 2016, J FUNCT FOODS, V21, P431, DOI 10.1016/j.jff.2015.12.024
   Hwang JW, 2013, INTEGR CANCER THER, V12, P165, DOI 10.1177/1534735412442380
   Iborra M, 2011, BIOCHEM SOC T, V39, P1102, DOI 10.1042/BST0391102
   Ichijo H, 1997, SCIENCE, V275, P90, DOI 10.1126/science.275.5296.90
   Iyer C, 2008, CELL MICROBIOL, V10, P1442, DOI 10.1111/j.1462-5822.2008.01137.x
   Javadi L, 2018, ASIA PAC J CLIN NUTR, V27, P1031, DOI 10.6133/apjcn.042018.05
   Jemal A., 2021, CA-CANCER J CLIN, V71, P209, DOI [DOI 10.3322/caac.21660, 10.3322/caac.21660]
   Kato J, 2007, J GASTROENTEROL, V42, P830, DOI 10.1007/s00535-007-2095-z
   Kerins MJ, 2018, SCI REP-UK, V8, DOI 10.1038/s41598-018-31281-0
   Khaitan D, 2009, INDIAN J BIOCHEM BIO, V46, P16
   Kim ES, 2022, INTEST RES, V20, P192, DOI 10.5217/ir.2020.00150
   Kirtonia A, 2020, CELL MOL LIFE SCI, V77, P4459, DOI 10.1007/s00018-020-03536-5
   Kong YZ, 2020, ANTIOXIDANTS-BASEL, V9, DOI 10.3390/antiox9070610
   Kosaka T, 2009, DNA CELL BIOL, V28, P625, DOI 10.1089/dna.2009.0877
   Kumar RS, 2012, APPL BIOCHEM BIOTECH, V166, P620, DOI 10.1007/s12010-011-9453-2
   Kuo CL, 2022, J BIOMED SCI, V29, DOI 10.1186/s12929-022-00859-2
   Kwon J, 2004, P NATL ACAD SCI USA, V101, P16419, DOI 10.1073/pnas.0407396101
   LeBlanc JG, 2011, J BIOTECHNOL, V151, P287, DOI 10.1016/j.jbiotec.2010.11.008
   Li BL, 2018, FOOD FUNCT, V9, P6587, DOI 10.1039/c8fo01768a
   Li C, 2021, DRUG DES DEV THER, V15, P37, DOI 10.2147/DDDT.S286104
   Li C, 2014, FOOD FUNCT, V5, P3216, DOI 10.1039/c4fo00549j
   Li D, 2021, OXID MED CELL LONGEV, V2021, DOI 10.1155/2021/5583215
   Li HZ, 2021, J AGR FOOD CHEM, V69, P183, DOI 10.1021/acs.jafc.0c06346
   Liu CF, 2011, J SCI FOOD AGR, V91, P2284, DOI 10.1002/jsfa.4456
   Liu YP, 2019, PLOS ONE, V14, DOI 10.1371/journal.pone.0222339
   Liu YH, 2018, J NUTR BIOCHEM, V58, P138, DOI 10.1016/j.jnutbio.2018.04.011
   Liu YH, 2015, J AGR FOOD CHEM, V63, P242, DOI 10.1021/jf5039184
   Long XY, 2022, J FOOD SCI, V87, P2626, DOI 10.1111/1750-3841.16171
   Lu J, 2014, FREE RADICAL BIO MED, V66, P75, DOI 10.1016/j.freeradbiomed.2013.07.036
   Marteau P, 2006, GUT, V55, P842, DOI 10.1136/gut.2005.076604
   Marullo R, 2013, PLOS ONE, V8, DOI 10.1371/journal.pone.0081162
   Miele E, 2009, AM J GASTROENTEROL, V104, P437, DOI 10.1038/ajg.2008.118
   Moon W, 2016, ALIMENT PHARM THER, V43, P863, DOI 10.1111/apt.13559
   Morgan MJ, 2011, CELL RES, V21, P103, DOI 10.1038/cr.2010.178
   Na HK, 2017, INT J MOL SCI, V18, DOI 10.3390/ijms18061116
   Nakajima A, 2021, FRONT MED-LAUSANNE, V8, DOI 10.3389/fmed.2021.789037
   Nakamura H, 2021, CANCER SCI, V112, P3945, DOI 10.1111/cas.15068
   Nakamura T, 2019, BBA-GEN SUBJECTS, V1863, P1398, DOI 10.1016/j.bbagen.2019.06.010
   Nami Y, 2014, ANAEROBE, V28, P29, DOI 10.1016/j.anaerobe.2014.04.012
   Ng SC, 2019, AM J GASTROENTEROL, V114, P107, DOI 10.1038/s41395-018-0233-2
   Noda M, 2021, MICROORGANISMS, V9, DOI 10.3390/microorganisms9112243
   Nowak A, 2019, CRIT REV FOOD SCI, V59, P3456, DOI 10.1080/10408398.2018.1494539
   Ogawa T, 2006, CLIN EXP IMMUNOL, V143, P103, DOI 10.1111/j.1365-2249.2005.02975.x
   Orlando A, 2009, IMMUNOPHARM IMMUNOT, V31, P108, DOI 10.1080/08923970802443631
   Oteng AB, 2020, ADV NUTR, V11, P697, DOI 10.1093/advances/nmz125
   Pan YN, 2021, OXID MED CELL LONGEV, V2021, DOI 10.1155/2021/9416794
   Pastorelli L, 2013, FRONT IMMUNOL, V4, DOI 10.3389/fimmu.2013.00280
   Ramos GP, 2019, MAYO CLIN PROC, V94, P155, DOI 10.1016/j.mayocp.2018.09.013
   Rodrigo R, 2011, CLIN CHIM ACTA, V412, P410, DOI 10.1016/j.cca.2010.11.034
   Russo F, 2007, NUTR CANCER, V59, P106, DOI 10.1080/01635580701365084
   Russo F, 2014, WORLD J GASTROENTERO, V20, P13258, DOI 10.3748/wjg.v20.i37.13258
   Saeedi BJ, 2020, CELL METAB, V31, P956, DOI 10.1016/j.cmet.2020.03.006
   Sallmyr A, 2008, CANCER LETT, V270, P1, DOI 10.1016/j.canlet.2008.03.036
   Sengül N, 2011, DIGEST DIS SCI, V56, P707, DOI 10.1007/s10620-010-1362-7
   SHIBUTANI S, 1991, NATURE, V349, P431, DOI 10.1038/349431a0
   Shida K, 2013, INDIAN J MED RES, V138, P808
   Sies H, 2020, NAT REV MOL CELL BIO, V21, P363, DOI 10.1038/s41580-020-0230-3
   Son Yong, 2011, J Signal Transduct, V2011, P792639, DOI 10.1155/2011/792639
   Songisepp E, 2005, NUTR J, V4, DOI 10.1186/1475-2891-4-22
   Sungur T, 2017, ANAEROBE, V47, P137, DOI 10.1016/j.anaerobe.2017.05.013
   Swindle EJ, 2007, IMMUNOL REV, V217, P186, DOI 10.1111/j.1600-065X.2007.00513.x
   Thirabunyanon M, 2013, APPL BIOCHEM BIOTECH, V169, P511, DOI 10.1007/s12010-012-9995-y
   Tian FW, 2015, J MICROBIOL, V53, P856, DOI 10.1007/s12275-015-5239-5
   Tian T, 2017, OXID MED CELL LONGEV, V2017, DOI 10.1155/2017/4535194
   Weinberg F, 2010, P NATL ACAD SCI USA, V107, P8788, DOI 10.1073/pnas.1003428107
   Wright EK, 2015, INFLAMM BOWEL DIS, V21, P1219, DOI 10.1097/MIB.0000000000000382
   Wu H, 2003, ONCOGENE, V22, P3113, DOI 10.1038/sj.onc.1206451
   Xavier RJ, 2007, NATURE, V448, P427, DOI 10.1038/nature06005
   Yelin I, 2019, NAT MED, V25, P1728, DOI 10.1038/s41591-019-0626-9
   Zhang M, 2013, CANCER PREV RES, V6, P686, DOI 10.1158/1940-6207.CAPR-12-0427
[truncated: 3,889,121 more chars]
