# Supplementary material for: Worldwide research trends in Crohn’s disease treatment over the past 2 decades: a bibliometric analysis
Source: Front Pharmacol. 2024 Oct 8;15:1441785. doi: 10.3389/fphar.2024.1441785 (PMC11493645; doi:10.3389/fphar.2024.1441785)
Supplement: Supplementary file 2 [file DataSheet2.zip › raw data 2/download_47.txt]

FN Clarivate Analytics Web of Science
VR 1.0
PT J
AU Markov, A
   Thangavelu, L
   Aravindhan, S
   Zekiy, AO
   Jarahian, M
   Chartrand, MS
   Pathak, Y
   Marofi, F
   Shamlou, S
   Hassanzadeh, A
AF Markov, Alexander
   Thangavelu, Lakshmi
   Aravindhan, Surendar
   Zekiy, Angelina Olegovna
   Jarahian, Mostafa
   Chartrand, Max Stanley
   Pathak, Yashwant
   Marofi, Faroogh
   Shamlou, Somayeh
   Hassanzadeh, Ali
TI Mesenchymal stem/stromal cells as a valuable source for the treatment of
   immune-mediated disorders
SO STEM CELL RESEARCH & THERAPY
LA English
DT Review
DE Mesenchymal stem; stromal cells (MSCs); Multiple sclerosis (MS); Graft
   versus host diseases (GVHD); Osteoarthritis (OA); Coronavirus disease
   2019 (COVID-19)
ID HUMAN UMBILICAL-CORD; ACUTE LUNG INJURY; VERSUS-HOST-DISEASE;
   SYSTEMIC-LUPUS-ERYTHEMATOSUS; COLLAGEN-INDUCED ARTHRITIS; REGULATORY
   T-CELLS; TERM-FOLLOW-UP; STEM-CELLS; BONE-MARROW; STROMAL CELLS
AB Over recent years, mesenchymal stem/stromal cells (MSCs) and their potential biomedical applications have received much attention from the global scientific community in an increasing manner. Firstly, MSCs were successfully isolated from human bone marrow (BM), but in the next steps, they were also extracted from other sources, mostly from the umbilical cord (UC) and adipose tissue (AT). The International Society for Cellular Therapy (ISCT) has suggested minimum criteria to identify and characterize MSCs as follows: plastic adherence, surface expression of CD73, D90, CD105 in the lack of expression of CD14, CD34, CD45, and human leucocyte antigen-DR (HLA-DR), and also the capability to differentiate to multiple cell types including adipocyte, chondrocyte, or osteoblast in vitro depends on culture conditions. However, these distinct properties, including self-renewability, multipotency, and easy accessibility are just one side of the coin; another side is their huge secretome which is comprised of hundreds of mediators, cytokines, and signaling molecules and can effectively modulate the inflammatory responses and control the infiltration process that finally leads to a regulated tissue repair/healing or regeneration process. MSC-mediated immunomodulation is a direct result of a harmonic synergy of MSC-released signaling molecules (i.e., mediators, cytokines, and chemokines), the reaction of immune cells and other target cells to those molecules, and also feedback in the MSC-molecule-target cell axis. These features make MSCs a respectable and eligible therapeutic candidate to be evaluated in immune-mediated disorders, such as graft versus host diseases (GVHD), multiple sclerosis (MS), Crohn's disease (CD), and osteoarthritis (OA), and even in immune-dysregulating infectious diseases such as the novel coronavirus disease 2019 (COVID-19). This paper discussed the therapeutic applications of MSC secretome and its biomedical aspects related to immune-mediated conditions. Sources for MSC extraction, their migration and homing properties, therapeutic molecules released by MSCs, and the pathways and molecular mechanisms possibly involved in the exceptional immunoregulatory competence of MSCs were discussed. Besides, the novel discoveries and recent findings on immunomodulatory plasticity of MSCs, clinical applications, and the methods required for their use as an effective therapeutic option in patients with immune-mediated/immune-dysregulating diseases were highlighted.
C1 [Markov, Alexander] Tyumen State Med Univ, Tyumen, Russia.
   [Thangavelu, Lakshmi] Saveetha Univ, Saveetha Dent Coll & Hosp, Saveetha Inst Med & Tech Sci, Dept Pharmacol, Chennai, Tamil Nadu, India.
   [Aravindhan, Surendar] Saveetha Inst Med & Tech Sci, Saveetha Dent Coll & Hosp, Dept Pharmacol, Chennai, Tamil Nadu, India.
   [Zekiy, Angelina Olegovna] Sechenov First Moscow State Med Univ, Dept Prosthet Dent, Moscow, Russia.
   [Jarahian, Mostafa] German Canc Res Ctr, Toxicol & Chemotherapy Unit G401, D-69120 Heidelberg, Germany.
   [Chartrand, Max Stanley] DigiCare Behav Res, Casa Grande, AZ USA.
   [Pathak, Yashwant] Univ S Florida, Taneja Coll Pharm, Fac Affairs, Tampa, FL 33620 USA.
   [Marofi, Faroogh] Tabriz Univ Med Sci, Fac Med, Dept Hematol, Tabriz, Iran.
   [Shamlou, Somayeh; Hassanzadeh, Ali] Univ Tehran Med Sci, Sch Adv Technol Med, Dept Appl Cell Sci, Tehran, Iran.
   [Hassanzadeh, Ali] Univ Tehran Med Sci, Cell Therapy & Regenerat Med Res Ctr, Tehran, Iran.
   [Hassanzadeh, Ali] Univ Tehran Med Sci, Sch Adv Technol Med, Dept Tissue Engn & Appl Cell Sci, Tehran, Iran.
C3 Tyumen State Medical University; Saveetha Institute of Medical &
   Technical Science; Saveetha Dental College & Hospital; Saveetha
   Institute of Medical & Technical Science; Saveetha Dental College &
   Hospital; Sechenov First Moscow State Medical University; Helmholtz
   Association; German Cancer Research Center (DKFZ); State University
   System of Florida; University of South Florida; Tabriz University of
   Medical Science; Tehran University of Medical Sciences; Tehran
   University of Medical Sciences; Tehran University of Medical Sciences
RP Hassanzadeh, A (通讯作者)，Univ Tehran Med Sci, Sch Adv Technol Med, Dept Appl Cell Sci, Tehran, Iran.; Hassanzadeh, A (通讯作者)，Univ Tehran Med Sci, Cell Therapy & Regenerat Med Res Ctr, Tehran, Iran.; Hassanzadeh, A (通讯作者)，Univ Tehran Med Sci, Sch Adv Technol Med, Dept Tissue Engn & Appl Cell Sci, Tehran, Iran.
EM alihassanzaden1369@yahoo.com
RI T, Lakshmi/AAL-4695-2020; Chartrand, Max/HJH-0906-2022; Markov,
   Alexander/AGA-7300-2022; Alexandr, Markov/AAB-3126-2021; pathak,
   yashwant/AAN-3177-2021; ARAVINDHAN, SURENDAR/R-1126-2019; Markov,
   Alexander/GQP-1797-2022; t, l/GZN-1073-2022
OI T, Lakshmi/0000-0001-5662-1410; Markov, Alexander/0000-0001-7471-4792;
   Alexandr, Markov/0000-0001-7471-4792; ARAVINDHAN,
   SURENDAR/0000-0002-2421-9192; Markov, Alexander/0000-0001-7471-4792; 
CR Abbasi-Kangevari M, 2019, FRONT IMMUNOL, V10, DOI 10.3389/fimmu.2019.00238
   Abd Elhalem SS, 2018, AUTOIMMUNITY, V51, P25, DOI 10.1080/08916934.2018.1428956
   Abdi R, 2008, DIABETES, V57, P1759, DOI 10.2337/db08-0180
   Abreu SC, 2019, STEM CELL TRANSL MED, V8, P301, DOI 10.1002/sctm.18-0056
   Ahani-Nahayati M, 2018, CELL J, V20, P188, DOI 10.22074/cellj.2018.5101
   Alm JJ, 2010, J ORTHOP RES, V28, P1634, DOI 10.1002/jor.21167
   Alvaro-Gracia JM, 2017, ANN RHEUM DIS, V76, P196, DOI 10.1136/annrheumdis-2015-208918
   Amsalem Y, 2007, CIRCULATION, V116, pI38, DOI 10.1161/CIRCULATIONAHA.106.680231
   Apolone G, 2021, TUMORI J, V107, P446, DOI 10.1177/0300891620974755
   Apte SS, 2016, BIOCHEM J, V473, pE1, DOI 10.1042/BJ20151072
   Asmussen S, 2014, THORAX, V69, P819, DOI 10.1136/thoraxjnl-2013-204980
   Baghaei Kaveh, 2017, Gastroenterol Hepatol Bed Bench, V10, P208
   Bai LH, 2009, GLIA, V57, P1192, DOI 10.1002/glia.20841
   Bai M, 2018, KIDNEY INT, V93, P814, DOI 10.1016/j.kint.2017.08.030
   Barnes PJ, 2014, CHEST, V146, P1135, DOI 10.1378/chest.14-1194
   Bernardo ME, 2007, CONNECT TISSUE RES, V48, P132, DOI 10.1080/03008200701228464
   Bhakta S, 2006, CARDIOVASC REVASCULA, V7, P19, DOI 10.1016/j.carrev.2005.10.008
   Bin Hassan MNF, 2020, STEM CELLS INT, V2020, DOI 10.1155/2020/9529465
   Carrion F, 2010, LUPUS, V19, P317, DOI 10.1177/0961203309348983
   Chang Q, 2018, Zhonghua Yi Xue Za Zhi, V98, P2258, DOI 10.3760/cma.j.issn.0376-2491.2018.28.010
   Chen JJ, 2019, MOL MED REP, V19, P3283, DOI 10.3892/mmr.2019.9976
   Chen PM, 2014, J LEUKOCYTE BIOL, V96, P295, DOI 10.1189/jlb.3A0513-242R
   Chen SY, 2018, STEM CELL RES THER, V9, DOI 10.1186/s13287-018-0846-9
   Chen W, 2012, IMMUNOL LETT, V143, P161, DOI 10.1016/j.imlet.2012.01.015
   Chen WB, 2019, J TISSUE ENG REGEN M, V13, P1618, DOI 10.1002/term.2916
   Chen Y, 2010, J CELL MOL MED, V14, P1494, DOI 10.1111/j.1582-4934.2009.00912.x
   Chen Z, 2018, J IMMUNOL, V201, P2472, DOI 10.4049/jimmunol.1800304
   Cho KA, 2009, MOL MED REP, V2, P51, DOI 10.3892/mmr_00000061
   Chowdhury K, 2018, ARTHRITIS RES THER, V20, DOI 10.1186/s13075-017-1505-8
   Ciccocioppo R, 2015, MAYO CLIN PROC, V90, P747, DOI 10.1016/j.mayocp.2015.03.023
   Cleary SJ, 2020, J CLIN INVEST, V130, P5909, DOI 10.1172/JCI138136
   Connick P, 2012, LANCET NEUROL, V11, P150, DOI 10.1016/S1474-4422(11)70305-2
   Cosín-Roger J, 2016, MUCOSAL IMMUNOL, V9, P986, DOI 10.1038/mi.2015.123
   Cui Y P, 2015, Beijing Da Xue Xue Bao Yi Xue Ban, V47, P211
   Curley GF, 2012, THORAX, V67, P496, DOI 10.1136/thoraxjnl-2011-201059
   De Becker A, 2016, WORLD J STEM CELLS, V8, P73, DOI 10.4252/wjsc.v8.i3.73
   Dey P, 2016, PLOS ONE, V11, DOI 10.1371/journal.pone.0161306
   Ding DC, 2011, CELL TRANSPLANT, V20, P5, DOI 10.3727/096368910X
   Dompe C, 2020, J CLIN MED, V9, DOI 10.3390/jcm9061724
   Doyle LM, 2019, CELLS-BASEL, V8, DOI 10.3390/cells8070727
   Du YM, 2018, EXP CELL RES, V363, P114, DOI 10.1016/j.yexcr.2017.12.021
   Dulamea A, 2015, J Med Life, V8, P24
   Eggenhofer E, 2014, FRONT IMMUNOL, V5, DOI 10.3389/fimmu.2014.00148
   Faleiro R, 2019, CLIN TRANSL IMMUNOL, V8, DOI 10.1002/cti2.1071
   Fan XL, 2020, CELL MOL LIFE SCI, V77, P2771, DOI 10.1007/s00018-020-03454-6
   Fen Liu, 2014, Zhonghua Wei Zhong Bing Ji Jiu Yi Xue, V26, P80
   Fernandez-Pernas P, 2017, PLOS ONE, V12, DOI 10.1371/journal.pone.0188072
   Forbes GM, 2014, CLIN GASTROENTEROL H, V12, P64, DOI 10.1016/j.cgh.2013.06.021
   FRIEDENS.AJ, 1966, J EMBRYOL EXP MORPH, V16, P381
   Frisbie DD, 2009, J ORTHOP RES, V27, P1675, DOI 10.1002/jor.20933
   Fu XR, 2019, CELLS-BASEL, V8, DOI 10.3390/cells8080784
   Fujii S, 2018, STEM CELLS, V36, P434, DOI 10.1002/stem.2759
   Gao JG, 2020, WORLD J GASTROENTERO, V26, DOI 10.3748/wjg.v26.i26.3750
   Gao L, 2016, J CLIN ONCOL, V34, P2843, DOI 10.1200/JCO.2015.65.3642
   Garimella MG, 2015, J IMMUNOL, V195, P5136, DOI 10.4049/jimmunol.1500332
   Ghorbanzade S., 2019, MULTIFUNCTIONAL MAGN
   Gil-Ortega M, 2013, STEM CELLS, V31, P1309, DOI 10.1002/stem.1375
   Gnecchi M, 2020, CELL ENG REGENERATIO, P641
   Gnecchi M, 2016, METHODS MOL BIOL, V1416, P123, DOI 10.1007/978-1-4939-3584-0_7
   Gohil Kunj, 2014, P T, V39, P517
   González MA, 2009, GASTROENTEROLOGY, V136, P978, DOI 10.1053/j.gastro.2008.11.041
   Gonzalo-Gil E, 2016, ARTHRITIS RES THER, V18, DOI 10.1186/s13075-016-0979-0
   Grigolo B, 2009, TISSUE ENG PART C-ME, V15, P647, DOI 10.1089/ten.TEC.2008.0569
   Gu YZ, 2013, HUM IMMUNOL, V74, P267, DOI 10.1016/j.humimm.2012.12.011
   Gu YC, 2016, ARTHRITIS RES THER, V18, DOI 10.1186/s13075-016-1160-5
   Guan XJ, 2013, J CELL BIOCHEM, V114, P323, DOI 10.1002/jcb.24377
   Guo YR, 2020, MILITARY MED RES, V7, DOI 10.1186/s40779-020-00240-0
   Haikal SM, 2019, CELLS-BASEL, V8, DOI 10.3390/cells8080823
   Han XP, 2018, J CELL BIOCHEM, V119, P1008, DOI 10.1002/jcb.26268
   Han Y, 2019, CELLS-BASEL, V8, DOI 10.3390/cells8080886
   Hu MS, 2018, STEM CELLS INT, V2018, DOI 10.1155/2018/6901983
   Ichiseki T, 2018, INT J MOL SCI, V19, DOI 10.3390/ijms19010203
   Islam MN, 2012, NAT MED, V18, P759, DOI 10.1038/nm.2736
   Jeon YJ, 2016, J CELL BIOCHEM, V117, P1112, DOI 10.1002/jcb.25395
   Jin HJ, 2013, INT J MOL SCI, V14, P17986, DOI 10.3390/ijms140917986
   Jin Z, 2020, INT IMMUNOPHARMACOL, V78, DOI 10.1016/j.intimp.2019.105946
   Jin Zhixian, 2015, Zhonghua Yi Xue Za Zhi, V95, P1731
   Jo CH, 2014, STEM CELLS, V32, P1254, DOI 10.1002/stem.1634
   Kavianpour M, 2020, STEM CELL RES THER, V11, DOI 10.1186/s13287-020-01849-7
   Khatab S, 2018, EUR CELLS MATER, V36, P218, DOI 10.22203/eCM.v036a16
   Khatri M, 2018, STEM CELL RES THER, V9, DOI 10.1186/s13287-018-0774-8
   Kim H, 2019, SCI REP-UK, V9, DOI 10.1038/s41598-019-50435-2
   Kim N, 2015, INT J STEM CELLS, V8, P54, DOI 10.15283/ijsc.2015.8.1.54
   Koh YG, 2013, ARTHROSCOPY, V29, P748, DOI 10.1016/j.arthro.2012.11.017
   Konala VBR, 2020, IN VITRO CELLULAR DE, P1
   Lan YW, 2015, STEM CELL RES THER, V6, DOI 10.1186/s13287-015-0081-6
   Laso-García F, 2018, PLOS ONE, V13, DOI 10.1371/journal.pone.0202590
   Lässer C, 2011, J TRANSL MED, V9, DOI 10.1186/1479-5876-9-9
   LeBlanc K, 2008, LANCET, V371, P1579, DOI 10.1016/S0140-6736(08)60690-X
   Lee FY, 2017, ONCOTARGET, V8, P45626, DOI 10.18632/oncotarget.17320
   Lee HM, 2016, BMB REP, V49, P311, DOI 10.5483/BMBRep.2016.49.6.056
   Lee K, 2018, PLOS ONE, V13, DOI 10.1371/journal.pone.0193086
   Lee WS, 2019, STEM CELL TRANSL MED, V8, P504, DOI 10.1002/sctm.18-0122
   Leng ZK, 2020, AGING DIS, V11, P216, DOI 10.14336/AD.2020.0228
   Li F, 2019, J IMMUNOL RES, V2019, DOI 10.1155/2019/8459281
   Li FF, 2017, FRONT CARDIOVASC MED, V4, DOI 10.3389/fcvm.2017.00032
   Li L, 2019, INT J MOL MED, V43, P1241, DOI 10.3892/ijmm.2018.4047
   Li Lang, 2017, Zhonghua Wei Zhong Bing Ji Jiu Yi Xue, V29, P731, DOI 10.3760/cma.j.issn.2095-4352.2017.08.012
   Li MO, 2006, IMMUNITY, V25, P455, DOI 10.1016/j.immuni.2006.07.011
   Li X, 2018, J ALLERGY CLIN IMMUN, V141, P1634, DOI 10.1016/j.jaci.2017.08.017
   Li XY, 2019, BIOMATER SCI-UK, V7, P2861, DOI 10.1039/c9bm00242a
   Liang B, 2020, MEDICINE, V99, DOI 10.1097/MD.0000000000021429
   Liang J, 2010, ANN RHEUM DIS, V69, P1423, DOI 10.1136/ard.2009.123463
   Lim JY, 2017, J INVEST DERMATOL, V137, P1895, DOI 10.1016/j.jid.2017.02.986
   Liu FB, 2016, EUR REV MED PHARMACO, V20, P969
   Liu R, 2015, SCI REP-UK, V5, DOI 10.1038/srep12777
   Liu YB, 2018, CELL CYCLE, V17, P2411, DOI 10.1080/15384101.2018.1526603
   Ponte AL, 2007, STEM CELLS, V25, P1737, DOI 10.1634/stemcells.2007-0054
   Luz-Crawford P, 2013, STEM CELL RES THER, V4, DOI 10.1186/scrt216
   Ma D, 2019, INT IMMUNOPHARMACOL, V74, DOI 10.1016/j.intimp.2019.105687
   Ma SF, 2017, EXP THER MED, V13, P1295, DOI 10.3892/etm.2017.4131
   Mannon PJ, 2011, EXPERT OPIN BIOL TH, V11, P1249, DOI 10.1517/14712598.2011.602967
   Mao F, 2017, ONCOTARGET, V8, P38008, DOI 10.18632/oncotarget.16682
   Marie JC, 2006, IMMUNITY, V25, P441, DOI 10.1016/j.immuni.2006.07.012
   Marofi F, 2019, J CELL PHYSIOL, V234, P15108, DOI 10.1002/jcp.28152
   Marofi F, 2019, J CELL PHYSIOL, V234, P1268, DOI 10.1002/jcp.27152
   Martel-Pelletier J, 2003, SEMIN ARTHRITIS RHEU, V33, P155, DOI 10.1016/S0049-0172(03)00134-3
   Martínez-Carrasco R, 2019, OCUL SURF, V17, P285, DOI 10.1016/j.jtos.2019.01.001
   McGonagle D, 2017, NAT REV RHEUMATOL, V13, P719, DOI 10.1038/nrrheum.2017.182
   Meisel R, 2011, LEUKEMIA, V25, P648, DOI 10.1038/leu.2010.310
   Miranda JP, 2019, FRONT IMMUNOL, V10, DOI 10.3389/fimmu.2019.00018
   Mohammadzadeh A, 2014, INT IMMUNOPHARMACOL, V20, P316, DOI 10.1016/j.intimp.2014.03.003
   Moodley Y, 2016, STEM CELL RES, V17, P25, DOI 10.1016/j.scr.2016.05.005
   Moroncini G, 2018, PLOS ONE, V13, DOI 10.1371/journal.pone.0196048
   Muri L, 2019, CELL MOL LIFE SCI, V76, P3097, DOI 10.1007/s00018-019-03174-6
   Mushahary D, 2018, CYTOM PART A, V93A, P19, DOI 10.1002/cyto.a.23242
   Naji A, 2019, CELL MOL LIFE SCI, V76, P3323, DOI 10.1007/s00018-019-03125-1
   Nawaz M, 2014, NAT REV UROL, V11, P688, DOI 10.1038/nrurol.2014.301
   Nazemian V, 2018, CELL MOL BIOL, V64, P19, DOI 10.14715/cmb/2018.64.2.5
   Neybecker P, 2018, STEM CELL RES THER, V9, DOI 10.1186/s13287-018-1071-2
   Ni WT, 2020, CRIT CARE, V24, DOI 10.1186/s13054-020-03120-0
   Paliwal S, 2018, J BIOMED SCI, V25, DOI 10.1186/s12929-018-0429-1
   Pan L, 2020, WORLD J PEDIATR, V16, P19, DOI 10.1007/s12519-019-00229-3
   Panés J, 2016, LANCET, V388, P1281, DOI 10.1016/S0140-6736(16)31203-X
   Park EH, 2018, STEM CELL TRANSL MED, V7, P636, DOI 10.1002/sctm.18-0031
   Pedrazza L, 2017, J CELL PHYSIOL, V232, P3552, DOI 10.1002/jcp.25816
   Peyvandi AA, 2018, NEURAL REGEN RES, V13, P154, DOI 10.4103/1673-5374.224382
   Pinheiro LL, 2019, HELIYON, V5, DOI 10.1016/j.heliyon.2019.e01857
   Pourjafar M, 2017, CELL PROLIFERAT, V50, DOI 10.1111/cpr.12315
   Presen DM, 2019, FRONT BIOENG BIOTECH, V7, DOI 10.3389/fbioe.2019.00352
   Ragab D, 2020, FRONT IMMUNOL, V11, P1, DOI DOI 10.3389/FIMMU.2020.623071
   Rajan TS, 2017, INT J IMMUNOPATH PH, V30, P238, DOI 10.1177/0394632017722332
   Raposo G, 2013, J CELL BIOL, V200, P373, DOI 10.1083/jcb.201211138
   Rennert RC, 2012, REGEN MED, V7, P833, DOI [10.2217/RME.12.82, 10.2217/rme.12.82]
   Rigotti G, 2016, AESTHET SURG J, V36, P261, DOI 10.1093/asj/sjv231
   Riordan NH, 2018, J TRANSL MED, V16, DOI 10.1186/s12967-018-1433-7
   Rochefort GY, 2006, STEM CELLS, V24, P2202, DOI 10.1634/stemcells.2006-0164
   Ross CL, 2019, FRONT IMMUNOL, V10, DOI 10.3389/fimmu.2019.00266
   Rubio D, 2005, CANCER RES, V65, P3035, DOI 10.1158/0008-5472.CAN-04-4194
   Rubio GA, 2018, J CELL PHYSIOL, V233, P5503, DOI 10.1002/jcp.26418
   Sadeghi S, 2020, LIFE SCI, V262, DOI 10.1016/j.lfs.2020.118493
   Samadi P, 2020, CURR STEM CELL RES T
   Sandell LJ, 2001, ARTHRITIS RES, V3, P107, DOI 10.1186/ar148
   Schena F, 2010, ARTHRITIS RHEUM-US, V62, P2776, DOI 10.1002/art.27560
   Sengupta V, 2020, STEM CELLS DEV, V29, P747, DOI 10.1089/scd.2020.0080
   Servalli M., 2017, WATER AIR SOIL POLL, V47, P361, DOI [DOI 10.1016/J.AMJMS.2021.03.001,00089-6, DOI 10.1007/S11270-007-9372-6]
   Shadmanfar S, 2018, CYTOTHERAPY, V20, P499, DOI 10.1016/j.jcyt.2017.12.009
   Shariati A, 2020, EUR J CELL BIOL, V99, DOI 10.1016/j.ejcb.2020.151097
   Sharma J, 2017, FRONT IMMUNOL, V8, DOI 10.3389/fimmu.2017.00526
   Sharquie IK, 2020, ELECTRON J GEN MED, V17, DOI 10.29333/ejgm/7892
   Shen CY, 2019, CELL BIOSCI, V9, DOI 10.1186/s13578-019-0281-3
   Shi D, 2014, PATHOL BIOL, V62, P382, DOI 10.1016/j.patbio.2014.07.009
   Shi MX, 2007, HAEMATOLOGICA, V92, P897, DOI 10.3324/haematol.10669
   Shin TH, 2016, CELL DEATH DIS, V7, DOI 10.1038/cddis.2016.442
   Shu L, 2020, STEM CELL RES THER, V11, DOI 10.1186/s13287-020-01875-5
   Silva JD, 2018, CRIT CARE MED, V46, pE132, DOI 10.1097/CCM.0000000000002833
   Simpson RJ, 2009, EXPERT REV PROTEOMIC, V6, P267, DOI [10.1586/epr.09.17, 10.1586/EPR.09.17]
   Soliman MG, 2018, J BIOCHEM MOL TOXIC, V32, DOI 10.1002/jbt.22217
   Song FL, 2014, INT J CLIN EXP PATHO, V7, P1415
   Song Y, 2018, REGEN MED, V13, P295, DOI 10.2217/rme-2017-0152
   Stancker TG, 2018, LASER MED SCI, V33, P1073, DOI 10.1007/s10103-018-2466-0
   Sun LY, 2009, STEM CELLS, V27, P1421, DOI 10.1002/stem.68
   Sundrud MS, 2009, SCIENCE, V324, P1334, DOI 10.1126/science.1172638
   Swartzlander MD, 2015, BIOMATERIALS, V41, P79, DOI 10.1016/j.biomaterials.2014.11.020
   Tang B, 2018, CELL PHYSIOL BIOCHEM, V46, P2624, DOI 10.1159/000489689
   Tang C-H., 2020, MULTIDISCIPLINARY DI
   Tang CH, 2019, INT J MOL SCI, V20, DOI 10.3390/ijms20071646
   Tang XJ, 2019, ANN TRANSL MED, V7, DOI 10.21037/atm.2019.02.41
   Tao SC, 2017, THERANOSTICS, V7, P180, DOI 10.7150/thno.17133
   Tavakoli S, 2020, J CELL PHYSIOL, V235, P9185, DOI 10.1002/jcp.29803
   Tavasolian F, 2020, CURR GENE THER, V20, P297, DOI 10.2174/1566523220666200916120708
   Toghraie FS, 2011, KNEE, V18, P71, DOI 10.1016/j.knee.2010.03.001
   Toh WS, 2018, CYTOTHERAPY, V20, P1419, DOI 10.1016/j.jcyt.2018.09.008
   Tondreau T, 2005, STEM CELLS, V23, P1105, DOI 10.1634/stemcells.2004-0330
   Tseng WJ, 2018, HISTOL HISTOPATHOL, V33, P1271, DOI 10.14670/HH-18-013
   Ullah M, 2019, ISCIENCE, V15, P421, DOI 10.1016/j.isci.2019.05.004
   Umit EG, 2020, J ONCOL PHARM PRACT, V26, P43, DOI 10.1177/1078155219835303
   van Buul GM, 2014, J ORTHOP RES, V32, P1167, DOI 10.1002/jor.22650
   Velavan TP, 2020, TROP MED INT HEALTH, V25, P278, DOI 10.1111/tmi.13383
   Vignali DAA, 2008, NAT REV IMMUNOL, V8, P523, DOI 10.1038/nri2343
   Vlaar APJ, 2019, TRANSFUSION, V59, P2465, DOI 10.1111/trf.15311
   Volarevic V, 2017, BIOFACTORS, V43, P633, DOI 10.1002/biof.1374
   Wang DD, 2017, CELL MOL IMMUNOL, V14, P423, DOI 10.1038/cmi.2015.89
   Wang DD, 2014, ARTHRITIS RHEUMATOL, V66, P2234, DOI 10.1002/art.38674
   Wang G, 2018, CELL DEATH DIFFER, V25, P1209, DOI 10.1038/s41418-017-0006-2
   Wang M, 2017, NANOTECHNOLOGY, V28, P1, DOI [10.1088/1361-6528/aa6bb5, 10.1038/ncomms15972]
   Wang QS, 2016, HUM VACC IMMUNOTHER, V12, P85, DOI 10.1080/21645515.2015.1030549
   Wang XD, 2021, INT ORTHOP, V45, P381, DOI 10.1007/s00264-020-04584-z
   Wang YF, 2017, STEM CELL RES THER, V8, DOI 10.1186/s13287-017-0632-0
   Weiss ARR, 2019, FRONT IMMUNOL, V10, DOI 10.3389/fimmu.2019.01191
   Willis GR, 2018, AM J RESP CRIT CARE, V197, P104, DOI 10.1164/rccm.201705-0925OC
   Wilson JG, 2015, LANCET RESP MED, V3, P24, DOI [10.1016/s2213-2600(14)70291-7, 10.1016/S2213-2600(14)70291-7]
   Wu CC, 2016, STEM CELL RES THER, V7, DOI 10.1186/s13287-016-0285-4
   Wu JY, 2019, BIOMATERIALS, V206, P87, DOI 10.1016/j.biomaterials.2019.03.022
   Xia QQ, 2015, STEM CELL TRANSL MED, V4, P523, DOI 10.5966/sctm.2014-0200
   Xiang BY, 2017, INT J MOL SCI, V18, DOI 10.3390/ijms18040689
   Xie MH, 2017, DIGEST DIS SCI, V62, P115, DOI 10.1007/s10620-016-4166-6
   Xu L, 2016, SCI REP-UK, V6, DOI 10.1038/srep32705
   Yan X, 2016, SCI REP-UK, V6, DOI 10.1038/srep28915
   Yan ZD, 2014, IMMUNOL LETT, V162, P248, DOI 10.1016/j.imlet.2014.09.013
   Yi XM, 2019, EXP CELL RES, V383, DOI 10.1016/j.yexcr.2019.05.035
   Yun S, 2016, J ORTHOP SURG RES, V11, DOI 10.1186/s13018-016-0342-9
   Zeng Zhen-guo, 2012, Zhongguo Wei Zhong Bing Ji Jiu Yi Xue, V24, P166
   Zhang YX, 2020, STEM CELL RES THER, V11, DOI 10.1186/s13287-020-01725-4
   Zhao SM, 2010, STEM CELLS DEV, V19, P607, DOI 10.1089/scd.2009.0345
   Zhen GH, 2010, CYTOTHERAPY, V12, P605, DOI 10.3109/14653241003745888
   Zheng J, 2020, INT IMMUNOPHARMACOL, V78, DOI 10.1016/j.intimp.2019.105985
   Zhong H, 2019, MOL IMMUNOL, V109, P51, DOI 10.1016/j.molimm.2019.02.017
   Zhou T, 2019, MED SCI MONITOR, V25, P40, DOI 10.12659/MSM.911398
   Zhou YY, 2019, J CLIN MED, V8, DOI 10.3390/jcm8071025
   Zhou YL, 2016, SCI REP-UK, V6, DOI [10.1038/srep20136, 10.1038/srep33819]
   Zhu H, 2017, SCI REP-UK, V7, DOI 10.1038/srep39889
   Zhu YT, 2018, STEM CELL RES THER, V9, DOI 10.1186/s13287-018-0898-x
   Zhuang Y, 2009, CHINESE MED J-PEKING, V122, P183, DOI 10.3760/cma.j.issn.0366-6999.2009.02.014
   Zouhir B, 2018, ELECTRON J GEN MED, V5, P15
NR 225
TC 199
Z9 203
U1 4
U2 48
PU BMC
PI LONDON
PA CAMPUS, 4 CRINAN ST, LONDON N1 9XW, ENGLAND
EI 1757-6512
J9 STEM CELL RES THER
JI Stem Cell Res. Ther.
PD MAR 18
PY 2021
VL 12
IS 1
AR 192
DI 10.1186/s13287-021-02265-1
PG 30
WC Cell & Tissue Engineering; Cell Biology; Medicine, Research &
   Experimental
WE Science Citation Index Expanded (SCI-EXPANDED)
SC Cell Biology; Research & Experimental Medicine
GA RA8CX
UT WOS:000631648200006
PM 33736695
OA gold, Green Published
DA 2024-01-22
ER

PT J
AU Luo, XX
   Yang, C
   Zhan, GF
   Li, S
   Hua, DY
   Luo, AL
   Yuan, XL
AF Luo, Xiao-Xiao
   Yang, Chun
   Zhan, Gao-Feng
   Li, Shan
   Hua, Dong-Yu
   Luo, Ai-Lin
   Yuan, Xiang-Lin
TI Whole brain radiotherapy induces cognitive dysfunction in mice: key role
   of gut microbiota
SO PSYCHOPHARMACOLOGY
LA English
DT Article
DE Whole brain radiotherapy; Cognitive dysfunction; Gut microbiota;
   Antibiotics; Probiotics
ID WHITE-MATTER HYPERINTENSITIES; CROHNS-DISEASE; DYSBIOSIS; ATROPHY; FLORA
AB Rationale Approximately 20-40% of patients with cancer will experience brain metastasis (BM), which has a great impact on the quality of life and survival rates of patients. Whole brain radiotherapy (WBRT) is an effective method for the treatment of BM. However, it cannot be ignored that WBRT might induce a series of neuropsychiatric side effects, including cognitive dysfunction (CD). Accumulating evidence shows that the gut microbiota and the gut-microbiota-brain axis may play a vital role in the pathogenesis of CD. Objective and methods We adopted WBRT to mimic CD after a hierarchical cluster analysis of the Morris water maze test (MWMT) results. In addition, we observed the effects of antibiotics and prebiotics on WBRT-induced CD. Variations were revealed via the 16S rRNA sequencing analysis at different levels. Results The 16S rRNA sequencing analysis revealed an altered composition of gut microbiota between CD and non-CD phenotypes. Furthermore, we observed a decrease in the levels of Phylum-Bacteroidete, Class-Bacteroidia, and Order-Bacteroidales in the CD group and an increase in the Genus-Allobaculum level after WBRT. Pretreatment with antibiotics caused a significant decrease in the level of Phylum-TM7 01, whereas an increase in the levels of Class-Gammaproteobacteria, Order-Enterobacteriales, and Species-Escherichia coli. After pretreatment with probiotics, the levels of Phylum-Cyanobacteria, Class-4C0d-2, and Order-YS2 were decreased, while the levels of Family-Bacteroidaceae, Genus-Bacteroides, and Species-Parabacteroides distasonis were increased. Conclusions WBRT-induced CD might be highly related to abnormal composition of gut microbiota. Strategies improving the composition of the gut microbiota may provide beneficial effects on CD in individuals exposed to WBRT.
C1 [Luo, Xiao-Xiao; Yuan, Xiang-Lin] Huazhong Univ Sci & Technol, Tongji Hosp, Tongji Med Coll, Dept Oncol, Wuhan 30030, Peoples R China.
   [Yang, Chun] Nanjing Med Univ, Dept Anesthesiol & Perioperat Med, Affiliated Hosp 1, Nanjing, Peoples R China.
   [Zhan, Gao-Feng; Li, Shan; Hua, Dong-Yu; Luo, Ai-Lin] Huazhong Univ Sci & Technol, Tongji Hosp, Tongji Med Coll, Dept Anesthesiol, Wuhan, Peoples R China.
C3 Huazhong University of Science & Technology; Nanjing Medical University;
   Huazhong University of Science & Technology
RP Yuan, XL (通讯作者)，Huazhong Univ Sci & Technol, Tongji Hosp, Tongji Med Coll, Dept Oncol, Wuhan 30030, Peoples R China.
EM xlyuan1020@163.com
RI Zhou, heng/JCN-6493-2023; Yang, Chun/GRJ-3709-2022
OI Yang, Chun/0000-0003-1540-4385; Luo, Ailin/0000-0001-8826-5588
FU National Natural Science Foundation of China [81071832, 81703482,
   81974171, 81571047, 81771159]
FX This study was supported by grants from the National Natural Science
   Foundation of China [81071832 (to X.Y.), 81703482 and 81974171 (to
   C.Y.), 81571047 and 81771159 (to A.L.)].
CR Akbari E, 2016, FRONT AGING NEUROSCI, V8, DOI 10.3389/fnagi.2016.00256
   Akkasheh G, 2016, NUTRITION, V32, P315, DOI 10.1016/j.nut.2015.09.003
   Barnholtz-Sloan JS, 2004, J CLIN ONCOL, V22, P2865, DOI 10.1200/JCO.2004.12.149
   Berghoff AS, 2016, ESMO OPEN, V1, DOI 10.1136/esmoopen-2015-000024
   Blacher E, 2019, NATURE, V572, P474, DOI 10.1038/s41586-019-1443-5
   Brickman AM, 2008, ARCH NEUROL-CHICAGO, V65, P1202, DOI 10.1001/archneur.65.9.1202
   Brickman AM, 2013, CURR NEUROL NEUROSCI, V13, DOI 10.1007/s11910-013-0415-7
   Capizzano AA, 2004, J NEUROL NEUROSUR PS, V75, P822, DOI 10.1136/jnnp.2003.019273
   Chang CJ, 2015, NAT COMMUN, V6, DOI 10.1038/ncomms8489
   CONSTINE LS, 1988, INT J RADIAT ONCOL, V15, P319, DOI 10.1016/S0360-3016(98)90011-6
   Costa M, 2019, MAR DRUGS, V17, DOI 10.3390/md17050280
   Costa M, 2014, MAR DRUGS, V12, P98, DOI 10.3390/md12010098
   De-Paula VDR, 2018, PHARMACOL RES, V136, P29, DOI 10.1016/j.phrs.2018.07.007
   Di Rienzi SC, 2013, ELIFE, V2, DOI 10.7554/eLife.01102
   Gophna U, 2006, J CLIN MICROBIOL, V44, P4136, DOI 10.1128/JCM.01004-06
   Gu SH, 2013, PLOS ONE, V8, DOI 10.1371/journal.pone.0074957
   Human Microbiome Project Consortium, 2012, Nature, V486, P207, DOI 10.1038/nature11234
   Islam KBMS, 2011, GASTROENTEROLOGY, V141, P1773, DOI 10.1053/j.gastro.2011.07.046
   Johannesen TB, 2003, RADIOTHER ONCOL, V69, P169, DOI 10.1016/S0167-8140(03)00192-0
   Kester MI, 2014, JAMA NEUROL, V71, P855, DOI 10.1001/jamaneurol.2014.754
   Lerner A., 2017, Int. J. Celiac Dis, V5, P24, DOI DOI 10.1038/4441022a
   Ley RE, 2005, P NATL ACAD SCI USA, V102, P11070, DOI 10.1073/pnas.0504978102
   Ley RE, 2006, NATURE, V444, P1022, DOI 10.1038/4441022a
   Lo Presti A, 2019, FRONT MICROBIOL, V10, DOI 10.3389/fmicb.2019.01655
   Lopetuso LR, 2017, DIGEST DIS, V36, P56, DOI 10.1159/000477205
   Manichanh C, 2006, GUT, V55, P205, DOI 10.1136/gut.2005.073817
   Morganti JM, 2014, PLOS ONE, V9, DOI 10.1371/journal.pone.0093650
   Nagao-Kitamoto H, 2017, IMMUNE NETW, V17, P1, DOI 10.4110/in.2017.17.1.1
   O'Hara AM, 2006, EMBO REP, V7, P688, DOI 10.1038/sj.embor.7400731
   Provenzano FA, 2013, JAMA NEUROL, V70, P455, DOI 10.1001/jamaneurol.2013.1321
   Rogers GB, 2016, MOL PSYCHIATR, V21, P738, DOI 10.1038/mp.2016.50
   Rolhion N, 2007, INFLAMM BOWEL DIS, V13, P1277, DOI 10.1002/ibd.20176
   Shin NR, 2015, TRENDS BIOTECHNOL, V33, P496, DOI 10.1016/j.tibtech.2015.06.011
   Sperduto PW, 2010, INT J RADIAT ONCOL, V77, P655, DOI 10.1016/j.ijrobp.2009.08.025
   Suki D, 2004, INTRACRANIAL METASTASES : CURRENT MANAGEMENT STRATEGIES, P20, DOI 10.1002/9780470753064.ch2
   Swidsinski A, 2005, J CLIN MICROBIOL, V43, P3380, DOI 10.1128/JCM.43.7.3380-3389.2005
   Vorhees CV, 2006, NAT PROTOC, V1, P848, DOI 10.1038/nprot.2006.116
   Walker AW, 2011, BMC MICROBIOL, V11, DOI 10.1186/1471-2180-11-7
   Wilck N, 2017, NATURE, V551, P585, DOI 10.1038/nature24628
   Yoshita M, 2006, NEUROLOGY, V67, P2192, DOI 10.1212/01.wnl.0000249119.95747.1f
   Zhan GF, 2018, AGING-US, V10, P1257, DOI 10.18632/aging.101464
NR 41
TC 11
Z9 14
U1 4
U2 14
PU SPRINGER
PI NEW YORK
PA ONE NEW YORK PLAZA, SUITE 4600, NEW YORK, NY, UNITED STATES
SN 0033-3158
EI 1432-2072
J9 PSYCHOPHARMACOLOGY
JI Psychopharmacology
PD JUL
PY 2020
VL 237
IS 7
BP 2089
EP 2101
DI 10.1007/s00213-020-05520-0
EA JUN 2020
PG 13
WC Neurosciences; Pharmacology & Pharmacy; Psychiatry
WE Science Citation Index Expanded (SCI-EXPANDED)
SC Neurosciences & Neurology; Pharmacology & Pharmacy; Psychiatry
GA LZ6OK
UT WOS:000537697300002
PM 32494972
DA 2024-01-22
ER

PT J
AU Ichikawa, N
   Yamashita, K
   Funakoshi, T
   Ichihara, S
   Fukai, M
   Ogura, M
   Kobayashi, N
   Zaitsu, M
   Yoshida, T
   Shibasaki, S
   Koshizuka, Y
   Tsunetoshi, Y
   Sato, M
   Einama, T
   Ozaki, M
   Umezawa, K
   Suzuki, T
   Todo, S
AF Ichikawa, Nobuki
   Yamashita, Kenichiro
   Funakoshi, Tohru
   Ichihara, Shin
   Fukai, Moto
   Ogura, Masaomi
   Kobayashi, Nozomi
   Zaitsu, Masaaki
   Yoshida, Tadashi
   Shibasaki, Susumu
   Koshizuka, Yasuyuki
   Tsunetoshi, Yusuke
   Sato, Masanori
   Einama, Takahiro
   Ozaki, Michitaka
   Umezawa, Kazuo
   Suzuki, Tomomi
   Todo, Satoru
TI Novel anti-inflammatory agent
   3-[(dodecylthiocarbonyl)-methyl]-glutarimide ameliorates murine models
   of inflammatory bowel disease
SO INFLAMMATION RESEARCH
LA English
DT Article
DE Inflammatory bowel disease;
   3-[(Dodecylthiocarbonyl)-methyl]-glutarimide; Trinitrobenzenesulfonic
   acid; Dextran sulfate sodium; Colitis; Macrophage
ID SYNTHASE KINASE 3-BETA; SEVERE CROHNS-DISEASE; EXPERIMENTAL COLITIS;
   KAPPA-B; ULCERATIVE-COLITIS; INTESTINAL INFLAMMATION; CYTOKINE
   PRODUCTION; MICE; CELLS; INHIBITION
AB Objective and design To examine the effect of 3-[(dodecylthiocarbonyl)-methyl]-glutarimide (DTCM-G), a novel anti-inflammatory agent that inhibits lipopolysaccharide (LPS) activation of RAW264.7 macrophages, on murine models of colitis and RAW264.7 cells.
   Materials and methods Colitis was induced by rectally infusing trinitrobenzenesulfonic acid (TNBS) (1.5 mg in 50 % ethanol) in BALB/c mice or orally administering 3 % dextran sulfate sodium (DSS) for 5 days in C57BL/6 mice. The severity of colitis was assessed after intraperitoneally injecting DTCM-G (40 mg/kg). The anti-inflammatory properties of DTCM-G and its mechanisms were investigated in LPS-stimulated RAW264.7 cells.
   Results DTCM-G significantly ameliorated TNBS-induced colitis, according to the body weight loss, disease activity index, colonic obstruction, macroscopic colonic inflammation score, mucosal myeloperoxidase activity, and histopathology. Immunohistochemistry and isolated lamina propria mononuclear cells showed significantly reduced colonic F4/80(+) and CD11b(+) macrophage infiltration. DTCM-G significantly suppressed tumor necrosis factor (TNF)-alpha and interleukin (IL)-6 messenger RNA expression in the colon and attenuated DSS-induced colitis, according to the disease activity index and histopathology. In RAW264.7 cells, DTCM-G suppressed LPS-induced TNF-alpha/IL-6 production and enhanced glycogen synthase kinase-3 beta phosphorylation.
   Conclusions DTCM-G attenuated murine experimental colitis by inhibiting macrophage infiltration and inflammatory cytokine expression. Thus, DTCM-G may be a promising treatment for inflammatory bowel disease.
C1 [Ichikawa, Nobuki; Funakoshi, Tohru; Ogura, Masaomi; Kobayashi, Nozomi; Zaitsu, Masaaki; Yoshida, Tadashi; Shibasaki, Susumu; Koshizuka, Yasuyuki; Tsunetoshi, Yusuke; Sato, Masanori; Einama, Takahiro; Suzuki, Tomomi; Todo, Satoru] Hokkaido Univ, Dept Surg Gastroenterol 1, Grad Sch Med, Kita Ku, N-15,W-7, Sapporo, Hokkaido 0608638, Japan.
   [Yamashita, Kenichiro; Fukai, Moto; Todo, Satoru] Hokkaido Univ, Dept Transplant Surg, Grad Sch Med, Kita Ku, N-15,W-7, Sapporo, Hokkaido 0608638, Japan.
   [Ichihara, Shin] Sapporo Kosei Gen Hosp, Dept Surg Pathol, Chuo Ku, N-3,E-8-5, Sapporo, Hokkaido 0600033, Japan.
   [Umezawa, Kazuo] Aichi Med Univ, Dept Mol Target Med, Yazakokarimata 1-1, Nagakute, Aichi 4801195, Japan.
   [Ozaki, Michitaka] Hokkaido Univ, Fac Hlth Sci, Sch Med, Kita Ku, N-12,W-5, Sapporo, Hokkaido 0600812, Japan.
C3 Hokkaido University; Hokkaido University; Sapporo Kosei General
   Hospital; Aichi Medical University; Hokkaido University
RP Todo, S (通讯作者)，Hokkaido Univ, Dept Surg Gastroenterol 1, Grad Sch Med, Kita Ku, N-15,W-7, Sapporo, Hokkaido 0608638, Japan.; Yamashita, K; Todo, S (通讯作者)，Hokkaido Univ, Dept Transplant Surg, Grad Sch Med, Kita Ku, N-15,W-7, Sapporo, Hokkaido 0608638, Japan.
EM kenchan@med.hokudai.ac.jp; s-todo@st-mary-med.or.jp
RI Ichihara, Shin/HWQ-3326-2023; Todo, Satoru/G-5659-2012; Shibasaki,
   Susumu/AAY-1495-2021
OI Ichihara, Shin/0000-0002-0211-906X; Shibasaki,
   Susumu/0000-0003-2454-5083
FU Promotion of Fundamental Studies in Health Sciences initiative of the
   National Institute of Biomedical Innovation; Japan Society for the
   Promotion of Science
FX This study was supported in part by funding from the Promotion of
   Fundamental Studies in Health Sciences initiative of the National
   Institute of Biomedical Innovation and a Grant-in-Aid for Scientific
   Research (C) from the Japan Society for the Promotion of Science.
CR Baumgart DC, 2007, LANCET, V369, P1627, DOI 10.1016/S0140-6736(07)60750-8
   Baumgart DC, 2007, LANCET, V369, P1641, DOI 10.1016/S0140-6736(07)60751-X
   BRADLEY PP, 1982, J INVEST DERMATOL, V78, P206, DOI 10.1111/1523-1747.ep12506462
   COOPER HS, 1993, LAB INVEST, V69, P238
   Dieleman LA, 1998, CLIN EXP IMMUNOL, V114, P385
   Dohi T, 1999, J EXP MED, V189, P1169, DOI 10.1084/jem.189.8.1169
   Dotan I, 2010, GUT, V59, P760, DOI 10.1136/gut.2009.179994
   Funakoshi T, 2012, J CROHNS COLITIS, V6, P215, DOI 10.1016/j.crohns.2011.08.011
   GRIMM MC, 1995, J GASTROEN HEPATOL, V10, P387, DOI 10.1111/j.1440-1746.1995.tb01589.x
   Hanai H, 2008, AM J GASTROENTEROL, V103, P1210, DOI 10.1111/j.1572-0241.2007.01714.x
   Hofmann C, 2010, INFLAMM BOWEL DIS, V16, P1850, DOI 10.1002/ibd.21294
   Hollenbach E, 2005, J BIOL CHEM, V280, P14981, DOI 10.1074/jbc.M500966200
   Hommes D, 2002, GASTROENTEROLOGY, V122, P7, DOI 10.1053/gast.2002.30770
   Kanai T, 2001, GASTROENTEROLOGY, V121, P875, DOI 10.1053/gast.2001.28021
   Khan WI, 2006, AM J PHYSIOL-GASTR L, V291, pG803, DOI 10.1152/ajpgi.00069.2006
   Martin M, 2005, NAT IMMUNOL, V6, P777, DOI 10.1038/ni1221
   Matsumoto N, 2000, BIOORG MED CHEM LETT, V10, P865, DOI 10.1016/S0960-894X(00)00114-1
   MORRIS GP, 1989, GASTROENTEROLOGY, V96, P795, DOI 10.1016/0016-5085(89)90904-9
   NEURATH MF, 1995, J EXP MED, V182, P1281, DOI 10.1084/jem.182.5.1281
   Neurath MF, 1997, EUR J IMMUNOL, V27, P1743, DOI 10.1002/eji.1830270722
   OKAYASU I, 1990, GASTROENTEROLOGY, V98, P694, DOI 10.1016/0016-5085(90)90290-H
   PALMEN MJHJ, 1995, CLIN EXP IMMUNOL, V99, P226
   PALMEN MJHJ, 1995, CLIN EXP IMMUNOL, V101, P351
   Pereira-Fantini PM, 2010, INFLAMM BOWEL DIS, V16, P604, DOI 10.1002/ibd.21114
   Reimund JM, 1996, J CLIN IMMUNOL, V16, P144, DOI 10.1007/BF01540912
   Salh B, 1998, J IMMUNOL, V161, P6947
   Sandborn WJ, 2008, GASTROENTEROLOGY, V135, P1442, DOI 10.1053/j.gastro.2008.09.053
   Shibasaki S, 2013, TRANSPLANTATION, V95, P542, DOI 10.1097/TP.0b013e31827b3d90
   Steinbrecher KA, 2005, MOL CELL BIOL, V25, P8444, DOI 10.1128/MCB.25.19.8444-8455.2005
   Takeiri M, 2011, INFLAMM RES, V60, P879, DOI 10.1007/s00011-011-0348-z
   Travis S, 2005, INFLAMM BOWEL DIS, V11, P713, DOI 10.1097/01.MIB.0000172807.26748.16
   Uno JK, 2010, GASTROENTEROLOGY, V139, P1642, DOI 10.1053/j.gastro.2010.07.008
   Velde AAT, 2006, INFLAMM BOWEL DIS, V12, P995, DOI 10.1097/01.mib.0000227817.54969.5e
   von Lampe B, 2000, GUT, V47, P63, DOI 10.1136/gut.47.1.63
   WALLACE JL, 1992, GASTROENTEROLOGY, V102, P18, DOI 10.1016/0016-5085(92)91779-4
   Woywodt A, 1999, EUR J GASTROEN HEPAT, V11, P267, DOI 10.1097/00042737-199903000-00010
   Zimmerman NP, 2008, INFLAMM BOWEL DIS, V14, P1000, DOI 10.1002/ibd.20480
NR 37
TC 3
Z9 4
U1 0
U2 7
PU SPRINGER BASEL AG
PI BASEL
PA PICASSOPLATZ 4, BASEL, 4052, SWITZERLAND
SN 1023-3830
EI 1420-908X
J9 INFLAMM RES
JI Inflamm. Res.
PD MAR
PY 2016
VL 65
IS 3
BP 245
EP 260
DI 10.1007/s00011-015-0911-0
PG 16
WC Cell Biology; Immunology
WE Science Citation Index Expanded (SCI-EXPANDED)
SC Cell Biology; Immunology
GA DG7TY
UT WOS:000372287800008
PM 26683259
OA Green Submitted
DA 2024-01-22
ER

PT J
AU Morrison, PJ
   Ballantyne, SJ
   Macdonald, SJ
   Moore, JWJ
   Jenkins, D
   Wright, JF
   Fouser, LA
   Kullberg, MC
AF Morrison, Peter J.
   Ballantyne, Sarah J.
   Macdonald, Sandy J.
   Moore, John W. J.
   Jenkins, David
   Wright, Jill F.
   Fouser, Lynette A.
   Kullberg, Marika C.
TI Differential Requirements for IL-17A and IL-22 in Cecal versus Colonic
   Inflammation Induced by <i>Helicobacter hepaticus</i>
SO AMERICAN JOURNAL OF PATHOLOGY
LA English
DT Article
ID BOWEL-DISEASE; INTESTINAL INFLAMMATION; CROHNS-DISEASE; TH17 CELLS;
   INTERLEUKIN (IL)-22; RECEPTOR COMPLEXES; SOLUBLE RECEPTOR; INDUCIBLE
   FACTOR; BINDING-PROTEIN; GENE-EXPRESSION
AB Type 17 helper T-cell cytokines have been implicated in the pathogenesis of inflammatory bowel disease, a chronic condition affecting the gastrointestinal tract, but information regarding their contribution to pathology in different regions of the gut is lacking. By using a murine model of bacteria-induced typhlocolitis, we investigated the role of IL-17A, IL-17F, and IL-22 in cecal versus colonic inflammation. Cecal, but not colonic, pathology in C57BL/6 mice inoculated with Helicobacter hepaticus plus anti-IL-10 receptor (IL-10R) monoclonal antibody was exacerbated by co-administration of anti-IL-17A monoclonal antibody, suggesting a disease-protective role for IL-17A in the cecum. In contrast, anti-IL-17F had no effect on H. hepaticus-induced intestinal pathology. Neutralization of IL-22 prevented the development of colonic, but not cecal, inflammation in H. hepaticus-infected anti-IL-10R treated mice, demonstrating a pathogenic role for IL-22 in the colon. Analysis of transcript levels revealed differential expression of IL-22R, IL-22 binding protein, and IL-23R between cecum and colon, a finding that may help explain why these tissues respond differently after anti-IL-22 treatment. Analysis of microarray data from healthy human intestine further revealed significant differences in cytokine receptor transcript levels (including IL-22RA1 and IL-23R) in distinct parts of the human gut. Together, our findings demonstrate that individual type 17 helper T-cell cytokines can have proinfiammatory or anti-inflammatory effects in different regions of the intestine, an observation that may have implications for interventions against human inflammatory bowel disease.
C1 [Morrison, Peter J.; Ballantyne, Sarah J.; Moore, John W. J.; Jenkins, David; Kullberg, Marika C.] Univ York, Ctr Immunol & Infect, Dept Biol, York YO10 5DD, N Yorkshire, England.
   [Morrison, Peter J.; Ballantyne, Sarah J.; Moore, John W. J.; Jenkins, David; Kullberg, Marika C.] Univ York, Hull York Med Sch, York YO10 5DD, N Yorkshire, England.
   [Macdonald, Sandy J.] Univ York, Dept Biol, Ctr Chron Dis & Disorders, York YO10 5DD, N Yorkshire, England.
   [Wright, Jill F.; Fouser, Lynette A.] Pfizer Biotherapeut Res & Dev, Dev Operat, Cambridge, MA USA.
C3 University of York - UK; University of Hull; University of York - UK;
   University of York - UK; Pfizer
RP Kullberg, MC (通讯作者)，Univ York, Ctr Immunol & Infect, Dept Biol, York YO10 5DD, N Yorkshire, England.
EM kullberg@york.ac.uk
RI Kullberg, Marika/AAG-3428-2020; Kullberg, Marika/AAO-8703-2020
OI Morrison, Peter/0000-0003-1606-3615; Macdonald,
   Sandy/0000-0002-4112-0987
FU Medical Research Council [G0700806]; Royal Society grant scheme
   [2007/R1]; Crohn's in Childhood Research Association; Wellcome Trust
   [097829/Z/11/A]; Centre for Chronic Diseases and Disorders (C2D2); MRC
   [G0700806] Funding Source: UKRI; Wellcome Trust [097829/Z/11/A] Funding
   Source: Wellcome Trust; Medical Research Council [G0700806] Funding
   Source: researchfish
FX Supported by Medical Research Council grant G0700806 (M.C.K.), Royal
   Society grant scheme 2007/R1 (M.C.K.), the Crohn's in Childhood Research
   Association (M.C.K.; doctoral studentship for P.J.M.), and Wellcome
   Trust grant 097829/Z/11/A [salary support for S.J.M. through the Centre
   for Chronic Diseases and Disorders (C2D2)].
CR Andoh A, 2005, GASTROENTEROLOGY, V129, P969, DOI 10.1053/j.gastro.2005.06.071
   Aujla SJ, 2008, NAT MED, V14, P275, DOI 10.1038/nm1710
   BENJAMINI Y, 1995, J R STAT SOC B, V57, P289, DOI 10.1111/j.2517-6161.1995.tb02031.x
   Brand S, 2006, AM J PHYSIOL-GASTR L, V290, pG827, DOI 10.1152/ajpgi.00513.2005
   Chang SH, 2007, CELL RES, V17, P435, DOI 10.1038/cr.2007.35
   Chen Y, 2003, J BIOL CHEM, V278, P17036, DOI 10.1074/jbc.M210429200
   Duerr RH, 2006, SCIENCE, V314, P1461, DOI 10.1126/science.1135245
   Dumoutier L, 2001, J IMMUNOL, V166, P7090, DOI 10.4049/jimmunol.166.12.7090
   Eken A, 2014, MUCOSAL IMMUNOL, V7, P143, DOI 10.1038/mi.2013.33
   FOX JG, 1994, J CLIN MICROBIOL, V32, P1238, DOI 10.1128/JCM.32.5.1238-1245.1994
   Gaffen SL, 2009, NAT REV IMMUNOL, V9, P556, DOI 10.1038/nri2586
   Guilloteau K, 2010, J IMMUNOL, V184, P5263, DOI 10.4049/jimmunol.0902464
   Hueber W, 2012, GUT, V61, P1693, DOI 10.1136/gutjnl-2011-301668
   Iwakura Y, 2011, IMMUNITY, V34, P149, DOI 10.1016/j.immuni.2011.02.012
   Jostins L, 2012, NATURE, V491, P119, DOI 10.1038/nature11582
   Kamada N, 2008, J CLIN INVEST, V118, P2269, DOI [10.1172/JC134610, 10.1172/JCI34610]
   Kamanaka M, 2011, J EXP MED, V208, P1027, DOI 10.1084/jem.20102149
   Kinugasa T, 2000, GASTROENTEROLOGY, V118, P1001, DOI 10.1016/S0016-5085(00)70351-9
   Korn T, 2007, SEMIN IMMUNOL, V19, P362, DOI 10.1016/j.smim.2007.10.007
   Kotenko SV, 2001, J IMMUNOL, V166, P7096, DOI 10.4049/jimmunol.166.12.7096
   Kotenko SV, 2001, J BIOL CHEM, V276, P2725, DOI 10.1074/jbc.M007837200
   Kullberg MC, 2006, J EXP MED, V203, P2485, DOI 10.1084/jem.20061082
   Kullberg MC, 2001, INFECT IMMUN, V69, P4232, DOI 10.1128/IAI.69.7.4232-4241.2001
   Kullberg MC, 1998, INFECT IMMUN, V66, P5157, DOI 10.1128/IAI.66.11.5157-5166.1998
   Langrish CL, 2004, IMMUNOL REV, V202, P96, DOI 10.1111/j.0105-2896.2004.00214.x
   Liang SC, 2007, J IMMUNOL, V179, P7791, DOI 10.4049/jimmunol.179.11.7791
   Liang SC, 2006, J EXP MED, V203, P2271, DOI 10.1084/jem.20061308
   Logsdon NJ, 2002, J INTERF CYTOK RES, V22, P1099, DOI 10.1089/10799900260442520
   Maloy KJ, 2008, MUCOSAL IMMUNOL, V1, P339, DOI 10.1038/mi.2008.28
   Maloy KJ, 2011, NATURE, V474, P298, DOI 10.1038/nature10208
   Maloy KJ, 2003, J EXP MED, V197, P111, DOI 10.1084/jem.20021345
   Morrison PJ, 2013, MUCOSAL IMMUNOL, V6, P1143, DOI 10.1038/mi.2013.11
   Morrison PJ, 2011, IMMUNOLOGY, V133, P397, DOI 10.1111/j.1365-2567.2011.03454.x
   Muñoz M, 2009, J EXP MED, V206, P3047, DOI 10.1084/jem.20090900
   Ogawa A, 2004, CLIN IMMUNOL, V110, P55, DOI 10.1016/j.clim.2003.09.013
   Pickert G, 2009, J EXP MED, V206, P1465, DOI 10.1084/jem.20082683
   Sabat R, 2014, NAT REV DRUG DISCOV, V13, P21, DOI 10.1038/nrd4176
   Schmechel S, 2008, INFLAMM BOWEL DIS, V14, P204, DOI 10.1002/ibd.20315
   Sonnenberg GF, 2011, NAT IMMUNOL, V12, P383, DOI 10.1038/ni.2025
   Sonnenberg GF, 2010, J EXP MED, V207, P1293, DOI 10.1084/jem.20092054
   Sugimoto K, 2008, J CLIN INVEST, V118, P534, DOI [10.1172/JC133194, 10.1172/JCI33194]
   Tachiiri A, 2003, GENES IMMUN, V4, P153, DOI 10.1038/sj.gene.6363934
   WARD JM, 1994, AM J PATHOL, V145, P959
   Weaver CT, 2013, ANNU REV PATHOL-MECH, V8, P477, DOI 10.1146/annurev-pathol-011110-130318
   Wilson MS, 2010, J IMMUNOL, V184, P4378, DOI 10.4049/jimmunol.0903416
   Wolff MJ, 2012, PLOS ONE, V7, DOI 10.1371/journal.pone.0041373
   Wolk K, 2004, IMMUNITY, V21, P241, DOI 10.1016/j.immuni.2004.07.007
   Wolk K, 2007, J IMMUNOL, V178, P5973, DOI 10.4049/jimmunol.178.9.5973
   Wolk K, 2006, EUR J IMMUNOL, V36, P1309, DOI 10.1002/eji.200535503
   Wright JF, 2007, J BIOL CHEM, V282, P13447, DOI 10.1074/jbc.M700499200
   Xavier RJ, 2007, NATURE, V448, P427, DOI 10.1038/nature06005
   Xie MH, 2000, J BIOL CHEM, V275, P31335, DOI 10.1074/jbc.M005304200
   Xu WF, 2001, P NATL ACAD SCI USA, V98, P9511, DOI 10.1073/pnas.171303198
   Yang XXO, 2008, J EXP MED, V205, P1063, DOI 10.1084/jem.20071978
   Zenewicz LA, 2008, IMMUNITY, V29, P947, DOI 10.1016/j.immuni.2008.11.003
   Zheng Y, 2008, NAT MED, V14, P282, DOI 10.1038/nm1720
NR 56
TC 17
Z9 21
U1 0
U2 8
PU ELSEVIER SCIENCE INC
PI NEW YORK
PA 360 PARK AVE SOUTH, NEW YORK, NY 10010-1710 USA
SN 0002-9440
EI 1525-2191
J9 AM J PATHOL
JI Am. J. Pathol.
PD DEC
PY 2015
VL 185
IS 12
BP 3290
EP 3303
DI 10.1016/j.ajpath.2015.08.015
PG 14
WC Pathology
WE Science Citation Index Expanded (SCI-EXPANDED)
SC Pathology
GA CX8CB
UT WOS:000365929000014
PM 26458765
OA Green Published, Bronze
DA 2024-01-22
ER

PT J
AU Kispélyi, B
   Lohinai, Z
   Altdorfer, K
   Fehér, E
AF Kispelyi, Barbara
   Lohinai, Zsolt
   Altdorfer, Karoly
   Feher, Erzsebet
TI Neuropeptide Analysis of Oral Mucosa in Diabetic Rats
SO NEUROIMMUNOMODULATION
LA English
DT Article
DE Neuroimmunomodulation; Diabetes mellitus; Oral mucosa; Substance P;
   Neuropeptide Y
ID CELL-NERVE ASSOCIATIONS; SUBSTANCE-P; MAST-CELLS; ALVEOLAR MACROPHAGES;
   CHRONIC GASTRITIS; CROHNS-DISEASE; LICHEN-PLANUS; TNF-ALPHA; RECEPTORS;
   IMMUNE
AB Objective: Increasing evidence indicates that different neuropeptide-containing nerve elements are involved in the immune system and influence the inflammation of the gastrointestinal tract. The aim of this study was to investigate the morphological localization and distribution of the different immunoreactive (IR) nerve fibers and immunocompetent cells in the oral mucosa (e.g. tongue, gingiva) and compare the results with data received from streptozotocin (STZ)-induced diabetic rats. Materials and Methods: The different nerve elements and immunocytes were detected by ABC immunohistochemistry. Results: The IR nerve fibers were found in the tunica propria of oral mucosa with different densities. These IR nerve fibers were mainly located beneath the epithelial lining, around the blood vessels and glands, and some of them were also located in the taste buds. After 2 weeks of STZ treatment the total number of IR nerve fibers, especially the SP and neuropeptide Y (NPY) IR ones, was significantly increased (p < 0.05), as was also the number of immunocytes (lymphocytes, plasma cells, mast cells). Some of these cells also showed immunoreactivity for substance P (SP) and NPY. In several cases the SP IR nerve fibers were found in close proximity to the immunocytes. Electron microscopic investigation also revealed the close association between the IR nerve fibers and immunocompetent cells where the gap was 1 pm or even less. Conclusions:The close anatomical associations suggest communication between nerve fibers and immune cells which can be crucial for maintaining mucosal homeostasis and for ensuring an appropriate response to injury. (C) 2014 S. Karger AG, Basel
C1 [Kispelyi, Barbara] Semmelweis Univ, Dept Prosthodont, H-1085 Budapest, Hungary.
   [Lohinai, Zsolt] Semmelweis Univ, Dept Conservat Dent, H-1085 Budapest, Hungary.
   [Altdorfer, Karoly; Feher, Erzsebet] Semmelweis Univ, Dept Anat Histol & Embryol, H-1085 Budapest, Hungary.
C3 Semmelweis University; Semmelweis University; Semmelweis University
RP Fehér, E (通讯作者)，Semmelweis Univ, Dept Anat Histol & Embryol, Tuzolto U 58,POB 95, HU-1450 Budapest, Hungary.
EM feher@ana.sote.hu
OI Lohinai, Zsolt/0000-0003-2695-5166
CR ALBRECHT M, 1992, J ORAL PATHOL MED, V21, P364, DOI 10.1111/j.1600-0714.1992.tb01366.x
   [Anonymous], 1996, REV GUID CAR US LAB, P25
   ANSEL JC, 1993, J IMMUNOL, V150, P4478
   ARIZONO N, 1990, LAB INVEST, V62, P626
   ARZUBIAGA C, 1991, J ALLERGY CLIN IMMUN, V87, P88, DOI 10.1016/0091-6749(91)90216-B
   Bardelli C, 2005, BRIT J PHARMACOL, V145, P385, DOI 10.1038/sj.bjp.0706198
   Bastos AD, 2011, DIABETES RES CLIN PR, V92, P100, DOI 10.1016/j.diabres.2011.01.011
   Batbayar B, 2003, ACTA BIOL HUNG, V54, P275, DOI 10.1556/ABiol.54.2003.3-4.6
   Bedoui S, 2004, TRENDS IMMUNOL, V25, P508, DOI 10.1016/j.it.2004.08.005
   BERNSTEIN CN, 1993, AM J GASTROENTEROL, V88, P908
   Blum A, 2008, INFECT IMMUN, V76, P3651, DOI 10.1128/IAI.00358-08
   Brod SA, 2012, J NEUROIMMUNOL, V250, P44, DOI 10.1016/j.jneuroim.2012.05.015
   Castagliuolo I, 1997, P NATL ACAD SCI USA, V94, P4788, DOI 10.1073/pnas.94.9.4788
   Chandrasekharan B, 2013, AM J PHYSIOL-GASTR L, V304, pG949, DOI 10.1152/ajpgi.00493.2012
   Dimitrijevic M, 2013, AMINO ACIDS, V45, P41, DOI 10.1007/s00726-011-1185-7
   Dimitrijevic M, 2008, PEPTIDES, V29, P2179, DOI 10.1016/j.peptides.2008.08.017
   DVORAK AM, 1992, INT ARCH ALLERGY IMM, V98, P158, DOI 10.1159/000236180
   Fehér E, 2001, NEUROIMMUNOMODULAT, V9, P247, DOI 10.1159/000054287
   Fehér E, 1997, NEUROIMMUNOMODULAT, V4, P250, DOI 10.1159/000097344
   FUJIWARA H, 1993, J ALLERGY CLIN IMMUN, V92, P89, DOI 10.1016/0091-6749(93)90042-E
   Gad M, 2009, INFLAMM BOWEL DIS, V15, P1174, DOI 10.1002/ibd.20902
   GRUNDEMAR L, 1994, EUR J PHARMACOL, V258, P163, DOI 10.1016/0014-2999(94)90071-X
   Härle P, 2006, ANN RHEUM DIS, V65, P51, DOI 10.1136/ard.2005.038059
   Hernanz A, 2003, REGUL PEPTIDES, V115, P19, DOI 10.1016/S0167-0115(03)00127-7
   Joos GF, 2000, ALLERGY, V55, P321, DOI 10.1034/j.1398-9995.2000.00112.x
   Joos GF, 2000, ALLERGY, V50, P1412
   Kabashima H, 2002, J ORAL PATHOL MED, V31, P175, DOI 10.1034/j.1600-0714.2002.310309.x
   Killingsworth CR, 1997, AM J PHYSIOL-LUNG C, V273, pL1073, DOI 10.1152/ajplung.1997.273.5.L1073
   LozadaNur F, 1997, SEMIN CUTAN MED SURG, V16, P273, DOI 10.1016/S1085-5629(97)80016-8
   Mignini F., 2003, Autonomic & Autacoid Pharmacology, V23, P1, DOI 10.1046/j.1474-8673.2003.00280.x
   Negrato CA, 2010, DIABETOL METAB SYNDR, V2, DOI 10.1186/1758-5996-2-3
   NILSSON G, 1990, CELL TISSUE RES, V262, P125, DOI 10.1007/BF00327753
   O'Connor TM, 2004, J CELL PHYSIOL, V201, P167, DOI 10.1002/jcp.20061
   Ozturk A, 2012, QUINTESSENCE INT, V43, P587
   Pongor É, 2011, INFLAMM RES, V60, P163, DOI 10.1007/s00011-010-0250-0
   Prod'homme T, 2006, TRENDS IMMUNOL, V27, P164, DOI 10.1016/J.IT.2006.02.003
   Ruocco I, 2001, J COMP NEUROL, V432, P466, DOI 10.1002/cne.1114
   Shibata M, 2008, BRAIN BEHAV IMMUN, V22, P158, DOI 10.1016/j.bbi.2007.08.013
   Sipos G, 2006, DIGEST DIS SCI, V51, P1810, DOI 10.1007/s10620-006-9085-5
   Sipos G, 2008, ANAT REC, V291, P1140, DOI 10.1002/ar.20737
   Sonea IM, 2002, CLIN DIAGN LAB IMMUN, V9, P333, DOI 10.1128/CDLI.9.2.333-340.2002
   STEAD R H, 1992, Regional Immunology, V4, P91
   STEAD RH, 1989, GASTROENTEROLOGY, V97, P575, DOI 10.1016/0016-5085(89)90627-6
   Tausk F, 2008, DERMATOL THER, V21, P22, DOI 10.1111/j.1529-8019.2008.00166.x
   Ujpal Marta, 2002, Orvosi Hetilap, V143, P2731
   Wheway J, 2007, CURR TOP MED CHEM, V7, P1743, DOI 10.2174/156802607782341046
   Wood JD, 2007, J CLIN GASTROENTEROL, V41, pS7, DOI 10.1097/MCG.0b013e31802f1331
   ZukowskaGrojec Z, 1996, AM J PHYSIOL-HEART C, V270, pH796, DOI 10.1152/ajpheart.1996.270.2.H796
NR 48
TC 5
Z9 6
U1 0
U2 13
PU KARGER
PI BASEL
PA ALLSCHWILERSTRASSE 10, CH-4009 BASEL, SWITZERLAND
SN 1021-7401
EI 1423-0216
J9 NEUROIMMUNOMODULAT
JI Neuroimmunomodulation
PY 2014
VL 21
IS 4
BP 213
EP 220
DI 10.1159/000356949
PG 8
WC Endocrinology & Metabolism; Immunology; Neurosciences
WE Science Citation Index Expanded (SCI-EXPANDED)
SC Endocrinology & Metabolism; Immunology; Neurosciences & Neurology
GA AB4QF
UT WOS:000331774300006
PM 24514075
DA 2024-01-22
ER

PT J
AU Van Landeghem, L
   Chevalier, J
   Mahé, MM
   Wedel, T
   Urvil, P
   Derkinderen, P
   Savidge, T
   Neunlist, M
AF Van Landeghem, Laurianne
   Chevalier, Julien
   Mahe, Maxime M.
   Wedel, Thilo
   Urvil, Petri
   Derkinderen, Pascal
   Savidge, Tor
   Neunlist, Michel
TI Enteric glia promote intestinal mucosal healing via activation of focal
   adhesion kinase and release of proEGF
SO AMERICAN JOURNAL OF PHYSIOLOGY-GASTROINTESTINAL AND LIVER PHYSIOLOGY
LA English
DT Article
DE enteric glial cells; FAK; enteric nervous system; epithelial
   restitution; intestinal epithelial barrier
ID EPITHELIAL-CELL PROLIFERATION; INFLAMMATORY-BOWEL-DISEASE; GROWTH-FACTOR
   RECEPTOR; BARRIER FUNCTION; NERVOUS-SYSTEM; MOUSE MODEL;
   S-NITROSOGLUTATHIONE; CROHNS-DISEASE; IN-VITRO; MIGRATION
AB Wound healing of the gastrointestinal mucosa is essential for the maintenance of gut homeostasis and integrity. Enteric glial cells play a major role in regulating intestinal barrier function, but their role in mucosal barrier repair remains unknown. The impact of conditional ablation of enteric glia on dextran sodium sulfate (DSS)-induced mucosal damage and on healing of diclofenac-induced mucosal ulcerations was evaluated in vivo in GFAP-HSVtk transgenic mice. A mechanically induced model of intestinal wound healing was developed to study glial-induced epithelial restitution. Glial-epithelial signaling mechanisms were analyzed by using pharmacological inhibitors, neutralizing antibodies, and genetically engineered intestinal epithelial cells. Enteric glial cells were shown to be abundant in the gut mucosa, where they associate closely with intestinal epithelial cells as a distinct cell population from myofibroblasts. Conditional ablation of enteric glia worsened mucosal damage after DSS treatment and significantly delayed mucosal wound healing following diclofenac-induced small intestinal enteropathy in transgenic mice. Enteric glial cells enhanced epithelial restitution and cell spreading in vitro. These enhanced repair processes were reproduced by use of glial-conditioned media, and soluble proEGF was identified as a secreted glial mediator leading to consecutive activation of epidermal growth factor receptor and focal adhesion kinase signaling pathways in intestinal epithelial cells. Our study shows that enteric glia represent a functionally important cellular component of the intestinal epithelial barrier microenvironment and that the disruption of this cellular network attenuates the mucosal healing process.
C1 [Van Landeghem, Laurianne; Chevalier, Julien; Mahe, Maxime M.; Derkinderen, Pascal; Neunlist, Michel] CHU Hotel Dieu, INSERM, U913, F-44035 Nantes, France.
   [Van Landeghem, Laurianne; Chevalier, Julien; Mahe, Maxime M.; Derkinderen, Pascal; Neunlist, Michel] Univ Nantes, Fac Med, Nantes, France.
   [Van Landeghem, Laurianne; Chevalier, Julien; Mahe, Maxime M.; Derkinderen, Pascal; Neunlist, Michel] Nantes Univ Hosp, Inst Malad Appareil Digestif, Nantes, France.
   [Wedel, Thilo] Univ Kiel, Inst Anat, D-2300 Kiel, Germany.
   [Urvil, Petri; Savidge, Tor] Univ Texas Med Branch, Dept Gastroenterol & Hepatol, Galveston, TX USA.
C3 Institut National de la Sante et de la Recherche Medicale (Inserm);
   Nantes Universite; CHU de Nantes; Nantes Universite; Nantes Universite;
   CHU de Nantes; University of Kiel; University of Texas System;
   University of Texas Medical Branch Galveston
RP Neunlist, M (通讯作者)，CHU Hotel Dieu, INSERM, U913, 1 Pl Alexis Ricordeau, F-44035 Nantes, France.
EM michel.neunlist@univ-nantes.fr
RI Van Landeghem, Laurianne/K-2430-2015; Mahe, Maxime M/G-5552-2017;
   Neunlist, Michel/K-2388-2015; Chevalier, Julien/K-2345-2015;
   Van+Landeghem, Laurianne/AAG-7334-2019; Wedel, Thilo/B-1247-2010;
   Derkinderen, Pascal/K-2393-2015
OI Mahe, Maxime M/0000-0003-2560-193X; Chevalier,
   Julien/0000-0002-7484-1457; Van+Landeghem,
   Laurianne/0000-0001-7408-3521; Wedel, Thilo/0000-0002-8146-2711
FU French Ministry of Education Research and Technology; Nantes Metropole;
   Eli Broad Medical Foundation; National Institute of Diabetes and
   Digestive and Kidney Diseases [1R21DK078032]; German Research Foundation
   [DFG WE 2366/4-2]; INCa Appel d'Offre Libre (MOPRESTA-GLIA); Contrat
   d'Interface Inserm
FX L. Van Landeghem was supported by a grant French Ministry of Education
   Research and Technology. M. M. Mahe is supported by a grant from Nantes
   Metropole. T. Savidge was funded by a grant from the Eli Broad Medical
   Foundation and from National Institute of Diabetes and Digestive and
   Kidney Diseases 1R21DK078032. T. Wedel was supported by a grant from the
   German Research Foundation (DFG WE 2366/4-2). This work was supported by
   a grant from INCa Appel d'Offre Libre 2007 (MOPRESTA-GLIA) to M.
   Neunlist. M. Neunlist and P. Derkinderen are recipient of a Contrat
   d'Interface Inserm.
CR Abbott NJ, 2006, NAT REV NEUROSCI, V7, P41, DOI 10.1038/nrn1824
   Amadeu TP, 2007, J EUR ACAD DERMATOL, V21, P629, DOI 10.1111/j.1468-3083.2006.02032.x
   Aubé AC, 2006, GUT, V55, P630, DOI 10.1136/gut.2005.067595
   Blikslager AT, 2007, PHYSIOL REV, V87, P545, DOI 10.1152/physrev.00012.2006
   Bouchard V, 2007, J CELL PHYSIOL, V212, P717, DOI 10.1002/jcp.21096
   BREYER JA, 1990, J BIOL CHEM, V265, P16564
   Bush TG, 1998, CELL, V93, P189, DOI 10.1016/S0092-8674(00)81571-8
   Chevalier J, 2008, J PHYSIOL-LONDON, V586, P1963, DOI 10.1113/jphysiol.2007.149815
   Conlin VS, 2009, AM J PHYSIOL-GASTR L, V297, pG735, DOI 10.1152/ajpgi.90551.2008
   Cornet A, 2001, P NATL ACAD SCI USA, V98, P13306, DOI 10.1073/pnas.231474098
   DIGNASS AU, 1994, GASTROENTEROLOGY, V106, P1254, DOI 10.1016/0016-5085(94)90017-5
   Froslie KF, 2007, GASTROENTEROLOGY, V133, P412, DOI 10.1053/j.gastro.2007.05.051
   Gomes FCA, 1999, GLIA, V25, P247, DOI 10.1002/(SICI)1098-1136(19990201)25:3<247::AID-GLIA5>3.3.CO;2-U
   Hines OJ, 2000, J SURG RES, V92, P23, DOI 10.1006/jsre.2000.5941
   KASSELBERG AG, 1985, J HISTOCHEM CYTOCHEM, V33, P315, DOI 10.1177/33.4.3884705
   Le Gall SM, 2004, REGUL PEPTIDES, V122, P119, DOI 10.1016/j.regpep.2004.06.008
   Lévy P, 1998, J CELL PHYSIOL, V177, P618, DOI 10.1002/(SICI)1097-4652(199812)177:4<618::AID-JCP12>3.0.CO;2-R
   Mammen JMV, 2003, CRIT CARE MED, V31, pS532, DOI 10.1097/01.CCM.0000081429.89277.AF
   Mitra SK, 2005, NAT REV MOL CELL BIO, V6, P56, DOI 10.1038/nrm1549
   Neunlist M, 2007, AM J PHYSIOL-GASTR L, V292, pG231, DOI 10.1152/ajpgi.00276.2005
   Neunlist M, 2003, AM J PHYSIOL-GASTR L, V285, pG1028, DOI 10.1152/ajpgi.00066.2003
   Okamoto R, 2005, DIGEST DIS SCI, V50, pS34, DOI 10.1007/s10620-005-2804-5
   Polk DB, 1998, GASTROENTEROLOGY, V114, P493, DOI 10.1016/S0016-5085(98)70532-3
   Powell DW, 2005, AM J PHYSIOL-GASTR L, V289, pG2, DOI 10.1152/ajpgi.00075.2005
   Ramirez-Alcantara V, 2009, AM J PHYSIOL-GASTR L, V297, pG990, DOI 10.1152/ajpgi.00219.2009
   Rühl A, 2004, NEUROGASTROENT MOTIL, V16, P44, DOI 10.1111/j.1743-3150.2004.00474.x
   Sanders MA, 2004, AM J PHYSIOL-GASTR L, V286, pG547, DOI 10.1152/ajpgi.00262.2003
   Savidge TC, 2007, LAB INVEST, V87, P731, DOI 10.1038/labinvest.3700600
   Savidge TC, 2007, GASTROENTEROLOGY, V132, P1344, DOI 10.1053/j.gastro.2007.01.051
   Sturm A, 2008, WORLD J GASTROENTERO, V14, P348, DOI 10.3748/wjg.14.348
   Tétreault MP, 2008, J CELL BIOCHEM, V105, P1240, DOI 10.1002/jcb.21924
   Tillinger W, 2008, AM J PHYSIOL-REG I, V295, pR1839, DOI 10.1152/ajpregu.00412.2007
   Toumi F, 2003, NEUROGASTROENT MOTIL, V15, P239, DOI 10.1046/j.1365-2982.2003.00409.x
   Villanacci V, 2008, NEUROGASTROENT MOTIL, V20, P1009, DOI 10.1111/j.1365-2982.2008.01146.x
   von Boyen GBT, 2006, INFLAMM BOWEL DIS, V12, P346, DOI 10.1097/01.MIB.0000219350.72483.44
   Wagner B, 2006, EMBO J, V25, P752, DOI 10.1038/sj.emboj.7600988
   Walsh MF, 2008, AM J PATHOL, V173, P385, DOI 10.2353/ajpath.2008.070729
   Watson AJM, 2009, ANN NY ACAD SCI, V1165, P135, DOI 10.1111/j.1749-6632.2009.04027.x
   Wedel T, 1998, PEDIATR PATHOL LAB M, V18, P57, DOI 10.1080/107710498174227
   Wilson AJ, 1999, EXP CELL RES, V250, P187, DOI 10.1006/excr.1999.4496
   Yu CF, 2000, AM J PHYSIOL-GASTR L, V278, pG952, DOI 10.1152/ajpgi.2000.278.6.G952
   Zhang HFM, 2006, AM J PHYSIOL-CELL PH, V290, pC1310, DOI 10.1152/ajpcell.00450.2005
NR 42
TC 107
Z9 116
U1 1
U2 18
PU AMER PHYSIOLOGICAL SOC
PI BETHESDA
PA 9650 ROCKVILLE PIKE, BETHESDA, MD 20814 USA
SN 0193-1857
J9 AM J PHYSIOL-GASTR L
JI Am. J. Physiol.-Gastroint. Liver Physiol.
PD JUN
PY 2011
VL 300
IS 6
BP G976
EP G987
DI 10.1152/ajpgi.00427.2010
PG 12
WC Gastroenterology & Hepatology; Physiology
WE Science Citation Index Expanded (SCI-EXPANDED)
SC Gastroenterology & Hepatology; Physiology
GA 770PP
UT WOS:000291101000006
PM 21350188
OA Green Published
DA 2024-01-22
ER

PT J
AU Grabig, A
   Paclik, D
   Guzy, C
   Dankof, A
   Baumgart, DC
   Erckenbrecht, J
   Raupach, B
   Sonnenborn, U
   Eckert, J
   Schumann, RR
   Wiedenmann, B
   Dignass, AU
   Sturm, A
AF Grabig, A.
   Paclik, D.
   Guzy, C.
   Dankof, A.
   Baumgart, D. C.
   Erckenbrecht, J.
   Raupach, B.
   Sonnenborn, U.
   Eckert, J.
   Schumann, R. R.
   Wiedenmann, B.
   Dignass, A. U.
   Sturm, A.
TI <i>Escherichia coli</i> strain Nissle 1917 ameliorates experimental
   colitis via toll-like receptor 2- and toll-like receptor 4-dependent
   pathways
SO INFECTION AND IMMUNITY
LA English
DT Article
ID INFLAMMATORY-BOWEL-DISEASE; TOLL-LIKE RECEPTORS; LACTIC-ACID BACTERIA;
   DELTA T-CELLS; ULCERATIVE-COLITIS; CROHNS-DISEASE; INTESTINAL
   INFLAMMATION; MAINTAINING REMISSION; CONTROLLED-TRIAL; MURINE COLITIS
AB Toll-like receptors (TLRs) are key components of the innate immune system that trigger antimicrobial host defense responses. The aim of the present study was to analyze the effects of probiotic Escherichia coli Nissle strain 1917 in experimental colitis induced in TLR-2 and TLR-4 knockout mice. Colitis was induced in wild-type (wt), TLR-2 knockout, and TLR-4 knockout mice via administration of 5% dextran sodium sulfate (DSS). Mice were treated with either 0.9% NaCl or 107 E. coli Nissle 1917 twice daily, followed by the determination of disease activity, mucosal damage, and cytokine secretion. wt and TLR-2 knockout mice exposed to DSS developed acute colitis, whereas TLR-4 knockout mice developed significantly less inflammation. In wt mice, but not TLR-2 or TLR-4 knockout mice, E. coli Nissle 1917 ameliorated colitis and decreased proinflammatory cytokine secretion. In TLR-2 knockout mice a selective reduction of gamma interferon secretion was observed after E. coli Nissle 1917 treatment. In TLR-4 knockout mice, cytokine secretion was almost undetectable and not modulated by E. coli Nissle 1917, indicating that TLR-4 knockout mice do not develop colitis similar to the wt mice. Coculture of E. coli Nissle 1917 and human T cells increased TLR-2 and TLR-4 protein expression in T cells and increased NF-kappa B activity via TLR-2 and TLR-4. In conclusion, our data provide evidence that E. coli Nissle 1917 ameliorates experimental induced colitis in mice via TLR-2- and TLR-4-dependent pathways.
C1 Charite Univ Med Berlin, Dept Gastroenterol & Hepatol, D-13353 Berlin, Germany.
   Charite Univ Med Berlin, Dept Pathol, D-13353 Berlin, Germany.
   Max Planck Inst Infect Biol, Dept Cellular Microbiol, Berlin, Germany.
   Ardeypharm GmbH, Dept Biol Res, Herdecke, Germany.
   Charite Univ Med Berlin, Inst Microbiol & Hyg, Berlin, Germany.
C3 Free University of Berlin; Humboldt University of Berlin; Charite
   Universitatsmedizin Berlin; Free University of Berlin; Humboldt
   University of Berlin; Charite Universitatsmedizin Berlin; Max Planck
   Society; Free University of Berlin; Humboldt University of Berlin;
   Charite Universitatsmedizin Berlin
RP Sturm, A (通讯作者)，Charite Univ Med Berlin, Dept Gastroenterol & Hepatol, Campus Virchow Clin,Augustenbruger Pl 1, D-13353 Berlin, Germany.
EM andreas.sturm@charite.de
RI Baumgart, Daniel C./AAU-2930-2021; Dignass, Axel/V-5400-2019; Dignass,
   Axel/AAW-9653-2020
OI Baumgart, Daniel C./0000-0003-2146-507X; Dignass,
   Axel/0000-0002-9724-054X; Wiedenmann, Bertram/0000-0002-7890-2552
CR Araki A, 2005, J GASTROENTEROL, V40, P16, DOI 10.1007/s00535-004-1492-9
   Barton GM, 2003, SCIENCE, V300, P1524, DOI 10.1126/science.1085536
   Baumgart DC, 2004, CURR PHARM DESIGN, V10, P4127, DOI 10.2174/1381612043382413
   Baumgart DC, 2003, ALIMENT PHARM THER, V17, P1273, DOI 10.1046/j.1365-2036.2003.01534.x
   Beutler B, 2002, CURR TOP MICROBIOL, V270, P109
   Bhan AK, 1999, IMMUNOL REV, V169, P195, DOI 10.1111/j.1600-065X.1999.tb01316.x
   BLUM G, 1995, INFECTION, V23, P234, DOI 10.1007/BF01781204
   Blum-Oehler G, 2003, RES MICROBIOL, V154, P59, DOI 10.1016/S0923-2508(02)00007-4
   Blumberg RS, 1999, CURR OPIN IMMUNOL, V11, P648, DOI 10.1016/S0952-7915(99)00032-1
   Cario E, 2005, GUT, V54, P1182, DOI 10.1136/gut.2004.062794
   COOPER HS, 1993, LAB INVEST, V69, P238
   Danese S, 2004, AUTOIMMUN REV, V3, P394, DOI 10.1016/j.autrev.2004.03.002
   Dieleman LA, 1998, CLIN EXP IMMUNOL, V114, P385
   Duchmann R, 1995, CLIN EXP IMMUNOL, V102, P448
   Fiocchi C, 1998, GASTROENTEROLOGY, V115, P182, DOI 10.1016/S0016-5085(98)70381-6
   Furrie E, 2005, IMMUNOLOGY, V115, P565, DOI 10.1111/j.1365-2567.2005.02200.x
   Gionchetti P, 2000, GASTROENTEROLOGY, V119, P305, DOI 10.1053/gast.2000.9370
   Gionchetti P, 2002, ALIMENT PHARM THER, V16, P13, DOI 10.1046/j.1365-2036.16.s4.3.x
   Greenberg GR, 2004, INFLAMM BOWEL DIS, V10, P318, DOI 10.1097/00054725-200405000-00021
   Grozdanov L, 2004, J BACTERIOL, V186, P5432, DOI 10.1128/JB.186.16.5432-5441.2004
   Grozdanov L, 2002, J BACTERIOL, V184, P5912, DOI 10.1128/JB.184.21.5912-5925.2002
   Guslandi M, 2005, EUR J GASTROEN HEPAT, V17, P145, DOI 10.1097/00042737-200502000-00003
   Hoffmann JC, 2002, PATHOBIOLOGY, V70, P121, DOI 10.1159/000068143
   Iwasaki A, 2004, NAT IMMUNOL, V5, P987, DOI 10.1038/ni1112
   Jain PK, 2004, CLIN NUTR, V23, P467, DOI 10.1016/j.clnu.2003.12.002
   Kamada A, 2005, INFLAMM BOWEL DIS, V11, P455, DOI 10.1097/01.MIB.0000158158.55955.de
   Kirschning CJ, 2002, CURR TOP MICROBIOL, V270, P121
   KLAENHAMMER TR, 1988, BIOCHIMIE, V70, P337, DOI 10.1016/0300-9084(88)90206-4
   KLAENHAMMER TR, 1993, FEMS MICROBIOL REV, V12, P39, DOI 10.1111/j.1574-6976.1993.tb00012.x
   Kraus TA, 2004, GASTROENTEROLOGY, V126, P1771, DOI 10.1053/j.gastro.2004.03.076
   Kruis W, 1997, ALIMENT PHARM THER, V11, P853, DOI 10.1046/j.1365-2036.1997.00225.x
   Kruis W, 2004, ALIMENT PHARM THER, V20, P75, DOI 10.1111/j.1365-2036.2004.02051.x
   Kruis W, 2004, GUT, V53, P1617, DOI 10.1136/gut.2003.037747
   Kühl AA, 2002, PATHOBIOLOGY, V70, P150, DOI 10.1159/000068147
   Lammers KM, 2005, INFLAMM BOWEL DIS, V11, P447, DOI 10.1097/01.mpa.0000160302.40931.7b
   Malchow HA, 1997, J CLIN GASTROENTEROL, V25, P653, DOI 10.1097/00004836-199712000-00021
   Medzhitov R, 2001, NAT REV IMMUNOL, V1, P135, DOI 10.1038/35100529
   Mokuno Y, 2000, J IMMUNOL, V165, P931, DOI 10.4049/jimmunol.165.2.931
   Mühlradt PF, 1998, INFECT IMMUN, V66, P4804
   O'Sullivan GC, 2005, CURR PHARM DESIGN, V11, P3, DOI 10.2174/1381612053382368
   Oostenbrug LE, 2005, INFLAMM BOWEL DIS, V11, P567, DOI 10.1097/01.MIB.0000161305.81198.0f
   Opitz B, 2001, J BIOL CHEM, V276, P22041, DOI 10.1074/jbc.M010481200
   Ortega-Cava CF, 2003, J IMMUNOL, V170, P3977, DOI 10.4049/jimmunol.170.8.3977
   Pasare C, 2005, ADV EXP MED BIOL, V560, P11
   Powrie F, 1995, Ther Immunol, V2, P115
   Qin HL, 2005, WORLD J GASTROENTERO, V11, P2591, DOI 10.3748/wjg.v11.i17.2591
   Rachmilewitz D, 2004, GASTROENTEROLOGY, V126, P520, DOI 10.1053/j.gastro.2003.11.019
   Rachmilewitz D, 2002, GASTROENTEROLOGY, V122, P1428, DOI 10.1053/gast.2002.32994
   RACHMILEWITZ D, 1995, GASTROENTEROLOGY, V108, pA897
   Rakoff-Nahoum S, 2004, CELL, V118, P229, DOI 10.1016/j.cell.2004.07.002
   Reid G, 2003, CLIN MICROBIOL REV, V16, P658, DOI 10.1128/CMR.16.4.658-672.2003
   Reid G, 2001, TRENDS MICROBIOL, V9, P424, DOI 10.1016/S0966-842X(01)02132-1
   Rembacken BJ, 1999, LANCET, V354, P635, DOI 10.1016/S0140-6736(98)06343-0
   Rosenfeldt V, 2004, J PEDIATR-US, V145, P612, DOI 10.1016/j.jpeds.2004.06.068
   Sartor RB, 2004, GASTROENTEROLOGY, V126, P1620, DOI 10.1053/j.gastro.2004.03.024
   Schnare M, 2001, NAT IMMUNOL, V2, P947, DOI 10.1038/ni712
   Schröder NWJ, 2003, J BIOL CHEM, V278, P15587, DOI 10.1074/jbc.M212829200
   Schultz M, 2004, CLIN DIAGN LAB IMMUN, V11, P372, DOI 10.1128/CDLI.11.2.372-378.2004
   Schultz M, 2003, DIGEST DIS, V21, P105, DOI 10.1159/000073243
   Shimazu R, 1999, J EXP MED, V189, P1777, DOI 10.1084/jem.189.11.1777
   Sieling PA, 2003, J IMMUNOL, V170, P194, DOI 10.4049/jimmunol.170.1.194
   Sturm A, 2005, INFECT IMMUN, V73, P1452, DOI 10.1128/IAI.73.3.1452-1465.2005
   Sturm A, 2004, GUT, V53, P1624, DOI 10.1136/gut.2003.033613
   STURM A, 2002, CHRONISCH ENTZUNDLIC, P121
   Sun JB, 2005, J BIOTECHNOL, V117, P147, DOI 10.1016/j.jbiotec.2005.01.008
   Swidsinski A, 2002, GASTROENTEROLOGY, V122, P44, DOI 10.1053/gast.2002.30294
   Takeda K, 2003, ANNU REV IMMUNOL, V21, P335, DOI 10.1146/annurev.immunol.21.120601.141126
   Takeuchi O, 1999, IMMUNITY, V11, P443, DOI 10.1016/S1074-7613(00)80119-3
   Tamboli CP, 2004, GUT, V53, P1, DOI 10.1136/gut.53.1.1
   Underhill DM, 2002, CURR OPIN IMMUNOL, V14, P103, DOI 10.1016/S0952-7915(01)00304-1
   Weiss DS, 2004, J IMMUNOL, V172, P4463, DOI 10.4049/jimmunol.172.7.4463
   Yan F, 2002, J BIOL CHEM, V277, P50959, DOI 10.1074/jbc.M207050200
NR 72
TC 147
Z9 182
U1 0
U2 24
PU AMER SOC MICROBIOLOGY
PI WASHINGTON
PA 1752 N ST NW, WASHINGTON, DC 20036-2904 USA
SN 0019-9567
EI 1098-5522
J9 INFECT IMMUN
JI Infect. Immun.
PD JUL
PY 2006
VL 74
IS 7
BP 4075
EP 4082
DI 10.1128/IAI.01449-05
PG 8
WC Immunology; Infectious Diseases
WE Science Citation Index Expanded (SCI-EXPANDED)
SC Immunology; Infectious Diseases
GA 057JJ
UT WOS:000238591800040
PM 16790781
OA Green Published
DA 2024-01-22
ER

PT J
AU Gauthier, SF
   Pouliot, Y
   Maubois, JL
AF Gauthier, SF
   Pouliot, Y
   Maubois, JL
TI Growth factors from bovine milk and colostrum: composition, extraction
   and biological activities
SO LAIT
LA English
DT Review
DE growth factors; colostrum; milk; whey; extraction process; biological
   activity
ID COLONY-STIMULATING FACTOR; IGF BINDING-PROTEINS; RAT
   GASTROINTESTINAL-TRACT; SERUM-FREE GROWTH; EPITHELIAL-CELL
   PROLIFERATION; GAMMA-GLUTAMYL-TRANSFERASE; PEDIATRIC CROHNS-DISEASE;
   CHRONIC GASTRIC-ULCERS; TUMOR-NECROSIS-FACTOR; ORAL POLYMERIC DIET
AB EGF, BTC, IGF-I, IGF-II, TGF-beta 1, TGF-beta 2, FGF1 and 2, and PDGF are the main growth factors present in bovine milk and colostrum. All of these growth factors are also found in human milk but at a lower concentration. The various compositional data reported in the literature vary greatly but it is evidenced that the day of lactation has the most important effect. Milk growth factors are characterized by a neutral to alkaline isoelectric point (pI) and a molecular mass between 6400 g.mol(-1) and 30000 g.mol(-1). However, many of the growth factors are in a latent form, bound to high-molecular-mass proteins. Milk growth factors are resistant generally to pasteurization but disulfide reducing agents have been found to inactivate some species such as TGF-beta's. The published data on bioavailability of milk growth factors are somewhat contradictory but it is generally accepted that they are resistant to gastric digestion and they can exert local and systemic effects on the gastrointestinal tract. Cation-exchange chromatography has been widely used for the extraction of milk growth factors because of the basic nature of these molecules. Membrane separations such as microfiltration (MF) have also been used successfully for the extraction of immunoglobulins and of some growth factors from colostrum, while ultrafiltration (UF) was successful only at separating IGF-I and IGF-II in whey. Milk growth factor extracts have been developed for various applications such as treatment of gastrointestinal disorders and skin diseases, wound healing, and induction of oral tolerance.
C1 Univ Laval, Inst Neutraceut & Aliments Fonct, Grp STELA, Quebec City, PQ G1K 7P4, Canada.
   INRA, UMR 1253, F-35042 Rennes, France.
C3 Laval University; INRAE; Universite de Rennes
RP Gauthier, SF (通讯作者)，Univ Laval, Inst Neutraceut & Aliments Fonct, Grp STELA, Quebec City, PQ G1K 7P4, Canada.
EM Sylvie.Gauthier@aln.ulaval.ca
RI Pouliot, Yves/AAD-5836-2020
OI Pouliot, Yves/0000-0002-8873-7394
CR Alexander AN, 1999, AM J PHYSIOL-GASTR L, V277, pG619, DOI 10.1152/ajpgi.1999.277.3.G619
   Alexander AN, 2002, DIGEST DIS SCI, V47, P1129, DOI 10.1023/A:1015010728696
   ARAKI F, 1989, CHEM PHARM BULL, V37, P404
   Arandjelovic S, 2003, BIOCHEMISTRY-US, V42, P6121, DOI 10.1021/bi0342158
   BALLARD FJ, 1999, Patent No. 5866418
   BASOLO F, 1993, INT J CANCER, V55, P926, DOI 10.1002/ijc.2910550609
   Bastian SEP, 2001, J ENDOCRINOL, V168, P203, DOI 10.1677/joe.0.1680203
   BAUMRUCKER CR, 1994, DOMEST ANIM ENDOCRIN, V11, P393, DOI 10.1016/0739-7240(94)90011-6
   BAUMRUCKER CR, 1994, J ENDOCRINOL, V140, P15, DOI 10.1677/joe.0.1400015
   BAUMRUCKER CR, 1994, J ANIM SCI, V72, P428, DOI 10.2527/1994.722428x
   BAXTER RC, 1984, J CLIN ENDOCR METAB, V58, P955, DOI 10.1210/jcem-58-6-955
   BEARDMORE JM, 1983, PEDIATR RES, V17, P825, DOI 10.1203/00006450-198310000-00012
   Belford DA, 1997, J ENDOCRINOL, V154, P45, DOI 10.1677/joe.0.1540045
   BELFORD DA, 1995, IN VITRO CELL DEV-AN, V31, P752
   BELFORD DA, 2001, Patent No. 6194208
   Blum JW, 2000, LIVEST PROD SCI, V66, P151, DOI 10.1016/S0301-6226(00)00222-0
   BOCCI V, 1993, LYMPHOKINE CYTOK RES, V12, P21
   BONNER JC, 1995, J BIOL CHEM, V270, P16236, DOI 10.1074/jbc.270.27.16236
   Böttcher MF, 2000, PEDIATR RES, V47, P157, DOI 10.1203/00006450-200001000-00026
   BRIGSTOCK DR, 1990, BIOCHEM J, V266, P273, DOI 10.1042/bj2660273
   BRITTON JR, 1988, LIFE SCI, V43, P1339, DOI 10.1016/0024-3205(88)90299-8
   BRITTON JR, 1989, GUT, V30, P327, DOI 10.1136/gut.30.3.327
   BROWN KD, 1983, BRIT VET J, V139, P68, DOI 10.1016/S0007-1935(17)30594-8
   Bryan DL, 1999, PEDIATR RES, V45, P858, DOI 10.1203/00006450-199906000-00013
   BURGESS WH, 1989, ANNU REV BIOCHEM, V58, P575, DOI 10.1146/annurev.bi.58.070189.003043
   Calhoun DA, 2000, PEDIATRICS, V105, DOI 10.1542/peds.105.1.e7
   Calhoun DA, 1999, PEDIATR RES, V46, P767, DOI 10.1203/00006450-199912000-00021
   Calhoun DA, 2000, CLIN PERINATOL, V27, P559, DOI 10.1016/S0095-5108(05)70039-7
   Calnan DP, 2000, GUT, V47, P622, DOI 10.1136/gut.47.5.622
   CAMPBELL PG, 1989, J ENDOCRINOL, V120, P21, DOI 10.1677/joe.0.1200021
   CAPIAUMONT J, 1995, IN VITRO CELL DEV-AN, V31, P412, DOI 10.1007/BF02634248
   Capiaumont J, 1996, IN VITRO CELL DEV-AN, V32, P8
   CARLSSON LCT, 1980, BIOL NEONATE, V38, P309
   CARPENTER G, 1980, SCIENCE, V210, P198, DOI 10.1126/science.6968093
   Chen Chu-Huang, 2004, Current Vascular Pharmacology, V2, P33, DOI 10.2174/1570161043476500
   Clarke J, 2002, ORAL ONCOL, V38, P478, DOI 10.1016/S1368-8375(01)00107-5
   CLEMMONS DR, 1992, J CLIN ENDOCR METAB, V75, P234, DOI 10.1210/jc.75.1.234
   COLLIER RJ, 1991, J DAIRY SCI, V74, P2905, DOI 10.3168/jds.S0022-0302(91)78473-7
   CONNOLLY JM, 1988, LIFE SCI, V42, P1751, DOI 10.1016/0024-3205(88)90041-0
   CORPS AN, 1987, J ENDOCRINOL, V112, P151, DOI 10.1677/joe.0.1120151
   CORPS AN, 1987, J ENDOCRINOL, V113, P285, DOI 10.1677/joe.0.1130285
   CORPS AN, 1988, J CLIN ENDOCR METAB, V67, P25, DOI 10.1210/jcem-67-1-25
   COX D, 1989, Patent No. 0313515
   COX DA, 1991, EUR J BIOCHEM, V197, P353, DOI 10.1111/j.1432-1033.1991.tb15918.x
   DAMERDJI O, 1988, Biotechnology Techniques, V2, P253, DOI 10.1007/BF01875538
   DAOPIN S, 1992, SCIENCE, V257, P369, DOI 10.1126/science.1631557
   DEROUICHE AF, 1990, LAIT, V70, P313
   DONOVAN SM, 1991, J PEDIATR GASTR NUTR, V13, P242, DOI 10.1097/00005176-199110000-00002
   Dunbar AJ, 1999, BIOCHEM J, V344, P713, DOI 10.1042/0264-6021:3440713
   Dunbar AJ, 2000, INT J BIOCHEM CELL B, V32, P805, DOI 10.1016/S1357-2725(00)00028-5
   Elfstrand L, 2002, INT DAIRY J, V12, P879, DOI 10.1016/S0958-6946(02)00089-4
   ERIKSSON U, 1993, BIOCHEM BIOPH RES CO, V196, P267, DOI 10.1006/bbrc.1993.2244
   FASSOLITIS AC, 1981, APPL ENVIRON MICROB, V42, P200, DOI 10.1128/AEM.42.2.200-203.1981
   Fell JME, 1999, NES NUTR WS, V2, P187
   Fell JME, 2000, ALIMENT PHARM THERAP, V14, P281
   FLAUMENHAFT R, 1990, J CELL BIOL, V111, P1651, DOI 10.1083/jcb.111.4.1651
   Foster B, 2003, US Patent Publication, Patent No. [20030036629, 20030036629 A1]
   FRANCIS GL, 1986, BIOCHEM J, V233, P207, DOI 10.1042/bj2330207
   FRANCIS GL, 1995, J DAIRY SCI, V78, P1209, DOI 10.3168/jds.S0022-0302(95)76740-6
   FRANCIS GL, 1988, BIOCHEM J, V251, P95, DOI 10.1042/bj2510095
   FUKUMOTO LR, 1994, FOOD RES INT, V27, P335, DOI 10.1016/0963-9969(94)90189-9
   GAROFALO R, 1995, PEDIATR RES, V37, P444, DOI 10.1203/00006450-199504000-00010
   GILMORE WS, 1994, EUR J CLIN NUTR, V48, P222
   Ginjala V, 1998, J IMMUNOASSAY, V19, P195, DOI 10.1080/01971529808005480
   GOLDENRING JR, 1993, REGUL PEPTIDES, V43, P37, DOI 10.1016/0167-0115(93)90405-W
   GONNELLA PA, 1987, J CLIN INVEST, V80, P22, DOI 10.1172/JCI113051
   Goodlad RA, 1996, CLIN SCI, V91, P503, DOI 10.1042/cs0910503
   GREGORY H, 1988, REGUL PEPTIDES, V22, P217, DOI 10.1016/0167-0115(88)90034-1
   GUGLIETTA A, 1993, J PHYSIOLOGY-PARIS, V87, P343
   Guimont C, 1997, CRIT REV FOOD SCI, V37, P393, DOI 10.1080/10408399709527780
   GULER HP, 1987, NEW ENGL J MED, V317, P137, DOI 10.1056/NEJM198707163170303
   GULER HP, 1989, P NATL ACAD SCI USA, V86, P2868, DOI 10.1073/pnas.86.8.2868
   HADSELL DL, 1993, J ENDOCRINOL, V137, P223, DOI 10.1677/joe.0.1370223
   Hagiwara K, 2000, VET IMMUNOL IMMUNOP, V76, P183, DOI 10.1016/S0165-2427(00)00213-0
   HARA T, 1995, PEDIATR RES, V37, P437, DOI 10.1203/00006450-199504000-00009
   Hawkes JS, 2002, CYTOKINE, V17, P182, DOI 10.1006/cyto.2002.0987
   Hawkes JS, 1999, PEDIATR RES, V46, P194, DOI 10.1203/00006450-199908000-00012
   HEINZERIAN P, 1991, ENDOCRINOLOGY, V129, P1769, DOI 10.1210/endo-129-4-1769
   Heldin CH, 1999, PHYSIOL REV, V79, P1283, DOI 10.1152/physrev.1999.79.4.1283
   Hinck AP, 1996, BIOCHEMISTRY-US, V35, P8517, DOI 10.1021/bi9604946
   HIRADO M, 1985, FEBS LETT, V186, P41, DOI 10.1016/0014-5793(85)81335-1
   HIRANO M, 1995, J GASTROENTEROL, V30, P169, DOI 10.1007/BF02348661
   Hironaka T, 1997, J DAIRY SCI, V80, P488, DOI 10.3168/jds.S0022-0302(97)75961-7
   HIRSCHBERG R, 1993, KIDNEY INT, V43, P387, DOI 10.1038/ki.1993.57
   HOLLENBERG MD, 1980, MOL PHARMACOL, V17, P314
   Hossner KL, 2000, BIOTECHNOL APPL BIOC, V32, P161, DOI 10.1042/BA20000056
   Howarth GS, 1996, J NUTR, V126, P2519, DOI 10.1093/jn/126.10.2519
   HUGGETT AC, 1993, Patent No. 0527283
   IACOPETTA BJ, 1992, ACTA PAEDIATR, V81, P287, DOI 10.1111/j.1651-2227.1992.tb12227.x
   ITOH M, 1992, J CLIN GASTROENTEROL, V14, pS127, DOI 10.1097/00004836-199206001-00022
   ITOH M, 1994, J GASTROEN HEPATOL, V9, pS78, DOI 10.1111/j.1440-1746.1994.tb01307.x
   ITOH M, 1990, J CLIN GASTROENTEROL, V12, pS187, DOI 10.1097/00004836-199001001-00030
   JANSSON L, 1985, ACTA PAEDIATR SCAND, V74, P250, DOI 10.1111/j.1651-2227.1985.tb10959.x
   JIN Y, 1991, J PROTEIN CHEM, V10, P565, DOI 10.1007/BF01025484
   JOHNSON WS, 1988, Patent No. 9811910
   JOHNSON WS, 1998, Patent No. 9811904
   JONES JI, 1995, ENDOCR REV, V16, P3, DOI 10.1210/er.16.1.3
   JUNKER L, 2002, Patent No. 6492327
   JUSKEVICH JC, 1990, SCIENCE, V249, P875, DOI 10.1126/science.2203142
   Juul SE, 1999, PEDIATR RES, V46, P263, DOI 10.1203/00006450-199909000-00003
   Kalliomäki M, 1999, J ALLERGY CLIN IMMUN, V104, P1251, DOI 10.1016/S0091-6749(99)70021-7
   KELLY D, 1992, REPROD FERT DEVELOP, V4, P183, DOI 10.1071/RD9920183
   Kelly Gregory S, 2003, Altern Med Rev, V8, P378
   KIRIHARA O, 1995, JPN J DAIRY FOOD SCI, V44, P9
   Kishikawa Y, 1996, J VET MED SCI, V58, P47, DOI 10.1292/jvms.58.47
   KIVITS MGC, 2001, Patent No. 0125276
   KLAGSBRUN M, 1979, J SUPRAMOL STR CELL, V11, P349, DOI 10.1002/jss.400110310
   KLAGSBRUN M, 1980, J CELL BIOL, V84, P808, DOI 10.1083/jcb.84.3.808
   KLAGSBRUN M, 1978, P NATL ACAD SCI USA, V75, P5057, DOI 10.1073/pnas.75.10.5057
   Kling PJ, 1998, PEDIATR RES, V43, P216, DOI 10.1203/00006450-199802000-00010
   KONECNY P, 1994, J CHROMATOGR A, V673, P45, DOI 10.1016/0021-9673(94)87056-X
   KONTUREK SJ, 1984, AM J PHYSIOL, V246, pG580, DOI 10.1152/ajpgi.1984.246.5.G580
   LaRochelle WJ, 2001, NAT CELL BIOL, V3, P517, DOI 10.1038/35074593
   LASKOWSKI M, 1951, J BIOL CHEM, V190, P563
   LEFRANCMILOT C, 1996, Patent No. 0722952
   LEGRAND C, 1993, BIOTECHNOL PROGR, V9, P573, DOI 10.1021/bp00024a002
   Lessaris KJ, 2000, BIOL NEONATE, V77, P156, DOI 10.1159/000014210
   LETTERIO JJ, 1994, SCIENCE, V264, P1936, DOI 10.1126/science.8009224
   Li XR, 2000, NAT CELL BIOL, V2, P302, DOI 10.1038/35010579
   LINDBERG T, 1979, PEDIATR RES, V13, P969, DOI 10.1203/00006450-197909000-00003
   LINDBERG T, 1982, PEDIATR RES, V16, P479, DOI 10.1203/00006450-198206000-00016
   Lionetti P, 2005, JPEN-PARENTER ENTER, V29, pS173, DOI 10.1177/01486071050290S4S173
   Liu QJ, 2001, J BIOL CHEM, V276, P46212, DOI 10.1074/jbc.M105177200
   Ma L, 1997, LIFE SCI, V61, P51, DOI 10.1016/S0024-3205(97)00357-3
   MALVEN PV, 1987, J DAIRY SCI, V70, P2254, DOI 10.3168/jds.S0022-0302(87)80285-0
   MARCOTTY C, 1991, GROWTH REGULAT, V1, P56
   Massagué J, 1998, ANNU REV BIOCHEM, V67, P753, DOI 10.1146/annurev.biochem.67.1.753
   MASSAGUE J, 1990, ANNU REV CELL BIOL, V6, P597, DOI 10.1146/annurev.cb.06.110190.003121
   MATSUO Y, 1992, HELLENIC J GASTROENT, V5, P217
   Matsuoka Y, 2002, BIOSCI BIOTECH BIOCH, V66, P2531, DOI 10.1271/bbb.66.2531
   MATSUOKA Y, 1995, J NUTR SCI VITAMINOL, V41, P241, DOI 10.3177/jnsv.41.241
   MAUBOIS JL, 2003, Patent No. 03006500
   Mero A, 2002, J APPL PHYSIOL, V93, P732, DOI 10.1152/japplphysiol.00002.2002
   MIELL JP, 1992, CLIN ENDOCRINOL, V37, P542, DOI 10.1111/j.1365-2265.1992.tb01486.x
   MORAN JR, 1983, J PEDIATR-US, V103, P402, DOI 10.1016/S0022-3476(83)80412-0
   MOSCATELLI D, 1987, J CELL PHYSIOL, V131, P123, DOI 10.1002/jcp.1041310118
   Muneta Y, 2005, J IMMUNOASS IMMUNOCH, V26, P203, DOI 10.1081/IAS-200062487
   MUNOZ C, 1990, RES IMMUNOL, V141, P505, DOI 10.1016/0923-2494(90)90019-U
   NABET P, 1991, LAIT, V71, P225
   NAGASHIMA K, 1990, BIOL NEONATE, V58, P343, DOI 10.1159/000243289
   Nagatomo T, 2004, CLIN EXP IMMUNOL, V138, P47, DOI 10.1111/j.1365-2249.2004.02549.x
   NODA K, 1984, GANN, V75, P109
   ODA S, 1989, COMP BIOCHEM PHYS A, V94, P805, DOI 10.1016/0300-9629(89)90638-5
   Ogawa J, 2004, EARLY HUM DEV, V77, P67, DOI 10.1016/j.earlhumdev.2004.01.005
   OKADA M, 1991, LIFE SCI, V48, P1151, DOI 10.1016/0024-3205(91)90452-H
   OLSEN PS, 1986, GUT, V27, P1443, DOI 10.1136/gut.27.12.1443
   Ontsouka CE, 2003, J DAIRY SCI, V86, P2005, DOI 10.3168/jds.S0022-0302(03)73789-8
   Ornitz DM, 2001, GENOME BIOL, V2
   ORNITZ DM, 1992, MOL CELL BIOL, V12, P240, DOI 10.1128/MCB.12.1.240
   Oz HS, 2004, J AM COLL NUTR, V23, P220, DOI 10.1080/07315724.2004.10719364
   Pakkanen R, 1998, J IMMUNOASSAY, V19, P23, DOI 10.1080/01971529808005469
   PAKKANEN R, 1992, APPL MICROBIOL BIOT, V37, P451, DOI 10.1007/BF00180967
   PALKOWETZ KH, 1994, J REPROD IMMUNOL, V26, P57, DOI 10.1016/0165-0378(93)00867-S
   Park HS, 1997, AM J PATHOL, V151, P843
   Penttila IA, 2001, J DAIRY RES, V68, P587, DOI 10.1017/S0022029901005180
   PESONEN K, 1987, LIFE SCI, V40, P2489, DOI 10.1016/0024-3205(87)90069-5
   PHILIPPS AF, 1995, PEDIATR RES, V37, P586, DOI 10.1203/00006450-199505000-00005
   Philipps AF, 2002, J PEDIATR GASTR NUTR, V35, P539, DOI 10.1097/00005176-200210000-00015
   Phylactos AC, 2001, ACTA PAEDIATR, V90, P883, DOI 10.1080/08035250152509609
   Piot M, 2004, LAIT, V84, P333, DOI 10.1051/lait:2004011
   PLAYFORD RJ, 1993, LANCET, V341, P843, DOI 10.1016/0140-6736(93)93057-8
   PLAYFORD RJ, 1995, GASTROENTEROLOGY, V108, P92, DOI 10.1016/0016-5085(95)90012-8
   POPLIKER M, 1987, DEV BIOL, V119, P38, DOI 10.1016/0012-1606(87)90204-1
   PROSSER CG, 1989, J DAIRY RES, V56, P17, DOI 10.1017/S0022029900026170
   QUINQUE B, 1992, Patent No. 9200014
   RAO RK, 1991, AM J PHYSIOL, V261, pG790, DOI 10.1152/ajpgi.1991.261.5.G790
   RAO RK, 1990, PEPTIDES, V11, P1093, DOI 10.1016/0196-9781(90)90136-S
   Rao RK, 1998, PEPTIDES, V19, P495, DOI 10.1016/S0196-9781(97)00462-2
   RAO RK, 1993, J PEDIATR GASTR NUTR, V17, P414, DOI 10.1097/00005176-199311000-00014
   RAO RK, 1995, PEPTIDES, V16, P505, DOI 10.1016/0196-9781(95)00002-2
   Rayner TE, 2000, AM J PHYSIOL-REG I, V278, pR1651, DOI 10.1152/ajpregu.2000.278.6.R1651
   READ LC, 1984, PEDIATR RES, V18, P133, DOI 10.1203/00006450-198402000-00004
   READ LC, 1985, J DEV PHYSIOL, V7, P135
   Regester GO, 2003, AUST J DAIRY TECHNOL, V58, P104
   REHBERGER B, 2005, 10 AACH MEMBR K MARC
   Riese DJ, 1998, BIOESSAYS, V20, P41, DOI 10.1002/(SICI)1521-1878(199801)20:1<41::AID-BIES7>3.0.CO;2-V
   Roffler B, 2003, J DAIRY SCI, V86, P1797, DOI 10.3168/jds.S0022-0302(03)73765-5
   ROGERS ML, 1995, J DAIRY RES, V62, P501, DOI 10.1017/S0022029900031198
   Rogers ML, 1996, J ENDOCRINOL, V151, P77, DOI 10.1677/joe.0.1510077
   RONGE H, 1988, J ANIM PHYSIOL AN N, V60, P168, DOI 10.1111/j.1439-0396.1988.tb00190.x
   ROSS M, 1989, BIOCHEM J, V258, P267, DOI 10.1042/bj2580267
   ROZENGURT E, 1992, Patent No. 5441935
   RUDLOFF HE, 1992, PEDIATR RES, V31, P29, DOI 10.1203/00006450-199201000-00005
   RUDLOFF HE, 1993, J REPROD IMMUNOL, V23, P13, DOI 10.1016/0165-0378(93)90023-B
   Saharinen J, 1999, CYTOKINE GROWTH F R, V10, P99, DOI 10.1016/S1359-6101(99)00010-6
   SAITO S, 1991, J REPROD IMMUNOL, V20, P267, DOI 10.1016/0165-0378(91)90051-Q
   SAITO S, 1993, CLIN EXP IMMUNOL, V94, P220, DOI 10.1111/j.1365-2249.1993.tb06004.x
   SAVAGE CR, 1972, J BIOL CHEM, V247, P7612
   SCHAMS D, 1991, Endocrine Regulations, V25, P139
   Schams D, 1994, Endocr Regul, V28, P3
   SCHEVING LA, 1989, J BIOL CHEM, V264, P1735
   Sejrsen K, 2001, LIVEST PROD SCI, V70, P79, DOI 10.1016/S0301-6226(01)00199-3
   Seno M, 1996, GROWTH FACTORS, V13, P181, DOI 10.3109/08977199609003220
   SERENI A, 1981, CELL BIOL INT REP, V5, P339, DOI 10.1016/0309-1651(81)90003-5
   Shen WH, 2000, J PEDIATR GASTR NUTR, V30, P299, DOI 10.1097/00005176-200003000-00016
   SHIMAMOTO GT, 1992, PEDIATR RES, V32, P296, DOI 10.1203/00006450-199209000-00010
   SHIMIZU M, 1981, AGR BIOL CHEM TOKYO, V45, P741, DOI 10.1080/00021369.1981.10864578
   SHING Y, 1987, MOL ENDOCRINOL, V1, P335, DOI 10.1210/mend-1-5-335
   SHING YW, 1984, ENDOCRINOLOGY, V115, P273, DOI 10.1210/endo-115-1-273
   Si XH, 2001, WORLD J GASTROENTERO, V7, P527
   Siafakas CG, 1999, PEDIATR RES, V45, P652, DOI 10.1203/00006450-199905010-00007
   SIMMEN FA, 1988, DEV BIOL, V130, P16, DOI 10.1016/0012-1606(88)90409-5
   SKAAR TC, 1991, J ENDOCRINOL, V131, P127, DOI 10.1677/joe.0.1310127
   SMITHERS GW, 2004, B INT DAIRY FEDERATI, V389, P16
   Sparks AL, 2003, J DAIRY SCI, V86, P2022, DOI 10.3168/jds.S0022-0302(03)73791-6
   Srivastava MD, 1996, RES COMMUN MOL PATH, V93, P263
   STARKEY RH, 1977, J CLIN ENDOCR METAB, V45, P1144, DOI 10.1210/jcem-45-6-1144
   STEIMER KS, 1981, J CELL PHYSIOL, V109, P223, DOI 10.1002/jcp.1041090205
   STEIMER KS, 1981, J CELL BIOL, V88, P294, DOI 10.1083/jcb.88.2.294
   STOECK M, 1989, J IMMUNOL, V143, P3258
   STOECK M, 1989, FEBS LETT, V249, P289, DOI 10.1016/0014-5793(89)80643-X
   SUH DY, 1992, ENDOCRINOLOGY, V131, P2399, DOI 10.1210/en.131.5.2399
   SUIKKARI AM, 1989, EUR J OBSTET GYN R B, V30, P19, DOI 10.1016/0028-2243(89)90089-0
   SUZUKI S, 1984, J PEDIATR-US, V104, P962, DOI 10.1016/S0022-3476(84)80522-3
   Takada Y, 1997, INT DAIRY J, V7, P821, DOI 10.1016/S0958-6946(97)00073-3
   TAPPER D, 1979, J PEDIATR SURG, V14, P803, DOI 10.1016/S0022-3468(79)80270-5
   Taylor VL, 2001, IN VITRO CELL DEV-AN, V37, P310, DOI 10.1007/BF02577547
   THOMPSON JF, 1988, AM J PHYSIOL, V254, pG429, DOI 10.1152/ajpgi.1988.254.3.G429
   THOMPSON LD, 1994, BIOCHEMISTRY-US, V33, P3831, DOI 10.1021/bi00179a006
   THORNBURG W, 1987, AM J PHYSIOL, V253, pG68, DOI 10.1152/ajpgi.1987.253.1.G68
   THORNBURG W, 1984, AM J PHYSIOL, V246, pG80, DOI 10.1152/ajpgi.1984.246.1.G80
   Toba Y, 2000, BONE, V27, P403, DOI 10.1016/S8756-3282(00)00332-X
   Toba Y, 2001, BIOSCI BIOTECH BIOCH, V65, P1353, DOI 10.1271/bbb.65.1353
   TOKUYAMA H, 1989, CELL BIOL INT REP, V13, P251, DOI 10.1016/0309-1651(89)90147-1
   Tokuyama H, 1990, GROWTH FACTORS, V3, P105, DOI 10.3109/08977199009108273
   TOKUYAMA Y, 1993, J DAIRY RES, V60, P99, DOI 10.1017/S0022029900027382
   Tran CD, 2003, AM J CLIN NUTR, V77, P1296, DOI 10.1093/ajcn/77.5.1296
   VACHER PY, 1993, MILCHWISSENSCHAFT, V48, P423
   VANDENEIJNDENVANRAAIJ AJM, 1988, BIOCHEM BIOPH RES CO, V157, P16, DOI 10.1016/S0006-291X(88)80004-4
   VANDENEIJNDENVANRAAIJ AJM, 1989, BIOCHEM J, V257, P375, DOI 10.1042/bj2570375
   VEGA JR, 1991, J ANIM SCI, V69, P2538
   VESELSKY L, 1978, H-S Z PHYSIOL CHEM, V359, P873, DOI 10.1515/bchm2.1978.359.2.873
   Wagner CL, 1995, BIOL NEONATE, V68, P325, DOI 10.1159/000244253
   XIAN CJ, 1995, J ENDOCRINOL, V146, P215, DOI 10.1677/joe.0.1460215
   Xu RJ, 1996, J PEDIATR GASTR NUTR, V23, P430, DOI 10.1097/00005176-199611000-00013
   XU RJ, 1994, BIOL NEONATE, V66, P280
   YAGI H, 1986, ACTA PAEDIATR SCAND, V75, P233, DOI 10.1111/j.1651-2227.1986.tb10190.x
   Yamamura J, 2000, BIOCHEM BIOPH RES CO, V269, P628, DOI 10.1006/bbrc.2000.2326
   Yamanaka H, 2003, MICROBIOL IMMUNOL, V47, P461, DOI 10.1111/j.1348-0421.2003.tb03371.x
   YOUNG GP, 1990, DIGESTION, V46, P240, DOI 10.1159/000200392
   YUEN S, 1987, METHOD ENZYMOL, V146, P42
NR 241
TC 97
Z9 106
U1 2
U2 34
PU EDP SCIENCES S A
PI LES ULIS CEDEX A
PA 17, AVE DU HOGGAR, PA COURTABOEUF, BP 112, F-91944 LES ULIS CEDEX A,
   FRANCE
SN 0023-7302
J9 LAIT
JI Lait
PD MAR-APR
PY 2006
VL 86
IS 2
BP 99
EP 125
DI 10.1051/lait:2005048
PG 27
WC Food Science & Technology
WE Science Citation Index Expanded (SCI-EXPANDED)
SC Food Science & Technology
GA 031MB
UT WOS:000236707600001
OA Bronze
DA 2024-01-22
ER

PT J
AU Vavricka, SR
   Musch, MW
   Chang, JE
   Nakagawa, Y
   Phanvijhitsiri, K
   Waypa, TS
   Merlin, D
   Schneewind, O
   Chang, EB
AF Vavricka, SR
   Musch, MW
   Chang, JE
   Nakagawa, Y
   Phanvijhitsiri, K
   Waypa, TS
   Merlin, D
   Schneewind, O
   Chang, EB
TI hPepT1 transports muramyl dipeptide, activating NF-κB and stimulating
   IL-8 secretion in human colonic Caco2/bbe cells
SO GASTROENTEROLOGY
LA English
DT Article
ID INTESTINAL EPITHELIAL-CELLS; INTERFERON-GAMMA; CROHNS-DISEASE; NOD2;
   EXPRESSION; PROTEIN; SUSCEPTIBILITY; VARIANTS; PEPT-1; ACID
AB Background & Aims: Bacterial proteoglycan-derived muramyl dipeptide (MDP) activates the intracellular NOD2/ CARD15 gene product. How intestinal epithelial cells take up MDP is poorly understood. We hypothesized that the intestinal apical di-/tripeptide transporter, hPepT1, transports MDP, thereby activating downstream pathways similar to nuclear factor kappa B (NF-kappaB). Methods: Time- and concentration-dependent H-3-MDP uptakes were studied in Caco2/bbe (C2) cell monolayers where hPepT1 expression was either over- or underexpressed, using an inducible adenovirus system or silencing RNA (siRNA), respectively. NF-kappaB activation and interleukin (IL)-8 and monocyte chemoattractant protein-1 (MCP-1) release were determined by enzyme-linked immunosorbent assay. NOD2/CARD15 expression was inhibited by siRNA. MDP in human duodenal, cecal, and stool samples was measured. Results: MDP, but not its isoforms, inhibited uptake of glycosylsarcosine in C2 cells, indicating stereoselective and competitive inhibition. Approximately 90% of the MDP was cytosolic, showing uptake rather than binding. The Km for MDP uptake was 4.3 mmol/L. Cells overexpressing hPepT1 showed increased Gly-Sar and MDP uptake, whereas decreased uptake was observed after hPepT1 siRNA-inhibition. MDP treatment activated NF-kappaB, resulting in IL-8 release, an effect blocked by siRNA-inhibited expression of NOD2/CARD15. MDP content in cecal and stool samples (in normal subjects) was 20-87 mumol/L, but undetectable in duodenal fluid. Conclusions: In colonic epithelial cells, MDP is taken up by hPepT1 and activates NF-kappaB and chemokine production. Because hPepT1 expression in chronic colonic inflammation is increased, this may play an important role in promoting colonocyte participation in host defense and pathogen clearance through increased uptake of MDP.
C1 Univ Chicago, Martin Boyer Labs, IBD Res Ctr, Chicago, IL 60637 USA.
   Univ Chicago, Dept Biochem & Mol Biol, Chicago, IL 60637 USA.
   Univ Chicago, Comm Microbiol, Chicago, IL 60637 USA.
   Emory Univ, Sch Med, Dept Med, Atlanta, GA 30322 USA.
C3 University of Chicago; University of Chicago; University of Chicago;
   Emory University
RP Chang, EB (通讯作者)，Univ Chicago, Martin Boyer Labs, IBD Res Ctr, 5841 S Maryland Ave,Room G705,MC 6084, Chicago, IL 60637 USA.
EM echang@medicine.bsd.uchicago.edu
FU NIDDK NIH HHS [DK-38510, DK-061941, DK-42086, DK-47722] Funding Source:
   Medline
CR Adibi SA, 1997, GASTROENTEROLOGY, V113, P332, DOI 10.1016/S0016-5085(97)70112-4
   AMINOFF D, 1961, BIOCHEM J, V81, P384, DOI 10.1042/bj0810384
   BOMMAKANTI RK, 1992, J BIOL CHEM, V267, P7576
   Bonen DK, 2003, GASTROENTEROLOGY, V124, P140, DOI 10.1053/gast.2003.50019
   Buyse M, 2003, AM J PATHOL, V163, P1969, DOI 10.1016/S0002-9440(10)63555-9
   Buyse M, 2002, AM J PHYSIOL-CELL PH, V283, pC1795, DOI 10.1152/ajpcell.00186.2002
   FEI YJ, 1994, NATURE, V368, P563, DOI 10.1038/368563a0
   GANAPATHY ME, 1995, J BIOL CHEM, V270, P25672, DOI 10.1074/jbc.270.43.25672
   Girardin SE, 2003, J BIOL CHEM, V278, P8869, DOI 10.1074/jbc.C200651200
   Gutierrez O, 2002, J BIOL CHEM, V277, P41701, DOI 10.1074/jbc.M206473200
   HILL HD, 1988, ANAL BIOCHEM, V170, P203, DOI 10.1016/0003-2697(88)90109-1
   Hugot JP, 2001, NATURE, V411, P599, DOI 10.1038/35079107
   Inan MS, 2000, GASTROENTEROLOGY, V118, P724, DOI 10.1016/S0016-5085(00)70142-9
   Lala S, 2003, GASTROENTEROLOGY, V125, P47, DOI 10.1016/S0016-5085(03)00661-9
   Merlin D, 1998, J CLIN INVEST, V102, P2011, DOI 10.1172/JCI4179
   Merlin D, 2001, GASTROENTEROLOGY, V120, P1666, DOI 10.1053/gast.2001.24845
   Ogihara H, 1996, BIOCHEM BIOPH RES CO, V220, P848, DOI 10.1006/bbrc.1996.0493
   Ogura Y, 2001, NATURE, V411, P603, DOI 10.1038/35079114
   Ogura Y, 2001, J BIOL CHEM, V276, P4812, DOI 10.1074/jbc.M008072200
   Reed KA, 2002, J BIOL CHEM, V277, P13346, DOI 10.1074/jbc.M200149200
   RONG LA, 1995, J BIOL CHEM, V270, P6456, DOI 10.1074/jbc.270.12.6456
   Rosenstiel P, 2003, GASTROENTEROLOGY, V124, P1001, DOI 10.1053/gast.2003.50157
   Ruemmele FM, 1998, J CELL PHYSIOL, V176, P120, DOI 10.1002/(SICI)1097-4652(199807)176:1<120::AID-JCP14>3.0.CO;2-B
   Savkovic SD, 1997, AM J PHYSIOL-CELL PH, V273, pC1160, DOI 10.1152/ajpcell.1997.273.4.C1160
NR 24
TC 199
Z9 224
U1 0
U2 14
PU W B SAUNDERS CO-ELSEVIER INC
PI PHILADELPHIA
PA 1600 JOHN F KENNEDY BOULEVARD, STE 1800, PHILADELPHIA, PA 19103-2899 USA
SN 0016-5085
EI 1528-0012
J9 GASTROENTEROLOGY
JI Gastroenterology
PD NOV
PY 2004
VL 127
IS 5
BP 1401
EP 1409
DI 10.1053/j.gastro.2004.07.024
PG 9
WC Gastroenterology & Hepatology
WE Science Citation Index Expanded (SCI-EXPANDED)
SC Gastroenterology & Hepatology
GA 870IC
UT WOS:000225049800016
PM 15521010
DA 2024-01-22
ER

PT J
AU Zongo, AWS
   Zogona, D
   Youssef, M
   Ye, SX
   Zhan, FC
   Li, J
   Li, B
AF Zongo, Abel Wend-Soo
   Zogona, Daniel
   Youssef, Mahmoud
   Ye, Shuxin
   Zhan, Fuchao
   Li, Jing
   Li, Bin
TI <i>Senegalia macrostachya</i> seed polysaccharides attenuate
   inflammation-induced intestinal epithelial barrier dysfunction in a
   Caco-2 and RAW264.7 macrophage co-culture model by inhibiting the
   NF-κB/MLCK pathway
SO FOOD & FUNCTION
LA English
DT Article
ID TIGHT JUNCTION PROTEINS; CROHNS-DISEASE; TNF-ALPHA; BOWEL-DISEASE;
   INDUCED INJURY; PERMEABILITY; CELLS; EXPRESSION; IMMUNOMODULATORS;
   EPIDEMIOLOGY
AB The intestinal barrier dysfunction associated with chronic inflammation is a major health concern. This work aimed to investigate the protective effect and molecular mechanism of Senegalia macrostachya seed polysaccharide fraction (SMSP2) on inflammation-induced barrier dysfunction using Caco-2 cells and RAW264.7 macrophage co-culture model. The results showed that LPS stimulation of the basolateral RAW264.7 compromised the integrity of the apical differentiated Caco-2 cells monolayer, resulting in decreased transepithelial electrical resistance (TER) and increased inflammatory markers. SMSP2 apical treatment maintained a higher TER value and reduced the epithelial permeability to lucifer yellow (LY) dye. In addition, the SMSP2 group showed a significant decrease in the mRNA level of inflammatory factors such as inducible nitric oxide synthase (iNOS), cyclooxygenase 2 (COX-2), interleukin (IL)-8, and tumor necrosis factor-alpha (TNF-alpha) in the Caco-2 monolayer compared to the LPS group. Moreover, SMSP2 increased the expression of the tight junctions (TJ) zonula occludens (ZO-1), occludin, and claudin-1 at the mRNA and protein levels. Furthermore, the immunofluorescence assay showed that SMSP2 ameliorated the overall distribution of the TJ proteins in the Caco-2 monolayer. SMSP2 application also resulted in the downregulation of the nuclear factor kappa-B (NF-kappa B) phosphorylation and the myosin light chain kinase (MLCK) expression, which implies that SMSP2 preserved the monolayer integrity from the inflammation-induced barrier disruption through the inhibition of the NF-kB-mediated MLCK signaling pathway activation. Senegalia macrostachya seeds could therefore be a promising functional food that could be used to improve intestinal barrier function.
C1 [Zongo, Abel Wend-Soo; Zogona, Daniel; Ye, Shuxin; Zhan, Fuchao; Li, Jing; Li, Bin] Huazhong Agr Univ, Coll Food Sci & Technol, Wuhan 430070, Peoples R China.
   [Zongo, Abel Wend-Soo; Zogona, Daniel; Ye, Shuxin; Zhan, Fuchao; Li, Jing; Li, Bin] Huazhong Agr Univ, Minist Educ, Key Lab Environm Correlat Dietol, Wuhan, Peoples R China.
   [Zongo, Abel Wend-Soo; Zogona, Daniel] Univ Joseph Ki Zerbo, Ctr Res Biol Sci Food & Nutr, Dept Biochem & Microbiol, BP 7021, Ouagadougou 03, Burkina Faso.
   [Youssef, Mahmoud] Al Azhar Univ, Fac Agr, Food Sci & Technol Dept, Cairo, Egypt.
C3 Huazhong Agricultural University; Huazhong Agricultural University;
   Egyptian Knowledge Bank (EKB); Al Azhar University
RP Li, B (通讯作者)，Huazhong Agr Univ, Coll Food Sci & Technol, Wuhan 430070, Peoples R China.; Li, B (通讯作者)，Huazhong Agr Univ, Minist Educ, Key Lab Environm Correlat Dietol, Wuhan, Peoples R China.
EM libinfood@mail.hzau.edu.cn
RI Ye, Shuxin/AAA-9801-2020; Abel Wend-Soo, ZONGO/ABX-3141-2022; Zhan,
   Fuchao/JRX-4771-2023; Youssef, Mahmoud/AHD-9372-2022; Ahmed, Mahmoud
   Youssef Abdou/ABI-3609-2020
OI Youssef, Mahmoud/0000-0002-1377-1563; 
FU Fundamental Research Funds for the Central Universities, China
   [2662020SPPY001]
FX This work was supported by the Fundamental Research Funds for the
   Central Universities, China (program no. 2662020SPPY001).
CR Abreu MT, 2001, J IMMUNOL, V167, P1609, DOI 10.4049/jimmunol.167.3.1609
   Alatab S, 2020, LANCET GASTROENTEROL, V5, P17, DOI 10.1016/S2468-1253(19)30333-4
   Bai YJ, 2020, CARBOHYD POLYM, V229, DOI 10.1016/j.carbpol.2019.115475
   Bermudez-Brito M, 2015, MOL NUTR FOOD RES, V59, P698, DOI 10.1002/mnfr.201400811
   Bruewer M, 2003, J IMMUNOL, V171, P6164, DOI 10.4049/jimmunol.171.11.6164
   Bruewer M, 2005, FASEB J, V19, P923, DOI 10.1096/fj.04-3260com
   Brunner J, 2021, ADV DRUG DELIVER REV, V171, P266, DOI 10.1016/j.addr.2021.02.008
   Buhner S, 2006, GUT, V55, P342, DOI 10.1136/gut.2005.065557
   Capaldo CT, 2014, MOL BIOL CELL, V25, P2710, DOI 10.1091/mbc.E14-02-0773
   Cario E, 2000, J IMMUNOL, V164, P966, DOI 10.4049/jimmunol.164.2.966
   Chen SW, 2015, INFLAMM RES, V64, P789, DOI 10.1007/s00011-015-0862-5
   Chen SW, 2015, BIOCHEM BIOPH RES CO, V460, P873, DOI 10.1016/j.bbrc.2015.03.125
   Christian F, 2016, CELLS-BASEL, V5, DOI 10.3390/cells5010012
   Coskun M, 2014, FRONT MED, V1, DOI 10.3389/fmed.2014.00024
   Costa J, 2019, FRONT BIOENG BIOTECH, V7, DOI 10.3389/fbioe.2019.00144
   Ding NS, 2016, ALIMENT PHARM THER, V43, P30, DOI 10.1111/apt.13445
   Doecke JD, 2017, ALIMENT PHARM THER, V45, P542, DOI 10.1111/apt.13880
   Drabo MS, 2022, FOOD RES INT, V159, DOI 10.1016/j.foodres.2022.111596
   Drabo MS, 2020, FOOD RES INT, V138, DOI 10.1016/j.foodres.2020.109810
   Feuerstein JD, 2020, GASTROENTEROLOGY, V158, P1450, DOI 10.1053/j.gastro.2020.01.006
   Feuerstein JD, 2014, MAYO CLIN PROC, V89, P1553, DOI 10.1016/j.mayocp.2014.07.002
   FURUSE M, 1993, J CELL BIOL, V123, P1777, DOI 10.1083/jcb.123.6.1777
   Furuse M, 1998, J CELL BIOL, V141, P1539, DOI 10.1083/jcb.141.7.1539
   Gong SY, 2022, FOOD RES INT, V158, DOI 10.1016/j.foodres.2022.111502
   Graham WV, 2019, NAT MED, V25, P690, DOI 10.1038/s41591-019-0393-7
   Guissou A. W. D. B., 2017, J. Exp. Food Chem, V3, P1, DOI DOI 10.4172/2472-0542.1000131
   Hirano M, 2016, SCI REP-UK, V6, DOI 10.1038/srep20989
   Do MH, 2021, CRIT REV FOOD SCI, V61, P1212, DOI 10.1080/10408398.2020.1755949
   Hou JX, 2021, FRONT IMMUNOL, V11, DOI 10.3389/fimmu.2020.631809
   Hsu RYC, 2011, CANCER RES, V71, P1989, DOI 10.1158/0008-5472.CAN-10-2833
   Hu XY, 2020, FOOD CHEM TOXICOL, V140, DOI 10.1016/j.fct.2020.111321
   Huang LP, 2020, FRONT MICROBIOL, V11, DOI 10.3389/fmicb.2020.02039
   Hubatsch I, 2007, NAT PROTOC, V2, P2111, DOI 10.1038/nprot.2007.303
   Huifan Liu, 2021, eFood, 2666-3066, V2, P92, DOI 10.2991/efood.k.210409.001
   Huo JY, 2022, J AGR FOOD CHEM, V70, P711, DOI 10.1021/acs.jafc.1c05966
   Joshi Abhishek, 2022, In Vitro Model, V1, P213, DOI 10.1007/s44164-022-00017-w
   Kaminsky LW, 2021, FRONT IMMUNOL, V12, DOI 10.3389/fimmu.2021.767456
   Kämpfer AAM, 2017, TOXICOL IN VITRO, V45, P31, DOI 10.1016/j.tiv.2017.08.011
   Kang X., 2021, EVID-BASED COMPL ALT, V2021, P1
   Kany S, 2019, INT J MOL SCI, V20, DOI 10.3390/ijms20236008
   Kaulmann A, 2016, MOL NUTR FOOD RES, V60, P992, DOI 10.1002/mnfr.201500947
   Kaur H, 2022, FOOD FUNCT, V13, P7423, DOI [10.1039/d2fo00911k, 10.1039/D2FO00911K]
   Kemp R, 2013, BIODRUGS, V27, P585, DOI 10.1007/s40259-013-0045-2
   Kim K, 2020, BIOCHEM BIOPH RES CO, V532, P145, DOI 10.1016/j.bbrc.2020.08.034
   Lan H., 2021, MEDIAT INFLAMM, V2021, P1
   Landy J, 2016, WORLD J GASTROENTERO, V22, P3117, DOI 10.3748/wjg.v22.i11.3117
   Lee JY, 2022, FOODS, V11, DOI 10.3390/foods11121714
   Lee SH, 2015, INTEST RES, V13, P11, DOI 10.5217/ir.2015.13.1.11
   Lerner A, 2015, AUTOIMMUN REV, V14, P479, DOI 10.1016/j.autrev.2015.01.009
   Li CL, 2021, FRONT PHARMACOL, V12, DOI 10.3389/fphar.2021.651813
   Ma T.Y., 2018, Physiology of the Gastrointestinal Tract, V6th, P587, DOI [DOI 10.1016/B978-0-12-809954-4.00025-6, 10.1016/C2015-1-04889-X, DOI 10.1016/C2015-1-04889-X]
   Ma TY, 2005, AM J PHYSIOL-GASTR L, V288, pG422, DOI 10.1152/ajpgi.00412.2004
   Ma TY, 2004, AM J PHYSIOL-GASTR L, V286, pG367, DOI 10.1152/ajpgi.00173.2003
   Mendis M, 2017, FOOD FUNCT, V8, P220, DOI [10.1039/c6fo00866f, 10.1039/C6FO00866F]
   Neurath MF, 2014, NAT REV IMMUNOL, V14, P329, DOI 10.1038/nri3661
   Nunes C, 2019, FOOD FUNCT, V10, P1364, DOI [10.1039/c8fo02469c, 10.1039/C8FO02469C]
   Odenwald MA, 2017, NAT REV GASTRO HEPAT, V14, P9, DOI 10.1038/nrgastro.2016.169
   Olejnik A, 2016, J AGR FOOD CHEM, V64, P7710, DOI 10.1021/acs.jafc.6b02776
   Owczarek D, 2014, WORLD J GASTROENTERO, V20, P53, DOI 10.3748/wjg.v20.i1.53
   Peng L, 2022, J FUNCT FOODS, V92, DOI 10.1016/j.jff.2022.105044
   Putt KK, 2017, FOOD FUNCT, V8, P406, DOI [10.1039/c6fo01592a, 10.1039/C6FO01592A]
   Salvo-Romero E, 2015, REV ESP ENFERM DIG, V107, P686, DOI 10.17235/reed.2015.3846/2015
   Savadogo A., 2011, J. Appl. Sci. Res, V7, P1057
   Sawadogo WR, 2012, BIOCHEM PHARMACOL, V84, P1225, DOI 10.1016/j.bcp.2012.07.021
   Simiantonaki N, 2007, INT J MOL MED, V20, P21
   Slifer ZM, 2020, INT J MOL SCI, V21, DOI 10.3390/ijms21030972
   Stamatovic SM, 2017, ANN NY ACAD SCI, V1397, P54, DOI 10.1111/nyas.13346
   Stephens M, 2020, GUT MICROBES, V11, P421, DOI 10.1080/19490976.2019.1629235
   Sun J, 2020, INT J BIOL MACROMOL, V153, P708, DOI 10.1016/j.ijbiomac.2020.03.053
   Sun YJ, 2017, MOL NUTR FOOD RES, V61, DOI 10.1002/mnfr.201600885
   Tucureanu MM, 2018, INT J NANOMED, V13, P63, DOI 10.2147/IJN.S150918
   Valdez JC, 2020, ARCH BIOCHEM BIOPHYS, V688, DOI 10.1016/j.abb.2020.108409
   Van De Walle J, 2010, TOXICOL IN VITRO, V24, P1441, DOI 10.1016/j.tiv.2010.04.002
   Vancamelbeke M, 2017, EXPERT REV GASTROENT, V11, P821, DOI 10.1080/17474124.2017.1343143
   Wang FJ, 2006, GASTROENTEROLOGY, V131, P1153, DOI 10.1053/j.gastro.2006.08.022
   Wang XF, 2013, INT J BIOL MACROMOL, V60, P248, DOI 10.1016/j.ijbiomac.2013.05.037
   Watson CJ, 2005, J CELL SCI, V118, P5221, DOI 10.1242/jcs.02630
   Wild GE, 2003, ALIMENT PHARM THER, V18, P309, DOI 10.1046/j.1365-2036.2003.01611.x
   Wilkins BJ, 2022, ADV ANAT PATHOL, V29, P62, DOI 10.1097/PAP.0000000000000327
   Wu XX, 2019, INFLAMMATION, V42, P2215, DOI 10.1007/s10753-019-01085-z
   WYATT J, 1993, LANCET, V341, P1437, DOI 10.1016/0140-6736(93)90882-H
   Yang WN, 2022, CARBOHYD POLYM, V277, DOI 10.1016/j.carbpol.2021.118821
   Yuan JW, 2021, FOOD CHEM TOXICOL, V150, DOI 10.1016/j.fct.2021.112098
   Yue X, 2022, FRONT NUTR, V9, DOI 10.3389/fnut.2022.914679
   Zhang TH, 2018, NUTRIENTS, V10, DOI 10.3390/nu10081055
   Zhao L, 2021, FOOD FUNCT, V12, P7171, DOI [10.1039/d1fo01164b, 10.1039/D1FO01164B]
   Zhou XX, 2021, GASTROENT RES PRACT, V2021, DOI 10.1155/2021/5570796
   Zongo AWS, 2022, FOOD FUNCT, V13, P4664, DOI [10.1039/D1FO04432J, 10.1039/d1fo04432j]
   Zorzi F, 2012, ALIMENT PHARM THER, V35, P1397, DOI 10.1111/j.1365-2036.2012.05100.x
   Zuo L, 2020, CELL MOL GASTROENTER, V10, P327, DOI 10.1016/j.jcmgh.2020.04.001
NR 90
TC 8
Z9 8
U1 11
U2 35
PU ROYAL SOC CHEMISTRY
PI CAMBRIDGE
PA THOMAS GRAHAM HOUSE, SCIENCE PARK, MILTON RD, CAMBRIDGE CB4 0WF, CAMBS,
   ENGLAND
SN 2042-6496
EI 2042-650X
J9 FOOD FUNCT
JI Food Funct.
PD NOV 14
PY 2022
VL 13
IS 22
BP 11676
EP 11689
DI 10.1039/d2fo02377f
EA OCT 2022
PG 14
WC Biochemistry & Molecular Biology; Food Science & Technology
WE Science Citation Index Expanded (SCI-EXPANDED)
SC Biochemistry & Molecular Biology; Food Science & Technology
GA 6H0DC
UT WOS:000871596400001
PM 36278858
DA 2024-01-22
ER

PT J
AU Marín-Jiménez, I
   Montoya, MG
   Panadero, A
   Cañas, M
   Modino, Y
   de Santos, CR
   Guardiola, J
   Carmona, L
   Barreiro-de Acosta, M
AF Marin-Jimenez, Ignacio
   Gobbo Montoya, Milena
   Panadero, Abel
   Canas, Mercedes
   Modino, Yolanda
   Romero de Santos, Cristina
   Guardiola, Jordi
   Carmona, Loreto
   Barreiro-de Acosta, Manuel
CA GETECCU Study Grp
   ACCU
TI Management of the Psychological Impact of Inflammatory Bowel Disease:
   Perspective of Doctors and Patients-The ENMENTE Project
SO INFLAMMATORY BOWEL DISEASES
LA English
DT Article
DE surveys and questionnaires; psychology; inflammatory bowel diseases;
   patient care management
ID QUALITY-OF-LIFE; ULCERATIVE-COLITIS; PATIENTS PERCEPTIONS;
   CROHNS-DISEASE; RISK-FACTORS; DEPRESSION; ANXIETY; IBD
AB Background: To explore the perception of patients and gastroenterologists specialized in inflammatory bowel disease (IBD) on the impact of psychological factors on IBD course and its management.
   Methods: Online surveys were sent to patients with IBD recruited from a national patient association and IBD specialists recruited from a national scientific society. These surveys were based on the results of a focus group and discussion group that explored the psychological aspects of IBD. Descriptive statistical analyses were performed, and the physicians' responses regarding impact and management were compared with those of a random patient sample.
   Results: Responses were obtained from 170 physicians and 903 patients. Most patients emphasized the impact of psychological aspects, namely anxiety and depression, related to suffering from IBD, with 28% declaring that they perceived health professionals to not be interested in this area. A third of the physicians declared not feeling qualified to detect psychological problems. Although 50% of doctors stated that they regularly enquire about these aspects in their clinics, the patients perceived that this was done only 25% of the time. Both groups agreed on the need of a psychologist in IBD care teams.
   Conclusions: A discrepancy exists between physician and patient perceptions of the impact of psychological aspects in IBD, with patients perceiving higher impact and more under treatment than physicians. Given the influence of these aspects on patient well-being, it seems advisable to enrich professionals' training, improve the clinical management of psychological aspects of IBD, and probably include psychologists in IBD care teams.
C1 [Marin-Jimenez, Ignacio] Inst Med Res Gregorio Maranon IiSGM, Gastroenterol Dept, Madrid, Spain.
   [Marin-Jimenez, Ignacio] Hosp Gen Univ Gregorio Maranon, Madrid, Spain.
   [Gobbo Montoya, Milena] Ctr Psicol, Positivamente, Madrid, Spain.
   [Panadero, Abel] Confederat Assoc Crohns Dis & Ulcerat Colitis Spa, Madrid, Spain.
   [Canas, Mercedes] Hosp Clin San Carlos, Gastroenterol Dept, Inflammatory Bowel Dis Unit, Madrid, Spain.
   [Modino, Yolanda] Confederat Assoc Crohns Dis & Ulcerat Colitis Spa, Madrid, Spain.
   [Romero de Santos, Cristina] Merck Sharp & Dohme Espana, Madrid, Spain.
   [Guardiola, Jordi] Gastroenterol Dept, Inflammatory Bowel Dis Unit, Barcelona, Spain.
   [Guardiola, Jordi] Hosp Univ Bellvitge IDIBELL, Barcelona, Spain.
   [Carmona, Loreto] Inst Salud Musculoesquelet InMusc, Madrid, Spain.
   [Barreiro-de Acosta, Manuel] Complexo Univ Santiago de Compostela, Gastroenterol Dept, Inflammatory Bowel Dis Unit, Santiago, Spain.
C3 General University Gregorio Maranon Hospital; Hospital Clinico San
   Carlos; Merck & Company; Institut d'Investigacio Biomedica de Bellvitge
   (IDIBELL); Bellvitge University Hospital
RP Marín-Jiménez, I (通讯作者)，Hosp Gen Univ Gregorio Maranon, Serv Aparato Digest, Unidad Enfermedad Inflamatoria Intestinal, C Doctor Esquerdo 46, Madrid 28007, Spain.
EM drnachomarin@hotmail.com
RI ; Carmona, Loreto/A-2748-2014
OI Guardiola, Jordi/0000-0002-0464-241X; Carmona,
   Loreto/0000-0002-4401-2551; Barreiro de Acosta,
   Manuel/0000-0001-5915-1477; Marin-Jimenez, Ignacio/0000-0001-5424-2484
FU Merck Sharp Dohme of Spain; MSD; AbbVie; Hospira; Takeda; Janssen;
   Ferring; Faes Farma; Shire Pharmaceuticals; Dr. Falk Pharma; Chiesi;
   Gebro Pharma; Otsuka Pharmaceuticals; AstraZeneca; Tillotts Pharma; Kern
FX The project received financial support from Merck Sharp & Dohme of
   Spain, a subsidiary of Merck & Co., Inc., Whitehouse Station, NJ.; I.
   Marin-Jimenez has been speaker, consultant, and participated in advisory
   meetings and/or has received research support from MSD, AbbVie, Hospira,
   Takeda, Janssen, Ferring, Faes Farma, Shire Pharmaceuticals, Dr. Falk
   Pharma, Chiesi, Gebro Pharma, Otsuka Pharmaceuticals, AstraZeneca, and
   Tillotts Pharma. M. Barreiro-de Acosta has been speaker, consultant, and
   participated in advisory meetings and/or has received research support
   from MSD, AbbVie, Hospira, Takeda, Kern, Janssen, Ferring, Faes Farma,
   Shire Pharmaceuticals, Dr. Falk Pharma, Chiesi, Gebro Pharma, Otsuka
   Pharmaceuticals, and Tillotts Pharma. The remaining authors have no
   conflict of interest to disclose.
CR [Anonymous], 2013, GASTROENTEROL HEPATO, DOI DOI 10.1016/j.gastrohep.2012.11.001
   Barreiro-de Acosta M, 2014, ALIMENT PHARM THER, V39, P1436, DOI 10.1111/apt.12766
   Barreiro-de Acosta M, 2013, EUR GASTROENTEROL S1, V1, pA20
   Brzozowski B, 2016, CURR NEUROPHARMACOL, V14, P892, DOI 10.2174/1570159X14666160404124127
   Burisch J, 2014, GUT, V63, P588, DOI 10.1136/gutjnl-2013-304636
   Camacho-Martel, 2009, GASTROENTER OLOGIA H, V32, P13
   Casellas F, 2014, J CROHNS COLITIS, V8, P1097, DOI 10.1016/j.crohns.2014.02.013
   de Boer AGEM, 1998, EUR J GASTROEN HEPAT, V10, P783, DOI 10.1097/00042737-199809000-00010
   Ghosh S, 2007, J CROHNS COLITIS, V1, P10, DOI 10.1016/j.crohns.2007.06.005
   Montoya MG, 2017, J CROHNS COLITIS, V11, pS457
   Guthrie E, 2002, AM J GASTROENTEROL, V97, P1994, DOI 10.1111/j.1572-0241.2002.05842.x
   Iglesias M, 2009, REV ESP ENFERM DIG, V101, P249, DOI 10.4321/s1130-01082009000400003
   Iglesias-Rey M, 2014, INFLAMM BOWEL DIS, V20, P92, DOI 10.1097/01.MIB.0000436955.78220.bc
   Lawrance IC, 2016, J GASTROEN HEPATOL, V31, P17, DOI 10.1111/jgh.13351
   Lönnfors S, 2014, J CROHNS COLITIS, V8, P1281, DOI 10.1016/j.crohns.2014.03.005
   López-Sanromán A, 2006, ALIMENT PHARM THER, V24, P45, DOI 10.1111/j.1365-2036.2006.03060.x
   López-Sanromán A, 2017, DIGEST DIS SCI, V62, P207, DOI 10.1007/s10620-016-4363-3
   Marín L, 2013, J GASTROENTEROL, V48, P713, DOI 10.1007/s00535-012-0700-2
   Mittermaier C, 2004, PSYCHOSOM MED, V66, P79, DOI 10.1097/01.PSY.0000106907.24881.F2
   Mowat C, 2011, GUT, V60, P571, DOI 10.1136/gut.2010.224154
   Nahon S, 2012, INFLAMM BOWEL DIS, V18, P2086, DOI 10.1002/ibd.22888
   Neuendorf R, 2016, J PSYCHOSOM RES, V87, P70, DOI 10.1016/j.jpsychores.2016.06.001
   Rubin DT, 2009, INFLAMM BOWEL DIS, V15, P581, DOI 10.1002/ibd.20793
   Schreiber S, 2012, BMC GASTROENTEROL, V12, DOI 10.1186/1471-230X-12-108
   Shivananda S, 1996, GUT, V39, P690, DOI 10.1136/gut.39.5.690
   TURNBULL GK, 1995, AM J GASTROENTEROL, V90, P1450
   Ye YL, 2015, INT J CLIN EXP MED, V8, P22529
NR 27
TC 19
Z9 22
U1 0
U2 6
PU LIPPINCOTT WILLIAMS & WILKINS
PI PHILADELPHIA
PA TWO COMMERCE SQ, 2001 MARKET ST, PHILADELPHIA, PA 19103 USA
SN 1078-0998
EI 1536-4844
J9 INFLAMM BOWEL DIS
JI Inflamm. Bowel Dis.
PD SEP
PY 2017
VL 23
IS 9
BP 1492
EP 1498
DI 10.1097/MIB.0000000000001205
PG 7
WC Gastroenterology & Hepatology
WE Science Citation Index Expanded (SCI-EXPANDED); Social Science Citation Index (SSCI)
SC Gastroenterology & Hepatology
GA FE6TR
UT WOS:000408342300013
PM 28786866
OA Bronze
DA 2024-01-22
ER

PT J
AU McMillan, A
   Orimadegun, AE
   Sumarah, MW
   Renaud, J
   da Encarnacao, MM
   Gloor, GB
   Akinyinka, OO
   Reid, G
   Allen, SJ
AF McMillan, Amy
   Orimadegun, Adebola E.
   Sumarah, Mark W.
   Renaud, Justin
   da Encarnacao, Magdalena Muc
   Gloor, Gregory B.
   Akinyinka, Olusegun O.
   Reid, Gregor
   Allen, Stephen J.
TI Metabolic derangements identified through untargeted metabolomics in a
   cross-sectional study of Nigerian children with severe acute
   malnutrition
SO METABOLOMICS
LA English
DT Article
DE Severe acute malnutrition; Metabolomics; Nigerian children; Gut
   microbiota; LC-MS
ID MALNOURISHED CHILDREN; FIBRINOPEPTIDE-A; LACTIC-ACIDOSIS;
   CROHNS-DISEASE; GASTRIC-CANCER; PLASMA-LIPIDS; SERUM LACTATE;
   FATTY-ACIDS; HEME; ACTIVATION
AB Introduction Severe acute malnutrition (SAM) is a major cause of child mortality worldwide, however the pathogenesis of SAM remains poorly understood. Recent studies have uncovered an altered gut microbiota composition in children with SAM, suggesting a role for microbes in the pathogenesis of malnutrition.
   Objectives To elucidate the metabolic consequences of SAM and whether these changes are associated with changes in gut microbiota composition.
   Methods We applied an untargeted multi-platform metabolomics approach [gas chromatography-mass spectrometry (GC-MS) and liquid chromatography-mass spectrometry (LC-MS)] to stool and plasma samples from 47 Nigerian children with SAM and 11 control children. The composition of the stool microbiota was assessed by 16S rRNA gene sequencing.
   Results The plasma metabolome discriminated children with SAM from controls, while no significant differences were observed in the microbial or small molecule composition of stool. The abundance of 585 features in plasma were significantly altered in malnourished children ( Wilcoxon test, FDR corrected P < 0.1), representing approximately 15% of the metabolome. Consistent with previous studies, children with SAM exhibited a marked reduction in amino acids/dipeptides and phospholipids, and an increase in acylcarnitines. We also identified numerous metabolic perturbations which have not been reported previously, including increased disaccharides, truncated fibrinopeptides, angiotensin I, dihydroxybutyrate, lactate, and heme, and decreased bioactive lipids belonging to the eicosanoid and docosanoid family.
   Conclusion Our findings provide a deeper understanding of the metabolic consequences of malnutrition. Further research is required to determine if specific metabolites may guide improved management, and/or act as novel biomarkers for assessing response to treatment.
C1 [McMillan, Amy; Reid, Gregor] Lawson Hlth Res Inst, Ctr Human Microbiome & Probiot, London, ON, Canada.
   [McMillan, Amy; Reid, Gregor] Univ Western Ontario, Dept Microbiol & Immunol, London, ON, Canada.
   [Orimadegun, Adebola E.; Akinyinka, Olusegun O.] Univ Ibadan, Dept Paediat, Ibadan, Nigeria.
   [Orimadegun, Adebola E.; Akinyinka, Olusegun O.] Univ Ibadan, Inst Child Hlth, Ibadan, Nigeria.
   [Sumarah, Mark W.; Renaud, Justin] Agr & Agri Food Canada, Sandford St, London, ON, Canada.
   [da Encarnacao, Magdalena Muc; Allen, Stephen J.] Univ Liverpool Liverpool Sch Trop Med, Pembroke Pl, Liverpool, Merseyside, England.
   [Gloor, Gregory B.] Univ Western Ontario, Dept Biochem, London, ON, Canada.
C3 Western University (University of Western Ontario); Western University
   (University of Western Ontario); University of Ibadan; University of
   Ibadan; Agriculture & Agri Food Canada; Liverpool School of Tropical
   Medicine; University of Liverpool; Western University (University of
   Western Ontario)
RP Allen, SJ (通讯作者)，Univ Liverpool Liverpool Sch Trop Med, Pembroke Pl, Liverpool, Merseyside, England.
EM Stephen.Allen@1stmed.ac.uk
RI Gloor, Greg/D-1671-2013; Orimadegun, Adebola E/H-9330-2013; Reid,
   Gregor/ABE-8327-2020
OI Gloor, Greg/0000-0001-5803-3380; Orimadegun, Adebola
   E/0000-0001-5590-0039; Reid, Gregor/0000-0001-9658-5696; Sumarah,
   Mark/0000-0003-0977-1656; Allen, Stephen/0000-0001-6675-249X; Akinyinka,
   Olusegun/0000-0001-6752-8502
FU Yakult Ltd UK; MRC [MR/M022390/1] Funding Source: UKRI
FX The authors appreciate the support of Dr. Folake Samuel of the
   Department of Human Nutrition, University of Ibadan, UNICEF for supply
   of RUTF to the patients and Dr. A. A. Oloko of the Federal Medical
   Centre, Gusau for assistance during data collection and management of
   the patients. We are grateful to Linda Thomas, Yakult Ltd UK, for
   providing financial support for the project.
CR AITCHISON J, 1982, J ROY STAT SOC B, V44, P139
   Allen F, 2014, NUCLEIC ACIDS RES, V42, pW94, DOI 10.1093/nar/gku436
   BALLA G, 1991, LAB INVEST, V64, P648
   Bartz S, 2014, J CLIN ENDOCR METAB, V99, P2128, DOI 10.1210/jc.2013-4018
   BENJAMINI Y, 1995, J R STAT SOC B, V57, P289, DOI 10.1111/j.2517-6161.1995.tb02031.x
   Berkley JA, 2009, CLIN INFECT DIS, V49, P336, DOI 10.1086/600299
   Brown EM, 2015, NAT COMMUN, V6, DOI 10.1038/ncomms8806
   Caporaso JG, 2010, NAT METHODS, V7, P335, DOI 10.1038/nmeth.f.303
   Cunnane SC, 1997, J NUTR, V127, P146, DOI 10.1093/jn/127.1.146
   Dalko E, 2015, INFECT IMMUN, V83, P3793, DOI 10.1128/IAI.00531-15
   Dallmann R, 2012, P NATL ACAD SCI USA, V109, P2625, DOI 10.1073/pnas.1114410109
   Denno DM, 2014, CLIN INFECT DIS, V59, pS213, DOI 10.1093/cid/ciu541
   Dunn WB, 2011, NAT PROTOC, V6, P1060, DOI 10.1038/nprot.2011.335
   Ebert MPA, 2006, J PROTEOME RES, V5, P2152, DOI 10.1021/pr060011c
   EDWARDS RL, 1987, GASTROENTEROLOGY, V92, P329, DOI 10.1016/0016-5085(87)90125-9
   EISENBERG PR, 1985, CIRCULATION, V71, P912, DOI 10.1161/01.CIR.71.5.912
   Fernandes AD, 2014, MICROBIOME, V2, DOI 10.1186/2049-2618-2-15
   Fernandes AD, 2013, PLOS ONE, V8, DOI 10.1371/journal.pone.0067019
   Gabbs M, 2015, ADV NUTR, V6, P513, DOI 10.3945/an.114.007732
   GHISOLFI J, 1978, PEDIATR RES, V12, P912, DOI 10.1203/00006450-197809000-00006
   Gloor GB, 2010, PLOS ONE, V5, DOI 10.1371/journal.pone.0015406
   Hashimoto T, 2012, NATURE, V487, P477, DOI 10.1038/nature11228
   HOLMAN RT, 1981, AM J CLIN NUTR, V34, P1534, DOI 10.1093/ajcn/34.8.1534
   Jiang PP, 2016, J PROTEOME RES, V15, P447, DOI 10.1021/acs.jproteome.5b00782
   Jones KDJ, 2015, BMC MED, V13, DOI 10.1186/s12916-015-0315-6
   Kar BR, 2008, BEHAV BRAIN FUNCT, V4, DOI 10.1186/1744-9081-4-31
   Kessner D, 2008, BIOINFORMATICS, V24, P2534, DOI 10.1093/bioinformatics/btn323
   Khogali M, 2011, PUBLIC HEALTH ACTION, V1, P16, DOI 10.5588/pha.11.0008
   KOLETZKO B, 1986, EUR J PEDIATR, V145, P109, DOI 10.1007/BF00441868
   KRISHNA S, 1994, T ROY SOC TROP MED H, V88, P67, DOI 10.1016/0035-9203(94)90504-5
   Kvissberg MA, 2016, NUTR REV, V74, P48, DOI 10.1093/nutrit/nuv058
   Larsen R, 2010, SCI TRANSL MED, V2, DOI 10.1126/scitranslmed.3001118
   LEICHSENRING M, 1995, ACTA PAEDIATR, V84, P516, DOI 10.1111/j.1651-2227.1995.tb13685.x
   MEDINA R, 1991, BIOMED BIOCHIM ACTA, V50, P347
   Mikkelsen ME, 2009, CRIT CARE MED, V37, P1670, DOI 10.1097/CCM.0b013e31819fcf68
   Mtove G, 2011, CLIN INFECT DIS, V53, P548, DOI 10.1093/cid/cir471
   NAGAO M, 1993, J BIOL CHEM, V268, P24114
   Patti GJ, 2012, NAT PROTOC, V7, P508, DOI 10.1038/nprot.2011.454
   PEARSON ADJ, 1982, BMJ-BRIT MED J, V285, P20, DOI 10.1136/bmj.285.6334.20
   Reddy AJ, 2015, CLEV CLIN J MED, V82, P615, DOI 10.3949/ccjm.82a.14098
   Schaible UE, 2007, PLOS MED, V4, P806, DOI 10.1371/journal.pmed.0040115
   Seixas E, 2009, P NATL ACAD SCI USA, V106, P15837, DOI 10.1073/pnas.0903419106
   Shapiro NI, 2005, ANN EMERG MED, V45, P524, DOI 10.1016/j.annemergmed.2004.12.006
   Smit EN, 2004, PROSTAG LEUKOTR ESS, V71, P241, DOI 10.1016/j.plefa.2004.03.019
   Smith CA, 2005, THER DRUG MONIT, V27, P747, DOI 10.1097/01.ftd.0000179845.53213.39
   Smith LA, 2012, WORLD J GASTROENTERO, V18, P6782, DOI 10.3748/wjg.v18.i46.6782
   Smith MI, 2013, SCIENCE, V339, P548, DOI 10.1126/science.1229000
   Stein SE, 1999, J AM SOC MASS SPECTR, V10, P770, DOI 10.1016/S1044-0305(99)00047-1
   Styczynski MP, 2007, ANAL CHEM, V79, P966, DOI 10.1021/ac0614846
   Subramanian S, 2014, NATURE, V510, P417, DOI 10.1038/nature13421
   SUTHERLAND LR, 1994, LANCET, V343, P998, DOI 10.1016/S0140-6736(94)90125-2
   Verbovsek, 2011, RMZ-Mater Geoenviron, V58, P393
   Wagener FADTG, 2001, BLOOD, V98, P1802, DOI 10.1182/blood.V98.6.1802
   WHO, 2009, WHO TECH REP SER, V958, P1
   Wishart DS, 2007, NUCLEIC ACIDS RES, V35, pD521, DOI 10.1093/nar/gkl923
   Zhang MH, 2013, ANAT REC, V296, P590, DOI 10.1002/ar.22642
NR 56
TC 18
Z9 20
U1 0
U2 44
PU SPRINGER
PI NEW YORK
PA 233 SPRING ST, NEW YORK, NY 10013 USA
SN 1573-3882
EI 1573-3890
J9 METABOLOMICS
JI Metabolomics
PD FEB
PY 2017
VL 13
IS 2
AR 13
DI 10.1007/s11306-016-1150-2
PG 14
WC Endocrinology & Metabolism
WE Science Citation Index Expanded (SCI-EXPANDED)
SC Endocrinology & Metabolism
GA EI2BV
UT WOS:000392292200002
OA Green Accepted
DA 2024-01-22
ER

PT J
AU Vidarsdottir, JB
   Johannsdottir, SE
   Thorsdottir, I
   Bjornsson, E
   Ramel, A
AF Vidarsdottir, Jona B.
   Johannsdottir, Sigridur E.
   Thorsdottir, Inga
   Bjornsson, Einar
   Ramel, Alfons
TI A cross-sectional study on nutrient intake and -status in inflammatory
   bowel disease patients
SO NUTRITION JOURNAL
LA English
DT Article
DE Inflammatory bowel disease; Dietary intake; Nutritional status
ID BONE-MINERAL DENSITY; VITAMIN-D STATUS; ULCERATIVE-COLITIS;
   CROHNS-DISEASE; RISK-FACTORS; DIETARY; NUTRITION; FRACTURE; CALCIUM;
   FOOD
AB Background and aims: Inflammatory bowel disease (IBD) can be associated with nutritional problems. The aim of this study was to investigate diet and nutritional status of IBD patients.
   Methods: A total of 78 participants (35 men and 43 women aged 18-74 years) were included in this cross-sectional study. The majority (80 %) of the participant received infliximab treatment. Participants filled out disease related questionnaires and 31 participants also a 3-day food record. Body composition was measured and blood samples analysed in order to estimate nutritional status.
   Results: The majority (87 %) claimed that diet affects digestive tract symptoms and 72 % had changed diet accordingly. The most common foods restricted were dairy products (60 %), processed meat (55 %), soft drinks (46 %), alcohol (45 %) and fast food (44 %). Body mass index was mostly in the overweight range but 46 % of the participants had been diagnosed with some nutritional deficiency since IBD diagnosis (most common was iron deficiency: 39 %). Patients who restricted meat products had lower ferritin values (48 +/- 39 vs. 95 +/- 74 mu g/L, P = 0.011). Intake of vitamin D and calcium were not adequate (65 % below recommeded intake for both) and 60 % had poor vitamin D status.
   Conclusion: IBD patients often change their dietary intake in order to affect digestive tract symptoms. Many patients have a history of nutrient deficiency. Restriction of dairy and meat consumption is common and is negatively associated with intake or status of micronutrients like calcium and iron. Dietary advice by a dietitian and use of potentially helpful dietary supplements is indicated.
C1 [Vidarsdottir, Jona B.; Thorsdottir, Inga; Ramel, Alfons] Natl Univ Hosp Iceland, Unit Nutr Res, Landspitali, Reykjavik, Iceland.
   [Vidarsdottir, Jona B.; Thorsdottir, Inga; Ramel, Alfons] Univ Iceland, Sch Hlth Sci, Fac Food Sci & Nutr, Reykjavik, Iceland.
   [Johannsdottir, Sigridur E.; Bjornsson, Einar] Natl Univ Hosp Iceland, Landspitali, Dept Gastrointestinal Dis, Reykjavik, Iceland.
   [Johannsdottir, Sigridur E.; Bjornsson, Einar] Fac Med, Sch Hlth Sci, Reykjavik, Iceland.
C3 University of Iceland; Landspitali National University Hospital;
   University of Iceland
RP Ramel, A (通讯作者)，Natl Univ Hosp Iceland, Unit Nutr Res, Landspitali, Reykjavik, Iceland.; Ramel, A (通讯作者)，Univ Iceland, Sch Hlth Sci, Fac Food Sci & Nutr, Reykjavik, Iceland.
EM alfonsra@hi.is
RI Thorsdottir, Inga/M-3260-2015
OI Thorsdottir, Inga/0000-0002-2946-287X
FU Science funds of the Landspitali- The National University Hospital of
   Iceland
FX The research was supported by the Science funds of the Landspitali- The
   National University Hospital of Iceland.
CR [Anonymous], 2013, NORD NUTR REC 2012
   Bernstein CN, 2000, ANN INTERN MED, V133, P795, DOI 10.7326/0003-4819-133-10-200011210-00012
   Cohen AB, 2013, DIGEST DIS SCI, V58, P1322, DOI 10.1007/s10620-012-2373-3
   Crohns and Colitis Foundation of America, DIET NUTRITION AND I
   Etzel JP, 2011, INFLAMM BOWEL DIS, V17, P2122, DOI 10.1002/ibd.21601
   Filippi J, 2006, INFLAMM BOWEL DIS, V12, P185, DOI 10.1097/01.MIB.0000206541.15963.c3
   Gassull MA, 2001, CURR OPIN CLIN NUTR, V4, P561, DOI 10.1097/00075197-200111000-00018
   Goyal N, 2014, INFLAMMOPHARMACOLOGY, V22, P219, DOI 10.1007/s10787-014-0207-y
   Hunt JR, 2003, AM J CLIN NUTR, V78, p633S, DOI 10.1093/ajcn/78.3.633S
   Imai CM, 2015, J NUTR SCI, V4, DOI 10.1017/jns.2015.27
   Jahnsen J, 1997, GUT, V40, P313, DOI 10.1136/gut.40.3.313
   Kalla R, 2014, BMJ-BRIT MED J, V349, DOI 10.1136/bmj.g6670
   Kaya G, 2011, SOUTH MED J, V104, P747, DOI 10.1097/SMJ.0b013e318232367e
   Khadgawat Rajesh, 2008, Indian J Gastroenterol, V27, P103
   Kulnigg S, 2006, ALIMENT PHARM THER, V24, P1507, DOI 10.1111/j.1365-2036.2006.03146.x
   Lomer MCE, 2011, P NUTR SOC, V70, P329, DOI 10.1017/S0029665111000097
   Lopes MB, 2014, NUTR HOSP, V29, P575, DOI 10.3305/nh.2014.29.3.7124
   MacDermott RP, 2007, INFLAMM BOWEL DIS, V13, P91, DOI 10.1002/ibd.20048
   Muldowney S, 2011, ANN NUTR METAB, V58, P85, DOI 10.1159/000324600
   Oldenburg B, 2001, ALIMENT PHARM THER, V15, P429, DOI 10.1046/j.1365-2036.2001.00930.x
   Pappa HM, 2006, INFLAMM BOWEL DIS, V12, P1162, DOI 10.1097/01.mib.0000236929.74040.b0
   Piodi LP, 2014, WORLD J GASTROENTERO, V20, P14087, DOI 10.3748/wjg.v20.i39.14087
   Ramel A, 2009, PUBLIC HEALTH NUTR, V12, P1001, DOI 10.1017/S1368980008004527
   Rocha R, 2009, BRIT J NUTR, V101, P676, DOI 10.1017/S0007114508032224
   Siffledeen JS, 2005, CLIN GASTROENTEROL H, V3, P122, DOI 10.1016/S1542-3565(04)00663-9
   Terzoudis S, 2013, DIGEST DIS SCI, V58, P216, DOI 10.1007/s10620-012-2326-x
   Thorgeirsdottir H, 2011, ICELANDIC NATL DIETA
   Triggs CM, 2010, MUTAT RES-FUND MOL M, V690, P123, DOI 10.1016/j.mrfmmm.2010.01.020
   Vagianos K, 2007, JPEN-PARENTER ENTER, V31, P311, DOI 10.1177/0148607107031004311
   Vernia P, 2014, J CROHNS COLITIS, V8, P312, DOI 10.1016/j.crohns.2013.09.008
NR 30
TC 46
Z9 50
U1 0
U2 14
PU BMC
PI LONDON
PA CAMPUS, 4 CRINAN ST, LONDON N1 9XW, ENGLAND
SN 1475-2891
J9 NUTR J
JI Nutr. J.
PD JUN 8
PY 2016
VL 15
AR 61
DI 10.1186/s12937-016-0178-5
PG 6
WC Nutrition & Dietetics
WE Science Citation Index Expanded (SCI-EXPANDED)
SC Nutrition & Dietetics
GA DO1BB
UT WOS:000377512200001
PM 27268004
OA gold, Green Published
DA 2024-01-22
ER

PT J
AU Hitomi, Y
   Kawashima, M
   Aiba, Y
   Nishida, N
   Matsuhashi, M
   Okazaki, H
   Nakamura, M
   Tokunaga, K
AF Hitomi, Yuki
   Kawashima, Minae
   Aiba, Yoshihiro
   Nishida, Nao
   Matsuhashi, Mika
   Okazaki, Hitoshi
   Nakamura, Minoru
   Tokunaga, Katsushi
TI Human primary biliary cirrhosis-susceptible allele of rs4979462 enhances
   <i>TNFSF15</i> expression by binding NF-1
SO HUMAN GENETICS
LA English
DT Article
ID GENOME-WIDE ASSOCIATION; INFLAMMATORY-BOWEL-DISEASE; CYTOKINE 1A TL1A;
   TNF-LIKE LIGAND; RHEUMATOID-ARTHRITIS; CROHNS-DISEASE; JAPANESE
   POPULATION; DECOY RECEPTOR-3; LOCI; CELLS
AB A genome-wide association study (GWAS) identified tumor necrosis factor superfamily member 15 (TNFSF15) as the strongest associated gene with susceptibility to primary biliary cirrhosis (PBC) outside the HLA loci in the Japanese population. However, causal functional variants of the TNFSF15 locus and the molecular mechanism underlying disease susceptibility have not been clarified. Here, to identify the functional causal variants of the TNFSF15 locus, integrated analysis comprising in silico analysis, a case-control association study and in vitro functional analysis was performed. Initially, 32 functional candidate single-nucleotide polymorphisms (SNPs) in the expression regulatory motifs, the coding region, or the untranslated regions (UTRs) of the TNFSF15 locus were selected by in silico analysis. By the case-control association studies using PBC patients (n = 1279) and healthy controls (n = 1091) in the Japanese population, rs4979462 [P = 1.85 x 10(-14) (our previous study)], rs56211063 (P = 2.21 x 10(-14)), and rs55768522 (r (2) = 1 with rs4979462) were likely candidates for causal variants. Among these SNPs, rs4979462 was identified as the causal variant by in vitro functional analysis using luciferase assay and electrophoretic mobility shift assay (EMSA). Super-shift assay clarified that PBC-susceptible allele of rs4979462 generated a novel NF-1 binding site. Moreover, higher endogenous TNFSF15 protein and mRNA expression levels were observed in individuals with the PBC-susceptible allele of rs4979462. This study identified the causal variant for PBC susceptibility in the TNFSF15 locus and clarified its underlying molecular mechanism. TNFSF15 and NF-1 are considered to be potential targets for the treatment of PBC.
C1 [Hitomi, Yuki; Kawashima, Minae; Nishida, Nao; Tokunaga, Katsushi] Univ Tokyo, Grad Sch Med, Dept Human Genet, Bunkyo Ku, Tokyo 1130033, Japan.
   [Kawashima, Minae] Japan Sci & Technol Agcy JST, Tokyo, Japan.
   [Aiba, Yoshihiro; Nakamura, Minoru] Nagasaki Med Ctr, Natl Hosp Org, Clin Res Ctr, Omura, Nagasaki, Japan.
   [Nishida, Nao] Natl Ctr Global Hlth & Med, Res Ctr Hepatitis & Immunol, Ichikawa, Chiba, Japan.
   [Matsuhashi, Mika; Okazaki, Hitoshi] Univ Tokyo, Grad Sch Med, Dept Transfus Med, Tokyo 1130033, Japan.
   [Nakamura, Minoru] Nagasaki Univ, Grad Sch Biomed Sci, Dept Hepatol, Omura, Nagasaki, Japan.
   [Nakamura, Minoru] Nagasaki Med Ctr, Natl Hosp Org, Clin Res Ctr, Headquarters PBC Res NHOSLJ, Omura, Nagasaki, Japan.
C3 University of Tokyo; Japan Science & Technology Agency (JST); National
   Center for Global Health & Medicine - Japan; University of Tokyo;
   Nagasaki University
RP Hitomi, Y (通讯作者)，Univ Tokyo, Grad Sch Med, Dept Human Genet, Bunkyo Ku, 7-3-1 Hongo, Tokyo 1130033, Japan.
EM yhitomi-tky@umin.ac.jp
RI Hitomi, Yuki/V-8236-2019
FU Japan Society for the Promotion of Science [23591006, 2629318]; NHO;
   Research Program of Intractable Disease provided by the Ministry of
   Health, Labor, and Welfare of Japan; Japan Society for the Promotion of
   Science; Uehara Memorial Foundation; Takeda Foundation; Grants-in-Aid
   for Scientific Research [15K19357, 25860576, 15K19314, 15K06908] Funding
   Source: KAKEN
FX We would like to thank all the patients and volunteers who enrolled in
   the study. We also thank Ms. Megumi Sageshima, Ms. Yuko Hirano, Ms.
   Natsumi Baba, Ms. Rieko Shirahashi, Ms. Ayumi Nakayama (The University
   of Tokyo), and Ms. Hitomi Nakamura (National Hospital Organization
   Nagasaki Medical Center) for technical and administrative assistance.
   This work was supported by Grant-in-Aid for Scientific Research from the
   Japan Society for the Promotion of Science (#23591006, #2629318) to
   M.N., Grant-in-Aid for Clinical Research from the NHO to M.N., Grant
   from the Research Program of Intractable Disease provided by the
   Ministry of Health, Labor, and Welfare of Japan to M.N., Grant from
   Core-to-Core program (Asia-Africa Science Platforms) from the Japan
   Society for the Promotion of Science to K.T., Uehara Memorial Foundation
   to Y.H., and Takeda Foundation to Y.H.
CR Aiba Y, 2014, LIVER INT, V34, P679, DOI 10.1111/liv.12296
   Bamias G, 2003, J IMMUNOL, V171, P4868, DOI 10.4049/jimmunol.171.9.4868
   Bamias G, 2008, CLIN IMMUNOL, V129, P249, DOI 10.1016/j.clim.2008.07.014
   Bamias G, 2011, EXP DERMATOL, V20, P725, DOI 10.1111/j.1600-0625.2011.01304.x
   Bamias G, 2010, CLIN IMMUNOL, V137, P242, DOI 10.1016/j.clim.2010.07.001
   Barrett JC, 2008, NAT GENET, V40, P955, DOI 10.1038/ng.175
   Bayry J, 2010, NAT REV RHEUMATOL, V6, P67, DOI 10.1038/nrrheum.2009.263
   Bull MJ, 2008, J EXP MED, V205, P2457, DOI 10.1084/jem.20072378
   Cassatella MA, 2007, J IMMUNOL, V178, P7325, DOI 10.4049/jimmunol.178.11.7325
   Haridas V, 1999, ONCOGENE, V18, P6496, DOI 10.1038/sj.onc.1203059
   Hirschfield GM, 2010, NAT GENET, V42, P655, DOI 10.1038/ng.631
   Hirschfield GM, 2009, NEW ENGL J MED, V360, P2544, DOI 10.1056/NEJMoa0810440
   Jones DEJ, 1999, J HEPATOL, V30, P402, DOI 10.1016/S0168-8278(99)80097-X
   Kakuta Y, 2009, HUM MOL GENET, V18, P1089, DOI 10.1093/hmg/ddp005
   Kaplan MM, 2005, NEW ENGL J MED, V353, P1261, DOI 10.1056/NEJMra043898
   Liu XD, 2010, NAT GENET, V42, P658, DOI 10.1038/ng.627
   Mells GF, 2011, NAT GENET, V43, P329, DOI 10.1038/ng.789
   Migone TS, 2002, IMMUNITY, V16, P479, DOI 10.1016/S1074-7613(02)00283-2
   Nagase T, 2000, DNA RES, V7, P65, DOI 10.1093/dnares/7.1.65
   Nakamura M, 2012, AM J HUM GENET, V91, P721, DOI 10.1016/j.ajhg.2012.08.010
   Nishida N, 2012, PLOS ONE, V7, DOI 10.1371/journal.pone.0029967
   Selmi C, 2004, GASTROENTEROLOGY, V127, P485, DOI 10.1053/j.gastro.2004.05.005
   Shih DQ, 2009, EUR J IMMUNOL, V39, P3239, DOI 10.1002/eji.200839087
   Stranger BE, 2012, PLOS GENET, V8, P272, DOI 10.1371/journal.pgen.1002639
   Yamazaki K, 2013, GASTROENTEROLOGY, V144, P781, DOI 10.1053/j.gastro.2012.12.021
   Yue TL, 1999, J BIOL CHEM, V274, P1479, DOI 10.1074/jbc.274.3.1479
   Zhang FR, 2009, NEW ENGL J MED, V361, P2609, DOI 10.1056/NEJMoa0903753
   Zhou M, 2014, CYTOKINE, V69, P125, DOI 10.1016/j.cyto.2014.04.007
   Zinovieva E, 2009, PLOS GENET, V5, DOI 10.1371/journal.pgen.1000528
NR 29
TC 20
Z9 23
U1 1
U2 3
PU SPRINGER
PI NEW YORK
PA 233 SPRING ST, NEW YORK, NY 10013 USA
SN 0340-6717
EI 1432-1203
J9 HUM GENET
JI Hum. Genet.
PD JUL
PY 2015
VL 134
IS 7
BP 737
EP 747
DI 10.1007/s00439-015-1556-3
PG 11
WC Genetics & Heredity
WE Science Citation Index Expanded (SCI-EXPANDED)
SC Genetics & Heredity
GA CK0YD
UT WOS:000355930700005
PM 25899471
DA 2024-01-22
ER

PT J
AU Bermúdez-Humarán, LG
   Motta, JP
   Aubry, C
   Kharrat, P
   Rous-Martin, L
   Sallenave, JM
   Deraison, C
   Vergnolle, N
   Langella, P
AF Bermudez-Humaran, Luis G.
   Motta, Jean-Paul
   Aubry, Camille
   Kharrat, Pascale
   Rous-Martin, Laurence
   Sallenave, Jean-Michel
   Deraison, Celine
   Vergnolle, Nathalie
   Langella, Philippe
TI Serine protease inhibitors protect better than IL-10 and TGF-β
   anti-inflammatory cytokines against mouse colitis when delivered by
   recombinant lactococci
SO MICROBIAL CELL FACTORIES
LA English
DT Article
DE Elafin; Proteases; Inflammation; Colitis; Inflammatory bowel disease;
   Lactococcus lactis; Probiotics
ID LACTIC-ACID BACTERIA; INFLAMMATORY-BOWEL-DISEASE; CONTROLLED
   GENE-EXPRESSION; MURINE COLITIS; HUMAN INTERLEUKIN-10; CROHNS-DISEASE;
   IN-VITRO; ELAFIN; ACTIVATION; RESPONSES
AB Background: Different studies have described the successful use of recombinant lactic acid bacteria (recLAB) to deliver anti-inflammatory molecules at the mucosal level to treat Inflammatory Bowel Disease (IBD).
   Methods: In order to identify the best strategy to treat IBD using recLAB, we compared the efficacy of different recombinant strains of Lactococcus lactis (the model LAB) secreting two types of anti-inflammatory molecules: cytokines (IL-10 and TGF-beta 1) and serine protease inhibitors (Elafin and Secretory Leukocyte Protease Inhibitor: SLPI), using a dextran sulfate sodium (DSS)-induced mouse model of colitis.
   Results: Our results show that oral administration of recombinant Lactococcus lactis strains expressing either IL-10 or TGF-beta 1 display moderate anti-inflammatory effects in inflamed mice and only for some clinical parameters. In contrast, delivery of either serine protease inhibitors Elafin or SLPI by recLAB led to a significant reduction of intestinal inflammation for all clinical parameters tested. Since the best results were obtained with Elafin-producing Lactococcus lactis strain, we then tried to enhance Elafin expression and hence its delivery rate by producing it in a Lactococcus lactis mutant strain inactivated in its major housekeeping protease, HtrA. Strikingly, a higher reduction of intestinal inflammation in DSS-treated mice was observed with the Elafin-overproducing htrA strain suggesting a dose-dependent Elafin effect.
   Conclusions: Altogether, these results strongly suggest that serine protease inhibitors are the most efficient anti-inflammatory molecules to be delivered by recLAB at the mucosal level for IBD treatment.
C1 [Bermudez-Humaran, Luis G.; Aubry, Camille; Kharrat, Pascale; Langella, Philippe] INRA, Commensal & Probiot Host Interact Lab, UMR Micalis 1319, F-78350 Jouy En Josas, France.
   [Bermudez-Humaran, Luis G.; Aubry, Camille; Kharrat, Pascale; Langella, Philippe] AgroParisTech, Micalis UMR1319, F-78350 Jouy En Josas, France.
   [Motta, Jean-Paul; Rous-Martin, Laurence; Deraison, Celine; Vergnolle, Nathalie] INSERM, U1043, F-31300 Toulouse 31300, France.
   [Motta, Jean-Paul; Rous-Martin, Laurence; Deraison, Celine; Vergnolle, Nathalie] CNRS, U5282, F-31300 Toulouse, France.
   [Motta, Jean-Paul; Rous-Martin, Laurence; Deraison, Celine; Vergnolle, Nathalie] Univ Toulouse, CPTP, UPS, F-31300 Toulouse, France.
   [Motta, Jean-Paul] Univ Calgary, Dept Biol Sci, Fac Sci, Calgary, AB T2N 1N4, Canada.
   [Sallenave, Jean-Michel] Inst Pasteur, INSERM, U874, F-75015 Paris, France.
   [Sallenave, Jean-Michel] Univ Paris Diderot, Fac Med Site Bichat, INSERM, U1152, F-75018 Paris, France.
   [Sallenave, Jean-Michel; Vergnolle, Nathalie] Univ Paris Diderot, Univ Sorbonne Paris Cite, F-75015 Paris, France.
C3 INRAE; AgroParisTech; Universite Paris Saclay; AgroParisTech; Universite
   Paris Saclay; Institut National de la Sante et de la Recherche Medicale
   (Inserm); Centre National de la Recherche Scientifique (CNRS);
   Universite de Toulouse; Universite Toulouse III - Paul Sabatier; Centre
   National de la Recherche Scientifique (CNRS); Institut National de la
   Sante et de la Recherche Medicale (Inserm); University of Calgary; Le
   Reseau International des Instituts Pasteur (RIIP); Universite Paris
   Cite; Institut Pasteur Paris; Institut National de la Sante et de la
   Recherche Medicale (Inserm); Institut National de la Sante et de la
   Recherche Medicale (Inserm); Universite Paris Cite; Universite Paris
   Cite
RP Langella, P (通讯作者)，INRA, Commensal & Probiot Host Interact Lab, UMR Micalis 1319, F-78350 Jouy En Josas, France.
EM philippe.langella@jouy.inra.fr
RI Langella, Philippe/N-8368-2017; Motta, Jean-Paul/A-8844-2014; SALLENAVE,
   Jean-Michel/J-3746-2017; Humaran, Luis G. Bermudez/ABH-4168-2020;
   Vergnolle, Nathalie/C-7677-2018; BERMUDEZ, Luis/AAE-8917-2021; deraison,
   celine/P-6255-2016
OI Langella, Philippe/0000-0001-5960-4341; Motta,
   Jean-Paul/0000-0002-9464-0695; SALLENAVE,
   Jean-Michel/0000-0002-8595-6970; Humaran, Luis G.
   Bermudez/0000-0001-7525-3131; Vergnolle, Nathalie/0000-0003-1825-6015;
   deraison, celine/0000-0002-9013-4592
FU Agence Nationale de la Recherche (ANR) [PPAIN R0809688,
   ANR-12-BSV1-0030-01]; INSERM/Region Midi-Pyrenees; Ph.D thesis award
   from GREMI (Group for Research and studies on Mediators of
   Inflammation); Ph.D thesis award from CECED (Digestive epithelial cells
   study group); Agence Nationale de la Recherche (ANR) [ANR-12-BSV1-0030]
   Funding Source: Agence Nationale de la Recherche (ANR)
FX The work was supported by the Agence Nationale de la Recherche (ANR
   PPAIN R0809688 to NV, and ANR-12-BSV1-0030-01 to NV and PL). JPM was
   supported by a studentship from INSERM/Region Midi-Pyrenees, and by Ph.D
   thesis awards from GREMI (Group for Research and studies on Mediators of
   Inflammation) and CECED (Digestive epithelial cells study group). CA was
   supported by the grant ANR-12-BSV1-0030-01.
CR Barbara G, 2000, GUT, V46, P344, DOI 10.1136/gut.46.3.344
   Beck PL, 2003, AM J PATHOL, V162, P597, DOI 10.1016/S0002-9440(10)63853-9
   Bermudez Humaran LG, 2011, MICROB CELL FACT S1, V10, P54
   Bermudez-Humarán LG, 2003, FEMS MICROBIOL LETT, V224, P307, DOI 10.1016/S0378-1097(03)00475-0
   Bermúdez-Humarán LG, 2013, CURR OPIN MICROBIOL, V16, P278, DOI 10.1016/j.mib.2013.06.002
   Braat H, 2006, CLIN GASTROENTEROL H, V4, P754, DOI 10.1016/j.cgh.2006.03.028
   Butler MW, 2006, J BIOL CHEM, V281, P34730, DOI 10.1074/jbc.M604844200
   Cenac N, 2007, J CLIN INVEST, V117, P636, DOI 10.1172/JCI29255
   deRuyter PGGA, 1996, APPL ENVIRON MICROB, V62, P3662, DOI 10.1128/AEM.62.10.3662-3667.1996
   Fedorak RN, 2000, GASTROENTEROLOGY, V119, P1473, DOI 10.1053/gast.2000.20229
   GASSON MJ, 1983, J BACTERIOL, V154, P1
   Gibson T.J., 1984, Ph.D. Thesis
   Groux H, 1997, NATURE, V389, P737, DOI 10.1038/39614
   LeBlanc JG, 2013, FEMS MICROBIOL LETT, V344, P1, DOI 10.1111/1574-6968.12159
   Hamady ZZR, 2011, INFLAMM BOWEL DIS, V17, P1925, DOI 10.1002/ibd.21565
   Henriksen PA, 2004, J IMMUNOL, V172, P4535, DOI 10.4049/jimmunol.172.7.4535
   Howe KL, 2005, AM J PATHOL, V167, P1587, DOI 10.1016/S0002-9440(10)61243-6
   Hyun E, 2008, GUT, V57, P1222, DOI 10.1136/gut.2008.150722
   Khor B, 2011, NATURE, V474, P307, DOI 10.1038/nature10209
   KUHN R, 1993, CELL, V75, P263, DOI 10.1016/0092-8674(93)80068-P
   Kuipers OP, 1998, J BIOTECHNOL, V64, P15, DOI 10.1016/S0168-1656(98)00100-X
   Limaye SA, 2013, CANCER-AM CANCER SOC, V119, P4268, DOI 10.1002/cncr.28365
   Lindsay J, 2002, GENE THER, V9, P1715, DOI 10.1038/sj.gt.3301841
   Lindsay JO, 2001, J IMMUNOL, V166, P7625, DOI 10.4049/jimmunol.166.12.7625
   Lindsay JO, 2003, GUT, V52, P981, DOI 10.1136/gut.52.7.981
   McNulty NP, 2011, SCI TRANSL MED, V3, DOI 10.1126/scitranslmed.3002701
   Miyoshi A, 2002, APPL ENVIRON MICROB, V68, P3141, DOI 10.1128/AEM.68.6.3141-3146.2002
   Monteleone G, 2004, TRENDS IMMUNOL, V25, P513, DOI 10.1016/j.it.2004.07.008
   Moore KW, 2001, ANNU REV IMMUNOL, V19, P683, DOI 10.1146/annurev.immunol.19.1.683
   Moreau T, 2008, BIOCHIMIE, V90, P284, DOI 10.1016/j.biochi.2007.09.007
   Motta JP, 2012, SCI TRANSL MED, V4, DOI 10.1126/scitranslmed.3004212
   Motta JP, 2011, GASTROENTEROLOGY, V140, P1272, DOI 10.1053/j.gastro.2010.12.050
   Poquet I, 2000, MOL MICROBIOL, V35, P1042, DOI 10.1046/j.1365-2958.2000.01757.x
   Rigoulay C, 2004, FEMS MICROBIOL LETT, V237, P279, DOI 10.1016/j.femsle.2004.06.046
   Roche JK, 2000, INFECT IMMUN, V68, P5635, DOI 10.1128/IAI.68.10.5635-5644.2000
   SALLENAVE JM, 1993, AM J RESP CELL MOL, V8, P439, DOI 10.1165/ajrcmb/8.4.439
   Steidler L, 2003, NAT BIOTECHNOL, V21, P785, DOI 10.1038/nbt840
   Steidler L, 2000, SCIENCE, V289, P1352, DOI 10.1126/science.289.5483.1352
   Steidler L, 2006, ANN NY ACAD SCI, V1072, P176, DOI 10.1196/annals.1326.031
   Steidler L, 2009, ANN NY ACAD SCI, V1182, P135, DOI 10.1111/j.1749-6632.2009.05067.x
   Triantafillidis JK, 2011, DRUG DES DEV THER, V5, P185, DOI 10.2147/DDDT.S11290
   VANASSELDONK M, 1990, GENE, V95, P155, DOI 10.1016/0378-1119(90)90428-T
   Veiga P, 2010, P NATL ACAD SCI USA, V107, P18132, DOI 10.1073/pnas.1011737107
   Watterlot L, 2010, INT J FOOD MICROBIOL, V144, P29, DOI 10.1016/j.ijfoodmicro.2010.08.017
   Wells JM, 2008, NAT REV MICROBIOL, V6, P349, DOI 10.1038/nrmicro1840
NR 45
TC 88
Z9 96
U1 0
U2 24
PU BIOMED CENTRAL LTD
PI LONDON
PA 236 GRAYS INN RD, FLOOR 6, LONDON WC1X 8HL, ENGLAND
SN 1475-2859
J9 MICROB CELL FACT
JI Microb. Cell. Fact.
PD FEB 26
PY 2015
VL 14
AR 26
DI 10.1186/s12934-015-0198-4
PG 11
WC Biotechnology & Applied Microbiology
WE Science Citation Index Expanded (SCI-EXPANDED)
SC Biotechnology & Applied Microbiology
GA CD9OD
UT WOS:000351426800001
PM 25889561
OA Green Published, gold
DA 2024-01-22
ER

PT J
AU Tuntipopipat, S
   Muangnoi, C
   Thiyajai, P
   Srichamnong, W
   Charoenkiatkul, S
   Praengam, K
AF Tuntipopipat, Siriporn
   Muangnoi, Chawanphat
   Thiyajai, Parunya
   Srichamnong, Warangkana
   Charoenkiatkul, Somsri
   Praengam, Kemika
TI A bioaccessible fraction of parboiled germinated brown rice exhibits a
   higher anti-inflammatory activity than that of brown rice
SO FOOD & FUNCTION
LA English
DT Article
ID INFLAMMATORY-BOWEL-DISEASE; GAMMA-AMINOBUTYRIC-ACID; INTESTINAL
   EPITHELIAL-CELLS; PHENOLIC-COMPOUNDS; OXIDATIVE STRESS; ORYZANOL
   CONTENTS; CROHNS-DISEASE; CACO-2 CELLS; WHITE RICE; ANTIOXIDANT
AB Parboiled germinated brown rice (PGBR) has been suggested as a functional food because it is relatively rich in a number of nutrients and health promoting compounds. Here we compared the bioaccessibility of several of the bioactive compounds in cooked PGBR and brown rice (BR) by simulating oral, gastric and small intestinal digestion. The uptake and retention of bioactive compounds from a bioaccessible fraction also was determined using Caco-2 human intestinal cells. The anti-inflammatory activity of the bioaccessible fraction from digested BR and PGBR was then assessed with Caco-2 cells that were activated with H2O2 + IL-1 beta. PGBR had a higher content of GABA, gamma-oryzanol, gamma-tocotrienol, ferulic acid and p-coumaric acid than BR. The amounts of these compounds transferred to the aqueous fraction during digestion and the quantities accumulated by Caco-2 cells were proportional to those in cooked PGBR and BR. The anti-inflammatory activity of the bioaccessible fraction from digested BR and PGBR was then assessed for Caco-2 cells that were activated with H2O2 + IL-1 beta. Pre-treatment of the cells with the bioaccessible fractions from PGBR and BR suppressed the secretion of IL-8 and MCP-1 and the ROS content in activated cells. Inhibitory activities were attenuated to a greater extent after cells had been pre-exposed to the bioaccessible fraction from digested PGBR compared to BR. These results suggest that digested PGBR contains and delivers greater amounts of compounds with anti-inflammatory activity to absorptive epithelial cells than digested BR.
C1 [Tuntipopipat, Siriporn; Muangnoi, Chawanphat; Thiyajai, Parunya; Srichamnong, Warangkana; Charoenkiatkul, Somsri; Praengam, Kemika] Mahidol Univ Salaya, Inst Nutr, Nakhon Pathom 73170, Thailand.
C3 Mahidol University
RP Tuntipopipat, S (通讯作者)，Mahidol Univ Salaya, Inst Nutr, Nakhon Pathom 73170, Thailand.
EM kemika.pra@mahidol.ac.th
RI Muangnoi, Chawanphat/S-5464-2019; Muangnoi, Chawanphat/S-5827-2019;
   Thiyajai, Parunya/GRX-7465-2022; Srichamnong, Warangkana/B-3598-2016
OI Muangnoi, Chawanphat/0000-0002-5422-1023; Srichamnong,
   Warangkana/0000-0002-4254-591X
FU Agricultural Research Development Agency (ARDA), Thailand
FX This work was supported by the Agricultural Research Development Agency
   (ARDA), Thailand. The authors would like to thank Professor Mark Failla
   at the Ohio State University for his helpful commentary during
   manuscript preparation.
CR Akhtar Suhail, 2011, Recent Pat Antiinfect Drug Discov, V6, P206
   [Anonymous], CHIN FOOD TECH
   Ben-Ari Y, 2007, PHYSIOL REV, V87, P1215, DOI 10.1152/physrev.00017.2006
   Brown MJ, 2004, AM J CLIN NUTR, V80, P396, DOI 10.1093/ajcn/80.2.396
   Bumrungpert A, 2009, MOL NUTR FOOD RES, V53, pS54, DOI 10.1002/mnfr.200800260
   Pascual CDCI, 2013, FOOD RES INT, V50, P676, DOI 10.1016/j.foodres.2011.07.013
   Chen H, 1998, CEREAL CHEM, V75, P560, DOI 10.1094/CCHEM.1998.75.4.560
   Chen MH, 2005, J FOOD COMPOS ANAL, V18, P139, DOI 10.1016/j.jfca.2003.09.004
   Chitchumroonchokchai C, 2004, J NUTR, V134, P2280, DOI 10.1093/jn/134.9.2280
   Daig R, 1996, GUT, V38, P216, DOI 10.1136/gut.38.2.216
   Das U, 2014, PLOS ONE, V9, DOI 10.1371/journal.pone.0097599
   Dawilai S, 2013, BIOMED RES INT, V2013, DOI 10.1155/2013/958567
   Ebizuka H, 2009, FOOD SCI TECHNOL RES, V15, P625, DOI 10.3136/fstr.15.625
   ECKMANN L, 1993, GASTROENTEROLOGY, V105, P1689, DOI 10.1016/0016-5085(93)91064-O
   Failla ML, 2014, FOOD FUNCT, V5, P1101, DOI 10.1039/c3fo60599j
   Farrell T, 2011, J PHARMACEUT BIOMED, V55, P1245, DOI 10.1016/j.jpba.2011.03.023
   Ferruzzi MG, 2006, J AGR FOOD CHEM, V54, P2780, DOI 10.1021/jf0530603
   Gladkevich A, 2006, AUTON NEUROSCI-BASIC, V124, P1, DOI 10.1016/j.autneu.2005.11.002
   Goltz SR, 2012, MOL NUTR FOOD RES, V56, P866, DOI 10.1002/mnfr.201100687
   Goufo P, 2014, FOOD SCI NUTR, V2, P75, DOI 10.1002/fsn3.86
   Guy PA, 2009, J CHROMATOGR B, V877, P3965, DOI 10.1016/j.jchromb.2009.10.006
   Han D, 2007, J MICROBIOL BIOTECHN, V17, P1661
   Hsu TF, 2008, J NUTR SCI VITAMINOL, V54, P163, DOI 10.3177/jnsv.54.163
   Huang SH, 2011, J AGR FOOD CHEM, V59, P11150, DOI 10.1021/jf202884p
   Imam MU, 2012, INT J MOL SCI, V13, P12952, DOI 10.3390/ijms131012952
   Ina K, 1997, AM J GASTROENTEROL, V92, P1342
   Islam MS, 2008, BRIT J PHARMACOL, V154, P812, DOI 10.1038/bjp.2008.137
   Islam MS, 2009, J PHARMACOL SCI, V111, P328, DOI 10.1254/jphs.09146FP
   Ito Y, 2005, J MED INVESTIG, V52, P159, DOI 10.2152/jmi.52.159
   Jannoey P, 2010, WORLD J MICROB BIOT, V26, P257, DOI 10.1007/s11274-009-0168-2
   Jeng TL, 2012, J SCI FOOD AGR, V92, P1468, DOI 10.1002/jsfa.4728
   Jiang Q, 2014, FREE RADICAL BIO MED, V72, P76, DOI 10.1016/j.freeradbiomed.2014.03.035
   Kiing SC, 2009, AM J APPL SCI, V6, P1658, DOI DOI 10.3844/ajassp.2009.1658.1661
   Klongpityapong P, 2013, ASIAN PAC J CANCER P, V14, P5421, DOI 10.7314/APJCP.2013.14.9.5421
   Komatsuzaki N, 2007, J FOOD ENG, V78, P556, DOI 10.1016/j.jfoodeng.2005.10.036
   Latifah SY, 2010, NUTR J, V9, DOI 10.1186/1475-2891-9-16
   Li Ke, 2008, Neurosci Bull, V24, P195, DOI 10.1007/s12264-008-0109-3
   Luceri C, 2004, SCAND J GASTROENTERO, V39, P1128, DOI 10.1080/00365520410007908
   MacDermott RP, 1999, J CLIN IMMUNOL, V19, P266, DOI 10.1023/A:1020583306627
   MacDonald TT, 2005, SCIENCE, V307, P1920, DOI 10.1126/science.1106442
   Mandak E, 2012, J AGR FOOD CHEM, V60, P6123, DOI 10.1021/jf300781a
   Matias A, 2014, FOOD FUNCT, V5, P3269, DOI [10.1039/c4fo00071d, 10.1039/C4FO00071D]
   Mazzucchelli L, 1996, J PATHOL, V178, P201, DOI 10.1002/(SICI)1096-9896(199602)178:2<201::AID-PATH440>3.0.CO;2-4
   Md Zamri N. D., 2014, J EVIDENCE BASED COM, V2014, P11
   Merken HM, 2000, J CHROMATOGR A, V897, P177, DOI 10.1016/S0021-9673(00)00826-8
   Mikola M, 2001, CEREAL CHEM, V78, P55, DOI 10.1094/CCHEM.2001.78.1.55
   Min B, 2011, J FOOD SCI, V76, pC117, DOI 10.1111/j.1750-3841.2010.01929.x
   Miura D, 2006, LIFE SCI, V79, P259, DOI 10.1016/j.lfs.2006.01.001
   Ng LT, 2013, J AGR FOOD CHEM, V61, P12604, DOI 10.1021/jf403703t
   Ohtsubo K, 2005, J FOOD COMPOS ANAL, V18, P303, DOI 10.1016/j.jfca.2004.10.003
   Panchan K., 2009, Asian Journal of Food and Agro-Industry, V2, P515
   Pang Z., 1995, NAT PROD RES DEV, V7, P26
   Patil SB, 2011, J FOOD SCI TECH MYS, V48, P661, DOI 10.1007/s13197-011-0232-4
   REINECKER HC, 1995, P NATL ACAD SCI USA, V92, P8353, DOI 10.1073/pnas.92.18.8353
   REINECKER HC, 1995, GASTROENTEROLOGY, V108, P40, DOI 10.1016/0016-5085(95)90006-3
   Rimsten L, 2002, J SCI FOOD AGR, V82, P904, DOI 10.1002/jsfa.1135
   Romier-Crouzet B, 2009, FOOD CHEM TOXICOL, V47, P1221, DOI 10.1016/j.fct.2009.02.015
   Roohinejad S, 2010, J SCI FOOD AGR, V90, P245, DOI 10.1002/jsfa.3803
   Roy S, 2013, ENDOCRINE, V44, P369, DOI 10.1007/s12020-012-9868-8
   Rutgeerts P, 2004, GASTROENTEROLOGY, V126, P402, DOI 10.1053/j.gastro.2003.11.014
   Sands BE, 2004, NEW ENGL J MED, V350, P876, DOI 10.1056/NEJMoa030815
   Schuller HM, 2008, CARCINOGENESIS, V29, P1979, DOI 10.1093/carcin/bgn041
   Sergent T, 2010, CHEM-BIOL INTERACT, V188, P659, DOI 10.1016/j.cbi.2010.08.007
   Shimizu M, 2010, BIOSCI BIOTECH BIOCH, V74, P232, DOI 10.1271/bbb.90730
   Sonier B, 2009, INT REV IMMUNOL, V28, P414, DOI 10.3109/08830180903208329
   Stallmach A, 2010, BEST PRACT RES CL GA, V24, P167, DOI 10.1016/j.bpg.2010.01.002
   Taverniti V, 2014, J AGR FOOD CHEM, V62, P8346, DOI 10.1021/jf502180j
   Thitinunsomboon S, 2013, FOOD SCI TECHNOL INT, V19, P25, DOI 10.1177/1082013212442180
   Tian JD, 2004, J IMMUNOL, V173, P5298, DOI 10.4049/jimmunol.173.8.5298
   Tian J, 2011, PLOS ONE, V6, DOI 10.1371/journal.pone.0025338
   Tian JD, 2011, AUTOIMMUNITY, V44, P465, DOI 10.3109/08916934.2011.571223
   Tian S, 2004, J AGR FOOD CHEM, V52, P4808, DOI 10.1021/jf049446f
   Van Deventer SJH, 1997, ALIMENT PHARM THERAP, V11, P116
   Vichai V, 2006, NAT PROTOC, V1, P1112, DOI 10.1038/nprot.2006.179
   Vichapong J, 2010, LWT-FOOD SCI TECHNOL, V43, P1325, DOI 10.1016/j.lwt.2010.05.007
   Wang DZ, 2009, CURR OPIN PHARMACOL, V9, P688, DOI 10.1016/j.coph.2009.08.003
   Watanabe M, 2002, INT REV CYTOL, V213, P1
   Watchararparpaiboon W, 2010, FOOD SCI TECHNOL INT, V16, P147, DOI 10.1177/1082013209353220
   Yadav A, 2010, CLIN CHIM ACTA, V411, P1570, DOI 10.1016/j.cca.2010.07.006
   Yamamoto K, 2003, INFLAMMATION, V27, P123, DOI 10.1023/A:1023813710941
   Yang F, 2001, INT J FOOD SCI NUTR, V52, P319, DOI 10.1080/09637480120057567
   Zhang GuiYun, 2012, Acta Agronomica Sinica, V38, P55, DOI 10.1016/S1875-2780(11)60098-9
   Zhao L, 2015, INT J OBESITY, V39, P438, DOI 10.1038/ijo.2014.124
   Zhou W, 2011, J CHIN CHEM SOC-TAIP, V58, P509, DOI 10.1002/jccs.201190014
   Zhou ZK, 2004, FOOD CHEM, V87, P401, DOI 10.1016/j.foodchem.2003.12.015
   Zhu H, 2012, EXP BIOL MED, V237, P474, DOI 10.1258/ebm.2011.011358
NR 86
TC 20
Z9 21
U1 4
U2 56
PU ROYAL SOC CHEMISTRY
PI CAMBRIDGE
PA THOMAS GRAHAM HOUSE, SCIENCE PARK, MILTON RD, CAMBRIDGE CB4 0WF, CAMBS,
   ENGLAND
SN 2042-6496
EI 2042-650X
J9 FOOD FUNCT
JI Food Funct.
PY 2015
VL 6
IS 5
BP 1480
EP 1488
DI 10.1039/c4fo01194e
PG 9
WC Biochemistry & Molecular Biology; Food Science & Technology
WE Science Citation Index Expanded (SCI-EXPANDED)
SC Biochemistry & Molecular Biology; Food Science & Technology
GA CI1SI
UT WOS:000354524300010
PM 25811291
DA 2024-01-22
ER

PT J
AU Portela, F
   Magro, F
   Lago, P
   Cotter, J
   Cremers, I
   de Deus, J
   Vieira, A
   Lopes, H
   Caldeira, P
   Barros, L
   Reis, J
   Carvalho, L
   Gonçalves, R
   Campos, MJ
   Ministro, P
   Duarte, MA
   Amil, J
   Rodrigues, S
   Azevedo, L
   Costa-Pereira, A
AF Portela, Francisco
   Magro, Fernando
   Lago, Paula
   Cotter, Jose
   Cremers, Isabelle
   de Deus, Joao
   Vieira, Ana
   Lopes, Horacio
   Caldeira, Paulo
   Barros, Luisa
   Reis, Jorge
   Carvalho, Laura
   Goncalves, Raquel
   Campos, Mario J.
   Ministro, Paula
   Duarte, Maria A.
   Amil, Jorge
   Rodrigues, Susana
   Azevedo, Luis
   Costa-Pereira, A.
TI Ulcerative Colitis in a Southern European Country: a National
   Perspective
SO INFLAMMATORY BOWEL DISEASES
LA English
DT Article
DE ulcerative colitis; follow-up; relapse; medical treatment; surgery
ID INFLAMMATORY-BOWEL-DISEASE; NATURAL-HISTORY; CROHNS-DISEASE;
   CLINICAL-COURSE; DIAGNOSIS; SMOKING; COHORT; RELAPSE; NORTH; AGE
AB Background: The incidence, prevalence, and even the clinical behavior of ulcerative colitis (UC) are highly variable in different world regions. In previous studies, Portugal was reported as having a milder clinical behavior. The aim of this study was to apply the Montreal Classification in a large group of UC Portuguese patients in order to describe their clinical characteristics and evaluate variables potentially useful for outcome prediction.
   Methods: A cross-sectional study based on data collected from a nationwide online registry was undertaken.
   Results: In all, 2863 patients with UC were included. Twenty-one percent had ulcerative proctitis, 52% left-sided colitis, and 28% extensive colitis. Sixty percent of patients had taken steroids, 14% immunosuppressors, 1% biologicals, and 4.5% were submitted to surgery. Patients with extensive colitis had more severe activity, needing more steroids, immunosuppressors, and surgery. At the time of diagnosis 61% were less than 40 years old and 5% less than 16. Younger patients also had a more aggressive initial course. Thirty-eight percent of patients had only taken salicylates during the disease course and were characterized by a lower incidence of systemic symptoms at presentation (3.8% versus 8.8%. P < 0.001), fewer extraintestinal manifestations (7.7% versus 24.0%, P < 0.001), and a higher prevalence of proctitis (32.1% versus 10.0%).
   Conclusions: A more aggressive phenotype was found in extensive colitis and in the initial course of younger patients, with an increased need for steroids and immunosuppressors. In addition, a significant percentage of patients, particularly with proctitis, showed a milder clinical evolution and were maintained in remission only with salicylates.
C1 [Portela, Francisco] Hosp Univ Coimbra, Serv Gastrenterol, P-3000 Coimbra, Portugal.
   [Magro, Fernando; Amil, Jorge; Rodrigues, Susana] Hosp Sao Joao, Sao Joao, Portugal.
   [Magro, Fernando] Univ Porto, Fac Med, P-4003 Oporto, Portugal.
   [Cremers, Isabelle] Hosp S Bernardo, Setubal, Portugal.
   [de Deus, Joao] Hosp Amadora Sintra, Sintra, Portugal.
   [Vieira, Ana] Hosp Garcia Orta, Almada, Portugal.
   [Lopes, Horacio] Hosp Caldas da Rainha, Caldas Da Rainha, Portugal.
   [Caldeira, Paulo] Hosp Faro, Faro, Portugal.
   [Reis, Jorge] Hosp Pulido Valente, Lisbon, Portugal.
   [Carvalho, Laura] Hosp Vila Real, Vila Real, Portugal.
   [Goncalves, Raquel] Hosp S Marcos, Braga, Portugal.
   [Campos, Mario J.] Ctr Hosp Coimbra, Coimbra, Portugal.
   [Azevedo, Luis; Costa-Pereira, A.] Univ Porto, Dept Bioestatist & Informat Med, Fac Med, Oporto, Portugal.
C3 Universidade de Coimbra; Centro Hospitalar e Universitario de Coimbra
   (CHUC); Sao Joao Hospital; Universidade do Porto; Hospital Professor
   Doutor Fernando Fonseca, EPE; Hospital Garcia de Orta; Universidade de
   Coimbra; Centro Hospitalar e Universitario de Coimbra (CHUC);
   Universidade do Porto
RP Portela, F (通讯作者)，Hosp Univ Coimbra, Serv Gastrenterol, P-3000 Coimbra, Portugal.
EM fasportela@gmail.com
RI Carvalho, Lina/AAC-6810-2020; Azevedo, Luís/J-7819-2012; Costa-Pereira,
   Altamiro/I-5987-2012
OI Carvalho, Lina/0000-0001-8349-4488; Azevedo, Luís/0000-0002-8421-2937;
   Costa-Pereira, Altamiro/0000-0001-8467-6398; Portela,
   Francisco/0000-0002-7593-6124; cotter, jose/0000-0002-2921-0648; Magro,
   Fernando/0000-0003-2634-9668; Barros, Luisa/0000-0002-7782-2825
CR Aldhous MC, 2007, AM J GASTROENTEROL, V102, P589, DOI 10.1111/j.1572-0241.2007.01065.x
   Bitton A, 2001, GASTROENTEROLOGY, V120, P13, DOI 10.1053/gast.2001.20912
   CALKINS BM, 1989, DIGEST DIS SCI, V34, P1841, DOI 10.1007/BF01536701
   GOWERROUSSEAU C, 1994, GUT, V35, P1433, DOI 10.1136/gut.35.10.1433
   Henriksen M, 2006, INFLAMM BOWEL DIS, V12, P543, DOI 10.1097/01.MIB.0000225339.91484.fc
   Ho GT, 2006, ALIMENT PHARM THER, V24, P319, DOI 10.1111/j.1365-2036.2006.02974.x
   Höie O, 2007, AM J GASTROENTEROL, V102, P1692, DOI 10.1111/j.1572-0241.2007.01265.x
   Hoie O, 2007, GASTROENTEROLOGY, V132, P507, DOI 10.1053/j.gastro.2006.11.015
   Kugathasan S, 2003, J PEDIATR-US, V143, P525, DOI 10.1067/S0022-3476(03)00444-X
   LANGHOLZ E, 1994, GASTROENTEROLOGY, V107, P3, DOI 10.1016/0016-5085(94)90054-X
   LENNARDJONES JE, 1989, SCAND J GASTROENTERO, V24, P2, DOI 10.3109/00365528909091339
   Loftus EV, 2002, ALIMENT PHARM THERAP, V16, P51, DOI 10.1046/j.1365-2036.2002.01140.x
   Magro F, 2008, J CROHNS COLITIS, V2, P35
   Mokbel M, 1998, GASTROEN CLIN BIOL, V22, P858
   Moum B, 1997, SCAND J GASTROENTERO, V32, P1005, DOI 10.3109/00365529709011217
   Park SH, 2007, INFLAMM BOWEL DIS, V13, P278, DOI 10.1002/ibd.20015
   Polito JM, 1996, GASTROENTEROLOGY, V111, P580, DOI 10.1053/gast.1996.v111.pm8780560
   Satsangi J, 2006, GUT, V55, P749, DOI 10.1136/gut.2005.082909
   Selby W, 1997, BAILLIERE CLIN GASTR, V11, P53, DOI 10.1016/S0950-3528(97)90053-1
   Shivananda S, 1996, GUT, V39, P690, DOI 10.1136/gut.39.5.690
   Stewenius J, 1996, DIS COLON RECTUM, V39, P1019, DOI 10.1007/BF02054693
   Tragnone A, 1996, INT J EPIDEMIOL, V25, P1044, DOI 10.1093/ije/25.5.1044
   VELOSO FT, 1989, SCAND J GASTROENTERO, V24, P32, DOI 10.3109/00365528909091347
NR 23
TC 17
Z9 23
U1 0
U2 9
PU OXFORD UNIV PRESS INC
PI CARY
PA JOURNALS DEPT, 2001 EVANS RD, CARY, NC 27513 USA
SN 1078-0998
EI 1536-4844
J9 INFLAMM BOWEL DIS
JI Inflamm. Bowel Dis.
PD MAY
PY 2010
VL 16
IS 5
BP 822
EP 829
DI 10.1002/ibd.21119
PG 8
WC Gastroenterology & Hepatology
WE Science Citation Index Expanded (SCI-EXPANDED)
SC Gastroenterology & Hepatology
GA 592ND
UT WOS:000277385200019
PM 19824069
OA Green Published, Bronze
DA 2024-01-22
ER

PT J
AU Freeman, HJ
AF Freeman, Hugh J.
TI Adult Celiac Disease and Its Malignant Complications
SO GUT AND LIVER
LA English
DT Review
DE Adult celiac disease; Malignancy in celiac disease; Lymphoma; Small
   intestinal cancer; Colonic neoplasms
ID T-CELL LYMPHOMA; SMALL-INTESTINAL-MUCOSA; GLUTEN-FREE DIET; SMALL-BOWEL;
   DERMATITIS-HERPETIFORMIS; PRESENTING MANIFESTATION;
   GASTROINTESTINAL-TRACT; COLLAGENOUS SPRUE; VILLOUS ATROPHY;
   CROHNS-DISEASE
AB Adult celiac disease is a chronic intestinal disorder that has been estimated to affect up to 1-2% of the population in some nations. Awareness of the disease has increased, but still it remains markedly underdiagnosed. Celiac disease is a pathologically defined condition with several characteristic clinical scenarios that should lead the clinician to suspect its presence. Critical to diagnosis is a documented responsiveness to a gluten-free diet. After diagnosis and treatment, symptoms and biopsy-proven changes may recur and appear refractory to a gluten-free diet. Recurrent symptoms are most often due to poor diet compliance, a ubiquitous and unrecognized gluten source, an initially incorrect diagnosis, or an associated disease or complication of celiac disease. Some patients with persistent symptoms and biopsy-proven changes may not have celiac disease at all, instead suffering from a sprue-like intestinal disease, so-called unclassified sprue, which is a specific entity that does not appear to respond to a gluten-free diet. Some of these patients eventually prove to have an underlying malignant cause, particularly lymphoma. The risk of developing lymphoma and other malignancies is increased in celiac disease, especially if initially diagnosed in the elderly, or late in the clinical course of the disease. However, recent studies suggest that the risk of gastric and colon cancer is low. This has led to the hypothesis that untreated celiac disease may be protective, possibly due to impaired absorption and more rapid excretion of fat or fat-soluble agents, including hydrocarbons and other putative cocarcinogens, which are implicated in the pathogenesis of colorectal cancer. (Gut and Liver 2009;3:237-246)
C1 [Freeman, Hugh J.] Univ British Columbia, Dept Med Gastroenterol, Vancouver, BC V5Z 1M9, Canada.
C3 University of British Columbia
RP Freeman, HJ (通讯作者)，UBC Hosp, Dept Med Gastroenterol, 2211 Wesbrook Mall, Vancouver, BC V6T 1W5, Canada.
EM hugfree@shaw.ca
CR Al-Toma A, 2007, DIGEST LIVER DIS, V39, P634, DOI 10.1016/j.dld.2007.03.009
   Al-Toma A, 2006, CLIN GASTROENTEROL H, V4, P1322, DOI 10.1016/j.cgh.2006.07.007
   [Anonymous], 1983, N ENGL J MED, V309, P1323
   Askling J, 2002, GASTROENTEROLOGY, V123, P1428, DOI 10.1053/gast.2002.36585
   Brousse N, 2005, BEST PRACT RES CL GA, V19, P401, DOI 10.1016/j.bpg.2005.02.002
   BROW JR, 1971, GASTROENTEROLOGY, V60, P355
   Catassi C, 2005, GASTROENTEROLOGY, V128, pS79, DOI 10.1053/j.gastro.2005.02.027
   Ciccocioppo R, 2007, DIGEST LIVER DIS, V39, P642, DOI 10.1016/j.dld.2007.04.009
   Corazza GR, 2007, CLIN GASTROENTEROL H, V5, P838, DOI 10.1016/j.cgh.2007.03.019
   Culliford A, 2004, INFLAMM BOWEL DIS, V10, P270, DOI 10.1097/00054725-200405000-00015
   Daum S, 2005, BEST PRACT RES CL GA, V19, P413, DOI 10.1016/j.bpg.2005.02.001
   Dickey W, 2000, AM J GASTROENTEROL, V95, P712, DOI 10.1111/j.1572-0241.2000.01838.x
   Dickey W, 2002, SCAND J GASTROENTERO, V37, P1054, DOI 10.1080/003655202320378257
   Dickey W, 2006, AM J GASTROENTEROL, V101, P2356, DOI 10.1111/j.1572-0241.2006.00750.x
   Freeman HJ, 1996, CAN J GASTROENTEROL, V10, P163, DOI 10.1155/1996/612193
   FREEMAN HJ, 1995, CAN J GASTROENTEROL, V9, P242, DOI 10.1155/1995/342519
   Freeman HJ, 2000, CAN J GASTROENTEROL, V14, P635, DOI 10.1155/2000/582364
   FREEMAN HJ, 1992, CAN J GASTROENTEROL, V6, P271, DOI 10.1155/1992/567285
   FREEMAN HJ, 1977, AM J MED, V63, P585, DOI 10.1016/0002-9343(77)90204-2
   FREEMAN HJ, 1986, GASTROENTEROLOGY, V90, P1992, DOI 10.1016/0016-5085(86)90272-6
   Freeman HJ, 2005, GASTROENTEROLOGY, V129, P338, DOI 10.1053/j.gastro.2005.05.020
   Freeman HJ, 2004, J CLIN GASTROENTEROL, V38, P664, DOI 10.1097/01.mcg.0000135363.12794.2b
   Freeman HJ, 2004, J CLIN GASTROENTEROL, V38, P429, DOI 10.1097/00004836-200405000-00008
   FREEMAN HJ, 1994, CAN J GASTROENTEROL, V8, P354, DOI 10.1155/1994/243812
   FREEMAN HJ, 1994, CAN J GASTROENTEROL, V8, P319, DOI 10.1155/1994/278791
   Freeman HJ, 2004, CAN J GASTROENTEROL, V18, P25, DOI 10.1155/2004/912053
   Freeman HJ, 2003, J CLIN GASTROENTEROL, V37, P299, DOI 10.1097/00004836-200310000-00007
   Freeman HJ, 2003, J CLIN GASTROENTEROL, V36, P144, DOI 10.1097/00004836-200302000-00011
   Freeman HJ, 1996, CAN J GASTROENTEROL, V10, P225, DOI 10.1155/1996/637957
   Freeman HJ, 1999, CAN J GASTROENTEROL, V13, P347, DOI 10.1155/1999/596427
   FREEMAN HJ, 1986, GASTROENTEROLOGY, V90, P2008, DOI 10.1016/0016-5085(86)90275-1
   Freeman HJ, 1998, CAN J GASTROENTEROL, V12, P149, DOI 10.1155/1998/534216
   FREEMAN HJ, 1977, GASTROENTEROLOGY, V73, P1397
   Freeman HJ, 2008, CAN J GASTROENTEROL, V22, P909, DOI 10.1155/2008/824631
   Freeman HJ, 2008, WORLD J GASTROENTERO, V14, P828, DOI 10.3748/wjg.14.828
   Freeman HJ, 2008, WORLD J GASTROENTERO, V14, P6911, DOI 10.3748/wjg.14.6911
   Gao Y, 2009, GASTROENTEROLOGY, V136, P91, DOI 10.1053/j.gastro.2008.09.031
   Gillett HR, 1999, CAN J GASTROENTEROL, V13, P265, DOI 10.1155/1999/194367
   Gillett PM, 2001, CAN J GASTROENTEROL, V15, P297, DOI 10.1155/2001/640796
   HOLMES GKT, 1976, GUT, V17, P612, DOI 10.1136/gut.17.8.612
   Howdle PD, 2003, QJM-INT J MED, V96, P345, DOI 10.1093/qjmed/hcg058
   ISAACSON PG, 1985, LANCET, V2, P688
   JABBARI M, 1988, GASTROENTEROLOGY, V95, P1518, DOI 10.1016/S0016-5085(88)80071-4
   Janatuinen EK, 2002, GUT, V50, P332, DOI 10.1136/gut.50.3.332
   Kakar S, 2003, AM J GASTROENTEROL, V98, P2027, DOI 10.1016/S0002-9270(03)00542-2
   Kaukinen K, 2001, DIGEST DIS SCI, V46, P879, DOI 10.1023/A:1010729207320
   Koch J, 1998, Gastrointest Endosc Clin N Am, V8, P869
   Lewin K. J., 1992, GASTROINTESTINAL PAT
   Lohi S, 2007, ALIMENT PHARM THERAP, V26, P1217, DOI 10.1111/j.1365-2036.2007.03502.x
   Lundin KEA, 2003, GUT, V52, P1649, DOI 10.1136/gut.52.11.1649
   MacDonald TT, 1992, COELIAC DISEASE, P283
   MACDONALD WC, 1964, GASTROENTEROLOGY, V47, P573
   Makishima H, 2008, INTERNAL MED, V47, P295, DOI 10.2169/internalmedicine.47.0500
   Malamut G, 2009, GASTROENTEROLOGY, V136, P81, DOI 10.1053/j.gastro.2008.09.069
   Marsh MN, 1992, COELIAC DIS, P136
   MATUCHANSKY C, 1984, GASTROENTEROLOGY, V87, P606
   Mearin ML, 2006, EUR J GASTROEN HEPAT, V18, P187
   Meijer JWR, 2004, SCAND J GASTROENTERO, V39, P78, DOI 10.1080/00855920410014605
   Muram-Zborovski T, 2009, ARCH PATHOL LAB MED, V133, P133, DOI 10.1043/1543-2165-133.1.133
   Nava VE, 2007, AM J SURG PATHOL, V31, P476, DOI 10.1097/01.pas.0000213391.49698.57
   Oberhuber G, 1999, EUR J GASTROEN HEPAT, V11, P1185, DOI 10.1097/00042737-199910000-00019
   Olds G, 2002, GASTROINTEST ENDOSC, V56, P407, DOI 10.1067/mge.2002.127412
   Oxentenko AS, 2002, AM J GASTROENTEROL, V97, P933
   Rampertab SD, 2003, SCAND J GASTROENTERO, V38, P831, DOI 10.1080/00365520310004515
   Robert ME, 2000, AM J SURG PATHOL, V24, P676, DOI 10.1097/00000478-200005000-00006
   SCHREIBER DS, 1973, NEW ENGL J MED, V288, P1318, DOI 10.1056/NEJM197306212882503
   SCHUFFLER MD, 1979, GASTROENTEROLOGY, V76, P1009
   SELBY WS, 1979, DIGEST DIS SCI, V24, P684, DOI 10.1007/BF01314465
   Simell S, 2007, AM J GASTROENTEROL, V102, P2026, DOI 10.1111/j.1572-0241.2007.01360.x
   Smedby KE, 2005, GUT, V54, P54, DOI 10.1136/gut.2003.032094
   Solaymani-Dodaran M, 2007, AM J GASTROENTEROL, V102, P864, DOI 10.1111/j.1572-0241.2007.01111.x
   SUKHABOTE J, 1993, CAN J GASTROENTEROL, V7, P605, DOI 10.1155/1993/197015
   Tjon JML, 2008, BLOOD, V112, P5103, DOI 10.1182/blood-2008-04-150748
   Tursi A, 2006, ENDOSCOPY, V38, P702, DOI 10.1055/s-2006-925178
   Verbeek WHM, 2008, SCAND J GASTROENTERO, V43, P1322, DOI 10.1080/00365520802240222
   Verkarre V, 2003, GASTROENTEROLOGY, V125, P40, DOI 10.1016/S0016-5085(03)00692-9
   Vivas S, 2006, NEW ENGL J MED, V354, P2514, DOI 10.1056/NEJMc053129
   WEINSTEI.WM, 1970, NEW ENGL J MED, V283, P1297, DOI 10.1056/NEJM197012102832401
   WEINSTEIN WM, 1974, GASTROENTEROLOGY, V66, P489
   WEINSTEIN WM, 1971, GASTROENTEROLOGY, V60, P362
   WOLBER R, 1990, GASTROENTEROLOGY, V98, P310, DOI 10.1016/0016-5085(90)90819-M
   WOLBER R, 1990, HUM PATHOL, V21, P1092, DOI 10.1016/0046-8177(90)90144-T
   Yuan Constance M, 2003, Arch Pathol Lab Med, V127, pe142
   Zettl A, 2007, AM J CLIN PATHOL, V127, P701, DOI 10.1309/NW2BK1DXB0EQG55H
   Ziegler TR, 2003, GASTROENTEROLOGY, V124, P1950, DOI 10.1016/S0016-5085(03)00405-0
NR 85
TC 37
Z9 42
U1 0
U2 9
PU EDITORIAL OFFICE GUT & LIVER
PI SEOUL
PA 305 LOTTE GOLD ROSE II, 890-59, DAECHI 4-DONG, GANGNAM-GU, SEOUL,
   135-839, SOUTH KOREA
SN 1976-2283
EI 2005-1212
J9 GUT LIVER
JI Gut Liver
PD DEC
PY 2009
VL 3
IS 4
BP 237
EP 246
DI 10.5009/gnl.2009.3.4.237
PG 10
WC Gastroenterology & Hepatology
WE Science Citation Index Expanded (SCI-EXPANDED)
SC Gastroenterology & Hepatology
GA 537UG
UT WOS:000273139000001
PM 20431755
OA Green Published, gold
DA 2024-01-22
ER

PT J
AU Wang, Y
   Ouyang, Q
AF Wang, Yufang
   Ouyang, Qin
CA APDW 2004 Chinese IBD working grp
TI Ulcerative colitis in China: Retrospective analysis of 3100 hospitalized
   patients
SO JOURNAL OF GASTROENTEROLOGY AND HEPATOLOGY
LA English
DT Article
DE China; clinical analysis; diagnosis; treatment; ulcerative colitis
ID INFLAMMATORY-BOWEL-DISEASE; EXTRAINTESTINAL MANIFESTATIONS;
   CROHNS-DISEASE; EPIDEMIOLOGY; POPULATION; PREVALENCE; JAPAN; IRAN
AB Background and Aims: This retrospective study analyzed the clinical characteristics of hospitalized patients with ulcerative colitis (UC) in China.
   Methods: A total of 3100 hospitalized patients with UC admitted to 23 hospitals in China from 1990 to 2003 were retrospectively investigated and their clinical characteristics were analyzed.
   Results: A male/female ratio of 1.34/1.00 was found in the 3100 patients, who had an average age of 44 +/- 15.1 years at diagnosis. Of the patients, 2972 (95.9%) had active UC. Active UC was mild in 35.4% of the 2972 patients, moderate in 42.9% and severe in 21.7%. Of the 2726 patients with a description of their lesion extent, 14.8% had proctitis, 26.4% had proctosigmoiditis, 25.0% had left-sided colitis, 6.3% had extensive colitis, 25.8% had pancolitis and 1.7% had regional colitis. The predominant complaints of the patients with UC were bloody diarrhea (48.2%), abdominal pain (67.3%) and mucus stools (58.4%). Among these patients, 13.6% had extraintestinal manifestations and 9.6% had related complications. A differential diagnosis was difficult to make, as there were 19 varieties of the disease; infectious enterocolitis had a misdiagnosis rate of 22.9% before admission. The main medications for UC in China were aminosalicylates (66.8%) and steroids (42.8%). Only 94 (3%) of the patients required colectomy and only 19 (0.6%) died of UC.
   Conclusions:Compared with UC in Western countries, ulcerative colitis in China has some differences in clinical characteristics. Therefore, a further population-based epidemiological study is required to determine the prevalence and incidence rates of UC in China.
C1 Sichuan Univ, W China Hosp, Dept Gastroenterol, Chengdu 610041, Peoples R China.
C3 Sichuan University
RP Wang, Y (通讯作者)，Sichuan Univ, W China Hosp, Dept Gastroenterol, Chengdu 610041, Peoples R China.
EM wangyufang7l@hotmail.com
RI wang, kuan/C-6893-2014
CR Aghazadeh R, 2005, J GASTROEN HEPATOL, V20, P1691, DOI 10.1111/j.1440-1746.2005.03905.x
   ALNAKIB B, 1984, AM J GASTROENTEROL, V79, P191
   Chinese Society of Gastroenterology Chinese Medical Association, 2001, CHINESE J INTERN MED, V40, P138
   DOBBINS WO, 1984, ANNU REV MED, V35, P33, DOI 10.1146/annurev.me.35.020184.000341
   EDWARDS FC, 1964, GUT, V32, P1
   EKBOM A, 1991, GASTROENTEROLOGY, V100, P350, DOI 10.1016/0016-5085(91)90202-V
   Fonager K, 1997, INT J EPIDEMIOL, V26, P1003, DOI 10.1093/ije/26.5.1003
   FRUHMORGEN P, 1981, ENDOSCOPY, V13, P162, DOI 10.1055/s-2007-1021674
   GILAT T, 1974, GASTROENTEROLOGY, V66, P335
   Irvine EJ, 2001, SCAND J GASTROENTERO, V36, P2, DOI 10.1080/00365520150218002
   Jenkins D, 1997, J CLIN PATHOL, V50, P93, DOI 10.1136/jcp.50.2.93
   Jiang XL, 2002, WORLD J GASTROENTERO, V8, P158, DOI 10.3748/wjg.v8.i1.158
   KIRSNER JB, 1982, NEW ENGL J MED, V306, P837, DOI 10.1056/NEJM198204083061404
   Kochhar R, 1991, Indian J Gastroenterol, V10, P88
   KUSAKCIOGLU O, 1979, DIS COLON RECTUM, V22, P350, DOI 10.1007/BF02609325
   Loftus EV, 2002, GASTROENTEROL CLIN N, V31, P1, DOI 10.1016/S0889-8553(01)00002-4
   Mendoza JL, 2005, MED CLIN-BARCELONA, V125, P297
   MIRMADJLESSI SH, 1985, AM J GASTROENTEROL, V80, P862
   MORITA N, 1995, J GASTROENTEROL, V30, P1
   NIV Y, 1990, AM J GASTROENTEROL, V85, P1580
   PAN GZ, 1998, CONTEMPORARY GASTROE, P1245
   Park Seon Mee, 1996, Korean Journal of Internal Medicine (English Edition), V11, P9
   Pokharna R K, 2004, Indian J Gastroenterol, V23, P89
   Rogler G, 2004, MED KLIN, V99, P123, DOI 10.1007/s00063-004-1003-2
   TAN CC, 1992, J GASTROEN HEPATOL, V7, P360, DOI 10.1111/j.1440-1746.1992.tb00997.x
   TRUELOVE SC, 1955, BRIT MED J, V2, P1041, DOI 10.1136/bmj.2.4947.1041
   WANG YF, 2003, J CLIN INTERN MED, V20, P195
   XIANG P, 1996, CHIN J DIG, V16, P136
   YANG QO, 1993, ENDOSCOPY, V10, P6
   Yang SK, 2001, INFLAMM BOWEL DIS, V7, P260, DOI 10.1097/00054725-200108000-00013
   YOSHIDA Y, 1990, MED CLIN N AM, V74, P67, DOI 10.1016/S0025-7125(16)30587-9
NR 31
TC 80
Z9 126
U1 1
U2 27
PU BLACKWELL PUBLISHING
PI OXFORD
PA 9600 GARSINGTON RD, OXFORD OX4 2DQ, OXON, ENGLAND
SN 0815-9319
J9 J GASTROEN HEPATOL
JI J. Gastroenterol. Hepatol.
PD SEP
PY 2007
VL 22
IS 9
BP 1450
EP 1455
DI 10.1111/j.1440-1746.2007.04873.x
PG 6
WC Gastroenterology & Hepatology
WE Science Citation Index Expanded (SCI-EXPANDED)
SC Gastroenterology & Hepatology
GA 208LU
UT WOS:000249321600019
PM 17716349
OA Bronze
DA 2024-01-22
ER

PT J
AU Kai, Y
   Takahashi, I
   Ishikawa, H
   Hiroi, T
   Mizushima, T
   Matsuda, C
   Kishi, D
   Hamada, H
   Tamagawa, H
   Ito, T
   Yoshizaki, K
   Kishimoto, T
   Matsuda, H
   Kiyono, H
AF Kai, Y
   Takahashi, I
   Ishikawa, H
   Hiroi, T
   Mizushima, T
   Matsuda, C
   Kishi, D
   Hamada, H
   Tamagawa, H
   Ito, T
   Yoshizaki, K
   Kishimoto, T
   Matsuda, H
   Kiyono, H
TI Colitis in mice lacking the common cytokine receptor γ chain is mediated
   by IL-6-producing CD4<SUP>+</SUP> T cells
SO GASTROENTEROLOGY
LA English
DT Article
ID INFLAMMATORY-BOWEL-DISEASE; CHRONIC INTESTINAL INFLAMMATION; DEFICIENT
   MICE; ULCERATIVE-COLITIS; CROHNS-DISEASE; LYMPHOID DEVELOPMENT;
   IFN-GAMMA; BACTEROIDES-VULGATUS; MURINE MODEL; MUTANT MICE
AB Background & Aims: Mice that have a truncated mutation of the common cytokine receptor gamma chain (CR gamma(-/Y)) are known to spontaneously develop colitis. To identify the pathologic elements responsible for triggering this localized inflammatory disease, we elucidated and characterized aberrant T cells and their enteropathogenic cytokines in CR gamma(-/Y) mice with colitis. Methods: The histologic appearance, cell population, T-cell receptor V beta usage, and cytokine production of lamina propria lymphocytes were assessed. CR gamma(-/Y) mice were treated with anti-interleukin (IL)-6 receptor monoclonal antibody to evaluate its ability to control colitis, and splenic CD4(+) T cells from the same mouse model were adoptively transferred into SCID mice to see if they spurred the appearance of colitis. Results: We found marked thickening of the large intestine, an increase in crypt depth, and infiltration of the colonic lamina propria and submucosa with mononuclear cells in the euthymic CR gamma(-/Y) mice, but not in the athymic CR gamma(-/Y) mice, starting at the age of 8 weeks. Colonic CD4(+) T cells with high expressions of antiapoptotic Bcl-x and Bcl-2 were found to use selected subsets (V beta 14) of T-cell receptor and to exclusively produce IL-6. Treatment of CR gamma(-/Y) mice with anti-IL-6 receptor monoclonal antibody prevented the formation of colitis via the induction of apoptosis in IL-6-producing CD4(+) T cells. Adoptive transfer of pathologic CD4(+) T cells induced colitis in the recipient SCID mice. Conclusions: Colonic IL-6-producing thymus-derived CD4(+) T cells are responsible for the development of colitis in CR gamma(-/Y) mice.
C1 Univ Tokyo, Inst Med Sci, Dept Microbiol & Immunol, Div Mucosal Immunol,Minato Ku, Tokyo 1088639, Japan.
   Keio Univ, Sch Med, Dept Microbiol, Tokyo 160, Japan.
   Hiroshima Univ, Grad Sch Biomed Sci, Dept Mucosal Immunol, Hiroshima, Japan.
   Osaka Univ, Grad Sch Frontier Biosci, Osaka, Japan.
   Osaka Univ, Sch Hlth & Sport Sci, Dept Med Sci, Osaka, Japan.
   Osaka Univ, Grad Sch Med, Dept Surg, Osaka, Japan.
   Osaka Univ, Dept Mucosal Immunol, Res Inst Microbial Dis, Osaka, Japan.
C3 University of Tokyo; Keio University; Hiroshima University; Osaka
   University; Osaka University; Osaka University; Osaka University
RP Kiyono, H (通讯作者)，Univ Tokyo, Inst Med Sci, Dept Microbiol & Immunol, Div Mucosal Immunol,Minato Ku, 4-6-1 Shirokanedai, Tokyo 1088639, Japan.
EM kiyono@ims.u-tokyo.ac.jp
RI Kiyono, Hiroshi/AAC-6735-2022; Kishimoto, Tadamitsu/C-8470-2009
CR Aranda R, 1997, J IMMUNOL, V158, P3464
   Atreya R, 2000, NAT MED, V6, P583, DOI 10.1038/75068
   BAMBA T, 1995, J GASTROENTEROL, V30, P45
   Boirivant M, 1998, J EXP MED, V188, P1929, DOI 10.1084/jem.188.10.1929
   BREESE E, 1993, IMMUNOLOGY, V78, P127
   CAO XQ, 1995, IMMUNITY, V2, P223, DOI 10.1016/1074-7613(95)90047-0
   Claesson MH, 1999, J IMMUNOL, V162, P3702
   Corazza N, 1999, J EXP MED, V190, P1479, DOI 10.1084/jem.190.10.1479
   Dianda L, 1997, AM J PATHOL, V150, P91
   DISANTO JP, 1995, P NATL ACAD SCI USA, V92, P377, DOI 10.1073/pnas.92.2.377
   Dohi T, 1999, J EXP MED, V189, P1169, DOI 10.1084/jem.189.8.1169
   Elson CO, 1996, J IMMUNOL, V157, P2174
   Fujihashi K, 1996, J EXP MED, V183, P1929, DOI 10.1084/jem.183.4.1929
   Fuss IJ, 1996, J IMMUNOL, V157, P1261
   Iijima H, 1999, J EXP MED, V190, P607, DOI 10.1084/jem.190.5.607
   Ito H, 2002, J GASTROENTEROL, V37, P56, DOI 10.1007/BF03326415
   Ito H, 1997, J AUTOIMMUN, V10, P455, DOI 10.1016/S0896-8411(97)90152-9
   Kadena T, 1997, IMMUNOLOGY, V91, P511, DOI 10.1046/j.1365-2567.1997.00303.x
   Kishi D, 2000, J IMMUNOL, V165, P5891, DOI 10.4049/jimmunol.165.10.5891
   KOMANO H, 1995, P NATL ACAD SCI USA, V92, P6147, DOI 10.1073/pnas.92.13.6147
   KUHN R, 1993, CELL, V75, P263, DOI 10.1016/0092-8674(93)80068-P
   Leonard WJ, 1995, IMMUNOL REV, V148, P97, DOI 10.1111/j.1600-065X.1995.tb00095.x
   Martinez C, 1996, J IMMUNOL, V156, P4128
   Matsuda JL, 2000, J IMMUNOL, V164, P2797, DOI 10.4049/jimmunol.164.5.2797
   McGhee JR., 1999, FUNDAMENTAL IMMUNOLO, P909
   Mizoguchi A, 1996, J EXP MED, V184, P707, DOI 10.1084/jem.184.2.707
   MOMBAERTS P, 1993, CELL, V75, P275, DOI 10.1016/0092-8674(93)80069-Q
   Nakajima H, 1997, J EXP MED, V185, P189, DOI 10.1084/jem.185.2.189
   NOGUCHI M, 1993, CELL, V73, P147, DOI 10.1016/0092-8674(93)90167-O
   Oida T, 2000, J IMMUNOL, V164, P3616, DOI 10.4049/jimmunol.164.7.3616
   Okuda Y, 2003, AM J PATHOL, V162, P263, DOI 10.1016/S0002-9440(10)63817-5
   Parronchi P, 1997, AM J PATHOL, V150, P823
   PIRZER U, 1991, LANCET, V338, P1238, DOI 10.1016/0140-6736(91)92104-A
   POWRIE F, 1994, IMMUNITY, V1, P553, DOI 10.1016/1074-7613(94)90045-0
   POWRIE F, 1994, J EXP MED, V179, P589, DOI 10.1084/jem.179.2.589
   Powrie F, 1996, J EXP MED, V183, P2669, DOI 10.1084/jem.183.6.2669
   POWRIE F, 1993, INT IMMUNOL, V5, P1461, DOI 10.1093/intimm/5.11.1461
   POWRIE F, 1995, IMMUNITY, V3, P171, DOI 10.1016/1074-7613(95)90086-1
   RUDOLPH U, 1995, NAT GENET, V10, P143, DOI 10.1038/ng0695-143
   SADLACK B, 1993, CELL, V75, P253, DOI 10.1016/0092-8674(93)80067-O
   SARTOR RB, 1991, IMMUNOL RES, V10, P465, DOI 10.1007/BF02919743
   SARTOR RB, 1994, GASTROENTEROLOGY, V106, P533, DOI 10.1016/0016-5085(94)90614-9
   STROBER W, 1993, CELL, V75, P203, DOI 10.1016/0092-8674(93)80062-J
   STROBER W, 2000, ANNU REV IMMUNOL, P495
   SUGAMURA K, 1995, ADV IMMUNOL, V59, P225, DOI 10.1016/S0065-2776(08)60632-X
   Takagi N, 1998, ARTHRITIS RHEUM, V41, P2117, DOI 10.1002/1529-0131(199812)41:12<2117::AID-ART6>3.0.CO;2-P
   Takahashi I, 1997, GASTROENTEROLOGY, V112, P1876, DOI 10.1053/gast.1997.v112.pm9178680
   Tsujimoto Y, 1998, GENES CELLS, V3, P697, DOI 10.1046/j.1365-2443.1998.00223.x
   Weiner HL, 2001, NAT IMMUNOL, V2, P671, DOI 10.1038/90604
   WYSOCKI LJ, 1978, P NATL ACAD SCI USA, V75, P2844, DOI 10.1073/pnas.75.6.2844
   Yamamoto M, 2000, J IMMUNOL, V164, P4878, DOI 10.4049/jimmunol.164.9.4878
   YOUNGMAN KR, 1994, J IMMUNOL, V153, P675
NR 52
TC 30
Z9 35
U1 0
U2 3
PU W B SAUNDERS CO-ELSEVIER INC
PI PHILADELPHIA
PA 1600 JOHN F KENNEDY BOULEVARD, STE 1800, PHILADELPHIA, PA 19103-2899 USA
SN 0016-5085
EI 1528-0012
J9 GASTROENTEROLOGY
JI Gastroenterology
PD APR
PY 2005
VL 128
IS 4
BP 922
EP 934
DI 10.1053/j.gastro.2005.01.013
PG 13
WC Gastroenterology & Hepatology
WE Science Citation Index Expanded (SCI-EXPANDED)
SC Gastroenterology & Hepatology
GA 914SS
UT WOS:000228248600017
PM 15825075
OA Bronze
DA 2024-01-22
ER

PT J
AU Yau, YY
   Wasinger, VC
   Hirten, RP
   Chuang, E
   Huntsman, M
   Stylli, J
   Shimizu, J
   Yajnik, V
   Smith, J
   Lee, SN
   Singh, S
   Wahl, C
   Leong, RW
   Sands, BE
AF Yau, Yunki Y.
   Wasinger, Valerie C.
   Hirten, Robert P.
   Chuang, Emil
   Huntsman, Merodean
   Stylli, Jack
   Shimizu, Jeff
   Yajnik, Vijay
   Smith, Jeffrey
   Lee, Shaoying N.
   Singh, Sharat
   Wahl, Christopher
   Leong, Rupert W.
   Sands, Bruce E.
TI Current Trends in IBD-Development of Mucosal-Based Biomarkers and a
   Novel Minimally Invasive Recoverable Sampling System
SO INFLAMMATORY BOWEL DISEASES
LA English
DT Article
DE inflammatory bowel disease; mucosal biomarkers; gut dysbiosis; mucosal
   sampling; novel sampling technology
ID INFLAMMATORY-BOWEL-DISEASE; INTESTINAL PERMEABILITY; CROHNS-DISEASE; GUT
   MICROBIOTA; ULCERATIVE-COLITIS; CLINICAL-COURSE; REMISSION; SPP24; FIMH
AB Despite recent developments in therapy for inflammatory bowel diseases (IBDs), there have been limited advances in diagnostic tools available to aid in disease management. A growing body of evidence suggests that there are important host-microbe interactions at the mucosal interface that modulate the inflammatory response in patients with IBD. Additionally, the importance of mucosal integrity and its disruption appears to be important in the pathophysiology and perpetuation of the disease. The ability to characterize this interface may provide valuable information for both disease monitoring and identification of new treatment targets. Endoscopy remains the primary tool for disease monitoring, and mucosal healing is the primary therapeutic target in IBD treatment. However, establishing mucosal healing requires repetitive endoscopic procedures, and endoscopy is limited by factors such as invasiveness, cost, and risk of adverse events. Moreover, the use of a bowel preparation for colonoscopies alters the mucus layer and thus perturbs evaluation of the host-microbe interaction. Stool sampling may also be inaccurate because it reflects the end state of metabolites and proteins, failing to take into account the degradation or alteration of substrates of interest by bacterial proteases and other enzymes during passage through the colon.
   A novel sampling capsule, called the Recoverable Sampling System (RSS), is being developed as a complementary tool to colonoscopy. The RSS is intended to be a platform for noninvasive autonomous sampling, preservation, handling, and storage of analytes of interest found in the gastrointestinal fluids. A proprietary preservative contained within the chambers of the capsule has been developed to stabilize DNA and proteins for ex vivo microbiome and metabolomics analyses.
   Surrogate markers such as SPP24 and GUCA2a have been identified to correlate with gut health, intestinal permeability, and inflammation and could be locally sampled by the RSS. The potential clinical utility of an RSS device is broad and would likely be able to guide therapy by allowing for more frequent disease monitoring, aiding in disease characterization, and facilitating in the identification of novel therapeutic targets.
   Lay Summary A new technology is being developed, Recoverable Sampling System (RSS), that may allow sampling without a colonoscopy. This may lead to new biomarkers and even drug targets which may ultimately improve the care of these patients.
C1 [Yau, Yunki Y.; Leong, Rupert W.] Univ New South Wales, Fac Med, Sch Med Sci, Sydney, NSW 2052, Australia.
   [Yau, Yunki Y.; Leong, Rupert W.] Concord Repatriat Gen Hosp, Dept Gastroenterol, Sydney, NSW 2139, Australia.
   [Wasinger, Valerie C.] Univ New South Wales, Mark Wainwright Analyt Ctr, Bioanalyt Mass Spectrometry Facil, Sydney, NSW 2052, Australia.
   [Hirten, Robert P.; Sands, Bruce E.] Icahn Sch Med Mt Sinai, Dr Henry D Janowitz Div Gastroenterol, New York, NY USA.
   [Chuang, Emil; Shimizu, Jeff; Smith, Jeffrey; Lee, Shaoying N.; Singh, Sharat; Wahl, Christopher] Progen Inc, San Diego, CA 92122 USA.
   [Huntsman, Merodean] Univ Utah, Sch Med, Salt Lake City, UT USA.
   [Stylli, Jack] Georgetown Univ, Sch Med, Washington, DC USA.
   [Yajnik, Vijay] Takeda Pharmaceut, Cambridge, MA USA.
C3 University of New South Wales Sydney; Concord Repatriation General
   Hospital; University of New South Wales Sydney; Icahn School of Medicine
   at Mount Sinai; Utah System of Higher Education; University of Utah;
   Georgetown University
RP Chuang, E (通讯作者)，Progen Inc, San Diego, CA 92122 USA.
EM Echuang88pc@gmail.com
RI Chuang, Emil/JAC-0874-2023; Leong, Rupert WL/J-7839-2012
OI Leong, Rupert WL/0000-0001-5944-3488; Chuang, Emil/0000-0003-1070-6595
FU Crohn's & Colitis Foundation
FX This supplement was sponsored by the Crohn's & Colitis Foundation.
CR Allaband C, 2019, CLIN GASTROENTEROL H, V17, P218, DOI 10.1016/j.cgh.2018.09.017
   Ananthakrishnan AN, 2017, CELL HOST MICROBE, V21, P603, DOI 10.1016/j.chom.2017.04.010
   Cao SS, 2013, GASTROENTEROLOGY, V144, P989, DOI 10.1053/j.gastro.2013.01.023
   Chang J, 2017, GASTROENTEROLOGY, V153, P723, DOI 10.1053/j.gastro.2017.05.056
   Chang J, 2016, GASTROINTEST ENDOSC, V83, P785, DOI 10.1016/j.gie.2015.08.045
   Chen E, 2021, GASTROENTEROLOGY, V160, P1709, DOI 10.1053/j.gastro.2020.12.076
   Clooney AG, 2021, GUT, V70, P499, DOI 10.1136/gutjnl-2020-321106
   Dhyani M, 2019, INFLAMM BOWEL DIS, V25, pS24, DOI 10.1093/ibd/izz077
   Donaldson GP, 2016, NAT REV MICROBIOL, V14, P20, DOI 10.1038/nrmicro3552
   Duranti S, 2016, FEMS MICROBIOL ECOL, V92, DOI 10.1093/femsec/fiw191
   Estevinho MM, 2020, CLIN GASTROENTEROL H, V18, P1054, DOI 10.1016/j.cgh.2019.08.063
   Eugene SP, 2020, FRONT IMMUNOL, V11, DOI 10.3389/fimmu.2020.543022
   Fumery M, 2018, CLIN GASTROENTEROL H, V16, P343, DOI 10.1016/j.cgh.2017.06.016
   Golden JM, 2018, AM J PHYSIOL-GASTR L, V315, pG259, DOI 10.1152/ajpgi.00354.2017
   Gonzalez CG, 2020, MSYSTEMS, V5, DOI 10.1128/mSystems.00200-20
   Halfvarson J, 2017, NAT MICROBIOL, V2, DOI 10.1038/nmicrobiol.2017.4
   Heyer R, 2019, FRONT MICROBIOL, V10, DOI 10.3389/fmicb.2019.01883
   Hirten RP, 2018, CLIN GASTROENTEROL H, V16, P1374, DOI 10.1016/j.cgh.2018.02.024
   Honig G, 2020, INFLAMM BOWEL DIS, V26, P1451, DOI 10.1093/ibd/izaa210
   Huntsman M, 2021, CROHNS COLITIS 360, V3, DOI 10.1093/crocol/otab045
   Irvine EJ, 2000, GASTROENTEROLOGY, V119, P1740, DOI 10.1053/gast.2000.20231
   Jacobs JP, 2016, CELL MOL GASTROENTER, V2, P750, DOI 10.1016/j.jcmgh.2016.06.004
   Keir ME, 2020, J EXP MED, V217, DOI 10.1084/jem.20192195
   Ko WK, 2017, PLOS ONE, V12, DOI 10.1371/journal.pone.0180673
   Kudelka MR, 2020, NAT REV GASTRO HEPAT, V17, P597, DOI 10.1038/s41575-020-0331-7
   Lajczak-McGinley NK, 2020, PHYSIOL REP, V8, DOI 10.14814/phy2.14456
   Lee JY, 2018, PROTEOMES, V6, DOI 10.3390/proteomes6020017
   Lepage P, 2017, REV MAL RESPIR, V34, P1085, DOI 10.1016/j.rmr.2016.11.003
   Maaser C, 2019, J CROHNS COLITIS, V13, P144, DOI 10.1093/ecco-jcc/jjy113
   Manichanh C, 2012, NAT REV GASTRO HEPAT, V9, P599, DOI 10.1038/nrgastro.2012.152
   Martin JC, 2019, CELL, V178, P1493, DOI 10.1016/j.cell.2019.08.008
   Motooka K, 2021, WORLD J GASTROENTERO, V27, P162, DOI 10.3748/wjg.v27.i2.162
   Narang V, 2018, INTEST RES, V16, P55, DOI 10.5217/ir.2018.16.1.55
   Okumura R, 2017, EXP MOL MED, V49, DOI 10.1038/emm.2017.20
   OLAISON G, 1992, GUT, V33, P331, DOI 10.1136/gut.33.3.331
   Panek M, 2018, SCI REP-UK, V8, DOI 10.1038/s41598-018-23296-4
   Pascal V, 2017, GUT, V66, P813, DOI 10.1136/gutjnl-2016-313235
   Peyrin-Biroulet L, 2014, CLIN GASTROENTEROL H, V12, P929, DOI 10.1016/j.cgh.2013.07.022
   Pimentel M, 2020, AM J GASTROENTEROL, V115, P165, DOI 10.14309/ajg.0000000000000501
   Pittayanon R, 2020, GASTROENTEROLOGY, V158, P930, DOI 10.1053/j.gastro.2019.11.294
   RAO SSC, 1990, SCAND J GASTROENTERO, V25, P22, DOI 10.3109/00365529009091905
   Reinisch W, 2020, J CROHNS COLITIS, V14, pS479
   Sansonetti PJ, 2011, MUCOSAL IMMUNOL, V4, P8, DOI 10.1038/mi.2010.77
   Schulzke JD, 2009, ANN NY ACAD SCI, V1165, P294, DOI 10.1111/j.1749-6632.2009.04062.x
   Short SP, 2021, GASTROENTEROLOGY, V160, P1694, DOI 10.1053/j.gastro.2020.12.059
   Sivignon A, 2017, EXPERT OPIN THER TAR, V21, P837, DOI 10.1080/14728222.2017.1363184
   Solberg IC, 2009, SCAND J GASTROENTERO, V44, P431, DOI 10.1080/00365520802600961
   Somineni HK, 2019, CLIN GASTROENTEROL H, V17, P243, DOI 10.1016/j.cgh.2018.08.078
   Stange EF, 2019, EXPERT REV GASTROENT, V13, P963, DOI 10.1080/17474124.2019.1671822
   Tian HJ, 2013, PLOS ONE, V8, DOI 10.1371/journal.pone.0072645
   Torres J, 2017, LANCET, V389, P1741, DOI 10.1016/S0140-6736(16)31711-1
   Turner JR, 2009, NAT REV IMMUNOL, V9, P799, DOI 10.1038/nri2653
   Ungaro R, 2017, LANCET, V389, P1756, DOI 10.1016/S0140-6736(16)32126-2
   von Volkmann HL, 2020, SCAND J GASTROENTERO, V55, P449, DOI 10.1080/00365521.2020.1748224
   Wasinger VC, 2020, SCI REP-UK, V10, DOI 10.1038/s41598-020-69746-w
   Wasinger VC, 2016, MOL CELL PROTEOMICS, V15, P256, DOI 10.1074/mcp.M115.055095
   Weber CR, 2007, GUT, V56, P6, DOI 10.1136/gut.2006.104182
   Wells JM, 2011, P NATL ACAD SCI USA, V108, P4607, DOI 10.1073/pnas.1000092107
   Williams AJ, 2021, MICROGEOPOLITICA LIN, V11, P1
   Wilson C, 2014, CANCER EPIDEM BIOMAR, V23, P2328, DOI 10.1158/1055-9965.EPI-14-0440
   WYATT J, 1993, LANCET, V341, P1437, DOI 10.1016/0140-6736(93)90882-H
   Yadav V, 2016, INT J PHARMACEUT, V502, P181, DOI 10.1016/j.ijpharm.2016.02.014
   Zhao KW, 2013, J CELL BIOCHEM, V114, P378, DOI 10.1002/jcb.24376
   Zoetendal EG, 2012, ISME J, V6, P1415, DOI 10.1038/ismej.2011.212
   Zorzi F, 2020, J TRANSL MED, V18, DOI 10.1186/s12967-020-02558-8
NR 65
TC 2
Z9 3
U1 1
U2 7
PU OXFORD UNIV PRESS INC
PI CARY
PA JOURNALS DEPT, 2001 EVANS RD, CARY, NC 27513 USA
SN 1078-0998
EI 1536-4844
J9 INFLAMM BOWEL DIS
JI Inflamm. Bowel Dis.
PD DEC
PY 2021
VL 27
SU 2
BP S17
EP S24
DI 10.1093/ibd/izab179
PG 8
WC Gastroenterology & Hepatology
WE Science Citation Index Expanded (SCI-EXPANDED)
SC Gastroenterology & Hepatology
GA XL5JC
UT WOS:000728179800002
PM 34791290
OA Bronze, Green Published
DA 2024-01-22
ER

PT J
AU Gonçalves, TC
   de Castro, FD
   Machado, JF
   Moreira, MJ
   Rosa, B
   Cotter, J
AF Goncalves, Tiago Curdia
   de Castro, Francisca Dias
   Machado, Joao Firmino
   Moreira, Maria Joao
   Rosa, Bruno
   Cotter, Jose
TI Impact of the age of diagnosis on the natural history of ulcerative
   colitis
SO REVISTA ESPANOLA DE ENFERMEDADES DIGESTIVAS
LA English
DT Article
DE Ulcerative colitis; Age of diagnosis; Onset; Natural history
ID INFLAMMATORY-BOWEL-DISEASE; EVIDENCE-BASED CONSENSUS; POPULATION-BASED
   COHORT; LATE-ONSET; CROHNS-DISEASE; PREVALENCE; EPIDEMIOLOGY;
   MANAGEMENT; PATIENT; CLASSIFICATION
AB Background: Ulcerative colitis (UC) has a recognized phenotypic heterogeneity. Some studies suggest that age at diagnosis may influence features and natural history of the disease.
   Aim: This study aimed to compare patients', disease's and treatment's features between Portuguese patients diagnosed before and after the age of 40-years-old.
   Methods: Retrospective single-center study that included 310 patients with UC, divided in two groups: Those diagnosed before the age of 40-years-old (early onset UC) and those diagnosed later than that (late onset UC). In each group features of the patients (gender, family history, smoking), of the disease (duration, extension, severity, clinical course, hospitalization, extraintestinal manifestations), and of treatment (oral aminosalicylates, systemic steroids or immunomodulators) were analyzed. Statistical analysis was performed using SPSSv22.0. Univariate and multivariate analyses were performed to assess factors associated with early and late onset UC.
   Results: From the analyzed patients, 207 had UC diagnosed before the age of 40 years old (43.5% men; mean age at diagnosis 29.4 +/- 6.9 years) and 103 were diagnosed after that age (61.2% men; mean age at diagnosis 51.8 +/- 8.1 years). In the group diagnosed before 40 years old, female gender (p = 0.003), severe disease (p = 0.002), chronic intermittent clinical course (p = 0.026), and hospitalizations (p = 0.001) were significantly more frequent. The use of oral aminosalicylates (p = 0.032), systemic steroids (p = 0.003) and immunomodulators (p = 0.012) were also more common in the early onset UC group. No differences between groups were found in family history, smoking, disease's extension, extraintestinal manifestations, and use of biological agents. Multivariate analysis pointed early onset UC to be significantly associated with female gender (odds ratio [OR], 1.77; 95% confidence interval [CI], 1.08-2.91; p = 0.024), chronic intermittent symptoms (OR, 2.34; 95% CI, 1.17-4.70; p = 0.016), and need of hospitalization (OR, 2.89; 95% CI, 1.46-5.72; p = 0.002).
   Conclusions: When diagnosed before the age of 40-years-old, UC preferably affects women and manifests as a more severe disease, with more frequent hospitalizations and chronic intermittent symptoms. These facts might have implications in planning timely and individualized future therapeutic strategies.
C1 [Goncalves, Tiago Curdia; de Castro, Francisca Dias; Moreira, Maria Joao; Rosa, Bruno; Cotter, Jose] Ctr Hosp Alto Ave, Dept Gastroenterol, Guimaraes, Portugal.
   [Machado, Joao Firmino] Unidade Saude Publ Porto Ocidental, Oporto, Portugal.
   [Cotter, Jose] Univ Minho, Life & Hlth Sci Res Inst, Braga, Portugal.
   [Cotter, Jose] ICVS 3Bs PT Govt Associate Lab, Braga, Portugal.
C3 Universidade do Minho
RP Gonçalves, TC (通讯作者)，Ctr Hosp Alto Ave, Dept Gastroenterol, Guimaraes, Portugal.
EM tiagogoncalves@chaa.min-saude.pt
RI Moreira, Maria/T-4556-2019
OI Rosa, Bruno/0000-0003-2885-0720; cotter, jose/0000-0002-2921-0648
CR Azevedo LF, 2010, PHARMACOEPIDEM DR S, V19, P499, DOI 10.1002/pds.1930
   Barreiro-de Acosta M, 2010, INFLAMM BOWEL DIS, V16, P1227, DOI 10.1002/ibd.21170
   Bringiotti Roberto, 2014, World J Gastrointest Pathophysiol, V5, P550, DOI 10.4291/wjgp.v5.i4.550
   CARR N, 1982, BRIT J SURG, V69, P223, DOI 10.1002/bjs.1800690418
   Charpentier C, 2014, GUT, V63, P423, DOI 10.1136/gutjnl-2012-303864
   Chen WX, 2014, WORLD J GASTROENTERO, V20, P15657, DOI 10.3748/wjg.v20.i42.15657
   Cosnes J, 2011, GASTROENTEROLOGY, V140, P1785, DOI 10.1053/j.gastro.2011.01.055
   Dignass A, 2012, J CROHNS COLITIS, V6, P965, DOI 10.1016/j.crohns.2012.09.003
   Dignass A, 2012, J CROHNS COLITIS, V6, P991, DOI 10.1016/j.crohns.2012.09.002
   Gower-Rousseau C, 2009, AM J GASTROENTEROL, V104, P2080, DOI 10.1038/ajg.2009.177
   Ha CY, 2010, CLIN GASTROENTEROL H, V8, P682, DOI 10.1016/j.cgh.2010.03.022
   Hadithi M, 2008, WORLD J GASTROENTERO, V14, P3183, DOI 10.3748/wjg.14.3183
   Höie O, 2007, AM J GASTROENTEROL, V102, P1692, DOI 10.1111/j.1572-0241.2007.01265.x
   Kalkan IH, 2013, EUR J INTERN MED, V24, P273, DOI 10.1016/j.ejim.2012.12.014
   Lakatos PL, 2011, J CROHNS COLITIS, V5, P5, DOI 10.1016/j.crohns.2010.08.004
   Loftus CG, 2007, INFLAMM BOWEL DIS, V13, P254, DOI 10.1002/ibd.20029
   Loftus EV, 2002, ALIMENT PHARM THERAP, V16, P51, DOI 10.1046/j.1365-2036.2002.01140.x
   Loftus EV, 2004, GASTROENTEROLOGY, V126, P1504, DOI 10.1053/j.gastro.2004.01.063
   Mahid SS, 2006, MAYO CLIN PROC, V81, P1462, DOI 10.4065/81.11.1462
   Matsumoto S, 2013, DIGEST DIS SCI, V58, P1306, DOI 10.1007/s10620-012-2517-5
   Molodecky NA, 2012, GASTROENTEROLOGY, V142, P46, DOI 10.1053/j.gastro.2011.10.001
   Ott C, 2008, EUR J GASTROEN HEPAT, V20, P917, DOI 10.1097/MEG.0b013e3282f97b33
   Podolsky DK, 2002, NEW ENGL J MED, V347, P417, DOI 10.1056/NEJMra0804647
   Portela F, 2010, INFLAMM BOWEL DIS, V16, P822, DOI 10.1002/ibd.21119
   Quezada SM, 2012, DIGEST DIS SCI, V57, P2402, DOI 10.1007/s10620-012-2081-z
   Regueiro M, 2005, INFLAMM BOWEL DIS, V11, P42, DOI 10.1097/00054725-200501000-00006
   Riegler G, 2000, DIGEST DIS SCI, V45, P462, DOI 10.1023/A:1005424603085
   Ruel J, 2014, NAT REV GASTRO HEPAT, V11, P88, DOI 10.1038/nrgastro.2013.240
   Sarlos Patricia, 2014, World J Gastrointest Pathophysiol, V5, P304, DOI 10.4291/wjgp.v5.i3.304
   Satsangi J, 2006, GUT, V55, P749, DOI 10.1136/gut.2005.082909
   Shivananda S, 1996, GUT, V39, P690, DOI 10.1136/gut.39.5.690
   Silverberg MS, 2005, CAN J GASTROENTEROL, V19, p5A, DOI 10.1155/2005/269076
   Solberg IC, 2009, SCAND J GASTROENTERO, V44, P431, DOI 10.1080/00365520802600961
   Tragnone A, 1996, INT J EPIDEMIOL, V25, P1044, DOI 10.1093/ije/25.5.1044
   Turner D, 2012, J PEDIATR GASTR NUTR, V55, P340, DOI 10.1097/MPG.0b013e3182662233
   Vind I, 2006, AM J GASTROENTEROL, V101, P1274, DOI 10.1111/j.1572-0241.2006.00552.x
   ZIMMERMAN J, 1985, J CLIN GASTROENTEROL, V7, P492, DOI 10.1097/00004836-198512000-00010
NR 37
TC 5
Z9 6
U1 0
U2 2
PU ARAN EDICIONES, S A
PI MADRID
PA CASTELLO, 128, 1O, 28006 MADRID, SPAIN
SN 1130-0108
EI 2340-4167
J9 REV ESP ENFERM DIG
JI Rev. Esp. Enferm. Dig.
PD OCT
PY 2015
VL 107
IS 10
BP 614
EP 621
PG 8
WC Gastroenterology & Hepatology
WE Science Citation Index Expanded (SCI-EXPANDED)
SC Gastroenterology & Hepatology
GA CW7BA
UT WOS:000365151700006
PM 26437980
DA 2024-01-22
ER

PT J
AU Dai, CJ
   Chen, X
   Qian, SY
   Fan, YH
   Li, LJ
   Yuan, JF
AF Dai, Caijiao
   Chen, Xin
   Qian, Shiyu
   Fan, Yihui
   Li, Lijuan
   Yuan, Junfa
TI Dysbiosis of intestinal homeostasis contribute to <i>Whitmania</i>
   <i>pigra edema</i> disease
SO MICROBIAL BIOTECHNOLOGY
LA English
DT Article
ID DIGESTIVE-TRACT MICROBIOTA; HIRUDO-ORIENTALIS; MEDICINAL LEECH;
   CROHNS-DISEASE; MODEL; METABOLISM; EXPRESSION; COLITIS; VIROME; ACIDS
AB Whitmania pigra is widely used in traditional Chinese medicine. However, W. pigra is being threatened by an edema disease with unknown causes (WPE). In this study, a comprehensive exploration of virome, microbiome, and metabolome aberrations in the intestine of W. pigra was performed to address the aetiology of WPE. Virome analysis indicated that eukaryotic viruses did not contribute to WPE, whereas an expansion of Caudovirales was observed in WPE. Compared to the control, the microbial richness and diversity in diseased W. pigra decreased remarkably. Nine genera, including Aeromonas, Anaerotruncus, Vibrio, Proteocatella, Acinetobacter, and Brachyspira were overrepresented in WPE, whereas eleven genera, including Bifidobacterium, Phascolarctobacterium, Lactobacillus, Bacillus and AF12, were enriched in healthy individuals. Furthermore, certain metabolites, especially amino acids, short-chain fatty acids, and bile acids, were found to be linked to intestinal microbiota alterations in WPE. An integration of the microbiome and metabolome in WPE found that dysbiosis of the gut microbiota or metabolites caused WPE. Notably, W. pigra accepted intestinal microbiota transplantation from WPE donors developed WPE clinical signs eventually, and the dysbiotic intestinal microbiota can be recharacterized in this recipient W. pigra. Strikingly, pathological features of metanephridium and uraemic toxin enrichment in the gut indicated a putative interconnection between the gut and metanephridium in WPE, which represents the prototype of the gut-kidney axis in mammals. These finding exemplify the conservation of "microecological Koch's postulates" from annelids to insects and other vertebrates, which provides a direction of prevention and treatment for WPE and opens a new insight into the pathogenesis of aquatic animal diseases from an ecological perspective.
C1 [Dai, Caijiao; Chen, Xin; Qian, Shiyu; Fan, Yihui; Li, Lijuan; Yuan, Junfa] Huazhong Agr Univ, Coll Fisheries, Dept Aquat Anim Med, Wuhan, Peoples R China.
   [Dai, Caijiao; Chen, Xin; Li, Lijuan; Yuan, Junfa] Natl Aquat Anim Dis Para Reference Lab HZAU, Wuhan, Peoples R China.
   [Qian, Shiyu; Fan, Yihui; Li, Lijuan; Yuan, Junfa] Hubei Engn Res Ctr Aquat Anim Dis Control & Preven, Wuhan, Peoples R China.
   [Yuan, Junfa] Huazhong Agr Univ, Coll Fisheries, Dept Aquat Anim Med, Wuhan 430070, Peoples R China.
C3 Huazhong Agricultural University; Huazhong Agricultural University
RP Yuan, JF (通讯作者)，Huazhong Agr Univ, Coll Fisheries, Dept Aquat Anim Med, Wuhan 430070, Peoples R China.
EM jfyuan@mail.hzau.edu.cn
RI Fan, Yihui/C-1435-2013
OI Yuan, Junfa/0000-0001-5476-248X
FU National Natural Science Foundation of China [32073013]
FX ACKNOWLEDGMENTS We thank study participants for their effort and time,
   and thanks the Feed Research Institute Chinese Academy of Agricultural,
   Zhigang Zhou for helpful discussions on this article. This work was
   financially supported by the National Natural Science Foundation of
   China (32073013).
CR Abnave P, 2014, CELL HOST MICROBE, V16, P338, DOI 10.1016/j.chom.2014.08.002
   Agus A, 2021, GUT, V70, P1174, DOI 10.1136/gutjnl-2020-323071
   Alonso-Hearn M, 2019, SCI REP-UK, V9, DOI 10.1038/s41598-019-51328-0
   Babenko VV, 2020, BMC GENOMICS, V21, DOI 10.1186/s12864-020-6748-0
   Borrelli L, 2016, SCI REP-UK, V6, DOI 10.1038/srep30046
   Bosch TCG, 2015, J MICROBIOL, V53, P193
   Boyer JL, 2021, J HEPATOL, V75, P190, DOI 10.1016/j.jhep.2021.02.011
   Cai TT, 2020, FRONT PHARMACOL, V11, DOI 10.3389/fphar.2020.01249
   Chen YY, 2019, J TRANSL MED, V17, DOI 10.1186/s12967-018-1756-4
   Chen YX, 2017, GIGASCIENCE, V7, DOI 10.1093/gigascience/gix120
   Clooney AG, 2019, CELL HOST MICROBE, V26, P764, DOI 10.1016/j.chom.2019.10.009
   Cohly Hari H P, 2008, Int J Environ Res Public Health, V5, P115, DOI 10.3390/ijerph2008050015
   Dai WF, 2018, APPL MICROBIOL BIOT, V102, P3755, DOI 10.1007/s00253-018-8891-y
   Dierking K, 2020, FRONT IMMUNOL, V11, DOI 10.3389/fimmu.2020.01251
   Dong H, 2016, EVID-BASED COMPL ALT, V2016, DOI 10.1155/2016/7895935
   Dupraz L, 2021, CELL REP, V36, DOI 10.1016/j.celrep.2021.109332
   Gasaly N, 2021, FRONT IMMUNOL, V12, DOI 10.3389/fimmu.2021.658354
   Ge CJ, 2014, CHIN J INTEGR MED, V20, P88, DOI 10.1007/s11655-013-1580-x
   Gonçalves P, 2018, INFLAMM BOWEL DIS, V24, P558, DOI 10.1093/ibd/izx029
   Graf J, 2006, TRENDS MICROBIOL, V14, P365, DOI 10.1016/j.tim.2006.06.009
   Grifka-Walk HM, 2021, FRONT IMMUNOL, V12, DOI 10.3389/fimmu.2021.653208
   Grimaldi A, 2010, CURR PHARM DESIGN, V16, P968, DOI 10.2174/138161210790883417
   Gu M, 2017, FISH SHELLFISH IMMUN, V70, P95, DOI 10.1016/j.fsi.2017.08.048
   Hall JE, 2014, BIOPHYS J, V107, P10, DOI 10.1016/j.bpj.2014.05.023
   Hardin JA, 2004, CELL TISSUE RES, V318, P313, DOI 10.1007/s00441-004-0932-4
   He Z, 2021, MICROBIOME, V9, DOI 10.1186/s40168-021-01178-8
   Huang YQ, 2021, GENES-BASEL, V12, DOI 10.3390/genes12081161
   Huang ZJ, 2020, MICROBIOME, V8, DOI 10.1186/s40168-020-00802-3
   Jie ZY, 2017, NAT COMMUN, V8, DOI 10.1038/s41467-017-00900-1
   Joslin J, 2017, WILD ENVIRON MED, V28, P355, DOI 10.1016/j.wem.2017.08.002
   Kaelin EA, 2022, NAT MICROBIOL, V7, P653, DOI 10.1038/s41564-022-01096-x
   Karalliedde LD, 2009, AM J PHYSIOL-HEART C, V297, pH1967, DOI 10.1152/ajpheart.00944.2009
   Khanna A, 2001, Respir Care, V46, P354
   Kikuchi K, 2019, NAT COMMUN, V10, DOI 10.1038/s41467-019-09735-4
   King LS, 2004, NAT REV MOL CELL BIO, V5, P687, DOI 10.1038/nrm1469
   Kuo DH, 2019, DEV GROWTH DIFFER, V61, P43, DOI 10.1111/dgd.12573
   Laufer AS, 2008, APPL ENVIRON MICROB, V74, P6151, DOI 10.1128/AEM.00795-08
   Lavelle A, 2020, NAT REV GASTRO HEPAT, V17, P223, DOI 10.1038/s41575-019-0258-z
   Lee JG, 2021, CELLS-BASEL, V10, DOI 10.3390/cells10030566
   Lee KA, 2014, DEV COMP IMMUNOL, V42, P102, DOI 10.1016/j.dci.2013.05.005
   Li DH, 2016, METHODS, V102, P3, DOI 10.1016/j.ymeth.2016.02.020
   Li H, 2009, BIOINFORMATICS, V25, P1094, DOI [10.1093/bioinformatics/btp324, 10.1093/bioinformatics/btp100]
   Li PP, 2022, FRONT MICROBIOL, V13, DOI 10.3389/fmicb.2022.903471
   Li WZ, 2006, BIOINFORMATICS, V22, P1658, DOI 10.1093/bioinformatics/btl158
   Li YB, 2008, HELV CHIM ACTA, V91, P303, DOI 10.1002/hlca.200890035
   Liang GX, 2021, CURR OPIN VIROL, V51, P190, DOI 10.1016/j.coviro.2021.10.005
   Lobel L, 2020, SCIENCE, V369, P1518, DOI 10.1126/science.abb3763
   Lu ZH, 2018, PLOS ONE, V13, DOI 10.1371/journal.pone.0205875
   Luo Xue-Mei, 2019, Zhongguo Zhong Yao Za Zhi, V44, P5114, DOI 10.19540/j.cnki.cjcmm.20190920.101
   Lynn D.J., 2019, J CELL BIOCHEM, V120, P9850
   Maltz MA, 2014, FRONT MICROBIOL, V5, DOI 10.3389/fmicb.2014.00151
   Mayr E., 1969, DIAGRAM CIRCULATORY
   McClure EA, 2021, APPL ENVIRON MICROB, V87, DOI 10.1128/AEM.02082-20
   Mei F.H., 1992, CHEM PHARM BULL, V41, P1366
   Meng FM, 2022, J APPL MICROBIOL, V133, P1402, DOI 10.1111/jam.15514
   Modoux M, 2021, TRENDS PHARMACOL SCI, V42, P60, DOI 10.1016/j.tips.2020.11.006
   Moreno-Gallego JL, 2019, CELL HOST MICROBE, V25, P261, DOI 10.1016/j.chom.2019.01.019
   Nagao-Kitamoto H, 2020, NAT MED, V26, P608, DOI 10.1038/s41591-020-0764-0
   Neupane S, 2019, MICROB ECOL, V77, P1082, DOI 10.1007/s00248-019-01349-z
   Norman JM, 2015, CELL, V160, P447, DOI 10.1016/j.cell.2015.01.002
   Rathje K, 2020, PLOS PATHOG, V16, DOI 10.1371/journal.ppat.1008375
   Rognes T, 2016, PEERJ, V4, DOI 10.7717/peerj.2584
   Rysz J, 2021, TOXINS, V13, DOI 10.3390/toxins13040252
   Shapiro H, 2018, J EXP MED, V215, P383, DOI 10.1084/jem.20171965
   Shi Ping, 2021, Zhongguo Weishengtaxixue Zazhi / Chinese Journal of Microecology, V33, P752, DOI 10.13381/j.cnki.cjm.202107002
   Tang WHW, 2019, NAT REV CARDIOL, V16, P137, DOI 10.1038/s41569-018-0108-7
   Tong L., 2020, J PROTEOMICS, V200, P53
   Verkman AS, 2000, AM J PHYSIOL-RENAL, V278, pF13, DOI 10.1152/ajprenal.2000.278.1.F13
   Vila AV, 2018, SCI TRANSL MED, V10, DOI 10.1126/scitranslmed.aap8914
   Vonaesch P, 2018, FEMS MICROBIOL REV, V42, P273, DOI 10.1093/femsre/fuy003
   Wagenaar DA, 2015, J EXP BIOL, V218, P3353, DOI 10.1242/jeb.113860
   Wang XF, 2019, J GENET GENOMICS, V46, P409, DOI 10.1016/j.jgg.2019.03.015
   Wang ZN, 2018, PROTEIN CELL, V9, P416, DOI 10.1007/s13238-018-0549-0
   Wei Wei-Wei, 2018, Zhongguo Zhong Yao Za Zhi, V43, P3633, DOI 10.19540/j.cnki.cjcmm.20180703.005
   Whitaker IS, 2014, PLAST RECONSTR SURG, V133, p408E, DOI 10.1097/01.prs.0000438461.06217.bb
   Worthen PL, 2006, APPL ENVIRON MICROB, V72, P4775, DOI 10.1128/AEM.00356-06
   Zhang X, 2018, NAT COMMUN, V9, DOI 10.1038/s41467-018-05357-4
   Zhang YH, 2009, J ETHNOPHARMACOL, V124, P125, DOI 10.1016/j.jep.2009.04.012
   Zhang ZJ, 2022, NAT COMMUN, V13, DOI 10.1038/s41467-022-29760-0
   Zhao GX, 2016, BIOTECH HISTOCHEM, V91, P269, DOI 10.3109/10520295.2016.1144079
   Zhao GX, 2014, BIOCHEM BIOPH RES CO, V443, P161, DOI 10.1016/j.bbrc.2013.11.067
   Zhou JZ, 2011, MBIO, V2, DOI 10.1128/mBio.00122-11
   Zhou X, 2020, DIABETES, V69, P1833, DOI 10.2337/db19-0592
   Zhu C, 2016, INT J MOL SCI, V17, DOI 10.3390/ijms17091399
   Zuo T, 2019, GUT, V68, P1169, DOI 10.1136/gutjnl-2018-318131
NR 85
TC 0
Z9 0
U1 5
U2 6
PU WILEY
PI HOBOKEN
PA 111 RIVER ST, HOBOKEN 07030-5774, NJ USA
SN 1751-7915
J9 MICROB BIOTECHNOL
JI Microb. Biotechnol.
PD OCT
PY 2023
VL 16
IS 10
BP 1940
EP 1956
DI 10.1111/1751-7915.14308
EA JUL 2023
PG 17
WC Biotechnology & Applied Microbiology; Microbiology
WE Science Citation Index Expanded (SCI-EXPANDED)
SC Biotechnology & Applied Microbiology; Microbiology
GA X5JJ2
UT WOS:001021963600001
PM 37410351
OA gold, Green Published
DA 2024-01-22
ER

PT J
AU Schoormans, D
   van Es, B
   Mols, F
   Wasowicz, D
   Beijer, S
   Ezendam, NPM
AF Schoormans, Dounya
   van Es, Bonita
   Mols, Floortje
   Wasowicz, Dareczka
   Beijer, Sandra
   Ezendam, Nicole P. M.
TI The relation between sleep quality, sleep quantity, and gastrointestinal
   problems among colorectal cancer survivors: result from the PROFILES
   registry
SO SUPPORTIVE CARE IN CANCER
LA English
DT Article
DE Colorectal cancer; Sleep; Gastrointestinal symptoms; PROFILES registry
ID CROHNS-DISEASE; OF-LIFE; QUESTIONNAIRE; DISTURBANCES; METAANALYSIS;
   DURATION; RISK
AB Purpose Common residual symptoms among survivors of colorectal cancer (CRC) are sleep difficulties and gastrointestinal symptoms. Among patients with various gastrointestinal (inflammatory) diseases, sleep quality has been related to gastrointestinal symptoms. For CRC survivors, this relation is unclear; therefore, we examined the association between sleep quality and quantity with gastrointestinal symptoms among CRC survivors.
   Methods CRC survivors registered in the Netherlands Cancer Registry-Southern Region diagnosed between 2000 and 2009 received a survey on sleep quality and quantity (Pittsburgh Sleep Quality Index) and gastrointestinal symptoms (European Organisation for Research and Treatment of Cancer, Quality of Life Questionnaire-Colorectal 38, EORTC QLQ-CR38) in 2014 (>= 4 years after diagnosis). Secondary cross-sectional data analyses related sleep quality and quantity separately with gastrointestinal symptoms by means of logistic regression analyses.
   Results In total, 1233 CRC survivors were included, of which 15% reported poor sleep quality. The least often reported gastrointestinal symptom was pain in the buttocks (15.1%) and most often reported was bloating (29.2%). CRC survivors with poor sleep quality were more likely to report gastrointestinal symptoms (p's < 0.01). Survivors who slept < 6 h were more likely to report symptoms of bloating or flatulence, whereas survivors who slept 6-7 h reported more problems with indigestion.
   Conclusions Worse sleep quality and short sleep duration were associated with higher occurrence of gastrointestinal symptoms.
   Implications for cancer survivors Understanding the interplay between sleep quality and gastrointestinal symptoms and underlying mechanisms adds to better aftercare and perhaps reduction of residual gastrointestinal symptoms in CRC survivors by improving sleep quality.
C1 [Schoormans, Dounya; van Es, Bonita; Mols, Floortje] Tilburg Univ, Dept Clin & Med Psychol, POB 90153, NL-5000 LE Tilburg, Netherlands.
   [Schoormans, Dounya; van Es, Bonita; Mols, Floortje] Tilburg Univ, Ctr Res Psychol Disorders & Somat Dis CoRPS, POB 90153, NL-5000 LE Tilburg, Netherlands.
   [Mols, Floortje; Beijer, Sandra; Ezendam, Nicole P. M.] Netherlands Comprehens Canc Org IKNL, Dept Res & Dev, Utrecht, Netherlands.
   [Wasowicz, Dareczka] Elisabeth TweeSteden Hosp, Dept Surg, Tilburg, Netherlands.
C3 Tilburg University; Tilburg University; Elisabeth-TweeSteden Ziekenhuis
   (ETZ)
RP Schoormans, D (通讯作者)，Tilburg Univ, Dept Clin & Med Psychol, POB 90153, NL-5000 LE Tilburg, Netherlands.; Schoormans, D (通讯作者)，Tilburg Univ, Ctr Res Psychol Disorders & Somat Dis CoRPS, POB 90153, NL-5000 LE Tilburg, Netherlands.
EM d.schoormans@tilburguniversity.edu
RI Ezendam, Nicole PM/N-3661-2018; Beijer, Sandra/AAU-9936-2020
OI Ezendam, Nicole PM/0000-0002-5878-4210; Mols,
   Floortje/0000-0003-0818-2913
CR Ali T, 2013, WORLD J GASTROENTERO, V19, P9231, DOI 10.3748/wjg.v19.i48.9231
   Ananthakrishnan AN, 2013, CLIN GASTROENTEROL H, V11, P965, DOI 10.1016/j.cgh.2013.01.021
   Ancoli-Israel S, 2001, EUR J CANCER CARE, V10, P245, DOI 10.1046/j.1365-2354.2001.00263.x
   Buysse D J, 1989, Psychiatry Res, V28, P193
   Cappuccio FP, 2010, SLEEP, V33, P585, DOI 10.1093/sleep/33.5.585
   Carpenter JS, 1998, J PSYCHOSOM RES, V45, P5, DOI 10.1016/S0022-3999(97)00298-5
   Chen DY, 2018, SUPPORT CARE CANCER, V26, P405, DOI 10.1007/s00520-017-3927-x
   Cremonini F, 2009, NEUROGASTROENT MOTIL, V21, P128, DOI 10.1111/j.1365-2982.2008.01181.x
   Denlinger CS, 2009, J NATL COMPR CANC NE, V7, P883, DOI 10.6004/jnccn.2009.0058
   Dickman R, 2007, J CLIN SLEEP MED, V3, P505
   Gatta Gemma, 2007, J Cancer Surviv, V1, P247, DOI 10.1007/s11764-007-0030-1
   Iskandar HN, 2020, SCI REP-UK, V10, DOI 10.1038/s41598-020-58807-9
   Janssen-Heijnen MLG., 2005, RESULTS 50 YEARS CAN
   Lei WY, 2019, DIGESTION, V99, P205, DOI 10.1159/000490941
   Mols F, 2018, CANCER-AM CANCER SOC, V124, P2621, DOI 10.1002/cncr.31369
   Mormont MC, 2000, CLIN CANCER RES, V6, P3038
   Parkin DM, 2005, CA-CANCER J CLIN, V55, P74, DOI 10.3322/canjclin.55.2.74
   Ranjbaran Z, 2007, INFLAMM RES, V56, P51, DOI 10.1007/s00011-006-6067-1
   Rawla P, 2019, GASTROENTEROL REV, V14, P89, DOI 10.5114/pg.2018.81072
   Rutherford C, 2020, J PATIENT-REP OUTCOM, V4, DOI 10.1186/s41687-020-00195-9
   Sangha O, 2003, ARTHRIT RHEUM-ARTHR, V49, P156, DOI 10.1002/art.10993
   Sofia MA, 2020, INFLAMM BOWEL DIS, V26, P1251, DOI 10.1093/ibd/izz258
   Sprangers MAG, 1999, EUR J CANCER, V35, P238, DOI 10.1016/S0959-8049(98)00357-8
   van de Poll-Franse LV, 2011, EUR J CANCER, V47, P2188, DOI 10.1016/j.ejca.2011.04.034
   Vege SS, 2004, MAYO CLIN PROC, V79, P1501, DOI 10.4065/79.12.1501
   Wu YL, 2014, SLEEP MED, V15, P1456, DOI 10.1016/j.sleep.2014.07.018
NR 26
TC 1
Z9 1
U1 1
U2 9
PU SPRINGER
PI NEW YORK
PA ONE NEW YORK PLAZA, SUITE 4600, NEW YORK, NY, UNITED STATES
SN 0941-4355
EI 1433-7339
J9 SUPPORT CARE CANCER
JI Support. Care Cancer
PD FEB
PY 2022
VL 30
IS 2
BP 1391
EP 1398
DI 10.1007/s00520-021-06531-z
EA SEP 2021
PG 8
WC Oncology; Health Care Sciences & Services; Rehabilitation
WE Science Citation Index Expanded (SCI-EXPANDED)
SC Oncology; Health Care Sciences & Services; Rehabilitation
GA YB0VG
UT WOS:000695799200001
PM 34523041
OA hybrid, Green Published
DA 2024-01-22
ER

PT J
AU Coelho, T
   Mossotto, E
   Gao, YF
   Haggarty, R
   Ashton, JJ
   Batra, A
   Stafford, IS
   Beattie, RM
   Williams, AP
   Ennis, S
AF Coelho, Tracy
   Mossotto, Enrico
   Gao, Yifang
   Haggarty, Rachel
   Ashton, James J.
   Batra, Akshay
   Stafford, Imogen S.
   Beattie, Robert M.
   Williams, Anthony P.
   Ennis, Sarah
TI Immunological Profiling of Paediatric Inflammatory Bowel Disease Using
   Unsupervised Machine Learning
SO JOURNAL OF PEDIATRIC GASTROENTEROLOGY AND NUTRITION
LA English
DT Article
DE immunological profiling; inflammatory bowel disease; unsupervised
   machine learning
ID CROHNS-DISEASE; ASSOCIATION; GENETICS; EXPRESSION; GUIDELINES;
   MANAGEMENT; PHENOTYPES; DIPEPTIDE; DIAGNOSIS; VARIANTS
AB Objectives: The current classification of inflammatory bowel disease (IBD) is based on clinical phenotypes, which is blind to the molecular basis of the disease. The aim of this study was to stratify a treatment-naive paediatric IBD cohort through specific innate immunity pathway profiling and application of unsupervised machine learning (UML). Methods: In order to test the molecular integrity of biological pathways implicated in IBD, innate immune responses were assessed at diagnosis in 22 paediatric patients and 10 age-matched controls. Peripheral blood mononuclear cells (PBMCs) were selectively stimulated for assessing the functionality of upstream activation receptors including NOD2, toll-like receptor (TLR) 1-2 and TLR4, and the downstream cytokine responses (IL-10, IL-1 beta, IL-6, and TNF-alpha) using multiplex assays. Cytokine data generated were subjected to hierarchical clustering to assess for patient stratification. Results: Combined immune responses in patients across 12 effector responses were significantly reduced compared with controls (P = 0.003) and driven primarily by "hypofunctional" TLR responses (Pvalues 0.045, 0.010, and 0.018 for TLR4-mediated IL-10, IL-1 beta, and TNF-alpha, respectively; 0.018 and 0.015 for TLR1-2 -mediated IL-10 and IL-1 beta). Hierarchical clustering generated 3 distinct clusters of patients and a fourth group of "unclustered" individuals. No relationship was observed between the observed immune clusters and the clinical disease phenotype. Conclusions: Although a clinically useful outcome was not observed through hierarchical clustering, our study provides a rationale for using an UML approach to stratify patients. The study also highlights the predominance of hypo-inflammatory innate immune responses as a key mechanism in the pathogenesis of IBD.
C1 [Coelho, Tracy; Mossotto, Enrico; Ashton, James J.; Stafford, Imogen S.; Ennis, Sarah] Univ Southampton, Human Genet & Genom Med, Southampton, Hants, England.
   [Coelho, Tracy; Ashton, James J.; Batra, Akshay; Beattie, Robert M.] Univ Hosp Southampton, Fac Med, Dept Paediat Gastroenterol, Southampton, Hants, England.
   [Gao, Yifang; Williams, Anthony P.] Univ Hosp Southampton, Fac Med, Canc Sci Div, Southampton, Hants, England.
   [Haggarty, Rachel] Univ Hosp Southampton, Southampton Biomed Res Ctr, NIHR, Southampton, Hants, England.
   [Stafford, Imogen S.] Univ Southampton, Inst Life Sci, Southampton, Hants, England.
C3 University of Southampton; University of Southampton; University of
   Southampton
RP Coelho, T (通讯作者)，Univ Hosp Southampton Fdn Trust, Human Genet & Genom Med, Duthie Bldg Mp 808, Southampton SO16 6YD, Hants, England.
EM t.f.coelho@soton.ac.uk
RI williams, anthony/HPE-7348-2023
OI Ashton, James/0000-0003-0348-8198; Ennis, Sarah/0000-0003-2648-0869;
   Batra, Akshay/0000-0003-0722-4392
FU Crohn's in Childhood Research Association (CICRA), UK
FX This work was supported by Crohn's in Childhood Research Association
   (CICRA), UK.
CR Ashton JJ, 2019, TRANSL PEDIATR, V8, P56, DOI 10.21037/tp.2018.12.03
   Babyatsky MW, 1996, GASTROENTEROLOGY, V110, P975, DOI 10.1053/gast.1996.v110.pm8613031
   Cario E, 2000, INFECT IMMUN, V68, P7010, DOI 10.1128/IAI.68.12.7010-7017.2000
   Caruso R, 2014, IMMUNITY, V41, P898, DOI 10.1016/j.immuni.2014.12.010
   Cleynen I, 2016, LANCET, V387, P156, DOI 10.1016/S0140-6736(15)00465-1
   Coelho T, 2014, INFLAMM BOWEL DIS, V20, P1813, DOI 10.1097/MIB.0000000000000174
   Edwards A, 2017, THORAX, V72, P946, DOI 10.1136/thoraxjnl-2016-209397
   Hugot JP, 2001, NATURE, V411, P599, DOI 10.1038/35079107
   Hume GE, 2008, INFLAMM BOWEL DIS, V14, P585, DOI 10.1002/ibd.20362
   Inohara N, 2003, J BIOL CHEM, V278, P5509, DOI 10.1074/jbc.C200673200
   Jostins L, 2012, NATURE, V491, P119, DOI 10.1038/nature11582
   Khor B, 2011, NATURE, V474, P307, DOI 10.1038/nature10209
   Langfelder P, 2008, BIOINFORMATICS, V24, P719, DOI 10.1093/bioinformatics/btm563
   Levine A, 2014, J PEDIATR GASTR NUTR, V58, P795, DOI 10.1097/MPG.0000000000000239
   Lu Y, 2018, FRONT IMMUNOL, V9, DOI 10.3389/fimmu.2018.00072
   MALEFYT RD, 1991, J EXP MED, V174, P1209
   Mossotto E, 2017, SCI REP-UK, V7, DOI 10.1038/s41598-017-02606-2
   Netea MG, 2005, J BIOL CHEM, V280, P35859, DOI 10.1074/jbc.M504924200
   Oeckinghaus A, 2011, NAT IMMUNOL, V12, P695, DOI 10.1038/ni.2065
   Oeckinghaus A, 2009, CSH PERSPECT BIOL, V1, DOI 10.1101/cshperspect.a000034
   Oliphant TE, 2007, COMPUT SCI ENG, V9, P10, DOI 10.1109/MCSE.2007.58
   Olivera P, 2019, NAT REV GASTRO HEPAT, V16, P312, DOI 10.1038/s41575-019-0102-5
   Prabhakar U, 2005, METH MOLEC MED, V114, P223
   Rialon KL, 2018, J PEDIATR SURG, V53, P964, DOI 10.1016/j.jpedsurg.2018.02.023
   Richards S, 2015, GENET MED, V17, P405, DOI 10.1038/gim.2015.30
   Ruemmele FM, 2014, J CROHNS COLITIS, V8, P1179, DOI 10.1016/j.crohns.2014.04.005
   Smythies LE, 2005, J CLIN INVEST, V115, P66, DOI 10.1172/JCI200519229
   Torres J, 2016, LANCET, V387, P98, DOI 10.1016/S0140-6736(15)00464-X
   Turner D, 2012, J PEDIATR GASTR NUTR, V55, P340, DOI 10.1097/MPG.0b013e3182662233
   van Heel DA, 2005, LANCET, V365, P1794, DOI 10.1016/S0140-6736(05)66582-8
   Wang FY, 2007, J GASTROEN HEPATOL, V22, P925, DOI 10.1111/j.1440-1746.2007.04909.x
   Wong SH, 2016, THORAX, V71, P64, DOI 10.1136/thoraxjnl-2015-207811
NR 32
TC 9
Z9 9
U1 0
U2 3
PU LIPPINCOTT WILLIAMS & WILKINS
PI PHILADELPHIA
PA TWO COMMERCE SQ, 2001 MARKET ST, PHILADELPHIA, PA 19103 USA
SN 0277-2116
EI 1536-4801
J9 J PEDIATR GASTR NUTR
JI J. Pediatr. Gastroenterol. Nutr.
PD JUN
PY 2020
VL 70
IS 6
BP 833
EP 840
DI 10.1097/MPG.0000000000002719
PG 8
WC Gastroenterology & Hepatology; Nutrition & Dietetics; Pediatrics
WE Science Citation Index Expanded (SCI-EXPANDED)
SC Gastroenterology & Hepatology; Nutrition & Dietetics; Pediatrics
GA NC7CZ
UT WOS:000561374600029
PM 32443043
OA Green Accepted
DA 2024-01-22
ER

PT J
AU Tekin, SO
   Teksoz, S
   Terzioglu, D
   Arikan, AE
   Ozcevik, H
   Uslu, E
AF Tekin, Ozcevik S.
   Teksoz, S.
   Terzioglu, D.
   Arikan, A. E.
   Ozcevik, H.
   Uslu, E.
TI Use of infliximab in treatment of acute pancreatitis
SO BRATISLAVA MEDICAL JOURNAL-BRATISLAVSKE LEKARSKE LISTY
LA English
DT Article
DE acute necrotizing pancreatitis; infliximab; TNF-alpha; taurocholate;
   malondialdehyde; amylase; antioxidants; sialic acid
ID TUMOR-NECROSIS-FACTOR; ACTIVE CROHNS-DISEASE; ANTIOXIDANT CAPACITY;
   FAVORABLE RESPONSE; ACID; CYTOTOXICITY; PATHOGENESIS; RAT
AB Objective:The aim of this study was to investigating the effects of infliximab in severe necrotizing pancreatitis.
   Methods:Forty male Wistar rats were randomly divided into five groups evenly. Necrotizing pancreatitis was induced in group I and II by retrograde injection of 3% taurocholate into common pancreaticobiliary duct. In group III and IV saline was introduced instead of taurocholate to mimic pressure effect. Infliximab (8mg/kg) was infused through tail vein in group I and III and saline was infused in group II and IV just before laparotomy. Group V underwent sham laparotomy. Serum amylase activity, serum and tissue sialic acid, carbonyl content, malondialdehyde, total antioxidant activity (TAA) and pancreatic histopathology were assessed.
   Results:In group I serum sialic acid, malondialdehyde, carbonyl content and amylase activity were significantly lower than in group II (p<0.01). There were no significant differences for serum TAA between group I and II (p>0.05). Tissue sialic acid and malondialdehyde in group I were significantly lower than in group II (p<0.01): But tissue TAA in group I was significantly higher than in group II (p<0.01). Carbonyl content of group I was not significantly different from group II (p>0.05). Histopathologically, pancreatic sections of group II demonstrated extensive acinar and fat necrosis, hemorrhage, and inflammation. In group I Infliximab improved histopathological changes (p<0.01), but not edema (p>0.05).
   Conclusion:Administration of infliximab resulted in a significant improvement in biochemical and histopathological alterations in acute necrotizing pancreatitis(Tab. 3, Ref 43). Text in PDF www.elis.sk.
C1 [Tekin, Ozcevik S.] Istanbul Mehmet Akif Ersoy Teaching & Res Hosp, Dept Gen Surg, Istanbul, Turkey.
   [Teksoz, S.; Arikan, A. E.; Ozcevik, H.] Istanbul Univ, Cerrahpasa Med Fac, Dept Gen Surg, Istanbul, Turkey.
   [Terzioglu, D.; Uslu, E.] Istanbul Univ, Cerrahpasa Med Fac, Dept Med Biochem, Istanbul, Turkey.
C3 Mehmet Akif Ersoy Thoracic Cardiovascular Surgery Education Research
   Hospital; Istanbul University - Cerrahpasa; Istanbul University;
   Istanbul University - Cerrahpasa; Istanbul University
RP Teksoz, S (通讯作者)，Cerrahpasa Tip Fak, Gen Cerrahi AD, TR-34098 Istanbul, Turkey.
EM serkanteksoz@gmail.com
RI teksoz, serkan/AAA-2898-2020; TEKSOZ, Serkan/AAC-3959-2019; ARIKAN, A.
   Enes/E-6182-2011; Teksöz, Duygu/GRY-4548-2022; Ozcevik,
   Halim/ABA-6540-2021
OI TEKSOZ, Serkan/0000-0002-6733-5644; ARIKAN, A. Enes/0000-0003-1671-4510;
   Teksöz, Duygu/0000-0002-4038-0795; Ozcevik, Halim/0000-0001-7201-9868
CR Adler G, 1993, PANCREAS BIOL PATHOB, P407
   AHO HJ, 1980, SCAND J GASTROENTERO, V15, P417, DOI 10.3109/00365528009181494
   AHO HJ, 1980, SCAND J GASTROENTERO, V15, P411, DOI 10.3109/00365528009181493
   Baron TH, 1999, NEW ENGL J MED, V340, P1412, DOI 10.1056/NEJM199905063401807
   BAULDRY SA, 1991, J IMMUNOL, V146, P1277
   BILCHIK AJ, 1990, J SURG RES, V48, P639, DOI 10.1016/0022-4804(90)90245-W
   Buege J A, 1978, Methods Enzymol, V52, P302
   Chuang CC, 2006, CRIT CARE, V10, DOI 10.1186/cc4826
   ESTRADA C, 1992, BIOCHEM BIOPH RES CO, V186, P475, DOI 10.1016/S0006-291X(05)80832-0
   Fefferman DS, 2001, AM J GASTROENTEROL, V96, P2510
   Fink MP, 2008, SABISTON TXB SURG BI, P28
   FORSMARK CE, 1995, CRIT CARE CLIN, V11, P295, DOI 10.1016/S0749-0704(18)30068-X
   Gomez-Cambronero L. G., 2002, Current Drug Targets - Inflammation and Allergy, V1, P393, DOI 10.2174/1568010023344544
   GREWAL HP, 1994, AM J SURG, V167, P214, DOI 10.1016/0002-9610(94)90076-0
   GUICE KS, 1991, J SURG RES, V51, P495, DOI 10.1016/0022-4804(91)90171-H
   HEINKEL K, 1953, KLIN WOCHENSCHR, V31, P815, DOI 10.1007/BF01472668
   Hughes CB, 1996, AM J SURG, V171, P274, DOI 10.1016/S0002-9610(97)89568-2
   Koracevic D, 2001, J CLIN PATHOL, V54, P356, DOI 10.1136/jcp.54.5.356
   LEVINE RL, 1990, METHOD ENZYMOL, V186, P464
   LOWRY OH, 1951, J BIOL CHEM, V193, P265
   Makhija Rohit, 2002, J Hepatobiliary Pancreat Surg, V9, P401, DOI 10.1007/s005340200049
   MING WJ, 1987, J IMMUNOL, V138, P1469
   National Research Council CotCaUoLA Institute for Laboratory Animal Research, 2011, GUIDE CARE USE LAB A
   Neoptolemos JP, 1998, GUT, V42, P886, DOI 10.1136/gut.42.6.886
   Norman J, 1998, AM J SURG, V175, P76, DOI 10.1016/S0002-9610(97)00240-7
   NORMAN JG, 1995, ARCH SURG-CHICAGO, V130, P966
   Norman JG, 1996, SURGERY, V120, P515, DOI 10.1016/S0039-6060(96)80072-9
   Oruc N, 2004, PANCREAS, V28, pE1, DOI 10.1097/00006676-200401000-00020
   Pascual C, 1998, CRIT CARE MED, V26, P705, DOI 10.1097/00003246-199804000-00019
   Pezzilli Raffaele, 2004, JOP, V5, P115
   RABINOVICI R, 1990, J PHARMACOL EXP THER, V255, P256
   SCHOENBERG MH, 1995, AM J CLIN NUTR, V62, P1306, DOI 10.1093/ajcn/62.6.1306S
   Schwarz M, 2000, SURGERY, V127, P427, DOI 10.1067/msy.2000.104116
   Serdar Z, 2007, CELL BIOCHEM FUNCT, V25, P655, DOI 10.1002/cbf.1369
   SPORMANN H, 1989, PATHOL RES PRACT, V184, P507, DOI 10.1016/S0344-0338(89)80143-8
   SUFFYS P, 1991, EUR J BIOCHEM, V195, P465, DOI 10.1111/j.1432-1033.1991.tb15727.x
   Sweiry JH, 1996, SCAND J GASTROENTERO, V31, P10, DOI 10.3109/00365529609104992
   Triantafillidis JK, 2000, AM J GASTROENTEROL, V95, P3334
   Tsai KV, 2000, FREE RADICAL BIO MED, V28, P926, DOI 10.1016/S0891-5849(00)00180-5
   VANDENBOSCH H, 1992, ADV EXP MED BIOL, V318, P1
   WARREN L, 1959, J BIOL CHEM, V234, P1971
   Whitcomb DC, 2003, J GASTROINTEST SURG, V7, P940, DOI 10.1016/j.gassur.2003.10.001
   Yamenel L, 2005, CRIT CARE, V9, pR184, DOI 10.1186/cc3485
NR 43
TC 7
Z9 7
U1 0
U2 12
PU COMENIUS UNIV
PI BRATISLAVA I
PA SCH MEDICINE, SPITALSKA 24, BRATISLAVA I, SK-813 72, SLOVAKIA
SN 0006-9248
EI 1336-0345
J9 BRATISL MED J
JI Bratisl. Med. J.
PY 2015
VL 116
IS 3
BP 167
EP 172
DI 10.4149/BLL_2015_034
PG 6
WC Medicine, General & Internal
WE Science Citation Index Expanded (SCI-EXPANDED)
SC General & Internal Medicine
GA CD7CP
UT WOS:000351248700007
PM 25869565
OA Bronze
DA 2024-01-22
ER

PT J
AU Pellino, G
   Sciaudone, G
   Candilio, G
   De Fatico, GS
   Landino, I
   Canonico, S
   Selvaggi, F
AF Pellino, Gianluca
   Sciaudone, Guido
   Candilio, Giuseppe
   De Fatico, G. Serena
   Landino, Isabella
   Canonico, Silvestro
   Selvaggi, Francesco
TI Restorative proctocolectomy with ileal pouch-anal anastomosis is safe
   and effective in selected very elderly patients suffering from
   ulcerative colitis
SO INTERNATIONAL JOURNAL OF SURGERY
LA English
DT Article
DE Restorative proctocolectomy; Elderly; Pouch; Ulcerative colitis;
   Function
ID QUALITY-OF-LIFE; CROHNS-DISEASE; STAPLED HAEMORRHOIDOPEXY;
   CONTROLLED-TRIAL; BREAST-CANCER; DOUBLE-BLIND; INFLIXIMAB; SURGERY;
   COMPLICATIONS; DEFECOGRAPHY
AB Restorative proctocolectomy (RP) with ileal pouch-anal anastomosis is the mainstay treatment for intractable or refractory ulcerative colitis (UC). Safety and effectiveness of RP in elderly patients are debated. Our aim was to compare surgical outcomes and function of patients undergoing RP over 80-year-of-age with those of younger controls.
   We retrospectively gathered data of patients receiving RP for UC aged >80 years between January 1990 and December 2012. A control group of younger patients was established for comparison (1: 3 ratio). Functional outcomes and satisfaction with surgery 6 and 12 months after ileostomy closure were collected.
   Ten patients >80-year-old were included (median age 87.5, range 84-90 years). All patients had at least one comorbidity (mean 2.1 +/- 1) and were receiving medications for concomitant diseases. Half of them received a 3-stage procedure. Neither death nor major perioperative complications were observed. One patient (10%) required readmission for dehydration 2 weeks after RP with loop-ileostomy. Thirty younger patients (median age 34.3, range 25-52 years) served as controls. All patients had their ileostomy closed within 3 months from RP. At 6 month follow-up, elderly patients had more nocturnal seepage, antidiarrhoeals intake, and a trend toward more frequent day-time incontinence. At 12-month follow-up differences were less apparent. Only nocturnal seepage was higher in elderly. All patients retained their pouch and would have undergone surgery again. RP is feasible in selected advanced age patients, and functional results are comparable to younger patients. (C) 2014 Surgical Associates Ltd. Published by Elsevier Ltd. All rights reserved.
C1 [Pellino, Gianluca; Sciaudone, Guido; Candilio, Giuseppe; De Fatico, G. Serena; Landino, Isabella; Canonico, Silvestro; Selvaggi, Francesco] Univ Naples 2, Dept Med Surg Neurol Metab & Ageing Sci, I-80138 Naples, Italy.
C3 Universita della Campania Vanvitelli
RP Selvaggi, F (通讯作者)，Univ Naples 2, Dept Med Surg Neurol Metab & Ageing Sci, Piazza Miraglia 2, I-80138 Naples, Italy.
EM gipe1984@gmail.com; guido.sciaudone@unina2.it; g.candilio@alice.it;
   seredefa@gmail.com; isabella.landino@fastwebnet.it;
   silvestro.canonico@unina2.it; fselvaggi@hotmail.com
RI Pellino, Gianluca/B-8458-2015; Selvaggi, Francesco/HSH-7500-2023
OI Pellino, Gianluca/0000-0002-8322-6421; Selvaggi,
   Francesco/0000-0002-3219-3797; SCIAUDONE, Guido/0000-0003-4221-8502
CR Accardo G, 2014, MINERVA CHIR S1, V69, P97
   Benevento R, 2012, BMC SURG, V12, DOI 10.1186/1471-2482-12-S1-S6
   Borjesson L, 2006, Tech Coloproctol, V10, P237, DOI 10.1007/s10151-006-0286-x
   Canani RB, 2003, GASTROENTEROLOGY, V124, P368, DOI 10.1053/gast.2003.50056
   Canonico S, 2013, SURGERY, V153, P126, DOI 10.1016/j.surg.2012.06.024
   Egan L, 2014, J CROHNS COLITIS, V8, P19, DOI 10.1016/j.crohns.2013.04.009
   Gagliardi G, 2010, TECH COLOPROCTOL, V14, P229, DOI 10.1007/s10151-010-0597-9
   Hahnloser D, 2004, ANN SURG, V240, P615, DOI 10.1097/01.sla.0000141157.32234.9d
   Latella G, 2014, J CROHNS COLITIS
   Moreira AD, 2010, BRIT J SURG, V97, P65, DOI 10.1002/bjs.6809
   Muller-Lissner SA, 1998, Z GASTROENTEROL, V36, P273
   Musto D, 2010, ENDOSCOPY, V42, pE299, DOI 10.1055/s-0030-1255788
   Pellino G, 2014, INT J SURG, V12, pS156, DOI 10.1016/j.ijsu.2014.05.022
   Pellino G, 2014, SURG INNOV, V21, P204, DOI 10.1177/1553350613496906
   Pellino G, 2014, GASTROENT RES PRACT, V2014, DOI 10.1155/2014/340341
   Pellino G, 2013, BMC SURG, V13, DOI 10.1186/1471-2482-13-S2-S57
   Pellino G, 2013, BMC SURG, V13, DOI 10.1186/1471-2482-13-S2-S9
   Pellino G, 2013, HEPATOB PANCREAT DIS, V12, P136, DOI 10.1016/S1499-3872(13)60022-3
   Pellino G, 2013, INFLAMM BOWEL DIS, V19, pE16, DOI 10.1002/ibd.22847
   Pellino G, 2012, BMC SURG, V12, DOI 10.1186/1471-2482-12-S1-S31
   Pellino G, 2012, WORLD J GASTROENTERO, V18, P1703, DOI 10.3748/wjg.v18.i15.1703
   Perry S, 1998, BRIT MED J, V317, P415
   Romano M, 2007, DIS COLON RECTUM, V50, P650, DOI 10.1007/s10350-006-0807-8
   Sagar PM, 2012, BRIT J SURG, V99, P454, DOI 10.1002/bjs.8697
   Sciaudone G, 2011, EUR SURG RES, V46, P163, DOI 10.1159/000324398
   Sciaudone G, 2011, J GASTROEN HEPATOL, V26, P610, DOI 10.1111/j.1440-1746.2011.06622.x
   Sciaudone G, 2010, PANMINERVA MED, V52, P91
   Sciaudone G, 2010, ACTA CHIR BELG, V110, P213, DOI 10.1080/00015458.2010.11680601
   Sciaudone G, 2008, TECH COLOPROCTOL, V12, P61, DOI 10.1007/s10151-008-0389-z
   Sciaudone G, 2011, INFLAMM BOWEL DIS, V17, pE28, DOI 10.1002/ibd.21642
   Sciaudone G, 2011, J CROHNS COLITIS, V5, P60, DOI 10.1016/j.crohns.2010.08.003
   Sciaudone G, 2010, CAN J SURG, V53, P299
   Secondulfo M, 2004, Minerva Gastroenterol Dietol, V50, P155
   Selvaggi F, 2007, INFLAMM BOWEL DIS, V13, P641, DOI 10.1002/ibd.20056
   Selvaggi F, 2005, GASTROEN CLIN BIOL, V29, P939, DOI 10.1016/S0399-8320(05)86462-0
   Selvaggi F, 2003, Colorectal Dis, V5, P496, DOI 10.1046/j.1463-1318.2003.00517.x
   Selvaggi F, 2014, TECH COLOPROCTOL, V18, P847, DOI 10.1007/s10151-014-1180-6
   Selvaggi F, 2012, TECH COLOPROCTOL, V16, P415, DOI 10.1007/s10151-012-0838-1
   Selvaggi F, 2010, COLORECTAL DIS, V12, pE172, DOI 10.1111/j.1463-1318.2009.02003.x
   Selvaggi F, 2000, DIS COLON RECTUM, V43, P615, DOI 10.1007/BF02235573
   Selvaggi F, 2014, MINERVA CHIR S1, V69, P105
   Selvaggi F, 2006, INT J COLORECTAL DIS, V21, P448, DOI 10.1007/s00384-005-0036-y
   Selvaggi Francesco, 2004, Chir Ital, V56, P239
   Selvaggi F, 2014, INFLAMM BOWEL DIS, V20, P1296, DOI 10.1097/MIB.0000000000000026
   Selvaggi F, 2010, J CUTAN PATHOL, V37, P1182, DOI 10.1111/j.1600-0560.2009.01395.x
   Selvaggi F, 2010, AM SURGEON, V76, P428
NR 46
TC 14
Z9 14
U1 0
U2 3
PU ELSEVIER SCIENCE BV
PI AMSTERDAM
PA PO BOX 211, 1000 AE AMSTERDAM, NETHERLANDS
SN 1743-9191
EI 1743-9159
J9 INT J SURG
JI Int. J. Surg.
PD OCT
PY 2014
VL 12
SU 2
BP S56
EP S59
DI 10.1016/j.ijsu.2014.08.380
PG 4
WC Surgery
WE Science Citation Index Expanded (SCI-EXPANDED)
SC Surgery
GA CR0ER
UT WOS:000360991700015
PM 25159227
OA hybrid
DA 2024-01-22
ER

PT J
AU Roccarina, D
   Garcovich, M
   Ainora, ME
   Caracciolo, G
   Ponziani, F
   Gasbarrini, A
   Zocco, MA
AF Roccarina, Davide
   Garcovich, Matteo
   Ainora, Maria Elena
   Caracciolo, Gianluigi
   Ponziani, Francesca
   Gasbarrini, Antonio
   Zocco, Maria Assunta
TI Diagnosis of bowel diseases: The role of imaging and ultrasonography
SO WORLD JOURNAL OF GASTROENTEROLOGY
LA English
DT Review
DE Gastrointestinal tract; Bowel; Imaging; Ultrasound; Colour-Doppler;
   Contrast-enhancement; Time-intensity curve
ID CONTRAST-ENHANCED-ULTRASOUND; ACUTE COLONIC DIVERTICULITIS;
   COMPUTED-TOMOGRAPHY ENTEROCLYSIS; INFLAMMATORY ABDOMINAL MASSES; POWER
   DOPPLER ULTRASOUND; CROHNS-DISEASE; ACUTE APPENDICITIS;
   GASTROINTESTINAL-TRACT; SMALL-INTESTINE; SONOGRAPHIC FINDINGS
AB Examinations with a visualisation of the anatomy and pathology of the gastrointestinal (GI) tract are often necessary for the diagnosis of GI diseases. Traditional radiology played a crucial role for many years. Endoscopy, despite some limitations, remains the main technique in the differential diagnosis and treatment of GI diseases. In the last decades, the introduction of, and advances in, non-invasive cross-sectional imaging modalities, including ultrasound (US), computed tomography (CT), positron-emission tomography (PET), and magnetic resonance imaging, as well as improvements in the resolution of imaging data, the acquisition of 3D images, and the introduction of contrast-enhancement, have modified the approach to the examination of the GI tract. Moreover, additional co-registration techniques, such as PET-CT and PET-MRI, allow multimodal data acquisition with better sensitivity and specificity in the study of tissue pathology. US has had a growing role in the development and application of the techniques for diagnosis and management of GI diseases because it is inexpensive, non-invasive, and more comfortable for the patient, and it has sufficient diagnostic accuracy to provide the clinician with image data of high temporal and spatial resolution. Moreover, Doppler and contrast-enhanced ultrasound (CEUS) add important information about blood flow. This article provides a general review of the current literature regarding imaging modalities used for the evaluation of bowel diseases, highlighting the role of US and recent developments in CEUS. (C) 2013 Baishideng. All rights reserved.
C1 [Roccarina, Davide; Garcovich, Matteo; Ainora, Maria Elena; Caracciolo, Gianluigi; Ponziani, Francesca; Gasbarrini, Antonio; Zocco, Maria Assunta] Univ Cattolica Sacro Cuore, Dept Internal Med, I-00168 Rome, Italy.
C3 Catholic University of the Sacred Heart; IRCCS Policlinico Gemelli
RP Roccarina, D (通讯作者)，Univ Cattolica Sacro Cuore, Dept Internal Med, Largo A Gemelli 8, I-00168 Rome, Italy.
EM davideroccarina@gmail.com
RI Ponziani, Francesca Romana/E-4136-2016; Roccarina, Davide/AAO-2854-2020;
   Garcovich, Matteo/K-4713-2018; Gasbarrini, Antonio/AAB-8487-2019
OI Ponziani, Francesca Romana/0000-0002-5924-6238; Roccarina,
   Davide/0000-0002-1224-5502; Garcovich, Matteo/0000-0002-5805-7953;
   Gasbarrini, Antonio/0000-0003-4863-6924; ainora, maria
   elena/0000-0001-5847-1065; Zocco, Maria Assunta/0000-0002-0814-9542;
   Gasbarrini, Antonio/0000-0002-6230-1779
CR Arditi M, 2006, IEEE T ULTRASON FERR, V53, P1118, DOI 10.1109/TUFFC.2006.1642510
   Arienti V, 1996, AM J GASTROENTEROL, V91, P2163
   Aschoff AJ, 2008, EUR RADIOL, V18, P429, DOI 10.1007/s00330-007-0764-1
   Aschoff Andrik J, 2006, Eur Radiol, V16 Suppl 7, pM54, DOI 10.1007/s10406-006-0196-z
   ASHLEY SW, 1988, SEMIN ONCOL, V15, P116
   BALTHAZAR EJ, 1994, RADIOLOGY, V190, P31, DOI 10.1148/radiology.190.1.8259423
   Berman L, 2007, WORLD J GASTROENTERO, V13, P3153, DOI 10.3748/wjg.v13.i23.3153
   Blachar A, 2007, DIGESTION, V76, P34, DOI 10.1159/000108392
   Blomley MJK, 1997, RADIOLOGY, V204, P279, DOI 10.1148/radiology.204.1.9205261
   BLUTH EI, 1979, RADIOLOGY, V133, P677, DOI 10.1148/133.3.677
   BOZKURT T, 1994, J CLIN ULTRASOUND, V22, P85, DOI 10.1002/jcu.1870220204
   Camilleri M, 2006, NEUROGASTROENT MOTIL, V18, P805, DOI 10.1111/j.1365-2982.2006.00786.x
   Chaubal N, 2006, J ULTRAS MED, V25, P87, DOI 10.7863/jum.2006.25.1.87
   Claassen L, 2001, ULTRASOUND MED BIOL, V27, P83, DOI 10.1016/S0301-5629(00)00324-0
   Claudon M, 2008, ULTRASCHALL MED, V29, P28, DOI 10.1055/s-2007-963785
   Cosgrove D, 2010, EUR J NUCL MED MOL I, V37, pS65, DOI 10.1007/s00259-010-1537-7
   Cosgrove D, 2009, MED BIOL ENG COMPUT, V47, P813, DOI 10.1007/s11517-009-0434-3
   De Franco A, 2012, RADIOLOGY, V262, P680, DOI 10.1148/radiol.11110440
   delPozo G, 1996, RADIOLOGY, V199, P688, DOI 10.1148/radiology.199.3.8637988
   DICANDIO G, 1986, AM J ROENTGENOL, V146, P523, DOI 10.2214/ajr.146.3.523
   Dietrich CE, 2007, EUR J RADIOL, V64, P202, DOI 10.1016/j.ejrad.2007.06.034
   DOWNEY DB, 1991, RADIOLOGY, V180, P61, DOI 10.1148/radiology.180.1.2052724
   Esteban JM, 2003, EUR J GASTROEN HEPAT, V15, P253, DOI 10.1097/00042737-200303000-00008
   FLEISCHER AC, 1981, AM J ROENTGENOL, V136, P887, DOI 10.2214/ajr.136.5.887
   Frokjaer JB, 2009, WORLD J GASTROENTERO, V15, P160, DOI 10.3748/wjg.15.160
   Frokjær JB, 2005, SCAND J GASTROENTERO, V40, P832, DOI 10.1080/00365520510015683
   Furlow Bryant, 2004, Radiol Technol, V76, P49
   Gebel M, 1999, ULTRASOUND GASTROENT, P159
   Girlich C, 2009, CLIN HEMORHEOL MICRO, V43, P141, DOI 10.3233/CH-2009-1228
   GOERG C, 1990, AM J ROENTGENOL, V155, P795, DOI 10.2214/ajr.155.4.2119110
   Gourtsoyiannis N, 2002, EUR RADIOL, V12, P2651, DOI 10.1007/s00330-002-1507-y
   Gourtsoyiannis NC, 2006, BEST PRACT RES CL GA, V20, P137, DOI 10.1016/j.bpg.2005.09.002
   Grainger R., 2001, GRAINGER ALLISONS DI, Vfourth
   Greis C, 2004, EUR RADIOL, V14, pP11, DOI 10.1007/s10406-004-0076-3
   HATA J, 1992, AM J GASTROENTEROL, V87, P443
   HATA J, 1994, ABDOM IMAGING, V19, P395, DOI 10.1007/BF00206922
   HOLT S, 1978, GASTROINTEST RADIOL, V3, P307, DOI 10.1007/BF01887084
   JASINSKI RW, 1987, COMPUT RADIOL, V11, P41, DOI 10.1016/0730-4862(87)90028-X
   JEFFREY RB, 1994, AM J ROENTGENOL, V162, P55, DOI 10.2214/ajr.162.1.8273690
   JEFFREY RB, 1987, RADIOLOGY, V163, P11, DOI 10.1148/radiology.163.1.3547490
   JEFFREY RB, 1988, RADIOLOGY, V167, P327, DOI 10.1148/radiology.167.2.3282253
   Klessen C, 2007, EUR RADIOL, V17, P379, DOI 10.1007/s00330-006-0388-x
   Kratzer W, 2002, J ULTRAS MED, V21, P149, DOI 10.7863/jum.2002.21.2.149
   Kratzer W, 2002, J ULTRAS MED, V21, P158
   Krix M, 2005, EUR RADIOL, V15, pE104, DOI 10.1007/s10406-005-0172-z
   Krix M, 2004, ULTRASOUND MED BIOL, V30, P1355, DOI 10.1016/j.ultrasmedbio.2004.08.011
   Kuzmich S, 2009, AM J ROENTGENOL, V192, P197, DOI 10.2214/AJR.07.3555
   Ledermann HP, 2000, AM J ROENTGENOL, V174, P107, DOI 10.2214/ajr.174.1.1740107
   Leong-Poi H, 2009, CARDIOVASC RES, V84, P190, DOI 10.1093/cvr/cvp248
   Levine MS, 1997, AM J ROENTGENOL, V168, P165, DOI 10.2214/ajr.168.1.8976941
   Lied GA, 2012, CLIN EXP GASTROENTER, V5, P195, DOI 10.2147/CEG.S31150
   LIM JH, 1994, AM J ROENTGENOL, V163, P1113, DOI 10.2214/ajr.163.5.7976885
   Lim JH, 1996, AM J ROENTGENOL, V167, P45, DOI 10.2214/ajr.167.1.8659418
   Lucidarme O, 2003, ULTRASOUND MED BIOL, V29, P1697, DOI 10.1016/S0301-5629(03)00987-6
   Maconi G, 1996, AM J GASTROENTEROL, V91, P1604
   MEIER P, 1954, J APPL PHYSIOL, V6, P731, DOI 10.1152/jappl.1954.6.12.731
   Migaleddu V, 2009, GASTROENTEROLOGY, V137, P43, DOI 10.1053/j.gastro.2009.03.062
   Nylund K, 2009, WORLD J GASTROENTERO, V15, P1319, DOI 10.3748/wjg.15.1319
   Onali S, 2012, WORLD J GASTROENTERO, V18, P6088, DOI 10.3748/wjg.v18.i42.6088
   Peck R, 2002, ABDOMINAL GEN ULTRAS, P823
   Pedersen BG, 2003, GUT, V52, P1744
   Phillips P, 2004, EUR RADIOL, V14, pP4, DOI 10.1007/s10406-004-0075-4
   Planner AC, 2006, IMAGING, V18, P228
   Pradel JA, 1997, RADIOLOGY, V205, P503, DOI 10.1148/radiology.205.2.9356636
   PRICE J, 1988, BRIT J RADIOL, V61, P190, DOI 10.1259/0007-1285-61-723-190
   PUYLAERT JBCM, 1987, NEW ENGL J MED, V317, P666, DOI 10.1056/NEJM198709103171103
   Puylaert JBCM, 1997, EUR RADIOL, V7, P3, DOI 10.1007/s003300050098
   PUYLAERT JBCM, 1986, RADIOLOGY, V161, P691, DOI 10.1148/radiology.161.3.3538138
   Quaia E, 2009, EUR J RADIOL, V69, P438, DOI 10.1016/j.ejrad.2008.10.029
   QUILLIN SP, 1992, AM J ROENTGENOL, V159, P1265, DOI 10.2214/ajr.159.6.1442398
   RAPACCINI GL, 1993, AM J GASTROENTEROL, V88, P2143
   Rodgers PM, 2013, RADIOL CLIN N AM, V51, P133, DOI 10.1016/j.rcl.2012.09.008
   Ryan ER, 2008, ABDOM IMAGING, V33, P34, DOI 10.1007/s00261-007-9308-z
   Saibeni S, 2007, WORLD J GASTROENTERO, V13, P3279, DOI 10.3748/wjg.v13.i24.3279
   Sallomi DF, 2003, EUR J GASTROEN HEPAT, V15, P249, DOI 10.1097/00042737-200303000-00007
   Sarrazin J, 1996, RADIOGRAPHICS, V16, P499, DOI 10.1148/radiographics.16.3.8897619
   SARRAZIN J, 1996, RADIOGRAPHICS, V16, P520, DOI DOI 10.1148/RADI0GRAPHICS.16.3.8897619]
   Schreyer AG, 2008, CLIN HEMORHEOL MICRO, V40, P143, DOI 10.3233/CH-2008-1125
   Schreyer AG, 2003, DIGEST DIS, V21, P129, DOI 10.1159/000073244
   Schreyer AG, 2002, INVEST RADIOL, V37, P528, DOI 10.1097/00004424-200209000-00008
   SCHWERK W, 1979, J CLIN ULTRASOUND, V7, P425, DOI 10.1002/jcu.1870070604
   SCHWERK WB, 1992, DIS COLON RECTUM, V35, P1077, DOI 10.1007/BF02252999
   SENER RN, 1989, J CLIN ULTRASOUND, V17, P209, DOI 10.1002/jcu.1870170310
   Serra C, 2007, EUR J RADIOL, V62, P114, DOI 10.1016/j.ejrad.2006.11.027
   SHIRAHAMA M, 1994, J CLIN ULTRASOUND, V22, P359, DOI 10.1002/jcu.1870220602
   SMITH C, 1992, RADIOGRAPHICS, V12, P887, DOI 10.1148/radiographics.12.5.1529131
   Smith JE, 2009, EMERG MED J, V26, P160, DOI 10.1136/emj.2008.059113
   Sun L, 2008, WORLD J GASTROENTERO, V14, P853, DOI 10.3748/wjg.14.853
   Tang MX, 2006, IEEE T ULTRASON FERR, V53, P2406, DOI 10.1109/TUFFC.2006.189
   Trésallet C, 2007, INT SURG, V92, P125
   Truong M, 1998, AM J ROENTGENOL, V170, P1451, DOI 10.2214/ajr.170.6.9609152
   Turkbey B, 2009, AM J ROENTGENOL, V193, P304, DOI 10.2214/AJR.09.2869
   Umschaden HW, 2000, RADIOLOGY, V215, P717, DOI 10.1148/radiology.215.3.r00jn12717
   Valette PJ, 2001, EUR RADIOL, V11, P1859, DOI 10.1007/s003300101065
   WADA M, 1990, AM J ROENTGENOL, V155, P283, DOI 10.2214/ajr.155.2.2115252
   Wei K, 1998, CIRCULATION, V97, P473
   WEISSBERG DL, 1977, RADIOLOGY, V124, P791, DOI 10.1148/124.3.791
   WILSON SR, 1990, AM J ROENTGENOL, V154, P1199, DOI 10.2214/ajr.154.6.2110728
   WILSON SR, 1998, DIAGNOSTIC ULTRASOUN, P279
   Xiong T, 2005, BRIT J RADIOL, V78, P22, DOI 10.1259/bjr/67998962
   YACOE ME, 1994, RADIOL CLIN N AM, V32, P899
   Zielke A, 1997, BRIT J SURG, V84, P385, DOI 10.1002/bjs.1800840336
NR 102
TC 17
Z9 17
U1 1
U2 20
PU BAISHIDENG PUBL GRP CO LTD
PI WANCHAI
PA ROOM 1701, 17-F, HENAN BUILDING, NO. 90, JAFFE RD, WANCHAI, HONG KONG
   100025, PEOPLES R CHINA
SN 1007-9327
J9 WORLD J GASTROENTERO
JI World J. Gastroenterol.
PD APR 14
PY 2013
VL 19
IS 14
BP 2144
EP 2153
DI 10.3748/wjg.v19.i14.2144
PG 10
WC Gastroenterology & Hepatology
WE Science Citation Index Expanded (SCI-EXPANDED)
SC Gastroenterology & Hepatology
GA 179IM
UT WOS:000321513500003
PM 23599640
OA Green Published, hybrid, Green Submitted
DA 2024-01-22
ER

PT J
AU Preidis, GA
   Saulnier, DM
   Blutt, SE
   Mistretta, TA
   Riehle, KP
   Major, AM
   Venable, SF
   Finegold, MJ
   Petrosino, JF
   Conner, ME
   Versalovic, J
AF Preidis, Geoffrey A.
   Saulnier, Delphine M.
   Blutt, Sarah E.
   Mistretta, Toni-Ann
   Riehle, Kevin P.
   Major, Angela M.
   Venable, Susan F.
   Finegold, Milton J.
   Petrosino, Joseph F.
   Conner, Margaret E.
   Versalovic, James
TI Probiotics stimulate enterocyte migration and microbial diversity in the
   neonatal mouse intestine
SO FASEB JOURNAL
LA English
DT Article
DE animal models; cell movement; epithelium; metagenome
ID INTEGRIN-LINKED KINASE; LACTOBACILLUS-REUTERI; NECROTIZING
   ENTEROCOLITIS; ESCHERICHIA-COLI; CROHNS-DISEASE; HOST; HOMEOSTASIS;
   BACTERIA; PREBIOTICS; EXPRESSION
AB Beneficial microbes and probiotics show promise for the treatment of pediatric gastrointestinal diseases. However, basic mechanisms of probiosis are not well understood, and most investigations have been performed in germ-free or microbiome-depleted animals. We sought to functionally characterize probiotic-host interactions in the context of normal early development. Outbred CD1 neonatal mice were orally gavaged with one of two strains of human-derived Lactobacillus reuteri or an equal volume of vehicle. Transcriptome analysis was performed on enterocyte RNA isolated by laser-capture microdissection. Enterocyte migration and proliferation were assessed by labeling cells with 5-bromo-2'-deoxyuridine, and fecal microbial community composition was determined by 16S metagenomic sequencing. Probiotic ingestion altered gene expression in multiple canonical pathways involving cell motility. L. reuteri strain DSM 17938 dramatically increased enterocyte migration (3-fold), proliferation (34%), and crypt height (29%) compared to vehicle-treated mice, whereas strain ATCC PTA 6475 increased cell migration (2-fold) without affecting crypt proliferative activity. In addition, both probiotic strains increased the phylogenetic diversity and evenness between taxa of the fecal microbiome 24 h after a single probiotic gavage. These experiments identify two targets of probiosis in early development, the intestinal epithelium and the gut microbiome, and suggest novel mechanisms for probiotic strain-specific effects.-Preidis, G. A., Saulnier, D. M., Blutt, S. E., Mistretta, T.-A., Riehle, K. P., Major, A. M., Venable, S. F., Finegold, M. J., Petrosino, J. F., Conner, M. E., Versalovic, J. Probiotics stimulate enterocyte migration and microbial diversity in the neonatal mouse intestine. FASEB J. 26, 1960-1969 (2012). www.fasebj.org
C1 [Versalovic, James] Texas Childrens Hosp, Feigin Ctr, Dept Pathol, Houston, TX 77030 USA.
   [Preidis, Geoffrey A.] Baylor Coll Med, Interdept Program Translat Biol & Mol Med, Houston, TX 77030 USA.
   [Preidis, Geoffrey A.; Saulnier, Delphine M.; Mistretta, Toni-Ann; Venable, Susan F.; Finegold, Milton J.; Conner, Margaret E.; Versalovic, James] Baylor Coll Med, Dept Pathol & Immunol, Houston, TX 77030 USA.
   [Blutt, Sarah E.; Petrosino, Joseph F.; Conner, Margaret E.] Baylor Coll Med, Dept Mol Virol & Microbiol, Houston, TX 77030 USA.
   [Riehle, Kevin P.] Baylor Coll Med, Bioinformat Res Lab, Houston, TX 77030 USA.
   [Petrosino, Joseph F.] Human Genome Sequencing Ctr, Houston, TX USA.
C3 Baylor College of Medicine; Baylor College of Medicine; Baylor College
   of Medicine; Baylor College of Medicine; Baylor College of Medicine
RP Versalovic, J (通讯作者)，Texas Childrens Hosp, Feigin Ctr, Dept Pathol, Ste 830,1102 Bates Ave, Houston, TX 77030 USA.
EM jamesv@bcm.edu
RI SAULNIER, Delphine DM/C-1307-2013; Conner, Margaret E./I-7230-2019;
   Preidis, Geoffrey A./W-5538-2019; Petrosino, Joseph F./AAF-1621-2019
OI Preidis, Geoffrey A./0000-0002-2206-6452; Riehle,
   Kevin/0000-0003-4888-2404
FU U.S. National Institute of Diabetes and Digestive and Kidney Disease
   (NIDDK) [F30 DK081269, R01 DK065075, UH3 DK083990, P30 DK56338];
   National Institute of Allergy and Infectious Diseases (NIAID) [RO1
   AI24998]; National Center for Complementary and Alternative Medicine
   (NCCAM) [R01 AT004326]; Biogaia AB
FX This work was supported by the U.S. National Institute of Diabetes and
   Digestive and Kidney Disease (NIDDK) F30 DK081269 (G. A. P.), R01
   DK065075 (J.V.), UH3 DK083990 (J.V.), and P30 DK56338 (M.J.F. and J.V.);
   by the National Institute of Allergy and Infectious Diseases (NIAID) RO1
   AI24998 (M. E. C.); and by the National Center for Complementary and
   Alternative Medicine (NCCAM) R01 AT004326 (J.V.). J.V. received an
   unrestricted grant from Biogaia AB; he acts as an advisor and consultant
   to Danone. The other authors declare no conflicts of interest.
CR AlFaleh K, 2008, COCHRANE DB SYST REV, DOI 10.1097/AOG.0b013e3181726f2f
   AlFaleh K, 2011, COCHRANE DB SYST REV, DOI [10.1097/AOG.0b013e3181726f2f, 10.1002/14651858.CD005496.pub3]
   Allen SJ, 2010, COCHRANE DB SYST REV, DOI 10.1002/14651858.CD003048.pub3
   [Anonymous], 1963, MATH THEORY COMMUNIC
   Banasaz M, 2002, APPL ENVIRON MICROB, V68, P3031, DOI 10.1128/AEM.68.6.3031-3034.2002
   Aponte GB, 2010, COCHRANE DB SYST REV, DOI 10.1002/14651858.CD007401.pub2
   Boshuizen JA, 2003, J VIROL, V77, P13005, DOI 10.1128/JVI.77.24.13005-13016.2003
   Caporaso JG, 2010, NAT METHODS, V7, P335, DOI 10.1038/nmeth.f.303
   Chang JY, 2008, J INFECT DIS, V197, P435, DOI 10.1086/525047
   CHAO A, 1984, SCAND J STAT, V11, P265
   Cliffe LJ, 2005, SCIENCE, V308, P1463, DOI 10.1126/science.1108661
   Cole JR, 2009, NUCLEIC ACIDS RES, V37, pD141, DOI 10.1093/nar/gkn879
   Cox MJ, 2010, PLOS ONE, V5, DOI 10.1371/journal.pone.0008745
   Deshpande G, 2010, PEDIATRICS, V125, P921, DOI 10.1542/peds.2009-1301
   Frese SA, 2011, PLOS GENET, V7, DOI 10.1371/journal.pgen.1001314
   FULLER R, 1989, J APPL BACTERIOL, V66, P365
   Gallis Jean-Louis, 2007, BMC Physiology, V7, P8, DOI 10.1186/1472-6793-7-8
   Hotel A.C., 2001, PREVENTION, V5, P1
   Kim M, 2009, NATURE, V459, P578, DOI 10.1038/nature07952
   Li WZ, 2006, BIOINFORMATICS, V22, P1658, DOI 10.1093/bioinformatics/btl158
   MacKenzie DA, 2010, MICROBIOL-SGM, V156, P3368, DOI 10.1099/mic.0.043265-0
   Manichanh C, 2006, GUT, V55, P205, DOI 10.1136/gut.2005.073817
   Martin FPJ, 2008, MOL SYST BIOL, V4, DOI 10.1038/msb4100190
   McDonald PC, 2008, J CELL SCI, V121, P3121, DOI 10.1242/jcs.017996
   Mulvey MA, 2000, P NATL ACAD SCI USA, V97, P8829, DOI 10.1073/pnas.97.16.8829
   Palmer C, 2007, PLOS BIOL, V5, P1556, DOI 10.1371/journal.pbio.0050177
   Peterson DA, 2007, CELL HOST MICROBE, V2, P328, DOI 10.1016/j.chom.2007.09.013
   Preidis GA, 2011, GASTROENTEROLOGY, V140, P8, DOI 10.1053/j.gastro.2010.11.010
   Preidis GA, 2009, GASTROENTEROLOGY, V136, P2015, DOI 10.1053/j.gastro.2009.01.072
   Pull SL, 2005, P NATL ACAD SCI USA, V102, P99, DOI 10.1073/pnas.0405979102
   Rakoff-Nahoum S, 2004, CELL, V118, P229, DOI 10.1016/j.cell.2004.07.002
   Saulnier DM, 2011, GASTROENTEROLOGY, V141, P1782, DOI 10.1053/j.gastro.2011.06.072
   Saulnier DM, 2011, PLOS ONE, V6, DOI 10.1371/journal.pone.0018783
   Savino F, 2007, PEDIATRICS, V119, pE124, DOI 10.1542/peds.2006-1222
   Savino F, 2010, PEDIATRICS, V126, pE526, DOI 10.1542/peds.2010-0433
   Shanahan F, 2010, GASTROENTEROLOGY, V139, P1808, DOI 10.1053/j.gastro.2010.10.025
   Shornikova AV, 1997, PEDIATR INFECT DIS J, V16, P1103, DOI 10.1097/00006454-199712000-00002
   Shornikova AV, 1997, J PEDIATR GASTR NUTR, V24, P399, DOI 10.1097/00005176-199704000-00008
   Soll RF, 2010, PEDIATRICS, V125, P1071, DOI 10.1542/peds.2010-0643
   Sonnenburg JL, 2006, PLOS BIOL, V4, P2213, DOI 10.1371/journal.pbio.0040413
   Stappenbeck TS, 2002, METHOD ENZYMOL, V356, P167
   Swidsinski A, 2008, INFLAMM BOWEL DIS, V14, P147, DOI 10.1002/ibd.20330
   Swidsinski A, 2009, INFLAMM BOWEL DIS, V15, P359, DOI 10.1002/ibd.20763
   Tarnow-Mordi WO, 2010, PEDIATRICS, V125, P1068, DOI 10.1542/peds.2009-2151
   Thomas DW, 2010, PEDIATRICS, V126, P1217, DOI 10.1542/peds.2010-2548
   Tobe T, 2006, P NATL ACAD SCI USA, V103, P14941, DOI 10.1073/pnas.0604891103
   Turnbaugh PJ, 2009, SCI TRANSL MED, V1, DOI 10.1126/scitranslmed.3000322
   van Baarlen P, 2009, P NATL ACAD SCI USA, V106, P2371, DOI 10.1073/pnas.0809919106
   Walker MR, 2009, J PATHOL, V217, P169, DOI 10.1002/path.2474
   Walter J, 2011, P NATL ACAD SCI USA, V108, P4645, DOI 10.1073/pnas.1000099107
   Willing BP, 2010, GASTROENTEROLOGY, V139, P1844, DOI 10.1053/j.gastro.2010.08.049
   Wu GD, 2011, SCIENCE, V334, P105, DOI 10.1126/science.1208344
   Yan F, 2007, GASTROENTEROLOGY, V132, P562, DOI 10.1053/j.gastro.2006.11.022
   Zhang W, 2008, VACCINE, V26, P3655, DOI 10.1016/j.vaccine.2008.04.070
NR 54
TC 80
Z9 103
U1 0
U2 38
PU FEDERATION AMER SOC EXP BIOL
PI BETHESDA
PA 9650 ROCKVILLE PIKE, BETHESDA, MD 20814-3998 USA
SN 0892-6638
EI 1530-6860
J9 FASEB J
JI Faseb J.
PD MAY
PY 2012
VL 26
IS 5
BP 1960
EP 1969
DI 10.1096/fj.10-177980
PG 10
WC Biochemistry & Molecular Biology; Biology; Cell Biology
WE Science Citation Index Expanded (SCI-EXPANDED)
SC Biochemistry & Molecular Biology; Life Sciences & Biomedicine - Other
   Topics; Cell Biology
GA 937TD
UT WOS:000303680800023
PM 22267340
OA Bronze, Green Published
DA 2024-01-22
ER

PT J
AU Renz, H
   Autenrieth, IB
   Brandtzæg, P
   Cookson, WO
   Holgate, S
   von Mutius, E
   Valenta, R
   Haller, D
AF Renz, Harald
   Autenrieth, Ingo B.
   Brandtzaeg, Per
   Cookson, William O.
   Holgate, Stephen
   von Mutius, Erika
   Valenta, Rudolf
   Haller, Dirk
TI Gene-environment interaction in chronic disease: A European Science
   Foundation Forward Look
SO JOURNAL OF ALLERGY AND CLINICAL IMMUNOLOGY
LA English
DT Article
DE Gene-environment; inflammation; immunology; chronic disease; Europe;
   lifestyle; genetic factors; interdisciplinary; policy; foresight
ID INFLAMMATORY-BOWEL-DISEASE; GENOME-WIDE ASSOCIATION; CHILDHOOD ASTHMA;
   INTESTINAL INFLAMMATION; SUSCEPTIBILITY LOCI; HYGIENE HYPOTHESIS;
   EPIGENETIC CONTROL; ALLERGIC DISEASE; CROHNS-DISEASE; GUT MICROBIOME
AB Over the last half century, a dramatic increase in the incidence of chronic inflammatory diseases, such as asthma, allergy, and irritable bowel syndrome, has rightfully led to concern about how the modern lifestyle might inappropriately trigger innate physiologic defense mechanisms. Health care research in the Western world is faced with a significant challenge if it is to meet the needs of its populations in the decades ahead. The tools with which we hope to advance our understanding of the intrinsic and extrinsic mechanisms of chronic inflammatory diseases must therefore be adequately exploited and further developed to identify treatment and prevention strategies. There is an urgent need to prioritize resources and identify the most efficient scientific and societal initiatives to be adopted within this area. In this context national collaboration within Europe and beyond to establish state-of-the-art practices with an interdisciplinary perspective and promote an efficient exchange of best practices is essential. Such an approach likely represents the most efficient manner in which strategies for amelioration of the increase of chronic inflammatory diseases in the Western world can be achieved. The present report is based on a Forward Look initiative conducted by the European Medical Research Councils under the European Science Foundation. Experts from industry and academia, as well as relevant interest organizations, have been consulted in the process of conducting this initiative and have, based on this work, developed a set of final recommendations that target academic research, science funders, and policy makers. (J Allergy Clin Immunol 2011; 128: S27-49.)
C1 [Renz, Harald] Univ Marburg, Inst Lab Med & Pathobiochem, D-35043 Marburg, Germany.
   [Autenrieth, Ingo B.] Univ Tubingen Hosp, Inst Med Microbiol & Hyg, Tubingen, Germany.
   [Brandtzaeg, Per] Univ Oslo, Ctr Immune Regulat, Lab Immunochem & Immunopathol, Oslo, Norway.
   [Brandtzaeg, Per] Univ Oslo, Rikshosp, Oslo Univ Hosp, Dept Pathol, N-0027 Oslo, Norway.
   [Cookson, William O.] Univ London Imperial Coll Sci Technol & Med, Natl Heart & Lung Inst, London, England.
   [Holgate, Stephen] Univ Southampton, Dept Infect Inflammat & Immun, Southampton, Hants, England.
   [Holgate, Stephen] Southampton Gen Hosp, Southampton SO9 4XY, Hants, England.
   [von Mutius, Erika] Univ Munich, Dr von Hauner Childrens Hosp, Munich, Germany.
   [Valenta, Rudolf] Med Univ Vienna, Dept Pathophysiol & Allergy Res, Vienna, Austria.
   [Haller, Dirk] Tech Univ Munich, ZIEL Res Ctr Nutr & Food Sci, D-8050 Freising Weihenstephan, Germany.
   [Haller, Dirk] Tech Univ Munich, CDD Ctr Diet & Dis, D-8050 Freising Weihenstephan, Germany.
C3 Philipps University Marburg; Eberhard Karls University of Tubingen;
   Eberhard Karls University Hospital; University of Oslo; University of
   Oslo; National Hospital Norway; Imperial College London; University of
   Southampton; University of Southampton; University of Munich; Medical
   University of Vienna; Technical University of Munich; Technical
   University of Munich
RP Renz, H (通讯作者)，Univ Marburg, Inst Lab Med & Pathobiochem, Baldingerstr, D-35043 Marburg, Germany.
EM renzh@med.uni-marburg.de
RI , Prof. Dr Harald Renz/HRB-7768-2023; Cookson, William/HHC-1790-2022
OI , Prof. Dr Harald Renz/0000-0003-0602-7215; von Mutius,
   Erika/0000-0002-8893-4515; Haller, Dirk/0000-0002-6977-4085; Valenta,
   Rudolf/0000-0001-5944-3365
FU European Science Foundation; InfectoPharm; Airsonnett; Medical Research
   Council [G0801056B] Funding Source: researchfish
FX This Forward Look was financed by the European Science Foundation.;
   GlaxoSmithKline, ALK-Abello, and Protectimmun; has received speaker's
   fees from InfectoPharm; has received research support from Airsonnett
   AB; is a member of the Expert Panel for the UK Research Excellence
   Framework; and is Associate Editor of the Journal of Allergy and
   Clinical Immunology. The rest of the authors declare that they have no
   relevant conflicts of interest.
CR Abraham C, 2011, GASTROENTEROLOGY, V140, P1729, DOI 10.1053/j.gastro.2011.02.012
   Abreu MT, 2010, NAT REV IMMUNOL, V10, P131, DOI 10.1038/nri2707
   Bach JF, 2002, NEW ENGL J MED, V347, P911, DOI 10.1056/NEJMra020100
   Barrett JC, 2008, NAT GENET, V40, P955, DOI 10.1038/ng.175
   Bell JT, 2011, ANN HUM GENET, V75, P10, DOI 10.1111/j.1469-1809.2010.00629.x
   Bisgaard H, 2007, NEW ENGL J MED, V357, P1487, DOI 10.1056/NEJMoa052632
   Brandtzaeg P, 2010, CURR OPIN GASTROEN, V26, P554, DOI 10.1097/MOG.0b013e32833dccf8
   Brandtzaeg P, 2010, NAT REV GASTRO HEPAT, V7, P380, DOI 10.1038/nrgastro.2010.80
   Busse WW, 2010, J ALLERGY CLIN IMMUN, V125, P803, DOI 10.1016/j.jaci.2009.11.048
   Cadwell K, 2008, NATURE, V456, P259, DOI 10.1038/nature07416
   Cadwell K, 2010, CELL, V141, P1135, DOI 10.1016/j.cell.2010.05.009
   Caluwaerts S, 2010, ORAL ONCOL, V46, P564, DOI 10.1016/j.oraloncology.2010.04.008
   Chatenoud L, 2010, CLIN EXP IMMUNOL, V160, P106, DOI 10.1111/j.1365-2249.2010.04125.x
   Corren J, 2011, N ENGL J MED
   Corren J, 2010, AM J RESP CRIT CARE, V181, P788, DOI 10.1164/rccm.200909-1448OC
   Costello EK, 2009, SCIENCE, V326, P1694, DOI 10.1126/science.1177486
   Cryan JF, 2011, NEUROGASTROENT MOTIL, V23, P187, DOI 10.1111/j.1365-2982.2010.01664.x
   Dominguez-Bello MG, 2010, P NATL ACAD SCI USA, V107, P11971, DOI 10.1073/pnas.1002601107
   Dougherty RH, 2010, J ALLERGY CLIN IMMUN, V125, P1046, DOI 10.1016/j.jaci.2010.03.003
   Eder W, 2006, NEW ENGL J MED, V355, P2226, DOI 10.1056/NEJMra054308
   Ege MJ, 2011, NEW ENGL J MED, V364, P701, DOI 10.1056/NEJMoa1007302
   Fava F, 2011, WORLD J GASTROENTERO, V17, P557, DOI 10.3748/wjg.v17.i5.557
   Fiorino G, 2010, CURR DRUG TARGETS, V11, P249, DOI 10.2174/138945010790309975
   Fisher HR, 2011, ARCH DIS CHILD, V96, P259, DOI 10.1136/adc.2009.172460
   Garrett WS, 2010, CELL, V140, P859, DOI 10.1016/j.cell.2010.01.023
   Ghia JE, 2007, AM J PHYSIOL-GASTR L, V293, pG711, DOI 10.1152/ajpgi.00240.2007
   Haldar P, 2009, NEW ENGL J MED, V360, P973, DOI 10.1056/NEJMoa0808991
   Hall JA, 2011, IMMUNITY, V35, P13, DOI 10.1016/j.immuni.2011.07.002
   Heijmans BT, 2008, P NATL ACAD SCI USA, V105, P17046, DOI 10.1073/pnas.0806560105
   Hilty M, 2010, PLOS ONE, V5, DOI 10.1371/journal.pone.0008578
   Hollingsworth JW, 2008, J CLIN INVEST, V118, P3462, DOI 10.1172/JCI34378
   Holloway JW, 2010, J ALLERGY CLIN IMMUN, V125, pS81, DOI 10.1016/j.jaci.2009.10.071
   Huehn J, 2009, NAT REV IMMUNOL, V9, P83, DOI 10.1038/nri2474
   Johannsen H, 2009, CLIN EXP ALLERGY, V39, P1801, DOI 10.1111/j.1365-2222.2009.03368.x
   Kaser A, 2008, CELL, V134, P743, DOI 10.1016/j.cell.2008.07.021
   Kaser A, 2010, ANNU REV IMMUNOL, V28, P573, DOI 10.1146/annurev-immunol-030409-101225
   Kau AL, 2011, NATURE, V474, P327, DOI 10.1038/nature10213
   Koletzko B, 2009, AM J CLIN NUTR, V89, P1836, DOI 10.3945/ajcn.2008.27091
   Koplin J, 2008, PEDIAT ALLERG IMM-UK, V19, P682, DOI 10.1111/j.1399-3038.2008.00731.x
   Kopp MV, 2009, CURR OPIN CLIN NUTR, V12, P298, DOI 10.1097/MCO.0b013e32832989a3
   Kosaka Nobuyoshi, 2010, Silence, V1, P7, DOI 10.1186/1758-907X-1-7
   MacDonald TT, 2011, GASTROENTEROLOGY, V140, P1768, DOI 10.1053/j.gastro.2011.02.047
   McCarthy MI, 2010, NEW ENGL J MED, V363, P2339, DOI 10.1056/NEJMra0906948
   McGovern DPB, 2010, NAT GENET, V42, P332, DOI 10.1038/ng.549
   Medzhitov R, 2008, NATURE, V454, P428, DOI 10.1038/nature07201
   Mills RE, 2011, NATURE, V470, P59, DOI 10.1038/nature09708
   Moffatt MF, 2010, NEW ENGL J MED, V363, P1211, DOI 10.1056/NEJMoa0906312
   Nair P, 2009, NEW ENGL J MED, V360, P985, DOI 10.1056/NEJMoa0805435
   Nathan C, 2010, CELL, V140, P871, DOI 10.1016/j.cell.2010.02.029
   Nenci A, 2007, NATURE, V446, P557, DOI 10.1038/nature05698
   O'Rahilly S, 2009, NATURE, V462, P307, DOI 10.1038/nature08532
   O'Regan GM, 2009, J ALLERGY CLIN IMMUN, V124, pR2, DOI 10.1016/j.jaci.2009.07.013
   Pascual RM, 2010, CURR OPIN PHARMACOL, V10, P226, DOI 10.1016/j.coph.2010.05.013
   Pasparakis M, 2009, NAT REV IMMUNOL, V9, P778, DOI 10.1038/nri2655
   Pinier M, 2010, AM J GASTROENTEROL, V105, P2551, DOI 10.1038/ajg.2010.372
   Portela A, 2010, NAT BIOTECHNOL, V28, P1057, DOI 10.1038/nbt.1685
   Prescott SL, 2009, CURR OPIN ALLERGY CL, V9, P417, DOI 10.1097/ACI.0b013e328330634f
   Qin JJ, 2010, NATURE, V464, P59, DOI 10.1038/nature08821
   Renz H, 2011, NAT IMMUNOL, V12, P273, DOI 10.1038/ni0411-273
   Rescigno M, 2008, CURR OPIN IMMUNOL, V20, P669, DOI 10.1016/j.coi.2008.09.007
   Salminen S, 1998, BRIT J NUTR, V80, pS147, DOI 10.1079/BJN19980108
   Sartor RB, 2008, GASTROENTEROLOGY, V134, P577, DOI 10.1053/j.gastro.2007.11.059
   Slack E, 2009, SCIENCE, V325, P617, DOI 10.1126/science.1172747
   Smythies LE, 2010, J BIOL CHEM, V285, P19593, DOI 10.1074/jbc.M109.069955
   Spor A, 2011, NAT REV MICROBIOL, V9, P279, DOI 10.1038/nrmicro2540
   Steidler L, 2006, ANN NY ACAD SCI, V1072, P176, DOI 10.1196/annals.1326.031
   Swamy M, 2010, NAT IMMUNOL, V11, P656, DOI 10.1038/ni.1905
   Thornton CA, 2010, CURR ALLERGY ASTHM R, V10, P444, DOI 10.1007/s11882-010-0148-5
   Todd DJ, 2008, NAT REV IMMUNOL, V8, P663, DOI 10.1038/nri2359
   Todd JA, 2010, IMMUNITY, V32, P457, DOI 10.1016/j.immuni.2010.04.001
   Travassos LH, 2010, NAT IMMUNOL, V11, P55, DOI 10.1038/ni.1823
   van der Wouden JC, 2008, COCHRANE DB SYST REV, DOI 10.1002/14651858.CD002173.pub2
   von Mutius E, 2010, NAT REV IMMUNOL, V10, P861, DOI 10.1038/nri2871
   Wehkamp J, 2005, NAT CLIN PRACT GASTR, V2, P406, DOI 10.1038/ncpgasthep0265
   Weiner HL, 2011, IMMUNOL REV, V241, P241, DOI 10.1111/j.1600-065X.2011.01017.x
   Willis-Owen SAG, 2009, CURR ALLERGY ASTHM R, V9, P3, DOI 10.1007/s11882-009-0001-x
   Wilson CB, 2009, NAT REV IMMUNOL, V9, P91, DOI 10.1038/nri2487
   Woodruff PG, 2009, AM J RESP CRIT CARE, V180, P388, DOI 10.1164/rccm.200903-0392OC
   Xavier RJ, 2008, NAT REV IMMUNOL, V8, P631, DOI 10.1038/nri2361
   Ziegler AG, 2010, IMMUNITY, V32, P468, DOI 10.1016/j.immuni.2010.03.018
NR 80
TC 27
Z9 32
U1 0
U2 15
PU MOSBY-ELSEVIER
PI NEW YORK
PA 360 PARK AVENUE SOUTH, NEW YORK, NY 10010-1710 USA
SN 0091-6749
J9 J ALLERGY CLIN IMMUN
JI J. Allergy Clin. Immunol.
PD DEC
PY 2011
VL 128
IS 6
SU S
BP S27
EP S49
DI 10.1016/j.jaci.2011.09.039
PG 23
WC Allergy; Immunology
WE Science Citation Index Expanded (SCI-EXPANDED)
SC Allergy; Immunology
GA 857DV
UT WOS:000297696700002
PM 22118218
DA 2024-01-22
ER

PT J
AU Söderlund, S
   Brandt, L
   Lapidus, A
   Karlén, P
   Broström, O
   Löfberg, R
   Ekbom, A
   Askling, J
AF Soderlund, Sverre
   Brandt, Lena
   Lapidus, Annika
   Karlen, Per
   Brostrom, Olle
   Lofberg, Robert
   Ekbom, Anders
   Askling, Johan
TI Decreasing Time-Trends of Colorectal Cancer in a Large Cohort of
   Patients With Inflammatory Bowel Disease
SO GASTROENTEROLOGY
LA English
DT Article
ID POPULATION-BASED COHORT; ULCERATIVE-COLITIS; CROHNS-DISEASE;
   COLONOSCOPIC SURVEILLANCE; INTESTINAL CANCER; INCREASED RISK; FOLLOW-UP;
   COUNTY; METAANALYSIS; PREVENTION
AB Background & Aims: Inflammatory bowel disease (IBD) is a risk factor for colorectal cancer (CRC). There have been marked changes in the management and treatment of IBD over the past decades, but little is known about how these changes have impacted morbidity and mortality (time trends in risk) of CRC in patients with IBD. Methods: We assessed cancer occurrence and mortality in a large population-based cohort of patients with IBD who were diagnosed from 1954 to 1989 (n = 7607). Through register links, we collected data on vital status of all registered cases of CRC, as well as intestinal surgeries and mortalities from CRC through 2004. Relative risks for CRC incidence and mortality, by calendar period of follow-up evaluation, were assessed within the cohort (using Poisson regression and taking age, sex, extent of IBD, and time since IBD diagnosis into account) and also compared with the general population using standardized incidence and mortality ratios. Results: During 198,227 person-years of follow-up evaluation for the 7607 patients with IBD, 188 new cases of CRC were observed (crude incidence, 95 per 100,000; 95% confidence interval, 82-109); 92 deaths from CRC were registered. Within the IBD cohort, as well as vs the general population, the incidence of CRC showed a tendency towards a decline whereas the mortality from CRC decreased several-fold from the 1960s through 2004. Conclusions: Over the past 35 years, the risk of diagnosis of CRC in patients with IBD has not declined significantly, but the risk of dying of CRC has decreased substantially.
C1 [Soderlund, Sverre; Karlen, Per; Brostrom, Olle] Stockholm Soder Hosp, Karolinska Inst, Dept Med, Stockholm, Sweden.
   [Brandt, Lena; Ekbom, Anders; Askling, Johan] Karolinska Univ Hosp, Karolinska Inst, Dept Med, Clin Epidemiol Unit, Solna, Sweden.
   [Lapidus, Annika] Karolinska Univ Hosp, Ersta Hosp, Karolinska Inst, Dept Med,Ctr Gastrointestinal Dis, Huddinge, Sweden.
   [Lofberg, Robert] Sophiahemmet, IBD Unit, Stockholm, Sweden.
C3 Karolinska Institutet; Karolinska Institutet; Karolinska University
   Hospital; Ersta Sjukhus; Karolinska Institutet; Karolinska University
   Hospital
RP Söderlund, S (通讯作者)，Stockholm Soder Hosp, Karolinska Inst, Dept Med, Stockholm, Sweden.
EM sverre.soderlund@sodersjukhuset.se
FU Swedish Medical Association; Swedish Cancer Society
FX This study was supported by the Swedish Medical Association and the
   Swedish Cancer Society.
CR Askling J, 2001, GASTROENTEROLOGY, V120, P1356, DOI 10.1053/gast.2001.24052
   Bernstein CN, 2001, CANCER-AM CANCER SOC, V91, P854, DOI 10.1002/1097-0142(20010215)91:4<854::AID-CNCR1073>3.0.CO;2-Z
   Birgisson H, 2005, EJSO, V31, P845, DOI 10.1016/j.ejso.2005.05.002
   Breslow N E, 1987, IARC Sci Publ, P1
   CHOI PM, 1994, GUT, V35, P950, DOI 10.1136/gut.35.7.950
   Eaden J, 2000, ALIMENT PHARM THERAP, V14, P145
   Eaden JA, 2001, GUT, V48, P526, DOI 10.1136/gut.48.4.526
   EKBOM A, 1991, GASTROENTEROLOGY, V100, P350, DOI 10.1016/0016-5085(91)90202-V
   EKBOM A, 1990, LANCET, V336, P357, DOI 10.1016/0140-6736(90)91889-I
   EKBOM A, 1990, NEW ENGL J MED, V323, P1228, DOI 10.1056/NEJM199011013231802
   GILAT T, 1988, GASTROENTEROLOGY, V94, P870, DOI 10.1016/0016-5085(88)90541-0
   Jess T, 2006, GASTROENTEROLOGY, V130, P1039, DOI 10.1053/j.gastro.2005.12.037
   Jess T, 2005, AM J GASTROENTEROL, V100, P2724, DOI 10.1111/j.1572-0241.2005.00287.x
   Jess T, 2004, ALIMENT PHARM THERAP, V19, P287, DOI 10.1111/j.1365-2036.2004.01858.x
   Jess T, 2007, INFLAMM BOWEL DIS, V13, P481, DOI 10.1002/ibd.20036
   Karlén P, 1998, GUT, V42, P711, DOI 10.1136/gut.42.5.711
   Lapidus A, 1997, GUT, V41, P480, DOI 10.1136/gut.41.4.480
   LOFBERG R, 1990, GASTROENTEROLOGY, V99, P1021
   LOFBERG R, 1989, GUT, V30, P1731, DOI 10.1136/gut.30.12.1731
   MATTSSON B, 1984, ACTA RADIOL ONCOL, V23, P305, DOI 10.3109/02841868409136026
   NORDENVALL B, 1985, SCAND J GASTROENTERO, V20, P783, DOI 10.3109/00365528509088823
   Persson PG, 1996, GASTROENTEROLOGY, V110, P1339, DOI 10.1053/gast.1996.v110.pm8613037
   PINCZOWSKI D, 1994, GASTROENTEROLOGY, V107, P117, DOI 10.1016/0016-5085(94)90068-X
   Rutter M, 2004, GASTROENTEROLOGY, V126, P451, DOI 10.1053/j.gastro.2003.11.010
   Rutter MD, 2006, GASTROENTEROLOGY, V130, P1030, DOI 10.1053/j.gastro.2005.12.035
   Winther KV, 2004, CLIN GASTROENTEROL H, V2, P1088, DOI 10.1016/S1542-3565(04)00543-9
NR 26
TC 189
Z9 203
U1 0
U2 4
PU W B SAUNDERS CO-ELSEVIER INC
PI PHILADELPHIA
PA 1600 JOHN F KENNEDY BOULEVARD, STE 1800, PHILADELPHIA, PA 19103-2899 USA
SN 0016-5085
J9 GASTROENTEROLOGY
JI Gastroenterology
PD MAY
PY 2009
VL 136
IS 5
BP 1561
EP 1567
DI 10.1053/j.gastro.2009.01.064
PG 7
WC Gastroenterology & Hepatology
WE Science Citation Index Expanded (SCI-EXPANDED)
SC Gastroenterology & Hepatology
GA 440WQ
UT WOS:000265730800018
PM 19422077
OA Bronze
DA 2024-01-22
ER

PT J
AU Negroni, A
   Fiaschini, N
   Palone, F
   Vitali, R
   Colantoni, E
   Laudadio, I
   Oliva, S
   Aloi, M
   Cucchiara, S
   Stronati, L
AF Negroni, Anna
   Fiaschini, Noemi
   Palone, Francesca
   Vitali, Roberta
   Colantoni, Eleonora
   Laudadio, Ilaria
   Oliva, Salvatore
   Aloi, Marina
   Cucchiara, Salvatore
   Stronati, Laura
TI Intestinal Inflammation Alters the Expression of Hepatic Bile Acid
   Receptors Causing Liver Impairment
SO JOURNAL OF PEDIATRIC GASTROENTEROLOGY AND NUTRITION
LA English
DT Article
DE bile acid receptors; gut; inflammation; inflammatory bowel disease;
   liver
ID CROHNS-DISEASE; ULCERATIVE-COLITIS; VALIDATION; HEALTH; HOST
AB Objectives:The gut-liver axis has been recently investigated in depth in relation to intestinal and hepatic diseases. Key actors are bile acid (BA) receptors, as farnesoid-X-receptor (FXR), pregnane-X-receptor (PXR), and G-protein-coupled-receptor (GPCR; TGR5), that control a broad range of metabolic processes as well as inflammation and fibrosis. The present study aims to investigate the impact of intestinal inflammation on liver health with a focus on FXR, PXR, and TGR5 expression. The strategy to improve liver health by reducing gut inflammation is also considered. Modulation of BA receptors in the inflamed colonic tissues of inflammatory bowel disease (IBD) pediatric patients is analyzed.Methods:A dextran sodium sulphate (DSS) colitis animal model was built. Co-cultures with Caco2 and HepG2 cell lines were set up. Modulation of BA receptors in biopsies of IBD pediatric patients was assessed by real-time PCR and immunohistochemistry.Results:Histology showed inflammatory cell infiltration in the liver of DSS mice, where FXR and PXR were significantly decreased and oxidative stress was increased. Exposure of Caco2 to inflammatory stimuli resulted in the reduction of BA receptor expression in HepG2. Caco2 treatment with dipotassium glycyrrhizate (DPG) reduced these effects on liver cells. Inflamed colon of patients showed altered FXR, PXR, and TGR5 expression.Conclusions:This study strongly suggests that gut inflammation affects hepatic cells by altering BA receptor levels as well as increasing the production of pro-inflammatory cytokines and oxidative stress. Hence, reducing gut inflammation is needed not only to improve the intestinal disease but also to protect the liver.
C1 [Negroni, Anna; Vitali, Roberta] Sapienza Univ Rome, ENEA, Div Hlth Protect Technol, Rome, Italy.
   [Fiaschini, Noemi; Palone, Francesca; Colantoni, Eleonora; Oliva, Salvatore; Aloi, Marina; Cucchiara, Salvatore] Sapienza Univ Rome, Maternal Infantile & Urol Sci Dept, Rome, Italy.
   [Fiaschini, Noemi] Sapienza Univ Rome, Innovat Biomed Technol Clin Med Sapienza, Rome, Italy.
   [Laudadio, Ilaria; Stronati, Laura] Sapienza Univ Rome, Dept Mol Med, Rome, Italy.
C3 Sapienza University Rome; Italian National Agency New Technical Energy &
   Sustainable Economics Development; Sapienza University Rome; Sapienza
   University Rome; Sapienza University Rome
RP Negroni, A (通讯作者)，Italian Natl Agcy New Technol Energy & Sustainabl, ENEA, Div Hlth Protect Technol, Via Anguillarese 301, I-00123 Rome, Italy.
EM anna.negroni@enea.it
RI Vitali, Roberta/K-2509-2016; PALONE, FRANCESCA/AFE-8401-2022; Negroni,
   Anna/GLS-2306-2022; Laudadio, Ilaria/AAL-7817-2021; PALONE,
   FRANCESCA/AAE-9703-2022; Aloi, Marina/K-2496-2016; Oliva,
   Salvatore/K-1567-2016
OI Vitali, Roberta/0000-0003-4203-0163; PALONE,
   FRANCESCA/0000-0001-7700-9466; Negroni, Anna/0000-0002-2273-8837;
   PALONE, FRANCESCA/0000-0001-7700-9466; Aloi, Marina/0000-0001-7404-4004;
   Oliva, Salvatore/0000-0003-2348-2308; Fiaschini,
   Noemi/0000-0003-1094-7743; Colantoni, Eleonora/0000-0003-1301-2492
FU Academic Funding of Sapienza University of Rome
FX This study was supported by Academic Funding of Sapienza University of
   Rome.
CR Ahmad TR, 2019, NAT REV ENDOCRINOL, V15, P701, DOI 10.1038/s41574-019-0266-7
   Albillos A, 2020, J HEPATOL, V72, P558, DOI 10.1016/j.jhep.2019.10.003
   Arab JP, 2017, HEPATOLOGY, V65, P350, DOI 10.1002/hep.28709
   Ashby K, 2018, ALIMENT PHARM THER, V47, P1623, DOI 10.1111/apt.14678
   Biagioli M, 2019, HANDB EXP PHARMACOL, V256, P95, DOI 10.1007/164_2019_225
   Biagioli M, 2017, J IMMUNOL, V199, P718, DOI 10.4049/jimmunol.1700183
   Brandl K, 2017, AM J PHYSIOL-GASTR L, V312, pG413, DOI 10.1152/ajpgi.00361.2016
   Buchman CD, 2018, EXPERT OPIN DRUG MET, V14, P635, DOI 10.1080/17425255.2018.1476488
   Chen ML, 2019, MUCOSAL IMMUNOL, V12, P851, DOI 10.1038/s41385-019-0162-4
   Chiang John Y. L., 2018, Gene Expression, V18, P71, DOI 10.3727/105221618X15156018385515
   Daperno M, 2004, GASTROINTEST ENDOSC, V60, P505, DOI 10.1016/S0016-5107(04)01878-4
   Gadaleta RM, 2011, GUT, V60, P463, DOI 10.1136/gut.2010.212159
   Garcia M, 2018, INT J MOL SCI, V19, DOI 10.3390/ijms19113630
   Guo C, 2016, FRONT PHYSIOL, V7, DOI 10.3389/fphys.2016.00646
   HYAMS JS, 1991, J PEDIATR GASTR NUTR, V12, P439, DOI 10.1097/00005176-199105000-00005
   Ikegami T, 2018, HEPATOL RES, V48, P15, DOI 10.1111/hepr.13001
   Islam Z, 2019, DATA BRIEF, V23, DOI 10.1016/j.dib.2019.01.017
   Keitel V, 2018, SEMIN LIVER DIS, V38, P333, DOI 10.1055/s-0038-1669940
   Kim Hyeonhui, 2018, Lab Anim Res, V34, P140
   Kiriyama Y, 2019, BIOMOLECULES, V9, DOI 10.3390/biom9060232
   Kliewer SA, 2015, DIGEST DIS, V33, P327, DOI 10.1159/000371670
   Li TG, 2015, CURR OPIN GASTROEN, V31, P159, DOI 10.1097/MOG.0000000000000156
   Matsubara T, 2013, MOL CELL ENDOCRINOL, V368, P17, DOI 10.1016/j.mce.2012.05.004
   Maxwell Joseph R, 2009, Curr Protoc Pharmacol, VChapter 5, DOI 10.1002/0471141755.ph0557s47
   Meadows V, 2020, FRONT MED-LAUSANNE, V7, DOI 10.3389/fmed.2020.00015
   Milosevic I, 2019, INT J MOL SCI, V20, DOI 10.3390/ijms20020395
   Ming LJ, 2013, NAT PROD COMMUN, V8, P415
   Oladimeji Peter O, 2018, Mol Pharmacol, V93, P119, DOI 10.1124/mol.117.110155
   Perino A, 2015, TRENDS PHARMACOL SCI, V36, P847, DOI 10.1016/j.tips.2015.08.002
   Schaap FG, 2014, NAT REV GASTRO HEPAT, V11, P55, DOI 10.1038/nrgastro.2013.151
   Schneider KM, 2018, J HEPATOL, V68, P1083, DOI 10.1016/j.jhep.2017.11.025
   SCHROEDER KW, 1987, NEW ENGL J MED, V317, P1625, DOI 10.1056/NEJM198712243172603
   Selyutina OY, 2019, INT J PHARMACEUT, V559, P271, DOI 10.1016/j.ijpharm.2019.01.047
   Shaler CR, 2019, J MOL BIOL, V431, P2970, DOI 10.1016/j.jmb.2019.04.023
   Shin DJ, 2019, HANDB EXP PHARMACOL, V256, P51, DOI 10.1007/164_2019_236
   Sipka S, 2014, INT ARCH ALLERGY IMM, V165, P1, DOI 10.1159/000366100
   Theiler-Schwetz V, 2019, BBA-MOL BASIS DIS, V1865, P243, DOI 10.1016/j.bbadis.2018.08.001
   Trauner M, 2017, HEPATOLOGY, V65, P1393, DOI 10.1002/hep.28991
   Tripathi A, 2018, NAT REV GASTRO HEPAT, V15, P397, DOI 10.1038/s41575-018-0011-z
   Turner D, 2007, GASTROENTEROLOGY, V133, P423, DOI 10.1053/j.gastro.2007.05.029
   Vancamelbeke M, 2017, EXPERT REV GASTROENT, V11, P821, DOI 10.1080/17474124.2017.1343143
   Vavassori P, 2009, J IMMUNOL, V183, P6251, DOI 10.4049/jimmunol.0803978
   Vitali R, 2013, PLOS ONE, V8, DOI 10.1371/journal.pone.0066527
   Wang G, 2019, CELL MOL LIFE SCI, V76, P3917, DOI 10.1007/s00018-019-03190-6
   Xiao L, 2017, CLIN RES HEPATOL GAS, V41, P509, DOI 10.1016/j.clinre.2017.02.001
   Zhu JB, 2018, EUR J PHARMACOL, V838, P60, DOI 10.1016/j.ejphar.2018.09.009
NR 46
TC 12
Z9 12
U1 3
U2 22
PU LIPPINCOTT WILLIAMS & WILKINS
PI PHILADELPHIA
PA TWO COMMERCE SQ, 2001 MARKET ST, PHILADELPHIA, PA 19103 USA
SN 0277-2116
EI 1536-4801
J9 J PEDIATR GASTR NUTR
JI J. Pediatr. Gastroenterol. Nutr.
PD AUG
PY 2020
VL 71
IS 2
BP 189
EP 196
DI 10.1097/MPG.0000000000002759
PG 8
WC Gastroenterology & Hepatology; Nutrition & Dietetics; Pediatrics
WE Science Citation Index Expanded (SCI-EXPANDED)
SC Gastroenterology & Hepatology; Nutrition & Dietetics; Pediatrics
GA PP6IX
UT WOS:000605965200022
PM 32404746
OA Green Published
DA 2024-01-22
ER

PT J
AU Fontani, F
   Domazetovic, V
   Marcucci, T
   Vincenzini, MT
   Iantomasi, T
AF Fontani, Filippo
   Domazetovic, Vladana
   Marcucci, Tommaso
   Vincenzini, Maria Teresa
   Iantomasi, Teresa
TI Tumor Necrosis Factor-Alpha Up-Regulates ICAM-1 Expression and Release
   in Intestinal Myofibroblasts by Redox-Dependent and -Independent
   Mechanisms
SO JOURNAL OF CELLULAR BIOCHEMISTRY
LA English
DT Article
DE H2O2 PRODUCTION; OXIDATIVE STRESS; ICAM-1 SOLUBLE FORM; REDOX
   REGULATION; TACE
ID INTERCELLULAR-ADHESION MOLECULE-1; INFLAMMATORY-BOWEL-DISEASE;
   MICROVASCULAR ENDOTHELIAL-CELLS; COLORECTAL-CANCER; TNF-ALPHA;
   CROHNS-DISEASE; CYTOKINE PRODUCTION; GENE-EXPRESSION; NADPH-OXIDASE;
   E-SELECTIN
AB Intercellular adhesion molecule-1 (ICAM-1) is distributed and expressed on cell surface and is present in circulation as soluble form (sICAM-1). Tumor necrosis factor-alpha (TNF alpha) and radical oxygen species (ROS) up-regulate the expression of ICAM-1. This study demonstrates for the first time in 18 Co cells, a myofibroblast cell line derived from human colonic mucosa, an up-regulation of ICAM-1 expression and sICAM-1 release induced by oxidative stress and TNFa stimulation. The intracellular redox state was modulated by L-buthionine-S, R-sulfoximine (BSO) or N-acetylcysteine (NAC), inhibitor and precursor respectively of GSH synthesis. ROS production increases in cells treated with BSO or TNFa, and this has been related to an up-regulation of ICAM-1 expression and sICAM-1 release. The involvement of metalloproteinases in ICAM-1 release has been demonstrated. Moreover, also expression and activation of A disintegrin and metalloproteinase 17, a membrane-bound enzyme known as TNF alpha-converting enzyme (TACE), have been related to ROS levels. This suggests the possible involvement of TACE in the cleavage of ICAM-1 on cell surface in condition of oxidative stress. NAC down-regulates the expression and release of ICAM-1 as well as the expression and activation of TACE. However, in TNFa stimulated cells NAC treatment reduces only in part ICAM-1 expression and sICAM-1 release. Given this TNFa may also act on these events by a redox-independent mechanism. (C) 2015 Wiley Periodicals, Inc.
C1 [Fontani, Filippo; Domazetovic, Vladana; Vincenzini, Maria Teresa; Iantomasi, Teresa] Univ Florence, Dept Biomed Expt & Clin Sci Mario Serio, I-50134 Florence, Italy.
   [Marcucci, Tommaso] Santa Maria Annunziata Hosp, Sect Gen Surg, Florence, Italy.
C3 University of Florence
RP Iantomasi, T (通讯作者)，Dept Biomed Expt & Clin Sci Mario Serio, Viale Morgagni 50, I-50134 Florence, Italy.
EM tiantomasi@unifi.it
FU Fondazione Cassa di Risparmio di Firenze [2011.0300]
FX Grant sponsor: Fondazione Cassa di Risparmio di Firenze; Grant number:
   2011.0300.
CR Alexiou D, 2001, EUR J CANCER, V37, P2392, DOI 10.1016/S0959-8049(01)00318-5
   Angel-Morales G, 2012, FOOD FUNCT, V3, P745, DOI 10.1039/c2fo10271d
   Arteta B, 2010, HEPATOLOGY, V51, P2172, DOI 10.1002/hep.23590
   Biasi F, 2013, ANTIOXID REDOX SIGN, V19, P1711, DOI 10.1089/ars.2012.4530
   Binion DG, 2009, AM J PHYSIOL-GASTR L, V297, pG259, DOI 10.1152/ajpgi.00087.2009
   Brill A, 2009, CARDIOVASC RES, V84, P137, DOI 10.1093/cvr/cvp176
   BUFFINTON GD, 1995, FREE RADICAL BIO MED, V19, P911, DOI 10.1016/0891-5849(95)94362-H
   Catarzi S, 2005, BBA-MOL CELL RES, V1745, P166, DOI 10.1016/j.bbamcr.2005.03.004
   Catarzi S, 2011, BBA-GEN SUBJECTS, V1810, P446, DOI 10.1016/j.bbagen.2011.01.005
   Catarzi S, 2011, INFLAMM BOWEL DIS, V17, P1674, DOI 10.1002/ibd.21552
   Champagne B, 1998, J IMMUNOL, V161, P6398
   Chatterjee S, 1998, ARTERIOSCL THROM VAS, V18, P1523, DOI 10.1161/01.ATV.18.10.1523
   Chidlow JH, 2006, AM J PATHOL, V169, P2014, DOI 10.2353/ajpath.2006.051021
   Corredor J, 2003, AM J PHYSIOL-CELL PH, V284, pC953, DOI 10.1152/ajpcell.00309.2002
   Pina-Canseco MD, 2012, FOLIA HISTOCHEM CYTO, V50, P407, DOI 10.5603/FHC.2012.0055
   Di Sabatino A, 2007, GASTROENTEROLOGY, V133, P137, DOI 10.1053/j.gastro.2007.04.069
   Feagins LA, 2009, NAT REV GASTRO HEPAT, V6, P297, DOI 10.1038/nrgastro.2009.44
   Ghosh Subrata, 2010, Therap Adv Gastroenterol, V3, P239, DOI 10.1177/1756283X10373176
   Grivennikov SI, 2013, SEMIN IMMUNOPATHOL, V35, P229, DOI 10.1007/s00281-012-0352-6
   Hua S, 2013, FRONT PHARMACOL, V4, DOI 10.3389/fphar.2013.00127
   IANTOMASI T, 1994, BIOCHEM MED METAB B, V53, P87, DOI 10.1006/bmmb.1994.1062
   Kim H, 2008, EXP MOL MED, V40, P167, DOI 10.3858/emm.2008.40.2.167
   Ksiazek K, 2010, INT J CANCER, V127, P293, DOI 10.1002/ijc.25036
   Langen RCJ, 2002, AM J PHYSIOL-CELL PH, V283, pC714, DOI 10.1152/ajpcell.00418.2001
   Lawson C, 2009, PHARMACOL REP, V61, P22, DOI 10.1016/S1734-1140(09)70004-0
   Lee IT, 2013, J NUTR BIOCHEM, V24, P124, DOI 10.1016/j.jnutbio.2012.03.009
   Li JM, 2005, MOL CELL BIOL, V25, P2320, DOI 10.1128/MCB.25.6.2320-2330.2005
   Liu FL, 2014, RHEUMATOLOGY, V53, P260, DOI 10.1093/rheumatology/ket350
   Maeda K, 2002, ONCOL REP, V9, P511
   MCCABE SM, 1993, CELL IMMUNOL, V150, P364, DOI 10.1006/cimm.1993.1204
   Metselaar Josbert M, 2005, Expert Opin Drug Deliv, V2, P465, DOI 10.1517/17425247.2.3.465
   Nakata B, 2000, CLIN CANCER RES, V6, P1175
   NIELSEN OH, 1994, DIGEST DIS SCI, V39, P1918, DOI 10.1007/BF02088125
   O'Connor PM, 2010, INFLAMM BOWEL DIS, V16, P1411, DOI 10.1002/ibd.21217
   O'Hanlon DM, 2002, EUR J CANCER, V38, P2252, DOI 10.1016/S0959-8049(02)00218-6
   Otto VI, 2000, J NEUROSCI RES, V60, P733, DOI 10.1002/1097-4547(20000615)60:6<733::AID-JNR5>3.0.CO;2-X
   Otto VI, 2002, J NEUROCHEM, V80, P824, DOI 10.1046/j.0022-3042.2001.00748.x
   Panday A, 2015, CELL MOL IMMUNOL, V12, DOI 10.1038/cmi.2014.89
   PANG G, 1994, CLIN EXP IMMUNOL, V96, P437, DOI 10.1111/j.1365-2249.1994.tb06048.x
   Perabo F, 2001, Indian J Cancer, V38, P1
   Pinchuk I V, 2010, Curr Gastroenterol Rep, V12, P310, DOI 10.1007/s11894-010-0135-y
   Roebuck KA, 1999, J LEUKOCYTE BIOL, V66, P876, DOI 10.1002/jlb.66.6.876
   ROEBUCK KA, 1995, J BIOL CHEM, V270, P18966, DOI 10.1074/jbc.270.32.18966
   Roland CL, 2007, SURGERY, V141, P705, DOI 10.1016/j.surg.2007.01.016
   Roland CL, 2010, EXP BIOL MED, V235, P263, DOI 10.1258/ebm.2009.009215
   Scheller J, 2011, TRENDS IMMUNOL, V32, P380, DOI 10.1016/j.it.2011.05.005
   Schmal H, 1998, J IMMUNOL, V161, P3685
   SMITH PK, 1985, ANAL BIOCHEM, V150, P76, DOI 10.1016/0003-2697(85)90442-7
   Song WB, 2009, WORLD J GASTROENTERO, V15, P3916, DOI 10.3748/wjg.15.3916
   Taglia L, 2007, AM J PHYSIOL-GASTR L, V292, pG182, DOI 10.1152/ajpgi.00201.2006
   Tsakadze NL, 2006, J BIOL CHEM, V281, P3157, DOI 10.1074/jbc.M510797200
   Vainer B, 2000, AM J SURG PATHOL, V24, P1115, DOI 10.1097/00000478-200008000-00009
   Valentich JD, 1997, AM J PHYSIOL-CELL PH, V272, pC1513, DOI 10.1152/ajpcell.1997.272.5.C1513
   Van Assche G, 2005, AM J PHYSIOL-GASTR L, V288, pG169, DOI 10.1152/ajpgi.00423.2004
   Wang Y, 2009, J IMMUNOL, V182, P2449, DOI 10.4049/jimmunol.0802770
   Woo CH, 2000, J BIOL CHEM, V275, P32357, DOI 10.1074/jbc.M005638200
   Yeung TM, 2013, BRIT J CANCER, V108, P2106, DOI 10.1038/bjc.2013.209
   Ying BW, 2009, MOL BIOL REP, V36, P1825, DOI 10.1007/s11033-008-9386-1
NR 58
TC 11
Z9 13
U1 0
U2 8
PU WILEY
PI HOBOKEN
PA 111 RIVER ST, HOBOKEN 07030-5774, NJ USA
SN 0730-2312
EI 1097-4644
J9 J CELL BIOCHEM
JI J. Cell. Biochem.
PD FEB
PY 2016
VL 117
IS 2
BP 370
EP 381
DI 10.1002/jcb.25279
PG 12
WC Biochemistry & Molecular Biology; Cell Biology
WE Science Citation Index Expanded (SCI-EXPANDED)
SC Biochemistry & Molecular Biology; Cell Biology
GA DB0WY
UT WOS:000368229900011
PM 26177712
OA Green Published
DA 2024-01-22
ER

PT J
AU Sekine, K
   Nagata, N
   Shindo, T
   Morino, E
   Shimbo, T
   Akiyama, J
   Mizokami, M
   Uemura, N
AF Sekine, Katsunori
   Nagata, Naoyoshi
   Shindo, Takuma
   Morino, Eriko
   Shimbo, Takuro
   Akiyama, Junichi
   Mizokami, Masashi
   Uemura, Naomi
TI Combined identifying granuloma and biopsy culture is useful for
   diagnosing intestinal tuberculosis
SO INTERNATIONAL JOURNAL OF COLORECTAL DISEASE
LA English
DT Article
DE Inflammatory bowel disease; Biopsy sample analysis; Abdominal
   tuberculosis; Mycobacterium tuberculosis
ID CROHNS-DISEASE; COLONIC TUBERCULOSIS; HISTOLOGICAL DIFFERENTIATIONS;
   MYCOBACTERIUM-TUBERCULOSIS; ABDOMINAL TUBERCULOSIS; PCR; AMPLIFICATION;
   COLONOSCOPY; INDIA
AB Differential diagnosis of intestinal tuberculosis (ITB) and inflammatory bowel disease (IBD) can be difficult, but many gastroenterologists may only perform biopsy for pathology and their own experience. This study aimed to identify optimal sample collection and pathogen detection methods for diagnosing ITB.
   A cohort of 182 patients (50 had ITB and 132 had IBD or other colonic diseases) who underwent colonoscopy was analyzed. Sensitivity of acid-fast bacilli (AFB), culture, polymerase chain reaction (PCR), and granuloma pathology on hematoxylin and eosin stain for diagnosing ITB were compared in relation to biopsy, endoscopic aspirated intestinal fluid, or standard stool evaluations. We also evaluated which combination offered the highest yield to diagnose intestinal tuberculosis in addition to granuloma pathology.
   Between ITB and non-ITB, no significant differences were observed in age, sex, and nationality. In biopsy analysis, sensitivity was as follows: culture (50 %), AFB (38 %), PCR (25 %), granuloma pathology (51 %), and caseous granuloma (8.2 %), while specificity of granuloma pathology was low (80 %), compared to other tests. In intestinal fluid analysis, sensitivity was as follows: culture (46 %), AFB (42 %), and PCR (35 %). In standard stool analysis, sensitivity was as follows: culture (47 %), AFB (37 %), and PCR (23 %). Granuloma pathology plus biopsy culture offered the highest combination sensitivity (77 %), significantly (P < 0.01) higher than that for granuloma pathology alone (51 %).
   When encountering suspected intestinal tuberculosis or IBD on colonoscopy, biopsy culture is recommended in addition to pathological assessment of granuloma. This diagnostic strategy will lead to accurate differential diagnosis of colonic disease, facilitating appropriate treatment.
C1 [Sekine, Katsunori; Nagata, Naoyoshi; Akiyama, Junichi] Natl Ctr Global Hlth & Med, Dept Gastroenterol & Hepatol, Shinjuku Ku, Tokyo 1628655, Japan.
   [Shindo, Takuma; Morino, Eriko] Natl Ctr Global Hlth & Med NCGM, Resp Med, Tokyo, Japan.
   [Shimbo, Takuro] Natl Ctr Global Hlth & Med, Clin Res & Informat, Tokyo 1628655, Japan.
   [Mizokami, Masashi] Kohnodai Hosp, Res Ctr Hepatitis & Immunol, Natl Ctr Global Hlth & Med, Chiba, Japan.
   [Uemura, Naomi] Kohnodai Hosp, Dept Gastroenterol & Hepatol, Natl Ctr Global Hlth & Med, Chiba, Japan.
C3 National Center for Global Health & Medicine - Japan; National Center
   for Global Health & Medicine - Japan; National Center for Global Health
   & Medicine - Japan; National Center for Global Health & Medicine -
   Japan; National Center for Global Health & Medicine - Japan
RP Nagata, N (通讯作者)，Natl Ctr Global Hlth & Med, Dept Gastroenterol & Hepatol, Shinjuku Ku, 1-21-1 Toyama, Tokyo 1628655, Japan.
EM nnagata_ncgm@yahoo.co.jp
FU National Center for Global Health and Medicine [26A-201]
FX This study was partly supported by a grant from the National Center for
   Global Health and Medicine (26A-201).
CR Alvares JF, 2005, ENDOSCOPY, V37, P351, DOI 10.1055/s-2005-861116
   Amarapurkar D N, 2004, J Assoc Physicians India, V52, P863
   Amarapurkar DN, 2008, WORLD J GASTROENTERO, V14, P741, DOI 10.3748/wjg.14.741
   Balamurugan R, 2006, J CLIN MICROBIOL, V44, P1884, DOI 10.1128/JCM.44.5.1884-1886.2006
   BHARGAVA DK, 1985, GASTROINTEST ENDOSC, V31, P68, DOI 10.1016/S0016-5107(85)71995-5
   Chang CY, 2013, DRUG DES DEV THER, V7, P53, DOI 10.2147/DDDT.S39247
   Chung Kyoung Myeun, 2008, Korean J Gastroenterol, V52, P351
   Das H S, 2000, J Assoc Physicians India, V48, P708
   Das K, 2009, DIGEST DIS SCI, V54, P1099, DOI 10.1007/s10620-008-0469-6
   DeAngelis CD, 2005, JAMA-J AM MED ASSOC, V293, P2793, DOI 10.1001/jama.293.22.2793
   DiPlacido R, 1996, AM J GASTROENTEROL, V91, P807
   Donoghue HD, 2009, CURR OPIN INFECT DIS, V22, P490, DOI 10.1097/QCO.0b013e3283306712
   Epstein D, 2007, ALIMENT PHARM THER, V25, P1373, DOI 10.1111/j.1365-2036.2007.03332.x
   Greiner M, 2000, PREV VET MED, V45, P23, DOI 10.1016/S0167-5877(00)00115-X
   Hallur V, 2013, DIAGN MICR INFEC DIS, V76, P51, DOI 10.1016/j.diagmicrobio.2013.02.022
   Kapoor VK, 1998, POSTGRAD MED J, V74, P459, DOI 10.1136/pgmj.74.874.459
   Kirsch R, 2006, J CLIN PATHOL, V59, P840, DOI 10.1136/jcp.2005.032383
   Kurasawa Takuya, 2011, Nihon Rinsho, V69, P1351
   Lee YJ, 2006, ENDOSCOPY, V38, P592, DOI 10.1055/s-2006-924996
   Leung V. K. S., 2006, Hong Kong Medical Journal, V12, P264
   Makharia GK, 2010, AM J GASTROENTEROL, V105, P642, DOI 10.1038/ajg.2009.585
   Mehta PK, 2012, FEMS IMMUNOL MED MIC, V66, P20, DOI 10.1111/j.1574-695X.2012.00987.x
   Misra SP, 2004, ENDOSCOPY, V36, P612, DOI 10.1055/s-2004-814518
   MORITA N, 1995, J GASTROENTEROL, V30, P1
   Nagata N, 2013, CLIN GASTROENTEROL H, V11, P673, DOI 10.1016/j.cgh.2012.12.034
   Rudeeaneksin J, 2012, JPN J INFECT DIS, V65, P306, DOI 10.7883/yoken.65.306
   Sato S, 2004, GASTROINTEST ENDOSC, V59, P362, DOI 10.1016/S0016-5107(03)02716-0
   Yönal O, 2010, TURK J GASTROENTEROL, V21, P91, DOI 10.4318/tjg.2010.0063
   Yu HS, 2012, DIGESTION, V85, P202, DOI 10.1159/000335431
NR 29
TC 11
Z9 11
U1 0
U2 9
PU SPRINGER
PI NEW YORK
PA 233 SPRING ST, NEW YORK, NY 10013 USA
SN 0179-1958
EI 1432-1262
J9 INT J COLORECTAL DIS
JI Int. J. Colorectal Dis.
PD JUL
PY 2015
VL 30
IS 7
BP 939
EP 945
DI 10.1007/s00384-015-2208-8
PG 7
WC Gastroenterology & Hepatology; Surgery
WE Science Citation Index Expanded (SCI-EXPANDED)
SC Gastroenterology & Hepatology; Surgery
GA CK6PV
UT WOS:000356350900011
PM 25868516
DA 2024-01-22
ER

PT J
AU Zhu, SY
   Bing, YT
   Wang, XB
   Yu, Q
   Wang, YP
   Xu, SF
   Song, L
   Wang, XT
   Xia, B
   Zhu, YQ
   Zhou, R
AF Zhu, Siying
   Bing, Yuntao
   Wang, Xiaobing
   Yu, Qiao
   Wang, Yipeng
   Xu, Shufang
   Song, Lu
   Wang, Xintao
   Xia, Bing
   Zhu, Youqing
   Zhou, Rui
TI CCL25/CCR9 Interactions Regulate the Function of iNKT Cells in
   Oxazolone-Induced Colitis in Mice
SO PLOS ONE
LA English
DT Article
ID INFLAMMATORY-BOWEL-DISEASE; THYMUS-EXPRESSED CHEMOKINE; NK-T-CELLS;
   ULCERATIVE-COLITIS; CROHNS-DISEASE; LAMINA PROPRIA; TUMOR-IMMUNITY;
   MURINE MODEL; LYMPHOCYTES; RECEPTOR
AB Background: Natural killer T (NKT) cells share phenotypic and functional properties with both conventional natural killer cells and T cells. These cells might have an important role in the pathogenesis of ulcerative colitis (UC). The interaction of chemokine ligand 25 (CCL25) with chemokine receptor 9 (CCR9) is involved in gut-specific migration of leukocytes and induces regulatory T cells (Tregs) to migrate to the intestine in chronic ileitis.
   Methodology/Findings: In UC patients, NKT receptor CD161, CCL25, and CCR9 expression levels were evaluated by qRT-PCR. A murine model of oxazolone-induced colitis was induced in BALB/c mice. The mRNA levels of NK1.1, CCL25 and CCR9, and pro-inflammatory cytokines in mice were evaluated. The CCR9 expression on Type I or invariant NKT (iNKT) cells, and the iNKT cells chemotaxis are observed according to flow cytometry. NKT receptor CD161, CCL25 and CCR9 expression levels were significantly increased in UC patients. And, the mRNA expression levels of NK1.1, CCL25 and CCR9 were increased in oxazolone-induced colitis in mice. The production of pro-inflammatory cytokines was significantly increased, especially interleukin 4 (IL-4), IL-10 and IL-13. We observed significantly increased CCR9 expression on iNKT cells. Furthermore, we found an increased iNKT population and enhanced chemotaxis during oxazolone-induced colitis.
   Conclusions/Significance: Our study suggests that CCL25/CCR9 interactions may promote the induction and function of iNKT cells during oxazolone-induced colitis. These findings may have important implications for UC treatment and suggest a role for CCR9 inhibitors.
C1 [Zhu, Siying; Wang, Xiaobing; Wang, Yipeng; Xu, Shufang; Song, Lu; Wang, Xintao; Xia, Bing; Zhu, Youqing; Zhou, Rui] Wuhan Univ, Zhongnan Hosp, Dept Gastroenterol Hepatol, Wuhan 430072, Hubei, Peoples R China.
   [Zhu, Siying; Bing, Yuntao; Wang, Xiaobing; Yu, Qiao; Xu, Shufang; Song, Lu; Wang, Xintao; Xia, Bing; Zhu, Youqing; Zhou, Rui] Hubei Clin Ctr, Wuhan, Hubei, Peoples R China.
   [Zhu, Siying; Bing, Yuntao; Wang, Xiaobing; Yu, Qiao; Xu, Shufang; Song, Lu; Wang, Xintao; Xia, Bing; Zhu, Youqing; Zhou, Rui] Key Lab Intestinal & Colorectal Dis, Wuhan, Hubei, Peoples R China.
C3 Wuhan University
RP Zhu, YQ (通讯作者)，Wuhan Univ, Zhongnan Hosp, Dept Gastroenterol Hepatol, Wuhan 430072, Hubei, Peoples R China.
EM uqing_zhu@sina.com; zhourui8310@126.com
RI Zhou, Rui/HRA-8327-2023
OI Bing, Yuntao/0000-0002-0187-133X; Wang, Xiaobing/0000-0002-3134-0556
FU National Natural Science Foundation of China [81100266]
FX This work was supported by National Natural Science Foundation of China
   (No. 81100266). The funders had no role in study design, data collection
   and analysis, decision to publish, or preparation of the manuscript.
CR Akbari O, 2003, NAT MED, V9, P582, DOI 10.1038/nm851
   Autschbach F, 2002, VIRCHOWS ARCH, V441, P500, DOI 10.1007/s00428-002-0684-z
   Badr G, 2011, PLOS ONE, V6, DOI 10.1371/journal.pone.0023741
   Boirivant M, 1998, J EXP MED, V188, P1929, DOI 10.1084/jem.188.10.1929
   Boirivant M, 2005, INFLAMM BOWEL DIS, V11, P48, DOI 10.1097/00054725-200501000-00007
   Cohen NR, 2009, ADV IMMUNOL, V102, P1, DOI 10.1016/S0065-2776(09)01201-2
   Eksteen B, 2004, J EXP MED, V200, P1511, DOI 10.1084/jem.20041035
   Fuss IJ, 2004, J CLIN INVEST, V113, P1490, DOI 10.1172/JCI200419836
   Galitovskiy V, 2011, J IMMUNOL, V187, P2677, DOI 10.4049/jimmunol.1002711
   Godfrey DI, 2004, NAT REV IMMUNOL, V4, P231, DOI 10.1038/nri1309
   Godfrey DI, 2004, J CLIN INVEST, V114, P1379, DOI 10.1172/JCI200423594
   Heller F, 2002, IMMUNITY, V17, P629, DOI 10.1016/S1074-7613(02)00453-3
   Hunter MM, 2007, GASTROENTEROLOGY, V132, P1320, DOI 10.1053/j.gastro.2007.01.038
   Hunter MM, 2005, J IMMUNOL, V174, P7368, DOI 10.4049/jimmunol.174.11.7368
   Juno JA, 2012, PLOS PATHOG, V8, DOI 10.1371/journal.ppat.1002838
   Kihara N, 2003, GUT, V52, P713, DOI 10.1136/gut.52.5.713
   LENNARDJONES JE, 1989, SCAND J GASTROENTERO, V24, P2, DOI 10.3109/00365528909091339
   Liao CM, 2013, INFLAMM BOWEL DIS, V19, P1330, DOI 10.1097/MIB.0b013e318280b1e3
   Mantovani A, 1999, IMMUNOL TODAY, V20, P254, DOI 10.1016/S0167-5699(99)01469-3
   Molodecky NA, 2012, GASTROENTEROLOGY, V142, P46, DOI 10.1053/j.gastro.2011.10.001
   Montbarbon M, 2013, PLOS ONE, V8, DOI 10.1371/journal.pone.0062208
   Nieuwenhuis EES, 2002, NAT MED, V8, P588, DOI 10.1038/nm0602-588
   Olaussen RW, 2007, GASTROENTEROLOGY, V132, P2371, DOI 10.1053/j.gastro.2007.04.023
   Olszak T, 2012, SCIENCE, V336, P489, DOI 10.1126/science.1219328
   Papadakis KA, 2000, J IMMUNOL, V165, P5069, DOI 10.4049/jimmunol.165.9.5069
   Papadakis KA, 2001, GASTROENTEROLOGY, V121, P246, DOI 10.1053/gast.2001.27154
   Podolsky DK, 2002, NEW ENGL J MED, V347, P417, DOI 10.1056/NEJMra0804647
   Sallusto F, 1997, SCIENCE, V277, P2005, DOI 10.1126/science.277.5334.2005
   Smyth MJ, 2000, NAT IMMUNOL, V1, P459, DOI 10.1038/82698
   Stenstad H, 2006, BLOOD, V107, P3447, DOI 10.1182/blood-2005-07-2860
   Terabe M, 2008, ADV CANCER RES, V101, P277, DOI 10.1016/S0065-230X(08)00408-9
   TRUELOVE SC, 1955, BRIT MED J, V2, P1041, DOI 10.1136/bmj.2.4947.1041
   Walters MJ, 2010, J PHARMACOL EXP THER, V335, P61, DOI 10.1124/jpet.110.169714
   Weigmann B, 2007, NAT PROTOC, V2, P2307, DOI 10.1038/nprot.2007.315
   Wermers JD, 2011, GASTROENTEROLOGY, V140, P1526, DOI 10.1053/j.gastro.2011.01.044
   Wirtz S, 2007, NAT PROTOC, V2, P541, DOI 10.1038/nprot.2007.41
   Wurbel MA, 2007, J IMMUNOL, V178, P7598, DOI 10.4049/jimmunol.178.12.7598
   Wurbel MA, 2011, PLOS ONE, V6, DOI 10.1371/journal.pone.0016442
   Yang J, 2009, J BIOMECH, V42, P811, DOI 10.1016/j.jbiomech.2009.01.028
   Zlotnik A, 2000, IMMUNITY, V12, P121, DOI 10.1016/S1074-7613(00)80165-X
NR 40
TC 14
Z9 17
U1 0
U2 11
PU PUBLIC LIBRARY SCIENCE
PI SAN FRANCISCO
PA 1160 BATTERY STREET, STE 100, SAN FRANCISCO, CA 94111 USA
SN 1932-6203
J9 PLOS ONE
JI PLoS One
PD JUN 17
PY 2014
VL 9
IS 6
AR e100167
DI 10.1371/journal.pone.0100167
PG 10
WC Multidisciplinary Sciences
WE Science Citation Index Expanded (SCI-EXPANDED)
SC Science & Technology - Other Topics
GA AK5YM
UT WOS:000338503400083
PM 24936795
OA Green Submitted, Green Published, gold
DA 2024-01-22
ER

PT J
AU Pouillart, PR
   Dépeint, F
   Abdelnour, A
   Deremaux, L
   Vincent, O
   Mazière, JC
   Madec, JY
   Chatelain, D
   Younes, H
   Wils, D
   Saniez, MH
   Dupas, JL
AF Pouillart, Philippe R.
   Depeint, Flore
   Abdelnour, Afif
   Deremaux, Laetitia
   Vincent, Odile
   Maziere, Jean-Claude
   Madec, Jean-Yves
   Chatelain, Denis
   Younes, Hassan
   Wils, Daniel
   Saniez, Marie-Helene
   Dupas, Jean-Louis
TI Nutriose, a Prebiotic Low-digestible Carbohydrate, Stimulates Gut
   Mucosal Immunity and Prevents TNBS-induced Colitis in Piglets
SO INFLAMMATORY BOWEL DISEASES
LA English
DT Article
DE inflammatory bowel disease; fibers; low digestible carbohydrate; colon;
   pig; TNBS model
ID INFLAMMATORY-BOWEL-DISEASE; FACTOR-ALPHA PRODUCTION; CHAIN FATTY-ACIDS;
   ACTIVE ULCERATIVE-COLITIS; CROHNS-DISEASE; DIETARY FIBER; BUTYRATE; RAT;
   SUPPLEMENTATION; DEGRADATION
AB Background: We investigated a prebiotic low-digestible carbohydrate (LDC) as a possible food ingredient to stimulate bowel functions in the treatment of inflammatory bowel disease. The study aimed to assess a fermentable dextrin fiber (Nutriose) and its relationship to the immune management of the disease and the microbiota profile in colitis-bearing piglets.
   Methods: In a randomized placebo-controlled parallel blind preclinical study, 32 male piglets were fed LDC (4% Nutriose) or dextrose placebo for 44 clays before being challenged with trinitrobenzene sulfonic acid (TNBS) to induce colitis. We followed the microbiota profile using real-time polymerase chain reaction (PCR) targeted to 9 bacterial genera. Secretory IgA was evaluated by enzyme-linked immunosorbent assay (ELISA). Inflammatory protein profiles were monitored in blood and colonic tissues. Both histological scoring of biopsy samples and live endoscopic scoring were used to measure colitis development.
   Results: Prior and continuing LDC supplementation alleviated the symptoms of colitis (body weight loss, bloody stools) induced by a TNBS challenge. This effect was associated with an improvement in endoscopic and histological scores. LDC was shown to selectively downregulate some of the proinflammatory factors and their concomitant pyretic events and to stimulate the Th2-related immune pathway (IL-10 and s-IgA).
   Conclusions: At the dose tested, LDC is a well-tolerated prebiotic agent able to not only stimulate butyrogenic bacteria strains and reduce intestinal transit disorders and energy intake, but also to prevent chronic inflammatory intestinal injuries.
C1 [Pouillart, Philippe R.] Inst Polytech LaSalle Beauvais, Dept Sci Nutr & Sante, F-60026 Beauvais, France.
   [Deremaux, Laetitia; Wils, Daniel; Saniez, Marie-Helene] Biol & Nutr Dept, Roquette Freres, Lestrem, France.
   [Vincent, Odile; Maziere, Jean-Claude; Chatelain, Denis; Dupas, Jean-Louis] Amiens Univ Hosp, Amiens, France.
C3 UniLaSalle; Universite de Picardie Jules Verne (UPJV); CHU Amiens
RP Pouillart, PR (通讯作者)，Inst Polytech LaSalle Beauvais, Dept Sci Nutr & Sante, 19 Rue Pierre Waguet,BP30313, F-60026 Beauvais, France.
EM philippe.pouillart@lasalle-beauvais.fr
RI Nour, Afif M Abdel/D-4003-2013
OI Abdel Nour, Afif/0000-0002-4491-7692; Madec,
   Jean-Yves/0000-0001-8879-5255
CR AGARWAL VP, 1989, NUTR REV, V47, P257
   Ainsworth Mark A, 2007, Ugeskr Laeger, V169, P789
   Ameho CK, 1997, GUT, V41, P487, DOI 10.1136/gut.41.4.487
   [Anonymous], 2004, Physiological and clinical aspects of short chain fatty acids
   [Anonymous], 2007, DIG LIVER DIS SUPPLE, DOI DOI 10.1016/S1594-5804(08)60008-X
   Anton PM, 2004, P NATL ACAD SCI USA, V101, P8503, DOI 10.1073/pnas.0402693101
   APPLEYARD CB, 1995, AM J PHYSIOL-GASTR L, V269, pG119, DOI 10.1152/ajpgi.1995.269.1.G119
   Bengmark S, 2007, CLIN NUTR, V26, P169, DOI 10.1016/j.clnu.2006.10.001
   Bohmig GA, 1997, IMMUNOLOGY, V92, P234, DOI 10.1046/j.1365-2567.1997.00337.x
   Borruel N, 2002, GUT, V51, P659, DOI 10.1136/gut.51.5.659
   Butzner JD, 1996, GUT, V38, P568, DOI 10.1136/gut.38.4.568
   Campieri M, 2001, GUT, V48, P132, DOI 10.1136/gut.48.1.132
   CHAPMAN MAS, 1995, BRIT J SURG, V82, P36, DOI 10.1002/bjs.1800820115
   Cherbut C, 2003, J NUTR, V133, P21, DOI 10.1093/jn/133.1.21
   Cook SI, 1998, ALIMENT PHARM THER, V12, P499, DOI 10.1046/j.1365-2036.1998.00337.x
   de Oliveira-Neto JP, 2004, NUTRITION, V20, P197, DOI 10.1016/j.nut.2003.10.006
   DECOPPET P, 2006, GASTROENTEROL CLIN B, V30, P83
   ELSON CO, 1995, GASTROENTEROLOGY, V109, P1344, DOI 10.1016/0016-5085(95)90599-5
   FABIA R, 1992, EUR SURG RES, V24, P211, DOI 10.1159/000129209
   FRANKEL WL, 1994, GASTROENTEROLOGY, V106, P375, DOI 10.1016/0016-5085(94)90595-9
   Fukae J, 2005, ARTHRITIS RHEUM-US, V52, P2697, DOI 10.1002/art.21258
   Furrie E, 2005, GUT, V54, P242, DOI 10.1136/gut.2004.044834
   Fusunyan RD, 1998, GASTROENTEROLOGY, V114, pA879, DOI 10.1016/S0016-5085(98)83580-4
   GALFI P, 1990, ACTA VET HUNG, V38, P3
   Geier MS, 2007, INT J FOOD MICROBIOL, V115, P1, DOI 10.1016/j.ijfoodmicro.2006.10.006
   Gibson PR, 1997, BAILLIERE CLIN GASTR, V11, P17, DOI 10.1016/S0950-3528(97)90051-8
   GOODLAD RA, 1987, GUT, V28, P171, DOI 10.1136/gut.28.2.171
   GORBACH SL, 1970, J INFECT DIS, V121, P32, DOI 10.1093/infdis/121.1.32
   Graff LA, 2006, CLIN GASTROENTEROL H, V4, P1491, DOI 10.1016/j.cgh.2006.09.027
   Guarner F, 2005, BRIT J NUTR, V93, pS61, DOI 10.1079/BJN20041345
   Ibrahim TM, 2005, W INDIAN MED J, V54, P210
   Korzenik JR, 2006, J CLIN GASTROENTEROL, V40, pS112, DOI 10.1097/01.mcg.0000225503.59923.6c
   Lefranc-Millot C, 2008, NUTR BULL, V33, P234, DOI 10.1111/j.1467-3010.2008.00711.x
   Lefranc-Millot C., 2006, OBES REV S2, V7, P269
   LEFRANCMILLOT C, 2006, P DIET FIB C HELS FI, pP34
   Lührs H, 2001, INT J COLORECTAL DIS, V16, P195, DOI 10.1007/s003840100295
   Madsen KL, 2001, CLIN INVEST MED, V24, P250
   NASMYTH DG, 1989, GASTROENTEROLOGY, V96, P817
   Pasman W, 2006, EUR J CLIN NUTR, V60, P1024, DOI 10.1038/sj.ejcn.1602418
   Piva A, 2005, J ANIM SCI, V83, P1939
   Piva A, 2002, J ANIM SCI, V80, P670
   Place RF, 2005, BIOCHEM PHARMACOL, V70, P394, DOI 10.1016/j.bcp.2005.04.030
   POOL MO, 1995, J CLIN PATHOL, V48, P346, DOI 10.1136/jcp.48.4.346
   Pouillart PR, 1998, LIFE SCI, V63, P1739, DOI 10.1016/S0024-3205(98)00279-3
   RAMAKRISHNA BS, 1993, GUT, V34, P1215, DOI 10.1136/gut.34.9.1215
   REYNOLDS DA, 1993, GASTROENTEROLOGY, V105, P725, DOI 10.1016/0016-5085(93)90889-K
   ROEDIGER WEW, 1990, LIPIDS, V25, P646, DOI 10.1007/BF02536016
   SAGAR P, 1995, CLIN NUTR, V14, P13, DOI 10.1016/S0261-5614(06)80004-X
   Scheppach W, 1997, SCAND J GASTROENTERO, V32, P53, DOI 10.1080/00365521.1997.11720719
   Segain JP, 2000, GUT, V47, P397, DOI 10.1136/gut.47.3.397
   Shanahan F, 2000, AM J PHYSIOL-GASTR L, V278, pG191, DOI 10.1152/ajpgi.2000.278.2.G191
   Steidler L, 2000, SCIENCE, V289, P1352, DOI 10.1126/science.289.5483.1352
   Suzuki A, 2006, NUTRITION, V22, P76, DOI 10.1016/j.nut.2005.04.013
   Swidsinski A, 2008, INFLAMM BOWEL DIS, V14, P147, DOI 10.1002/ibd.20330
   Topping DL, 2001, PHYSIOL REV, V81, P1031, DOI 10.1152/physrev.2001.81.3.1031
   van den Heuvel EGHM, 2005, EUR J NUTR, V44, P445, DOI 10.1007/s00394-005-0552-0
   Vermorel M, 2004, EUR J NUTR, V43, P344, DOI 10.1007/s00394-004-0477-z
   VONENGELHARDT W, 1993, J PHYSIOL-LONDON, V460, P455, DOI 10.1113/jphysiol.1993.sp019481
   Wächtershäuser A, 2000, EUR J NUTR, V39, P164, DOI 10.1007/s003940070020
NR 59
TC 27
Z9 30
U1 4
U2 23
PU OXFORD UNIV PRESS INC
PI CARY
PA JOURNALS DEPT, 2001 EVANS RD, CARY, NC 27513 USA
SN 1078-0998
EI 1536-4844
J9 INFLAMM BOWEL DIS
JI Inflamm. Bowel Dis.
PD MAY
PY 2010
VL 16
IS 5
BP 783
EP 794
DI 10.1002/ibd.21130
PG 12
WC Gastroenterology & Hepatology
WE Science Citation Index Expanded (SCI-EXPANDED)
SC Gastroenterology & Hepatology
GA 592ND
UT WOS:000277385200014
PM 19998458
DA 2024-01-22
ER

PT J
AU Accioly, MT
   Pacheco, P
   Maya-Monteiro, CM
   Carrossini, N
   Robbs, BK
   Oliveira, SS
   Kaufmann, C
   Morgado-Diaz, JA
   Bozza, PT
   Viola, JPB
AF Accioly, Maria T.
   Pacheco, Patricia
   Maya-Monteiro, Clarissa M.
   Carrossini, Nina
   Robbs, Bruno K.
   Oliveira, Silvia S.
   Kaufmann, Cristiane
   Morgado-Diaz, Jose A.
   Bozza, Patricia T.
   Viola, Joao P. B.
TI Lipid bodies are reservoirs of cyclooxygenase-2 and sites of
   prostaglandin-E<sub>2</sub> synthesis in colon cancer cells
SO CANCER RESEARCH
LA English
DT Article
ID FATTY-ACID SYNTHASE; DIFFERENTIATION-RELATED PROTEIN; BODY FORMATION;
   INDEPENDENT INHIBITION; COLORECTAL ADENOMAS; EPITHELIAL-CELLS;
   RENAL-CARCINOMA; GENE-EXPRESSION; CROHNS-DISEASE; IN-VIVO
AB Lipid bodies (lipid droplets) are emerging as dynamic organelles involved in lipid metabolism and inflammation. Increased lipid body numbers have been described in tumor cells; however, its functional significance in cancer has never been addressed. Here, we showed increased number of lipid bodies in tumor tissues from patients with adenocarcinoma of colon submitted to surgical resection when compared with an adjacent normal tissue. Accordingly, increased numbers of lipid bodies were observed in human colon adenocarcinoma cell lines and in a H-rasV12-transformed intestinal epithelial cell line (IEC-6 H-rasV12) compared with nontransformed IEC-6 cells. The functions of lipid bodies in eicosanoid synthesis in cancer cells were investigated. CACO-2 cells have increased expression of cyclooxygenase-2 (COX-2) when compared with IEC-6 cells. We showed by immunolocalization that, in addition to perinuclear stain, COX-2 and prostaglandin E (PGE) synthase present punctate cytoplasmic localizations that were concordant with adipose differentiation-related protein-labeled lipid bodies. The colocalization of COX-2 at lipid bodies was confirmed by immunoblot of subcellular fractionated cells. Direct localization of PGE(2) at its synthesis locale showed that lipid bodies are sources of eicosanoids in the transformed colon cancer cells. Treatment with either aspirin or the fatty acid synthase inhibitor C75 significantly reduced the number of lipid bodies and PGE(2) production in CACO-2 and in IEC-6 H-rasV12 cells with effects in cell proliferation. Together, our results showed that lipid bodies in colon cancer cells are dynamic and functional active organelles centrally involved in PGE(2) synthesis and may potentially have implications in the pathogenesis of adenocarcinoma of colon.
C1 [Accioly, Maria T.; Carrossini, Nina; Robbs, Bruno K.; Oliveira, Silvia S.; Kaufmann, Cristiane; Morgado-Diaz, Jose A.; Viola, Joao P. B.] Natl Canc Inst, Div Cellular Biol, BR-20231050 Rio De Janeiro, RJ, Brazil.
   [Pacheco, Patricia; Maya-Monteiro, Clarissa M.; Bozza, Patricia T.] Fiocruz MS, Inst Oswaldo Cruz, Lab Immunopharmacol, BR-21045900 Rio De Janeiro, Brazil.
C3 National Cancer Institute (Inca); Fundacao Oswaldo Cruz
RP Viola, JPB (通讯作者)，Natl Canc Inst, Div Cellular Biol, Rua Andre Cavalcanti,37 Rio De Janerio, BR-20231050 Rio De Janeiro, RJ, Brazil.
EM jpviola@inca.gov.br
RI Robbs, Bruno K./H-5553-2013; Morgado-Diaz, Jose A./A-9649-2010; Bozza,
   Patricia T./AAM-4537-2021; Viola, Joao P.B./AAP-4125-2020; Bozza,
   Patricia T./AAE-2933-2021; Robbs, Bruno/IAQ-7075-2023; maya-monteiro,
   clarissa menezes/A-9091-2010
OI Bozza, Patricia T./0000-0001-8349-9529; Viola, Joao
   P.B./0000-0002-0698-3146; Robbs, Bruno Kaufmann/0000-0002-3972-5530
CR ANGERMULLER S, 1982, HISTOCHEM J, V14, P823, DOI 10.1007/BF01033631
   Bandeira-Melo C, 2001, J BIOL CHEM, V276, P22779, DOI 10.1074/jbc.M101436200
   BEIL WJ, 1995, J LEUKOCYTE BIOL, V58, P284, DOI 10.1002/jlb.58.3.284
   Bozza PT, 2007, PHARMACOL THERAPEUT, V113, P30, DOI 10.1016/j.pharmthera.2006.06.006
   Bozza PT, 2002, PROSTAG LEUKOTR ESS, V67, P237, DOI 10.1054/plef.2002.0425
   Bozza PT, 1997, J EXP MED, V186, P909, DOI 10.1084/jem.186.6.909
   Bozza PT, 1996, P NATL ACAD SCI USA, V93, P11091, DOI 10.1073/pnas.93.20.11091
   Brasaemle DL, 2007, J LIPID RES, V48, P2547, DOI 10.1194/jlr.R700014-JLR200
   Brasaemle DL, 2004, J BIOL CHEM, V279, P46835, DOI 10.1074/jbc.M409340200
   Brasaemle DL, 1997, J LIPID RES, V38, P2249
   Cao Y, 2000, P NATL ACAD SCI USA, V97, P11280, DOI 10.1073/pnas.200367597
   Cao Y, 2002, J CELL PHYSIOL, V190, P279, DOI 10.1002/jcp.10068
   Cao Y, 2001, CANCER RES, V61, P8429
   Cha YI, 2007, ANNU REV MED, V58, P239, DOI 10.1146/annurev.med.57.121304.131253
   Chen JS, 2002, J CELL BIOCHEM, V86, P784, DOI 10.1002/jcb.10266
   Cohen AW, 2004, DIABETES, V53, P1261, DOI 10.2337/diabetes.53.5.1261
   Coussens LM, 2002, NATURE, V420, P860, DOI 10.1038/nature01322
   D'Avila H, 2006, J IMMUNOL, V176, P3087, DOI 10.4049/jimmunol.176.5.3087
   De Schrijver E, 2003, CANCER RES, V63, P3799
   DVORAK AM, 1983, J IMMUNOL, V131, P2965
   DVORAK AM, 1993, INT ARCH ALLERGY IMM, V101, P136, DOI 10.1159/000236511
   EBERHART CE, 1994, GASTROENTEROLOGY, V107, P1183, DOI 10.1016/0016-5085(94)90246-1
   Fujimoto T, 2001, J CELL BIOL, V152, P1079, DOI 10.1083/jcb.152.5.1079
   Heid HW, 1998, CELL TISSUE RES, V294, P309, DOI 10.1007/s004410051181
   Jess T, 2005, AM J GASTROENTEROL, V100, P2724, DOI 10.1111/j.1572-0241.2005.00287.x
   KARGMAN SL, 1995, CANCER RES, V55, P2556
   Kuhajda FP, 2006, CANCER RES, V66, P5977, DOI 10.1158/0008-5472.CAN-05-4673
   Kuhajda FP, 2000, P NATL ACAD SCI USA, V97, P3450, DOI 10.1073/pnas.050582897
   Liu PS, 2004, J BIOL CHEM, V279, P3787, DOI 10.1074/jbc.M311945200
   Murphy DJ, 2001, PROG LIPID RES, V40, P325, DOI 10.1016/S0163-7827(01)00013-3
   OKA M, 1994, AM J SURG, V167, P264, DOI 10.1016/0002-9610(94)90089-2
   Pacheco P, 2002, J IMMUNOL, V169, P6498, DOI 10.4049/jimmunol.169.11.6498
   Pol A, 2001, J CELL BIOL, V152, P1057, DOI 10.1083/jcb.152.5.1057
   PUGH S, 1994, GUT, V35, P675, DOI 10.1136/gut.35.5.675
   Rashid A, 1997, AM J PATHOL, V150, P201
   Samuelsson B, 2007, PHARMACOL REV, V59, P207, DOI 10.1124/pr.59.3.1
   SANO H, 1995, CANCER RES, V55, P3785
   Schmid B, 2005, BIOCHEM BIOPH RES CO, V328, P1073, DOI 10.1016/j.bbrc.2005.01.067
   Serrano M, 1997, CELL, V88, P593, DOI 10.1016/S0092-8674(00)81902-9
   Sheng HM, 1998, CANCER RES, V58, P362
   Sheng HM, 2000, J BIOL CHEM, V275, P6628, DOI 10.1074/jbc.275.9.6628
   Sheng HM, 2001, J BIOL CHEM, V276, P18075, DOI 10.1074/jbc.M009689200
   Smith WL, 2000, ANNU REV BIOCHEM, V69, P145, DOI 10.1146/annurev.biochem.69.1.145
   Swinnen JV, 2006, CURR OPIN CLIN NUTR, V9, P358, DOI 10.1097/01.mco.0000232894.28674.30
   Tauchi-Sato K, 2002, J BIOL CHEM, V277, P44507, DOI 10.1074/jbc.M207712200
   TSUJII M, 1995, CELL, V83, P493, DOI 10.1016/0092-8674(95)90127-2
   Ulrich CM, 2006, NAT REV CANCER, V6, P130, DOI 10.1038/nrc1801
   Visca P, 1999, CLIN CANCER RES, V5, P4111
   Wan HC, 2007, FASEB J, V21, P167, DOI 10.1096/fj.06-6711com
   Yao M, 2005, J PATHOL, V205, P377, DOI 10.1002/path.1693
   Yao M, 2007, CLIN CANCER RES, V13, P152, DOI 10.1158/1078-0432.CCR-06-1877
   Yu WG, 1998, AM J PATHOL, V152, P759
   Yu WG, 2000, BLOOD, V95, P1078, DOI 10.1182/blood.V95.3.1078.003k16_1078_1085
   Zhou WB, 2003, CANCER RES, V63, P7330
NR 54
TC 266
Z9 298
U1 2
U2 21
PU AMER ASSOC CANCER RESEARCH
PI PHILADELPHIA
PA 615 CHESTNUT ST, 17TH FLOOR, PHILADELPHIA, PA 19106-4404 USA
SN 0008-5472
J9 CANCER RES
JI Cancer Res.
PD MAR 15
PY 2008
VL 68
IS 6
BP 1732
EP 1740
DI 10.1158/0008-5472.CAN-07-1999
PG 9
WC Oncology
WE Science Citation Index Expanded (SCI-EXPANDED)
SC Oncology
GA 274TO
UT WOS:000254024400017
PM 18339853
OA Bronze
DA 2024-01-22
ER

PT J
AU Kim, TH
   Payne, U
   Zhang, X
   Iwanaga, Y
   Davey, MP
   Rosenbaum, JT
   Inman, RD
AF Kim, Tae-Hwan
   Payne, Ursula
   Zhang, Xiang
   Iwanaga, Yoichi
   Davey, Michael P.
   Rosenbaum, James T.
   Inman, Robert D.
TI Altered host:pathogen interactions conferred by the Blau syndrome
   mutation of <i>NOD2</i>
SO RHEUMATOLOGY INTERNATIONAL
LA English
DT Article
DE NOD; Blau syndrome
ID CROHNS-DISEASE; CARD15 MUTATIONS; KAPPA-B; CELLS; SUSCEPTIBILITY;
   POPULATIONS; ASSOCIATION; APOPTOSIS; ARTHRITIS; PROTEINS
AB Blau syndrome (BS) is a rare familial granulomatous disease manifested by uveitis, arthritis and skin rash. BS has recently been found to be associated with a distinctive mutation in NOD2, which encodes an intracellular toll-like receptor. We have compared host cell interaction with bacterial challenge in U937 cells expressing wild type human NOD2 (NOD2(wt)), mutant NOD2 (NOD2(Blau)), or a vector control (VC). The cells were incubated with Salmonella typhimurium. Intracellular uptake was assessed by harvesting the cells at different time points following invasion and quantitating the CFU, recovered after gentamicin treatment to kill extracellular organisms. Expression of TNF-alpha, TLR2 and TLR4 was determined by semi-quantitative RT-PCR under resting conditions and after stimulation by bacteria. Invasion of target cells with S. typhimurium was diminished in the presence of NOD2(Blau). Expression of TNF-alpha mRNA was enhanced following bacterial invasion in all cell lines but NOD2(Blau) was associated with a more rapid decline in TNF-alpha expression. Kinetics of intracellular clearance of bacteria indicated a relative defect in NOD2(Blau) compared to controls. This clearance defect may be related to the lack of sustained TNF-alpha seen in the early stages. These events were not related to differential TLR2 or TLR4 expression since there were no significant differences seen between the cell lines after bacterial stimulation. Our findings indicate that the NOD2 mutation associated with this syndrome alters host:microbial interaction, and this may have relevance to triggering factors in the ocular and joint inflammation seen in BS.
C1 Univ Toronto, Toronto Western Hosp, Div Rheumatol, Arthritis Ctr Excelloence, Toronto, ON M5T 2S8, Canada.
   Univ Toronto, Toronto Western Res Inst, Div Rheumatol, Arthritis Ctr Excelloence, Toronto, ON M5T 2S8, Canada.
   Oregon Hlth & Sci Univ, Portland, OR USA.
   Dept Vet Affairs Med Ctr, Portland, OR USA.
C3 University of Toronto; University Health Network Toronto; University of
   Toronto; University Health Network Toronto; Oregon Health & Science
   University; US Department of Veterans Affairs; Veterans Health
   Administration (VHA); VA Portland Health Care System
RP Inman, RD (通讯作者)，Univ Toronto, Toronto Western Hosp, Div Rheumatol, Arthritis Ctr Excelloence, 399 Bathurst St, Toronto, ON M5T 2S8, Canada.
EM Robert.Inman@uhn.on.ca
OI Inman, Robert/0000-0002-4750-1422
CR Costa GL, 2000, J IMMUNOL, V164, P3581, DOI 10.4049/jimmunol.164.7.3581
   Girardin SE, 2003, J BIOL CHEM, V278, P8869, DOI 10.1074/jbc.C200651200
   Girardin SE, 2003, SCIENCE, V300, P1584, DOI 10.1126/science.1084677
   Hampe J, 2001, LANCET, V357, P1925, DOI 10.1016/S0140-6736(00)05063-7
   Hisamatsu T, 2003, GASTROENTEROLOGY, V124, P993, DOI 10.1053/gast.2003.50153
   Hugot JP, 2001, NATURE, V411, P599, DOI 10.1038/35079107
   Inman RD, 2000, CURR OPIN RHEUMATOL, V12, P254, DOI 10.1097/00002281-200007000-00004
   Inman RD, 2003, J RHEUMATOL, V30, P1291
   Inohara N, 2003, J BIOL CHEM, V278, P5509, DOI 10.1074/jbc.C200673200
   Inohara N, 2002, CURR OPIN MICROBIOL, V5, P76, DOI 10.1016/S1369-5274(02)00289-8
   Inohara N, 2003, NAT REV IMMUNOL, V3, P371, DOI 10.1038/nri1086
   Inohara N, 2001, ONCOGENE, V20, P6473, DOI 10.1038/sj.onc.1204787
   Miceli-Richard C, 2001, NAT GENET, V29, P19, DOI 10.1038/ng720
   Ogura Y, 2003, GUT, V52, P1591, DOI 10.1136/gut.52.11.1591
   Ogura Y, 2001, NATURE, V411, P603, DOI 10.1038/35079114
   Ogura Y, 2001, J BIOL CHEM, V276, P4812, DOI 10.1074/jbc.M008072200
   Penttinen MA, 2002, ARTHRITIS RHEUM-US, V46, P2172, DOI 10.1002/art.10557
   Wang XJ, 2002, ARTHRITIS RHEUM, V46, P3041, DOI 10.1002/art.10618
   Zhao YX, 1999, ARTHRITIS RHEUM-US, V42, P1662, DOI 10.1002/1529-0131(199908)42:8<1662::AID-ANR15>3.0.CO;2-8
NR 19
TC 14
Z9 16
U1 0
U2 1
PU SPRINGER HEIDELBERG
PI HEIDELBERG
PA TIERGARTENSTRASSE 17, D-69121 HEIDELBERG, GERMANY
SN 0172-8172
EI 1437-160X
J9 RHEUMATOL INT
JI Rheumatol. Int.
PD JAN
PY 2007
VL 27
IS 3
BP 257
EP 262
DI 10.1007/s00296-006-0250-0
PG 6
WC Rheumatology
WE Science Citation Index Expanded (SCI-EXPANDED)
SC Rheumatology
GA 124VS
UT WOS:000243399200007
PM 17096091
DA 2024-01-22
ER

PT J
AU Ge, CC
   Shen, ZF
   Lu, Y
   Liu, XJ
   Tong, YH
   Zhang, MY
   Liu, YJ
   Shen, H
   Zhu, L
AF Ge, Changchang
   Shen, Zhaofeng
   Lu, Yi
   Liu, Xiaojuan
   Tong, Yiheng
   Zhang, Mengyuan
   Liu, Yijing
   Shen, Hong
   Zhu, Lei
TI Propensity score analysis the clinical characteristics of active distal
   and extensive ulcerative colitis: a retrospective study
SO FRONTIERS IN PHYSIOLOGY
LA English
DT Article
DE ulcerative colitis; propensity score; clinical characteristics; disease
   extent; biomarkers
ID GUT MICROBIOME; CROHNS-DISEASE; T-CELLS
AB Background and Objectives: Ulcerative Colitis (UC) subtypes defined by disease extent and shared pathophysiology are important. Analyzing the clinical characteristics of UC with different disease extent and optimizing clinical typing are conducive to the pathogenesis research, disease monitoring and precise treatment.Methods: 188 patients with active UC were divided into distal and extensive colitis. The clinical characteristics of the two groups were analyzed by propensity score. Spearman is used for correlation analysis, and receiver operating characteristic (ROC) curve was used to evaluate the ability of clinical indicators to predict Mayo endoscopic subscore (MES).Results: Compared with distal colitis, extensive colitis had more severe disease activity, younger age, higher utilization rate of corticosteroids and incidence of extra intestinal manifestations (EIMs), and clinical indicators were differentially expressed in the two groups. After using propensity score, the incidence of EIMs in the extensive colitis was still higher than that in distal colitis. Inflammation, coagulation and immune indicators like CRP, FC, IL-10, D-D and a1-MG are higher in extensive colitis, and metabolic indicators like LDL-C, HDL-C, TC, GSP and albumin are higher in distal colitis. The correlation between clinical indicators and MES is affected by disease extent. The area under curve (AUC) of CRP + D-D + a2-MG for predicting distal colitis MES3 was 0.85, and the AUC of IL-6+ GSP+ a1-MG predicted extensive colitis MES3 can reach 0.82.Conclusion: Differential clinical indicators can become potential markers for predicting disease progression and prognosis, and have significance for UC mechanism research and drug development. We can select biomarkers according to lesion site.
C1 [Ge, Changchang; Shen, Zhaofeng; Lu, Yi; Liu, Xiaojuan; Tong, Yiheng; Zhang, Mengyuan; Liu, Yijing; Shen, Hong; Zhu, Lei] Nanjing Univ Chinese Med, Jiangsu Prov Hosp Chinese Med, Affiliated Hosp, Nanjing, Peoples R China.
C3 Nanjing University of Chinese Medicine
RP Shen, H; Zhu, L (通讯作者)，Nanjing Univ Chinese Med, Jiangsu Prov Hosp Chinese Med, Affiliated Hosp, Nanjing, Peoples R China.
EM shenhong999@njucm.edu.cn; zhulei5100@njucm.edu.cn
FU Jiangsu Province Traditional Chinese Medicine Science and Technology
   Development Project [ZT202103, YB2020008]; Research and Practice
   Innovation Program for graduate students in Jiangsu Province
   [SJCX22_0730]
FX This work was supported by Jiangsu Province Traditional Chinese Medicine
   Science and Technology Development Project in 2021 (No. ZT202103),
   Jiangsu Province Traditional Chinese Medicine Science and Technology
   Development Project in 2020 (No. YB2020008) and Research and Practice
   Innovation Program for graduate students in Jiangsu Province
   (SJCX22_0730).
CR Applied Molecular Transport, 2022, APPL MOL TRANSP ANN
   Argmann C, 2021, GASTROENTEROLOGY, V161, P1953, DOI 10.1053/j.gastro.2021.08.053
   Atreya R, 2021, NAT REV GASTRO HEPAT, V18, P544, DOI 10.1038/s41575-021-00424-6
   Cleynen I, 2016, LANCET, V387, P156, DOI 10.1016/S0140-6736(15)00465-1
   Damas OM, 2020, LANCET, V395, P92, DOI 10.1016/S0140-6736(19)33225-8
   Dayagi TW, 2021, INT J EXP PATHOL, V102, P4, DOI 10.1111/iep.12382
   Fumery M, 2018, CLIN GASTROENTEROL H, V16, P343, DOI 10.1016/j.cgh.2017.06.016
   Gallo G, 2018, BEST PRACT RES CL GA, V32-33, P71, DOI 10.1016/j.bpg.2018.05.017
   Ge CC, 2022, SCAND J GASTROENTERO, V57, P513, DOI 10.1080/00365521.2021.2022193
   Hedin CRH, 2019, J CROHNS COLITIS, V13, P541, DOI 10.1093/ecco-jcc/jjy191
   Henao-Mejia J, 2012, NATURE, V482, P179, DOI 10.1038/nature10809
   Kato J, 2016, INTEST RES, V14, P5, DOI 10.5217/ir.2016.14.1.5
   Ko CW, 2019, GASTROENTEROLOGY, V156, P748, DOI 10.1053/j.gastro.2018.12.009
   Lamb CA, 2019, GUT, V68, pS1, DOI 10.1136/gutjnl-2019-318484
   Langhorst J, 2016, J CROHNS COLITIS, V10, P786, DOI 10.1093/ecco-jcc/jjw044
   Lavelle A, 2020, NAT REV GASTRO HEPAT, V17, P223, DOI 10.1038/s41575-019-0258-z
   Leppkes M, 2020, PHARMACOL RES, V158, DOI 10.1016/j.phrs.2020.104835
   Leung C, 2016, NAT REV GASTRO HEPAT, V13, P412, DOI 10.1038/nrgastro.2016.85
   Lobatón T, 2014, ALIMENT PHARM THER, V39, P579, DOI 10.1111/apt.12639
   Melgar S, 2003, CLIN EXP IMMUNOL, V134, P127, DOI 10.1046/j.1365-2249.2003.02268.x
   Motobayashi M, 2019, J GASTROEN HEPATOL, V34, P1004, DOI 10.1111/jgh.14565
   Qiu Y, 2019, BMC GASTROENTEROL, V19, DOI 10.1186/s12876-018-0928-2
   Raine T, 2022, J CROHNS COLITIS, V16, P2, DOI 10.1093/ecco-jcc/jjab178
   Reinisch W, 2017, J CROHNS COLITIS, V11, P425, DOI 10.1093/ecco-jcc/jjw178
   Roda G, 2017, ALIMENT PHARM THER, V45, P1481, DOI 10.1111/apt.14063
   Rubin DT, 2019, AM J GASTROENTEROL, V114, P384, DOI 10.14309/ajg.0000000000000152
   Sollelis E, 2019, WORLD J GASTROENTERO, V25, P2354, DOI 10.3748/wjg.v25.i19.2354
   Turnbaugh PJ, 2009, NATURE, V457, P480, DOI 10.1038/nature07540
   Vatanen T, 2018, NATURE, V562, P589, DOI 10.1038/s41586-018-0620-2
   Wu YL, 2020, THER ADV GASTROENTER, V13, DOI 10.1177/1756284820976923
   Xu DK, 2022, NAT COMMUN, V13, DOI 10.1038/s41467-022-32158-7
   Yu YJ, 2019, J CLIN MED, V8, DOI 10.3390/jcm8122227
   Zundler S, 2017, INFLAMM BOWEL DIS, V23, P379, DOI 10.1097/MIB.0000000000001029
NR 33
TC 0
Z9 0
U1 1
U2 1
PU FRONTIERS MEDIA SA
PI LAUSANNE
PA AVENUE DU TRIBUNAL FEDERAL 34, LAUSANNE, CH-1015, SWITZERLAND
EI 1664-042X
J9 FRONT PHYSIOL
JI Front. Physiol.
PD JUN 30
PY 2023
VL 14
AR 1136659
DI 10.3389/fphys.2023.1136659
PG 9
WC Physiology
WE Science Citation Index Expanded (SCI-EXPANDED)
SC Physiology
GA M5LP2
UT WOS:001030633700001
PM 37457023
OA Green Published, gold
DA 2024-01-22
ER

PT J
AU Kalra, N
   Gulati, A
   Gupta, P
   Dhaka, N
   Sehgal, S
   Singh, S
   Gupta, V
   Sharma, K
   Vaiphei, K
   Rajwanshi, A
   Sinha, SK
   Kochhar, R
   Khandelwal, N
   Chawla, YK
   Sandhu, MS
   Bettmann, MA
AF Kalra, Naveen
   Gulati, Ajay
   Gupta, Pankaj
   Dhaka, Narendra
   Sehgal, Shaurya
   Singh, Shravya
   Gupta, Vikas
   Sharma, Kusum
   Vaiphei, Kim
   Rajwanshi, Arvind
   Sinha, Saroj Kant
   Kochhar, Rakesh
   Khandelwal, Niranjan
   Chawla, Yogesh K.
   Sandhu, Manavjit Singh
   Bettmann, Michael A.
TI Comparison of virtual computed tomography enteroscopy using carbon
   dioxide with small-bowel enteroclysis and capsule endoscopy in patients
   with small-bowel tuberculosis
SO EUROPEAN RADIOLOGY
LA English
DT Article
DE Small intestine; Tuberculosis; Helical computed tomography; Capsule
   endoscope
ID CT ENTEROCLYSIS; MR ENTEROGRAPHY; CROHNS-DISEASE; INVOLVEMENT;
   DIAGNOSIS; YIELD; AIR
AB Objective Comparison of virtual CT enteroscopy (VCTE) using carbon dioxide with small-bowel enteroclysis (SBE) and capsule endoscopy (CE) in small-bowel tuberculosis (SBTB). Methods This prospective study comprised consecutive patients suspected to have SBTB. VCTE and SBE were performed on the same day and evaluated by independent radiologists. CE was performed within 2 weeks. VCTE was performed following insufflation of carbon dioxide via catheters in the jejunum and anorectum. A contrast-enhanced CT was followed by a delayed non-contrast CT. Image processing was done using virtual colonoscopy software. Findings on VCTE, SBE, and CE were compared. The final diagnosis of SBTB was based on either histopathological or cytological findings, response to antitubercular treatment, or a combination of these. Results Of the 55 patients in whom VCTE was performed, complete data was available in 52 patients. A final diagnosis of SBTB was established in 37 patients. All patients had VCTE and SBE. CE was performed in 34 patients. Adequate luminal distension was achieved in all patients with SBE and 35 patients with VCTE. SBE showed more strictures in jejunum (10.8%) and ileum (75.7%) compared with VCTE (jejunum, 8.1%, and ileum, 64.9%) and CE (jejunum, 5.9%, and ileum, 61.8%). However, difference was not statistically significant. VCTE revealed a greater length of strictures in both the jejunum and ileum compared with SBE and CE. Conclusion VCTE allows adequate evaluation of the bowel in most patients with SBTB. It allows detection of greater length of abnormality in jejunum and ileum compared with SBE and CE.
C1 [Kalra, Naveen; Gulati, Ajay; Gupta, Pankaj; Sehgal, Shaurya; Singh, Shravya; Khandelwal, Niranjan; Sandhu, Manavjit Singh] Postgrad Inst Med Educ & Res PGIMER, Dept Radiodiag & Imaging, Chandigarh, India.
   [Dhaka, Narendra; Sinha, Saroj Kant; Kochhar, Rakesh] Postgrad Inst Med Educ & Res PGIMER, Dept Gastroenterol, Chandigarh, India.
   [Gupta, Vikas] Postgrad Inst Med Educ & Res PGIMER, Dept Gastrointestinal Surg, Chandigarh, India.
   [Sharma, Kusum] Postgrad Inst Med Educ & Res PGIMER, Dept Med Microbiol, Chandigarh, India.
   [Vaiphei, Kim] Postgrad Inst Med Educ & Res PGIMER, Dept Histopathol, Chandigarh, India.
   [Rajwanshi, Arvind] Postgrad Inst Med Educ & Res PGIMER, Dept Cytol, Chandigarh, India.
   [Chawla, Yogesh K.] Postgrad Inst Med Educ & Res PGIMER, Dept Hepatol, Chandigarh, India.
   [Bettmann, Michael A.] Wake Forest Univ, Bowman Gray Sch Med, Dept Radiol, Winston Salem, NC 27101 USA.
C3 Post Graduate Institute of Medical Education & Research (PGIMER),
   Chandigarh; Post Graduate Institute of Medical Education & Research
   (PGIMER), Chandigarh; Post Graduate Institute of Medical Education &
   Research (PGIMER), Chandigarh; Post Graduate Institute of Medical
   Education & Research (PGIMER), Chandigarh; Post Graduate Institute of
   Medical Education & Research (PGIMER), Chandigarh; Post Graduate
   Institute of Medical Education & Research (PGIMER), Chandigarh; Post
   Graduate Institute of Medical Education & Research (PGIMER), Chandigarh;
   Wake Forest University; Wake Forest Baptist Medical Center
RP Kalra, N (通讯作者)，Postgrad Inst Med Educ & Res PGIMER, Dept Radiodiag & Imaging, Chandigarh, India.
EM navkal2004@yahoo.com
FU RSNA (research seed grant)
FX The study was supported by funding from RSNA (research seed grant).
CR Bruining DH, 2018, RADIOLOGY, V286, P776, DOI 10.1148/radiol.2018171737
   Charokar K, 2016, INT SURG J, V3, P23, DOI DOI 10.18203/2349-2902.ISJ20151217
   Dohan A, 2018, EUR RADIOL, V28, P206, DOI 10.1007/s00330-017-4927-4
   Eliakim R, 2003, EUR J GASTROEN HEPAT, V15, P363, DOI 10.1097/00042737-200304000-00005
   Endo K, 2010, DIGEST ENDOSC, V22, P205, DOI 10.1111/j.1443-1661.2010.00986.x
   Goyal P, 2019, EXPERT REV GASTROENT, V13, P995, DOI 10.1080/17474124.2019.1673730
   Gupta P, 2019, J MED IMAG RADIAT ON, V63, P329, DOI 10.1111/1754-9485.12874
   Huprich JE, 2011, RADIOLOGY, V260, P744, DOI 10.1148/radiol.11110143
   Ilangovan R, 2012, BRIT J RADIOL, V85, P876, DOI 10.1259/bjr/27973476
   Jensen MD, 2011, CLIN GASTROENTEROL H, V9, P124, DOI 10.1016/j.cgh.2010.10.019
   Jeon SR, 2014, TURK J GASTROENTEROL, V25, P257, DOI 10.5152/tjg.2014.5498
   Kalra N, 2009, J GASTROEN HEPATOL, V24, P1307, DOI 10.1111/j.1440-1746.2009.05958.x
   Krishna S, 2016, AM J ROENTGENOL, V207, P571, DOI 10.2214/AJR.15.15580
   Kumar S, 2019, SURG INFECT, V20, P91, DOI 10.1089/sur.2018.165
   Li X, 2009, ENDOSCOPY, V41, P762, DOI 10.1055/s-0029-1215009
   Malik S, 2019, JGH OPEN, V3, P32, DOI 10.1002/jgh3.12100
   Marmo R, 2005, CLIN GASTROENTEROL H, V3, P772, DOI 10.1016/S1542-3565(05)00483-0
   Masselli G, 2013, ABDOM IMAGING, V38, P249, DOI 10.1007/s00261-012-9961-8
   Minordi LM, 2011, BRIT J RADIOL, V84, P112, DOI 10.1259/bjr/71649888
   Rogalla P, 1998, EUR RADIOL, V8, P563, DOI 10.1007/s003300050434
   Sailer J, 2005, AM J ROENTGENOL, V185, P1575, DOI 10.2214/AJR.04.1534
   Scharitzer M, 2020, EUR RADIOL, V30, P5358, DOI 10.1007/s00330-020-06935-1
   Sharma Raju, 2016, Indian J Radiol Imaging, V26, P161, DOI 10.4103/0971-3026.184417
   Su XJ, 2012, ABDOM IMAGING, V37, P465, DOI 10.1007/s00261-011-9776-z
   Taylor SA, 2017, EUR RADIOL, V27, P2570, DOI 10.1007/s00330-016-4615-9
   Triester SL, 2006, AM J GASTROENTEROL, V101, P954, DOI 10.1111/j.1572-0241.2006.00506.x
   Voderholzer WA, 2005, GUT, V54, P369, DOI 10.1136/gut.2004.040055
   Voderholzer WA, 2003, ENDOSCOPY, V35, P1009, DOI 10.1055/s-2003-44583
   Yoshikawa T, 2012, DIGEST LIVER DIS, V44, P297, DOI 10.1016/j.dld.2011.10.018
NR 29
TC 2
Z9 2
U1 0
U2 6
PU SPRINGER
PI NEW YORK
PA ONE NEW YORK PLAZA, SUITE 4600, NEW YORK, NY, UNITED STATES
SN 0938-7994
EI 1432-1084
J9 EUR RADIOL
JI Eur. Radiol.
PD MAY
PY 2021
VL 31
IS 5
BP 3297
EP 3305
DI 10.1007/s00330-020-07410-7
EA NOV 2020
PG 9
WC Radiology, Nuclear Medicine & Medical Imaging
WE Science Citation Index Expanded (SCI-EXPANDED)
SC Radiology, Nuclear Medicine & Medical Imaging
GA RM9IS
UT WOS:000585789100005
PM 33146793
DA 2024-01-22
ER

PT J
AU Tanoglu, A
   Erdem, H
   Friedland, JS
   Almajid, FM
   Batirel, A
   Kulzhanova, S
   Konkayeva, M
   Smagulova, Z
   Pehlivanoglu, F
   de Saram, S
   Gulsun, S
   Amer, F
   Balkan, II
   Tekin, R
   Cascio, A
   Dauby, N
   Sirmatel, F
   Tasbakan, M
   Erdem, A
   Wegdan, AA
   Aydin, O
   Cesur, S
   Deniz, S
   Senbayrak, S
   Denk, A
   Duzenli, T
   Siméon, S
   Oncul, A
   Ozseker, B
   Yakar, T
   Ormeci, N
AF Tanoglu, Alpaslan
   Erdem, Hakan
   Friedland, Jon S.
   Almajid, Fahad M.
   Batirel, Ayse
   Kulzhanova, Sholpan
   Konkayeva, Maiya
   Smagulova, Zauresh
   Pehlivanoglu, Filiz
   de Saram, Sophia
   Gulsun, Serda
   Amer, Fatma
   Balkan, Ilker Inanc
   Tekin, Recep
   Cascio, Antonio
   Dauby, Nicolas
   Sirmatel, Fatma
   Tasbakan, Meltem
   Erdem, Aysegul
   Wegdan, Ahmed Ashraf
   Aydin, Ozlem
   Cesur, Salih
   Deniz, Secil
   Senbayrak, Seniha
   Denk, Affan
   Duzenli, Tolga
   Simeon, Soline
   Oncul, Ahsen
   Ozseker, Burak
   Yakar, Tolga
   Ormeci, Necati
TI Clinicopathological profile of gastrointestinal tuberculosis: a
   multinational ID-IRI study
SO EUROPEAN JOURNAL OF CLINICAL MICROBIOLOGY & INFECTIOUS DISEASES
LA English
DT Article
DE Tuberculosis; Immune-suppression; Gastro-intestinal; Endoscopy;
   Treatment
ID CROHNS-DISEASE; INTESTINAL TUBERCULOSIS; DIAGNOSIS; FEATURES
AB Data are relatively scarce on gastro-intestinal tuberculosis (GITB). Most studies are old and from single centers, or did not include immunosuppressed patients. Thus, we aimed to determine the clinical, radiological, and laboratory profiles of GITB. We included adults with proven GITB treated between 2000 and 2018. Patients were enrolled from 21 referral centers in 8 countries (Belgium, Egypt, France, Italy, Kazakhstan, Saudi Arabia, UK, and Turkey). One hundred four patients were included. Terminal ileum (n = 46, 44.2%), small intestines except terminal ileum (n = 36, 34.6%), colon (n = 29, 27.8%), stomach (n = 6, 5.7%), and perianal (one patient) were the sites of GITB. One-third of all patients were immunosuppressed. Sixteen patients had diabetes, 8 had chronic renal failure, 5 were HIV positive, 4 had liver cirrhosis, and 3 had malignancies. Intestinal biopsy samples were cultured in 75 cases (78.1%) and TB was isolated in 65 patients (86.6%). PCR were performed to 37 (35.6%) biopsy samples and of these, 35 (94.6%) were positive. Ascites samples were cultured in 19 patients and M. tuberculosis was isolated in 11 (57.9%). Upper gastrointestinal endoscopy was performed to 40 patients (38.5%) and colonoscopy in 74 (71.1%). Surgical interventions were frequently the source of diagnostic samples (25 laparoscopy/20 laparotomy, n = 45, 43.3%). Patients were treated with standard and second-line anti-TB medications. Ultimately, 4 (3.8%) patients died and 2 (1.9%) cases relapsed. There was a high incidence of underlying immunosuppression in GITB patients. A high degree of clinical suspicion is necessary to initiate appropriate and timely diagnostic procedures; many patients are first diagnosed at surgery.
C1 [Tanoglu, Alpaslan; Duzenli, Tolga] Sultan Abdulhamid Han Training & Res Hosp, Dept Gastroenterol, Istanbul, Turkey.
   [Erdem, Hakan] ID IRI, Ankara, Turkey.
   [Friedland, Jon S.] St Georges Univ London, London SW17 0RE, England.
   [Almajid, Fahad M.] King Saud Univ, Dept Med, Infect Dis Div, Riyadh, Saudi Arabia.
   [Batirel, Ayse] Univ Hlth Sci, Dept Infect Dis & Clin Microbiol, Dr Lutfi Kirdar Training & Res Hosp, Istanbul, Turkey.
   [Kulzhanova, Sholpan; Konkayeva, Maiya; Smagulova, Zauresh] Astana Med Univ, Dept Infect Dis, Astana, Kazakhstan.
   [Pehlivanoglu, Filiz] Haseki Training & Res Hosp, Dept Infect Dis & Clin Microbiol, Istanbul, Turkey.
   [de Saram, Sophia] North Middlesex Univ Hosp NHS Trust, London, England.
   [Gulsun, Serda] Diyarbakir Training & Res Hosp, Dept Infect Dis & Clin Microbiol, Diyarbakir, Turkey.
   [Amer, Fatma] Zagazig Univ, Fac Med, Dept Med Microbiol & Immunol, Zagazig, Egypt.
   [Balkan, Ilker Inanc] Istanbul Univ Cerrahpasa, Cerrahpasa Sch Med, Dept Infect Dis & Clin Microbiol, Istanbul, Turkey.
   [Tekin, Recep] Dicle Univ, Dept Infect Dis & Clin Microbiol, Fac Med, Diyarbakir, Turkey.
   [Cascio, Antonio] Univ Palermo, Dept Hlth Promot Sci Maternal & Infant Care, Internal Med & Med Specialties PROMISE, Infect Dis Unit,Policlin P Giaccone, Palermo, Italy.
   [Dauby, Nicolas] Univ Libre Bruxelles, Ctr Hosp Univ St Pierre, Dept Infect Dis, 322 Rue Haute, B-1000 Brussels, Belgium.
   [Sirmatel, Fatma] Abant Izzet Baysal Univ, Dept Infect Dis & Clin Microbiol, Sch Med, Bolu, Turkey.
   [Tasbakan, Meltem] Ege Univ, Dept Infect Dis & Clin Microbiol, Sch Med, Izmir, Turkey.
   [Erdem, Aysegul] Kecioren Training & Res Hosp, Dept Pathol, Ankara, Turkey.
   [Wegdan, Ahmed Ashraf] Fayoum Univ, Fac Med, Dept Med Microbiol & Immunol, Al Fayyum, Egypt.
   [Aydin, Ozlem] Goztepe Training & Res Hosp, Dept Infect Dis & Clin Microbiol, Istanbul, Turkey.
   [Cesur, Salih] Ankara Numune Training & Res Hosp, Dept Infect Dis & Clin Microbiol, Ankara, Turkey.
   [Deniz, Secil] Pamukkale Univ, Dept Infect Dis & Clin Microbiol, Sch Med, Denizli, Turkey.
   [Senbayrak, Seniha] Hlth Sci Univ, Haydarpasa Numune Training & Res Hosp, Dept Infect Dis & Clin Microbiol, Istanbul, Turkey.
   [Denk, Affan] Firat Univ, Dept Infect Dis & Clin Microbiol, Sch Med, Elazig, Turkey.
   [Simeon, Soline] Univ Hosp Pointe A Pitre, Dept Infect & Trop Dis, Pointe A Pitre, Guadeloupe, France.
   [Oncul, Ahsen] Sisli Hamidiye Etfal Training & Res Hosp, Dept Infect Dis & Clin Microbiol, Istanbul, Turkey.
   [Ozseker, Burak] Mugla Sitki Kocman Univ, Dept Internal Med, Div Gastroenterol, Fac Med, Mugla, Turkey.
   [Yakar, Tolga] Med Pk Hosp, Dept Gastroenterol, Mersin, Turkey.
   [Ormeci, Necati] Ankara Univ, Dept Gastroenterol, Sch Med, Ankara, Turkey.
C3 St Georges University London; King Saud University; University of Health
   Sciences Turkey; Istanbul Kartal Dr Lutfi Kirdar Training & Research
   Hospital; Astana Medical University; Istanbul Haseki Training & Research
   Hospital; Diyarbakir Training & Research Hospital; Egyptian Knowledge
   Bank (EKB); Zagazig University; Istanbul University - Cerrahpasa; Dicle
   University; University of Palermo; Universite Libre de Bruxelles; Abant
   Izzet Baysal University; Ege University; Ankara Kecioren Training &
   Research Hospital; Egyptian Knowledge Bank (EKB); Fayoum University;
   Istanbul Goztepe Training and Research Hospital; Ankara Numune Training
   & Research Hospital; Pamukkale University; Istanbul Haydarpasa Numune
   Training & Research Hospital; University of Health Sciences Turkey;
   Firat University; CHU Guadeloupe; Istanbul Sisli Hamidiye Etfal Training
   & Research Hospital; Mugla Sitki Kocman University; Medical Park
   Hospitals Group; Ankara University
RP Erdem, H (通讯作者)，ID IRI, Ankara, Turkey.
EM hakanerdem1969@yahoo.com
RI balkan, ilker inanc/AAI-1578-2019; Dauby, Nicolas/F-1235-2011; Tanoglu,
   Alpaslan/AAI-5138-2020; Kulzhanova, Sholpan/AAY-2496-2020; CESUR,
   SALİH/AGW-4011-2022; Ormeci, Necati/K-1194-2018; Duzenli,
   Tolga/R-8685-2019; Amer, Fatma A/L-2601-2018; Konkayeva,
   Maiya/ABG-8109-2021; Cascio, Antonio/K-5453-2016; Pehlivanoglu,
   Filiz/GRR-6777-2022; Aydın, Özlem/ADK-3591-2022
OI balkan, ilker inanc/0000-0002-8977-5931; Dauby,
   Nicolas/0000-0002-7697-6849; Kulzhanova, Sholpan/0000-0002-4118-4905;
   CESUR, SALİH/0000-0003-4960-7375; Duzenli, Tolga/0000-0002-6279-1018;
   Cascio, Antonio/0000-0002-1992-1796; Pehlivanoglu,
   Filiz/0000-0001-9943-6004; Aydın, Özlem/0000-0003-0398-9216; Erdem,
   Hakan/0000-0002-6265-5227; Friedland, Jonathan S/0000-0001-7789-9649;
   Wegdan Taher, Ahmed Ashraf/0000-0002-0854-6759; Tanoglu,
   Alpaslan/0000-0002-7477-6640; ERDEM, AYSEGUL/0000-0002-5222-5928
CR Alvares JF, 2005, ENDOSCOPY, V37, P351, DOI 10.1055/s-2005-861116
   BHARGAVA DK, 1992, GASTROINTEST ENDOSC, V38, P571, DOI 10.1016/S0016-5107(92)70519-7
   Cheng W, 2019, TROP MED INT HEALTH, V24, P81, DOI 10.1111/tmi.13169
   Daley CL, 2019, THORAC SURG CLIN, V29, P19, DOI 10.1016/j.thorsurg.2018.09.010
   Dooley KE, 2009, LANCET INFECT DIS, V9, P737, DOI 10.1016/S1473-3099(09)70282-8
   Gan HY, 2016, J CLIN GASTROENTEROL, V50, P470, DOI 10.1097/MCG.0000000000000514
   Granet E, 1934, AM J DIG DIS, V2, P209, DOI [10.1007/BF03000776, DOI 10.1007/BF03000776]
   Grosset J, 2003, ANTIMICROB AGENTS CH, V47, P833, DOI 10.1128/AAC.47.3.833-836.2003
   JSF SDS., 2019, EXTR TUB, V1st ed., P25
   Jung HJ, 2016, GUT LIVER, V10, P649, DOI 10.5009/gnl15439
   Kedia S, 2019, WORLD J GASTROENTERO, V25, P418, DOI 10.3748/wjg.v25.i4.418
   Kim AH, 2014, BLOOD RES, V49, P120, DOI 10.5045/br.2014.49.2.120
   Liu YY, 2014, SAUDI J GASTROENTERO, V20, P241, DOI 10.4103/1319-3767.136979
   MARSHALL JB, 1993, AM J GASTROENTEROL, V88, P989
   Molnár T, 2005, WORLD J GASTROENTERO, V11, P3118, DOI 10.3748/wjg.v11.i20.3118
   Onal IK, 2015, JCPSP-J COLL PHYSICI, V25, P443, DOI 06.2015/JCPSP.443448
   Ouyang Q, 2005, CURR OPIN GASTROEN, V21, P408
   Patel B, 2018, CLIN EXP GASTROENTER, V11, P97, DOI 10.2147/CEG.S154235
   Riquelme A, 2006, J CLIN GASTROENTEROL, V40, P705, DOI 10.1097/00004836-200609000-00009
   Sáenz EV, 2002, DIGEST DIS SCI, V47, P2045, DOI 10.1023/A:1019624913037
   Shi XC, 2016, CHINESE MED J-PEKING, V129, P1330, DOI 10.4103/0366-6999.182840
   Sinan T, 2002, BMC MED IMAGING, V2, P1, DOI DOI 10.1186/1471-2342-2-3
   Tornheim JA, 2017, MICROBIOL SPECTR, V5, DOI 10.1128/microbiolspec.TNMI7-0028-2016
   Vajpayee N., 2011, Henry's Clinical Diagnosis and Management by Laboratory Methods, P509
   Wani M, 2015, INDIAN J SURG, V77, P182, DOI 10.1007/s12262-012-0755-6
   WHO, Tuberculosis
   Yamane T, 2014, INTERNAL MED, V53, P957, DOI 10.2169/internalmedicine.53.1862
NR 27
TC 8
Z9 10
U1 4
U2 19
PU SPRINGER
PI NEW YORK
PA ONE NEW YORK PLAZA, SUITE 4600, NEW YORK, NY, UNITED STATES
SN 0934-9723
EI 1435-4373
J9 EUR J CLIN MICROBIOL
JI Eur. J. Clin. Microbiol. Infect. Dis.
PD MAR
PY 2020
VL 39
IS 3
BP 493
EP 500
DI 10.1007/s10096-019-03749-y
EA NOV 2019
PG 8
WC Infectious Diseases; Microbiology
WE Science Citation Index Expanded (SCI-EXPANDED)
SC Infectious Diseases; Microbiology
GA KU2RB
UT WOS:000498049600005
PM 31758440
DA 2024-01-22
ER

PT J
AU Bak, NF
   Bendix, M
   Hald, S
   Reinert, L
   Magnusson, MK
   Agnholt, J
AF Bak, Nina Friis
   Bendix, M.
   Hald, S.
   Reinert, L.
   Magnusson, M. K.
   Agnholt, J.
TI High-dose vitamin D<sub>3</sub> supplementation decreases the number of
   colonic CD103<SUP>+</SUP> dendritic cells in healthy subjects
SO EUROPEAN JOURNAL OF NUTRITION
LA English
DT Article
DE Vitamin D; CD103(+) dendritic cells; Intestinal immune system; PD-L1
ID RECOMMENDED DIETARY ALLOWANCE; 25-HYDROXYVITAMIN D LEVEL; REGULATORY
   T-CELLS; ULCERATIVE-COLITIS; STATISTICAL ERROR; CROHNS-DISEASE; GUT
   MICROBIOME; D-RECEPTOR; TNF-ALPHA; PD-1
AB Vitamin D may induce tolerance in the intestinal immune system and has been shown to regulate the phenotype of tolerogenic intestinal dendritic cells (DCs) in vitro. It is unknown whether vitamin D supplementation affects human intestinal DCs in vivo, and we aimed to investigate the tolerability and effect on intestinal CD103(+)DCs of high-dose vitamin D-3 treatment in healthy subjects.
   Ten healthy subjects received a total of 480,000 IU oral vitamin D-3 over 15 days and colonic biopsies were obtained before and after intervention by endoscopy. Lamina propria mononuclear cells (LPMCs) were isolated from the biopsies, stained with DC surface markers and analysed with flow cytometry. Snap-frozen biopsies were analysed with qPCR for DC and regulatory T cell-related genes.
   No hypercalcemia or other adverse events occurred in the test subjects. Vitamin D decreased the number of CD103(+) DCs among LPMCs (p = 0.006). Furthermore, vitamin D induced mRNA expression of TGF-beta (p = 0.048), TNF-alpha (p = 0.006) and PD-L1 (p = 0.02) and tended to induce IL-10 expression (p = 0.06). Multivariate factor analysis discriminated between pre- and post-vitamin D supplementation with a combined increased qPCR expression of PD1, PD-L1, TGF-beta, IL-10, CD80, CD86, FOXP3, NFATc2 and cathelicidin.
   High-dose vitamin D supplementation is well tolerated by healthy subjects and has a direct effect on the CD103(+) DCs, local cytokine and surface marker mRNA expression in the colonic mucosa, suggestive of a shift towards a more tolerogenic milieu.
C1 [Bak, Nina Friis; Bendix, M.; Hald, S.; Agnholt, J.] Aarhus Univ Hosp, Dept Gastroenterol & Hepatol, Noerrebrogade 44 Bldg 1C Ground Floor, Aarhus C, Denmark.
   [Reinert, L.] Aarhus Univ, Dept Biomed, Aarhus C, Denmark.
   [Magnusson, M. K.] Univ Gothenburg, Inst Biomed, Dept Microbiol & Immunol, Gothenburg, Sweden.
C3 Aarhus University; Aarhus University; University of Gothenburg
RP Bak, NF (通讯作者)，Aarhus Univ Hosp, Dept Gastroenterol & Hepatol, Noerrebrogade 44 Bldg 1C Ground Floor, Aarhus C, Denmark.
EM ninbak@rm.dk
OI Magnusson, Maria/0000-0002-8888-4968; Reinert, Line/0000-0002-8317-0886;
   Agnholt, Jorgen/0000-0003-2822-6442; Bendix, Mia/0000-0002-6468-729X
FU Knud and Edith Eriksen Memorial Fund
FX We thank laboratory technicians Mette Mejlby Hansen and Rikke Andersen
   for expert laboratory technical support. Financial support was granted
   by the Knud and Edith Eriksen Memorial Fund.
CR Bakdash G, 2015, MUCOSAL IMMUNOL, V8, P265, DOI 10.1038/mi.2014.64
   Banchereau J, 1998, NATURE, V392, P245, DOI 10.1038/32588
   Bartels LE, 2014, INFLAMMOPHARMACOLOGY, V22, P95, DOI 10.1007/s10787-013-0197-1
   Bartels LE, 2010, INT IMMUNOPHARMACOL, V10, P922, DOI 10.1016/j.intimp.2010.05.003
   Bashir M, 2016, EUR J NUTR, V55, P1479, DOI 10.1007/s00394-015-0966-2
   Bischoff-Ferrari HA, 2016, JAMA INTERN MED, V176, P175, DOI 10.1001/jamainternmed.2015.7148
   Brot C, 2010, PREVENTION DIAGNOSTI
   Bruce D, 2011, INT IMMUNOL, V23, P519, DOI 10.1093/intimm/dxr045
   Cantorna MT, 2000, J NUTR, V130, P2648, DOI 10.1093/jn/130.11.2648
   Chen SL, 2014, BMC CARDIOVASC DISOR, V14, DOI 10.1186/1471-2261-14-150
   Coombes JL, 2007, J EXP MED, V204, P1757, DOI 10.1084/jem.20070590
   Das M, 2014, EUR J CLIN NUTR, V68, P338, DOI 10.1038/ejcn.2013.268
   Dige A, 2016, SCAND J GASTROENTERO, V51, P692, DOI 10.3109/00365521.2015.1134649
   Dionne S, 2014, MUCOSAL IMMUNOL, V7, P1405, DOI 10.1038/mi.2014.30
   Freeman GJ, 2000, J EXP MED, V192, P1027, DOI 10.1084/jem.192.7.1027
   HATHCOCK KS, 1994, J EXP MED, V180, P631, DOI 10.1084/jem.180.2.631
   Heaney R, 2015, NUTRIENTS, V7, P1688, DOI 10.3390/nu7031688
   Heaney RP, 2003, AM J CLIN NUTR, V77, P204, DOI 10.1093/ajcn/77.1.204
   Hewison M, 2003, J IMMUNOL, V170, P5382, DOI 10.4049/jimmunol.170.11.5382
   Hewison M, 2007, J STEROID BIOCHEM, V103, P316, DOI 10.1016/j.jsbmb.2006.12.078
   Holick MF, 2007, NEW ENGL J MED, V357, P266, DOI 10.1056/NEJMra070553
   Holick Michael F, 2011, J Clin Endocrinol Metab, V96, P1
   Holmén N, 2006, INFLAMM BOWEL DIS, V12, P447, DOI 10.1097/00054725-200606000-00003
   Invitrogen, 2015, SUPERSCRIPT VILO MAS
   Jaensson E, 2008, J EXP MED, V205, P2139, DOI 10.1084/jem.20080414
   Jeffery LE, 2012, J IMMUNOL, V189, P5155, DOI 10.4049/jimmunol.1200786
   Jorgensen SP, 2010, ALIMENT PHARM THER, V32, P377, DOI 10.1111/j.1365-2036.2010.04355.x
   Jussila Airi, 2013, J Crohns Colitis, V7, pe256, DOI 10.1016/j.crohns.2012.10.007
   Keir ME, 2008, ANNU REV IMMUNOL, V26, P677, DOI 10.1146/annurev.immunol.26.021607.090331
   Khalili H, 2012, GUT, V61, P1686, DOI 10.1136/gutjnl-2011-301574
   Kong J, 2008, AM J PHYSIOL-GASTR L, V294, pG208, DOI 10.1152/ajpgi.00398.2007
   Lehmann U, 2013, J CLIN ENDOCR METAB, V98, P4339, DOI 10.1210/jc.2012-4287
   Magnusson MK, 2016, MUCOSAL IMMUNOL, V9, P171, DOI 10.1038/mi.2015.48
   Maldonado RA, 2010, ADV IMMUNOL, V108, P111, DOI 10.1016/S0065-2776(10)08004_1
   Mann ER, 2016, GUT, V65, P256, DOI 10.1136/gutjnl-2014-307916
   Ojaimi S, 2013, J TRANSL MED, V11, DOI 10.1186/1479-5876-11-176
   Ooi JH, 2013, J NUTR, V143, P1679, DOI 10.3945/jn.113.180794
   Opstelten J, 2017, GASTROENTEROLOGY, V152, pS59, DOI 10.1016/S0016-5085(17)30555-3
   Penna G, 2000, J IMMUNOL, V164, P2405, DOI 10.4049/jimmunol.164.5.2405
   Prietl B, 2014, EUR J NUTR, V53, P751, DOI 10.1007/s00394-013-0579-6
   Prietl B, 2010, ISR MED ASSOC J, V12, P136
   Raftery T, 2015, UNITED EUR GASTROENT, V3, P294, DOI 10.1177/2050640615572176
   Ross AC, 2011, J CLIN ENDOCR METAB, V96, P53, DOI 10.1210/jc.2010-2704
   Sanders KM, 2010, JAMA-J AM MED ASSOC, V303, P1815, DOI 10.1001/jama.2010.594
   Scott CL, 2011, TRENDS IMMUNOL, V32, P412, DOI 10.1016/j.it.2011.06.003
   Shiokawa A, 2017, IMMUNOLOGY, V152, P52, DOI 10.1111/imm.12747
   Shivananda S, 1996, GUT, V39, P690, DOI 10.1136/gut.39.5.690
   Sochorová K, 2009, CLIN IMMUNOL, V133, P69, DOI 10.1016/j.clim.2009.06.011
   Spedding S, 2013, NUTRIENTS, V5, P5127, DOI 10.3390/nu5125127
   Tung JW, 2007, CLIN LAB MED, V27, P453, DOI 10.1016/j.cll.2007.05.001
   Unger WWJ, 2009, EUR J IMMUNOL, V39, P3147, DOI 10.1002/eji.200839103
   Vandesompele J, 2002, GENOME BIOL, V3, DOI 10.1186/gb-2002-3-7-research0034
   Veugelers PJ, 2014, NUTRIENTS, V6, P4472, DOI 10.3390/nu6104472
   Vieth R, 2011, BEST PRACT RES CL EN, V25, P681, DOI 10.1016/j.beem.2011.06.009
   Wagner D, 2012, ANTICANCER RES, V32, P259
   Yang WH, 2008, INVEST OPHTH VIS SCI, V49, P2518, DOI 10.1167/iovs.07-1606
   Yusupov E, 2010, INT J ENDOCRINOL, V2010, DOI 10.1155/2010/305054
   Zakharova M, 2005, J IMMUNOL, V175, P5024, DOI 10.4049/jimmunol.175.8.5024
NR 58
TC 10
Z9 10
U1 0
U2 12
PU SPRINGER HEIDELBERG
PI HEIDELBERG
PA TIERGARTENSTRASSE 17, D-69121 HEIDELBERG, GERMANY
SN 1436-6207
EI 1436-6215
J9 EUR J NUTR
JI Eur. J. Nutr.
PD OCT
PY 2018
VL 57
IS 7
BP 2607
EP 2619
DI 10.1007/s00394-017-1531-y
PG 13
WC Nutrition & Dietetics
WE Science Citation Index Expanded (SCI-EXPANDED)
SC Nutrition & Dietetics
GA GV4WE
UT WOS:000446101200027
PM 28913556
DA 2024-01-22
ER

PT J
AU Sovran, B
   Planchais, J
   Jegou, S
   Straube, M
   Lamas, B
   Natividad, JM
   Agus, A
   Dupraz, L
   Glodt, J
   Da Costa, G
   Michel, ML
   Langeila, P
   Richard, ML
   Sokol, H
AF Sovran, Bruno
   Planchais, Julien
   Jegou, Sarah
   Straube, Marjolene
   Lamas, Bruno
   Natividad, Jane Mea
   Agus, Allison
   Dupraz, Louise
   Glodt, Jeremy
   Da Costa, Gregory
   Michel, Marie-Laure
   Langeila, Philippe
   Richard, Mathias L.
   Sokol, Harry
TI <i>Enterobacteriaceae</i> are essential for the modulation of colitis
   severity by fungi
SO MICROBIOME
LA English
DT Article
DE Enterobacteriaceae; S. boulardii CNCM I-745; C. albicans; Colitis;
   Microbiota; Fungi
ID INFLAMMATORY-BOWEL-DISEASE; CHEMICALLY-INDUCED COLITIS;
   SACCHAROMYCES-BOULARDII; CANDIDA-ALBICANS; GUT MICROBIOTA;
   CROHNS-DISEASE; ANTIBIOTIC USE; COLONIZATION
AB Background: Host-microbe balance maintains intestinal homeostasis and strongly influences inflammatory conditions such as inflammatory bowel diseases (IBD). Here we focused on bacteria-fungi interactions and their implications on intestinal inflammation, a poorly understood area.
   Methods: Dextran sodium sulfate (DSS)-induced colitis was assessed in mice treated with vancomycin (targeting gram-positive bacteria) or colistin (targeting Enterobacteriaceae) and supplemented with either Saccharomyces boulardii CNCM I-745 or Candida albicans. Inflammation severity as well as bacterial and fungal microbiota compositions was monitored.
   Results: While S. boulardii improved DSS-induced colitis and C. albicans worsened it in untreated settings, antibiotic treatment strongly modified DSS susceptibility and effects of fungi on colitis. Vancomycin-treated mice were fully protected from colitis, while colistin-treated mice retained colitis phenotype but were not affected anymore by administration of fungi. Antibacterial treatments not only influenced bacterial populations but also had indirect effects on fungal microbiota. Correlations between bacterial and fungal relative abundance were dramatically decreased in colistin-treated mice compared to vancomycin-treated and control mice, suggesting that colistin-sensitive bacteria are involved in interactions with fungi. Restoration of the Enterobacteriaceae population by administrating colistin-resistant Escherichia coli reestablished both beneficial effects of S. boulardii and pathogenic effects of C. albicans on colitis severity. This effect was at least partly mediated by an improved gut colonization by fungi.
   Conclusions: Fungal colonization of the gut is affected by the Enterobacteriaceae population, indirectly modifying effects of mycobiome on the host. This finding provides new insights into the role of inter-kingdom functional interactions in intestinal physiopathology and potentially in IBD.
C1 [Sovran, Bruno; Planchais, Julien; Lamas, Bruno; Natividad, Jane Mea; Agus, Allison; Dupraz, Louise; Glodt, Jeremy; Da Costa, Gregory; Michel, Marie-Laure; Langeila, Philippe; Richard, Mathias L.; Sokol, Harry] Univ Paris Saclay, Micalis Inst, AgroParisTech, INRA, Jouy En Josas, France.
   [Jegou, Sarah; Straube, Marjolene; Sokol, Harry] Sorbonne Univ, AP HP, CNRS, Eole Normale Super,LBM, 27 Rue Chaligny, Paris, France.
   [Jegou, Sarah; Straube, Marjolene; Sokol, Harry] St Antoine Hosp, Dept Gastroenterol, 184 Rue Faubourg, Paris, France.
C3 AgroParisTech; INRAE; Universite Paris Saclay; Assistance Publique
   Hopitaux Paris (APHP); Hopital Universitaire Paul-Brousse - APHP;
   Sorbonne Universite; Centre National de la Recherche Scientifique
   (CNRS); Universite Paris Cite; Hopital Universitaire Hotel-Dieu - APHP;
   Arts et Metiers Institute of Technology; Assistance Publique Hopitaux
   Paris (APHP); Sorbonne Universite; Hopital Universitaire Saint-Antoine -
   APHP
RP Richard, ML; Sokol, H (通讯作者)，Univ Paris Saclay, Micalis Inst, AgroParisTech, INRA, Jouy En Josas, France.; Sokol, H (通讯作者)，Sorbonne Univ, AP HP, CNRS, Eole Normale Super,LBM, 27 Rue Chaligny, Paris, France.; Sokol, H (通讯作者)，St Antoine Hosp, Dept Gastroenterol, 184 Rue Faubourg, Paris, France.
EM mathias.lavie-richard@inra.fr; harry.sokol@aphp.ft
RI Richard, Mathias L./GRR-7524-2022; Sokol, Harry/E-2290-2019
OI Richard, Mathias L./0000-0002-9256-8191; Sokol,
   Harry/0000-0002-2914-1822; Michel, Marie-Laure/0000-0003-2657-4662; DA
   COSTA, Gregory/0000-0003-1436-916X; , blamas/0000-0002-7777-2127
FU Biocodex (Gentilly, France)
FX This study was funded by Biocodex (Gentilly, France).
CR Caporaso JG, 2010, NAT METHODS, V7, P335, DOI 10.1038/nmeth.f.303
   Chehoud C, 2015, INFLAMM BOWEL DIS, V21, P1948, DOI 10.1097/MIB.0000000000000454
   Dollive S, 2013, PLOS ONE, V8, DOI 10.1371/journal.pone.0071806
   Edgar RC, 2010, BIOINFORMATICS, V26, P2460, DOI 10.1093/bioinformatics/btq461
   Ferrer M, 2017, BIOCHEM PHARMACOL, V134, P114, DOI 10.1016/j.bcp.2016.09.007
   Fourie R, 2016, FRONT PHYSIOL, V7, DOI 10.3389/fphys.2016.00064
   Garrett WS, 2010, CELL HOST MICROBE, V8, P292, DOI 10.1016/j.chom.2010.08.004
   Gevers D, 2014, CELL HOST MICROBE, V15, P382, DOI 10.1016/j.chom.2014.02.005
   Haenni M, 2016, LANCET INFECT DIS, V16, P281, DOI 10.1016/S1473-3099(16)00007-4
   Hoarau G, 2016, MBIO, V7, DOI [10.1128/mBio.01250-16, 10.1128/mbio.01250-16]
   Holcombe LJ, 2010, MICROBIOL-SGM, V156, P1476, DOI 10.1099/mic.0.037549-0
   Iliev ID, 2012, SCIENCE, V336, P1314, DOI 10.1126/science.1221789
   Jawhara S, 2008, J INFECT DIS, V197, P972, DOI 10.1086/528990
   Jawhara S, 2007, MED MYCOL, V45, P691, DOI 10.1080/13693780701523013
   Khatri I, 2017, SCI REP-UK, V7, DOI 10.1038/s41598-017-00414-2
   Kirchhelle A, 1996, Fortschr Med, V114, P136
   Köljalg U, 2013, MOL ECOL, V22, P5271, DOI 10.1111/mec.12481
   Kosorok MR, 2009, ANN APPL STAT, V3, P1270, DOI 10.1214/09-AOAS312B
   Lamas B, 2016, NAT MED, V22, P598, DOI 10.1038/nm.4102
   Lee SK, 2009, DIGEST DIS SCI, V54, P255, DOI 10.1007/s10620-008-0357-0
   Magoc T, 2011, BIOINFORMATICS, V27, P2957, DOI 10.1093/bioinformatics/btr507
   MCFARLAND LV, 1994, JAMA-J AM MED ASSOC, V271, P1913, DOI 10.1001/jama.271.24.1913
   Morgan XC, 2012, GENOME BIOL, V13, DOI 10.1186/gb-2012-13-9-r79
   Mukherjee PK, 2015, NAT REV GASTRO HEPAT, V12, P77, DOI 10.1038/nrgastro.2014.188
   Nakanishi Y, 2015, MUCOSAL IMMUNOL, V8, P152, DOI 10.1038/mi.2014.53
   Pothoulakis C, 2009, ALIMENT PHARM THER, V30, P826, DOI 10.1111/j.1365-2036.2009.04102.x
   Qin JJ, 2010, NATURE, V464, P59, DOI 10.1038/nature08821
   Rakoff-Nahoum S, 2004, CELL, V118, P229, DOI 10.1016/j.cell.2004.07.002
   Richard ML, 2015, INFLAMM BOWEL DIS, V21, P656, DOI 10.1097/MIB.0000000000000261
   Schmieder R, 2011, BIOINFORMATICS, V27, P863, DOI 10.1093/bioinformatics/btr026
   Sokol H, 2009, INFLAMM BOWEL DIS, V15, P1183, DOI 10.1002/ibd.20903
   Sokol H, 2008, P NATL ACAD SCI USA, V105, P16731, DOI 10.1073/pnas.0804812105
   Sokol H, 2017, GUT, V66, P1039, DOI [10.1136/gutjnl-2015-310746, 10.1136/gutjnl-20]
   Spinillo A, 1999, AM J OBSTET GYNECOL, V180, P14, DOI 10.1016/S0002-9378(99)70141-9
   Standaert-Vitse A, 2009, AM J GASTROENTEROL, V104, P1745, DOI 10.1038/ajg.2009.225
   Tomas J, 2013, FASEB J, V27, P645, DOI 10.1096/fj.12-216861
   Willing BP, 2010, GASTROENTEROLOGY, V139, P1844, DOI 10.1053/j.gastro.2010.08.049
NR 37
TC 116
Z9 123
U1 2
U2 46
PU BMC
PI LONDON
PA CAMPUS, 4 CRINAN ST, LONDON N1 9XW, ENGLAND
SN 2049-2618
J9 MICROBIOME
JI Microbiome
PD SEP 1
PY 2018
VL 6
AR 152
DI 10.1186/s40168-018-0538-9
PG 16
WC Microbiology
WE Science Citation Index Expanded (SCI-EXPANDED)
SC Microbiology
GA GS4LT
UT WOS:000443615300002
PM 30172257
OA Green Published, gold
DA 2024-01-22
ER

PT J
AU Fukaura, K
   Ihara, E
   Ogino, H
   Iboshi, Y
   Muta, K
   Bai, XP
   Hamada, S
   Hata, Y
   Iwasa, T
   Aso, A
   Nakamura, K
   Ogawa, Y
AF Fukaura, Keita
   Ihara, Eikichi
   Ogino, Haruei
   Iboshi, Yoichiro
   Muta, Kazumasa
   Bai Xiaopeng
   Hamada, Shohei
   Hata, Yoshitaka
   Iwasa, Tsutomu
   Aso, Akira
   Nakamura, Kazuhiko
   Ogawa, Yoshihiro
TI Mucosally Expressed Cytokines are Associated with the Esophageal
   Motility Function
SO DIGESTION
LA English
DT Article
DE Esophageal motility function; Cytokine; High-resolution manometry
ID MURINE EXPERIMENTAL COLITIS; EFFECTOR T-CELLS; SMOOTH-MUSCLE; CHICAGO
   CLASSIFICATION; ULCERATIVE-COLITIS; CROHNS-DISEASE; TNF-ALPHA;
   DISORDERS; ACHALASIA; HYPERCONTRACTILITY
AB Background and Aim: Although basic research has shown that certain cytokines affect gastrointestinal motility, the clinical evidence is lacking. The objective of this study was to explore the association between mucosally expressed cytokines and the esophageal motility function in humans. Methods: We enrolled a total of 57 patients with suspected esophageal motility disorders (EMDs) who underwent high-resolution manometry. Results: The diagnoses of the patients were as follows: normal esophageal motility (n = 25), ineffective esophageal motility (n = 5), esophagogastric junction outflow obstruction (EGJOO; n = 10), distal esophageal spasm (n = 5), achalasia (n = 10), absent contractility (n = 1), and jackhammer esophagus (n = 1). The expression of tumor necrosis factor (TNF)-alpha in the esophagogastric junction (EGJ) was significantly higher in EGJOO (14.6, 14.0-15.8, n = 10) than in normal esophageal motility (13.3, 12.8-14.1, n = 25); however, there was no difference in the expression of TNF-alpha between achalasia (13.4, 13.0-14.1, n = 10) and normal esophageal motility (13.3, 12.8-14.1, n = 25). EGJOO was discriminated from achalasia/normal by a linear discriminant analysis (AUC = 0.917). A multivariable regression analysis revealed that interleukin (IL)-13 and IL-23A were predictive of the distal contractile integral, whereas TNF-alpha and IL-6 were predictive of the basal EGJ pressure. Conclusions: The esophageal motility was associated with mucosally expressed cytokines in humans; these cytokines could be useful targets for the diagnosis and treatment of EMDs. (C) 2018 S. Karger AG, Basel
C1 [Fukaura, Keita; Ihara, Eikichi; Ogino, Haruei; Iboshi, Yoichiro; Muta, Kazumasa; Bai Xiaopeng; Hamada, Shohei; Hata, Yoshitaka; Iwasa, Tsutomu; Aso, Akira; Nakamura, Kazuhiko; Ogawa, Yoshihiro] Kyushu Univ, Grad Sch Med Sci, Dept Med & Bioregulatory Sci, Fukuoka, Fukuoka, Japan.
C3 Kyushu University
RP Ihara, E (通讯作者)，Kyushu Univ, Grad Sch Med Sci, Dept Med & Bioregulatory Sci, Higashi Ku, 3-1-1 Maidashi, Fukuoka, Fukuoka 8128582, Japan.
EM eikichi@intmed3.med.kyushu-u.ac.jp
RI Ihara, Eikichi/AAU-2690-2021; Hata, Yoshitaka/ABG-7842-2021
OI Ihara, Eikichi/0000-0002-7070-6610; Hata, Yoshitaka/0000-0002-2827-931X;
   Iboshi, Yoichiro/0000-0003-1164-1092; Xiaopeng, Bai/0000-0002-4016-5876;
   Hamada, Shohei/0000-0001-5478-6334; Ogawa, Yoshihiro/0000-0002-0834-2836
FU Japan Society for the Promotion of Science KAKENHI [17K09351];
   Grants-in-Aid for Scientific Research [17K09351] Funding Source: KAKEN
FX This study was supported in part by the Japan Society for the Promotion
   of Science KAKENHI (17K09351).
CR Akiho H, 2002, AM J PHYSIOL-GASTR L, V282, pG226, DOI 10.1152/ajpgi.2002.282.2.G226
   Akiho H, 2014, PLOS ONE, V9, DOI 10.1371/journal.pone.0092960
   Akiho Hirotada, 2011, World J Gastrointest Pathophysiol, V2, P72
   Boeckxstaens GE, 2008, AM J GASTROENTEROL, V103, P1610, DOI 10.1111/j.1572-0241.2008.01967.x
   Bredenoord AJ, 2012, NEUROGASTROENT MOTIL, V24, P57, DOI 10.1111/j.1365-2982.2011.01834.x
   Clark SB, 2000, AM J SURG PATHOL, V24, P1153, DOI 10.1097/00000478-200008000-00014
   Farré R, 2006, J PHARMACOL EXP THER, V316, P1238, DOI 10.1124/jpet.105.094482
   Furuzawa-Carballeda J, 2015, J IMMUNOL RES, V2015, DOI 10.1155/2015/729217
   Harnett KM, 2005, AM J PHYSIOL-GASTR L, V288, pG407, DOI 10.1152/ajpgi.00398.2004
   Harrington LE, 2005, NAT IMMUNOL, V6, P1123, DOI 10.1038/ni1254
   Hu WH, 2008, BIOCHEM J, V412, P35, DOI 10.1042/BJ20080042
   Iboshi Y, 2014, INFLAMM BOWEL DIS, V20, P967, DOI 10.1097/MIB.0000000000000028
   Ihara E, 2012, NEUROGASTROENT MOTIL, V24, pE15, DOI 10.1111/j.1365-2982.2011.01821.x
   Ihara E, 2017, DIGESTION, V95, P29, DOI 10.1159/000452354
   Ihara E, 2009, MOL PHARMACOL, V75, P1031, DOI 10.1124/mol.108.049858
   Kahrilas PJ, 2015, NEUROGASTROENT MOTIL, V27, P160, DOI 10.1111/nmo.12477
   Kahrilas PJ, 2013, GASTROENTEROLOGY, V145, P954, DOI 10.1053/j.gastro.2013.08.038
   Kilic A, 2009, DIS ESOPHAGUS, V22, P382, DOI 10.1111/j.1442-2050.2008.00922.x
   Kinoshita K, 2003, AM J PHYSIOL-GASTR L, V285, pG483, DOI 10.1152/ajpgi.00038.2003
   Kinoshita K, 2006, NEUROGASTROENT MOTIL, V18, P578, DOI 10.1111/j.1365-2982.2006.00784.x
   Kuramoto H, 2013, NEUROGASTROENT MOTIL, V25, pe485, DOI 10.1111/nmo.12146
   Maynard CL, 2009, IMMUNITY, V31, P389, DOI 10.1016/j.immuni.2009.08.012
   Mease PJ, 2011, RHEUMATOLOGY, V50, P261, DOI 10.1093/rheumatology/keq285
   Mori D, 2014, J PHARMACOL SCI, V125, P394, DOI 10.1254/jphs.14060FP
   MOSMANN TR, 1986, J IMMUNOL, V136, P2348
   Muta K, 2016, DIGESTION, V94, P9, DOI 10.1159/000447010
   Ohama T, 2007, AM J PHYSIOL-GASTR L, V292, pG1429, DOI 10.1152/ajpgi.00315.2006
   Reinisch W, 2012, INFLAMM BOWEL DIS, V18, P201, DOI 10.1002/ibd.21697
   Sandborn WJ, 2007, GUT, V56, P1232, DOI 10.1136/gut.2006.106781
   Schreiber S, 2006, GASTROENTEROLOGY, V130, P1929, DOI 10.1053/j.gastro.2006.03.050
   Steinman L, 2007, NAT MED, V13, P139, DOI 10.1038/nm1551
NR 31
TC 5
Z9 6
U1 0
U2 0
PU KARGER
PI BASEL
PA ALLSCHWILERSTRASSE 10, CH-4009 BASEL, SWITZERLAND
SN 0012-2823
EI 1421-9867
J9 DIGESTION
JI Digestion
PY 2018
VL 98
IS 2
BP 95
EP 103
DI 10.1159/000487708
PG 9
WC Gastroenterology & Hepatology
WE Science Citation Index Expanded (SCI-EXPANDED)
SC Gastroenterology & Hepatology
GA GQ0VA
UT WOS:000441336800005
PM 29698944
OA Green Accepted
DA 2024-01-22
ER

PT J
AU Can, G
   Ayvaz, S
   Can, H
   Karaboga, I
   Demirtas, S
   Aksit, H
   Yilmaz, B
   Korkmaz, U
   Kurt, M
   Karaca, T
AF Can, Guray
   Ayvaz, Suleyrnan
   Can, Hatice
   Karaboga, Ihsan
   Demirtas, Selim
   Aksit, Hasan
   Yilmaz, Bulent
   Korkmaz, Ugur
   Kurt, Mevlut
   Karaca, Turan
TI The efficacy of tyrosine kinase inhibitor dasatinib on colonic mucosal
   damage in murine model of colitis
SO CLINICS AND RESEARCH IN HEPATOLOGY AND GASTROENTEROLOGY
LA English
DT Article
ID INFLAMMATORY-BOWEL-DISEASE; CHRONIC MYELOID-LEUKEMIA; DEXTRAN SULFATE
   SODIUM; TUMOR-NECROSIS-FACTOR; ULCERATIVE-COLITIS; CROHNS-DISEASE; RAT
   MODEL; PATIENT; REMISSION; MOLECULE
AB Background and objective: Ulcerative colitis is an inflammatory condition of the colon in the gastrointestinal system. Currently, the most potent medications used for ulcerative colitis produce no response in 20-30% of cases. There is a need for more efficient and reliable medications. Tyrosine kinase inhibitors have shown efficacy in some inflammatory diseases. Although dasatinib, a tyrosine kinase inhibitor, suppresses proinflammatory cytokines in colonic tissue, there are a few cases of hemorrhagic colitis with dasatinib. There is no study investigating the effect of dasatinib on experimental colitis. We aimed to investigate the effect of dasatinib in a colitis model induced with acetic acid in our study.
   Methods: In the study, 24 male Sprague-Dawley rats randomly distributed into 4 groups of 6 rats each as control, dasatinib, colitis and dasatinib + colitis groups. For colitis induction, 4% acetic acid was used. Sacrificing of the rats was performed on the seventh day. Disease activity, morphologic and histological injury, superoxide dismutase, myeloperoxidase and malondialdehyde activity, TNF alpha and CD3 expression were assessed in colonic tissue.
   Results: Apart from malondialdehyde, significant difference in all parameters between the control and colitis groups was determined. Difference between the colitis and colitis + dasatinib groups was not significant in only weight loss and biochemical parameters. Though dasatinib does not fully resolve the changes in colitis, there was significant regression.
   Conclusions: Dasatinib decreased the inflammation in a rodent model of colitis. It may be provide this effect by the suppression of TNF alpha. Dasatinib may be one of the treatment options for ulcerative colitis. (C) 2016 Elsevier Masson SAS. All rights reserved.
C1 [Can, Guray; Korkmaz, Ugur; Kurt, Mevlut] Abant Izzet Baysal Univ, Fac Med, Dept Gastroenterol, TR-14280 Golkoy, Bolu, Turkey.
   [Ayvaz, Suleyrnan] Trakya Univ, Fac Med, Dept Pediat Surg, Edirne, Turkey.
   [Can, Hatice] Abant Izzet Baysal Univ, Fac Med, Dept Internal Med, Bolu, Turkey.
   [Karaboga, Ihsan; Demirtas, Selim] Trakya Univ, Fac Med, Dept Histol & Embryol, Edirne, Turkey.
   [Aksit, Hasan] Balikesir Univ, Fac Vet, Dept Biochem, Balikesir, Turkey.
   [Yilmaz, Bulent] Selcuk Univ, Fac Med, Dept Gastroenterol, Konya, Turkey.
C3 Abant Izzet Baysal University; Trakya University; Abant Izzet Baysal
   University; Trakya University; Balikesir University; Selcuk University
RP Can, G (通讯作者)，Abant Izzet Baysal Univ, Fac Med, Dept Gastroenterol, TR-14280 Golkoy, Bolu, Turkey.
EM dr_guraycan@yahoo.com; suleyayyaz@yahoo.com; yailastan@yahoo.com;
   ihsankaraboga@gmail.com; selimdemirtas@trakya.edu.tr;
   yethas@hotmail.com; dr.yilmazbulent@gmail.com; drkorkmazugur@yahoo.com;
   dr.mevlutkurt@gmail.com; turankaraca@trakya.edu.tr
RI KARACA, Turan/ABD-6669-2020; Can, Hatice/ABI-7678-2020; Kurt,
   Mevlut/Q-2093-2015; CAN, GÜRAY/AAA-3274-2020; karaboga,
   ihsan/AAZ-9840-2020; demirtaş, selim/JED-6784-2023
OI KARACA, Turan/0000-0002-2500-7781; Can, Hatice/0000-0002-6054-9244;
   Kurt, Mevlut/0000-0003-3726-5945; 
CR Ataca P, 2013, WORLD J GASTROENTERO, V19, P6237, DOI 10.3748/wjg.v19.i37.6237
   Bryant RV, 2015, SCAND J GASTROENTERO, V50, P90, DOI 10.3109/00365521.2014.968864
   Can G, 2015, J CROHNS COLITIS, V9, P907, DOI 10.1093/ecco-jcc/jjv114
   Can G, 2015, CLIN RES HEPATOL GAS, V39, P489, DOI 10.1016/j.clinre.2015.01.005
   Chisti MM, 2013, BMJ CASE REP, V12, P2013
   COOPER HS, 1993, LAB INVEST, V69, P238
   Cui Shuna, 2013, Xi Bao Yu Fen Zi Mian Yi Xue Za Zhi, V29, P1024
   Cuzzocrea S, 2000, LAB INVEST, V80, P1439, DOI 10.1038/labinvest.3780151
   Davies JM, 2015, SCAND J GASTROENTERO, V50, P24, DOI 10.3109/00365521.2014.966321
   Dodda D, 2014, PHARMACOL REP, V66, P169, DOI 10.1016/j.pharep.2013.08.013
   ELSON CO, 1995, GASTROENTEROLOGY, V109, P1344, DOI 10.1016/0016-5085(95)90599-5
   Erkut M, 2010, ACTA HAEMATOL-BASEL, V123, P205, DOI 10.1159/000306070
   Eskazan AE, 2014, TURK J GASTROENTEROL, V25, P233, DOI 10.5152/tjg.2014.5281
   Fiocchi C, 1998, GASTROENTEROLOGY, V115, P182, DOI 10.1016/S0016-5085(98)70381-6
   Goll R, 2015, SCAND J GASTROENTERO, V50, P3, DOI 10.3109/00365521.2014.971425
   Yuan H, 2006, WORLD J GASTROENTERO, V12, P4578, DOI 10.3748/wjg.v12.i28.4578
   He K, 2008, DRUG METAB DISPOS, V36, P2564, DOI 10.1124/dmd.108.022764
   Huang Xuan, 2009, Drug Des Devel Ther, V2, P215
   Ikeda Y, 2001, EUR J GASTROEN HEPAT, V13, P841, DOI 10.1097/00042737-200107000-00013
   Islam MS, 2008, BRIT J PHARMACOL, V154, P812, DOI 10.1038/bjp.2008.137
   Karaca T, 2012, ALLERGOL IMMUNOPATH, V40, P357, DOI 10.1016/j.aller.2011.09.004
   Kmira Zahra, 2013, World J Gastrointest Pathophysiol, V4, P59, DOI 10.4291/wjgp.v4.i3.59
   Latella G, 2014, J CROHNS COLITIS, V8, P1147, DOI 10.1016/j.crohns.2014.03.008
   Liang J, 2014, J DIGEST DIS, V15, P641, DOI 10.1111/1751-2980.12211
   Lin YC, 2010, MOL IMMUNOL, V47, P1569, DOI 10.1016/j.molimm.2010.01.008
   LOWRY OH, 1951, J BIOL CHEM, V193, P265
   Magro F, 2006, INFLAMM BOWEL DIS, V12, P1087, DOI 10.1097/01.mib.0000232468.15950.34
   Manley PW, 2010, BIOORGAN MED CHEM, V18, P6977, DOI 10.1016/j.bmc.2010.08.026
   MASCOLO N, 1995, J PHARMACOL EXP THER, V272, P469
   MCCAFFERTY DM, 1994, AM J PHYSIOL, V266, pG560, DOI 10.1152/ajpgi.1994.266.4.G560
   Neurath MF, 1997, EUR J IMMUNOL, V27, P1743, DOI 10.1002/eji.1830270722
   Neurath MF, 1996, NAT MED, V2, P998, DOI 10.1038/nm0996-998
   Obermeier F, 1999, CLIN EXP IMMUNOL, V116, P238
   Park SC, 2015, GUT LIVER, V9, P18, DOI 10.5009/gnl14226
   Patodi N, 2012, CASE REP HEMATOL, V2012, DOI 10.1155/2012/417106
   Peyrin-Biroulet L, 2011, ALIMENT PHARM THER, V33, P870, DOI 10.1111/j.1365-2036.2011.04599.x
   Podolsky DK, 2002, NEW ENGL J MED, V347, P417, DOI 10.1056/NEJMra0804647
   Powers JJ, 2011, LEUKEMIA LYMPHOMA, V52, P668, DOI 10.3109/10428194.2010.550074
   Qiu ZY, 2014, CANCER BIOL THER, V15, P247, DOI 10.4161/cbt.27310
   Reifen R, 2004, J GASTROENTEROL, V39, P514, DOI 10.1007/s00535-003-1336-z
   Rhee CK, 2011, RESPIRATION, V82, P273, DOI 10.1159/000327719
   Robak T, 2012, EXPERT OPIN INV DRUG, V21, P921, DOI 10.1517/13543784.2012.685650
   Rosenberg L, 2013, CLIN GASTROENTEROL H, V11, P991, DOI 10.1016/j.cgh.2013.02.030
   Saito Makoto, 2014, Rinsho Ketsueki, V55, P130
   SAKANOUE Y, 1992, SCAND J GASTROENTERO, V27, P686, DOI 10.3109/00365529209000140
   Shimokaze T, 2009, PEDIATR HEMAT ONCOL, V26, P448, DOI [10.1080/08880010903071295, 10.3109/08880010903071295]
   Soyturk M, 2012, WORLD J GASTROENTERO, V18, P6452, DOI 10.3748/wjg.v18.i44.6452
   SUN Y, 1988, CLIN CHEM, V34, P497
   Sunami Yoshitaka, 2011, Rinsho Ketsueki, V52, P282
   Sundberg TB, 2014, P NATL ACAD SCI USA, V111, P12468, DOI 10.1073/pnas.1412308111
   Tolstanova H M, 2010, Ukr Biokhim Zh (1999), V82, P117
   VERSPAGET HW, 1988, GUT, V29, P223, DOI 10.1136/gut.29.2.223
   YOSHIOKA T, 1979, AM J OBSTET GYNECOL, V135, P372, DOI 10.1016/0002-9378(79)90708-7
NR 53
TC 12
Z9 12
U1 5
U2 13
PU ELSEVIER MASSON, CORPORATION OFFICE
PI PARIS
PA 65 CAMILLE DESMOULINS CS50083 ISSY-LES-MOULINEAUX, 92442 PARIS, FRANCE
SN 2210-7401
EI 2210-741X
J9 CLIN RES HEPATOL GAS
JI Clin. Res. Hepatol. Gastroenterol.
PD SEP
PY 2016
VL 40
IS 4
BP 504
EP 516
DI 10.1016/j.clinre.2015.12.006
PG 13
WC Gastroenterology & Hepatology
WE Science Citation Index Expanded (SCI-EXPANDED)
SC Gastroenterology & Hepatology
GA ED5EU
UT WOS:000388875200024
PM 26823039
DA 2024-01-22
ER

PT J
AU Chen, TT
   Zheng, FP
   Tao, J
   Tan, SW
   Zeng, LX
   Peng, XJ
   Wu, B
AF Chen, Tingting
   Zheng, Fengping
   Tao, Jin
   Tan, Siwei
   Zeng, Lixian
   Peng, Xiaojie
   Wu, Bin
TI Insulin-Like Growth Factor-1 Contributes to Mucosal Repair by
   β-Arrestin2-Mediated Extracellular Signal-Related Kinase Signaling in
   Experimental Colitis
SO AMERICAN JOURNAL OF PATHOLOGY
LA English
DT Article
ID INFLAMMATORY-BOWEL-DISEASE; DEXTRAN SULFATE SODIUM; NF-KAPPA-B;
   BETA-ARRESTIN; ULCERATIVE-COLITIS; CROHNS-DISEASE; EPITHELIAL
   RESTITUTION; GASTROINTESTINAL-TRACT; CELL-SURVIVAL; IGF-I
AB Insulin-Like growth factor-1 (IGF-1) possesses the ability to attenuate intestinal damage and promote mucosal repair of colitis. beta-Arrestins, as the scaffolding proteins of G protein-coupled receptors or non-G protein-coupled receptors signaling, can be involved in IGF-1 mediated signaling pathways. However, the interaction of IGF-1 and beta-arrestin2 in the mucosal repair of experimental colitis remains unexplored. Ulcerative colitis was induced in beta-arrestin2 wild-type mice and beta-arrestin2 knockout littermates by using 3% dextran sulfate sodium for 5 days, followed by regular water consumption for 1, 2, 3, and 4 weeks to analyze the mucosal repair from experimental colitis. Disease activity index and histologic score analyses were performed. Apoptosis and proliferation were assessed by terminal deoxynucleotidyl transferase-mediated dUTP nick-end Labeling and Ki-67 staining, respectively. The expressions of beta-arrestin2, phospho (p)-IGF-1R, and p-extracellular signal-regulated kinase (ERK)1/2 were examined. Furthermore, beta-arrestin2 was overexpressed or altered in HCT116 cells by transfection before IGF-1 treatment in vitro. IGF-1 and beta-arrestin2 expression was up-regulated in the repairing phase of experimental colitis. Targeted deletion of beta-arrestin2 delayed the repair of colitis by inhibiting cell proliferation without affecting the Levels of IGF-1 and p-IGF-1R. The beta-arrestin2/ERK signaling pathway was involved in IGF-1 mediated mucosal repair through promoting epithelial cell and goblet cell regeneration from experimental colitis. These results indicate that IGF-1 contributes to the mucosal repair by beta-arrestin2 mediated ERK signaling in experimental colitis.
C1 [Chen, Tingting; Zheng, Fengping; Tao, Jin; Tan, Siwei; Zeng, Lixian; Peng, Xiaojie; Wu, Bin] Sun Yat Sen Univ, Affiliated Hosp 3, Dept Gastroenterol, Guangzhou 510630, Guangdong, Peoples R China.
C3 Sun Yat Sen University
RP Wu, B (通讯作者)，Sun Yat Sen Univ, Affiliated Hosp 3, Dept Gastroenterol, 600 Tianhe Rd, Guangzhou 510630, Guangdong, Peoples R China.
EM wubin6@mail.sysu.edu.cn
OI Wu, Bin/0000-0002-3284-908X
FU National Natural Science Foundation of China [81370511]; Science and
   Technology Planning Project of Guangdong Province [S2012B060300014];
   Projects of Guangzhou City International Cooperation [2012J5100017]
FX Supported by the National Natural Science Foundation of China grant
   81370511 (B.W.), the Science and Technology Planning Project of
   Guangdong Province grant S2012B060300014 (B.W.), and the Projects of
   Guangzhou City International Cooperation grant 2012J5100017 (B.W.).
CR Ahn S, 2009, J BIOL CHEM, V284, P8846, DOI 10.1074/jbc.M808463200
   Barahona-Garrido Josue, 2009, Saudi J Gastroenterol, V15, P208, DOI 10.4103/1319-3767.54742
   Becker C, 2006, NAT PROTOC, V1, P2900, DOI 10.1038/nprot.2006.446
   Bortvedt SF, 2012, CURR OPIN GASTROEN, V28, P89, DOI 10.1097/MOG.0b013e32835004c6
   Chitnis MM, 2008, CLIN CANCER RES, V14, P6364, DOI 10.1158/1078-0432.CCR-07-4879
   DeWire SM, 2007, ANNU REV PHYSIOL, V69, P483, DOI 10.1146/annurev.physiol.69.022405.154749
   Edelblum KL, 2008, GASTROENTEROLOGY, V135, P539, DOI 10.1053/j.gastro.2008.04.025
   Edelblum KL, 2006, INFLAMM BOWEL DIS, V12, P413, DOI 10.1097/01.MIB.0000217334.30689.3e
   Eivindson M, 2007, GROWTH HORM IGF RES, V17, P33, DOI 10.1016/j.ghir.2006.10.003
   Emmerson E, 2012, J INVEST DERMATOL, V132, P2838, DOI 10.1038/jid.2012.228
   Flynn RS, 2010, GASTROENTEROLOGY, V138, P285, DOI 10.1053/j.gastro.2009.09.003
   Froslie KF, 2007, GASTROENTEROLOGY, V133, P412, DOI 10.1053/j.gastro.2007.05.051
   Fukata M, 2006, GASTROENTEROLOGY, V131, P862, DOI 10.1053/j.gastro.2006.06.017
   Girnita L, 2007, J BIOL CHEM, V282, P11329, DOI 10.1074/jbc.M611526200
   Hagiwara C, 2002, J GASTROEN HEPATOL, V17, P758, DOI 10.1046/j.1440-1746.2002.02791.x
   HALL PA, 1994, J CELL SCI, V107, P3569
   Howarth GS, 1998, SCAND J GASTROENTERO, V33, P180
   Iwamoto M, 1996, J PATHOL, V180, P152
   Kovacs JJ, 2009, DEV CELL, V17, P443, DOI 10.1016/j.devcel.2009.09.011
   Krishnan K, 2011, INFLAMM BOWEL DIS, V17, P410, DOI 10.1002/ibd.21316
   Kuemmerle JF, 2012, ENDOCRIN METAB CLIN, V41, P409, DOI 10.1016/j.ecl.2012.04.018
   Lee T, 2013, AM J PATHOL, V182, P1114, DOI 10.1016/j.ajpath.2012.12.025
   Leftowitz RJ, 2005, SCIENCE, V308, P512, DOI 10.1126/science.1109237
   Lin FT, 1998, J BIOL CHEM, V273, P31640, DOI 10.1074/jbc.273.48.31640
   Low D, 2013, DRUG DES DEV THER, V7, P1341, DOI 10.2147/DDDT.S40107
   Lund PK, 1996, BAILLIERE CLIN GASTR, V10, P83
   Luttrell LM, 2001, P NATL ACAD SCI USA, V98, P2449, DOI 10.1073/pnas.041604898
   Maloy KJ, 2011, NATURE, V474, P298, DOI 10.1038/nature10208
   Melgar S, 2005, AM J PHYSIOL-GASTR L, V288, pG1328, DOI 10.1152/ajpgi.00467.2004
   NUSRAT A, 1992, J CLIN INVEST, V89, P1501, DOI 10.1172/JCI115741
   O'Connor JC, 2008, CELL IMMUNOL, V252, P91, DOI 10.1016/j.cellimm.2007.09.010
   Okamoto R, 2005, DIGEST DIS SCI, V50, pS34, DOI 10.1007/s10620-005-2804-5
   Povsic TJ, 2003, J BIOL CHEM, V278, P51334, DOI 10.1074/jbc.M309968200
   Qiu W, 2011, J CLIN INVEST, V121, P1722, DOI 10.1172/JCI42917
   Rijcken E, 2010, BRIT J SURG, V97, P258, DOI 10.1002/bjs.6781
   Spartà A, 2010, FEBS LETT, V584, P3580, DOI 10.1016/j.febslet.2010.07.025
   Sturm A, 2008, WORLD J GASTROENTERO, V14, P348, DOI 10.3748/wjg.14.348
   Theiss AL, 2004, INFLAMM BOWEL DIS, V10, P871, DOI 10.1097/00054725-200411000-00021
   THOMAS AG, 1993, GUT, V34, P944, DOI 10.1136/gut.34.7.944
   Tohgo AK, 2002, J BIOL CHEM, V277, P9429, DOI 10.1074/jbc.M106457200
   Vincent AM, 2002, GROWTH HORM IGF RES, V12, P193, DOI 10.1016/S1096-6374(02)00017-5
   Williams KL, 2001, GASTROENTEROLOGY, V120, P925, DOI 10.1053/gast.2001.22470
   Witherow DS, 2004, P NATL ACAD SCI USA, V101, P8603, DOI 10.1073/pnas.0402851101
   Xavier RJ, 2007, NATURE, V448, P427, DOI 10.1038/nature06005
   Yu MC, 2008, NAT IMMUNOL, V9, P898, DOI 10.1038/ni.1635
   ZEEH JM, 1995, GASTROENTEROLOGY, V108, P644, DOI 10.1016/0016-5085(95)90435-2
   Zeng LX, 2015, MUCOSAL IMMUNOL, V8, P683, DOI 10.1038/mi.2014.104
   Zheng HY, 2012, P NATL ACAD SCI USA, V109, P20620, DOI 10.1073/pnas.1216348110
NR 48
TC 29
Z9 31
U1 1
U2 5
PU ELSEVIER SCIENCE INC
PI NEW YORK
PA 360 PARK AVE SOUTH, NEW YORK, NY 10010-1710 USA
SN 0002-9440
EI 1525-2191
J9 AM J PATHOL
JI Am. J. Pathol.
PD SEP
PY 2015
VL 185
IS 9
BP 2441
EP 2453
DI 10.1016/j.ajpath.2015.05.020
PG 13
WC Pathology
WE Science Citation Index Expanded (SCI-EXPANDED)
SC Pathology
GA CR5ZB
UT WOS:000361421800011
PM 26362717
OA hybrid
DA 2024-01-22
ER

PT J
AU Seo, GS
   Jiang, WY
   Park, PH
   Sohn, DH
   Cheon, JH
   Lee, SH
AF Seo, Geom Seog
   Jiang, Wen-Yi
   Park, Pil-Hoon
   Sohn, Dong Hwan
   Cheon, Jae Hee
   Lee, Sung Hee
TI Hirsutenone reduces deterioration of tight junction proteins through
   EGFR/Akt and ERK1/2 pathway both converging to HO-1 induction
SO BIOCHEMICAL PHARMACOLOGY
LA English
DT Article
DE Hirsutenone; Tight junction; Heme oxygenase-1; Epidermal growth factor
   receptor; Inflammatory bowel diseases
ID EPIDERMAL-GROWTH-FACTOR; INTESTINAL EPITHELIAL-CELLS;
   INFLAMMATORY-BOWEL-DISEASE; FACTOR RECEPTOR; OXIDATIVE STRESS;
   EXPERIMENTAL COLITIS; BARRIER DYSFUNCTION; INDUCED APOPTOSIS;
   CROHNS-DISEASE; EGF RECEPTOR
AB Oxidative stress-induced disruption of epithelial tight junctions (TJ) plays a critical role in the pathogenesis of intestinal disorders, including inflammatory bowel disease (IBD). The current study investigated the protective effect of hirsutenone against disruption of the intestinal barrier in vitro and in a mouse model of colitis. Caco-2 cells were stimulated with tert-butyl hydroperoxide (t-BH). Hirsutenone prevented the t-BH-induced increase in permeability by inhibiting the reduction in zonula occludens-1 (ZO-1) expression, and rapidly stimulated tyrosine phosphorylation of the epidermal growth factor receptor (EGFR). Hirsutenone-mediated protection against the loss of ZO-1 depends on the activation of both ERK1/2 and Akt signaling pathways. Interestingly, hirsutenone-mediated activation of Akt, but not ERK1/2, signaling was EGFR-dependent. Hirsutenone increased heme oxygenase-1 (H0-1) expression through both EGFR/Akt- and ERK1/2-dependent pathways, contributing to the protective effects against TJ dysfunction. Colitis was induced in mice by intrarectal administration of 2,4,6,trinitrobenzene sulfonic acid (TNBS). Hirsutenone administration improved the clinical parameters and tissue histological appearance, increased HO-1 expression, attenuated reduction of ZO-1 and occludin mRNA, and promoted BrdU incorporation in the colonic epithelium of TNBS-treated mice. Taken together, our results demonstrate that hirsutenone reverse disordered intestinal permeability by activating EGFR/Akt and ERK1/2 pathways, which are involved in the regulation of HO-1 expression. These findings highlight the potential of hirsutenone for clinical applications in the treatment of IBD. (C) 2014 Elsevier Inc. All rights reserved.
C1 [Seo, Geom Seog] Wonkwang Univ, Coll Med, Digest Dis Res Inst, Iksan, Jeonbuk, South Korea.
   [Jiang, Wen-Yi; Sohn, Dong Hwan; Lee, Sung Hee] Wonkwang Univ, Coll Pharm, Inst Pharmaceut Res & Dev, Iksan, Jeonbuk, South Korea.
   [Jiang, Wen-Yi; Lee, Sung Hee] Wonkwang Univ, Grad Sch, Program BK21Plus, Iksan, Jeonbuk, South Korea.
   [Jiang, Wen-Yi; Lee, Sung Hee] Wonkwang Univ, Grad Sch, Dept Smart Life Care Convergence, Iksan, Jeonbuk, South Korea.
   [Park, Pil-Hoon] Yeungnam Univ, Coll Pharm, Gyongsan, Gyeongbuk, South Korea.
   [Cheon, Jae Hee] Yonsei Univ, Coll Med, Dept Internal Med, Seoul, South Korea.
   [Cheon, Jae Hee] Yonsei Univ, Coll Med, Inst Gastroenterol, Seoul, South Korea.
   [Cheon, Jae Hee] Yonsei Univ, Coll Med, Avison Biomed Res Ctr, Seoul, South Korea.
C3 Wonkwang University; Wonkwang University; Wonkwang University; Wonkwang
   University; Yeungnam University; Yonsei University; Yonsei University
   Health System; Yonsei University; Yonsei University Health System;
   Yonsei University; Yonsei University Health System
RP Cheon, JH (通讯作者)，Yonsei Univ, Coll Med, Dept Internal Med, Seoul, South Korea.
EM geniushee@yuhs.ac; gsseo@wku.ac.kr
RI LEE, Sunghee/HCH-4510-2022; Cheon, Jae Hee/B-4523-2015
OI Cheon, Jae Hee/0000-0002-2282-8904
FU Korean Health Technology R&D Project, Ministry of Health & Welfare,
   Republic of Korea [A120176]
FX This study was supported by a grant of the Korean Health Technology R&D
   Project, Ministry of Health & Welfare, Republic of Korea (grant number
   Al20176).
CR ALEXANDER RJ, 1995, DIGEST DIS SCI, V40, P485, DOI 10.1007/BF02064355
   ANDERSON JM, 1995, AM J PHYSIOL-GASTR L, V269, pG467, DOI 10.1152/ajpgi.1995.269.4.G467
   Basuroy S, 2003, J BIOL CHEM, V278, P11916, DOI 10.1074/jbc.M211710200
   CARPENTER G, 1990, J BIOL CHEM, V265, P7709
   Catalioto RM, 2011, CURR MED CHEM, V18, P398, DOI 10.2174/092986711794839179
   Chiu T, 2005, AM J PHYSIOL-GASTR L, V288, pG182, DOI 10.1152/ajpgi.00200.2004
   Clayburgh DR, 2004, LAB INVEST, V84, P282, DOI 10.1038/labinvest.3700050
   Denning TL, 2000, INT IMMUNOL, V12, P133, DOI 10.1093/intimm/12.2.133
   Dubé PE, 2012, J CLIN INVEST, V122, P2780, DOI 10.1172/JCI62888
   Edelblum KL, 2009, CURR OPIN PHARMACOL, V9, P715, DOI 10.1016/j.coph.2009.06.022
   Irvine EJ, 2000, GASTROENTEROLOGY, V119, P1740, DOI 10.1053/gast.2000.20231
   Kim HJ, 2013, PHYTOTHER RES, V27, P362, DOI 10.1002/ptr.4717
   Kuroda H, 2010, LUNG CANCER, V67, P31, DOI 10.1016/j.lungcan.2009.03.015
   Kuroyanagi M, 2005, CHEM PHARM BULL, V53, P1519, DOI 10.1248/cpb.53.1519
   Lee CS, 2010, INT IMMUNOPHARMACOL, V10, P520, DOI 10.1016/j.intimp.2010.01.015
   Lee CS, 2009, INT IMMUNOPHARMACOL, V9, P1097, DOI 10.1016/j.intimp.2009.05.006
   Lee SH, 2007, BIOCHEM PHARMACOL, V74, P870, DOI 10.1016/j.bcp.2007.06.034
   Liu WC, 2013, J CLIN INVEST, V123, P3983, DOI 10.1172/JCI65842
   Martìn-Padura I, 1998, J CELL BIOL, V142, P117, DOI 10.1083/jcb.142.1.117
   McGuckin MA, 2009, INFLAMM BOWEL DIS, V15, P100, DOI 10.1002/ibd.20539
   Motterlini R, 2000, FREE RADICAL BIO MED, V28, P1303, DOI 10.1016/S0891-5849(00)00294-X
   Nagira M, 2006, DRUG METAB PHARMACOK, V21, P230, DOI 10.2133/dmpk.21.230
   NEURATH MF, 1995, J EXP MED, V182, P1281, DOI 10.1084/jem.182.5.1281
   Oshima T, 2007, CELL MOL LIFE SCI, V64, P3139, DOI 10.1007/s00018-007-7268-7
   Paul G, 2012, J BIOL CHEM, V287, P2144, DOI 10.1074/jbc.M111.318139
   Pedersen CB, 2010, METHODS MOL BIOL, V648, P161, DOI 10.1007/978-1-60761-756-3_10
   Playford RJ, 1996, GUT, V38, P303, DOI 10.1136/gut.38.3.303
   Salim SY, 2011, INFLAMM BOWEL DIS, V17, P362, DOI 10.1002/ibd.21403
   Samak G, 2011, AM J PHYSIOL-GASTR L, V301, pG50, DOI 10.1152/ajpgi.00494.2010
   Schneeberger EE, 2004, AM J PHYSIOL-CELL PH, V286, pC1213, DOI 10.1152/ajpcell.00558.2003
   Seth A, 2008, AM J PHYSIOL-GASTR L, V294, pG1060, DOI 10.1152/ajpgi.00202.2007
   Shen L, 2011, ANNU REV PHYSIOL, V73, P283, DOI 10.1146/annurev-physiol-012110-142150
   Sheng G, 2007, AM J PHYSIOL-GASTR L, V293, pG599, DOI 10.1152/ajpgi.00182.2007
   Suzuki T, 2013, CELL MOL LIFE SCI, V70, P631, DOI 10.1007/s00018-012-1070-x
   Tanida S, 2011, J CLIN BIOCHEM NUTR, V48, P112, DOI 10.3164/jcbn.10-41
   Tsukita S, 2001, NAT REV MOL CELL BIO, V2, P285, DOI 10.1038/35067088
   Tsukita S, 1999, TRENDS CELL BIOL, V9, P268, DOI 10.1016/S0962-8924(99)01578-0
   Turner JR, 2009, NAT REV IMMUNOL, V9, P799, DOI 10.1038/nri2653
   Wang N, 2012, DIGEST DIS SCI, V57, P1792, DOI 10.1007/s10620-012-2094-7
   Weber CR, 2007, GUT, V56, P6, DOI 10.1136/gut.2006.104182
   Weber CR, 2012, ANN NY ACAD SCI, V1257, P77, DOI 10.1111/j.1749-6632.2012.06528.x
   WYATT J, 1993, LANCET, V341, P1437, DOI 10.1016/0140-6736(93)90882-H
   Xia CM, 2011, WORLD J GASTROENTERO, V17, P4810, DOI 10.3748/wjg.v17.i43.4810
   Xie WL, 2013, LAB INVEST, V93, P991, DOI 10.1038/labinvest.2013.80
   Yamaoka T, 2008, P NATL ACAD SCI USA, V105, P11772, DOI 10.1073/pnas.0801463105
   Yan F, 2009, GASTROENTEROLOGY, V136, P1297, DOI 10.1053/j.gastro.2008.12.059
   Zhou W, 2009, GASTROENTEROLOGY, V137, P1403, DOI 10.1053/j.gastro.2009.06.049
NR 47
TC 33
Z9 35
U1 3
U2 19
PU PERGAMON-ELSEVIER SCIENCE LTD
PI OXFORD
PA THE BOULEVARD, LANGFORD LANE, KIDLINGTON, OXFORD OX5 1GB, ENGLAND
SN 0006-2952
EI 1873-2968
J9 BIOCHEM PHARMACOL
JI Biochem. Pharmacol.
PD JUL 15
PY 2014
VL 90
IS 2
BP 115
EP 125
DI 10.1016/j.bcp.2014.05.006
PG 11
WC Pharmacology & Pharmacy
WE Science Citation Index Expanded (SCI-EXPANDED)
SC Pharmacology & Pharmacy
GA AJ6EE
UT WOS:000337781700003
PM 24853984
DA 2024-01-22
ER

PT J
AU Osthoff, M
   Yong, HMA
   Dean, MM
   Eisen, DP
AF Osthoff, Michael
   Yong, Hue Mun Au
   Dean, Melinda M.
   Eisen, Damon P.
TI Significance of Mannose-Binding Lectin Deficiency and Nucleotide-Binding
   Oligomerization Domain 2 Polymorphisms in <i>Staphylococcus aureus</i>
   Bloodstream Infections: A Case-Control Study
SO PLOS ONE
LA English
DT Article
ID GENETIC-VARIANTS; CROHNS-DISEASE; BACTEREMIA; MORTALITY; SEPSIS; NOD2;
   OPSONOPHAGOCYTOSIS; ACTIVATION; PNEUMONIA; SEVERITY
AB Background: Pathways coordinated by innate pattern recognition receptors like mannose-binding lectin (MBL) and nucleotide-binding oligomerization domain 2 (NOD2) are among the first immune responses to Staphylococcus aureus (S. aureus) bloodstream infections (BSI) in animal models, but human data are limited. Here, we investigated the role of MBL deficiency and NOD2 mutations in the predisposition to and severity of S. aureus BSI. Patients and
   Methods: A matched case-control study was undertaken involving 70 patients with S. aureus BSI and 70 age-and sex-matched hospitalized controls. MBL levels, MBL2 and NOD2 polymorphisms were analyzed.
   Results: After adjusting for potential confounders, MBL deficiency (<0.5 mu g/ml) was found less frequently in cases than controls (26 vs. 41%, OR 0.4, 95% confidence interval (CI) 0.20-0.95, p=0.04) as were low producing MBL genotypes (11 vs. 23%, OR 0.2, 95% CI 0.08-0.75, p=0.01), whereas NOD2 polymorphisms were similarly distributed. Cases with NOD2 polymorphisms had less organ dysfunction as shown by a lower SOFA score (median 2.5 vs. 4.5, p=0.02), whereas only severe MBL deficiency (<0.1 mu g/ml) was associated with life-threatening S. aureus BSI (OR 5.6, 95% CI 1.25-24.85, p=0.02).
   Conclusions: Contrary to animal model data, our study suggests MBL deficiency may confer protection against acquiring S. aureus BSI. NOD2 mutations were less frequently associated with multi-organ dysfunction. Further human studies of the innate immune response in S. aureus BSI are needed to identify suitable host targets in sepsis treatment.
C1 [Osthoff, Michael; Eisen, Damon P.] Royal Melbourne Hosp, Victorian Infect Dis Serv, Parkville, Vic 3050, Australia.
   [Osthoff, Michael; Yong, Hue Mun Au; Eisen, Damon P.] Univ Melbourne, Royal Melbourne Hosp, Dept Med, Melbourne, Vic 3010, Australia.
   [Dean, Melinda M.] Australian Red Cross Blood Serv, Kelvin Grove, Qld, Australia.
C3 Royal Melbourne Hospital; Royal Melbourne Hospital; University of
   Melbourne; Australian Red Cross Blood Service
RP Eisen, DP (通讯作者)，Royal Melbourne Hosp, Victorian Infect Dis Serv, Parkville, Vic 3050, Australia.
EM Damon.Eisen@mh.org.au
RI Dean, Melinda/AEO-4699-2022; eisen, damon/AAC-7433-2019
OI Osthoff, Michael/0000-0001-5439-957X; Eisen, Damon/0000-0002-8987-4358
FU University of Melbourne, Department of Medicine
FX This work was supported by the University of Melbourne, Department of
   Medicine funds. The funders had no role in study design, data collection
   and analysis, decision to publish, or preparation of the manuscript.
CR Blot SI, 2002, ARCH INTERN MED, V162, P2229, DOI 10.1001/archinte.162.19.2229
   Brenmoehl J, 2007, INTENS CARE MED, V33, P1541, DOI 10.1007/s00134-007-0722-z
   Brouwer N, 2008, J IMMUNOL, V180, P4124, DOI 10.4049/jimmunol.180.6.4124
   Casadevall A, 2003, NAT REV MICROBIOL, V1, P17, DOI 10.1038/nrmicro732
   Cavanaugh JA, 2003, ANN HUM GENET, V67, P35, DOI 10.1046/j.1469-1809.2003.00006.x
   Deshmukh HS, 2009, INFECT IMMUN, V77, P1376, DOI 10.1128/IAI.00940-08
   Eisen DP, 2008, CLIN INFECT DIS, V47, P510, DOI 10.1086/590006
   Eisen DP, 2006, FEMS IMMUNOL MED MIC, V48, P274, DOI 10.1111/j.1574-695X.2006.00144.x
   Eisen DP, 2003, CLIN INFECT DIS, V37, P1496, DOI 10.1086/379324
   Elliott T, 2011, GUT, V60, pA61, DOI 10.1136/gut.2011.239301.121
   Ferdinands JM, 2011, EMERG INFECT DIS, V17, P2294, DOI 10.3201/eid1712.111002
   Fidler KJ, 2004, INTENS CARE MED, V30, P1438, DOI 10.1007/s00134-004-2303-8
   Fode P, 2012, PLOS ONE, V7, DOI 10.1371/journal.pone.0032315
   Fournier B, 2005, CLIN MICROBIOL REV, V18, P521, DOI 10.1128/CMR.18.3.521-540.2005
   Fowler VG, 2005, JAMA-J AM MED ASSOC, V293, P3012, DOI 10.1001/jama.293.24.3012
   Garred P, 2006, GENES IMMUN, V7, P85, DOI 10.1038/sj.gene.6364283
   Gillrie MR, 2010, EUR J IMMUNOL, V40, P1639, DOI 10.1002/eji.200939929
   Henckaerts L, 2009, CRIT CARE MED, V37, P192, DOI 10.1097/CCM.0b013e31819263d8
   Herpers BL, 2009, CLIN EXP IMMUNOL, V156, P488, DOI 10.1111/j.1365-2249.2009.03929.x
   Hruz P, 2009, P NATL ACAD SCI USA, V106, P12873, DOI 10.1073/pnas.0904958106
   Ip WKE, 2008, J EXP MED, V205, P169, DOI 10.1084/jem.20071164
   Jongerius I, 2007, J EXP MED, V204, P2461, DOI 10.1084/jem.20070818
   Kapetanovic R, 2010, MICROBES INFECT, V12, P759, DOI 10.1016/j.micinf.2010.05.003
   Minchinton RM, 2002, SCAND J IMMUNOL, V56, P630, DOI 10.1046/j.1365-3083.2002.01167.x
   Moreira LO, 2012, FRONT IMMUNOL, V3, DOI 10.3389/fimmu.2012.00328
   Naber CK, 2009, CLIN INFECT DIS, V48, pS231, DOI 10.1086/598189
   Neth O, 2000, INFECT IMMUN, V68, P688, DOI 10.1128/IAI.68.2.688-693.2000
   Neth O, 2002, J IMMUNOL, V169, P4430, DOI 10.4049/jimmunol.169.8.4430
   Noskin GA, 2005, ARCH INTERN MED, V165, P1756, DOI 10.1001/archinte.165.15.1756
   Ogden CA, 2001, J EXP MED, V194, P781, DOI 10.1084/jem.194.6.781
   Park KH, 2010, J BIOL CHEM, V285, P27167, DOI 10.1074/jbc.M110.141309
   Rittirsch D, 2008, NAT REV IMMUNOL, V8, P776, DOI 10.1038/nri2402
   Rose WE, 2012, J INFECT DIS, V206, P1604, DOI 10.1093/infdis/jis552
   Shi L, 2004, J EXP MED, V199, P1379, DOI 10.1084/jem.20032207
   Smithson A, 2008, CLIN INFECT DIS, V47, P1492, DOI 10.1086/593106
   Styers David, 2006, Ann Clin Microbiol Antimicrob, V5, P2
   Sutherland AM, 2005, CRIT CARE MED, V33, P638, DOI 10.1097/01.ccm.0000156242.44356.c5
   van Belkum A, 2007, MICROBES INFECT, V9, P1471, DOI 10.1016/j.micinf.2007.08.003
   Vincent JL, 1998, CRIT CARE MED, V26, P1793, DOI 10.1097/00003246-199811000-00016
   Vuononvirta J, 2011, PLOS ONE, V6, DOI 10.1371/journal.pone.0026198
   Wehrhahn MC, 2012, J INFECT DIS, V205, P1840, DOI 10.1093/infdis/jis279
NR 41
TC 5
Z9 5
U1 0
U2 3
PU PUBLIC LIBRARY SCIENCE
PI SAN FRANCISCO
PA 1160 BATTERY STREET, STE 100, SAN FRANCISCO, CA 94111 USA
SN 1932-6203
J9 PLOS ONE
JI PLoS One
PD SEP 27
PY 2013
VL 8
IS 9
AR e76218
DI 10.1371/journal.pone.0076218
PG 8
WC Multidisciplinary Sciences
WE Science Citation Index Expanded (SCI-EXPANDED)
SC Science & Technology - Other Topics
GA 228WY
UT WOS:000325223900086
PM 24086711
OA Green Published, Green Accepted, gold
DA 2024-01-22
ER

PT J
AU Sánchez-Calvo, JM
   Villegas, I
   Sánchez-Fidalgo, S
   Camacho-Barquero, L
   Talero, E
   Motilva, V
   de la Lastra, CA
AF Manuel Sanchez-Calvo, Juan
   Villegas, Isabel
   Sanchez-Fidalgo, Susana
   Camacho-Barquero, Laura
   Talero, Elena
   Motilva, Virginia
   Alarcon de la Lastra, Catalina
[truncated: 3,704,618 more chars]
