# Supplementary material for: Worldwide research trends in Crohn’s disease treatment over the past 2 decades: a bibliometric analysis
Source: Front Pharmacol. 2024 Oct 8;15:1441785. doi: 10.3389/fphar.2024.1441785 (PMC11493645; doi:10.3389/fphar.2024.1441785)
Supplement: Supplementary file 2 [file DataSheet2.zip › raw data 2/download_48.txt]

FN Clarivate Analytics Web of Science
VR 1.0
PT J
AU Bressenot, AM
   Riddell, RH
   Boulagnon-Rombi, C
   Reinisch, W
   Danese, S
   Schreiber, S
   Peyrin-Biroulet, L
AF Bressenot, A. Marchal
   Riddell, R. H.
   Boulagnon-Rombi, C.
   Reinisch, W.
   Danese, S.
   Schreiber, S.
   Peyrin-Biroulet, L.
TI Review article: the histological assessment of disease activity in
   ulcerative colitis
SO ALIMENTARY PHARMACOLOGY & THERAPEUTICS
LA English
DT Review
ID INFLAMMATORY-BOWEL-DISEASE; RECTAL BIOPSY; CROHNS-DISEASE; DOUBLE-BLIND;
   COLORECTAL NEOPLASIA; INITIAL DIAGNOSIS; ACTIVITY INDEXES; DEEP
   REMISSION; RISK-FACTOR; THERAPY
AB Backgound
   In patients with ulcerative colitis (UC), mucosal healing has emerged as a major therapeutic goal, and is usually assessed endoscopically. Histological healing does not correlate very well with endoscopic mucosal healing in UC and persistent histological inflammation might be a better predictor of future clinical relapse than the endoscopic appearance alone.
   Aim
   To define how histological assessment of disease activity should be best done in UC.
   Methods
   Electronic (PubMed/Embase) and manual search.
   Results
   At least 18 histological indices to assess disease activity in UC have been described, though none are fully validated. However, histological assessment is increasingly used as a secondary endpoint in clinical trials in UC. After reviewing and discussing existing histological scoring systems for UC activity, we describe features of histological response and define three grades of activity: (i) histological healing - complete resolution of abnormalities; (ii) quiescent disease, - lack of mucosal neutrophils but chronic inflammation may remain; (iii) active disease - presence of neutrophils plus possible epithelial damage. It is recommended that two biopsies are taken from each colonic segment which should include always biopsy of the rectum and the most affected segments. There is to date no agreed preferable scoring system but the Geboes Index is the best validated (kappa for interobserver variation 0.59-0.70).
   Conclusion
   Histological assessment of disease activity in UC is increasingly used, but needs to be carefully defined.
C1 [Bressenot, A. Marchal; Boulagnon-Rombi, C.] Univ Hosp Reims, Dept Pathol, Reims, France.
   [Riddell, R. H.] Mt Sinai Hosp, Dept Pathol & Lab Med, Toronto, ON M5G 1X5, Canada.
   [Reinisch, W.] McMaster Univ, Dept Internal Med, Div Gastroenterol, Hamilton, ON, Canada.
   [Danese, S.] Humanitas Res Hosp, IBD Ctr, Dept Gastroenterol, Milan, Italy.
   [Schreiber, S.] Univ Hosp Schleswig Holstein, Dept Med 1, Kiel, Germany.
   [Peyrin-Biroulet, L.] Lorraine Univ, Univ Hosp Nancy, INSERM, U954, Vandoeuvre Les Nancy, France.
   [Peyrin-Biroulet, L.] Lorraine Univ, Univ Hosp Nancy, Dept Hepatogastroenterol, Vandoeuvre Les Nancy, France.
C3 CHU de Reims; Universite de Reims Champagne-Ardenne; University of
   Toronto; Sinai Health System Toronto; Lunenfeld Tanenbaum Research
   Institute; McMaster University; University of Kiel; Schleswig Holstein
   University Hospital; Universite de Lorraine; Institut National de la
   Sante et de la Recherche Medicale (Inserm); CHU de Nancy; Universite de
   Lorraine; CHU de Nancy
RP Peyrin-Biroulet, L (通讯作者)，Lorraine Univ, Univ Hosp Nancy, INSERM, U954, Vandoeuvre Les Nancy, France.
EM peyrinbiroulet@gmail.com
RI , Boulagnon-Rombi/AAQ-7705-2021; Danese, Silvio/ABH-9571-2020; Riddell,
   Robert H/J-5557-2016
OI , Boulagnon-Rombi/0000-0001-5610-1722; Danese,
   Silvio/0000-0001-7341-1351; peyrin-biroulet, laurent/0000-0003-2536-6618
FU AbbVie; Falk; Ferring; Janssen; Merck; Shire; Takeda; UCB; Genentech;
   Mitsubishi; Norgine; Tillots; Vifor; Therakos; Pharmacosmos; Pilege;
   BMS; UCB-pharma; Hospira; Celltrion; Biogaran; Boerhinger-Ingelheim;
   Lilly; Pfizer; HAC-Pharma; Index Pharmaceuticals
FX Declaration of personal interests: Silvio Danese: speaker, consultant
   and advisory board member for Schering-Plough, Abbott Laboratories,
   Merck & Co, UCB Pharma, Ferring, Cellerix, Millenium Takeda, Nycomed,
   Pharmacosmos, Actelion, Alpha Wasserman, Genentech, Grunenthal, Pfizer,
   Astra Zeneca, Novo Nordisk, Cosmo Pharmaceuticals, Vifor, and Johnson &
   Johnson; Stefan Schreiber: lectures and consultancy fees from AbbVie,
   Falk, Ferring, Janssen, Merck, Shire, Takeda, UCB; Laurent
   Peyrin-Biroulet: Consulting fees from Merck, Abbvie, Janssen, Genentech,
   Mitsubishi, Ferring, Norgine, Tillots, Vifor, Therakos, Pharmacosmos,
   Pilege, BMS, UCB-pharma, Hospira, Celltrion, Takeda, Biogaran,
   Boerhinger-Ingelheim, Lilly, Pfizer, HAC-Pharma, Index Pharmaceuticals.
   Lecture fees from Merck, Abbvie, Takeda, Janssen, Takeda, Ferring,
   Norgine, Tillots, Vifor, Therakos, Mitsubishi, HAC-pharma; Aude
   Marchal-Bressenot and Robert H Riddell: None.
CR Azad S, 2011, SAUDI J GASTROENTERO, V17, P194, DOI 10.4103/1319-3767.80383
   Bentley E, 2002, J CLIN PATHOL, V55, P955, DOI 10.1136/jcp.55.12.955
   Bessissow T, 2012, PROGNOSTIC VALUE SER
   Bitton A, 2001, GASTROENTEROLOGY, V120, P13, DOI 10.1053/gast.2001.20912
   Bressenot A, 2015, GUT, V64, P1412, DOI 10.1136/gutjnl-2014-307477
   Bressenot A, 2013, INFLAMM BOWEL DIS, V19, P1745, DOI 10.1097/MIB.0b013e318281f2e8
   Bryant RV, 2014, J CROHNS COLITIS, V8, P1582, DOI 10.1016/j.crohns.2014.08.011
   Bryant RV, 2015, GUT, DOI [10.1136/gutjnl-2015-309598, DOI 10.1136/GUTJNL-2015-30]
   Chey WY, 2001, INFLAMM BOWEL DIS, V7, pS30, DOI 10.1002/ibd.3780070507
   DUBUCQUOI S, 1995, GUT, V37, P242, DOI 10.1136/gut.37.2.242
   FLOREN CH, 1987, SCAND J GASTROENTERO, V22, P459, DOI 10.3109/00365528708991491
   Freeman HJ, 2010, WORLD J GASTROENTERO, V16, P15, DOI 10.3748/wjg.v16.i1.15
   Geboes K, 2000, GUT, V47, P404, DOI 10.1136/gut.47.3.404
   Geboes K, 1998, AM J GASTROENTEROL, V93, P201, DOI 10.1111/j.1572-0241.1998.00201.x
   GOMES P, 1986, GUT, V27, P92, DOI 10.1136/gut.27.1.92
   Gramlich Terry, 2007, Semin Pediatr Surg, V16, P154, DOI 10.1053/j.sempedsurg.2007.04.005
   Green JRB, 2002, ALIMENT PHARM THER, V16, P61, DOI 10.1046/j.1365-2036.2002.01150.x
   Gupta RB, 2007, GASTROENTEROLOGY, V133, P1099, DOI 10.1053/j.gastro.2007.08.001
   HANAUER S, 1993, AM J GASTROENTEROL, V88, P1188
   Hanauer SB, 1998, GASTROENTEROLOGY, V115, P525, DOI 10.1016/S0016-5085(98)70131-3
   Hartmann F, 2010, ALIMENT PHARM THER, V32, P368, DOI 10.1111/j.1365-2036.2010.04354.x
   JENKINS D, 1988, J CLIN PATHOL, V41, P72, DOI 10.1136/jcp.41.1.72
   Jenkins D, 1997, J CLIN PATHOL, V50, P93, DOI 10.1136/jcp.50.2.93
   Kleer CG, 1998, AM J SURG PATHOL, V22, P983, DOI 10.1097/00000478-199808000-00008
   KORELITZ BI, 1976, AM J DIG DIS, V21, P441, DOI 10.1007/BF01072126
   Kruis W, 2009, GUT, V58, P233, DOI 10.1136/gut.2008.154302
   Lampinen M, 2005, GUT, V54, P1714, DOI 10.1136/gut.2005.066423
   Langner C, 2014, VIRCHOWS ARCH, V464, P511, DOI 10.1007/s00428-014-1543-4
   Levine TS, 1996, J CLIN PATHOL, V49, P319, DOI 10.1136/jcp.49.4.319
   Magro F, 2013, J CROHNS COLITIS, V7, P827, DOI 10.1016/j.crohns.2013.06.001
   Mansfield JC, 2002, ALIMENT PHARM THER, V16, P69, DOI 10.1046/j.1365-2036.2002.01151.x
   Marshall JK, 2010, COCHRANE DB SYST REV, DOI 10.1002/14651858.CD004115.pub2
   Mayer L, 2014, GUT, V63, P442, DOI 10.1136/gutjnl-2012-303424
   Mazzuoli S, 2013, DIGEST LIVER DIS, V45, P969, DOI 10.1016/j.dld.2013.06.010
   McHugh JB, 2007, AM J GASTROENTEROL, V102, P1084, DOI 10.1111/j.1572-0241.2007.01194.x
   Molander P, 2013, J CROHNS COLITIS, V7, P730, DOI 10.1016/j.crohns.2012.10.018
   Mosli MH, 2015, GUT, V64, P1765, DOI 10.1136/gutjnl-2014-307536
   Mosli MH, 2014, INFLAMM BOWEL DIS, V20, P564, DOI 10.1097/01.MIB.0000437986.00190.71
   Moum B, 1999, AM J GASTROENTEROL, V94, P1564
   Neurath MF, 2012, DIGEST DIS, V30, P91, DOI 10.1159/000341131
   ODZE R, 1993, AM J SURG PATHOL, V17, P869, DOI 10.1097/00000478-199309000-00002
   Panaccione R, 2013, INFLAMM BOWEL DIS, V19, P1645, DOI 10.1097/MIB.0b013e318283a4b3
   Peyrin-Biroulet L, 2014, CLIN GASTROENTEROL H, V12, P929, DOI 10.1016/j.cgh.2013.07.022
   Peyrin-Biroulet L, 2011, J CROHNS COLITIS, V5, P477, DOI 10.1016/j.crohns.2011.06.009
   POWELLTUCK J, 1982, DIGEST DIS SCI, V27, P533, DOI 10.1007/BF01296733
   Prantera C, 2005, INFLAMM BOWEL DIS, V11, P421, DOI 10.1097/01.MIB.0000158386.25660.1e
   PRICE AB, 1975, HUM PATHOL, V6, P7, DOI 10.1016/S0046-8177(75)80107-9
   RAO SSC, 1989, GUT, V30, P675, DOI 10.1136/gut.30.5.675
   RILEY SA, 1991, GUT, V32, P174, DOI 10.1136/gut.32.2.174
   RUBIO CA, 1984, SCAND J GASTROENTERO, V19, P525, DOI 10.1080/00365521.1984.12005764
   Rutter M, 2004, GASTROENTEROLOGY, V126, P451, DOI 10.1053/j.gastro.2003.11.010
   Sandborn WJ, 2012, GASTROENTEROLOGY, V143, P1218, DOI 10.1053/j.gastro.2012.08.003
   Sandborn WJ, 2012, GASTROENTEROLOGY, V143, pE42, DOI 10.1053/j.gastro.2012.05.031
   SCHUMACHER G, 1994, SCAND J GASTROENTERO, V29, P318, DOI 10.3109/00365529409094843
   SERAFINI EP, 1981, GUT, V22, P648, DOI 10.1136/gut.22.8.648
   Sherlock ME, 2010, COCHRANE DB SYST REV, DOI 10.1002/14651858.CD007698.pub2
   SURAWICZ CM, 1981, GASTROENTEROLOGY, V80, P66
   SURAWICZ CM, 1984, GASTROENTEROLOGY, V86, P104
   SURAWICZ CM, 1982, DIGEST DIS SCI, V27, P434, DOI 10.1007/BF01295652
   Tanaka M, 1999, SCAND J GASTROENTERO, V34, P55
   Travis SPL, 2011, ALIMENT PHARM THER, V34, P113, DOI 10.1111/j.1365-2036.2011.04701.x
   Travis SPL, 2014, GUT, V63, P433, DOI 10.1136/gutjnl-2012-304258
   TRUELOVE SC, 1956, BRIT MED J, V1, P1315, DOI 10.1136/bmj.1.4979.1315
   TRUELOVE SC, 1958, BRIT MED J, V2, P1072, DOI 10.1136/bmj.2.5104.1072
   Tursi A, 2015, CLIN RES HEPATOL GAS, V39, P107, DOI 10.1016/j.clinre.2014.07.012
   Villanacci V, 2014, J CROHNS COLITIS, V8, P1438, DOI 10.1016/j.crohns.2014.05.003
   Villanacci V, 2013, WORLD J GASTROENTERO, V19, P968, DOI 10.3748/wjg.v19.i7.968
   WRIGHT R, 1966, AM J DIG DIS, V11, P847, DOI 10.1007/BF02233941
NR 68
TC 43
Z9 48
U1 0
U2 7
PU WILEY
PI HOBOKEN
PA 111 RIVER ST, HOBOKEN 07030-5774, NJ USA
SN 0269-2813
EI 1365-2036
J9 ALIMENT PHARM THER
JI Aliment. Pharmacol. Ther.
PD OCT
PY 2015
VL 42
IS 8
BP 957
EP 967
DI 10.1111/apt.13375
PG 11
WC Gastroenterology & Hepatology; Pharmacology & Pharmacy
WE Science Citation Index Expanded (SCI-EXPANDED)
SC Gastroenterology & Hepatology; Pharmacology & Pharmacy
GA CS9XQ
UT WOS:000362447400002
PM 26304292
OA Bronze
DA 2024-01-22
ER

PT S
AU Egan, LJ
   Toruner, M
AF Egan, Laurence J.
   Toruner, Murat
BE Domschke, WW
   Kagnoff, MF
   Kucharzik, TF
   Mayer, LF
   Targan, SR
TI NF-κB signaling -: Pros and cons of altering NF-κB as a therapeutic
   approach
SO INFLAMMATORY BOWEL DISEASE: GENETICS, BARRIER FUNCTION, IMMUNOLOGIC
   MECHANISMS, AND MICROBIAL PATHWAYS
SE ANNALS OF THE NEW YORK ACADEMY OF SCIENCES
LA English
DT Article; Proceedings Paper
CT International Symposium on Inflammatory Bowel Diseases
CY SEP 01-03, 2005
CL Munster, GERMANY
SP Crohns & Colitis Fdn Amer, German Res Council, BAXTER, BRAUM, CENTOCOR, ESSEX, FALK, ABBOTT, ALTANA, AstraZeneca, Bayer Vital, Eisai, Ferring, Forderkre Univ Munster, Fresenius, Fujinon GmbH, Immundiagnostik, Medinal Medizinprodukte GmbH, Miltenyi Biotec, MSD Sharp & Dohme, New England Biolabs/Cell Signalling Technol, Novartis, Schering, Sigma Tau, UCB Celltech, Wyeth Pharma
DE nuclear factor-kappa B; inflammatory bowel disease
ID INFLAMMATORY-BOWEL-DISEASE; IKK-BETA; T-CELLS; EPITHELIAL-CELLS;
   CROHNS-DISEASE; ACTIVATION; ALPHA; INHIBITION; PREVENTION; EXPRESSION
AB The transcription factor, nuclear factor-kappa B (NF-kappa B), is a dominant regulator of the expression of hundreds of genes, many of which play important roles in the regulation of inflammation and programmed cell death (apoptosis). Since the discovery of NF-kappa B in the mid 1980s, this transcription factor has been the subject of intense investigation. Excess or inappropriate activation of NF-kappa B has been observed in human inflammatory bowel disease and in a host of other inflammatory diseases and type of cancer. Functional studies in animals have shed light on the role of NF-kappa B in broader pathophysiological contexts. From such studies, it has become quite clear that NF-kappa B plays unique and distinct functions in different cell types. Because of the importance of NF-kappa B in signaling inflammation, and in inhibiting programmed cell death, many pharmaceutical companies are developing small-molecule inhibitors of this pathway. In this article, we evaluate the relative pros and cons of blocking NF-kappa B as a therapeutic approach for inflammatory bowel disease. On the basis of the results of studies in animals that have primarily used genetic approaches to inhibit NF-kappa B activity, we suggest that there are certain niche indications for blocking NF-kappa B in inflammatory bowel disease that offer particular promise.
C1 Univ Coll Hosp, Inst Clin Sci, Dept Pharmacol & Therapeut, Galway, Ireland.
   Ankara Univ, Sch Med, Dept Gastroenterol, TR-06100 Ankara, Turkey.
C3 Ollscoil na Gaillimhe-University of Galway; Ankara University
RP Egan, LJ (通讯作者)，Univ Coll Hosp, Inst Clin Sci, Dept Pharmacol & Therapeut, Galway, Ireland.
EM laurence.egan@nuigalway.ie
RI Törüner, Murat/AAQ-1826-2020
CR AUPHAN N, 1995, SCIENCE, V270, P286, DOI 10.1126/science.270.5234.286
   Berin MC, 2001, AM J RESP CELL MOL, V24, P382, DOI 10.1165/ajrcmb.24.4.4360
   Berin MC, 2002, CELL MICROBIOL, V4, P635, DOI 10.1046/j.1462-5822.2002.00218.x
   Bernstein CN, 2002, INFLAMM BOWEL DIS, V8, P356, DOI 10.1097/00054725-200209000-00007
   Chen LW, 2003, NAT MED, V9, P575, DOI 10.1038/nm849
   Chu WM, 2000, CELL, V103, P909, DOI 10.1016/S0092-8674(00)00194-X
   Dajee M, 2003, NATURE, V421, P639, DOI 10.1038/nature01283
   Eckmann L, 2000, J BIOL CHEM, V275, P14084, DOI 10.1074/jbc.275.19.14084
   Egan LJ, 2004, P NATL ACAD SCI USA, V101, P2452, DOI 10.1073/pnas.0306734101
   Egan LJ, 2003, AM J PHYSIOL-CELL PH, V285, pC1028, DOI 10.1152/ajpcell.00167.2003
   Egan LJ, 1999, J BIOL CHEM, V274, P26448, DOI 10.1074/jbc.274.37.26448
   Elewaut D, 1999, J IMMUNOL, V163, P1457
   Greten FR, 2004, CELL, V118, P285, DOI 10.1016/j.cell.2004.07.013
   Hayden MS, 2004, GENE DEV, V18, P2195, DOI 10.1101/gad.1228704
   Ina K, 1999, J IMMUNOL, V163, P1081
   Itoh J, 2001, GUT, V49, P35, DOI 10.1136/gut.49.1.35
   Jimi E, 2004, NAT MED, V10, P617, DOI 10.1038/nm1054
   Karin M, 2004, NAT REV DRUG DISCOV, V3, P17, DOI 10.1038/nrd1279
   Li NX, 1998, P NATL ACAD SCI USA, V95, P13012, DOI 10.1073/pnas.95.22.13012
   Li QT, 1999, SCIENCE, V284, P321, DOI 10.1126/science.284.5412.321
   Li ZW, 2003, J IMMUNOL, V170, P4630, DOI 10.4049/jimmunol.170.9.4630
   Li ZW, 1999, J EXP MED, V189, P1839, DOI 10.1084/jem.189.11.1839
   Makris C, 2000, MOL CELL, V5, P969, DOI 10.1016/S1097-2765(00)80262-2
   Neurath MF, 1996, NAT MED, V2, P998, DOI 10.1038/nm0996-998
   OSBORN L, 1989, P NATL ACAD SCI USA, V86, P2336, DOI 10.1073/pnas.86.7.2336
   Pasparakis M, 2002, J EXP MED, V196, P743, DOI 10.1084/jem.20020907
   Rogler G, 1998, GASTROENTEROLOGY, V115, P357, DOI 10.1016/S0016-5085(98)70202-1
   Ruocco MG, 2005, J EXP MED, V201, P1677, DOI 10.1084/jem.20042081
   Schmidt-Supprian M, 2003, IMMUNITY, V19, P377, DOI 10.1016/S1074-7613(03)00237-1
   Schreiber S, 1998, GUT, V42, P477, DOI 10.1136/gut.42.4.477
   SEN R, 1986, CELL, V47, P921, DOI 10.1016/0092-8674(86)90807-X
   SEN R, 1986, CELL, V46, P705, DOI 10.1016/0092-8674(86)90346-6
   Senftleben U, 2001, SCIENCE, V293, P1495, DOI 10.1126/science.1062677
   Senftleben U, 2001, IMMUNITY, V14, P217, DOI 10.1016/S1074-7613(01)00104-2
   Wahl C, 1998, J CLIN INVEST, V101, P1163, DOI 10.1172/JCI992
   Zandi E, 1997, CELL, V91, P243, DOI 10.1016/S0092-8674(00)80406-7
NR 36
TC 42
Z9 50
U1 0
U2 3
PU BLACKWELL PUBLISHING
PI OXFORD
PA 9600 GARSINGTON RD, OXFORD OX4 2DQ, OXEN, ENGLAND
SN 0077-8923
BN 1-57331-568-0
J9 ANN NY ACAD SCI
JI Ann.NY Acad.Sci.
PY 2006
VL 1072
BP 114
EP 122
DI 10.1196/annals.1326.009
PG 9
WC Gastroenterology & Hepatology; Immunology; Multidisciplinary Sciences
WE Conference Proceedings Citation Index - Science (CPCI-S); Science Citation Index Expanded (SCI-EXPANDED)
SC Gastroenterology & Hepatology; Immunology; Science & Technology - Other
   Topics
GA BFD22
UT WOS:000241134900010
PM 17057194
DA 2024-01-22
ER

PT J
AU Wu, XM
   Lin, XX
   Tan, JY
   Liu, ZS
   He, JS
   Hu, F
   Wang, Y
   Chen, MH
   Liu, F
   Mao, R
AF Wu, Xiaomin
   Lin, Xiaoxuan
   Tan, Jinyu
   Liu, Zishan
   He, Jinshen
   Hu, Fan
   Wang, Yu
   Chen, Minhu
   Liu, Fen
   Mao, Ren
TI Cellular and Molecular Mechanisms of Intestinal Fibrosis
SO GUT AND LIVER
LA English
DT Review
DE Inflammatory bowel diseases; Intestinal fibrosis; Immune system;
   Creeping fat; Gastrointestinal microbiota
ID EPITHELIAL-MESENCHYMAL TRANSITION; INNATE LYMPHOID-CELLS;
   SMOOTH-MUSCLE-CELLS; CROHNS-DISEASE; CREEPING FAT; CIRCULATING
   FIBROCYTES; TISSUE-REPAIR; PROINFLAMMATORY CYTOKINES; INFLAMMATORY
   RESPONSES; EXTRACELLULAR-MATRIX
AB Intestinal fibrosis associated stricture is a common complication of inflammatory bowel disease usually requiring endoscopic or surgical intervention. Effective anti-fibrotic agents aiming to control or reverse intestinal fibrosis are still unavailable. Thus, clarifying the mechanism underpinning intestinal fibrosis is imperative. Fibrosis is characterized by an excessive accumulation of extracellular matrix (ECM) proteins at the injured sites. Multiple cellular types are implicated in fibrosis development. Among these cells, mesenchymal cells are major compartments that are activated and then enhance the production of ECM. Additionally, immune cells contribute to the persistent activation of mesenchymal cells and perpetuation of inflammation. Molecules are messengers of crosstalk between these cellular compartments. Although inflammation is necessary for fibrosis development, purely controlling intestinal inflammation cannot halt the development of fibrosis, suggesting that chronic inflammation is not the unique contributor to fibrogenesis. Several inflammation-independent mechanisms including gut microbiota, creeping fat, ECM interaction, and metabolic reprogramming are involved in the pathogenesis of fibrosis. In the past decades, substantial progress has been made in elucidating the cellular and molecular mechanisms of intestinal fibrosis. Here, we summarized new discoveries and advances of cellular components and major molecular mediators that are associated with intestinal fibrosis, aiming to provide a basis for exploring effective anti-fibrotic therapies in this field. (Gut Liver, Published online March 10, 2023, 2023)
C1 [Wu, Xiaomin; Lin, Xiaoxuan; Tan, Jinyu; Liu, Zishan; He, Jinshen; Hu, Fan; Wang, Yu; Chen, Minhu; Liu, Fen; Mao, Ren] Sun Yat Sen Univ, Affiliated Hosp 1, Dept Gastroenterol, Guangzhou, Peoples R China.
C3 Sun Yat Sen University
RP Liu, F; Mao, R (通讯作者)，Sun Yat Sen Univ, Affiliated Hosp 1, Dept Gastroenterol, Guangzhou, Peoples R China.
EM liuf237@mail.sysu.edu.cn; maor5@mail.sysu.edu.cn
OI Lin, Xiaoxuan/0000-0002-4668-9101; Wang, Yu/0000-0002-5224-3333
FU National Natural Science Foundation of China [81970483, 82170537]
FX This work was supported by the National Natural Science Foundation of
   China (NSFC grant numbers 81970483, and 82170537 to R.M.) .
CR Allahverdian S, 2018, CARDIOVASC RES, V114, P540, DOI 10.1093/cvr/cvy022
   Allanore Y, 2020, ANN RHEUM DIS, V79, P1600, DOI 10.1136/annrheumdis-2020-218447
   Andoh A, 2005, GASTROENTEROLOGY, V129, P969, DOI 10.1053/j.gastro.2005.06.071
   Andoh A, 2002, INT J MOL MED, V10, P631
   Aran D, 2019, NAT IMMUNOL, V20, P163, DOI 10.1038/s41590-018-0276-y
   Baek JH, 2015, J CLIN INVEST, V125, P3198, DOI 10.1172/JCI81166
   Baghdadi M, 2018, J LEUKOCYTE BIOL, V104, P931, DOI 10.1002/JLB.MR1117-457R
   Barrett R, 2012, AM J PATHOL, V180, P636, DOI 10.1016/j.ajpath.2011.10.026
   Barron L, 2011, AM J PHYSIOL-GASTR L, V300, pG723, DOI 10.1152/ajpgi.00414.2010
   Bataille F, 2008, INFLAMM BOWEL DIS, V14, P1514, DOI 10.1002/ibd.20590
   Bauer-Rowe KE, 2021, J AM COLL SURGEONS, V233, pS65
   Bauer-Rowe KE, 2020, J AM COLL SURGEONS, V231, pS50
   Baum J, 2011, J CARDIOVASC PHARM, V57, P376, DOI 10.1097/FJC.0b013e3182116e39
   Baumgart DC, 2021, NEW ENGL J MED, V385, P1302, DOI 10.1056/NEJMra1907607
   Bhattacharyya S, 2018, FRONT IMMUNOL, V9, DOI 10.3389/fimmu.2018.02434
   Biancheri P, 2013, FIBROGENESIS TISSUE, V6, DOI 10.1186/1755-1536-6-13
   Bochaton-Piallat Marie-Luce, 2016, F1000Res, V5, DOI 10.12688/f1000research.8190.1
   Borley NR, 2000, J PATHOL, V190, P196
   Borowczyk J, 2021, J ALLERGY CLIN IMMUN, V148, P40, DOI 10.1016/j.jaci.2020.12.628
   Bos S, 2020, J DIGEST DIS, V21, P319, DOI 10.1111/1751-2980.12882
   Brockmann L, 2017, INT J MOL SCI, V18, DOI 10.3390/ijms18051033
   Chang JT, 2020, NEW ENGL J MED, V383, P2652, DOI 10.1056/NEJMra2002697
   Clarke AW, 2018, MABS-AUSTIN, V10, P664, DOI 10.1080/19420862.2018.1440164
   Coffey Calvin J, 2018, J Crohns Colitis, V12, P1139, DOI 10.1093/ecco-jcc/jjx187
   Cook SA, 2020, ANNU REV MED, V71, P263, DOI 10.1146/annurev-med-041818-011649
   Cosín-Roger J, 2016, MUCOSAL IMMUNOL, V9, P986, DOI 10.1038/mi.2015.123
   D'Alessio S, 2022, NAT REV GASTRO HEPAT, V19, P169, DOI 10.1038/s41575-021-00543-0
   D'Urso M, 2020, FRONT BIOENG BIOTECH, V8, DOI 10.3389/fbioe.2020.609653
   Darfeuille-Michaud A, 2004, GASTROENTEROLOGY, V127, P412, DOI 10.1053/j.gastro.2004.04.061
   Davidson S, 2021, NAT REV IMMUNOL, V21, P704, DOI 10.1038/s41577-021-00540-z
   de Bruyn JR, 2018, J CROHNS COLITIS, V12, P849, DOI 10.1093/ecco-jcc/jjy036
   Dees C, 2021, EXP DERMATOL, V30, P121, DOI 10.1111/exd.14193
   Derkacz A, 2021, J CLIN MED, V10, DOI 10.3390/jcm10051122
   Dharmasiri S., 2021, Inflamm Bowel Dis, V27, P1641, DOI DOI 10.1093/IBD/IZAB029
   Di Gregorio J, 2020, FRONT CELL DEV BIOL, V8, DOI 10.3389/fcell.2020.607483
   Di Gregorio J, 2017, PLOS ONE, V12, DOI 10.1371/journal.pone.0171093
   Dohi T, 2000, GASTROENTEROLOGY, V119, P724, DOI 10.1053/gast.2000.16500
   Driskell RR, 2013, NATURE, V504, P277, DOI 10.1038/nature12783
   Drygiannakis I, 2013, J CROHNS COLITIS, V7, P286, DOI 10.1016/j.crohns.2012.04.008
   Eberl G, 2015, SCIENCE, V348, DOI 10.1126/science.aaa6566
   Elias M, 2021, J CLIN INVEST, V131, DOI 10.1172/JCI144336
   Fichtner-Feigl S, 2007, J IMMUNOL, V178, P5859, DOI 10.4049/jimmunol.178.9.5859
   Fichtner-Feigl S, 2008, GASTROENTEROLOGY, V135, P2003, DOI 10.1053/j.gastro.2008.08.055
   Flier SN, 2010, J BIOL CHEM, V285, P20202, DOI 10.1074/jbc.M110.102012
   Flynn RS, 2010, GASTROENTEROLOGY, V138, P285, DOI 10.1053/j.gastro.2009.09.003
   Forkel M, 2019, J CROHNS COLITIS, V13, P67, DOI 10.1093/ecco-jcc/jjy119
   Francoeur C, 2009, GASTROENTEROLOGY, V136, P268, DOI 10.1053/j.gastro.2008.10.014
   Frangogiannis NG, 2020, J EXP MED, V217, DOI 10.1084/jem.20190103
   Franzè E, 2020, J CROHNS COLITIS, V14, P1436, DOI 10.1093/ecco-jcc/jjaa073
   Franzè E, 2020, J CROHNS COLITIS, V14, P406, DOI 10.1093/ecco-jcc/jjz147
   Franze E, 2015, CLIN SCI, V129, P271, DOI 10.1042/CS20150132
   Frid MG, 2002, CIRC RES, V90, P1189, DOI 10.1161/01.RES.0000021432.70309.28
   Friedrich M, 2019, IMMUNITY, V50, P992, DOI 10.1016/j.immuni.2019.03.017
   Galdiero MR, 2017, FRONT MED-LAUSANNE, V4, DOI 10.3389/fmed.2017.00103
   Gibbs BF, 1996, EUR J IMMUNOL, V26, P2493, DOI 10.1002/eji.1830261033
   Gieseck RL, 2018, NAT REV IMMUNOL, V18, P62, DOI 10.1038/nri.2017.90
   Gladiator A, 2013, J IMMUNOL, V190, P521, DOI 10.4049/jimmunol.1202924
   Gordon IO, 2014, INFLAMM BOWEL DIS, V20, P2198, DOI 10.1097/MIB.0000000000000080
   Gordon S, 2010, IMMUNITY, V32, P593, DOI 10.1016/j.immuni.2010.05.007
   Grieb G, 2011, INT REV CEL MOL BIO, V291, P1, DOI 10.1016/B978-0-12-386035-4.00001-X
   Guan QD, 2018, INFLAMM BOWEL DIS, V24, P1941, DOI 10.1093/ibd/izy142
   Guan QD, 2011, MOL MED, V17, P646, DOI 10.2119/molmed.2010.00252
   GUMASTE V, 1992, GUT, V33, P938, DOI 10.1136/gut.33.7.938
   Ha CWY, 2020, CELL, V183, P666, DOI 10.1016/j.cell.2020.09.009
   Hassan-Zahraee M, 2022, INFLAMM BOWEL DIS, V28, P434, DOI 10.1093/ibd/izab193
   Henderson NC, 2020, NATURE, V587, P555, DOI 10.1038/s41586-020-2938-9
   Herrera J, 2018, J CLIN INVEST, V128, P45, DOI 10.1172/JCI93557
   Honzawa Y, 2014, GUT, V63, P1902, DOI 10.1136/gutjnl-2013-305632
   Hueber W, 2012, GUT, V61, P1693, DOI 10.1136/gutjnl-2011-301668
   Hwang SJ, 2012, ARTHRITIS RES THER, V14, DOI 10.1186/ar3693
   Ibba-Manneschi L, 2016, SEMIN CELL DEV BIOL, V55, P62, DOI 10.1016/j.semcdb.2016.01.022
   Imai J, 2019, MUCOSAL IMMUNOL, V12, P632, DOI 10.1038/s41385-019-0138-4
   Iwano M, 2002, J CLIN INVEST, V110, P341, DOI 10.1172/JCI200215518
   Jacob N, 2020, SCI REP-UK, V10, DOI 10.1038/s41598-020-75168-5
   Jacob N, 2018, MUCOSAL IMMUNOL, V11, P1466, DOI 10.1038/s41385-018-0055-y
   Jia WX, 2021, MEDIAT INFLAMM, V2021, DOI 10.1155/2021/5927064
   Kabata H, 2018, IMMUNOL REV, V286, P37, DOI 10.1111/imr.12706
   Kalluri R, 2003, J CLIN INVEST, V112, P1776, DOI 10.1172/JCI200320530
   Klingberg F, 2013, J PATHOL, V229, P298, DOI 10.1002/path.4104
   Klose CSN, 2016, NAT IMMUNOL, V17, P765, DOI 10.1038/ni.3489
   Klose CSN, 2014, CELL, V157, P340, DOI 10.1016/j.cell.2014.03.030
   Kobayashi M, 2018, SCI REP-UK, V8, DOI 10.1038/s41598-018-31992-4
   Kobori A, 2010, J GASTROENTEROL, V45, P999, DOI 10.1007/s00535-010-0245-1
   Kotsiou OS, 2018, FRONT IMMUNOL, V9, DOI 10.3389/fimmu.2018.02432
   Krystel-Whittemore M, 2016, FRONT IMMUNOL, V6, P1, DOI 10.3389/fimmu.2015.00620
   Kuroda N, 2019, SCI REP-UK, V9, DOI 10.1038/s41598-019-45012-6
   Latella G, 2014, J CROHNS COLITIS, V8, P1147, DOI 10.1016/j.crohns.2014.03.008
   Lawrance IC, 2017, J CROHNS COLITIS, V11, P1491, DOI 10.1016/j.crohns.2014.09.008
   Lawrance IC, 2001, INFLAMM BOWEL DIS, V7, P226, DOI 10.1097/00054725-200108000-00008
   LeBleu VS, 2013, NAT MED, V19, P1047, DOI 10.1038/nm.3218
   Leeb SN, 2003, GASTROENTEROLOGY, V125, P1341, DOI 10.1016/j.gastro.2003.07.004
   Lenti MV, 2019, MOL ASPECTS MED, V65, P100, DOI 10.1016/j.mam.2018.10.003
   Li C, 2020, J DIGEST DIS, V21, P326, DOI 10.1111/1751-2980.12852
   Li C, 2015, J IMMUNOL, V194, P3422, DOI 10.4049/jimmunol.1401779
   Li C, 2014, INFLAMM BOWEL DIS, V20, P1250, DOI 10.1097/MIB.0000000000000043
   Li C, 2013, INFLAMM BOWEL DIS, V19, P2829, DOI 10.1097/MIB.0b013e3182a8452e
   Li GQ, 2012, INT IMMUNOPHARMACOL, V14, P422, DOI 10.1016/j.intimp.2012.08.016
   Li H, 2018, PATHOL RES PRACT, V214, P217, DOI 10.1016/j.prp.2017.11.017
   Li J, 2020, DIGEST DIS SCI, V65, P1971, DOI 10.1007/s10620-019-05969-w
   Li JN, 2019, TRANSL RES, V209, P39, DOI 10.1016/j.trsl.2019.03.005
   Liang SC, 2006, J EXP MED, V203, P2271, DOI 10.1084/jem.20061308
   Lim WW, 2020, PLOS ONE, V15, DOI 10.1371/journal.pone.0227505
   Liu Q, 2022, CLIN GASTROENTEROL H, V20, P1292
   Lo BC, 2016, SCI IMMUNOL, V1, DOI 10.1126/sciimmunol.aaf8864
   Lopetuso LR, 2018, P NATL ACAD SCI USA, V115, pE9362, DOI 10.1073/pnas.1803613115
   Lopetuso LR, 2012, FIBROGENESIS TISSUE, V5, DOI 10.1186/1755-1536-5-18
   Louis E, 2001, GUT, V49, P777, DOI 10.1136/gut.49.6.777
   Lovisa S, 2019, J CROHNS COLITIS, V13, P659, DOI 10.1093/ecco-jcc/jjy201
   Lu WS, 2021, SCI TRANSL MED, V13, DOI 10.1126/scitranslmed.abc2344
   Macias-Ceja DC, 2019, MUCOSAL IMMUNOL, V12, P178, DOI 10.1038/s41385-018-0087-3
   Maher TM, 2021, EUR RESPIR J, V57, DOI 10.1183/13993003.02442-2019
   Manetti M, 2015, J CELL MOL MED, V19, P62, DOI 10.1111/jcmm.12457
   Mantovani A, 2019, IMMUNITY, V50, P778, DOI 10.1016/j.immuni.2019.03.012
   Mao R, 2020, INFLAMM BOWEL DIS, V158, pS
   Mao R, 2018, GASTROENTEROLOGY, V154, pS
   Mao R, 2022, GUT, V71, P55, DOI 10.1136/gutjnl-2020-323719
   Mao R, 2019, INFLAMM BOWEL DIS, V25, P421, DOI 10.1093/ibd/izy331
   Martin JC, 2019, CELL, V178, P1493, DOI 10.1016/j.cell.2019.08.008
   Masterson JC, 2015, INFLAMM BOWEL DIS, V21, P2429, DOI 10.1097/MIB.0000000000000512
   Mathur R, 2019, MUCOSAL IMMUNOL, V12, P612, DOI 10.1038/s41385-019-0146-4
   Mcgee HM, 2013, J INVEST DERMATOL, V133, P1321, DOI 10.1038/jid.2012.463
   Messing M, 2020, INT J MOL SCI, V21, DOI 10.3390/ijms21041350
   Mifflin RC, 2011, AM J PHYSIOL-GASTR L, V300, pG684, DOI 10.1152/ajpgi.00474.2010
   Migone TS, 2002, IMMUNITY, V16, P479, DOI 10.1016/S1074-7613(02)00283-2
   Milia AF, 2013, J CELL MOL MED, V17, P1525, DOI 10.1111/jcmm.12177
   Monteleone G, 2006, GUT, V55, P1774, DOI 10.1136/gut.2006.093187
   Morimoto Y, 2018, IMMUNITY, V49, P134, DOI 10.1016/j.immuni.2018.04.023
   Muhl L, 2020, NAT COMMUN, V11, DOI 10.1038/s41467-020-17740-1
   Nayar S, 2021, NATURE, V593, P275, DOI 10.1038/s41586-021-03484-5
   Ng B, 2019, SCI TRANSL MED, V11, DOI 10.1126/scitranslmed.aaw1237
   Ng EK, 2003, MEDIAT INFLAMM, V12, P3, DOI 10.1080/0962935031000096917
   Nishida A, 2016, INFLAMM BOWEL DIS, V22, P303, DOI 10.1097/MIB.0000000000000654
   Okuno T, 2002, SCAND J GASTROENTERO, V37, P317, DOI 10.1080/003655202317284228
   Ortiz-Masià D, 2020, J CROHNS COLITIS, V14, P230, DOI 10.1093/ecco-jcc/jjz134
   Patel DD, 2015, IMMUNITY, V43, P1040, DOI 10.1016/j.immuni.2015.12.003
   Paul J, 2018, MUCOSAL IMMUNOL, V11, P427, DOI 10.1038/mi.2017.53
   Pelly VS, 2016, MUCOSAL IMMUNOL, V9, P1407, DOI 10.1038/mi.2016.4
   Preisser L, 2014, HEPATOLOGY, V60, P1879, DOI 10.1002/hep.27328
   Raghu G, 2004, NEW ENGL J MED, V350, P125, DOI 10.1056/NEJMoa030511
   Raghu G, 2018, EUR RESPIR J, V52, DOI 10.1183/13993003.01130-2018
   Ramani K, 2019, CYTOKINE, V120, P282, DOI 10.1016/j.cyto.2018.11.003
   Rieder F, 2007, GUT, V56, P130, DOI 10.1136/gut.2006.090456
   Rieder F, 2018, ALIMENT PHARM THER, V48, P347, DOI 10.1111/apt.14853
   Rieder F, 2017, GASTROENTEROLOGY, V152, P340, DOI 10.1053/j.gastro.2016.09.047
   Rieder F, 2013, SCI TRANSL MED, V5, DOI 10.1126/scitranslmed.3004731
   Rieder F, 2013, GUT, V62, P1072, DOI 10.1136/gutjnl-2012-304353
   Rieder F, 2011, AM J PATHOL, V179, P2660, DOI 10.1016/j.ajpath.2011.07.042
   Rieder F, 2009, NAT REV GASTRO HEPAT, V6, P228, DOI 10.1038/nrgastro.2009.31
   Rock JR, 2011, P NATL ACAD SCI USA, V108, pE1475, DOI 10.1073/pnas.1117988108
   Rogler G, 2001, SCAND J GASTROENTERO, V36, P389, DOI 10.1080/003655201300051216
   Sahebally SM, 2013, BRIT J SURG, V100, P1549, DOI 10.1002/bjs.9302
   Salvador P, 2018, J CROHNS COLITIS, V12, P589, DOI 10.1093/ecco-jcc/jjx185
   Santamaria PG, 2017, MOL ONCOL, V11, P718, DOI 10.1002/1878-0261.12091
   Sazuka S, 2014, DIGEST DIS SCI, V59, P760, DOI 10.1007/s10620-013-2813-8
   Scarpa M, 2015, AM J PATHOL, V185, P1624, DOI 10.1016/j.ajpath.2015.02.018
   Schafer S, 2017, NATURE, V552, P110, DOI 10.1038/nature24676
   Scheibe K, 2019, GASTROENTEROLOGY, V156, P1082, DOI 10.1053/j.gastro.2018.11.029
   Scheibe K, 2017, GUT, V66, P823, DOI 10.1136/gutjnl-2015-310374
   Schmitz J, 2005, IMMUNITY, V23, P479, DOI 10.1016/j.immuni.2005.09.015
   Severi C, 2014, EUR J HISTOCHEM, V58, P307, DOI 10.4081/ejh.2014.2457
   SHEEHAN AL, 1992, BRIT J SURG, V79, P955, DOI 10.1002/bjs.1800790934
   Shih DQ, 2014, MUCOSAL IMMUNOL, V7, P1492, DOI 10.1038/mi.2014.37
   Shih DQ, 2011, PLOS ONE, V6, DOI 10.1371/journal.pone.0016090
   Soroosh A, 2016, CELL MOL GASTROENTER, V2, P358, DOI 10.1016/j.jcmgh.2015.12.007
   Speca S, 2012, WORLD J GASTROENTERO, V18, P3635, DOI 10.3748/wjg.v18.i28.3635
   Sugiura H, 2009, AM J RESP CELL MOL, V40, P654, DOI 10.1165/rcmb.2008-0371OC
   Symowski C, 2019, EUR J IMMUNOL, V49, P1421, DOI 10.1002/eji.201948161
   Takahashi K, 2015, PLOS ONE, V10, DOI 10.1371/journal.pone.0138423
   Takedatsu H, 2008, GASTROENTEROLOGY, V135, P552, DOI 10.1053/j.gastro.2008.04.037
   Takemura N, 2018, SCI TRANSL MED, V10, DOI 10.1126/scitranslmed.aan0333
   Targan SR, 2016, AM J GASTROENTEROL, V111, P1599, DOI 10.1038/ajg.2016.298
   Theiss AL, 2005, GASTROENTEROLOGY, V129, P204, DOI 10.1053/j.gastro.2005.05.019
   Ueno A, 2022, INFLAMM BOWEL DIS, V28, P246, DOI 10.1093/ibd/izab157
   Ulloa L, 1999, NATURE, V397, P710, DOI 10.1038/17826
   Valatas V, 2019, FRONT IMMUNOL, V10, DOI 10.3389/fimmu.2019.00583
   Vannucchi MG, 2013, J CELL MOL MED, V17, P1099, DOI 10.1111/jcmm.12134
   Walana W, 2018, BIOMED PHARMACOTHER, V103, P253, DOI 10.1016/j.biopha.2018.04.008
   Wang AJ, 2014, CELL BIOSCI, V4, DOI 10.1186/2045-3701-4-72
   Wang J, 2021, IMMUNOL REV, V302, P211, DOI 10.1111/imr.12974
   Weiskirchen R, 2019, MOL ASPECTS MED, V65, P2, DOI 10.1016/j.mam.2018.06.003
   West NR, 2017, NAT MED, V23, P579, DOI 10.1038/nm.4307
   Wight TN, 2011, AM J PHYSIOL-GASTR L, V301, pG950, DOI 10.1152/ajpgi.00132.2011
   Wohlfahrt T, 2019, NATURE, V566, P344, DOI 10.1038/s41586-019-0896-x
   Wollheim FA, 2016, JOINT BONE SPINE, V83, P615, DOI 10.1016/j.jbspin.2016.06.002
   Wynn TA, 2004, NAT REV IMMUNOL, V4, P583, DOI 10.1038/nri1412
   Wynn TA, 2016, IMMUNITY, V44, P450, DOI 10.1016/j.immuni.2016.02.015
   Wynn TA, 2012, NAT MED, V18, P1028, DOI 10.1038/nm.2807
   Xiong SS, 2022, GUT, V71, P1289, DOI 10.1136/gutjnl-2020-323405
   Yagi Y, 2007, J GASTROENTEROL, V42, P746, DOI 10.1007/s00535-007-2091-3
   Yang DH, 2014, J CROHNS COLITIS, V8, P1315, DOI 10.1016/j.crohns.2014.04.002
   Yang RH, 2018, ATHEROSCLEROSIS, V279, P23, DOI 10.1016/j.atherosclerosis.2018.10.018
   Zenewicz LA, 2008, IMMUNITY, V29, P947, DOI 10.1016/j.immuni.2008.11.003
   Zhang HJ, 2018, DIGEST DIS SCI, V63, P2898, DOI 10.1007/s10620-018-5234-x
   Zhang Y, 2016, SCI REP-UK, V6, DOI 10.1038/srep33787
   Zheng Y, 2008, NAT MED, V14, P282, DOI 10.1038/nm1720
   Zidar N, 2020, FRONT MED-LAUSANNE, V7, DOI 10.3389/fmed.2020.00167
   Zorzi F, 2015, CLIN SCI, V129, P1107, DOI 10.1042/CS20150472
   Zwicker S, 2015, CLIN SCI, V129, P281, DOI 10.1042/CS20150176
NR 198
TC 3
Z9 3
U1 8
U2 12
PU EDITORIAL OFFICE GUT & LIVER
PI SEOUL
PA 305 LOTTE GOLD ROSE II, 890-59, DAECHI 4-DONG, GANGNAM-GU, SEOUL,
   135-839, SOUTH KOREA
SN 1976-2283
EI 2005-1212
J9 GUT LIVER
JI Gut Liver
PD MAY
PY 2023
VL 17
IS 3
BP 360
EP 374
DI 10.5009/gnl220045
EA MAR 2023
PG 15
WC Gastroenterology & Hepatology
WE Science Citation Index Expanded (SCI-EXPANDED)
SC Gastroenterology & Hepatology
GA O8UQ6
UT WOS:000948710600001
PM 36896620
OA Green Published, gold
DA 2024-01-22
ER

PT J
AU Raoul, P
   Cintoni, M
   Palombaro, M
   Basso, L
   Rinninella, E
   Gasbarrini, A
   Mele, MC
AF Raoul, Pauline
   Cintoni, Marco
   Palombaro, Marta
   Basso, Luisa
   Rinninella, Emanuele
   Gasbarrini, Antonio
   Mele, Maria Cristina
TI Food Additives, a Key Environmental Factor in the Development of IBD
   through Gut Dysbiosis
SO MICROORGANISMS
LA English
DT Article
DE IBD; food additives; gut microbiota; dysbiosis; artificial sweeteners;
   emulsifiers; colorants; Western diet; gut barrier; chronic inflammation
ID INFLAMMATORY-BOWEL-DISEASE; GLUTEN-FREE DIET; CROHNS-DISEASE;
   EXPERIMENTAL COLITIS; MICROBIOTA COMPOSITION; BACTERIAL MICROFLORA;
   CLINICAL NUTRITION; BARRIER FUNCTION; SMALL-INTESTINE; IMMUNE FUNCTION
AB Diet is a key environmental factor in inflammatory bowel disease (IBD) and, at the same time, represents one of the most promising therapies for IBD. Our daily diet often contains food additives present in numerous processed foods and even in dietary supplements. Recently, researchers and national authorities have been paying much attention to their toxicity and effects on gut microbiota and health. This review aims to gather the latest data focusing on the potential role of food additives in the pathogenesis of IBDs through gut microbiota modulation. Some artificial emulsifiers and sweeteners can induce the dysbiosis associated with an alteration of the intestinal barrier, an activation of chronic inflammation, and abnormal immune response accelerating the onset of IBD. Even if most of these results are retrieved from in vivo and in vitro studies, many artificial food additives can represent a potential hidden driver of gut chronic inflammation through gut microbiota alterations, especially in a population with IBD predisposition. In this context, pending the confirmation of these results by large human studies, it would be advisable that IBD patients avoid the consumption of processed food containing artificial food additives and follow a personalized nutritional therapy prescribed by a clinical nutritionist.
C1 [Raoul, Pauline; Cintoni, Marco; Palombaro, Marta; Basso, Luisa; Rinninella, Emanuele; Mele, Maria Cristina] Fdn Policlin Univ A Gemelli IRCCS, UOC Nutr Clin, Dipartimento Sci Med & Chirurg, I-00168 Rome, Italy.
   [Rinninella, Emanuele; Gasbarrini, Antonio; Mele, Maria Cristina] Univ Cattolica Sacro Cuore, Dipartimento Med & Chirurg Traslaz, I-00168 Rome, Italy.
   [Gasbarrini, Antonio] Fdn Policlin Univ A Gemelli IRCCS, UOC Med Interna & Gastroenterol, Dipartimento Sci Med & Chirurg, I-00168 Rome, Italy.
C3 Catholic University of the Sacred Heart; IRCCS Policlinico Gemelli;
   Catholic University of the Sacred Heart; IRCCS Policlinico Gemelli;
   Catholic University of the Sacred Heart; IRCCS Policlinico Gemelli
RP Palombaro, M (通讯作者)，Fdn Policlin Univ A Gemelli IRCCS, UOC Nutr Clin, Dipartimento Sci Med & Chirurg, I-00168 Rome, Italy.
EM pauline.raoul1@gmail.com; marco.cintoni@gmail.com;
   martapalombaro@gmail.com; luisa.basso@policlinicogemelli.it;
   emanuele.rinninella@unicatt.it; antonio.gasbarrini@unicatt.it;
   mariacristina.mele@unicatt.it
RI Rinninella, Emanuele/I-9385-2019; Raoul, Pauline/GOH-3211-2022;
   Gasbarrini, Antonio/AAB-8487-2019
OI Rinninella, Emanuele/0000-0002-9165-2367; Cintoni,
   Marco/0000-0002-9610-0748; Raoul, Pauline/0000-0001-6569-1082; Mele,
   Maria Cristina/0000-0002-8463-7062; Gasbarrini,
   Antonio/0000-0002-6230-1779; Gasbarrini, Antonio/0000-0003-4863-6924
CR Ahmad SY, 2020, NUTRIENTS, V12, DOI 10.3390/nu12113408
   Al-Bayati L, 2018, ARCH IRAN MED, V21, P578
   Escoto JA, 2021, BIOMEDICA, V41, P504, DOI 10.7705/biomedica.5806
   Andersen V, 2012, DIGEST LIVER DIS, V44, P185, DOI 10.1016/j.dld.2011.10.001
   Rosales-Gómez CA, 2018, BIOMED RES INT, V2018, DOI 10.1155/2018/1345282
   [Anonymous], 1974, FAO Nutr Meet Rep Ser, P1
   Asif Mohammad, 2014, J Educ Health Promot, V3, P1, DOI 10.4103/2277-9531.127541
   Bajer L, 2017, WORLD J GASTROENTERO, V23, P4548, DOI 10.3748/wjg.v23.i25.4548
   Baranowska-Wójcik E, 2021, BIOL TRACE ELEM RES, V199, P4458, DOI 10.1007/s12011-021-02578-5
   Basson AR, 2021, FRONT NUTR, V8, DOI 10.3389/fnut.2021.746247
   Baumgart DC, 2007, LANCET, V369, P1627, DOI 10.1016/S0140-6736(07)60750-8
   Bellini M, 2020, NUTRIENTS, V12, DOI 10.3390/nu12010148
   Bian XM, 2017, FOOD CHEM TOXICOL, V107, P530, DOI 10.1016/j.fct.2017.04.045
   Bian XM, 2017, FRONT PHYSIOL, V8, DOI 10.3389/fphys.2017.00487
   Birchenough GMH, 2015, MUCOSAL IMMUNOL, V8, P712, DOI 10.1038/mi.2015.32
   Bischoff SC, 2020, CLIN NUTR, V39, P632, DOI 10.1016/j.clnu.2019.11.002
   Bloemendaal ALA, 2016, SURGERY, V159, P1237, DOI 10.1016/j.surg.2016.01.014
   Bonder MJ, 2016, GENOME MED, V8, DOI 10.1186/s13073-016-0295-y
   Burri S, 2021, BIOMED PHARMACOTHER, V135, DOI 10.1016/j.biopha.2020.111133
   Campmans-Kuijpers MJE, 2021, NUTRIENTS, V13, DOI 10.3390/nu13041067
   Candelli M, 2021, INT J MOL SCI, V22, DOI 10.3390/ijms22126242
   Cao XQ, 2020, SMALL, V16, DOI 10.1002/smll.202001858
   Cao Y, 2020, TRENDS FOOD SCI TECH, V99, P295, DOI 10.1016/j.tifs.2020.03.006
   Chassaing B, 2022, GASTROENTEROLOGY, V162, P743, DOI 10.1053/j.gastro.2021.11.006
   Chassaing B, 2017, GUT, V66, P1414, DOI 10.1136/gutjnl-2016-313099
   Chassaing B, 2015, NATURE, V519, P92, DOI 10.1038/nature14232
   Chen HQ, 2017, NANOIMPACT, V8, P80, DOI 10.1016/j.impact.2017.07.005
   Chi L, 2018, MOLECULES, V23, DOI 10.3390/molecules23020367
   Chiba Mitsuro, 2017, Perm J, V21, P17, DOI 10.7812/TPP/17-009
   Corsello A, 2020, NUTRIENTS, V12, DOI 10.3390/nu12092693
   Cox S, 2021, NUTR REV, V79, P726, DOI 10.1093/nutrit/nuaa038
   Cummings JH, 1997, JPEN-PARENTER ENTER, V21, P357, DOI 10.1177/0148607197021006357
   Das P, 2014, J GASTROINTEST ONCOL, V5, P1, DOI 10.3978/j.issn.2078-6891.2013.047
   de Chambrun GP, 2014, MUCOSAL IMMUNOL, V7, P589, DOI 10.1038/mi.2013.78
   De Palma G, 2009, BRIT J NUTR, V102, P1154, DOI 10.1017/S0007114509371767
   Devkota S, 2012, NATURE, V487, P104, DOI 10.1038/nature11225
   Farid A, 2020, SAUDI PHARM J, V28, P1290, DOI 10.1016/j.jsps.2020.08.019
   Faust JJ, 2014, ADV EXP MED BIOL, V811, P55, DOI 10.1007/978-94-017-8739-0_4
   Feng YN, 2017, FRONT MICROBIOL, V8, DOI 10.3389/fmicb.2017.00992
   Frank DN, 2007, P NATL ACAD SCI USA, V104, P13780, DOI 10.1073/pnas.0706625104
   Furuhashi H, 2020, J GASTROEN HEPATOL, V35, P110, DOI 10.1111/jgh.14808
   Fyderek K, 2009, WORLD J GASTROENTERO, V15, P5287, DOI 10.3748/wjg.15.5287
   Gao WY, 2019, BIOMED RES INT, V2019, DOI 10.1155/2019/6769789
   Gerasimidis K, 2020, EUR J NUTR, V59, P3213, DOI 10.1007/s00394-019-02161-8
   Ghebretatios M, 2021, INT J MOL SCI, V22, DOI 10.3390/ijms22041942
   Guo MR, 2021, FOOD FUNCT, V12, P9380, DOI [10.1039/D1FO01351C, 10.1039/d1fo01351c]
   Halfvarson J, 2017, NAT MICROBIOL, V2, DOI 10.1038/nmicrobiol.2017.4
   Halmos EP, 2019, ALIMENT PHARM THER, V49, P41, DOI 10.1111/apt.15045
   Hanawa Y, 2021, J GASTROEN HEPATOL, V36, P3140, DOI 10.1111/jgh.15654
   He ZX, 2021, CELL METAB, V33, P1358, DOI 10.1016/j.cmet.2021.04.015
   Hidalgo M, 2012, J AGR FOOD CHEM, V60, P3882, DOI 10.1021/jf3002153
   Hirota SA, 2011, INFLAMM BOWEL DIS, V17, P1359, DOI 10.1002/ibd.21478
   Hrncirova L, 2019, MICROORGANISMS, V7, DOI 10.3390/microorganisms7100383
   Hrncirova L, 2019, FOLIA MICROBIOL, V64, P497, DOI 10.1007/s12223-018-00674-z
   Irwin SV, 2017, PLOS ONE, V12, DOI 10.1371/journal.pone.0186629
   Jantchou P, 2010, AM J GASTROENTEROL, V105, P2195, DOI 10.1038/ajg.2010.192
   Javurek AB, 2017, SCI REP-UK, V7, DOI 10.1038/s41598-017-02880-0
   Jin G, 2021, MSYSTEMS, V6, DOI 10.1128/mSystems.01337-20
   Johansson MEV, 2014, GUT, V63, P281, DOI 10.1136/gutjnl-2012-303207
   Kaplan GG, 2015, NAT REV GASTRO HEPAT, V12, P720, DOI 10.1038/nrgastro.2015.150
   Katayama S, 2017, J AGR FOOD CHEM, V65, P10730, DOI 10.1021/acs.jafc.7b03933
   Kawabata K, 2013, BIOFACTORS, V39, P422, DOI 10.1002/biof.1081
   Khalili H, 2020, GUT, V69, P1637, DOI 10.1136/gutjnl-2019-319505
   Kim Young S, 2010, Curr Gastroenterol Rep, V12, P319, DOI 10.1007/s11894-010-0131-2
   Koeneman BA, 2010, CELL BIOL TOXICOL, V26, P225, DOI 10.1007/s10565-009-9132-z
   Kolodziejczyk AA, 2019, NAT REV MICROBIOL, V17, P742, DOI 10.1038/s41579-019-0256-8
   Kurtz CC, 2020, J APPL TOXICOL, V40, P1384, DOI 10.1002/jat.3991
   Laudisi F, 2019, CELL MOL GASTROENTER, V7, P457, DOI 10.1016/j.jcmgh.2018.09.002
   Lee B, 2018, J IMMUNOL RES, V2018, DOI 10.1155/2018/2645465
   Leonard W, 2021, COMPR REV FOOD SCI F, V20, P710, DOI 10.1111/1541-4337.12663
   Lerner A, 2012, LUPUS, V21, P231, DOI 10.1177/0961203311430090
   Lerner A, 2007, ANN NY ACAD SCI, V1107, P329, DOI 10.1196/annals.1381.035
   Li XT, 2020, FRONT ONCOL, V10, DOI 10.3389/fonc.2020.00710
   Lloyd-Price J, 2019, NATURE, V569, P655, DOI 10.1038/s41586-019-1237-9
   Loftus EV, 2004, GASTROENTEROLOGY, V126, P1504, DOI 10.1053/j.gastro.2004.01.063
   Lu Y, 2018, FRONT IMMUNOL, V9, DOI 10.3389/fimmu.2018.00072
   Maconi G, 2010, WORLD J GASTROENTERO, V16, P4297, DOI 10.3748/wjg.v16.i34.4297
   Manichanh C, 2006, GUT, V55, P205, DOI 10.1136/gut.2005.073817
   Manzel A, 2014, CURR ALLERGY ASTHM R, V14, DOI 10.1007/s11882-013-0404-6
   Markowiak P, 2017, NUTRIENTS, V9, DOI 10.3390/nu9091021
   Martinez-Medina M, 2014, GUT, V63, P116, DOI 10.1136/gutjnl-2012-304119
   Maslowski KM, 2011, NAT IMMUNOL, V12, P5, DOI 10.1038/ni0111-5
   McCracken C, 2013, CHEM RES TOXICOL, V26, P1514, DOI 10.1021/tx400231u
   Miclotte L, 2020, FRONT MICROBIOL, V11, DOI 10.3389/fmicb.2020.577474
   Miele E, 2018, J PEDIATR GASTR NUTR, V66, P687, DOI 10.1097/MPG.0000000000001896
   Molodecky NA, 2011, INFLAMM BOWEL DIS, V17, P1792, DOI 10.1002/ibd.21511
   Naimi S, 2021, MICROBIOME, V9, DOI 10.1186/s40168-020-00996-6
   Narula N, 2021, BMJ-BRIT MED J, V374, DOI 10.1136/bmj.n1554
   Neuman MG, 2012, TRANSL RES, V160, P29, DOI 10.1016/j.trsl.2011.09.001
   Neurath MF, 2019, CYTOKINE GROWTH F R, V45, P1, DOI 10.1016/j.cytogfr.2018.12.002
   Ng SC, 2017, LANCET, V390, P2769, DOI 10.1016/S0140-6736(17)32448-0
   Nickerson KP, 2015, GUT MICROBES, V6, P78, DOI 10.1080/19490976.2015.1005477
   Nickerson KP, 2014, PLOS ONE, V9, DOI 10.1371/journal.pone.0101789
   Nickerson KP, 2012, PLOS ONE, V7, DOI 10.1371/journal.pone.0052132
   Nishida A, 2021, WORLD J GASTROENTERO, V27, P3317, DOI 10.3748/wjg.v27.i23.3317
   Ott SJ, 2004, GUT, V53, P685, DOI 10.1136/gut.2003.025403
   Palmnäs MSA, 2014, PLOS ONE, V9, DOI 10.1371/journal.pone.0109841
   Papo N, 2003, PEPTIDES, V24, P1693, DOI 10.1016/j.peptides.2003.09.013
   Venegas DP, 2019, FRONT IMMUNOL, V10, DOI 10.3389/fimmu.2019.00277
   Parkar SG, 2008, INT J FOOD MICROBIOL, V124, P295, DOI 10.1016/j.ijfoodmicro.2008.03.017
   Pascal V, 2017, GUT, V66, P813, DOI 10.1136/gutjnl-2016-313235
   POWELL JJ, 1993, P NUTR SOC, V52, P241, DOI 10.1079/PNS19930056
   Qin JJ, 2010, NATURE, V464, P59, DOI 10.1038/nature08821
   Qin XF, 2016, INFLAMM BOWEL DIS, V22, pE18, DOI 10.1097/MIB.0000000000000774
   Reddavide Rosa, 2018, Acta Biomed, V89, P60, DOI 10.23750/abm.v89i9-S.7952
   Rinninella E, 2022, BIOFACTORS, V48, P285, DOI 10.1002/biof.1786
   Rinninella E, 2021, INT J ENV RES PUB HE, V18, DOI 10.3390/ijerph18042008
   Rinninella E, 2020, INT J ENV RES PUB HE, V17, DOI 10.3390/ijerph17238816
   Rinninella E, 2019, NUTRIENTS, V11, DOI 10.3390/nu11102393
   Rizzello F, 2019, NUTRIENTS, V11, DOI 10.3390/nu11051033
   Robert C, 2021, MOL NUTR FOOD RES, V65, DOI 10.1002/mnfr.202001068
   Rodriguez-Palacios A, 2018, INFLAMM BOWEL DIS, V24, P1005, DOI 10.1093/ibd/izy060
   Rousta E, 2021, NUTRIENTS, V13, DOI 10.3390/nu13103565
   Sánchez-Tapia M, 2020, GUT MICROBES, V12, DOI 10.1080/19490976.2020.1801301
   Sandall AM, 2020, NUTRIENTS, V12, DOI 10.3390/nu12092827
   Santos PS, 2018, FOOD FUNCT, V9, P3815, DOI [10.1039/C8FO00883C, 10.1039/c8fo00883c]
   Sanz Y, 2010, GUT MICROBES, V1, P135, DOI 10.4161/gmic.1.3.11868
   Serrano J, 2021, MICROBIOME, V9, DOI 10.1186/s40168-020-00976-w
   Serrano-Gómez G, 2021, COMPUT STRUCT BIOTEC, V19, P6481, DOI 10.1016/j.csbj.2021.11.037
   Shaikhkhalil AK, 2018, NUTR CLIN PRACT, V33, P493, DOI 10.1002/ncp.10011
   Shang QS, 2017, TOXICOL LETT, V279, P87, DOI 10.1016/j.toxlet.2017.07.904
   Shil A, 2020, NUTRIENTS, V12, DOI 10.3390/nu12061862
   Singh Ratnesh Kumar, 2016, SOJ Microbiol Infect Dis, V4, DOI 10.15226/sojmid/4/1/00148
   Sokol H, 2008, P NATL ACAD SCI USA, V105, P16731, DOI 10.1073/pnas.0804812105
   Starz E, 2021, NUTRIENTS, V13, DOI 10.3390/nu13072125
   Statovci D, 2017, FRONT IMMUNOL, V8, DOI 10.3389/fimmu.2017.00838
   STOWE SP, 1990, GASTROENTEROLOGY, V98, P104, DOI 10.1016/0016-5085(90)91297-J
   Suzuki T, 2011, J NUTR BIOCHEM, V22, P401, DOI 10.1016/j.jnutbio.2010.08.001
   Svolos V, 2019, GASTROENTEROLOGY, V156, P1354, DOI 10.1053/j.gastro.2018.12.002
   Swidsinski A, 2009, INFLAMM BOWEL DIS, V15, P359, DOI 10.1002/ibd.20763
   Taylor AA, 2015, ENVIRON ENG SCI, V32, P602, DOI 10.1089/ees.2014.0518
   Tayman C, 2011, PEDIATR SURG INT, V27, P1179, DOI 10.1007/s00383-011-2942-0
   Thymann T, 2009, AM J PHYSIOL-GASTR L, V297, pG1115, DOI 10.1152/ajpgi.00261.2009
   Ting JPY, 2008, IMMUNITY, V28, P285, DOI 10.1016/j.immuni.2008.02.005
   Uebanso T, 2017, NUTRIENTS, V9, DOI [10.3390/nu9060560, 10.3390/nu9060662]
   Varela E, 2013, ALIMENT PHARM THER, V38, P151, DOI 10.1111/apt.12365
   Viennois E, 2020, CELL REP, V33, DOI 10.1016/j.celrep.2020.108229
   Viennois E, 2017, CANCER RES, V77, P27, DOI [10.1158/0008-5472.CAN-16-1359, 10.1158/0008-5472.can-16-1359]
   Vignal C., 2016, Morphologie, V100, P75, DOI 10.1016/j.morpho.2016.01.003
   Vindigni SM, 2016, THER ADV GASTROENTER, V9, P606, DOI 10.1177/1756283X16644242
   Vukelic I, 2018, FOOD CHEM TOXICOL, V121, P140, DOI 10.1016/j.fct.2018.08.061
   Wang XH, 2019, INFLAMM BOWEL DIS, V25, pE3, DOI 10.1093/ibd/izy196
   Weaver KN, 2021, MOL NUTR FOOD RES, V65, DOI 10.1002/mnfr.201901274
   Wehkamp J, 2005, P NATL ACAD SCI USA, V102, P18129, DOI 10.1073/pnas.0505256102
   Winter SE, 2013, SCIENCE, V339, P708, DOI 10.1126/science.1232467
   Xia T, 2017, ONCOTARGET, V8, P64878, DOI 10.18632/oncotarget.17612
   Yan J, 2020, ENVIRON TOXICOL PHAR, V80, DOI 10.1016/j.etap.2020.103485
   Yao CK, 2016, ALIMENT PHARM THER, V43, P181, DOI 10.1111/apt.13456
   You XM, 2017, NPJ SCI FOOD, V1, DOI 10.1038/s41538-017-0006-0
   Younes M, 2021, EFSA J, V19, DOI 10.2903/j.efsa.2021.6585
   Yu X, 2021, FRONT NUTR, V8, DOI 10.3389/fnut.2021.731040
   Zatorski H, 2015, N-S ARCH PHARMACOL, V388, P643, DOI 10.1007/s00210-015-1110-9
   Zhang P, 2019, FRONT PHYSIOL, V10, DOI 10.3389/fphys.2019.00325
   Zhang T, 2020, APPL MICROBIOL BIOT, V104, P10203, DOI 10.1007/s00253-020-10948-7
   Zhang Z, 2016, ONCOTARGET, V7, P31790, DOI 10.18632/oncotarget.9306
   Zhao MJ, 2020, MBIO, V11, DOI 10.1128/mBio.00190-20
   Zhao MJ, 2019, MOL NUTR FOOD RES, V63, DOI 10.1002/mnfr.201801417
   Zheng DP, 2020, CELL RES, V30, P492, DOI 10.1038/s41422-020-0332-7
NR 158
TC 24
Z9 26
U1 7
U2 39
PU MDPI
PI BASEL
PA ST ALBAN-ANLAGE 66, CH-4052 BASEL, SWITZERLAND
EI 2076-2607
J9 MICROORGANISMS
JI Microorganisms
PD JAN
PY 2022
VL 10
IS 1
AR 167
DI 10.3390/microorganisms10010167
PG 29
WC Microbiology
WE Science Citation Index Expanded (SCI-EXPANDED)
SC Microbiology
GA ZC5OQ
UT WOS:000757569700001
PM 35056616
OA gold, Green Published
DA 2024-01-22
ER

PT J
AU Fernandez-Ruiz, M
   Aguado, JM
AF Fernandez-Ruiz, Mario
   Maria Aguado, Jose
TI Risk of infection associated with anti-TNF-α therapy
SO EXPERT REVIEW OF ANTI-INFECTIVE THERAPY
LA English
DT Review
DE tumor necrosis factor-alpha; biological therapy; infection; risk;
   infliximab
ID TUMOR-NECROSIS-FACTOR; INFLAMMATORY-BOWEL-DISEASE; CHIMERIC
   MONOCLONAL-ANTIBODY; LISTERIA-MONOCYTOGENES INFECTION; RHEUMATOLOGY
   BIOLOGICS REGISTER; HEPATITIS-B REACTIVATION; FC FUSION PROTEIN;
   CROHNS-DISEASE; ANKYLOSING-SPONDYLITIS; SERIOUS INFECTIONS
AB Introduction: The advent, more than two decades ago, of monoclonal antibodies and soluble receptors targeting tumor necrosis factor (TNF)-alpha has revolutionized the therapeutic approach to otherwise difficult-to-treat autoimmune and inflammatory diseases. However, due to the pleiotropic functions played by this pro-inflammatory cytokine (with particular relevance in granuloma maintenance), TNF-alpha blockade may increase the incidence of serious infections. Areas covered: The present review summarizes the biological rationale supporting the impact of anti-TNF-alpha therapy on the host's susceptibility to infection. The structure, mode of action, and indications of available agents are reviewed, as well as the clinical evidence coming from clinical trials and observational registries. We discuss the impact of patient- and disease-related factors influencing the occurrence of infection. Finally, strategies for risk minimization are also covered, with particular attention to recommendations for screening of latent tuberculosis infection and management of chronic hepatitis B infection. Expert commentary: Methodological limitations (confounding by indication bias, patient dropout, or switching therapies) should be considered when interpreting observational data. Clinicians must individualize the infection risk assessment not only on the basis of the specific anti-TNF-alpha agent used or the expected duration of therapy, but also by taking into account the baseline susceptibility of a given patient.
C1 [Fernandez-Ruiz, Mario; Maria Aguado, Jose] Univ Complutense, Unit Infect Dis, Hosp Univ Octubre 12, Inst Invest Hosp Octubre Imas12 12,Sch Med, Madrid, Spain.
   [Fernandez-Ruiz, Mario; Maria Aguado, Jose] Inst Salud Carlos III, Spanish Network Res Infect Dis REIPI RD16 0016 00, Madrid, Spain.
C3 Hospital Universitario 12 de Octubre; Complutense University of Madrid;
   Instituto de Salud Carlos III
RP Fernandez-Ruiz, M (通讯作者)，Univ Complutense, Unit Infect Dis, Hosp Univ Octubre 12, Inst Invest Hosp Octubre Imas12 12,Sch Med, Madrid, Spain.
EM mario_fdezruiz@yahoo.es
OI Fernandez-Ruiz, Mario/0000-0002-0315-8001
FU Plan Nacional de I+D+I 2013-2016; Instituto de Salud Carlos III,
   Subdireccion General de Redes y Centros de Investigacion Cooperativa,
   Spanish Ministry of Economy and Competitiveness, Spanish Network for
   Research in Infectious Diseases - European Development Regional Fund
   (EDRF) 'A way to [REIPI RD16/0016/0002]
FX This research was partially supported by Plan Nacional de I+D+I
   2013-2016 and Instituto de Salud Carlos III, Subdireccion General de
   Redes y Centros de Investigacion Cooperativa, Spanish Ministry of
   Economy and Competitiveness, Spanish Network for Research in Infectious
   Diseases [REIPI RD16/0016/0002] - co-financed by the European
   Development Regional Fund (EDRF) 'A way to achieve Europe'.
CR Abreu C, 2017, DIGEST LIVER DIS, V49, P1289, DOI 10.1016/j.dld.2017.09.002
   Ai JW, 2015, J RHEUMATOL, V42, P2229, DOI 10.3899/jrheum.150057
   Ali T, 2013, AM J MED SCI, V346, P166, DOI 10.1097/MAJ.0b013e3182883708
   Andersen P, 2000, LANCET, V356, P1099, DOI 10.1016/S0140-6736(00)02742-2
   Andrews JR, 2017, LANCET RESP MED, V5, P282, DOI [10.1016/S2213-2600(17)30060-7, 10.1016/s2213-2600(17)30060-7]
   Askling J, 2005, ARTHRITIS RHEUM-US, V52, P1986, DOI 10.1002/art.21137
   Askling J, 2007, ANN RHEUM DIS, V66, P1339, DOI 10.1136/ard.2006.062760
   Atzeni F, 2012, AUTOIMMUN REV, V12, P225, DOI 10.1016/j.autrev.2012.06.008
   Baddley JW, 2018, CLIN MICROBIOL INFEC, V24, pS10, DOI 10.1016/j.cmi.2017.12.025
   Baddley JW, 2014, ANN RHEUM DIS, V73, P1942, DOI 10.1136/annrheumdis-2013-203407
   Bean AGD, 1999, J IMMUNOL, V162, P3504
   Bernatsky S, 2010, J RHEUMATOL, V37, P928, DOI 10.3899/jrheum.091107
   Berns M, 2016, EXPERT OPIN INV DRUG, V25, P129, DOI 10.1517/13543784.2016.1126247
   Black RA, 1997, NATURE, V385, P729, DOI 10.1038/385729a0
   Bonovas S, 2016, CLIN GASTROENTEROL H, V14, P1385, DOI 10.1016/j.cgh.2016.04.039
   Brassard P, 2006, CLIN INFECT DIS, V43, P717, DOI 10.1086/506935
   Brassard P, 2009, ARTHRIT RHEUM-ARTHR, V61, P300, DOI 10.1002/art.24476
   BRENNAN F M, 1991, British Journal of Rheumatology, V30, P76
   Brennan FM, 2008, J CLIN INVEST, V118, P3537, DOI 10.1172/JCI36389
   BRENNAN FM, 1989, LANCET, V2, P244
   Brunasso AMG, 2011, RHEUMATOLOGY, V50, P1700, DOI 10.1093/rheumatology/ker190
   Cabal-Hierro L, 2012, CELL SIGNAL, V24, P1297, DOI 10.1016/j.cellsig.2012.02.006
   Cadena AM, 2017, NAT REV IMMUNOL, V17, P691, DOI 10.1038/nri.2017.69
   Campàs-Moya C, 2010, DRUG TODAY, V46, P13, DOI 10.1358/dot.2010.46.1.1444434
   Cantini F, 2015, AUTOIMMUN REV, V14, P503, DOI 10.1016/j.autrev.2015.01.011
   CARSWELL EA, 1975, P NATL ACAD SCI USA, V72, P3666, DOI 10.1073/pnas.72.9.3666
   Caso F, 2016, CLIN EXP RHEUMATOL, V34, P507
   Chang B, 2011, CLIN RHEUMATOL, V30, P1535, DOI 10.1007/s10067-011-1771-9
   Clarke WT, 2018, CLIN IMMUNOL, V191, P59, DOI 10.1016/j.clim.2018.03.013
   Clay H, 2008, IMMUNITY, V29, P283, DOI 10.1016/j.immuni.2008.06.011
   Cohen S, 2017, CURR OPIN RHEUMATOL, V29, P260, DOI 10.1097/BOR.0000000000000379
   Curtis JR, 2014, ARTHRIT CARE RES, V66, P990, DOI 10.1002/acr.22281
   Dixon WG, 2007, ARTHRITIS RHEUM, V56, P2896, DOI 10.1002/art.22808
   Dixon WG, 2010, ANN RHEUM DIS, V69, P522, DOI 10.1136/ard.2009.118935
   Domínguez J, 2018, ENFERM INFEC MICR CL, V36, P302, DOI 10.1016/j.eimc.2017.11.014
   Dommasch ED, 2011, J AM ACAD DERMATOL, V64, P1035, DOI 10.1016/j.jaad.2010.09.734
   Doran MF, 2002, ARTHRITIS RHEUM, V46, P2294, DOI 10.1002/art.10529
   Doran MF, 2002, ARTHRITIS RHEUM, V46, P2287, DOI 10.1002/art.10524
   Düzgün N, 2005, RHEUMATOL INT, V25, P1, DOI 10.1007/s00296-003-0400-6
   ELLIOTT MJ, 1994, LANCET, V344, P1105, DOI 10.1016/S0140-6736(94)90628-9
   ELLIOTT MJ, 1993, ARTHRITIS RHEUM, V36, P1681, DOI 10.1002/art.23362
   Esteve M, 2004, GUT, V53, P1363, DOI 10.1136/gut.2004.040675
   Fabre S, 2005, J RHEUMATOL, V32, P2432
   Ford AC, 2013, AM J GASTROENTEROL, V108, P1268, DOI 10.1038/ajg.2013.138
   Fouque-Aubert A, 2010, ANN RHEUM DIS, V69, P1756, DOI 10.1136/ard.2008.098822
   Friedman MA, 2017, RHEUM DIS CLIN N AM, V43, P1, DOI 10.1016/j.rdc.2016.09.003
   Galloway JB, 2013, ANN RHEUM DIS, V72, P229, DOI 10.1136/annrheumdis-2011-201108
   Galloway JB, 2011, RHEUMATOLOGY, V50, P124, DOI 10.1093/rheumatology/keq242
   García-Doval I, 2010, ANN RHEUM DIS, V69, P1751, DOI 10.1136/ard.2009.125658
   Garcovich S, 2012, J EUR ACAD DERMATOL, V26, P1572, DOI 10.1111/j.1468-3083.2011.04220.x
   GIBBS LS, 1990, J CELL PHYSIOL, V145, P496, DOI 10.1002/jcp.1041450315
   Goletti D, 2018, EXPERT REV ANTI-INFE, V16, P501, DOI 10.1080/14787210.2018.1483238
   Gómez-Reino JJ, 2003, ARTHRITIS RHEUM-US, V48, P2122, DOI 10.1002/art.11137
   Gómez-Reino JJ, 2007, ARTHRIT RHEUM-ARTHR, V57, P756, DOI 10.1002/art.22768
   Gottlieb AB, 2005, J IMMUNOL, V175, P2721, DOI 10.4049/jimmunol.175.4.2721
   Grijalva CG, 2011, JAMA-J AM MED ASSOC, V306, P2331, DOI 10.1001/jama.2011.1692
   Harigai M, 2007, NEW ENGL J MED, V357, P1874, DOI 10.1056/NEJMc070728
   Hatzara C, 2015, ANN RHEUM DIS, V74, P1848, DOI 10.1136/annrheumdis-2014-205376
   Hayata K, 2011, INT J RHEUM DIS, V14, P31, DOI 10.1111/j.1756-185X.2010.01579.x
   Horiuchi T, 2010, RHEUMATOLOGY, V49, P1215, DOI 10.1093/rheumatology/keq031
   Hsia EC, 2013, ARTHRIT CARE RES, V65, P309, DOI 10.1002/acr.21788
   Jarvis B, 1999, DRUGS, V57, P945, DOI 10.2165/00003495-199957060-00014
   Pérez-Sola MJ, 2011, MED CLIN-BARCELONA, V137, P533, DOI 10.1016/j.medcli.2010.11.032
   Kaur N, 2007, DIGEST DIS SCI, V52, P1481, DOI 10.1007/s10620-006-9250-x
   Keane J, 2001, NEW ENGL J MED, V345, P1098, DOI 10.1056/NEJMoa011110
   Kelly G, 2014, INT J DERMATOL, V53, P1186, DOI 10.1111/ijd.12550
   Khan N, 2017, ALIMENT PHARM THER, V46, P668, DOI 10.1111/apt.14257
   Kim EM, 2011, J RHEUMATOL, V38, P2218, DOI 10.3899/jrheum.110373
   Komano Y, 2009, ARTHRIT RHEUM-ARTHR, V61, P305, DOI 10.1002/art.24283
   Laffitte E, 2009, BRIT J DERMATOL, V161, P797, DOI 10.1111/j.1365-2133.2009.09331.x
   Lal H, 2015, NEW ENGL J MED, V372, P2087, DOI 10.1056/NEJMoa1501184
   Leombruno JP, 2009, ANN RHEUM DIS, V68, P1136, DOI 10.1136/ard.2008.091025
   Liao HX, 2017, INT J RHEUM DIS, V20, P161, DOI 10.1111/1756-185X.12970
   Locksley RM, 2001, CELL, V104, P487, DOI 10.1016/S0092-8674(01)00237-9
   MacEwan DJ, 2002, BRIT J PHARMACOL, V135, P855, DOI 10.1038/sj.bjp.0704549
   MACKAY F, 1993, J EXP MED, V177, P1277, DOI 10.1084/jem.177.5.1277
   Marotte H, 2014, EXPERT OPIN BIOL TH, V14, P569, DOI 10.1517/14712598.2014.896334
   Michaud TL, 2014, AM J MED, V127, P1208, DOI 10.1016/j.amjmed.2014.06.012
   Michel M, 2003, J RHEUMATOL, V30, P1624
   Minozzi S, 2016, EXPERT OPIN DRUG SAF, V15, P11, DOI 10.1080/14740338.2016.1240783
   Mitoma H, 2008, ARTHRITIS RHEUM-US, V58, P1248, DOI 10.1002/art.23447
   Momohara S, 2011, MOD RHEUMATOL, V21, P469, DOI 10.1007/s10165-011-0423-x
   Moreland LW, 1999, ANN INTERN MED, V130, P478, DOI 10.7326/0003-4819-130-6-199903160-00004
   Mori S, 2012, RHEUMATOLOGY, V51, P2120, DOI 10.1093/rheumatology/kes244
   Muñoz L, 2015, CLIN INFECT DIS, V60, P349, DOI 10.1093/cid/ciu796
   Murdaca G, 2011, DRUG TODAY, V47, P277, DOI 10.1358/dot.2011.47.4.1576692
   Murdaca G, 2013, EXPERT OPIN DRUG SAF, V12, P187, DOI 10.1517/14740338.2013.755957
   Navarra SV, 2014, INT J RHEUM DIS, V17, P291, DOI 10.1111/1756-185X.12188
   Nemes E, 2017, AM J RESP CRIT CARE, V196, P638, DOI 10.1164/rccm.201704-0817OC
   Neurath MF, 2014, NAT REV IMMUNOL, V14, P329, DOI 10.1038/nri3661
   Njie GJ, 2018, AM J PREV MED, V55, P244, DOI 10.1016/j.amepre.2018.04.030
   O'Brien DP, 1999, INFECT IMMUN, V67, P595
   Oikonomopoulos A, 2013, CURR DRUG TARGETS, V14, P1421, DOI 10.2174/13894501113149990164
   Omer O, 2016, FRONTLINE GASTROENTE, V7, P222, DOI 10.1136/flgastro-2014-100458
   Osterman MT, 2016, AM J GASTROENTEROL, V111, P1806, DOI 10.1038/ajg.2016.433
   Ostuni P, 2003, ANN RHEUM DIS, V62, P686, DOI 10.1136/ard.62.7.686
   Park DI, 2018, INTEST RES, V16, P4, DOI 10.5217/ir.2018.16.1.4
   Pasut G, 2014, BIODRUGS, V28, pS15, DOI 10.1007/s40259-013-0064-z
   Pauly MP, 2018, CLIN GASTROENTEROL H, V16, P1964, DOI 10.1016/j.cgh.2018.04.033
   Peña-Sagredo JL, 2008, CLIN EXP RHEUMATOL, V26, P854
   Pérez-Alvarez R, 2011, MEDICINE, V90, P359, DOI 10.1097/MD.0b013e3182380a76
   Perrier C, 2013, INFLAMM BOWEL DIS, V19, P246, DOI 10.1002/ibd.23023
   Podlipnik S, 2017, AUSTRALAS J DERMATOL, V58, pe44, DOI 10.1111/ajd.12489
   Present DH, 1999, NEW ENGL J MED, V340, P1398, DOI 10.1056/NEJM199905063401804
   Qumseya BJ, 2011, INFLAMM BOWEL DIS, V17, P77, DOI 10.1002/ibd.21329
   Roach DR, 2002, J IMMUNOL, V168, P4620, DOI 10.4049/jimmunol.168.9.4620
   Robinson DM, 2005, DRUGS, V65, P1283, DOI 10.2165/00003495-200565090-00006
   ROTHE J, 1993, NATURE, V364, P798, DOI 10.1038/364798a0
   Rubin LG, 2014, CLIN INFECT DIS, V58, pE44, DOI [10.1093/cid/cit684, 10.1093/cid/cit816]
   Rutherford AI, 2018, ANN RHEUM DIS, V77, P905, DOI 10.1136/annrheumdis-2017-212825
   SAKLATVALA J, 1986, NATURE, V322, P547, DOI 10.1038/322547a0
   Salmon-Ceron D, 2011, ANN RHEUM DIS, V70, P616, DOI 10.1136/ard.2010.137422
   Scallon B, 2002, J PHARMACOL EXP THER, V301, P418, DOI 10.1124/jpet.301.2.418
   Sedger LM, 2014, CYTOKINE GROWTH F R, V25, P453, DOI 10.1016/j.cytogfr.2014.07.016
   Serac G, 2012, J INVEST DERMATOL, V132, P726, DOI 10.1038/jid.2011.383
   Siddiqui MAA, 2005, DRUGS, V65, P2179, DOI 10.2165/00003495-200565150-00014
   Simkins J, 2017, TRANSPLANTATION, V101, P1468, DOI [10.1097/TP.0000000000001329, 10.1097/tp.0000000000001329]
   Singh JA, 2011, COCHRANE DB SYST REV, DOI 10.1002/14651858.CD008794.pub2
   Singh JA, 2015, LANCET, V386, P258, DOI 10.1016/S0140-6736(14)61704-9
   Slifman NR, 2003, ARTHRITIS RHEUM, V48, P319, DOI 10.1002/art.10758
   Smolen JS, 2016, LANCET, V388, P2763, DOI 10.1016/S0140-6736(16)31651-8
   STEFFEN M, 1993, J ALLERGY CLIN IMMUN, V91, P939, DOI 10.1016/0091-6749(93)90352-G
   Strangfeld A, 2011, ANN RHEUM DIS, V70, P1914, DOI 10.1136/ard.2011.151043
   Strangfeld A, 2009, JAMA-J AM MED ASSOC, V301, P737, DOI 10.1001/jama.2009.146
   Takashiba S, 1999, INFECT IMMUN, V67, P5573, DOI 10.1128/IAI.67.11.5573-5578.1999
   Targan SR, 1997, NEW ENGL J MED, V337, P1029, DOI 10.1056/NEJM199710093371502
   Thompson AE, 2011, ARTHRITIS RHEUM-US, V63, P1479, DOI 10.1002/art.30310
   Tubach F, 2009, ARTHRITIS RHEUM-US, V60, P1884, DOI 10.1002/art.24632
   Ueda N, 2013, INFLAMM BOWEL DIS, V19, P1224, DOI 10.1097/MIB.0b013e318280b169
   Valle E, 2001, Expert Opin Pharmacother, V2, P1015, DOI 10.1517/14656566.2.6.1015
   van Assen S, 2011, AUTOIMMUN REV, V10, P341, DOI 10.1016/j.autrev.2010.12.003
   van Meeteren MJW, 2017, J CROHNS COLITIS, V11, P1146, DOI 10.1093/ecco-jcc/jjx057
   VANDULLEMEN HM, 1995, GASTROENTEROLOGY, V109, P129, DOI 10.1016/0016-5085(95)90277-5
   Wallis RS, 2004, CLIN INFECT DIS, V38, P1261, DOI 10.1086/383317
   Wang S, 2018, CLIN RHEUMATOL, V37, P439, DOI 10.1007/s10067-017-3966-1
   Weinblatt ME, 1999, NEW ENGL J MED, V340, P253, DOI 10.1056/NEJM199901283400401
   Winthrop KL, 2015, ANN RHEUM DIS, V74, P2107, DOI 10.1136/annrheumdis-2015-207841
   Winthrop KL, 2013, ANN RHEUM DIS, V72, P37, DOI 10.1136/annrheumdis-2011-200690
   Winthrop KL, 2013, JAMA-J AM MED ASSOC, V309, P887, DOI 10.1001/jama.2013.1099
   WONG GHW, 1986, NATURE, V323, P819, DOI 10.1038/323819a0
   Wong M, 2008, CLIN IMMUNOL, V126, P121, DOI 10.1016/j.clim.2007.08.013
   Xu ZG, 2017, EXP THER MED, V14, P3491, DOI 10.3892/etm.2017.5003
   Ye H, 2014, CLIN RHEUMATOL, V33, P119, DOI 10.1007/s10067-013-2385-1
   Zak DE, 2016, LANCET, V387, P2312, DOI 10.1016/S0140-6736(15)01316-1
   Zhang D, 2013, HEPATO-GASTROENTEROL, V60, P1333, DOI 10.5754/hge121057
   Zhang MY, 2017, EXPERT REV ANTI-INFE, V15, P503, DOI 10.1080/14787210.2017.1309291
   Zhou Y, 2015, RHEUMATOL INT, V35, P911, DOI 10.1007/s00296-014-3204-y
NR 147
TC 35
Z9 41
U1 0
U2 12
PU TAYLOR & FRANCIS LTD
PI ABINGDON
PA 2-4 PARK SQUARE, MILTON PARK, ABINGDON OR14 4RN, OXON, ENGLAND
SN 1478-7210
EI 1744-8336
J9 EXPERT REV ANTI-INFE
JI Expert Rev. Anti-Infect. Ther.
PD DEC 2
PY 2018
VL 16
IS 12
BP 939
EP 956
DI 10.1080/14787210.2018.1544490
PG 18
WC Infectious Diseases; Microbiology; Pharmacology & Pharmacy
WE Science Citation Index Expanded (SCI-EXPANDED)
SC Infectious Diseases; Microbiology; Pharmacology & Pharmacy
GA HB3KZ
UT WOS:000450951500008
PM 30388900
DA 2024-01-22
ER

PT J
AU Parikh, A
   Stephens, K
   Major, E
   Fox, I
   Milch, C
   Sankoh, S
   Lev, MH
   Provenzale, JM
   Shick, J
   Patti, M
   McAuliffe, M
   Berger, JR
   Clifford, DB
AF Parikh, Asit
   Stephens, Kristin
   Major, Eugene
   Fox, Irving
   Milch, Catherine
   Sankoh, Serap
   Lev, Michael H.
   Provenzale, James M.
   Shick, Jesse
   Patti, Mark
   McAuliffe, Megan
   Berger, Joseph R.
   Clifford, David B.
TI A Programme for Risk Assessment and Minimisation of Progressive
   Multifocal Leukoencephalopathy Developed for Vedolizumab Clinical Trials
SO DRUG SAFETY
LA English
DT Article
ID INFLAMMATORY-BOWEL-DISEASE; MAINTENANCE THERAPY; ULCERATIVE-COLITIS;
   CROHNS-DISEASE; NATALIZUMAB; INDUCTION; ANTIBODY; POLYOMAVIRUSES;
   ANTAGONISM; SURVIVAL
AB Over the past decade, the potential for drug-associated progressive multifocal leukoencephalopathy (PML) has become an increasingly important consideration in certain drug development programmes, particularly those of immunomodulatory biologics. Whether the risk of PML with an investigational agent is proven (e.g. extrapolated from relevant experience, such as a class effect) or merely theoretical, the serious consequences of acquiring PML require careful risk minimisation and assessment. No single standard for such risk minimisation exists. Vedolizumab is a recently developed monoclonal antibody to alpha 4 beta 7 integrin. Its clinical development necessitated a dedicated PML risk minimisation assessment as part of a global preapproval regulatory requirement.
   The aim of this study was to describe the multiple risk minimisation elements that were incorporated in vedolizumab clinical trials in inflammatory bowel disease patients as part of the risk assessment and minimisation of PML programme for vedolizumab.
   A case evaluation algorithm was developed for sequential screening and diagnostic evaluation of subjects who met criteria that indicated a clinical suspicion of PML. An Independent Adjudication Committee provided an independent, unbiased opinion regarding the likelihood of PML.
   Although no cases were detected, all suspected PML events were thoroughly reviewed and successfully adjudicated, making it unlikely that cases were missed.
   We suggest that this programme could serve as a model for pragmatic screening for PML during the clinical development of new drugs.
C1 [Parikh, Asit; Stephens, Kristin; Fox, Irving; Milch, Catherine; Sankoh, Serap; Patti, Mark; McAuliffe, Megan] Takeda Pharmaceut Int Co, 40 Landsdowne St, Cambridge, MA 02139 USA.
   [Major, Eugene] NINDS, NIH, Bldg 36,Rm 4D04, Bethesda, MD 20892 USA.
   [Lev, Michael H.] Massachusetts Gen Hosp, Boston, MA 02114 USA.
   [Provenzale, James M.] Duke Univ, Med Ctr, Durham, NC USA.
   [Shick, Jesse] Takeda Pharmaceut Int Inc, Deerfield, IL USA.
   [Berger, Joseph R.] Univ Kentucky, Lexington, KY USA.
   [Clifford, David B.] Washington Univ, Sch Med, St Louis, MO USA.
   [Stephens, Kristin] Syros Pharmaceut, Cambridge, MA USA.
   [Milch, Catherine] Eli Lilly & Co, Indianapolis, IN 46285 USA.
   [Sankoh, Serap] Syndax Pharmaceut, Waltham, MA USA.
   [Shick, Jesse] Gilead Sci, Foster City, CA USA.
   [McAuliffe, Megan] Biogen, Cambridge, MA USA.
   [Berger, Joseph R.] Univ Penn, Philadelphia, PA 19104 USA.
C3 Takeda Pharmaceutical Company Ltd; Takeda Pharmaceuticals International,
   Inc.; National Institutes of Health (NIH) - USA; NIH National Institute
   of Neurological Disorders & Stroke (NINDS); Harvard University;
   Massachusetts General Hospital; Duke University; Takeda Pharmaceutical
   Company Ltd; Takeda Pharmaceuticals International, Inc.; University of
   Kentucky; Washington University (WUSTL); Eli Lilly; Gilead Sciences;
   Biogen; University of Pennsylvania
RP Parikh, A (通讯作者)，Takeda Pharmaceut Int Co, 40 Landsdowne St, Cambridge, MA 02139 USA.
EM asit.parikh@takeda.com
FU Millennium Pharmaceuticals, Inc.
FX Development of the RAMP and the clinical studies in which it was applied
   were sponsored by Millennium Pharmaceuticals, Inc., a wholly owned
   subsidiary of Takeda Pharmaceutical Company Limited.
CR [Anonymous], 2016, ADC BRENT VED INJ IN
   [Anonymous], 2015, CELLCEPT INTR MYC MO
   [Anonymous], 2014, CAMP ALCMT INJ INTR
   [Anonymous], 2016, ARZ OF INJ INTR US U
   [Anonymous], RIT RIT INJ INTR US
   Antonsson A, 2010, J GEN VIROL, V91, P1849, DOI 10.1099/vir.0.020115-0
   ASTROM KE, 1958, BRAIN, V81, P93, DOI 10.1093/brain/81.1.93
   Berger JR, 2013, NEUROLOGY, V80, P1430, DOI 10.1212/WNL.0b013e31828c2fa1
   Berger JR, 2010, DRUG SAFETY, V33, P969, DOI 10.2165/11537510-000000000-00000
   Biogen Inc, 2016, TECF DIM FUM DEL REL
   Carson KR, 2009, LANCET ONCOL, V10, P816, DOI 10.1016/S1470-2045(09)70161-5
   Colombel JF, 2017, GUT, V66, P839, DOI 10.1136/gutjnl-2015-311079
   Dong-Si T, 2014, ANN CLIN TRANSL NEUR, V1, P755, DOI 10.1002/acn3.114
   Feagan BG, 2013, NEW ENGL J MED, V369, P699, DOI 10.1056/NEJMoa1215734
   Fedyk ER, 2012, INFLAMM BOWEL DIS, V18, P2107, DOI 10.1002/ibd.22940
   GEISSLER A, 1995, LANCET, V345, P897
   Kleinschmidt-DeMasters BK, 2005, NEW ENGL J MED, V353, P369, DOI 10.1056/NEJMoa051782
   Knowles WA, 2003, J MED VIROL, V71, P115, DOI 10.1002/jmv.10450
   Langer-Gould A, 2005, NEW ENGL J MED, V353, P375, DOI 10.1056/NEJMoa051847
   Li YYY, 2006, EXPERT OPIN THER TAR, V10, P489, DOI 10.1517/14728222.10.4.489
   Loftus EV, 2017, J CROHNS COLITIS, V11, P400, DOI 10.1093/ecco-jcc/jjw177
   Major EO, 2010, ANNU REV MED, V61, P35, DOI 10.1146/annurev.med.080708.082655
   Morís G, 2014, WORLD J GASTROENTERO, V20, P1228, DOI 10.3748/wjg.v20.i5.1228
   Parikh A, 2013, INFLAMM BOWEL DIS, V19, P1691, DOI 10.1097/MIB.0b013e318281f538
   Parikh A, 2012, INFLAMM BOWEL DIS, V18, P1470, DOI 10.1002/ibd.21896
   Piccinni C, 2010, EUR J CLIN PHARMACOL, V66, P199, DOI 10.1007/s00228-009-0739-z
   Plavina T, 2014, ANN NEUROL, V76, P802, DOI 10.1002/ana.24286
   Rudick RA, 2010, ANN NEUROL, V68, P304, DOI 10.1002/ana.22107
   Sandborn WJ, 2013, NEW ENGL J MED, V369, P711, DOI 10.1056/NEJMoa1215739
   Sands BE, 2014, GASTROENTEROLOGY, V147, P618, DOI 10.1053/j.gastro.2014.05.008
   Schmedt N, 2012, PHARMACOEPIDEM DR S, V21, P1216, DOI 10.1002/pds.3320
   Soler D, 2009, J PHARMACOL EXP THER, V330, P864, DOI 10.1124/jpet.109.153973
   Tuan DS, 2015, J NEUROVIROL, V21, P637, DOI [10.1007/s13365-015-0316-4, 10.1007/s13365-015]
   Van Assche G, 2005, NEW ENGL J MED, V353, P362, DOI 10.1056/NEJMoa051586
   Vermeire S, 2017, J CROHNS COLITIS, V11, P412, DOI 10.1093/ecco-jcc/jjw176
NR 35
TC 2
Z9 2
U1 0
U2 2
PU ADIS INT LTD
PI NORTHCOTE
PA 5 THE WAREHOUSE WAY, NORTHCOTE 0627, AUCKLAND, NEW ZEALAND
SN 0114-5916
EI 1179-1942
J9 DRUG SAFETY
JI Drug Saf.
PD AUG
PY 2018
VL 41
IS 8
BP 807
EP 816
DI 10.1007/s40264-018-0669-8
PG 10
WC Public, Environmental & Occupational Health; Pharmacology & Pharmacy;
   Toxicology
WE Science Citation Index Expanded (SCI-EXPANDED)
SC Public, Environmental & Occupational Health; Pharmacology & Pharmacy;
   Toxicology
GA GN4NE
UT WOS:000439001700009
PM 29737503
OA Green Published, hybrid
DA 2024-01-22
ER

PT J
AU Babic, M
   Romagnani, C
AF Babic, Marina
   Romagnani, Chiara
TI The Role of natural Killer Group 2, Member D in Chronic inflammation and
   Autoimmunity
SO FRONTIERS IN IMMUNOLOGY
LA English
DT Review
DE autoimmunity; natural killer group 2; member D; natural killer group 2;
   member D ligand; intestinal inflammation; rheumatoid arthritis; multiple
   sclerosis; type 1 diabetes
ID CD4(+) T-CELLS; CELIAC-DISEASE; MULTIPLE-SCLEROSIS; CROHNS-DISEASE;
   NKG2D RECEPTOR; RHEUMATOID-ARTHRITIS; PANCREATIC-ISLETS; INDUCED
   COLITIS; LIGAND; MICE
AB Current medicine and medical science puts great effort into elucidating the basis of chronicity and finding appropriate treatments for inflammatory diseases; however, the mechanisms driving aberrant immune responses are mostly unknown and deserve further study. Of particular interest is the identification of checkpoints that regulate the function and differentiation of pro-inflammatory cells during pathogenesis, along with means of their modulation for therapeutic purposes. Natural killer group 2, member D (NKG2D) is a potent activator of the immune system, known as a sensor for "induced-self" ligands, i.e., cellular danger signals that, in the context of chronic inflammation and autoimmunity, can be presented by cells being exposed to an inflammatory cytokine milieu, endoplasmic reticulum stress, or cell death. Engagement by such ligands can be translated by NKG2D into activation or co-stimulation of NK cells and different subsets of T cells, respectively, thus contributing to the regulation of the inflammatory response. In this review, we discuss the current knowledge on the contribution of the NKG2D-NKG2DL signaling axis during intestinal inflammation, type 1 diabetes, multiple sclerosis, and rheumatoid arthritis, where the role of NKG2D has been associated either by aberrant expression of the receptor and its ligands and/or by functional data in corresponding mouse models.
C1 [Babic, Marina; Romagnani, Chiara] Leibniz Assoc, German Rheumatism Res Ctr DRFZ, Innate Immun, Berlin, Germany.
   [Babic, Marina; Romagnani, Chiara] Charite Univ Med Berlin, Med Dept 1, Berlin, Germany.
C3 Deutsches Rheuma-Forschungszentrum (DRFZ); Free University of Berlin;
   Humboldt University of Berlin; Charite Universitatsmedizin Berlin
RP Babic, M (通讯作者)，Leibniz Assoc, German Rheumatism Res Ctr DRFZ, Innate Immun, Berlin, Germany.; Babic, M (通讯作者)，Charite Univ Med Berlin, Med Dept 1, Berlin, Germany.
EM marina.babic_cac@drfz.de
RI Babic Cac, Marina/ABH-3595-2020; Babic Cac, Marina/AFO-1124-2022;
   Romagnani, Chiara/E-4708-2016
OI Romagnani, Chiara/0000-0002-5167-7463
FU Leibniz ScienceCampus Chronic Inflammation; German Research Foundation
   (DFG) [RO3565/2-1, RO3565/4-1]; European Union Framework Program 7,
   Marie Curie Intraeuropean Fellowship [327643]; DFG Heisenberg Program
   [RO3565/1-1]
FX We thank Daniela Hernandez-Torres for reading the manuscript. We
   apologize to our colleagues whose work is not cited due to space
   restrictions. This work was supported by the Leibniz ScienceCampus
   Chronic Inflammation (www.chronische-entzuendung.org) and by the German
   Research Foundation (DFG) grants RO3565/2-1 and RO3565/4-1 to CR and
   European Union Framework Program 7, Marie Curie Intraeuropean Fellowship
   327643 to MB. CR is supported by the DFG Heisenberg Program
   (RO3565/1-1).
CR Allez M, 2007, GASTROENTEROLOGY, V132, P2346, DOI 10.1053/j.gastro.2007.03.025
   Allez M, 2017, GUT, V66, P1918, DOI 10.1136/gutjnl-2016-311824
   Andersson AK, 2011, ARTHRITIS RHEUM-US, V63, P2617, DOI 10.1002/art.30460
   Angstetra E, 2012, IMMUNOL CELL BIOL, V90, P243, DOI 10.1038/icb.2011.16
   Atkinson MA, 2001, LANCET, V358, P221, DOI 10.1016/S0140-6736(01)05415-0
   Baumgart DC, 2012, LANCET, V380, P1590, DOI 10.1016/S0140-6736(12)60026-9
   Bilbao JR, 2002, TISSUE ANTIGENS, V60, P71, DOI 10.1034/j.1399-0039.2002.600109.x
   Billadeau DD, 2003, NAT IMMUNOL, V4, P557, DOI 10.1038/ni929
   Brand S, 2009, GUT, V58, P1152, DOI 10.1136/gut.2008.163667
   Broux B, 2015, J IMMUNOL, V194, P2099, DOI 10.4049/jimmunol.1401547
   Camus M, 2014, MUCOSAL IMMUNOL, V7, P325, DOI 10.1038/mi.2013.51
   Carrero JA, 2013, PLOS ONE, V8, DOI 10.1371/journal.pone.0059701
   Chitnis T, 2007, INT REV NEUROBIOL, V79, P43, DOI 10.1016/S0074-7742(07)79003-7
   Dai ZP, 2009, J EXP MED, V206, P793, DOI 10.1084/jem.20081648
   Deng WW, 2015, SCIENCE, V348, P136, DOI 10.1126/science.1258867
   Di Sabatino A, 2006, GUT, V55, P469, DOI 10.1136/gut.2005.068684
   Diefenbach A, 2002, NAT IMMUNOL, V3, P1142, DOI 10.1038/ni858
   Djelloul M, 2016, BRAIN BEHAV IMMUN, V58, P209, DOI 10.1016/j.bbi.2016.07.147
   Ettersperger J, 2016, IMMUNITY, V45, P610, DOI 10.1016/j.immuni.2016.07.018
   Fernandez-Morera JL, 2008, TISSUE ANTIGENS, V72, P54, DOI 10.1111/j.1399-0039.2008.01066.x
   Fernández-Morera JL, 2008, HUM IMMUNOL, V69, P235, DOI 10.1016/j.humimm.2008.01.021
   Feuerer M, 2009, IMMUNITY, V31, P654, DOI 10.1016/j.immuni.2009.08.023
   Firestein GS, 2017, IMMUNITY, V46, P183, DOI 10.1016/j.immuni.2017.02.006
   Gilfillan S, 2002, NAT IMMUNOL, V3, P1150, DOI 10.1038/ni857
   Groh V, 2003, P NATL ACAD SCI USA, V100, P9452, DOI 10.1073/pnas.1632807100
   Groh V, 2006, NAT IMMUNOL, V7, P755, DOI 10.1038/ni1350
   Guerra N, 2013, CLIN IMMUNOL, V149, P432, DOI 10.1016/j.clim.2013.09.003
   Hansen CHF, 2013, EUR J IMMUNOL, V43, P447, DOI 10.1002/eji.201242462
   Hosomi S, 2017, J EXP MED, V214, P2985, DOI 10.1084/jem.20162041
   Hüe S, 2004, IMMUNITY, V21, P367, DOI 10.1016/j.immuni.2004.06.018
   Ito Y, 2008, AM J PHYSIOL-GASTR L, V294, pG199, DOI 10.1152/ajpgi.00286.2007
   Iwaszko M, 2018, GENES-BASEL, V9, DOI 10.3390/genes9020064
   Jonjic S, 2008, CURR OPIN IMMUNOL, V20, P30, DOI 10.1016/j.coi.2007.11.002
   King C, 2011, PLOS ONE, V6, DOI 10.1371/journal.pone.0017049
   Kirsten H, 2009, ARTHRITIS RES THER, V11, DOI 10.1186/ar2683
   Kjellev S, 2007, EUR J IMMUNOL, V37, P1397, DOI 10.1002/eji.200636473
   Kriegel MA, 2011, P NATL ACAD SCI USA, V108, P11548, DOI 10.1073/pnas.1108924108
   Lanier LL, 2015, CANCER IMMUNOL RES, V3, P575, DOI 10.1158/2326-6066.CIR-15-0098
   Maiuri L, 2003, LANCET, V362, P30, DOI 10.1016/S0140-6736(03)13803-2
   Mariaselvam CM, 2017, CLIN EXP IMMUNOL, V187, P369, DOI 10.1111/cei.12891
   Markiewicz MA, 2012, IMMUNITY, V36, P132, DOI 10.1016/j.immuni.2011.11.014
   Mention JJ, 2003, GASTROENTEROLOGY, V125, P730, DOI 10.1016/S0016-5085(03)01047-3
   Meresse B, 2004, IMMUNITY, V21, P357, DOI 10.1016/j.immuni.2004.06.020
   Nice TJ, 2009, J EXP MED, V206, P287, DOI 10.1084/jem.20081335
   Nikitina-Zake L, 2004, ANN NY ACAD SCI, V1037, P161, DOI 10.1196/annals.1337.027
   Ogasawara K, 2004, IMMUNITY, V20, P757, DOI 10.1016/j.immuni.2004.05.008
   Pariente B, 2011, GASTROENTEROLOGY, V141, P217, DOI 10.1053/j.gastro.2011.03.061
   Petermann F, 2011, FEBS LETT, V585, P3747, DOI 10.1016/j.febslet.2011.03.064
   Qian XX, 2017, J CELL MOL MED, V21, P1431, DOI 10.1111/jcmm.13072
   Raulet DH, 2013, ANNU REV IMMUNOL, V31, P413, DOI 10.1146/annurev-immunol-032712-095951
   Roberts AI, 2001, J IMMUNOL, V167, P5527, DOI 10.4049/jimmunol.167.10.5527
   Ruck T, 2013, PLOS ONE, V8, DOI 10.1371/journal.pone.0081455
   Sáez-Borderías A, 2006, EUR J IMMUNOL, V36, P3198, DOI 10.1002/eji.200636682
   Saikali P, 2010, J IMMUNOL, V185, P5693, DOI 10.4049/jimmunol.1002188
   Sitrin J, 2013, J EXP MED, V210, P1153, DOI 10.1084/jem.20122248
   Sospedra M, 2005, ANNU REV IMMUNOL, V23, P683, DOI 10.1146/annurev.immunol.23.021704.115707
   Strid J, 2011, SCIENCE, V334, P1293, DOI 10.1126/science.1211250
   Tinto N, 2008, DIGEST LIVER DIS, V40, P248, DOI 10.1016/j.dld.2007.11.028
   Trembath Andrew P, 2017, Immunohorizons, V1, P198, DOI 10.4049/immunohorizons.1700011
   Zafirova B, 2011, CELL MOL LIFE SCI, V68, P3519, DOI 10.1007/s00018-011-0797-0
NR 60
TC 28
Z9 31
U1 0
U2 3
PU FRONTIERS MEDIA SA
PI LAUSANNE
PA AVENUE DU TRIBUNAL FEDERAL 34, LAUSANNE, CH-1015, SWITZERLAND
SN 1664-3224
J9 FRONT IMMUNOL
JI Front. Immunol.
PD MAY 30
PY 2018
VL 9
AR 1219
DI 10.3389/fimmu.2018.01219
PG 6
WC Immunology
WE Science Citation Index Expanded (SCI-EXPANDED)
SC Immunology
GA GH6SM
UT WOS:000433574300001
PM 29910814
OA Green Published, gold
DA 2024-01-22
ER

PT J
AU Belza, C
   Fitzgerald, K
   Amaral, J
   Steinberg, K
   Avitzur, Y
   Wales, PW
AF Belza, Christina
   Fitzgerald, Kevin
   Amaral, Joao
   Steinberg, Karen
   Avitzur, Yaron
   Wales, Paul W.
TI Use of balloon dilatation for management of postoperative intestinal
   strictures in children with short bowel syndrome
SO JOURNAL OF PEDIATRIC SURGERY
LA English
DT Article; Proceedings Paper
CT 48th Annual Meeting of the Canadian-Association-of-Pediatric-Surgeons
   (CAPS)
CY SEP 22-24, 2016
CL Vancouver, CANADA
SP Canadian Assoc Pediat Surg
DE Short bowel syndrome; Intestinal failure; Intestinal strictures; Balloon
   dilatation; Image guided therapy; Pediatrics
ID CROHNS-DISEASE STRICTURES; ESOPHAGEAL ATRESIA REPAIR; SURGICAL REPAIR;
   DILATION; SECONDARY; OUTCOMES; SURGERY; FAILURE; POPULATION; EXPERIENCE
AB Purpose: Children with short bowel syndrome (SBS) often require numerous operations to optimize intestinal function. Postoperative intestinal strictures are a complication that inhibits enteral feeding advancement and prolongs parenteral nutrition dependency, often requiring reoperation. Our objective was to review our experience with fluoroscopic balloon dilatation to treat intestinal strictures.
   Methods: A retrospective cohort study of intestinal failure patients with SBS was completed. Patients who had radiologically diagnosed intestinal strictures and treated with fluoroscopic guided balloon dilatation were included [n = 6]. Data related to demographics, anatomy, surgical procedures, and dilatation procedures were collected. Descriptive summary statistics were employed.
   Results: 98 intestinal failure patients were recruited between 2011 and 2015. Five of 98 patients (5.1%) [2 males; median age 4.4 months] underwent fluoroscopy guided balloon dilatation of 6 strictures. Balloon dilatation was successful in 4/6 (67%). The median number of dilatations was 2 per patient (range = 1-3). Median time to feed initiation postdilatation was 3 days. One patient developed an anastomotic leak after dilatation that required antibiotics, but no reoperation.
   Conclusion: Four of six (67%) postoperative bowel strictures in 5 patients with SBS were successfully treated with fluoroscopically guided balloon dilatation. Balloon dilatation is less invasive than reoperation, preserves bowel length and reduces time to reinitiation of enteral feeding. (C) 2017 Elsevier Inc. All rights reserved.
C1 [Belza, Christina; Fitzgerald, Kevin; Steinberg, Karen; Avitzur, Yaron; Wales, Paul W.] Hosp Sick Children, Grp Improvement Intestinal Funct & Treatment GIFT, Toronto, ON, Canada.
   [Amaral, Joao] Hosp Sick Children, Dept Diagnost Imaging, Toronto, ON, Canada.
   [Avitzur, Yaron] Hosp Sick Children, Div Gastroenterol Hepatol & Nutr, Toronto, ON, Canada.
   [Wales, Paul W.] Hosp Sick Children, Div Gen & Thorac Surg, Toronto, ON, Canada.
C3 University of Toronto; Hospital for Sick Children (SickKids); University
   of Toronto; Hospital for Sick Children (SickKids); University of
   Toronto; Hospital for Sick Children (SickKids); University of Toronto;
   Hospital for Sick Children (SickKids)
RP Wales, PW (通讯作者)，Hosp Sick Children, 555 Univ Ave,Rm 1526, Toronto, ON M5G 1X8, Canada.
EM paul.wales@sickkids.ca
RI Amaral, Joao Guilherme/AAV-2401-2020
OI Amaral, Joao Guilherme/0000-0002-2011-7826; Avitzur,
   Yaron/0000-0002-8072-5727
CR Antoniou D, 2010, J PEDIATR GASTR NUTR, V51, P464, DOI 10.1097/MPG.0b013e3181d682ac
   Baird R, 2013, EUR J PEDIATR SURG, V23, P204, DOI 10.1055/s-0033-1347917
   BALL WS, 1984, RADIOLOGY, V150, P263, DOI 10.1148/radiology.150.1.6689772
   Bernell O, 2000, ANN SURG, V231, P38, DOI 10.1097/00000658-200001000-00006
   Bhalme M, 2014, INFLAMM BOWEL DIS, V20, P265, DOI 10.1097/01.MIB.0000439067.76964.53
   Chen M, 2014, INFLAMM BOWEL DIS, V20, P1739, DOI 10.1097/MIB.0000000000000145
   COUCKUYT H, 1995, GUT, V36, P577, DOI 10.1136/gut.36.4.577
   de'Angelis N, 2013, WORLD J GASTROENTERO, V19, P2660, DOI 10.3748/wjg.v19.i17.2660
   FARMER RG, 1985, GASTROENTEROLOGY, V88, P1818, DOI 10.1016/0016-5085(85)90006-X
   Fasulakis S, 2003, PEDIATR RADIOL, V33, P682, DOI 10.1007/s00247-003-1011-9
   GOLDTHORN JF, 1984, RADIOLOGY, V153, P655, DOI 10.1148/radiology.153.3.6238347
   Greener T, 2015, DIS COLON RECTUM, V58, P1151, DOI 10.1097/DCR.0000000000000491
   Hassan C, 2014, J CROHNS COLITIS, V8, P392
   Hess RA, 2011, J SURG RES, V170, P27, DOI 10.1016/j.jss.2011.03.037
   Hirai F, 2014, DIGEST ENDOSC, V26, P545, DOI 10.1111/den.12236
   Ko HK, 2006, J VASC INTERV RADIOL, V17, P1327, DOI 10.1097/01.RVI.0000232686.29864.0A
   Koivusalo A, 2009, DIS ESOPHAGUS, V22, P190, DOI 10.1111/j.1442-2050.2008.00902.x
   Lang T, 2001, ENDOSCOPY, V33, P329
   LONDON RL, 1981, GASTROENTEROLOGY, V80, P173
   Said M, 2003, BRIT J RADIOL, V76, P26, DOI 10.1259/bjr/64412147
   Squires RH, 2012, J PEDIATR-US, V161, P723, DOI 10.1016/j.jpeds.2012.03.062
   Struijs MC, 2009, J PEDIATR SURG, V44, P933, DOI 10.1016/j.jpedsurg.2009.01.031
   Thyoka M, 2013, PEDIATR RADIOL, V43, P898, DOI 10.1007/s00247-013-2693-2
   Torres C, 2007, J PEDIATR GASTR NUTR, V45, P204, DOI 10.1097/MPG.0b013e31805905f9
   Touloukian RJ, 2004, ARCH SURG-CHICAGO, V139, P371, DOI 10.1001/archsurg.139.4.371
   Wales PW, 2004, J PEDIATR SURG, V39, P690, DOI 10.1016/j.jpedsurg.2004.01.036
   Wales PW, 2004, PEDIATR SURG INT, V20, P647, DOI 10.1007/s00383-004-1268-6
   Wibmer AG, 2010, INT J COLORECTAL DIS, V25, P1149, DOI 10.1007/s00384-010-1010-x
NR 28
TC 3
Z9 3
U1 0
U2 3
PU W B SAUNDERS CO-ELSEVIER INC
PI PHILADELPHIA
PA 1600 JOHN F KENNEDY BOULEVARD, STE 1800, PHILADELPHIA, PA 19103-2899 USA
SN 0022-3468
EI 1531-5037
J9 J PEDIATR SURG
JI J. Pediatr. Surg.
PD MAY
PY 2017
VL 52
IS 5
BP 760
EP 763
DI 10.1016/j.jpedsurg.2017.01.040
PG 4
WC Pediatrics; Surgery
WE Science Citation Index Expanded (SCI-EXPANDED); Conference Proceedings Citation Index - Science (CPCI-S)
SC Pediatrics; Surgery
GA EU5UC
UT WOS:000401098300019
PM 28190552
DA 2024-01-22
ER

PT J
AU Carroll, IM
   Maharshak, N
AF Carroll, Ian M.
   Maharshak, Nitsan
TI Enteric bacterial proteases in inflammatory bowel
   disease-pathophysiology and clinical implications
SO WORLD JOURNAL OF GASTROENTEROLOGY
LA English
DT Article
DE Protease; Proteinase; Protease associated receptor; Enteric microbiota;
   Epithelial barrier
ID PROTEINASE-ACTIVATED RECEPTOR-1; INVASIVE ESCHERICHIA-COLI;
   PORPHYROMONAS-GINGIVALIS; THROMBIN-RECEPTOR; CROHNS-DISEASE; EPITHELIAL
   BARRIER; ANTIINFLAMMATORY SIGNAL; SUBSTRATE-SPECIFICITY; EVOLUTIONARY
   FAMILIES; COLONIC PERMEABILITY
AB Numerous reports have identified a dysbiosis in the intestinal microbiota in patients suffering from inflammatory bowel diseases (IBD), yet the mechanism(s) in which this complex microbial community initiates or perpetuates inflammation remains unclear. The purpose of this review is to present evidence for one such mechanism that implicates enteric microbial derived proteases in the pathogenesis of IBD. We highlight and discuss studies demonstrating that proteases and protease receptors are abundant in the digestive system. Additionally, we investigate studies demonstrating an association between increased luminal protease activity and activation of protease receptors, ultimately resulting in increased intestinal permeability and exacerbation of colitis in animal models as well as in human IBD. Proteases are essential for the normal functioning of bacteria and in some cases can serve as virulence factors for pathogenic bacteria. Although not classified as traditional virulence factors, proteases originating from commensal enteric bacteria also have a potential association with intestinal inflammation via increased enteric permeability. Reports of increased protease activity in stools from IBD patients support a possible mechanism for a dysbiotic enteric microbiota in IBD. A better understanding of these pathways and characterization of the enteric bacteria involved, their proteases, and protease receptors may pave the way for new therapeutic approaches for these diseases. (C) 2013 Baishideng Publishing Group Co., Limited. All rights reserved.
C1 [Carroll, Ian M.] Univ N Carolina, Div Gastroenterol & Hepatol, Ctr Gastrointestinal Biol & Dis, Chapel Hill, NC 27599 USA.
   [Maharshak, Nitsan] Tel Aviv Univ, Tel Aviv Med Ctr, Sackler Sch Med, Dept Gastroenterol & Liver Dis, IL-69643 Tel Aviv, Israel.
C3 University of North Carolina; University of North Carolina Chapel Hill;
   Sackler Faculty of Medicine
RP Maharshak, N (通讯作者)，Tel Aviv Univ, Tel Aviv Med Ctr, Sackler Sch Med, IBD Ctr,Dept Gastroenterol & Liver Dis, 6 Weizmann St, IL-69643 Tel Aviv, Israel.
EM nitsanm@tlvmc.gov.il
RI Maharshak, Nitsan/AAK-5288-2020
FU national institutes of health [DK092330]
FX Supported by The national institutes of health (DK092330) to Carroll IM
CR Alvarez-Martin P, 2012, APPL ENVIRON MICROB, V78, P7032, DOI 10.1128/AEM.01776-12
   Aly KA, 2013, MICROBIOLOGYOPEN, V2, P94, DOI 10.1002/mbo3.51
   Annaházi A, 2009, PAIN, V144, P209, DOI 10.1016/j.pain.2009.04.017
   Asfaha S, 2007, BRIT J PHARMACOL, V150, P176, DOI 10.1038/sj.bjp.0706975
   Asfaha S, 2002, BRIT J PHARMACOL, V135, P1101, DOI 10.1038/sj.bjp.0704568
   Bardy SL, 2003, MOL MICROBIOL, V50, P1339, DOI 10.1046/j.1365-2958.2003.03758.x
   Barrett AJ, 2003, BIOL CHEM, V384, P873, DOI 10.1515/BC.2003.098
   Bringer MA, 2006, CELL MICROBIOL, V8, P471, DOI 10.1111/j.1462-5822.2005.00639.x
   Bustos D, 1998, MEDICINA-BUENOS AIRE, V58, P262
   Carroll IM, 2013, PLOS ONE, V8, DOI 10.1371/journal.pone.0078017
   Castagliuolo I, 1999, INFECT IMMUN, V67, P302, DOI 10.1128/IAI.67.1.302-307.1999
   Cenac N, 2005, INFLAMM BOWEL DIS, V11, P792, DOI 10.1097/01.mib.0000177506.71784.bd
   Cenac N, 2002, AM J PATHOL, V161, P1903, DOI 10.1016/S0002-9440(10)64466-5
   Cenac N, 2007, J CLIN INVEST, V117, P636, DOI 10.1172/JCI29255
   Chassaing B, 2013, J BACTERIOL, V195, P76, DOI 10.1128/JB.01079-12
   Chiang-Ni C, 2009, J CLIN MICROBIOL, V47, P3161, DOI 10.1128/JCM.00202-09
   Chin AC, 2003, P NATL ACAD SCI USA, V100, P11104, DOI 10.1073/pnas.1831452100
   Cisowski J, 2011, AM J PATHOL, V179, P513, DOI 10.1016/j.ajpath.2011.03.025
   Clavel Thomas, 2007, Curr Issues Intest Microbiol, V8, P25
   Cohen RD, 2002, ALIMENT PHARM THER, V16, P1603, DOI 10.1046/j.1365-2036.2002.01323.x
   Cottrell GS, 2007, GASTROENTEROLOGY, V132, P2422, DOI 10.1053/j.gastro.2007.03.101
   Covic L, 2002, NAT MED, V8, P1161, DOI 10.1038/nm760
   Cuffe JE, 2002, J PHYSIOL-LONDON, V539, P209, DOI 10.1113/jphysiol.2001.013159
   Dabek M, 2011, INFLAMM BOWEL DIS, V17, P1409, DOI 10.1002/ibd.21454
   Déry O, 1998, AM J PHYSIOL-CELL PH, V274, pC1429, DOI 10.1152/ajpcell.1998.274.6.C1429
   Dimond P, 2011, ANN NY ACAD SCI, V1226, P34, DOI 10.1111/j.1749-6632.2011.06039.x
   Dubeau MF, 2013, INFLAMM BOWEL DIS, V19, P445, DOI 10.1002/ibd.22990
   Edwards RJ, 2005, J INFECT DIS, V192, P783, DOI 10.1086/432485
   FERGUSON A, 1994, GUT, V35, P665, DOI 10.1136/gut.35.5.665
   Fiorucci S, 2001, P NATL ACAD SCI USA, V98, P13936, DOI 10.1073/pnas.241377298
   Gecse K, 2008, GUT, V57, P591, DOI 10.1136/gut.2007.140210
   Giacaman RA, 2009, MICROBIOL-SGM, V155, P3238, DOI 10.1099/mic.0.029132-0
   GIBSON SAW, 1989, APPL ENVIRON MICROB, V55, P679, DOI 10.1128/AEM.55.3.679-683.1989
   Gionchetti P, 2003, GASTROENTEROLOGY, V124, P1202, DOI 10.1016/S0016-5085(03)00171-9
   Graff LA, 2009, INFLAMM BOWEL DIS, V15, P1105, DOI 10.1002/ibd.20873
   Grimsey N, 2011, IUBMB LIFE, V63, P403, DOI 10.1002/iub.442
   Gupta R, 2002, APPL MICROBIOL BIOT, V60, P381, DOI 10.1007/s00253-002-1142-1
   Hancock LE, 2004, J BACTERIOL, V186, P5629, DOI 10.1128/JB.186.17.5629-5639.2004
   Hansen KK, 2005, P NATL ACAD SCI USA, V102, P8363, DOI 10.1073/pnas.0409535102
   Harrington SM, 2009, INFECT IMMUN, V77, P2465, DOI 10.1128/IAI.01494-08
   Henderson IR, 1999, INFECT IMMUN, V67, P5587, DOI 10.1128/IAI.67.11.5587-5596.1999
   Hollenberg MD, 2004, BRIT J PHARMACOL, V143, P443, DOI 10.1038/sj.bjp.0705946
   Hollenberg MD, 2002, PHARMACOL REV, V54, P203, DOI 10.1124/pr.54.2.203
   Holzhausen M, 2006, AM J PATHOL, V168, P1189, DOI 10.2353/ajpath.2006.050658
   Hoy B, 2012, J BIOL CHEM, V287, P10115, DOI 10.1074/jbc.C111.333419
   Hoy B, 2010, EMBO REP, V11, P798, DOI 10.1038/embor.2010.114
   Hyun E, 2008, GUT, V57, P1222, DOI 10.1136/gut.2008.150722
   Imamura T, 2003, J PERIODONTOL, V74, P111, DOI 10.1902/jop.2003.74.1.111
   Ishihara H, 1997, NATURE, V386, P502, DOI 10.1038/386502a0
   Ivanov D, 2006, J BIOL CHEM, V281, P17246, DOI 10.1074/jbc.M601678200
   Jiang GL, 2007, J PHARMACOL EXP THER, V320, P22, DOI 10.1124/jpet.106.111146
   Jostins L, 2012, NATURE, V491, P119, DOI 10.1038/nature11582
   Kahn ML, 1998, J BIOL CHEM, V273, P23290, DOI 10.1074/jbc.273.36.23290
   Kappelman MD, 2008, GASTROENTEROLOGY, V135, P1907, DOI 10.1053/j.gastro.2008.09.012
   Kawabata A, 2008, BRIT J PHARMACOL, V153, pS230, DOI 10.1038/sj.bjp.0707491
   Kim JA, 2003, INFLAMM BOWEL DIS, V9, P224, DOI 10.1097/00054725-200307000-00002
   Kim SC, 2005, GASTROENTEROLOGY, V128, P891, DOI 10.1053/j.gastro.2005.02.009
   KOIDE Y, 1986, J BACTERIOL, V167, P110, DOI 10.1128/jb.167.1.110-116.1986
   Kong WY, 1997, P NATL ACAD SCI USA, V94, P8884, DOI 10.1073/pnas.94.16.8884
   Lee JW, 2010, DIGEST DIS SCI, V55, P2922, DOI 10.1007/s10620-009-1094-8
   Löwer M, 2011, PLOS ONE, V6, DOI 10.1371/journal.pone.0017986
   Lohman RJ, 2012, FASEB J, V26, P2877, DOI 10.1096/fj.11-201004
   MACFARLANE GT, 1986, J GEN MICROBIOL, V132, P1647
   MACFARLANE GT, 1988, J APPL BACTERIOL, V64, P37, DOI 10.1111/j.1365-2672.1988.tb02427.x
   Madsen K, 2001, GASTROENTEROLOGY, V121, P580, DOI 10.1053/gast.2001.27224
   MAKINEN PL, 1994, BIOCHEM BIOPH RES CO, V200, P981, DOI 10.1006/bbrc.1994.1546
   MAKINEN PL, 1989, J BIOL CHEM, V264, P3325
   Manichanh C, 2012, NAT REV GASTRO HEPAT, V9, P599, DOI 10.1038/nrgastro.2012.152
   Marraffini LA, 2006, MICROBIOL MOL BIOL R, V70, P192, DOI 10.1128/MMBR.70.1.192-221.2006
   Martinez-Medina M, 2009, BMC MICROBIOL, V9, DOI 10.1186/1471-2180-9-202
   Massimi I, 2002, J BIOL CHEM, V277, P41770, DOI 10.1074/jbc.M207162200
   McLaughlin JN, 2007, P NATL ACAD SCI USA, V104, P5662, DOI 10.1073/pnas.0700763104
   Michael ES, 2013, AM J PHYSIOL-GASTR L, V304, pG516, DOI 10.1152/ajpgi.00296.2012
   Mikolajczyk-Pawlinska J, 1998, FEBS LETT, V440, P282, DOI 10.1016/S0014-5793(98)01461-6
   Molino M, 1997, J BIOL CHEM, V272, P11133
   Molodecky NA, 2012, GASTROENTEROLOGY, V142, P46, DOI 10.1053/j.gastro.2011.10.001
   Moretti S, 2008, MUCOSAL IMMUNOL, V1, P156, DOI 10.1038/mi.2007.13
   Mowat C, 2011, GUT, V60, P571, DOI 10.1136/gut.2010.224154
   Mulè F, 2004, GUT, V53, P229, DOI 10.1136/gut.2003.021899
   Naglik J, 2004, CELL MICROBIOL, V6, P915, DOI 10.1111/j.1462-5822.2004.00439.x
   Nakanishi-Matsui M, 2000, NATURE, V404, P609, DOI 10.1038/35007085
   NEURATH H, 1984, SCIENCE, V224, P350, DOI 10.1126/science.6369538
   Ng SC, 2013, GASTROENTEROLOGY, V145, P158, DOI 10.1053/j.gastro.2013.04.007
   Nhu QM, 2012, INNATE IMMUN-LONDON, V18, P193, DOI 10.1177/1753425910395044
   NYSTEDT S, 1995, EUR J BIOCHEM, V232, P84, DOI 10.1111/j.1432-1033.1995.tb20784.x
   Ohland CL, 2010, AM J PHYSIOL-GASTR L, V298, pG807, DOI 10.1152/ajpgi.00243.2009
   Oido-Mori M, 2001, INFECT IMMUN, V69, P4493, DOI 10.1128/IAI.69.7.4493-4501.2001
   Ossovskaya VS, 2004, PHYSIOL REV, V84, P579, DOI 10.1152/physrev.00028.2003
   Park SY, 2007, INFECT IMMUN, V75, P1861, DOI 10.1128/IAI.01473-06
   Park Soornin, 2008, V427, P3, DOI 10.1007/978-1-59745-273-1_1
   Pimentel M, 2011, NEW ENGL J MED, V364, P22, DOI 10.1056/NEJMoa1004409
   Pruteanu M, 2011, INFLAMM BOWEL DIS, V17, P1189, DOI 10.1002/ibd.21475
   Puente XS, 2005, BIOCHEM SOC T, V33, P331, DOI 10.1042/BST0330331
   Raithel H, 2001, SCAND J GASTROENTERO, V36, P174, DOI 10.1080/003655201750065933
   Rawlings ND, 2004, NUCLEIC ACIDS RES, V32, pD160, DOI 10.1093/nar/gkp971
   RAWLINGS ND, 1993, BIOCHEM J, V290, P205, DOI 10.1042/bj2900205
   Rawlings ND, 1999, NUCLEIC ACIDS RES, V27, P325, DOI 10.1093/nar/27.1.325
   RAWLINGS ND, 1995, METHOD ENZYMOL, V248, P183
   Rawlings ND, 2008, BIOCHIMIE, V90, P243, DOI 10.1016/j.biochi.2007.09.014
   Rawlings ND, 2009, DATABASE-OXFORD, DOI 10.1093/database/bap015
   Reinhardt C, 2012, NATURE, V483, P627, DOI 10.1038/nature10893
   Róka R, 2007, NEUROGASTROENT MOTIL, V19, P57, DOI 10.1111/j.1365-2982.2006.00851.x
   Róka R, 2007, GUT, V56, P1072, DOI 10.1136/gut.2006.115352
   Róka R, 2007, CLIN GASTROENTEROL H, V5, P550, DOI 10.1016/j.cgh.2006.12.004
   Rolhion N, 2007, INFLAMM BOWEL DIS, V13, P1277, DOI 10.1002/ibd.20176
   Ruiz-Perez F, 2014, CELL MOL LIFE SCI, V71, P745, DOI 10.1007/s00018-013-1355-8
   Sambrano GR, 2000, J BIOL CHEM, V275, P6819, DOI 10.1074/jbc.275.10.6819
   Sandborn WJ, 2003, GASTROENTEROLOGY, V125, P380, DOI 10.1016/S0016-5085(03)00877-1
   Schmidtchen A, 2002, MOL MICROBIOL, V46, P157, DOI 10.1046/j.1365-2958.2002.03146.x
   Sevigny LM, 2011, P NATL ACAD SCI USA, V108, P8491, DOI 10.1073/pnas.1017091108
   Shen B, 2012, NAT REV GASTRO HEPAT, V9, P323, DOI 10.1038/nrgastro.2012.58
   Smagur J, 2009, J INNATE IMMUN, V1, P98, DOI 10.1159/000181014
   Steck N, 2011, GASTROENTEROLOGY, V141, P959, DOI 10.1053/j.gastro.2011.05.035
   Thomas VC, 2008, J BACTERIOL, V190, P5690, DOI 10.1128/JB.00314-08
   Thornton RF, 2010, BMC MICROBIOL, V10, DOI 10.1186/1471-2180-10-122
   Vergnolle N, 2005, GUT, V54, P867, DOI 10.1136/gut.2004.048876
   Vergnolle N, 2004, J CLIN INVEST, V114, P1444, DOI 10.1172/JCI200421689
   Vergnolle N, 2002, J IMMUNOL, V169, P1467, DOI 10.4049/jimmunol.169.3.1467
   Vergnolle N, 2001, TRENDS PHARMACOL SCI, V22, P146, DOI 10.1016/S0165-6147(00)01634-5
   Vergnolle N, 1999, J IMMUNOL, V163, P5064
   VU TKH, 1991, CELL, V64, P1057, DOI 10.1016/0092-8674(91)90261-V
   VU TKH, 1991, NATURE, V353, P674, DOI 10.1038/353674a0
   Waters CM, 2003, J BACTERIOL, V185, P3613, DOI 10.1128/JB.185.12.3613-3623.2003
   Xu WF, 1998, P NATL ACAD SCI USA, V95, P6642, DOI 10.1073/pnas.95.12.6642
   Yen YT, 2008, TRENDS MICROBIOL, V16, P370, DOI 10.1016/j.tim.2008.05.003
   Zinkernagel AS, 2008, CELL HOST MICROBE, V4, P170, DOI 10.1016/j.chom.2008.07.002
NR 126
TC 52
Z9 62
U1 0
U2 11
PU BAISHIDENG PUBLISHING GROUP INC
PI PLEASANTON
PA 8226 REGENCY DR, PLEASANTON, CA 94588 USA
SN 1007-9327
EI 2219-2840
J9 WORLD J GASTROENTERO
JI World J. Gastroenterol.
PD NOV 21
PY 2013
VL 19
IS 43
BP 7531
EP 7543
DI 10.3748/wjg.v19.i43.7531
PG 13
WC Gastroenterology & Hepatology
WE Science Citation Index Expanded (SCI-EXPANDED)
SC Gastroenterology & Hepatology
GA 259HW
UT WOS:000327519000005
PM 24431894
OA Green Published, hybrid
DA 2024-01-22
ER

PT J
AU De Simone, C
   Sollena, P
   Coco, V
   Caldarola, G
AF De Simone, C.
   Sollena, P.
   Coco, V.
   Caldarola, G.
TI Psoriasis and erythema nodosum: two comorbidities of inflammatory bowel
   diseases
SO GIORNALE ITALIANO DI DERMATOLOGIA E VENEREOLOGIA
LA English
DT Review
DE Psoriasis; Erythema nodosum; Comorbidity; Colitis, ulcerative
ID NECROSIS-FACTOR-ALPHA; INTERLEUKIN-12/23 MONOCLONAL-ANTIBODY;
   GENOME-WIDE ASSOCIATION; CROHNS-DISEASE; EXTRAINTESTINAL MANIFESTATIONS;
   ULCERATIVE-COLITIS; CUTANEOUS MANIFESTATIONS; PYODERMA-GANGRENOSUM; SKIN
   MANIFESTATIONS; SWEETS-SYNDROME
AB Extra-intestinal manifestations are a relatively common complications of Inflammatory Bowel Diseases (IBD) and skin is one of the organs most commonly affected. Cutaneous findings in IBD patients may be related to different pathogenetic mechanisms and in some cases the etiologic link has not been fully elucidated. In particular, this is the case of psoriasis and erythema nodosum, two of the most frequent skin diseases observed in IBD patients. Aim of this paper was to review the epidemiology and the possible pathogenetic mechanisms implicated in the occurrence of these two dermatosis. In particular, an association between MD and psoriasis has been observed in several epidemiological studies: psoriasis occurs in about 1-2% of the general population, compared with 3-11% of patients with IBD. Several studies have also evaluated the prevalence of IBD in psoriatic patients, with contrasting results. A common pathogenic pathways between these two conditions seems to be sustained by the responsiveness to therapy with biological treatments, such as anti-Tumor Necrosis Factor (TNF)-alpha agents and ustekinumab (a monoclonal antibody against p40 subunit common to IL-12 and IL-23). On the other hand, although usually idiopathic in half of the patients, erythema nodosum has been associated with a variety of disorders and conditions and IBD accounts for 1-4% of cases.
C1 [De Simone, C.; Sollena, P.; Coco, V.; Caldarola, G.] Univ Cattolica Sacro Cuore, Dept Dermatol, I-00168 Rome, Italy.
C3 Catholic University of the Sacred Heart; IRCCS Policlinico Gemelli
RP De Simone, C (通讯作者)，Univ Cattolica Sacro Cuore, Dept Dermatol, Largo F Vito 8, I-00168 Rome, Italy.
EM clara.desimone@rm.unicatt.it
RI Caldarola, Giacomo/K-9676-2016; Sollena, Pietro/AAU-9984-2020
OI Caldarola, Giacomo/0000-0002-8837-9232; Sollena,
   Pietro/0000-0002-1632-7791; de simone, clara/0000-0002-0898-0045
CR Abraham C, 2009, INFLAMM BOWEL DIS, V15, P1090, DOI 10.1002/ibd.20894
   Andoh A, 2008, WORLD J GASTROENTERO, V14, P5154, DOI 10.3748/wjg.14.5154
   Ardizzone S, 2008, DIGEST LIVER DIS, V40, pS253, DOI 10.1016/S1590-8658(08)60534-4
   Baeten D, 2003, ANN RHEUM DIS, V62, P829, DOI 10.1136/ard.62.9.829
   Barrett JC, 2009, NAT GENET, V41, P1330, DOI 10.1038/ng.483
   Bernstein CN, 2005, GASTROENTEROLOGY, V129, P827, DOI 10.1053/j.gastro.2005.06.021
   Binus AM, 2012, J EUR ACAD DERMATOL, V26, P644, DOI 10.1111/j.1468-3083.2011.04153.x
   BRAUNFALCO O, 1977, ARCH DERMATOL RES, V258, P9, DOI 10.1007/BF00582862
   Bruun JM, 2003, HORM METAB RES, V35, P142, DOI 10.1055/s-2003-39074
   Cho JH, 2011, GASTROENTEROLOGY, V140, P1704, DOI 10.1053/j.gastro.2011.02.046
   Clayton TH, 2006, CLIN EXP DERMATOL, V31, P823, DOI 10.1111/j.1365-2230.2006.02221.x
   Cohen AD, 2009, J EUR ACAD DERMATOL, V23, P561, DOI 10.1111/j.1468-3083.2008.03031.x
   Collamer AN, 2008, ARTHRIT RHEUM-ARTHR, V59, P996, DOI 10.1002/art.23835
   Danese S, 2005, WORLD J GASTROENTERO, V11, P7227, DOI 10.3748/wjg.v11.i46.7227
   Deb S, 2004, J CLIN ENDOCR METAB, V89, P4018, DOI 10.1210/jc.2004-0127
   Delle Sedie A, 2007, SCAND J RHEUMATOL, V36, DOI 10.1080/03009740701288173
   Duerr RH, 2006, SCIENCE, V314, P1461, DOI 10.1126/science.1135245
   Ellinghaus D, 2012, AM J HUM GENET, V90, P636, DOI 10.1016/j.ajhg.2012.02.020
   FIERLBECK G, 1990, ARCH DERMATOL, V126, P351, DOI 10.1001/archderm.126.3.351
   Fiocchi C, 1998, GASTROENTEROLOGY, V115, P182, DOI 10.1016/S0016-5085(98)70381-6
   Fiorino G, 2009, ALIMENT PHARM THER, V29, P921, DOI 10.1111/j.1365-2036.2009.03955.x
   Freeman HJ, 2005, CAN J GASTROENTEROL, V19, P603, DOI 10.1155/2005/323914
   GEORGIOU G, 2006, HOSP CHRON, V1, P158
   GREENSTEIN AJ, 1976, MEDICINE, V55, P401, DOI 10.1097/00005792-197609000-00004
   Griffiths CEM, 2010, NEW ENGL J MED, V362, P118, DOI 10.1056/NEJMoa0810652
   Hata K, 2002, AM J PHYSIOL-GASTR L, V282, pG1035, DOI 10.1152/ajpgi.00494.2001
   HOFFMANN R, 1991, AM J GASTROENTEROL, V86, P787
   Holtmann MH, 2002, Z GASTROENTEROL, V40, P587, DOI 10.1055/s-2002-33418
   Huang BL, 2012, FRONT PHYSIOL, V3, DOI 10.3389/fphys.2012.00013
   HUGHES S, 1983, NEW ENGL J MED, V308, P101
   Iborra M, 2011, J CROHNS COLITIS, V5, P157, DOI 10.1016/j.crohns.2010.11.001
   Ko JM, 2009, J DERMATOL TREAT, V20, P100, DOI 10.1080/09546630802441234
   Kugathasan S, 2003, J PEDIATR GASTR NUTR, V37, P150, DOI 10.1097/00005176-200308000-00013
   Labunski S, 2001, ACTA DERM-VENEREOL, V81, P18, DOI 10.1080/000155501750208128
   Lebwohl M, 1998, INFLAMM BOWEL DIS, V4, P142, DOI 10.1002/ibd.3780040209
   LEE FI, 1990, AM J GASTROENTEROL, V85, P962
   Leonardi CL, 2008, LANCET, V371, P1665, DOI 10.1016/S0140-6736(08)60725-4
   Li W. Q., 2012, ANN RHEUM DIS
   Liu Y, 2008, PLOS GENET, V4, DOI 10.1371/journal.pgen.1000041
   Luo JQ, 2010, J MOL BIOL, V402, P797, DOI 10.1016/j.jmb.2010.07.046
   MACDONALD TT, 1990, CLIN EXP IMMUNOL, V81, P301
   Michaëlsson G, 2005, BRIT J DERMATOL, V153, P1243, DOI 10.1111/j.1365-2133.2005.06977.x
   MIRMADJLESSI SH, 1985, AM J GASTROENTEROL, V80, P615
   Nair RP, 2008, J INVEST DERMATOL, V128, P1653, DOI 10.1038/sj.jid.5701255
   Nestle FO, 2005, J INVEST DERMATOL, V125, pXIV, DOI 10.1111/j.0022-202X.2005.23923.x
   Orchard TR, 2002, GASTROENTEROLOGY, V123, P714, DOI 10.1053/gast.2002.35396
   Ouyang WJ, 2010, CYTOKINE GROWTH F R, V21, P435, DOI 10.1016/j.cytogfr.2010.10.007
   Papp KA, 2008, LANCET, V371, P1675, DOI 10.1016/S0140-6736(08)60726-6
   Peyrin-Biroulet L, 2011, INFLAMM BOWEL DIS, V17, P471, DOI 10.1002/ibd.21417
   Podolsky DK, 2002, NEW ENGL J MED, V347, P417, DOI 10.1056/NEJMra0804647
   Rahier JF, 2005, ACTA GASTRO-ENT BELG, V68, P376
   Requena Luis, 2002, Dermatol Online J, V8, P4
   ROBERTS N, 1993, BRIT J HOSP MED, V50, P31
   Rosen Ted, 2008, Dermatol Online J, V14, P3
   Sandborn WJ, 2011, GASTROENTEROLOGY, V140, pS109
   Schmitt J, 2008, BRIT J DERMATOL, V159, P513, DOI 10.1111/j.1365-2133.2008.08732.x
   Schwartz RA, 2007, AM FAM PHYSICIAN, V75, P695
   Timani S, 2008, CLIN DERMATOL, V26, P265, DOI 10.1016/j.clindermatol.2007.10.018
   Trost LB, 2005, POSTGRAD MED J, V81, P580, DOI 10.1136/pgmj.2004.031633
   Tsai TF, 2011, J DERMATOL SCI, V63, P40, DOI 10.1016/j.jdermsci.2011.03.002
   Turkcapar N, 2006, RHEUMATOL INT, V26, P663, DOI 10.1007/s00296-005-0044-9
   van der Velden Jaap J A J, 2007, Int J Dermatol, V46 Suppl 3, P27, DOI 10.1111/j.1365-4632.2007.03507.x
   Vanbiervliet G, 2002, GASTROEN CLIN BIOL, V26, P295
   Vavricka SR, 2011, AM J GASTROENTEROL, V106, P110, DOI 10.1038/ajg.2010.343
   Veloso FT, 1996, J CLIN GASTROENTEROL, V23, P29, DOI 10.1097/00004836-199607000-00009
   Verdú EF, 2002, AM J PHYSIOL-GASTR L, V283, pG27, DOI 10.1152/ajpgi.00460.2001
   Vind I, 2006, AM J GASTROENTEROL, V101, P1274, DOI 10.1111/j.1572-0241.2006.00552.x
   WAKEFIELD PE, 1991, J AM ACAD DERMATOL, V24, P675, DOI 10.1016/0190-9622(91)70102-8
   Wilson NJ, 2007, NAT IMMUNOL, V8, P950, DOI 10.1038/ni1497
   Wolf N, 2008, J MED GENET, V45, P114, DOI 10.1136/jmg.2007.053595
   Wollina U, 2008, AM J CLIN DERMATOL, V9, P1, DOI 10.2165/00128071-200809010-00001
   YATES VM, 1982, BRIT J DERMATOL, V106, P323
   Yüksel I, 2009, INFLAMM BOWEL DIS, V15, P546, DOI 10.1002/ibd.20807
   Zandman-Goddard G, 2007, AUTOIMMUN REV, V6, P366, DOI 10.1016/j.autrev.2006.10.001
NR 74
TC 3
Z9 3
U1 1
U2 6
PU EDIZIONI MINERVA MEDICA
PI TURIN
PA CORSO BRAMANTE 83-85 INT JOURNALS DEPT., 10126 TURIN, ITALY
SN 0392-0488
EI 1827-1820
J9 GIORN ITAL DERMAT V
JI G. Ital. Dermatol. Venereol.
PD APR
PY 2013
VL 148
IS 2
BP 175
EP 184
PG 10
WC Dermatology
WE Science Citation Index Expanded (SCI-EXPANDED)
SC Dermatology
GA 160UV
UT WOS:000320146900004
PM 23588143
DA 2024-01-22
ER

PT J
AU Hao, XH
   Yao, AL
   Gong, JF
   Zhu, WM
   Li, N
   Li, JS
AF Hao, Xianhua
   Yao, Anlong
   Gong, Jianfeng
   Zhu, Weiming
   Li, Ning
   Li, Jieshou
TI Berberine Ameliorates Pro-inflammatory Cytokine-Induced Endoplasmic
   Reticulum Stress in Human Intestinal Epithelial Cells In Vitro
SO INFLAMMATION
LA English
DT Article
DE berberine; inflammatory bowel diseases; apoptosis; molecular chaperone
   GRP78; Caco-2 cells
ID NECROSIS-FACTOR-ALPHA; CROHNS-DISEASE; ER STRESS; APOPTOSIS; ACTIVATION;
   COLITIS; ROLES; GAMMA
AB Endoplasmic reticulum stress (ER stress) in intestinal epithelial cells (IECs) plays an important role in the pathogenesis and perpetuation of inflammatory bowel disease (IBD). The aim of this study is to explore the potential of berberine (BBR) in regulating pro-inflammatory cytokine-induced ER stress and apoptosis in IECs. ER stress in cultured Caco-2 cells was induced by IFN-gamma/TNF-alpha and tunicamycin, respectively. The experimental groups were pretreated with BBR. Cell viability was determined by MTT assay. In vitro apoptosis was examined by flow cytometry using annexin V-FITC labeling. The molecular markers of ER stress, including GRP-78, p-JNK, caspase-12, and cleaved caspase-3 were analyzed by Western blot. Xbp-1 mRNA splicing was detected by RT-PCR. Pretreatment of BBR helped to survive in cytokine-induced Caco-2 cells. BBR significantly attenuated cytokine-induced Caco-2 apoptosis. GRP78 expression and xbp-1 mRNA splicing were enhanced significantly in the presence of IFN-gamma/TNF-alpha and tunicamycin, and they could be dampened by BBR. Further study revealed BBR could downregulate JNK phosphorylation, and the level of caspase-12 and cleaved caspase-3. Berberine can ameliorate pro-inflammatory cytokines induced ER stress in vitro, and it might be one of the targeted therapeutic agents for IBD.
C1 [Hao, Xianhua; Gong, Jianfeng; Zhu, Weiming; Li, Ning; Li, Jieshou] Second Mil Med Univ, Dept Gen Surg, Jinling Hosp, Nanjing, Jiangsu, Peoples R China.
   [Yao, Anlong; Gong, Jianfeng; Zhu, Weiming; Li, Ning; Li, Jieshou] Nanjing Univ, Sch Med, Nanjing, Jiangsu, Peoples R China.
C3 Naval Medical University; Nanjing University
RP Gong, JF (通讯作者)，Second Mil Med Univ, Dept Gen Surg, Jinling Hosp, Nanjing, Jiangsu, Peoples R China.
EM gongjf03@yahoo.com.cn
RI Li, jie/GXG-4583-2022
FU National Natural Science Foundation in China [30901420, 30972880,
   30801086]; Scientific Research Fund in Jiangsu Province [BK2008328]
FX This work was supported by National Natural Science Foundation in China
   (30901420, 30972880, and 30801086), and Scientific Research Fund in
   Jiangsu Province (BK2008328).
CR Barmada MM, 2004, INFLAMM BOWEL DIS, V10, P513, DOI 10.1097/00054725-200409000-00004
   Begue B, 2006, GASTROENTEROLOGY, V130, P1962, DOI 10.1053/j.gastro.2006.03.022
   Bergeron A, 2006, J BIOL CHEM, V281, P5329, DOI 10.1074/jbc.M506804200
   Bertolotti A, 2001, J CLIN INVEST, V107, P585, DOI 10.1172/JCI11476
   Boyce M, 2006, CELL DEATH DIFFER, V13, P363, DOI 10.1038/sj.cdd.4401817
   Burczynski ME, 2006, J MOL DIAGN, V8, P51, DOI 10.2353/jmoldx.2006.050079
   Cui GL, 2009, J BIOL CHEM, V284, P28420, DOI 10.1074/jbc.M109.012674
   Diebel LN, 2005, J TRAUMA, V58, P995, DOI 10.1097/01.TA.0000162727.30897.C8
   Eri RD, 2010, MUCOSAL IMM IN PRESS
   Fritz T, 2011, GUT IN PRESS
   Grootjans J, 2011, GASTROENTEROLOGY, V140, P529, DOI 10.1053/j.gastro.2010.10.040
   Hausmann M, 2010, INT J INFLAMM, V2010, DOI 10.4061/2010/574568
   Heazlewood CK, 2008, PLOS MED, V5, P440, DOI 10.1371/journal.pmed.0050054
   Ho YT, 2009, CANCER LETT, V279, P155, DOI 10.1016/j.canlet.2009.01.033
   Jeong HW, 2009, AM J PHYSIOL-ENDOC M, V296, pE955, DOI 10.1152/ajpendo.90599.2008
   Jiang HY, 2005, J BIOL CHEM, V280, P14189, DOI 10.1074/jbc.M413660200
   Kaser A, 2008, CELL, V134, P743, DOI 10.1016/j.cell.2008.07.021
   Kim WS, 2009, AM J PHYSIOL-ENDOC M, V296, pE812, DOI 10.1152/ajpendo.90710.2008
   Kong WJ, 2004, NAT MED, V10, P1344, DOI 10.1038/nm1135
   Li QR, 2008, CLIN IMMUNOL, V126, P67, DOI 10.1016/j.clim.2007.08.017
   Lou T, 2010, INFLAMMATIO IN PRESS
   Morishima N, 2002, J BIOL CHEM, V277, P34287, DOI 10.1074/jbc.M204973200
   Nagai H, 2007, J BIOCHEM MOL BIOL, V40, P1
   Nakagawa T, 2000, NATURE, V403, P98, DOI 10.1038/47513
   Oyadomari S, 2002, APOPTOSIS, V7, P335, DOI 10.1023/A:1016175429877
   Porter AG, 1999, CELL DEATH DIFFER, V6, P99, DOI 10.1038/sj.cdd.4400476
   Shanahan F, 2002, LANCET, V359, P62, DOI 10.1016/S0140-6736(02)07284-7
   Shkoda A, 2007, GASTROENTEROLOGY, V132, P190, DOI 10.1053/j.gastro.2006.10.030
   Tang FQ, 2009, J BIOL CHEM, V284, P27456, DOI 10.1074/jbc.M109.033795
   Urano F, 2000, SCIENCE, V287, P664, DOI 10.1126/science.287.5453.664
   Wang FJ, 2006, GASTROENTEROLOGY, V131, P1153, DOI 10.1053/j.gastro.2006.08.022
   Wang ZS, 2010, ACTA PHARMACOL SIN, V31, P578, DOI 10.1038/aps.2010.30
   Werner T, 2009, J PROTEOME RES, V8, P3252, DOI 10.1021/pr800772b
   Zeissig S, 2004, GUT, V53, P1295, DOI 10.1136/gut.2003.036632
   Zha WB, 2010, PLOS ONE, V5, DOI 10.1371/journal.pone.0009069
   Zhang KZ, 2008, METHOD ENZYMOL, V442, P395, DOI 10.1016/S0076-6879(08)01420-1
   Zhang W, 2009, BIOL PHARM BULL, V32, P1335, DOI 10.1248/bpb.32.1335
   Zhu XZ, 2004, EUR J PHARMACOL, V500, P221, DOI 10.1016/j.ejphar.2004.07.027
NR 38
TC 45
Z9 52
U1 1
U2 38
PU SPRINGER/PLENUM PUBLISHERS
PI NEW YORK
PA 233 SPRING ST, NEW YORK, NY 10013 USA
SN 0360-3997
EI 1573-2576
J9 INFLAMMATION
JI Inflammation
PD JUN
PY 2012
VL 35
IS 3
BP 841
EP 849
DI 10.1007/s10753-011-9385-6
PG 9
WC Cell Biology; Immunology
WE Science Citation Index Expanded (SCI-EXPANDED)
SC Cell Biology; Immunology
GA 933SI
UT WOS:000303382400009
PM 21922249
DA 2024-01-22
ER

PT J
AU Peyrin-Biroulet, L
   Laclotte, C
   Roblin, X
   Bigard, MA
AF Peyrin-Biroulet, Laurent
   Laclotte, Cecile
   Roblin, Xavier
   Bigard, Marc-Andre
TI Adalimumab induction therapy for ulcerative colitis with intolerance or
   lost response to infliximab: An open-label study
SO WORLD JOURNAL OF GASTROENTEROLOGY
LA English
DT Article
DE anti-TNF; intolerance; loss of response; adalimumab; ulcerative colitis
ID TUMOR-NECROSIS-FACTOR; MONOCLONAL-ANTIBODY ADALIMUMAB; CROHNS-DISEASE;
   FACTOR-ALPHA; MAINTENANCE THERAPY; EFFICACY
AB AIM: To evaluate the efficacy of adalimumab induction therapy in patients with ulcerative colitis who previously responded to infliximab and then lost response or became intolerant.
   METHODS: Ten patients with ulcerative colitis were enrolled in a 4-wk open-label trial. The patients received a loading dose of 160 mg adalimumab at wk 0 followed by 80 mg at wk 2. The primary efficacy measure was clinical improvement at A 4, as defined by a decrease in clinical activity index (CAI) of more than 4.
   RESULTS: Four of 10 patients (40%) benefited from subsequent adalimumab therapy; one patient achieved remission (CAI < 4) and 3 had clinical improvement at wk 4. 6 patients had no response (60%); 2 of 6 (33.3%) subsequently underwent colectomy. This was accompanied by a decrease in median CRP concentration from 16.8 mg/mL at baseline to 3.85 mg/mL at wk 4, excluding two patients who underwent colectomy after two infusions of adalimumab. Among the 6 patients with severe colitis (CAI > 12) at baseline, none achieved remission and only one patient had clinical improvement at wk 4.
   CONCLUSION: The small advantage of adalimumab in patients with mild to moderate ulcerative colitis and lost response or intolerance to infliximab needs to be confirmed in randomised, double-blind, placebo-controlled trials. (C) 2007 The WJG Press. All rights reserved.
C1 Univ Hosp Nancy Brabois, Dept Hepatogastroenterol, F-54511 Vandoeuvre Nanc, France.
   Univ Hosp Grenoble, Dept Hepatogastroenterol, La Tronche, France.
C3 CHU de Nancy; CHU Grenoble Alpes
RP Peyrin-Biroulet, L (通讯作者)，Univ Hosp Nancy Brabois, Dept Hepatogastroenterol, Allee Morvan, F-54511 Vandoeuvre Nanc, France.
EM peyrin-biroulet@netcourrier.com
OI Roblin, Xavier/0000-0002-7929-4878; peyrin-biroulet,
   laurent/0000-0003-2536-6618
CR Baert F, 2003, NEW ENGL J MED, V348, P601, DOI 10.1056/NEJMoa020888
   BRAEGGER CP, 1992, LANCET, V339, P89, DOI 10.1016/0140-6736(92)90999-J
   Breedveld FC, 2000, LANCET, V355, P735, DOI 10.1016/S0140-6736(00)01034-5
   Colombel JF, 2007, GASTROENTEROLOGY, V132, P52, DOI 10.1053/j.gastro.2006.11.041
   Farrell RJ, 2003, GASTROENTEROLOGY, V124, P917, DOI 10.1053/gast.2003.50145
   Hanauer SB, 2006, GASTROENTEROLOGY, V130, P323, DOI 10.1053/j.gastro.2005.11.030
   Hanauer SB, 2004, CLIN GASTROENTEROL H, V2, P542, DOI 10.1016/S1542-3565(04)00238-1
   MURCH SH, 1993, GUT, V34, P1705, DOI 10.1136/gut.34.12.1705
   MURCH SH, 1991, GUT, V32, P913, DOI 10.1136/gut.32.8.913
   Papadakis KA, 2005, AM J GASTROENTEROL, V100, P75, DOI 10.1111/j.1572-0241.2005.40647.x
   Peyrin-Biroulet L, 2007, ALIMENT PHARM THER, V25, P675, DOI 10.1111/j.1365-2036.2007.03254.x
   RACHMILEWITZ D, 1989, BMJ-BRIT MED J, V298, P82, DOI 10.1136/bmj.298.6666.82
   Rutgeerts P, 2005, NEW ENGL J MED, V353, P2462, DOI 10.1056/NEJMoa050516
   Sandborn WJ, 2006, GASTROENTEROLOGY, V130, pA107
   Sandborn WJ, 2004, AM J GASTROENTEROL, V99, P1984, DOI 10.1111/j.1572-0241.2004.40462.x
   Sandborn WJ, 2006, GUT, V55, pA27
   SANDBORN WJ, 2007, IN PRESS GUT
   Schreiber S, 2005, GASTROENTEROLOGY, V129, P807, DOI 10.1053/j.gastro.2005.06.064
   SCHREIBER S, 2005, GUT S7, V54, pA82
   VanDeventer SJH, 1997, GUT, V40, P443, DOI 10.1136/gut.40.4.443
   Youdim A, 2004, INFLAMM BOWEL DIS, V10, P333, DOI 10.1097/00054725-200407000-00002
NR 21
TC 78
Z9 80
U1 0
U2 2
PU BAISHIDENG PUBLISHING GROUP INC
PI PLEASANTON
PA 7041 Koll Center Parkway, Suite 160, PLEASANTON, CA, UNITED STATES
SN 1007-9327
EI 2219-2840
J9 WORLD J GASTROENTERO
JI World J. Gastroenterol.
PD APR 28
PY 2007
VL 13
IS 16
BP 2328
EP 2332
DI 10.3748/wjg.v13.i16.2328
PG 5
WC Gastroenterology & Hepatology
WE Science Citation Index Expanded (SCI-EXPANDED)
SC Gastroenterology & Hepatology
GA 172GK
UT WOS:000246791900009
PM 17511032
OA hybrid, Green Published
DA 2024-01-22
ER

PT J
AU Li, J
   Ma, CM
   Di, DL
AF Li, J.
   Ma, C. -M.
   Di, D. -L.
TI A narrative review of pyrolysis and its role in ulcerative colitis
SO EUROPEAN REVIEW FOR MEDICAL AND PHARMACOLOGICAL SCIENCES
LA English
DT Review
DE Pyrolysis; Ulcerative colitis; Inflammasome; GSDMD
ID NLRP3 INFLAMMASOME; CROHNS-DISEASE; GASDERMIN D; CELL-DEATH; PYROPTOSIS;
   CASPASE-11; ACTIVATION; EXPRESSION; MICE
AB Cell death is one of the inevitable life activities of cells during the growth and development of the body. Regulated cell death (RCD) is a type of cell death mode that can be regulated and depends on specific molecular mechanisms which play an essential role in various pathophysiological environments. Pyrolysis is a newly discovered method of programmed cell death mediated by members of the Gasdermin protein family which is characterized by the activation of inflammatory factors and the formation of cell membrane pores. The specific manifestations are the swelling of cells, the appearance of plasma membrane bullae and the release of cell contents after cell rupture. A cascade of inflammation occurs after cell death. Activation of inflammasomes activates the classic pyrolysis pathway depending on caspase-1 or the non-classical pyrolysis pathway depending on Caspase-4/5 /11 and the subsequent inflammation reaction, excessive immune response caused by microbial infection and danger signals can lead to a variety of inflammatory diseases. In the inflammatory response, large numbers of inflammasomes activate the substrate protein GSDMD. GSDMD mediates pyrolysis by forming pores in the plasma membrane and mitochondria. Many studies have shown that pyrolysis plays an essential role in inflammatory bowel disease and other inflammatory diseases. This article aims to elaborate on the molecular mechanisms of pyroptosis in ulcerative colitis (UC) pathogenesis and provide new therapeutic ideas for UC.
C1 [Li, J.; Ma, C. -M.] Weifang Med Univ, Dept Anat, Weifang, Shandong, Peoples R China.
   [Di, D. -L.] Weifang Med Univ, Dept Immunol, Weifang, Shandong, Peoples R China.
C3 Shandong Second Medical University; Shandong Second Medical University
RP Di, DL (通讯作者)，Weifang Med Univ, Dept Immunol, Weifang, Shandong, Peoples R China.
EM 642917492@qq.com
FU Shandong Province Health Department [2019WS589]; Science and Technology
   Development Project of Weifang City [2019YX025]
FX This project is financially supported by the Shandong Province Health
   Department (Grant Number: 2019WS589) and Science and Technology
   Development Project of Weifang City (Grant Number: 2019YX025).
CR Afonina IS, 2015, IMMUNITY, V42, P991, DOI 10.1016/j.immuni.2015.06.003
   Aguilera M, 2014, CYTOKINE GROWTH F R, V25, P715, DOI 10.1016/j.cytogfr.2014.04.003
   Bauer C, 2010, GUT, V59, P1192, DOI 10.1136/gut.2009.197822
   Bergsbaken T, 2009, NAT REV MICROBIOL, V7, P99, DOI 10.1038/nrmicro2070
   Burdette BE, 2021, ACTA PHARM SIN B, V11, P2768, DOI 10.1016/j.apsb.2021.02.006
   Chao LM, 2020, FRONT PHARMACOL, V11, DOI 10.3389/fphar.2020.00814
   Coccia M, 2012, J EXP MED, V209, P1595, DOI 10.1084/jem.20111453
   Cookson BT, 2001, TRENDS MICROBIOL, V9, P113, DOI 10.1016/S0966-842X(00)01936-3
   Corcoran SE, 2021, PHARMACOL REV, V73, P968, DOI 10.1124/pharmrev.120.000171
   Danelishvili Lia, 2013, Methods Mol Biol, V1004, P67, DOI 10.1007/978-1-62703-383-1_6
   Demon D, 2014, MUCOSAL IMMUNOL, V7, P1480, DOI 10.1038/mi.2014.36
   El-Rous MA, 2021, INFLAMMOPHARMACOLOGY, V29, P1169, DOI 10.1007/s10787-021-00818-7
   Feng SY, 2018, J MOL BIOL, V430, P3068, DOI 10.1016/j.jmb.2018.07.002
   Galluzzi L, 2018, CELL DEATH DIFFER, V25, P486, DOI 10.1038/s41418-017-0012-4
   Hagar JA, 2013, SCIENCE, V341, P1250, DOI 10.1126/science.1240988
   Hedl M, 2014, J IMMUNOL, V192, P5924, DOI 10.4049/jimmunol.1302727
   Itani S, 2016, GASTROENTEROLOGY, V150, pS377, DOI 10.1016/S0016-5085(16)31324-5
   Jiang MX, 2020, CELL DEATH DISCOV, V6, DOI 10.1038/s41420-020-00349-0
   Jie FM, 2021, J ETHNOPHARMACOL, V264, DOI 10.1016/j.jep.2020.113243
   Kaplan GG, 2021, NAT REV GASTRO HEPAT, V18, P56, DOI 10.1038/s41575-020-00360-x
   Kayagaki N, 2015, NATURE, V526, P666, DOI 10.1038/nature15541
   Kim Jung Mogg, 2011, Korean J Gastroenterol, V58, P300
   Lazaridis LD, 2017, DIGEST DIS SCI, V62, P2348, DOI 10.1007/s10620-017-4609-8
   Loher F, 2004, J PHARMACOL EXP THER, V308, P583, DOI 10.1124/jpet.103.057059
   Maeda S, 2005, SCIENCE, V307, P734, DOI 10.1126/science.1103685
   Miao EA, 2010, NAT IMMUNOL, V11, P1136, DOI 10.1038/ni.1960
   Müller AA, 2016, PLOS PATHOG, V12, DOI 10.1371/journal.ppat.1005723
   Ng SC, 2013, GUT, V62, P630, DOI 10.1136/gutjnl-2012-303661
   OKAMURA H, 1995, INFECT IMMUN, V63, P3966, DOI 10.1128/IAI.63.10.3966-3972.1995
   Park SH, 2019, J CROHNS COLITIS, V13, P1410, DOI 10.1093/ecco-jcc/jjz081
   Peng ZYF, 2020, SIGNAL TRANSDUCT TAR, V5, DOI 10.1038/s41392-020-00274-9
   Pizarro TT, 1999, J IMMUNOL, V162, P6829
   Rogers C, 2019, NAT COMMUN, V10, DOI 10.1038/s41467-019-09397-2
   Rogers C, 2017, NAT COMMUN, V8, DOI 10.1038/ncomms14128
   Ruan SL, 2021, INT IMMUNOPHARMACOL, V100, DOI 10.1016/j.intimp.2021.108126
   Saber S, 2021, INFLAMMOPHARMACOLOGY, V29, P237, DOI 10.1007/s10787-020-00730-6
   Schmid-Burgk JL, 2016, J BIOL CHEM, V291, P103, DOI 10.1074/jbc.C115.700492
   Shi JJ, 2014, NATURE, V514, P187, DOI 10.1038/nature13683
   Sun SY, 2021, FRONT IMMUNOL, V12, DOI 10.3389/fimmu.2021.777665
   Tan G, 2020, J HEMATOL ONCOL, V13, DOI 10.1186/s13045-020-00985-0
   Thinwa J, 2014, J IMMUNOL, V193, P1373, DOI 10.4049/jimmunol.1400145
   Wang Y, 2021, INFLAMMATION, V44, P1049, DOI 10.1007/s10753-020-01400-z
   Wang YP, 2017, NATURE, V547, P99, DOI 10.1038/nature22393
   Wu Na, 2021, Zhongguo Zhong Yao Za Zhi, V46, P1191, DOI 10.19540/j.cnki.cjcmm.20201117.402
   Wu X, 2020, MOL MED REP, V22, P2695, DOI 10.3892/mmr.2020.11351
   Yin Y, 2013, FRONT BIOSCI-LANDMRK, V18, P638, DOI 10.2741/4127
   Zhang XH, 2021, INFLAMMATION, V44, P1203, DOI 10.1007/s10753-020-01380-0
   Zhen Y, 2019, FRONT IMMUNOL, V10, DOI 10.3389/fimmu.2019.00276
   ZYCHLINSKY A, 1992, NATURE, V358, P167, DOI 10.1038/358167a0
NR 49
TC 2
Z9 2
U1 3
U2 6
PU VERDUCI PUBLISHER
PI ROME
PA VIA GREGORIO VII, ROME, 186-00165, ITALY
SN 1128-3602
J9 EUR REV MED PHARMACO
JI Eur. Rev. Med. Pharmacol. Sci.
PY 2022
VL 26
IS 4
BP 1156
EP 1163
PG 8
WC Pharmacology & Pharmacy
WE Science Citation Index Expanded (SCI-EXPANDED)
SC Pharmacology & Pharmacy
GA ZK9WO
UT WOS:000763332500015
PM 35253171
DA 2024-01-22
ER

PT J
AU Rahier, JF
AF Rahier, Jean-Francois
TI Prevention and Management of Infectious Complications in IBD
SO DIGESTIVE DISEASES
LA English
DT Article
DE Opportunistic infections; Prevention; Vaccination
ID INFLAMMATORY-BOWEL-DISEASE; TUBERCULIN SKIN-TEST; GAMMA RELEASE ASSAY;
   OPPORTUNISTIC INFECTIONS; IMMUNE-RESPONSE; CROHNS-DISEASE; HEPATITIS-B;
   INFLUENZA VACCINE; INFLIXIMAB; THERAPY
AB In an era of increasing use of immunomodulating therapy and biologics, opportunistic infections have emerged as a pivotal safety concern for patients with IBD. Clinical studies, registries and case reports warn of the increased risk of infection, particularly opportunistic infections. The current challenge to physicians lies not only in managing IBD, but also in recognizing, preventing and treating common and uncommon infections. The European Crohn's and Colitis Organization (ECCO) guidelines on the management and prevention of opportunistic infections in patients with IBD provide clinicians with guidance on the prevention, detection and management of such infections. The proposals therein may appear radical, potentially changing current practice, but we believe that these recommendations will help optimize patient outcome by reducing the morbidity and mortality related to these infections. In this ongoing process, prevention is by far the most important step; this relies on the recognition of risk factors for infection, the use of primary or secondary chemoprophylaxis, careful monitoring (clinical and laboratory work-up) before and during use of immunomodulators and the vaccination and education of the patient. Special recommendations should also be given to patients before and after travelling. Management of infection in IBD patients is case-dependent. Severe infection should be treated according to advice from infectious-disease experts. Copyright (C) 2012 S. Karger AG, Basel
C1 CHU Mt Godinne, Serv Hepatogastroenterol, BE-5530 Yvoir, Belgium.
C3 Universite Catholique Louvain; Universite Catholique Louvain Hospital
RP Rahier, JF (通讯作者)，CHU Mt Godinne, Serv Hepatogastroenterol, 1 Ave Dr Therasse, BE-5530 Yvoir, Belgium.
EM jfrahier@gmail.com
CR Chaparro M, 2011, GASTROENTEROLOGY, V140, pS587
   Colombel JF, 2004, GASTROENTEROLOGY, V126, P19, DOI 10.1053/j.gastro.2003.10.047
   Cosnes J, 2005, GUT, V54, P237, DOI 10.1136/gut.2004.045294
   Cottone M, 2011, CLIN GASTROENTEROL H, V9, P30, DOI 10.1016/j.cgh.2010.09.026
   Cullen G, 2012, GUT, V61, P385, DOI 10.1136/gutjnl-2011-300256
   Fardet L, 2007, J INFECTION, V54, P18, DOI 10.1016/j.jinf.2006.01.016
   Fiorino G, 2011, GASTROENTEROLOGY, V140, pS158
   Gavazzi G, 2002, LANCET INFECT DIS, V2, P659, DOI 10.1016/S1473-3099(02)00437-1
   Henning KJ, 1997, JAMA-J AM MED ASSOC, V277, P1148, DOI 10.1001/jama.277.14.1148
   Kovacs JA, 2000, NEW ENGL J MED, V342, P1416, DOI 10.1056/NEJM200005113421907
   Kroger Andrew T., 2006, Morbidity and Mortality Weekly Report, V55, P1
   Krok KL, 2003, CURR OPIN GASTROEN, V19, P148, DOI 10.1097/00001574-200303000-00009
   Lichtenstein GR, 2009, ALIMENT PHARM THER, V30, P210, DOI 10.1111/j.1365-2036.2009.04027.x
   Lichtenstein GR, 2006, CLIN GASTROENTEROL H, V4, P621, DOI 10.1016/j.cgh.2006.03.002
   Loras C, 2010, GUT, V59, P1340, DOI 10.1136/gut.2010.208413
   Lu Y, 2011, GASTROENTEROLOGY, V140, pS158
   Lu Y, 2009, AM J GASTROENTEROL, V104, P444, DOI 10.1038/ajg.2008.120
   Mamula P, 2007, CLIN GASTROENTEROL H, V5, P851, DOI 10.1016/j.cgh.2007.02.035
   Marehbian J, 2009, AM J GASTROENTEROL, V104, P2524, DOI 10.1038/ajg.2009.322
   Melmed GY, 2010, AM J GASTROENTEROL, V105, P148, DOI 10.1038/ajg.2009.523
   Moses J, 2011, GASTROENTEROLOGY, V140, pS893
   Papay P, 2011, INFLAMM BOWEL DIS, V17, P84, DOI 10.1002/ibd.21427
   Rahier JF, 2009, J CROHNS COLITIS, V3, P47, DOI 10.1016/j.crohns.2009.02.010
   Rahier JF, 2011, GUT, V60, P456, DOI 10.1136/gut.2010.233981
   Roush SW, 2007, JAMA-J AM MED ASSOC, V298, P2155, DOI 10.1001/jama.298.18.2155
   Rutgeerts P, 2006, ALIMENT PHARM THER, V23, P451, DOI 10.1111/j.1365-2036.2006.02786.x
   Sands BE, 2004, INFLAMM BOWEL DIS, V10, P677, DOI 10.1097/00054725-200409000-00028
   Schoepfer AM, 2008, AM J GASTROENTEROL, V103, P2799, DOI 10.1111/j.1572-0241.2008.02050.x
   SYMMERS WSC, 1965, P ROY SOC MED, V58, P341, DOI 10.1177/003591576505800521
   Toruner M, 2008, GASTROENTEROLOGY, V134, P929, DOI 10.1053/j.gastro.2008.01.012
   Viget N, 2008, GUT, V57, P549, DOI 10.1136/gut.2006.114660
NR 31
TC 17
Z9 18
U1 0
U2 1
PU KARGER
PI BASEL
PA ALLSCHWILERSTRASSE 10, CH-4009 BASEL, SWITZERLAND
SN 0257-2753
J9 DIGEST DIS
JI Dig. Dis.
PY 2012
VL 30
IS 4
BP 408
EP 414
DI 10.1159/000338143
PG 7
WC Gastroenterology & Hepatology
WE Science Citation Index Expanded (SCI-EXPANDED)
SC Gastroenterology & Hepatology
GA 974BJ
UT WOS:000306404500017
PM 22796807
DA 2024-01-22
ER

PT J
AU Body-Malapel, M
   Dharancy, S
   Berrebi, D
   Louvet, A
   Hugot, JP
   Philpott, DJ
   Giovannini, M
   Chareyre, F
   Pages, G
   Gantier, E
   Girardin, SE
   Garcia, I
   Hudault, S
   Conti, F
   Sansonetti, PJ
   Chamaillard, M
   Desreumaux, P
   Dubuquoy, L
   Mathurin, P
AF Body-Malapel, Mathilde
   Dharancy, Sebastien
   Berrebi, Dominique
   Louvet, Alexandre
   Hugot, Jean-Pierre
   Philpott, Dana J.
   Giovannini, Marco
   Chareyre, Fabrice
   Pages, Gilles
   Gantier, Emilie
   Girardin, Stephen E.
   Garcia, Irene
   Hudault, Sylvie
   Conti, Filomena
   Sansonetti, Philippe J.
   Chamaillard, Mathias
   Desreumaux, Pierre
   Dubuquoy, Laurent
   Mathurin, Philippe
TI NOD2: a potential target for regulating liver injury
SO LABORATORY INVESTIGATION
LA English
DT Article
DE inflammation; innate immunity; liver; NOD2; lymphocyte
ID INTESTINAL EPITHELIAL-CELLS; NF-KAPPA-B; CONCANAVALIN-A; CROHNS-DISEASE;
   IFN-GAMMA; HOST RECOGNITION; PANETH CELLS; MURINE MODEL; MICE;
   PEPTIDOGLYCAN
AB The recent discovery of bacterial receptors such as NOD2 that contribute to crosstalk between innate and adaptive immune systems in the digestive tract constitutes an important challenge in our understanding of liver injury mechanisms. The present study focuses on NOD2 functions during liver injury. NOD2, TNF-alpha and IFN-gamma mRNA were quantified using real-time PCR in liver samples from patients and mice with liver injury. We evaluated the susceptibility of concanavalin A (ConA) challenge in NOD2-deficient mice (Nod2(-/-)) compared to wild-type littermates. We tested the effect of muramyl dipeptide (MDP), the specific activator of NOD2, on ConA-induced liver injury in C57BL/6 mice. We studied the cellular distribution and the role of NOD2 in immune cells and hepatocytes. We demonstrated that NOD2, TNF-a and IFN-gamma were upregulated during liver injury in mice and humans. Nod2(-\-) mice were resistant to ConA-induced hepatitis compared to their wild-type littermates, through reduced IFN-gamma production by immune cells. Conversely, administration of MDP exacerbated ConA-induced liver injury. MDP was a strong inducer of IFN-gamma in freshly isolated human PBMC, splenocytes and hepatocytes. Our study supports the hypothesis that NOD2 contributes to liver injury via a regulatory mechanism affecting immune cells infiltrating the liver and hepatocytes. Taken together, our results indicate that NOD2 may represent a new therapeutic target in liver diseases.
C1 [Body-Malapel, Mathilde; Dharancy, Sebastien; Louvet, Alexandre; Chamaillard, Mathias; Desreumaux, Pierre; Dubuquoy, Laurent; Mathurin, Philippe] CHU Lille, Hop Huriez, Serv Appareil Digestif Nutr, F-59037 Lille, France.
   [Body-Malapel, Mathilde; Dharancy, Sebastien; Louvet, Alexandre; Gantier, Emilie; Chamaillard, Mathias; Desreumaux, Pierre; Dubuquoy, Laurent; Mathurin, Philippe] INSERM, U795, Lille, France.
   [Chamaillard, Mathias; Desreumaux, Pierre; Dubuquoy, Laurent; Mathurin, Philippe] Univ Lille 2, F-59800 Lille, France.
   [Berrebi, Dominique] Univ Paris 07, Hop Robert Debre, Serv Anat & Cytol Pathol, APHP,France & Equipe Accueli 3102, Paris, France.
   [Hugot, Jean-Pierre] Hop Robert Debre, INSERM, U843, Paris, France.
   [Philpott, Dana J.] Univ Toronto, Dept Immunol, Toronto, ON, Canada.
   [Giovannini, Marco; Chareyre, Fabrice] Fdn Jean Dausset CEPH, INSERM, Genom Fonctionnelle Tumeurs Solides, Paris, France.
   [Pages, Gilles] Univ Sophia Antipolis, Fac Sci, CNRS, Unite Mixte Rech 6543, Nice, France.
   [Girardin, Stephen E.] Univ Toronto, Dept Lab Med & Pathobiol, Toronto, ON, Canada.
   [Garcia, Irene] Univ Geneva, Dept Pathol & Immunol, CH-1211 Geneva 4, Switzerland.
   [Hudault, Sylvie] Univ Paris 11, Fac Pharm, INSERM, U510, Chatenay Malabry, France.
   [Conti, Filomena] Univ Paris 05, Hop Cochin, Serv Chirurg, Lab Biol Cellulaire, Paris, France.
   [Sansonetti, Philippe J.] INSERM, Inst Pasteur, U786, Paris, France.
C3 Universite de Lille - ISITE; CHU Lille; Universite de Lille - ISITE;
   Universite de Lille; Institut National de la Sante et de la Recherche
   Medicale (Inserm); Universite de Lille - ISITE; Universite de Lille;
   Assistance Publique Hopitaux Paris (APHP); Hopital Universitaire
   Ambroise-Pare - APHP; Universite Paris Cite; Hopital Universitaire
   Robert-Debre - APHP; Assistance Publique Hopitaux Paris (APHP);
   Universite Paris Cite; Hopital Universitaire Robert-Debre - APHP;
   Institut National de la Sante et de la Recherche Medicale (Inserm);
   University of Toronto; Institut National de la Sante et de la Recherche
   Medicale (Inserm); Universite Paris Cite; Foundation Jean Dausset-CEPH;
   Centre National de la Recherche Scientifique (CNRS); Universite Cote
   d'Azur; University of Toronto; University of Geneva; Universite Paris
   Saclay; Institut National de la Sante et de la Recherche Medicale
   (Inserm); Assistance Publique Hopitaux Paris (APHP); Universite Paris
   Cite; Hopital Universitaire Cochin - APHP; Institut National de la Sante
   et de la Recherche Medicale (Inserm); Le Reseau International des
   Instituts Pasteur (RIIP); Universite Paris Cite; Institut Pasteur Paris
RP Dharancy, S (通讯作者)，CHU Lille, Hop Huriez, Serv Appareil Digestif Nutr, Rue Michael Polonowski, F-59037 Lille, France.
EM s6@chru-lille.fr
RI Hugot, Jean-Pierre/F-6594-2012; Giovannini, Marco/AEW-8606-2022;
   berrebi, dominique/B-1419-2014; Dubuquoy, laurent/J-4978-2015;
   Chamaillard, Mathias/L-6542-2013; Body-Malapel, Mathilde/K-9981-2018;
   Dubuquoy, Laurent/N-1623-2019; Mathurin, Philippe/A-9121-2018; Pages,
   Gilles/N-7135-2017; Desreumaux, Pierre F/R-6877-2018; Louvet,
   Alexandre/S-4422-2018
OI Giovannini, Marco/0000-0001-5183-8506; Dubuquoy,
   laurent/0000-0003-3596-5497; Chamaillard, Mathias/0000-0002-0243-9717;
   Body-Malapel, Mathilde/0000-0003-3392-4229; Mathurin,
   Philippe/0000-0003-3447-2025; Desreumaux, Pierre F/0000-0002-6127-5281;
   Louvet, Alexandre/0000-0002-5293-007X; Hugot,
   Jean-Pierre/0000-0002-8446-6056
CR Barreau F, 2007, PLOS ONE, V2, DOI 10.1371/journal.pone.0000523
   Bièche I, 1999, CLIN CHEM, V45, P1148
   Chamaillard M, 2003, NAT IMMUNOL, V4, P702, DOI 10.1038/ni945
   Girardin SE, 2003, J BIOL CHEM, V278, P8869, DOI 10.1074/jbc.C200651200
   Girardin SE, 2003, J BIOL CHEM, V278, P41702, DOI 10.1074/jbc.M307198200
   Gutierrez O, 2002, J BIOL CHEM, V277, P41701, DOI 10.1074/jbc.M206473200
   Guy CS, 2006, HEPATOLOGY, V43, P1231, DOI 10.1002/hep.21201
   Inamura T, 2003, IMMUNOL LETT, V90, P3, DOI 10.1016/j.imlet.2003.05.002
   Inohara N, 2003, J BIOL CHEM, V278, P5509, DOI 10.1074/jbc.C200673200
   Kobayashi KS, 2005, SCIENCE, V307, P731, DOI 10.1126/science.1104911
   Kusters S, 1996, GASTROENTEROLOGY, V111, P462, DOI 10.1053/gast.1996.v111.pm8690213
   Lala S, 2003, GASTROENTEROLOGY, V125, P47, DOI 10.1016/S0016-5085(03)00661-9
   LUMSDEN AB, 1988, HEPATOLOGY, V8, P232, DOI 10.1002/hep.1840080207
   Maeda S, 2005, SCIENCE, V307, P734, DOI 10.1126/science.1103685
   Mathurin P, 2000, HEPATOLOGY, V32, P1008, DOI 10.1053/jhep.2000.19621
   Nicoletti F, 2000, CYTOKINE, V12, P315, DOI 10.1006/cyto.1999.0561
   Ogura Y, 2003, GUT, V52, P1591, DOI 10.1136/gut.52.11.1591
   Ogura Y, 2001, NATURE, V411, P603, DOI 10.1038/35079114
   Ogura Y, 2001, J BIOL CHEM, V276, P4812, DOI 10.1074/jbc.M008072200
   Ogushi I, 2003, HEPATOLOGY, V38, P335, DOI 10.1053/jhep.2003.50298
   REID LM, 1984, HEPATOLOGY, V4, P548, DOI 10.1002/hep.1840040332
   Rosenstiel P, 2003, GASTROENTEROLOGY, V124, P1001, DOI 10.1053/gast.2003.50157
   Schümann J, 2000, AM J PATHOL, V157, P1671, DOI 10.1016/S0002-9440(10)64804-3
   Strober W, 2006, NAT REV IMMUNOL, V6, P9, DOI 10.1038/nri1747
   Tagawa Y, 1997, J IMMUNOL, V159, P1418
   Trautwein C, 1998, GASTROENTEROLOGY, V114, P1035, DOI 10.1016/S0016-5085(98)70324-5
NR 26
TC 34
Z9 35
U1 0
U2 14
PU NATURE PUBLISHING GROUP
PI NEW YORK
PA 75 VARICK ST, 9TH FLR, NEW YORK, NY 10013-1917 USA
SN 0023-6837
EI 1530-0307
J9 LAB INVEST
JI Lab. Invest.
PD MAR
PY 2008
VL 88
IS 3
BP 318
EP 327
DI 10.1038/labinvest.3700716
PG 10
WC Medicine, Research & Experimental; Pathology
WE Science Citation Index Expanded (SCI-EXPANDED)
SC Research & Experimental Medicine; Pathology
GA 266CY
UT WOS:000253410200009
PM 18227809
OA Green Published, hybrid
DA 2024-01-22
ER

PT J
AU Wiersma, H
   Escher, JC
   Dilger, K
   Trenk, D
   Benninga, MA
   van Boxtel, CJ
   Taminiau, J
AF Wiersma, H
   Escher, JC
   Dilger, K
   Trenk, D
   Benninga, MA
   van Boxtel, CJ
   Taminiau, J
TI Pharmacokinetics of mesalazine pellets in children with inflammatory
   bowel disease
SO INFLAMMATORY BOWEL DISEASES
LA English
DT Article
DE pharmacokinetics; mesalazine; S-ASA; inflammatory bowel disease;
   children
ID 5-AMINOSALICYLIC ACID THERAPY; ULCERATIVE-COLITIS; CROHNS-DISEASE;
   DOUBLE-BLIND; SULFASALAZINE; MESALAMINE; RELEASE; TRIAL; EXPERIENCE
AB Mesalazine is a first-line drug in pediatric inflammatory bowel disease (IBD), and is customarily used to induce and maintain remission in mild to moderate disease. In children, pharmacokinetic data are scarce, and dosage recommendations are largely extrapolated from studies in adults. Aim of the study was to obtain the pharmacokinetic profile of a new mesalazine pellet formulation in children with ulcerative colitis and Crohn's colitis. A single oral dose of 20 mg/kg mesalazine was administered to 13 patients (age 6-16 years). Serial blood and urine sampling for determination of mesalazine and acetylmesalazine was performed before and during 24 hours following ingestion. Maximum plasma concentration of mesalazine (C-max) was 1332 ng/mL (geometric mean, geometric coefficient of variation [CV]: 0.57), obtained 3.7 hours (t(max); CV: 0.31) after drug administration. Systemic exposure as determined by area under the plasma concentration-time curve (AUC(0-infinity)) was 8712 ng/ml*h (CV: 0.44). Terminal half-life of elimination of mesalazine was 3.5 hours (t(1/2); CV: 1.43). This study presents extensive pharmacokinetic data on mesalazine in children with mild-moderately active ulcerative collitis and Crohn's colitis. In comparison with previous experience in adults, pharmacokinetics of mesalazine administered as pellets appear to be similar in both populations.
C1 Erasmus MC, Sophia Childrens Hosp, Dept Gastroenterol & Nutr, NL-3015 GE Rotterdam, Netherlands.
   Univ Amsterdam, Acad Med Ctr, Dept Clin Pharmacol & Pharmacotherapy, NL-1105 AZ Amsterdam, Netherlands.
   Univ Amsterdam, Acad Med Ctr, Emma Childrens Hosp, Dept Gastroenterol & Nutr, NL-1105 AZ Amsterdam, Netherlands.
   Dr Falk Pharma GmbH, Freiburg, Germany.
   Herz Zentrum, Dept Clin Pharmacol, Bad Krozingen, Germany.
C3 Erasmus University Rotterdam; Erasmus MC; Erasmus MC - Sophia Children's
   Hospital; University of Amsterdam; Academic Medical Center Amsterdam;
   University of Amsterdam; Academic Medical Center Amsterdam; Emma
   Children's Hospital; Vrije Universiteit Amsterdam; Dr. Falk Pharma GmbH
RP Escher, JC (通讯作者)，Erasmus MC, Sophia Childrens Hosp, Dept Gastroenterol & Nutr, Room Sp 3462,Dr Molewaterpl 50, NL-3015 GE Rotterdam, Netherlands.
EM j.escher@erasmusmc.nl
CR ALLGAYER H, 1989, GASTROENTEROLOGY, V97, P38, DOI 10.1016/0016-5085(89)91412-1
   [Anonymous], CANADIAN J GASTROENT
   BRENDEL E, 1987, J CHROMATOGR, V385, P299, DOI 10.1016/S0021-9673(01)94644-8
   Brunner M, 2003, ALIMENT PHARM THER, V17, P1163, DOI 10.1046/j.1365-2036.2003.01564.x
   Buller H A, 1996, Ned Tijdschr Geneeskd, V140, P544
   CHRISTENSEN LA, 1993, DIGEST DIS SCI, V38, P1831, DOI 10.1007/BF01296106
   DAgata ID, 1996, INFLAMM BOWEL DIS, V2, P229, DOI 10.1002/ibd.3780020402
   FERRY GD, 1993, J PEDIATR GASTR NUTR, V17, P32, DOI 10.1097/00005176-199307000-00005
   FISCHER C, 1981, J CHROMATOGR, V225, P498, DOI 10.1016/S0378-4347(00)80303-5
   Gibaldi M, 1975, Pharmacokinetics
   GRIFFITHS A, 1993, J PEDIATR GASTR NUTR, V17, P186, DOI 10.1097/00005176-199308000-00010
   KLOTZ U, 1995, KLIN PADIATR, V207, P285, DOI 10.1055/s-2008-1046553
   Klotz U, 2000, EUR J CLIN PHARMACOL, V56, P353, DOI 10.1007/s002280000163
   Kruis W, 2003, CLIN GASTROENTEROL H, V1, P36, DOI 10.1053/jcgh.2003.50006
   Marakovski YK, 2001, GUT, V49, pA1487
   RASMUSSEN SN, 1987, SCAND J GASTROENTERO, V22, P877, DOI 10.3109/00365528708991929
   Rowland M., 2011, Clinical Pharmacokinetics and Pharmacodynamics: Concepts and Applications, V4th ed.
   Sandborn WJ, 2003, ALIMENT PHARM THER, V17, P29, DOI 10.1046/j.1365-2036.2003.01408.x
   SCHROEDER KW, 1987, NEW ENGL J MED, V317, P1625, DOI 10.1056/NEJM198712243172603
   Schroeder KW, 2002, SCAND J GASTROENTERO, V37, P42, DOI 10.1080/003655202320621445
   SINGLETON J, 1994, GASTROENTEROLOGY, V107, P632, DOI 10.1016/0016-5085(94)90210-0
   SUTHERLAND LR, 1993, ANN INTERN MED, V118, P540, DOI 10.7326/0003-4819-118-7-199304010-00009
   Sutherland LR, 1997, GASTROENTEROLOGY, V112, P1069, DOI 10.1016/S0016-5085(97)70117-3
   TOLIA V, 1989, J PEDIATR GASTR NUTR, V8, P333, DOI 10.1097/00005176-198904000-00012
NR 24
TC 15
Z9 16
U1 0
U2 6
PU OXFORD UNIV PRESS INC
PI CARY
PA JOURNALS DEPT, 2001 EVANS RD, CARY, NC 27513 USA
SN 1078-0998
EI 1536-4844
J9 INFLAMM BOWEL DIS
JI Inflamm. Bowel Dis.
PD SEP
PY 2004
VL 10
IS 5
BP 626
EP 631
DI 10.1097/00054725-200409000-00019
PG 6
WC Gastroenterology & Hepatology
WE Science Citation Index Expanded (SCI-EXPANDED)
SC Gastroenterology & Hepatology
GA 853DY
UT WOS:000223807900019
PM 15472525
OA Bronze
DA 2024-01-22
ER

PT J
AU Stiegeler, S
   Mercurio, K
   Iancu, MA
   Corr, SC
AF Stiegeler, Sarah
   Mercurio, Kevin
   Iancu, Miruna Alexandra
   Corr, Sinead C.
TI The Impact of MicroRNAs during Inflammatory Bowel Disease: Effects on
   the Mucus Layer and Intercellular Junctions for Gut Permeability
SO CELLS
LA English
DT Review
DE microRNAs; inflammatory bowel disease; gut epithelial barrier; mucus
   layer; intercellular junctions
ID INTESTINAL EPITHELIAL BARRIER; GOBLET CELL-DIFFERENTIATION; REGULATES
   IL-10 PRODUCTION; ULCERATIVE-COLITIS; CROHNS-DISEASE; TIGHT JUNCTIONS;
   T-CELLS; CIRCULATING MICRORNA; MIR-155 CONTRIBUTES; SUSCEPTIBILITY LOCI
AB Research on inflammatory bowel disease (IBD) has produced mounting evidence for the modulation of microRNAs (miRNAs) during pathogenesis. MiRNAs are small, non-coding RNAs that interfere with the translation of mRNAs. Their high stability in free circulation at various regions of the body allows researchers to utilise miRNAs as biomarkers and as a focus for potential treatments of IBD. Yet, their distinct regulatory roles at the gut epithelial barrier remain elusive due to the fact that there are several external and cellular factors contributing to gut permeability. This review focuses on how miRNAs may compromise two components of the gut epithelium that together form the initial physical barrier: the mucus layer and the intercellular epithelial junctions. Here, we summarise the impact of miRNAs on goblet cell secretion and mucin structure, along with the proper function of various junctional proteins involved in paracellular transport, cell adhesion and communication. Knowledge of how this elaborate network of cells at the gut epithelial barrier becomes compromised as a result of dysregulated miRNA expression, thereby contributing to the development of IBD, will support the generation of miRNA-associated biomarker panels and therapeutic strategies that detect and ameliorate gut permeability.
C1 [Stiegeler, Sarah; Mercurio, Kevin; Iancu, Miruna Alexandra; Corr, Sinead C.] Trinity Coll Dublin, Moyne Inst Preventat Med, Sch Genet & Microbiol, Dept Microbiol, Dublin, Ireland.
   [Corr, Sinead C.] Univ Coll Cork, APC Microbiome Ireland, Cork, Ireland.
C3 Trinity College Dublin; University College Cork
RP Corr, SC (通讯作者)，Trinity Coll Dublin, Moyne Inst Preventat Med, Sch Genet & Microbiol, Dept Microbiol, Dublin, Ireland.; Corr, SC (通讯作者)，Univ Coll Cork, APC Microbiome Ireland, Cork, Ireland.
EM stiegels@tcd.ie; MERCURIK@tcd.ie; IANCUM@tcd.ie; corrsc@tcd.ie
OI Corr, Sinead/0000-0001-9930-5039; Stiegeler, Sarah
   Maria/0000-0001-9622-7629; Mercurio, Kevin/0000-0002-3126-5509
CR Abraham C, 2009, NEW ENGL J MED, V361, P2066, DOI 10.1056/NEJMra0804647
   Adams AT, 2014, INFLAMM BOWEL DIS, V20, P1784, DOI 10.1097/MIB.0000000000000179
   Al-Ghadban S, 2016, SCI REP-UK, V6, DOI 10.1038/srep29783
   Al-Sadi R, 2020, AM J PHYSIOL-GASTR L, V319, pG170, DOI 10.1152/ajpgi.00214.2020
   Alexander DB, 2003, CURR MED CHEM, V10, P2045, DOI 10.2174/0929867033456927
   Ali Syeda Z, 2020, INT J MOL SCI, V21, DOI 10.3390/ijms21051723
   Anbazhagan AN, 2014, AM J PHYSIOL-GASTR L, V306, pG123, DOI 10.1152/ajpgi.00222.2013
   Ando Y, 2016, INFLAMM BOWEL DIS, V22, P2788, DOI 10.1097/MIB.0000000000000969
   Arike L, 2016, J MOL BIOL, V428, P3221, DOI 10.1016/j.jmb.2016.02.010
   Banerjee A, 2010, EUR J IMMUNOL, V40, P225, DOI 10.1002/eji.200939381
   Bao Y, 2021, TURK J GASTROENTEROL, V32, P431, DOI 10.5152/tjg.2021.20746
   Barrett JC, 2008, NAT GENET, V40, P955, DOI 10.1038/ng.175
   Barrett JC, 2009, NAT GENET, V41, P1330, DOI 10.1038/ng.483
   Baumgart DC, 2007, LANCET, V369, P1627, DOI 10.1016/S0140-6736(07)60750-8
   Baumgart DC, 2012, LANCET, V380, P1590, DOI 10.1016/S0140-6736(12)60026-9
   Bazzoni F, 2009, P NATL ACAD SCI USA, V106, P5282, DOI 10.1073/pnas.0810909106
   Bergstrom JH, 2016, P NATL ACAD SCI USA, V113, P13833, DOI 10.1073/pnas.1611400113
   Bergstrom K, 2017, MUCOSAL IMMUNOL, V10, P91, DOI 10.1038/mi.2016.45
   Bhaskaran M, 2014, VET PATHOL, V51, P759, DOI 10.1177/0300985813502820
   Bi KF, 2020, GENES-BASEL, V11, DOI 10.3390/genes11091075
   Birchenough GMH, 2015, MUCOSAL IMMUNOL, V8, P712, DOI 10.1038/mi.2015.32
   Birchenough GMH, 2016, SCIENCE, V352, P1535, DOI 10.1126/science.aaf7419
   Bischoff SC, 2014, BMC GASTROENTEROL, V14, DOI 10.1186/s12876-014-0189-7
   Blair SA, 2006, LAB INVEST, V86, P191, DOI 10.1038/labinvest.3700373
   Bondow BJ, 2012, DEV BIOL, V371, P1, DOI 10.1016/j.ydbio.2012.06.005
   Boros É, 2018, MEDIAT INFLAMM, V2018, DOI [10.1155/2018/3241106, 10.1155/2018/3241406]
   Borradori L, 1999, J INVEST DERMATOL, V112, P411, DOI 10.1046/j.1523-1747.1999.00546.x
   Brain O, 2013, IMMUNITY, V39, P521, DOI 10.1016/j.immuni.2013.08.035
   Burkard N, 2021, FRONT IMMUNOL, V12, DOI 10.3389/fimmu.2021.756321
   Çakmak HA, 2020, BALK MED J, V37, P60, DOI 10.4274/balkanmedj.galenos.2020.2020.1.94
   Cao B, 2017, DIGEST DIS SCI, V62, P1426, DOI 10.1007/s10620-017-4567-1
   Chen CZ, 2004, SCIENCE, V303, P83, DOI 10.1126/science.1091903
   Chen GD, 2015, BIOCHEM J, V471, P357, DOI 10.1042/BJ20150095
   Chen TZ, 2017, BIOCHEM BIOPH RES CO, V486, P6, DOI 10.1016/j.bbrc.2017.01.115
   Chen Y, 2013, CELL DEATH DIS, V4, DOI 10.1038/cddis.2013.22
   Chen Y, 2013, BIOCHEM BIOPH RES CO, V438, P133, DOI 10.1016/j.bbrc.2013.07.040
   Cheng Z, 2017, ONCOTARGET, V8, P46312, DOI 10.18632/oncotarget.17933
   Chinen I, 2015, INT IMMUNOL, V27, P405, DOI 10.1093/intimm/dxv015
   Choy MC, 2017, INFLAMM BOWEL DIS, V23, P2, DOI 10.1097/MIB.0000000000000955
   Chuang AY, 2014, INFLAMM BOWEL DIS, V20, P126, DOI 10.1097/01.MIB.0000436954.70596.9b
   Cichon C, 2014, TISSUE BARRIERS, V2, DOI 10.4161/21688362.2014.944446
   Conlon MA, 2015, NUTRIENTS, V7, P17, DOI 10.3390/nu7010017
   Cordes F, 2020, CLIN TRANSL GASTROEN, V11, DOI 10.14309/ctg.0000000000000134
   Cordes F, 2016, INFLAMM BOWEL DIS, V22, P2341, DOI 10.1097/MIB.0000000000000917
   Cornick S, 2019, NAT COMMUN, V10, DOI 10.1038/s41467-019-11811-8
   Cornick S, 2017, MBIO, V8, DOI [10.1128/mbio.01323-17, 10.1128/mBio.01323-17]
   Coskun M, 2013, WORLD J GASTROENTERO, V19, P4289, DOI 10.3748/wjg.v19.i27.4289
   De Arcangelis A, 2017, GUT, V66, P1748, DOI 10.1136/gutjnl-2015-310847
   De Iudicibus S, 2018, INT J MOL SCI, V19, DOI 10.3390/ijms19051399
   de Kouchkovsky D, 2013, J IMMUNOL, V191, P1594, DOI 10.4049/jimmunol.1203567
   Di Sabatino A, 2012, INFLAMM BOWEL DIS, V18, P368, DOI 10.1002/ibd.21735
   Ding XM, 2018, LAB INVEST, V98, P462, DOI 10.1038/s41374-017-0005-4
   Du CS, 2009, NAT IMMUNOL, V10, P1252, DOI 10.1038/ni.1798
   Duttagupta R, 2012, PLOS ONE, V7, DOI 10.1371/journal.pone.0031241
   Ehrencrona E, 2021, J BIOL CHEM, V297, DOI 10.1016/j.jbc.2021.100871
   Ermund A, 2013, PLOS ONE, V8, DOI 10.1371/journal.pone.0083688
   Ey B, 2009, J BIOL CHEM, V284, P22332, DOI 10.1074/jbc.M901619200
   Fasseu M, 2010, PLOS ONE, V5, DOI 10.1371/journal.pone.0013160
   Flemming S, 2020, MOL BIOL CELL, V31, P407, DOI 10.1091/mbc.E19-12-0692
   Friedman RC, 2009, GENOME RES, V19, P92, DOI 10.1101/gr.082701.108
   Fujioka S, 2014, J GASTROEN HEPATOL, V29, P1207, DOI 10.1111/jgh.12523
   Fujita S, 2008, J MOL BIOL, V378, P492, DOI 10.1016/j.jmb.2008.03.015
   Gao YQ, 2018, MOL MED REP, V18, P4042, DOI 10.3892/mmr.2018.9394
   Garrod D, 2008, BBA-BIOMEMBRANES, V1778, P572, DOI 10.1016/j.bbamem.2007.07.014
   Gassler N, 2001, AM J PHYSIOL-GASTR L, V281, pG216, DOI 10.1152/ajpgi.2001.281.1.G216
   Gersemann M, 2009, DIFFERENTIATION, V77, P84, DOI 10.1016/j.diff.2008.09.008
   Ghorpade DS, 2013, J BIOL CHEM, V288, P33037, DOI 10.1074/jbc.M113.492496
   Goodenough DA, 2009, CSH PERSPECT BIOL, V1, DOI 10.1101/cshperspect.a002576
   Green TD, 2011, BBA-GEN SUBJECTS, V1810, P1110, DOI 10.1016/j.bbagen.2011.01.009
   Grimson A, 2007, MOL CELL, V27, P91, DOI 10.1016/j.molcel.2007.06.017
   Gross A, 2018, MUCOSAL IMMUNOL, V11, P1630, DOI 10.1038/s41385-018-0062-z
   Gu WJ, 2014, RNA, V20, P1369, DOI 10.1261/rna.044792.114
   Günzel D, 2013, PHYSIOL REV, V93, P525, DOI 10.1152/physrev.00019.2012
   Guerau-de-Arellano M, 2011, BRAIN, V134, P3575, DOI 10.1093/brain/awr262
   Guz M, 2020, BIOMED RES INT, V2020, DOI 10.1155/2020/4250329
   Ha M, 2014, NAT REV MOL CELL BIO, V15, P509, DOI 10.1038/nrm3838
   Haines RJ, 2016, PLOS ONE, V11, DOI 10.1371/journal.pone.0154351
   Hansson GC, 2019, J INTERN MED, V285, P479, DOI 10.1111/joim.12910
   Hansson GC, 2020, ANNU REV BIOCHEM, V89, P769, DOI [10.1146/annurev-biochem-011520105053, 10.1146/annurev-biochem-011520-105053]
   Hartsock A, 2008, BBA-BIOMEMBRANES, V1778, P660, DOI 10.1016/j.bbamem.2007.07.012
   He C, 2017, GASTROENTEROLOGY, V152, P1434, DOI 10.1053/j.gastro.2017.01.049
   HERMISTON ML, 1995, SCIENCE, V270, P1203, DOI 10.1126/science.270.5239.1203
   Hsu PWC, 2006, NUCLEIC ACIDS RES, V34, pD135, DOI 10.1093/nar/gkj135
   Huang L, 2020, AGING CELL, V19, DOI 10.1111/acel.13252
   Hyun J, 2015, J INNATE IMMUN, V7, P87, DOI 10.1159/000365417
   James JP, 2020, INT J MOL SCI, V21, DOI 10.3390/ijms21217893
   Jeker LT, 2012, PLOS ONE, V7, DOI 10.1371/journal.pone.0036684
   Jensen MD, 2015, EUR J GASTROEN HEPAT, V27, P1038, DOI 10.1097/MEG.0000000000000430
   Jiminez JA, 2015, GUT PATHOG, V7, DOI 10.1186/s13099-015-0076-y
   Johansson MEV, 2014, GUT, V63, P281, DOI 10.1136/gutjnl-2012-303207
   Johansson MEV, 2008, P NATL ACAD SCI USA, V105, P15064, DOI 10.1073/pnas.0803124105
   Johnston DGW, 2018, J CROHNS COLITIS, V12, P835, DOI 10.1093/ecco-jcc/jjy038
   Jones LC, 2012, J PHYSIOL-LONDON, V590, P545, DOI 10.1113/jphysiol.2011.222091
   Kalla R, 2020, J CROHNS COLITIS, V14, P1724, DOI 10.1093/ecco-jcc/jjaa134
   Kalla R, 2015, GUT, V64, P504, DOI 10.1136/gutjnl-2014-307891
   Kawashima H, 2012, BIOL PHARM BULL, V35, P1637, DOI 10.1248/bpb.b12-00412
   Kim Young S, 2010, Curr Gastroenterol Rep, V12, P319, DOI 10.1007/s11894-010-0131-2
   Kline KT, 2020, J IMMUNOL, V204, P980, DOI 10.4049/jimmunol.1900639
   Konstantinidis A, 2020, BMC VET RES, V16, DOI 10.1186/s12917-020-02287-6
   Koralov SB, 2008, CELL, V132, P860, DOI 10.1016/j.cell.2008.02.020
   Koukos G, 2015, INFLAMM BOWEL DIS, V21, P996, DOI 10.1097/MIB.0000000000000339
   Krissansen GW, 2015, INFLAMM BOWEL DIS, V21, P520, DOI 10.1097/MIB.0000000000000285
   Kumar A, 2021, GASTROENTEROLOGY, V160, P1240, DOI 10.1053/j.gastro.2020.11.008
   LARUE L, 1994, P NATL ACAD SCI USA, V91, P8263, DOI 10.1073/pnas.91.17.8263
   Lee JY, 2018, PROTEOMES, V6, DOI 10.3390/proteomes6020017
   LEE RC, 1993, CELL, V75, P843, DOI 10.1016/0092-8674(93)90529-Y
   Lewis JD, 2011, GASTROENTEROLOGY, V140, P1817, DOI 10.1053/j.gastro.2010.11.058
   Li MS, 2020, BIOL RES, V53, DOI 10.1186/s40659-020-00279-2
   Li T, 2009, BIOCHEM BIOPH RES CO, V383, P280, DOI 10.1016/j.bbrc.2009.03.077
   Lin JM, 2014, MODERN PATHOL, V27, P602, DOI 10.1038/modpathol.2013.152
   Liu GJ, 2015, MOL BIOL EVOL, V32, P623, DOI 10.1093/molbev/msu323
   Liu YJ, 2020, AGING-US, V12, P14966, DOI 10.18632/aging.103555
   Liu ZE, 2016, EUR J PHARMACOL, V782, P14, DOI 10.1016/j.ejphar.2016.04.044
   Liu ZH, 2019, J CELL BIOCHEM, V120, P4545, DOI 10.1002/jcb.27742
   Lu JX, 2021, J CELL MOL MED, V25, P3041, DOI 10.1111/jcmm.16348
   Lu LF, 2010, CELL, V142, P914, DOI 10.1016/j.cell.2010.08.012
   Malmhäll C, 2014, J ALLERGY CLIN IMMUN, V133, P1429, DOI 10.1016/j.jaci.2013.11.008
   Martin CA, 1998, CELL ADHES COMMUN, V5, P83, DOI 10.3109/15419069809040283
   Martin CA, 1998, CELL ADHES COMMUN, V5, P437, DOI 10.3109/15419069809005602
   McKenna LB, 2010, GASTROENTEROLOGY, V139, P1654, DOI 10.1053/j.gastro.2010.07.040
   Meir M, 2020, J CROHNS COLITIS, V14, P1473, DOI 10.1093/ecco-jcc/jjaa085
   Mentella MC, 2020, NUTRIENTS, V12, DOI 10.3390/nu12040944
   Menzel K, 2006, CLIN EXP IMMUNOL, V146, P169, DOI 10.1111/j.1365-2249.2006.03188.x
   Mizoguchi E, 2020, INTEST RES, V18, P151, DOI 10.5217/ir.2019.09154
   Mo JS, 2016, J CROHNS COLITIS, V10, P837, DOI 10.1093/ecco-jcc/jjw033
   Mohr AM, 2015, SEMIN LIVER DIS, V35, P3, DOI 10.1055/s-0034-1397344
   Morita H, 2004, EXP CELL RES, V298, P1, DOI 10.1016/j.yexcr.2004.03.046
   Moszak M, 2020, NUTRIENTS, V12, DOI 10.3390/nu12041096
   Muenchau S, 2019, MOL CELL BIOL, V39, DOI 10.1128/MCB.00553-18
   Mycko MP, 2012, P NATL ACAD SCI USA, V109, pE1248, DOI 10.1073/pnas.1114325109
   Nakata K, 2017, J BIOL CHEM, V292, P15426, DOI 10.1074/jbc.M117.788596
   Nevo S, 2019, IMMUNOL LETT, V210, P1, DOI 10.1016/j.imlet.2019.02.003
   O'Brien J, 2018, FRONT ENDOCRINOL, V9, DOI 10.3389/fendo.2018.00402
   O'Connell RM, 2010, IMMUNITY, V33, P607, DOI 10.1016/j.immuni.2010.09.009
   Odenwald MA, 2017, NAT REV GASTRO HEPAT, V14, P9, DOI 10.1038/nrgastro.2016.169
   Omidbakhsh Ameneh, 2018, Open Biochem J, V12, P78, DOI 10.2174/1874091X01812010078
   Paraskevi A, 2012, J CROHNS COLITIS, V6, P900, DOI 10.1016/j.crohns.2012.02.006
   Pathak S, 2015, EXP MOL MED, V47, DOI 10.1038/emm.2015.21
   Peck BCE, 2015, INFLAMM BOWEL DIS, V21, P2178, DOI 10.1097/MIB.0000000000000478
   Peeters M, 2001, AM J GASTROENTEROL, V96, P730, DOI 10.1111/j.1572-0241.2001.03613.x
   Podolsky DK, 2002, NEW ENGL J MED, V347, P417, DOI 10.1056/NEJMra0804647
   Puértolas-Balint F, 2020, FRONT IMMUNOL, V11, DOI 10.3389/fimmu.2020.01164
   Qi JN, 2012, FEBS LETT, V586, P1201, DOI 10.1016/j.febslet.2012.03.011
   Ramos GP, 2019, MAYO CLIN PROC, V94, P155, DOI 10.1016/j.mayocp.2018.09.013
   Rawat M, 2020, GASTROENTEROLOGY, V159, P1375, DOI 10.1053/j.gastro.2020.06.038
   Reily C, 2019, NAT REV NEPHROL, V15, P346, DOI 10.1038/s41581-019-0129-4
   Rodríguez-Piñeiro AM, 2012, J PROTEOME RES, V11, P1879, DOI 10.1021/pr2010988
   Schaefer JS, 2015, BMC IMMUNOL, V16, DOI 10.1186/s12865-015-0069-0
   Schlegel N, 2021, ACTA PHYSIOL, V231, DOI 10.1111/apha.13492
   Schneider MR, 2010, PLOS ONE, V5, DOI 10.1371/journal.pone.0014325
   Schütte A, 2014, P NATL ACAD SCI USA, V111, P12396, DOI 10.1073/pnas.1407597111
   Serafino A, 2014, ONCOTARGET, V5, P978, DOI 10.18632/oncotarget.1571
   Sheedy FJ, 2015, FRONT IMMUNOL, V6, DOI 10.3389/fimmu.2015.00019
   Shen L, 2011, ANNU REV PHYSIOL, V73, P283, DOI 10.1146/annurev-physiol-012110-142150
   Shen YJ, 2017, AM J PHYSIOL-GASTR L, V312, pG123, DOI 10.1152/ajpgi.00316.2016
   Shi CZ, 2013, PLOS ONE, V8, DOI 10.1371/journal.pone.0066814
   Simmonds N, 2014, BMC GASTROENTEROL, V14, DOI 10.1186/1471-230X-14-93
   Singh UP, 2014, IMMUNOLOGY, V143, P478, DOI 10.1111/imm.12328
   Snoeck V, 2005, MICROBES INFECT, V7, P997, DOI 10.1016/j.micinf.2005.04.003
   Sohn JJ, 2012, PLOS ONE, V7, DOI 10.1371/journal.pone.0044156
   Song LL, 2021, COMMUN BIOL, V4, DOI 10.1038/s42003-021-01730-0
   Soroosh A, 2019, AM J PATHOL, V189, P1763, DOI 10.1016/j.ajpath.2019.05.018
   Stavast CJ, 2019, CELLS-BASEL, V8, DOI 10.3390/cells8111465
   Steiner DF, 2011, IMMUNITY, V35, P169, DOI 10.1016/j.immuni.2011.07.009
   Sticht C, 2018, PLOS ONE, V13, DOI 10.1371/journal.pone.0206239
   Stutzmann J, 2000, MICROSC RES TECHNIQ, V51, P179, DOI 10.1002/1097-0029(20001015)51:2<179::AID-JEMT9>3.0.CO;2-4
   Sun Q, 2020, MOL MED REP, V21, P2260, DOI 10.3892/mmr.2020.11015
   Sun XJ, 2021, ONCOL LETT, V22, DOI 10.3892/ol.2021.12850
   Suri K, 2021, CELLS-BASEL, V10, DOI 10.3390/cells10092204
   Takahashi H, 2012, NAT IMMUNOL, V13, P587, DOI 10.1038/ni.2286
   Takeichi M, 2014, NAT REV MOL CELL BIO, V15, P397, DOI 10.1038/nrm3802
   Tang SW, 2021, J MOL HISTOL, V52, P1215, DOI 10.1007/s10735-021-10021-1
   Teng YS, 2015, BIOCHEM BIOPH RES CO, V457, P58, DOI 10.1016/j.bbrc.2014.12.058
   Tili E, 2017, CURR OPIN PHARMACOL, V37, P142, DOI 10.1016/j.coph.2017.10.010
   Torres J, 2020, GASTROENTEROLOGY, V159, P96, DOI 10.1053/j.gastro.2020.03.007
   van der Flier LG, 2009, ANNU REV PHYSIOL, V71, P241, DOI 10.1146/annurev.physiol.010908.163145
   Van der Goten J, 2014, PLOS ONE, V9, DOI 10.1371/journal.pone.0116117
   Van Der Kraak L, 2015, WORLD J GASTROENTERO, V21, P11688, DOI 10.3748/wjg.v21.i41.11688
   van der Post S, 2019, GUT, V68, P2142, DOI 10.1136/gutjnl-2018-317571
   Van der Sluis M, 2006, GASTROENTEROLOGY, V131, P117, DOI 10.1053/j.gastro.2006.04.020
   van Heel DA, 2004, HUM MOL GENET, V13, P763, DOI 10.1093/hmg/ddh090
   Vega FM, 2012, OPEN BIOL, V2, DOI 10.1098/rsob.120076
   Veltman K, 2012, INT J BIOCHEM CELL B, V44, P341, DOI 10.1016/j.biocel.2011.11.006
   Vlad-Fiegen A, 2012, FEBS OPEN BIO, V2, P26, DOI 10.1016/j.fob.2012.02.004
   Wang HP, 2014, NAT IMMUNOL, V15, P393, DOI 10.1038/ni.2846
   Wang HL, 2016, GENOME BIOL, V17, DOI 10.1186/s13059-016-0901-8
   Wang JY, 2018, MOL CELL BIOL, V38, DOI 10.1128/MCB.00010-18
   Wang L, 2017, BIOL PHARM BULL, V40, P435, DOI 10.1248/bpb.b16-00789
   Wang T, 2021, MOL MED REP, V23, DOI 10.3892/mmr.2020.11780
   Wani S, 2020, AM J PHYSIOL-GASTR L, V319, pG646, DOI 10.1152/ajpgi.00295.2020
   Weber CR, 2008, LAB INVEST, V88, P1110, DOI 10.1038/labinvest.2008.78
   Weber JA, 2010, CLIN CHEM, V56, P1733, DOI 10.1373/clinchem.2010.147405
   WIGHTMAN B, 1993, CELL, V75, P855, DOI 10.1016/0092-8674(93)90530-4
   Wlodarska M, 2014, CELL, V156, P1045, DOI 10.1016/j.cell.2014.01.026
   Wu F, 2008, GASTROENTEROLOGY, V135, P1624, DOI 10.1053/j.gastro.2008.07.068
   Wu F, 2014, INFLAMM BOWEL DIS, V20, P1972, DOI 10.1097/MIB.0000000000000201
   Wu F, 2011, INFLAMM BOWEL DIS, V17, P241, DOI 10.1002/ibd.21450
   Wu F, 2010, INFLAMM BOWEL DIS, V16, P1729, DOI 10.1002/ibd.21267
   Wu MN, 2018, INT J MOL SCI, V19, DOI 10.3390/ijms19092809
   Xiao L, 2021, GASTROENTEROLOGY, V161, P1303, DOI 10.1053/j.gastro.2021.05.060
   Xiong YJ, 2016, FRONT PHARMACOL, V7, DOI 10.3389/fphar.2016.00134
   Yan L, 2016, SCI REP-UK, V6, DOI 10.1038/srep28281
   Yang SY, 2020, FRONT MOL BIOSCI, V7, DOI 10.3389/fmolb.2020.00107
   Yang Songwei, 2021, J Inflamm Res, V14, P3171, DOI 10.2147/JIR.S318327
   Yang YZ, 2013, BIOCHEM BIOPH RES CO, V434, P746, DOI 10.1016/j.bbrc.2013.03.122
   Ye DM, 2011, GASTROENTEROLOGY, V141, P1323, DOI 10.1053/j.gastro.2011.07.005
   Yin J, 2020, WORLD J GASTROENTERO, V26, P3034, DOI 10.3748/wjg.v26.i22.3034
   Zahm AM, 2014, J CROHNS COLITIS, V8, P1108, DOI 10.1016/j.crohns.2014.02.012
   Zahm AM, 2011, J PEDIATR GASTR NUTR, V53, P26, DOI 10.1097/MPG.0b013e31822200cc
   Zeidler M, 2020, CELLS-BASEL, V9, DOI 10.3390/cells9010232
   Zeissig S, 2007, GUT, V56, P61, DOI 10.1136/gut.2006.094375
   Zhang L, 2015, CELL BIOCHEM FUNCT, V33, P235, DOI 10.1002/cbf.3109
   Zhang YY, 2017, CELL IMMUNOL, V314, P1, DOI 10.1016/j.cellimm.2017.01.005
   Zhao XJ, 2021, INT J BIOL SCI, V17, P712, DOI 10.7150/ijbs.45885
   Zhao XJ, 2020, INFLAMMATION, V43, P1862, DOI 10.1007/s10753-020-01259-0
   Zhi XF, 2014, FEBS LETT, V588, P757, DOI 10.1016/j.febslet.2014.01.022
   Zhu YM, 2020, KAOHSIUNG J MED SCI, V36, P622, DOI 10.1002/kjm2.12215
   Zhuang YG, 2016, MEDIAT INFLAMM, V2016, DOI 10.1155/2016/5078627
   Zong L, 2016, SCI REP-UK, V6, DOI 10.1038/srep19884
NR 219
TC 11
Z9 11
U1 1
U2 22
PU MDPI
PI BASEL
PA ST ALBAN-ANLAGE 66, CH-4052 BASEL, SWITZERLAND
EI 2073-4409
J9 CELLS-BASEL
JI Cells
PD DEC
PY 2021
VL 10
IS 12
AR 3358
DI 10.3390/cells10123358
PG 28
WC Cell Biology
WE Science Citation Index Expanded (SCI-EXPANDED)
SC Cell Biology
GA XW4KQ
UT WOS:000735590600001
PM 34943865
OA Green Published, gold
DA 2024-01-22
ER

PT J
AU Chen, TF
   Hsu, JT
   Wu, KC
   Hsiao, CF
   Lin, JA
   Cheng, YH
   Liu, YH
   Lee, DY
   Chang, HH
   Cho, DY
   Hsu, JL
AF Chen, Tzu-Fan
   Hsu, Jeh-Ting
   Wu, Kun-Chang
   Hsiao, Che-Fang
   Lin, Jou-An
   Cheng, Yun-Hsin
   Liu, Yu-Huei
   Lee, Der-Yen
   Chang, Hen-Hong
   Cho, Der-Yang
   Hsu, Jye-Lin
TI A systematic identification of anti-inflammatory active components
   derived from Mu Dan Pi and their applications in inflammatory bowel
   disease
SO SCIENTIFIC REPORTS
LA English
DT Article
ID TRADITIONAL CHINESE MEDICINE; BETA-D-GLUCOSE; COMBINATION THERAPY;
   CROHNS-DISEASE; INFLIXIMAB
AB Mu Dan Pi (MDP), also known as Moutan Cortex Radicis, is a traditional Chinese medicine used to treat autoimmune diseases. However, the impact of MDP and its principal active compounds on inflammatory bowel disease (IBD) is uncertain. This study therefore systemically assessed the anti-inflammatory effects of MDP and its known active compounds in IBD. The anti-inflammatory activities of water extract and individual compounds were screened by NF-kappa B and interferon regulatory factor (IRF) reporter assays in THP-1 cells induced with either Toll-like receptor or retinoic acid inducible gene I/melanoma differentiation-associated gene 5 activators and further verified in bone marrow-derived macrophages. MDP water extract significantly inhibited the activation of NF-kappa B and IRF reporters, downstream signaling pathways and the production of IL-6 and TNF-alpha, in a dose-dependent manner. Among 5 known active components identified from MDP (1,2,3,4,6-penta-O-galloyl-beta -d-glucose [PGG], gallic acid, methyl gallate, paeoniflorin, and paeonol), PGG was the most efficient at inhibiting both reporters (with an IC50 of 5-10 mu M) and downregulating IL-6 and TNF-alpha. Both MDP powder for clinical use and MDP water extract, but not PGG, reduced colitis and pathological changes in mice. MDP and its water extract show promise as a novel therapy for IBD patients.
C1 [Chen, Tzu-Fan; Hsiao, Che-Fang; Lin, Jou-An; Cheng, Yun-Hsin; Cho, Der-Yang; Hsu, Jye-Lin] China Med Univ, Grad Inst Biomed Sci, Taichung, Taiwan.
   [Hsu, Jeh-Ting] Hsing Wu Univ, Dept Informat Management, Taipei, Taiwan.
   [Wu, Kun-Chang] China Med Univ, Sch Pharm, Coll Pharm, Taichung, Taiwan.
   [Liu, Yu-Huei; Lee, Der-Yen; Chang, Hen-Hong] China Med Univ, Grad Inst Integrated Med, Taichung, Taiwan.
   [Liu, Yu-Huei] China Med Univ Hosp, Dept Med Genet & Med Res, Taichung, Taiwan.
   [Cho, Der-Yang; Hsu, Jye-Lin] China Med Univ, Drug Dev Ctr, Taichung, Taiwan.
   [Cho, Der-Yang] China Med Univ Hosp, Dept Med Res, Translat Cell Therapy Ctr, Taichung, Taiwan.
   [Cho, Der-Yang] China Med Univ Hosp, Dept Neurosurg, Taichung, Taiwan.
C3 China Medical University Taiwan; China Medical University Taiwan; China
   Medical University Taiwan; China Medical University Taiwan; China
   Medical University Hospital - Taiwan; China Medical University Taiwan;
   China Medical University Taiwan; China Medical University Hospital -
   Taiwan; China Medical University Taiwan; China Medical University
   Hospital - Taiwan
RP Hsu, JL (通讯作者)，China Med Univ, Grad Inst Biomed Sci, Taichung, Taiwan.; Hsu, JL (通讯作者)，China Med Univ, Drug Dev Ctr, Taichung, Taiwan.
EM qiqi0910@gmail.com
RI Hen Hong, Chang/ITT-2813-2023
FU Ministry of Science and Technology, Taiwan [MOST 105-2628-B-039-003-MY3,
   MOST 108-2320-B-039-037]; China Medical University, Taichung, Taiwan
   [CMU106-N-14]; China Medical University and Hospital, Taiwan
   [DMR-107-188]
FX This work was supported by grants from Ministry of Science and
   Technology, Taiwan (MOST 105-2628-B-039-003-MY3 and MOST
   108-2320-B-039-037) and China Medical University (CMU106-N-14),
   Taichung, Taiwan. This study was also supported in part by China Medical
   University and Hospital, Taiwan, grants (DMR-107-188) awarded to Dr.
   Der-Yang Cho. We thank the National Laboratory Animal Center (NLAC),
   NARLabs, Taiwan, for providing supportive animal care and breeding
   services. We would like to thank Iona J. MacDonald from China Medical
   University for her English language revision of this manuscript.
CR Chen YC, 2008, HEPATO-GASTROENTEROL, V55, P467
   Cleynen I, 2016, LANCET, V387, P156, DOI 10.1016/S0140-6736(15)00465-1
   Colombel JF, 2010, NEW ENGL J MED, V362, P1383, DOI 10.1056/NEJMoa0904492
   Demon D, 2014, MUCOSAL IMMUNOL, V7, P1480, DOI 10.1038/mi.2014.36
   Fu PK, 2012, EVID-BASED COMPL ALT, V2012, DOI 10.1155/2012/837513
   Hsu JL, 2020, EMBO MOL MED, V12, DOI 10.15252/emmm.201809386
   Hsu JL, 2015, PLOS PATHOG, V11, DOI 10.1371/journal.ppat.1004811
   Huang MC, 2015, J ETHNOPHARMACOL, V176, P9, DOI 10.1016/j.jep.2015.10.024
   Jang SE, 2013, BRIT J PHARMACOL, V170, P1078, DOI 10.1111/bph.12333
   Jostins L, 2012, NATURE, V491, P119, DOI 10.1038/nature11582
   Kant R, 2016, INT J MOL SCI, V17, DOI 10.3390/ijms17050669
   Laharie D, 2018, GUT, V67, P237, DOI 10.1136/gutjnl-2016-313060
   Lama L, 2019, NAT COMMUN, V10, DOI 10.1038/s41467-019-08620-4
   Li FS, 2017, NAT PLANTS, V3, DOI 10.1038/nplants.2017.109
   Li S, 2007, IET SYST BIOL, V1, P51, DOI 10.1049/iet-syb:20060032
   Li XY, 2018, J CHROMATOGR A, V1581, P33, DOI 10.1016/j.chroma.2018.10.047
   Liang XJ, 2014, MOL BIOSYST, V10, P1014, DOI 10.1039/c3mb70507b
   Liu YH, 2018, PHYTOMEDICINE, V46, P184, DOI 10.1016/j.phymed.2018.03.037
   Ma CX, 2018, CHIN HERB MED, V10, P73, DOI 10.1016/j.chmed.2018.01.002
   Mendonca P, 2018, J NEUROIMMUNOL, V324, P43, DOI 10.1016/j.jneuroim.2018.09.004
   Mogensen TH, 2009, CLIN MICROBIOL REV, V22, P240, DOI 10.1128/CMR.00046-08
   Neurath M, 2017, NAT REV GASTRO HEPAT, V14, P688, DOI 10.1038/nrgastro.2017.138
   Ng SC, 2017, LANCET, V390, P2769, DOI 10.1016/S0140-6736(17)32448-0
   Park JH, 2018, AM J CHINESE MED, V46, P785, DOI [10.1142/S0192415X18500416, 10.1142/s0192415x18500416]
   Tsang MSM, 2018, MOLECULES, V23, DOI 10.3390/molecules23112776
   Tu JJ, 2019, FRONT PHARMACOL, V10, DOI 10.3389/fphar.2019.00057
   Tu ZZ, 2018, VIRUSES-BASEL, V10, DOI 10.3390/v10040201
   Van den Brande JMH, 2006, GASTROENTEROLOGY, V131, P1362, DOI 10.1053/j.gastro.2006.08.054
   Wang ZQ, 2017, MOLECULES, V22, DOI 10.3390/molecules22060946
   Weng SW, 2016, EVID-BASED COMPL ALT, V2016, DOI 10.1155/2016/3164105
   Yoo C-K, 2018, J FOOD NUTR RES, V6, P26, DOI [10.12691/jfnr-6-1-5, DOI 10.12691/JFNR-6-1-5]
   Zaki MH, 2010, IMMUNITY, V32, P379, DOI 10.1016/j.immuni.2010.03.003
   Zhong YX, 2016, SCI REP-UK, V6, DOI 10.1038/srep31364
   Zong SY, 2018, ARTIF CELL NANOMED B, V46, pS324, DOI 10.1080/21691401.2017.1423497
NR 34
TC 10
Z9 12
U1 2
U2 15
PU NATURE RESEARCH
PI BERLIN
PA HEIDELBERGER PLATZ 3, BERLIN, 14197, GERMANY
SN 2045-2322
J9 SCI REP-UK
JI Sci Rep
PD OCT 14
PY 2020
VL 10
IS 1
AR 17238
DI 10.1038/s41598-020-74201-x
PG 10
WC Multidisciplinary Sciences
WE Science Citation Index Expanded (SCI-EXPANDED)
SC Science & Technology - Other Topics
GA OH6DJ
UT WOS:000582678700032
PM 33057107
OA Green Published, gold
DA 2024-01-22
ER

PT J
AU Dang, PMC
   Rolas, L
   El-Benna, J
AF Dang, Pham My-Chan
   Rolas, Loic
   El-Benna, Jamel
TI The Dual Role of Reactive Oxygen Species-Generating Nicotinamide Adenine
   Dinucleotide Phosphate Oxidases in Gastrointestinal Inflammation and
   Therapeutic Perspectives
SO ANTIOXIDANTS & REDOX SIGNALING
LA English
DT Article
DE NADPH oxidases; ROS; inflammation; inflammatory bowel disease;
   therapeutics
ID FORMYL PEPTIDE RECEPTOR; HUMAN COLON CANCERS; NADPH-OXIDASE;
   HYDROGEN-PEROXIDE; SUPEROXIDE-PRODUCTION; BOWEL-DISEASE; OXIDATIVE
   STRESS; EPITHELIAL-CELLS; CROHNS-DISEASE; ACTIVATES TRANSCRIPTION
AB Recent Advances: In addition to NOX2, recent studies have demonstrated that NOX1- and DUOX2-derived ROS can regulate intestinal innate immune defense and homeostasis by impacting many processes, including bacterial virulence, expression of bacteriostatic proteins, epithelial renewal and restitution, and microbiota composition. Moreover, the antibacterial role of DUOX2 is a function conserved in evolution as it has been described in invertebrates, and lower and higher vertebrates. In humans, variants of the NOX2, NOX1, and DUOX2 genes, which are associated with impaired ROS production, have been identified in very early onset IBD, but overexpression of NOX/DUOX, especially DUOX2, has also been described in IBD, suggesting that loss-of-function or excessive activity of the ROS-generating enzymes could contribute to disease progression.
   Critical Issues: Therapeutic perspectives aiming at targeting NOX/DUOX in IBD should take into account the two sides of NOX/DUOX-derived ROS in intestinal inflammation. Hence, NOX/DUOX inhibitors or ROS inducers should be considered as a function of the disease context.
   Future Directions: A thorough understanding of the physiological and pathological regulation of NOX/DUOX in the gastrointestinal tract is an absolute pre-requisite for the development of therapeutic strategies that can modulate ROS levels in space and time.
C1 [Dang, Pham My-Chan; Rolas, Loic; El-Benna, Jamel] Ctr Rech Inflammat, CNRS ERL8252, INSERM U1149, 16 Rue Henri Huchard, F-75018 Paris, France.
   [Dang, Pham My-Chan; El-Benna, Jamel] Univ Paris, Fac Med, Lab Excellence Inflamex, DHU FIRE, Paris, France.
C3 Universite Paris Cite; Centre National de la Recherche Scientifique
   (CNRS); CNRS - National Institute for Biology (INSB); Institut National
   de la Sante et de la Recherche Medicale (Inserm); Universite Paris Cite
RP Dang, PMC (通讯作者)，Ctr Rech Inflammat, CNRS ERL8252, INSERM U1149, 16 Rue Henri Huchard, F-75018 Paris, France.
EM my-chan.dang@inserm.fr
RI Rolas, Loic/AAA-6717-2022
OI Rolas, Loic/0000-0001-7617-0768
FU La Ligue Nationale Contre le Cancer, Comite De Paris [RS17/75-46,
   RS18/75-13]; Institut National de la Sante et de la Recherche
   Scientifique; Centre National de la Recherche Scientifique; Labex
   Inflamex; Universite de Paris
FX This work was supported by La Ligue Nationale Contre le Cancer, Comite
   De Paris, Grant no RS17/75-46, and no RS18/75-13, Institut National de
   la Sante et de la Recherche Scientifique, Centre National de la
   Recherche Scientifique, Labex Inflamex and Universite de Paris.
CR Aerssens J, 2008, CLIN GASTROENTEROL H, V6, P194, DOI 10.1016/j.cgh.2007.11.012
   Alam A, 2014, MUCOSAL IMMUNOL, V7, P645, DOI 10.1038/mi.2013.84
   Alam A, 2016, NAT MICROBIOL, V1, DOI [10.1038/NMICROBIOL.2015.21, 10.1038/nmicrobiol.2015.21]
   Ameziane-El-Hassani R, 2005, J BIOL CHEM, V280, P30046, DOI 10.1074/jbc.M500516200
   Arroyo A, 2002, J BIOL CHEM, V277, P49965, DOI 10.1074/jbc.M204513200
   Augsburger F, 2019, REDOX BIOL, V26, DOI 10.1016/j.redox.2019.101272
   Aviello G, 2018, MUCOSAL IMMUNOL, V11, P1011, DOI 10.1038/s41385-018-0021-8
   Babior BM, 2002, ARCH BIOCHEM BIOPHYS, V397, P342, DOI 10.1006/abbi.2001.2642
   Bánfi B, 2003, J BIOL CHEM, V278, P3510, DOI 10.1074/jbc.C200613200
   Bao SS, 2011, IMMUNOL CELL BIOL, V89, P853, DOI 10.1038/icb.2011.4
   Basso PJ, 2019, FRONT PHARMACOL, V9, DOI 10.3389/fphar.2018.01571
   Bedard K, 2007, PHYSIOL REV, V87, P245, DOI 10.1152/physrev.00044.2005
   Belambri SA, 2018, EUR J CLIN INVEST, V48, DOI 10.1111/eci.12951
   Ben-Horin S, 2011, ALIMENT PHARM THER, V33, P987, DOI 10.1111/j.1365-2036.2011.04612.x
   Bhattacharyya A, 2014, PHYSIOL REV, V94, P329, DOI 10.1152/physrev.00040.2012
   Bienert GP, 2014, BBA-GEN SUBJECTS, V1840, P1596, DOI 10.1016/j.bbagen.2013.09.017
   Birchenough GMH, 2016, SCIENCE, V352, P1535, DOI 10.1126/science.aaf7419
   Bjelakovic G, 2007, JAMA-J AM MED ASSOC, V297, P842, DOI 10.1001/jama.297.8.842
   Botteaux A, 2009, MICROBES INFECT, V11, P537, DOI 10.1016/j.micinf.2009.02.009
   Boussetta T, 2010, BLOOD, V116, P5795, DOI 10.1182/blood-2010-03-273094
   Campbell EL, 2014, IMMUNITY, V40, P66, DOI 10.1016/j.immuni.2013.11.020
   Carré A, 2015, ANTIOXID REDOX SIGN, V23, P724, DOI 10.1089/ars.2015.6265
   Chávez V, 2009, INFECT IMMUN, V77, P4983, DOI 10.1128/IAI.00627-09
   Cheng GJ, 2004, J BIOL CHEM, V279, P4737, DOI 10.1074/jbc.M305968200
   Chu FF, 2017, REDOX BIOL, V11, P144, DOI 10.1016/j.redox.2016.11.001
   Coant N, 2010, MOL CELL BIOL, V30, P2636, DOI 10.1128/MCB.01194-09
   Conroy E, 2019, METHODS MOL BIOL, V1982, P313, DOI 10.1007/978-1-4939-9424-3_19
   Corcionivoschi N, 2012, CELL HOST MICROBE, V12, P47, DOI 10.1016/j.chom.2012.05.018
   Csillag C, 2007, SCAND J GASTROENTERO, V42, P454, DOI 10.1080/00365520600976266
   Damiani CR, 2007, J GASTROEN HEPATOL, V22, P1846, DOI 10.1111/j.1440-1746.2007.04890.x
   Damiano S, 2015, INT J BIOCHEM CELL B, V60, P8, DOI 10.1016/j.biocel.2014.12.014
   Dang PMC, 2006, J CLIN INVEST, V116, P2033, DOI 10.1172/JCI27544
   de Carvalho DD, 2008, INT J CANCER, V122, P1757, DOI 10.1002/ijc.23300
   De Deken X, 2000, J BIOL CHEM, V275, P23227, DOI 10.1074/jbc.M000916200
   de Souza HSP, 2016, NAT REV GASTRO HEPAT, V13, P13, DOI [10.1038/nrgastro.2016.186, 10.1038/nrgastro.2015.186]
   Debbabi M, 2013, FASEB J, V27, P1733, DOI 10.1096/fj.12-216432
   Dhillon SS, 2014, GASTROENTEROLOGY, V147, P680, DOI 10.1053/j.gastro.2014.06.005
   Diebold BA, 2019, METHODS MOL BIOL, V1982, P191, DOI 10.1007/978-1-4939-9424-3_12
   Donaldson GP, 2016, NAT REV MICROBIOL, V14, P20, DOI 10.1038/nrmicro3552
   Dupuy C, 1999, J BIOL CHEM, V274, P37265, DOI 10.1074/jbc.274.52.37265
   El Hassani RA, 2005, AM J PHYSIOL-GASTR L, V288, pG933, DOI 10.1152/ajpgi.00198.2004
   Elatrech I, 2015, INFLAMM BOWEL DIS, V21, P1018, DOI 10.1097/MIB.0000000000000365
   Esworthy RS, 2014, FREE RADICAL BIO MED, V68, P315, DOI 10.1016/j.freeradbiomed.2013.12.018
   Flores MV, 2010, BIOCHEM BIOPH RES CO, V400, P164, DOI 10.1016/j.bbrc.2010.08.037
   Forman HJ, 2010, BIOCHEMISTRY-US, V49, P835, DOI 10.1021/bi9020378
   Forrester SJ, 2018, CIRC RES, V122, P877, DOI 10.1161/CIRCRESAHA.117.311401
   Fournier BM, 2012, MUCOSAL IMMUNOL, V5, P354, DOI 10.1038/mi.2012.24
   Fukuyama M, 2005, CANCER LETT, V221, P97, DOI 10.1016/j.canlet.2004.08.031
   Garrett WS, 2010, CELL, V140, P859, DOI 10.1016/j.cell.2010.01.023
   Geiszt M, 2003, J IMMUNOL, V171, P299, DOI 10.4049/jimmunol.171.1.299
   Geiszt M, 2003, J BIOL CHEM, V278, P20006, DOI 10.1074/jbc.M301289200
   Geiszt M, 2003, FASEB J, V17, P1502, DOI 10.1096/fj.02-1104fje
   Gianni D, 2010, ACS CHEM BIOL, V5, P981, DOI 10.1021/cb100219n
   Goetz DH, 2002, MOL CELL, V10, P1033, DOI 10.1016/S1097-2765(02)00708-6
   Grammatikopoulou MG, 2018, NUTRIENTS, V10, DOI 10.3390/nu10111737
   Grasberger H, 2006, J BIOL CHEM, V281, P18269, DOI 10.1074/jbc.C600095200
   Grasberger H, 2018, SCI REP-UK, V8, DOI 10.1038/s41598-018-28586-5
   Grasberger H, 2015, GASTROENTEROLOGY, V149, P1849, DOI 10.1053/j.gastro.2015.07.062
   Grasberger H, 2013, GASTROENTEROLOGY, V145, P1045, DOI 10.1053/j.gastro.2013.07.011
   Grasberger H, 2012, MOL ENDOCRINOL, V26, P481, DOI 10.1210/me.2011-1320
   Groemping Y, 2005, BIOCHEM J, V386, P401, DOI 10.1042/BJ20041835
   Ha EM, 2005, SCIENCE, V310, P847, DOI 10.1126/science.1117311
   Ha EM, 2009, NAT IMMUNOL, V10, P949, DOI 10.1038/ni.1765
   Ha EM, 2009, DEV CELL, V16, P386, DOI 10.1016/j.devcel.2008.12.015
   Haberman Y, 2014, J CLIN INVEST, V124, P3617, DOI 10.1172/JCI75436
   Hayes P, 2015, CELL MOL GASTROENTER, V1, P489, DOI 10.1016/j.jcmgh.2015.06.005
   Heumüller S, 2008, HYPERTENSION, V51, P211, DOI 10.1161/HYPERTENSIONAHA.107.100214
   Huang J, 2009, P NATL ACAD SCI USA, V106, P6226, DOI 10.1073/pnas.0811045106
   Hultqvist M, 2006, PLOS MED, V3, P1625, DOI 10.1371/journal.pmed.0030348
   Hultqvist M, 2015, ANTIOXID REDOX SIGN, V23, P446, DOI 10.1089/ars.2013.5788
   Hwang YJ, 2019, PLOS ONE, V14, DOI 10.1371/journal.pone.0217642
   Ishihara T, 2009, J PHARMACOL EXP THER, V328, P152, DOI 10.1124/jpet.108.144451
   Jones DP, 2008, AM J PHYSIOL-CELL PH, V295, pC849, DOI 10.1152/ajpcell.00283.2008
   Jones RM, 2015, CELL REP, V12, P1217, DOI 10.1016/j.celrep.2015.07.042
   Jones RM, 2013, EMBO J, V32, P3017, DOI 10.1038/emboj.2013.224
   Joo JH, 2016, CANCER RES, V76, P855, DOI 10.1158/0008-5472.CAN-15-1512
   Juhasz A, 2009, FREE RADICAL RES, V43, P523, DOI 10.1080/10715760902918683
   Kamizato M, 2009, J GASTROENTEROL, V44, P1172, DOI 10.1007/s00535-009-0119-6
   Kato M, 2016, EXP ANIM TOKYO, V65, P197, DOI 10.1538/expanim.15-0127
   Kawahara T, 2005, AM J PHYSIOL-CELL PH, V288, pC450, DOI 10.1152/ajpcell.00319.2004
   Kawahara T, 2004, J IMMUNOL, V172, P3051, DOI 10.4049/jimmunol.172.5.3051
   KESHAVARZIAN A, 1992, GASTROENTEROLOGY, V103, P177, DOI 10.1016/0016-5085(92)91111-G
   Keubler LM, 2015, INFLAMM BOWEL DIS, V21, P1967, DOI 10.1097/MIB.0000000000000468
   Kim BW, 2012, FREE RADICAL BIO MED, V52, P1569, DOI 10.1016/j.freeradbiomed.2012.02.009
   Kim JS, 2007, J BIOL CHEM, V282, P34787, DOI 10.1074/jbc.M704754200
   Kotlarz D, 2012, GASTROENTEROLOGY, V143, P347, DOI 10.1053/j.gastro.2012.04.045
   Kowaltowski AJ, 2009, FREE RADICAL BIO MED, V47, P333, DOI 10.1016/j.freeradbiomed.2009.05.004
   Kroviarski Y, 2010, FASEB J, V24, P2077, DOI 10.1096/fj.09-147629
   KUHN R, 1993, CELL, V75, P263, DOI 10.1016/0092-8674(93)80068-P
   Kumar P, 2016, IMMUNITY, V44, P659, DOI 10.1016/j.immuni.2016.02.007
   Kumar S, 2010, SCIENCE, V327, P1644, DOI 10.1126/science.1184008
   Kuwano Y, 2006, AM J PHYSIOL-CELL PH, V290, pC433, DOI 10.1152/ajpcell.00135.2005
   Kuwano Y, 2008, FREE RADICAL BIO MED, V45, P1642, DOI 10.1016/j.freeradbiomed.2008.08.033
   Lambeth JD, 2007, FREE RADICAL BIO MED, V43, P319, DOI 10.1016/j.freeradbiomed.2007.03.028
   Landmesser U, 2003, J CLIN INVEST, V111, P1201, DOI 10.1172/JCI200314172
   Laurent E, 2008, INT J CANCER, V123, P100, DOI 10.1002/ijc.23423
   Leoni G, 2013, J CLIN INVEST, V123, P443, DOI 10.1172/JCI65831
   Levine AP, 2016, GASTROENTEROLOGY, V151, P698, DOI 10.1053/j.gastro.2016.06.040
   Lipinski S, 2019, CSH MOL CASE STUD, V5, DOI 10.1101/mcs.a002428
   Lipinski S, 2009, J CELL SCI, V122, P3522, DOI 10.1242/jcs.050690
   Lu JM, 2017, BIOCHEM PHARMACOL, V143, P25, DOI 10.1016/j.bcp.2017.07.007
   Luther J, 2018, DIGEST DIS SCI, V63, P738, DOI 10.1007/s10620-018-4932-8
   Luxen S, 2009, J CELL SCI, V122, P1238, DOI 10.1242/jcs.044123
   MacFie TS, 2014, INFLAMM BOWEL DIS, V20, P514, DOI 10.1097/01.MIB.0000442012.45038.0e
   Makhezer N, 2019, MUCOSAL IMMUNOL, V12, P117, DOI 10.1038/s41385-018-0086-4
   Marks DJB, 2009, AM J GASTROENTEROL, V104, P117, DOI 10.1038/ajg.2008.72
   Matziouridou C, 2018, MUCOSAL IMMUNOL, V11, P774, DOI 10.1038/mi.2017.106
   MCCORD JM, 1968, J BIOL CHEM, V243, P5753
   McKenzie SJ, 1996, J CLIN INVEST, V98, P136, DOI 10.1172/JCI118757
   Medzhitov R, 2008, NATURE, V454, P428, DOI 10.1038/nature07201
   Mittal M, 2014, ANTIOXID REDOX SIGN, V20, P1126, DOI 10.1089/ars.2012.5149
   Moll F, 2018, FRONT IMMUNOL, V9, DOI 10.3389/fimmu.2018.00973
   Morand S, 2009, FASEB J, V23, P1205, DOI 10.1096/fj.08-120006
   Moschen AR, 2017, TRENDS ENDOCRIN MET, V28, P388, DOI 10.1016/j.tem.2017.01.003
   Moskwa P, 2007, AM J RESP CRIT CARE, V175, P174, DOI 10.1164/rccm.200607-1029OC
   Moura FA, 2015, REDOX BIOL, V6, P617, DOI 10.1016/j.redox.2015.10.006
   Mousslim M, 2017, EUR J PHARMACOL, V794, P162, DOI 10.1016/j.ejphar.2016.10.011
   Mouzaoui S, 2014, MEDIAT INFLAMM, V2014, DOI 10.1155/2014/312484
   Muise AM, 2012, GUT, V61, P1028, DOI 10.1136/gutjnl-2011-300078
   Mukherjee S, 2015, IMMUNITY, V42, P28, DOI 10.1016/j.immuni.2014.12.028
   Mumbengegwi DR, 2008, MOL CELL BIOL, V28, P3700, DOI 10.1128/MCB.02038-07
   Nathan C, 2010, CELL, V140, P871, DOI 10.1016/j.cell.2010.02.029
   Natsui M, 2011, IMMUNOL CELL BIOL, V89, P853
   Niethammer P, 2009, NATURE, V459, P996, DOI 10.1038/nature08119
   Nohl H, 2005, BIOCHEM PHARMACOL, V69, P719, DOI 10.1016/j.bcp.2004.12.002
   Oz HS, 2005, J NUTR BIOCHEM, V16, P297, DOI 10.1016/j.jnutbio.2004.09.007
   Parlato M, 2017, GASTROENTEROLOGY, V153, P609, DOI 10.1053/j.gastro.2016.12.053
   Patel KK, 2013, EMBO J, V32, P3130, DOI 10.1038/emboj.2013.233
   Peterson LW, 2014, NAT REV IMMUNOL, V14, P141, DOI 10.1038/nri3608
   Pircalabioru G, 2016, CELL HOST MICROBE, V19, P651, DOI 10.1016/j.chom.2016.04.007
   POLLOCK JD, 1995, NAT GENET, V9, P202, DOI 10.1038/ng0295-202
   Raad H, 2017, J INVEST DERMATOL, V137, P1311, DOI 10.1016/j.jid.2016.12.027
   Ramonaite R, 2014, WORLD J GASTROENTERO, V20, P12533, DOI 10.3748/wjg.v20.i35.12533
   Ranayhossaini DJ, 2013, J BIOL CHEM, V288, P36437, DOI 10.1074/jbc.M113.521344
   Rigoni A, 2018, INFLAMM BOWEL DIS, V24, P136, DOI 10.1093/ibd/izx024
   Rigutto S, 2009, J BIOL CHEM, V284, P6725, DOI 10.1074/jbc.M806893200
   Rioux JD, 2007, NAT GENET, V39, P596, DOI 10.1038/ng2032
   Ris-Stalpers C, 2006, ANTIOXID REDOX SIGN, V8, P1563, DOI 10.1089/ars.2006.8.1563
   Roberts RL, 2008, GENES IMMUN, V9, P561, DOI 10.1038/gene.2008.49
   Roos D, 2016, BRIT MED BULL, V118, P53, DOI 10.1093/bmb/ldw009
   Sadok A, 2008, BBA-MOL CELL RES, V1783, P23, DOI 10.1016/j.bbamcr.2007.10.010
   Schroll A, 2012, EUR J IMMUNOL, V42, P3346, DOI 10.1002/eji.201142351
   Schwerd T, 2018, MUCOSAL IMMUNOL, V11, P562, DOI 10.1038/mi.2017.74
   SEGAL AW, 1978, NATURE, V276, P515, DOI 10.1038/276515a0
   Seguí J, 2004, J LEUKOCYTE BIOL, V76, P537, DOI 10.1189/jlb.0304196
   Seredenina T, 2015, FREE RADICAL BIO MED, V86, P239, DOI 10.1016/j.freeradbiomed.2015.05.023
   SHLAFER M, 1990, BASIC RES CARDIOL, V85, P318, DOI 10.1007/BF01907125
   SIMMONDS NJ, 1992, GASTROENTEROLOGY, V103, P186, DOI 10.1016/0016-5085(92)91112-H
   SIMONS JM, 1990, FREE RADICAL BIO MED, V8, P251, DOI 10.1016/0891-5849(90)90070-Y
   Singh AK, 2018, REDOX BIOL, V16, P11, DOI 10.1016/j.redox.2018.02.003
   Sommer F, 2015, MUCOSAL IMMUNOL, V8, P372, DOI 10.1038/mi.2014.74
   Stalin J, 2019, LIFE SCI ALLIANCE, V2, DOI 10.26508/lsa.201800265
   Stefanska J, 2008, MEDIAT INFLAMM, V2008, DOI 10.1155/2008/106507
   Streeter J, 2014, CIRC RES, V115, P912, DOI 10.1161/CIRCRESAHA.115.304267
   Suh YA, 1999, NATURE, V401, P79, DOI 10.1038/43459
   Szanto I, 2005, J PATHOL, V207, P164, DOI 10.1002/path.1824
   Takeya R, 2003, J BIOL CHEM, V278, P25234, DOI 10.1074/jbc.M212856200
   Teixeira G, 2017, BRIT J PHARMACOL, V174, P1647, DOI 10.1111/bph.13532
   Triantafillidis JK, 2009, ANTICANCER RES, V29, P2727
   Turrens JF, 1997, BIOSCIENCE REP, V17, P3, DOI 10.1023/A:1027374931887
   Ueyama T, 2015, J BIOL CHEM, V290, P6495, DOI 10.1074/jbc.M114.592717
   Vinayaga-Pavan M, 2019, INFLAMM BOWEL DIS, V25, P317, DOI 10.1093/ibd/izy350
   Wang R, 2011, INT J CANCER, V128, P2581, DOI 10.1002/ijc.25610
   WERLIN SL, 1982, GASTROENTEROLOGY, V82, P328
   WHITE RE, 1980, ANNU REV BIOCHEM, V49, P315, DOI 10.1146/annurev.bi.49.070180.001531
   Winterbourn CC, 2008, NAT CHEM BIOL, V4, P278, DOI 10.1038/nchembio.85
   Xiao XP, 2017, NAT MICROBIOL, V2, DOI 10.1038/nmicrobiol.2017.20
   Yamamoto A, 2013, FEBS J, V280, P5145, DOI 10.1111/febs.12489
   Yamamoto T, 2018, BIOL PHARM BULL, V41, P419, DOI 10.1248/bpb.b17-00804
   Yokota H, 2017, J PHARMACOL EXP THER, V360, P192, DOI 10.1124/jpet.116.235580
   Yu T, 2018, BIOCHEM PHARMACOL, V158, P126, DOI 10.1016/j.bcp.2018.10.010
NR 171
TC 23
Z9 24
U1 0
U2 10
PU MARY ANN LIEBERT, INC
PI NEW ROCHELLE
PA 140 HUGUENOT STREET, 3RD FL, NEW ROCHELLE, NY 10801 USA
SN 1523-0864
EI 1557-7716
J9 ANTIOXID REDOX SIGN
JI Antioxid. Redox Signal.
PD OCT 10
PY 2020
VL 33
IS 5
BP 354
EP 373
DI 10.1089/ars.2020.8018
EA FEB 2020
PG 20
WC Biochemistry & Molecular Biology; Endocrinology & Metabolism
WE Science Citation Index Expanded (SCI-EXPANDED)
SC Biochemistry & Molecular Biology; Endocrinology & Metabolism
GA MG3LF
UT WOS:000517927800001
PM 31968991
OA Green Submitted
DA 2024-01-22
ER

PT J
AU Ocansey, DKW
   Wang, L
   Wang, JY
   Yan, YM
   Qian, H
   Zhang, X
   Xu, WR
   Mao, F
AF Ocansey, Dickson Kofi Wiredu
   Wang, Li
   Wang, Jingyan
   Yan, Yongmin
   Qian, Hui
   Zhang, Xu
   Xu, Wenrong
   Mao, Fei
TI Mesenchymal stem cell-gut microbiota interaction in the repair of
   inflammatory bowel disease: an enhanced therapeutic effect
SO CLINICAL AND TRANSLATIONAL MEDICINE
LA English
DT Review
DE Mesenchymal stem cell therapy; Fecal microbiota transplant; Inflammatory
   bowel disease; MSC-gut bacteria interaction; Combined therapy
ID TOLL-LIKE RECEPTOR; ACTIVE ULCERATIVE-COLITIS; REFRACTORY
   CROHNS-DISEASE; TNBS-INDUCED COLITIS; STROMAL CELLS;
   FAECALIBACTERIUM-PRAUSNITZII; FECAL TRANSPLANTATION; BACTERIAL
   CLEARANCE; CLINICAL REMISSION; ESCHERICHIA-COLI
AB Background Several investigations affirm that, patients with inflammatory bowel disease (IBD) exhibit dysbiosis characterized by restricted biodiversity and imbalanced bacterial composition intertwined with immune dysregulation. The interaction between stem cells and gut microbiota is a novel and highly promising field that could add up to a better understanding of the gut physiology, as well as therapeutic improvement towards diseases like IBD. Through direct contact or release of products and/or metabolites, gut bacteria regulate gut homeostasis, damage repair, regeneration and differentiation of stem cells. In the same way, mesenchymal stem cells (MSCs) produce similar effects including restoration of gut-microbiome composition. Body We reviewed the anti-inflammatory, antimicrobial, pathogenic bacterial clearance, proliferation and tissue remodeling effects of mesenchymal stem cells (MSCs) and fecal microbiota transplantation (FMT) as separate transplants in IBD, and the outcome of the interaction between MSCs and gut microbiota. Conclusion The two therapies share several points of connection in therapeutics with enhanced functionalities in their interaction with each other. Focused investigations of MSC-gut bacteria interactions could lead to a novel discovery in therapeutics. We also anticipate an improved clinical remission rate in a combined FMT-MSC transplantation approach in IBD than the current single FMT or MSC approach.
C1 [Ocansey, Dickson Kofi Wiredu; Wang, Jingyan; Yan, Yongmin; Qian, Hui; Zhang, Xu; Xu, Wenrong; Mao, Fei] Jiangsu Univ, Sch Med, Key Lab Med Sci & Lab Med Jiangsu Prov, 301 Xuefu Rd, Zhenjiang 212013, Jiangsu, Peoples R China.
   [Wang, Li] Huaian Matern & Children Hosp, Huaian 223002, Jiangsu, Peoples R China.
   [Ocansey, Dickson Kofi Wiredu] Univ Cape Coast, Directorate Univ Hlth Serv, Cape Coast, Ghana.
C3 Jiangsu University; University of Cape Coast
RP Mao, F (通讯作者)，Jiangsu Univ, Sch Med, Key Lab Med Sci & Lab Med Jiangsu Prov, 301 Xuefu Rd, Zhenjiang 212013, Jiangsu, Peoples R China.
EM maofei2003@ujs.edu.cn
RI Ocansey, Dickson WK/AAE-6987-2020; Ocansey, Dickson WK/AAO-5984-2020
OI Ocansey, Dickson WK/0000-0003-3547-0857; Yan,
   Yongmin/0000-0002-1990-1170
FU National Natural Science Foundation of China [81670502]; Scientific
   Research Foundation of Jiangsu University [FCJJ2015023]; Nanjing health
   science and technology development special fund project [YKK18207];
   opening project of the Key Laboratory of Embryo Molecular Biology,
   Ministry of Health of China [KF201601]; Shanghai Key Laboratory of
   Embryo and Reproduction Engineering [KF201601]; Priority Academic
   Program Development of Jiangsu Higher Education Institutions; Zhenjiang
   Key Laboratory of High Technology Research on Exosomes Foundation and
   Transformation Application [SS2018003]
FX This study was funded by the National Natural Science Foundation of
   China (Grant No. 81670502), the Scientific Research Foundation of
   Jiangsu University (Grant No. FCJJ2015023), Nanjing health science and
   technology development special fund project (Grant No. YKK18207), the
   opening project of the Key Laboratory of Embryo Molecular Biology,
   Ministry of Health of China, and Shanghai Key Laboratory of Embryo and
   Reproduction Engineering (Grant No. KF201601), Project Funded by the
   Priority Academic Program Development of Jiangsu Higher Education
   Institutions and Zhenjiang Key Laboratory of High Technology Research on
   Exosomes Foundation and Transformation Application (Grant No.
   SS2018003). All authors approved the final version of the article.
CR Akira S, 2006, CELL, V124, P783, DOI 10.1016/j.cell.2006.02.015
   Akiyama K, 2012, CELL STEM CELL, V10, P544, DOI 10.1016/j.stem.2012.03.007
   Allen J, 2019, GENOME MED, V11, DOI 10.1186/s13073-019-0621-2
   Angelberger S, 2013, AM J GASTROENTEROL, V108, P1620, DOI 10.1038/ajg.2013.257
   Anton K, 2012, PLOS ONE, V7, DOI 10.1371/journal.pone.0035036
   Atarashi K, 2013, NATURE, V500, P232, DOI 10.1038/nature12331
   Bloemendaal ALA, 2016, SURGERY, V159, P1237, DOI 10.1016/j.surg.2016.01.014
   Brandau S, 2014, PLOS ONE, V9, DOI 10.1371/journal.pone.0106903
   Buffie CG, 2013, NAT REV IMMUNOL, V13, P790, DOI 10.1038/nri3535
   Canfora EE, 2015, NAT REV ENDOCRINOL, V11, P577, DOI 10.1038/nrendo.2015.128
   Chao K, 2014, J GASTROEN HEPATOL, V29, P1808, DOI 10.1111/jgh.12592
   Chen QQ, 2013, WORLD J GASTROENTERO, V19, P4702, DOI 10.3748/wjg.v19.i29.4702
   Cho I, 2012, NATURE, V488, P621, DOI 10.1038/nature11400
   Cho YB, 2015, STEM CELL TRANSL MED, V4, P532, DOI 10.5966/sctm.2014-0199
   Ciccocioppo R, 2015, STEM CELL RES THER, V6, DOI 10.1186/s13287-015-0122-1
   Colman RJ, 2014, J CROHNS COLITIS, V8, P1569, DOI 10.1016/j.crohns.2014.08.006
   Costello SP, 2019, JAMA-J AM MED ASSOC, V321, P156, DOI 10.1001/jama.2018.20046
   Cui BT, 2015, J GASTROEN HEPATOL, V30, P51, DOI 10.1111/jgh.12727
   Darfeuille-Michaud A, 2004, GASTROENTEROLOGY, V127, P412, DOI 10.1053/j.gastro.2004.04.061
   Dave M, 2014, GASTROENTEROL CLIN N, V43, P405, DOI 10.1016/j.gtc.2014.05.003
   de Lau W, 2012, MOL CELL BIOL, V32, P3639, DOI 10.1128/MCB.00434-12
   Dhere T, 2016, ALIMENT PHARM THER, V44, P471, DOI 10.1111/apt.13717
   Dong XT, 2019, STEM CELLS INT, V2019, DOI 10.1155/2019/2403793
   Fakhoury M, 2014, J INFLAMM RES, V7, P113, DOI 10.2147/JIR.S65979
   Fawzy Sohair Ahmed, 2013, International Journal of Stem Cells, V6, P92
   Ferrand J, 2011, PLOS ONE, V6, DOI 10.1371/journal.pone.0029007
   Ferreira RBR, 2011, PLOS ONE, V6, DOI 10.1371/journal.pone.0020338
   Forbes GM, 2014, CLIN GASTROENTEROL H, V12, P64, DOI 10.1016/j.cgh.2013.06.021
   Frank DN, 2007, P NATL ACAD SCI USA, V104, P13780, DOI 10.1073/pnas.0706625104
   Fujimoto T, 2013, J GASTROEN HEPATOL, V28, P613, DOI 10.1111/jgh.12073
   Gong W, 2016, CELL DEATH DIS, V7, DOI 10.1038/cddis.2016.276
   Goyal A, 2018, INFLAMM BOWEL DIS, V24, P410, DOI 10.1093/ibd/izx035
   Guadalajara H, 2012, INT J COLORECTAL DIS, V27, P595, DOI 10.1007/s00384-011-1350-1
   Gupta N, 2012, THORAX, V67, P533, DOI 10.1136/thoraxjnl-2011-201176
   Harman RM, 2017, STEM CELL RES THER, V8, DOI 10.1186/s13287-017-0610-6
   He Z, 2017, SCI REP-UK, V7, DOI 10.1038/s41598-017-04984-z
   Hinz B, 2016, EXP EYE RES, V142, P56, DOI 10.1016/j.exer.2015.07.009
   Hu JX, 2016, EXP THER MED, V12, P2983, DOI 10.3892/etm.2016.3724
   Huang T, 2016, SCI REP-UK, V6, DOI 10.1038/srep21997
   Imdad A, 2017, COCHRANE DB SYST REV, DOI [10.1002/14651858.CD012774, DOI 10.1002/14651858.CD012774]
   Ivanov II, 2009, CELL, V139, P485, DOI 10.1016/j.cell.2009.09.033
   Iwamura C, 2017, BLOOD, V129, P171, DOI 10.1182/blood-2016-06-723742
   Jiang WQ, 2018, STEM CELLS INT, V2018, DOI 10.1155/2018/6079642
   Johnson V, 2017, SCI REP-UK, V7, DOI 10.1038/s41598-017-08311-4
   Kamada N, 2014, GASTROENTEROLOGY, V146, P1477, DOI 10.1053/j.gastro.2014.01.060
   Kamada N, 2013, NAT REV IMMUNOL, V13, P321, DOI 10.1038/nri3430
   Kamada N, 2012, SCIENCE, V336, P1325, DOI 10.1126/science.1222195
   Kang DW, 2017, MICROBIOME, V5, DOI 10.1186/s40168-016-0225-7
   Kang JJ, 2018, BIOMED RES INT-UK, V2018, DOI 10.1155/2018/9652817
   Khosravi A, 2014, CELL HOST MICROBE, V15, P374, DOI 10.1016/j.chom.2014.02.006
   Kilcoyne A, 2016, WORLD J GASTROENTERO, V22, P917, DOI 10.3748/wjg.v22.i3.917
   Kim H, 2010, PLOS ONE, V5, DOI 10.1371/journal.pone.0011608
   Kinnebrew MA, 2010, J INFECT DIS, V201, P534, DOI 10.1086/650203
   Knoop KA, 2009, J IMMUNOL, V183, P5738, DOI 10.4049/jimmunol.0901563
   Kol A, 2014, STEM CELLS DEV, V23, P1831, DOI 10.1089/scd.2014.0128
   Kosciuczuk EM, 2012, MOL BIOL REP, V39, P10957, DOI 10.1007/s11033-012-1997-x
   Krasnodembskaya A, 2012, AM J PHYSIOL-LUNG C, V302, pL1003, DOI 10.1152/ajplung.00180.2011
   Kunde S, 2013, J PEDIATR GASTR NUTR, V56, P597, DOI 10.1097/MPG.0b013e318292fa0d
   Kurashima Y, 2017, FRONT IMMUNOL, V8, DOI 10.3389/fimmu.2017.01787
   La Francesca S, 2018, SCI REP-UK, V8, DOI 10.1038/s41598-018-22401-x
   Lazaridis LD, 2017, DIGEST DIS SCI, V62, P2348, DOI 10.1007/s10620-017-4609-8
   Lazebnik L B, 2010, Eksp Klin Gastroenterol, P3
   Lazebnik LB, 2010, EKSP KLIN GASTROENTE, V3, P5
   Lee BC, 2018, FRONT IMMUNOL, V9, DOI 10.3389/fimmu.2018.01078
   Li P, 2019, APPL MICROBIOL BIOT, V103, P349, DOI 10.1007/s00253-018-9447-x
   Liang L, 2011, CELL TRANSPLANT, V20, P1395, DOI 10.3727/096368910X557245
   Liotta F, 2008, STEM CELLS, V26, P279, DOI 10.1634/stemcells.2007-0454
   Littman DR, 2010, CELL, V140, P845, DOI 10.1016/j.cell.2010.02.021
   Macpherson AJ, 2004, NAT REV IMMUNOL, V4, P478, DOI 10.1038/nri1373
   Arranz EM, 2018, STEM CELL RES THER, V9, DOI 10.1186/s13287-018-0837-x
   Matsuoka K, 2015, SEMIN IMMUNOPATHOL, V37, P47, DOI 10.1007/s00281-014-0454-4
   Mei SHJ, 2010, AM J RESP CRIT CARE, V182, P1047, DOI 10.1164/rccm.201001-0010OC
   Miquel S, 2015, MBIO, V6, DOI 10.1128/mBio.00300-15
   Moayyedi P, 2015, GASTROENTEROLOGY, V149, P102, DOI 10.1053/j.gastro.2015.04.001
   Mortensen JH, 2017, PLOS ONE, V12, DOI 10.1371/journal.pone.0185855
   Nagashima K, 2017, NAT IMMUNOL, V18, P675, DOI 10.1038/ni.3732
   Neal MD, 2012, J BIOL CHEM, V287, P37296, DOI 10.1074/jbc.M112.375881
   Németh K, 2009, NAT MED, V15, P42, DOI 10.1038/nm.1905
   Nicholson JK, 2012, SCIENCE, V336, P1262, DOI 10.1126/science.1223813
   Nigro G, 2014, CELL HOST MICROBE, V15, P792, DOI 10.1016/j.chom.2014.05.003
   Nishida A, 2018, CLIN J GASTROENTEROL, V11, P1, DOI 10.1007/s12328-017-0813-5
   Norman JM, 2015, CELL, V160, P447, DOI 10.1016/j.cell.2015.01.002
   Nusbaum DJ, 2018, FEMS MICROBIOL ECOL, V94, DOI 10.1093/femsec/fiy133
   Oprita R, 2016, J Med Life, V9, P160
   Panés J, 2016, LANCET, V388, P1281, DOI 10.1016/S0140-6736(16)31203-X
   Paramsothy S, 2019, GASTROENTEROLOGY, V156, P1440, DOI 10.1053/j.gastro.2018.12.001
   Paramsothy S, 2017, LANCET, V389, P1218, DOI 10.1016/S0140-6736(17)30182-4
   Parekkadan B, 2011, GASTROENTEROLOGY, V140, P966, DOI 10.1053/j.gastro.2010.10.013
   Philippe M, 2015, GUT MICROBIOTA HLTH, V37, P47
   Pickard JM, 2017, IMMUNOL REV, V279, P70, DOI 10.1111/imr.12567
   Png CW, 2010, AM J GASTROENTEROL, V105, P2420, DOI 10.1038/ajg.2010.281
   Pouya S, 2018, INT IMMUNOPHARMACOL, V54, P86, DOI 10.1016/j.intimp.2017.11.001
   Quévrain E, 2016, GUT, V65, P415, DOI 10.1136/gutjnl-2014-307649
   Riehl TE, 2019, GUT, V68, P1003, DOI 10.1136/gutjnl-2018-316226
   Robinson AM, 2017, STEM CELL RES THER, V8, DOI 10.1186/s13287-017-0540-3
   Rossen NG, 2015, GASTROENTEROLOGY, V149, P110, DOI 10.1053/j.gastro.2015.03.045
   Roulis M, 2016, DIFFERENTIATION, V92, P116, DOI 10.1016/j.diff.2016.05.002
   Rybaczyk L, 2009, INFLAMM BOWEL DIS, V15, P971, DOI 10.1002/ibd.20893
   Salam AGA, 2014, INT IMMUNOPHARMACOL, V22, P515, DOI 10.1016/j.intimp.2014.07.030
   Sanz-Baro R, 2015, STEM CELL TRANSL MED, V4, P598, DOI 10.5966/sctm.2014-0255
   Sarrabayrouse G, 2014, PLOS BIOL, V12, DOI 10.1371/journal.pbio.1001833
   Schaefer JS, 2015, BMC IMMUNOL, V16, DOI 10.1186/s12865-015-0069-0
   Shi X, 2019, STEM CELL RES THER, V10, DOI 10.1186/s13287-019-1336-4
   Shirjang S, 2017, CELL IMMUNOL, V315, P1, DOI 10.1016/j.cellimm.2016.12.005
   Sokol H, 2008, P NATL ACAD SCI USA, V105, P16731, DOI 10.1073/pnas.0804812105
   Solchaga LA, 2012, AM J STEM CELLS, V1, P138
   Song JN, 2017, SCI REP-UK, V7, DOI [10.1038/s41598-017-09827-5, 10.1038/s41598-017-07199-4]
   Soontararak S, 2018, STEM CELL TRANSL MED, V7, P456, DOI 10.1002/sctm.17-0305
   Sung DK, 2016, CELL MICROBIOL, V18, P424, DOI 10.1111/cmi.12522
   Suskind DL, 2015, INFLAMM BOWEL DIS, V21, P556, DOI 10.1097/MIB.0000000000000307
   Takahashi K, 2016, DIGESTION, V93, P59, DOI 10.1159/000441768
   Tian Y, 2019, BMC GASTROENTEROL, V19, DOI 10.1186/s12876-019-1010-4
   Trounson A, 2015, CELL STEM CELL, V17, P11, DOI 10.1016/j.stem.2015.06.007
   Uccelli A, 2011, LANCET NEUROL, V10, P649, DOI 10.1016/S1474-4422(11)70121-1
   van Nood E, 2013, NEW ENGL J MED, V368, P2145, DOI [10.1056/NEJMoa1205037, 10.1056/NEJMc1303919]
   Varela E, 2013, ALIMENT PHARM THER, V38, P151, DOI 10.1111/apt.12365
   Vaughn BP, 2016, INFLAMM BOWEL DIS, V22, P2182, DOI 10.1097/MIB.0000000000000893
   Vijay-Kumar M, 2010, SCIENCE, V328, P228, DOI 10.1126/science.1179721
   Wang HG, 2018, ADV THER, V35, P1935, DOI 10.1007/s12325-018-0800-3
   Watanabe S, 2014, J GASTROENTEROL, V49, P270, DOI 10.1007/s00535-013-0901-3
   Waterman RS, 2010, PLOS ONE, V5, DOI 10.1371/journal.pone.0010088
   Xiao E, 2017, STEM CELL RES THER, V8, DOI 10.1186/s13287-017-0670-7
   Xing JY, 2018, NAT COMMUN, V9, DOI 10.1038/s41467-018-04453-9
   Yang FY, 2018, CELL TRANSPLANT, V27, P1352, DOI 10.1177/0963689718780304
   Yang LL, 2019, INFLAMM BOWEL DIS, V25, P722, DOI 10.1093/ibd/izy359
   Yano JM, 2015, CELL, V161, P264, DOI 10.1016/j.cell.2015.02.047
   Yiu JHC, 2017, J MOL MED, V95, P13, DOI 10.1007/s00109-016-1474-4
   Zhang FM, 2013, WORLD J GASTROENTERO, V19, P7213, DOI 10.3748/wjg.v19.i41.7213
   Zhang J, 2018, GUT LIVER, V12, P73, DOI 10.5009/gnl17035
NR 129
TC 39
Z9 39
U1 7
U2 26
PU JOHN WILEY & SONS LTD
PI CHICHESTER
PA THE ATRIUM, SOUTHERN GATE, CHICHESTER PO19 8SQ, W SUSSEX, ENGLAND
SN 2001-1326
J9 CLIN TRANSL MED
JI Clin. Transl. Med.
PD DEC 23
PY 2019
VL 8
IS 1
AR 31
DI 10.1186/s40169-019-0251-8
PG 17
WC Oncology; Medicine, Research & Experimental
WE Science Citation Index Expanded (SCI-EXPANDED)
SC Oncology; Research & Experimental Medicine
GA KL6UO
UT WOS:000513556300001
PM 31872304
OA Green Published, gold
DA 2024-01-22
ER

PT J
AU Nikamo, P
   Lysell, J
   Ståhle, M
AF Nikamo, Pernilla
   Lysell, Josefin
   Stahle, Mona
TI Association with Genetic Variants in the IL-23 and NF-κB Pathways
   Discriminates between Mild and Severe Psoriasis Skin Disease
SO JOURNAL OF INVESTIGATIVE DERMATOLOGY
LA English
DT Article
ID GENOME-WIDE ASSOCIATION; GENERALIZED PUSTULAR PSORIASIS; INTERLEUKIN-23
   RECEPTOR IL23R; SUSCEPTIBILITY LOCI; CROHNS-DISEASE; HLA-C; ARTHRITIS;
   POPULATION; RISK; IDENTIFICATION
AB Psoriasis is clinically heterogeneous, and symptoms can vary from mild almost cosmetic symptoms to severe disease requiring systemic therapy. Biomarkers predicting disease development are lacking. Herein we explored the genetic background in two polarized cohorts of carefully phenotyped patients with long-term follow-up: consistent mild phenotype (n=696) and severe disease course requiring systemic therapy (n=715). All patients were treated at the same dermatology department ensuring homogenous assessment. Genotyping included known psoriasis-associated variants, with special focus on the IL-23 and NF-kappa B pathways. A case case study comparing severe and mild psoriasis phenotypes, controlling for age at disease onset and gender, revealed significant differences between the two groups for SNPs in IL23R, NFKB1, IL21, IL12B, NFKBIL1 and IL23A. HLA-C*06 associated equally in the mild and severe disease cohorts. Strong additive effects when combining HLA-C*06 with IL23A, IL23R, IL12B, NFKB1 or TNIP1 were restricted to the severe cohort, indicating that activation of these pathways may influence disease severity in psoriasis. No protective gene was identified in the mild cohort, suggesting that current screens have primarily identified psoriasis variants associated with a more severe phenotype. These results demonstrate the importance of careful phenotyping and long-term clinical follow-up in genetic studies.
C1 [Nikamo, Pernilla; Lysell, Josefin; Stahle, Mona] Karolinska Inst, Karolinska Univ Hosp, Dept Med, Dermatol & Venereol Unit, S-17176 Stockholm, Sweden.
C3 Karolinska Institutet; Karolinska University Hospital
RP Nikamo, P (通讯作者)，Karolinska Inst, Karolinska Univ Hosp, Dept Med, Dermatol & Venereol Unit, S-17176 Stockholm, Sweden.
EM Pernilla.Nikamo@ki.se
OI Lysell, Josefin/0000-0002-0829-1493
FU Medical Research Council; Swedish Psoriasis Association; Welander
   Foundation; Finsen Foundation; Berth von Kantzow's Foundation;
   Karolinska Institutet; Magnus Bergwall Foundation; Ake Wiberg
   Foundation; Royal Physiographic Society in Lund
FX We express our gratitude to patients and controls who took part in this
   study and to those who contributed to the work, especially to research
   nurses Maria Lundquist and Helena Griehsel for careful handling of
   samples and databases and to Drs Lotus Mallbris, Petra Kjellman,
   Katarina Wolk, Eniko Sonkoly, and Liv Eidsmo for clinical examination
   and phenotyping of patients. We thank Annika Lindblom and Magnus
   Nordenskjold, KI, Solna, for kindly providing blood donor controls. This
   work was funded by Medical Research Council, Swedish Psoriasis
   Association, Welander and Finsen Foundations, Berth von Kantzow's
   Foundation, Karolinska Institutet, the Magnus Bergwall Foundation, Ake
   Wiberg Foundation, and The Royal Physiographic Society in Lund.
CR Aggarwal S, 2003, J BIOL CHEM, V278, P1910, DOI 10.1074/jbc.M207577200
   Andrés RM, 2013, EXP DERMATOL, V22, P323, DOI 10.1111/exd.12128
   Baeuerle PA, 1996, CELL, V87, P13, DOI 10.1016/S0092-8674(00)81318-5
   Baldwin AS, 1996, ANNU REV IMMUNOL, V14, P649, DOI 10.1146/annurev.immunol.14.1.649
   Barnes PJ, 1997, NEW ENGL J MED, V336, P1066, DOI 10.1056/NEJM199704103361506
   Bettelli E, 2006, NATURE, V441, P235, DOI 10.1038/nature04753
   Bowes J, 2011, ANN RHEUM DIS, V70, P1641, DOI 10.1136/ard.2011.150102
   Capon F, 2007, HUM GENET, V122, P201, DOI 10.1007/s00439-007-0397-0
   Cargill M, 2007, AM J HUM GENET, V80, P273, DOI 10.1086/511051
   Caruso R, 2009, CELL CYCLE, V8, P3629, DOI 10.4161/cc.8.22.9964
   Cen H, 2013, MOL IMMUNOL, V56, P643, DOI 10.1016/j.molimm.2013.07.006
   Chua KH, 2012, J DIGEST DIS, V13, P459, DOI 10.1111/j.1751-2980.2012.00617.x
   de Cid R, 2009, NAT GENET, V41, P211, DOI 10.1038/ng.313
   De La Concha EG, 2000, GASTROENTEROLOGY, V119, P1491, DOI 10.1053/gast.2000.20258
   Dempsey PW, 2003, CELL MOL LIFE SCI, V60, P2604, DOI 10.1007/s00018-003-3180-y
   Di Cesare A, 2009, J INVEST DERMATOL, V129, P1339, DOI 10.1038/jid.2009.59
   Di Meglio P, 2013, J INVEST DERMATOL, V133, P2381, DOI 10.1038/jid.2013.170
   Dinu I, 2012, PLOS ONE, V7, DOI 10.1371/journal.pone.0043035
   Duerr RH, 2006, SCIENCE, V314, P1461, DOI 10.1126/science.1135245
   Eder L, 2011, ANN RHEUM DIS, V70, P1594, DOI 10.1136/ard.2010.147421
   Eirís N, 2014, J DERMATOL SCI, V75, P167, DOI 10.1016/j.jdermsci.2014.05.010
   Ellinghaus D, 2012, AM J HUM GENET, V90, P636, DOI 10.1016/j.ajhg.2012.02.020
   Ellinghaus E, 2010, NAT GENET, V42, P991, DOI 10.1038/ng.689
   Fan X, 2007, ACTA DERM-VENEREOL, V87, P335, DOI 10.2340/00015555-0253
   Franke A, 2010, NAT GENET, V42, P1118, DOI 10.1038/ng.717
   FREDRIKSSON T, 1978, DERMATOLOGICA, V157, P238, DOI 10.1159/000250839
   Giardina E, 2008, CURR GENOMICS, V9, P110, DOI 10.2174/138920208784139528
   Greetham D, 2007, HUM MOL GENET, V16, P3027, DOI 10.1093/hmg/ddm261
   Hüffmeier U, 2010, NAT GENET, V42, P996, DOI 10.1038/ng.688
   Ishizaki M, 2014, INT IMMUNOL, V26, P257, DOI 10.1093/intimm/dxt062
   Julià A, 2012, HUM MOL GENET, V21, P4549, DOI 10.1093/hmg/dds295
   Jung C, 2012, PLOS ONE, V7, DOI 10.1371/journal.pone.0052223
   Kikly K, 2006, CURR OPIN IMMUNOL, V18, P670, DOI 10.1016/j.coi.2006.09.008
   Langowski JL, 2006, NATURE, V442, P461, DOI 10.1038/nature04808
   Leonardi CL, 2008, LANCET, V371, P1665, DOI 10.1016/S0140-6736(08)60725-4
   Li H, 2008, ARCH DERMATOL RES, V300, P425, DOI 10.1007/s00403-008-0843-4
   Liang J, 2013, EUR J MED CHEM, V67, P175, DOI 10.1016/j.ejmech.2013.03.070
   Liu Y, 2008, PLOS GENET, V4, DOI 10.1371/journal.pgen.1000041
   Lysell J, 2013, J INVEST DERMATOL, V133, P411, DOI 10.1038/jid.2012.280
   Marrakchi S, 2011, NEW ENGL J MED, V365, P620, DOI 10.1056/NEJMoa1013068
   Nair RP, 2010, ARCH DERMATOL RES, V302, P139, DOI 10.1007/s00403-009-0986-y
   Nair RP, 2009, NAT GENET, V41, P199, DOI 10.1038/ng.311
   Nair RP, 2000, AM J HUM GENET, V66, P1833, DOI 10.1086/302932
   Nestle FO, 2009, NEW ENGL J MED, V361, P496, DOI 10.1056/NEJMra0804595
   Nikamo P, 2012, EXP DERMATOL, V21, P221, DOI 10.1111/j.1600-0625.2011.01423.x
   Nunez C, 2008, GENES IMMUN, V9, P289, DOI 10.1038/gene.2008.16
   Onoufriadis A, 2011, AM J HUM GENET, V89, P432, DOI 10.1016/j.ajhg.2011.07.022
   Popa OM, 2013, CYTOKINE, V63, P67, DOI 10.1016/j.cyto.2013.04.013
   Purcell S, 2007, AM J HUM GENET, V81, P559, DOI 10.1086/519795
   Sáfrány E, 2009, SCAND J IMMUNOL, V70, P68, DOI 10.1111/j.1365-3083.2009.02265.x
   Safrany E, 2013, INFLAMM RES, V62, P195, DOI 10.1007/s00011-012-0566-z
   Safrany E, 2011, INFLAMMATION, V34, P603, DOI 10.1007/s10753-010-9268-2
   SIDAK Z, 1967, J AM STAT ASSOC, V62, P626, DOI 10.2307/2283989
   Strange A, 2010, NAT GENET, V42, P985, DOI 10.1038/ng.694
   Tsoi LC, 2012, NAT GENET, V44, P1341, DOI 10.1038/ng.2467
   Wang WJ, 2013, J EUR ACAD DERMATOL, V27, P1156, DOI 10.1111/j.1468-3083.2012.04683.x
   Yin XY, 2014, IMMUNOGENETICS, V66, P215, DOI 10.1007/s00251-013-0756-z
   Zheng HF, 2010, J DERMATOL SCI, V59, P50, DOI 10.1016/j.jdermsci.2010.03.006
NR 58
TC 35
Z9 37
U1 1
U2 25
PU NATURE PUBLISHING GROUP
PI NEW YORK
PA 75 VARICK ST, 9TH FLR, NEW YORK, NY 10013-1917 USA
SN 0022-202X
EI 1523-1747
J9 J INVEST DERMATOL
JI J. Invest. Dermatol.
PD AUG
PY 2015
VL 135
IS 8
BP 1969
EP 1976
DI 10.1038/jid.2015.103
PG 8
WC Dermatology
WE Science Citation Index Expanded (SCI-EXPANDED)
SC Dermatology
GA CN2SL
UT WOS:000358272100007
PM 25789703
OA hybrid
DA 2024-01-22
ER

PT J
AU Scarpa, M
   Griggio, L
   Rampado, S
   Ruffolo, C
   Citton, M
   Pozza, A
   Borsetto, L
   Dall'Olmo, L
   Angriman, I
AF Scarpa, Marco
   Griggio, Luciano
   Rampado, Sabrina
   Ruffolo, Cesare
   Citton, Marilisa
   Pozza, Anna
   Borsetto, Lara
   Dall'Olmo, Luigi
   Angriman, Imerio
TI Long-term health-related quality of life after minimally invasive
   surgery for diverticular disease
SO LANGENBECKS ARCHIVES OF SURGERY
LA English
DT Article
DE Quality of life; Colonic diverticular disease; Minimally invasive
   surgery
ID SIGMOID DIVERTICULITIS; ULCERATIVE-COLITIS; CROHNS-DISEASE; RESECTION;
   COMPLICATIONS; COLON; DIAGNOSIS; IMPACT; AUDIT
AB Background and aims The aim of this multicentric study was to evaluate the disease specific and the generic quality of life in patients affected by colonic diverticular disease (DD) who had undergone minimally invasive or open colonic resection or who had been treated with medical therapy in the long-term follow-up.
   Patients and methods Seventy-one consecutive patients admitted to the departments of surgery of Padova and Arzignano Hospitals for DD were interviewed: 22 underwent minimally invasive colonic resection, 24 had open resection, and 25 had only medical therapy. The interview focused on disease specific and generic quality of life, body image, and disease activity.
   Results Padova Inflammatory Bowel Disease Quality of Life (PIBDQL) was validated for the use in DD patients. PIBDQL scores were significantly worse in all patients with DD than those obtained by healthy subjects and it correlated with the symptoms score. The generic quality of life seemed similar in patients who had minimally invasive colonic resection compared with healthy subjects. Body Image Questionnaire scores correlated inversely with the presence of a stoma.
   Conclusions Disease activity resulted as the only independent predictor of the disease-specific quality of life. In fact, DD affected bowel function and quality of life of patients in the long-term follow-up regardless of the type of therapy adopted. The presence of a stoma affected the patients' body image.
C1 [Scarpa, Marco; Dall'Olmo, Luigi] Veneto Inst Oncol IOV IRCCS, Oncol Surg Unit, I-35128 Padua, Italy.
   [Griggio, Luciano; Rampado, Sabrina] Osped Civile, Dept Surg, Arzignano, Italy.
   [Ruffolo, Cesare] Osped Reg Ca Foncello, Surg Unit 4, Treviso, Italy.
   [Citton, Marilisa; Pozza, Anna; Borsetto, Lara; Angriman, Imerio] Univ Padua, Dept Surg & Gastroenterol Sci, Padua, Italy.
C3 IRCCS Istituto Oncologico Veneto (IOV); ULSS 2 Marca TV; Ospedale Ca'
   Foncello Treviso; University of Padua
RP Scarpa, M (通讯作者)，Veneto Inst Oncol IOV IRCCS, Oncol Surg Unit, Via Gattamelata 64, I-35128 Padua, Italy.
EM marcoscarpa73@yahoo.it
RI Ruffolo, Cesare/L-2782-2016; Scarpa, Marco/K-9970-2016; Angriman,
   Imerio/AAC-2471-2022
OI Scarpa, Marco/0000-0002-0217-6523; Angriman, Imerio/0000-0001-5873-5833;
   dall'olmo, luigi/0000-0003-1564-2594
CR AMBROSETTI P, 1994, J AM COLL SURGEONS, V179, P156
   American Gastroenterological Association, 2001, BURD GASTR DIS, P1
   Bland JM, 1997, BRIT MED J, V314, P572, DOI 10.1136/bmj.314.7080.572
   Brandimarte G, 2004, MED SCI MONITOR, V10, pPI70
   Casellas F, 2000, AM J GASTROENTEROL, V95, P177
   Comparato G, 2007, DIGEST DIS, V25, P252, DOI 10.1159/000103896
   Constantinides VA, 2006, COLORECTAL DIS, V8, P663, DOI 10.1111/j.1463-1318.2006.00961.x
   Constantinides VA, 2007, ANN SURG, V245, P94, DOI 10.1097/01.sla.0000225357.82218.ce
   Delvaux M, 2003, ALIMENT PHARM THERAP, V18, P71, DOI 10.1046/j.0953-0673.2003.01720.x
   Dunker MS, 1998, SURG ENDOSC-ULTRAS, V12, P1334, DOI 10.1007/s004649900851
   Elliott TB, 1997, BRIT J SURG, V84, P535
   Fazio VW, 1999, ANN SURG, V230, P575, DOI 10.1097/00000658-199910000-00013
   FOLSTEIN MF, 1973, PSYCHOL MED, V3, P479, DOI 10.1017/S0033291700054283
   Forgione A, 2009, ANN SURG, V249, P218, DOI 10.1097/SLA.0b013e318195c5fc
   Frattini J, 2006, J CLIN GASTROENTEROL, V40, pS145, DOI 10.1097/01.mcg.0000225507.52300.b9
   FREISCHLAG J, 1986, DIS COLON RECTUM, V29, P639, DOI 10.1007/BF02560326
   HEATON KW, 1991, GUT, V32, P73, DOI 10.1136/gut.32.1.73
   HEATON KW, 1992, GUT, V33, P818, DOI 10.1136/gut.33.6.818
   Hinchey E J, 1978, Adv Surg, V12, P85
   Kiran RP, 2003, AM J GASTROENTEROL, V98, P1783, DOI 10.1016/S0002-9270(03)00443-X
   Köhler L, 1999, SURG ENDOSC-ULTRAS, V13, P430, DOI 10.1007/s004649901007
   KONVOLINKA CW, 1994, AM J SURG, V167, P562, DOI 10.1016/0002-9610(94)90098-1
   Krouse R, 2007, J SURG RES, V138, P79, DOI 10.1016/j.jss.2006.04.033
   LAMBERT ME, 1986, BRIT J SURG, V73, P576, DOI 10.1002/bjs.1800730721
   Mäkelä J, 2002, DIS COLON RECTUM, V45, P955, DOI 10.1007/s10350-004-6335-5
   Martin A, 1995, ITAL J GASTROENTEROL, V27, P450
   MCLEOD RS, 1991, GASTROENTEROLOGY, V101, P1307, DOI 10.1016/0016-5085(91)90081-U
   PARKS TG, 1969, BRIT MED J, V4, P639, DOI 10.1136/bmj.4.5684.639
   Scarpa M, 2004, WORLD J SURG, V28, P124, DOI 10.1007/s00268-003-7047-z
   Scarpa M, 2007, INFLAMM BOWEL DIS, V13, P462, DOI 10.1002/ibd.20080
   Scarpa M, 2007, ARCH SURG-CHICAGO, V142, P158, DOI 10.1001/archsurg.142.2.158
   Scarpa M, 2009, J GASTROINTEST SURG, V13, P2128, DOI 10.1007/s11605-009-1044-y
   Scarpa M, 2009, J GASTROINTEST SURG, V13, P416, DOI 10.1007/s11605-008-0775-5
   Scarpa M, 2009, J GASTROINTEST SURG, V13, P105, DOI 10.1007/s11605-008-0667-8
   Scheidbach H, 2004, DIS COLON RECTUM, V47, P1883, DOI 10.1007/s10350-004-0715-8
   Seitz G, 2008, SURG LAPARO ENDO PER, V18, P162, DOI 10.1097/SLE.0b013e3181661444
   Thaler K, 2003, SURG ENDOSC, V17, P1404, DOI 10.1007/s00464-002-8855-1
   TUDOR RG, 1994, BRIT J SURG, V81, P730, DOI 10.1002/bjs.1800810537
   Wong WD, 2000, DIS COLON RECTUM, V43, P290
NR 39
TC 9
Z9 9
U1 0
U2 2
PU SPRINGER
PI NEW YORK
PA ONE NEW YORK PLAZA, SUITE 4600, NEW YORK, NY, UNITED STATES
SN 1435-2443
EI 1435-2451
J9 LANGENBECK ARCH SURG
JI Langenbecks Arch. Surg.
PD AUG
PY 2011
VL 396
IS 6
BP 833
EP 843
DI 10.1007/s00423-011-0749-z
PG 11
WC Surgery
WE Science Citation Index Expanded (SCI-EXPANDED)
SC Surgery
GA 808II
UT WOS:000293971000012
PM 21336815
DA 2024-01-22
ER

PT J
AU Jungbeck, M
   Daller, B
   Federhofer, J
   Wege, AK
   Wimmer, N
   Männel, DN
   Hehlgans, T
AF Jungbeck, Michaela
   Daller, Barbara
   Federhofer, Josef
   Wege, Anja K.
   Wimmer, Nadin
   Maennel, Daniela N.
   Hehlgans, Thomas
TI Neutralization of LIGHT ameliorates acute dextran sodium
   sulphate-induced intestinal inflammation
SO IMMUNOLOGY
LA English
DT Article
DE DSS-induced intestinal inflammation; LIGHT; neutralizing antibodies
ID LYMPHOTOXIN-BETA-RECEPTOR; HERPESVIRUS ENTRY MEDIATOR; T-CELLS; TNF
   SUPERFAMILY; CROHNS-DISEASE; ACTIVATION; COLITIS; LIGAND; TUMOR;
   EXPRESSION
AB P>Emerging data indicate that alterations in the expression of tumour necrosis factor (TNF) superfamily members play a crucial role in the pathogenesis of intestinal inflammation. Recent results demonstrated that sustained transgenic expression of lymphotoxin-like inducible protein that competes with glycoprotein D for binding herpesvirus entry mediator on T cells (LIGHT; TNFSF14) induced severe intestinal inflammation, suggesting a specific role of LIGHT-mediated signalling to the intestinal compartment. In order to dissect the role of LIGHT in intestinal inflammation, we used LIGHT-deficient mice in the mouse model of acute dextran sodium sulphate-induced colitis. Interestingly, LIGHT-deficient mice were characterized by strongly reduced signs of intestinal inflammation compared with wild-type mice in this experimental model. Determination of mouse LIGHT mRNA expression in colon tissues of wild-type mice revealed a strong induction of mouse LIGHT mRNA expression during acute DSS-induced colitis. We therefore generated anti-mouse LIGHT monoclonal antibodies in LIGHT-deficient mice which bind specifically to LIGHT and are capable of neutralizing the activity of LIGHT in vitro and in vivo. With these antibodies, we demonstrated that neutralization of LIGHT during acute DSS-induced colitis resulted in reduced signs of intestinal inflammation. These data suggest that LIGHT is an important mediator in intestinal inflammation and may serve as a new target for therapeutic intervention.
C1 [Jungbeck, Michaela; Daller, Barbara; Federhofer, Josef; Wege, Anja K.; Wimmer, Nadin; Maennel, Daniela N.; Hehlgans, Thomas] Univ Regensburg, Inst Immunol, D-93042 Regensburg, Germany.
C3 University of Regensburg
RP Hehlgans, T (通讯作者)，Univ Regensburg, Inst Immunol, Franz Josef Str Allee 11, D-93042 Regensburg, Germany.
EM thomas.hehlgans@klinik.uni-regensburg.de
FU DFG [He3116/4-1, FOR 876]
FX This work was supported by the DFG in part by He3116/4-1 and FOR 876 to
   TH.
CR Cohavy O, 2004, J IMMUNOL, V173, P251, DOI 10.4049/jimmunol.173.1.251
   Granger SW, 2001, J IMMUNOL, V167, P5122, DOI 10.4049/jimmunol.167.9.5122
   Harrop JA, 1998, J BIOL CHEM, V273, P27548, DOI 10.1074/jbc.273.42.27548
   Hehlgans T, 2003, EUR CYTOKINE NETW, V14, P103
   Hehlgans T, 2001, J INTERF CYTOK RES, V21, P333, DOI 10.1089/107999001300177529
   Jungbeck M, 2008, MOL IMMUNOL, V45, P34, DOI 10.1016/j.molimm.2007.05.007
   Mauri DN, 1998, IMMUNITY, V8, P21, DOI 10.1016/S1074-7613(00)80455-0
   Morel Y, 2001, J IMMUNOL, V167, P2479, DOI 10.4049/jimmunol.167.5.2479
   Obermeier F, 2002, EUR J IMMUNOL, V32, P2084, DOI 10.1002/1521-4141(200207)32:7<2084::AID-IMMU2084>3.0.CO;2-Q
   OKAYASU I, 1990, GASTROENTEROLOGY, V98, P694, DOI 10.1016/0016-5085(90)90290-H
   Sartor R Balfour, 2003, Rev Gastroenterol Disord, V3 Suppl 1, pS9
   Sartor RB, 2003, J GASTROENTEROL, V38, P43
   Scheu S, 2002, J EXP MED, V195, P1613, DOI 10.1084/jem.20020215
   Shaikh RB, 2001, J IMMUNOL, V167, P6330, DOI 10.4049/jimmunol.167.11.6330
   SHULMAN M, 1978, NATURE, V276, P269, DOI 10.1038/276269a0
   Stopfer P, 2004, CLIN EXP IMMUNOL, V136, P21, DOI 10.1111/j.1365-2249.2004.02402.x
   Tamada K, 2000, NAT MED, V6, P283
   Targan SR, 1997, NEW ENGL J MED, V337, P1029, DOI 10.1056/NEJM199710093371502
   Wang J, 2005, J IMMUNOL, V174, P8173, DOI 10.4049/jimmunol.174.12.8173
   Watanabe N, 2003, DIGEST DIS SCI, V48, P408, DOI 10.1023/A:1021960401290
   Yu KY, 1999, J BIOL CHEM, V274, P13733, DOI 10.1074/jbc.274.20.13733
   Zhai YF, 1998, J CLIN INVEST, V102, P1142, DOI 10.1172/JCI3492
NR 22
TC 21
Z9 22
U1 0
U2 2
PU WILEY
PI HOBOKEN
PA 111 RIVER ST, HOBOKEN 07030-5774, NJ USA
SN 0019-2805
EI 1365-2567
J9 IMMUNOLOGY
JI Immunology
PD NOV
PY 2009
VL 128
IS 3
BP 451
EP 458
DI 10.1111/j.1365-2567.2009.03131.x
PG 8
WC Immunology
WE Science Citation Index Expanded (SCI-EXPANDED)
SC Immunology
GA 504BM
UT WOS:000270588300014
PM 20067544
OA Green Published
DA 2024-01-22
ER

PT J
AU Yarkoni, S
   Sagiv, Y
   Kaminitz, A
   Farkas, DL
   Askenasy, N
AF Yarkoni, Shai
   Sagiv, Yuval
   Kaminitz, Ayelet
   Farkas, Daniel L.
   Askenasy, Nadir
TI Targeted therapy to the IL-2R using diphtheria toxin and caspase-3
   fusion proteins modulates Treg and ameliorates inflammatory colitis
SO EUROPEAN JOURNAL OF IMMUNOLOGY
LA English
DT Article
DE Apoptosis; Colitogenic T cells; IL-2 fusion proteins; Inflammatory bowel
   disease; Treg
ID REGULATORY T-CELLS; CROHNS-DISEASE; BOWEL-DISEASE; INTESTINAL
   INFLAMMATION; DENILEUKIN DIFTITOX; ULCERATIVE-COLITIS;
   MONOCLONAL-ANTIBODY; AUTOIMMUNE-DISEASE; CUTTING EDGE; TH1 CELLS
AB Pathogenic lymphocytes in the enteric wall of inflammatory bowel disease patients display various abnormalities, including reduced sensitivity to apoptosis. We evaluated a therapeutic approach to elimination of cytotoxic cells, using two IL-2 fusion proteins, a diphtheria toxin (IL2-DT) and a caspase-3 (IL2-cas) conjugate. In models of acute (dextran sodium sulfate and trinitrobenzene sulfonic acid) and chronic (dextran sodium sulfate) toxic colitis, therapeutic doses of the fusion proteins improved survival and prevented colon shortening. While both chimeric proteins eradicated CD4(+)CD25(+)Foxp3(+) T cells in mesenteric LN, IL2-DT caused severe lymphopenia. In contrast, IL2-cas was equally protective and increased fractional expression of Foxp3. Similar effects of the fusion proteins were observed in healthy mice: IL2-DT caused lymphopenia and IL2-cas increased fractional expression of FoxP3. The fusion proteins induced apoptosis in CD25(+) T cells in vitro, with lower toxicity of IL2-cas to Foxp3(+) T cells. These data infer that targeted depletion of cells expressing the IL-2 receptor has therapeutic potential in models of inflammatory colitis, despite depletion of CD25(+) Treg. The IL2-cas fusion protein is particularly relevant to inflammatory bowel disease, as direct internalization of toxic moieties overcomes multiple pathways of resistance to apoptosis of colitogenic T cells.
C1 [Yarkoni, Shai; Sagiv, Yuval] GASR Biotechnol Ltd, Kefar Sava, Israel.
   [Kaminitz, Ayelet; Askenasy, Nadir] Schneider Childrens Med Ctr Israel, Frankel Lab Expt Bone Marrow Transplantat, Petah Tiqwa, Israel.
   [Farkas, Daniel L.; Askenasy, Nadir] Cedars Sinai Med Ctr, Minimally Invas Surg Technol Inst, Los Angeles, CA 90048 USA.
   [Farkas, Daniel L.; Askenasy, Nadir] Cedars Sinai Med Ctr, Dept Surg, Los Angeles, CA 90048 USA.
C3 Cedars Sinai Medical Center; Cedars Sinai Medical Center
RP Yarkoni, S (通讯作者)，Lamed Hei St 33, IL-44395 Kefar Sava, Israel.
EM shai@GASR-bio.com; anadir@012.net.il
FU Frankel Trust; Target-In Ltd
FX This work was supported by the Frankel Trust for Experimental Bone
   Marrow Transplantation and Target-In Ltd.
CR Alam A, 1999, J EXP MED, V190, P1879, DOI 10.1084/jem.190.12.1879
   Asano M, 1996, J EXP MED, V184, P387, DOI 10.1084/jem.184.2.387
   Askenasy N, 2008, AUTOIMMUN REV, V7, P370, DOI 10.1016/j.autrev.2008.03.001
   Asseman C, 2003, J IMMUNOL, V171, P971, DOI 10.4049/jimmunol.171.2.971
   Atreya R, 2000, NAT MED, V6, P583, DOI 10.1038/75068
   Axelsson LG, 1996, INFLAMM RES, V45, P181, DOI 10.1007/BF02285159
   Bamias G, 2005, ANN INTERN MED, V143, P895, DOI 10.7326/0003-4819-143-12-200512200-00007
   Bluestone JA, 2003, NAT REV IMMUNOL, V3, P253, DOI 10.1038/nri1032
   Boirivant M, 1999, GASTROENTEROLOGY, V116, P557, DOI 10.1016/S0016-5085(99)70177-0
   Bousvaros A, 1997, DIGEST DIS SCI, V42, P1542, DOI 10.1023/A:1018891432581
   Boyman O, 2006, SCIENCE, V311, P1924, DOI 10.1126/science.1122927
   Chen WJ, 2003, J EXP MED, V198, P1875, DOI 10.1084/jem.20030152
   Chen X, 2007, J IMMUNOL, V179, P154, DOI 10.4049/jimmunol.179.1.154
   CONTRACTOR NV, 1998, J IMMUNOL, V75, P253
   Creed TJ, 2006, ALIMENT PHARM THER, V23, P1435, DOI 10.1111/j.1365-2036.2006.02904.x
   Dang NH, 2007, BRIT J HAEMATOL, V136, P439, DOI 10.1111/j.1365-2141.2006.06457.x
   De Silva HD, 1998, IMMUNOLOGY, V93, P405
   Doering J, 2004, GUT, V53, P1632, DOI 10.1136/gut.2003.037911
   Egger B, 2000, DIGESTION, V62, P240, DOI 10.1159/000007822
   Ehrhardt RO, 1997, J IMMUNOL, V158, P566
   Eklund JW, 2005, EXPERT REV ANTICANC, V5, P33, DOI 10.1586/14737140.5.1.33
   Fantini MC, 2006, GUT, V55, P671, DOI 10.1136/gut.2005.072801
   Fayad R, 2006, EUR J IMMUNOL, V36, P2215, DOI 10.1002/eji.200535477
   Fehérvari Z, 2006, TRENDS IMMUNOL, V27, P109, DOI 10.1016/j.it.2006.01.005
   Festjens N, 2003, ACTA HAEMATOL-BASEL, V111, P7, DOI 10.1159/000074483
   Fontenot JD, 2005, IMMUNITY, V22, P329, DOI 10.1016/j.immuni.2005.01.016
   Fontenot JD, 2003, NAT IMMUNOL, V4, P330, DOI 10.1038/ni904
   FUJII M, 1986, J EXP MED, V163, P550, DOI 10.1084/jem.163.3.550
   Fujii T, 2008, EUR J IMMUNOL, V38, P3290, DOI 10.1002/eji.200838359
   Furtado GC, 2002, J EXP MED, V196, P851, DOI 10.1084/jem.20020190
   González MA, 2009, GASTROENTEROLOGY, V136, P978, DOI 10.1053/j.gastro.2008.11.041
   Hori S, 2003, SCIENCE, V299, P1057, DOI 10.1126/science.1079490
   Ina K, 1999, J IMMUNOL, V163, P1081
   Itoh J, 2001, GUT, V49, P35, DOI 10.1136/gut.49.1.35
   Kanai T, 2006, AM J PHYSIOL-GASTR L, V290, pG1051, DOI 10.1152/ajpgi.00429.2005
   Kennedy NJ, 1999, J EXP MED, V190, P1891, DOI 10.1084/jem.190.12.1891
   King C, 2004, CELL, V117, P265, DOI 10.1016/S0092-8674(04)00335-6
   Kitajima S, 1999, EXP ANIM TOKYO, V48, P137, DOI 10.1538/expanim.48.137
   KITAJIMA S, 2002, NEW ENGL J MED, V347, P417
   Klebanoff CA, 2005, TRENDS IMMUNOL, V26, P111, DOI 10.1016/j.it.2004.12.003
   Knutson KL, 2006, J IMMUNOL, V177, P84, DOI 10.4049/jimmunol.177.1.84
   Kohm AP, 2006, J IMMUNOL, V176, P3301, DOI 10.4049/jimmunol.176.6.3301
   Kullberg MC, 2005, EUR J IMMUNOL, V35, P2886, DOI 10.1002/eji.200526106
   Lan RY, 2007, J AUTOIMMUN, V29, P272, DOI 10.1016/j.jaut.2007.07.021
   Laurie KL, 2002, IMMUNOL CELL BIOL, V80, P567, DOI 10.1046/j.1440-1711.2002.01127.x
   Litzinger MT, 2007, BLOOD, V110, P3192, DOI 10.1182/blood-2007-06-094615
   Liu HY, 2003, J IMMUNOL, V171, P5012, DOI 10.4049/jimmunol.171.10.5012
   Ly D, 2006, J IMMUNOL, V177, P3695, DOI 10.4049/jimmunol.177.6.3695
   Malek TR, 2004, NAT REV IMMUNOL, V4, P665, DOI 10.1038/nri1435
   Mashimo H, 1996, SCIENCE, V274, P262, DOI 10.1126/science.274.5285.262
   Mellanby RJ, 2007, IMMUNOLOGY, V121, P15, DOI 10.1111/j.1365-2567.2007.02546.x
   Mottet C, 2003, J IMMUNOL, V170, P3939, DOI 10.4049/jimmunol.170.8.3939
   Mudter J, 2007, GUT, V56, P293, DOI 10.1136/gut.2005.090464
   MULLIN GE, 1992, GASTROENTEROLOGY, V102, P1620, DOI 10.1016/0016-5085(92)91722-G
   Neurath MF, 2001, TRENDS IMMUNOL, V22, P21, DOI 10.1016/S1471-4906(00)01798-1
   Niedbala W, 2007, P NATL ACAD SCI USA, V104, P15478, DOI 10.1073/pnas.0703725104
   Okamoto S, 1999, EUR J IMMUNOL, V29, P355, DOI 10.1002/(SICI)1521-4141(199901)29:01<355::AID-IMMU355>3.3.CO;2-7
   PACHECOSILVA A, 1992, EUR J IMMUNOL, V22, P697, DOI 10.1002/eji.1830220312
   Paust S, 2005, IMMUNOL REV, V204, P195, DOI 10.1111/j.0105-2896.2005.00247.x
   Peppelenbosch MP, 2004, GUT, V53, P1556, DOI 10.1136/gut.2004.040824
   Pfister K, 2002, INT J COLORECTAL DIS, V17, P77, DOI 10.1007/s003840100336
   Phillips SM, 2007, J NEUROL SCI, V263, P59, DOI 10.1016/j.jns.2007.05.032
   Poussier P, 2000, GASTROENTEROLOGY, V118, P880, DOI 10.1016/S0016-5085(00)70174-0
   SADLACK B, 1993, CELL, V75, P253, DOI 10.1016/0092-8674(93)80067-O
   SAKAGUCHI S, 1995, J IMMUNOL, V155, P1151
   Setoguchi R, 2005, J EXP MED, V201, P723, DOI 10.1084/jem.20041982
   Shteingart S, 2009, GUT, V58, P790, DOI 10.1136/gut.2008.153981
   Simon G, 2008, DIABETES, V57, P405, DOI 10.2337/db06-1384
   SIMPSON SJ, 1995, EUR J IMMUNOL, V25, P2618, DOI 10.1002/eji.1830250932
   Singh B, 2001, IMMUNOL REV, V182, P190, DOI 10.1034/j.1600-065X.2001.1820115.x
   Souza HSP, 2005, INT J COLORECTAL DIS, V20, P277, DOI 10.1007/s00384-004-0639-8
   SPARANO JA, 1993, ANN INTERN MED, V118, P617, DOI 10.7326/0003-4819-118-8-199304150-00007
   Strober W, 2002, ANNU REV IMMUNOL, V20, P495, DOI 10.1146/annurev.immunol.20.100301.064816
   Sturm A, 2004, GUT, V53, P1624, DOI 10.1136/gut.2003.033613
   Sturm A, 2002, GASTROENTEROLOGY, V122, P1334, DOI 10.1053/gast.2002.32996
   Tang Q, 2008, IMMUNITY, V28, P687, DOI 10.1016/j.immuni.2008.03.016
   Tian B, 2009, TRANSPLANTATION, V87, P198, DOI 10.1097/TP.0b013e3181933261
   Tomita T, 2008, EUR J IMMUNOL, V38, P1264, DOI 10.1002/eji.200737745
   Totsuka T, 2008, EUR J IMMUNOL, V38, P1275, DOI 10.1002/eji.200737914
   Van Assche G, 2006, GUT, V55, P1568, DOI 10.1136/gut.2005.089854
   Watanabe T, 2005, INFLAMM BOWEL DIS, V11, P541, DOI 10.1097/01.MIB.0000163696.26969.e4
   Weber SE, 2006, J IMMUNOL, V176, P4730, DOI 10.4049/jimmunol.176.8.4730
   WILLERFORD DM, 1995, IMMUNITY, V3, P521, DOI 10.1016/1074-7613(95)90180-9
   WOODWORTH TG, 1993, CLIN EXP RHEUMATOL, V11, pS177
   Yarkoni S, 2008, BIOESSAYS, V30, P875, DOI 10.1002/bies.20812
   Yolcu ES, 2008, IMMUNOL CELL BIOL, V86, P650, DOI 10.1038/icb.2008.62
NR 86
TC 11
Z9 11
U1 0
U2 3
PU WILEY
PI HOBOKEN
PA 111 RIVER ST, HOBOKEN 07030-5774, NJ USA
SN 0014-2980
EI 1521-4141
J9 EUR J IMMUNOL
JI Eur. J. Immunol.
PD OCT
PY 2009
VL 39
IS 10
BP 2850
EP 2864
DI 10.1002/eji.200839190
PG 15
WC Immunology
WE Science Citation Index Expanded (SCI-EXPANDED)
SC Immunology
GA 511GD
UT WOS:000271151000023
PM 19735074
OA Bronze
DA 2024-01-22
ER

PT J
AU McGowan, I
   Elliott, J
   Cortina, G
   Tanner, K
   Siboliban, C
   Adler, A
   Cho, D
   Boscardin, WJ
   Soto-Torres, L
   Anton, PA
AF McGowan, Ian
   Elliott, Julie
   Cortina, Galen
   Tanner, Karen
   Siboliban, Chomchay
   Adler, Amy
   Cho, Daniel
   Boscardin, W. John
   Soto-Torres, Lydia
   Anton, Peter A.
TI Characterization of baseline intestinal mucosal indices of injury and
   inflammation in men for use in rectal microbicide trials (HIV prevention
   trials network-056)
SO JAIDS-JOURNAL OF ACQUIRED IMMUNE DEFICIENCY SYNDROMES
LA English
DT Article
DE cytokines; gastrointestinal lymphoid tissue; HIV-1; microbicides;
   mucosa; viral load
ID ACTIVE ANTIRETROVIRAL THERAPY; VIRUS TYPE-1 INFECTION; T-CELL DEPLETION;
   GASTROINTESTINAL-TRACT; TOPICAL MICROBICIDES; ULCERATIVE-COLITIS;
   CROHNS-DISEASE; TRANSMISSION; ACTIVATION; SAFETY
AB Objectives: The purpose of this study was to evaluate the biologic stability of mucosal parameters that might be used as endpoints in phase I rectal safety studies.
   Methods: Sixteen male participants were enrolled into 4 groups defined by HIV status, viral load, and sexual activity. Each participant underwent 3 flexible sigmoidoscopics at 2-week intervals with collection of blood, intestinal biopsies, and rectal secretions. Intestinal histology, phenotypic characterization of mucosal mononuclear cells, cytokine messenger RNA (mRNA) profiles (RANTES, interferon-gamma [IFN gamma], and interleukin-10), and immunoglobulin secretion were assessed. Intraclass correlation (ICC) was calculated to assess endpoint stability.
   Results: Qualitative histology demonstrated minimal inflammation in >95% of biopsies and remained stable throughout the study period.]CC for the tissue cytokine mRNA measurements and several T-cell phenotypic markers was >0.7, indicating stability over time. Mucosal CD4 lymphopenia was seen in the HIV-positive participants and was more pronounced in those with higher viral loads. Modest differences were observed for cytokine expression (IFN-gamma) and T-cell phenotype (CD3, CD4, CD8, CD19, CD4/CCR5, and CD4/CD38) between the tissue samples collected at 10 and 30 cm.
   Conclusions: These data help to provide a rationale for the selection of endpoints for future phase I rectal safety studies.
C1 Univ Pittsburgh, Magee Womens Res Inst, Pittsburgh, PA 15213 USA.
   Univ Calif Los Angeles, David Geffen Sch Med, Ctr Prevent Res, Div Digest Dis, Los Angeles, CA USA.
   Univ Calif Los Angeles, David Geffen Sch Med, Dept Pathol, Los Angeles, CA USA.
   Univ Calif Los Angeles, David Geffen Sch Med, Dept Biostat, Los Angeles, CA USA.
   Univ Calif Los Angeles, David Geffen Sch Med, Dept Med, Los Angeles, CA USA.
   Natl Inst Allergy & Infect Dis, Bethesda, MD USA.
C3 Pennsylvania Commonwealth System of Higher Education (PCSHE); University
   of Pittsburgh; Magee-Womens Research Institute; University of California
   System; University of California Los Angeles; University of California
   Los Angeles Medical Center; David Geffen School of Medicine at UCLA;
   University of California System; University of California Los Angeles;
   University of California Los Angeles Medical Center; David Geffen School
   of Medicine at UCLA; University of California System; University of
   California Los Angeles; University of California Los Angeles Medical
   Center; David Geffen School of Medicine at UCLA; University of
   California System; University of California Los Angeles; University of
   California Los Angeles Medical Center; David Geffen School of Medicine
   at UCLA; National Institutes of Health (NIH) - USA; NIH National
   Institute of Allergy & Infectious Diseases (NIAID)
RP McGowan, I (通讯作者)，Univ Pittsburgh, Magee Womens Res Inst, 204 Croft Ave,Rm B505, Pittsburgh, PA 15213 USA.
EM mcgowanim@mail.magee.edu
RI M, i/HCI-9242-2022; M, Ian/AAP-1032-2021
OI M, Ian/0000-0002-6470-8476; , Amy/0000-0002-1854-6613
FU NIAID NIH HHS [AI46749/645-12] Funding Source: Medline
CR [Anonymous], 2005, SEXUAL BEHAV SELECTE
   Anton PA, 2000, AIDS, V14, P1761, DOI 10.1097/00002030-200008180-00011
   Anton PA, 2001, J VIROL METHODS, V95, P65, DOI 10.1016/S0166-0934(01)00295-6
   Autschbach F, 2002, VIRCHOWS ARCH, V441, P500, DOI 10.1007/s00428-002-0684-z
   Azzoni L, 2002, J IMMUNOL, V168, P5764, DOI 10.4049/jimmunol.168.11.5764
   Brenchley JM, 2006, NAT IMMUNOL, V7, P235, DOI 10.1038/ni1316
   Brenchley JM, 2004, J EXP MED, V200, P749, DOI 10.1084/jem.20040874
   Brown H., 1999, APPL MIXED MODELS ME
   Cohen MS, 2005, J INFECT DIS, V191, P1391, DOI 10.1086/429414
   Dyrhol-Riise AM, 1999, AIDS, V13, P2365, DOI 10.1097/00002030-199912030-00008
   EDWARDS D, 1987, BIOMETRICS, V43, P913, DOI 10.2307/2531545
   Gaya DR, 2005, QJM-INT J MED, V98, P435, DOI 10.1093/qjmed/hci069
   Geboes K, 2000, GUT, V47, P404, DOI 10.1136/gut.47.3.404
   Giorgi JV, 2002, J ACQ IMMUN DEF SYND, V29, P346, DOI 10.1097/00126334-200204010-00004
   Giorgi JV, 1999, J INFECT DIS, V179, P859, DOI 10.1086/314660
   Guadalupe M, 2003, J VIROL, V77, P11708, DOI 10.1128/JVI.77.21.11708-11717.2003
   Lard-Whiteford SL, 2004, JAIDS-J ACQ IMM DEF, V36, P541, DOI 10.1097/00126334-200405010-00001
   LAW CLH, 1994, GENITOURIN MED, V70, P26
   Lederman MM, 2006, NAT REV IMMUNOL, V6, P371, DOI 10.1038/nri1848
   MARTINEZMAZA O, 1986, CLIN IMMUNOL IMMUNOP, V39, P405, DOI 10.1016/0090-1229(86)90168-6
   MARTINEZMAZA O, 1987, J IMMUNOL, V138, P3720
   Mauck C, 2001, AIDS, V15, P857, DOI 10.1097/00002030-200105040-00006
   McGowan I, 2004, JAIDS-J ACQ IMM DEF, V37, P1228, DOI 10.1097/01.qai.0000131846.12453.29
   Mehandru S, 2004, J EXP MED, V200, P761, DOI 10.1084/jem.20041196
   Nielsen OH, 2003, SCAND J GASTROENTERO, V38, P180, DOI 10.1080/00365520310000672
   Nuvor SV, 2006, J VIROL, V80, P2529, DOI 10.1128/JVI.80.5.2529-2538.2006
   Patton DL, 2006, ANTIMICROB AGENTS CH, V50, P1696, DOI 10.1128/AAC.50.5.1696-1700.2006
   Patton DL, 2004, SEX TRANSM DIS, V31, P290, DOI 10.1097/01.OLQ.0000124614.91448.D4
   Patton DL, 2002, SEX TRANSM DIS, V29, P581, DOI 10.1097/00007435-200210000-00004
   Patton DL, 2006, SEX TRANSM DIS, V33, P691, DOI 10.1097/01.olq.0000216022.18321.d3
   Phillips DM, 2004, CONTRACEPTION, V70, P107, DOI 10.1016/j.contraception.2004.04.008
   Phillips DM, 1998, CONTRACEPTION, V57, P341, DOI 10.1016/S0010-7824(98)00040-7
   Phillips DM, 2000, CONTRACEPTION, V62, P149, DOI 10.1016/S0010-7824(00)00156-6
   Poullis A, 2003, J GASTROEN HEPATOL, V18, P756, DOI 10.1046/j.1440-1746.2003.03014.x
   Schwandt M, 2006, SEX TRANSM INFECT, V82, P392, DOI 10.1136/sti.2006.019794
   Shacklett BL, 2003, J IMMUNOL METHODS, V279, P17, DOI 10.1016/S0022-1759(03)00255-2
   Tabet SR, 1999, SEX TRANSM DIS, V26, P564, DOI 10.1097/00007435-199911000-00005
   Yang OO, 2005, JAIDS-J ACQ IMM DEF, V39, P507
NR 38
TC 43
Z9 49
U1 0
U2 1
PU LIPPINCOTT WILLIAMS & WILKINS
PI PHILADELPHIA
PA 530 WALNUT ST, PHILADELPHIA, PA 19106-3621 USA
SN 1525-4135
J9 JAIDS-J ACQ IMM DEF
JI JAIDS
PD DEC 1
PY 2007
VL 46
IS 4
BP 417
EP 425
DI 10.1097/QAI.0b013e318156ef16
PG 9
WC Immunology; Infectious Diseases
WE Science Citation Index Expanded (SCI-EXPANDED)
SC Immunology; Infectious Diseases
GA 231ZH
UT WOS:000250987200007
PM 17891044
OA Bronze
DA 2024-01-22
ER

PT J
AU Liumbruno, GM
   Centoni, PE
   Niccoli, G
   Liotta, F
   Metelli, MR
   Annunziato, F
   Molfettini, P
   Frosali, F
   Maggi, L
   Sodini, ML
AF Liumbruno, Giancarlo Maria
   Centoni, Paolo Emilio
   Niccoli, Giovanni
   Liotta, Francesco
   Metelli, Maria Rita
   Annunziato, Francesco
   Molfettini, Pietra
   Frosali, Francesca
   Maggi, Laura
   Sodini, Maria Laura
TI A case report of long-term remission of ulcerative colitis after
   lymphocyto-plasmapheresis
SO THERAPEUTIC APHERESIS AND DIALYSIS
LA English
DT Article; Proceedings Paper
CT 57th Annual Meeting of the American-Association-of-Blood-Banks
CY OCT 23-26, 2004
CL Baltimore, MD
SP Amer Assoc Blood Banks
DE apheresis; autoimmune disease; cytapheresis; dendritic Cell;
   lymphocyto-plasmapheresis
ID RANDOMIZED CONTROLLED TRIAL; PRESENTING DENDRITIC CELLS; LEUKOCYTE
   APHERESIS; CROHNS-DISEASE; LEUKOCYTAPHERESIS; ADJUNCT
AB Ulcerative colitis (UC) is a chronic inflammatory bowel disease of the colorectum, with mucosal infiltration by activated leukocytes, which are the result of complex interactions between lymphocytes, antigen, and dendritic cells (DCs). We carried out lymphocyto-plasmapheresis (LCPA) in a UC patient with the aim of removing lymphocytes, DCs and inflammatory cytokines (ICKs). A 42-year-old female with UC in moderate activity phase was submitted to 5 weekly LCPA treatments. Before and after LCPA we monitored: (i) the percentage of T, B, NK lymphocytes, monocytes, and peripheral blood lymphoid and myeloid DCs; (ii) the T lymphocyte subpopulations; (iii) the ICKs; and (iv) the immune complexes (IC). We achieved the interruption of all pharmacological therapies, and so far the clinical and histological remission has lasted for 24 months. The flow cytometric assessment of the leukocyte subpopulations did not show any relevant variation of their numbers after LCPA, while TNF alpha, IL-6, IL-12 and serum IgG-C1q ICs decreased. In the present case, the contemporary depletion of plasma, lymphocytes and DCs, allowed LCPA to emerge as an efficient alternative to UC pharmacological therapy without affecting the number of white blood cells, DCs and leukocyte subpopulations that were assessed. Further studies are needed both to address LCPA mechanism of action and optimal apheresis protocol, and to compare this form of therapy to a placebo control group.
C1 Osped Livorno, Ctr Trasfus, Blood Bank, Apheresis Unit, I-57126 Livorno, Italy.
   Hosp Livorno, Transfus Serv, Livorno, Italy.
   Hosp Livorno, Gastroenterol Unit, Livorno, Italy.
   Univ Florence, Dept Internal Med, Florence, Italy.
   Univ Pisa, Dept Lab Med, Pisa, Italy.
C3 University of Florence; University of Pisa
RP Liumbruno, GM (通讯作者)，Osped Livorno, Ctr Trasfus, Blood Bank, Apheresis Unit, Viale Alfieri No 36, I-57126 Livorno, Italy.
EM giancarlo@liumbruno.it
RI liumbruno, giancarlo/AAA-7581-2022; Liumbruno, Giancarlo
   Maria/AAC-4918-2019; Annunziato, Francesco/C-1155-2013; Maggi,
   Laura/B-6693-2013
OI liumbruno, giancarlo/0000-0002-3021-0338; Annunziato,
   Francesco/0000-0001-8798-7589; Maggi, Laura/0000-0003-2862-9591
CR Ayabe T, 1997, INTERNAL MED, V36, P322, DOI 10.2169/internalmedicine.36.322
   BICKS RO, 1989, J CLIN GASTROENTEROL, V11, P136, DOI 10.1097/00004836-198904000-00005
   Ikeda Y, 2003, DIS COLON RECTUM, V46, P521, DOI 10.1007/s10350-004-6593-2
   Ikeda Y, 2002, J GASTROENTEROL, V37, P53, DOI 10.1007/BF03326414
   Kohgo Y, 2002, THER APHER, V6, P255, DOI 10.1046/j.1526-0968.2002.00441.x
   LEREBOURS E, 1994, GASTROENTEROLOGY, V107, P357, DOI 10.1016/0016-5085(94)90159-7
   MATTS SG, 1961, Q J MED, V30, P393
   Saniabadi AR, 2005, J CLIN APHERESIS, V20, P171, DOI 10.1002/jca.20046
   Sawada K, 2005, AM J GASTROENTEROL, V100, P1362, DOI 10.1111/j.1572-0241.2005.41089.x
   Sawada K, 2003, DIS COLON RECTUM, V46, pS66, DOI 10.1097/01.DCR.0000089110.19093.B4
   Sawada K, 2003, CURR PHARM DESIGN, V9, P307, DOI 10.2174/1381612033391928
   TRUELOVE SC, 1955, BRIT MED J, V2, P1041, DOI 10.1136/bmj.2.4947.1041
   Yamaji K, 2001, THER APHER, V5, P287, DOI 10.1046/j.1526-0968.2001.00358.x
NR 13
TC 2
Z9 2
U1 0
U2 0
PU BLACKWELL PUBLISHING
PI OXFORD
PA 9600 GARSINGTON RD, OXFORD OX4 2DQ, OXON, ENGLAND
SN 1744-9979
J9 THER APHER DIAL
JI Ther. Apher. Dial.
PD FEB
PY 2007
VL 11
IS 1
BP 65
EP 69
DI 10.1111/j.1744-9987.2007.00456.x
PG 5
WC Hematology; Urology & Nephrology
WE Conference Proceedings Citation Index - Science (CPCI-S); Science Citation Index Expanded (SCI-EXPANDED)
SC Hematology; Urology & Nephrology
GA 134QM
UT WOS:000244098800011
PM 17309577
DA 2024-01-22
ER

PT J
AU Shoji-Hosaka, E
   Kobayashi, Y
   Wakitani, M
   Uchida, K
   Niwa, R
   Nakamura, K
   Shitara, K
AF Shoji-Hosaka, Emi
   Kobayashi, Yukari
   Wakitani, Masako
   Uchida, Kazuhisa
   Niwa, Rinpei
   Nakamura, Kazuyasu
   Shitara, Kenya
TI Enhanced Fc-dependent cellular cytotoxicity of Fc fusion proteins
   derived from TNF receptor II and LFA-3 by fucose removal from Asn-linked
   oligosaccharides
SO JOURNAL OF BIOCHEMISTRY
LA English
DT Article
DE cytotoxicity; defucosylation; Fc fusion; Fc gamma RIIIa; oligosaccharide
ID ACTIVE CROHNS-DISEASE; GAMMA-RIIIA; RHEUMATOID-ARTHRITIS; THERAPEUTIC
   ACTIVITY; IN-VITRO; ANTIBODY; IGG1; ETANERCEPT; ALEFACEPT; BINDING
AB Fucose removal from complex-type oligosaccharide of human IgGs results in a major enhancement of Fc-dependent cellular cytotoxicity. The aim of this study was to determine the effect of fucose removal on the effector function of another class of clinically important molecules that can effect cellular cytotoxicity, Fe fusion proteins. The receptors chosen for study were TNF receptor II and LFA-3, both of which have therapeutic significance. The fucosylated versions of these fusion proteins were produced in unmodified CHO cells, whereas the nonfucosylated counterparts were produced in CHO cells with alpha-1,6-fucosyltransferase, an enzyme required for fucosylation, knocked-out. Whilst binding activity of TNFRII-Fc and LFA-3-Fc were unchanged by fucose-removal, nonfucosylated Fc fusion proteins exhibited significantly higher Fc receptor gamma IIIa-binding and increased Fc-mediated cytotoxicity on target cells compared to fucosylated counterparts. Notably, in case of TNFRII-Fc, only the nonfucosylated protein exhibited potent Fc dependent cytotoxicity to transmembrane TNF-alpha expressing cells. These results prove that enhancement of Fc dependent cellular cytotoxicity by fucose-removal is effective in not only whole IgG but also Fc fusion proteins, and thus widens the potential of Fc-fusion proteins as therapeutic candidates.
C1 Kyowa Hakko Kogyo Co Ltd, Pharmaceut Res Ctr, Dept Antibody Res, Tokyo 1948533, Japan.
   Kyowa Hakko Kogyo Co Ltd, BioFrontier Lab, Tokyo 1948533, Japan.
C3 Kyowa Kirin Ltd; Kyowa Kirin Ltd
RP Shitara, K (通讯作者)，Kyowa Hakko Kogyo Co Ltd, Pharmaceut Res Ctr, Dept Antibody Res, Tokyo 1948533, Japan.
EM kshitara@kyowa.co.jp
OI UCHIDA, KAZUHISA/0000-0001-7360-4356
CR Anolik JH, 2003, ARTHRITIS RHEUM, V48, P455, DOI 10.1002/art.10764
   Bashir S J, 2001, Curr Opin Investig Drugs, V2, P631
   Carter P, 2001, NAT REV CANCER, V1, P118, DOI 10.1038/35101072
   Cartron G, 2002, BLOOD, V99, P754, DOI 10.1182/blood.V99.3.754
   Chamow SM, 1996, TRENDS BIOTECHNOL, V14, P52, DOI 10.1016/0167-7799(96)80921-8
   Clynes RA, 2000, NAT MED, V6, P443, DOI 10.1038/74704
   Cooper JC, 2003, EUR J IMMUNOL, V33, P666, DOI 10.1002/eji.200323586
   da Silva AJ, 2002, J IMMUNOL, V168, P4462, DOI 10.4049/jimmunol.168.9.4462
   Davies J, 2001, BIOTECHNOL BIOENG, V74, P288, DOI 10.1002/bit.1119.abs
   FLICK DA, 1984, J IMMUNOL METHODS, V68, P167, DOI 10.1016/0022-1759(84)90147-9
   Glennie MJ, 2003, DRUG DISCOV TODAY, V8, P503, DOI 10.1016/S1359-6446(03)02714-4
   Gopal AK, 1999, J LAB CLIN MED, V134, P445, DOI 10.1016/S0022-2143(99)90164-6
   Gordon KB, 2003, ARCH DERMATOL, V139, P1563, DOI 10.1001/archderm.139.12.1563
   Koene HR, 1997, BLOOD, V90, P1109, DOI 10.1182/blood.V90.3.1109.1109_1109_1114
   Korth-Bradley JM, 2000, ANN PHARMACOTHER, V34, P161
   Krueger GG, 2004, DERMATOL CLIN, V22, P407, DOI 10.1016/j.det.2004.03.014
   Kumpel Belinda M., 1994, Human Antibodies and Hybridomas, V5, P143
   Kumpel Belinda M., 1995, Human Antibodies and Hybridomas, V6, P82
   Leget Gail A., 1998, Current Opinion in Oncology, V10, P548, DOI 10.1097/00001622-199811000-00012
   Lügering A, 2001, GASTROENTEROLOGY, V121, P1145, DOI 10.1053/gast.2001.28702
   MAJEAU GR, 1994, J IMMUNOL, V152, P2753
   Mathias SD, 2000, CLIN THER, V22, P128, DOI 10.1016/S0149-2918(00)87984-9
   Meier W, 1995, Ther Immunol, V2, P159
   MILLER GT, 1993, J EXP MED, V178, P211, DOI 10.1084/jem.178.1.211
   MOHLER KM, 1993, J IMMUNOL, V151, P1548
   Moreland LW, 1999, ANN INTERN MED, V130, P478, DOI 10.7326/0003-4819-130-6-199903160-00004
   Moreland LW, 1997, NEW ENGL J MED, V337, P141, DOI 10.1056/NEJM199707173370301
   Nakamura K, 2000, MOL IMMUNOL, V37, P1035, DOI 10.1016/S0161-5890(01)00021-9
   Natsume A, 2005, J IMMUNOL METHODS, V306, P93, DOI 10.1016/j.jim.2005.07.025
   Niwa R, 2005, J IMMUNOL METHODS, V306, P151, DOI 10.1016/j.jim.2005.08.009
   Niwa R, 2004, CLIN CANCER RES, V10, P6248, DOI 10.1158/1078-0432.CCR-04-0850
   Niwa R, 2004, CANCER RES, V64, P2127, DOI 10.1158/0008-5472.CAN-03-2068
   Okazaki A, 2004, J MOL BIOL, V336, P1239, DOI 10.1016/j.jmb.2004.01.007
   Ortonne JP, 2003, EUR J DERMATOL, V13, P117
   PENNICA D, 1993, BIOCHEMISTRY-US, V32, P3131, DOI 10.1021/bi00063a027
   PEREZ C, 1990, CELL, V63, P251, DOI 10.1016/0092-8674(90)90158-B
   Sandborn WJ, 2001, GASTROENTEROLOGY, V121, P1088, DOI 10.1053/gast.2001.28674
   Scallon B, 2002, J PHARMACOL EXP THER, V301, P418, DOI 10.1124/jpet.301.2.418
   SCHALL TJ, 1990, CELL, V61, P361, DOI 10.1016/0092-8674(90)90816-W
   SECKINGER P, 1989, J BIOL CHEM, V264, P11966
   Shields RL, 2002, J BIOL CHEM, V277, P26733, DOI 10.1074/jbc.M202069200
   Shinkawa T, 2003, J BIOL CHEM, V278, P3466, DOI 10.1074/jbc.M210665200
   SMITH CA, 1990, SCIENCE, V248, P1019, DOI 10.1126/science.2160731
   Smith MR, 2003, ONCOGENE, V22, P7359, DOI 10.1038/sj.onc.1206939
   Umaña P, 1999, NAT BIOTECHNOL, V17, P176, DOI 10.1038/6179
   Van Den Brande JMH, 2003, GASTROENTEROLOGY, V124, P1774, DOI 10.1016/S0016-5085(03)00382-2
   Weng WK, 2003, J CLIN ONCOL, V21, P3940, DOI 10.1200/JCO.2003.05.013
   Wu JM, 1997, J CLIN INVEST, V100, P1059, DOI 10.1172/JCI119616
   Yamane-Ohnuki N, 2004, BIOTECHNOL BIOENG, V87, P614, DOI 10.1002/bit.20151
NR 49
TC 31
Z9 43
U1 0
U2 3
PU OXFORD UNIV PRESS
PI OXFORD
PA GREAT CLARENDON ST, OXFORD OX2 6DP, ENGLAND
SN 0021-924X
EI 1756-2651
J9 J BIOCHEM
JI J. Biochem.
PD DEC
PY 2006
VL 140
IS 6
BP 777
EP 783
DI 10.1093/jb/mvj207
PG 7
WC Biochemistry & Molecular Biology
WE Science Citation Index Expanded (SCI-EXPANDED)
SC Biochemistry & Molecular Biology
GA 122LB
UT WOS:000243227400003
PM 17038352
DA 2024-01-22
ER

PT J
AU Horowitz, A
   Chanez-Paredes, SD
   Haest, X
   Turner, JR
AF Horowitz, Arie
   Chanez-Paredes, Sandra D.
   Haest, Xenia
   Turner, Jerrold R.
TI Paracellular permeability and tight junction regulation in gut health
   and disease
SO NATURE REVIEWS GASTROENTEROLOGY & HEPATOLOGY
LA English
DT Review
ID LIGHT-CHAIN KINASE; INCREASED INTESTINAL PERMEABILITY;
   IRRITABLE-BOWEL-SYNDROME; VERSUS-HOST-DISEASE; ENVIRONMENTAL ENTERIC
   DYSFUNCTION; NECROSIS-FACTOR-ALPHA; EPITHELIAL BARRIER FUNCTION;
   CLAUDIN-2 EXPRESSION; CROHNS-DISEASE; GASTROINTESTINAL PERMEABILITY
AB Increased intestinal permeability owing to tight junction barrier loss could be targeted in gastrointestinal diseases associated with increased permeability. In this Review, the authors discuss the molecular components and regulation of the tight junction, and consider the relevance to gut diseases and therapeutic opportunities.
   Epithelial tight junctions define the paracellular permeability of the intestinal barrier. Molecules can cross the tight junctions via two distinct size-selective and charge-selective paracellular pathways: the pore pathway and the leak pathway. These can be distinguished by their selectivities and differential regulation by immune cells. However, permeability increases measured in most studies are secondary to epithelial damage, which allows non-selective flux via the unrestricted pathway. Restoration of increased unrestricted pathway permeability requires mucosal healing. By contrast, tight junction barrier loss can be reversed by targeted interventions. Specific approaches are needed to restore pore pathway or leak pathway permeability increases. Recent studies have used preclinical disease models to demonstrate the potential of pore pathway or leak pathway barrier restoration in disease. In this Review, we focus on the two paracellular flux pathways that are dependent on the tight junction. We discuss the latest evidence that highlights tight junction components, structures and regulatory mechanisms, their impact on gut health and disease, and opportunities for therapeutic intervention.
C1 [Horowitz, Arie] Normandie Univ, Normandy Ctr Genom & Personalized Med, UNIROUEN, INSERM U1245, Rouen, France.
   [Chanez-Paredes, Sandra D.; Haest, Xenia; Turner, Jerrold R.] Harvard Med Sch, Brigham & Womens Hosp, Dept Pathol, Lab Mucosal Barrier Pathobiol, Boston, MA 02115 USA.
C3 Institut National de la Sante et de la Recherche Medicale (Inserm);
   Universite de Rouen Normandie; Harvard University; Harvard Medical
   School; Brigham & Women's Hospital
RP Turner, JR (通讯作者)，Harvard Med Sch, Brigham & Womens Hosp, Dept Pathol, Lab Mucosal Barrier Pathobiol, Boston, MA 02115 USA.
EM jrturner@bwh.harvard.edu
RI Horowitz, Arie/F-4628-2015
OI Horowitz, Arie/0000-0001-6239-1287
FU National Institute of Diabetes and Digestive and Kidney Disease
   [R01DK61931, R01DK68271]; U.S. Department of Defense [PR181271]; Belgian
   American Educational Foundation
FX The authors are supported by National Institute of Diabetes and
   Digestive and Kidney Disease grants R01DK61931 and R01DK68271(J.R.T.),
   U.S. Department of Defense award PR181271 (J.R.T.), and the Belgian
   American Educational Foundation (X.H.). The authors also greatly
   <EM><STRONG> </STRONG></EM>appreciate the contributions of S. Hagen, N.
   Shashikanth, L. Zuo, S. Abtahi, L.-S. Beier and G. Marsischky, as well
   as H. Marlatt (Nationwide Histology) and T. S. Davanzo (Slaybaugh
   Studios). The freeze-fracture electron micrograph in Fig.1 was provided
   by the late E. E. Schneeberger (Harvard Medical School), an exceptional
   friend, pathologist and scientist.
CR Abtahi S, 2023, LAB INVEST, V103, DOI 10.1016/j.labinv.2022.100036
   Abu-Farsakh S, 2017, BMC GASTROENTEROL, V17, DOI 10.1186/s12876-017-0590-0
   Ahmad R, 2014, MUCOSAL IMMUNOL, V7, P1340, DOI 10.1038/mi.2014.21
   Al-Sadi R, 2008, J IMMUNOL, V180, P5653, DOI 10.4049/jimmunol.180.8.5653
   Al-Sadi R, 2013, J IMMUNOL, V190, P6596, DOI 10.4049/jimmunol.1201876
   Al-Sadi R, 2010, AM J PATHOL, V177, P2310, DOI 10.2353/ajpath.2010.100371
   Amadi B, 2017, EBIOMEDICINE, V22, P191, DOI 10.1016/j.ebiom.2017.07.017
   Amasheh M, 2009, ANN NY ACAD SCI, V1165, P267, DOI 10.1111/j.1749-6632.2009.04063.x
   Amasheh S, 2002, J CELL SCI, V115, P4969, DOI 10.1242/jcs.00165
   Amidei CB, 2020, EUR RESPIR J, V56, DOI 10.1183/13993003.00197-2020
   Amoozadeh Y, 2018, AM J PHYSIOL-CELL PH, V314, pC366, DOI 10.1152/ajpcell.00234.2017
   Anderson JM, 2009, CSH PERSPECT BIOL, V1, DOI 10.1101/cshperspect.a002584
   Angelow S, 2009, J BIOL CHEM, V284, P29205, DOI 10.1074/jbc.M109.043752
   Arnott IDR, 2000, SCAND J GASTROENTERO, V35, P1163
   Arrieta MC, 2009, GUT, V58, P41, DOI 10.1136/gut.2008.150888
   ATISOOK K, 1990, AM J PHYSIOL, V258, pC77, DOI 10.1152/ajpcell.1990.258.1.C77
   Awad K, 2023, CELLS-BASEL, V12, DOI 10.3390/cells12020236
   Banerjee S, 2019, SCI REP-UK, V9, DOI 10.1038/s41598-019-49437-x
   Bashir M, 2019, AM J PHYSIOL-GASTR L, V316, pG1, DOI 10.1152/ajpgi.00266.2018
   Beeman N, 2012, CELL DEATH DIS, V3, DOI 10.1038/cddis.2012.14
   Ben-Yosef T, 2003, HUM MOL GENET, V12, P2049, DOI 10.1093/hmg/ddg210
   Berglund JJ, 2001, AM J PHYSIOL-GASTR L, V281, pG1487
   Bergmann KR, 2013, AM J PATHOL, V182, P1595, DOI 10.1016/j.ajpath.2013.01.013
   Beutel O, 2019, CELL, V179, P923, DOI 10.1016/j.cell.2019.10.011
   Bhattacharjee A, 2021, IMMUNITY, V54, P1745, DOI 10.1016/j.immuni.2021.07.005
   Bitton A, 2008, GUT, V57, P1386, DOI 10.1136/gut.2007.134817
   Bosi E, 2006, DIABETOLOGIA, V49, P2824, DOI 10.1007/s00125-006-0465-3
   Brenchley JM, 2006, NAT MED, V12, P1365, DOI 10.1038/nm1511
   BRIEN TG, 1969, ACTA RADIOL THER PHY, V8, P523, DOI 10.3109/02841866909134478
   Brown GR, 2002, J IMMUNOL, V168, P3065, DOI 10.4049/jimmunol.168.6.3065
   Buchert M, 2010, P NATL ACAD SCI USA, V107, P2628, DOI 10.1073/pnas.0903747107
   Buckley A, 2018, CSH PERSPECT BIOL, V10, DOI 10.1101/cshperspect.a029314
   Buhner S, 2006, GUT, V55, P342, DOI 10.1136/gut.2005.065557
   Buhrmann C, 2015, BIOCHEM PHARMACOL, V98, P51, DOI 10.1016/j.bcp.2015.08.105
   Buscarinu MC, 2017, MULT SCLER J, V23, P442, DOI 10.1177/1352458516652498
   Buschmann MM, 2013, MOL BIOL CELL, V24, P3056, DOI 10.1091/mbc.E12-09-0688
   Camilleri M, 2007, NEUROGASTROENT MOTIL, V19, P545, DOI 10.1111/j.1365-2982.2007.00925.x
   Camilleri M, 2019, GUT, V68, P1516, DOI 10.1136/gutjnl-2019-318427
   Chanez-Paredes S. D., 2023, BIORXIV, DOI [10.1101/2022.10.13.512159, DOI 10.1101/2022.10.13.512159]
   Chanez-Paredes SD, 2021, METHODS MOL BIOL, V2367, P249, DOI 10.1007/7651_2021_389
   Chang D, 2021, J CELL BIOL, V220, DOI 10.1083/jcb.202007177
   Chen RY, 2020, NEW ENGL J MED, V383, P321, DOI 10.1056/NEJMoa1916004
   Chen T, 2014, ASIAN PAC J ALLERGY, V32, P345, DOI [10.12932/AP0443.32.4.2014, 10.12932/ap0443.32.4.2014]
   Cheng CW, 2018, LIFE SCI, V209, P157, DOI 10.1016/j.lfs.2018.08.017
   CITI S, 1988, NATURE, V333, P272, DOI 10.1038/333272a0
   Clayburgh DR, 2005, J CLIN INVEST, V115, P2702, DOI 10.1172/JCI24970
   Clayburgh DR, 2004, J BIOL CHEM, V279, P55506, DOI 10.1074/jbc.M408822200
   Colegio OR, 2002, AM J PHYSIOL-CELL PH, V283, pC142, DOI 10.1152/ajpcell.00038.2002
   Cox AJ, 2017, DIABETES METAB, V43, P163, DOI 10.1016/j.diabet.2016.09.004
   Curry JN, 2020, J CLIN INVEST, V130, P1948, DOI 10.1172/JCI127750
   D'Costa S, 2019, J ALLERGY CLIN IMMUN, V143, P1865, DOI 10.1016/j.jaci.2018.08.053
   D'Incà R, 1999, AM J GASTROENTEROL, V94, P2956, DOI 10.1111/j.1572-0241.1999.01444.x
   Damms-Machado A, 2017, AM J CLIN NUTR, V105, P127, DOI 10.3945/ajcn.116.131110
   Davies KN, 1996, POSTGRAD MED J, V72, P164, DOI 10.1136/pgmj.72.845.164
   Davison WC, 1922, MEDICINE, V1, P389, DOI 10.1097/00005792-192211000-00001
   de Magistris L, 2010, J PEDIATR GASTR NUTR, V51, P418, DOI 10.1097/MPG.0b013e3181dcc4a5
   DEITCH EA, 1990, CRIT CARE MED, V18, P529, DOI 10.1097/00003246-199005000-00014
   Denizot J, 2012, INFLAMM BOWEL DIS, V18, P294, DOI 10.1002/ibd.21787
   Dhawan P, 2011, ONCOGENE, V30, P3234, DOI 10.1038/onc.2011.43
   Doig CJ, 1998, AM J RESP CRIT CARE, V158, P444, DOI 10.1164/ajrccm.158.2.9710092
   Duerksen DR, 2005, DIGEST DIS SCI, V50, P785, DOI 10.1007/s10620-005-2574-0
   Dunlop SP, 2006, AM J GASTROENTEROL, V101, P1288, DOI 10.1111/j.1572-0241.2006.00672.x
   Edogawa S, 2020, GUT, V69, P62, DOI 10.1136/gutjnl-2018-317416
   Edwinson AL, 2022, NAT MICROBIOL, V7, P680, DOI 10.1038/s41564-022-01103-1
   Epple HJ, 2017, MUCOSAL IMMUNOL, V10, P1542, DOI 10.1038/mi.2017.6
   Epple HJ, 2009, GUT, V58, P220, DOI 10.1136/gut.2008.150425
   FARQUHAR MG, 1963, J CELL BIOL, V17, P375, DOI 10.1083/jcb.17.2.375
   Fihn BM, 2000, GASTROENTEROLOGY, V119, P1029, DOI 10.1053/gast.2000.18148
   FINE KD, 1995, GASTROENTEROLOGY, V108, P983, DOI 10.1016/0016-5085(95)90193-0
   FINE KD, 1994, GASTROENTEROLOGY, V107, P389, DOI 10.1016/0016-5085(94)90163-5
   FINE KD, 1993, GASTROENTEROLOGY, V105, P1117, DOI 10.1016/0016-5085(93)90957-E
   FINK MP, 1991, ARCH SURG-CHICAGO, V126, P211
   Forbes EE, 2008, J EXP MED, V205, P897, DOI 10.1084/jem.20071046
   FORDTRAN JS, 1975, J CLIN INVEST, V55, P728, DOI 10.1172/JCI107983
   Fredenburgh LE, 2011, J IMMUNOL, V187, P5255, DOI 10.4049/jimmunol.1101186
   FURUSE M, 1993, J CELL BIOL, V123, P1777, DOI 10.1083/jcb.123.6.1777
   Furuse M, 1998, J CELL BIOL, V141, P1539, DOI 10.1083/jcb.141.7.1539
   Genser L, 2018, J PATHOL, V246, P217, DOI 10.1002/path.5134
   Giron LB, 2021, FRONT IMMUNOL, V12, DOI 10.3389/fimmu.2021.686240
   Graham WV, 2006, J BIOL CHEM, V281, P26205, DOI 10.1074/jbc.M602164200
   Graham WV, 2019, NAT MED, V25, P690, DOI 10.1038/s41591-019-0393-7
   Günzel D, 2017, PFLUG ARCH EUR J PHY, V469, P35, DOI 10.1007/s00424-016-1909-3
   Günzel D, 2013, PHYSIOL REV, V93, P525, DOI 10.1152/physrev.00019.2012
   Günzel D, 2012, COMPR PHYSIOL, V2, P1819, DOI 10.1002/cphy.c110045
   Hanash AM, 2012, IMMUNITY, V37, P339, DOI 10.1016/j.immuni.2012.05.028
   Haskins J, 1998, J CELL BIOL, V141, P199, DOI 10.1083/jcb.141.1.199
   He WQ, 2008, GASTROENTEROLOGY, V135, P610, DOI 10.1053/j.gastro.2008.05.032
   Heller F, 2005, GASTROENTEROLOGY, V129, P550, DOI 10.1053/j.gastro.2005.05.002
   Hempstock W, 2020, SCI REP-UK, V10, DOI 10.1038/s41598-020-67319-5
   Higashi T, 2015, PLOS ONE, V10, DOI 10.1371/journal.pone.0120674
   Hijazi Z, 2004, ARCH DIS CHILD, V89, P227, DOI 10.1136/adc.2003.027680
   HOLLANDER D, 1986, ANN INTERN MED, V105, P883, DOI 10.7326/0003-4819-105-6-883
   Holmes JL, 2006, GENE EXPR PATTERNS, V6, P581, DOI 10.1016/j.modgep.2005.12.001
   Hong YF, 2022, J LEUKOCYTE BIOL, V112, P425, DOI 10.1002/JLB.3MA0622-426RR
   Hooper LV, 2012, SCIENCE, V336, P1268, DOI 10.1126/science.1223490
   Horton F, 2014, DIABETIC MED, V31, P559, DOI 10.1111/dme.12360
   HOWDEN CW, 1991, AM J GASTROENTEROL, V86, P1445
   Hsiao EY, 2013, CELL, V155, P1451, DOI 10.1016/j.cell.2013.11.024
   Hu QY, 2019, EBIOMEDICINE, V41, P497, DOI 10.1016/j.ebiom.2019.02.055
   Ikari A, 2014, BBA-MOL CELL RES, V1843, P2079, DOI 10.1016/j.bbamcr.2014.05.017
   Ikenouchi J, 2005, J CELL BIOL, V171, P939, DOI 10.1083/jcb.200510043
   Ikenouchi J, 2008, MOL BIOL CELL, V19, P4687, DOI 10.1091/mbc.E08-05-0530
   Inczefi O, 2020, CELL MOL GASTROENTER, V10, P206, DOI 10.1016/j.jcmgh.2020.02.008
   JACKSON PG, 1981, LANCET, V1, P1285
   JESAITIS LA, 1994, J CELL BIOL, V124, P949, DOI 10.1083/jcb.124.6.949
   Jin X, 2020, GUT, V69, P1002, DOI 10.1136/gutjnl-2020-320926
   Johansson JE, 2007, DIGEST DIS SCI, V52, P2340, DOI 10.1007/s10620-006-9404-x
   Johnston JD, 1996, CRIT CARE MED, V24, P1144, DOI 10.1097/00003246-199607000-00013
   Kaminsky LW, 2021, FRONT IMMUNOL, V12, DOI 10.3389/fimmu.2021.767456
   Kato A, 2011, ANNU REV PHYSIOL, V73, P261, DOI 10.1146/annurev-physiol-012110-142244
   Kausalya PJ, 2006, J CLIN INVEST, V116, P878, DOI 10.1172/JCI26323
   Kaushal K, 2022, J CLIN EXP HEPATOL, V12, P1102, DOI 10.1016/j.jceh.2022.01.006
   KEATING J, 1995, GUT, V37, P623, DOI 10.1136/gut.37.5.623
   Kellett GL, 2001, J PHYSIOL-LONDON, V531, P585, DOI 10.1111/j.1469-7793.2001.0585h.x
   Kinugasa T, 2000, GASTROENTEROLOGY, V118, P1001, DOI 10.1016/S0016-5085(00)70351-9
   Klaus DA, 2013, BIOCHEM MEDICA, V23, P107, DOI 10.11613/BM.2013.013
   Kline KT, 2020, J IMMUNOL, V204, P980, DOI 10.4049/jimmunol.1900639
   Klingensmith NJ, 2022, JCI INSIGHT, V7, DOI 10.1172/jci.insight.156255
   Koch S, 2013, MUCOSAL IMMUNOL, V6, P136, DOI 10.1038/mi.2012.57
   Krug SM, 2018, MUCOSAL IMMUNOL, V11, P345, DOI 10.1038/mi.2017.52
   Krug SM, 2009, MOL BIOL CELL, V20, P3713, DOI 10.1091/mbc.E09-01-0080
   Kuang R, 2023, INFLAMM BOWEL DIS, V29, P140, DOI 10.1093/ibd/izac058
   Kuo WT, 2021, GASTROENTEROLOGY, V161, P1924, DOI 10.1053/j.gastro.2021.08.047
   Kuo WT, 2019, GASTROENTEROLOGY, V157, P1323, DOI 10.1053/j.gastro.2019.07.058
   Lam YY, 2012, PLOS ONE, V7, DOI 10.1371/journal.pone.0034233
   Lamas B, 2020, SCI TRANSL MED, V12, DOI 10.1126/scitranslmed.aba0624
   Lane JS, 1999, AM J PHYSIOL-GASTR L, V276, pG789, DOI 10.1152/ajpgi.1999.276.3.G789
   Lauer JM, 2020, J NUTR, V150, P2175, DOI 10.1093/jn/nxaa141
   Laukoetter MG, 2007, J EXP MED, V204, P3067, DOI 10.1084/jem.20071416
   Lazar V, 1999, GENOMICS, V57, P256, DOI 10.1006/geno.1999.5774
   Lee June-Chul, 2017, PLoS One, V12, pe0187515, DOI 10.1371/journal.pone.0187515
   Lee SH, 2021, GASTROENTEROLOGY, V161, P1540, DOI 10.1053/j.gastro.2021.07.009
   Leffler DA, 2012, AM J GASTROENTEROL, V107, P1554, DOI 10.1038/ajg.2012.211
   Leyva-Castillo JM, 2019, IMMUNITY, V50, P1262, DOI 10.1016/j.immuni.2019.03.023
   Li DX, 2000, J CELL BIOL, V148, P791, DOI 10.1083/jcb.148.4.791
   Li L, 2016, DIGEST LIVER DIS, V48, P880, DOI 10.1016/j.dld.2016.05.002
   Lima AAM, 1997, AM J GASTROENTEROL, V92, P1861
   Liu B, 2019, MICROBIOLOGYOPEN, V8, DOI 10.1002/mbo3.927
   Livanos AE, 2021, GASTROENTEROLOGY, V160, P2435, DOI 10.1053/j.gastro.2021.02.056
   Long Y, 2018, NEUROGASTROENT MOTIL, V30, DOI 10.1111/nmo.13348
   Lounder DT, 2017, BLOOD, V129, P2801, DOI 10.1182/blood-2017-02-765826
   Ma JJ, 2021, GASTROENTEROLOGY, V160, pS33
   Ma TY, 2005, AM J PHYSIOL-GASTR L, V288, pG422, DOI 10.1152/ajpgi.00412.2004
   MADARA JL, 1987, J MEMBRANE BIOL, V100, P149, DOI 10.1007/BF02209147
   Madsen KL, 1999, INFLAMM BOWEL DIS, V5, P262, DOI 10.1097/00054725-199911000-00004
   Magnus Y, 2022, GASTROENTEROLOGY, V162, P1343, DOI 10.1053/j.gastro.2021.12.243
   Maingat F, 2011, FASEB J, V25, P2211, DOI 10.1096/fj.10-175992
   Marchiando AM, 2010, J CELL BIOL, V189, P111, DOI 10.1083/jcb.200902153
   Marshall JK, 2004, ALIMENT PHARM THER, V20, P1317, DOI 10.1111/j.1365-2036.2004.02284.x
   Martínez C, 2013, GUT, V62, P1160, DOI 10.1136/gutjnl-2012-302093
   Masuda S, 2011, J CELL SCI, V124, P548, DOI 10.1242/jcs.072058
   Matei DE, 2021, MED-CAMBRIDGE, V2, P864, DOI 10.1016/j.medj.2021.04.013
   Mathias CB, 2011, J ALLERGY CLIN IMMUN, V127, P795, DOI 10.1016/j.jaci.2010.11.009
   Matthias J, 2020, J CLIN INVEST, V130, P4587, DOI 10.1172/JCI137786
   McCormick BJJ, 2019, AM J CLIN NUTR, V110, P1015, DOI 10.1093/ajcn/nqz151
   McOmber M, 2020, CLIN GASTROENTEROL H, V18, P375, DOI 10.1016/j.cgh.2019.05.011
   Meddings JB, 1999, AM J PHYSIOL-GASTR L, V276, pG951, DOI 10.1152/ajpgi.1999.276.4.G951
   MEDDINGS JB, 1989, CLIN SCI, V76, P403, DOI 10.1042/cs0760403
   Meddings JB, 2000, GASTROENTEROLOGY, V119, P1019, DOI 10.1053/gast.2000.18152
   Mineta K, 2011, FEBS LETT, V585, P606, DOI 10.1016/j.febslet.2011.01.028
   Mohanan V, 2018, SCIENCE, V359, P1161, DOI 10.1126/science.aan0814
   Monteleone I, 2017, J CROHNS COLITIS, V11, P237, DOI 10.1093/ecco-jcc/jjw139
   Muise AM, 2009, GUT, V58, P1121, DOI 10.1136/gut.2008.175117
   Muto S, 2010, P NATL ACAD SCI USA, V107, P8011, DOI 10.1073/pnas.0912901107
   Nalle SC, 2019, J CLIN INVEST, V129, P902, DOI 10.1172/JCI98554
   Nalle SC, 2014, SCI TRANSL MED, V6, DOI 10.1126/scitranslmed.3008941
   Nascimento JC, 2021, DIGEST DIS SCI, V66, P3359, DOI 10.1007/s10620-020-06664-x
   Natividad JM, 2009, PLOS ONE, V4, DOI 10.1371/journal.pone.0006472
   Nighot M, 2019, AM J PATHOL, V189, P797, DOI 10.1016/j.ajpath.2018.12.016
   Nighot M, 2017, AM J PATHOL, V187, P2698, DOI 10.1016/j.ajpath.2017.08.005
   Noth R, 2011, BMC GASTROENTEROL, V11, DOI 10.1186/1471-230X-11-109
   Novosad VL, 2013, AM J PHYSIOL-GASTR L, V305, pG418, DOI 10.1152/ajpgi.00166.2013
   Nusrat A, 2000, J BIOL CHEM, V275, P29816, DOI 10.1074/jbc.M002450200
   Odenwald MA, 2017, NAT REV GASTRO HEPAT, V14, P9, DOI 10.1038/nrgastro.2016.169
   Odenwald MA, 2013, CLIN GASTROENTEROL H, V11, P1075, DOI 10.1016/j.cgh.2013.07.001
   Ong MLDM, 2020, LAB INVEST, V100, P483, DOI 10.1038/s41374-019-0324-8
   Osanai M, 2006, CANCER RES, V66, P9125, DOI 10.1158/0008-5472.CAN-06-1864
   Otani T, 2020, TRENDS CELL BIOL, V30, P805, DOI 10.1016/j.tcb.2020.08.004
   Otani T, 2019, J CELL BIOL, V218, P3372, DOI 10.1083/jcb.201812157
   PAPPENHEIMER IR, 1987, J MEMBRANE BIOL, V100, P137, DOI 10.1007/BF02209146
   PAPPENHEIMER JR, 1987, J MEMBRANE BIOL, V100, P123, DOI 10.1007/BF02209145
   PEETERS M, 1994, DIGEST DIS SCI, V39, P2170, DOI 10.1007/BF02090367
   Perez-Pardo P, 2019, GUT, V68, P829, DOI 10.1136/gutjnl-2018-316844
   Peters SA, 2017, AM J GASTROENTEROL, V112, P913, DOI 10.1038/ajg.2017.48
   Luong P, 2018, ELIFE, V7, DOI 10.7554/eLife.38539
   Pinto D, 1999, J BIOL CHEM, V274, P6476, DOI 10.1074/jbc.274.10.6476
   Prospero L, 2021, NUTRIENTS, V13, DOI 10.3390/nu13072469
   Raju P, 2020, J CLIN INVEST, V130, P5197, DOI 10.1172/JCI138697
   Raleigh DR, 2011, J CELL BIOL, V193, P565, DOI 10.1083/jcb.201010065
   Raleigh DR, 2010, MOL BIOL CELL, V21, P1200, DOI 10.1091/mbc.E09-08-0734
   Rao AS, 2011, AM J PHYSIOL-GASTR L, V301, pG919, DOI 10.1152/ajpgi.00168.2011
   Rath T, 2021, SCI REP-UK, V11, DOI 10.1038/s41598-021-92262-4
   ROSENTHAL R, 2017, ACTA PHYSIOL, V219, P521, DOI DOI 10.1111/APHA.12742
   Rosenthal R, 2020, ACTA PHYSIOL, V228, DOI 10.1111/apha.13334
   Rosenthal R, 2014, AM J PHYSIOL-RENAL, V306, pF51, DOI 10.1152/ajprenal.00545.2013
   Rosenthal R, 2010, J CELL SCI, V123, P1913, DOI 10.1242/jcs.060665
   Safa K, 2015, J AM SOC NEPHROL, V26, P2341, DOI 10.1681/ASN.2014090914
   Saffouri GB, 2019, NAT COMMUN, V10, DOI 10.1038/s41467-019-09964-7
   Saito AC, 2021, MOL BIOL CELL, V32, P722, DOI 10.1091/mbc.E20-07-0464
   Salameh E, 2020, SCI REP-UK, V10, DOI 10.1038/s41598-020-72705-0
   Sasaki H, 2003, P NATL ACAD SCI USA, V100, P3971, DOI 10.1073/pnas.0630649100
   Schumann M, 2012, ANN NY ACAD SCI, V1258, P43, DOI 10.1111/j.1749-6632.2012.06565.x
   Schumann M, 2012, GUT, V61, P220, DOI 10.1136/gutjnl-2011-300123
   Schwarz BT, 2007, GASTROENTEROLOGY, V132, P2383, DOI 10.1053/j.gastro.2007.02.052
   Scott KGE, 2002, GASTROENTEROLOGY, V123, P1179, DOI 10.1053/gast.2002.36002
   Semba RD, 2016, SCI REP-UK, V6, DOI 10.1038/srep28009
   Sharpstone D, 1999, GUT, V45, P70, DOI 10.1136/gut.45.1.70
   Shashikanth Nitesh, 2021, Curr Protoc, V1, pe143, DOI 10.1002/cpz1.143
   Shen L, 2005, MOL BIOL CELL, V16, P3919, DOI 10.1091/mbc.E04-12-1089
   Shen L, 2006, J CELL SCI, V119, P2095, DOI 10.1242/jcs.02915
   Simon DB, 1999, SCIENCE, V285, P103, DOI 10.1126/science.285.5424.103
   Singh A, 2021, AM J CLIN NUTR, V113, P1556, DOI 10.1093/ajcn/nqaa434
   Sipola S, 2017, MINERVA ANESTESIOL, V83, P1017, DOI 10.23736/S0375-9393.17.11715-3
   Sjöström B, 2021, J TRANSL AUTOIMMUN, V4, DOI 10.1016/j.jtauto.2021.100082
   Smecuol E, 1997, GASTROENTEROLOGY, V112, P1129, DOI 10.1016/S0016-5085(97)70123-9
   Souza AL, 2017, FRONT IMMUNOL, V8, DOI [10.3389/fimmu.2017.01587, 10.3389/fimmu.2017.01969]
   Srivastava AK, 2022, P NATL ACAD SCI USA, V119, DOI 10.1073/pnas.2204618119
   Stefka AT, 2014, P NATL ACAD SCI USA, V111, P13145, DOI 10.1073/pnas.1412008111
   STEVENSON BR, 1989, AM J PHYSIOL, V257, pC621, DOI 10.1152/ajpcell.1989.257.4.C621
   STEVENSON BR, 1986, J CELL BIOL, V103, P755, DOI 10.1083/jcb.103.3.755
   Su LP, 2013, GASTROENTEROLOGY, V145, P407, DOI 10.1053/j.gastro.2013.04.011
   Su LP, 2009, GASTROENTEROLOGY, V136, P551, DOI 10.1053/j.gastro.2008.10.081
   Suárez-Fariñas M, 2021, GASTROENTEROLOGY, V160, P287, DOI 10.1053/j.gastro.2020.09.029
   Sugawara T, 2021, J CELL BIOL, V220, DOI 10.1083/jcb.202005062
   Suzuki T, 2011, J BIOL CHEM, V286, P31263, DOI 10.1074/jbc.M111.238147
   Sweat Y. Y., 2022, PROG BIOPHYS MOL BIO, P85
   Tajik N, 2020, NAT COMMUN, V11, DOI 10.1038/s41467-020-15831-7
   Takashima S, 2011, J EXP MED, V208, P285, DOI 10.1084/jem.20101559
   Takigawa M, 2017, J PHARMACOL EXP THER, V363, P444, DOI 10.1124/jpet.117.242214
   Tamura A, 2008, GASTROENTEROLOGY, V134, P523, DOI 10.1053/j.gastro.2007.11.040
   Tamura A, 2011, GASTROENTEROLOGY, V140, P913, DOI 10.1053/j.gastro.2010.08.006
   Tatucu-Babet OA, 2020, NUTR RES, V78, P82, DOI 10.1016/j.nutres.2020.05.003
   Thaiss CA, 2018, SCIENCE, V359, P1376, DOI 10.1126/science.aar3318
   Torres J, 2020, GASTROENTEROLOGY, V159, P96, DOI 10.1053/j.gastro.2020.03.007
   Toussirot E, 2018, FRONT PHYSIOL, V9, DOI 10.3389/fphys.2018.00440
   Tsai PY, 2017, CELL HOST MICROBE, V21, P671, DOI 10.1016/j.chom.2017.05.009
   Tsukita S, 2019, TRENDS BIOCHEM SCI, V44, P141, DOI 10.1016/j.tibs.2018.09.008
   Turner JR, 2009, NAT REV IMMUNOL, V9, P799, DOI 10.1038/nri2653
   Turner JR, 2000, ADV DRUG DELIVER REV, V41, P265, DOI 10.1016/S0169-409X(00)00046-6
   Turner JR, 2000, DIGEST DIS SCI, V45, P2122, DOI 10.1023/A:1026682900586
   Turner JR, 1997, AM J PHYSIOL-CELL PH, V273, pC1378, DOI 10.1152/ajpcell.1997.273.4.C1378
   TURNER JR, 1995, GASTROENTEROLOGY, V109, P1391, DOI 10.1016/0016-5085(95)90605-3
   Turpin W, 2020, GASTROENTEROLOGY, V159, DOI 10.1053/j.gastro.2020.08.005
   Turpin W, 2019, INFLAMM BOWEL DIS, V25, P1796, DOI 10.1093/ibd/izz116
   Uhing MR, 1997, GASTROENTEROLOGY, V113, P865, DOI 10.1016/S0016-5085(97)70181-1
   UHING MR, 1995, J CLIN INVEST, V95, P2790, DOI 10.1172/JCI117983
   UKABAM SO, 1983, DIGESTION, V27, P70, DOI 10.1159/000198932
   Ungaro RC, 2022, GASTROENTEROLOGY, V162, P316, DOI 10.1053/j.gastro.2021.09.011
   Van Itallie CM, 2008, J CELL SCI, V121, P298, DOI 10.1242/jcs.021485
   Van Itallie CM, 2010, J CELL SCI, V123, P2844, DOI 10.1242/jcs.065581
   Van Itallie CM, 2009, MOL BIOL CELL, V20, P3930, DOI 10.1091/mbc.E09-04-0320
   VANELBURG RM, 1993, GUT, V34, P354, DOI 10.1136/gut.34.3.354
   Ventura MT, 2006, DIGEST LIVER DIS, V38, P732, DOI 10.1016/j.dld.2006.06.012
   Verdu EF, 2008, AM J PHYSIOL-GASTR L, V294, pG217, DOI 10.1152/ajpgi.00225.2007
   Vetrano S, 2008, GASTROENTEROLOGY, V135, P173, DOI 10.1053/j.gastro.2008.04.002
   Wada M, 2013, GASTROENTEROLOGY, V144, P369, DOI 10.1053/j.gastro.2012.10.035
   Wang FJ, 2006, GASTROENTEROLOGY, V131, P1153, DOI 10.1053/j.gastro.2006.08.022
   Wang FJ, 2005, AM J PATHOL, V166, P409, DOI 10.1016/S0002-9440(10)62264-X
   Wang J, 2005, J IMMUNOL, V174, P8173, DOI 10.4049/jimmunol.174.12.8173
   Wang Z, 2007, ONCOGENE, V26, P1222, DOI 10.1038/sj.onc.1209902
   Wang ZL, 2005, ONCOGENE, V24, P4412, DOI 10.1038/sj.onc.1208634
   Wattenhofer M, 2005, HUM MUTAT, V25, P543, DOI 10.1002/humu.20172
   Watts T, 2005, P NATL ACAD SCI USA, V102, P2916, DOI 10.1073/pnas.0500178102
   Weber CR, 2015, ELIFE, V4, DOI 10.7554/eLife.09906
   Weber CR, 2010, J BIOL CHEM, V285, P12037, DOI 10.1074/jbc.M109.064808
   Wei YF, 2017, ONCOTARGET, V8, P70, DOI 10.18632/oncotarget.13783
   Wen JM, 2022, ANN RHEUM DIS, V81, P1119, DOI 10.1136/annrheumdis-2021-222035
   Wigg AJ, 2001, GUT, V48, P206, DOI 10.1136/gut.48.2.206
   Wilbrink J, 2020, INT J OBESITY, V44, P368, DOI 10.1038/s41366-019-0492-z
   Wilcox ER, 2001, CELL, V104, P165, DOI 10.1016/S0092-8674(01)00200-8
   Witt ST, 2019, NEUROIMAGE-CLIN, V21, DOI 10.1016/j.nicl.2018.11.012
   Wu C, 2013, NATURE, V496, P513, DOI 10.1038/nature11984
   Wu RL, 2017, LAB INVEST, V97, P14, DOI 10.1038/labinvest.2016.118
   WYATT J, 1993, LANCET, V341, P1437, DOI 10.1016/0140-6736(93)90882-H
   Yacyshyn B, 1996, DIGEST DIS SCI, V41, P2493, DOI 10.1007/BF02100148
   Yamamoto T, 2004, EXP CELL RES, V299, P427, DOI 10.1016/j.yexcr.2004.06.011
   Yantiss RK, 2022, AM J SURG PATHOL, V46, P89, DOI 10.1097/PAS.0000000000001755
   Ye DM, 2006, AM J PHYSIOL-GASTR L, V290, pG496, DOI 10.1152/ajpgi.00318.2005
   Yonker Lael M, 2022, Crit Care Explor, V10, pe0641, DOI 10.1097/CCE.0000000000000641
   Yonker LM, 2021, J CLIN INVEST, V131, DOI 10.1172/JCI149633
   Yoseph BP, 2016, SHOCK, V46, P52, DOI 10.1097/SHK.0000000000000565
   Yu ASL, 2009, J GEN PHYSIOL, V133, P111, DOI 10.1085/jgp.200810154
   Yu ASL, 2005, AM J PHYSIOL-CELL PH, V288, pC1231, DOI 10.1152/ajpcell.00581.2004
   Yu D, 2008, BBA-BIOMEMBRANES, V1778, P709, DOI 10.1016/j.bbamem.2007.07.027
   Yu D, 2010, P NATL ACAD SCI USA, V107, P8237, DOI 10.1073/pnas.0908869107
   Yu JS, 2016, CELL MOL GASTROENTER, V2, P158, DOI 10.1016/j.jcmgh.2015.12.002
   Zahs A, 2012, AM J PHYSIOL-GASTR L, V303, pG705, DOI 10.1152/ajpgi.00157.2012
   Zang RC, 2020, SCI IMMUNOL, V5, DOI 10.1126/sciimmunol.abc3582
   Zeissig S, 2007, GUT, V56, P61, DOI 10.1136/gut.2006.094375
   Zhang, 2015, PHYSIOL REP, DOI [10.14814/phy2.12356, DOI 10.14814/PHY2.12356]
   Zhang Z, 2022, FRONT PHARMACOL, V13, DOI 10.3389/fphar.2022.829686
   Zhao J, 2018, COMMUN BIOL, V1, DOI 10.1038/s42003-018-0051-5
   Zhao L, 2022, NEUROGASTROENT MOTIL, V34, DOI 10.1111/nmo.14299
   Zheng L, 2017, J IMMUNOL, V199, P2976, DOI 10.4049/jimmunol.1700105
   Ziegler CGK, 2020, CELL, V181, P1016, DOI 10.1016/j.cell.2020.04.035
   Zolotarevsky Y, 2002, GASTROENTEROLOGY, V123, P163, DOI 10.1053/gast.2002.34235
   Zuo L, 2023, GUT, V72, P870, DOI 10.1136/gutjnl-2021-326534
NR 297
TC 22
Z9 21
U1 34
U2 47
PU NATURE PORTFOLIO
PI BERLIN
PA HEIDELBERGER PLATZ 3, BERLIN, 14197, GERMANY
SN 1759-5045
EI 1759-5053
J9 NAT REV GASTRO HEPAT
JI Nat. Rev. Gastroenterol. Hepatol.
PD JUL
PY 2023
VL 20
IS 7
BP 417
EP 432
DI 10.1038/s41575-023-00766-3
EA APR 2023
PG 16
WC Gastroenterology & Hepatology
WE Science Citation Index Expanded (SCI-EXPANDED)
SC Gastroenterology & Hepatology
GA K4SP1
UT WOS:000976528900001
PM 37186118
OA Bronze, Green Accepted
HC Y
HP N
DA 2024-01-22
ER

PT J
AU Wang, Q
   Li, XL
   Mei, Y
   Ye, JC
   Fan, W
   Cheng, GH
   Zeng, MS
   Feng, GK
AF Wang, Qian
   Li, Xin Ling
   Mei, Yan
   Ye, Jia-Chong
   Fan, Wei
   Cheng, Guang-Hui
   Zeng, Mu-Sheng
   Feng, Guo-Kai
TI The anti-inflammatory drug dimethyl itaconate protects against
   colitis-associated colorectal cancer
SO JOURNAL OF MOLECULAR MEDICINE-JMM
LA English
DT Article
DE Colorectal cancer; Itaconate; Macrophages; Chronic inflammation;
   Ulcerative colitis
ID CROHNS-DISEASE; INHIBITION; METABOLITE; SURVIVAL; THERAPY; ASPIRIN;
   CELLS; STAT3; RISK; IL-6
AB Colorectal cancer (CRC) is the third most common diagnosed cancer of which risk factors include unhealthy diet, smoking, and chronic inflammation. Weakening the inflammatory response emerges as an effective therapeutic strategy to prevent the progression of CRC. Inflammatory macrophages produce substantial amounts of immunoregulatory metabolite itaconate, which is synthesized by the immune response gene 1 (Irg1). In this study, we use a membrane-permeable itaconate derivative, dimethyl itaconate (DI), for the protection against CRC in mouse model. DI decreased the high inflammatory state of ulcerative colitis and reduced the colitis-associated cancer (CAC) risk. Mechanistically, DI inhibited the secretion of the cytokines IL-1 beta and CCL2 from intestinal epithelial cells, and therefore reduced the recruitment of macrophages into tumor microenvironment. Meanwhile, the decrease of macrophage infiltration was accompanied by a decrease of myeloid-derived suppressor cell (MDSC) infiltration and the differentiation of T cell subsets into cytotoxic T cells. We showed that itaconate derivative limits inflammatory response, indicating a negative feedback loop that involves an inflammatory agent and itaconate. Our findings demonstrate the potential application of DI for the prevention of colitis-associated CRC. Key messages
   Dimethyl itaconate (DI) suppresses ulcerative colitis and colitis-associated colorectal cancer DI decreases infiltration of macrophages and myeloid-derived suppressor cells into tumor DI weakens the inflammatory response via inhibiting the secretion of IL-1 beta and CCL2
C1 [Wang, Qian; Mei, Yan; Ye, Jia-Chong; Zeng, Mu-Sheng; Feng, Guo-Kai] Sun Yat Sen Univ, Collaborat Innovat Ctr Canc Med, State Key Lab Oncol South China, Canc Ctr Canc Hosp, 651 Dongfeng East Rd, Guangzhou 510060, Peoples R China.
   [Wang, Qian; Cheng, Guang-Hui] Jilin Univ, Dept Radiat Oncol, China Japan Union Hosp, Changchun 130033, Peoples R China.
   [Li, Xin Ling; Fan, Wei] Sun Yat Sen Univ, Radiat Oncol Ctr, Collaborat Innovat Ctr Canc Med, Nucl Med Dept,Canc Ctr,State Key Lab Oncol South, Guangzhou 510060, Peoples R China.
C3 Sun Yat Sen University; State Key Lab Oncology South China; Jilin
   University; Sun Yat Sen University
RP Zeng, MS; Feng, GK (通讯作者)，Sun Yat Sen Univ, Collaborat Innovat Ctr Canc Med, State Key Lab Oncol South China, Canc Ctr Canc Hosp, 651 Dongfeng East Rd, Guangzhou 510060, Peoples R China.; Cheng, GH (通讯作者)，Jilin Univ, Dept Radiat Oncol, China Japan Union Hosp, Changchun 130033, Peoples R China.
EM chenggh@jlu.edu.cn; zengmsh@sysucc.org.cn; fengguok@sysucc.org.cn
RI Feng, Guo-Kai/ACO-5822-2022
OI Feng, Guokai/0000-0002-8251-291X; Fan, Wei/0000-0001-5418-1714
FU National Key R&D Program of China [2017YFA0505600, 2016YFA0502100];
   National Natural Science Foundation of China (NSFC) [81972531, 81602364,
   81621004, 81520108022, 81572403]; Science & Technology Project of
   Guangdong Province [2014B020210002, 2017A020211010]; Health & Medical
   Collaborative Innovation Project of Guangzhou City, China [201400000001,
   20150802024]; Sci-Tech Project Foundation of Guangzhou City
   [201607020038]
FX This work was supported by grants from the National Key R&D Program of
   China (2017YFA0505600 and 2016YFA0502100), the National Natural Science
   Foundation of China (NSFC) (projects 81972531, 81602364, 81621004,
   81520108022, 81572403), the Science & Technology Project of Guangdong
   Province (2014B020210002 and 2017A020211010), the Health & Medical
   Collaborative Innovation Project of Guangzhou City, China (201400000001
   and 20150802024), and the Sci-Tech Project Foundation of Guangzhou City
   (201607020038). The raw data used in this article have been uploaded
   onto the Research Data Deposit public platform
   (www.researchdata.org.cn), with the approval number.
CR Abdullah Murdani, 2013, Acta Med Indones, V45, P187
   Akobeng Anthony K, 2006, J Pediatr Gastroenterol Nutr, V42, P589, DOI 10.1097/01.mpg.0000221896.45910.9a
   Bayo J, 2017, ONCOTARGET, V8, P80235, DOI 10.18632/oncotarget.10288
   Blériot C, 2018, CELL IMMUNOL, V331, P178, DOI 10.1016/j.cellimm.2018.07.012
   Bollrath J, 2009, EMBO REP, V10, P1314, DOI 10.1038/embor.2009.243
   Cavalli G, 2015, RHEUMATOLOGY, V54, P2134, DOI 10.1093/rheumatology/kev269
   Chen JJW, 2005, J CLIN ONCOL, V23, P953, DOI 10.1200/JCO.2005.12.172
   Chen WQ, 2016, CHIN J CANCER, V35, DOI 10.1186/s40880-016-0137-8
   Cîmpean AM, 2008, ROM J MORPHOL EMBRYO, V49, P303
   Colombel J, 2006, GASTROENTEROLOGY, V131, P950, DOI 10.1053/j.gastro.2006.06.098
   Crossman D, 2018, J THORAC DIS, V10, pS3084, DOI 10.21037/jtd.2018.07.50
   Cuzick J, 2015, ANN ONCOL, V26, P47, DOI 10.1093/annonc/mdu225
   Danelli L, 2015, ONCOIMMUNOLOGY, V4, DOI 10.1080/2162402X.2014.1001232
   Degrandi D, 2009, J INTERF CYTOK RES, V29, P643, DOI 10.1089/jir.2008.0013.cxn
   Din FVN, 2010, GUT, V59, P1670, DOI 10.1136/gut.2009.203000
   Gerner RR, 2018, GUT, V67, P1813, DOI 10.1136/gutjnl-2017-314241
   Grivennikov S, 2009, CANCER CELL, V15, P103, DOI 10.1016/j.ccr.2009.01.001
   Guo BC, 2016, SCI REP-UK, V6, DOI 10.1038/srep36107
   Holen I, 2016, ONCOTARGET, V7, P75571, DOI 10.18632/oncotarget.12289
   Hua H, 2019, MED RES REV, V39, P114, DOI 10.1002/med.21514
   Hyams J, 2007, GASTROENTEROLOGY, V132, P863, DOI 10.1053/j.gastro.2006.12.003
   Kaplan GG, 2017, GASTROENTEROLOGY, V152, P313, DOI 10.1053/j.gastro.2016.10.020
   Kaplanov I, 2019, P NATL ACAD SCI USA, V116, P1361, DOI 10.1073/pnas.1812266115
   Kim H, 2017, MOL CARCINOGEN, V56, P197, DOI 10.1002/mc.22484
   Kim J, 2005, J CLIN ONCOL, V23, P2744, DOI 10.1200/JCO.2005.07.078
   Lampropoulou V, 2016, CELL METAB, V24, P158, DOI 10.1016/j.cmet.2016.06.004
   Lindemann C, 2015, NEOPLASIA, V17, P481, DOI 10.1016/j.neo.2015.05.002
   Luan HH, 2016, CELL METAB, V24, P379, DOI 10.1016/j.cmet.2016.08.013
   Mantovani A, 2008, NATURE, V454, P436, DOI 10.1038/nature07205
   Mills EL, 2018, NATURE, V556, P113, DOI 10.1038/nature25986
   Najafi M, 2019, J CELL PHYSIOL, V234, P5700, DOI 10.1002/jcp.27425
   Neufert C, 2007, NAT PROTOC, V2, P1998, DOI 10.1038/nprot.2007.279
   Ray AL, 2018, INT J CANCER, V142, P1702, DOI 10.1002/ijc.31191
   Ridker PM, 2017, LANCET, V390, P1833, DOI 10.1016/S0140-6736(17)32247-X
   Shawki S, 2018, SURG ONCOL CLIN N AM, V27, P269, DOI 10.1016/j.soc.2017.11.003
   Shin JH, 2011, J PROTEOME RES, V10, P2238, DOI 10.1021/pr101054m
   Singh R, 2017, MEDIAT INFLAMM, V2017, DOI 10.1155/2017/6027305
   Strelko CL, 2011, J AM CHEM SOC, V133, P16386, DOI 10.1021/ja2070889
   Watanabe R, 2018, JCI INSIGHT, V3, DOI 10.1172/jci.insight.123047
   Yang TY, 2019, CURR GENE THER, V19, P81, DOI 10.2174/1566523219666190618093707
   Zhang SJ, 2018, ONCOL LETT, V16, P679, DOI 10.3892/ol.2018.8716
NR 41
TC 21
Z9 23
U1 1
U2 16
PU SPRINGER HEIDELBERG
PI HEIDELBERG
PA TIERGARTENSTRASSE 17, D-69121 HEIDELBERG, GERMANY
SN 0946-2716
EI 1432-1440
J9 J MOL MED
JI J. Mol. Med.
PD OCT
PY 2020
VL 98
IS 10
BP 1457
EP 1466
DI 10.1007/s00109-020-01963-2
EA AUG 2020
PG 10
WC Genetics & Heredity; Medicine, Research & Experimental
WE Science Citation Index Expanded (SCI-EXPANDED)
SC Genetics & Heredity; Research & Experimental Medicine
GA NU7HU
UT WOS:000562674700001
PM 32840638
DA 2024-01-22
ER

PT J
AU Mukhtar, M
   Zesshan, M
   Khan, S
   Shahnaz, G
   Khan, SA
   Sarwar, HS
   Pasha, RA
   Ali, H
AF Mukhtar, Mahwash
   Zesshan, Mahira
   Khan, Salman
   Shahnaz, Gul
   Khan, Saeed Ahmad
   Sarwar, Hafiz Shoaib
   Pasha, Riffat Asim
   Ali, Hussain
TI Fabrication and optimization of pH-sensitive mannose-anchored
   nano-vehicle as a promising approach for macrophage uptake
SO APPLIED NANOSCIENCE
LA English
DT Article
DE Factorial design; Kinetics; Nanotechnology; Mannosylated chitosan;
   Polymer synthesis; Surface chemistry
ID CROHNS-DISEASE; IN-VITRO; NANOPARTICLES; MICROSPHERES; MECHANISMS;
   POLYMERS; CURCUMIN; VIVO
AB Mannose receptors (MR) are highly over-expressed on macrophages in the inflammatory bowel disease (IBD) and can be targeted by developing mannose-anchored nano-carrier system. In this study, mannosylated chitosan (MC) polymer was synthesized because of its high affinity for mannose receptors. Afterward, MC nanoparticles (NPs) were fabricated encapsulating dexamethasone to target macrophages for attenuation of inflammation at initial stages. Further, NPs were coated with a pH-sensitive polymer to control the premature drug release in the stomach. NPs were optimized using a surface response quadratic model to study the impact of various process parameters. Optimized NPs were then characterized for size, morphology, zeta potential, surface chemistry, biocompatibility, and uptake by macrophages. The average particle size was found to be 380 +/- 19.8 nm with an encapsulation efficiency of 78.1 +/- 1.17%. pH-dependent drug release profile was obtained with an average release of 73.9 +/- 5.24% over 72 h in simulated intestinal fluid (pH 7.4). Moreover, the NPs uptake by the macrophages supported the viability of macrophages with the NPs and did not show any adverse effects. Moreover, this study was supported by the uptake of NPs inside macrophages. Altogether, the data supported that MC NPs could serve as a potential anti-inflammatory therapeutic approach to target macrophages in IBD.
C1 [Mukhtar, Mahwash; Zesshan, Mahira; Khan, Salman; Shahnaz, Gul; Sarwar, Hafiz Shoaib; Ali, Hussain] Quaid I Azam Univ, Fac Biol Sci, Dept Pharm, Islamabad 45320, Pakistan.
   [Mukhtar, Mahwash] Univ Szeged, Fac Pharm, Inst Pharmaceut Technol & Regulatory Affairs, Eotvos Utca 6, H-6720 Szeged, Hungary.
   [Khan, Saeed Ahmad] Kohat Univ Sci & Technol, Dept Pharm, Kohat 26000, Pakistan.
   [Sarwar, Hafiz Shoaib] Riphah Int Univ, Riphah Inst Pharmaceut Sci, Lahore Campus, Lahore, Pakistan.
   [Pasha, Riffat Asim] Univ Engn & Technol Taxila, Dept Mech Engn, Rawalpindi, Pakistan.
C3 Quaid I Azam University; Szeged University; Kohat University of Science
   & Technology
RP Ali, H (通讯作者)，Quaid I Azam Univ, Fac Biol Sci, Dept Pharm, Islamabad 45320, Pakistan.
EM h.ali@qau.edu.pk
RI Khan, Salman/F-4588-2016; Khan, Saeed Ahmad/GSD-4796-2022; Shahnaz,
   Gul/I-7041-2019; Zeeshan, Mahira/GYA-4843-2022; Mukhtar,
   Mahwash/AAS-3698-2021
OI Khan, Salman/0000-0002-6226-8470; Khan, Saeed Ahmad/0000-0001-5606-2719;
   Shahnaz, Gul/0000-0003-0736-2277; Zeeshan, Mahira/0000-0002-3539-7971;
   Mukhtar, Mahwash/0000-0001-8447-2950
CR Afzal I, 2019, NANOMEDICINE-UK, V14, P387, DOI 10.2217/nnm-2018-0038
   Akira S, 2006, CELL, V124, P783, DOI 10.1016/j.cell.2006.02.015
   Ali H, 2014, J CONTROL RELEASE, V183, P167, DOI 10.1016/j.jconrel.2014.03.039
   Ali H, 2016, PHARM RES-DORDR, V33, P1085, DOI 10.1007/s11095-015-1852-6
   Baer DR, 2010, J ELECTRON SPECTROSC, V178, P415, DOI 10.1016/j.elspec.2009.09.003
   Beaugerie L, 2018, MED HYPOTHESES, V115, P19, DOI 10.1016/j.mehy.2018.03.009
   Bernkop-Schnürch A, 1999, PHARMACEUT RES, V16, P876, DOI 10.1023/A:1018830204170
   Bruschi ML, 2015, MATH MODELS DRUG REL, P63, DOI [10.1016/b978-0-08-100092-2.00005-9, DOI 10.1016/B978-0-08-100092-2.00005-9]
   Chakraborty P, 2001, J PARASITOL, V87, P1023, DOI 10.1645/0022-3395(2001)087[1023:MOMMRA]2.0.CO;2
   Chaubey P, 2014, EXPERT OPIN DRUG DEL, V11, P1163, DOI 10.1517/17425247.2014.917076
   Chaubey P, 2014, CARBOHYD POLYM, V101, P1101, DOI 10.1016/j.carbpol.2013.10.044
   Chawla A, 2012, ACTA PHARMACEUT, V62, P529, DOI 10.2478/v10007-012-0034-x
   DAVIES MC, 1989, INT J PHARM, V57, P183, DOI 10.1016/0378-5173(89)90205-6
   Dehshahri A, 2012, GENE THER MOL BIOL, V14, P62
   DeNovo R. C., 2003, HDB SMALL ANIMAL GAS, P159
   Fu Y, 2010, EXPERT OPIN DRUG DEL, V7, P429, DOI 10.1517/17425241003602259
   Giron F, 2019, INFLAMM BOWEL DIS, V25, P1871, DOI 10.1093/ibd/izz205
   Hatami E, 2019, BIOCHEM BIOPHYS REP, V17, P197, DOI 10.1016/j.bbrep.2019.01.007
   Hoshyar N, 2016, NANOMEDICINE-UK, V11, P673, DOI 10.2217/nnm.16.5
   Hu DD, 2012, INT J MOL SCI, V13, P6454, DOI 10.3390/ijms13056454
   ICH I. G. Q3c (R6), 2016, I G Q3C R6 2016 IMP
   Katta Rama Mohana Rao, 2017, International Journal of Sociotechnology and Knowledge Development, V9, P1, DOI 10.4018/IJSKD.2017040101
   Mazzarino L, 2012, J COLLOID INTERF SCI, V370, P58, DOI 10.1016/j.jcis.2011.12.063
   Mukhtar M, 2020, EXPERT OPIN DRUG DEL, V17, P1239, DOI 10.1080/17425247.2020.1783237
   Niu XF, 2015, INFLAMMATION, V38, P923, DOI 10.1007/s10753-014-0054-4
   Pertuit D, 2007, J CONTROL RELEASE, V123, P211, DOI 10.1016/j.jconrel.2007.08.008
   Sartor RB, 2006, NAT CLIN PRACT GASTR, V3, P390, DOI 10.1038/ncpgasthep0528
   Shahnaz G, 2017, NANOMEDICINE-UK, V12, P99, DOI 10.2217/nnm-2016-0325
   Sriamornsak P, 2007, EUR J PHARM BIOPHARM, V67, P211, DOI 10.1016/j.ejpb.2006.12.014
   Thakral NK, 2010, J MATER SCI-MATER M, V21, P2691, DOI 10.1007/s10856-010-4109-2
   Tukulula M, 2015, PHARM RES-DORDR, V32, P3119, DOI 10.1007/s11095-015-1733-z
   Vafaei SY, 2016, CARBOHYD POLYM, V144, P371, DOI 10.1016/j.carbpol.2016.01.026
   Weissleder R, 2014, NAT MATER, V13, P125, DOI [10.1038/nmat3780, 10.1038/NMAT3780]
   Xu BH, 2018, INT J BIOL MACROMOL, V113, P534, DOI 10.1016/j.ijbiomac.2018.02.016
   Yang WJ, 2009, J BIOMED NANOTECHNOL, V5, P591, DOI 10.1166/jbn.2009.1067
   Zeeshan M, 2019, NANOMEDICINE-UK, V14, P1946, DOI 10.2217/nnm-2018-0415
   Zeeshan M, 2019, INT J PHARMACEUT, V558, P201, DOI 10.1016/j.ijpharm.2018.12.074
   Zhang DL, 2008, IND ENG CHEM RES, V47, P1995, DOI 10.1021/ie070658m
NR 38
TC 10
Z9 10
U1 3
U2 33
PU SPRINGER HEIDELBERG
PI HEIDELBERG
PA TIERGARTENSTRASSE 17, D-69121 HEIDELBERG, GERMANY
SN 2190-5509
EI 2190-5517
J9 APPL NANOSCI
JI Appl. Nanosci.
PD NOV
PY 2020
VL 10
IS 11
BP 4013
EP 4027
DI 10.1007/s13204-020-01510-y
EA JUL 2020
PG 15
WC Nanoscience & Nanotechnology
WE Science Citation Index Expanded (SCI-EXPANDED)
SC Science & Technology - Other Topics
GA OB1SR
UT WOS:000549703000001
DA 2024-01-22
ER

PT J
AU Papamichael, K
   Cheifetz, AS
AF Papamichael, Konstantinos
   Cheifetz, Adam S.
TI Therapeutic drug monitoring in patients on biologics: lessons from
   gastroenterology
SO CURRENT OPINION IN RHEUMATOLOGY
LA English
DT Review
DE antitumor necrosis factor therapy; biologics; immunogenicity;
   inflammatory bowel disease; psoriasis; rheumatoid arthritis; therapeutic
   drug monitoring; ustekinumab; vedolizumab
ID INFLIXIMAB TROUGH LEVELS; INFLAMMATORY-BOWEL-DISEASE; CROHNS-DISEASE;
   ANTIDRUG ANTIBODIES; DE-ESCALATION; OUTCOMES; INTENSIFICATION; REMISSION
AB Purpose of review
   To give an overview on the role of therapeutic drug monitoring (TDM) of biologics in patients with inflammatory bowel disease (IBD).
   Recent findings
   Numerous prospective exposure-response relationship studies and post-hoc analyses of randomized controlled trials show a positive correlation between biologic drug concentrations and favorable clinical outcomes in IBD. These studies also demonstrate that higher drug concentrations appear to be needed to achieve more stringent objective therapeutic outcomes. Reactive TDM rationalizes the management of primary nonresponse and secondary loss of response to antitumor necrosis factor (anti-TNF) therapy and is more cost-effective when compared with empiric dose optimization. Furthermore, recent data suggest that proactive TDM, with the goal of targeting a threshold drug concentration, is associated with better therapeutic outcomes when compared with empiric dose escalation and/or reactive TDM of infliximab or adalimumab. Finally, proactive TDM can also efficiently guide infliximab de-escalation or discontinuation in patients with IBD in remission.
   Summary
   Reactive TDM is currently considered as standard of care, whereas proactive TDM is emerging as a new therapeutic strategy for better optimizing anti-TNF therapy in IBD. However, more data from prospective studies are needed before a wide implementation of TDM-based algorithms in real life clinical practice for newer biologics.
C1 [Papamichael, Konstantinos; Cheifetz, Adam S.] Harvard Med Sch, Div Gastroenterol, Ctr Inflammatory Bowel Dis, Beth Israel Deaconess Med Ctr, 330 Brookline Ave,Rabb 425, Boston, MA 02215 USA.
C3 Harvard University; Harvard Medical School; Beth Israel Deaconess
   Medical Center
RP Cheifetz, AS (通讯作者)，Harvard Med Sch, Div Gastroenterol, Ctr Inflammatory Bowel Dis, Beth Israel Deaconess Med Ctr, 330 Brookline Ave,Rabb 425, Boston, MA 02215 USA.
EM acheifet@bidmc.harvard.edu
FU Ruth L. Kirschstein NRSA Institutional Research Training Grant
   [5T32DK007760-18]; National Institutes of Health (NIH)
FX K.P. is supported by Ruth L. Kirschstein NRSA Institutional Research
   Training Grant 5T32DK007760-18 from National Institutes of Health (NIH).
CR Adedokun OJ, 2019, CLIN GASTROENTEROL H, DOI [10.1016/j.cgh.2019.11.059. [Epub, DOI 10.1016/J.CGH.2019.11.059.[EPUB]
   Adedokun OJ, 2018, GASTROENTEROLOGY, V154, P1660, DOI 10.1053/j.gastro.2018.01.043
   Assa A, 2019, GASTROENTEROLOGY, V157, P985, DOI 10.1053/j.gastro.2019.06.003
   Bar-Yoseph H, 2018, ALIMENT PHARM THER, V47, P212, DOI 10.1111/apt.14410
   Bots SJ, 2019, SCAND J GASTROENTERO, V54, P281, DOI 10.1080/00365521.2019.1582693
   Chapman TP, 2020, LANCET GASTROENTEROL, V5, P63, DOI 10.1016/S2468-1253(19)30186-4
   Choi SY, 2019, GUT LIVER, V13, P541, DOI 10.5009/gnl18129
   Clarke WT, 2019, INFLAMM BOWEL DIS, V25, pE143, DOI 10.1093/ibd/izz202
   Clarkston K, 2019, J PEDIATR GASTR NUTR, V69, P68, DOI 10.1097/MPG.0000000000002304
   Colombel JF, 2019, CLIN GASTROENTEROL H, V17, P1525, DOI 10.1016/j.cgh.2018.09.033
   Courbette O, 2020, J PEDIATR GASTR NUTR, V70, P310, DOI 10.1097/MPG.0000000000002536
   Dreesen E, 2018, ALIMENT PHARM THER, V47, P346, DOI 10.1111/apt.14452
   Dreesen E, 2020, CLIN GASTROENTEROL H, V18, P637, DOI 10.1016/j.cgh.2019.05.029
   Dreesen E, 2018, CLIN GASTROENTEROL H, V16, P1937, DOI 10.1016/j.cgh.2018.04.040
   Drobne D, 2019, ALIMENT PHARM THER, V49, P880, DOI 10.1111/apt.15179
   El-Matary W, 2019, INFLAMM BOWEL DIS, V25, P150, DOI 10.1093/ibd/izy217
   Feng T, 2019, INFLAMM BOWEL DIS, V25, P1813, DOI 10.1093/ibd/izz061
   Fernandes SR, 2020, INFLAMM BOWEL DIS, V26, P263, DOI 10.1093/ibd/izz131
   Feuerstein JD, 2017, GASTROENTEROLOGY, V153, P827, DOI 10.1053/j.gastro.2017.07.032
   Fine Sean, 2019, Gastroenterol Hepatol (N Y), V15, P656
   Sánchez-Hernández JG, 2020, BRIT J CLIN PHARMACO, V86, P1165, DOI 10.1111/bcp.14229
   Gibson DJ, 2020, ALIMENT PHARM THER, V51, P612, DOI 10.1111/apt.15643
   Guidi L, 2019, UNITED EUR GASTROENT, V7, P1189, DOI 10.1177/2050640619873784
   Guidi L, 2018, J CROHNS COLITIS, V12, P1079, DOI 10.1093/ecco-jcc/jjy076
   Imbrechts M, 2020, J PHARMACEUT BIOMED, V177, DOI 10.1016/j.jpba.2019.112842
   Juncadella A, 2018, DIGEST DIS SCI, V63, P3067, DOI 10.1007/s10620-018-5202-5
   Kang B, 2019, J CROHNS COLITIS, V13, P189, DOI 10.1093/ecco-jcc/jjy155
   Kang B, 2018, J CROHNS COLITIS, V12, P644, DOI 10.1093/ecco-jcc/jjy021
   Katsanos KH, 2019, CLIN IMMUNOL, V206, P9, DOI 10.1016/j.clim.2018.03.004
   Kelly OB, 2017, INFLAMM BOWEL DIS, V23, P1202, DOI 10.1097/MIB.0000000000001126
   Kennedy NA, 2019, LANCET GASTROENTEROL, V4, P341, DOI 10.1016/S2468-1253(19)30012-3
   Lamb CA, 2019, GUT, V68, pS1, DOI 10.1136/gutjnl-2019-318484
   Lega S, 2019, INFLAMM BOWEL DIS, V25, P134, DOI 10.1093/ibd/izy203
   Löwenberg M, 2019, GASTROENTEROLOGY, V157, P997, DOI 10.1053/j.gastro.2019.05.067
   Lucidarme C, 2019, ALIMENT PHARM THER, V49, P147, DOI 10.1111/apt.15046
   Mack DR, 2019, GASTROENTEROLOGY, V157, P320, DOI [10.1053/j.gastro.2019.03.022, 10.1093/jcag/gwz018]
   Mitrev N, 2017, ALIMENT PHARM THER, V46, P1037, DOI 10.1111/apt.14368
   Naviglio S, 2019, J PEDIATR GASTR NUTR, V68, P37, DOI 10.1097/MPG.0000000000002112
   Osterman MT, 2019, ALIMENT PHARM THER, V49, P408, DOI 10.1111/apt.15113
   Papamichael K, 2018, ALIMENT PHARM THER, V47, P478, DOI 10.1111/apt.14458
   Papamichael K, 2019, EXPERT REV CLIN IMMU, V15, P837, DOI 10.1080/1744666X.2019.1630273
   Papamichael K, 2019, CURR OPIN GASTROEN, V35, P302, DOI 10.1097/MOG.0000000000000536
   Papamichael K, 2019, THER ADV CHRONIC DIS, V10, DOI 10.1177/2040622319838443
   Papamichael K, 2019, CLIN GASTROENTEROL H, V17, P1655, DOI 10.1016/j.cgh.2019.03.037
   Papamichael K, 2019, J CROHNS COLITIS, V13, P976, DOI 10.1093/ecco-jcc/jjz018
   Papamichael K, 2018, INFLAMM BOWEL DIS, V24, P2266, DOI 10.1093/ibd/izy132
   Papamichael K, 2018, J CROHNS COLITIS, V12, P804, DOI 10.1093/ecco-jcc/jjy039
   Papamichael K, 2017, CLIN GASTROENTEROL H, V15, P1580, DOI 10.1016/j.cgh.2017.03.031
   Papamichael K, 2016, EXPERT OPIN DRUG SAF, V15, P493, DOI 10.1517/14740338.2016.1145653
   Papamichael K, 2015, CLIN GASTROENTEROL H, V13, P1103, DOI 10.1016/j.cgh.2014.11.026
   Petitcollin A, 2019, CLIN PHARMACOL THER, V106, P605, DOI 10.1002/cpt.1429
   Pouillon L, 2019, J CROHNS COLITIS, V13, P970, DOI 10.1093/ecco-jcc/jjz029
   Restellini S, 2018, INFLAMM BOWEL DIS, V24, P1531, DOI 10.1093/ibd/izy044
   Roblin X, 2020, GUT, DOI [10.1136/gutjnl-2019-319758. [Epub, DOI 10.1136/GUTJNL-2019-319758.[EPUB]
   Roblin X, 2014, AM J GASTROENTEROL, V109, P1250, DOI 10.1038/ajg.2014.146
   Rubin DT, 2019, AM J GASTROENTEROL, V114, P384, DOI 10.14309/ajg.0000000000000152
   Sandborn WJ, 2020, GASTROENTEROLOGY, V158, P562, DOI 10.1053/j.gastro.2019.08.027
   Sazonovs A, 2020, GASTROENTEROLOGY, V158, P189, DOI 10.1053/j.gastro.2019.09.041
   Singh N, 2014, INFLAMM BOWEL DIS, V20, P1708, DOI 10.1097/MIB.0000000000000137
   Singh S, 2019, ALIMENT PHARM THER, V50, P848, DOI 10.1111/apt.15484
   Soufflet N, 2019, CLIN GASTROENTEROL H, V17, P2610, DOI 10.1016/j.cgh.2019.02.042
   Sparrow MP, 2020, J CROHNS COLITIS, V14, P543, DOI 10.1093/ecco-jcc/jjz162
   Steenholdt C, 2014, GUT, V63, P919, DOI 10.1136/gutjnl-2013-305279
   Stein R, 2016, INFLAMM BOWEL DIS, V22, P1370, DOI 10.1097/MIB.0000000000000769
   Strik A, 2019, J CROHNS COLITIS, V13, pS63, DOI 10.1093/ecco-jcc/jjy222.090
   Syversen SW, 2020, TRIALS, V21, DOI 10.1186/s13063-019-3734-4
   Torres J, 2020, J CROHNS COLITIS, V14, P4, DOI 10.1093/ecco-jcc/jjz180
   Ungar B, 2018, J PEDIATR GASTR NUTR, V67, P507, DOI 10.1097/MPG.0000000000002051
   Ungar B, 2018, AM J GASTROENTEROL, V113, P890, DOI 10.1038/s41395-018-0073-0
   Ungar B, 2018, CLIN GASTROENTEROL H, V16, P697, DOI 10.1016/j.cgh.2017.11.050
   Ungaro RC, 2019, J CROHNS COLITIS, V13, P963, DOI 10.1093/ecco-jcc/jjz041
   Van den Berghe N, 2019, CLIN PHARMACOL THER, V106, P945, DOI 10.1002/cpt.1609
   van Hoeve K, 2018, J CROHNS COLITIS, V12, P1316, DOI 10.1093/ecco-jcc/jjy111
   Vande Casteele N, 2018, ALIMENT PHARM THER, V47, P229, DOI 10.1111/apt.14421
   Vande Casteele N, 2019, CLIN GASTROENTEROL H, V17, P1814, DOI 10.1016/j.cgh.2018.10.036
   Vande Casteele N, 2017, FRONTLINE GASTROENTE, V8, P236, DOI 10.1136/flgastro-2016-100692
   Vande Casteele N, 2015, GASTROENTEROLOGY, V148, P1320, DOI 10.1053/j.gastro.2015.02.031
   Vermeire S, 2020, CLIN GASTROENTEROL H, V18, P1291, DOI 10.1016/j.cgh.2019.09.041
   Verstockt B, 2019, J CROHNS COLITIS, V13, P864, DOI 10.1093/ecco-jcc/jjz008
   Verstockt B, 2018, ALIMENT PHARM THER, V48, P731, DOI 10.1111/apt.14943
   Wu Y, 2021, INTERN MED J, V51, P739, DOI 10.1111/imj.14644
   Yanai H, 2015, CLIN GASTROENTEROL H, V13, P522, DOI 10.1016/j.cgh.2014.07.029
   Yarur AJ, 2017, ALIMENT PHARM THER, V45, P933, DOI 10.1111/apt.13970
   Yarur AJ, 2019, DIGEST DIS SCI, V64, P1651, DOI 10.1007/s10620-019-05570-1
NR 84
TC 17
Z9 17
U1 1
U2 5
PU LIPPINCOTT WILLIAMS & WILKINS
PI PHILADELPHIA
PA TWO COMMERCE SQ, 2001 MARKET ST, PHILADELPHIA, PA 19103 USA
SN 1040-8711
EI 1531-6963
J9 CURR OPIN RHEUMATOL
JI Curr. Opin. Rheumatol.
PD JUL
PY 2020
VL 32
IS 4
BP 371
EP 379
DI 10.1097/BOR.0000000000000713
PG 9
WC Rheumatology
WE Science Citation Index Expanded (SCI-EXPANDED)
SC Rheumatology
GA QJ0XD
UT WOS:000619412900008
PM 32412995
OA hybrid, Green Accepted
DA 2024-01-22
ER

PT J
AU Lisovsky, M
   Srivastava, A
AF Lisovsky, Mikhail
   Srivastava, Amitabh
TI Esophagitis in patients without gastroesophageal reflux disease or
   eosinophilic esophagitis: diagnostic considerations
SO CURRENT OPINION IN GASTROENTEROLOGY
LA English
DT Review
DE Candida esophagitis; epidermoid metaplasia; immunoglobulin G4-related
   disease; lymphocytic esophagitis
ID LYMPHOCYTIC ESOPHAGITIS; LICHEN-PLANUS; DISSECANS SUPERFICIALIS;
   SLOUGHING ESOPHAGITIS; CROHNS-DISEASE; INTRAEPITHELIAL LYMPHOCYTES;
   GASTROINTESTINAL-TRACT; EPIDERMOID METAPLASIA; CLINICAL-FEATURES;
   INVOLVEMENT
AB Purpose of review
   A multitude of inflammatory diseases other than gastroesophageal reflux disease (GERD) and eosinophilic esophagitis can affect the esophagus. Despite the deceptively simple organization of squamous mucosa and its limited number of inflammatory responses, a wide array of histologic patterns can be seen in inflammatory disorders involving the esophagus. Each such histologic pattern is associated with a limited number of underlying conditions, and the clinician can use this information to narrow the differential diagnosis. The purpose of this review is to review and discuss the pathologic diagnosis of esophagitis caused by conditions other than GERD or eosinophilic esophagitis, with an emphasis on recent developments in the field.
   Recent findings
   Recent studies suggest that lymphocytic esophagitis may be a histologic manifestation of esophageal motility disorders. Immunophenotypic features of infiltrating lymphocytes may be helpful in this scenario. immunoglobulin G4-related disease has been implicated as a cause of esophageal inflammation with ulceration, strictures, and mass-forming fibrosis, whereas epidermoid metaplasia has been linked molecularly to the squamous cell neoplasia pathway.
   Summary
   Improved knowledge and appreciation of the pathology of esophageal inflammation are needed to better understand the pathogenesis of various types of esophagitis, and to inform new approaches to the therapy and management of inflammatory esophageal diseases.
C1 [Lisovsky, Mikhail] Dartmouth Hitchcock Med Ctr, Dept Pathol, Lebanon, NH 03766 USA.
   [Srivastava, Amitabh] Brigham & Womens Hosp, Dept Pathol, MRB Bldg,7th Floor,75 Francis St, Boston, MA 02115 USA.
C3 Dartmouth College; Harvard University; Brigham & Women's Hospital
RP Srivastava, A (通讯作者)，Brigham & Womens Hosp, Dept Pathol, MRB Bldg,7th Floor,75 Francis St, Boston, MA 02115 USA.
EM asrivastava@bwh.harvard.edu
FU Department of Pathology, Dartmouth-Hitchcock Medical Center, Lebanon,
   New Hampshire; Department of Pathology, Brigham and Women's Hospital,
   Boston, Massachusetts, USA
FX This work was supported by the Department of Pathology,
   Dartmouth-Hitchcock Medical Center, Lebanon, New Hampshire and by the
   Department of Pathology, Brigham and Women's Hospital, Boston,
   Massachusetts, USA.
CR Abraham SC, 1999, AM J SURG PATHOL, V23, P1241, DOI 10.1097/00000478-199910000-00009
   Alsomali MI, 2017, AM J CLIN PATHOL, V147, P33, DOI [10.1093/AJCP/AQW210, 10.1093/ajcp/aqw210]
   Basseri B, 2010, DIS ESOPHAGUS, V23, P368, DOI 10.1111/j.1442-2050.2010.01050.x
   Basseri Benjamin, 2013, Gastroenterol Hepatol (N Y), V9, P505
   Bienfait L, 2018, HISTOPATHOLOGY, V73, P173, DOI 10.1111/his.13479
   Brown IS, 2016, VIRCHOWS ARCH, V469, P515, DOI 10.1007/s00428-016-2009-7
   Byhardt RW, 1998, INT J RADIAT ONCOL, V42, P469, DOI 10.1016/S0360-3016(98)00251-X
   Carmack SW, 2009, AM J SURG PATHOL, V33, P1789, DOI 10.1097/PAS.0b013e3181b7ce21
   Chen Z, 2009, J CLIN PATHOL, V62, P113, DOI 10.1136/jcp.2008.058263
   Cohen S, 2012, J CLIN GASTROENTEROL, V46, P828, DOI 10.1097/MCG.0b013e3182500de8
   Conner JR, 2014, MODERN PATHOL, V27, p169A
   De Felice KM, 2015, INFLAMM BOWEL DIS, V21, P2106, DOI 10.1097/MIB.0000000000000469
   Decker GAG, 2001, INFLAMM BOWEL DIS, V7, P113, DOI 10.1097/00054725-200105000-00006
   Ebach DR, 2011, INFLAMM BOWEL DIS, V17, P45, DOI 10.1002/ibd.21347
   Galloro G, 2005, DIGEST LIVER DIS, V37, P195, DOI 10.1016/j.dld.2004.10.005
   GREENSON JK, 1991, HUM PATHOL, V22, P541, DOI 10.1016/0046-8177(91)90230-M
   Halonen P, 2018, INT J CANCER, V142, P18, DOI 10.1002/ijc.31025
   Haque S, 2012, GUT, V61, P1108, DOI 10.1136/gutjnl-2011-301014
   Hart PA, 2015, DIGEST DIS SCI, V60, P2049, DOI 10.1007/s10620-015-3590-3
   Hokama A, 2010, WORLD J GASTRO ENDOS, V2, P252, DOI 10.4253/wjge.v2.i7.252
   Ip S, 2016, DIGEST DIS SCI, V61, P2351, DOI 10.1007/s10620-016-4142-1
   Kern JS, 2016, EUR J GASTROEN HEPAT, V28, P1374, DOI 10.1097/MEG.0000000000000732
   Kissiedu J, 2016, MODERN PATHOL, V29, P599, DOI 10.1038/modpathol.2016.50
   Kreft A, 2019, VIRCHOWS ARCH, V474, P325, DOI 10.1007/s00428-018-2507-x
   Kuhlmann JB, 2011, BRIT MED J, V343, DOI 10.1136/bmj.d3137
   Maiorana A, 2003, HUM PATHOL, V34, P1331, DOI 10.1016/j.humpath.2003.08.005
   Martin IW, 2018, MODERN PATHOL, V31, P1653, DOI 10.1038/s41379-018-0060-4
   Moawad FJ, 2016, ANN NY ACAD SCI, V1380, P178, DOI 10.1111/nyas.13112
   Mori S, 2017, INTERNAL MED, V56, P3023, DOI 10.2169/internalmedicine.8095-16
   Muller KE, 2014, MODERN PATHOL, V27, p194A
   NOVAK JM, 1979, J CLIN GASTROENTEROL, V1, P9, DOI 10.1097/00004836-197903000-00003
   Obiorah I, 2017, DIS ESOPHAGUS, V30, DOI 10.1093/dote/dox091
   Pasricha S, 2016, DIGEST DIS SCI, V61, P2935, DOI 10.1007/s10620-016-4230-2
   Purdy JK, 2008, AM J CLIN PATHOL, V130, P508, DOI 10.1309/D3PCF6D6YYMQRX9A
   Purdy JK, 2012, MODERN PATHOL, V25, P767, DOI 10.1038/modpathol.2011.204
   Putra J, 2016, AM J SURG PATHOL, V40, P1679, DOI 10.1097/PAS.0000000000000712
   Quispel R, 2009, ENDOSCOPY, V41, P187, DOI 10.1055/s-0028-1119590
   Rauschecker AM, 2017, AM J ROENTGENOL, V208, P101, DOI 10.2214/AJR.16.16793
   Rubio CA, 2006, AM J CLIN PATHOL, V125, P432, DOI 10.1309/7LABLGY08UEM3H26
   Salaria SN, 2013, AM J SURG PATHOL, V37, P1889, DOI 10.1097/PAS.0b013e31829dff19
   Singhi AD, 2017, MODERN PATHOL, V30, P1613, DOI 10.1038/modpathol.2017.73
   Singhi AD, 2014, MODERN PATHOL, V27, P38, DOI 10.1038/modpathol.2013.100
   Sutton LM, 2014, INFLAMM BOWEL DIS, V20, P1324, DOI 10.1097/MIB.0000000000000100
   Taggart MW, 2013, HISTOPATHOLOGY, V63, P463, DOI 10.1111/his.12195
   Thong N, 2009, AM J SURG PATHOL, V33, P1355, DOI 10.1097/PAS.0b013e3181a755bd
   Triadafilopoulos G, 2016, BMJ OPEN GASTROENTER, V3, DOI [10.1136/bmjgast-2016-000126, 10.1136/bmjgast-2016000126]
   Wishingrad M, 1999, GASTROINTEST ENDOSC, V50, P845, DOI 10.1016/S0016-5107(99)70172-0
   Xue Y, 2015, AM J SURG PATHOL, V39, P1558, DOI 10.1097/PAS.0000000000000493
   Zehou O, 2017, BRIT J DERMATOL, V177, P1074, DOI 10.1111/bjd.15592
   Zhang NX, 2016, INT J CARDIOL, V212, P358, DOI 10.1016/j.ijcard.2016.03.178
NR 50
TC 0
Z9 0
U1 0
U2 6
PU LIPPINCOTT WILLIAMS & WILKINS
PI PHILADELPHIA
PA TWO COMMERCE SQ, 2001 MARKET ST, PHILADELPHIA, PA 19103 USA
SN 0267-1379
EI 1531-7056
J9 CURR OPIN GASTROEN
JI Curr. Opin. Gastroenterol.
PD JUL
PY 2019
VL 35
IS 4
BP 379
EP 386
DI 10.1097/MOG.0000000000000539
PG 8
WC Gastroenterology & Hepatology
WE Science Citation Index Expanded (SCI-EXPANDED)
SC Gastroenterology & Hepatology
GA IQ4EM
UT WOS:000480703900017
PM 33216485
DA 2024-01-22
ER

PT J
AU Ye, BD
   Travis, S
AF Ye, Byong Duk
   Travis, Simon
TI Improving the quality of care for inflammatory bowel disease
SO INTESTINAL RESEARCH
LA English
DT Review
DE Inflammatory bowel disease; Quality of care; Health system; Treat to
   target
ID 2ND ASIAN ORGANIZATION; WEB-BASED SURVEY; CROHNS-DISEASE;
   ULCERATIVE-COLITIS; THERAPEUTIC GOALS; DECISION-MAKING; HEALTH-CARE;
   INDICATORS; MANAGEMENT; CONSENSUS
AB Great strides have been achieved in the development of quality-of-care measures and standards for inflammatory bowel disease (IBD) over the last decade. The central structural component of care in IBD revolves around the multidisciplinary team, which should be equipped with the necessary resources to operate and implement decisions. Process measures have been defined by interest groups and can be adapted into process tools for the delivery of care for various patient subgroups and clinical scenarios. The emerging treat-to-target approach to IBD management may be used to achieve optimal long-term and holistic patient-centred outcomes, such as survival, control of inflammation and disease progression, symptomatic remission, quality of life and complications. Other important quality-of-care outcome measures for IBD include disutility of care, healthcare utilization and other patient-reported outcomes such as nutritional status and impact of fistulae. The current challenge for healthcare providers and health systems is the integration of quality-of-care structures and processes into clinical practice, and the consistent delivery of updated evidence-based quality IBD care to various patient populations by individual health care providers. Finally, the awareness and appreciation for quality of care in IBD is increasing in Asia, and Asian healthcare institutions should be encouraged to take the lead in improving the quality of care in IBD.
C1 [Ye, Byong Duk] Univ Ulsan, Coll Med, Asan Med Ctr, Dept Gastroenterol, 88 Olymp Ro 43 Gil, Seoul 05505, South Korea.
   [Ye, Byong Duk] Univ Ulsan, Coll Med, Asan Med Ctr, Ctr Inflammatory Bowel Dis, 88 Olymp Ro 43 Gil, Seoul 05505, South Korea.
   [Travis, Simon] Oxford Univ Hosp, Translat Gastroenterol Unit, Oxford, England.
C3 University of Ulsan; University of Ulsan
RP Ye, BD (通讯作者)，Univ Ulsan, Coll Med, Asan Med Ctr, Dept Gastroenterol, 88 Olymp Ro 43 Gil, Seoul 05505, South Korea.; Ye, BD (通讯作者)，Univ Ulsan, Coll Med, Asan Med Ctr, Ctr Inflammatory Bowel Dis, 88 Olymp Ro 43 Gil, Seoul 05505, South Korea.
EM bdye@amc.seoul.kr
RI Ye, Byong Duk/AAF-4955-2020
OI Ye, Byong Duk/0000-0001-6647-6325; Travis, Simon/0000-0002-2690-4361
CR Allen PB, 2017, ALIMENT PHARM THER, V45, P1058, DOI 10.1111/apt.13995
   Atreya R, 2017, VISC MED, V33, P82, DOI 10.1159/000458006
   Berry SK, 2018, INTEST RES, V16, P43, DOI 10.5217/ir.2018.16.1.43
   Berry Sameer K, 2017, Curr Gastroenterol Rep, V19, P41, DOI 10.1007/s11894-017-0581-x
   Bodger K, 2014, GUT, V63, P1092, DOI 10.1136/gutjnl-2013-305600
   Bouguen G, 2014, CLIN GASTROENTEROL H, V12, P978, DOI 10.1016/j.cgh.2013.11.005
   Bryant RV, 2018, J GASTROEN HEPATOL, V33, P599, DOI 10.1111/jgh.13923
   Calvet X, 2014, J CROHNS COLITIS, V8, P240, DOI 10.1016/j.crohns.2013.10.010
   Cohen RD, 2010, ALIMENT PHARM THER, V31, P693, DOI 10.1111/j.1365-2036.2010.04234.x
   Colombel JF, 2017, LANCET, V390, P2779, DOI 10.1016/S0140-6736(17)32641-7
   Committee on Quality of Health Care in America and Institute of Medicine, 2001, CROSSING QUALITY CHA, DOI [DOI 10.17226/10027, 10.17226/10027]
   DONABEDIAN A, 1988, JAMA-J AM MED ASSOC, V260, P1743, DOI 10.1001/jama.260.12.1743
   Froslie KF, 2007, GASTROENTEROLOGY, V133, P412, DOI 10.1053/j.gastro.2007.05.051
   Hanauer SB, 2002, LANCET, V359, P1541, DOI 10.1016/S0140-6736(02)08512-4
   Harbord M, 2017, J CROHNS COLITIS, V11, P769, DOI 10.1093/ecco-jcc/jjx009
   Hibi T, 2017, J CROHNS COLITIS, V11, P1302, DOI 10.1093/ecco-jcc/jjx085
   Kelso M, 2018, INFLAMM BOWEL DIS, V24, P5, DOI 10.1093/ibd/izx020
   Khanna R, 2015, LANCET, V386, P1825, DOI 10.1016/S0140-6736(15)00068-9
   Kim AH, 2018, J CROHNS COLITIS, V12, P408, DOI 10.1093/ecco-jcc/jjx161
   Kim ES, 2018, DIGEST DIS SCI, V63, P2220, DOI 10.1007/s10620-018-5110-8
   Lee CK, 2017, AM J GASTROENTEROL, V112, P825, DOI 10.1038/ajg.2017.124
   Lee KM, 2015, INTEST RES, V13, P193, DOI 10.5217/ir.2015.13.3.193
   Lofland JH, 2017, PATIENT PREFER ADHER, V11, P947, DOI 10.2147/PPA.S133222
   M'Koma AE, 2013, CLIN MED INSIGHTS-GA, V6, P33, DOI 10.4137/CGast.S12731
   Melmed GY, 2013, INFLAMM BOWEL DIS, V19, P662, DOI 10.1097/mib.0b013e31828278a2
   Morar P, 2015, FRONTLINE GASTROENTE, V6, P290, DOI 10.1136/flgastro-2014-100549
   Nakase H, 2016, INTEST RES, V14, P231, DOI 10.5217/ir.2016.14.3.231
   Neary B, 2017, J CROHNS COLITIS, V11, pS257
   Ooi CJ, 2016, J GASTROEN HEPATOL, V31, P56, DOI 10.1111/jgh.12958
   Peyrin-Biroulet L, 2015, AM J GASTROENTEROL, V110, P1324, DOI 10.1038/ajg.2015.233
   Porter ME, 2016, JAMA-J AM MED ASSOC, V316, P1047, DOI 10.1001/jama.2016.11698
   Porter ME, 2010, NEW ENGL J MED, V363, P2477, DOI 10.1056/NEJMp1011024
   Reddy SI, 2005, AM J GASTROENTEROL, V100, P1357, DOI 10.1111/j.1572-0241.2005.40849.x
   Song HK, 2016, INTEST RES, V14, P240, DOI 10.5217/ir.2016.14.3.240
   Thia KT, 2008, AM J GASTROENTEROL, V103, P3167, DOI 10.1111/j.1572-0241.2008.02158.x
   Tkacz J, 2015, J MANAG CARE SPEC PH, V21, P1064, DOI 10.18553/jmcp.2015.21.11.1064
   Veilleux S, 2018, PATIENT EDUC COUNS, V101, P331, DOI 10.1016/j.pec.2017.07.028
   Walsh A J, 2013, J Crohns Colitis, V7, pe449, DOI 10.1016/j.crohns.2013.02.019
   Yang SK, 2014, NAT GENET, V46, P1017, DOI 10.1038/ng.3060
NR 39
TC 14
Z9 14
U1 0
U2 1
PU KOREAN ASSOC STUDY INTESTINAL DISEASES
PI SEOUL
PA LOTTEGOLDROSE 2-F, RM 305, 890-59, DAECHI-DONG, GANGNAM-GU, SEOUL,
   135-280, SOUTH KOREA
SN 1598-9100
J9 INTEST RES
JI Intest. Res.
PD JAN
PY 2019
VL 17
IS 1
BP 45
EP 53
DI 10.5217/ir.2018.00113
PG 9
WC Gastroenterology & Hepatology
WE Emerging Sources Citation Index (ESCI)
SC Gastroenterology & Hepatology
GA HJ0YD
UT WOS:000456888200007
PM 30449081
OA Green Published, gold
DA 2024-01-22
ER

PT J
AU Konno, Y
   Fujiya, M
   Tanaka, K
   Sakatani, A
   Shimoda, M
   Hayashi, A
   Muto, M
   Inoue, M
   Sakamoto, J
   Oikawa, K
   Ueno, N
   Inaba, Y
   Moriichi, K
   Kohgo, Y
AF Konno, Youkou
   Fujiya, Mikihiro
   Tanaka, Kazuyuki
   Sakatani, Aki
   Shimoda, Mizue
   Hayashi, Akihiro
   Muto, Momotaro
   Inoue, Mitutaka
   Sakamoto, Jun
   Oikawa, Kensuke
   Ueno, Nobuhiro
   Inaba, Yuhei
   Moriichi, Kentaro
   Kohgo, Yutaka
TI A therapeutic barium enema is a practical option to control bleeding
   from the appendix
SO BMC GASTROENTEROLOGY
LA English
DT Article
DE Appendix bleeding; Barium enema; Intestinal hemorrhage; Appendicitis
ID OF-THE-LITERATURE; LOWER INTESTINAL HEMORRHAGE; GASTROINTESTINAL
   HEMORRHAGE; CROHNS-DISEASE; INTUSSUSCEPTION
AB Background: Acute lower gastrointestinal hemorrhage originating from the appendix is rare and often intractable, because it is almost impossible to approach the bleeding point by endoscopy. We herein describe the first case of bleeding from the appendix, which was successively controlled by a therapeutic barium enema administered into the appendix.
   Case presentation: A 71-year-old male visited our hospital because of melena. He has been receiving an anti-coagulation drug, ticlopidine hydrochloride, for 10 years. By an emergency colonoscopy, a hemorrhage was detected in the appendix, and the lesion responsible for the bleeding was regarded to exist in the appendix. Two hundred milliliters of 50 W/V% barium was sprayed into the orifice of the appendix using a spraying tube. The bleeding could thus be immediately stopped, and a radiological examination revealed the accumulation of barium at the cecum and the orifice of the appendix. The barium accumulation disappeared by the next day, and no obvious anal bleeding was observed. Two weeks after stopping the bleeding from the appendix, an appendectomy was performed to prevent any further refractory hemorrhaging. The patient has had no complaints of any abdominal symptoms or anal bleeding for 10 months.
   Conclusions: A therapeutic barium enema is a useful procedure to control bleeding from the appendix and to avoid emergency surgery, such as partial cecectomy and hemicolectomy.
C1 [Konno, Youkou; Tanaka, Kazuyuki; Sakatani, Aki; Shimoda, Mizue; Hayashi, Akihiro; Muto, Momotaro; Inoue, Mitutaka] Engaru Kosei Gen Hosp, Dept Internal Med, Engaru, Hokkaido 0990404, Japan.
   [Fujiya, Mikihiro; Ueno, Nobuhiro; Inaba, Yuhei; Moriichi, Kentaro; Kohgo, Yutaka] Asahikawa Med Univ, Dept Med, Div Gastroenterol & Hematol Oncol, Asahikawa, Hokkaido 0788510, Japan.
   [Sakamoto, Jun] Sapporo Higashi Tokushukai Hosp, Dept Gastroenterol, Sapporo, Hokkaido 0650033, Japan.
   [Oikawa, Kensuke] Asahikawa Kosei Gen Hosp, Dept Pathol, Asahikawa, Hokkaido 0788211, Japan.
C3 Asahikawa Medical College
RP Fujiya, M (通讯作者)，Asahikawa Med Univ, Dept Med, Div Gastroenterol & Hematol Oncol, 2-1 Midorigaoka Higashi, Asahikawa, Hokkaido 0788510, Japan.
EM fjym@asahikawa-med.ac.jp
RI Kohgo, Yutaka/AAN-4863-2020
CR Baek SK, 2010, SURG LAPARO ENDO PER, V20, pE110, DOI 10.1097/SLE.0b013e3181ba83de
   Brewer R J, 1974, Am Surg, V40, P319
   BROWN WK, 1976, AM J GASTROENTEROL, V65, P349
   Chorost MI, 2001, CLIN RADIOL, V56, P856, DOI 10.1053/crad.2001.0805
   GEERKEN RG, 1974, MIL MED, V139, P215
   Gupta P, 2000, J PEDIATR GASTR NUTR, V30, P320, DOI 10.1097/00005176-200003000-00021
   Iwamoto J, 2008, WORLD J GASTROENTERO, V14, P6413, DOI 10.3748/wjg.14.6413
   JEVON GP, 1992, ARCH PATHOL LAB MED, V116, P960
   Kim KJ, 2007, WORLD J GASTROENTERO, V13, P3265, DOI 10.3748/wjg.v13.i23.3265
   Kuntanapreeda Kittichai, 2008, Journal of the Medical Association of Thailand, V91, P937
   Kyokane T, 2001, AM J GASTROENTEROL, V96, P242
   Lima Sizenando Ernesto de Jr, 2004, Arq Gastroenterol, V41, P60
   MCINTOSH JC, 1990, J PEDIATR GASTR NUTR, V11, P542, DOI 10.1097/00005176-199011000-00016
   MILEWSKI PJ, 1977, BRIT MED J, V1, P147, DOI 10.1136/bmj.1.6054.147
   Monaghan K, 2002, J VASC SURG, V35, P1284, DOI 10.1067/mva.2002.121751
   Morales TG, 1997, GASTROINTEST ENDOSC, V46, P458, DOI 10.1016/S0016-5107(97)70043-9
   MULLEN JT, 1979, SOUTH MED J, V72, P766, DOI 10.1097/00007611-197906000-00044
   NORMAN DA, 1980, DIGEST DIS SCI, V25, P145, DOI 10.1007/BF01308314
   Ogi M., 2006, J Jichi Med Univ, V29, P217
   Rivera-Irigoin R, 2005, Gastroenterol Hepatol, V28, P445, DOI 10.1157/13078994
   SHOME GP, 1995, AM J GASTROENTEROL, V90, P1881
   SO JBY, 1995, GASTROINTEST ENDOSC, V42, P488, DOI 10.1016/S0016-5107(95)70056-0
   Tamvakopoulos S K, 1969, R I Med J, V52, P443
   Yamazaki K, 2006, GASTROINTEST ENDOSC, V63, P877, DOI 10.1016/j.gie.2006.01.002
NR 24
TC 9
Z9 11
U1 0
U2 0
PU BIOMED CENTRAL LTD
PI LONDON
PA 236 GRAYS INN RD, FLOOR 6, LONDON WC1X 8HL, ENGLAND
SN 1471-230X
J9 BMC GASTROENTEROL
JI BMC Gastroenterol.
PD OCT 25
PY 2013
VL 13
AR 152
DI 10.1186/1471-230X-13-152
PG 5
WC Gastroenterology & Hepatology
WE Science Citation Index Expanded (SCI-EXPANDED)
SC Gastroenterology & Hepatology
GA 272QI
UT WOS:000328474900001
PM 24156777
OA gold, Green Published
DA 2024-01-22
ER

PT J
AU Corren, J
   Casale, TB
   Lanier, B
   Buhl, R
   Holgate, S
   Jimenez, P
AF Corren, J.
   Casale, T. B.
   Lanier, B.
   Buhl, R.
   Holgate, S.
   Jimenez, P.
TI Safety and tolerability of omalizumab
SO CLINICAL AND EXPERIMENTAL ALLERGY
LA English
DT Article
DE anti-IgE; omalizumab; safety; tolerability
ID SEVERE ALLERGIC-ASTHMA; ANTI-IGE ANTIBODY; ANTIIMMUNOGLOBULIN-E THERAPY;
   CHURG-STRAUSS-SYNDROME; SEVERE PERSISTENT ASTHMA; LONG-TERM CONTROL;
   QUALITY-OF-LIFE; MONOCLONAL-ANTIBODY; CANCER INCIDENCE; CROHNS-DISEASE
AB Omalizumab (Xolair((R))) is a recombinant humanized monoclonal anti-IgE antibody with proven efficacy in patients with moderate-to-severe and severe persistent allergic (IgE-mediated) asthma.
   To review clinical study data to assess the safety profile of omalizumab.
   We analysed the safety of omalizumab using data from completed clinical studies (up to 1 year) involving more than 7500 patients with asthma, rhinitis or related conditions and up to 4 years in one study of patients with severe allergic asthma, as well as post-marketing safety data. Analysis focuses on the risk of immune-system effects, hypersensitivity reactions, malignant neoplasia, parasitic infections and thrombocytopenia.
   Omalizumab exhibited a good safety and tolerability profile that was maintained up to 4 years in one study. The incidence of anaphylaxis was 0.14% in omalizumab-treated patients and 0.07% in control patients. No omalizumab-treated patient developed measurable anti-omalizumab antibodies. Post-marketing, based on estimated exposure of 57 300 patients (June 2003-December 2006), the frequency of anaphylaxis attributed to omalizumab use was estimated to be at least 0.2% of patients. Current clinical trial data do not support an increased risk of malignant neoplasia or thrombocytopenia with omalizumab.
   Data indicate that the proven efficacy of add-on omalizumab in patients with moderate-to-severe or severe allergic asthma is accompanied by a favourable safety and tolerability profile.
C1 [Casale, T. B.] Allergy Res Fdn, Los Angeles, CA 90025 USA.
   [Lanier, B.] Lanier Educ & Res Network, Ft Worth, TX USA.
   [Buhl, R.] Mainz Univ Hosp, Dept Pulm, Mainz, Germany.
   [Jimenez, P.] Novartis Pharmaceut, E Hanover, NJ USA.
   [Holgate, S.] Southampton Gen Hosp, Southampton SO9 4XY, Hants, England.
C3 University Hospital Mainz; Novartis; University of Southampton
RP Corren, J (通讯作者)，Allergy Res Fdn, 11620 Wilshire Blvd,Suite 200, Los Angeles, CA 90025 USA.
EM jcorren@ucla.edu
RI Casale, Thomas B/K-4334-2013
OI Casale, Thomas B/0000-0002-3149-7377
FU Novartis and Genentech; Medical Research Council [G19/34] Funding
   Source: researchfish; MRC [G19/34] Funding Source: UKRI
FX P. J. is an employee of Novartis Pharmaceuticals.
CR Ädelroth E, 2000, J ALLERGY CLIN IMMUN, V106, P253, DOI 10.1067/mai.2000.108310
   ADKINSON NF, 2003, MIDDLETONS ALLERGY P, V2
   [Anonymous], 2002, SEER CANC STAT REV
   Ayres JG, 2004, ALLERGY, V59, P701, DOI 10.1111/j.1398-9995.2004.00533.x
   Bargagli E, 2008, INT ARCH ALLERGY IMM, V145, P268, DOI 10.1159/000109296
   Bousquet J, 2005, ALLERGY, V60, P302, DOI 10.1111/j.1398-9995.2004.00770.x
   Bousquet J, 2003, ALLERGY S, V58, pA4
   Buhl R, 2002, EUR RESPIR J, V20, P1088, DOI 10.1183/09031936.02.00016502
   Buhl R, 2002, EUR RESPIR J, V20, P73, DOI 10.1183/09031936.02.00278102
   Busse W, 2001, J ALLERGY CLIN IMMUN, V108, P184, DOI 10.1067/mai.2001.117880
   CALIFF RM, 1994, NEW ENGL J MED, V330, P956, DOI 10.1056/nejm199404073301402
   Casale TB, 2001, JAMA-J AM MED ASSOC, V286, P2956, DOI 10.1001/jama.286.23.2956
   Chervinsky P, 2003, ANN ALLERG ASTHMA IM, V91, P160, DOI 10.1016/S1081-1206(10)62171-0
   Choy EHS, 1998, BRIT J RHEUMATOL, V37, P484
   Chung K, 2007, ALLERGY, V62, P210
   Cox L, 2007, J ALLERGY CLIN IMMUN, V120, P1373, DOI 10.1016/j.jaci.2007.09.032
   Cruz AA, 2007, CLIN EXP ALLERGY, V37, P197, DOI 10.1111/j.1365-2222.2007.02650.x
   D'Cruz DP, 1999, BRIT MED J, V318, P475, DOI 10.1136/bmj.318.7182.475
   Dery JP, 2004, AM J CARDIOL, V93, P979, DOI 10.1016/j.amjcard.2003.12.051
   Djukanovic R, 2004, AM J RESP CRIT CARE, V170, P583, DOI 10.1164/rccm.200312-1651OC
   ENBREL R, 2006, FULL PRESCRIBING INF
   ERIKSSON NE, 1995, ALLERGY, V50, P718, DOI 10.1111/j.1398-9995.1995.tb01212.x
   Finn A, 2003, J ALLERGY CLIN IMMUN, V111, P278, DOI 10.1067/mai.2003.54
   Fleiss JL, 1981, STAT METHODS RATES P
   *GEN INC, 2009, ALTO STUD SYN FIN RE
   *GEN INC, 2007, OM XOL R FULL PRESCR
   Giavina-Bianchi P, 2008, INT ARCH ALLERGY IMM, V146, P176, DOI 10.1159/000113524
   GONZALEZPEREZ A, 2007, EUR RESP J S51, V30, pS625
   Hanauer SB, 2002, LANCET, V359, P1541, DOI 10.1016/S0140-6736(02)08512-4
   Hébert J, 2006, J ALLERGY CLIN IMMUN, V117, pS9, DOI 10.1016/j.jaci.2005.12.038
   Holgate ST, 2004, CLIN EXP ALLERGY, V34, P632, DOI 10.1111/j.1365-2222.2004.1916.x
   Hommes DW, 2003, NETH J MED, V61, P100
   Humbert M, 2005, ALLERGY, V60, P309, DOI 10.1111/j.1398-9995.2004.00772.x
   JARRETT EEE, 1982, PROG ALLERGY, V31, P178
   KALLEN B, 1993, EUR RESPIR J, V6, P694
   Kuehr J, 2002, J ALLERGY CLIN IMMUN, V109, P274, DOI 10.1067/mai.2002.121949
   Lanier BQ, 2003, ANN ALLERG ASTHMA IM, V91, P154, DOI 10.1016/S1081-1206(10)62170-9
   Limb SL, 2007, J ALLERGY CLIN IMMUN, V120, P1378, DOI 10.1016/j.jaci.2007.09.022
   MCWHORTER WP, 1988, CANCER-AM CANCER SOC, V62, P451, DOI 10.1002/1097-0142(19880715)62:2<451::AID-CNCR2820620234>3.0.CO;2-D
   Milgrom H, 2001, PEDIATRICS, V108, DOI 10.1542/peds.108.2.e36
   Miller MK, 2006, J ALLERGY CLIN IMMUN, V117, pS12, DOI 10.1016/j.jaci.2005.12.049
   MILLS PK, 1992, AM J EPIDEMIOL, V136, P287, DOI 10.1093/oxfordjournals.aje.a116494
   PRESTA LG, 1993, J IMMUNOL, V151, P2623
   REYNOLDS P, 1987, AM J EPIDEMIOL, V125, P539, DOI 10.1093/oxfordjournals.aje.a114561
   Ruppert AA, 2008, J ALLERGY CLIN IMMUN, V121, P253, DOI 10.1016/j.jaci.2007.10.040
   Sampson Hugh A, 2006, J Allergy Clin Immunol, V117, P391, DOI 10.1016/j.jaci.2005.12.1303
   Solèr M, 2001, EUR RESPIR J, V18, P254, DOI 10.1183/09031936.01.00092101
   VESTERINEN E, 1993, INT J EPIDEMIOL, V22, P976, DOI 10.1093/ije/22.6.976
   Vignola AM, 2004, ALLERGY, V59, P709, DOI 10.1111/j.1398-9995.2004.00550.x
   Webb LM, 2006, ANN ALLERG ASTHMA IM, V97, P39, DOI 10.1016/S1081-1206(10)61367-1
   Winchester DE, 2006, NEW ENGL J MED, V355, P1281
NR 51
TC 198
Z9 207
U1 1
U2 23
PU WILEY-BLACKWELL PUBLISHING, INC
PI MALDEN
PA COMMERCE PLACE, 350 MAIN ST, MALDEN 02148, MA USA
SN 0954-7894
J9 CLIN EXP ALLERGY
JI Clin. Exp. Allergy
PD JUN
PY 2009
VL 39
IS 6
BP 788
EP 797
DI 10.1111/j.1365-2222.2009.03214.x
PG 10
WC Allergy; Immunology
WE Science Citation Index Expanded (SCI-EXPANDED)
SC Allergy; Immunology
GA 444XW
UT WOS:000266015200004
PM 19302249
DA 2024-01-22
ER

PT J
AU Papaefthymiou, A
   Potamianos, S
   Goulas, A
   Doulberis, M
   Kountouras, J
   Polyzos, SA
AF Papaefthymiou, Apostolis
   Potamianos, Spyros
   Goulas, Antonis
   Doulberis, Michael
   Kountouras, Jannis
   Polyzos, Stergios A.
TI Inflammatory Bowel Disease-associated Fatty Liver Disease: the Potential
   Effect of Biologic Agents
SO JOURNAL OF CROHNS & COLITIS
LA English
DT Review
DE Biologics; inflammatory bowel diseases; nonalcoholic fatty liver disease
ID NECROSIS-FACTOR-ALPHA; PRIMARY SCLEROSING CHOLANGITIS; EVIDENCE-BASED
   CONSENSUS; TNF-ALPHA; CROHNS-DISEASE; NONALCOHOLIC STEATOHEPATITIS;
   INSULIN-RESISTANCE; MAINTENANCE THERAPY; METABOLIC SYNDROME;
   GUT-MICROBIOTA
AB Inflammatory bowel diseases [IBD] exhibit intestinal and systemic manifestations. Nonalcoholic fatty liver disease [NAFLD] is a common co-existing condition, possibly contributing to the cardio-metabolic burden and overall morbidity. Epsilon merging therapeutic choices of biologic agents have modified the clinical course of IBD; however, their impact on IBD-associated NAFLD has not been extensively evaluated. The prevalence of NAFLD varies among IBD patients, but it appears higher than in the general population in the majority of quality studies. In terms of pathogenetic and risk factors of NAFLD, they may vary with IBD activity. Dysbiosis, mucosal damage, and cytokine release have been implicated in the pathogenesis during the relapses, whereas metabolic risk factors seem to play a dominant role during the remissions of IBD. Considering biologics, although quality data are scarce, agents suppressing tumour necrosis factor may offer potential benefits in IBD-associated NAFLD, whereas anti-integrins do not appear to confer any therapeutic advantage. In conclusion, IBD-associated NAFLD possibly follows two different patterns, one manifested during the relapses and one during the remissions of IBD. Some, but not all, biologics may benefit NAFLD in patients with IBD. Further mechanistic and prospective cohort studies are warranted to illuminate the effects of various biologics on NAFLD.
C1 [Papaefthymiou, Apostolis; Potamianos, Spyros] Univ Hosp Larisa, Dept Gastroenterol, Larisa, Thessaly, Greece.
   [Papaefthymiou, Apostolis; Goulas, Antonis; Doulberis, Michael; Polyzos, Stergios A.] Aristotle Univ Thessaloniki, Lab Pharmacol 1, Campus Aristotle Univ Thessaloniki, Thessaloniki 54124, Greece.
   [Doulberis, Michael] Kantonsspital Aarau, Div Gastroenterol & Hepatol, Med Univ Dept, Aarau, Switzerland.
   [Kountouras, Jannis] Aristotle Univ Thessaloniki, Ippokrat Hosp, Med Clin 2, Thessaloniki, Macedonia, Greece.
C3 General University Hospital of Larissa; Aristotle University of
   Thessaloniki; Kantonsspital Aarau AG (KSA); Aristotle University of
   Thessaloniki
RP Papaefthymiou, A (通讯作者)，Aristotle Univ Thessaloniki, Lab Pharmacol 1, Campus Aristotle Univ Thessaloniki, Thessaloniki 54124, Greece.
EM apostokp@auth.gr
RI Doulberis MD, DVM. PhD, FEBGH, Michael/Y-5118-2018; Papaefthymiou,
   Apostolis/HPH-4021-2023
OI Doulberis MD, DVM. PhD, FEBGH, Michael/0000-0002-0396-5081;
   Papaefthymiou, Apostolis/0000-0002-3563-4973
CR Abu-Shanab A, 2010, NAT REV GASTRO HEPAT, V7, P691, DOI 10.1038/nrgastro.2010.172
   Acharya C, 2017, JCI INSIGHT, V2, DOI 10.1172/jci.insight.94416
   Adams DH, 2008, GUT, V57, P838, DOI 10.1136/gut.2007.122168
   Adams LC, 2018, PLOS ONE, V13, DOI 10.1371/journal.pone.0206450
   Algaba A, 2021, DIGEST DIS SCI, V66, P2014, DOI 10.1007/s10620-020-06424-x
   Balaban DV, 2017, J CROHNS COLITIS, V11, pS240
   Barbuio R, 2007, J ENDOCRINOL, V194, P539, DOI 10.1677/JOE-07-0234
   Barnabe C, 2011, ARTHRIT CARE RES, V63, P522, DOI 10.1002/acr.20371
   Berg DR, 2019, INFLAMM BOWEL DIS, V25, P1896, DOI 10.1093/ibd/izz059
   Bessissow T, 2016, INFLAMM BOWEL DIS, V22, P1937, DOI 10.1097/MIB.0000000000000832
   Bischoff SC, 2014, BMC GASTROENTEROL, V14, DOI 10.1186/s12876-014-0189-7
   Bju┬rnsson HK., 2021, J HEPATOL
   Bosch DE, 2017, HUM PATHOL, V69, P55, DOI 10.1016/j.humpath.2017.09.008
   Burisch J, 2019, GUT, V68, P423, DOI 10.1136/gutjnl-2017-315568
   Campanati A, 2015, INT J DERMATOL, V54, P839, DOI 10.1111/ijd.12706
   Carr RM, 2017, DIGEST DIS SCI, V62, P1354, DOI 10.1007/s10620-017-4495-0
   Chao CY, 2016, WORLD J GASTROENTERO, V22, P7727, DOI 10.3748/wjg.v22.i34.7727
   Chelakkot C, 2018, EXP MOL MED, V50, DOI 10.1038/emm.2017.282
   Chen DY, 2015, ARTHRITIS RES THER, V17, DOI 10.1186/s13075-015-0559-8
   Coffin CS, 2011, INFLAMM BOWEL DIS, V17, P479, DOI 10.1002/ibd.21336
   Colombel JF, 2017, GUT, V66, P839, DOI 10.1136/gutjnl-2015-311079
   Costa L, 2014, CLIN RHEUMATOL, V33, P833, DOI 10.1007/s10067-013-2369-1
   Daïen CI, 2012, ANN RHEUM DIS, V71, P862, DOI 10.1136/annrheumdis-2011-201148
   Di Minno MND, 2012, J RHEUMATOL, V39, P1042, DOI 10.3899/jrheum.111391
   Diamant M, 2011, OBES REV, V12, P272, DOI 10.1111/j.1467-789X.2010.00797.x
   Drescher HK, 2017, J HEPATOL, V66, P1251, DOI 10.1016/j.jhep.2017.02.001
   Eslam M, 2020, J HEPATOL, V73, P202, DOI 10.1016/j.jhep.2020.03.039
   Ester C, 2018, CHIRURGIA-BUCHAREST, V113, P534, DOI 10.21614/chirurgia.113.4.534
   Fazel Y, 2016, METABOLISM, V65, P1017, DOI 10.1016/j.metabol.2016.01.012
   Feagan BG, 2016, NEW ENGL J MED, V375, P1946, DOI 10.1056/NEJMoa1602773
   Feagan BG, 2013, NEW ENGL J MED, V369, P699, DOI 10.1056/NEJMoa1215734
   Ferraz AC, 2013, REV BRAS REUMATOL, V53, P444, DOI 10.1590/S0482-50042013000500013
   Fousekis FS, 2019, BMC GASTROENTEROL, V19, DOI 10.1186/s12876-019-0967-3
   Gäbele E, 2011, J HEPATOL, V55, P1391, DOI 10.1016/j.jhep.2011.02.035
   García-Ruiz I, 2006, HEPATOLOGY, V44, P581, DOI 10.1002/hep.21313
   Ghetti FD, 2018, EUR J NUTR, V57, P861, DOI 10.1007/s00394-017-1524-x
   Gibiino G, 2021, NUTRIENTS, V13, DOI 10.3390/nu13082772
   Gizard E, 2014, ALIMENT PHARM THER, V40, P3, DOI 10.1111/apt.12794
   Glassner K, 2017, INFLAMM BOWEL DIS, V23, P998, DOI 10.1097/MIB.0000000000001085
   Gomollon F, 2017, J CROHNS COLITIS, V11, P3, DOI 10.1093/ecco-jcc/jjw168
   Gonçalves P, 2015, INFLAMM BOWEL DIS, V21, P453, DOI 10.1097/MIB.0000000000000209
   Grant AJ, 2001, HEPATOLOGY, V33, P1065, DOI 10.1053/jhep.2001.24231
   Hanauer SB, 2006, GASTROENTEROLOGY, V130, P323, DOI 10.1053/j.gastro.2005.11.030
   Hanauer SB, 2002, LANCET, V359, P1541, DOI 10.1016/S0140-6736(02)08512-4
   Harbord M, 2017, J CROHNS COLITIS, V11, P769, DOI 10.1093/ecco-jcc/jjx009
   Harrison SA, 2002, AM J GASTROENTEROL, V97, P2714
   Henao-Mejia J, 2012, NATURE, V482, P179, DOI 10.1038/nature10809
   Hirota SA, 2011, INFLAMM BOWEL DIS, V17, P1359, DOI 10.1002/ibd.21478
   Hoffmann P, 2020, WORLD J GASTROENTERO, V26, P7367, DOI 10.3748/wjg.v26.i46.7367
   Honap S, 2021, INFLAMM BOWEL DIS, V27, pE32, DOI 10.1093/ibd/izaa286
   Hotamisligil GS, 2006, NATURE, V444, P860, DOI 10.1038/nature05485
   Hotamisligil GS, 1996, SCIENCE, V271, P665, DOI 10.1126/science.271.5249.665
   Iimuro Y, 1997, HEPATOLOGY, V26, P1530
   Ikejima K, 2002, GASTROENTEROLOGY, V122, P1399, DOI 10.1053/gast.2002.32995
   Ilan Y, 2016, WORLD J GASTROENTERO, V22, P8760, DOI 10.3748/wjg.v22.i39.8760
   Jones RE, 1999, B RHEUM DIS, V48, P1
   Kakino S, 2018, HORM METAB RES, V50, P80, DOI 10.1055/s-0043-118666
   Kang MK, 2020, DIGEST DIS, V38, P507, DOI 10.1159/000506938
   Koca SS, 2008, INFLAMMATION, V31, P91, DOI 10.1007/s10753-007-9053-z
   Koutroubakis IE, 2009, EUR J GASTROEN HEPAT, V21, P283, DOI 10.1097/MEG.0b013e328325d42b
   Krieckaert CLM, 2015, ANN RHEUM DIS, V74, P361, DOI 10.1136/annrheumdis-2013-204101
   Lapumnuaypol K, 2018, EUR J GASTROEN HEPAT, V30, P854, DOI 10.1097/MEG.0000000000001144
   Li DJ, 2017, INT J CLIN EXP PATHO, V10, P10633
   Li ZP, 2003, HEPATOLOGY, V37, P343, DOI 10.1053/jhep.2003.50048
   Likhitsup A, 2019, ANN GASTROENTEROL, V32, P463, DOI 10.20524/aog.2019.0405
   Lin A, 2021, INFLAMM BOWEL DIS, V27, P947, DOI 10.1093/ibd/izaa189
   Long MD, 2011, INFLAMM BOWEL DIS, V17, P2162, DOI 10.1002/ibd.21585
   Magrì S, 2019, WORLD J GASTROENTERO, V25, P5676, DOI 10.3748/wjg.v25.i37.5676
   Maher JJ, 2008, HEPATOLOGY, V48, P670, DOI 10.1002/hep.22399
   Makri E, 2021, ARCH MED RES, V52, P25, DOI 10.1016/j.arcmed.2020.11.010
   Mancina RM, 2016, INFLAMM BOWEL DIS, V22, P134, DOI 10.1097/MIB.0000000000000569
   Maruotti N, 2015, CLIN EXP MED, V15, P433, DOI 10.1007/s10238-014-0323-4
   McGowan CE, 2012, INFLAMM BOWEL DIS, V18, P49, DOI 10.1002/ibd.21669
   McHenry S, 2019, CLIN GASTROENTEROL H, V17, P2816, DOI 10.1016/j.cgh.2019.02.045
   Miele L, 2009, HEPATOLOGY, V49, P1877, DOI 10.1002/hep.22848
   Mintziori G, 2016, EXPERT OPIN PHARMACO, V17, P1937, DOI 10.1080/14656566.2016.1225727
   Morsy Khairy Hammam, 2012, Arab J Gastroenterol, V13, P71, DOI 10.1016/j.ajg.2012.06.005
   Nguyen DL, 2014, SCAND J GASTROENTERO, V49, P1091, DOI 10.3109/00365521.2014.921326
   Nguyen NH, 2019, CLIN GASTROENTEROL H, V17, P709, DOI 10.1016/j.cgh.2018.07.004
   Palumbo CS, 2019, INFLAMM BOWEL DIS, V25, P124, DOI 10.1093/ibd/izy200
   Persico M, 2007, HEPATOLOGY, V46, P1009, DOI 10.1002/hep.21782
   Pierantonelli I, 2017, SCI REP-UK, V7, DOI 10.1038/s41598-017-17187-3
   Piovani D, 2020, ALIMENT PHARM THER, V51, P820, DOI 10.1111/apt.15692
   Polyzos SA, 2009, HIPPOKRATIA, V13, P127
   Polyzos SA, 2020, METABOLISM, V113, DOI 10.1016/j.metabol.2020.154413
   Polyzos SA, 2020, METABOLISM, V111, DOI 10.1016/j.metabol.2020.154203
   Polyzos SA, 2019, METABOLISM, V92, P82, DOI 10.1016/j.metabol.2018.11.014
   Polyzos SA, 2018, HORM-INT J ENDOCRINO, V17, P321, DOI 10.1007/s42000-018-0049-x
   Polyzos SA, 2017, MINERVA ENDOCRINOL, V42, P92, DOI 10.23736/S0391-1977.16.02563-3
   Polyzos SA, 2016, METABOLISM, V65, P1062, DOI 10.1016/j.metabol.2015.11.006
   Polyzos SA, 2015, METABOLISM, V64, P60, DOI 10.1016/j.metabol.2014.10.012
   Polyzos SA, 2014, METABOLISM, V63, P161, DOI 10.1016/j.metabol.2013.10.010
   Polyzos SA, 2011, J CLIN GASTROENTEROL, V45, P50, DOI 10.1097/MCG.0b013e3181ec5c66
   Polyzos SA, 2010, DIABETES OBES METAB, V12, P365, DOI 10.1111/j.1463-1326.2009.01176.x
   Ponsioen CY, 1999, EUR J GASTROEN HEPAT, V11, P769, DOI 10.1097/00042737-199907000-00015
   Popa C, 2007, J LIPID RES, V48, P751, DOI 10.1194/jlr.R600021-JLR200
   Potoupni V, 2021, J GASTROEN HEPATOL, V36, P3002, DOI 10.1111/jgh.15631
   Principi M, 2018, INFLAMM BOWEL DIS, V24, P1589, DOI 10.1093/ibd/izy051
   Rautou PE, 2008, GASTROENTEROLOGY, V135, P840, DOI 10.1053/j.gastro.2008.05.055
   Rawla P, 2018, J INFLAMM RES, V11, P215, DOI 10.2147/JIR.S165330
   Restellini S, 2017, LIVER INT, V37, P475, DOI 10.1111/liv.13265
   Ritaccio G, 2021, DIGEST DIS SCI, V66, P3186, DOI 10.1007/s10620-020-06588-6
   Rosen E, 2017, DIGEST DIS SCI, V62, P2977, DOI 10.1007/s10620-017-4766-9
   Sagami S, 2017, HEPATOL RES, V47, P872, DOI 10.1111/hepr.12828
   Sandborn WJ, 2014, GASTROENTEROLOGY, V146, P96, DOI 10.1053/j.gastro.2013.06.010
   Sands BE, 2019, NEW ENGL J MED, V381, P1201, DOI 10.1056/NEJMoa1900750
   Sands BE, 2014, GASTROENTEROLOGY, V147, P618, DOI 10.1053/j.gastro.2014.05.008
   Sartini A, 2018, CELL DEATH DIS, V9, DOI 10.1038/s41419-017-0124-2
   Schippers A, 2021, CELL MOL GASTROENTER, V11, P1227, DOI 10.1016/j.jcmgh.2020.12.003
   Seitz M, 2010, ANN RHEUM DIS, V69, P1148, DOI 10.1136/ard.2009.116194
   Simon TG, 2018, INFLAMM BOWEL DIS, V24, P2247, DOI 10.1093/ibd/izy128
   Singh S, 2017, PLOS ONE, V12, DOI 10.1371/journal.pone.0181039
   Sourianarayanane Achuthan, 2013, J Crohns Colitis, V7, pe279, DOI 10.1016/j.crohns.2012.10.015
   Spagnuolo R, 2021, EUR REV MED PHARMACO, V25, P5818, DOI 10.26355/eurrev_202109_26800
   Spanakis E, 2006, J RHEUMATOL, V33, P2440
   Strober BE, 2016, J AM ACAD DERMATOL, V74, P851, DOI 10.1016/j.jaad.2015.12.017
   Szymanski CJ, 2015, BIOMATERIALS, V62, P147, DOI 10.1016/j.biomaterials.2015.05.042
   TIISALA S, 1995, EUR J IMMUNOL, V25, P411, DOI 10.1002/eji.1830250216
   Tomita K, 2006, GUT, V55, P415, DOI 10.1136/gut.2005.071118
   Torres J, 2018, UNITED EUR GASTROENT, V6, P112, DOI 10.1177/2050640617708953
   Turnbaugh PJ, 2006, NATURE, V444, P1027, DOI 10.1038/nature05414
   Vignozzi L, 2014, MOL CELL ENDOCRINOL, V384, P143, DOI 10.1016/j.mce.2014.01.014
   Wang Y, 2019, MOL CELL BIOCHEM, V460, P205, DOI 10.1007/s11010-019-03581-0
   Wijarnpreecha K, 2020, EUR J GASTROEN HEPAT, V32, P601, DOI 10.1097/MEG.0000000000001541
   Wolf D, 2001, J IMMUNOL, V166, P1300, DOI 10.4049/jimmunol.166.2.1300
   Wood Natalie J, 2012, Nat Rev Gastroenterol Hepatol, V9, P123, DOI 10.1038/nrgastro.2012.21
   Xu BH, 2010, J AUTOIMMUN, V35, P124, DOI 10.1016/j.jaut.2010.04.002
   Furusho JKY, 2010, ANN HEPATOL, V9, P397, DOI 10.1016/S1665-2681(19)31615-1
   Yang XD, 1997, DIABETES, V46, P1542, DOI 10.2337/diabetes.46.10.1542
   Yen HH, 2021, PLOS ONE, V16, DOI 10.1371/journal.pone.0252286
   Younossi Z, 2018, NAT REV GASTRO HEPAT, V15, P11, DOI 10.1038/nrgastro.2017.109
   Zaki MH, 2010, IMMUNITY, V32, P379, DOI 10.1016/j.immuni.2010.03.003
   Zou ZY, 2019, INFLAMM BOWEL DIS, V25, P1764, DOI 10.1093/ibd/izz043
NR 133
TC 5
Z9 5
U1 0
U2 11
PU OXFORD UNIV PRESS
PI OXFORD
PA GREAT CLARENDON ST, OXFORD OX2 6DP, ENGLAND
SN 1873-9946
EI 1876-4479
J9 J CROHNS COLITIS
JI J. Crohns Colitis
PD JUN 24
PY 2022
VL 16
IS 5
BP 852
EP 862
DI 10.1093/ecco-jcc/jjab212
EA JAN 2022
PG 11
WC Gastroenterology & Hepatology
WE Science Citation Index Expanded (SCI-EXPANDED)
SC Gastroenterology & Hepatology
GA 2I9BP
UT WOS:000789374900001
PM 34972203
DA 2024-01-22
ER

PT J
AU Zhao, M
   Gönczi, L
   Lakatos, PL
   Burisch, J
AF Zhao, Mirabella
   Gonczi, Lorant
   Lakatos, Peter L.
   Burisch, Johan
TI The Burden of Inflammatory Bowel Disease in Europe in 2020
SO JOURNAL OF CROHNS & COLITIS
LA English
DT Review
DE Inflammatory bowel disease; incidence; mortality; disease course;
   surgery; disability; economy
ID QUALITY-OF-LIFE; POPULATION-BASED COHORT; CAUSE-SPECIFIC MORTALITY;
   CROHNS-DISEASE; ULCERATIVE-COLITIS; FOLLOW-UP; INCEPTION COHORT;
   CLINICAL-COURSE; COLORECTAL-CANCER; EXTRAINTESTINAL MANIFESTATIONS
AB New data suggest that incidence and prevalence of inflammatory bowel diseases [IBD] are still increasing worldwide, and approximately 0.2% of the European population suffer from IBD at the present time. Medical therapy and disease management have evolved significantly in recent decades, with an emphasis on tight objective monitoring of disease progression and a treat-to-target approach in Europe and also worldwide, aiming to prevent early bowel damage and disability. Surgery rate declined over time in Europe, with 10-30% of CD and 5-10% of UC patients requiring a surgery within 5 years. The health economic burden associated with IBD is high in Europe. Direct health care costs [approximately Euro3500 in CD and Euro2000 in UC per patient per year] have shifted from hospitalisation and surgery towards drug-related expenditures with the increasing use of biologic therapy and other novel agents, and substantial indirect costs arise from work productivity loss [approximately Euro1900 per patient yearly]. The aim of this paper is to provide an updated review of the burden of IBD in Europe by discussing current data on epidemiology, disease course, risk for surgery, hospitalisation, and mortality and cancer risks, as well as the economic aspects, patient disability, and work impairment, by discussing the latest population-based studies from the region.
C1 [Zhao, Mirabella; Burisch, Johan] Hvidovre Univ Hosp, Med Div, Gastro Unit, Kettegaards Alle 30, DK-2650 Hvidovre, Denmark.
   [Gonczi, Lorant; Lakatos, Peter L.] Semmelweis Univ, Dept Med 1, Budapest, Hungary.
   [Lakatos, Peter L.] McGill Univ, Montreal Gen Hosp, Hlth Ctr, Montreal, PQ, Canada.
C3 University of Copenhagen; Semmelweis University; McGill University
RP Burisch, J (通讯作者)，Hvidovre Univ Hosp, Med Div, Gastro Unit, Kettegaards Alle 30, DK-2650 Hvidovre, Denmark.
EM Burisch@dadlnet.dk
RI Burisch, Johan/AGJ-3893-2022; Lakatos, Peter/Q-4797-2019; Gönczi,
   Lóránt/R-2241-2016
OI Burisch, Johan/0000-0002-3312-5139; Lakatos, Peter/0000-0002-3948-6488;
   Gönczi, Lóránt/0000-0002-8819-6460; Zhao, Mirabella/0000-0002-8392-4860
CR Alatab S, 2020, LANCET GASTROENTEROL, V5, P17, DOI 10.1016/S2468-1253(19)30333-4
   Andersen NN, 2014, JAMA-J AM MED ASSOC, V311, P2406, DOI 10.1001/jama.2014.5613
   Bargiggia S, 2003, J CLIN GASTROENTEROL, V36, P417, DOI 10.1097/00004836-200305000-00012
   Beaugerie L, 2009, LANCET, V374, P1617, DOI 10.1016/S0140-6736(09)61302-7
   Bernstein CN, 2001, AM J GASTROENTEROL, V96, P1116
   Bernstein CN, 2005, GASTROENTEROLOGY, V129, P827, DOI 10.1053/j.gastro.2005.06.021
   Björnsson S, 2000, EUR J GASTROEN HEPAT, V12, P31, DOI 10.1097/00042737-200012010-00007
   Björnsson S, 2015, SCAND J GASTROENTERO, V50, P1368, DOI 10.3109/00365521.2015.1047792
   Brodszky V, 2016, EXPERT REV PHARM OUT, V16, P119, DOI 10.1586/14737167.2015.1067142
   Burisch J, 2014, J CROHNS COLITIS, V8, P1030, DOI 10.1016/j.crohns.2014.01.028
   Burisch J, 2014, GUT, V63, P588, DOI 10.1136/gutjnl-2013-304636
   Burisch J, 2020, LANCET GASTROENTEROL, V5, P454, DOI 10.1016/S2468-1253(20)30012-1
   Burisch J, 2019, J CROHNS COLITIS, V13, P198, DOI 10.1093/ecco-jcc/jjy154
   Burisch J, 2019, GUT, V68, P423, DOI 10.1136/gutjnl-2017-315568
   Burisch J, 2017, J CROHNS COLITIS, V11, P1200, DOI 10.1093/ecco-jcc/jjx066
   Burisch J, 2013, J CROHNS COLITIS, V7, P322, DOI 10.1016/j.crohns.2013.01.010
   Burr NE, 2018, CLIN GASTROENTEROL H, V16, P534, DOI 10.1016/j.cgh.2017.10.022
   Büsch K, 2014, ALIMENT PHARM THER, V39, P57, DOI 10.1111/apt.12528
   Casellas F, 2005, INFLAMM BOWEL DIS, V11, P488, DOI 10.1097/01.MIB.0000159661.55028.56
   Charpentier C, 2014, GUT, V63, P423, DOI 10.1136/gutjnl-2012-303864
   Cheddani H, 2016, AM J GASTROENTEROL, V111, P1428, DOI 10.1038/ajg.2016.304
   Chhaya V, 2015, ALIMENT PHARM THER, V41, P87, DOI 10.1111/apt.13017
   Chhaya V, 2016, EUR J GASTROEN HEPAT, V28, P890, DOI 10.1097/MEG.0000000000000651
   D'Incà R, 2009, DIGEST LIVER DIS, V41, P565, DOI 10.1016/j.dld.2009.01.013
   de Groof EJ, 2016, EUR J GASTROEN HEPAT, V28, P1065, DOI 10.1097/MEG.0000000000000660
   Deepak P, 2013, AM J GASTROENTEROL, V108, P99, DOI 10.1038/ajg.2012.334
   DEVROEDE GJ, 1971, NEW ENGL J MED, V285, P17, DOI 10.1056/NEJM197107012850103
   Dias CC, 2019, DIGEST LIVER DIS, V51, P952, DOI 10.1016/j.dld.2019.01.016
   Duricova D, 2010, INFLAMM BOWEL DIS, V16, P347, DOI 10.1002/ibd.21007
   Eberhardson M, 2017, ALIMENT PHARM THER, V46, P589, DOI 10.1111/apt.14224
   Everhov ÅH, 2018, GASTROENTEROLOGY, V154, P518, DOI 10.1053/j.gastro.2017.10.034
   Farhi D, 2008, MEDICINE, V87, P281, DOI 10.1097/MD.0b013e318187cc9c
   Fumery M, 2019, DIGEST LIVER DIS, V51, P496, DOI 10.1016/j.dld.2018.11.033
   Fumery M, 2016, INFLAMM BOWEL DIS, V22, P1698, DOI 10.1097/MIB.0000000000000821
   Gheorghe C, 2004, EUR J GASTROEN HEPAT, V16, P1153, DOI 10.1097/00042737-200411000-00012
   Ghione S, 2018, AM J GASTROENTEROL, V113, P265, DOI 10.1038/ajg.2017.228
   Golovics PA, 2015, J GASTROINTEST LIVER, V24, P287, DOI 10.15403/jgld.2014.1121.243.pag
   Golovics PA, 2015, WORLD J GASTROENTERO, V21, P7272, DOI 10.3748/wjg.v21.i23.7272
   Gonczi L, 2019, J CROHNS COLITIS, V13, P1138, DOI 10.1093/ecco-jcc/jjz035
   Göttgens KWA, 2017, EUR J GASTROEN HEPAT, V29, P595, DOI 10.1097/MEG.0000000000000840
   GREENSTEIN AJ, 1976, MEDICINE, V55, P401, DOI 10.1097/00005792-197609000-00004
   Gulacsi L, 2019, CURR MED CHEM, V26, P259, DOI 10.2174/0929867324666170406112304
   GUYATT G, 1989, GASTROENTEROLOGY, V96, P804, DOI 10.1016/0016-5085(89)90905-0
   GYDE SN, 1980, GUT, V21, P1024, DOI 10.1136/gut.21.12.1024
   Hammer T, 2016, J CROHNS COLITIS, V10, P934, DOI 10.1093/ecco-jcc/jjw050
   Han SW, 2000, AM J GASTROENTEROL, V95, P145, DOI 10.1111/j.1572-0241.2000.01676.x
   Henriksen M, 2007, SCAND J GASTROENTERO, V42, P602, DOI 10.1080/00365520601076124
   Henriksen M, 2006, INFLAMM BOWEL DIS, V12, P543, DOI 10.1097/01.MIB.0000225339.91484.fc
   Hochart A, 2017, GUT, V66, P1912, DOI 10.1136/gutjnl-2016-311970
   Hoie O, 2007, GASTROENTEROLOGY, V132, P507, DOI 10.1053/j.gastro.2006.11.015
   Hoivik ML, 2012, INFLAMM BOWEL DIS, V18, P1540, DOI 10.1002/ibd.21863
   Hoivik ML, 2013, GUT, V62, P368, DOI 10.1136/gutjnl-2012-302311
   Hoivik ML, 2012, J CROHNS COLITIS, V6, P441, DOI 10.1016/j.crohns.2011.10.001
   Huppertz-Hauss G, 2016, INFLAMM BOWEL DIS, V22, P1679, DOI 10.1097/MIB.0000000000000806
   Huppertz-Hauss G, 2015, INFLAMM BOWEL DIS, V21, P337, DOI 10.1097/MIB.0000000000000272
   Irvine EJ, 1996, AM J GASTROENTEROL, V91, P1571
   Jacobsen BA, 2006, EUR J GASTROEN HEPAT, V18, P601, DOI 10.1097/00042737-200606000-00005
   Jakobsen C, 2011, ALIMENT PHARM THER, V34, P1217, DOI 10.1111/j.1365-2036.2011.04857.x
   Jakobsen C, 2011, INFLAMM BOWEL DIS, V17, P2541, DOI 10.1002/ibd.21654
   Jess T, 2005, AM J GASTROENTEROL, V100, P2724, DOI 10.1111/j.1572-0241.2005.00287.x
   Jess T, 2007, AM J GASTROENTEROL, V102, P609, DOI 10.1111/j.1572-0241.2006.01000.x
   Jess T, 2013, CLIN GASTROENTEROL H, V11, P43, DOI 10.1016/j.cgh.2012.09.026
   Jess T, 2012, GASTROENTEROLOGY, V143, P375, DOI 10.1053/j.gastro.2012.04.016
   Jess T, 2012, CLIN GASTROENTEROL H, V10, P639, DOI 10.1016/j.cgh.2012.01.010
   Jeuring SFG, 2017, AM J GASTROENTEROL, V112, P325, DOI 10.1038/ajg.2016.524
   Jeuring SFG, 2016, INFLAMM BOWEL DIS, V22, P1425, DOI 10.1097/MIB.0000000000000738
   Jeuring SFG, 2015, J CROHNS COLITIS, V9, P837, DOI 10.1093/ecco-jcc/jjv129
   Jones GR, 2019, GUT, V68, P1953, DOI 10.1136/gutjnl-2019-318936
   Juillerat P, 2008, J CROHNS COLITIS, V2, P131, DOI 10.1016/j.crohns.2007.10.006
   Jussila A, 2014, J CROHNS COLITIS, V8, P1088, DOI 10.1016/j.crohns.2014.02.015
   Jussila A, 2013, SCAND J GASTROENTERO, V48, P1405, DOI 10.3109/00365521.2013.846402
   Jussila A, 2012, INFLAMM BOWEL DIS, V18, P555, DOI 10.1002/ibd.21695
   Kappelman MD, 2014, CLIN GASTROENTEROL H, V12, P1315, DOI 10.1016/j.cgh.2013.10.019
   Kirchgesner J, 2017, ALIMENT PHARM THER, V45, P37, DOI 10.1111/apt.13835
   Kotlyar DS, 2015, CLIN GASTROENTEROL H, V13, P847, DOI 10.1016/j.cgh.2014.05.015
   Lakatos L, 2003, WORLD J GASTROENTERO, V9, P2300
   Lakatos L, 2006, INFLAMM BOWEL DIS, V12, P205, DOI 10.1097/01.MIB.0000217770.21261.ce
   Lakatos L, 2011, INFLAMM BOWEL DIS, V17, P2558, DOI 10.1002/ibd.21607
   Lakatos PL, 2011, J CROHNS COLITIS, V5, P5, DOI 10.1016/j.crohns.2010.08.004
   Langholz E, 1996, SCAND J GASTROENTERO, V31, P260, DOI 10.3109/00365529609004876
   Latour P, 1998, ACTA GASTRO-ENT BELG, V61, P410
   Lemaitre M, 2017, JAMA-J AM MED ASSOC, V318, P1679, DOI 10.1001/jama.2017.16071
   Lix LM, 2008, INFLAMM BOWEL DIS, V14, P1575, DOI 10.1002/ibd.20511
   Lo B, 2018, J CROHNS COLITIS, V12, P265, DOI 10.1093/ecco-jcc/jjx138
   Lo B, 2020, J CROHNS COLITIS, V14, P53, DOI 10.1093/ecco-jcc/jjz096
   Lönnfors S, 2014, J CROHNS COLITIS, V8, P1281, DOI 10.1016/j.crohns.2014.03.005
   Lophaven SN, 2017, ALIMENT PHARM THER, V45, P961, DOI 10.1111/apt.13971
   Lovasz BD, 2014, DIGEST LIVER DIS, V46, P405, DOI 10.1016/j.dld.2013.12.013
   Lovasz BD, 2013, DIGEST LIVER DIS, V45, P269, DOI 10.1016/j.dld.2012.08.020
   Lovasz BD, 2013, WORLD J GASTROENTERO, V19, P2217, DOI 10.3748/wjg.v19.i14.2217
   Lucendo AJ, 2014, EUR J GASTROEN HEPAT, V26, P1399, DOI 10.1097/MEG.0000000000000226
   Macaluso FS, 2019, DIGEST LIVER DIS, V51, P1270, DOI 10.1016/j.dld.2019.05.017
   Manninen Pia, 2013, J Crohns Colitis, V7, pe551, DOI 10.1016/j.crohns.2013.04.003
   Manninen P, 2012, J CROHNS COLITIS, V6, P524, DOI 10.1016/j.crohns.2011.10.009
   Manninen P, 2010, SCAND J GASTROENTERO, V45, P1063, DOI 10.3109/00365521.2010.485323
   Michael MD, 2014, EUR J HEALTH ECON, V15, pS121, DOI 10.1007/s10198-014-0603-7
   Moum B, 1996, SCAND J GASTROENTERO, V31, P362, DOI 10.3109/00365529609006411
   Murthy SK, 2020, GUT, V69, P274, DOI 10.1136/gutjnl-2019-318440
   Netjes JE, 2013, INFLAMM BOWEL DIS, V19, P81, DOI 10.1002/ibd.22921
   Norgård BM, 2014, J CROHNS COLITIS, V8, P1274, DOI 10.1016/j.crohns.2014.03.006
   Nuij VJAA, 2013, INFLAMM BOWEL DIS, V19, P2215, DOI 10.1097/MIB.0b013e3182961626
   Odes S, 2006, GASTROENTEROLOGY, V131, P719, DOI 10.1053/j.gastro.2006.05.052
   Olén O, 2020, LANCET GASTROENTEROL, V5, P475, DOI 10.1016/S2468-1253(20)30005-4
   Olén O, 2020, LANCET, V395, P123, DOI 10.1016/S0140-6736(19)32545-0
   Orchard TR, 2002, GASTROENTEROLOGY, V123, P714, DOI 10.1053/gast.2002.35396
   Orchard TR, 1998, GUT, V42, P387, DOI 10.1136/gut.42.3.387
   Ott C, 2008, EUR J GASTROEN HEPAT, V20, P917, DOI 10.1097/MEG.0b013e3282f97b33
   Pavlovic-Calic N, 2008, INT J COLORECTAL DIS, V23, P957, DOI 10.1007/s00384-008-0493-1
   Pedersen N, 2010, AM J GASTROENTEROL, V105, P1480, DOI 10.1038/ajg.2009.760
   Petritsch W, 2013, J CROHNS COLITIS, V7, P58, DOI 10.1016/j.crohns.2012.03.012
   Peyrin-Biroulet L, 2017, J CROHNS COLITIS, V11, P128, DOI 10.1093/ecco-jcc/jjw138
   Peyrin-Biroulet L, 2011, GASTROENTEROLOGY, V141, P1621, DOI 10.1053/j.gastro.2011.06.050
   Ramadas AV, 2010, GUT, V59, P1200, DOI 10.1136/gut.2009.202101
   RANKIN GB, 1979, GASTROENTEROLOGY, V77, P914
   Rönnblom A, 2017, SCAND J GASTROENTERO, V52, P81, DOI 10.1080/00365521.2016.1230777
   Rönnblom A, 2016, SCAND J GASTROENTERO, V51, P1339, DOI 10.1080/00365521.2016.1200141
   Rubin GP, 2000, ALIMENT PHARM THER, V14, P1553, DOI 10.1046/j.1365-2036.2000.00886.x
   Rungoe C, 2014, GUT, V63, P1607, DOI 10.1136/gutjnl-2013-305607
   Salkic NN, 2010, EUR J GASTROEN HEPAT, V22, P346, DOI 10.1097/MEG.0b013e32832bfe05
   Severs M, 2017, J CROHNS COLITIS, V11, P289, DOI 10.1093/ecco-jcc/jjw153
   Shah SC, 2019, ALIMENT PHARM THER, V49, P904, DOI 10.1111/apt.15178
   Shivananda S, 1996, GUT, V39, P690, DOI 10.1136/gut.39.5.690
   Sincic BM, 2006, SCAND J GASTROENTERO, V41, P437, DOI 10.1080/00365520500320094
   Sjöberg D, 2014, J CROHNS COLITIS, V8, P215, DOI 10.1016/j.crohns.2013.08.009
   Sjöberg D, 2013, J CROHNS COLITIS, V7, pE351, DOI 10.1016/j.crohns.2013.02.006
   Solberg IC, 2007, CLIN GASTROENTEROL H, V5, P1430, DOI 10.1016/j.cgh.2007.09.002
   Solberg IC, 2009, SCAND J GASTROENTERO, V44, P431, DOI 10.1080/00365520802600961
   Sourianarayanane Achuthan, 2013, J Crohns Colitis, V7, pe279, DOI 10.1016/j.crohns.2012.10.015
   van der Valk ME, 2014, GUT, V63, P72, DOI 10.1136/gutjnl-2012-303376
   Vavricka SR, 2015, INFLAMM BOWEL DIS, V21, P1794, DOI 10.1097/MIB.0000000000000429
   Vavricka SR, 2011, AM J GASTROENTEROL, V106, P110, DOI 10.1038/ajg.2010.343
   Vegh Z, 2014, J CROHNS COLITIS, V8, P1506, DOI 10.1016/j.crohns.2014.06.004
   Veloso FT, 1996, J CLIN GASTROENTEROL, V23, P29, DOI 10.1097/00004836-199607000-00009
   Vester-Andersen MK, 2014, J CROHNS COLITIS, V8, P1675, DOI 10.1016/j.crohns.2014.07.010
   Vester-Andersen MK, 2014, AM J GASTROENTEROL, V109, P705, DOI 10.1038/ajg.2014.45
   Vind I, 2006, AM J GASTROENTEROL, V101, P1274, DOI 10.1111/j.1572-0241.2006.00552.x
   Ware JE, 1996, MED CARE, V34, P220, DOI 10.1097/00005650-199603000-00003
   Wewer MD, 2020, J CROHNS COLITIS, V14, pS012
   Zhao M, 2019, INFLAMM BOWEL DIS, V25, P1227, DOI 10.1093/ibd/izy374
   Zhulina Y, 2016, SCAND J GASTROENTERO, V51, P304, DOI 10.3109/00365521.2015.1093167
   Zhulina Y, 2014, J CROHNS COLITIS, V8, P1653, DOI 10.1016/j.crohns.2014.07.006
NR 141
TC 118
Z9 123
U1 12
U2 62
PU OXFORD UNIV PRESS
PI OXFORD
PA GREAT CLARENDON ST, OXFORD OX2 6DP, ENGLAND
SN 1873-9946
EI 1876-4479
J9 J CROHNS COLITIS
JI J. Crohns Colitis
PD SEP
PY 2021
VL 15
IS 9
BP 1573
EP 1587
DI 10.1093/ecco-jcc/jjab029
EA FEB 2021
PG 15
WC Gastroenterology & Hepatology
WE Science Citation Index Expanded (SCI-EXPANDED)
SC Gastroenterology & Hepatology
GA WI6YU
UT WOS:000708505100014
PM 33582812
OA Green Published
HC Y
HP N
DA 2024-01-22
ER

PT J
AU Lee, HW
   Cheon, JH
   Lee, HJ
   Park, SJ
   Hong, SP
   Kim, TI
   Kim, WH
AF Lee, Hye Won
   Cheon, Jae Hee
   Lee, Hyun Jung
   Park, Soo Jung
   Hong, Sung Pil
   Kim, Tae Il
   Kim, Won Ho
TI Postoperative Effects of Thiopurines in Patients with Intestinal
   Behcet's Disease
SO DIGESTIVE DISEASES AND SCIENCES
LA English
DT Article
DE Behcet's disease; Intestinal Behcet's disease; 5-ASA; Thiopurine;
   Surgery; Clinical recurrence
ID CROHNS-DISEASE; GASTROINTESTINAL MANIFESTATIONS; PROGNOSTIC-FACTORS;
   AZATHIOPRINE; PREVENTION; RECURRENCE; MAINTENANCE; MESALAMINE;
   6-MERCAPTOPURINE; METHOTREXATE
AB Background No studies have heretofore specifically focused on the efficacy of postoperative thiopurine therapy in intestinal Beh double dagger et's disease (BD). We conducted this study to assess the clinical effects of postoperative thiopurines in patients with intestinal BD.
   Methods We reviewed the medical records of all patients with intestinal BD who had undergone bowel resection surgery in a single tertiary academic medical center between 1991 and 2013. The cumulative probabilities of clinical recurrence were calculated using the Kaplan-Meier method, and predictive factors for recurrence were assessed by multivariate analysis.
   Results A total of 77 patients with intestinal BD received 5-ASA (n = 50, 64.9 %) or thiopurine (n = 27, 35.1 %) therapy after surgery at our center. The postoperative recurrence rate was lower in patients who received postoperative thiopurines (P = 0.050). The hazard ratio for recurrence was 0.636 (95 % confidence interval 0.130-1.016, P = 0.053) for postoperative thiopurine use compared with postoperative 5-ASA. However, the rates of re-operation, re-admission, and death were not significantly different between the 5-ASA and thiopurine groups.
   Conclusions Thiopurine therapy after surgery exhibited a modest effect in preventing recurrence in intestinal BD patients. More patients, long-term follow-up, and a randomized controlled design are necessary to validate the effectiveness of postoperative thiopurines in patients with this disease.
C1 [Lee, Hye Won; Cheon, Jae Hee; Lee, Hyun Jung; Park, Soo Jung; Hong, Sung Pil; Kim, Tae Il; Kim, Won Ho] Yonsei Univ, Dept Internal Med, Coll Med, Seoul 120752, South Korea.
   [Lee, Hye Won; Cheon, Jae Hee; Lee, Hyun Jung; Park, Soo Jung; Hong, Sung Pil; Kim, Tae Il; Kim, Won Ho] Yonsei Univ, Inst Gastroenterol, Coll Med, Seoul 120752, South Korea.
C3 Yonsei University; Yonsei University Health System; Yonsei University;
   Yonsei University Health System
RP Cheon, JH (通讯作者)，Yonsei Univ, Dept Internal Med, Coll Med, 50-1 Yonsei Ro, Seoul 120752, South Korea.
EM geniushee@yuhs.ac
RI Cheon, Jae Hee/B-4523-2015
OI Cheon, Jae Hee/0000-0002-2282-8904; Kim, Tae Il/0000-0003-4807-890X;
   Lee, Hye Won/0000-0002-3552-3560; Kim, Won Ho/0000-0002-5682-9972
FU Korean Health Technology R&D Project, Ministry of Health and Welfare,
   Republic of Korea [A111428, A120176, HI13C1345]; Yonsei University
   College of Medicine [6-2012-0135]
FX This research was supported by the grants of the Korean Health
   Technology R&D Project, Ministry of Health and Welfare, Republic of
   Korea (Grant Numbers A111428, A120176, and HI13C1345), and it was
   supported by a faculty research grant of Yonsei University College of
   Medicine for 2012 (6-2012-0135).
CR Ardizzone S, 2004, GASTROENTEROLOGY, V127, P730, DOI 10.1053/j.gastro.2004.06.051
   Bayraktar Y, 2000, J CLIN GASTROENTEROL, V30, P144, DOI 10.1097/00004836-200003000-00006
   Cheon JH, 2015, CURR OPIN RHEUMATOL, V27, P24, DOI 10.1097/BOR.0000000000000125
   Cheon JH, 2011, INFLAMM BOWEL DIS, V17, P605, DOI 10.1002/ibd.21313
   Cheon JH, 2009, AM J GASTROENTEROL, V104, P2492, DOI 10.1038/ajg.2009.331
   Choi IJ, 2000, DIS COLON RECTUM, V43, P692, DOI 10.1007/BF02235590
   D'Haens GR, 2008, GASTROENTEROLOGY, V135, P1123, DOI 10.1053/j.gastro.2008.07.010
   Ebert EC, 2009, DIGEST DIS SCI, V54, P201, DOI 10.1007/s10620-008-0337-4
   Hanauer SB, 2004, GASTROENTEROLOGY, V127, P723, DOI 10.1053/j.gastro.2004.06.002
   Herfarth H, 2006, GUT, V55, P1525
   Jones GR, 2014, ALIMENT PHARM THER, V39, P1253, DOI 10.1111/apt.12743
   Jung YS, 2012, INFLAMM BOWEL DIS, V18, P750, DOI 10.1002/ibd.21757
   Jung YS, 2011, INFLAMM BOWEL DIS, V17, P1594, DOI 10.1002/ibd.21517
   Kariyawasam VC, 2014, INFLAMM BOWEL DIS, V20, P1382, DOI 10.1097/MIB.0000000000000119
   KETCH LL, 1980, ARCH SURG-CHICAGO, V115, P759, DOI 10.1001/archsurg.1980.01380060057016
   Kobayashi K, 2007, J GASTROENTEROL, V42, P737, DOI 10.1007/s00535-007-2090-4
   Lee HW, 2013, INTEST RES, V11, P155, DOI 10.5217/ir.2013.11.3.155
   Moon CM, 2010, DIGEST DIS SCI, V55, P2904, DOI 10.1007/s10620-009-1095-7
   Nos P, 2000, Gastroenterol Hepatol, V23, P374
   Papay P, 2010, AM J GASTROENTEROL, V105, P1158, DOI 10.1038/ajg.2009.673
   Park JJ, 2013, YONSEI MED J, V54, P1084, DOI 10.3349/ymj.2013.54.5.1084
   Pearson DC, 2000, Cochrane Database Syst Rev, V2, DOI [10.1002/14651858.CD000067, DOI 10.1002/14651858.CD000067]
   Peyrin-Biroulet L, 2011, ALIMENT PHARM THER, V33, P707, DOI 10.1111/j.1365-2036.2011.04577.x
   Peyrin-Biroulet L, 2009, AM J GASTROENTEROL, V104, P2089, DOI 10.1038/ajg.2009.301
   SAYEK I, 1991, HEPATO-GASTROENTEROL, V38, P81
   Sorrentino D, 2010, CLIN GASTROENTEROL H, V8
   Sorrentino D, 2010, CLIN GASTROENTEROL H, V8, pe578
   Sorrentino D, 2007, ARCH INTERN MED, V167, P1804, DOI 10.1001/archinte.167.16.1804
   Van Assche G, 2010, J CROHNS COLITIS, V4, P63, DOI 10.1016/j.crohns.2009.09.009
NR 29
TC 12
Z9 13
U1 0
U2 1
PU SPRINGER
PI DORDRECHT
PA VAN GODEWIJCKSTRAAT 30, 3311 GZ DORDRECHT, NETHERLANDS
SN 0163-2116
EI 1573-2568
J9 DIGEST DIS SCI
JI Dig. Dis. Sci.
PD DEC
PY 2015
VL 60
IS 12
BP 3721
EP 3727
DI 10.1007/s10620-015-3799-1
PG 7
WC Gastroenterology & Hepatology
WE Science Citation Index Expanded (SCI-EXPANDED)
SC Gastroenterology & Hepatology
GA CV8UO
UT WOS:000364563600030
PM 26199149
DA 2024-01-22
ER

PT J
AU Moco, S
   Candela, M
   Chuang, E
   Draper, C
   Cominetti, O
   Montoliu, I
   Barron, D
   Kussmann, M
   Brigidi, P
   Gionchetti, P
   Martin, FPJ
AF Moco, Sofia
   Candela, Marco
   Chuang, Emil
   Draper, Colleen
   Cominetti, Ornella
   Montoliu, Ivan
   Barron, Denis
   Kussmann, Martin
   Brigidi, Patrizia
   Gionchetti, Paolo
   Martin, Francois-Pierre J.
TI Systems Biology Approaches for Inflammatory Bowel Disease: Emphasis on
   Gut Microbial Metabolism
SO INFLAMMATORY BOWEL DISEASES
LA English
DT Article
DE gut microbial metabolites; biomarkers; clinical phenotype; gut
   microbiota; nutrition
ID PROTEIN-COUPLED RECEPTORS; AMINO-ACID-METABOLISM; CROHNS-DISEASE;
   ULCERATIVE-COLITIS; GASTROINTESTINAL-TRACT; METABOLOMICS; BILE; IBD;
   BACTERIA; MARKERS
AB Although the prevalence of main idiopathic forms of inflammatory bowel disease (IBD) has risen considerably over the last decades, their clinical features do not allow accurate prediction of prognosis, likelihood of disease progression, or response to specific therapy. Through a better understanding of the molecular pathways involved in IBD and the promise of more targeted therapies, the personalized approach to the management of IBD shows potential. To achieve this, there remains a significant need to better understand the disease process at cellular and molecular levels for any given individual with IBD. The complexity of biological functional networks behind the etiology of IBD highlights the need for their comprehensive analysis. In this, omics technologies can generate a systemic view of IBD pathogenesis on which to base novel, multiple pathway-integrated therapies. Omics sciences have just started to contribute here by generating gene, protein expression, metabolite data at global level and large scale, and more recently by offering new opportunities to explore gut functional ecology. In particular, there is much expectation regarding the putative role of the gut microbiome in IBD. No doubt it will provide additional insights and lead to the development of alternative, hopefully better, diagnostic, prognostic, and monitoring tools in the management of IBD. This review discusses perspectives of relevance to clinical translation with emphasis on gut microbial metabolic activities.
C1 [Moco, Sofia; Draper, Colleen; Cominetti, Ornella; Barron, Denis; Kussmann, Martin; Martin, Francois-Pierre J.] Nestle Inst Hlth Sci, CH-1015 Lausanne, Switzerland.
   [Candela, Marco; Brigidi, Patrizia] Univ Bologna, Dept Pharm & Biotechnol, Bologna, Italy.
   [Chuang, Emil] Nestle Hlth Sci, Med Affairs, Vevey, Switzerland.
   [Montoliu, Ivan] Nestle Res Ctr, CH-1000 Lausanne, Switzerland.
   [Kussmann, Martin] Ecole Polytech Fed Lausanne, Fac Life Sci, CH-1015 Lausanne, Switzerland.
   [Kussmann, Martin] Aarhus Univ, Fac Sci, Interdisciplinary NanoSci Ctr iNANO, Aarhus, Denmark.
   [Gionchetti, Paolo] Univ Bologna, S Orsola Malpighi Hosp, Dept Clin Med, IBD Unit, Bologna, Italy.
C3 Nestle SA; University of Bologna; Nestle SA; Nestle SA; Swiss Federal
   Institutes of Technology Domain; Ecole Polytechnique Federale de
   Lausanne; Aarhus University; University of Bologna; IRCCS Azienda
   Ospedaliero-Universitaria di Bologna
RP Martin, FPJ (通讯作者)，Nestle Inst Hlth Sci, EPFL Innovat Pk,H, CH-1015 Lausanne, Switzerland.
EM francois-pierre.martin@rd.nestle.com
RI Cominetti, Ornella/AFV-1516-2022; Cominetti, Ornella/GQA-4684-2022;
   Chuang, Emil/JAC-0874-2023; Kussmann, Martin/AAB-7453-2022; Moco,
   Sofia/AAN-7187-2021
OI Cominetti, Ornella/0000-0001-8564-1963; Kussmann,
   Martin/0000-0002-0966-2313; Moco, Sofia/0000-0001-8170-8876; Brigidi,
   Patrizia/0000-0001-8375-6150; Martin,
   Francois-Pierre/0000-0003-1373-5367; GIONCHETTI,
   PAOLO/0000-0001-9479-5307
CR Atarashi K, 2013, NATURE, V500, P232, DOI 10.1038/nature12331
   Baert F, 2010, GASTROENTEROLOGY, V138, P463, DOI 10.1053/j.gastro.2009.09.056
   Baffy G, 2013, CLIN GASTROENTEROL H, V11, P1240, DOI 10.1016/j.cgh.2013.07.033
   Bansal T, 2010, P NATL ACAD SCI USA, V107, P228, DOI 10.1073/pnas.0906112107
   Baur P, 2011, J PROTEOME RES, V10, P5523, DOI 10.1021/pr2007973
   Beaugerie L, 2006, GASTROENTEROLOGY, V130, P650, DOI 10.1053/j.gastro.2005.12.019
   Beecham AH, 2013, NAT GENET, V45, P1353, DOI 10.1038/ng.2770
   Begley M, 2005, FEMS MICROBIOL REV, V29, P625, DOI 10.1016/j.femsre.2004.09.003
   BERGMAN EN, 1990, PHYSIOL REV, V70, P567, DOI 10.1152/physrev.1990.70.2.567
   Bjerrum JT, 2010, J PROTEOME RES, V9, P954, DOI 10.1021/pr9008223
   Bouguen G, 2014, INFLAMM BOWEL DIS, V20, P231, DOI 10.1097/01.MIB.0000437985.00190.aa
   Candela M, 2014, WORLD J GASTROENTERO, V20, P908, DOI 10.3748/wjg.v20.i4.908
   Candela M, 2012, TRENDS MICROBIOL, V20, P385, DOI 10.1016/j.tim.2012.05.003
   Cardinale CJ, 2013, WORLD J GASTROENTERO, V19, P6721, DOI 10.3748/wjg.v19.i40.6721
   Carter MJ, 2004, GUT, V53, DOI 10.1136/gut.2004.043372
   Clayton TA, 2006, NATURE, V440, P1073, DOI 10.1038/nature04648
   Clovel T, 2007, INFLAMM BOWEL DIS, V13, P1153, DOI 10.1002/ibd.20174
   Conigrave AD, 2006, TRENDS ENDOCRIN MET, V17, P398, DOI 10.1016/j.tem.2006.10.012
   Conigrave AD, 2006, AM J PHYSIOL-GASTR L, V291, pG753, DOI 10.1152/ajpgi.00189.2006
   Cummings JH, 2001, AM J CLIN NUTR, V73, p415S, DOI 10.1093/ajcn/73.2.415s
   David LA, 2014, NATURE, V505, P559, DOI 10.1038/nature12820
   Dawiskiba T, 2014, WORLD J GASTROENTERO, V20, P163, DOI 10.3748/wjg.v20.i1.163
   Donohoe DR, 2011, CELL METAB, V13, P517, DOI 10.1016/j.cmet.2011.02.018
   Duboc H, 2013, GUT, V62, P531, DOI 10.1136/gutjnl-2012-302578
   Duchmann R, 1995, CLIN EXP IMMUNOL, V102, P448
   Erickson AR, 2012, PLOS ONE, V7, DOI 10.1371/journal.pone.0049138
   Faith JJ, 2013, SCIENCE, V341, P44, DOI 10.1126/science.1237439
   Fiocchi C, 2012, DIGEST DIS, V30, P428, DOI 10.1159/000338148
   Foster JA, 2013, TRENDS NEUROSCI, V36, P305, DOI 10.1016/j.tins.2013.01.005
   Frank DN, 2007, P NATL ACAD SCI USA, V104, P13780, DOI 10.1073/pnas.0706625104
   Galvez J, 2005, MOL NUTR FOOD RES, V49, P601, DOI 10.1002/mnfr.200500013
   Gruber L, 2013, PLOS ONE, V8, DOI 10.1371/journal.pone.0071661
   Hold GL, 2014, WORLD J GASTROENTERO, V20, P1192, DOI 10.3748/wjg.v20.i5.1192
   Hooper LV, 2012, SCIENCE, V336, P1268, DOI 10.1126/science.1223490
   Hou JK, 2014, CLIN GASTROENTEROL H, V12, P1592, DOI 10.1016/j.cgh.2013.09.063
   Hou JK, 2011, AM J GASTROENTEROL, V106, P563, DOI 10.1038/ajg.2011.44
   Huttenhower C, 2012, NATURE, V486, P207, DOI 10.1038/nature11234
   Jansson J, 2009, PLOS ONE, V4, DOI 10.1371/journal.pone.0006386
   Jantchou P, 2010, AM J GASTROENTEROL, V105, P2195, DOI 10.1038/ajg.2010.192
   Jin UH, 2014, MOL PHARMACOL, V85, P777, DOI 10.1124/mol.113.091165
   Jones BV, 2008, P NATL ACAD SCI USA, V105, P13580, DOI 10.1073/pnas.0804437105
   Jostins L, 2012, NATURE, V491, P119, DOI 10.1038/nature11582
   Khan KJ, 2011, AM J GASTROENTEROL, V106, P661, DOI 10.1038/ajg.2011.72
   KRUIS W, 1986, DIGESTION, V35, P189, DOI 10.1159/000199367
   Kussmann M., 2007, Endocrine Metabolic & Immune Disorders-Drug Targets, V7, P271
   Le Chatelier E, 2013, NATURE, V500, P541, DOI 10.1038/nature12506
   Lee JH, 2010, FEMS MICROBIOL REV, V34, P426, DOI 10.1111/j.1574-6976.2009.00204.x
   Lees HJ, 2013, J PROTEOME RES, V12, P1527, DOI 10.1021/pr300900b
   Lichtenstein GR, 2011, INFLAMM BOWEL DIS, V17, P2488, DOI 10.1002/ibd.21661
   Lin HM, 2011, INFLAMM BOWEL DIS, V17, P1021, DOI 10.1002/ibd.21426
   Loly C, 2008, SCAND J GASTROENTERO, V43, P948, DOI 10.1080/00365520801957149
   Macpherson A, 1996, GUT, V38, P365, DOI 10.1136/gut.38.3.365
   Magee EA, 2000, AM J CLIN NUTR, V72, P1488
   Martin FPJ, 2012, FRONT PHYSIOL, V3, DOI 10.3389/fphys.2012.00113
   Martin FPJ, 2009, J PROTEOME RES, V8, P2090, DOI 10.1021/pr801068x
   Masanta WO, 2013, CLIN DEV IMMUNOL, DOI 10.1155/2013/526860
   Maslowski KM, 2009, NATURE, V461, P1282, DOI 10.1038/nature08530
   Mazmanian SK, 2008, NATURE, V453, P620, DOI 10.1038/nature07008
   Merelli I, 2012, BMC BIOINFORMATICS, V13, DOI 10.1186/1471-2105-13-S14-S5
   Moco S, 2012, J PROTEOME RES, V11, P4781, DOI 10.1021/pr300581s
   Mow WS, 2004, GASTROENTEROLOGY, V126, P414, DOI 10.1053/j.gastro.2003.11.015
   Neish AS, 2009, GASTROENTEROLOGY, V136, P65, DOI 10.1053/j.gastro.2008.10.080
   Nijmeijer RM, 2011, PLOS ONE, V6, DOI 10.1371/journal.pone.0023745
   Nyangale EP, 2012, J PROTEOME RES, V11, P5573, DOI 10.1021/pr300637d
   Olendzki BC, 2014, NUTR J, V13, DOI 10.1186/1475-2891-13-5
   Ottman N, 2012, FRONT CELL INFECT MI, V2, DOI 10.3389/fcimb.2012.00104
   Pitcher MCL, 1996, GUT, V39, P1, DOI 10.1136/gut.39.1.1
   Plevy S, 2013, INFLAMM BOWEL DIS, V19, P1139, DOI 10.1097/MIB.0b013e318280b19e
   Qin JJ, 2010, NATURE, V464, P59, DOI 10.1038/nature08821
   Samuel BS, 2008, P NATL ACAD SCI USA, V105, P16767, DOI 10.1073/pnas.0808567105
   Sartor RB, 1997, ALIMENT PHARM THERAP, V11, P89
   Schaap FG, 2014, NAT REV GASTRO HEPAT, V11, P55, DOI 10.1038/nrgastro.2013.151
   Shah YM, 2007, AM J PHYSIOL-GASTR L, V292, pG1114, DOI 10.1152/ajpgi.00528.2006
   Shoveller AK, 2005, J NUTR, V135, P1609, DOI 10.1093/jn/135.7.1609
   Singh N, 2014, IMMUNITY, V40, P128, DOI 10.1016/j.immuni.2013.12.007
   Smith EA, 1996, J APPL BACTERIOL, V81, P288, DOI 10.1111/j.1365-2672.1996.tb04331.x
   Tong MM, 2013, PLOS ONE, V8, DOI 10.1371/journal.pone.0080702
   Tremaroli V, 2012, NATURE, V489, P242, DOI 10.1038/nature11552
   van Ommen B, 2013, GENES NUTR, V8, P343, DOI 10.1007/s12263-013-0348-4
   Wauson EM, 2013, MOL ENDOCRINOL, V27, P1188, DOI 10.1210/me.2013-1100
   Wikoff WR, 2009, P NATL ACAD SCI USA, V106, P3698, DOI 10.1073/pnas.0812874106
   Willing BP, 2010, GASTROENTEROLOGY, V139, P1844, DOI 10.1053/j.gastro.2010.08.049
   Winterkamp S, 2002, AM J GASTROENTEROL, V97, P3071
   Yau YK, 2013, J GASTROEN HEPATOL, V28, P1076, DOI 10.1111/jgh.12193
   Zheng XJ, 2011, J PROTEOME RES, V10, P5512, DOI 10.1021/pr2007945
   Zimmer J, 2012, EUR J CLIN NUTR, V66, P53, DOI 10.1038/ejcn.2011.141
NR 86
TC 27
Z9 29
U1 0
U2 30
PU LIPPINCOTT WILLIAMS & WILKINS
PI PHILADELPHIA
PA TWO COMMERCE SQ, 2001 MARKET ST, PHILADELPHIA, PA 19103 USA
SN 1078-0998
EI 1536-4844
J9 INFLAMM BOWEL DIS
JI Inflamm. Bowel Dis.
PD NOV
PY 2014
VL 20
IS 11
BP 2104
EP 2114
DI 10.1097/MIB.0000000000000116
PG 11
WC Gastroenterology & Hepatology
WE Science Citation Index Expanded (SCI-EXPANDED)
SC Gastroenterology & Hepatology
GA AS5YI
UT WOS:000344342000026
PM 25029616
OA Bronze
DA 2024-01-22
ER

PT J
AU Cohen, RD
   Yu, AP
   Wu, EQ
   Xie, J
   Mulani, PM
   Chao, J
AF Cohen, R. D.
   Yu, A. P.
   Wu, E. Q.
   Xie, J.
   Mulani, P. M.
   Chao, J.
TI Systematic review: the costs of ulcerative colitis in Western countries
SO ALIMENTARY PHARMACOLOGY & THERAPEUTICS
LA English
DT Review
ID INFLAMMATORY-BOWEL-DISEASE; POUCH-ANAL ANASTOMOSIS; HEALTH-CARE COSTS;
   CROHNS-DISEASE; UNITED-STATES; FOLLOW-UP; RESOURCE UTILIZATION; MEDICAL
   THERAPY; TOTAL COLECTOMY; PREVALENCE
AB P>Background
   Early onset and complications such as hospitalization and surgery contribute to the economic burden of ulcerative colitis.
   Aim
   To review systematically the literature on costs of ulcerative colitis in Western countries.
   Methods
   Studies estimating costs of ulcerative colitis in Western countries were identified using Medline, EMBASE and ISI Web of Science and were rated based on relevance and reliability of estimates. All costs were adjusted to 2008 currency values. A parallel review focused on the impact of disease severity on costs, hospitalizations and surgeries.
   Results
   Estimated annual per-patient direct medical costs of ulcerative colitis ranged from $6217 to $11 477 in the United States and from euro8949 to euro10 395 in Europe. Hospitalizations accounted for 41-55% of direct medical costs. Indirect costs accounted for approximately one-third of total costs in the United States and 54-68% in Europe. Total economic burden of ulcerative colitis was estimated at $8.1-14.9 billion annually in the United States and at euro12.5-29.1 billion in Europe; total direct costs were $3.4-8.6 billion in the United States and euro5.4-12.6 billion in Europe. Direct costs, hospitalizations and surgeries increased with worsening disease severity.
   Conclusions
   Ulcerative colitis is a costly disease. Hospitalizations contribute significantly to direct medical costs, and indirect costs are considerable, having previously been substantially underestimated.
C1 [Cohen, R. D.] Univ Chicago, Med Ctr, Dept Med, Gastroenterol Sect, Chicago, IL 60637 USA.
   [Yu, A. P.; Wu, E. Q.; Xie, J.] Anal Grp Inc, Boston, MA USA.
   [Mulani, P. M.; Chao, J.] Global Hlth Econ & Outcomes Res, Abbott Labs, Abbott Pk, IL USA.
C3 University of Chicago; University of Chicago Medical Center; Analysis
   Group Inc.; Abbott Laboratories
RP Cohen, RD (通讯作者)，Univ Chicago, Med Ctr, Dept Med, Gastroenterol Sect, 5841 S Maryland Ave,MC 4076, Chicago, IL 60637 USA.
EM rcohen@medicine.bsd.uchicago.edu
FU Abbott Laboratories; Abbott Park, IL; Cathryn M. Carter, MS, of Arbor
   Communications, Inc.; Ann Arbor, MI, and Michael A. Nissen, ELS, of
   Abbott Laboratories
FX Declaration of personal interests: Drs Mulani and Chao are employees of
   Abbott Laboratories, Abbott Park, IL, and hold stock or stock options in
   Abbott. Drs Yu, Wu and Xie are employees of Analysis Group, Inc. Dr
   Cohen is on the speaker's bureaus for Abbott Laboratories,
   Axcan-Scandipharm Inc., Elan Pharmaceuticals, Pharmatel Fresenius Kabi
   Pty Ltd, Proctor and Gamble Pharmaceuticals, Salix Pharmaceuticals,
   Shire and UCB Pharma. He is a consultant for Abbott Laboratories,
   Axcan-Scandipharm Inc., Elan Pharmaceuticals, Centocor (Johnson &
   Johnson), Proctor and Gamble Pharmaceuticals, Prometheus Laboratories,
   Salix Pharmaceuticals, Shire and UCB Pharma. Declaration of funding
   interests: This study and all data analyses were funded in full by
   Abbott Laboratories, Abbott Park, IL. Medical writing and editing
   support was provided by Cathryn M. Carter, MS, of Arbor Communications,
   Inc., Ann Arbor, MI, and Michael A. Nissen, ELS, of Abbott Laboratories,
   Abbott Park, IL. This support was funded by Abbott Laboratories.
CR American Gastroenterological Association, 2001, BURD GASTR DIS
   Ananthakrishnan AN, 2008, GUT, V57, P205, DOI 10.1136/gut.2007.128231
   [Anonymous], STAT COUNTR QUICK FA
   Archer SB, 1997, SURGERY, V122, P699, DOI 10.1016/S0039-6060(97)90076-3
   *BANK EC, FIX EUR CONV RAT
   Bassi A, 2004, GUT, V53, P1471, DOI 10.1136/gut.2004.041616
   Bernstein CN, 2000, AM J GASTROENTEROL, V95, P677
   Bickston SJ, 2008, J MANAGE CARE PHARM, V14, P352, DOI 10.18553/jmcp.2008.14.4.352
   Blomqvist P, 1997, SCAND J GASTROENTERO, V32, P1134, DOI 10.3109/00365529709002993
   Bodger K, 2002, PHARMACOECONOMICS, V20, P639, DOI 10.2165/00019053-200220100-00001
   Cohen RD, 1999, INFLAMM BOWEL DIS, V5, P1
   D'Haens G, 2007, GASTROENTEROLOGY, V132, P763, DOI 10.1053/j.gastro.2006.12.038
   *DEP HLTH HUM SERV, PROP CHANG HOSP INP
   DROSSMAN DA, 1991, DIGEST DIS SCI, V36, P1746, DOI 10.1007/BF01296620
   Eaden JA, 2001, GUT, V48, P526, DOI 10.1136/gut.48.4.526
   Ebinger M, 2004, J GASTROEN HEPATOL, V19, P192, DOI 10.1111/j.1440-1746.2004.03251.x
   *EUR, POP STAT EUR 2008 1
   FARMER RG, 1993, DIGEST DIS SCI, V38, P1137, DOI 10.1007/BF01295733
   FERGUSON A, 1994, GUT, V35, P665, DOI 10.1136/gut.35.5.665
   Frieri G, 2005, DIGEST LIVER DIS, V37, P92, DOI 10.1016/j.dld.2004.09.017
   Gibson TB, 2008, J OCCUP ENVIRON MED, V50, P1261, DOI 10.1097/JOM.0b013e318181b8ca
   HAY AR, 1992, J CLIN GASTROENTEROL, V14, P318, DOI 10.1097/00004836-199206000-00010
   HAY JW, 1992, J CLIN GASTROENTEROL, V14, P309, DOI 10.1097/00004836-199206000-00009
   Hillson E, 2008, J OCCUP ENVIRON MED, V50, P969, DOI 10.1097/JOM.0b013e31816fd663
   Holtmann MH, 2004, LANGENBECK ARCH SURG, V389, P341, DOI 10.1007/s00423-003-0448-5
   Joyce AT, 2009, J RHEUMATOL, V36, P743, DOI 10.3899/jrheum.080670
   Kappelman MD, 2007, CLIN GASTROENTEROL H, V5, P1424, DOI 10.1016/j.cgh.2007.07.012
   Kappelman MD, 2008, GASTROENTEROLOGY, V135, P1907, DOI 10.1053/j.gastro.2008.09.012
   Lakatos L, 2006, POSTGRAD MED J, V82, P332, DOI 10.1136/pgmj.2005.042416
   Langholz E, 1996, SCAND J GASTROENTERO, V31, P260, DOI 10.3109/00365529609004876
   LEIJONMARCK CE, 1990, GUT, V31, P329, DOI 10.1136/gut.31.3.329
   Levy RL, 2001, AM J GASTROENTEROL, V96, P3122
   Loftus CG, 2007, INFLAMM BOWEL DIS, V13, P254, DOI 10.1002/ibd.20029
   Loftus EV, 2009, INFLAMM BOWEL DIS, V15, P566, DOI 10.1002/ibd.20810
   Loftus EV, 2004, GASTROENTEROLOGY, V126, P1504, DOI 10.1053/j.gastro.2004.01.063
   Longobardi T, 2003, AM J GASTROENTEROL, V98, P1064, DOI 10.1016/S0002-9270(02)06007-0
   Longobardi T, 2003, AM J GASTROENTEROL, V98, P844, DOI 10.1016/S0002-9270(03)00042-X
   Mackowiak John I, 2006, Manag Care Interface, V19, P39
   Marri SR, 2005, INFLAMM BOWEL DIS, V11, P171, DOI 10.1097/00054725-200502000-00011
   MARTIN A, 1985, ITAL J GASTROENTEROL, V17, P11
   MILENKOVIC M, 2006, HOSP STAYS GASTROINT
   Nguyen GC, 2007, INFLAMM BOWEL DIS, V13, P1529, DOI 10.1002/ibd.20250
   Odes S, 2006, GASTROENTEROLOGY, V131, P719, DOI 10.1053/j.gastro.2006.05.052
   Panés J, 2007, DIGEST LIVER DIS, V39, P617, DOI 10.1016/j.dld.2007.03.007
   Pinchbeck BR, 1988, CAN J GASTROENTEROL, V2, P53, DOI DOI 10.1155/1988/654517
   Sher ME, 1996, INT J COLORECTAL DIS, V11, P287, DOI 10.1007/s003840050064
   Stark R, 2006, PHARMACOECONOMICS, V24, P797, DOI 10.2165/00019053-200624080-00006
   Swenson BR, 2005, DIS COLON RECTUM, V48, P256, DOI 10.1007/s10350-004-0848-9
   Swenson BR, 2003, DIS COLON RECTUM, V46, P754, DOI 10.1007/s10350-004-6653-7
   Tindall WN, 2007, J MANAGE CARE PHARM, V13, pS2
   *US BUR LAB STAT, CONS PRIC IND CURR S
   Yu AP, 2008, CURR MED RES OPIN, V24, P319, DOI 10.1185/03007990SX260790
NR 52
TC 194
Z9 207
U1 3
U2 17
PU WILEY-BLACKWELL PUBLISHING, INC
PI MALDEN
PA COMMERCE PLACE, 350 MAIN ST, MALDEN 02148, MA USA
SN 0269-2813
J9 ALIMENT PHARM THER
JI Aliment. Pharmacol. Ther.
PD APR 1
PY 2010
VL 31
IS 7
BP 693
EP 707
DI 10.1111/j.1365-2036.2010.04234.x
PG 15
WC Gastroenterology & Hepatology; Pharmacology & Pharmacy
WE Science Citation Index Expanded (SCI-EXPANDED)
SC Gastroenterology & Hepatology; Pharmacology & Pharmacy
GA 562ZE
UT WOS:000275094000002
PM 20064142
DA 2024-01-22
ER

PT J
AU Giovannini, M
   Ardizzone, S
AF Giovannini, M
   Ardizzone, S
TI Anorectal ultrasound for neoplastic and inflammatory lesions
SO BEST PRACTICE & RESEARCH CLINICAL GASTROENTEROLOGY
LA English
DT Article
DE anorectal endosonography; rectal cancer; recurrence of rectal cancer;
   anal sepsis; anal malignancy; miniprobes; three-dimensional
   ano-endorectal ultrasound
ID FISTULA-IN-ANO; 3-DIMENSIONAL ENDOSCOPIC ULTRASONOGRAPHY; IDIOPATHIC
   FECAL INCONTINENCE; ENHANCED TRANSANAL ULTRASOUND; RECURRENT
   RECTAL-CANCER; ANAL ENDOSONOGRAPHY; ENDOLUMINAL ULTRASOUND; ENDORECTAL
   ULTRASOUND; CROHNS-DISEASE; TRANSRECTAL ULTRASOUND
AB Accurate staging of rectal and anal carcinoma is crucial for planning surgery and indicating adjuvant therapy. Although, computed tomography and magnetic resonance imaging are very sensitive in detecting metastatic disease, the local staging of rectal cancer with these techniques has been disappointing. Enclorectal ultrasound (ERUS) and anal endosonography (AE) remain the most accurate methods for staging rectal and anal cancer. Anal endosonography is also of value in evaluating perianal sepsis: it can assist the surgeon in planning the surgical strategy by delineating the anatomy of fistula tracts, and can aid in puncturing abscesses in the operating room. Continued research and development has made the instrumentation for ERUS and AE more accurate and user-friendly. New techniques that have contributed significantly to the evolution of ERUS include three-dimensional ERUS, high-frequency miniprobes, transrectal ultrasound-guided biopsy techniques and hydrogen peroxide-enhanced endosonography. Further improvements can be expected from contrast enhancement with microbubbles and colour Doppler imaging. In this new millennium, new developments in ERUS and anal endosonography, such as tri-dimensional ERUS and anal endosonography and radial electronic probing, widen the role of ERUS in the staging of rectal and anal carcinoma, as well as for perianal inflammatory conditions.
C1 Paoli Calmettes Inst, Chief Endoscop Unit, F-13273 Marseille 9, France.
   L Sacco Univ Hosp, Chair Gastroenterol, Milan, Italy.
C3 UNICANCER; Institut Paoli-Calmette (IPC); University of Milan; Luigi
   Sacco Hospital
RP Giovannini, M (通讯作者)，Paoli Calmettes Inst, Chief Endoscop Unit, 232 Blvd St Marguerite, F-13273 Marseille 9, France.
RI Ardizzone, Sandro/J-3251-2017
OI Ardizzone, Sandro/0000-0001-9915-2992
CR Ahmad NA, 2002, HEMATOL ONCOL CLIN N, V16, P897, DOI 10.1016/S0889-8588(02)00038-2
   *AM JOINT COMM CAN, 1992, COL RECT MAN STAG CA
   Ardizzone S, 2004, INFLAMM BOWEL DIS, V10, P91, DOI 10.1097/00054725-200403000-00005
   Ayoubi JM, 2002, EUR RADIOL, V12, P2030, DOI 10.1007/s00330-001-1160-x
   BEYNON J, 1989, DIS COLON RECTUM, V32, P509, DOI 10.1007/BF02554508
   BEYNON J, 1989, ANN ROY COLL SURG, V71, P131
   BOYCE GA, 1992, GASTROINTEST ENDOSC, V38, P468, DOI 10.1016/S0016-5107(92)70478-7
   Calleja J L, 1998, Gastrointest Endosc, V47, P317
   CATALANO MF, 1994, GASTROINTEST ENDOSC, V40, P442, DOI 10.1016/S0016-5107(94)70206-3
   CATALDO PA, 1993, DIS COLON RECTUM, V36, P554, DOI 10.1007/BF02049861
   CHO ES, 1993, GASTROINTEST ENDOSC, V39, P521, DOI 10.1016/S0016-5107(93)70163-7
   Chung CY, 2000, GASTROINTEST ENDOSC, V52, P87, DOI 10.1067/mge.2000.105725
   CUESTA MA, 1992, DIS COLON RECTUM, V35, P59, DOI 10.1007/BF02053340
   ECKARDT VF, 1994, DIS COLON RECTUM, V37, P235, DOI 10.1007/BF02048161
   EMBLEM R, 1994, DIS COLON RECTUM, V37, P42, DOI 10.1007/BF02047213
   Faigel DO, 1997, J CLIN ONCOL, V15, P1439, DOI 10.1200/JCO.1997.15.4.1439
   FEIFEL G, 1987, ENDOSCOPY, V19, P64, DOI 10.1055/s-2007-1018237
   FEIFEL G, 1992, WORLD J SURG, V16, P841, DOI 10.1007/BF02066980
   FINNE CO, 1995, SEMIN COLON RECTAL S, V6, P86
   GANKE B, 1993, DIS COLON RECTUM, V36, P1037
   Gerdes B, 1997, SURG ENDOSC-ULTRAS, V11, P986, DOI 10.1007/s004649900508
   Giovannini M, 2003, ENDOSCOPY, V35, P511
   GLASER F, 1993, ANN SURG, V217, P64, DOI 10.1097/00000658-199301000-00011
   Gold DM, 1999, BRIT J SURG, V86, P365, DOI 10.1046/j.1365-2168.1999.01041.x
   GOLDMAN S, 1991, INT J COLORECTAL DIS, V6, P152, DOI 10.1007/BF00341236
   Gualdi GF, 2000, DIS COLON RECTUM, V43, P338, DOI 10.1007/BF02258299
   HEALD RJ, 1986, LANCET, V1, P1479
   HERZOG U, 1993, DIS COLON RECTUM, V36, P127, DOI 10.1007/BF02051167
   Hunerbein M, 1997, ANN SURG, V225, P432, DOI 10.1097/00000658-199704000-00013
   Hünerbein M, 1999, ABDOM IMAGING, V24, P445, DOI 10.1007/s002619900536
   Hünerbein M, 2000, SURG ENDOSC-ULTRAS, V14, P1005, DOI 10.1007/s004640000345
   Hunerbein M, 1996, DIS COLON RECTUM, V39, P1373, DOI 10.1007/BF02054526
   Hunerbein M, 1997, SURG ENDOSC-ULTRAS, V11, P991, DOI 10.1007/s004649900509
   Ivanov KD, 1997, DIS COLON RECTUM, V40, P47, DOI 10.1007/BF02055681
   KALLIMANIS G, 1995, GASTROINTEST ENDOSC, V41, P235, DOI 10.1016/S0016-5107(95)70344-6
   Kanemaki N, 1997, ENDOSCOPY, V29, P726, DOI 10.1055/s-2007-1004297
   Klingensmith JD, 2003, AM HEART J, V145, P795, DOI 10.1016/S0002-8703(03)00089-9
   LAW PJ, 1989, GASTROINTEST RADIOL, V14, P349, DOI 10.1007/BF01889235
   Liu JB, 2000, ULTRASOUND MED BIOL, V26, P735, DOI 10.1016/S0301-5629(00)00205-2
   Loren DE, 2002, GASTROENTEROLOGY, V122, pA331
   LUNNISS PJ, 1992, BRIT J SURG, V79, P882, DOI 10.1002/bjs.1800790908
   Marone P, 2000, J CLIN GASTROENTEROL, V30, P420, DOI 10.1097/00004836-200006000-00013
   Marusch F, 2002, ENDOSCOPY, V34, P385, DOI 10.1055/s-2002-25292
   MEYENBERGER C, 1995, ENDOSCOPY, V27, P469, DOI 10.1055/s-2007-1005751
   Meyenberger C, 1996, ENDOSCOPY, V28, P217, DOI 10.1055/s-2007-1005431
   Molin S, 1999, Eur J Ultrasound, V10, P171, DOI 10.1016/S0929-8266(99)00061-0
   Müller C, 2000, SURG ENDOSC-ULTRAS, V14, P45, DOI 10.1007/s004649900009
   NAPOLEON B, 1991, BRIT J SURG, V78, P785, DOI 10.1002/bjs.1800780707
   Nielsen MB, 1996, ACTA RADIOL, V37, P357
   NIELSEN MB, 1992, ACTA RADIOL, V33, P453
   Odegaard S, 1999, ABDOM IMAGING, V24, P449, DOI 10.1007/s002619900537
   PAPACHRYSOSTOMOU M, 1993, SCAND J GASTROENTERO, V28, P551, DOI 10.3109/00365529309098265
   PAPPALARDO G, 1990, J SURG ONCOL, V43, P219, DOI 10.1002/jso.2930430406
   PARKS AG, 1976, BRIT J SURG, V63, P1, DOI 10.1002/bjs.1800630102
   Poen AC, 1998, DIS COLON RECTUM, V41, P1147, DOI 10.1007/BF02239437
   Poen AC, 1996, GASTROENTEROLOGY, V110, pA736
   POEN AC, 1997, EUR J ULTRASOUND, V6, P103
   Present DH, 1999, NEW ENGL J MED, V340, P1398, DOI 10.1056/NEJM199905063401804
   Ramamoorthy SL, 2002, HEMATOL ONCOL CLIN N, V16, P927, DOI 10.1016/S0889-8588(02)00036-9
   RIFKIN MD, 1989, RADIOLOGY, V170, P319, DOI 10.1148/radiology.170.2.2643135
   Sands BE, 2004, NEW ENGL J MED, V350, P876, DOI 10.1056/NEJMoa030815
   Santiago RJ, 2002, HEMATOL ONCOL CLIN N, V16, P995, DOI 10.1016/S0889-8588(02)00037-0
   SCHAEFER H, 1998, ENDOSCOPY, V28, pS9
   Schafer R, 1997, DIS COLON RECTUM, V40, P293, DOI 10.1007/BF02050418
   Schwartz DA, 2002, GASTROINTEST ENDOSC, V56, P100, DOI 10.1067/mge.2002.125233
   Schwartz DA, 2001, GASTROENTEROLOGY, V121, P1064, DOI 10.1053/gast.2001.28676
   Sloots CEJ, 2001, INT J COLORECTAL DIS, V16, P292, DOI 10.1007/s003840100308
   SOLOMON MJ, 1995, AM J GASTROENTEROL, V90, P574
   Spinelli P, 1999, GASTROINTEST ENDOSC, V49, P754, DOI 10.1016/S0016-5107(99)70295-6
   SULTAN AH, 1994, CLIN RADIOL, V49, P368, DOI 10.1016/S0009-9260(05)81819-7
   SULTAN AH, 1993, BRIT J SURG, V80, P508, DOI 10.1002/bjs.1800800435
   Sumiyama K, 2003, ULTRASOUND MED BIOL, V29, P1001, DOI 10.1016/S0301-5629(03)00888-3
   Sumiyama K, 2002, GASTROINTEST ENDOSC, V55, P723, DOI 10.1067/mge.2002.123276
   Tamura S, 2002, IEEE T BIO-MED ENG, V49, P1187, DOI 10.1109/TBME.2002.803517
   THALER W, 1994, DIS COLON RECTUM, V37, P1189, DOI 10.1007/BF02257780
   TIO TL, 1990, GASTROINTEST ENDOSC, V36, P331
   Tokiyama H, 1999, J GASTROEN HEPATOL, V14, P1212, DOI 10.1046/j.1440-1746.1999.02031.x
   WAIZER A, 1991, DIS COLON RECTUM, V34, P1068, DOI 10.1007/BF02050063
   YAMASHITA Y, 1988, DIS COLON RECTUM, V31, P617, DOI 10.1007/BF02556798
NR 79
TC 32
Z9 33
U1 0
U2 1
PU ELSEVIER SCI LTD
PI OXFORD
PA THE BOULEVARD, LANGFORD LANE, KIDLINGTON, OXFORD OX5 1GB, OXON, ENGLAND
SN 1521-6918
EI 1532-1916
J9 BEST PRACT RES CL GA
JI Best Pract. Res. Clin. Gastroenterol.
PD FEB
PY 2006
VL 20
IS 1
BP 113
EP 135
DI 10.1016/j.bpg.2005.09.005
PG 23
WC Gastroenterology & Hepatology
WE Science Citation Index Expanded (SCI-EXPANDED)
SC Gastroenterology & Hepatology
GA 022JJ
UT WOS:000236051400008
PM 16473804
DA 2024-01-22
ER

PT J
AU Duan, SH
   Cao, YB
   Chen, PR
   Yang, Y
   Zhang, Y
AF Duan, Shihao
   Cao, Yubin
   Chen, Pingrun
   Yang, Yi
   Zhang, Yan
TI Circulating and intestinal regulatory T cells in inflammatory bowel
   disease: A systemic review and meta-analysis
SO INTERNATIONAL REVIEWS OF IMMUNOLOGY
LA English
DT Review
DE Immune tolerance; inflammatory bowel disease; meta-analysis; regulatory
   T cells
ID ULCERATIVE-COLITIS; SUPPRESSIVE FUNCTION; CROHNS-DISEASE;
   5-AMINOSALICYLIC ACID; DENDRITIC CELLS; ACTIVITY INDEX; EXPRESSION;
   RECEPTORS; FOXP3; MICE
AB Regulatory T cells (Tregs) play an important immunosuppressive role in inflammatory bowel disease (IBD). However, findings on the quantitative and functional changes of intestinal and circulating Tregs in patients with IBD are rather contradictory. We therefore conducted a meta-analysis on this issue. The pooled effect was assessed using the standardized mean difference (SMD) with a 95% confidence interval (CI), and subgroup analyses were performed to investigate heterogeneity. This analysis included 764 IBD (402 UC and 362 CD) patients and 341 healthy controls (HCs) pooled from 17 eligible studies. The percentage of circulating Tregs was significantly decreased in active IBD patients compared to HCs (SMD = -0.95, p < 0.001) and inactive IBD patients (SMD = -0.80, p < 0.001). There was no difference in the percentage of circulating Tregs between inactive IBD patients and HCs. The suppressive function of circulating Tregs was impaired in active IBD patients according to limited data (SMD = -0.75, p = 0.02). Besides, the percentage of intestinal Tregs was significantly higher in inflamed regions than in non-inflamed regions (SMD = 0.85, p < 0.001). Our study quantitatively summarized the quantitative and functional changes of Tregs and supported the therapeutic potential of Tregs in IBD. Moreover, additional research into the functions and characteristics of intestinal Tregs in IBD is needed.
C1 [Duan, Shihao; Cao, Yubin; Chen, Pingrun; Yang, Yi; Zhang, Yan] Sichuan Univ, West China Hosp, Dept Gastroenterol, Chengdu, Peoples R China.
   [Zhang, Yan] Sichuan Univ, West China Hosp, Dept Gastroenterol, 37 Guoxue Lane, Chengdu, Sichuan, Peoples R China.
C3 Sichuan University; Sichuan University
RP Zhang, Y (通讯作者)，Sichuan Univ, West China Hosp, Dept Gastroenterol, 37 Guoxue Lane, Chengdu, Sichuan, Peoples R China.
EM hxzyan@163.com
FU 1<middle dot>3<middle dot>5 Project for Disciplines of Excellence, West
   China Hospital, Sichuan University;  [ZYJC21044]
FX This work was supported by 1<middle dot>3<middle dot>5 Project for
   Disciplines of Excellence, West China Hospital, Sichuan University (No:
   ZYJC21044).
CR Abbas AK, 2013, NAT IMMUNOL, V14, P307, DOI 10.1038/ni.2554
   BEST WR, 1979, GASTROENTEROLOGY, V77, P843
   Best WR, 2006, INFLAMM BOWEL DIS, V12, P304, DOI 10.1097/01.MIB.0000215091.77492.2a
   Bin Dhuban K, 2014, IMMUNOL REV, V259, P140, DOI 10.1111/imr.12168
   Boschetti G, 2017, J CROHNS COLITIS, V11, P105, DOI 10.1093/ecco-jcc/jjw125
   Boschetti G, 2011, INFLAMM BOWEL DIS, V17, P160, DOI 10.1002/ibd.21308
   Butera A, 2018, FRONT IMMUNOL, V9, DOI 10.3389/fimmu.2018.02511
   Chamouard P, 2009, DIGEST DIS SCI, V54, P2084, DOI 10.1007/s10620-008-0590-6
   Chao K, 2014, J GASTROEN HEPATOL, V29, P1808, DOI 10.1111/jgh.12592
   Chao Kang, 2011, Zhonghua Yi Xue Za Zhi, V91, P1605
   Cosovanu C, 2020, FRONT IMMUNOL, V11, DOI 10.3389/fimmu.2020.600973
   de Souza HSP, 2016, NAT REV GASTRO HEPAT, V13, P13, DOI [10.1038/nrgastro.2016.186, 10.1038/nrgastro.2015.186]
   Deeks JJ, 2003, BMJ, V327, P557, DOI DOI 10.1136/BMJ.327.7414.557
   Egger M, 1997, BMJ-BRIT MED J, V315, P629, DOI 10.1136/bmj.315.7109.629
   Elinav E, 2008, GASTROENTEROLOGY, V134, P2014, DOI 10.1053/j.gastro.2008.02.060
   ELLIOTT PR, 1980, LANCET, V1, P876
   Fantini MC, 2017, INFLAMM BOWEL DIS, V23, P1682, DOI 10.1097/MIB.0000000000001272
   Fiyouzi T, 2023, INT J MOL SCI, V24, DOI 10.3390/ijms24097797
   Fontenot JD, 2003, NAT IMMUNOL, V4, P330, DOI 10.1038/ni904
   Geremia A, 2014, AUTOIMMUN REV, V13, P3, DOI 10.1016/j.autrev.2013.06.004
   Gong Y, 2016, MEDIAT INFLAMM, V2016, DOI 10.1155/2016/7089137
   Guidi L, 2013, BIOMED RES INT, V2013, DOI 10.1155/2013/286368
   Hattori S, 2018, STAT MED, V37, P327, DOI 10.1002/sim.7510
   Higgins JPT, 2002, STAT MED, V21, P1539, DOI 10.1002/sim.1186
   Jacobse J, 2021, FRONT IMMUNOL, V12, DOI 10.3389/fimmu.2021.716499
   Jaeger N, 2021, NAT COMMUN, V12, DOI 10.1038/s41467-021-22164-6
   Johansson-Lindbom B, 2005, J EXP MED, V202, P1063, DOI 10.1084/jem.20051100
   Johansson-Lindbom B, 2003, J EXP MED, V198, P963, DOI 10.1084/jem.20031244
   Kamikozuru K, 2009, CLIN EXP IMMUNOL, V156, P320, DOI 10.1111/j.1365-2249.2009.03904.x
   Karczewski J, 2011, CENT EUR J IMMUNOL, V36, P254
   Khalili A, 2018, ROM J INTERN MED, V56, P158, DOI 10.2478/rjim-2018-0006
   Khattri R, 2003, NAT IMMUNOL, V4, P337, DOI 10.1038/ni909
   Lee JH, 2007, J IMMUNOL, V178, P301, DOI 10.4049/jimmunol.178.1.301
   LICHTIGER S, 1994, NEW ENGL J MED, V330, P1841, DOI 10.1056/NEJM199406303302601
   Lin Q R, 2020, Zhonghua Yi Xue Za Zhi, V100, P3303, DOI 10.3760/cma.j.cn112137-20200215-00298
   Liu WH, 2006, J EXP MED, V203, P1701, DOI 10.1084/jem.20060772
   Maul J, 2005, GASTROENTEROLOGY, V128, P1868, DOI 10.1053/j.gastro.2005.03.043
   Mayne CG, 2013, INFLAMM BOWEL DIS, V19, P1772, DOI 10.1097/MIB.0b013e318281f5a3
   Mitsialis V, 2020, GASTROENTEROLOGY, V159, P591, DOI 10.1053/j.gastro.2020.04.074
   Mohammadnia-Afrouzi M, 2015, AUTOIMMUNITY, V48, P556, DOI 10.3109/08916934.2015.1070835
   Ostanin DV, 2009, AM J PHYSIOL-GASTR L, V296, pG135, DOI 10.1152/ajpgi.90462.2008
   RACHMILEWITZ D, 1989, BMJ-BRIT MED J, V298, P82, DOI 10.1136/bmj.298.6666.82
   Rosseto-Welter EA, 2022, CAN J GASTROENTEROL, V2022, DOI 10.1155/2022/1307159
   Saruta M, 2007, CLIN IMMUNOL, V125, P281, DOI 10.1016/j.clim.2007.08.003
   Seddiki N, 2006, J EXP MED, V203, P1693, DOI 10.1084/jem.20060468
   Siewert C, 2007, EUR J IMMUNOL, V37, P978, DOI 10.1002/eji.200636575
   Stang A, 2010, EUR J EPIDEMIOL, V25, P603, DOI 10.1007/s10654-010-9491-z
   SUTHERLAND LR, 1987, GASTROENTEROLOGY, V92, P1894, DOI 10.1016/0016-5085(87)90621-4
   Tiwari V, 2018, PLOS ONE, V13, DOI 10.1371/journal.pone.0193433
   TRUELOVE SC, 1955, BRIT MED J, V2, P1041, DOI 10.1136/bmj.2.4947.1041
   Ueno A, 2013, INFLAMM BOWEL DIS, V19, P2522, DOI 10.1097/MIB.0b013e3182a85709
   Wang Y, 2011, J DIGEST DIS, V12, P286, DOI 10.1111/j.1751-2980.2011.00505.x
   Yokoyama Y, 2007, DIGEST DIS SCI, V52, P2725, DOI 10.1007/s10620-006-9560-z
   Yu QT, 2007, INFLAMM BOWEL DIS, V13, P191, DOI 10.1002/ibd.20053
NR 54
TC 0
Z9 0
U1 1
U2 1
PU TAYLOR & FRANCIS INC
PI PHILADELPHIA
PA 530 WALNUT STREET, STE 850, PHILADELPHIA, PA 19106 USA
SN 0883-0185
EI 1563-5244
J9 INT REV IMMUNOL
JI Int. Rev. Immunol.
PD AUG 16
PY 2023
AR 2249525
DI 10.1080/08830185.2023.2249525
PG 12
WC Immunology
WE Science Citation Index Expanded (SCI-EXPANDED)
SC Immunology
GA W7XG1
UT WOS:001093712900001
PM 37615427
DA 2024-01-22
ER

PT J
AU Wada, H
   Miyoshi, J
   Kuronuma, S
   Nishinarita, Y
   Oguri, N
   Hibi, N
   Takeuchi, O
   Akimoto, Y
   Lee, STM
   Matsuura, M
   Kobayashi, T
   Hibi, T
   Hisamatsu, T
AF Wada, Haruka
   Miyoshi, Jun
   Kuronuma, Satoshi
   Nishinarita, Yuu
   Oguri, Noriaki
   Hibi, Noritaka
   Takeuchi, Osamu
   Akimoto, Yoshihiro
   Lee, Sonny T. M.
   Matsuura, Minoru
   Kobayashi, Taku
   Hibi, Toshifumi
   Hisamatsu, Tadakazu
TI 5-Aminosalicylic acid alters the gut microbiota and altered microbiota
   transmitted vertically to offspring have protective effects against
   colitis
SO SCIENTIFIC REPORTS
LA English
DT Article
ID INFLAMMATORY-BOWEL-DISEASE; NF-KAPPA-B; CYTOKINE PRODUCTION;
   ULCERATIVE-COLITIS; CROHNS-DISEASE; CELL; MESALAMINE; IL-10; EXPRESSION;
   MICE
AB Although many therapeutic options are available for inflammatory bowel disease (IBD), 5-aminosalicylic acid (5-ASA) is still the key medication, particularly for ulcerative colitis (UC). However, the mechanism of action of 5-ASA remains unclear. The intestinal microbiota plays an important role in the pathophysiology of IBD, and we hypothesized that 5-ASA alters the intestinal microbiota, which promotes the anti-inflammatory effect of 5-ASA. Because intestinal inflammation affects the gut microbiota and 5-ASA can change the severity of inflammation, assessing the impact of inflammation and 5-ASA on the gut microbiota is not feasible in a clinical study of patients with UC. Therefore, we undertook a translational study to demonstrate a causal link between 5-ASA administration and alterations of the intestinal microbiota. Furthermore, by rigorously controlling environmental confounders and excluding the effect of 5-ASA itself with a vertical transmission model, we observed that the gut microbiota altered by 5-ASA affected host mucosal immunity and decreased susceptibility to dextran sulfate sodium-induce colitis. Although the potential intergenerational transmission of epigenetic changes needs to be considered in this study, these findings suggested that alterations in the intestinal microbiota induced by 5-ASA directed the host immune system towards an anti-inflammatory state, which underlies the mechanism of 5-ASA efficacy.
C1 [Wada, Haruka; Miyoshi, Jun; Nishinarita, Yuu; Oguri, Noriaki; Hibi, Noritaka; Matsuura, Minoru; Hisamatsu, Tadakazu] Kyorin Univ, Sch Med, Dept Gastroenterol & Hepatol, 6-20-2 Shinkawa, Mitaka, Tokyo 1818611, Japan.
   [Kuronuma, Satoshi; Takeuchi, Osamu] Kitasato Univ, Kitasato Inst Hosp, Dept Res, Biomed Lab, 5-9-1 Shirokane,Minato Ku, Tokyo 1088642, Japan.
   [Akimoto, Yoshihiro] Kyorin Univ, Sch Med, Dept Microscop Anat, 6-20-2 Shinkawa, Mitaka, Tokyo 1818611, Japan.
   [Lee, Sonny T. M.] Kansas State Univ, Div Biol, 136 Ackert Hall,1717 Claflin Rd, Manhattan, KS 66506 USA.
   [Kobayashi, Taku; Hibi, Toshifumi] Kitasato Univ, Kitasato Inst Hosp, Ctr Adv IBD Res & Treatment, 5-9-1 Shirokane,Minato Ku, Tokyo 1088642, Japan.
C3 Kyorin University; Kitasato University; Kyorin University; Kansas State
   University; Kitasato University
RP Miyoshi, J; Hisamatsu, T (通讯作者)，Kyorin Univ, Sch Med, Dept Gastroenterol & Hepatol, 6-20-2 Shinkawa, Mitaka, Tokyo 1818611, Japan.
EM jmiyohsi@ks.kyorin-u.ac.jp; thisamatsu@ks.kyorin-u.ac.jp
FU KAKENHI [19K08380]; Japan Sciences Research Grant for Research on
   Intractable Diseases (Japanese Inflammatory Bowel Disease Research
   Group) affiliated with the Japan Ministry of Health Labour and Welfare
FX This work was supported by Grants-in-Aid for Scientific Research
   (KAKENHI: 19K08380) and in part by grants from the Japan Sciences
   Research Grant for Research on Intractable Diseases (Japanese
   Inflammatory Bowel Disease Research Group) affiliated with the Japan
   Ministry of Health Labour and Welfare. We thank J. Ludovic Croxford,
   PhD, from Edanz (https://jp.edanz.com/ac) for editing a draft of this
   manuscript. We also thank Sachie Matsubara and Junri Hayakawa
   (Laboratory for Electron Microscopy, Kyorin University School of
   Medicine) for their technical contribution to the electron microscopic
   analysis.
CR Ahmad R, 2014, MUCOSAL IMMUNOL, V7, P1340, DOI 10.1038/mi.2014.21
   Alex P, 2009, INFLAMM BOWEL DIS, V15, P341, DOI 10.1002/ibd.20753
   ALLGAYER H, 1989, GASTROENTEROLOGY, V97, P38, DOI 10.1016/0016-5085(89)91412-1
   Andoh A, 2005, GASTROENTEROLOGY, V129, P969, DOI 10.1053/j.gastro.2005.06.071
   Bábícková J, 2015, INFLAMMATION, V38, P1996, DOI 10.1007/s10753-015-0180-7
   Bachmanov AA, 2002, BEHAV GENET, V32, P435, DOI 10.1023/A:1020884312053
   Bantel H, 2000, AM J GASTROENTEROL, V95, P3452
   Barmeyer C, 2017, PFLUG ARCH EUR J PHY, V469, P15, DOI 10.1007/s00424-016-1914-6
   Barrett KE, 2020, J CLIN INVEST, V130, P5100, DOI 10.1172/JCI140528
   Bolyen E, 2019, NAT BIOTECHNOL, V37, P852, DOI 10.1038/s41587-019-0209-9
   Callahan BJ, 2016, NAT METHODS, V13, P581, DOI [10.1038/NMETH.3869, 10.1038/nmeth.3869]
   Dixit K, 2021, LIFE SCI, V278, DOI 10.1016/j.lfs.2021.119622
   Egan LJ, 1999, J BIOL CHEM, V274, P26448, DOI 10.1074/jbc.274.37.26448
   El-Sayed A, 2021, ENVIRON SCI POLLUT R, V28, P28926, DOI 10.1007/s11356-021-13862-1
   Erben U, 2014, INT J CLIN EXP PATHO, V7, P4557
   FIORENTINO DF, 1991, J IMMUNOL, V147, P3815
   FIORENTINO DF, 1991, J IMMUNOL, V146, P3444
   Food and Agriculture Organization of the United Nations World Health Organization, 2006, Probiotics in Food: Health and Nutritional Properties and Guidelines for Evaluation
   Frank DN, 2007, P NATL ACAD SCI USA, V104, P13780, DOI 10.1073/pnas.0706625104
   Gagliardi A, 2018, INT J ENV RES PUB HE, V15, DOI 10.3390/ijerph15081679
   Garcia-Hernandez V, 2017, ANN NY ACAD SCI, V1397, P66, DOI 10.1111/nyas.13360
   Glocker EO, 2009, NEW ENGL J MED, V361, P2033, DOI 10.1056/NEJMoa0907206
   Gómez-Muñoz A, 2001, BBA-MOL CELL BIOL L, V1533, P110, DOI 10.1016/S1388-1981(01)00149-4
   Ivanov II, 2006, CELL, V126, P1121, DOI 10.1016/j.cell.2006.07.035
   Kennedy M, 1999, INT J MOL MED, V4, P437
   KUHN R, 1993, CELL, V75, P263, DOI 10.1016/0092-8674(93)80068-P
   Lan A, 2007, BRIT J NUTR, V97, P714, DOI 10.1017/S0007114507433001
   Langrish CL, 2005, J EXP MED, V201, P233, DOI 10.1084/jem.20041257
   Ley RE, 2008, SCIENCE, V320, P1647, DOI 10.1126/science.1155725
   Machiels K, 2014, GUT, V63, P1275, DOI 10.1136/gutjnl-2013-304833
   Magram J, 1996, IMMUNITY, V4, P471, DOI 10.1016/S1074-7613(00)80413-6
   MALEFYT RD, 1991, J EXP MED, V174, P915
   Manichanh C, 2006, GUT, V55, P205, DOI 10.1136/gut.2005.073817
   Mehta RS, 2023, NAT MED, V29, P700, DOI 10.1038/s41591-023-02217-7
   Miele E, 2009, AM J GASTROENTEROL, V104, P437, DOI 10.1038/ajg.2008.118
   Miyoshi J, 2018, PEERJ, V6, DOI 10.7717/peerj.5166
   Miyoshi J, 2017, CELL REP, V20, P491, DOI 10.1016/j.celrep.2017.06.060
   Miyoshi J, 2012, ANTICANCER RES, V32, P1193
   Murphy CA, 2003, J EXP MED, V198, P1951, DOI 10.1084/jem.20030896
   Naganuma M, 2001, INFLAMM BOWEL DIS, V7, P221, DOI 10.1097/00054725-200108000-00007
   Nishida A, 2018, CLIN J GASTROENTEROL, V11, P1, DOI 10.1007/s12328-017-0813-5
   Nishida M, 2013, DIGEST DIS SCI, V58, P1546, DOI 10.1007/s10620-012-2535-3
   Nobilis M, 2006, J CHROMATOGR A, V1119, P299, DOI 10.1016/j.chroma.2006.01.058
   Oh-oka K, 2017, CELL MOL GASTROENTER, V4, P135, DOI 10.1016/j.jcmgh.2017.03.010
   Ott SJ, 2004, GUT, V53, P685, DOI 10.1136/gut.2003.025403
   Venegas DP, 2019, FRONT IMMUNOL, V10, DOI 10.3389/fimmu.2019.00277
   Pickert G, 2009, J EXP MED, V206, P1465, DOI 10.1084/jem.20082683
   Raju P, 2020, J CLIN INVEST, V130, P5197, DOI 10.1172/JCI138697
   Randall K, 2016, PLOS ONE, V11, DOI 10.1371/journal.pone.0162076
   Rawls JF, 2007, CELL HOST MICROBE, V2, P73, DOI 10.1016/j.chom.2007.07.006
   Reagan-Shaw S, 2008, FASEB J, V22, P659, DOI 10.1096/fj.07-9574LSF
   Rooks MG, 2016, NAT REV IMMUNOL, V16, P341, DOI 10.1038/nri.2016.42
   Rousseaux C, 2005, J EXP MED, V201, P1205, DOI 10.1084/jem.20041948
   Shen J, 2014, INFLAMM BOWEL DIS, V20, P21, DOI 10.1097/01.MIB.0000437495.30052.be
   Simmonds NJ, 1999, ALIMENT PHARM THER, V13, P363
   Valentine JF, 2001, AM J PHYSIOL-GASTR L, V281, pG1044, DOI 10.1152/ajpgi.2001.281.4.G1044
   Xu J, 2018, FRONT MICROBIOL, V9, DOI 10.3389/fmicb.2018.01274
   Yamamoto Y, 2019, BIOL PHARM BULL, V42, P81, DOI 10.1248/bpb.b18-00561
   Yan F, 1999, J BIOL CHEM, V274, P36631, DOI 10.1074/jbc.274.51.36631
   Zhang X, 2012, PLOS ONE, V7, DOI [10.1371/journal.pone.0040320, 10.1371/journal.pone.0042529]
   Zheng Y, 2008, NAT MED, V14, P282, DOI 10.1038/nm1720
NR 61
TC 2
Z9 2
U1 7
U2 7
PU NATURE PORTFOLIO
PI BERLIN
PA HEIDELBERGER PLATZ 3, BERLIN, 14197, GERMANY
SN 2045-2322
J9 SCI REP-UK
JI Sci Rep
PD JUL 28
PY 2023
VL 13
IS 1
AR 12241
DI 10.1038/s41598-023-39491-x
PG 16
WC Multidisciplinary Sciences
WE Science Citation Index Expanded (SCI-EXPANDED)
SC Science & Technology - Other Topics
GA O1OR5
UT WOS:001041587900045
PM 37507482
OA gold, Green Published
DA 2024-01-22
ER

PT J
AU Laserna-Mendieta, EJ
   Lucendo, AJ
AF Laserna-Mendieta, Emilio J.
   Lucendo, Alfredo J.
TI Faecal calprotectin in inflammatory bowel diseases: a review focused on
   meta-analyses and routine usage limitations
SO CLINICAL CHEMISTRY AND LABORATORY MEDICINE
LA English
DT Review
DE ELISA; faecal calprotectin; inflammatory bowel diseases; meta-analysis;
   point-of-care testing
ID C-REACTIVE PROTEIN; ANTI-TNF THERAPY; CROHNS-DISEASE;
   ULCERATIVE-COLITIS; NONINVASIVE MARKER; INTRAINDIVIDUAL VARIABILITY;
   ENDOSCOPIC ACTIVITY; PREDICT RELAPSE; RAPID TEST; POSTOPERATIVE
   RECURRENCE
[truncated: 3,898,671 more chars]
